# Supplementary material for: Large organized chromatin lysine domains help distinguish primitive from differentiated cell populations
Source: Nat Commun. 2021 Jan 21;12:499. doi: 10.1038/s41467-020-20830-9 (PMC7820432; doi:10.1038/s41467-020-20830-9)
Supplement: Supplementary file 3 — Supplementary Software [file 41467_2020_20830_MOESM3_ESM.zip]

Archive with 1,524 entries (1,524 files):
- E001-H3K4me1_LOCKS.bed
- __MACOSX/._E001-H3K4me1_LOCKS.bed
- E001-H3K4me3_LOCKS.bed
- __MACOSX/._E001-H3K4me3_LOCKS.bed
- E001-H3K9me3_LOCKS.bed
- __MACOSX/._E001-H3K9me3_LOCKS.bed
- E001-H3K27ac_LOCKS.bed
- __MACOSX/._E001-H3K27ac_LOCKS.bed
- E001-H3K27me3_LOCKS.bed
- __MACOSX/._E001-H3K27me3_LOCKS.bed
- E001-H3K36me3_LOCKS.bed
- __MACOSX/._E001-H3K36me3_LOCKS.bed
- E002-H3K4me1_LOCKS.bed
- __MACOSX/._E002-H3K4me1_LOCKS.bed
- E002-H3K4me3_LOCKS.bed
- __MACOSX/._E002-H3K4me3_LOCKS.bed
- E002-H3K9me3_LOCKS.bed
- __MACOSX/._E002-H3K9me3_LOCKS.bed
- E002-H3K27ac_LOCKS.bed
- __MACOSX/._E002-H3K27ac_LOCKS.bed
- E002-H3K27me3_LOCKS.bed
- __MACOSX/._E002-H3K27me3_LOCKS.bed
- E002-H3K36me3_LOCKS.bed
- __MACOSX/._E002-H3K36me3_LOCKS.bed
- E003-H3K4me1_LOCKS.bed
- __MACOSX/._E003-H3K4me1_LOCKS.bed
- E003-H3K4me3_LOCKS.bed
- __MACOSX/._E003-H3K4me3_LOCKS.bed
- E003-H3K9me3_LOCKS.bed
- __MACOSX/._E003-H3K9me3_LOCKS.bed
- E003-H3K27ac_LOCKS.bed
- __MACOSX/._E003-H3K27ac_LOCKS.bed
- E003-H3K27me3_LOCKS.bed
- __MACOSX/._E003-H3K27me3_LOCKS.bed
- E003-H3K36me3_LOCKS.bed
- __MACOSX/._E003-H3K36me3_LOCKS.bed
- E004-H3K4me1_LOCKS.bed
- __MACOSX/._E004-H3K4me1_LOCKS.bed
- E004-H3K4me3_LOCKS.bed
- __MACOSX/._E004-H3K4me3_LOCKS.bed
- E004-H3K9me3_LOCKS.bed
- __MACOSX/._E004-H3K9me3_LOCKS.bed
- E004-H3K27ac_LOCKS.bed
- __MACOSX/._E004-H3K27ac_LOCKS.bed
- E004-H3K27me3_LOCKS.bed
- __MACOSX/._E004-H3K27me3_LOCKS.bed
- E004-H3K36me3_LOCKS.bed
- __MACOSX/._E004-H3K36me3_LOCKS.bed
- E005-H3K4me1_LOCKS.bed
- __MACOSX/._E005-H3K4me1_LOCKS.bed
- E005-H3K4me3_LOCKS.bed
- __MACOSX/._E005-H3K4me3_LOCKS.bed
- E005-H3K9me3_LOCKS.bed
- __MACOSX/._E005-H3K9me3_LOCKS.bed
- E005-H3K27ac_LOCKS.bed
- __MACOSX/._E005-H3K27ac_LOCKS.bed
- E005-H3K27me3_LOCKS.bed
- __MACOSX/._E005-H3K27me3_LOCKS.bed
- E005-H3K36me3_LOCKS.bed
- __MACOSX/._E005-H3K36me3_LOCKS.bed
- E006-H3K4me1_LOCKS.bed
- __MACOSX/._E006-H3K4me1_LOCKS.bed
- E006-H3K4me3_LOCKS.bed
- __MACOSX/._E006-H3K4me3_LOCKS.bed
- E006-H3K9me3_LOCKS.bed
- __MACOSX/._E006-H3K9me3_LOCKS.bed
- E006-H3K27ac_LOCKS.bed
- __MACOSX/._E006-H3K27ac_LOCKS.bed
- E006-H3K27me3_LOCKS.bed
- __MACOSX/._E006-H3K27me3_LOCKS.bed
- E006-H3K36me3_LOCKS.bed
- __MACOSX/._E006-H3K36me3_LOCKS.bed
- E007-H3K4me1_LOCKS.bed
- __MACOSX/._E007-H3K4me1_LOCKS.bed
- E007-H3K4me3_LOCKS.bed
- __MACOSX/._E007-H3K4me3_LOCKS.bed
- E007-H3K9me3_LOCKS.bed
- __MACOSX/._E007-H3K9me3_LOCKS.bed
- E007-H3K27ac_LOCKS.bed
- __MACOSX/._E007-H3K27ac_LOCKS.bed
- E007-H3K27me3_LOCKS.bed
- __MACOSX/._E007-H3K27me3_LOCKS.bed
- E007-H3K36me3_LOCKS.bed
- __MACOSX/._E007-H3K36me3_LOCKS.bed
- E008-H3K4me1_LOCKS.bed
- __MACOSX/._E008-H3K4me1_LOCKS.bed
- E008-H3K4me3_LOCKS.bed
- __MACOSX/._E008-H3K4me3_LOCKS.bed
- E008-H3K9me3_LOCKS.bed
- __MACOSX/._E008-H3K9me3_LOCKS.bed
- E008-H3K27ac_LOCKS.bed
- __MACOSX/._E008-H3K27ac_LOCKS.bed
- E008-H3K27me3_LOCKS.bed
- __MACOSX/._E008-H3K27me3_LOCKS.bed
- E008-H3K36me3_LOCKS.bed
- __MACOSX/._E008-H3K36me3_LOCKS.bed
- E009-H3K4me1_LOCKS.bed
- __MACOSX/._E009-H3K4me1_LOCKS.bed
- E009-H3K4me3_LOCKS.bed
- __MACOSX/._E009-H3K4me3_LOCKS.bed
- E009-H3K9me3_LOCKS.bed
- __MACOSX/._E009-H3K9me3_LOCKS.bed
- E009-H3K27ac_LOCKS.bed
- __MACOSX/._E009-H3K27ac_LOCKS.bed
- E009-H3K27me3_LOCKS.bed
- __MACOSX/._E009-H3K27me3_LOCKS.bed
- E009-H3K36me3_LOCKS.bed
- __MACOSX/._E009-H3K36me3_LOCKS.bed
- E010-H3K4me1_LOCKS.bed
- __MACOSX/._E010-H3K4me1_LOCKS.bed
- E010-H3K4me3_LOCKS.bed
- __MACOSX/._E010-H3K4me3_LOCKS.bed
- E010-H3K9me3_LOCKS.bed
- __MACOSX/._E010-H3K9me3_LOCKS.bed
- E010-H3K27ac_LOCKS.bed
- __MACOSX/._E010-H3K27ac_LOCKS.bed
- E010-H3K27me3_LOCKS.bed
- __MACOSX/._E010-H3K27me3_LOCKS.bed
- E010-H3K36me3_LOCKS.bed
- __MACOSX/._E010-H3K36me3_LOCKS.bed
- E011-H3K4me1_LOCKS.bed
- __MACOSX/._E011-H3K4me1_LOCKS.bed
- E011-H3K4me3_LOCKS.bed
- __MACOSX/._E011-H3K4me3_LOCKS.bed
- E011-H3K9me3_LOCKS.bed
- __MACOSX/._E011-H3K9me3_LOCKS.bed
- E011-H3K27ac_LOCKS.bed
- __MACOSX/._E011-H3K27ac_LOCKS.bed
- E011-H3K27me3_LOCKS.bed
- __MACOSX/._E011-H3K27me3_LOCKS.bed
- E011-H3K36me3_LOCKS.bed
- __MACOSX/._E011-H3K36me3_LOCKS.bed
- E012-H3K4me1_LOCKS.bed
- __MACOSX/._E012-H3K4me1_LOCKS.bed
- E012-H3K4me3_LOCKS.bed
- __MACOSX/._E012-H3K4me3_LOCKS.bed
- E012-H3K9me3_LOCKS.bed
- __MACOSX/._E012-H3K9me3_LOCKS.bed
- E012-H3K27ac_LOCKS.bed
- __MACOSX/._E012-H3K27ac_LOCKS.bed
- E012-H3K27me3_LOCKS.bed
- __MACOSX/._E012-H3K27me3_LOCKS.bed
- E012-H3K36me3_LOCKS.bed
- __MACOSX/._E012-H3K36me3_LOCKS.bed
- E013-H3K4me1_LOCKS.bed
- __MACOSX/._E013-H3K4me1_LOCKS.bed
- E013-H3K4me3_LOCKS.bed
- __MACOSX/._E013-H3K4me3_LOCKS.bed
- E013-H3K9me3_LOCKS.bed
- __MACOSX/._E013-H3K9me3_LOCKS.bed
- E013-H3K27ac_LOCKS.bed
- __MACOSX/._E013-H3K27ac_LOCKS.bed
- E013-H3K27me3_LOCKS.bed
- __MACOSX/._E013-H3K27me3_LOCKS.bed
- E013-H3K36me3_LOCKS.bed
- __MACOSX/._E013-H3K36me3_LOCKS.bed
- E014-H3K4me1_LOCKS.bed
- __MACOSX/._E014-H3K4me1_LOCKS.bed
- E014-H3K4me3_LOCKS.bed
- __MACOSX/._E014-H3K4me3_LOCKS.bed
- E014-H3K9me3_LOCKS.bed
- __MACOSX/._E014-H3K9me3_LOCKS.bed
- E014-H3K27ac_LOCKS.bed
- __MACOSX/._E014-H3K27ac_LOCKS.bed
- E014-H3K27me3_LOCKS.bed
- __MACOSX/._E014-H3K27me3_LOCKS.bed
- E014-H3K36me3_LOCKS.bed
- __MACOSX/._E014-H3K36me3_LOCKS.bed
- E015-H3K4me1_LOCKS.bed
- __MACOSX/._E015-H3K4me1_LOCKS.bed
- E015-H3K4me3_LOCKS.bed
- __MACOSX/._E015-H3K4me3_LOCKS.bed
- E015-H3K9me3_LOCKS.bed
- __MACOSX/._E015-H3K9me3_LOCKS.bed
- E015-H3K27ac_LOCKS.bed
- __MACOSX/._E015-H3K27ac_LOCKS.bed
- E015-H3K27me3_LOCKS.bed
- __MACOSX/._E015-H3K27me3_LOCKS.bed
- E015-H3K36me3_LOCKS.bed
- __MACOSX/._E015-H3K36me3_LOCKS.bed
- E016-H3K4me1_LOCKS.bed
- __MACOSX/._E016-H3K4me1_LOCKS.bed
- E016-H3K4me3_LOCKS.bed
- __MACOSX/._E016-H3K4me3_LOCKS.bed
- E016-H3K9me3_LOCKS.bed
- __MACOSX/._E016-H3K9me3_LOCKS.bed
- E016-H3K27ac_LOCKS.bed
- __MACOSX/._E016-H3K27ac_LOCKS.bed
- E016-H3K27me3_LOCKS.bed
- __MACOSX/._E016-H3K27me3_LOCKS.bed
- E016-H3K36me3_LOCKS.bed
- __MACOSX/._E016-H3K36me3_LOCKS.bed
- E017-H3K4me1_LOCKS.bed
- __MACOSX/._E017-H3K4me1_LOCKS.bed
- E017-H3K4me3_LOCKS.bed
- __MACOSX/._E017-H3K4me3_LOCKS.bed
- E017-H3K9me3_LOCKS.bed
- __MACOSX/._E017-H3K9me3_LOCKS.bed
- E017-H3K27ac_LOCKS.bed
- __MACOSX/._E017-H3K27ac_LOCKS.bed
- E017-H3K27me3_LOCKS.bed
- __MACOSX/._E017-H3K27me3_LOCKS.bed
- E017-H3K36me3_LOCKS.bed
- __MACOSX/._E017-H3K36me3_LOCKS.bed
- E018-H3K4me1_LOCKS.bed
- __MACOSX/._E018-H3K4me1_LOCKS.bed
- E018-H3K4me3_LOCKS.bed
- __MACOSX/._E018-H3K4me3_LOCKS.bed
- E018-H3K9me3_LOCKS.bed
- __MACOSX/._E018-H3K9me3_LOCKS.bed
- E018-H3K27ac_LOCKS.bed
- __MACOSX/._E018-H3K27ac_LOCKS.bed
- E018-H3K27me3_LOCKS.bed
- __MACOSX/._E018-H3K27me3_LOCKS.bed
- E018-H3K36me3_LOCKS.bed
- __MACOSX/._E018-H3K36me3_LOCKS.bed
- E019-H3K4me1_LOCKS.bed
- __MACOSX/._E019-H3K4me1_LOCKS.bed
- E019-H3K4me3_LOCKS.bed
- __MACOSX/._E019-H3K4me3_LOCKS.bed
- E019-H3K9me3_LOCKS.bed
- __MACOSX/._E019-H3K9me3_LOCKS.bed
- E019-H3K27ac_LOCKS.bed
- __MACOSX/._E019-H3K27ac_LOCKS.bed
- E019-H3K27me3_LOCKS.bed
- __MACOSX/._E019-H3K27me3_LOCKS.bed
- E019-H3K36me3_LOCKS.bed
- __MACOSX/._E019-H3K36me3_LOCKS.bed
- E020-H3K4me1_LOCKS.bed
- __MACOSX/._E020-H3K4me1_LOCKS.bed
- E020-H3K4me3_LOCKS.bed
- __MACOSX/._E020-H3K4me3_LOCKS.bed
- E020-H3K9me3_LOCKS.bed
- __MACOSX/._E020-H3K9me3_LOCKS.bed
- E020-H3K27ac_LOCKS.bed
- __MACOSX/._E020-H3K27ac_LOCKS.bed
- E020-H3K27me3_LOCKS.bed
- __MACOSX/._E020-H3K27me3_LOCKS.bed
- E020-H3K36me3_LOCKS.bed
- __MACOSX/._E020-H3K36me3_LOCKS.bed
- E021-H3K4me1_LOCKS.bed
- __MACOSX/._E021-H3K4me1_LOCKS.bed
- E021-H3K4me3_LOCKS.bed
- __MACOSX/._E021-H3K4me3_LOCKS.bed
- E021-H3K9me3_LOCKS.bed
- __MACOSX/._E021-H3K9me3_LOCKS.bed
- E021-H3K27ac_LOCKS.bed
- __MACOSX/._E021-H3K27ac_LOCKS.bed
- E021-H3K27me3_LOCKS.bed
- __MACOSX/._E021-H3K27me3_LOCKS.bed
- E021-H3K36me3_LOCKS.bed
- __MACOSX/._E021-H3K36me3_LOCKS.bed
- E022-H3K4me1_LOCKS.bed
- __MACOSX/._E022-H3K4me1_LOCKS.bed
- E022-H3K4me3_LOCKS.bed
- __MACOSX/._E022-H3K4me3_LOCKS.bed
- E022-H3K9me3_LOCKS.bed
- __MACOSX/._E022-H3K9me3_LOCKS.bed
- E022-H3K27ac_LOCKS.bed
- __MACOSX/._E022-H3K27ac_LOCKS.bed
- E022-H3K27me3_LOCKS.bed
- __MACOSX/._E022-H3K27me3_LOCKS.bed
- E022-H3K36me3_LOCKS.bed
- __MACOSX/._E022-H3K36me3_LOCKS.bed
- E023-H3K4me1_LOCKS.bed
- __MACOSX/._E023-H3K4me1_LOCKS.bed
- E023-H3K4me3_LOCKS.bed
- __MACOSX/._E023-H3K4me3_LOCKS.bed
- E023-H3K9me3_LOCKS.bed
- __MACOSX/._E023-H3K9me3_LOCKS.bed
- E023-H3K27ac_LOCKS.bed
- __MACOSX/._E023-H3K27ac_LOCKS.bed
- E023-H3K27me3_LOCKS.bed
- __MACOSX/._E023-H3K27me3_LOCKS.bed
- E023-H3K36me3_LOCKS.bed
- __MACOSX/._E023-H3K36me3_LOCKS.bed
- E024-H3K4me1_LOCKS.bed
- __MACOSX/._E024-H3K4me1_LOCKS.bed
- E024-H3K4me3_LOCKS.bed
- __MACOSX/._E024-H3K4me3_LOCKS.bed
- E024-H3K9me3_LOCKS.bed
- __MACOSX/._E024-H3K9me3_LOCKS.bed
- E024-H3K27ac_LOCKS.bed
- __MACOSX/._E024-H3K27ac_LOCKS.bed
- E024-H3K27me3_LOCKS.bed
- __MACOSX/._E024-H3K27me3_LOCKS.bed
- E024-H3K36me3_LOCKS.bed
- __MACOSX/._E024-H3K36me3_LOCKS.bed
- E025-H3K4me1_LOCKS.bed
- __MACOSX/._E025-H3K4me1_LOCKS.bed
- E025-H3K4me3_LOCKS.bed
- __MACOSX/._E025-H3K4me3_LOCKS.bed
- E025-H3K9me3_LOCKS.bed
- __MACOSX/._E025-H3K9me3_LOCKS.bed
- E025-H3K27ac_LOCKS.bed
- __MACOSX/._E025-H3K27ac_LOCKS.bed
- E025-H3K27me3_LOCKS.bed
- __MACOSX/._E025-H3K27me3_LOCKS.bed
- E025-H3K36me3_LOCKS.bed
- __MACOSX/._E025-H3K36me3_LOCKS.bed
[truncated: 1,224 more entries]
