# Supplementary material for: Large organized chromatin lysine domains help distinguish primitive from differentiated cell populations
Source: Nat Commun. 2021 Jan 21;12:499. doi: 10.1038/s41467-020-20830-9 (PMC7820432; doi:10.1038/s41467-020-20830-9)
Supplement: Supplementary file 3 — Supplementary Software [file 41467_2020_20830_MOESM3_ESM.zip › E001-H3K4me1_LOCKS.bed]

chr1	25804225	26419825	117	85050	53.4545454545455
chr1	27625325	28262700	117	122675	52.5806451612903
chr1	63987625	64466525	117	100250	55
chr1	156215000	156740175	117	112900	50.1538461538462
chr1	214120550	214714925	117	117100	55.1836734693878
chr1	225753725	226316625	117	91150	57.8064516129032
chr10	114467800	114918100	117	123725	29.9516129032258
chr11	44547900	45044300	117	97650	56.6808510638298
chr11	56946650	57567200	117	110500	55.4761904761905
chr11	62149725	62690250	117	99425	52.2941176470588
chr11	63506150	64020050	117	100275	56.6111111111111
chr11	64764000	65343300	117	107025	48.1818181818182
chr11	95625550	96198000	117	109475	60.0338983050847
chr12	124869425	125323150	117	80800	45.0909090909091
chr14	64744975	65465650	117	96700	60.4651162790698
chr14	68487525	69044800	117	109375	55.5454545454545
chr15	57163375	57715500	117	93400	44.4242424242424
chr15	99062575	99407075	117	126500	48.0740740740741
chr17	17343550	17944800	117	109450	53.8
chr17	36479900	36982350	117	98075	59.0344827586207
chr17	38080325	38632400	117	108150	59.0263157894737
chr17	41320700	41986300	117	95400	55.1578947368421
chr17	55312125	55889425	117	109875	58.1714285714286
chr19	781075	1263625	117	84725	58.3529411764706
chr19	12660025	13172325	117	85925	48.2162162162162
chr19	45803625	46219850	117	67150	54.7096774193548
chr19	47200050	47927150	117	100675	55.9047619047619
chr2	64220925	64697300	117	92625	60.4827586206897
chr2	207629200	208393950	117	127050	51.9259259259259
chr20	48225275	48767225	117	94525	52.2352941176471
chr3	61507025	61873925	117	105550	41.7037037037037
chr5	106577700	107200875	117	111025	60
chr5	140854950	141325850	117	102300	58.8679245283019
chr6	2449275	3120375	117	100525	59.8571428571429
chr6	15166175	15508225	117	192800	30
chr6	25850000	26321550	117	82800	39.6494845360825
chr6	111790925	112231325	117	91350	35.6666666666667
chr6	148576475	149255775	117	92300	56.3809523809524
chr7	150639175	151175350	117	96500	58.1142857142857
chr8	8128025	8800250	117	102525	50.2
chr8	37310225	38035700	117	97250	57.1304347826087
chr8	38187650	38796325	117	103200	39.8723404255319
chr8	141779850	142457000	117	99125	54.4788732394366
chr9	130461125	131007175	117	83375	45.8181818181818
chr9	131785000	132318475	117	91550	51.3157894736842
chr9	139656775	140192225	117	73675	54.7692307692308
chr10	80567025	81165900	116	113075	56.6666666666667
chr6	28443000	28984375	114	67175	59
chr19	17178525	17727850	113	78150	57.4193548387097
chr11	19681625	20272350	112	112375	45
chr20	10072775	10700775	112	107725	56.655737704918
chr12	108604850	109254725	111	96175	50.1702127659574
chr22	39051625	39580900	111	76850	49.4736842105263
chr1	7998275	8543500	110	102625	55.4883720930233
chr17	7697350	8314250	110	90150	54.6666666666667
chr2	85346825	85845075	110	102675	56.1764705882353
chr8	30196225	30602775	110	108150	52.8923076923077
chr12	76017450	76508450	109	90325	51.2380952380952
chr1	10361800	10968675	108	79175	46.3846153846154
chr17	7031575	7392425	108	79075	49.1111111111111
chr2	36556600	37072125	108	96325	50.6666666666667
chrX	39575550	40036875	108	116900	46.5555555555556
chr11	125849475	126557325	107	81625	55.3333333333333
chr6	21540200	22079275	104	101625	45.8
chr1	154908200	155295875	103	88125	42.5555555555556
chr5	13988250	14465225	101	115950	53.425
chr7	130559925	131125025	101	78700	53.3333333333333
chr8	128654450	129008800	101	116375	52.1159420289855
chr1	204219125	204733575	100	85500	50.2790697674419
chr10	111897075	112490500	100	78575	51.6923076923077
chr8	118824275	119180225	100	90750	34.1818181818182
chr21	27287300	27622275	98	86050	35.1515151515151
chr3	193687825	194219500	98	87475	49.4529914529915
chr19	18474575	18906625	97	66950	47.9733333333333
chr11	12694925	12952625	96	103425	32.6086956521739
chr15	90524875	90999650	96	76650	47.8823529411765
chr11	61244875	61603450	95	63400	44.2
chr3	50486900	51034500	94	68400	48.5454545454545
chr11	124932300	125387750	93	80175	39.625
chr16	3005225	3356500	93	66150	50.3703703703704
chr16	85324625	85661575	92	89900	24.2727272727273
chr16	89308075	89576200	92	92250	43.3793103448276
chr19	40852800	41328825	92	68825	49.7368421052632
chr4	93186950	93451025	92	66250	46.6666666666667
chr5	141531225	141951400	92	78050	40.625
chr12	6712150	7081350	91	80375	41.6216216216216
chr17	27215025	27622250	91	79175	47.1578947368421
chr1	44870475	45350825	90	82275	44.5
chr6	41336875	41707075	90	89950	29.25
chr12	6270550	6679900	89	93000	46.0851063829787
chr17	46493775	46756375	88	65550	39.7916666666667
chr10	34770275	35119725	87	61350	46.1
chr12	62982325	63389000	87	78150	37.1898734177215
chr2	220251150	220598700	87	76350	45.4285714285714
chr12	11698825	12039225	86	70200	43.3181818181818
chr14	77367700	77738025	86	94350	45.0769230769231
chr6	31497225	31941425	86	65100	45.025641025641
chr4	140655200	141076050	84	78200	38.6268656716418
chr7	127218975	127594975	83	75425	34.5454545454545
chr20	61272925	61669600	82	74975	38.3181818181818
chr12	65887475	66359250	81	73250	39.4230769230769
chr15	26809575	27023475	81	63500	45.3181818181818
chr11	128362425	128660575	80	77125	29.25
chr15	85840050	86251100	80	60300	45.3488372093023
chr3	50161350	50412825	80	73250	35.2452830188679
chr1	164526375	164758975	79	93150	17.4117647058824
chr14	89704050	89977325	79	77300	38.96
chr10	88328825	88659425	78	72900	41.4210526315789
chr13	100217775	100564775	78	76975	37.1081081081081
chr2	189111525	189391975	78	62925	43.4444444444444
chr21	38711150	38938475	78	51375	32.969696969697
chr3	71009175	71360075	78	92525	34
chr3	189699500	189915950	78	61125	27.4166666666667
chr4	87848000	88042025	78	79325	14.9074074074074
chr7	47482425	47859025	78	59575	40.0941176470588
chr1	153438475	153778525	77	59825	36.6037735849057
chr2	202671300	203036550	77	66800	39.9393939393939
chr20	52195175	52578650	77	97375	37.4736842105263
chr3	65779700	66069825	77	58700	36.1111111111111
chr22	29277975	29503150	76	72325	26.4
chr3	71694125	72082725	76	53475	40.5454545454545
chr3	171727275	171951600	76	77500	40.8888888888889
chr7	69042350	69327850	76	68075	42.4444444444444
chr10	75610900	75967950	75	67775	30.6111111111111
chr11	118656550	119081050	75	65075	42.7857142857143
chr17	37711600	37977200	75	59750	37.75
chrX	15900350	16280900	75	49950	40.5
chr7	30265350	30812225	74	57225	42.1052631578947
chr14	23235200	23595500	73	56525	35.0714285714286
chr10	126697625	126863175	72	66225	26.3478260869565
chr12	12649525	12990750	72	52325	34.32
chr7	75792100	76058750	72	47975	36.75
chr1	113160125	113458775	71	66125	26.3478260869565
chr15	67296100	67492525	71	74275	25.6666666666667
chr5	142047375	142312300	71	48775	39.5789473684211
chr5	176724725	177035375	71	55175	39.6818181818182
chr6	157232150	157427750	71	55050	31.4545454545455
chr7	27092600	27292525	71	62075	30.9428571428571
chr1	203389950	203663075	70	61525	40.8571428571429
chr7	5444050	5751750	70	58400	33.9411764705882
chr15	40526900	40770450	69	59250	38.3333333333333
chr18	60380825	60573525	69	74000	36.1025641025641
chr2	60580750	60876700	69	76925	36.8659793814433
chr1	38434075	38775025	68	51925	39.1282051282051
chr17	43200975	43518325	68	58275	37.6666666666667
chr17	75242525	75477250	68	84175	37.1794871794872
chr22	34102300	34321950	68	60400	32.25
chr6	56573500	56734675	68	64400	19.5172413793103
chr9	129087850	129446125	68	62150	39.1052631578947
chr11	683450	955900	67	64125	28.16
chr2	153190975	153387825	67	63350	23.7941176470588
chr22	36616575	36878900	67	60875	29.3636363636364
chr22	26791050	27115125	66	61700	35.2151898734177
chr3	72304175	72541875	66	57225	29.6483516483516
chr7	105388950	105714425	66	58425	30.9230769230769
chr11	46223975	46487000	65	66625	36.9230769230769
chr13	41091675	41273000	65	58450	29.96
chr17	72836050	73128725	65	41300	35.2941176470588
chr18	53063775	53258175	65	63750	33.2222222222222
chr4	7805625	7987875	65	55900	27.3636363636364
chr8	145547975	145755975	65	45200	31.4186046511628
chr11	91941400	92285300	64	58175	35.3
chr4	129480425	129762800	64	56425	30
chr4	159924700	160237175	64	48025	32.6875
chr9	27303100	27537225	64	52825	37.4166666666667
chr17	79783975	80077375	63	49525	30.2631578947368
chr1	54715675	54879575	62	74275	14.4
chr1	162032650	162240050	62	49225	33.4285714285714
chr3	185406375	185565700	62	70950	25.1864406779661
chr1	46908175	47194650	61	45775	33.3913043478261
chr17	47925275	48154600	61	44325	32.7352941176471
chr2	102312625	102552950	61	69725	29.0621468926554
chr4	183994950	184163825	61	46825	29.9393939393939
chr8	72459375	72687350	61	59500	26.7058823529412
chrX	132439975	132662500	61	51225	34.3516483516484
chr1	8570200	8800250	60	53925	24.1702127659574
chr11	100533825	100772725	60	51875	29
chr22	30579825	30841800	60	43800	28.1538461538462
chr7	137396000	137718375	60	60450	33.5
chr1	31124775	31392250	59	44475	31.4444444444444
chr1	39546125	39749025	59	76275	19.4736842105263
chr11	35931175	36184225	59	49600	29.1020408163265
chr17	74515025	74769550	59	44650	30.8260869565217
chr3	66451375	66689325	59	64000	34.9523809523809
chr5	149820725	150089225	59	55750	35.2307692307692
chr6	33153175	33423550	59	58675	34.2790697674419
chr8	11533300	11760400	59	50450	22.2241379310345
chr11	14269475	14447625	58	50250	34.7692307692308
chr19	8369925	8580525	58	40175	34.2352941176471
chr3	176757450	176931775	58	41950	18.8125
chr5	139013150	139155200	58	60725	25.5384615384615
chr10	29822150	30049600	57	46175	28.8333333333333
chr2	47346800	47634700	57	46050	34.6933333333333
chr5	123957175	124175400	57	80200	21.1162790697674
chr20	31255025	31482000	56	45675	21.4059405940594
chr3	149245775	149396475	56	44625	21.4782608695652
chr9	84144625	84372450	56	50475	31.125
chrX	113172575	113422825	56	36725	33.7586206896552
chr1	6395425	6642025	55	39075	31.5333333333333
chr12	53261800	53501250	55	50500	33.8461538461538
chr15	65023250	65214725	55	45650	26.76
chr18	25614075	25764000	55	52450	31.4705882352941
chr5	34510025	34752675	55	40300	32.1428571428571
chr5	79421850	79565175	55	54700	27.3913043478261
chr1	203953475	204122325	54	50875	32.2727272727273
chr10	52134425	52342000	54	34000	24.9130434782609
chr11	119422500	119710700	54	51775	29.8867924528302
chr15	77749025	77928350	54	44650	20.8672566371681
chr17	738525	908225	54	37200	31.6585365853659
chr2	175626600	175795375	54	42300	32.7619047619048
chr2	232422425	232667725	54	47975	31.6705882352941
chr6	108845675	109104200	54	38675	31.3191489361702
chr6	157089075	157212450	54	52300	25.76
chr16	660900	864525	53	35725	32.4235294117647
chr19	49895450	50097650	53	36575	25.0222222222222
chr2	39562675	39761750	53	50450	16.8979591836735
chr2	43259575	43482900	53	45100	32.6060606060606
chr2	66589875	66824125	53	52475	25.6666666666667
chr2	236377525	236584975	53	42725	29.3513513513514
chr3	184208825	184414650	53	43825	25.2
chr9	23718250	23858675	53	44100	21.6216216216216
chr9	124308000	124527375	53	40550	27.3225806451613
chr15	96773500	96975475	52	52925	26.65625
chr18	9683650	9929875	52	43700	28.2372881355932
chr3	55502800	55742625	52	50675	25.9285714285714
chr5	124201950	124542050	52	63600	30.4444444444444
chr8	22397750	22670775	52	53675	30.7042253521127
chrX	45610975	45722750	52	45650	31.4347826086957
chr1	9815500	10021425	51	32825	30.9166666666667
chr1	205144850	205352200	51	58375	21.8415841584158
chr15	40063425	40231450	51	43025	27.7435897435897
chr17	39779175	39993125	51	35075	30.3908045977011
chr2	176939975	177057875	51	41950	24.4347826086957
chr5	148784250	148976575	51	36150	29.7916666666667
chr7	131197850	131348250	51	53375	24.6428571428571
chr1	145381925	145590075	50	39425	27.0909090909091
chr11	64475775	64703800	50	46775	31
chr19	18262125	18457350	50	36225	28.2790697674419
chr12	116491400	116651950	49	40100	28.530612244898
chr22	17840625	17973625	49	44625	14.4210526315789
chr5	115827150	115994650	49	77850	19.7142857142857
chr6	75911150	76112150	49	49000	28.6415094339623
chr2	54681550	54900975	48	44700	28.6341463414634
chr2	74585250	74814875	48	44175	21.8709677419355
chr8	127459800	127648350	48	33325	29.8666666666667
chrX	10451350	10604500	48	40600	18.8695652173913
chr1	840525	1016000	47	36275	28
chr1	230165200	230431375	47	47225	22.8135593220339
chr15	65551925	65728525	47	40825	28.7017543859649
chr2	111432175	111631125	47	40850	26.6842105263158
chr3	57933825	58070250	47	51075	20.5
chr4	99404100	99607650	47	38975	22.7916666666667
chr8	21867050	22046875	47	36025	21.469387755102
chrX	153029700	153247175	47	40275	26.5641025641026
chr10	35613225	35762625	46	44700	25.8918918918919
chr12	7978800	8148400	46	32950	24.6153846153846
chr15	74414600	74621300	46	51850	27.04
chr17	7451625	7626250	46	39150	21.25
chr1	21793975	22053125	45	36500	25.7746478873239
chr1	94037850	94206100	45	42100	24
chr13	51783275	51900375	45	34625	25.2857142857143
chr13	99097400	99234850	45	49125	23.375
chr2	201167300	201290250	45	47750	12.8059701492537
chr22	43299275	43412125	45	39675	25.6923076923077
chr9	80462675	80650450	45	38650	27.68
chr13	28949600	29079975	44	37575	24.08
chr17	25782325	25887725	44	45650	10.0512820512821
chr17	44177850	44272400	44	42775	10.4516129032258
chr3	57040650	57204950	44	44300	22.1153846153846
chr6	6665900	6947200	44	37275	26.1176470588235
chr6	159178900	159392750	44	47150	24.8686868686869
chr8	61563350	61705550	44	34600	24.6382978723404
chr8	101957275	102220200	44	43400	26.5833333333333
chr1	232638450	232767150	43	43125	26.3333333333333
chr10	111644225	111802250	43	35550	24.64
chr11	94411975	94545250	43	37025	19.6666666666667
chr15	66946725	67146875	43	41500	22.4615384615385
chr15	68020900	68158625	43	38325	23.5294117647059
chr17	6323250	6496025	43	33600	26.44
chr22	23479650	23612900	43	42050	20.875
chr4	123652850	123795475	43	44525	23.125
chr6	27722175	27869750	43	32525	23.2075471698113
chr1	56959775	57050575	42	48575	14.4
chr10	22882900	23004425	42	41650	17.2222222222222
chr12	52207550	52317800	42	32900	21.0434782608696
chr14	102974525	103163500	42	32200	24.0952380952381
chr17	55926050	56035425	42	45100	20.6206896551724
chr2	65557025	65684125	42	36025	22.3870967741935
chr3	192534325	192647075	42	34250	13.1923076923077
chr5	112495275	112632375	42	51625	20.8571428571429
chr6	16632175	16850625	42	34850	24.5454545454545
chr6	91037825	91218850	42	38225	18.953488372093
chr1	201583575	201747725	41	44150	20.7333333333333
chr11	72407875	72543425	41	28875	24.0645161290323
chr12	54355075	54476275	41	21650	22
chr12	64944675	65090250	41	32650	25.68
chr18	3207475	3393350	41	31100	23.6
chr22	21270950	21411475	41	26550	25.9375
chr5	54776825	54939100	41	33200	21.9259259259259
chr6	37016275	37142650	41	36500	23.2222222222222
chr9	34510375	34666625	41	37525	24.2424242424242
chr1	209515375	209647025	40	43350	13.2727272727273
chr10	96980750	97074400	40	32575	18.16
chr15	60801550	60972500	40	37425	16.5862068965517
chr15	63723450	63853850	40	35850	15.5625
chr16	67184975	67314150	40	32475	24.25
chr17	77715575	77819625	40	38150	25.6190476190476
chr19	13840400	13994500	40	28950	24.9787234042553
chr2	218763950	218899575	40	31300	14.3255813953488
chr3	32810350	32944175	40	65125	18.1333333333333
chr8	59916350	60033525	40	38450	10.2285714285714
chr8	131299350	131409300	40	38900	10.6792452830189
chr9	74502425	74601225	40	31575	13.3076923076923
chrX	13796975	13963600	40	33700	24.4848484848485
chr14	24505025	24713300	39	27100	23.0588235294118
chr15	31588525	31705675	39	33425	25.4375
chr18	20633675	20824900	39	33325	22.9767441860465
chr18	55841350	55957100	39	39125	21.9411764705882
chr19	39105950	39189800	39	44425	17.3
chr2	25419175	25570800	39	34325	20.3414634146341
chr2	121453075	121594000	39	44925	16.1951219512195
chr22	42653500	42785450	39	33000	25.12
chr3	11618000	11763225	39	40975	20.3636363636364
chr3	61874375	61976500	39	29550	17.0526315789474
chr6	6997600	7196450	39	44000	24.188679245283
chrX	8585075	8701500	39	25550	21.1525423728814
chr1	23851700	23971075	38	30750	19.1034482758621
chr1	150504875	150616250	38	35475	23.843137254902
chr10	95092825	95241950	38	27375	21.4576271186441
chr16	17453050	17571125	38	31700	23.2558139534884
chr17	76304200	76405575	38	38775	21.1851851851852
chr18	45414825	45554450	38	37450	20.2666666666667
chr2	55172725	55283800	38	39550	23.0181818181818
chr4	26206700	26379800	38	29100	22.8703703703704
chr4	146712950	146861575	38	41275	18.5
chr4	174088375	174192150	38	35900	24.8648648648649
chr4	183368475	183515125	38	34675	18.1428571428571
chr6	10375625	10488825	38	42775	21.8857142857143
chr6	31024725	31157350	38	25675	16.8421052631579
chr7	150008900	150126675	38	42100	15.8904109589041
chr1	2120550	2224200	37	34250	9.85294117647059
chr1	11739350	11867900	37	32425	20.3225806451613
chr1	114470750	114676775	37	46875	23.3571428571429
chr10	79597100	79731725	37	36050	15.6603773584906
chr12	50898325	51041500	37	32375	22.0444444444444
chr14	91769025	91885250	37	30050	23.4074074074074
chr17	56395050	56499550	37	27800	18.6206896551724
chr22	37934575	38073750	37	31225	19.7142857142857
chr4	169705625	169801125	37	27200	15.3333333333333
chrX	68291100	68410175	37	23000	23.6428571428571
chr1	19721925	19814750	36	35025	16.7894736842105
chr1	156022325	156100625	36	36800	22.9473684210526
chr11	67113550	67212125	36	24900	16.2857142857143
chr19	13187550	13293000	36	29100	21.2
chr2	45152700	45252750	36	38200	22.3157894736842
chr2	134876075	134984400	36	33200	23.2558139534884
chr4	152328575	152476550	36	31325	20.6478873239437
chr6	44124050	44244375	36	32950	19.3333333333333
chr6	52363475	52463725	36	33650	20
chr1	21564675	21677375	35	35475	13.6
chr1	26601450	26718700	35	25225	20.3846153846154
chr10	74002525	74096975	35	31625	12.6
chr11	267625	371025	35	34200	15.0454545454545
chr16	11637600	11776575	35	26350	21.5294117647059
chr2	206534950	206635075	35	39300	10.6666666666667
chr2	222299275	222451450	35	27550	21.2258064516129
chr7	105275525	105364625	35	32975	12.2285714285714
chr1	24610525	24746025	34	26900	18.2424242424242
chr16	49517725	49700500	34	28150	22.015503875969
chr17	20025225	20134325	34	28475	20.8965517241379
chr17	45887450	45983250	34	28700	15.5757575757576
chr2	99053450	99132325	34	21150	14.1081081081081
chr20	30101775	30200675	34	25400	19.3809523809524
chr22	28109325	28251800	34	38700	19.14
chr22	40571525	40647325	34	36050	19.2727272727273
chr3	31917525	32024475	34	34850	16.9473684210526
chr3	99561975	99664775	34	27275	16.7916666666667
chr3	147057675	147167850	34	51150	6.39333333333333
chr6	3136350	3283300	34	33150	15.8214285714286
chr6	138786275	138900225	34	40850	13.875
chr9	36380825	36465275	34	21525	17.5862068965517
chr1	156814275	156903225	33	20775	20
chr1	208267000	208359325	33	25325	14.8
chr10	72961900	73039475	33	28675	18.6428571428571
chr10	105559150	105681950	33	24250	19.6210526315789
chr10	123269350	123368675	33	35575	15.5636363636364
chr10	123871325	123952775	33	28650	9.57446808510638
chr12	26110050	26207750	33	26650	13.5
chr15	74637675	74782850	33	24750	20.972972972973
chr18	46441300	46548250	33	47350	14.5263157894737
chr20	45931350	46021425	33	40150	16.4
chr4	24499875	24587425	33	26500	13.6190476190476
chr5	10524750	10642450	33	25750	18.1935483870968
chr9	112808075	112936100	33	37425	17.7647058823529
chr1	64934725	65012250	32	49225	4.6
chr1	167055625	167204850	32	38525	14.6666666666667
chr1	229308950	229422050	32	24775	20.8695652173913
chr10	61585250	61669425	32	23950	20.2105263157895
chr11	34196150	34338150	32	27325	16.3130434782609
chr13	24682450	24824075	32	22900	20
chr14	99988350	100095275	32	32775	20.875
chr17	48939275	49034850	32	26300	17.2463768115942
chr2	85106475	85218125	32	26800	14.88
chr20	3708325	3802475	32	23575	18.4347826086957
chr3	30646625	30746600	32	25850	17
chr5	87954775	88028075	32	32725	10.7777777777778
chr5	146810625	146890350	32	29950	19.4736842105263
chr9	37997850	38091875	32	41000	17.7857142857143
chr1	22223500	22290600	31	22900	10.8831168831169
chr1	205393125	205498725	31	35025	19.1111111111111
chr1	213072100	213156150	31	23675	17.8867924528302
chr12	57607275	57674800	31	25300	14.4642857142857
chr17	1899075	2044500	31	27850	14.3087248322148
chr17	16281825	16420800	31	26425	20.1081081081081
chr17	71252100	71365800	31	25650	17.4285714285714
chr19	15387350	15444225	31	29650	15.1764705882353
chr2	145182250	145283300	31	46150	8.13930348258707
chr21	46106550	46189025	31	26900	16.8571428571429
chr6	131248575	131385350	31	26375	16.2727272727273
chr7	83040575	83105225	31	23225	9.42857142857143
chr8	103898975	104042900	31	25925	20.0416666666667
chr9	107625100	107703950	31	18850	19.3076923076923
chr9	139420825	139508725	31	23250	18.6
chr1	17829100	17915875	30	29700	19.5555555555556
chr10	13828925	13946550	30	26700	15.8292682926829
chr11	118549850	118619800	30	16100	19.2307692307692
chr12	115074450	115190275	30	41175	14.3728813559322
chr14	69388325	69450075	30	38025	11.1724137931034
chr15	40329725	40418050	30	33950	11.3809523809524
chr15	89874550	89974050	30	29975	16.9473684210526
chr17	48171450	48262500	30	24950	12.9333333333333
chr18	4075850	4165150	30	25350	18.75
chr19	1438000	1513000	30	17800	17.0666666666667
chr2	9734700	9844250	30	16825	17.2727272727273
chr20	56947275	57034350	30	23350	15.9661016949153
chr3	46578950	46672050	30	27100	15.8857142857143
chr4	22456125	22525400	30	24225	15.8571428571429
chr5	118649425	118754750	30	29025	15.0243902439024
chr6	11126900	11242525	30	23475	18.1818181818182
chr8	80991025	81084975	30	20175	17.2727272727273
chr9	90106050	90225525	30	26100	15
chr9	134225050	134314050	30	35675	18.0769230769231
chr10	3787625	3896150	29	29275	18.3050847457627
chr12	14517950	14573175	29	22050	11.5142857142857
chr13	47169300	47264700	29	24725	14.5581395348837
chr18	52918175	53027925	29	33175	16.0645161290323
chr2	232201100	232294575	29	19025	17.8333333333333
chr20	56237225	56348750	29	25375	18.2
chr5	151054075	151164675	29	28225	16.4313725490196
chr5	180610900	180694550	29	22300	17.8620689655172
chr7	55572000	55642550	29	33075	14.8421052631579
chr7	100135975	100253900	29	26475	18.8235294117647
chr9	132318625	132405050	29	25650	13.0588235294118
chr1	33166975	33241675	28	25950	11.8620689655172
chr10	64959250	65029750	28	24225	18.1
chr10	104904800	105001925	28	21350	14.1481481481481
chr11	75013325	75064350	28	26875	17.6
chr11	123037000	123104550	28	24525	8.97297297297297
chr12	49347925	49464450	28	27150	16.7826086956522
chr12	113894300	113966850	28	23250	16.5185185185185
chr16	84697275	84777025	28	26400	15.2222222222222
chr16	88820525	88879250	28	21550	13.9583333333333
chr19	49617025	49669450	28	17350	6.76190476190476
chr19	55849675	55920350	28	26625	12.2173913043478
chr2	188365475	188446575	28	19900	16.15
chr3	42054050	42141375	28	30650	17.4444444444444
chr4	87334400	87430700	28	24550	17.45
chr4	140050800	140118125	28	19025	14.6666666666667
chr4	154369300	154476250	28	26100	17.6
chr4	187564450	187657400	28	29975	11.3333333333333
chr7	70138825	70217925	28	33100	8.65217391304348
chr7	129464125	129522600	28	22625	16.6363636363636
chr8	26148625	26214700	28	30050	18.4242424242424
chr8	41126150	41226825	28	29475	13.7916666666667
chr8	93061075	93130200	28	34925	15.375
chr9	8777850	8876900	28	18850	13.6
chr9	134528900	134638325	28	47875	18.3880597014925
chr10	33226825	33340850	27	41175	8.65384615384615
chr10	71596100	71662200	27	22675	17.6571428571429
chr11	120039225	120136800	27	21875	17.5555555555556
chr12	25042075	25108875	27	21250	12.8965517241379
chr12	32647500	32758500	27	23300	16.5
chr12	120631050	120704125	27	31050	17.378640776699
chr14	57260700	57327275	27	28850	10.9312169312169
chr14	99681825	99750875	27	31050	13.25
chr17	40510575	40612925	27	24175	15.0769230769231
chr2	161216550	161283400	27	29300	16.0689655172414
chr2	201979550	202049175	27	17300	16.1794871794872
chr21	44343125	44413525	27	19325	15.9130434782609
chr22	50679750	50766475	27	22400	15.7647058823529
chr3	46972150	47031000	27	24075	8.25641025641026
chr4	77887075	77945025	27	23050	9.94736842105263
chr5	60696450	60775650	27	18050	17.84
chr5	75717950	75800100	27	21950	16.3333333333333
chr5	131721350	131834025	27	25150	13.6363636363636
chr5	167709100	167775125	27	23300	14.1538461538462
chr5	173314225	173409150	27	27700	17.3086419753086
chr6	24872100	24937150	27	23375	8.91566265060241
chr6	25277275	25370900	27	25700	13.7446808510638
chr6	33736600	33848300	27	31125	17.2857142857143
chr7	138140200	138198125	27	17600	16.4489795918367
chr7	157099225	157152525	27	22550	15.3698630136986
chr8	18774900	18872725	27	19425	17.75
chr1	25026250	25097500	26	18400	10.8421052631579
chr1	43388425	43447025	26	33925	14.96
chr1	65343400	65441725	26	20900	13.9130434782609
chr1	94503925	94592425	26	19825	15.6
chr11	16897600	17043525	26	25250	15.9677419354839
chr12	106468225	106547300	26	37000	9.08196721311475
chr13	54821250	54911550	26	21200	16.5757575757576
chr14	55030975	55166225	26	31800	16.5714285714286
chr16	67420600	67468375	26	17375	9.24324324324324
chr17	14199925	14293550	26	26250	16.5454545454545
chr17	30585175	30683875	26	23925	17
chr17	63490275	63570600	26	26125	15.4
chr2	44899000	45048900	26	33825	14.1909547738693
chr2	235825900	235936475	26	38975	14.8974358974359
chr20	22536600	22572550	26	22450	3.3448275862069
chr20	31044225	31133675	26	23725	11.5064935064935
chr20	49296800	49384700	26	21175	14.4489795918367
chr6	37448225	37556575	26	20325	15.5555555555556
chr8	1685550	1779125	26	27575	9.1025641025641
chr8	91639250	91707150	26	31300	14.314606741573
chr9	71764175	71827525	26	21575	12.2105263157895
chr9	109620825	109697775	26	36075	16.4166666666667
chr1	16438325	16514325	25	27650	13.4639175257732
chr1	53859275	53919525	25	22100	15.8148148148148
chr1	90350400	90423250	25	27350	11.9130434782609
chr1	147006150	147083525	25	28375	12.7
chr10	65169000	65266725	25	25700	14.6
chr10	97254000	97320400	25	20575	8.57142857142857
chr10	104339375	104439400	25	32500	9.5
chr12	19335225	19396650	25	21075	11.2786885245902
chr12	19555375	19668600	25	24475	15.1
chr12	52569575	52655025	25	17225	15.1111111111111
chr13	100601825	100650750	25	31550	10.0833333333333
chr17	47031350	47133850	25	34750	15.3488372093023
chr2	70298250	70371025	25	24025	8.06060606060606
chr2	121613750	121684225	25	19825	14.2033898305085
chr2	217448300	217561900	25	23975	13.4945054945055
chr20	62666750	62723775	25	18600	11.9220779220779
chr21	44197850	44233400	25	15800	15.4285714285714
chr22	36366700	36432625	25	18750	12.027397260274
chr5	16702200	16760150	25	23550	13.1875
chr7	2839700	2921050	25	28700	16
chrX	25008425	25047400	25	23925	9.76470588235294
chr1	165795925	165854950	24	19375	12.4375
chr1	181032025	181122550	24	30875	12.9310344827586
chr10	102384550	102448425	24	16550	14.1639344262295
chr11	47994975	48057975	24	16975	13.1
chr14	74178525	74244650	24	30000	10.6666666666667
chr19	54926050	54985275	24	17600	8
chr2	223724275	223785725	24	20225	9.92307692307692
chr2	238595525	238654150	24	23150	14.7441860465116
chr20	43201300	43285275	24	17950	14.671875
chr22	25343850	25414250	24	16550	15.3898305084746
chr3	124543075	124609900	24	24525	14.3076923076923
chr5	92904850	92957850	24	24600	11.9555555555556
chr6	29559850	29652300	24	25375	11.0833333333333
chr6	131602100	131670625	24	21625	5.87234042553191
chr9	89987350	90061100	24	19800	15.4666666666667
chr1	18953175	18984650	23	22450	1.95652173913043
chr1	206831150	206899350	23	26900	12.780487804878
chr10	71071725	71122550	23	28150	10.6285714285714
chr11	2882900	2952700	23	19600	14.6206896551724
chr11	27648525	27776000	23	23650	13.8924731182796
chr11	88027375	88073250	23	24975	5.45945945945946
chr13	113342575	113399150	23	20675	14.6666666666667
chr15	81245750	81296375	23	14925	14.6
chr16	49854675	49918600	23	24900	12.3913043478261
chr16	51117850	51219350	23	28225	9.5
chr16	53063875	53137900	23	27250	9.70833333333333
chr17	41131200	41195675	23	20100	14.5185185185185
chr17	65461550	65531500	23	19675	12.9811320754717
chr18	8607825	8689975	23	25375	13.25
chr19	55963025	56008650	23	15800	8.81818181818182
chr2	227586025	227678525	23	19500	14.3666666666667
chr20	30249225	30311200	23	27100	11.5384615384615
chr3	181404400	181460600	23	33000	6.775
chr4	102199475	102279375	23	22825	14.9285714285714
chr5	98088025	98132925	23	15975	14.4166666666667
chr6	27094500	27157675	23	16950	13.75
chr6	43019925	43097600	23	22600	14.3137254901961
chr6	163813625	163865475	23	18825	10.5
chr6	168199750	168295525	23	33375	14.0412371134021
chr8	8990125	9056525	23	20650	9.66666666666667
chr8	132902775	132952450	23	19175	12.3333333333333
chr9	670375	756400	23	21200	13.4883720930233
chrX	40940975	40981650	23	21575	9.15384615384615
chr1	22350275	22404650	22	15375	12.9846153846154
chr1	85986700	86079175	22	21750	12
chr10	21777900	21825725	22	33475	10.4166666666667
chr10	77154700	77236225	22	27700	13.4736842105263
chr10	82212425	82269900	22	30950	14
chr11	27436200	27495375	22	30325	4.46153846153846
chr12	32252150	32298250	22	17200	7
chr12	32547875	32616950	22	23150	9.71428571428571
chr12	54718125	54788150	22	27500	12.7407407407407
chr12	80028675	80100175	22	28075	9.49514563106796
chr14	24005425	24058750	22	19550	13.7647058823529
chr14	48717225	48746725	22	10925	11.2307692307692
chr16	9025550	9061800	22	18800	8.27777777777778
chr16	87881875	87915850	22	15100	7.93103448275862
chr17	42161925	42220575	22	19800	14.08
chr17	72356800	72464075	22	21475	13.452380952381
chr18	3584325	3666750	22	25150	11.8518518518519
chr18	48533000	48580125	22	18525	8.32941176470588
chr19	49112250	49179250	22	22775	13.1428571428571
chr2	44393425	44432325	22	15275	10.6428571428571
chr2	58721275	58798425	22	24525	13.027027027027
chr2	64046800	64116125	22	26950	11.6734693877551
chr2	128116750	128183125	22	14950	12.3
chr20	32579275	32636250	22	21275	6.8735632183908
chr20	57414125	57482950	22	29900	12.8181818181818
chr21	17094600	17148450	22	20725	14.2777777777778
chr3	5017700	5068700	22	18000	13.3333333333333
chr3	171127050	171185000	22	19575	12.375
chr5	2738000	2767000	22	15525	6.31372549019608
chr5	42999575	43068975	22	19675	12.0740740740741
chr6	33538375	33608975	22	19800	14.2926829268293
chr7	20814125	20844725	22	22400	2.44943820224719
chr7	121554025	121607800	22	19625	12.2105263157895
chr8	130975400	131058825	22	15825	12.9777777777778
chr8	141597700	141648450	22	19000	12.9047619047619
chr8	145007600	145065525	22	25275	10.0816326530612
chr9	95498025	95533325	22	13075	6.77966101694915
chr9	130273925	130351550	22	20875	10.5970149253731
chr1	221881475	221917950	21	16225	6.65217391304348
chr1	223887925	223943850	21	23200	9.5
chr10	105395000	105457575	21	18525	11.7727272727273
chr10	135032725	135092500	21	15550	9.86842105263158
chr11	93838400	93887750	21	20575	11.9047619047619
chr11	121316575	121354100	21	18700	12.5581395348837
chr11	129118400	129162100	21	14925	8.45283018867925
chr12	27673525	27718150	21	11475	10.4166666666667
chr12	52398175	52432600	21	13500	7.2258064516129
chr16	4338200	4379225	21	17075	9.64705882352941
chr19	19475450	19530250	21	15925	12.7222222222222
chr19	39614825	39659575	21	18175	12.1311475409836
chr19	55573400	55607975	21	12075	8.21875
chr2	119953500	120017575	21	17125	12.3364485981308
chr20	17815575	17892325	21	15950	12.55
chr20	39654625	39707725	21	19550	9.57407407407407
chr3	120135675	120194350	21	20925	11.906976744186
chr5	74111200	74185625	21	25700	12.2790697674419
chr5	154117400	154168025	21	25125	12
chr6	4771725	4821325	21	15350	11.5918367346939
chr6	155431525	155510350	21	19450	9.41463414634146
chr7	51348050	51412700	21	19125	13.2747252747253
chr7	121939500	121992950	21	20550	8.88235294117647
chr7	122034550	122115300	21	18400	10.7234042553191
chr8	67319375	67385100	21	12500	13.5652173913043
chrX	17517150	17585825	21	18000	12.1081081081081
chr1	63742325	63798100	20	20075	10.984126984127
chr1	109755700	109828575	20	22575	10.3703703703704
chr1	157944900	157996350	20	27800	12.5454545454545
chr1	159869600	159916650	20	18550	12.1111111111111
chr1	200329350	200386425	20	27050	12.9666666666667
chr1	208382900	208431275	20	17525	10.9230769230769
chr11	65654500	65714850	20	19125	12
chr12	57984175	58035850	20	15175	11.3714285714286
chr12	116679275	116722275	20	19425	11.2
chr15	37370075	37406625	20	18000	9.10344827586207
chr15	41185750	41264800	20	20000	12.2222222222222
chr15	68548675	68624250	20	21600	11.8550724637681
chr15	89146175	89182825	20	21575	8.10344827586207
chr15	99408175	99451000	20	19075	9.43589743589744
chr16	73064750	73105975	20	33875	1.05454545454545
chr20	623450	691625	20	17050	10.8615384615385
chr3	151984075	152049325	20	20675	12.5
chr3	191065950	191112425	20	16950	6.56666666666667
chr4	53698975	53751150	20	21425	8.56
chr4	77456700	77546950	20	25375	8.91729323308271
chr4	111529925	111565200	20	28375	1.76595744680851
chr5	71402100	71480000	20	27600	4.93233082706767
chr5	126626025	126678900	20	18925	6.33333333333333
chr5	133837900	133891875	20	21750	11.8095238095238
chr5	138628075	138650400	20	15125	1.35294117647059
chr5	179220475	179257200	20	15925	10
chr6	105387325	105424725	20	15300	7.23809523809524
chr7	29304650	29360475	20	16500	11.038961038961
chr7	79753825	79825450	20	19950	8.83673469387755
chr8	22210075	22258900	20	17100	12.0677966101695
chr9	117908475	117975025	20	14550	12.4545454545455
chr1	32211125	32265100	19	18200	10.3846153846154
chr1	41818075	41874700	19	22350	6.52941176470588
chr1	65604800	65644675	19	16650	12.3103448275862
chr10	3086000	3145700	19	16525	10.96875
chr10	34458450	34497650	19	14850	10.75
chr10	104150650	104196300	19	16200	10.4489795918367
chr11	35159875	35202650	19	19300	4.63461538461539
chr11	113716700	113756850	19	16450	6.06741573033708
chr11	124586700	124640600	19	17300	10.56
chr12	46759700	46798550	19	20000	10.2857142857143
chr12	58225425	58299175	19	25250	11.4761904761905
chr13	40055575	40090525	19	15775	11.125
chr13	51719975	51757675	19	16625	4.4
chr13	110950625	110984100	19	14825	6.78787878787879
chr14	54387400	54450800	19	22925	8.8695652173913
chr15	93159900	93213100	19	18325	11.7454545454545
chr16	2008800	2043300	19	13800	11.7894736842105
chr16	8915675	8980650	19	15800	11.5135135135135
chr16	24739900	24770950	19	18750	5.78947368421053
chr16	65252425	65354250	19	19075	12.2421052631579
chr17	19350650	19398575	19	14925	8.89795918367347
chr18	57529150	57586175	19	17150	10.6
chr19	47103225	47165375	19	14850	12.3529411764706
chr2	105458600	105490975	19	18075	4.29850746268657
chr20	24403950	24474125	19	17000	11.5263157894737
chr21	35444675	35506225	19	21200	7.20833333333333
chr3	112012400	112059850	19	16450	10.5142857142857
chr3	112095975	112145575	19	17125	9.08823529411765
chr4	89059675	89124625	19	14925	9.15555555555556
chr5	17212025	17262075	19	18225	9.12676056338028
chr6	3394050	3472150	19	26700	11.1111111111111
chr6	35684450	35769150	19	21675	12.1944444444444
chr6	42711800	42765375	19	13475	11.2432432432432
chr6	107899625	107955825	19	16325	11.8983050847458
chr6	149632000	149664000	19	16050	11.0857142857143
chr7	1262750	1289775	19	14750	6.95238095238095
chr8	102500600	102554025	19	14375	11.2631578947368
chr9	16784400	16834800	19	16150	9.78048780487805
chr9	122034800	122068125	19	10875	8.09230769230769
chr9	127455400	127542925	19	29050	10.4222222222222
chr9	128639575	128674825	19	15075	12.3636363636364
chr9	131143525	131192025	19	17925	11.4117647058824
chr9	140541125	140602150	19	21300	11.2432432432432
chrX	71129575	71179275	19	18775	8.61538461538461
chrX	136627600	136673750	19	21025	10.5555555555556
chr1	1333075	1376300	18	18075	8.5
chr1	36815775	36867875	18	14250	10.8421052631579
chr1	158004850	158049100	18	15550	7.62790697674419
chr1	178212300	178269950	18	25275	10.52
chr10	6125100	6151700	18	14175	3.25
chr10	73368425	73402975	18	15175	5.14285714285714
chr10	126135375	126170850	18	15225	8.64285714285714
chr11	10307300	10350600	18	17100	6.16666666666667
chr11	43941450	43984650	18	12525	8.42857142857143
chr11	77106650	77139050	18	14650	4.22857142857143
chr12	8955775	8987800	18	11600	9.39130434782609
chr12	31644125	31686825	18	16625	8.12121212121212
chr12	48109350	48173575	18	14500	11.5510204081633
chr12	53602975	53647175	18	20700	10.9565217391304
chr12	56099175	56149950	18	18025	7.33333333333333
chr12	116944000	116983925	18	13600	7.92771084337349
chr12	120794550	120852500	18	16475	9.54347826086956
chr16	6328000	6408950	18	13900	10.9333333333333
chr16	19848825	19898075	18	17450	10
chr16	23122700	23161550	18	12800	9.89473684210526
chr16	29796175	29837675	18	17700	10.9333333333333
chr17	37019525	37065175	18	18950	10.4
chr17	40805350	40840175	18	16475	8
chr18	55747775	55786275	18	11575	9.43859649122807
chr2	1702150	1755150	18	14100	11.4814814814815
chr2	20513625	20553925	18	13200	10.8484848484848
chr2	47259100	47318750	18	19500	10.9354838709677
chr2	173287450	173330575	18	27925	7.79487179487179
chr2	178103800	178138450	18	14950	9.31707317073171
chr21	18883150	18912400	18	12075	10.5
chr3	63918450	63961900	18	17425	7.92307692307692
chr3	112929125	112988225	18	20175	9.70149253731343
chr3	197266675	197307900	18	15225	9.90588235294118
chr4	2748150	2821650	18	13250	9.93548387096774
chr4	154143175	154197000	18	20425	5.72549019607843
chr4	174409875	174460500	18	23300	7.84
chr5	16852275	16902100	18	20025	8.71910112359551
chr5	36590600	36622475	18	11875	11
chr5	49961575	49998850	18	10275	11.047619047619
chr5	172710350	172758525	18	16200	10.4285714285714
chr6	39170800	39200400	18	15050	6.57142857142857
chr6	87861100	87894650	18	17125	8.4
chr7	23020475	23062300	18	14525	7.76470588235294
chr7	96614750	96657100	18	22200	4.475
chr7	100797275	100826350	18	18300	8.87179487179487
chr8	68861675	68897525	18	20850	4.28235294117647
chr8	144346800	144375475	18	9775	11.6
chr9	98187975	98280200	18	25650	10.1509433962264
chr9	126758625	126785100	18	17250	8.66666666666667
chr9	138978575	139014875	18	16250	8.2962962962963
chr1	29554250	29611075	17	16100	9
chr1	32389550	32422250	17	17325	8.42105263157895
chr1	153917325	153965650	17	15350	9.76
chr1	201417025	201451950	17	13500	7
chr1	222131625	222164950	17	9625	9.05882352941176
chr10	34692300	34723325	17	10925	6.96103896103896
chr10	45448025	45497925	17	23400	5.14285714285714
chr10	95505800	95563950	17	14950	10.125
chr10	97204600	97241750	17	16700	8.53061224489796
chr10	102973275	102999000	17	14625	5.18918918918919
chr10	105489225	105533175	17	14100	10.4444444444444
chr10	116247350	116300075	17	16325	10.7586206896552
chr11	47516575	47554525	17	16425	3.75
chr11	66021025	66065325	17	10100	10.7857142857143
chr11	76433100	76518575	17	21625	10.3125
chr11	93210075	93279750	17	17875	10.1639344262295
chr11	118013700	118069850	17	15650	10.1764705882353
chr12	57845600	57883425	17	12475	10.7027027027027
chr12	95588625	95618500	17	16225	7.73913043478261
chr14	21989625	22027100	17	18675	5.98245614035088
chr14	29223925	29255375	17	13775	7.125
chr14	37115925	37154850	17	15175	9.78723404255319
chr14	75714150	75763275	17	13600	9.58974358974359
chr14	77767675	77811050	17	15650	10.025
chr15	70369700	70406975	17	20300	8.33333333333333
chr15	73886125	73927100	17	21125	8.8974358974359
chr15	101719100	101748475	17	12425	6.66666666666667
chr16	9183525	9210000	17	18075	3.5
chr16	56640675	56682300	17	15150	6.7843137254902
chr17	35256650	35307925	17	26675	6.26865671641791
chr17	39675500	39711025	17	12025	7.59090909090909
chr17	48581125	48643250	17	15550	10.6315789473684
chr17	58211550	58248325	17	15025	8.11764705882353
chr18	8701800	8735750	17	14650	6
chr18	77861300	77889150	17	13225	6.57627118644068
chr19	1846350	1887625	17	16700	7.26666666666667
chr19	5947700	5980125	17	16700	5.7
chr19	35625675	35647550	17	11175	7.91666666666667
chr19	44257150	44289550	17	10700	8.36666666666667
chr19	49238125	49259300	17	9700	9.6
chr2	68444550	68484375	17	14725	10.2380952380952
chr2	238480450	238526225	17	20175	6.78350515463918
chr20	21472050	21506400	17	18300	5.95505617977528
chr20	46169475	46220200	17	13125	10.2857142857143
chr21	35040075	35088025	17	17000	10.1666666666667
chr22	36276175	36318375	17	14850	10.1666666666667
chr3	14443250	14482900	17	20650	8.8421052631579
chr3	48721075	48755400	17	11175	10.88
chr3	71497225	71580950	17	15075	10.9230769230769
chr3	134044200	134104700	17	27225	9.3587786259542
chr3	141079925	141133750	17	20700	5.39823008849558
chr4	41121150	41171775	17	13275	8
chr4	185350750	185398325	17	15300	8.73529411764706
chr5	56109125	56145625	17	14525	4.09523809523809
chr5	146933925	146961150	17	14900	5.09090909090909
chr5	171380275	171415475	17	19850	2.49180327868852
chr5	179467425	179518375	17	19200	6.96
chr6	10572350	10614450	17	20850	6.76363636363636
chr6	35435300	35491050	17	20675	10.8163265306122
chr6	50783375	50822275	17	19800	7.67441860465116
chr6	99271300	99296900	17	16625	4.84210526315789
chr6	116684925	116709175	17	7300	7.23636363636364
chr6	158240325	158275625	17	15700	6.45454545454545
chr6	167635275	167662850	17	17500	4.94117647058824
chr7	78187725	78218225	17	12225	10.125
chr7	101565650	101601650	17	14000	8.5
chr7	155241050	155288925	17	16025	5.06493506493506
chr8	70461150	70520350	17	13100	10.84375
chr8	103378375	103425875	17	19650	6.82142857142857
chr9	16702125	16735375	17	20700	5.69444444444444
chrX	48767550	48799375	17	13675	5.10344827586207
chrX	106943375	106995825	17	15200	8.81395348837209
chrX	121352500	121373025	17	9825	4.08771929824561
chr1	26735300	26760000	16	14375	3.95238095238095
chr1	27016950	27054725	16	19375	7.1
chr1	28558525	28595800	16	12650	9.52941176470588
chr1	33585700	33638275	16	13425	9.63636363636364
chr1	39852950	39883125	16	18175	7.48936170212766
chr1	45763575	45815100	16	15900	9.85185185185185
chr1	54924975	54968725	16	18450	6.02298850574713
chr1	85763175	85819900	16	15050	9.44
chr1	224007650	224034900	16	11750	8.62222222222222
chr1	225688200	225730150	16	15750	6.27272727272727
chr1	243633300	243677825	16	16750	8.29473684210526
chr1	243876425	243915325	16	14150	8.4375
chr10	8075600	8121900	16	28325	7.48888888888889
chr10	14589750	14647700	16	16300	9.34246575342466
chr10	32604500	32651725	16	13975	9.25
chr10	53003500	53030325	16	9325	7.2
chr10	103572425	103608925	16	10500	8.83116883116883
chr11	102055400	102109675	16	15825	6.48128342245989
chr11	131873575	131944150	16	12375	9.38181818181818
chr12	51812650	51852675	16	11625	9.96774193548387
chr12	104893200	104939125	16	14225	9.25581395348837
chr12	114822975	114852550	16	13900	4.7
chr13	28527250	28555150	16	14675	5.56164383561644
chr13	60015700	60058375	16	12350	8.11428571428571
chr14	42065400	42080850	16	8000	3.66666666666667
chr14	95599800	95629725	16	12800	5.40350877192982
chr14	103563050	103594175	16	10750	9.36363636363636
chr15	53070625	53099350	16	23325	5.13333333333333
chr15	59575375	59609600	16	11750	10.1754385964912
chr15	66678225	66720700	16	13725	8.39285714285714
chr15	68859475	68882500	16	9425	8.88888888888889
chr16	69097900	69143275	16	16725	8.51851851851852
chr17	42611150	42640325	16	16275	3.89690721649485
chr18	8930775	8988300	16	15175	9.6144578313253
chr18	74796400	74828700	16	14675	7.375
chr19	31821725	31848575	16	13300	4.70967741935484
chr19	45240575	45262100	16	8525	8.51282051282051
chr19	54361175	54402850	16	10400	10.1739130434783
chr2	224793525	224826850	16	16875	3.57894736842105
chr20	60925250	60964150	16	20725	7.43589743589744
chr20	62570175	62613600	16	12725	8
chr22	38700400	38735425	16	17425	9.2
chr3	45714150	45745050	16	13175	4.32835820895522
chr4	57937375	57980375	16	11125	9.44
chr4	170155375	170196850	16	16125	8.3953488372093
chr5	25430150	25455475	16	12800	9.84
chr5	93682175	93702700	16	10400	5.85185185185185
chr5	115773350	115800650	16	10075	9.41176470588235
chr5	118787500	118820000	16	13575	6.13333333333333
chr6	1604175	1626050	16	13775	2.375
chr6	99073950	99096925	16	13450	3.70909090909091
chr6	128803750	128842875	16	13275	8.37037037037037
chr6	139288950	139315525	16	14875	4.35294117647059
chr7	12746500	12778575	16	10775	7.91666666666667
chr7	25869850	25905875	16	15775	10.1176470588235
chr7	99745750	99780375	16	12900	5.76923076923077
chr7	100737700	100787400	16	14325	9.95121951219512
chr7	156791750	156815900	16	15375	6.2
chr9	2271400	2294850	16	12475	5.55555555555556
chr9	74358450	74385125	16	19450	3.26984126984127
chrX	64888650	64947225	16	13700	9.97315436241611
chr1	59512325	59557050	15	17275	8.35955056179775
chr1	94758350	94801150	15	11125	9.31147540983607
chr1	120163300	120205000	15	11250	9.1025641025641
chr1	232241775	232280000	15	18450	9.12
chr10	22604150	22635300	15	15075	7.29824561403509
chr10	106076600	106114125	15	22225	7.54838709677419
chr10	119100450	119136225	15	14275	9.47368421052632
chr10	124891825	124917900	15	19350	1.35135135135135
chr11	31818275	31850925	15	27725	0.912280701754386
chr12	42834700	42881500	15	19450	7.6875
chr12	48192325	48231475	15	18775	7.54098360655738
chr12	54131625	54152850	15	10075	9.28571428571429
chr12	58128950	58167550	15	14850	4.55263157894737
chr13	107148350	107190475	15	23075	6.60674157303371
chr14	36972425	36995325	15	14025	3.67567567567568
chr14	38655025	38691650	15	12075	8.05194805194805
chr14	93498850	93526975	15	13900	6.95
chr14	105131650	105175000	15	18800	9.54545454545454
chr15	37169175	37204400	15	20475	4.31007751937984
chr15	63330000	63382800	15	22350	8.81818181818182
chr15	69074775	69116500	15	19325	9.24242424242424
chr15	80350125	80379575	15	11575	7
chr15	89524975	89547450	15	14925	3.61904761904762
chr16	4420825	4443850	15	11500	7
chr17	4737325	4765425	15	13575	8.84745762711864
chr17	4837325	4903750	15	18050	8.37837837837838
chr17	27034075	27056525	15	11800	5.11111111111111
chr17	46063800	46104525	15	16925	9.15151515151515
chr17	59471250	59494800	15	10500	5.18518518518519
chr18	44769250	44791300	15	11175	5.93333333333333
chr18	46351950	46405900	15	17225	9.09090909090909
chr18	54730850	54763650	15	10425	7.84615384615385
chr19	10981125	11006600	15	13475	6.48648648648649
chr19	58310000	58335650	15	11800	5.51612903225806
chr2	26972175	26995375	15	11225	4.10526315789474
chr2	38292800	38342450	15	20200	3.98058252427184
chr2	42318925	42381725	15	17425	8.77142857142857
chr2	62421650	62443250	15	11525	7.76923076923077
chr2	66906125	66928150	15	9100	5.0188679245283
chr2	75059175	75098275	15	14275	7.37984496124031
chr2	119581775	119617600	15	20700	3.20197044334975
chr2	171528750	171575200	15	15100	7.16455696202532
chr20	36022200	36051350	15	11375	7.625
chr22	26317725	26339550	15	9875	5.83783783783784
chr3	15346975	15375675	15	11450	4.95238095238095
chr3	133941775	133981100	15	14025	6.20253164556962
chr3	150800150	150826500	15	10725	8.36363636363636
chr3	176032475	176054100	15	11250	5.16666666666667
chr4	13529075	13551175	15	15325	1.46268656716418
chr4	85484150	85518375	15	12000	7.28
chr4	144259150	144285975	15	12850	7.19148936170213
chr6	32134350	32165575	15	13725	7.17647058823529
chr6	43444475	43486475	15	13075	8.16666666666667
chr6	114638350	114689100	15	16200	8.90909090909091
chr6	119344050	119375625	15	13250	7.21951219512195
chr7	73234150	73266925	15	12350	8.92307692307692
chr7	100926050	100953775	15	10400	6.40540540540541
chr8	71227700	71261475	15	12500	8.93023255813953
chr8	74194125	74225425	15	10950	9.45454545454546
chr8	90730775	90774000	15	13575	7.9375
chr8	101407925	101484450	15	16250	8.65384615384615
chr9	94638025	94671575	15	12225	6.26086956521739
chr9	131641775	131685225	15	13500	5.80952380952381
chrX	102668750	102702050	15	12450	6.8
chrX	131155925	131180125	15	12150	6
chr1	6293575	6310450	14	9925	3.75
chr1	19239875	19284425	14	19975	4.90225563909774
chr1	29060475	29084000	14	12700	2.5
chr1	160053475	160095375	14	14625	4.99290780141844
chr1	207793400	207828350	14	12600	7.84313725490196
chr1	235090525	235134575	14	17375	5.84126984126984
chr10	72199125	72220375	14	11275	5.95348837209302
chr10	102100700	102135575	14	13900	5.04
chr10	102483175	102509850	14	16250	2.33557046979866
chr10	103013850	103058400	14	14550	5.86666666666667
chr11	554475	578900	14	9975	3.91176470588235
chr11	1575175	1596450	14	9250	3.03225806451613
chr11	9694475	9715850	14	9725	5.65217391304348
chr11	119223650	119253275	14	13175	7.65217391304348
chr12	14093275	14134550	14	9700	8.26666666666667
chr12	88947775	88975250	14	12750	3.30434782608696
chr12	122227550	122251800	14	13300	3.68421052631579
chr12	125394525	125425875	14	13625	6.92
chr13	56217175	56250050	14	13200	6.21538461538462
chr13	112707475	112734450	14	14700	2.96
chr14	34384050	34421250	14	14400	8.4375
chr14	38051775	38070125	14	13875	1.31111111111111
chr14	59795925	59828450	14	12450	4.69
chr14	100679675	100716075	14	10275	6.10526315789474
chr15	52121400	52167775	14	13575	7.66666666666667
chr16	52469325	52510175	14	11450	6.18181818181818
chr17	1277975	1304200	14	9300	7.38461538461539
chr17	57902850	57934975	14	12850	8
chr17	62490125	62506975	14	10600	2.23529411764706
chr18	56505925	56541250	14	18600	7.61904761904762
chr19	4388975	4415850	14	14275	3.9375
chr19	14472775	14495750	14	8350	8.44444444444444
chr2	37875475	37904900	14	16600	8.58064516129032
chr2	69997100	70026925	14	11075	4.07352941176471
chr2	74206050	74237275	14	18125	2.45
chr2	97522225	97578175	14	17025	5.59124087591241
chr2	157176475	157200175	14	13600	3.05454545454545
chr2	172944800	172975275	14	23650	6.88888888888889
chr2	223148275	223186250	14	22275	3.43103448275862
chr3	32432650	32464875	14	11325	6.58064516129032
chr3	69127725	69145675	14	11700	2
chr3	152097900	152124250	14	10225	7.1304347826087
chr3	159555650	159580300	14	11825	3
chr3	194869150	194919475	14	19825	7.98230088495575
chr4	4853950	4874800	14	16175	1.54545454545455
chr4	124310850	124340425	14	11475	8.49056603773585
chr5	77787175	77830600	14	12025	6.27368421052632
chr5	147237800	147266725	14	13100	6.11764705882353
chr5	149509750	149547675	14	15350	8.09090909090909
chr5	156962325	157005550	14	14075	5.51724137931035
chr6	3326650	3363475	14	15875	8.68181818181818
chr6	12324300	12370350	14	12775	8.70588235294118
chr6	143973775	144022225	14	17725	7.49056603773585
chr7	22736250	22768550	14	12175	8.375
chr7	70907500	70943800	14	16425	6.74074074074074
chr7	92369550	92402875	14	17350	6.21333333333333
chr7	93262825	93277250	14	7525	6.43478260869565
chr8	6556400	6593025	14	11725	6.93333333333333
chr8	20111975	20139800	14	14125	8.25396825396825
chr8	49422775	49470025	14	15075	5.53191489361702
chr8	66697675	66720475	14	11025	5.51807228915663
chr8	73905750	73925650	14	9100	4.73076923076923
chr8	77584725	77620775	14	13675	6.52631578947368
chr8	97504850	97549050	14	17725	5.71134020618557
chr9	14335975	14374525	14	16550	5.72661870503597
chr1	47896975	47935000	13	11475	6.97297297297297
chr1	50880750	50897175	13	11750	1.32203389830508
chr1	62641075	62668200	13	10725	4.9
chr1	75539100	75603750	13	17975	7.86805555555556
chr1	91170225	91196900	13	17525	2.93827160493827
chr1	110522075	110579250	13	13625	7.3781512605042
chr1	183054500	183079000	13	10350	5.925
chr1	199997350	200023300	13	15275	4.4
chr1	221047800	221070225	13	14750	2.25974025974026
chr1	223192675	223214975	13	12475	4.65
chr1	234624750	234660050	13	8550	7.33333333333333
chr10	17238000	17275975	13	14625	4.75524475524475
chr10	131747700	131770875	13	16675	1.5968992248062
chr11	66078625	66116150	13	14550	4.16949152542373
chr11	72119900	72137525	13	7925	3.82456140350877
chr11	118475325	118507075	13	18775	5.89473684210526
chr11	133895925	133923450	13	9625	5.47916666666667
chr12	4224075	4278125	13	13425	6.73333333333333
chr12	111859525	111884425	13	10975	7.23809523809524
chr13	73628850	73650625	13	12600	4.32876712328767
chr13	107441275	107472000	13	8575	7.74358974358974
chr14	21076875	21101075	13	8025	6.84705882352941
chr14	65935400	65956975	13	10300	5.37777777777778
chr15	25195750	25211850	13	7550	5.04347826086957
chr15	59023850	59043125	13	9450	4.11764705882353
chr15	60283225	60318450	13	20050	7.6
chr15	75061075	75086050	13	10450	7.52380952380952
chr15	85129975	85152425	13	8975	7.06060606060606
chr15	101772825	101799150	13	12875	7.17460317460317
chr16	16052750	16071850	13	8875	7.10344827586207
chr16	70450100	70474375	13	12625	4.35714285714286
chr16	70718400	70760500	13	13625	6.74074074074074
chr17	25650400	25681800	13	12375	7.13207547169811
chr18	56930825	56944000	13	7725	6.66666666666667
chr18	59988675	60014825	13	10700	5.67901234567901
chr19	46264875	46297400	13	12075	7.16049382716049
chr19	48823125	48837650	13	8150	2.48979591836735
chr2	64861575	64896625	13	15475	7.88571428571429
chr2	100087725	100107650	13	10025	7
chr2	106360175	106399475	13	12675	5.64705882352941
chr2	110358125	110375300	13	10050	5.30769230769231
chr2	129044200	129081750	13	12175	4.98224852071006
chr2	158721625	158752125	13	9475	7.28888888888889
chr2	188841050	188866250	13	10925	6.80459770114942
chr20	1926975	1947050	13	7825	5.33333333333333
chr20	49528475	49549275	13	12025	4.37037037037037
chr21	37464025	37486250	13	10625	5.11627906976744
chr22	39914400	39934025	13	9475	4.92857142857143
chr22	40865300	40937500	13	17125	7.1864406779661
chr22	42219675	42244875	13	9900	7.75
chr22	42304450	42324825	13	6800	6.60869565217391
chr22	45891900	45913175	13	10025	5.07142857142857
chr3	23770000	23805000	13	12450	7.05084745762712
chr3	58542550	58573400	13	9650	7.28
chr3	109048375	109076850	13	12975	6.75
chr3	110788500	110810800	13	12325	4.22641509433962
chr3	129308900	129331700	13	16600	3.04347826086957
chr3	140782400	140814125	13	16450	4.68131868131868
chr3	156382725	156410075	13	7375	7.84615384615385
chr3	187453625	187492275	13	12675	7.61797752808989
chr4	10094475	10125600	13	18750	4.30952380952381
chr4	62774900	62789975	13	7750	3.48717948717949
chr4	88830700	88877950	13	14600	7.40229885057471
chr5	7391225	7429200	13	16825	5.37190082644628
chr5	176150700	176173650	13	7250	7.84158415841584
chr6	1377825	1397350	13	12600	1.8
chr6	138180625	138201750	13	10550	5.91176470588235
chr7	16676675	16711450	13	11825	7.60714285714286
chr7	73682675	73709700	13	9125	7.61111111111111
chr7	101498350	101528200	13	16125	2.82926829268293
chr7	101923025	101962600	13	8500	7.84848484848485
chr8	64101800	64124675	13	9450	3.94594594594595
chr8	126225425	126251550	13	11300	4.09523809523809
chr9	118222775	118244825	13	10225	4.36666666666667
chr9	124022400	124063075	13	17425	6.28571428571429
chrX	580500	600400	13	8875	4.96551724137931
chrX	67889625	67917375	13	10025	6.25
chrX	73468225	73490450	13	9475	6.87179487179487
chrX	152056725	152076225	13	7800	4.74418604651163
chr1	2455375	2480900	12	12875	5.26315789473684
chr1	15052375	15073100	12	11175	4.75675675675676
chr1	33097900	33121475	12	8925	6.73170731707317
chr1	78437150	78452800	12	8600	4.11538461538461
chr1	151940675	151974250	12	14275	6
chr10	20114900	20137650	12	10175	2.74193548387097
chr10	94819550	94840150	12	11725	4.76595744680851
chr11	13688700	13709000	12	10575	4.57142857142857
chr11	30558625	30590725	12	15625	3.98245614035088
chr11	45100675	45124800	12	8775	6.21276595744681
chr11	46925425	46942925	12	11175	3.25
chr11	73231525	73251850	12	9225	4.76315789473684
chr12	81470350	81489825	12	10650	5.01449275362319
chr12	107153050	107177025	12	13150	3.32
chr13	45135050	45154675	12	12125	2.70833333333333
chr13	45903325	45916925	12	6375	6.27272727272727
chr13	111836900	111872825	12	16400	5.54098360655738
chr13	114874850	114899850	12	13950	5.77272727272727
chr14	32543825	32557425	12	7750	4.10714285714286
chr14	59073650	59112425	12	16275	6.85294117647059
chr14	75884625	75911475	12	8875	5.81333333333333
chr14	96967275	96984450	12	9800	5.38095238095238
chr14	105937200	105958550	12	9525	4.71794871794872
chr15	38539225	38558450	12	10375	2.95833333333333
chr15	63480175	63505225	12	11150	5.63265306122449
chr15	93344800	93377400	12	16050	4.83018867924528
chr16	21520275	21538825	12	7725	4.34782608695652
chr16	55357775	55366350	12	6050	2.22222222222222
chr16	57829500	57850900	12	10350	3.90322580645161
chr17	40161450	40181100	12	9700	4.1
chr17	46794925	46816975	12	10375	6.45161290322581
chr17	55161625	55190350	12	14650	3.43589743589744
chr17	70100800	70123500	12	14200	1.91489361702128
chr18	3441200	3469175	12	13525	4.08
chr18	53429450	53451850	12	8075	6.77777777777778
chr18	74195975	74216350	12	9875	3.73684210526316
chr18	77709800	77725900	12	8650	5.28888888888889
chr19	20177475	20200725	12	9750	5.91071428571429
chr19	34662325	34681725	12	9250	4.64
chr19	37802925	37827075	12	8175	6.58426966292135
chr19	42745425	42761725	12	7175	3.54929577464789
chr19	56145575	56170300	12	9550	5.04545454545455
chr2	1594475	1631150	12	10875	6.390625
chr2	8007925	8032375	12	12500	7.0625
chr2	120514350	120529375	12	8375	4.64
chr2	188532625	188549450	12	8225	3.83333333333333
chr2	219844425	219868400	12	11500	5.95505617977528
chr2	225434450	225453275	12	11500	1.47008547008547
chr2	228368050	228383900	12	7450	3.55555555555556
chr2	235579225	235603450	12	12500	5.95652173913043
chr20	4111450	4152950	12	12700	6.40944881889764
chr20	57222600	57253025	12	17425	5.84
chr20	60008325	60029425	12	13275	3.2972972972973
chr21	35562650	35578625	12	8375	4.85106382978723
chr21	47390350	47403375	12	8600	1.63636363636364
chr22	18913450	18936350	12	10300	6.78095238095238
chr3	23846000	23871900	12	12000	5.23809523809524
chr3	53276100	53313125	12	15750	4.69387755102041
chr3	99978375	99997025	12	10425	5.26315789473684
chr3	186879125	186907700	12	12725	4.04838709677419
chr3	187896450	187941825	12	11700	6.98181818181818
chr3	196353950	196377925	12	6875	5.93548387096774
chr4	16816425	16850400	12	13925	4.05
chr4	40305550	40338150	12	10175	6
chr4	56035525	56054425	12	9675	5.40740740740741
chr4	101932375	101962325	12	9000	6.96774193548387
chr4	153585825	153603525	12	6925	5.68888888888889
chr4	153617950	153641950	12	9775	5.85185185185185
chr5	1502825	1525175	12	11900	3.52941176470588
chr5	50672325	50696425	12	21475	0.698412698412698
chr5	58208700	58233500	12	8575	4.8695652173913
chr5	72731200	72750350	12	8425	4.88
chr5	72781325	72797150	12	7425	6.42424242424242
chr5	73916875	73944600	12	14600	5.75609756097561
chr5	76074750	76118700	12	12275	6.07920792079208
chr5	76923500	76941975	12	12725	2.01709401709402
chr5	87523725	87566875	12	17625	6.49462365591398
chr5	116088975	116115425	12	13175	3.70666666666667
chr5	171590525	171617300	12	8100	4.8641975308642
chr6	674000	712150	12	15175	5.4
chr6	20197125	20214175	12	7650	4.64150943396226
chr6	34190775	34217475	12	15225	2.59405940594059
chr6	36628075	36651400	12	11325	3.59420289855072
chr6	47188775	47216700	12	9625	6.1505376344086
chr6	80639800	80659400	12	8575	6.44444444444444
chr6	88394775	88413100	12	8375	6.26315789473684
chr6	100894200	100917800	12	15025	5.89285714285714
chr6	155569075	155597175	12	9550	6
chr6	160389100	160419525	12	14800	6.08163265306122
chr6	161649750	161696275	12	12400	6.44444444444444
chr7	17337550	17355225	12	8025	3.47572815533981
chr7	28205950	28221825	12	6250	3.92727272727273
chr7	83816275	83840100	12	13325	2.90909090909091
chr7	127657250	127673650	12	8150	5.04347826086957
chr8	65280525	65294425	12	8650	2.53333333333333
chr8	95442550	95457950	12	9750	2.98550724637681
chr8	145978000	145994325	12	6975	6.28571428571429
chr9	72359700	72380500	12	14700	0.956521739130435
chr9	119033100	119072600	12	15125	6.89502762430939
chr9	126116250	126128300	12	7175	3.81818181818182
chr9	138882050	138904475	12	9475	5.96747967479675
chrX	82755900	82770450	12	7450	4.7
chrX	114913225	114931750	12	7275	6.63829787234043
chr1	16693100	16723850	11	10875	4.8
chr1	20799525	20821625	11	8575	3.82456140350877
chr1	27317325	27339900	11	16700	2.25
chr1	32165875	32184250	11	8475	5.25
chr1	48026975	48049400	11	7475	4.6875
chr1	60128725	60148500	11	9375	5.45454545454545
chr1	65029150	65047525	11	10100	5.16417910447761
chr1	119859225	119891225	11	13525	4.88235294117647
chr1	169071600	169090800	11	10375	6.10526315789474
chr1	182988625	183011075	11	13075	3.24
chr1	183429850	183454300	11	8825	5.56756756756757
chr1	184442225	184473900	11	10700	4.29565217391304
chr1	198124225	198139325	11	6700	3.27777777777778
chr1	200979025	200995575	11	10250	3.73333333333333
chr1	224674925	224694475	11	10500	2.96774193548387
chr1	247531850	247553475	11	8550	4.85714285714286
chr10	13379600	13395675	11	9975	3.19230769230769
chr10	21567875	21588675	11	14250	2.18181818181818
chr10	88713275	88732150	11	12475	3.58095238095238
chr10	99078325	99102000	11	10350	5.33333333333333
chr10	119291925	119313900	11	13600	6.17647058823529
chr10	120490250	120515875	11	8600	4.37142857142857
chr11	3174300	3191550	11	8950	3.3448275862069
chr11	46003550	46035325	11	12925	5.06870229007634
chr11	58860325	58876300	11	5975	5.45
chr11	59312450	59328900	11	5825	5.5
chr11	77156050	77191225	11	21450	5.01538461538462
chr11	94961375	95001600	11	15950	3.72687224669604
chr12	13347075	13365150	11	12375	2.47422680412371
chr12	21796150	21809625	11	7925	2.85
chr12	53764075	53784825	11	9150	4.75268817204301
chr12	57471350	57490375	11	6950	4.89655172413793
chr12	79796425	79818525	11	9450	3.91304347826087
chr12	112541450	112564850	11	9150	4.55263157894737
chr13	48571550	48584350	11	6475	5
chr13	79161450	79184550	11	11550	4.53465346534653
chr13	79956600	79982175	11	11925	5.04347826086957
chr13	93866850	93905000	11	18375	2.8110599078341
chr13	95354050	95370000	11	12250	2.77142857142857
chr14	52294350	52334500	11	11600	5.6687898089172
chr14	56057900	56078425	11	11425	4.95238095238095
chr14	61099525	61126025	11	17750	2.77227722772277
chr14	62157525	62187375	11	16300	3.38181818181818
chr14	73688850	73713925	11	12025	4.25
chr14	103860225	103875450	11	5975	6.03571428571429
chr15	30093325	30115800	11	9250	5.89473684210526
chr15	47475500	47499600	11	9225	5.6
chr15	72513325	72536150	11	10700	3.65909090909091
chr15	78341975	78370650	11	13175	5.90625
chr15	93443175	93466350	11	15975	4.21739130434783
chr16	48397050	48420825	11	13050	1.975
chr16	68113500	68129775	11	6225	4.8695652173913
chr16	75272025	75302200	11	21200	3.2
chr16	86310225	86335150	11	8375	5.4392523364486
chr16	86538775	86553825	11	7950	3.2
chr17	48276775	48299550	11	12775	3.76
chr17	56059750	56072900	11	7300	3.27272727272727
chr17	67408325	67432900	11	10125	4.14035087719298
chr17	71151300	71168575	11	6875	5.70588235294118
chr17	72732225	72760800	11	15400	2.68181818181818
chr17	74116350	74143925	11	17525	3.6
chr17	75918800	75933025	11	6900	4.05970149253731
chr18	33064925	33081775	11	10225	4.88888888888889
chr19	1394725	1424625	11	9625	6.05405405405405
chr19	8257675	8279775	11	8475	5.93548387096774
chr19	38864475	38886975	11	7850	6.14876033057851
chr19	39880325	39906725	11	12600	6.11594202898551
chr19	41692200	41702275	11	6675	1.60869565217391
chr19	45577625	45607925	11	13675	5.66942148760331
chr19	46905725	46920625	11	8425	2.82352941176471
chr19	48110900	48130675	11	8525	4.95652173913043
chr19	48893475	48906975	11	9025	2.5
chr2	17716625	17741125	11	15725	6.15384615384615
chr2	70937325	70964000	11	12425	6.03703703703704
chr2	71113750	71135100	11	9250	3.97058823529412
chr2	112654925	112668600	11	6425	6.125
chr2	171207475	171228150	11	8425	4.73469387755102
chr2	200317400	200336700	11	11850	4.46153846153846
chr2	205123850	205149250	11	10300	4.32
chr2	206130700	206162750	11	10425	6
chr2	208655750	208679250	11	9375	4.9375
chr2	215664400	215679075	11	7550	2.56338028169014
chr2	219735950	219749425	11	6250	5.16666666666667
chr2	237066875	237089600	11	18650	0.434782608695652
chr2	238105500	238130725	11	9600	4.08695652173913
chr20	3868275	3885900	11	8475	5.27777777777778
chr20	36530425	36547850	11	8600	3.52380952380952
chr20	61048950	61062700	11	5875	2.78048780487805
chr21	43171450	43200050	11	16700	5.65625
chr22	19742325	19755900	11	7950	3.21428571428571
chr22	22210550	22223450	11	6600	4.72
chr22	38778425	38798100	11	11100	5.26086956521739
chr3	5227150	5241025	11	7275	3.31578947368421
chr3	27753775	27773775	11	17100	0.481751824817518
chr3	64663425	64680600	11	10350	1.87012987012987
chr3	73525075	73546450	11	8350	4.87179487179487
chr3	124751150	124786675	11	14125	4.75675675675676
chr3	128191975	128217150	11	14800	3.50877192982456
chr3	157811800	157829350	11	10325	1.875
chr3	195264675	195278600	11	7525	2.44444444444444
chr4	16069625	16088425	11	9525	2.36363636363636
chr4	16891075	16921050	11	14075	4
chr4	77608775	77630825	11	13275	5.09090909090909
chr4	79470975	79491650	11	12400	4.2
chr4	113554000	113578600	11	10375	5.54
chr4	134066575	134077550	11	9050	0.425
chr4	153846650	153882700	11	14650	5.57037037037037
chr4	186559475	186583700	11	7875	3.91011235955056
chr5	3590275	3610800	11	12400	3.49253731343284
chr5	32274075	32289200	11	8025	6.23529411764706
chr5	34482825	34499750	11	6850	6
chr5	71528050	71545075	11	9275	2.92537313432836
chr5	89833400	89861825	11	13600	4.38095238095238
chr5	109024150	109041725	11	10650	3.01639344262295
chr5	137417575	137446900	11	9350	5.45794392523364
chr5	170813600	170828900	11	8250	2.13636363636364
chr5	174143150	174164600	11	15725	2.55813953488372
chr5	180212075	180244800	11	15225	5.42857142857143
chr6	5992600	6010025	11	14975	0.5
chr6	34104400	34123100	11	11075	4.2
chr6	44084000	44106900	11	10875	5.16666666666667
chr6	44588075	44598800	11	6550	3.87878787878788
chr6	53185850	53214600	11	9750	4.4375
chr6	77264325	77277050	11	5975	3.43859649122807
chr6	90054525	90064250	11	5725	3.92
chr6	126063200	126076775	11	10675	1.11111111111111
chr6	134369975	134385575	11	9525	2.19047619047619
chr6	143160650	143179450	11	9625	3.16312056737589
chr6	149282375	149312175	11	10575	4.24
chr6	163947175	163966850	11	9125	4.43636363636364
chr7	852275	876250	11	8500	4.72727272727273
chr7	2548025	2571075	11	14650	5.46153846153846
chr7	7240275	7256825	11	11900	2.95
chr7	18534300	18562150	11	10175	5.93650793650794
chr7	45599400	45623250	11	8125	5.71929824561404
chr7	74063050	74079300	11	10275	2.90243902439024
chr7	95932550	95952275	11	7175	3.3
chr7	104641300	104666450	11	12000	4
chr7	110714350	110746175	11	11800	4.80952380952381
chr7	121508475	121526225	11	9100	5.29166666666667
chr8	838600	864625	11	9875	4.9620253164557
chr8	66737850	66755675	11	8950	3.77142857142857
chr8	91580700	91597625	11	7925	3.52
chr8	106595000	106611875	11	7675	5.6969696969697
chr8	132044125	132055525	11	7300	4.57142857142857
chr8	146010725	146030450	11	10275	3.88571428571429
chr9	2755150	2773325	11	5200	6
chr9	6756625	6781275	11	9800	6.25806451612903
chr9	21548500	21565875	11	6000	5.78723404255319
chr9	97663600	97693350	11	11375	5.3
chr9	102571925	102592175	11	11800	2.74626865671642
chr9	116353600	116390250	11	13825	5.92941176470588
chrX	46430725	46449575	11	9000	2.88
chrX	50199900	50215250	11	6950	3.28
chrX	99650500	99674675	11	9725	3.59375
chrX	133928275	133949250	11	7825	5.08333333333333
chr1	1281025	1297850	10	10150	2.57471264367816
chr1	15264000	15277200	10	4850	4.74418604651163
chr1	39451000	39468775	10	11775	1.3037037037037
chr1	42325750	42345025	10	8550	3.74193548387097
chr1	66796200	66826200	10	17325	4.34782608695652
chr1	68682175	68699675	10	10250	1.67692307692308
chr1	90285275	90310500	10	12650	2.26666666666667
chr1	91472550	91489175	10	10150	2.84444444444444
chr1	94278475	94289050	10	6975	0.969072164948454
chr1	95114300	95136050	10	12275	4.84931506849315
chr1	95383550	95405025	10	12400	2.88288288288288
chr1	112931000	112949075	10	9825	3.82352941176471
chr1	172500425	172519500	10	13300	1.30434782608696
chr1	184016225	184038250	10	10500	3.1864406779661
chr1	201462925	201482700	10	9700	3.68674698795181
chr1	205645025	205671300	10	7925	5.33333333333333
chr1	213025725	213042700	10	8475	3.87654320987654
chr10	33616575	33631525	10	6700	4.23333333333333
chr10	65466725	65480675	10	7575	2.37606837606838
chr10	118889675	118900300	10	8650	1.40740740740741
chr10	134220750	134235825	10	7875	3.94520547945205
chr11	2397750	2412500	10	8125	4.35294117647059
chr11	9775325	9799475	10	8800	5.29508196721311
chr11	64050900	64074800	10	8150	5.33333333333333
chr11	66176175	66189050	10	6400	3.94871794871795
chr11	67884350	67897250	10	9225	2
chr11	68299600	68313375	10	6850	5.04761904761905
chr11	69514650	69524350	10	6700	2.19354838709677
chr11	99287275	99302900	10	8850	4.09523809523809
chr11	122846750	122855975	10	5975	2.04651162790698
chr12	26261925	26280575	10	9800	3.60493827160494
chr12	51775250	51789575	10	7975	3.6734693877551
chr12	52510025	52524875	10	6725	4.13636363636364
chr12	97850450	97871200	10	10400	4.06451612903226
chr12	102215150	102225525	10	7025	3.3
chr12	103349400	103360725	10	7675	1.74358974358974
chr12	114876850	114889475	10	5050	4.66666666666667
chr13	27691450	27707350	10	6900	4.9041095890411
chr13	36558425	36571225	10	7625	2.375
chr14	21560475	21576450	10	11100	0.857142857142857
chr14	21723850	21738575	10	10325	5.08108108108108
chr14	65688925	65706425	10	8225	3.22522522522523
chr14	85991550	86004900	10	8925	1.83673469387755
chr15	70201100	70214450	10	5175	4.03703703703704
chr15	76626525	76640475	10	10400	2.0377358490566
chr16	12991775	13002000	10	5775	2.51612903225806
chr16	14589850	14605475	10	8500	4.37362637362637
chr16	14722325	14736625	10	8100	2.92857142857143
chr16	31141825	31161825	10	8425	4.69333333333333
chr16	54312100	54326450	10	8575	4.37735849056604
chr16	58032175	58063550	10	11075	3.88311688311688
chr16	74896575	74906200	10	5400	4.66666666666667
chr16	84628575	84655875	10	11550	4.10191082802548
chr16	85253450	85275100	10	7625	4.93023255813953
chr17	1387550	1397475	10	6850	2.2
chr17	2608425	2628475	10	7100	5
chr17	20932275	20947975	10	8925	2.55555555555556
chr17	44886750	44913300	10	11200	5.1875
chr17	79359925	79380100	10	12975	2.53061224489796
chr18	11976750	11996475	10	8100	4
chr18	19744525	19758650	10	8575	2.31578947368421
chr18	29389175	29408200	10	7600	5.16981132075472
chr18	47012100	47028125	10	8500	4.27586206896552
chr18	65171700	65193525	10	8175	4.7
chr19	5121350	5132850	10	8425	2.90909090909091
chr19	7918425	7940025	10	9375	5.09433962264151
chr19	7980575	7994300	10	5975	4.53061224489796
chr19	54161125	54174100	10	4950	4.88235294117647
chr2	941150	954050	10	6300	3.73684210526316
chr2	67545275	67565325	10	10650	3.35294117647059
chr2	109229825	109242550	10	7425	2.5
chr2	159339275	159367400	10	9600	5.12820512820513
chr2	175190325	175211525	10	19025	0.375
chr2	222568750	222581450	10	5475	4.5
chr20	2668400	2690425	10	7750	4.64
chr20	21681500	21696800	10	7650	3.35
chr20	25510775	25535100	10	12700	2.52777777777778
chr20	38892750	38918350	10	11100	4.78688524590164
chr20	43145425	43162475	10	8075	4.82191780821918
chr20	49921000	49935975	10	6675	5
chr20	55825775	55846075	10	12900	3.01492537313433
chr20	61855675	61867200	10	5525	4.53846153846154
chr21	40997050	41019875	10	9725	4.5
chr21	44085750	44097575	10	6025	3.4
chr21	46823350	46854550	10	15350	4.89510489510489
chr3	18383775	18398350	10	9500	3.04918032786885
chr3	28280575	28294725	10	7125	4.32558139534884
chr3	29319000	29335150	10	8700	3.2093023255814
chr3	53190325	53206800	10	8600	2.90243902439024
chr3	56144775	56166825	10	12975	4
chr3	85006575	85019500	10	9075	2.51612903225806
chr3	98603425	98622350	10	10075	5.06451612903226
chr3	113454875	113472775	10	8850	4.50909090909091
chr3	122675475	122712650	10	16925	5.11764705882353
chr3	128438975	128454975	10	8825	4.03508771929825
chr3	129433775	129452425	10	7900	3.34831460674157
chr3	186600875	186615650	10	5875	5.34615384615385
chr3	195528100	195539150	10	6400	2.62686567164179
chr4	14175600	14186600	10	6075	5
chr4	27077675	27099650	10	9700	4.8
chr4	37977775	38007625	10	13800	4.51923076923077
chr4	85411975	85425100	10	9375	1.69230769230769
chr4	103732125	103753425	10	14975	1.71098265895954
chr4	125552075	125566125	10	6100	4.79452054794521
chr4	130943275	130954025	10	7925	0.88
chr4	186122550	186139075	10	8325	5.25
chr5	1094700	1111350	10	9875	4
chr5	74897875	74916975	10	7650	3.96153846153846
chr5	82361950	82377150	10	7825	3.32
chr5	82759650	82778175	10	10525	4.96
chr5	107410175	107428250	10	9375	4.76190476190476
chr5	125926875	125942900	10	7875	4.25581395348837
chr5	138202875	138221925	10	11725	4.0983606557377
chr5	171870950	171889675	10	7125	3.75280898876404
chr6	20865425	20886500	10	12475	2.34343434343434
chr6	26520300	26540525	10	7100	3.82608695652174
chr6	30646525	30659675	10	9825	0.878504672897196
chr6	30843375	30858050	10	9750	1.9
chr6	34984375	35018275	10	19275	3.9375
chr6	100036300	100067500	10	13325	4.85227272727273
chr6	107422925	107451225	10	10575	4.85714285714286
chr6	144926375	144939475	10	8075	2.79245283018868
chr6	158401875	158425000	10	9100	4.5
chr7	8472600	8484325	10	7325	4.94736842105263
chr7	19134825	19162575	10	13650	4.68421052631579
chr7	24607925	24620175	10	7450	1.73333333333333
chr7	31497300	31512825	10	6200	4.92857142857143
chr7	35287925	35302450	10	11000	5
chr7	48121500	48138675	10	11900	3.48571428571429
chr7	102553150	102586075	10	14750	5.11290322580645
chr7	121776250	121790600	10	11150	2.97560975609756
chr7	157474050	157487050	10	6625	3.07142857142857
chr8	116216175	116233725	10	7925	3.85
chr8	130881925	130913175	10	12050	5.07317073170732
chr8	144501775	144518475	10	8850	4.48780487804878
chr8	144904625	144922725	10	9575	4.77272727272727
chr9	82274875	82289225	10	10500	1.4
chr9	96707500	96723200	10	12325	2.82926829268293
chrX	2605175	2629125	10	11825	4.67391304347826
chrX	9487675	9504225	10	9075	3.61111111111111
chrX	13706500	13720650	10	6600	3.95454545454545
chrX	150342900	150353525	10	4850	3.55555555555556
chr1	22768325	22781150	9	6425	3.24
chr1	26480975	26497675	9	10200	2.77922077922078
chr1	31496950	31507600	9	6275	2.03076923076923
chr1	35999525	36025050	9	10900	4.06493506493506
chr1	52081975	52090750	9	5575	1.21428571428571
chr1	61747925	61768150	9	9025	4.35294117647059
chr1	82338700	82348900	9	5200	2.60606060606061
chr1	89232875	89253000	9	9400	3.86842105263158
chr1	98509175	98525675	9	7600	4.51162790697674
chr1	112262700	112284150	9	9975	4.24489795918367
chr1	116183550	116203000	9	12075	4.51162790697674
chr1	144925125	144942250	9	11775	1.53846153846154
chr1	154576300	154594775	9	8625	4.5
chr1	156146675	156154925	9	4725	4
chr1	183285275	183303350	9	6500	3.60629921259843
chr1	184352075	184363775	9	7000	2.78048780487805
chr1	212457075	212467400	9	5625	3.16129032258065
chr1	249109825	249121800	9	5150	3.64102564102564
chr10	25137025	25158575	9	7675	4.12280701754386
chr10	35921625	35934350	9	6575	2.77777777777778
chr10	71559525	71570725	9	5250	4.51162790697674
chr10	92678325	92697950	9	7825	4.4
chr10	98590550	98607675	9	6375	3.45945945945946
chr10	101279375	101301375	9	15750	1.52173913043478
chr10	118918025	118928925	9	8950	1.31707317073171
chr10	133810550	133825325	9	8750	3.71428571428571
chr11	2704125	2725400	9	12450	4.50704225352113
chr11	16624775	16636350	9	7775	1.06194690265487
chr11	35636550	35645650	9	5450	1.84
chr11	46067300	46079825	9	8125	2.66666666666667
chr11	68450325	68463200	9	6450	3.2
chr11	70487625	70509825	9	9850	3.64150943396226
chr11	73017375	73046975	9	15900	3.16417910447761
chr11	76153625	76170525	9	10925	2.73972602739726
chr11	85770550	85781975	9	7400	1.53225806451613
chr11	117679800	117702525	9	8600	4.23529411764706
chr11	120417100	120440800	9	7675	3.968
chr12	7937025	7946300	9	5775	2.36363636363636
chr12	69860300	69870425	9	7650	1.64285714285714
chr12	77257125	77274500	9	8875	3.57377049180328
chr12	96602450	96615325	9	5400	3.51020408163265
chr12	104674000	104689250	9	6325	4.26666666666667
chr12	110149400	110158600	9	5650	2.57894736842105
chr12	113274725	113286275	9	4550	3.68
chr12	113658250	113685500	9	9600	4.04761904761905
chr12	117036100	117044300	9	3775	4.21428571428571
chr12	123355475	123380175	9	13450	4.55263157894737
chr12	125667475	125680850	9	8925	2.28571428571429
chr13	36423025	36435025	9	8975	2.96774193548387
chr13	36480650	36502275	9	8900	4.46428571428571
chr13	39975150	39994550	9	9175	3.5
chr13	43931600	43942325	9	5725	3.1864406779661
chr13	101151350	101183500	9	12875	4.20408163265306
chr13	103244000	103255200	9	6200	2.53061224489796
chr14	68395425	68411600	9	8425	3.61038961038961
chr14	71106700	71133725	9	15550	1.71573604060914
chr14	81772800	81798375	9	10275	3.6865671641791
chr14	90029725	90059250	9	7950	4.49438202247191
chr14	100737775	100752550	9	5075	3.78260869565217
chr14	102646550	102661525	9	5000	4.28571428571429
chr14	103284675	103300725	9	6150	3.53846153846154
chr14	105433175	105445625	9	8650	3.88888888888889
chr15	35471900	35482925	9	6100	2.85714285714286
chr15	42218600	42243050	9	7825	4.05555555555556
chr15	69365775	69387425	9	13725	2.75968992248062
chr15	100103650	100123800	9	10500	3.75
chr16	55503875	55516350	9	6825	3.54098360655738
chr16	56310675	56340500	9	8600	4.4
chr16	74058275	74071325	9	9850	0.737704918032787
chr16	75126225	75154425	9	12525	3.62857142857143
chr16	81477150	81492375	9	9075	3.64102564102564
chr16	81743150	81752925	9	5325	2.04347826086957
chr16	86596850	86613950	9	12050	1.26086956521739
chr17	62769100	62781550	9	7450	4
chr17	74257825	74268775	9	6900	1.68627450980392
chr17	79448000	79459550	9	6725	4.22727272727273
chr18	4231225	4243150	9	8450	1.1063829787234
chr19	11484500	11495475	9	4800	4.03921568627451
chr19	38523775	38549175	9	9350	3.81481481481481
chr19	50828300	50839050	9	5625	2.96
chr19	56616700	56633650	9	9850	2.82926829268293
chr2	20861625	20876125	9	8850	3.02564102564103
chr2	33822475	33843300	9	9225	3.42857142857143
chr2	55380975	55401450	9	9000	4.06593406593407
chr2	112455725	112469300	9	5825	4.21917808219178
chr2	114644200	114662600	9	10525	3.3953488372093
chr2	135674575	135685050	9	4675	3.33333333333333
chr2	162223075	162231350	9	5800	2
chr2	169034000	169050025	9	6675	2.38461538461538
chr2	171669000	171681125	9	10675	0.540540540540541
chr2	188892675	188902700	9	6900	4.35
chr2	224888100	224905700	9	8425	2.83582089552239
chr2	242247300	242263725	9	9850	1.6140350877193
chr20	20340800	20354400	9	10500	2.40816326530612
chr20	25838675	25849675	9	5500	3.10204081632653
chr21	34474125	34489725	9	5450	4.26415094339623
chr22	36222900	36239425	9	9000	1.94244604316547
chr22	43000600	43014150	9	5725	4.55384615384615
chr3	8531350	8548375	9	9650	2.1063829787234
chr3	25460525	25475700	9	10175	2.20689655172414
chr3	76084050	76097500	9	7500	4.0625
chr3	111577350	111593825	9	9875	2.02857142857143
chr3	127988750	128006600	9	9250	3.2987012987013
chr3	138652525	138670050	9	12475	3.83333333333333
chr3	155074675	155091100	9	9975	2.81481481481481
chr3	195612250	195628075	9	9250	4.18604651162791
chr4	3928250	3935375	9	5375	1
chr4	15678600	15697800	9	11750	1.872
chr4	66519625	66537200	9	8375	4.05714285714286
chr4	83346625	83362200	9	8500	3.64705882352941
chr4	95370150	95385450	9	7650	3.75609756097561
chr4	109030050	109040125	9	6100	2.52173913043478
chr4	126234375	126247350	9	7350	3.76190476190476
chr4	139933375	139952300	9	10075	3
chr4	140215925	140238275	9	7475	4.22608695652174
chr4	183057325	183072425	9	8700	2.1038961038961
chr4	185561275	185574650	9	9050	1.47058823529412
chr5	12317075	12338550	9	10000	3.86666666666667
chr5	37832400	37848700	9	10450	2.8
chr5	43302500	43314975	9	7000	3.84615384615385
chr5	54515925	54530825	9	8400	2.48648648648649
chr5	58289925	58300775	9	6900	2.16470588235294
chr5	68785150	68800125	9	7375	4.17142857142857
chr5	122255450	122262650	9	4150	1.62962962962963
chr5	139485825	139498475	9	7475	1.96428571428571
chr5	145710375	145725925	9	7225	4.53658536585366
chr5	146167550	146187050	9	10200	4
chr5	153568550	153583075	9	7575	4.24
chr5	172655525	172673725	9	13300	2.8936170212766
chr6	14777650	14792075	9	8025	2.64367816091954
chr6	15894175	15913525	9	11300	2.48484848484848
chr6	21359925	21376175	9	5675	4.38461538461539
chr6	28174825	28188500	9	5600	3.59322033898305
chr6	30169075	30184850	9	8150	4.41176470588235
chr6	30726650	30742100	9	8775	2.15254237288136
chr6	30805625	30817675	9	8300	2.04081632653061
chr6	31458500	31468825	9	5650	2
chr6	36561275	36573075	9	6150	3.93548387096774
chr6	44628775	44643075	9	10225	1.85
chr6	83771900	83782400	9	5950	2.06451612903226
chr6	94751800	94765050	9	7100	3.48051948051948
chr6	106428600	106464125	9	13475	2.66403162055336
chr6	108477475	108502100	9	14325	2.41304347826087
chr6	136750250	136772525	9	8275	4.06153846153846
chr6	144269100	144297525	9	15725	3.07142857142857
chr6	144641550	144656900	9	8825	1.3125
chr6	158128400	158138775	9	6075	3.31914893617021
chr6	158173150	158189675	9	9400	4.03333333333333
chr6	158757500	158765775	9	4750	1.8
chr6	158878100	158891925	9	7075	4.3030303030303
chr7	2143350	2151375	9	4900	1.77049180327869
chr7	20151325	20170600	9	14500	1.29842931937173
chr7	23493225	23517350	9	11825	4.03846153846154
chr7	24428900	24446925	9	10675	2.35106382978723
chr7	25003025	25022950	9	8525	3.70212765957447
chr7	26190600	26209075	9	11200	4.25641025641026
chr7	30196800	30213250	9	8375	2.5
chr7	41732875	41746525	9	10000	2.46153846153846
chr7	86272625	86283825	9	4475	3.84905660377358
chr7	116151750	116170975	9	9200	3.73333333333333
chr7	129411400	129427625	9	13200	0.67741935483871
chr7	145935200	145949975	9	6375	2.79166666666667
chr7	155595850	155607675	9	9375	0.928571428571429
chr8	12978200	12991800	9	7850	2.08823529411765
chr8	23559125	23573425	9	8050	3.51282051282051
chr8	28347200	28357825	9	6250	2.19672131147541
chr8	41901950	41913300	9	6200	2.26666666666667
chr8	68249850	68261825	9	7325	2
chr8	87353925	87368300	9	6450	4
chr8	92045450	92057225	9	6750	2.68965517241379
chr8	131449700	131461800	9	5525	3.92307692307692
chr8	136468100	136481125	9	8300	1.51807228915663
chr8	144094475	144108700	9	8175	3.24444444444444
chr9	16501425	16525725	9	10425	4.3728813559322
chr9	21964925	21977025	9	7750	2.74626865671642
chr9	21989150	22009900	9	8250	3.40789473684211
chr9	73020825	73037350	9	9025	3.17948717948718
chr9	102901700	102912500	9	6725	3.04918032786885
chr9	110044050	110057725	9	8650	1.90384615384615
chr9	128453625	128470225	9	9100	2.6530612244898
chr9	132646325	132653875	9	5875	1.22727272727273
chr9	134894475	134913350	9	8300	2.75806451612903
chr9	140192425	140202350	9	6700	1.27272727272727
chrX	23349525	23363700	9	5600	4.42105263157895
chrX	24387725	24399550	9	7800	2.91525423728814
chrX	28339475	28346300	9	4625	3.52380952380952
chrX	71209725	71225300	9	8100	2.62857142857143
chrX	107967100	107978800	9	8875	1.01587301587302
chrX	109551625	109566350	9	9125	2.29787234042553
chrX	136505025	136515600	9	7400	2.19047619047619
chrX	139581725	139593850	9	8400	1.3728813559322
chr1	1092350	1101725	8	4075	3.42465753424658
chr1	12122975	12130800	8	5875	1.14893617021277
chr1	15477800	15484275	8	3425	1.87878787878788
chr1	18605125	18612200	8	3300	2.64406779661017
chr1	27187700	27194450	8	4200	3.35483870967742
chr1	27462675	27482375	8	9300	2.90909090909091
chr1	29503075	29516450	8	5600	3.16129032258065
chr1	37494850	37509725	8	9050	2.52941176470588
chr1	44395375	44405375	8	6900	1.49152542372881
chr1	46140250	46155150	8	7650	2.65625
chr1	47689250	47701575	8	7700	2.74576271186441
chr1	52194025	52202900	8	5150	1.57142857142857
chr1	58057350	58071950	8	6775	3.48314606741573
chr1	81691325	81710925	8	11275	3.56818181818182
chr1	81770425	81791400	8	10775	3
chr1	82011500	82021900	8	6150	3.47368421052632
chr1	82429000	82447450	8	9900	2.13223140495868
chr1	110159350	110168750	8	5300	3.56521739130435
chr1	110878600	110893675	8	10075	1.3953488372093
chr1	114687900	114699775	8	9125	3.35714285714286
chr1	117450400	117462650	8	6450	1.66666666666667
chr1	151167050	151175000	8	3325	2.90909090909091
chr1	155931425	155959275	8	15600	3.42056074766355
chr1	157123825	157134225	8	5325	2.45833333333333
chr1	158066550	158078175	8	9225	1.0625
chr1	166914075	166922600	8	6100	1.77777777777778
chr1	170626275	170640475	8	10925	1.64556962025316
chr1	182579800	182603500	8	11075	2.75510204081633
chr1	193556250	193563875	8	4800	2.35294117647059
chr1	200852175	200867475	8	8875	3.2
chr1	207219000	207227800	8	4650	2.24
chr1	223096950	223104575	8	3550	3.58974358974359
chr1	226837725	226852100	8	8150	2.89795918367347
chr1	226910325	226928125	8	9350	2.39024390243902
chr1	229160600	229168700	8	4950	1.64102564102564
chr1	244602450	244619700	8	10725	3.38461538461538
chr10	10830875	10848075	8	7800	3.26896551724138
chr10	23475425	23490575	8	7475	2.57142857142857
chr10	31317625	31325875	8	5700	1.15789473684211
chr10	43885150	43905750	8	12300	3.52941176470588
chr10	52371950	52390200	8	9850	2.88461538461538
chr10	79282200	79293725	8	5125	3.4
chr10	82165300	82178550	8	7675	3.74358974358974
chr10	93162200	93175025	8	5525	3.4375
chr10	94448225	94460300	8	6500	3.64
chr10	98495075	98504275	8	3900	3.64285714285714
chr10	112624550	112633975	8	4125	3.75438596491228
chr10	134957150	134975825	8	7350	3.77952755905512
chr11	3875025	3889400	8	9450	2.25263157894737
chr11	6623125	6641550	8	8500	3.4375
chr11	9281625	9290025	8	4000	1.77777777777778
chr11	32439800	32461500	8	12625	2.3739837398374
chr11	33704225	33726500	8	8350	3.41176470588235
chr11	44324775	44342325	8	10275	2.27941176470588
chr11	65871775	65896525	8	10400	3.68807339449541
chr11	69248900	69264450	8	8800	2.67307692307692
chr11	69449400	69460925	8	6175	2.725
chr11	111603600	111609625	8	3000	3.07317073170732
chr11	133399000	133417450	8	10225	2.60215053763441
chr12	10510975	10525850	8	8875	3.11340206185567
chr12	49204750	49218425	8	6775	3.16455696202532
chr12	52537575	52546625	8	5425	2
chr12	54805150	54826825	8	11550	3.25984251968504
chr12	54953825	54966750	8	6150	2.94915254237288
chr12	72335875	72354550	8	8325	3.7
chr12	79928000	79953150	8	10450	3.44444444444444
chr12	111170500	111182975	8	6425	3.26582278481013
chr12	124624850	124633725	8	6325	1.89090909090909
chr13	22242525	22250425	8	5725	1.875
chr13	24200850	24214325	8	5875	2.40350877192982
chr13	30414350	30425375	8	6475	2.4
chr13	43166525	43171825	8	3000	2.45714285714286
chr14	21683600	21689400	8	3425	2.77777777777778
chr14	60972350	60983525	8	8850	1.45454545454545
chr14	80041225	80052400	8	3650	3.53846153846154
chr14	97844575	97855425	8	5725	3.2
chr14	98096650	98109025	8	9325	1.10204081632653
chr14	99875250	99893000	8	10775	2.07821229050279
chr14	103984275	103996875	8	5850	3.58139534883721
chr14	105480175	105490775	8	7100	1.43529411764706
chr15	42065200	42089900	8	10275	3.11724137931034
chr15	59219850	59227250	8	3900	2.86792452830189
chr15	61459925	61467375	8	5725	1.84615384615385
chr15	89080650	89092125	8	6150	3.78571428571429
chr15	93600800	93617625	8	10600	2.73015873015873
chr16	1963475	1976850	8	5075	3.51851851851852
chr16	2517225	2526325	8	6125	1.86666666666667
chr16	9239200	9250150	8	4100	3.1063829787234
chr16	9908350	9922150	8	8450	2.02941176470588
chr16	11032825	11048575	8	10750	1.63492063492063
chr16	57561700	57572225	8	7200	1.46341463414634
chr16	73576950	73582025	8	4175	0.482758620689655
chr17	6914125	6927600	8	6800	3.34146341463415
chr17	11947900	11960125	8	6825	2.125
chr17	15859375	15875425	8	7350	2.56497175141243
chr17	19545075	19555850	8	7600	2.85106382978723
chr17	27907600	27925225	8	10950	2.54545454545455
chr17	27940025	27952950	8	11000	0.543478260869565
chr17	37320375	37334150	8	5550	3.375
chr17	48346225	48358300	8	7375	2.04347826086957
chr17	69821025	69827600	8	4475	2.51428571428571
chr17	78228400	78245350	8	7125	3.55555555555556
chr18	6728250	6742025	8	7475	3.36170212765957
chr18	28820700	28825975	8	4450	0.424242424242424
chr18	35145025	35166850	8	8225	3.6078431372549
chr19	35605150	35616025	8	5700	3.27272727272727
chr19	54703950	54713800	8	6225	1.63157894736842
chr19	56643925	56654200	8	4325	3.09803921568627
chr2	11883125	11897650	8	9775	2.07317073170732
chr2	17928225	17938950	8	5675	2.23529411764706
chr2	42268025	42282475	8	9375	2.34042553191489
chr2	43150250	43159400	8	7600	0.72
chr2	48550075	48558275	8	4575	2.57142857142857
chr2	58460200	58470000	8	6625	2.4
chr2	63270225	63287625	8	15925	0.206896551724138
chr2	72364875	72377600	8	7500	2.88888888888889
chr2	85235650	85245325	8	3900	3.15384615384615
chr2	88921950	88938175	8	8600	1.91509433962264
chr2	154325850	154345800	8	9425	3.4
chr2	160462400	160476800	8	6925	2.46875
chr2	168148050	168155775	8	4900	2.18181818181818
chr2	179135775	179147400	8	5250	3.41666666666667
chr2	208626425	208641050	8	10225	2.59154929577465
chr2	240142625	240149775	8	4200	1.92857142857143
chr2	240206775	240223075	8	9150	3
chr20	1782400	1800625	8	10100	2.14184397163121
chr20	35088775	35103350	8	9850	2.11214953271028
chr20	36145100	36157800	8	9100	2.625
chr20	37227325	37239400	8	6900	2.82926829268293
chr20	46913750	46928525	8	8150	2.82456140350877
chr21	30670200	30680275	8	7075	2.08333333333333
chr21	34391475	34409350	8	10950	1.74242424242424
chr21	35012550	35034575	8	9850	3.64285714285714
chr21	35892850	35901025	8	6325	1.63636363636364
chr21	38063650	38083825	8	17875	0.404109589041096
chr21	46779225	46788050	8	5075	1.59375
chr22	30084075	30102525	8	9250	2.8955223880597
chr22	35771600	35779325	8	6075	0.947368421052632
chr22	38136750	38149200	8	8200	1.72727272727273
chr22	39625375	39641425	8	9200	3.22222222222222
chr22	41875100	41888025	8	7200	3.63829787234043
chr22	46365350	46375500	8	6500	1.61643835616438
chr22	46465025	46474575	8	4050	3.29824561403509
chr3	37492875	37500150	8	3800	2.93333333333333
chr3	49443625	49460825	8	7525	2.81720430107527
chr3	51827775	51837275	8	5975	1.44086021505376
chr3	69285750	69301100	8	8525	3.00990099009901
chr3	78916800	78930850	8	7125	2.47422680412371
chr3	99350150	99367200	8	8300	3.52777777777778
chr3	115974500	115985250	8	6350	1.27868852459016
chr3	128711625	128723075	8	5925	3.62666666666667
chr3	136612400	136626425	8	5500	3.36507936507937
chr3	147647925	147658500	8	7575	2.07142857142857
chr3	151022425	151036975	8	7800	2.97637795275591
chr3	170070675	170086050	8	8650	3
chr4	24317775	24332925	8	9025	3.09677419354839
chr4	24466300	24480100	8	5500	3.09333333333333
chr4	41746675	41760375	8	7950	3.29411764705882
chr4	48012800	48019850	8	3750	3.66666666666667
chr4	55083775	55101125	8	9225	3.61111111111111
chr4	56406800	56420750	8	6225	3.09090909090909
chr4	69269075	69279900	8	7000	1.68181818181818
chr4	113429575	113446050	8	11825	1.08527131782946
chr4	154702750	154715425	8	7075	3.75
chr4	183159125	183185425	8	11450	3.73170731707317
chr5	6711700	6723700	8	6650	2.84615384615385
chr5	12659950	12673925	8	7325	1.71428571428571
chr5	15538075	15558075	8	7700	3.22448979591837
chr5	16930075	16939325	8	5425	1.88235294117647
chr5	52092450	52101325	8	6250	0.919540229885057
chr5	53289500	53318775	8	12525	3.13488372093023
chr5	56467625	56485850	8	9800	3.27272727272727
chr5	63252375	63259000	8	4275	1.53846153846154
chr5	87682250	87695850	8	11025	1.02439024390244
chr5	122420525	122436075	8	11150	2.49056603773585
chr5	133762250	133776700	8	7400	3.67647058823529
chr5	150458350	150476000	8	7550	3.08108108108108
chr5	153850700	153866600	8	13400	1.29113924050633
chr5	157344625	157354925	8	5125	1.95348837209302
chr5	166720775	166735025	8	9375	1.92592592592593
chr5	170734325	170745625	8	8625	0.6875
chr5	174973500	174989150	8	6425	3.19047619047619
chr5	175297775	175306875	8	4400	3.38461538461538
chr6	4016250	4025475	8	4925	1.77777777777778
chr6	4921300	4933000	8	5750	2.32075471698113
chr6	24399600	24409250	8	6175	2.45454545454545
chr6	25404300	25417650	8	7325	3.58333333333333
chr6	26329075	26343375	8	4600	3.6
chr6	27255300	27265600	8	5025	3.33333333333333
chr6	47100000	47115675	8	7625	3.05263157894737
chr6	47441600	47454525	8	7650	1.78947368421053
chr6	52280925	52290200	8	5475	2.12765957446809
chr6	85471850	85485025	8	7325	2.26229508196721
chr6	100609000	100624750	8	8150	3.3030303030303
chr6	136602800	136612650	8	5675	1.65909090909091
chr6	137833575	137845075	8	6500	3.1219512195122
chr6	144054450	144074775	8	12000	2.43523316062176
chr6	160659325	160676425	8	8475	2.26815642458101
chr6	167691575	167697375	8	4225	2.70588235294118
chr7	89100	101900	8	9650	1.85714285714286
chr7	22368525	22382000	8	6775	2.72727272727273
chr7	22890800	22900275	8	6650	0.72
chr7	31685325	31692200	8	4600	3.25
chr7	43430975	43445975	8	5700	3.3968253968254
chr7	92450325	92470450	8	8825	3.52
chr7	94268975	94286225	8	6225	3.20754716981132
chr7	98693625	98710525	8	8625	2.11764705882353
chr7	104885975	104903250	8	6250	3.775
chr7	122374900	122392025	8	7925	3.71428571428571
chr7	129984575	130020625	8	12650	3.7719298245614
chr7	141396350	141404700	8	4700	1.51724137931034
chr7	148081650	148099600	8	9150	2.45070422535211
chr8	482975	497600	8	11000	2.37209302325581
chr8	25528225	25540000	8	5850	3.78947368421053
chr8	26429000	26441825	8	6850	2.0655737704918
chr8	35092175	35101300	8	4350	3.18918918918919
chr8	70398800	70407200	8	4850	2.78125
chr8	71300125	71318400	8	7525	3.08
chr8	92078150	92088150	8	4300	2.45614035087719
chr8	97556750	97567075	8	6550	1.46835443037975
chr8	127432450	127441175	8	6125	2.64705882352941
chr9	26742200	26759300	8	8200	3.21951219512195
chr9	37919125	37928375	8	4950	2.375
chr9	79626675	79644050	8	12925	2.53333333333333
chr9	80328850	80336500	8	6025	1.2156862745098
chr9	96212400	96231775	8	10000	2.79545454545455
chr9	99015125	99023450	8	4075	1.93333333333333
chr9	99169800	99186250	8	6850	3.03448275862069
chr9	115307775	115321925	8	7825	3.29113924050633
chr9	128274150	128287650	8	7425	3
chr9	128507375	128532925	8	16475	2.91304347826087
chr9	133708850	133725600	8	9425	1.39047619047619
chr9	139081475	139091750	8	5425	3
chrX	21957850	21980350	8	15725	2.5
chrX	70314925	70328300	8	7625	3.17647058823529
chrX	103014275	103024200	8	6750	1.67441860465116
chrX	129085975	129097450	8	6825	1.72093023255814
chrX	133045850	133060725	8	6400	3.71631205673759
chrX	133308325	133322175	8	9650	1.83673469387755
chrX	148956550	148966975	8	6325	3.46268656716418
chr1	3706300	3714225	7	5175	1.63636363636364
chr1	14085775	14091975	7	4950	1.54838709677419
chr1	16274725	16289100	7	8875	2.06779661016949
chr1	32040425	32048950	7	5750	1.09090909090909
chr1	32908800	32914875	7	4550	0.901960784313726
chr1	37699550	37709650	7	4650	2.8936170212766
chr1	40356625	40368525	7	8750	1.58333333333333
chr1	44116525	44127575	7	5675	2.65648854961832
chr1	51163100	51172025	7	7325	2
chr1	54408050	54424175	7	8575	2.2875
chr1	56895750	56905225	7	5600	2.5
chr1	59607250	59623225	7	7150	2.77272727272727
chr1	65881400	65900700	7	12425	0.955752212389381
chr1	82269525	82278650	7	7950	0.930232558139535
chr1	83302375	83317525	7	7550	2.69281045751634
chr1	93912475	93921075	7	4450	2.81818181818182
chr1	116379825	116386025	7	3550	2.02739726027397
chr1	119526150	119534700	7	6950	1.27272727272727
chr1	146711375	146719750	7	4625	2.3265306122449
chr1	183773500	183787275	7	5875	2.4954128440367
chr1	184632875	184643275	7	8250	0.949640287769784
chr1	195813950	195823575	7	6650	0.932515337423313
chr1	202771225	202782500	7	7825	1.50909090909091
chr1	210464650	210475175	7	5750	2.27777777777778
chr1	226397200	226412300	7	6875	2.85245901639344
chr1	233424075	233432675	7	6775	0.488888888888889
chr1	233605925	233611975	7	5350	0.814814814814815
chr10	5624500	5633375	7	5925	1.02857142857143
chr10	7447325	7456025	7	5675	1.70454545454545
chr10	23340650	23353000	7	6825	2.26168224299065
chr10	29724750	29733100	7	4325	1.78571428571429
chr10	43307525	43314325	7	4100	2
chr10	58977725	58986150	7	4625	2.5
chr10	63656600	63665100	7	6125	1.13793103448276
chr10	72163150	72172125	7	4125	2.5625
chr10	74549300	74555100	7	5350	0.157894736842105
chr10	89380000	89388525	7	5025	1.5
chr10	89729775	89736750	7	5175	0.923076923076923
chr10	111827475	111844400	7	9425	2.45283018867925
chr10	114923700	114929300	7	4325	2
chr10	121483025	121498275	7	8400	2.75757575757576
chr10	124774750	124781450	7	4500	1.33333333333333
chr11	8827700	8837450	7	7900	0.8
chr11	9586550	9601000	7	10225	1.8125
chr11	27408325	27419875	7	10600	0.32
chr11	30465650	30477500	7	7375	1.78666666666667
[truncated: 2,819 more rows]
