# Supplementary material for: Large organized chromatin lysine domains help distinguish primitive from differentiated cell populations
Source: Nat Commun. 2021 Jan 21;12:499. doi: 10.1038/s41467-020-20830-9 (PMC7820432; doi:10.1038/s41467-020-20830-9)
Supplement: Supplementary file 3 — Supplementary Software [file 41467_2020_20830_MOESM3_ESM.zip › E001-H3K4me3_LOCKS.bed]

chr1	713175	1287300	60	64750	76.475
chr1	26033425	27325200	60	106850	76.2083333333333
chr1	27325275	28198925	60	65900	77.037037037037
chr1	32396575	33502650	60	87350	61.84
chr1	149671875	150952075	60	105925	80.3669724770642
chr1	155825925	156475475	60	78700	48.75
chr10	38772700	38881200	60	42850	28.4113475177305
chr10	39076700	39132650	60	36775	6.19047619047619
chr10	101765775	102827825	60	88725	69.9555555555555
chr11	190525	783650	60	80625	60.0571428571429
chr11	64764125	65328700	60	83625	43.7058823529412
chr11	65336400	66182250	60	98975	69
chr12	6377975	7047925	60	96575	56.4848484848485
chr12	122062750	124088000	60	111725	78.2962962962963
chr16	60150	778925	60	79775	63.5
chr16	1921825	2522225	60	74650	71.265306122449
chr16	2886075	3243125	60	77550	72
chr16	30345175	31117450	60	94000	50.1739130434783
chr16	56456950	57907600	60	82400	78.4605263157895
chr17	7035925	7494200	60	94850	73.2682926829268
chr17	7494650	8231050	60	112525	72.3
chr17	47633550	48557425	60	77875	58.3888888888889
chr19	384175	913925	60	57575	44.1621621621622
chr19	916725	1354900	60	73700	77.3571428571429
chr19	1381575	1855400	60	60350	31.7941176470588
chr19	1855575	2540925	60	74100	75.9230769230769
chr19	3344025	4198275	60	69600	79.4814814814815
chr19	4198400	4832200	60	51075	68.5714285714286
chr19	7547650	8273950	60	62850	67.859649122807
chr19	9419050	10427025	60	73925	61.8
chr19	10945700	12017350	60	76100	77
chr19	12034650	12943900	60	86075	48.0123456790123
chr19	13733350	14359300	60	64225	70.9833333333333
chr19	17493475	18169825	60	64925	58.2325581395349
chr19	18208600	18746925	60	74050	62.6206896551724
chr19	35986150	36651525	60	83200	60.8333333333333
chr19	39034300	39902975	60	69650	69.8333333333333
chr19	40476050	41260925	60	74875	50.8571428571429
chr19	45655525	46174800	60	72600	52.8611111111111
chr19	48866100	49249075	60	61000	50.4390243902439
chr19	52365125	53402025	60	78100	45.25
chr19	55477450	55881850	60	55300	70.6428571428571
chr19	57614675	58459600	60	89000	73.4
chr19	58491400	59067175	60	77000	51.4
chr2	219419675	220253100	60	72400	74.8387096774194
chr20	62085625	62734525	60	78200	35.8474576271186
chr21	10773850	10844350	60	55550	1.28571428571429
chr22	37988325	39103900	60	94600	77.6216216216216
chr3	49313800	50360700	60	77850	76.9523809523809
chr5	139418250	140557550	60	75825	68.72
chr5	140561925	141263775	60	61725	55.6533333333333
chr6	25962450	26556800	60	129575	20.6078431372549
chr6	26923800	27530300	60	94025	31.3448275862069
chr6	28553150	28954450	60	94675	14.0787401574803
chr6	31409675	32161025	60	98000	75.0743801652893
chr6	32489150	33739275	60	108000	79.3282442748092
chr7	99979125	100799175	60	83000	65.0617283950617
chr8	144098950	144953400	60	75300	70.6274509803922
chr8	145513600	146157025	60	87025	67.6774193548387
chr9	130828625	131889575	60	86500	55.7297297297297
chr9	131929150	132648450	60	64875	74.5454545454545
chr9	139538600	140118850	60	77150	56.0689655172414
chrX	48291850	49087925	60	86450	52.8723404255319
chrX	152586200	153363125	60	63175	80.0689655172414
chr17	42611200	43419600	59	75700	66.3157894736842
chr17	79448125	80062075	59	88975	54.5833333333333
chr15	64926625	66275225	58	77000	65.1050228310502
chr17	46506925	46755950	58	57975	43.36
chr19	42363200	42979900	58	67325	66
chr11	66773875	67398875	56	67575	64.4313725490196
chr19	2543425	3228550	56	47675	74.05
chr17	72732325	73586250	55	86625	58.3157894736842
chr19	46773700	47552375	54	66100	67.9512195121951
chr15	40846625	42175125	53	85525	63.7213930348259
chr2	26972975	28114550	53	85200	49.5833333333333
chr11	118586325	119352600	52	88850	38.1973094170404
chr19	12943950	13279275	52	62325	53.7037037037037
chr22	50607700	51222125	52	60100	63.6073619631902
chr16	66583050	67466925	51	74175	60.5490196078431
chr1	154839325	155295700	50	94025	51.0196078431373
chr14	23019425	23846050	50	79025	56.0975609756098
chr7	27133500	27292200	50	60275	21.8518518518519
chr7	150644550	151218225	50	68475	46.4210526315789
chr17	38020075	38657475	49	61800	56.2105263157895
chr8	21639825	22562950	48	72375	51.0952380952381
chr21	11043450	11188225	47	16325	56.5
chr11	62211600	62695250	46	86625	55.5581395348837
chr19	49249625	49714775	46	59775	45.0769230769231
chr14	105106575	105793825	44	58300	54.6355140186916
chr17	45608025	46238575	44	57550	53.8479532163743
chr17	39889725	40482050	43	53775	39.5403726708075
chr17	73629675	74268325	43	58275	49.0354609929078
chr1	109490375	110230875	42	52250	50.6206896551724
chr15	40369175	40812425	42	46675	50.4545454545455
chr16	4232750	4900475	41	55275	50.8971962616822
chr19	55881950	56188225	41	60150	49.5483870967742
chr6	27533250	27871750	41	85525	12.7547169811321
chr12	120699825	121164500	40	53125	40.1818181818182
chr2	89830675	89880000	40	31075	6.57142857142857
chr17	41970075	42463975	39	64525	25.9285714285714
chr12	53267550	53780175	38	67450	38.2666666666667
chr19	44257350	45005575	38	52700	45.0697674418605
chr4	49093150	49158700	38	24675	35.3170731707317
chr12	133110125	133659750	36	42125	34.7090909090909
chr14	24422225	24913100	36	59975	26.3255813953488
chr17	77702200	77819475	36	30000	24.7142857142857
chr19	49906800	50097500	36	36850	34
chr12	49072425	49595375	35	65375	35.5702479338843
chr10	42354925	42397175	34	26925	6.28571428571429
chr12	56319025	56755175	34	65000	27.6842105263158
chr9	130461225	130744300	34	35775	36.7741935483871
chr1	37917850	38530050	33	52600	35.8787878787879
chr2	176931500	177135700	33	35950	30.9950738916256
chr12	54359700	54448875	31	20525	24.4347826086957
chr19	54334100	54515025	31	36225	27.3333333333333
chr11	63915925	64163950	30	47050	27.6507936507937
chr17	40671475	41030650	30	46225	33.9611650485437
chr20	29803925	29833175	30	22125	1.21428571428571
chr1	156540950	156739900	29	46275	17.0408163265306
chr6	43137775	43743100	29	48775	29.8216560509554
chr1	150953500	151520275	28	54075	23.62
chr16	33864900	33902400	28	12600	22.75
chr19	41680675	41955425	28	38000	18.3841059602649
chr6	28047575	28474975	28	46500	28.448
chr6	29589975	30096175	28	49825	27.5094339622642
chr10	135033050	135237375	27	26750	28.6904761904762
chr19	50796575	51071975	27	37100	29.6458333333333
chr5	138897275	139176450	27	34200	28.0869565217391
chr7	61779550	61802525	27	12250	3.24137931034483
chr10	39132825	39154950	26	15900	1.42105263157895
chr11	57224550	57556075	26	48850	14.8
chr16	29796225	30135200	26	57100	23.5036496350365
chr2	220283225	220507725	26	31125	25.1428571428571
chr8	145011525	145165300	26	37550	13.3839285714286
chr3	32821650	32914350	25	37450	15.2753623188406
chr6	30411875	30737500	25	46475	24.5428571428571
chr10	42790550	42817250	24	20425	2
chr11	789675	946150	24	34225	22.5679012345679
chr4	49633250	49660075	24	20000	1.375
chr2	74600500	74783325	23	44450	13.8024691358025
chr7	61739500	61759350	23	11500	3.18181818181818
chr11	124492025	124824975	22	32225	23.7846153846154
chr3	9745525	10069325	22	34400	20.3584905660377
chrX	39828500	40127075	22	61650	23.0862068965517
chr11	46258550	46415200	21	26825	22.7118644067797
chr20	44481775	44720900	21	24775	20.7540983606557
chr21	46116700	46361750	21	32675	22.9428571428571
chr3	147072275	147167700	21	29475	19.6
chr3	183851350	184117575	21	39900	22.8947368421053
chr6	44170200	44296275	21	24875	16.6521739130435
chr12	57823225	58027525	20	36625	19.8086956521739
chr16	46413750	46455300	20	6700	18.625
chr19	46267950	46407050	20	25675	18.8342245989305
chr20	3712875	3874450	20	26675	16.3404255319149
chrX	102469525	102702000	20	22400	21.25
chr10	102973575	103071725	19	13600	17.1372549019608
chr2	45155175	45242050	19	27950	20.468085106383
chr22	46366525	46478200	19	20400	20.0746268656716
chr5	180587175	180700825	19	40375	16.6
chr1	145381925	145611625	18	37100	15.5625
chr15	89901975	89960200	18	12225	13.2941176470588
chr16	73066800	73105650	18	18825	4.63157894736842
chr9	34577175	34666675	18	21500	13.0754716981132
chr1	6238850	6336525	17	22600	17.3982300884956
chr19	38804400	38926100	17	21300	17.75
chr4	174415175	174460425	17	18225	6.66666666666667
chr11	64478525	64655925	16	24250	17.1
chr15	96863975	96912125	16	30225	7.28
chr17	76309700	76378450	16	19325	12.8846153846154
chr19	54592725	54709100	16	25300	13.6941176470588
chr22	16847975	16862150	16	7275	6
chr5	176827200	177034900	16	27300	17.0175438596491
chr8	11534375	11578850	16	15150	12.5294117647059
chr14	21077225	21175150	15	26100	6.67555555555556
chr15	68112300	68156475	15	15475	12.0845070422535
chr17	36827450	37029225	15	38575	9.95918367346939
chr19	17400550	17451925	15	16225	8.88235294117647
chr4	429250	494450	15	10200	14.5178571428571
chr5	87955100	87991475	15	23125	4.625
chr5	92905625	92957850	15	19750	12
chr6	35419400	35480375	15	15850	12
chrX	153618500	153720050	15	21075	8.86585365853658
chr1	17185875	17265975	14	15625	13.7142857142857
chr10	43857000	43954350	14	17150	12.1052631578947
chr12	52399875	52465250	14	15100	10.5833333333333
chr12	57471325	57529950	14	18000	9.24031007751938
chr12	115102625	115141250	14	20400	3.64556962025316
chr2	119564775	119617300	14	17225	9.58208955223881
chr2	223133175	223186025	14	18650	10.6891891891892
chr21	10844475	10860775	14	12875	1.77777777777778
chr3	181412650	181475875	14	29150	15.0393700787402
chr6	10381425	10430375	14	23525	7.63265306122449
chr9	35603275	35758425	14	30700	15.351724137931
chr9	140131200	140200000	14	17700	10.26
chrX	25017450	25041525	14	13500	5.46938775510204
chr10	131754725	131771375	13	12550	0.964912280701754
chr13	112707575	112733550	13	13675	3.76666666666667
chr16	34181175	34197025	13	6100	5.25
chr17	59473225	59494700	13	12825	3.65217391304348
chr19	15488025	15581050	13	16275	12.4803493449782
chr19	39903100	40031250	13	22200	14.2459893048128
chr19	47728900	47779150	13	16425	12.8405797101449
chr19	50305075	50394650	13	20675	10.5589519650655
chr5	76923800	76941975	13	9675	7.55555555555556
chr7	57545700	57556875	13	7850	2.33333333333333
chr1	45196650	45286700	12	17050	11.2742616033755
chr1	45768525	45827125	12	15725	11.952380952381
chr1	153892725	153965600	12	23875	11.9275362318841
chr1	232245900	232268450	12	12125	5.17777777777778
chr10	101279650	101301100	12	11525	2.71186440677966
chr10	104153350	104228125	12	22125	8.71074380165289
chr12	4127375	4141375	12	6200	7
chr12	57607325	57637925	12	14000	13.0526315789474
chr12	58119575	58177950	12	20650	4.70198675496689
chr13	28527525	28555050	12	13950	12.5
chr17	37307000	37388775	12	18350	10.1463414634146
chr17	41115450	41188800	12	15150	11.0454545454545
chr22	19742475	19755450	12	5975	6.04545454545455
chr3	186892850	186903725	12	7350	1.54545454545455
chr4	111532775	111563375	12	22725	1.25
chr8	128805425	128836325	12	10225	12.1904761904762
chr1	6500075	6558050	11	13975	9.41818181818182
chr1	53891325	53905075	11	5725	5.70588235294118
chr1	91171675	91196675	11	13850	7.74358974358974
chr1	161067575	161197575	11	25400	11.2307692307692
chr10	103532875	103604450	11	21300	6.94460641399417
chr13	36887900	36941375	11	8675	11.5374149659864
chr13	56226950	56238325	11	9450	0.736842105263158
chr14	29224450	29255300	11	9000	8
chr16	31119150	31228675	11	19875	10
chr16	31464975	31549500	11	15950	10.16
chr17	1914925	1962975	11	13100	9.08571428571429
chr19	50141100	50205050	11	17850	6.34509803921569
chr19	54926200	54984975	11	14200	11.4333333333333
chr2	38265000	38335625	11	12400	11.1147540983607
chr2	232526400	232552800	11	8200	9.38461538461539
chr3	39618200	39625650	11	3825	5.03703703703704
chr3	48631000	48755275	11	20750	9.43137254901961
chr3	184276825	184322950	11	12325	11.4608695652174
chr4	4854250	4874775	11	13850	1.93814432989691
chr4	54927950	54976650	11	15425	10.8617021276596
chr7	5552050	5638650	11	22275	8.08474576271187
chr7	96618225	96657150	11	15725	9.43589743589744
chr9	90020225	90032125	11	7075	5.41666666666667
chr9	126760450	126785125	11	10975	7.10843373493976
chr9	129372775	129401800	11	10950	8.01769911504425
chr9	133534500	133591400	11	16150	10.7058823529412
chr1	18956050	18973950	10	10100	3.48275862068966
chr1	41823775	41861075	10	9350	6.20689655172414
chr1	222138525	222152650	10	9725	2.79245283018868
chr10	21782800	21825250	10	33525	9.53333333333333
chr10	22604375	22635300	10	14250	3.05376344086022
chr11	94372375	94386975	10	10800	2.625
chr12	52207575	52263800	10	13625	9.03225806451613
chr12	79933225	79942125	10	4375	5.82608695652174
chr15	37169625	37191250	10	9025	7.53846153846154
chr17	37757675	37801475	10	10850	9.76315789473684
chr2	105458625	105490750	10	17150	3.46511627906977
chr2	172945000	172975175	10	18150	4.3448275862069
chr3	112136450	112145350	10	6050	2.47058823529412
chr4	978675	1006725	10	8500	10.1095890410959
chr4	13523875	13551175	10	11600	8.02597402597403
chr4	88838700	88858750	10	9925	4.43410852713178
chr5	18664275	18675125	10	8675	2.43478260869565
chr6	1377975	1394500	10	10475	2.6027397260274
chr6	15242850	15275500	10	18150	7.23529411764706
chr6	99271400	99296725	10	17500	2.06349206349206
chr7	93268150	93276300	10	6325	1.4
chr7	98971450	99105050	10	23625	10
chr7	125550325	125568050	10	8950	9.90476190476191
chr7	156791975	156804900	10	6175	7.02857142857143
chr9	35069150	35117625	10	15350	7.10843373493976
chr9	96106350	96117250	10	7000	2.34782608695652
chrX	69642075	69700150	10	12475	8.22340425531915
chr1	50880875	50897025	9	9250	3.31818181818182
chr1	197871000	197898500	9	11250	8.53968253968254
chr1	213081300	213091725	9	6575	2.06153846153846
chr1	223195625	223205225	9	6825	1.05454545454545
chr10	8085025	8106225	9	18325	0.605633802816901
chr11	31818575	31849300	9	22925	1.4410480349345
chr12	49715650	49763750	9	13825	6.20087336244541
chr12	125389225	125425850	9	15725	8.03448275862069
chr13	109916550	109927100	9	6925	2.82539682539683
chr14	48722125	48737775	9	10600	3.47619047619048
chr14	57260700	57284750	9	21000	1.01030927835052
chr14	105939900	105958575	9	10250	2.52173913043478
chr15	97414025	97422200	9	4375	2.84615384615385
chr17	27036950	27089000	9	21100	5.53846153846154
chr17	46795000	46811150	9	8150	7.25
chr17	58211625	58239550	9	10175	5.9009900990099
chr2	85764150	85844975	9	21250	6.57142857142857
chr2	131085175	131150000	9	11350	8.96732026143791
chr20	61548150	61593225	9	16750	7.05263157894737
chr4	62626750	62639800	9	9450	5.28
chr4	187162525	187188500	9	10200	8.34074074074074
chr5	1874575	1888025	9	10125	3.81132075471698
chr5	42991575	43026000	9	12500	6.61818181818182
chr5	50672550	50696000	9	13500	8.94117647058824
chr6	3155700	3171400	9	13825	0.341176470588235
chr6	100894775	100917700	9	10425	5.61538461538461
chr7	109229900	109238525	9	7025	0.684210526315789
chr7	158610875	158657275	9	10250	8.26050420168067
chr8	30240050	30256975	9	13925	1.25
chr8	72582700	72601850	9	16700	1.72
chr9	85495725	85504750	9	6725	2
chr1	1532925	1567950	8	7575	6.58227848101266
chr1	28558275	28588825	8	9925	5.22758620689655
chr1	40343850	40368550	8	7950	7.01030927835052
chr1	43414975	43433375	8	10550	6.04255319148936
chr1	47898000	47916150	8	7375	3.55555555555556
chr1	73444850	73456475	8	7650	1.56923076923077
chr1	205413275	205427025	8	10350	1.26829268292683
chr10	42661300	42666875	8	2525	2.83333333333333
chr10	106087600	106113925	8	8900	6.4
chr10	118890625	118900775	8	7800	0.579710144927536
chr10	118919250	118935600	8	6725	5.55263157894737
chr10	124877025	124915675	8	15775	4.36293436293436
chr11	32447700	32461300	8	8975	2.03076923076923
chr11	96457525	96466500	8	6450	4.44444444444444
chr12	54762350	54785850	8	7125	7.39024390243902
chr12	114833500	114852525	8	5425	4.78947368421053
chr13	100607525	100650425	8	33275	1.03351955307263
chr13	111559175	111569000	8	7675	1.31818181818182
chr14	21536525	21575125	8	12575	7.21052631578947
chr14	87700100	87707500	8	4025	5.14285714285714
chr16	33933175	33946425	8	3350	6.7027027027027
chr17	75431975	75469225	8	6450	7.58041958041958
chr19	17320150	17359375	8	11825	4.5859872611465
chr2	66652175	66674400	8	15125	2.98305084745763
chr2	111432525	111447050	8	5825	4.43478260869565
chr2	118034900	118040375	8	3625	2.52631578947368
chr2	175190125	175209875	8	16325	4.05128205128205
chr20	259000	309625	8	15975	6.87719298245614
chr20	13337350	13343750	8	3100	6.66666666666667
chr20	25834450	25849650	8	6675	6.03846153846154
chr20	31329975	31356675	8	11275	3.85185185185185
chr21	38065125	38083425	8	11150	6
chr22	17738025	17753975	8	6050	4.71910112359551
chr3	27753725	27773475	8	13550	3.41176470588235
chr3	57191475	57204725	8	7875	6.5531914893617
chr3	62351150	62365550	8	10125	1.61363636363636
chr3	150316800	150325675	8	5700	4.61538461538461
chr4	16997450	17005950	8	5550	1.54545454545455
chr4	147554175	147585275	8	6775	6.78571428571429
chr5	141695900	141744200	8	13450	5.64705882352941
chr5	153824125	153865225	8	15300	5.57983193277311
chr6	1604200	1625875	8	14625	2
chr6	126022350	126029850	8	4725	3.11111111111111
chr6	131613125	131626625	8	7050	5.08108108108108
chr7	20814700	20840300	8	19750	1.00990099009901
chr7	99677375	99728750	8	14375	4.74615384615385
chr7	143042150	143108550	8	15250	7.64935064935065
chr9	16704200	16730650	8	8475	7.26582278481013
chr9	74371500	74385025	8	9500	4.85106382978723
chr9	76698425	76707675	8	7075	0.828571428571429
chr9	96707500	96723150	8	10175	1.83529411764706
chr9	118598350	118607600	8	5225	3.41935483870968
chrX	580475	606150	8	6275	7.46153846153846
chrX	93953100	93961625	8	6150	2.46808510638298
chrX	113815650	113842050	8	13300	3.96208530805687
chrX	121354100	121366475	8	9925	1
chrX	153596450	153610225	8	9475	3.92452830188679
chr1	2978825	2990950	7	6350	2.79545454545455
chr1	16532425	16564250	7	9800	6.32380952380952
chr1	81702975	81717900	7	7675	4.69230769230769
chr1	119521700	119552050	7	13100	3.76470588235294
chr1	199997575	200019475	7	14050	2.03305785123967
chr1	204034175	204050125	7	7600	2.58291457286432
chr10	6836275	6845900	7	6075	1.89873417721519
chr10	126837775	126851700	7	13200	0.823529411764706
chr11	44325850	44342225	7	7375	4.06315789473684
chr12	56099850	56141650	7	17875	3.23684210526316
chr12	87330575	87340000	7	4675	3.37931034482759
chr13	28363525	28371975	7	4225	2.66666666666667
chr13	56148350	56159300	7	9400	0.708333333333333
chr13	91498100	91506850	7	5425	2.08988764044944
chr13	107178975	107223400	7	14125	4.37826961770624
chr14	24006200	24048600	7	16400	4.575
chr14	38658275	38681000	7	11425	3.84905660377358
chr14	41984375	41991500	7	5275	2.58064516129032
chr14	47571800	47576725	7	3475	2.0952380952381
chr14	61103575	61125625	7	14150	2.8936170212766
chr15	27006850	27019700	7	8350	5.23809523809524
chr15	53075400	53098850	7	14375	2.34090909090909
chr15	101608225	101618750	7	4175	4.81481481481481
chr16	75279325	75300600	7	7850	5.76923076923077
chr16	86538850	86550325	7	7975	1.27272727272727
chr16	86587800	86613975	7	14175	5.93877551020408
chr16	87898500	87909050	7	7125	2.77777777777778
chr17	5083625	5096350	7	5475	3.83739837398374
chr17	6898300	6950850	7	15875	5.17919075144509
chr17	17726200	17744475	7	6550	5.98518518518518
chr17	36571125	36612775	7	10875	5.85053380782918
chr17	48609650	48642650	7	10200	5
chr17	56401050	56430950	7	8850	6.45255474452555
chr17	59528625	59540850	7	6075	3.8125
chr18	40316525	40323750	7	4875	2.125
chr18	56931550	56942050	7	6875	6.33333333333333
chr19	6730000	6753800	7	9950	6.37113402061856
chr19	38699775	38720825	7	8125	5.39072847682119
chr2	8011975	8031350	7	8800	5.5187969924812
chr2	64066725	64082075	7	14250	0.413793103448276
chr2	145266575	145282700	7	13750	0.675675675675676
chr2	155723250	155729650	7	4175	1.92857142857143
chr2	188533575	188541850	7	6150	1.19230769230769
chr2	237067475	237089400	7	14875	2.54901960784314
chr20	21486050	21504150	7	11400	1.80530973451327
chr20	22557150	22568100	7	7050	1.44117647058824
chr20	45976525	45998375	7	14425	4.19672131147541
chr20	61635150	61646800	7	6875	2.15267175572519
chr21	34391800	34406350	7	7500	3.62666666666667
chr22	42305725	42322950	7	5900	4.79518072289157
chr3	50364425	50403450	7	14150	3.02762430939227
chr3	104156200	104164375	7	5975	2.03125
chr3	115502400	115516075	7	5125	4.86666666666667
chr3	128200900	128217125	7	11575	2.86238532110092
chr4	113556350	113577025	7	13575	3.63120567375887
chr5	124068425	124087350	7	15975	4.36363636363636
chr5	134363000	134386600	7	10025	5.40458015267176
chr5	145713525	145726000	7	5950	4.63414634146341
chr5	147243875	147255475	7	7775	4.76
chr5	170735150	170744050	7	5775	2.4406779661017
chr5	172659425	172673350	7	6350	3.30097087378641
chr6	37092925	37110450	7	8225	4.83333333333333
chr6	91379425	91386800	7	4700	4.06451612903226
chr6	121939725	121947250	7	4250	5.76470588235294
chr7	42261625	42279075	7	9325	2.86238532110092
chr7	64337525	64367600	7	8350	4.74285714285714
chr7	83086350	83095325	7	7325	0.60377358490566
chr7	99745800	99775725	7	9850	3.43502824858757
chr7	100805300	100826350	7	14775	1.55045871559633
chr7	121776700	121789775	7	8875	6.5
chr7	124896325	124905300	7	7150	0.8
chr7	131229975	131243775	7	9925	4.7027027027027
chr7	155589525	155605350	7	8975	4.98876404494382
chr8	25894650	25909750	7	11175	1.33928571428571
chr9	12947800	12952200	7	2700	1.11111111111111
chr9	21964900	21976800	7	6425	3.87234042553191
chr9	34988475	34994500	7	5175	0.580645161290323
chr9	99975975	100002050	7	11550	4.09848484848485
chr9	118233700	118241875	7	6650	1.05084745762712
chr9	124975425	124991650	7	8250	4.48484848484848
chr9	127519500	127541700	7	12525	2.90697674418605
chrX	73067725	73072325	7	3275	1.21428571428571
chrX	97778125	97785550	7	3825	2.47272727272727
chrX	102983925	103032625	7	13225	4.48760330578512
chrX	110786250	110794700	7	6200	1.28358208955224
chrX	113281250	113292525	7	8750	2.35294117647059
chrX	113698375	113707225	7	7000	1.23809523809524
chrX	149734375	149743875	7	3850	6.37037037037037
chr1	16471375	16483450	6	7450	3.77272727272727
chr1	25069025	25076075	6	5075	2.69565217391304
chr1	112933625	112947250	6	5300	4.26315789473684
chr1	114573650	114582000	6	5825	1.23809523809524
chr1	154151025	154160175	6	6125	1.08771929824561
chr1	170628850	170640600	6	8550	4.08
chr1	209621825	209628300	6	4800	0.658227848101266
chr10	23480025	23489275	6	4750	2.42718446601942
chr10	71327900	71338850	6	9325	0.497041420118343
chr10	88513875	88521600	6	6775	0.714285714285714
chr10	103985450	104006850	6	7250	4
chr10	123339275	123360750	6	7925	4.4304932735426
chr11	27650350	27657225	6	5525	1.08571428571429
chr11	59312500	59334300	6	11625	2.14388489208633
chr12	9059250	9070625	6	7450	5.15384615384615
chr12	56207700	56237000	6	9200	4.74285714285714
chr12	73397125	73401150	6	2900	1.21212121212121
chr12	133695025	133708450	6	4575	4.02877697841727
chr13	43442925	43451475	6	5325	2.14705882352941
chr13	54838050	54848800	6	8175	1.56962025316456
chr13	79167750	79184275	6	9825	2.79279279279279
chr14	51359625	51365300	6	4275	1.1875
chr14	77489550	77507875	6	11475	2.08695652173913
chr15	60682975	60691950	6	6650	3.5
chr15	74419675	74429650	6	8525	0.552147239263804
chr15	93604675	93633575	6	7525	4.784140969163
chr16	2561250	2589125	6	9625	4.81528662420382
chr16	9053825	9061025	6	5550	1.64285714285714
chr16	18796850	18815950	6	8450	5.0625
chr17	878650	884350	6	4250	2.90909090909091
chr17	16387650	16396300	6	3575	4.56716417910448
chr17	35285200	35307775	6	15300	3.72307692307692
chr17	36714075	36735475	6	7425	4.66129032258065
chr17	36757425	36766275	6	6050	3.29411764705882
chr17	47068125	47100700	6	15575	4.83478260869565
chr18	53248325	53257825	6	7975	1.46666666666667
chr18	77153025	77161325	6	6625	0.769230769230769
chr19	10512300	10535700	6	10300	4.04040404040404
chr19	20178500	20194375	6	6200	4.23668639053254
chr19	38741425	38758975	6	8775	3.21176470588235
chr2	19546850	19563525	6	10300	1.71241830065359
chr2	37451250	37461225	6	8350	0.419354838709677
chr2	37881375	37903475	6	7925	3.71555555555556
chr2	63270600	63287550	6	16075	0.13903743315508
chr2	65656825	65666025	6	7750	0.727272727272727
chr2	77313275	77323150	6	9150	0.518518518518518
chr2	85184825	85201650	6	7775	2.5593220338983
chr2	97522425	97548450	6	7700	4.53714285714286
chr2	207670775	207677850	6	4950	2.875
chr2	224802050	224826350	6	7050	4.2843137254902
chr20	23329800	23344300	6	8600	2.6031746031746
chr20	32250600	32274925	6	9175	3.77894736842105
chr20	52201250	52214050	6	9225	3.66666666666667
chr21	47392175	47403600	6	7575	4.42307692307692
chr22	17081750	17091025	6	3225	4.97619047619048
chr22	27038125	27057100	6	6875	4.0375
chr22	28186775	28200850	6	10325	1.86138613861386
chr22	39897575	39931475	6	10200	4.24028268551237
chr22	42461200	42487800	6	8525	3.55813953488372
chr3	54667900	54677150	6	8400	0.585365853658537
chr3	75784425	75790525	6	2250	4.33333333333333
chr3	101393775	101412575	6	8975	2.1576354679803
chr3	143517275	143521000	6	2925	0.692307692307692
chr4	8857350	8863825	6	4475	1.11764705882353
chr4	81104275	81128675	6	8350	4.92929292929293
chr4	113430675	113445850	6	9275	1.51111111111111
chr4	116894750	116902925	6	6600	1.06024096385542
chr4	120914450	120922000	6	5175	3.12820512820513
chr4	126482075	126488175	6	2675	4.4
chr4	176381575	176387925	6	3700	3.77272727272727
chr5	25435925	25449125	6	11250	1.37142857142857
chr5	33438675	33448950	6	7550	2
chr5	120032700	120043325	6	7725	0.96
chr5	126174875	126182675	6	5525	1.6
chr5	174146825	174163575	6	13125	0.837209302325581
chr5	176776475	176798700	6	7175	5.03846153846154
chr6	5992975	6009900	6	13125	1.29032258064516
chr6	26568050	26615525	6	13650	4.16
chr6	26743625	26759025	6	5900	4.60869565217391
chr6	35991675	35998025	6	4675	3
chr6	41336875	41343775	6	5125	3.44827586206897
chr6	50783325	50793975	6	6025	1.98425196850394
chr6	95263325	95270125	6	4825	1.93333333333333
chr6	108478275	108498050	6	8800	4.24657534246575
chr6	114741575	114752100	6	8300	1.11111111111111
chr7	5389125	5391475	6	1725	1.125
chr7	25891425	25902900	6	8800	1.02127659574468
chr7	35288000	35302200	6	9275	1.20408163265306
chr7	100932325	100965900	6	11625	4.95953757225434
chr7	145938225	145946775	6	6550	3.625
chr7	157476425	157486925	6	7425	1.24183006535948
chr8	27466475	27472825	6	3225	3.15
chr8	37652650	37660900	6	6500	0.833333333333333
chr8	97156550	97174425	6	8450	4.99115044247788
chr8	99951000	99964225	6	11550	1.26086956521739
chr8	115293625	115303775	6	8975	0.863636363636364
chr8	133093250	133098900	6	3275	3.55555555555556
chr9	1042050	1052825	6	5050	3.31147540983607
chr9	21986950	22009925	6	8925	3.86746987951807
chrX	187475	200875	6	6300	3.45833333333333
chrX	70314875	70324625	6	7225	3.83783783783784
chrX	115944425	115952625	6	4600	2.89655172413793
chrX	124520925	124531775	6	9050	1
chrX	129399625	129415500	6	6700	4.6969696969697
chr1	1976025	1983425	5	4050	3.43589743589744
chr1	11708525	11716175	5	4825	2.62295081967213
chr1	33804000	33816575	5	6425	3.3
chr1	36614075	36627600	5	7225	2.0863309352518
chr1	46764200	46774100	5	7325	0.823529411764706
chr1	47690425	47698475	5	5350	1.51666666666667
chr1	59162175	59170950	5	3475	2.78095238095238
chr1	113242775	113261825	5	8100	1.59851301115242
chr1	113361900	113369200	5	5375	2.52173913043478
chr1	181057050	181075425	5	8975	2.50666666666667
chr1	201976525	201980800	5	3425	1.25925925925926
chr1	204678950	204684550	5	2675	3.15384615384615
chr1	221064775	221069900	5	2925	1.62162162162162
chr1	228632950	228657650	5	9275	3.2156862745098
chr1	230735875	230740275	5	3075	1.03225806451613
chr10	18938325	18957475	5	8725	2.76923076923077
chr10	50816850	50822950	5	5325	0.360655737704918
chr10	92054575	92061575	5	4975	2.09836065573771
chr10	98495050	98501000	5	4125	2.04761904761905
chr10	124635150	124640225	5	4575	0.26
chr10	134597550	134602675	5	3575	2.52941176470588
chr11	6623325	6641075	5	8975	2.34355828220859
chr11	20177300	20186125	5	7175	1.2
chr11	63294950	63300400	5	2925	2
chr11	63527925	63537925	5	8975	3.41176470588235
chr11	66335450	66343675	5	3675	3.02857142857143
chr11	70956625	70964700	5	6125	3.33333333333333
chr11	73017850	73024150	5	4325	1.19642857142857
chr11	121162600	121169975	5	5975	2.54545454545455
chr11	125929000	125933825	5	3375	2.14814814814815
chr11	133816575	133827975	5	5825	2.28985507246377
chr11	134031800	134039325	5	4850	1.49532710280374
chr12	8170825	8191975	5	8725	3.64285714285714
chr12	10512925	10518675	5	4175	1.5
chr12	10869100	10877125	5	7075	0.610169491525424
chr12	14857675	14868050	5	8775	0.556390977443609
chr12	59716025	59724550	5	7350	1.03448275862069
chr12	103344050	103359800	5	6625	3.07017543859649
chr12	125048600	125054225	5	5275	0.428571428571429
chr12	125667900	125679250	5	6575	3.30434782608696
chr12	132109175	132113250	5	1725	2.81481481481481
chr13	51742875	51750125	5	6100	0.558823529411765
chr13	52157350	52165425	5	5750	3.36
chr13	100338700	100344200	5	4325	2.35294117647059
chr14	38052450	38069650	5	11650	0.867924528301887
chr14	50318050	50335650	5	7025	3.37278106508876
chr14	65165650	65184250	5	9675	1.37160120845921
chr14	90079650	90086800	5	6125	1.68
chr14	105877075	105888150	5	5175	3.33333333333333
chr15	37385525	37403825	5	14525	1.39784946236559
chr15	75742075	75754475	5	6900	3.3728813559322
chr15	93351125	93366375	5	6925	2.875
chr16	4162850	4167400	5	3650	0.560975609756098
chr16	14722625	14731325	5	7250	0.417670682730924
chr16	46497675	46500475	5	1825	1.1875
chr16	65262850	65270550	5	6275	1.08695652173913
chr16	68596825	68600375	5	1900	2.53333333333333
chr16	85640725	85650025	5	6900	2.84210526315789
chr16	87415650	87428050	5	7125	1.45578231292517
chr17	1387800	1396400	5	6775	0.578680203045685
chr17	14200100	14214200	5	10825	1.38095238095238
chr17	20939450	20947825	5	5500	1.07586206896552
chr17	26896700	26904425	5	3825	2.41379310344828
chr17	58461325	58470950	5	8650	0.253658536585366
chr17	62490250	62505325	5	9675	2.64864864864865
chr17	66191975	66203475	5	7800	2.38260869565217
chr17	72195650	72210800	5	7100	3.35593220338983
chr17	74440450	74449750	5	4850	2.85714285714286
chr17	74604750	74608450	5	2325	1.21428571428571
chr17	79360175	79375900	5	11275	2.16107382550336
chr17	80451875	80456275	5	3025	1.31818181818182
chr17	80708325	80713825	5	4800	1.21428571428571
chr18	19178625	19194775	5	5925	3.80861244019139
chr18	47012075	47019825	5	5950	1.18867924528302
chr19	8371925	8408575	5	10000	3.79646017699115
chr19	23404300	23406975	5	1975	0.857142857142857
chr19	37238625	37241875	5	2075	0.931034482758621
chr19	48101450	48117000	5	7650	2.48704663212435
chr19	48823525	48837675	5	7350	2.30630630630631
chr19	51221125	51231775	5	5850	2.3469387755102
chr19	53966100	53973525	5	4000	2.19607843137255
chr2	12765275	12767825	5	1750	2.22222222222222
chr2	20864875	20872625	5	4050	2.96774193548387
chr2	26395100	26408800	5	5700	3.57647058823529
chr2	35664025	35667875	5	2850	0.529411764705882
chr2	66800600	66810900	5	8150	0.602409638554217
chr2	73142100	73153025	5	7650	1.48031496062992
chr2	76803150	76810200	5	5725	1
chr2	101028175	101034725	5	3725	1.54285714285714
chr2	129073400	129080575	5	5075	3.61904761904762
chr2	162270375	162284900	5	8300	2.512
chr2	182545025	182549775	5	3500	0.8
chr2	188426875	188431750	5	4100	0.595744680851064
chr2	219251800	219272200	5	9250	3.06930693069307
chr2	227655275	227666750	5	10150	2.17647058823529
chr2	231726125	231735550	5	6500	0.941176470588235
chr2	241496425	241509000	5	7175	2.74137931034483
chr20	17941750	17954625	5	11725	1.76470588235294
chr20	30299875	30329200	5	10050	3.24057971014493
chr20	38896600	38904400	5	7175	0.293333333333333
chr20	39764150	39769800	5	4900	0.285714285714286
chr20	44388525	44394650	5	3650	2.54545454545455
chr21	40176650	40185650	5	6275	2.23809523809524
chr22	39409975	39418275	5	4875	1.97979797979798
chr22	40390175	40395625	5	4025	1.68421052631579
chr3	8541150	8545975	5	3800	1.15789473684211
chr3	11679525	11685950	5	4950	2.45714285714286
chr3	27573825	27576150	5	1875	0.571428571428571
chr3	52086650	52092150	5	4300	0.627450980392157
chr3	69057825	69064100	5	4575	0.709219858156028
chr3	109033175	109076000	5	12875	3.29700272479564
chr3	115827200	115830250	5	1950	0.977777777777778
chr3	124601925	124608475	5	5275	1.42857142857143
chr3	138654475	138669925	5	11900	1.10900473933649
chr3	157811900	157829150	5	10625	1.85333333333333
chr3	165634050	165637250	5	2475	0.897959183673469
chr3	185531150	185545000	5	9750	3.38775510204082
chr3	193851275	193860175	5	8375	0.224719101123595
chr4	365175	368300	5	2175	1.25925925925926
chr4	15678975	15692575	5	7500	1.78947368421053
chr4	24322450	24330675	5	5450	2.35820895522388
chr4	24502075	24506750	5	3300	0.984126984126984
chr4	31997475	32004275	5	4725	3.10344827586207
chr4	57291475	57306300	5	6650	2.52914798206278
chr4	69270150	69275875	5	5025	0.470588235294118
chr4	93189675	93201300	5	11025	0.0926640926640927
chr4	93359800	93368700	5	6650	2
chr4	134181975	134191475	5	5875	1.72307692307692
chr4	135601025	135608000	5	5775	1.5
chr4	146619775	146626375	5	5725	0.477611940298507
chr4	180384800	180387175	5	1725	1.05263157894737
chr5	3590375	3607300	5	12200	2.03738317757009
chr5	72731375	72748100	5	9675	2.45197740112994
chr5	80252600	80261000	5	5025	3.72727272727273
chr5	122421525	122436050	5	11050	1.09859154929577
chr5	142776900	142785675	5	7575	0.578947368421053
chr6	2985225	3002125	5	6850	3.10869565217391
chr6	31124900	31141700	5	10025	3.51351351351351
chr6	98225550	98231050	5	3475	1.72413793103448
chr6	108434650	108441300	5	5175	1.38983050847458
chr6	126063650	126074750	5	8750	3.09090909090909
chr6	131642950	131652175	5	7050	1.76
chr6	137807575	137819775	5	10750	0.374269005847953
chr6	148662700	148670025	5	6000	0.45
chr6	170596000	170606975	5	9225	0.604651162790698
chr7	5101450	5106675	5	2675	3.47368421052632
chr7	5446500	5470100	5	13475	3.025
chr7	6728150	6732875	5	3125	2.38461538461538
chr7	22742450	22746625	5	3625	0.3125
chr7	24435075	24443600	5	7825	0.620689655172414
chr7	41735575	41746000	5	8125	0.544776119402985
chr7	70145950	70169500	5	10100	2.86644951140065
chr7	74064400	74076425	5	7475	1.37759336099585
chr7	105329475	105337825	5	3425	3.58333333333333
chr7	129415375	129426125	5	8675	2.35714285714286
chr8	3099825	3102750	5	2175	1.72727272727273
chr8	38385275	38389725	5	2475	1.9344262295082
chr8	43092750	43097100	5	3500	0.375
chr8	55365675	55383425	5	7950	2.55056179775281
chr8	116223950	116230775	5	3750	2.33766233766234
chr9	967650	978000	5	7500	0.625
chr9	16514100	16516525	5	1825	0.6
chr9	98256575	98280175	5	14925	1.64102564102564
chr9	102432775	102436575	5	3100	0.476190476190476
chr9	126116200	126121000	5	3300	3.66666666666667
chr9	134277725	134283825	5	4450	2.42553191489362
chrX	9978650	9986350	5	5325	1.69565217391304
chrX	16195875	16205825	5	5400	2.58823529411765
chrX	47049600	47057850	5	7500	0.192513368983957
chrX	53109825	53124500	5	5875	3.04347826086957
chrX	82756000	82766700	5	7875	2.04444444444444
chrX	86935175	86943000	5	5650	1.6969696969697
chrX	91033600	91038325	5	4400	0.171428571428571
chrX	101216275	101220750	5	2200	3.76923076923077
chrX	133370625	133374425	5	3000	0.692307692307692
chrX	137340425	137343550	5	2050	2
chrX	151805825	151810550	5	2725	1.9375
chr1	2456475	2461900	4	3750	2.40816326530612
chr1	4712875	4718875	4	5250	0.692307692307692
chr1	10588750	10591375	4	2375	0.272727272727273
chr1	11332575	11336100	4	2425	0.827586206896552
chr1	15849575	15854525	4	4375	0.28125
chr1	23880300	23888950	4	7275	0.444444444444444
chr1	24017900	24022325	4	3675	2
chr1	25252950	25259275	4	5350	0.317460317460317
chr1	36641500	36645225	4	2450	1.37931034482759
chr1	38890325	38897625	4	6075	0.631578947368421
chr1	39873175	39881800	4	6600	1.23529411764706
chr1	44435075	44446575	4	6675	1.55244755244755
chr1	46951325	46959225	4	4200	1.59398496240601
chr1	62659925	62666475	4	6325	0.588235294117647
chr1	64819425	64823600	4	3125	0.56140350877193
chr1	64959150	64963250	4	2400	2.27450980392157
chr1	78145975	78154050	4	5400	1.09554140127389
chr1	113352075	113356875	4	4375	0.434782608695652
chr1	114519375	114525600	4	3325	1.10714285714286
chr1	143911800	143916800	4	2325	1.73684210526316
chr1	151961500	151968025	4	6100	0.118279569892473
chr1	161493300	161510850	4	7675	2.16143497757848
chr1	206135375	206137775	4	1500	1.09677419354839
chr1	206857450	206861900	4	4175	0.307692307692308
chr1	209600900	209607350	4	5950	0.9375
chr1	214720700	214726850	4	5575	1.36842105263158
chr1	215585625	215588725	4	2075	1.67741935483871
chr1	224199300	224202800	4	2850	0.454545454545455
chr1	229566725	229571000	4	3550	0.459770114942529
chr1	234735025	234749300	4	12350	1.41052631578947
chr1	244210175	244215850	4	4950	0.27906976744186
chr1	244611175	244616175	4	3975	0.857142857142857
chr10	974400	979075	4	3375	1.83333333333333
chr10	33239250	33252075	4	10725	0.260355029585799
chr10	38644775	38646350	4	1225	0.461538461538462
chr10	38881425	38884675	4	2200	1.44444444444444
chr10	42596825	42600000	4	1300	2.17647058823529
chr10	53792450	53801500	4	8075	0.35036496350365
chr10	70087875	70097000	4	6750	0.702040816326531
chr10	75669200	75674400	4	3500	1.08571428571429
chr10	75756875	75763525	4	5300	0.75
chr10	76983075	76986500	4	2700	0.695652173913043
chr10	79787975	79800150	4	8925	0.935483870967742
chr10	81584850	81587775	4	2575	0.551724137931034
chr10	88713750	88715575	4	1225	0.956521739130435
chr10	94448325	94460275	4	7150	2.02020202020202
chr10	94819575	94837050	4	11625	1.48235294117647
chr10	97046575	97055650	4	5250	1.48863636363636
chr10	119293875	119297775	4	2325	2.23529411764706
chr10	119300600	119313725	4	9275	2.16260162601626
chr11	19837825	19841025	4	2800	0.347826086956522
chr11	20043150	20053675	4	7175	2
chr11	22359325	22366000	4	5850	0.928571428571429
chr11	34066625	34078900	4	6675	1.87962962962963
chr11	41477650	41481725	4	2450	1.49295774647887
chr11	43596325	43605175	4	7425	0.379446640316206
chr11	66405025	66411825	4	6050	0.246153846153846
chr11	75270025	75277075	4	4975	0.855555555555556
chr11	81736775	81739325	4	1975	0.448275862068966
chr11	87775600	87778125	4	1575	1.4
chr11	99292550	99294875	4	2025	0.218181818181818
chr11	101979925	101987200	4	6075	1.42857142857143
chr11	113742225	113747575	4	4725	0.274809160305344
chr11	122846950	122855950	4	4975	1.92
chr11	128554625	128566125	4	10275	0.268156424581006
chr12	8957475	8961350	4	3275	0.705882352941177
chr12	14409775	14414275	4	2525	2.16
chr12	19281925	19287775	4	4600	2
chr12	45626125	45629600	4	2300	2.25806451612903
chr12	46653850	46664450	4	9400	0.574257425742574
chr12	46761225	46781875	4	12225	1.72117962466488
chr12	48205900	48215325	4	6725	2.31325301204819
chr12	49687050	49691750	4	2825	1.21212121212121
chr12	73097375	73099800	4	1275	2
chr12	111176600	111182175	4	5025	0.765957446808511
chr12	111372025	111376275	4	2625	1.36842105263158
chr12	118557550	118559450	4	1575	0.551724137931034
chr12	120665975	120669725	4	3325	0.148148148148148
chr12	133005425	133007875	4	1500	2.3
chr12	133778650	133782550	4	3250	0.421052631578947
chr13	21632125	21636200	4	3425	1.08333333333333
chr13	36427450	36432600	4	4000	0.533333333333333
chr13	36869300	36874175	4	4200	0.363636363636364
chr13	41234050	41248150	4	7900	1.39759036144578
chr13	43628625	43633275	4	3575	0.935483870967742
chr13	45141225	45154200	4	9175	2.05633802816901
chr13	56688925	56693700	4	2650	2.03125
chr13	87010125	87012300	4	1750	0.742857142857143
chr13	100148125	100155575	4	5350	1.76271186440678
chr13	100544200	100548625	4	2200	2.38805970149254
chr13	110431375	110440600	4	7300	0.509433962264151
chr13	111357150	111370650	4	8975	1.71144278606965
chr14	33401400	33410050	4	7625	0.78125
chr14	37125225	37136675	4	6350	1.42331288343558
chr14	42068425	42079850	4	10475	1.17647058823529
chr14	50466700	50470875	4	2875	0.933333333333333
chr14	52116650	52122150	4	4725	0.420168067226891
chr14	54409625	54431100	4	10950	1.46153846153846
chr14	59101325	59107550	4	5625	0.75
chr14	62161175	62167650	4	6050	0.363636363636364
chr14	91880200	91885300	4	3925	2.2
chr14	100838075	100844250	4	5675	0.104166666666667
chr14	102780050	102787325	4	5475	1.05747126436782
chr14	105992200	105995400	4	2500	0.631578947368421
chr15	24932400	24935900	4	2425	1.36585365853659
chr15	43801800	43811500	4	5425	2.1875
chr15	66992400	67000250	4	7325	0.468085106382979
chr15	67321975	67326700	4	2425	2.23188405797101
chr15	69379100	69383100	4	3050	0.72
chr15	72518900	72529950	4	6600	1.47787610619469
chr15	74283625	74288600	4	3575	1.07865168539326
chr15	76627475	76640350	4	10000	1.64102564102564
chr15	79164150	79170875	4	5700	0.686567164179104
chr15	89529575	89531900	4	1425	1.03225806451613
chr15	93053725	93057275	4	2800	0.426666666666667
chr16	9763525	9775500	4	7025	1.38461538461538
chr16	47920200	47922100	4	1300	0.631578947368421
chr16	49308700	49318025	4	7400	1.25773195876289
chr16	70652475	70656975	4	3400	1.51724137931034
chr16	85202000	85208100	4	3800	1.02564102564103
chr16	85780450	85786375	4	3100	2.14583333333333
chr16	89626075	89632925	4	6400	0.16
chr17	1081850	1085375	4	2975	0.717948717948718
chr17	2295125	2306225	4	9400	1.28260869565217
chr17	6542350	6561425	4	10650	2.39370078740157
chr17	19361250	19364500	4	1725	1.71428571428571
chr17	19549525	19555025	4	5150	0.27027027027027
chr17	20092450	20094425	4	1500	0.875
chr17	26367700	26372600	4	4700	0.176470588235294
chr17	26729650	26735400	4	2700	1.95348837209302
chr17	36411325	36413825	4	1900	0.652173913043478
chr17	37852000	37859250	4	4025	1.51111111111111
chr17	63589000	63591000	4	1600	0.571428571428571
chr17	65820600	65827150	4	6225	0.228571428571429
chr17	66029850	66034625	4	4125	0.233333333333333
chr17	70106625	70120800	4	9400	2.3841059602649
chr17	71609075	71610600	4	1275	0.333333333333333
chr17	75315275	75320000	4	3250	1.02040816326531
chr17	77965175	77967975	4	1700	0.96
chr17	81036075	81042200	4	4300	1.08333333333333
chr18	12334200	12337575	4	2475	0.769230769230769
chr18	52055675	52058675	4	2650	0.181818181818182
chr18	55094500	55109175	4	12850	0.588888888888889
chr18	60381675	60391375	4	7475	0.591760299625468
chr18	74199850	74209000	4	7575	1.425
chr19	8509100	8515250	4	5050	1.15
chr19	8570475	8579550	4	5175	2.10852713178295
chr19	30713500	30720925	4	6850	0.493506493506494
chr19	35631750	35635950	4	3600	0.285714285714286
chr19	37618150	37620500	4	1625	1
chr19	37802975	37813675	4	7975	0.855721393034826
chr19	41303875	41309100	4	3725	2
chr19	57348575	57352850	4	3575	0.359550561797753
chr2	11884475	11888525	4	3050	1.51351351351351
chr2	55506200	55510825	4	3675	0.702127659574468
chr2	60757450	60760675	4	1950	1.58139534883721
chr2	65353700	65358525	4	3825	0.436363636363636
chr2	67556100	67563850	4	6025	1.41538461538462
chr2	74207825	74215875	4	6250	0.686131386861314
chr2	80526500	80532325	4	4975	0.901960784313726
chr2	85636550	85646625	4	4375	2.2
chr2	86421025	86429875	4	4875	1.16666666666667
chr2	96656625	96658675	4	1500	0.625
chr2	121101200	121106200	4	4425	0.258823529411765
chr2	157176000	157200000	4	13400	1.47482014388489
chr2	170679150	170685625	4	4275	1.03448275862069
chr2	172172400	172176425	4	2025	2.34782608695652
chr2	178075600	178080375	4	4425	0.466666666666667
chr2	189026025	189030925	4	4150	1
chr2	192541775	192546225	4	4025	0.947368421052632
chr2	200319975	200336675	4	14025	0.88268156424581
chr2	203878525	203883525	4	3850	0.842105263157895
chr2	210163125	210170700	4	6625	0.772727272727273
chr2	232275150	232279150	4	2925	0.666666666666667
chr2	232570175	232582625	4	7150	2.06451612903226
chr2	233282825	233289225	4	5725	0.45
chr2	238495900	238503600	4	5350	0.966292134831461
chr2	241391600	241397050	4	4075	0.837837837837838
chr20	5092500	5109325	4	8550	2.38418079096045
chr20	12733100	12738500	4	4575	0.229166666666667
chr20	31123300	31126675	4	2300	1.70731707317073
chr20	45311175	45319125	4	4475	1.66906474820144
chr20	55499200	55505275	4	4325	0.980392156862745
chr20	57414350	57431475	4	11425	1.69082125603865
chr20	60638425	60643075	4	4350	0.32258064516129
chr21	30443525	30450200	4	3925	1.56716417910448
chr21	30565400	30568700	4	1925	2
chr21	38962075	38965825	4	3375	0.358974358974359
chr21	43371150	43374775	4	2925	0.457142857142857
chr21	44492650	44500425	4	5125	2.27848101265823
chr22	18916650	18927325	4	4300	2.33566433566434
chr22	19156550	19167425	4	7300	1.43283582089552
chr22	20783175	20793150	4	5950	1.6
chr22	21055875	21059050	4	2875	0.181818181818182
chr22	41680675	41684775	4	3000	1.71428571428571
chr22	42736925	42740725	4	2275	1.34426229508197
chr22	43737900	43740375	4	2100	0.378378378378378
chr22	48970700	48973200	4	2075	0.571428571428571
chr3	5018500	5029325	4	9025	0.961832061068702
chr3	13388425	13390725	4	1850	0.4
chr3	37030025	37036250	4	5775	1.33333333333333
chr3	47017200	47023525	4	3950	1.19607843137255
chr3	49202325	49211350	4	5075	1.85542168674699
chr3	51420775	51432200	4	6875	1.47486033519553
chr3	52565950	52572400	4	5275	1.04761904761905
chr3	57162750	57165725	4	2200	0.634146341463415
chr3	58476900	58483525	4	5375	0.790123456790123
chr3	72492050	72497200	4	4200	1.55555555555556
chr3	90130400	90136650	4	5000	1.88888888888889
chr3	112118200	112121200	4	1975	0.764705882352941
chr3	134082475	134094900	4	6275	2.35353535353535
chr3	135682925	135686875	4	3650	0.434782608695652
chr3	142836875	142844075	4	5825	1.17647058823529
chr3	154994625	154998300	4	2825	1.39393939393939
chr3	164056850	164059075	4	1775	0.558139534883721
chr3	179242550	179245275	4	2075	0.625
chr3	185299525	185305000	4	5150	0.117647058823529
chr3	189862150	189870100	4	5700	0.821428571428571
chr3	191642425	191646475	4	3325	1.14285714285714
chr4	568275	572150	4	3025	0.717948717948718
chr4	818500	821275	4	2150	0.578947368421053
chr4	1767875	1770225	4	2075	0.32
chr4	2059600	2063325	4	3425	0.292682926829268
chr4	3872775	3875600	4	2075	1.0952380952381
chr4	6708950	6720175	4	6150	1.76851851851852
chr4	9152900	9155850	4	2550	0.274509803921569
chr4	69209950	69216300	4	5575	0.944444444444444
chr4	92544125	92548925	4	4000	0.842105263157895
chr4	93224000	93229400	4	4650	1.28571428571429
chr4	115413650	115416675	4	2575	0.387096774193548
chr4	135118775	135123425	4	2625	1.58333333333333
chr4	167636500	167641850	4	4525	1.2
chr4	180086025	180093025	4	6425	0.697674418604651
chr4	185565875	185572025	4	5025	1.8974358974359
chr4	190935525	190942775	4	4875	0.909090909090909
chr5	34410075	34413000	4	1650	1.66666666666667
chr5	43038000	43045825	4	6725	0.228571428571429
chr5	54515975	54530675	4	7800	1.81818181818182
chr5	54826575	54832325	4	5000	0.653846153846154
chr5	58294600	58296300	4	1050	0.888888888888889
chr5	72782150	72784225	4	1475	0.545454545454545
chr5	76101675	76105275	4	2675	1.83333333333333
chr5	79478800	79481400	4	1575	1.5625
chr5	87345250	87348625	4	2350	1.26315789473684
chr5	89702325	89706950	4	3450	2
chr5	106312875	106321250	4	7825	0.217054263565891
chr5	115894575	115912875	4	18025	0.0677966101694915
chr5	123639300	123643100	4	3375	0.171428571428571
chr5	133763175	133765750	4	2150	0.318181818181818
chr5	146828325	146835700	4	7125	0.0769230769230769
chr5	154133225	154140975	4	6275	1
chr5	166729075	166730875	4	1400	0.636363636363636
chr5	170191725	170195125	4	1925	1.46938775510204
chr6	4772450	4778475	4	5750	0.342857142857143
chr6	7106850	7113450	4	5075	2.35897435897436
chr6	14298875	14302625	4	3125	0.386363636363636
chr6	14379625	14382550	4	2450	0.647058823529412
chr6	21365575	21368200	4	1350	1.51515151515152
chr6	24399725	24406000	4	6050	0.142857142857143
chr6	24933550	24936500	4	2200	0.8
chr6	34201900	34217525	4	7775	2.39024390243902
chr6	39193275	39197850	4	4100	0.461538461538462
chr6	42104100	42110975	4	4925	1.42857142857143
chr6	50810250	50819525	4	6025	0.971098265895954
chr6	77270275	77275150	4	4575	0.380952380952381
chr6	85471850	85485075	4	8100	2.11764705882353
chr6	89788950	89795375	4	5650	2.09090909090909
chr6	94539000	94546750	4	6925	0.705882352941177
chr6	98487225	98489850	4	2100	0.571428571428571
chr6	105387675	105417500	4	12800	1.86033519553073
chr6	109798900	109805475	4	5750	0.266666666666667
chr6	116986900	116990100	4	2600	0.685714285714286
chr6	121751800	121765725	4	10750	0.802919708029197
chr6	132222350	132229550	4	5900	0.807692307692308
chr6	134209550	134217725	4	5575	1.90361445783133
chr6	134491275	134499800	4	6100	2.25
chr6	138186575	138192150	4	4675	0.363636363636364
chr6	139688550	139698275	4	8675	0.551724137931034
chr6	142335450	142340150	4	3175	1.05263157894737
chr6	151772225	151777850	4	4725	0.434782608695652
chr6	159233800	159240975	4	6450	1.47368421052632
chr6	164764650	164766925	4	1475	1.14285714285714
chr6	167638650	167648725	4	8400	1.70967741935484
chr7	94625	97650	4	2250	0.733333333333333
chr7	1569825	1577400	4	4150	1.91111111111111
chr7	2557300	2565100	4	7375	0.169014084507042
chr7	7390850	7393025	4	1150	1.71428571428571
chr7	13055900	13057825	4	1400	1.09090909090909
chr7	23502675	23531200	4	15625	1.94615384615385
chr7	73552625	73554175	4	1350	0.25
chr7	75408450	75412475	4	3450	0.814814814814815
chr7	75792325	75796800	4	2200	2.29032258064516
chr7	98734900	98742600	4	4950	1.88990825688073
chr7	101456950	101463350	4	5650	0.423728813559322
chr7	121939500	121957600	4	15200	0.602739726027397
chr7	123385125	123392525	4	7200	0.121212121212121
chr7	138143175	138150375	4	6775	0.122448979591837
chr7	142981450	142987925	4	4100	1.94736842105263
chr7	150064825	150081775	4	7300	2.26190476190476
chr7	152130425	152134600	4	3875	0.208333333333333
chr7	153748250	153750825	4	2325	0.24390243902439
chr7	155249500	155252875	4	2600	0.64
chr8	1770950	1777950	4	4550	1.23636363636364
chr8	9754350	9766150	4	9550	0.45
chr8	22922425	22927500	4	4425	0.947368421052632
chr8	26148575	26153975	4	5025	0.484848484848485
chr8	27628525	27633300	4	4000	0.41304347826087
chr8	28347025	28355675	4	6775	0.489451476793249
chr8	60019050	60033500	4	8600	1.59245283018868
chr8	65487850	65500200	4	8875	1.17370892018779
chr8	77584850	77599850	4	8625	1.35526315789474
chr8	93102375	93116725	4	8075	1.61073825503356
chr8	112690325	112692975	4	2075	0.577777777777778
chr8	119083575	119089825	4	2950	1.73333333333333
chr8	140714250	140718700	4	4100	0.173913043478261
chr8	143530375	143534950	4	3625	2
chr9	2274850	2282250	4	6425	0.848484848484849
chr9	71394125	71398900	4	3150	2
chr9	74516650	74536700	4	7425	2.17843866171004
chr9	79627000	79638450	4	10325	0.340425531914894
chr9	89555550	89564175	4	7150	0.963855421686747
chr9	96927800	96932525	4	4425	0.157894736842105
chr9	98782675	98790425	4	4600	1.85245901639344
chr9	102902150	102908875	4	5200	1.44827586206897
chr9	103860950	103862650	4	1350	0.461538461538462
chr9	123635400	123640525	4	3375	1.40740740740741
chr9	129436150	129440125	4	2150	2
chr9	135460325	135468200	4	5825	0.918918918918919
chr9	137216925	137221175	4	3575	0.3
chrX	2845875	2850225	4	3825	0.428571428571429
chrX	4807550	4812725	4	2650	2
chrX	33098500	33101825	4	2550	0.923076923076923
chrX	34576200	34579200	4	1850	1.48387096774194
chrX	39675675	39681900	4	4325	1.16363636363636
chrX	40942950	40955525	4	11000	0.904761904761905
chrX	40966500	40970975	4	3925	0.27906976744186
chrX	53346475	53351525	4	4725	0.388888888888889
chrX	88459950	88462625	4	1275	2
chrX	91355700	91361225	4	4950	0.451612903225806
chrX	123363500	123365475	4	1175	2.08695652173913
chrX	129064800	129068800	4	2925	1.22727272727273
chrX	129086250	129096125	4	6000	1.20779220779221
chrX	129113300	129119375	4	5725	0.128440366972477
chrX	139582500	139593800	4	10525	0.446428571428571
chr1	1361225	1363325	3	1775	0.666666666666667
chr1	1819825	1826550	3	4625	0.942528735632184
chr1	2245250	2247150	3	1625	0.583333333333333
chr1	6843375	6847425	3	3625	0.30952380952381
chr1	7842925	7845475	3	2175	0.418604651162791
chr1	8480675	8485275	3	3925	0.490196078431373
chr1	8932925	8940850	3	7475	0.181818181818182
chr1	10709375	10711275	3	1750	0.177777777777778
chr1	11739400	11743300	3	3500	0.136363636363636
chr1	11748975	11754150	3	4775	0.0903954802259887
chr1	16082825	16088000	3	4525	0.647887323943662
chr1	16858425	16863550	3	4300	0.394736842105263
chr1	17760225	17768600	3	7725	0.474576271186441
chr1	22260625	22264575	3	2750	0.896551724137931
chr1	24476575	24478525	3	1700	0.25531914893617
chr1	24645450	24649675	3	4050	0.0845070422535211
chr1	25050875	25051950	3	800	0.5
chr1	25592900	25594850	3	1700	0.264150943396226
chr1	25942150	25946075	3	3575	0.133333333333333
chr1	28261200	28264475	3	2850	0.309278350515464
chr1	32041525	32043550	3	1800	0.631578947368421
chr1	32225475	32230650	3	4725	0.196078431372549
chr1	33591975	33594300	3	2175	0.127659574468085
chr1	36348300	36353350	3	4850	0.0761904761904762
chr1	37498050	37504050	3	5525	0.266666666666667
chr1	39023925	39025900	3	1800	0.161290322580645
chr1	39455775	39461025	3	4700	0.25503355704698
chr1	40504800	40508600	3	3625	0.0919540229885057
chr1	43472825	43475250	3	1800	0.596491228070175
chr1	44114525	44119650	3	4325	0.367088607594937
chr1	51164950	51166475	3	1200	0.540540540540541
chr1	52471550	52473475	3	1300	0.941176470588235
chr1	53913775	53915875	3	1700	0.590909090909091
chr1	57015475	57016650	3	950	0.482758620689655
chr1	59761400	59763825	3	2200	0.235294117647059
chr1	61515475	61523950	3	6800	0.7125
chr1	65743300	65745450	3	1775	0.32258064516129
chr1	66797350	66801950	3	4125	0.219354838709677
chr1	68149925	68154500	3	3975	0.229007633587786
chr1	68305300	68306625	3	1150	0.25
chr1	79956275	79960125	3	3075	0.727272727272727
chr1	82951025	82952200	3	925	0.482758620689655
chr1	89239525	89240550	3	850	0.363636363636364
chr1	89456075	89459850	3	3600	0.0851063829787234
chr1	90376225	90377725	3	1175	0.769230769230769
chr1	109101850	109104900	3	2775	0.197530864197531
chr1	113614500	113618250	3	3300	0.526315789473684
chr1	120254150	120258725	3	4025	0.7
chr1	144519175	144521900	3	2375	0.421052631578947
chr1	146640425	146646050	3	5400	0.24
chr1	147011750	147017850	3	4875	0.481283422459893
chr1	147069600	147073475	3	3750	0.0681818181818182
chr1	148241575	148242625	3	900	0.444444444444444
chr1	149297525	149300100	3	2350	0.166666666666667
chr1	152079825	152085625	3	5550	0.103896103896104
chr1	154190900	154196125	3	5100	0.036697247706422
chr1	154578900	154584350	3	4650	0.870967741935484
chr1	160065300	160069425	3	3625	0.21875
chr1	163038500	163040750	3	1800	0.666666666666667
chr1	164527225	164535425	3	7850	0.0577617328519856
chr1	164544300	164548050	3	2775	0.74468085106383
chr1	165320400	165326550	3	5600	0.425
chr1	167188300	167195900	3	5650	0.906832298136646
chr1	180891325	180893025	3	1200	0.785714285714286
chr1	182990800	182997275	3	5375	0.522292993630573
chr1	185281375	185287600	3	6125	0.0197044334975369
chr1	185613625	185616275	3	2025	0.714285714285714
chr1	185921575	185923825	3	1850	0.424242424242424
chr1	200332775	200334150	3	1200	0.277777777777778
chr1	200859675	200865925	3	5750	0.421052631578947
chr1	200990500	200993950	3	3250	0.110091743119266
chr1	201345125	201346500	3	1175	0.347826086956522
chr1	202855025	202858850	3	3025	0.518518518518518
chr1	205537450	205538950	3	1250	0.428571428571429
chr1	205639250	205641825	3	2175	0.482758620689655
chr1	205712000	205720150	3	5625	0.863636363636364
chr1	211748800	211754975	3	5475	0.571428571428571
chr1	212457250	212461975	3	4375	0.19672131147541
chr1	213029875	213037775	3	7475	0.193548387096774
chr1	217307200	217314550	3	7200	0.0380952380952381
chr1	220267000	220269125	3	1900	0.176470588235294
chr1	221912725	221917475	3	4575	0.0540540540540541
chr1	224618350	224623925	3	5225	0.109452736318408
chr1	224685400	224686850	3	1150	0.444444444444444
chr1	226410775	226413725	3	2675	0.211764705882353
chr1	228192425	228197075	3	4475	0.0714285714285714
chr1	228399925	228402500	3	2450	0.103448275862069
chr1	230558050	230563800	3	5400	0.685714285714286
chr1	233085400	233088775	3	3175	0.272727272727273
chr1	235488550	235495225	3	6400	0.0731707317073171
chr10	3213850	3216200	3	2025	0.3125
chr10	6130475	6133875	3	2650	0.505263157894737
chr10	7707550	7710275	3	2350	0.323529411764706
chr10	8075775	8078325	3	2150	0.571428571428571
chr10	23461050	23464200	3	3025	0.166666666666667
chr10	25006625	25014625	3	7800	0.0427350427350427
chr10	26500550	26507700	3	6300	0.75
chr10	35925800	35933675	3	7600	0.08
chr10	44728850	44730000	3	925	0.48
chr10	44877375	44882500	3	4725	0.375
chr10	50896725	50899425	3	2250	0.472727272727273
chr10	57657625	57659900	3	1975	0.3125
chr10	68684975	68688750	3	3550	0.125
chr10	69620125	69622700	3	2350	0.135135135135135
chr10	70630700	70631775	3	875	0.5
chr10	72215375	72219850	3	3225	0.918367346938776
chr10	73417100	73418750	3	1375	0.355555555555556
chr10	76583850	76587575	3	3325	0.215686274509804
chr10	77154850	77170100	3	14525	0.0954063604240283
chr10	77189800	77193425	3	2700	0.717948717948718
chr10	80310775	80312100	3	975	0.571428571428571
chr10	88122475	88127650	3	4650	0.262068965517241
chr10	89100900	89103100	3	1825	0.448275862068966
chr10	92921675	92924300	3	2425	0.363636363636364
chr10	95255125	95258475	3	3025	0.5
chr10	99089925	99098425	3	7625	0.252525252525253
chr10	99443500	99448150	3	3575	0.660550458715596
chr10	104401250	104409700	3	7950	0.425531914893617
chr10	104964400	104967100	3	2425	0.197530864197531
chr10	105451775	105453825	3	1850	0.181818181818182
chr10	114708625	114719525	3	10675	0.0289855072463768
chr10	125779650	125781250	3	1300	0.4
chr10	130337125	130340300	3	2550	0.461538461538462
chr11	2157825	2162675	3	4025	0.451612903225806
chr11	2397750	2401200	3	2875	0.325581395348837
chr11	2904400	2908025	3	3200	0.433333333333333
chr11	3397050	3404150	3	5650	0.435185185185185
chr11	3662425	3665000	3	2475	0.0615384615384615
chr11	8720225	8721925	3	1100	0.75
chr11	9333600	9337250	3	3275	0.25
chr11	9590100	9600300	3	7850	0.613333333333333
chr11	13688850	13692775	3	3500	0.276595744680851
chr11	44747350	44751225	3	3550	0.124031007751938
chr11	45684200	45687750	3	3025	0.818181818181818
chr11	45938500	45945825	3	4875	0.946236559139785
chr11	61519500	61521500	3	1850	0.126984126984127
chr11	61732350	61740125	3	5275	0.882352941176471
chr11	63605550	63610625	3	4425	0.263157894736842
chr11	63741525	63744350	3	2475	0.157303370786517
chr11	66311000	66315675	3	3700	0.503703703703704
chr11	66493350	66496850	3	2875	0.4
chr11	66724550	66727100	3	2225	0.225
chr11	67805825	67808400	3	2250	0.333333333333333
chr11	70115350	70118950	3	3500	0.105263157894737
chr11	71948900	71956950	3	5625	0.777777777777778
chr11	73356150	73359300	3	2950	0.315789473684211
chr11	74465750	74467025	3	950	0.833333333333333
chr11	92805225	92806700	3	1075	0.514285714285714
chr11	93469875	93478475	3	6225	0.721991701244813
chr11	97726825	97728200	3	1050	0.461538461538462
chr11	105890200	105893850	3	3200	0.252427184466019
chr11	108089850	108096350	3	5975	0.41025641025641
chr11	111472250	111475675	3	3150	0.108108108108108
chr11	116313750	116317375	3	3275	0.163636363636364
chr11	116965650	116970000	3	4100	0.105263157894737
chr11	118022625	118028300	3	3900	0.877551020408163
chr11	118304675	118311150	3	5625	0.439393939393939
chr11	118560050	118561300	3	1075	0.294117647058824
chr11	121349475	121350850	3	1175	0.3125
chr11	121511675	121515225	3	2950	0.486486486486487
chr11	121968025	121973175	3	4850	0.210526315789474
chr11	125386150	125387675	3	1300	0.277777777777778
chr11	126223425	126227275	3	3325	0.258064516129032
chr11	128740800	128742725	3	1550	0.5
chr11	130181725	130186050	3	4200	0.0379746835443038
chr11	134280650	134284675	3	3650	0.183908045977011
chr12	618925	620125	3	1025	0.444444444444444
chr12	1770000	1772700	3	2125	0.450704225352113
chr12	5537400	5543750	3	6100	0.102564102564103
chr12	6324000	6325800	3	1500	0.434782608695652
chr12	8394725	8397050	3	2150	0.16
chr12	8941100	8945150	3	3750	0.461538461538462
chr12	11321825	11326100	3	3875	0.457142857142857
chr12	12835300	12838775	3	3075	0.252427184466019
chr12	12867000	12880175	3	10225	0.540983606557377
chr12	16757025	16764550	3	6275	0.660714285714286
chr12	19590600	19598050	3	7075	0.363636363636364
chr12	21807650	21811600	3	3675	0.102941176470588
chr12	27164400	27168000	3	3175	0.7
chr12	30903025	30908825	3	5050	0.5
chr12	31470300	31480325	3	9575	0.0818713450292398
chr12	32606450	32610000	3	3000	0.533333333333333
chr12	33044600	33051325	3	6100	0.197530864197531
chr12	40496950	40501475	3	4175	0.163265306122449
chr12	45608525	45614975	3	4925	0.904761904761905
chr12	50134625	50137350	3	2500	0.111111111111111
chr12	50504325	50507175	3	2300	0.666666666666667
chr12	51317425	51321150	3	3575	0.12
chr12	54331925	54333875	3	1500	0.5
chr12	54581800	54583225	3	1225	0.216216216216216
chr12	54810500	54814625	3	3875	0.0952380952380952
chr12	57022075	57031275	3	7875	0.254901960784314
chr12	58236000	58241275	3	4775	0.192090395480226
chr12	68840100	68841475	3	1100	0.5
chr12	69198475	69206900	3	7200	0.330708661417323
chr12	79233500	79234425	3	725	0.588235294117647
chr12	83590950	83593175	3	1700	0.708333333333333
chr12	92530700	92541975	3	10850	0.0571428571428571
chr12	94092225	94093775	3	1225	0.666666666666667
chr12	94495050	94496500	3	1325	0.133333333333333
chr12	97668900	97670325	3	1200	0.666666666666667
chr12	106528925	106535600	3	6550	0.133333333333333
chr12	106974625	106981750	3	6800	0.305084745762712
chr12	108237000	108239725	3	2500	0.384615384615385
chr12	109895325	109897325	3	1725	0.274509803921569
chr12	110316550	110319600	3	2900	0.136363636363636
chr12	112305575	112307350	3	1425	0.375
chr12	113658250	113661200	3	2575	0.227272727272727
chr12	113900375	113918050	3	16875	0.081203007518797
chr12	116711675	116716550	3	4300	0.266666666666667
chr12	117313825	117320475	3	5375	0.515789473684211
chr12	118808450	118816150	3	6050	0.805369127516778
chr12	119616225	119619875	3	3450	0.631578947368421
chr12	133065300	133068750	3	2900	0.259259259259259
chr12	133681500	133683800	3	1625	0.784313725490196
chr13	20692150	20695575	3	2975	0.395061728395062
chr13	22031025	22034300	3	3125	0.0714285714285714
chr13	30420725	30425175	3	4150	0.114649681528662
chr13	30625875	30628100	3	1825	0.392857142857143
chr13	36044500	36053725	3	6275	0.808290155440414
chr13	41703325	41708250	3	4200	0.685714285714286
chr13	41766375	41769175	3	2225	0.547945205479452
chr13	48572775	48576700	3	3625	0.161290322580645
chr13	50697375	50708125	3	9900	0.289017341040462
chr13	54930525	54932425	3	1575	0.35
chr13	61157200	61159375	3	1800	0.375
chr13	74861425	74862775	3	1000	0.709677419354839
chr13	80909150	80917675	3	8375	0.205128205128205
chr13	95354250	95367175	3	12775	0.0516129032258065
chr13	99127550	99129200	3	1150	0.842105263157895
chr13	103244225	103252725	3	5750	0.818181818181818
chr13	113545700	113550125	3	4125	0.135135135135135
chr13	114563150	114567875	3	3725	0.598425196850394
chr14	21491850	21495075	3	3125	0.0588235294117647
chr14	23951500	23953100	3	1125	0.727272727272727
chr14	36972925	36975750	3	1975	0.626865671641791
chr14	36987875	36990500	3	2400	0.125
chr14	37049000	37052125	3	2925	0.176470588235294
chr14	45428750	45437300	3	7950	0.142857142857143
chr14	60973225	60983300	3	6875	0.891774891774892
chr14	65005825	65012475	3	6200	0.0833333333333333
chr14	67734775	67736975	3	2000	0.181818181818182
chr14	69255350	69264850	3	9000	0.08
chr14	69281100	69283550	3	2275	0.166666666666667
chr14	74813725	74819900	3	5700	0.155251141552511
chr14	75347700	75353450	3	4825	0.359550561797753
chr14	75743300	75748375	3	4925	0.0645161290322581
chr14	81684400	81688700	3	4150	0.0759493670886076
chr14	81998825	82000925	3	1875	0.212121212121212
chr14	89017250	89021950	3	4275	0.298850574712644
chr14	95233225	95242350	3	8275	0.206405693950178
chr14	99285625	99286650	3	725	0.857142857142857
chr14	101192775	101194600	3	1650	0.2
chr14	102196900	102198625	3	1475	0.304347826086957
chr14	103243050	103245975	3	2525	0.193548387096774
chr14	104601325	104607125	3	5600	0.1
chr15	25068275	25070200	3	1550	0.4
chr15	25101250	25104600	3	2750	0.371134020618557
chr15	25195725	25206825	3	8525	0.61875
chr15	26964650	26967125	3	2075	0.354838709677419
chr15	28339425	28345175	3	4550	0.53416149068323
chr15	32906025	32910250	3	3825	0.184397163120567
chr15	40178650	40180875	3	1500	0.807692307692308
chr15	42563375	42568550	3	4825	0.145454545454545
chr15	44083725	44086700	3	2625	0.216867469879518
chr15	48008550	48013125	3	4250	0.315789473684211
chr15	60285800	60303450	3	16450	0.154385964912281
chr15	63793225	63799050	3	4650	0.946236559139785
chr15	70381325	70393975	3	9775	0.65625
chr15	73922575	73926625	3	3850	0.0650406504065041
chr15	76194350	76197875	3	3100	0.25
chr15	77923000	77927825	3	4625	0.17910447761194
chr15	79574450	79576475	3	1875	0.380952380952381
chr15	85143575	85149350	3	5400	0.134453781512605
chr15	85290325	85294325	3	3825	0.114285714285714
chr15	85777075	85778500	3	1075	0.538461538461538
chr15	86161750	86164300	3	2350	0.141176470588235
chr15	88797800	88801950	3	4000	0.0674157303370786
chr15	89875925	89879600	3	3100	0.520547945205479
chr15	90012400	90014150	3	1475	0.384615384615385
chr15	90117700	90122375	3	4550	0.0652173913043478
chr15	90290075	90295000	3	4075	0.5
chr15	90930750	90934100	3	2625	0.494117647058824
chr15	90955450	90957300	3	1725	0.25
chr15	93424625	93430275	3	5200	0.121212121212121
chr15	93874300	93877325	3	2775	0.171428571428571
chr15	96453600	96455825	3	1675	0.655172413793103
chr15	102028500	102030525	3	1725	0.529411764705882
chr16	1727475	1730625	3	2975	0.0842105263157895
chr16	5146650	5149175	3	2200	0.390243902439024
chr16	5262925	5264075	3	1000	0.32
chr16	11033925	11040875	3	6075	0.252173913043478
chr16	11675650	11681800	3	5975	0.0610687022900763
chr16	14394975	14399150	3	3625	0.293577981651376
chr16	15247675	15249425	3	1525	0.263157894736842
chr16	21512575	21515175	3	2300	0.238095238095238
chr16	21528650	21533525	3	4425	0.666666666666667
chr16	22645325	22647600	3	1600	0.780487804878049
chr16	28302000	28306250	3	3900	0.166666666666667
chr16	29622550	29626725	3	3300	0.688172043010753
chr16	46823000	46824775	3	1625	0.2
chr16	49886275	49893675	3	7225	0.3125
chr16	50099400	50101950	3	2275	0.347826086956522
chr16	50775125	50778075	3	2375	0.356164383561644
chr16	54315375	54325950	3	10250	0.0485175202156334
chr16	60112050	60114575	3	2025	0.412698412698413
chr16	67875350	67882375	3	6625	0.180645161290323
chr16	69106100	69107425	3	1175	0.216216216216216
chr16	69597725	69602700	3	4775	0.108108108108108
chr16	70283500	70286175	3	2275	0.923076923076923
chr16	71391600	71393150	3	1400	0.176470588235294
chr16	71459275	71461250	3	1850	0.16
chr16	71840950	71843825	3	2775	0.0476190476190476
chr16	72042075	72043650	3	1400	0.195121951219512
chr16	74831975	74833375	3	1100	0.388888888888889
chr16	79629875	79636525	3	6425	0.0975609756097561
chr16	84001775	84003675	3	1500	0.478260869565217
chr16	85494300	85497050	3	2100	0.548387096774194
chr16	86766475	86768850	3	1850	0.484848484848485
chr16	88599250	88601900	3	2525	0.0845070422535211
chr17	852975	855325	3	1925	0.56
chr17	1612725	1621450	3	6350	0.936170212765957
chr17	4841825	4855350	3	9825	0.929936305732484
chr17	9233075	9235075	3	1450	0.521739130434783
chr17	14233750	14235725	3	1575	0.709677419354839
chr17	15602225	15604575	3	2150	0.176470588235294
chr17	16341400	16345700	3	4075	0.0657894736842105
chr17	17712525	17715575	3	2475	0.465116279069767
chr17	18758550	18763000	3	3650	0.682926829268293
chr17	20434350	20437250	3	2200	0.882352941176471
chr17	21452550	21455375	3	2375	0.30952380952381
chr17	25263025	25268050	3	4850	0.285714285714286
chr17	27134900	27140425	3	4725	0.458015267175573
chr17	27274675	27280025	3	5050	0.318181818181818
chr17	27503125	27508075	3	4625	0.172839506172839
chr17	27716650	27720275	3	3450	0.2
chr17	28562125	28566050	3	3275	0.415584415584416
chr17	28993775	28996750	3	2025	0.861538461538462
chr17	29057875	29060750	3	2550	0.266666666666667
chr17	29716625	29719725	3	2400	0.888888888888889
chr17	39682600	39685650	3	2650	0.285714285714286
chr17	43448450	43449925	3	1325	0.230769230769231
chr17	44847925	44850850	3	2700	0.148148148148148
chr17	48940650	48946125	3	5300	0.0826446280991736
chr17	49195900	49200050	3	3775	0.240963855421687
chr17	52976850	52980850	3	3800	0.210526315789474
chr17	55951650	55953500	3	1475	0.55
chr17	56590525	56596875	3	4725	0.838235294117647
chr17	60139275	60143750	3	4250	0.0617283950617284
chr17	61916200	61921425	3	4150	0.62992125984252
chr17	61995350	61996625	3	975	0.842105263157895
chr17	62772775	62778300	3	5350	0.205128205128205
chr17	63550125	63558500	3	8225	0.0224719101123595
chr17	65988625	65992900	3	4025	0.162162162162162
chr17	71356050	71357975	3	1600	0.303030303030303
chr17	74552650	74557250	3	4325	0.380952380952381
chr17	75387550	75389350	3	1425	0.411764705882353
chr17	76181075	76184575	3	3225	0.148148148148148
chr17	80476625	80480175	3	3375	0.0808080808080808
chr18	158075	160575	3	2250	0.177215189873418
chr18	3602025	3606750	3	4500	0.259259259259259
chr18	8703425	8709125	3	5175	0.730769230769231
chr18	9741925	9744050	3	1950	0.181818181818182
chr18	12880125	12885600	3	4450	0.604651162790698
chr18	19744575	19757775	3	12775	0.275862068965517
chr18	20748650	20750150	3	1150	0.529411764705882
chr18	25753375	25759750	3	6175	0.0343347639484979
chr18	29521100	29525525	3	4225	0.126582278481013
chr18	32239325	32241425	3	1950	0.222222222222222
chr18	46064500	46070250	3	4550	0.509090909090909
chr18	46456550	46457575	3	800	0.875
chr18	46469650	46479750	3	8150	0.523297491039427
chr18	48719000	48725075	3	5350	0.197802197802198
chr18	56244125	56246600	3	2125	0.293333333333333
chr18	59990250	59994400	3	3725	0.373333333333333
chr18	60424925	60427975	3	2200	0.481012658227848
chr18	65181150	65185025	3	3625	0.0900900900900901
chr18	72915750	72924800	3	8675	0.0549019607843137
chr18	76732850	76746850	3	12075	0.321199143468951
chr19	341775	345575	3	3675	0.0504201680672269
chr19	5336425	5341350	3	3925	0.455172413793103
chr19	5803600	5806475	3	2225	0.485714285714286
chr19	6530125	6535075	3	4200	0.328767123287671
chr19	8454100	8456375	3	2025	0.266666666666667
chr19	10675325	10680700	3	4225	0.616541353383459
chr19	14542975	14545800	3	2475	0.204545454545455
chr19	15666425	15667650	3	925	0.551724137931034
chr19	30015300	30021750	3	6000	0.166666666666667
chr19	30863875	30866725	3	2400	0.378378378378378
chr19	31908725	31910950	3	1600	0.536585365853659
chr19	34395300	34398750	3	3200	0.1875
chr19	34990975	34992550	3	1425	0.176470588235294
chr19	35489625	35494775	3	4550	0.5
chr19	45504175	45505925	3	1475	0.428571428571429
chr19	45594050	45598375	3	4125	0.0606060606060606
chr19	46475250	46477700	3	2150	0.333333333333333
chr19	47949075	47952350	3	3050	0.125
chr19	48016800	48019450	3	2250	0.253164556962025
chr19	49841000	49843600	3	2325	0.325581395348837
chr19	50430825	50434225	3	3275	0.0612244897959184
chr19	50706100	50709375	3	2675	0.578947368421053
chr19	51160525	51163925	3	2950	0.252873563218391
chr19	51320925	51324750	3	2700	0.866666666666667
chr19	51519950	51523425	3	3025	0.259259259259259
chr2	285800	290375	3	3675	0.568421052631579
chr2	8816150	8826450	3	9775	0.0842105263157895
chr2	10182175	10184925	3	2175	0.46875
chr2	20547475	20552300	3	4325	0.277777777777778
chr2	20645375	20650600	3	4875	0.132596685082873
chr2	24269025	24273850	3	4000	0.571428571428571
chr2	36581400	36587050	3	5525	0.036144578313253
chr2	37190125	37195150	3	3825	0.893203883495146
chr2	39345375	39352800	3	6550	0.306976744186047
chr2	42174650	42176225	3	1325	0.4
chr2	42273375	42278350	3	4750	0.161290322580645
chr2	46768275	46771675	3	3250	0.0672268907563025
chr2	46925025	46932900	3	5875	0.711340206185567
chr2	47398600	47404600	3	5600	0.585365853658537
chr2	52565075	52568325	3	2700	0.612244897959184
chr2	58464925	58468950	3	3850	0.258064516129032
chr2	64368075	64372200	3	3850	0.0888888888888889
chr2	64478025	64486325	3	7350	0.420168067226891
chr2	65784975	65786650	3	1400	0.457142857142857
chr2	68475975	68481350	3	4825	0.285714285714286
chr2	70991950	70996000	3	3425	0.352941176470588
chr2	71680100	71683825	3	3075	0.409090909090909
chr2	72369850	72377625	3	7525	0.051948051948052
chr2	75999750	76000850	3	975	0.235294117647059
chr2	77747100	77750650	3	3325	0.133333333333333
chr2	88123750	88125575	3	1425	0.526315789473684
chr2	88923850	88928350	3	4175	0.146788990825688
chr2	90448925	90451025	3	1750	0.259259259259259
chr2	91776275	91778300	3	1675	0.350877192982456
chr2	91844700	91848675	3	3550	0.203125
chr2	96871000	96875725	3	4175	0.285714285714286
chr2	98205875	98207475	3	1450	0.235294117647059
chr2	101867475	101871225	3	3575	0.125
chr2	112895300	112898650	3	3000	0.30379746835443
chr2	114340375	114343000	3	2475	0.105263157894737
chr2	119076275	119078675	3	2125	0.210526315789474
chr2	120457600	120459475	3	1650	0.206896551724138
chr2	123273050	123275000	3	1650	0.642857142857143
chr2	131720625	131724950	3	3000	0.918918918918919
chr2	149311900	149312925	3	750	0.9
chr2	152265625	152268675	3	2750	0.196078431372549
chr2	158694350	158696375	3	1325	0.9375
chr2	158788650	158790700	3	1700	0.333333333333333
chr2	171070800	171072050	3	975	0.5
chr2	171359600	171361875	3	1750	0.827586206896552
chr2	179342075	179347400	3	5075	0.0540540540540541
chr2	179913225	179916450	3	2950	0.184210526315789
chr2	182755750	182759275	3	3250	0.156862745098039
chr2	183730075	183733200	3	2925	0.110091743119266
chr2	184273025	184274400	3	1100	0.413793103448276
chr2	189167325	189169675	3	1975	0.360655737704918
chr2	197032400	197037275	3	4000	0.461538461538462
chr2	198296600	198301225	3	4475	0.176470588235294
chr2	200774850	200779325	3	3650	0.6
chr2	202084625	202085875	3	1050	0.434782608695652
chr2	210288075	210290750	3	2525	0.10126582278481
chr2	211033775	211037775	3	3800	0.072463768115942
chr2	215670900	215675850	3	4175	0.368
chr2	216296975	216302550	3	4950	0.595744680851064
chr2	217555100	217560800	3	5425	0.382978723404255
chr2	223724700	223729675	3	4625	0.130718954248366
chr2	224587075	224590875	3	3125	0.396396396396396
chr2	227347825	227349275	3	1200	0.294117647058824
chr2	231576800	231580125	3	3100	0.736842105263158
chr2	232326400	232330600	3	4100	0.0347826086956522
chr2	233386650	233389400	3	2100	0.602739726027397
chr2	238599375	238603625	3	3550	0.421052631578947
chr2	239147650	239150450	3	2625	0.126984126984127
chr20	520350	525200	3	4250	0.278481012658228
chr20	2672475	2675000	3	1850	0.833333333333333
chr20	10446850	10448200	3	1100	0.428571428571429
chr20	11516825	11518475	3	1275	0.733333333333333
chr20	14313550	14318400	3	4350	0.315789473684211
chr20	20343000	20353125	3	9775	0.123456790123457
chr20	21170125	21173675	3	3300	0.275862068965517
chr20	33759275	33762775	3	2700	0.592592592592593
chr20	34326725	34331625	3	4450	0.16793893129771
chr20	35089025	35094375	3	3925	0.696296296296296
chr20	37351475	37360325	3	8675	0.0342857142857143
chr20	39656425	39661225	3	4300	0.197183098591549
chr20	44440600	44443375	3	2425	0.253164556962025
chr20	48767650	48771000	3	2950	0.279569892473118
chr20	52353225	52357450	3	3325	0.530120481927711
chr20	55434575	55435550	3	875	0.2
chr20	57224300	57232300	3	7325	0.424242424242424
chr20	57244075	57245875	3	1350	0.82051282051282
chr20	57457775	57475500	3	9750	0.897727272727273
chr20	60939200	60944825	3	5400	0.0806451612903226
chr20	61425175	61428850	3	3250	0.165137614678899
chr21	9880600	9882575	3	1550	0.634146341463415
chr21	18883825	18888800	3	4550	0.416666666666667
chr21	26744500	26746600	3	1575	0.82051282051282
chr21	27603575	27605725	3	1775	0.52
chr21	32926450	32933125	3	6475	0.228571428571429
chr21	33933075	33934375	3	900	0.666666666666667
chr21	34141050	34145425	3	4150	0.5
chr21	35056150	35059175	3	2875	0.0833333333333333
chr21	38119350	38123300	3	2875	0.91566265060241
chr21	40982500	40986750	3	4100	0.0405405405405405
chr21	42327050	42328775	3	1475	0.470588235294118
chr21	44223800	44226350	3	2025	0.566037735849057
chr21	44843925	44848200	3	3475	0.384615384615385
chr21	46824025	46828300	3	3950	0.113821138211382
chr21	47061200	47064875	3	2925	0.622222222222222
chr21	47702250	47707575	3	4575	0.657142857142857
chr21	47740550	47745950	3	5025	0.166666666666667
chr22	17859075	17861600	3	2150	0.311688311688312
chr22	21270950	21275975	3	4825	0.0591715976331361
chr22	21333350	21337650	3	3200	0.615384615384615
chr22	28137475	28140700	3	3100	0.122448979591837
chr22	29193975	29198125	3	3650	0.184615384615385
chr22	30720950	30723700	3	2450	0.189189189189189
chr22	31001400	31004425	3	2850	0.130434782608696
chr22	31501125	31504275	3	2325	0.925373134328358
chr22	33446575	33454800	3	7775	0.100671140939597
chr22	36230175	36237025	3	6300	0.355140186915888
chr22	39711125	39716900	3	5525	0.592592592592593
chr22	40057700	40061375	3	2950	0.505494505494505
chr22	41486625	41492475	3	5500	0.0756756756756757
chr22	42760650	42766075	3	4250	0.619718309859155
chr22	44726575	44728450	3	1625	0.432432432432432
chr22	45557200	45561850	3	4325	0.4
chr22	45663625	45665875	3	2050	0.185185185185185
chr3	9003775	9006700	3	2650	0.615384615384615
chr3	9436275	9446650	3	9500	0.236641221374046
chr3	12878900	12883650	3	4275	0.9
chr3	15837150	15839900	3	2425	0.580645161290323
chr3	25197450	25198725	3	1075	0.413793103448276
chr3	30125850	30127050	3	800	0.818181818181818
chr3	31183500	31184650	3	775	0.941176470588235
chr3	31572025	31578900	3	6125	0.472727272727273
chr3	37901550	37906000	3	4225	0.225806451612903
chr3	39446225	39451550	3	4875	0.444444444444444
chr3	40493700	40500900	3	4925	0.941798941798942
chr3	52442975	52446200	3	3025	0.185185185185185
chr3	53285050	53290450	3	5100	0.0932642487046632
chr3	57993550	57997450	3	3725	0.0615384615384615
chr3	58418400	58421225	3	2525	0.307692307692308
chr3	58826600	58828425	3	1625	0.272727272727273
chr3	62400350	62402025	3	1525	0.242424242424242
chr3	66544500	66552575	3	7625	0.0738007380073801
chr3	85553050	85554600	3	1200	0.41025641025641
chr3	98617100	98621825	3	4275	0.217054263565891
chr3	112050725	112055525	3	4650	0.0493827160493827
chr3	113413975	113418350	3	3700	0.441860465116279
chr3	115341750	115345175	3	2875	0.444444444444444
chr3	125633800	125636400	3	2175	0.375
chr3	126191450	126195850	3	4050	0.137254901960784
chr3	127540500	127542625	3	1975	0.133333333333333
chr3	129318700	129326775	3	5850	0.839378238341969
chr3	130464525	130467425	3	2500	0.361111111111111
chr3	137479175	137491175	3	11075	0.333333333333333
chr3	141593425	141599025	3	4950	0.2
chr3	142789550	142791225	3	1325	0.8
chr3	155587350	155590925	3	3375	0.0967741935483871
chr3	162441700	162446625	3	4625	0.142857142857143
chr3	169487075	169494175	3	4350	0.867647058823529
chr3	177075425	177078825	3	3125	0.164705882352941
chr3	178786825	178790325	3	3275	0.571428571428571
chr3	182815325	182817825	3	1975	0.575757575757576
chr3	185644525	185656325	3	11375	0.0633484162895928
chr3	186284075	186289725	3	4250	0.88695652173913
chr3	187454075	187464650	3	10450	0.0222222222222222
chr3	189835625	189840275	3	4325	0.129032258064516
chr3	191046275	191050050	3	3550	0.75
chr3	191388100	191389850	3	1275	0.789473684210526
chr3	195933675	195935475	3	1425	0.461538461538462
chr4	1240650	1244400	3	3600	0.0895522388059701
chr4	1514450	1515475	3	875	0.272727272727273
chr4	1579925	1582300	3	2125	0.424242424242424
chr4	1794275	1797625	3	3200	0.0727272727272727
chr4	3371200	3373450	3	1950	0.327868852459016
chr4	6471975	6474925	3	2650	0.540540540540541
chr4	7103500	7105700	3	2100	0.0833333333333333
chr4	8872550	8874500	3	1700	0.259259259259259
chr4	16894800	16901225	3	6000	0.10377358490566
chr4	16918600	16921325	3	2050	0.666666666666667
chr4	23934375	23935650	3	850	0.8
chr4	26029475	26032725	3	3000	0.166666666666667
chr4	26858550	26865400	3	6175	0.217687074829932
chr4	27124175	27125750	3	1175	0.869565217391304
chr4	39636350	39641925	3	5150	0.363636363636364
chr4	41214550	41219500	3	4475	0.294736842105263
chr4	47913725	47917600	3	3450	0.5
chr4	48778425	48783750	3	4075	0.803571428571429
chr4	53577650	53581750	3	3950	0.0575539568345324
chr4	54880900	54882400	3	1300	0.205128205128205
chr4	56498725	56504400	3	4025	0.802631578947368
chr4	71858325	71862375	3	3750	0.512820512820513
chr4	81184575	81190150	3	3875	0.80672268907563
chr4	84771750	84773525	3	1375	0.814814814814815
chr4	85299675	85301300	3	1300	0.769230769230769
chr4	85413575	85423400	3	6875	0.532710280373832
chr4	87854900	87860475	3	5000	0.761904761904762
chr4	87926850	87933275	3	5000	0.620689655172414
chr4	88785300	88788075	3	1975	0.793650793650794
chr4	88927725	88932125	3	4000	0.875
chr4	89742125	89745225	3	2800	0.228571428571429
chr4	99848350	99851900	3	3300	0.133333333333333
chr4	100564975	100566300	3	1025	0.642857142857143
chr4	120985300	120989650	3	4175	0.333333333333333
chr4	123746775	123754325	3	6900	0.777777777777778
chr4	124079300	124080225	3	600	0.875
chr4	124317425	124324650	3	6825	0.782608695652174
chr4	129603900	129605550	3	1200	0.695652173913043
chr4	146653300	146656525	3	2600	0.541176470588235
chr4	151287400	151289075	3	1450	0.384615384615385
chr4	151499875	151506025	3	5550	0.200956937799043
chr4	152020025	152023900	3	3750	0.129032258064516
chr4	170187950	170193500	3	5125	0.491228070175439
chr4	171037875	171040625	3	2125	0.473684210526316
chr4	186730250	186733575	3	2975	0.311111111111111
chr4	188916300	188920975	3	4375	0.869565217391304
chr5	50825	55100	3	3475	0.698795180722892
chr5	270650	273725	3	2750	0.301369863013699
chr5	611375	614250	3	2700	0.144927536231884
chr5	1633150	1635100	3	1825	0.113207547169811
chr5	2747050	2758450	3	11050	0.120879120879121
chr5	5420900	5425150	3	4000	0.705882352941177
chr5	6711875	6716775	3	4800	0.0487804878048781
chr5	9543650	9548325	3	4475	0.101010101010101
chr5	12662825	12670050	3	6950	0.0508474576271186
chr5	14258875	14259950	3	925	0.260869565217391
chr5	17215200	17220975	3	5450	0.145161290322581
chr5	32500250	32502025	3	1550	0.274509803921569
chr5	32582825	32587625	3	3925	0.65
chr5	54779875	54781400	3	1200	0.540540540540541
chr5	59062325	59065225	3	2600	0.689655172413793
chr5	60624750	60631375	3	6450	0.0675675675675676
chr5	66254350	66256800	3	2050	0.351351351351351
chr5	74346050	74351625	3	5200	0.0909090909090909
chr5	74631825	74636850	3	4850	0.0657894736842105
chr5	74906275	74908500	3	2025	0.161290322580645
chr5	78804450	78811125	3	5950	0.237885462555066
chr5	80595200	80598675	3	3325	0.32
chr5	82321775	82323475	3	1400	0.769230769230769
chr5	83013800	83019075	3	4875	0.230769230769231
chr5	87436000	87442275	3	5750	0.16
chr5	87552150	87553475	3	1175	0.380952380952381
chr5	89852850	89859525	3	6025	0.5
chr5	95045825	95048250	3	2050	0.318840579710145
chr5	102593650	102596750	3	2900	0.0980392156862745
chr5	105420625	105422200	3	1075	0.666666666666667
chr5	108742000	108747550	3	4525	0.709090909090909
chr5	109075125	109079550	3	3275	0.8
chr5	114968475	114970525	3	1425	0.878048780487805
chr5	116157925	116159775	3	1425	0.595744680851064
chr5	118284550	118289050	3	4125	0.183098591549296
chr5	123996475	123998700	3	1975	0.307692307692308
chr5	129059525	129061150	3	1400	0.4
chr5	138219550	138220800	3	1100	0.214285714285714
chr5	146254625	146259075	3	4150	0.285714285714286
chr5	148926500	148932700	3	5975	0.19672131147541
chr5	156998350	157003825	3	3900	0.847222222222222
chr5	158477875	158479900	3	1750	0.274509803921569
chr5	159560075	159561375	3	1000	0.645161290322581
chr5	159592475	159594425	3	1550	0.580645161290323
chr5	159844700	159850825	3	5200	0.343434343434343
chr5	165499700	165502350	3	1625	0.916666666666667
chr5	165857150	165858675	3	1275	0.380952380952381
chr5	168003275	168007675	3	3900	0.229508196721311
chr5	171430675	171436575	3	5550	0.0904522613065327
chr5	177302100	177303400	3	1000	0.666666666666667
chr5	179920450	179923600	3	3025	0.206896551724138
chr6	4017325	4024175	3	6475	0.104
chr6	8100550	8103550	3	2725	0.214285714285714
chr6	10583200	10592050	3	5625	0.907103825136612
chr6	10881750	10888300	3	5250	0.824742268041237
chr6	12956075	12958975	3	2725	0.227272727272727
chr6	17703600	17708025	3	4025	0.571428571428571
chr6	19836500	19841150	3	4350	0.0869565217391304
chr6	24716425	24722550	3	5850	0.0829015544041451
chr6	28982675	28985225	3	1875	0.707692307692308
chr6	31366825	31373850	3	6125	0.571428571428571
chr6	34110275	34114175	3	3500	0.21875
chr6	35180825	35185725	3	3800	0.558139534883721
chr6	35654375	35657200	3	2650	0.105263157894737
chr6	36644175	36650000	3	5000	0.32967032967033
chr6	38668875	38671350	3	2225	0.20253164556962
chr6	41700325	41703975	3	3375	0.141592920353982
chr6	52437825	52443000	3	4375	0.43609022556391
chr6	52858175	52861900	3	3425	0.170212765957447
chr6	53406975	53413600	3	4725	0.705202312138728
chr6	55737700	55740700	3	2550	0.276595744680851
chr6	63507225	63509250	3	1900	0.166666666666667
chr6	68748850	68751600	3	2600	0.0879120879120879
chr6	74226325	74234150	3	7425	0.0775862068965517
chr6	74289275	74291050	3	1625	0.258064516129032
chr6	75989775	75995800	3	5700	0.311111111111111
chr6	76041675	76045000	3	2975	0.169811320754717
chr6	86349100	86355450	3	6025	0.179487179487179
chr6	93557250	93558625	3	1150	0.378378378378378
chr6	112191475	112195800	3	4175	0.333333333333333
chr6	114329625	114332425	3	2050	0.537313432835821
chr6	131660275	131661600	3	1000	0.818181818181818
chr6	143996725	144002100	3	5150	0.272727272727273
chr6	157095225	157105550	3	9600	0.154882154882155
chr6	161303800	161306800	3	2875	0.06
chr6	163833400	163841125	3	7300	0.474576271186441
chr6	167854100	167855350	3	950	0.689655172413793
chr6	170121950	170126200	3	4050	0.157894736842105
chr7	915525	918200	3	2275	0.380952380952381
chr7	992900	994700	3	1550	0.454545454545455
chr7	1408175	1409675	3	1200	0.432432432432432
chr7	1606450	1611025	3	3675	0.520325203252033
chr7	1703250	1711050	3	7550	0.0727272727272727
chr7	6387200	6389025	3	1500	0.313725490196078
chr7	6413075	6416825	3	3625	0.0465116279069767
chr7	6864650	6866300	3	1175	0.685714285714286
chr7	7248075	7251200	3	2700	0.307692307692308
chr7	18548400	18550725	3	1625	0.690909090909091
chr7	19145500	19159250	3	9400	0.893617021276596
chr7	20159050	20166775	3	6950	0.185185185185185
chr7	21465725	21472100	3	5975	0.125
chr7	26987850	26989675	3	1475	0.48780487804878
chr7	27641850	27644425	3	2350	0.212121212121212
chr7	30516925	30519950	3	2325	0.481927710843373
chr7	33943250	33946925	3	3325	0.354838709677419
chr7	37287350	37288600	3	950	0.642857142857143
chr7	43116975	43118500	3	1175	0.769230769230769
chr7	45957425	45963775	3	4925	0.630952380952381
chr7	48126700	48132075	3	4800	0.131868131868132
chr7	54609150	54615300	3	5325	0.36046511627907
chr7	72297875	72301525	3	3500	0.08
chr7	74306225	74307700	3	1275	0.315789473684211
chr7	75417050	75418250	3	900	0.740740740740741
chr7	77042650	77046450	3	3325	0.448979591836735
chr7	77165075	77170475	3	5025	0.0915032679738562
chr7	77323150	77328775	3	5100	0.196078431372549
chr7	77646900	77649900	3	2375	0.678571428571429
chr7	83463325	83464875	3	1325	0.7
chr7	94021225	94026525	3	4825	0.187845303867403
chr7	97909775	97914200	3	4075	0.12
chr7	98245625	98249325	3	3600	0.0363636363636364
chr7	102581600	102584425	3	2575	0.177215189873418
chr7	105515525	105519725	3	3900	0.127659574468085
chr7	107572475	107574825	3	1600	0.833333333333333
chr7	112903325	112904275	3	775	0.434782608695652
chr7	128044325	128046800	3	2325	0.333333333333333
chr7	128898150	128899650	3	1325	0.3125
chr7	130125525	130134650	3	6925	0.666666666666667
chr7	131580675	131582700	3	1675	0.636363636363636
chr7	132258125	132262775	3	4250	0.191176470588235
chr7	134853975	134857050	3	2825	0.168421052631579
chr7	137683775	137687525	3	3275	0.235294117647059
chr7	138866550	138868300	3	1450	0.571428571428571
chr7	141284250	141285700	3	1025	0.8125
chr7	148679425	148685975	3	5200	0.866666666666667
chr7	148841125	148848425	3	6450	0.314720812182741
chr7	149387625	149390300	3	2050	0.821428571428571
chr7	149468150	149471900	3	3550	0.104166666666667
chr7	149743975	149746825	3	2650	0.156862745098039
chr7	151326000	151330475	3	3525	0.580645161290323
chr7	152240775	152242025	3	1025	0.555555555555556
chr7	156684050	156686925	3	2775	0.0714285714285714
chr7	158379125	158381575	3	1725	0.810810810810811
chr8	636575	638800	3	2050	0.138888888888889
chr8	8084425	8086875	3	2025	0.530612244897959
chr8	8558400	8562700	3	3600	0.390625
chr8	11054550	11059850	3	5100	0.127659574468085
chr8	12986575	12991700	3	4400	0.293333333333333
chr8	23559650	23567925	3	5350	0.715151515151515
chr8	24811875	24816725	3	4725	0.0344827586206897
chr8	25313450	25318525	3	4525	0.258064516129032
chr8	28258200	28260725	3	2225	0.27906976744186
chr8	29202825	29211350	3	7500	0.430939226519337
chr8	30398225	30400850	3	1900	0.549019607843137
chr8	37961325	37966525	3	4725	0.692307692307692
chr8	38642375	38646625	3	3425	0.476190476190476
chr8	40752700	40755850	3	2850	0.296296296296296
chr8	42394625	42398475	3	3700	0.0645161290322581
chr8	58906475	58909600	3	2950	0.101010101010101
chr8	64079600	64084225	3	4475	0.210526315789474
chr8	65280675	65292550	3	10475	0.236220472440945
chr8	67575350	67581275	3	5625	0.321428571428571
chr8	68862700	68868025	3	3450	0.815384615384615
chr8	70376075	70381825	3	4225	0.935483870967742
chr8	70979775	70986800	3	6800	0.352941176470588
chr8	72607750	72608575	3	725	0.235294117647059
chr8	72627500	72629175	3	1525	0.16
chr8	77612550	77614575	3	1350	0.740740740740741
chr8	82751275	82755375	3	3500	0.352
chr8	85201050	85202600	3	1225	0.5625
chr8	91648875	91659775	3	10050	0.625
chr8	103664400	103670325	3	5650	0.123076923076923
chr8	120608950	120609825	3	650	0.555555555555556
chr8	122648400	122655550	3	6325	0.261603375527426
chr8	126009400	126016600	3	6825	0.511627906976744
chr8	126398475	126401575	3	2375	0.666666666666667
chr8	128910675	128912050	3	1075	0.588235294117647
chr8	130527075	130528625	3	1100	0.592592592592593
chr8	138424425	138425800	3	975	0.615384615384615
chr8	142137525	142140675	3	2850	0.134615384615385
chr9	4661550	4667075	3	5400	0.0594059405940594
chr9	6079125	6081050	3	1700	0.222222222222222
chr9	15507775	15513650	3	5550	0.0686274509803922
chr9	20302000	20304150	3	1650	0.529411764705882
chr9	21331650	21335975	3	3825	0.736842105263158
chr9	26975500	26976875	3	1050	0.545454545454545
chr9	32344175	32346125	3	1750	0.235294117647059
chr9	35790525	35792600	3	1750	0.666666666666667
chr9	36485200	36489600	3	3675	0.916666666666667
chr9	37025100	37038600	3	10125	0.835526315789474
chr9	40633175	40634300	3	900	0.37037037037037
chr9	70489325	70490475	3	775	0.782608695652174
chr9	91146725	91151350	3	4350	0.151260504201681
chr9	91924525	91935000	3	8500	0.517482517482518
chr9	100609850	100620800	3	6700	0.808888888888889
chr9	101469075	101472175	3	2950	0.126984126984127
chr9	102580750	102591750	3	9000	0.523489932885906
chr9	110247900	110254250	3	5400	0.470588235294118
chr9	112259475	112262700	3	3075	0.112676056338028
chr9	114423250	114426050	3	2625	0.384615384615385
chr9	117132150	117133450	3	1050	0.4375
chr9	118915175	118920125	3	4700	0.106060606060606
chr9	119232950	119234150	3	1000	0.344827586206897
chr9	123174750	123176000	3	1025	0.466666666666667
chr9	125834450	125836200	3	1475	0.285714285714286
chr9	126625200	126627050	3	1450	0.421052631578947
chr9	128000050	128004925	3	4725	0.0449438202247191
chr9	128416025	128417225	3	925	0.588235294117647
chr9	133971225	133973850	3	2350	0.25
chr9	134268350	134274100	3	5450	0.0952380952380952
chr9	135228575	135231150	3	2350	0.13953488372093
chr9	135994950	135997175	3	1975	0.347826086956522
chr9	139135550	139138175	3	2200	0.230769230769231
chr9	139481475	139483350	3	1600	0.428571428571429
chr9	140498825	140501650	3	2450	0.292682926829268
chr9	140511900	140515450	3	3200	0.201834862385321
chrX	751150	752300	3	875	0.444444444444444
chrX	950300	951825	3	1075	0.72
chrX	2608150	2612500	3	4000	0.285714285714286
chrX	3760425	3761475	3	825	0.48
chrX	15866400	15874925	3	8200	0.285714285714286
chrX	16141600	16148325	3	6450	0.0731707317073171
chrX	21765025	21766250	3	925	0.518518518518518
chrX	33759725	33761125	3	1200	0.37037037037037
chrX	40885025	40887500	3	1650	0.872727272727273
chrX	41189850	41198050	3	7825	0.0816326530612245
chrX	41334100	41335625	3	1375	0.19047619047619
chrX	45626350	45631025	3	4325	0.148760330578512
chrX	46184650	46187900	3	2925	0.265060240963855
chrX	54508450	54510275	3	1300	0.666666666666667
chrX	62972925	62975950	3	2775	0.121951219512195
chrX	67203500	67205350	3	1675	0.156862745098039
chrX	68441075	68443225	3	1425	0.846153846153846
chrX	70502350	70506775	3	4150	0.0875912408759124
chrX	77154450	77157125	3	2500	0.113636363636364
chrX	84210875	84213375	3	2350	0.352941176470588
chrX	99662700	99668350	3	5150	0.34
chrX	103410275	103413475	3	3000	0.134831460674157
chrX	103532850	103534675	3	1650	0.142857142857143
chrX	103809725	103813750	3	3775	0.136752136752137
chrX	108715900	108717050	3	800	0.695652173913043
chrX	114827325	114829375	3	1650	0.481481481481481
chrX	117628575	117633850	3	4625	0.27027027027027
chrX	118921275	118927050	3	5525	0.105263157894737
chrX	119384025	119386625	3	2350	0.184210526315789
chrX	119442325	119445625	3	3125	0.119047619047619
chrX	129242800	129245950	3	3000	0.156862745098039
chrX	133116375	133120600	3	3975	0.129032258064516
chrX	134079350	134081225	3	1525	0.378378378378378
chrX	135959775	135963575	3	3525	0.533333333333333
chrX	136506400	136513325	3	6625	0.101123595505618
chrX	139846075	139848825	3	2625	0.0681818181818182
chrX	147581425	147584750	3	3100	0.148936170212766
chrX	149105600	149109175	3	2650	0.652631578947368
chrX	150150775	150154325	3	3325	0.164383561643836
chrX	150564625	150567725	3	2900	0.19047619047619
chrX	152065675	152067425	3	1550	0.217391304347826
chrX	152224325	152225575	3	950	0.5
