# Supplementary material for: Large organized chromatin lysine domains help distinguish primitive from differentiated cell populations
Source: Nat Commun. 2021 Jan 21;12:499. doi: 10.1038/s41467-020-20830-9 (PMC7820432; doi:10.1038/s41467-020-20830-9)
Supplement: Supplementary file 3 — Supplementary Software [file 41467_2020_20830_MOESM3_ESM.zip › E001-H3K9me3_LOCKS.bed]

chr1	2722350	2791375	50	30425	8.54545454545454
chr1	2794275	2874650	50	28975	13.7241379310345
chr1	4260100	4401100	50	26325	31.25
chr1	49523450	49611625	50	23400	23.4545454545455
chr1	49787375	49876575	50	18925	33.375
chr1	49877900	49930125	50	18675	9.68421052631579
chr1	49931150	49988775	50	24200	10.3
chr1	49989400	50049850	50	28950	15.0769230769231
chr1	50050025	50109025	50	26600	6.4
chr1	50109775	50177675	50	22825	15.7777777777778
chr1	50179500	50245850	50	28125	11.1578947368421
chr1	50246650	50312950	50	22875	13.2272727272727
chr1	50346850	50436650	50	27500	29.5294117647059
chr1	142535350	142600650	50	31475	7.08333333333333
chr1	142601050	142669875	50	54225	2.93023255813953
chr1	142781000	142836325	50	36250	3.01960784313725
chr1	143118150	143182575	50	21750	19
chr1	143383000	143445525	50	22050	23.5294117647059
chr1	143446425	143501325	50	27850	8.08333333333333
chr1	149021300	149091725	50	20850	21.8
chr1	149092775	149179350	50	23250	17.2941176470588
chr1	152166250	152236000	50	37875	12
chr1	152246650	152321150	50	42975	19.3846153846154
chr1	152321925	152389875	50	51300	2.99099099099099
chr1	152390125	152480075	50	54750	9.46666666666667
chr1	152480175	152600425	50	67075	15.4189944134078
chr1	152600600	152671150	50	46725	9.2
chr1	152671250	152727700	50	43800	4
chr1	152727825	152797800	50	43075	16.4347826086957
chr1	227775275	227864125	50	58750	10
chr1	247130600	247266075	50	75150	14.6896551724138
chr1	248058450	248126900	50	38200	13.1
chr1	248127200	248181850	50	36950	2.84210526315789
chr1	248181975	248247875	50	38800	5.60416666666667
chr1	248247925	248318450	50	53775	4.87323943661972
chr1	248318625	248387225	50	46025	6.67532467532468
chr1	248387500	248451050	50	43125	2.15384615384615
chr1	248451225	248516450	50	39200	11.5675675675676
chr1	248517025	248591850	50	57050	3.89473684210526
chr1	248739500	248815800	50	40400	18.2307692307692
chr1	248822075	248904650	50	58375	9.09090909090909
chr10	37103950	37217175	50	19425	30.8421052631579
chr10	37217375	37275950	50	25075	13.6
chr10	37276150	37326425	50	21275	7.71428571428571
chr10	37333450	37390550	50	23600	9.54716981132075
chr10	37482675	37560275	50	25300	16.5555555555556
chr10	37561800	37609125	50	29325	6.47058823529412
chr10	37609275	37666325	50	32200	8.42105263157895
chr10	37667400	37724775	50	31650	6.2962962962963
chr10	37725325	37779775	50	30900	6.125
chr10	37780050	37841650	50	32750	16.6206896551724
chr10	37841950	37901800	50	29625	4.60869565217391
chr10	37902800	37967950	50	36950	6.92857142857143
chr10	37968000	38036550	50	41675	12.7647058823529
chr10	38036800	38098650	50	36950	6.07058823529412
chr10	38098875	38168625	50	46125	10.6666666666667
chr10	38168975	38232825	50	42800	4.10606060606061
chr10	38332675	38388775	50	33400	4.35714285714286
chr10	38389275	38474475	50	70550	3
chr10	38474550	38555375	50	34575	23.7777777777778
chr10	38556175	38656375	50	23975	33.0476190476191
chr10	38968675	39155025	50	97350	22.6666666666667
chr10	42354850	42631525	50	169800	17.8706896551724
chr10	42777325	42889500	50	75875	11.6551724137931
chr10	42891125	42953775	50	37900	6.7012987012987
chr10	42953925	43031925	50	58500	3.8448275862069
chr10	43143300	43206500	50	23250	10.4347826086957
chr10	43992850	44115125	50	40225	28.2702702702703
chr10	132025125	132111275	50	40775	23.3793103448276
chr10	135221900	135308725	50	47425	25.1818181818182
chr10	135309450	135394575	50	59225	18.3333333333333
chr11	48198050	48261200	50	34875	19.0666666666667
chr11	48261600	48332100	50	43725	15.3
chr11	48332525	48424275	50	63875	7.625
chr11	48424575	48504775	50	23925	18.875
chr11	48505850	48587500	50	30550	13.6774193548387
chr11	48588425	48655775	50	41350	13.741935483871
chr11	48655850	48786600	50	94100	9.48148148148148
chr11	48787225	48973575	50	129700	28.7826086956522
chr11	48974525	49042750	50	19425	15.2941176470588
chr11	49061125	49124425	50	22925	23.2173913043478
chr11	49127625	49199875	50	25400	27.6666666666667
chr11	49554625	49622700	50	18450	13.7777777777778
chr11	49622775	49679025	50	21625	8.97777777777778
chr11	49680950	49760925	50	20025	22.1481481481481
chr11	49761200	49843175	50	26075	25.2
chr11	49843450	49926150	50	25750	12.4848484848485
chr11	49927325	49992575	50	32175	10.1212121212121
chr11	49992950	50049000	50	35725	6.18181818181818
chr11	50049050	50138650	50	49550	6.03571428571429
chr11	50140200	50209425	50	47725	4.95
chr11	50210075	50271925	50	37850	8.76595744680851
chr11	50274250	50594075	50	276175	5.88888888888889
chr11	51153700	51389725	50	150600	20
chr11	51389975	51454525	50	31475	9.47826086956522
chr11	51454825	51515700	50	25225	5.82608695652174
chr11	54794075	55040125	50	209750	14.2352941176471
chr11	55042400	55110075	50	34400	5.73913043478261
chr11	55110225	55182175	50	54375	9.08108108108108
chr11	55182350	55255425	50	48550	7.81818181818182
chr11	55255825	55361200	50	71875	7.5
chr11	55361800	55432275	50	26925	10.3589743589744
chr11	55432500	55503750	50	39250	5.73333333333333
chr11	55504275	55564550	50	40275	13.9285714285714
chr11	55564800	55622750	50	41175	3.91304347826087
chr11	58447000	58525000	50	36475	15.2857142857143
chr11	58525475	58584000	50	24375	17.1612903225806
chr11	58584050	58647300	50	26575	15.6875
chr12	34196125	34269925	50	39200	19.44
chr12	34270450	34341975	50	51050	15.5384615384615
chr12	34342450	34408725	50	51275	7.1
chr12	34409125	34777225	50	340400	5.61538461538461
chr12	37857600	37930150	50	22000	23
chr12	37930325	37983975	50	28825	4.26315789473684
chr12	37984375	38248200	50	229950	15.6666666666667
chr12	38248375	38492200	50	209350	12.8108108108108
chr12	38492625	38567350	50	62050	2.64516129032258
chr12	38567550	38645825	50	51975	6.8
chr12	38645925	38697750	50	34550	6.2
chr12	133487150	133560475	50	56375	2.56521739130435
chr12	133561000	133672100	50	93200	2
chr12	133673075	133832350	50	132000	8.44444444444444
chr13	19251625	19329550	50	18050	16.4705882352941
chr13	19330375	19425575	50	15775	26.1111111111111
chr13	19426325	19498150	50	30575	18.48
chr13	19500050	19608150	50	91575	3.31034482758621
chr13	19608425	19697675	50	72275	16
chr13	19698375	19795300	50	65350	14.9230769230769
chr13	19795450	19864875	50	44425	21.9310344827586
chr13	19864975	19932725	50	45800	4.44444444444444
chr13	20019600	20109225	50	21100	17.8823529411765
chr14	19000025	19097450	50	69550	13.0769230769231
chr14	20193425	20250600	50	43700	1.64705882352941
chr14	20250725	20319075	50	48375	10.5833333333333
chr14	20319450	20402775	50	67800	2.34234234234234
chr14	20403075	20465950	50	40275	9.58620689655172
chr14	20466125	20529225	50	40950	14.4117647058824
chr14	20529900	20607900	50	44700	20.64
chr14	20608000	20671975	50	46025	5.93939393939394
chr14	105983525	106089375	50	33550	30.1142857142857
chr14	106089600	106177075	50	34450	12.1463414634146
chr14	106178025	106265925	50	40250	14.48
chr14	106266000	106362625	50	82100	2.38461538461538
chr14	106362950	106455075	50	69025	6.55555555555556
chr14	106455575	106538275	50	58175	6.72727272727273
chr14	106539050	106603825	50	26625	10.4444444444444
chr14	106604325	106662975	50	32625	10.1290322580645
chr14	106663275	106744325	50	62550	21.4444444444444
chr14	106744500	106842275	50	62625	27.3103448275862
chr14	106842750	106913150	50	46625	4.06666666666667
chr14	106913675	107008925	50	80650	3.11111111111111
chr14	107008975	107092475	50	70425	2.8695652173913
chr14	107092600	107161925	50	54225	2.40579710144928
chr14	107162000	107258700	50	79050	1.76623376623377
chr15	19999950	20079825	50	46550	11.4
chr15	20081775	20160675	50	23125	15.3333333333333
chr15	20392400	20447500	50	34225	9.1304347826087
chr15	20447775	20510700	50	48075	1.93103448275862
chr15	20511100	20601900	50	57600	13.9354838709677
chr15	22297150	22369150	50	31950	13.6666666666667
chr15	22370250	22443550	50	44375	12.9818181818182
chr15	22443600	22525300	50	66425	2.18181818181818
chr15	23738575	23842525	50	25475	23.5
chr15	23844450	23931550	50	20625	21.5
chr15	23931625	24006400	50	21275	27.9130434782609
chr15	24006950	24086950	50	24975	16.6086956521739
chr15	24088725	24171025	50	19075	13.9090909090909
chr15	24172150	24245650	50	20400	17.875
chr15	24246400	24314800	50	23750	11.1818181818182
chr15	24824025	24891925	50	25725	10.2666666666667
chr15	24894250	25002300	50	22575	19.5
chr15	25011800	25085100	50	19075	18
chr15	25086775	25159300	50	21325	20.5
chr15	25160550	25234425	50	18425	33.0526315789474
chr15	25234975	25290350	50	21000	9.35294117647059
chr15	25290700	25411625	50	69275	31
chr16	31581925	31653800	50	34425	18.8235294117647
chr16	31742575	31827425	50	57125	13
chr16	32343225	32433200	50	18600	18.952380952381
chr16	32435275	32511025	50	33050	19
chr16	33341700	33401750	50	27850	18.1818181818182
chr16	33401900	33468325	50	28750	13.1538461538462
chr16	33468450	33531450	50	28275	17.7
chr16	33531600	33604475	50	46200	6.42857142857143
chr16	33817950	33946700	50	87125	8.83333333333333
chr16	34173350	34263375	50	66575	3.7037037037037
chr16	34263700	34340700	50	54625	5.35294117647059
chr16	34340750	34443925	50	71700	7.40425531914894
chr16	34444275	34534500	50	63650	25.2222222222222
chr16	34534700	34622275	50	73050	1.88888888888889
chr16	34622775	34714200	50	76350	1.81818181818182
chr16	34714500	34821225	50	89925	17
chr16	34821475	34916000	50	69650	10.25
chr16	34916125	35087700	50	142075	4.51111111111111
chr16	35087800	35223775	50	111900	2.58490566037736
chr16	46385775	46466725	50	52500	3.46153846153846
chr16	46467475	46537475	50	34500	17.25
chr17	21440475	21553900	50	28600	26.5084745762712
chr17	21725375	21838325	50	65675	12
chr17	21838400	21902225	50	27850	12.3333333333333
chr17	21903025	21971050	50	46050	6.88
chr17	21971725	22050100	50	47800	10.75
chr17	22050750	22110550	50	35475	6.2
chr17	22110925	22164725	50	27175	17.25
chr17	25262950	25346800	50	63375	2.46153846153846
chr17	25347075	25435175	50	50025	27.5833333333333
chr17	25435575	25524125	50	59650	12.4444444444444
chr18	14897100	14950500	50	37475	7.36363636363636
chr19	6871925	6934350	50	42025	2.95238095238095
chr19	6934900	6993775	50	41950	2.57142857142857
chr19	8897525	8970450	50	49100	4.92307692307692
chr19	8971400	9094400	50	103375	1.94285714285714
chr19	9253025	9327275	50	36450	9.66666666666667
chr19	9327500	9385425	50	44025	4.26086956521739
chr19	9385475	9476625	50	66950	19.5238095238095
chr19	9548550	9628600	50	64350	5.5
chr19	9706775	9871975	50	40725	31.134328358209
chr19	11857825	11964600	50	34575	32.1176470588235
chr19	11964750	12046925	50	36350	24.4
chr19	12289125	12352175	50	42825	3.15789473684211
chr19	12449700	12539125	50	32650	32.2424242424242
chr19	14911675	15001025	50	19525	21.6470588235294
chr19	15583650	15652275	50	31750	19.76
chr19	15670775	15735575	50	34525	12.2380952380952
chr19	15736450	15804275	50	51100	6.70588235294118
chr19	15806500	15875425	50	50425	7.67567567567568
chr19	15876025	15951275	50	53175	2.3
chr19	15951675	16017900	50	44275	4.07692307692308
chr19	16018300	16084850	50	46625	4.07407407407407
chr19	19971800	20087950	50	38075	30.4444444444444
chr19	20672675	20765925	50	39100	17.3684210526316
chr19	20766050	20835950	50	30400	18.8181818181818
chr19	20941450	21024275	50	37600	28.6
chr19	21361175	21481500	50	41275	32
chr19	21665825	21744825	50	27800	26.96
chr19	21746275	21837200	50	20675	31.7777777777778
chr19	22038900	22140550	50	64525	10.625
chr19	22140800	22199325	50	35425	7.6875
chr19	22199625	22266275	50	49450	2.14285714285714
chr19	22266450	22333350	50	50050	2.09090909090909
chr19	22333625	22398550	50	39800	3.6875
chr19	22398600	22454975	50	38450	4
chr19	22455025	22530225	50	61575	1.66666666666667
chr19	22530725	22599750	50	31200	20.8
chr19	22600125	22680800	50	68350	0.814814814814815
chr19	22680975	22763325	50	60475	9
chr19	22764525	22849400	50	57725	7
chr19	22852875	22926225	50	48650	8.32258064516129
chr19	22926500	22981075	50	37600	2.73684210526316
chr19	22981400	23057625	50	59600	10.3157894736842
chr19	23057825	23130950	50	56325	2.25
chr19	23131025	23191075	50	37200	14
chr19	23191475	23267150	50	48375	33.0434782608696
chr19	23267300	23367100	50	33000	30.75
chr19	23467400	23548425	50	45750	8.8
chr19	23600675	23680875	50	40150	21.6363636363636
chr19	23681225	23746750	50	44925	4.58823529411765
chr19	23747000	23826725	50	31725	18.695652173913
chr19	23998050	24059625	50	45925	4.8
chr19	24059700	24130625	50	43850	4.98245614035088
chr19	24132450	24192275	50	43425	3.65714285714286
chr19	24290625	24380550	50	67000	13.5333333333333
chr19	27731800	27990050	50	223400	8.32
chr19	27990575	28251550	50	217975	15.5454545454545
chr19	28292025	28372775	50	49150	7.78947368421053
chr19	28373125	28432500	50	39375	10.625
chr19	37100775	37186100	50	45750	18.2068965517241
chr19	37186625	37278400	50	69275	4.46601941747573
chr19	37279175	37374975	50	63125	16.6122448979592
chr19	37375175	37444750	50	50450	2.78571428571429
chr19	37445025	37512800	50	49425	1.65217391304348
chr19	37513300	37585800	50	46000	17.4166666666667
chr19	37586125	37673050	50	62175	6.72222222222222
chr19	37832200	37950800	50	76925	29.5789473684211
chr19	38010925	38108500	50	68350	13.4166666666667
chr19	44323675	44423225	50	66400	10.3870967741935
chr19	44675800	44813100	50	37475	31.6888888888889
chr19	44813625	44889200	50	40975	14.75
chr19	44889925	44992100	50	65200	23.1578947368421
chr19	52292575	52398700	50	63300	14.2105263157895
chr19	52399025	52490600	50	65125	12.2962962962963
chr19	52490950	52579175	50	52750	14.5
chr19	52579300	52665925	50	58725	25.5454545454545
chr19	52802300	52904200	50	64525	27.0526315789474
chr19	52904300	52969725	50	49000	2.46666666666667
chr19	53701025	53791350	50	49225	22
chr19	55000625	55072925	50	37250	6.18181818181818
chr19	55073200	55153050	50	52525	13.5384615384615
chr19	55154525	55218700	50	40525	3.97183098591549
chr19	55219275	55318050	50	52875	30.8421052631579
chr19	56215025	56272300	50	37075	3.68421052631579
chr19	56276075	56352925	50	54950	5.42553191489362
chr19	56353200	56424875	50	56075	4
chr19	56425000	56485850	50	43825	2.50980392156863
chr19	56486175	56542075	50	38450	5.46153846153846
chr19	56872150	56979925	50	76425	7.63636363636364
chr19	56980225	57046850	50	51750	1.275
chr19	57047400	57148675	50	81900	12.9375
chr19	57149550	57214200	50	48275	3.33333333333333
chr19	57214725	57283850	50	52025	1.78571428571429
chr19	57284375	57382825	50	85950	5.08333333333333
chr19	57383300	57450900	50	56150	1.7037037037037
chr19	57451300	57520550	50	54750	2.58064516129032
chr19	57520725	57594200	50	57475	1.7741935483871
chr19	57594375	57655000	50	39275	3.17241379310345
chr19	58435325	58523400	50	63400	6.60606060606061
chr19	58523725	58587900	50	42300	4.28571428571429
chr19	58588150	58670825	50	53750	14.3333333333333
chr2	132967025	133039325	50	40975	7.15789473684211
chr20	26236050	26308275	50	33250	31.6129032258065
chr20	29419800	29483525	50	21525	11.2413793103448
chr20	29484075	29594050	50	27375	31.6315789473684
chr20	29594150	29833500	50	71150	9.36982017200938
chr20	29833975	29916125	50	63925	3.24590163934426
chr20	29916300	29984175	50	47600	4.03361344537815
chr20	29984450	30047150	50	41375	8.8695652173913
chr20	54338200	54406000	50	24950	22.8
chr20	54406850	54470275	50	31975	8.45614035087719
chr20	54471300	54547675	50	53125	23.7142857142857
chr20	54547900	54611025	50	47375	2.48
chr20	54611175	54680050	50	49550	18
chr20	54680100	54743800	50	46525	2.86746987951807
chr20	54744400	54806375	50	39225	2.81081081081081
chr20	54806900	54878050	50	45000	9.2
chr21	9411150	9480175	50	59675	2.64
chr21	9480350	9542125	50	44875	5.23809523809524
chr21	9645675	9715325	50	34425	5.36363636363636
chr21	9825400	9919700	50	80300	2.46666666666667
chr21	9919800	9987750	50	28675	32.0869565217391
chr21	10366400	10419000	50	25850	4.6046511627907
chr21	10419350	10476075	50	29425	13.9230769230769
chr21	10476550	10533125	50	19650	11.375
chr21	10533500	10586525	50	22325	8
chr21	10588100	10643050	50	36725	3.63636363636364
chr21	10643125	10906750	50	190750	16.00796812749
chr21	10906800	10986425	50	62400	5.6
chr21	10986575	11089400	50	84300	6.84210526315789
chr21	14338125	14441675	50	46625	29.6190476190476
chr21	14595000	14693750	50	17075	20.2222222222222
chr21	15048400	15138175	50	27675	24.3333333333333
chr21	15138825	15223450	50	23150	26.25
chr22	16989675	17085875	50	23300	24.4666666666667
chr22	17087575	17170175	50	19400	23.7
chr22	17170400	17223125	50	23450	9.42857142857143
chr22	47562800	47648625	50	44300	19.4285714285714
chr22	47648900	47727500	50	63200	3.08108108108108
chr22	47727625	47831875	50	83775	6.06060606060606
chr22	47832025	47898650	50	53950	2.09090909090909
chr22	47899000	47960925	50	43100	3.87878787878788
chr22	47961175	48060000	50	36300	33.36
chr22	48252350	48318525	50	23650	15.0869565217391
chr22	48318600	48373675	50	24000	8.28571428571429
chr3	75679375	75745400	50	45300	8.22222222222222
chr3	75745450	75836175	50	67000	4.2
chr3	93504800	93582900	50	39400	25.1
chr3	93583025	93649250	50	19900	9.88235294117647
chr4	10000	135075	50	86875	17.6842105263158
chr4	135250	220825	50	63000	3.6551724137931
chr4	221175	307175	50	62650	7.35483870967742
chr4	307350	394150	50	53325	23.2903225806452
chr4	48985300	49055225	50	38625	32.8333333333333
chr4	49055375	49171125	50	70550	13.1282051282051
chr4	49198800	49306800	50	31500	23.609756097561
chr4	49508575	49610550	50	24825	24.6285714285714
chr4	190444825	190606050	50	132475	11.5957446808511
chr4	190796175	190857775	50	37250	10.2608695652174
chr4	190858525	190926525	50	29350	14.8387096774194
chr5	45777525	45852525	50	26800	24.7407407407407
chr5	45853750	45925750	50	46100	7.85185185185185
chr5	45926250	46172000	50	222875	3.4
chr5	49405675	49574250	50	112375	24.8461538461538
chr5	49574525	49648600	50	37825	19.4736842105263
chr5	140512825	140649975	50	43875	30.5714285714286
chr5	140650150	140732825	50	34925	14.5925925925926
chr5	150203450	150298675	50	46025	25.1830985915493
chr5	150299300	150363975	50	44975	4.92857142857143
chr5	178298475	178391125	50	67500	13.7818181818182
chr5	178391350	178475650	50	57475	17.9259259259259
chr6	279650	357525	50	19650	17.1428571428571
chr6	57422600	57543175	50	21975	26.9090909090909
chr6	57543325	57619600	50	29400	31.7647058823529
chr6	58515875	58607575	50	30100	20.1052631578947
chr6	58608000	58686175	50	20750	16.4
chr6	58686800	58774050	50	45750	14.7058823529412
chr7	4360350	4452675	50	25450	22.3636363636364
chr7	56174700	56225700	50	28975	10.3333333333333
chr7	56226100	56307575	50	65900	2.16393442622951
chr7	56307725	56374825	50	50575	3.05263157894737
chr7	56454825	56540625	50	42675	21
chr7	56540800	56620975	50	59900	5.59036144578313
chr7	56621125	56701125	50	56500	3.49367088607595
chr7	56701425	56775225	50	56650	2
chr7	57171050	57258950	50	55075	24.5217391304348
chr7	57259375	57341825	50	69250	3.01754385964912
chr7	57341975	57445600	50	88950	1.06060606060606
chr7	57445675	57518775	50	57050	1.78640776699029
chr7	57518875	57587700	50	48925	6.93333333333333
chr7	57588500	57634575	50	27350	6.6
chr7	57695525	57768125	50	43800	12.4347826086957
chr7	57787025	57844275	50	27075	13.0833333333333
chr7	61737700	61854325	50	80350	22.9473684210526
chr7	61854900	62103050	50	173675	6.65116279069767
chr7	62103150	62472300	50	336025	5.78947368421053
chr7	62472500	62570925	50	82150	6.41666666666667
chr7	62571800	62633475	50	40250	8.37142857142857
chr7	62635075	62693750	50	39525	4.25806451612903
chr7	63245675	63333875	50	30175	23.5
chr7	63334125	63403325	50	53325	5.65217391304348
chr7	63404625	63473450	50	43400	10
chr7	63474100	63544925	50	57825	2
chr7	63545075	63618475	50	58225	3.72222222222222
chr7	63619200	63678850	50	37100	13.7894736842105
chr7	63679100	63760725	50	67500	1.78571428571429
chr7	63760825	63845350	50	68425	2
chr7	63845700	63906850	50	43725	4.9
chr7	63907125	63971025	50	43025	3.6
chr7	64009800	64089675	50	42700	13.3
chr7	64152400	64208900	50	33650	5.46153846153846
chr7	152911875	153064575	50	22725	31.9591836734694
chr7	153075425	153194725	50	34650	20.6486486486486
chr7	153196575	153292125	50	28425	25.1111111111111
chr7	153292200	153400700	50	19075	23.6470588235294
chr7	157413950	157510375	50	21750	21.4285714285714
chr7	157511250	157615025	50	30475	23.6666666666667
chr7	157615425	157683625	50	24725	22.1935483870968
chr7	157683775	157741425	50	28550	10.3636363636364
chr7	157741475	157816550	50	27100	13.25
chr7	157817025	157937775	50	89450	8.13333333333333
chr7	157937850	158016600	50	61575	2.4
chr7	158017350	158099525	50	69075	1.24528301886792
chr7	158099625	158172950	50	45725	7.2
chr7	158173075	158275800	50	25700	20.0714285714286
chr7	158952550	159001575	50	23850	8.97674418604651
chr7	159001725	159058900	50	28650	6.8
chr7	159059450	159119875	50	33200	24.3157894736842
chr8	43020425	43103575	50	34350	32.5
chr8	43103900	43173325	50	46425	7.73770491803279
chr8	43173575	43245500	50	42925	10.4347826086957
chr8	43245775	43351500	50	62100	7.35593220338983
chr8	43351575	43767050	50	392550	2.66666666666667
chr8	46839450	47158825	50	278325	13.8412698412698
chr8	47159025	47483575	50	306450	1.42105263157895
chr8	47484075	47577200	50	73300	2.75555555555556
chr8	47577300	47648525	50	42425	9.88235294117647
chr8	47648825	47738900	50	61550	12.6666666666667
chr8	47738975	47894575	50	124600	5.87878787878788
chr8	47894750	47951500	50	33125	11.9354838709677
chr8	47951800	48028250	50	36750	7.51612903225806
chr8	48030025	48101100	50	30475	19.3103448275862
chr9	68318525	68402825	50	25900	22.4848484848485
chr9	68402925	68477550	50	37625	16.780487804878
chr9	115737325	115821400	50	55575	15.0769230769231
chr9	125252150	125325425	50	22625	28.625
chr9	125325800	125398675	50	34550	20.0487804878049
chr9	125399450	125456350	50	34525	10.2758620689655
chr9	125456650	125519975	50	35475	10.1454545454545
chrX	55213100	55318700	50	21700	22.9166666666667
chrX	55319700	55404475	50	21750	22.695652173913
chrX	55561975	55649150	50	20800	19.6
chrX	57677000	57807475	50	21975	23.5862068965517
chrX	57813050	57908025	50	27275	27.8947368421053
chrX	57908425	58004950	50	29825	31.4545454545455
chrX	58005325	58071050	50	35100	7.46341463414634
chrX	58071175	58174225	50	79825	3.42465753424658
chrX	58174400	58253800	50	67275	4.48484848484848
chrX	58253900	58494550	50	224700	5.05882352941176
chrX	61681950	61814100	50	92050	13.3076923076923
chrX	61814925	62003250	50	165125	5.9
chrX	62003300	62108925	50	74550	7.13207547169811
chrX	62109125	62183775	50	28975	14.9473684210526
chrX	62186700	62253250	50	31125	8.42424242424242
chrX	62253350	62336425	50	37725	26.4347826086957
chrX	64265300	64395150	50	25775	28.6428571428571
chrX	65533175	65649750	50	22750	25.1578947368421
chrX	65651150	65751675	50	21525	25.4166666666667
chrX	74884675	74965975	50	25275	33.6551724137931
chrX	75770300	75906350	50	25825	27.5238095238095
chrX	80972500	81047475	50	24500	21.2631578947368
chrX	81142475	81264475	50	17450	25.4117647058824
chrX	143869025	143997100	50	18500	33.0769230769231
chrX	144030500	144152800	50	19450	33.4736842105263
chrX	145259525	145389725	50	16800	30.4
chrX	155025125	155116425	50	22250	22.8
chrX	155117700	155187725	50	26025	25.3913043478261
chr11	51515800	51593375	49	40825	13.2903225806452
chr13	19933325	19993000	49	26375	5.18181818181818
chr18	14950650	15011575	49	23275	17.5238095238095
chr21	9542600	9595450	49	34650	6.58823529411765
chr3	44714150	44878800	49	45300	29.5263157894737
chr3	90304650	90504925	49	147150	5.36170212765957
chr5	140119225	140188000	49	35900	21.1764705882353
chr8	104537650	104662225	49	34375	28.0487804878049
chr1	12843500	12933525	48	23725	22.0645161290323
chr13	20113875	20205975	48	22350	31.2
chr14	20672050	20749050	48	38500	16.0689655172414
chr19	2826950	2939675	48	46700	22.6341463414634
chr19	50637525	50717825	48	21425	13.8
chr7	55848100	55940050	48	20475	22.3636363636364
chr15	22525650	22589750	47	45800	2.92307692307692
chr17	21194800	21254125	47	38500	5.3
chr2	92248150	92325000	47	40325	14.4
chr5	178477100	178552550	47	55000	3.88235294117647
chrX	55649250	55741975	47	26525	17.8909090909091
chr18	15161800	15250050	46	22550	28.7368421052632
chr19	20856875	20929575	46	22350	21.8823529411765
chr19	57655525	57702700	46	25300	7.0625
chr21	14767750	14870775	46	19025	19.8181818181818
chr21	15494000	15603125	46	22250	19.8181818181818
chr4	3568975	3639125	46	41725	14.7058823529412
chr15	25411950	25516750	45	80850	24.25
chr2	95402825	95477475	45	27525	23.8518518518519
chrX	55404825	55470275	45	18450	24.5
chr17	22165000	22262950	44	76275	4.78571428571429
chr19	21592300	21645225	44	28875	5.6
chr19	58671450	58785875	44	81825	9.60975609756098
chr21	9988775	10034875	44	26350	4.84848484848485
chr5	140733375	140821525	44	51725	16.4705882352941
chrX	144492150	144613600	44	15425	25.047619047619
chr19	36983125	37061000	43	58250	7.58139534883721
chr10	37390850	37448525	42	15300	13.8947368421053
chr2	91913375	91976300	42	19700	21.1538461538462
chr10	42632225	42699725	41	31300	13.5555555555556
chr10	43052425	43096800	41	22025	5.81818181818182
chr19	21957200	22015775	41	29075	12
chr19	43132150	43204250	41	18650	15.0285714285714
chr21	15223725	15283450	41	17200	12.8888888888889
chr8	48102450	48164250	41	21425	12.2727272727273
chr10	127563675	127643675	40	37150	17.9411764705882
chr16	32817050	32859000	40	19000	5.75
chr19	38276625	38327850	40	30850	5.54545454545455
chr10	38232900	38292300	39	28800	17.9411764705882
chr16	31654625	31698375	39	27650	6.19047619047619
chr4	394300	491450	39	69575	18.7169811320755
chrX	155188525	155239000	39	26725	4.92857142857143
chr11	50594125	50783825	38	163725	7.03448275862069
chr16	32511300	32657975	38	136275	1.48
chr19	55318500	55380400	38	27875	12.4545454545455
chrX	81265125	81346150	38	17400	17.5555555555556
chrX	154957800	155014350	37	12650	18
chr19	16085075	16132150	36	32000	9.25925925925926
chr1	143501475	143544600	35	22650	15.2380952380952
chr13	63611775	63649100	35	18500	11.4545454545455
chr15	21901175	21941825	35	31250	1.16666666666667
chr6	160984575	161032525	35	19825	15.7272727272727
chr7	57634775	57670175	35	22400	3.5
chr7	57914950	58054275	35	114800	6.88
chr1	121344850	121387300	34	18400	8.26666666666667
chr17	21303175	21348675	34	22200	12.4444444444444
chr19	12352375	12399000	34	33300	11.75
chr1	249062150	249099400	33	26525	3
chr19	56542325	56576375	33	21300	4
chr7	64209400	64246700	33	15700	8.22222222222222
chr16	31897550	31961175	32	41950	5.42857142857143
chr19	9200475	9240100	32	15750	4.15384615384615
chr19	37714075	37752250	32	26025	5.33333333333333
chr21	11089450	11188250	32	91125	1.40740740740741
chr6	61880175	61962775	32	67950	7.8
chr7	151958125	151989650	32	14525	7.61538461538461
chr9	99550450	99606675	32	33700	6.2962962962963
chr15	20847350	20878375	31	21950	3.7037037037037
chr16	31828000	31867400	31	25325	3.78082191780822
chr1	152798075	152838200	30	21975	6.66666666666667
chr7	57846150	57888075	30	20850	6
chr1	227864825	227912125	29	23950	8.46808510638298
chr14	19431675	19472550	29	21725	6.27777777777778
chr15	20161000	20198475	29	27025	2
chr16	33947425	34022925	29	57425	2.46666666666667
chr4	190606725	190684575	29	66300	0.962121212121212
chr9	68477625	68514250	29	19950	4.40909090909091
chr16	46537750	46569100	28	19100	3.0625
chr19	38108925	38139075	28	21300	5
chr1	40956050	40992225	27	16375	8.30555555555556
chr1	247293600	247332725	27	30125	2.6875
chr18	15380400	15410825	27	20725	3.09677419354839
chr19	37962325	37993900	27	21225	5.09090909090909
chr19	50545100	50577800	27	19925	3.28
chr19	8819975	8849500	26	17025	4.11428571428571
chr19	19933875	19958775	26	15925	5.15789473684211
chr3	93650450	93682750	26	11750	7.33333333333333
chr8	57269400	57294100	26	15325	6.91666666666667
chr9	66454625	66487050	26	14150	6.7741935483871
chr19	21024625	21098925	25	56625	6.57894736842105
chr19	44450150	44485150	25	25400	5.07692307692308
chr7	152073375	152120800	25	22225	6.32
chr14	19097675	19125850	23	20200	3.25714285714286
chr16	3335500	3377675	23	32775	4.11428571428571
chr10	135398850	135435750	22	30225	2.3
chr11	2638600	2684925	22	35975	3.39130434782609
chr12	34777275	34856750	22	66300	2.38888888888889
chr19	12558750	12585575	22	17000	1.6551724137931
chr19	38151425	38177600	22	14100	5.33333333333333
chr19	6994625	7019200	21	14925	3.13333333333333
chr7	61054225	61100550	21	28575	3.61538461538462
chr1	4435125	4454775	20	12100	2.2
chr11	74570775	74613775	20	23800	3.8125
chr19	24383725	24578525	20	178975	4.31578947368421
chr5	46199300	46405650	20	187750	1.8
chr5	179674225	179705325	20	23450	1.94285714285714
chr7	64090525	64121050	20	21675	1.86163522012579
chrX	65486250	65508250	20	13300	4.42105263157895
chrX	67108675	67124475	20	9700	2.63157894736842
chr19	40515475	40558275	19	30100	3.03225806451613
chr2	173383275	173417625	19	20025	2.77083333333333
chr7	56775400	56799350	19	15600	1.5
chr8	146186300	146219575	19	26700	3.17073170731707
chr16	35223950	35285800	18	50300	2.22222222222222
chr19	12204700	12225475	18	12675	3.43478260869565
chr19	12622000	12656750	18	25125	2.35714285714286
chr19	20207550	20240575	18	29000	1.20754716981132
chr19	7066675	7098350	17	20000	3.02409638554217
chr19	9476675	9508925	17	29325	1
chr19	14823825	14846950	17	17975	1.34328358208955
chr7	294100	318275	17	17900	2.1875
chr7	6704350	6745100	17	34325	1.45299145299145
chrX	47819950	47844700	17	17125	2.85714285714286
chr15	24316100	24332325	16	9150	2.34782608695652
chr16	68580475	68614575	16	29475	1.25
chr19	23400575	23427775	16	24250	0.494623655913978
chr3	75983600	75998775	16	7850	2.95652173913043
chr7	63971350	64000300	16	23500	1.72881355932203
chr8	58273400	58288550	16	10575	1.81395348837209
chr17	21666525	21685325	15	13350	1.75
chr9	66819050	66863425	15	34300	1.61937716262976
chr1	40917900	40942125	14	21300	0.432432432432432
chr16	33604525	33631975	13	24600	0.4
chr19	23549075	23569825	13	14225	1.53846153846154
chr19	58065950	58105750	13	29200	2
chr20	30060275	30073775	13	9450	1.94736842105263
chr7	64432225	64462375	13	26200	0.518134715025907
chr10	91828800	91840625	12	9875	1.35294117647059
chr13	113069900	113079200	12	6100	1.37142857142857
chr14	107272800	107288700	12	13750	0.333333333333333
chr15	20601950	20616800	12	12625	0.714285714285714
chr16	10498375	10512900	12	12350	0.606060606060606
chr19	20111775	20126975	12	12050	1.33333333333333
chr19	21550425	21573825	12	20925	1.04761904761905
chr19	23918650	23933000	12	10375	1.41176470588235
chr19	35239250	35257000	12	15075	0.85
chr20	54879050	54891775	12	7625	1.52631578947368
chr5	178129925	178148900	12	16075	0.88135593220339
chr7	62826650	62839075	12	10425	0.545454545454545
chr9	138534825	138547475	12	10975	0.666666666666667
chr12	107336475	107343550	11	4650	1.25925925925926
chr16	3423325	3439450	11	12575	0.777777777777778
chr17	16518650	16532325	11	10900	1.2
chr17	21555350	21566600	11	9025	1.11111111111111
chr18	14042300	14050625	11	5475	1.41176470588235
chr19	6182575	6196650	11	11750	0.692307692307692
chr19	12121600	12140650	11	17450	0.444444444444444
chr19	28256225	28271900	11	13650	1.28
chr2	229394475	229404725	11	7500	1.52
chr7	138011400	138036075	11	18950	1.0952380952381
chr9	44871050	44883250	11	10050	0.675324675324675
chrX	62687250	62698350	11	8775	1.28571428571429
chr1	2875050	2882850	10	5950	1.2
chr17	21035875	21044525	10	7250	1.07142857142857
chr19	9628750	9647600	10	17950	0.113636363636364
chr19	9671100	9692250	10	19000	0.892857142857143
chr19	58042425	58061725	10	17375	0.666666666666667
chr2	95801950	95821350	10	17150	0.412213740458015
chr2	216071825	216079825	10	6150	0.52
chr6	169873200	169883950	10	8525	0.506024096385542
chr7	64862575	64874625	10	9775	1.24324324324324
chr8	137917850	137927475	10	7850	0.709677419354839
chr9	76713700	76721625	10	6550	0.459459459459459
chr9	125176875	125184925	10	5725	1.15151515151515
chrX	46352900	46363725	10	7525	1.23333333333333
chrX	58543375	58565800	10	20225	0.376811594202899
chrX	81120225	81132375	10	9825	0.48
chr1	2694000	2700725	9	4925	0.962962962962963
chr1	2908425	2915350	9	4325	0.952380952380952
chr1	240141150	240150125	9	8200	0.25
chr10	29452625	29460900	9	6225	1.04
chr12	32121750	32139225	9	15450	0.285714285714286
chr17	58562050	58573875	9	10075	0.952380952380952
chr19	19813700	19833275	9	17550	1
chr19	35872975	35880625	9	5525	1
chr19	52969800	52987725	9	16050	0.466666666666667
chr19	53640525	53653650	9	11025	0.545454545454545
chr2	180125	192025	9	9325	0.892307692307692
chr20	26199775	26214425	9	13075	0.227848101265823
chr3	16724425	16732950	9	6475	0.833333333333333
chr5	33101975	33109625	9	5250	0.8
chr6	121946825	121959500	9	11325	0.649350649350649
chr8	186175	203175	9	15450	0.424242424242424
chr8	146152025	146170500	9	15550	0.828571428571429
chr9	141011400	141020725	9	7500	0.971428571428571
chr1	42968100	42979700	8	10225	0.36
chr10	22114050	22124875	8	9575	0.406779661016949
chr12	7317575	7328875	8	10200	0.571428571428571
chr12	30540025	30553625	8	12300	0.484848484848485
chr12	126618425	126625225	8	5025	0.615384615384615
chr13	36860725	36867150	8	5575	0.4
chr13	49288000	49294625	8	5375	0.727272727272727
chr14	40933275	40941675	8	6650	0.666666666666667
chr20	13479700	13485200	8	4225	0.742857142857143
chr20	26308400	26319575	8	9350	0.335766423357664
chr4	129974175	129986200	8	10275	0.761904761904762
chr5	34417300	34425325	8	6350	0.682926829268293
chr5	40085975	40095675	8	8275	0.529411764705882
chr5	90883725	90890650	8	5900	0.60377358490566
chr6	24668750	24675475	8	5425	0.428571428571429
chr6	27360925	27371300	8	8775	0.6
chr6	66917450	66924625	8	6250	0.333333333333333
chr7	115160575	115165550	8	4100	0.607142857142857
chr9	140831925	140843975	8	9650	0.685714285714286
chr1	2708025	2714275	7	5125	0.531645569620253
chr1	5725900	5736275	7	8675	0.5
chr1	13178025	13188650	7	9375	0.5
chr1	173461525	173467850	7	5150	0.432432432432432
chr10	29584450	29591575	7	5675	0.509803921568627
chr11	29539475	29546125	7	5875	0.472727272727273
chr18	106050	111950	7	4850	0.551724137931034
chr18	52214175	52222325	7	6925	0.514285714285714
chr18	77843775	77848875	7	3850	0.540540540540541
chr19	9514575	9531075	7	15100	0.208955223880597
chr19	35202875	35208425	7	4100	0.540540540540541
chr19	35296525	35301200	7	3700	0.45
chr2	95874275	95890750	7	15325	0.333333333333333
chr2	209817750	209822200	7	3500	0.512820512820513
chr20	19042550	19049025	7	4950	0.545454545454545
chr21	20841075	20844575	7	2775	0.413793103448276
chr3	81114925	81119500	7	3800	0.439024390243902
chr3	128636925	128646300	7	8575	0.266666666666667
chr3	138259625	138268900	7	8200	0.303030303030303
chr3	149546775	149556525	7	8200	0.516129032258065
chr3	195330900	195337700	7	5950	0.282051282051282
chr4	33592150	33602525	7	9200	0.423076923076923
chr4	72724100	72732600	7	7900	0.157894736842105
chr4	129929350	129937100	7	6775	0.428571428571429
chr5	35842625	35848500	7	5300	0.166666666666667
chr5	44792425	44799675	7	6525	0.285714285714286
chr6	62023000	62029825	7	5700	0.488888888888889
chr6	126007750	126020275	7	11400	0.365217391304348
chr6	161629875	161638575	7	7125	0.40506329113924
chr8	42957925	42973625	7	14000	0.285714285714286
chr8	143725300	143732250	7	5850	0.352941176470588
chr8	146059375	146074650	7	14400	0.266666666666667
chrX	64161600	64168275	7	5500	0.476190476190476
chrX	80544450	80551850	7	5900	0.518518518518518
chr1	227713375	227722225	6	8300	0.213592233009709
chr10	43033700	43041500	6	7050	0.181818181818182
chr10	55348825	55354125	6	4600	0.27906976744186
chr11	1434625	1440625	6	5050	0.277777777777778
chr11	87990450	87996975	6	5925	0.19047619047619
chr11	114473975	114496675	6	21950	0.342105263157895
chr11	122406450	122410625	6	3575	0.25
chr12	31999000	32005300	6	5525	0.275862068965517
chr12	40872925	40880325	6	6700	0.3
chr12	47248550	47255050	6	5925	0.192771084337349
chr13	23473125	23478400	6	4275	0.347826086956522
chr14	66933825	66939425	6	4725	0.333333333333333
chr14	71408375	71416950	6	7575	0.344827586206897
chr15	101124500	101133000	6	7425	0.255555555555556
chr17	77008375	77013300	6	4350	0.28169014084507
chr18	31479500	31486475	6	6175	0.323529411764706
chr18	77649225	77661075	6	11150	0.2
chr19	57975675	57990575	6	12900	0.311111111111111
chr2	96490175	96496500	6	5775	0.222222222222222
chr21	39592675	39603825	6	10125	0.319148936170213
chr22	33623175	33627475	6	3575	0.310344827586207
chr3	125804775	125811025	6	5425	0.290322580645161
chr3	196973500	196978500	6	4475	0.32258064516129
chr4	3054825	3058725	6	3325	0.333333333333333
chr4	49633175	49660150	6	25875	0.195652173913043
chr4	96845450	96854725	6	8125	0.24
chr6	117943275	117951700	6	7900	0.285714285714286
chr6	122815475	122827800	6	11625	0.231884057971014
chr6	137500925	137513800	6	12000	0.228070175438596
chr6	140505925	140517050	6	10325	0.260869565217391
chr7	22680950	22688850	6	7425	0.135135135135135
chr8	88268600	88275225	6	5775	0.288659793814433
chr9	99513600	99535350	6	20800	0.232558139534884
chrX	130612500	130617525	6	4425	0.285714285714286
chr1	167285075	167294025	5	8425	0.164705882352941
chr10	38894300	38899500	5	4925	0.103896103896104
chr11	23786825	23793450	5	6275	0.0933333333333333
chr12	41397025	41406775	5	9200	0.0935251798561151
chr14	100467825	100472675	5	4475	0.169014084507042
chr18	18510925	18520400	5	8750	0.142857142857143
chr19	53340700	53348625	5	7475	0.0962566844919786
chr19	53882650	53889100	5	6025	0.181818181818182
chr2	86772775	86780100	5	6875	0.129032258064516
chr3	163860175	163869000	5	8275	0.172043010752688
chr4	87569525	87574850	5	4850	0.123456790123457
chr6	53421275	53427675	5	5925	0.171428571428571
chr7	133771000	133778000	5	6450	0.150943396226415
chr8	61213250	61217000	5	3350	0.186046511627907
chr9	99961875	99969075	5	6875	0.142857142857143
chr9	119433625	119439100	5	4925	0.183206106870229
chrX	134416200	134424100	5	7525	0.0809248554913295
chr1	228484225	228491600	4	7150	0.043956043956044
chr11	3376575	3391125	4	13875	0.0628019323671498
chr13	48529775	48538725	4	8575	0.0663507109004739
chr19	53850725	53859850	4	8900	0.051948051948052
chr5	25769625	25774450	4	4675	0.0533333333333333
chr7	120531875	120536575	4	4450	0.0808080808080808
chrX	64148800	64156025	4	6925	0.0784313725490196
chrX	144860200	144864000	4	3600	0.0792079207920792
chr6	62186950	62231450	3	43925	0.0214669051878354
