# Supplementary material for: Large organized chromatin lysine domains help distinguish primitive from differentiated cell populations
Source: Nat Commun. 2021 Jan 21;12:499. doi: 10.1038/s41467-020-20830-9 (PMC7820432; doi:10.1038/s41467-020-20830-9)
Supplement: Supplementary file 3 — Supplementary Software [file 41467_2020_20830_MOESM3_ESM.zip › E001-H3K27ac_LOCKS.bed]

chr1	7973350	8615300	82	78125	97.4166666666667
chr1	24017950	25096725	82	71950	104.571428571429
chr1	26944850	27694050	82	96125	102.625
chr1	27710025	28474675	82	85775	93.1111111111111
chr1	32526400	33359750	82	75625	107.283018867925
chr1	39418675	40098625	82	94925	99.4615384615385
chr1	43205425	44013200	82	83275	89.953488372093
chr1	154127175	155140475	82	97950	103.410256410256
chr1	155144875	156091850	82	104150	112.390243902439
chr1	156091900	156723000	82	98875	69.1914893617021
chr1	201605625	202557425	82	80525	97.1351351351351
chr1	204995175	205783400	82	91000	95.8947368421053
chr1	225566100	226253825	82	62175	88.5
chr10	103985425	104576500	82	76475	94.1558441558442
chr11	45679750	46414200	82	78525	89
chr11	64325725	65078700	82	77475	93.6842105263158
chr11	65081700	65670100	82	105700	67.0909090909091
chr11	65670350	66513675	82	84525	76.1414141414141
chr11	66577400	67237275	82	70550	59.92
chr12	6165825	6717750	82	92050	77.3461538461538
chr12	53264575	53962975	82	89100	82.8235294117647
chr12	56040225	57031425	82	114225	99.7142857142857
chr12	120241025	121079775	82	80400	111.569620253165
chr12	121453550	122380025	82	77925	93.6551724137931
chr13	100308200	100845375	82	83775	74.4285714285714
chr14	22800625	23667800	82	83575	104.181818181818
chr14	102172425	103130600	82	70950	94.4571428571429
chr15	40144475	40738575	82	67550	82.2
chr15	63026550	63852000	82	73925	87.8235294117647
chr15	64264450	65165725	82	76125	95.8048780487805
chr15	66752100	67361700	82	71325	110.491228070175
chr15	90198000	90957500	82	65075	99.4782608695652
chr16	102850	791600	82	66150	78.6808510638298
chr16	1339550	2175925	82	68775	109.951219512195
chr16	2723175	3234075	82	73925	94.24
chr16	4049100	4818750	82	71700	80.5714285714286
chr16	30345700	31150925	82	94575	59.7931034482759
chr16	57125500	57907350	82	61400	90.375
chr16	89237250	89642575	82	60475	84.8421052631579
chr17	4004375	4939050	82	82125	81.8947368421053
chr17	7034150	7580850	82	98450	74.7878787878788
chr17	7580975	8284400	82	88300	65.4202898550725
chr17	36411925	37038500	82	81275	101.470588235294
chr17	38082600	38638575	82	79150	77.2941176470588
chr17	39801900	40531825	82	71200	106.88
chr17	40538550	41394375	82	95475	87
chr17	41400225	42166475	82	82400	79.4146341463415
chr17	42578875	43209900	82	72400	108.228571428571
chr17	44804775	45963150	82	64250	78.9642857142857
chr17	46506900	47109575	82	81900	105.185185185185
chr17	48041375	48713100	82	86400	99.84
chr17	55312775	55959550	82	76175	99
chr17	72968000	73585300	82	81125	42.0357142857143
chr17	73585600	74259225	82	75875	107.047619047619
chr17	74954000	75500800	82	90300	84.8
chr17	75641375	76385025	82	73600	94.7619047619048
chr17	77961900	79197825	82	68725	113.70297029703
chr17	79212000	79961875	82	93375	60.0294117647059
chr19	341750	1018075	82	67075	71.1914893617021
chr19	1019775	1416750	82	74850	87.6470588235294
chr19	1725350	2489600	82	79525	86.2790697674419
chr19	11998200	13107500	82	79150	101.490196078431
chr19	13732550	14473100	82	70650	99.9487179487179
chr19	17112600	17667500	82	69200	84.3076923076923
chr19	18111350	18654375	82	74300	103
chr19	18942300	20191550	82	76650	107.2
chr19	36601525	38419775	82	79175	113.72602739726
chr19	38664300	39178125	82	78425	101.241379310345
chr19	42363225	43002150	82	68025	89.2592592592593
chr19	45379075	46102100	82	74300	111.052631578947
chr19	46773475	47655775	82	84100	111.833333333333
chr19	48568075	49223900	82	67075	92.88
chr19	49841900	50382350	82	74250	91.9047619047619
chr19	55461475	55905000	82	51650	97.6129032258064
chr19	57682950	58899550	82	81150	62.5230769230769
chr2	63799150	64697850	82	85925	97.9821428571429
chr2	172067525	173307600	82	81825	100.358974358974
chr20	48064100	48761400	82	53850	102.142857142857
chr20	52180300	52884900	82	89325	71.8333333333333
chr20	61807875	62686150	82	72800	113.294117647059
chr22	36138625	36836475	82	79850	90.0606060606061
chr3	48592625	49757175	82	95050	102.692307692308
chr3	49757275	50389075	82	71350	98.3076923076923
chr3	128833525	129694725	82	83700	110.967741935484
chr3	185187750	185826900	82	83775	102.217391304348
chr5	115774250	116203275	82	81025	113.76
chr5	123909400	124526950	82	82025	99.1304347826087
chr5	140855050	141325375	82	74525	70.5909090909091
chr5	141348050	142244850	82	73250	96.6206896551724
chr6	2726275	3196600	82	87250	43.9310344827586
chr6	14598100	15323950	82	71950	79.5616438356164
chr6	25898600	26521350	82	124050	58.7647058823529
chr6	26924050	27516450	82	60350	58.7142857142857
chr6	27971225	28806250	82	67375	55.5283018867925
chr6	41336950	42107150	82	58875	113.545454545455
chr6	42672025	43595575	82	82600	74.2666666666667
chr7	100391675	100941875	82	79050	77.1428571428571
chr8	8388125	9095150	82	65375	114
chr8	21766725	22552950	82	69575	75.2777777777778
chr8	29827100	30660025	82	93875	87.7692307692308
chr8	37533000	38244825	82	70475	114.5
chr8	128745575	128972650	82	82275	19.7435897435897
chr8	144301200	145031825	82	68950	90.551724137931
chr9	130098900	130689725	82	61350	46.1379310344828
chr9	133971425	134588925	82	85825	70.3703703703704
chr9	139420825	140063775	82	60725	88.5882352941177
chrX	12917000	13958625	82	70175	113.314285714286
chr1	1050500	1851575	81	75950	103.28
chr11	62094825	62699775	81	102025	71.4444444444444
chr1	214152775	214857875	80	70350	108.470588235294
chr15	74583275	75397675	80	62050	104.444444444444
chr17	26870975	27622225	80	94950	47.9411764705882
chr22	39377650	39930900	80	71750	65.125
chr12	116526150	117549975	79	55800	96.5454545454545
chr2	27124300	28183675	79	71850	111.1875
chr1	94017625	94801075	78	59125	107.90625
chr9	130689975	131219875	78	64725	74.7450980392157
chr1	21762875	22469150	77	53425	105.794871794872
chr17	17343550	18267225	77	84325	83.6129032258064
chr19	3868075	4475225	77	64800	66.0666666666667
chr11	63215250	63828825	76	76200	60.9117647058824
chr15	98965050	99694700	76	81750	93.7821782178218
chr2	208089675	208838000	76	62525	99.875
chr4	7805550	8444325	76	59250	76.7659574468085
chr3	186284275	187337200	75	66325	102.833333333333
chr6	10390125	11136750	75	71425	103.6
chr8	22553125	23419225	75	59150	80.5423728813559
chr15	57024450	57847175	74	51825	91.5555555555556
chr22	37882600	38494100	74	68875	84.6206896551724
chr6	21587075	22072350	74	67225	98
chr6	56386450	57123100	74	61000	98.2909090909091
chr12	52207675	52702750	73	57975	75.5151515151515
chr17	550425	1018925	73	52700	71.1818181818182
chr17	55967625	56834800	73	79175	77.4285714285714
chr4	77354225	77945050	73	67225	88.2
chr1	150779625	151653400	72	81150	89.4444444444444
chr13	110761500	111370500	72	57575	93.7777777777778
chr19	10118675	10880325	72	62550	89.1764705882353
chr19	49223975	49714625	72	56350	73
chr6	34982300	35755150	72	72150	93.8181818181818
chr15	65166375	65911450	71	59000	87.1529411764706
chr22	41214100	42259350	71	73850	85.5789473684211
chr3	57529700	58068150	71	65025	57.2407407407407
chr5	14008975	14452825	71	68150	83.7358490566038
chr9	131266250	131999925	71	71175	89.8507462686567
chr12	49072675	49763750	70	64125	91.9310344827586
chr2	101359100	102448450	70	63025	93.4545454545455
chr6	111798825	112620325	70	56750	94.6818181818182
chr9	132038225	132600950	70	65300	49.6176470588235
chr2	47074850	47798900	69	62750	93.8989898989899
chr2	85280725	86000300	69	72500	90.2
chr10	88431975	88785925	68	57275	80.3529411764706
chr10	105374850	105901900	68	49200	63.8636363636364
chr11	94336500	95033125	68	69725	82.962962962963
chr1	16076225	16712375	67	73650	60.6779661016949
chr6	148762300	149368875	67	45825	90.2
chrX	15682725	16245825	67	62350	78.7272727272727
chr12	123128400	124272675	66	66850	89.6428571428571
chr11	47376350	48131575	65	52450	88.85
chr14	103388875	104183450	65	54925	85.5714285714286
chr1	94861025	95608950	64	57400	77.4117647058823
chr11	95341250	96220900	64	61000	80.2469135802469
chr19	54250100	54545925	64	41975	58.4761904761905
chr6	37016775	37791350	64	60075	87.2533333333333
chr14	89709575	90097550	62	59350	83.6190476190476
chr11	206450	639900	61	62625	36.2758620689655
chr12	7846350	8333200	61	54325	50.974358974359
chr16	75018325	75767400	61	65975	62.695652173913
chr4	87739425	88041175	61	50200	53.8947368421053
chrX	2367850	3095375	61	56975	69.1111111111111
chr2	232207200	232652225	60	67650	65.7142857142857
chr21	27307050	27606475	60	48950	56.7619047619048
chr3	63833625	64475775	60	54475	65.2727272727273
chr6	27520050	27871125	60	69625	38.0727272727273
chr6	30434175	30950400	60	77675	58
chr7	148012700	149018600	60	66525	78.1584158415842
chr16	81174725	81849000	59	39225	78.2777777777778
chr16	85336700	85933300	59	53500	67.0967741935484
chr6	156976050	157429550	59	43700	73.04
chr10	99027300	99531625	57	56325	64.9230769230769
chr11	44692100	45114375	57	40200	69.75
chrX	48595300	49167075	56	59325	73.6271186440678
chr17	57624775	58241325	55	61525	72.5
chrX	71130000	71529425	55	44050	48.4
chr19	3359650	3786350	54	41425	55.5652173913044
chr19	8257775	8741325	54	42375	73.8666666666667
chr19	55917125	56235875	54	46875	71
chr5	172067675	172485400	54	47050	48.8888888888889
chr11	693350	955400	53	52725	37.4358974358974
chr1	26481700	26872700	52	49425	42.5909090909091
chr1	153438450	153767975	52	46125	70.1875
chr10	64865725	65527250	52	47300	71.7692307692308
chr10	75341825	75841075	52	58275	72.2333333333333
chr14	99876225	100260675	52	40850	62.448275862069
chr18	8608500	9038700	52	46675	67.8
chr19	43967025	44332250	52	39825	65.0625
chr2	220222800	220564275	52	44900	42.188679245283
chr5	149736575	150181250	52	46275	67.2631578947368
chr7	5436400	5751725	52	57025	73.1578947368421
chr14	24380275	24949350	51	48875	55.9333333333333
chr14	69389175	69727850	51	44300	67.8987341772152
chr15	40743750	41252225	51	41475	65.5348837209302
chr3	171654025	172050350	51	56025	51.1186440677966
chr6	131254950	131667300	51	37525	65.953488372093
chr8	141843450	142249425	51	37175	65.4583333333333
chr22	30584150	30841225	50	38025	53.5862068965517
chr9	127314300	127738150	50	53600	62.4210526315789
chr10	80724400	81026975	49	54450	40.8571428571429
chr11	19695250	20088200	49	50775	70
chr11	57191950	57568200	49	59150	65.8888888888889
chr11	75013400	75379975	49	53825	64.265306122449
chr13	28527600	29161475	49	42925	71.4444444444444
chr18	52918675	53257725	49	50450	58.5333333333333
chr2	36557825	36735250	49	47925	49.1304347826087
chr8	103596975	104034600	49	51625	62.375
chr11	8614925	9161475	48	55600	60.3225806451613
chr14	61887375	62232725	48	48050	52.1714285714286
chr1	229284250	229852700	47	40400	61.4318181818182
chr11	63888875	64217125	47	47375	57.3333333333333
chr12	65904000	66343350	47	44875	64.8695652173913
chr17	47109800	47786350	47	43375	62.5806451612903
chr2	175613925	175922850	47	36250	59.7142857142857
chr6	15325025	15461975	47	29250	60.4444444444444
chr8	101731025	102323700	47	45525	60.2857142857143
chr12	6927700	7168750	46	47150	31.2952380952381
chr16	84534900	84774375	46	31875	58.1818181818182
chr17	43209975	43523800	46	49500	53
chr18	60381625	60573550	46	40350	30.4827586206897
chr20	61335150	61604675	46	39150	50.0714285714286
chr22	29278475	29480025	46	36625	59.4285714285714
chr3	189700850	189901475	46	36125	35.0666666666667
chr10	114646375	114900150	45	50175	46.3333333333333
chr11	9232525	9715825	45	52475	53
chr12	54519925	54826850	45	46650	63.3142857142857
chr14	77370775	77648750	45	65775	47.3846153846154
chr16	8806350	9243000	45	42425	59.4864864864865
chr17	35402225	36004050	45	39900	62.551724137931
chr22	17846950	18291325	45	40400	59.0337078651685
chr4	146402275	146861075	45	44350	51.3269230769231
chr7	75618725	76053675	45	37775	53.0864197530864
chr10	126689500	126922300	44	39150	45.2833333333333
chr21	34576400	35174900	44	42925	57.1282051282051
chr7	137264400	137711800	44	41225	44.6837606837607
chrX	39661575	39891550	44	28025	62.5833333333333
chr1	234323975	234908825	43	51225	58.175
chr10	95030025	95258275	43	42150	45.6986301369863
chr11	12561500	12937050	43	50950	49.0344827586207
chr2	113190150	113639425	43	34325	60.9677419354839
chr3	32745225	32923375	43	54400	46.7307692307692
chr6	31583025	31874450	43	49950	45.6129032258064
chr17	1290525	1734075	42	47900	46.92
chr5	34410025	34736825	42	38950	50.3076923076923
chr1	56835675	57155000	41	43800	48.4230769230769
chr11	14296900	14564300	41	27925	57.5789473684211
chr11	61422200	61798075	41	41075	57.4358974358974
chr14	21026250	21317325	41	37450	42.7731092436975
chr14	23667850	24048550	41	47100	52.4
chr15	75913000	76197825	41	34950	56.4615384615385
chr16	29801200	30135150	41	49375	57.1724137931034
chr19	11434475	11751225	41	28675	48.8888888888889
chr3	71012275	71222125	41	34550	48.4705882352941
chr5	176726400	176982125	41	40150	47.9310344827586
chr8	38259275	38425225	41	38600	53.3584905660377
chr8	41981100	42498450	41	35125	59.5405405405405
chr9	35406050	35924975	41	52875	56.5714285714286
chr14	75347825	75777925	40	37325	55.2647058823529
chr19	41641075	41945925	40	48750	33.8867924528302
chr8	126187350	126479425	40	33450	57.3684210526316
chrX	16455400	16975225	40	39850	54.0909090909091
chrX	153595350	153825375	40	34875	44
chr19	47893750	48171200	39	33575	56.5
chr5	106791425	106947225	39	29150	32.7826086956522
chr7	131165300	131340650	39	42375	43.4166666666667
chr9	133411100	133739075	39	29250	55.1818181818182
chr1	20799850	21210825	38	30775	48.5806451612903
chr1	204223150	204545850	38	35900	52.9545454545455
chr21	44201275	44413575	38	30800	47.875
chr22	38541425	38732825	38	33175	51.08
chr6	116544300	116937950	38	28850	54.3055555555556
chr8	145514125	145755875	38	40725	28.7096774193548
chrX	102788575	103087625	38	34175	48.5842696629214
chr1	114223775	114696475	37	43350	50.7132867132867
chr11	118659400	119020900	37	55175	52.5135135135135
chr2	121466925	121697775	37	37500	42.3606557377049
chr7	134388300	134672075	37	27225	44.2631578947368
chr1	85610400	86021275	36	31975	40
chr1	150444825	150620175	36	47225	50
chr1	160917800	161197775	36	42925	39.8571428571429
chr17	44103600	44303050	36	26500	32.2068965517241
chr18	46449425	46547925	36	34950	16.2727272727273
chr19	7922750	8115450	36	22725	31.2903225806452
chr19	50793600	51070325	36	25750	52.3636363636364
chr3	9772225	10268775	36	37025	51.2408759124088
chr7	150646950	150823500	36	30400	46.6060606060606
chr1	145382200	145652900	35	36325	49.9692307692308
chr1	164527100	164718225	35	38975	51.5185185185185
chr14	73923875	74263300	35	40300	39.3333333333333
chr2	153191200	153400625	35	26575	45.6470588235294
chr20	45835425	46021925	35	43650	49.4358974358974
chr3	193656700	194061550	35	34375	44.9473684210526
chr4	173907050	174293650	35	30575	50.1739130434783
chrX	40593200	40975450	35	36825	40.0898876404494
chr1	54715675	54875875	34	35275	19.2258064516129
chr10	29824100	30093175	34	29325	39.1578947368421
chr10	96942825	97073400	34	29625	34.8965517241379
chr10	121352925	121653025	34	32500	44.3396226415094
chr16	11654450	12011075	34	34525	43.9811320754717
chr18	25615175	25762750	34	32650	50.1714285714286
chr2	206514750	206634850	34	28875	48
chr22	26945100	27085925	34	30775	43.4615384615385
chr3	61611250	61727325	34	26650	48.1090909090909
chr3	149252700	149389300	34	24875	37.5555555555556
chr4	123653200	123845675	34	31875	49.3
chrX	113172975	113319050	34	24575	39.3684210526316
chr17	45972200	46142775	33	35350	45.3968253968254
chr19	39797375	40033325	33	37350	43.25
chr2	43259250	43457825	33	36775	33.5
chr7	27120350	27232175	33	23800	39.1333333333333
chr7	98865425	99236850	33	36825	46.3684210526316
chr1	10438200	10659550	32	22975	36
chr1	64035175	64323875	32	34250	38.7378640776699
chr17	74410025	74609200	32	33325	41.1475409836066
chr18	74766300	74872600	32	21275	44.5185185185185
chr22	28059000	28206875	32	23850	33.3707865168539
chr3	194800725	194992925	32	29500	31.3239436619718
chr5	79389300	79516900	32	28875	27.9393939393939
chr6	159219050	159463775	32	34500	37.3650793650794
chrX	39921075	40097850	32	40700	37.7894736842105
chr11	12063600	12236100	31	25625	37.3953488372093
chr11	27349825	27529075	31	29375	27.9782608695652
chr17	37774075	37957475	31	32150	24.4444444444444
chr19	38419925	38549175	31	19350	39.1
chr19	41073650	41318175	31	36600	32.8985507246377
chr2	202707025	202949275	31	30475	32.1428571428571
chr2	238481200	238652500	31	31850	42.6265060240964
chr4	93353400	93444100	31	21450	36.6153846153846
chr5	179046025	179287575	31	32875	42.9230769230769
chr5	180587050	180707700	31	33625	17.1764705882353
chr6	44154125	44356825	31	29575	40.9295774647887
chr7	100136025	100318800	31	32275	23.2
chr10	3782375	3954550	30	34175	36.5806451612903
chr11	34930050	35202500	30	22975	43.6315789473684
chr11	111633950	111991575	30	29075	43.2156862745098
chr12	109022100	109128675	30	28250	35.2631578947368
chr2	74600800	74811450	30	34550	43.6363636363636
chr22	46372300	46482125	30	28725	32.9767441860465
chr4	88739950	88900200	30	28400	26
chr5	71360675	71544950	30	23300	37.2
chr9	140064150	140215650	30	24275	34.0645161290323
chr1	21564400	21673100	29	23275	26.6153846153846
chr1	209527975	209630125	29	29925	19.6
chr10	71072575	71211925	29	32675	40.4651162790698
chr17	25782725	25905775	29	21925	38.25
chr20	35723425	36040850	29	29125	42.7692307692308
chr20	44386850	44568150	29	23925	37.8888888888889
chr3	55514725	55733675	29	27825	40.0392156862745
chr10	13799000	13936850	28	22000	26.0666666666667
chr10	111644225	111776625	28	19725	37.2631578947368
chr15	67362400	67470800	28	31250	19.0810810810811
chr16	56553275	56782400	28	23850	33.1272727272727
chr17	19219925	19437850	28	25550	35.6521739130435
chr2	198298300	198573475	28	27225	40.9024390243902
chr20	31295325	31409600	28	25450	35.84
chr8	119012525	119139425	28	27725	30.1739130434783
chr1	29447525	29610625	27	28725	28.7894736842105
chr10	135033175	135208700	27	18575	35.4
chr11	100547300	100702700	27	22750	35.0857142857143
chr17	71160450	71360375	27	27175	32.9019607843137
chr2	25429800	25565375	27	22200	33.2972972972973
chr5	148690775	148880950	27	19025	32.625
chr7	130569425	130697375	27	29250	29.7954545454545
chr8	72564575	72666850	27	23450	32.8333333333333
chr8	93061250	93163750	27	23900	39.8518518518519
chr1	64935175	65064275	26	22525	25.7333333333333
chr10	82167350	82269450	26	22925	32.7289719626168
chr11	56891725	57107850	26	22500	35.5185185185185
chr11	101917875	102246150	26	30350	30.0263157894737
chr12	49931525	50237500	26	27625	31.9097744360902
chr14	21850150	22027200	26	30250	30.5581395348837
chr15	26912050	27019500	26	24600	32.2727272727273
chr19	40696475	40972475	26	24525	36.9367088607595
chr4	183995300	184113525	26	20725	31.8571428571429
chr5	159398525	159626875	26	21275	34.1176470588235
chr8	1685725	1795975	26	21650	28.9230769230769
chrX	153144075	153312025	26	25875	30.8
chr1	2120600	2222875	25	25750	23.2727272727273
chr1	6500750	6686300	25	25950	29.4666666666667
chr1	17858500	17915825	25	21950	17
chr1	109913575	110211200	25	25925	30.4827586206897
chr12	124981400	125055825	25	26350	12.15625
chr17	42172325	42323675	25	28900	24.6818181818182
chr17	48894925	49034850	25	23425	24.7428571428571
chr2	60680225	60809000	25	33750	17.6923076923077
chr2	178026700	178180350	25	26300	29.75
chr20	49252675	49435450	25	25450	27.9047619047619
chr3	14443225	14515100	25	17925	35.6756756756757
chr6	7009125	7174725	25	26075	33.3766233766234
chr6	168217800	168339550	25	22475	25.75
chr7	2772900	2913825	25	22850	31.7
chr7	83041200	83098475	25	18475	13.0204081632653
chr7	105161550	105340625	25	26500	34.6363636363636
chr1	65352500	65644100	24	24150	33.978021978022
chr1	82246775	82347550	24	18175	28.0909090909091
chr1	167063375	167199625	24	19575	30.2905982905983
chr1	235048925	235159225	24	21500	21.6538461538462
chr10	21567900	21689050	24	29650	23.4285714285714
chr10	123803725	123952275	24	17625	34.7747747747748
chr11	31819900	31913375	24	10000	32.1
chr14	55091100	55165600	24	18425	22.6842105263158
chr15	96828275	96904825	24	19325	33.7142857142857
chr16	68740875	68833200	24	20325	29.8125
chr19	47659575	47793525	24	24050	28.5384615384615
chr20	30131850	30199900	24	27725	9.59139784946237
chr3	61814950	61950475	24	16650	31.2340425531915
chr5	138971800	139092225	24	34450	25.5588235294118
chr5	146811425	146958200	24	29050	29.8125
chr6	32095025	32165450	24	22425	22.6296296296296
chr6	138786350	138918175	24	25950	27.3076923076923
chr7	20814725	20876125	24	18025	22.5
chr9	128395125	128526100	24	27425	31.2448979591837
chr1	32014700	32181825	23	17550	33.225
chr1	38396475	38558100	23	23575	31.752380952381
chr12	115074600	115150075	23	14175	23.3793103448276
chr14	68661625	68762800	23	19775	28.8205128205128
chr19	45180475	45313550	23	15350	29.9130434782609
chr2	66617475	66823950	23	26050	26.2025316455696
chr2	171535200	171680725	23	23925	32.2574257425743
chr21	46776500	46852750	23	18450	20.469387755102
chr22	50609175	50747500	23	19200	25.4045801526718
chr3	184016350	184099525	23	18200	26.8333333333333
chr4	169717350	169843750	23	17825	32.1666666666667
chr5	133762250	133891800	23	25700	31.75
chr5	150994575	151153975	23	26150	32.4827586206897
chr5	154062025	154164525	23	19775	26.9565217391304
chr6	52363525	52463125	23	19825	20.2409638554217
chr8	20044750	20212375	23	17825	29.2542372881356
chr11	2883875	3044225	22	18475	25.3469387755102
chr12	76404175	76497375	22	20750	27.3181818181818
chr12	106474300	106536975	22	25775	23.8333333333333
chr16	49699300	49910575	22	33975	23.52
chr16	70718625	70795500	22	13700	28.9565217391304
chr17	38640300	38721650	22	19400	26.375
chr19	35600750	35761100	22	19225	25.44
chr2	235841150	235936650	22	25675	20.7391304347826
chr20	3713400	3877750	22	24200	29.8636363636364
chr3	42054125	42141325	22	25225	25.1818181818182
chr5	54777250	54953325	22	22050	28.9259259259259
chr6	26521425	26615350	22	18750	31.9487179487179
chr6	28831100	28985050	22	24925	30.8780487804878
chr6	75911350	76001325	22	21500	23.2727272727273
chr9	34559325	34666625	22	20975	30.5714285714286
chrX	21922425	21992250	22	18350	19.3157894736842
chr1	81678825	81731400	21	16400	26.3396226415094
chr1	90355950	90462225	21	23425	20.7702702702703
chr1	113333425	113417000	21	23800	22.25
chr1	226796250	226927500	21	16925	28.0944881889764
chr11	123278325	123431950	21	18100	27.0645161290323
chr12	95837500	96047950	21	20775	30.6129032258065
chr14	99684850	99767125	21	22125	26.5714285714286
chr16	67867000	68003900	21	22825	20.5294117647059
chr18	3552500	3689725	21	30800	23.0434782608696
chr19	13202475	13292925	21	24475	24.6666666666667
chr2	161217050	161274900	21	13600	22.32
chr3	147058775	147142300	21	16425	22.3571428571429
chr5	10528100	10649825	21	15275	29
chr9	109561275	109697300	21	25800	22.7945205479452
chrX	10538150	10604475	21	20300	26.75
chr1	45187525	45292825	20	20200	26.1111111111111
chr1	181035075	181111675	20	19275	11.2054794520548
chr1	201417700	201532000	20	21350	19.1232876712329
chr10	33226925	33331675	20	30975	23.6952380952381
chr10	72137300	72272400	20	18050	22.8
chr10	123269300	123368225	20	18800	25.56
chr12	6720075	6888600	20	21975	22.7948717948718
chr12	8941175	8987550	20	13875	22.7692307692308
chr15	93340725	93474425	20	36400	19.2
chr16	73066750	73105650	20	18475	8.8
chr19	54592700	54713850	20	22000	18.3908045977011
chr2	85082675	85203175	20	22275	17.8518518518519
chr2	145188325	145311350	20	28725	28.40625
chr3	31917475	32023800	20	19100	22.1290322580645
chr4	69204750	69319750	20	25925	13.5942028985507
chr5	112538125	112631225	20	20800	27.5555555555556
chr6	16698000	16850350	20	20675	27.8
chr9	6625850	6788975	20	24700	25.0434782608696
chr9	74510225	74600650	20	20950	17.8
chr9	84203250	84333075	20	20175	21.0612244897959
chr9	89952025	90033025	20	15375	28.0606060606061
chr9	98172500	98279650	20	21150	25.7407407407407
chrX	45617975	45671625	20	22700	15.4615384615385
chr1	224351825	224445400	19	13225	23.8181818181818
chr11	27648525	27762275	19	19875	21.5151515151515
chr11	123037050	123090050	19	13900	16.2105263157895
chr17	27892700	27967800	19	19550	27.05
chr19	39313700	39440950	19	15850	22.3611111111111
chr2	39628125	39751475	19	19775	17.9047619047619
chr2	189139725	189199175	19	22925	9.05660377358491
chr22	50907825	51022275	19	15225	24.3333333333333
chr3	30647075	30738125	19	13925	26.7619047619048
chr3	65864375	65965575	19	12800	26.0714285714286
chr3	112311800	112406325	19	14750	24.2191780821918
chr4	87334750	87406125	19	18825	23.2698412698413
chr7	121549225	121607750	19	18125	14.64
chr1	15466600	15541700	18	11675	22.4210526315789
chr1	26144475	26254700	18	16600	15
chr1	59522500	59623075	18	18800	20.0967741935484
chr1	109739725	109828425	18	19875	11.2765957446809
chr1	200297325	200386425	18	22400	19.3448275862069
chr10	79624600	79731775	18	19375	16.72
chr11	3817325	3899400	18	14850	20.5128205128205
chr11	128332850	128419475	18	13950	22.0754716981132
chr12	32532500	32616800	18	16875	19.4
chr19	14606250	14682925	18	15875	19.2444444444444
chr2	55237100	55283725	18	17075	3.95348837209302
chr2	70308050	70371000	18	24275	7.35
chr2	201213075	201289750	18	17050	13.0542635658915
chr2	207986275	208033300	18	26800	12.6086956521739
chr3	57159950	57204650	18	19175	8.44444444444444
chr4	140051025	140110725	18	14300	26.2105263157895
chr4	154064400	154191825	18	20225	18.4074074074074
chr6	33664975	33783750	18	24200	23.1875
chr9	71770000	71822800	18	10200	20.6666666666667
chr1	19228425	19293000	17	17400	13.3617021276596
chr1	23855025	23926925	17	20800	24.4507042253521
chr1	147010275	147083450	17	15925	14.7027027027027
chr1	232244275	232279625	17	18175	8.94117647058824
chr10	72971775	73039275	17	14525	21.9512195121951
chr12	12658450	12716975	17	12575	21.1454545454545
chr12	62982375	63125800	17	23675	24.2051282051282
chr12	111840875	111884450	17	18900	16.8571428571429
chr13	33759850	33860675	17	14725	22.4516129032258
chr14	65146850	65233875	17	23375	22.9642857142857
chr15	60286350	60430275	17	21875	23.9807692307692
chr16	11295375	11465675	17	19500	23.7575757575758
chr17	1927150	1994575	17	12000	17.041095890411
chr17	20058600	20120950	17	11700	21.625
chr17	63491125	63591450	17	21475	16.9347826086957
chr17	65462525	65526625	17	9550	24.2040816326531
chr19	46104775	46149825	17	12025	22.7111111111111
chr2	69943525	70057975	17	14050	24.2666666666667
chr20	10445375	10540200	17	16600	18.5882352941176
chr3	48466850	48547350	17	16650	14.1538461538462
chr3	68981050	69145550	17	20425	24.4
chr3	112108625	112145425	17	13700	16.32
chr3	181412750	181514525	17	34325	17.1538461538462
chr6	155434200	155507900	17	11425	20.8709677419355
chr7	12753350	12879900	17	12275	23.4
chr7	83816525	83867450	17	16100	17.6091954022989
chr7	157082250	157151875	17	14675	22.7916666666667
chr9	38006750	38070275	17	24625	16
chr9	116303250	116397450	17	15375	24.2631578947368
chrX	102629625	102702050	17	12250	17.2553191489362
chr1	157945300	158016075	16	21025	16.0327868852459
chr1	159819025	159916325	16	17525	21.34
chr1	204034050	204080775	16	24350	7.15151515151515
chr10	16992625	17118350	16	17525	16.6533333333333
chr12	12796950	12889975	16	19500	20.2380952380952
chr12	57463525	57546425	16	23850	10.9285714285714
chr12	58225600	58291150	16	19175	15.5913978494624
chr13	107123825	107190325	16	17525	19.62
chr14	59086575	59131150	16	12125	14.7741935483871
chr15	77768000	77835675	16	10550	21.7435897435897
chr16	53064850	53165975	16	22200	14
chr19	34715200	34765775	16	11175	19.8730158730159
chr20	33813650	33917275	16	20550	20.171875
chr3	5018050	5068775	16	20425	17.0632911392405
chr3	66522875	66552550	16	15775	5.47058823529412
chr5	87955200	87990600	16	15700	6.55555555555556
chr6	43967700	44044800	16	13650	20.6218487394958
chr6	151325450	151390150	16	10825	14.6111111111111
chr7	129464450	129521000	16	12325	13.4285714285714
chr7	158595650	158657350	16	17225	16.2439024390244
chr8	91640900	91704850	16	19975	15.8989898989899
chr9	14270775	14401225	16	25675	23.025641025641
chr9	74347800	74384950	16	14325	16.0701754385965
chrX	106912550	107020150	16	16250	20.4222222222222
chrX	114794200	114886825	16	24725	11.953488372093
chrX	136629925	136673450	16	21325	14.969696969697
chr1	933600	976100	15	12800	15.4838709677419
chr1	11708550	11768175	15	15625	12.9433962264151
chr1	36765725	36867575	15	21400	11.5402298850575
chr1	45768575	45827300	15	16000	9.77922077922078
chr1	222134775	222161200	15	11275	13.2340425531915
chr1	223887850	223936975	15	13950	13.3142857142857
chr1	243876450	243911025	15	7850	17.375
chr10	21761950	21824925	15	34300	9.03954802259887
chr10	22893875	22937825	15	12425	13.25
chr10	71598450	71636700	15	7500	18.969696969697
chr10	74055600	74124600	15	16000	11.65
chr10	133793175	133825200	15	9350	10.6857142857143
chr11	77158900	77191150	15	17675	6.58064516129032
chr11	128555650	128605975	15	12625	15.6190476190476
chr12	76327125	76380100	15	13575	20.7058823529412
chr12	109178125	109253325	15	21575	15.859649122807
chr13	41211900	41257200	15	18650	11.1351351351351
chr13	51720425	51751925	15	15050	7.83333333333333
chr17	67410450	67489075	15	13150	20.1666666666667
chr18	4106225	4158050	15	13050	12.3037974683544
chr18	11751550	11860475	15	18325	15.7446808510638
chr2	65577325	65666050	15	17275	19.28
chr2	188369000	188440900	15	14100	12.6511627906977
chr20	303050	363325	15	13025	18.8181818181818
chr20	10599250	10656200	15	19700	9.36
chr20	30249625	30329000	15	23775	16.0289855072464
chr20	35447975	35493550	15	10375	14.2456140350877
chr20	60924975	60982800	15	22975	14.0571428571429
chr22	25346050	25409425	15	14150	8.25
chr22	40571650	40620875	15	15125	19.2916666666667
chr3	134027425	134100750	15	27775	9.1578947368421
chr3	197236725	197307550	15	9900	20.8358208955224
chr4	113649625	113697250	15	17300	17.7333333333333
chr4	129715075	129784675	15	14150	18.4651162790698
chr4	154386725	154460300	15	15700	15.2162162162162
chr5	118787750	118819175	15	9725	16.7916666666667
chr5	147238225	147262875	15	13925	14.5925925925926
chr6	33215825	33313000	15	22850	15.4814814814815
chr7	1552750	1619875	15	14300	16.8
chr7	22588875	22641775	15	12450	15.0333333333333
chr7	150062900	150125200	15	22925	16.1538461538462
chr7	151105650	151218150	15	17300	17.7333333333333
chr8	130946250	131012675	15	10675	19.1472868217054
chr8	132915550	133000075	15	12000	15.4285714285714
chr1	36600700	36653900	14	13300	17.6756756756757
chr1	41823675	41849425	14	8250	8.8125
chr1	149783100	149914275	14	22125	15.1518987341772
chr1	153892900	153965650	14	21400	15.2110091743119
chr1	165796275	165869050	14	11525	18.5283018867925
chr1	178219275	178269750	14	17800	9.61904761904762
chr1	209942750	210014075	14	10275	18.9310344827586
chr1	213070975	213131975	14	16325	13.3008130081301
chr10	3087375	3150275	14	13100	10.45
chr10	8076275	8107700	14	13675	19.5909090909091
chr10	22604650	22634875	14	8350	17.6
chr10	53778525	53805900	14	12375	12.1791044776119
chr11	67349175	67398850	14	12925	11.1803278688525
chr11	113717925	113755550	14	15175	10.5882352941176
chr11	119177300	119235400	14	15550	14.3058823529412
chr13	51795825	51836325	14	12100	8.86274509803922
chr16	16042825	16091550	14	9700	15.1864406779661
chr16	67427050	67466925	14	9425	16.5142857142857
chr16	69091500	69167600	14	15950	18.6666666666667
chr17	35275800	35307200	14	11375	9.70833333333333
chr17	37295275	37388350	14	12200	16.2736842105263
chr19	39615000	39638375	14	7350	9.21052631578947
chr19	46170950	46234625	14	12050	15.2857142857143
chr19	46267350	46296650	14	11000	8.05128205128205
chr2	1689225	1749225	14	14250	14.5822784810127
chr2	8010975	8040150	14	12725	15.3157894736842
chr2	37383200	37460500	14	23200	13.4820143884892
chr2	200295275	200336175	14	14950	14.7272727272727
chr2	220024700	220176600	14	22500	17.6393442622951
chr2	237067525	237089400	14	12050	3.91666666666667
chr20	49028575	49068175	14	5675	16.8636363636364
chr22	29130250	29219300	14	12475	19.2380952380952
chr22	36845025	36878650	14	9200	11.78125
chr3	11599150	11657925	14	16300	13.9272727272727
chr3	46584300	46649275	14	15950	14.875
chr3	53256400	53322725	14	20200	15.6417910447761
chr3	99978900	99996850	14	8100	8.33333333333333
chr3	191068525	191110950	14	9775	11.2380952380952
chr4	41122050	41169800	14	10800	11.1428571428571
chr4	93188800	93229475	14	13600	13.3030303030303
chr5	126161650	126205325	14	9175	17.8297872340426
chr5	131690725	131834050	14	17250	17.8630136986301
chr6	29589775	29647100	14	22650	15.7777777777778
chr7	92369950	92467000	14	20600	16.2068965517241
chr7	101498550	101527825	14	9650	4.68518518518519
chr8	26429125	26512975	14	19575	16.4955752212389
chr9	2758775	2845225	14	14600	18.9690721649485
chr9	72360500	72380625	14	12450	3.5
chr1	17197700	17253650	13	13175	13.0886075949367
chr1	19767600	19813625	13	12525	14.5666666666667
chr1	150186025	150339725	13	25550	13.952380952381
chr1	223168200	223214975	13	12050	15.3030303030303
chr1	230201825	230250450	13	13125	13.0344827586207
chr10	43889425	43954500	13	19700	10.2706766917293
chr10	74002575	74037475	13	14050	5.15384615384615
chr10	106076875	106113325	13	15675	9.52941176470588
chr11	96450875	96479825	13	8225	12.9166666666667
chr11	118585150	118600000	13	9075	3.88235294117647
chr12	4125000	4142775	13	9050	4.54545454545455
chr12	32253250	32309275	13	12475	14.3673469387755
chr13	30963200	31054025	13	11625	16.8235294117647
chr13	36870500	36930200	13	17225	16.0967741935484
chr14	59796950	59831000	13	6525	17.4285714285714
chr15	89147300	89183175	13	15050	15.2222222222222
chr16	2551050	2588325	13	9650	14.44
chr16	31453875	31541500	13	12975	16.5168539325843
chr17	72732450	72773375	13	13725	13.7460317460317
chr18	12819850	12886175	13	10100	17.6969696969697
chr19	3025150	3063075	13	7850	12.6666666666667
chr19	7545500	7606475	13	9250	15.6585365853659
chr19	10981100	11005075	13	11725	4.13186813186813
chr19	59025050	59087675	13	18675	14.6046511627907
chr2	17699075	17739525	13	13950	12.8648648648649
chr2	75060625	75095550	13	8725	12.5161290322581
chr20	31032775	31086200	13	12125	15.3793103448276
chr22	18914225	18936275	13	9475	12.5490196078431
chr22	43380525	43412050	13	9350	10.5925925925926
chr3	5227875	5262150	13	10525	12.1666666666667
chr3	42622550	42696875	13	17625	16.9369369369369
chr3	45714050	45744800	13	10375	16.5833333333333
chr3	51975050	52040650	13	12850	17.875
chr3	99594225	99649125	13	11275	14.9756097560976
chr3	120135725	120190100	13	11800	11.1267605633803
chr4	6634850	6734875	13	13150	15.4084507042254
chr4	170146225	170193100	13	12175	14.72
chr5	140344850	140431325	13	14425	14.4347826086957
chr6	1604450	1625550	13	6050	14.72
chr6	31105525	31143650	13	12275	17.3548387096774
chr6	33358375	33402250	13	17025	11.1929824561404
chr6	91144950	91213450	13	9150	16.5263157894737
chr7	2535300	2599350	13	14475	17.9807692307692
chr7	55601400	55641725	13	11825	10.9302325581395
chr7	99745775	99779850	13	8700	15.3636363636364
chr7	104571450	104658550	13	18700	17.6410256410256
chr8	27167025	27220400	13	8975	14.75
chr8	68604600	68658900	13	13100	17.3170731707317
chr8	68862250	68884875	13	10250	5.10344827586207
chr8	118942675	118993325	13	12775	9.30817610062893
chrX	67867075	67929600	13	12475	14.2307692307692
chrX	110754900	110800225	13	12725	9.78571428571429
chr1	3526350	3569900	12	7350	15.6279069767442
chr1	17746125	17804325	12	14750	12.84
chr1	35999775	36044300	12	12175	6.42857142857143
chr1	52082725	52127325	12	8600	13.5
chr1	91183200	91196575	12	5525	8.96774193548387
chr1	120183125	120258525	12	12225	14.2043795620438
chr1	160599525	160645475	12	12175	13.4520547945205
chr1	203109775	203156375	12	7575	16.3448275862069
chr10	14595800	14630725	12	6325	16.3055555555556
chr10	17217650	17275875	12	15250	12.1437908496732
chr10	92564275	92577250	12	7300	2.27586206896552
chr11	73018050	73053875	12	8850	12.1739130434783
chr11	76474950	76510800	12	11375	9.40540540540541
chr12	46942225	46957000	12	6950	5.33333333333333
chr12	58130450	58177325	12	10000	12.6666666666667
chr13	56226750	56248975	12	11075	11.2413793103448
chr13	99211750	99234775	12	8775	8.06060606060606
chr14	21492425	21575700	12	17775	13.2272727272727
chr14	50048425	50103250	12	13850	11.8604651162791
chr14	96413200	96448000	12	9625	9.85714285714286
chr15	77892025	77927725	12	8800	9.26666666666667
chr15	93177300	93211150	12	11875	7.20408163265306
chr16	67184025	67233900	12	12375	8.94339622641509
chr16	85027900	85063700	12	9300	13.9047619047619
chr17	55145300	55186175	12	9275	14.0540540540541
chr19	6056475	6111125	12	10850	13.4166666666667
chr19	6717825	6773750	12	16800	13.2105263157895
chr2	20757150	20800400	12	8200	14.3809523809524
chr2	26972300	26992700	12	9175	4.31884057971014
chr2	33802575	33839325	12	7900	13.9310344827586
chr2	175190375	175209125	12	9375	8
chr2	201167300	201189275	12	14750	2.08333333333333
chr2	201935500	202023250	12	15825	14.4453781512605
chr2	241373125	241397850	12	5750	15.536231884058
chr3	115484900	115525775	12	12425	9.77611940298507
chr3	159557450	159601375	12	12675	8.92134831460674
chr3	162429875	162461175	12	13625	9.9375
chr4	6941950	6994500	12	11325	14.4761904761905
chr4	16892025	16922000	12	12450	10.1176470588235
chr5	42985350	43123275	12	22150	14.5625
chr5	140018425	140105700	12	10875	14.2772277227723
chr5	171381025	171414375	12	8275	12.3157894736842
chr5	177539875	177581525	12	14000	13.7540983606557
chr6	33575025	33602425	12	9975	10.962962962963
chr6	34191050	34217400	12	16675	2.65
chr6	39171200	39200325	12	8850	15.2820512820513
chr6	99271625	99296525	12	9400	8.47457627118644
chr6	114740325	114752250	12	8500	1.32142857142857
chr7	22737025	22768175	12	12550	13.7333333333333
chr7	42250175	42278975	12	13475	7.88888888888889
chr7	73236700	73266425	12	9200	10.6428571428571
chr9	16795000	16829425	12	9750	9.66666666666667
chr9	35069875	35117525	12	14400	9.21538461538461
chr9	117129225	117161200	12	13750	5.7979797979798
chr9	136700850	136758425	12	8850	15.9452054794521
chr9	140557625	140577350	12	11725	4.52631578947368
chrX	68326775	68385850	12	10575	15.734375
chrX	91354550	91366700	12	8200	4.22222222222222
chrX	93950075	93962125	12	9125	2
chrX	114912975	114931475	12	10825	1.96491228070175
chr1	32392200	32422325	11	12400	5.792
chr1	33428375	33462950	11	7775	9.23333333333333
chr1	63759800	63796350	11	13300	8.10309278350515
chr1	160310375	160381575	11	16750	12.2739726027397
chr1	184005025	184038100	11	9750	6.21153846153846
chr1	207193150	207227200	11	12750	7.38202247191011
chr1	244485700	244532925	11	10425	12.969696969697
chr1	249112975	249168450	11	10700	9.98305084745763
chr10	97219025	97241575	11	7425	5.84
chr11	11995275	12015975	11	5900	10.1081081081081
chr11	30566525	30608775	11	9125	10.4113475177305
chr11	59304825	59333875	11	11050	6.5
chr11	68775475	68818850	11	12375	10.0617283950617
chr11	124609325	124640550	11	8275	14.5714285714286
chr13	56684725	56696750	11	4750	6.52631578947368
chr13	93867125	93902425	11	13500	13.2
chr14	38656200	38678975	11	10250	6.46464646464646
chr14	42065175	42080575	11	12850	1.6551724137931
chr14	53294500	53345325	11	13050	7.35
chr14	65435650	65473575	11	7000	10.6933333333333
chr14	71107425	71133250	11	12050	6
chr14	93499025	93527000	11	8175	8.72727272727273
chr14	105937200	105965875	11	9250	14.6
chr15	68497875	68574700	11	15850	13.4709677419355
chr15	101602675	101629525	11	10150	9.92
chr16	88821725	88839750	11	5050	12.2608695652174
chr19	18654575	18722325	11	10850	11.6451612903226
chr2	74404900	74433750	11	8050	12
chr2	100090100	100107250	11	6525	13.2941176470588
chr2	105458725	105490275	11	12900	7.93939393939394
chr2	207664950	207679800	11	9450	3.29411764705882
chr2	224794975	224824625	11	9700	7.58139534883721
chr20	57222700	57253050	11	14500	9.29032258064516
chr21	46116825	46132800	11	7100	5.31111111111111
chr22	23560575	23594275	11	10700	11.4857142857143
chr22	39051650	39114325	11	13575	13.5142857142857
chr22	43329250	43361775	11	9600	7.66
chr3	16698525	16740625	11	14425	11.6551724137931
chr3	76083975	76121375	11	13575	14.3777777777778
chr3	112012375	112059850	11	11900	13.4594594594595
chr3	140769525	140803700	11	10900	14.5263157894737
chr4	16818650	16850275	11	8625	7.63414634146341
chr4	140999325	141020025	11	8400	6.43478260869565
chr4	187590400	187650600	11	16050	11.3636363636364
chr5	77791000	77844225	11	8550	12.64
chr5	92905825	92921850	11	7375	4.5
chr5	116273575	116290025	11	8225	7.76190476190476
chr5	179481400	179518300	11	11800	7.46987951807229
chr6	6686525	6700775	11	7000	3.6
chr6	126021350	126076425	11	12650	11.7942386831276
chr7	7215150	7261425	11	14375	11.0512820512821
chr7	70158300	70176175	11	10625	11.4285714285714
chr7	109229925	109241100	11	7675	1.55555555555556
chr7	121939700	121970900	11	6950	13.044776119403
chr9	673400	709425	11	10625	14.1818181818182
chr9	79627075	79654475	11	8425	8.51162790697674
chr9	85494950	85509025	11	10050	1.94871794871795
chr9	99976025	100002075	11	10375	5.12280701754386
chr9	112857100	112895725	11	11525	10.5882352941176
chrX	39612275	39642050	11	9675	13
chrX	107967475	107981225	11	7550	8.89655172413793
chr1	28558600	28594025	10	11675	7.77777777777778
chr1	33592275	33630225	10	6950	10.4
chr1	73445125	73476100	10	7925	11.8
chr1	199997650	200019675	10	12825	2.69306930693069
chr1	206857825	206881625	10	7875	9.875
chr1	207803950	207822925	10	8100	9.05882352941176
chr1	218653025	218673450	10	6500	10.9565217391304
chr1	244602775	244625325	10	7475	8.40909090909091
chr10	22957325	23004350	10	10300	10.5416666666667
chr10	45448400	45497325	10	13475	6.96551724137931
chr10	103573975	103604175	10	8875	7.26436781609195
chr10	112152475	112174700	10	5500	12.44
chr10	118593850	118609800	10	5525	8.87878787878788
chr10	126135725	126159450	10	7200	12.2608695652174
chr11	7593150	7627600	10	8800	7.85
chr11	92040525	92064925	10	8600	11.044776119403
chr11	119554750	119568450	10	5075	9.64705882352941
chr12	65059450	65086300	10	10850	6.35789473684211
chr12	73394250	73404000	10	6975	1.27272727272727
chr12	76098525	76121425	10	6450	12.0357142857143
chr12	79256950	79285525	10	7200	11.9565217391304
chr12	87330575	87340150	10	5425	1.88888888888889
chr12	125388950	125425850	10	16850	10.6666666666667
chr13	54824175	54848150	10	10900	6.06944444444444
chr14	34386250	34429475	10	10575	12.48
chr14	35801100	35837600	10	8450	10.1269841269841
chr14	48721975	48738475	10	12075	2.18867924528302
chr14	54409450	54450175	10	13175	10.3913043478261
chr14	69148800	69162850	10	5025	6.32258064516129
chr15	60651775	60701425	10	21550	8
chr16	70452450	70489300	10	11100	11.5157894736842
chr16	82639275	82689825	10	12975	9.58620689655172
chr16	86587900	86643600	10	13175	10.8558139534884
chr17	2286450	2311150	10	13350	9.92307692307692
chr17	70106975	70123375	10	8550	4.57142857142857
chr17	74693475	74735375	10	13225	9.21951219512195
chr18	33057975	33096225	10	8700	10.4285714285714
chr18	55875875	55898775	10	8525	9.51219512195122
chr18	76733800	76750850	10	9375	8.7741935483871
chr19	39179250	39189800	10	8150	1.68421052631579
chr19	54162275	54173750	10	6625	4.33333333333333
chr2	37879500	37904375	10	12300	7.6504854368932
chr2	127839175	127886575	10	7300	11.568345323741
chr2	235584750	235603175	10	6550	10.16
chr20	12728750	12742900	10	10450	2.3125
chr20	21486125	21503750	10	6725	6.73684210526316
chr20	38895100	38908850	10	9025	2.8
chr20	43965000	44002625	10	16875	8.28235294117647
chr21	40169400	40191900	10	10950	9.8421052631579
chr21	44913825	44942500	10	7025	12.9655172413793
chr22	40867575	40909275	10	8600	11.2584269662921
chr22	45554525	45589050	10	8350	12.8387096774194
chr3	27753825	27771800	10	8025	11.6521739130435
chr3	65982250	66041950	10	9375	11.5
chr3	151984125	152036525	10	11825	11.2463768115942
chr3	183851500	183904900	10	12750	7.82222222222222
chr3	192585250	192611675	10	10325	8.78048780487805
chr3	195612300	195642000	10	11400	4.22459893048128
chr4	14166975	14180625	10	6725	10.4210526315789
chr4	16976925	17008325	10	9100	10.2898550724638
chr4	37978025	38007600	10	11550	3.93939393939394
chr4	79455150	79491100	10	9850	8.98611111111111
chr4	110307300	110363325	10	9150	13.0153846153846
chr4	130943225	130951275	10	6400	0.615384615384615
chr4	139107375	139165275	10	14925	10.2105263157895
chr4	174427675	174451375	10	4950	11.2727272727273
chr4	186027875	186065375	10	7750	12.6904761904762
chr4	187161925	187188575	10	12575	3.48936170212766
chr5	7391650	7402075	10	7000	2.39285714285714
chr5	16702025	16744800	10	17200	7.88679245283019
chr5	76075375	76135175	10	12675	12.1428571428571
chr5	79534125	79554600	10	13000	4.09523809523809
chr5	89824325	89859900	10	9725	9.83157894736842
chr5	138607275	138634450	10	10950	5.712
chr5	139672600	139707650	10	7700	8.47422680412371
chr5	174147325	174163575	10	7450	4.05714285714286
chr6	16669250	16686025	10	3950	7.39130434782609
chr6	20866000	20883000	10	9750	7.35
chr6	44618950	44642825	10	9150	9.31914893617021
chr6	106039125	106057850	10	7400	6.09523809523809
chr6	167636675	167661625	10	15100	3.30232558139535
chr6	170598425	170616700	10	6725	6.83516483516483
chr7	14018725	14038825	10	11750	7.53125
chr7	22841475	22905125	10	20175	8.54945054945055
chr7	24430400	24446200	10	9925	2.51282051282051
chr7	74064000	74079175	10	9775	3.17647058823529
chr7	101571125	101596850	10	9700	13.0588235294118
chr9	12946275	12956625	10	4575	11.6363636363636
chr9	37414825	37487325	10	12725	10.4722222222222
chr9	76693000	76708650	10	8550	3.28205128205128
chr9	79481375	79521600	10	6850	12.8214285714286
chr9	97662525	97691625	10	8950	11.027027027027
chr9	118599425	118618650	10	6825	11.4814814814815
chrX	85247750	85269775	10	6425	11.5625
chrX	113831850	113843575	10	5050	3.31818181818182
chrX	139583200	139608500	10	5450	12
chrX	153084000	153114350	10	10600	8.94444444444444
chr1	8917500	8950350	9	12100	9.4375
chr1	31350200	31382875	9	6625	9.41463414634146
chr1	44965650	45009850	9	10000	8.24657534246575
chr1	53893325	53918175	9	13275	3.52380952380952
chr1	117362700	117429125	9	12675	8.75862068965517
chr1	167674750	167709150	9	8725	11.0862068965517
chr1	226285850	226316125	9	7050	9.29411764705882
chr10	4704675	4734200	9	6850	8.71111111111111
chr10	34466525	34480150	9	4900	7.21739130434783
chr10	77155325	77169825	9	11450	0.65625
chr10	94819900	94835925	9	5450	7.16129032258065
chr10	101279750	101300800	9	6575	7.84615384615385
chr10	114552675	114576825	9	5525	9.46938775510204
chr10	118890725	118899575	9	4925	2.83333333333333
chr11	2398050	2422925	9	7375	8.3943661971831
chr11	3174450	3186900	9	4950	8.23076923076923
chr11	76154400	76170350	9	9425	4.95833333333333
chr12	31644450	31675950	9	11050	5.66153846153846
chr12	47052950	47071650	9	6650	4.47058823529412
chr12	79932200	79952050	9	9250	2.30252100840336
chr12	95576875	95613025	9	15525	7.82222222222222
chr12	109489975	109554225	9	10100	11.152
chr12	124864750	124878400	9	6800	5.64705882352941
chr13	45137650	45154200	9	7400	10.2105263157895
chr13	56145950	56161000	9	8525	2.6
chr13	69768400	69777400	9	4200	4.78048780487805
chr13	87009475	87017850	9	3550	4.81818181818182
chr13	109906400	109928000	9	10175	6.29333333333333
chr13	110431350	110446550	9	6175	8.95652173913044
chr13	113343100	113390150	9	10175	10.8717948717949
chr14	68915075	68944250	9	8250	9.92452830188679
chr14	74761375	74829650	9	13375	8.07441860465116
chr14	105131700	105162500	9	13275	5.19480519480519
chr15	23026775	23046625	9	5975	8.6046511627907
chr15	35530525	35548000	9	7200	8.76470588235294
chr15	37385450	37403825	9	10675	7.5
chr15	42220925	42242600	9	5550	8.21739130434783
chr15	59640075	59665925	9	9475	8.76767676767677
chr15	89525675	89547375	9	10325	5.68421052631579
chr15	92483850	92509750	9	6125	9.97058823529412
chr16	19865175	19897000	9	12000	5.16
chr16	54961500	54972675	9	9325	3.08333333333333
chr17	2858250	2868950	9	4200	7.33333333333333
chr17	6898525	6950675	9	11625	6.56934306569343
chr17	20994425	21022975	9	5650	10.3157894736842
chr17	25650825	25681425	9	9875	7.01123595505618
chr17	26644775	26699400	9	12050	10.2407407407407
chr17	72196050	72210775	9	7350	10.2608695652174
chr17	80163350	80196750	9	8800	7.27777777777778
chr17	80816225	80847875	9	6400	8.33333333333333
chr18	24803825	24813500	9	4300	5.65217391304348
chr18	45425225	45499900	9	13200	10.6463878326996
chr18	48554675	48577400	9	8675	7.13725490196078
chr19	16176575	16223600	9	9075	10.0418410041841
chr19	18042375	18064875	9	8425	5.98198198198198
chr2	38300400	38335800	9	13550	6.6
chr2	42160925	42193625	9	8625	9.07826086956522
chr2	63270650	63282900	9	6150	10.1818181818182
chr2	76797200	76809725	9	6800	5.3
chr2	77312725	77323075	9	7925	1.5
chr2	155722050	155731875	9	3775	10.2727272727273
chr2	173396825	173426225	9	11575	9.5
chr2	188532675	188549400	9	6550	7.30434782608696
chr2	227646325	227666600	9	9200	4.75384615384615
chr2	235149875	235167825	9	5550	8.45454545454546
chr20	1782875	1809575	9	6825	10.0298507462687
chr20	22555575	22566150	9	3450	7.38095238095238
chr20	25510800	25532775	9	7325	9.45833333333333
chr20	34673050	34686250	9	5675	9.39393939393939
chr21	46737275	46751875	9	5675	5.02325581395349
chr22	22274900	22307225	9	7175	10.25
chr22	33446525	33459275	9	6425	3.66666666666667
chr22	34228125	34250200	9	8825	4.42857142857143
chr22	38784000	38797675	9	7650	7.15789473684211
chr3	33466525	33489775	9	9425	2.48543689320388
chr3	124531325	124570150	9	8800	7.62121212121212
chr3	141106350	141133775	9	9800	6.07142857142857
chr3	176032275	176048800	9	12200	9.53333333333333
chr3	184279650	184303025	9	5350	10.1621621621622
chr4	15678925	15704975	9	11100	10.1153846153846
chr4	24501800	24513725	9	6150	2.47761194029851
chr4	74847125	74865100	9	6425	10.027397260274
chr4	126267225	126281650	9	3950	9.38461538461539
chr4	138431600	138467100	9	13800	4.53658536585366
chr4	153617900	153631675	9	6300	3.57377049180328
chr4	167635300	167644375	9	6400	3.04761904761905
chr4	185563575	185573350	9	7700	2.1
chr4	186730250	186769375	9	12100	8.74074074074074
chr5	3591550	3607100	9	3800	11.0769230769231
chr5	18665875	18676950	9	6700	2.58823529411765
chr5	25438125	25451475	9	9700	2.68965517241379
chr5	81045075	81055600	9	6225	2.47368421052632
chr5	98087800	98112375	9	10800	9.69444444444444
chr5	122421800	122435675	9	4525	8.71428571428571
chr5	158521775	158532850	9	4475	6.05
chr5	159687475	159743675	9	11400	10.1071428571429
chr6	5996275	6009625	9	5900	3.27868852459016
chr6	33160400	33181975	9	8325	4.20183486238532
chr6	35991975	36002525	9	4875	5.41176470588235
chr6	74224600	74296700	9	19350	9.39518900343643
chr6	134372975	134396175	9	6825	8.86666666666667
chr6	155569075	155603450	9	7675	5.82178217821782
chr6	158162725	158189525	9	8675	10.6478873239437
chr7	25889000	25902875	9	9075	2.25
chr7	41735425	41751375	9	7875	8.36
chr7	79756975	79781250	9	6725	9.95918367346939
chr7	93267100	93276425	9	6950	0.979591836734694
chr7	124894775	124906025	9	7575	2.04444444444444
chr7	129412025	129425975	9	6100	8.75
chr7	143058025	143082675	9	8500	9.66037735849057
chr7	150014750	150039475	9	7375	6.87719298245614
chr8	484425	496325	9	4875	5.28
chr8	12979200	12991725	9	6725	9.76470588235294
chr8	28347275	28376200	9	9425	9.35384615384615
chr8	54923625	54947800	9	10100	10.5263157894737
chr8	98768825	98817425	9	12175	10.1797752808989
chr8	146011025	146026825	9	13150	0.754716981132076
chr9	80328975	80336525	9	5875	1.42857142857143
chr9	118225150	118242750	9	8500	8.6551724137931
chr9	126117525	126124275	9	5075	1.64705882352941
chrX	97825250	97833075	9	4650	7.89473684210526
chrX	124520750	124531825	9	7475	2.69565217391304
chr1	2243200	2254375	8	4150	8.66666666666667
chr1	8758275	8779175	8	9050	4.07766990291262
chr1	46751525	46787175	8	11275	8.11764705882353
chr1	65883175	65900450	8	10525	4
chr1	70818675	70840125	8	5875	7.65853658536585
chr1	75595650	75603275	8	3800	7.75
chr1	113447375	113456775	8	6575	6.57142857142857
chr1	180198275	180209525	8	5475	5.76470588235294
chr1	208404850	208418700	8	6700	3.77215189873418
chr10	20496675	20505400	8	3625	5.36666666666667
chr10	73595575	73621250	8	7000	8.10958904109589
chr10	91086500	91112850	8	9575	4.19178082191781
chr10	98490875	98501125	8	4575	8.17391304347826
chr10	100992000	100996825	8	3375	2.41666666666667
chr10	102789875	102827725	8	9625	8.12121212121212
chr10	105279675	105287775	8	3550	8.44444444444444
chr10	134209250	134235750	8	7550	5.88429752066116
chr11	67885275	67896950	8	8725	2.24
chr11	118476000	118506625	8	13575	4.03921568627451
chr11	125305175	125328350	8	6350	5.66666666666667
chr12	12952200	12976775	8	4600	7.11538461538461
chr12	13347325	13365125	8	8950	4.55555555555556
chr12	19337175	19353725	8	8200	7.37931034482759
chr12	79802000	79818500	8	5400	5.62068965517241
chr12	98883875	98911850	8	10775	8.71264367816092
chr12	112543050	112564400	8	8475	4.91666666666667
chr12	113658400	113684875	8	8900	4.61538461538461
chr12	125668025	125679225	8	4925	6.61538461538461
chr13	101139875	101174200	8	7650	9.23076923076923
chr13	101766925	101774600	8	5750	1.125
chr13	111853600	111871925	8	9775	2.41610738255034
chr13	114877225	114898475	8	8600	7.96875
chr14	20795275	20812700	8	6300	5.55555555555556
chr14	41984650	41995200	8	3275	6.61538461538461
chr14	84965075	84973250	8	6350	1.29411764705882
chr14	95234675	95247400	8	5125	5.75
chr15	31653175	31669625	8	6175	5.10810810810811
chr15	53075875	53098800	8	6175	6.63448275862069
chr15	68125375	68137100	8	7025	2.125
chr15	70373725	70404625	8	13600	8.82608695652174
chr15	76627550	76639950	8	6575	2.68235294117647
chr15	81246300	81295050	8	10425	8.2156862745098
chr16	11034725	11044200	8	5900	1.80645161290323
chr16	27324500	27342625	8	9100	4.61538461538461
chr16	54315500	54325750	8	6325	2.25925925925926
chr17	2770975	2789150	8	6750	7.53846153846154
chr17	14200600	14214125	8	8100	3.96363636363636
chr17	26367700	26383500	8	4100	9.1
chr17	30602025	30638275	8	7175	7.808
chr17	42384825	42404625	8	6725	7.26315789473684
chr17	64527750	64563825	8	8625	8.08759124087591
chr17	77805950	77819525	8	6075	6.19354838709677
chr18	3256475	3269600	8	5925	8.96551724137931
chr18	29388475	29408250	8	7650	4.77586206896552
chr18	46353550	46399800	8	10075	8.56756756756757
chr19	5949000	5978750	8	8850	4.76923076923077
chr19	13123375	13135550	8	6250	6.72
chr2	284150	290250	8	2975	3.21739130434783
chr2	28829475	28848775	8	5475	7.51724137931035
chr2	44393475	44411500	8	6875	9.09090909090909
chr2	58654475	58663750	8	4725	2.8
chr2	64865000	64882375	8	8600	2.08108108108108
chr2	97522725	97557450	8	9550	6.58
chr2	110362525	110374025	8	7075	5.08333333333333
chr2	161061550	161086225	8	7000	8.29565217391304
chr2	210160950	210171000	8	6225	1.6
chr2	211034275	211046800	8	5275	6.35483870967742
chr2	239329275	239348950	8	5200	6.59090909090909
chr2	241497575	241508625	8	5450	4.90566037735849
chr20	20343200	20353575	8	6225	2.0952380952381
chr20	32250700	32274975	8	8125	7
chr20	35082925	35101925	8	8000	8.84444444444444
chr20	37227425	37237600	8	4725	4.19047619047619
chr20	55199325	55213225	8	12425	0.218068535825545
chr20	57452400	57476550	8	14300	2.5982905982906
chr21	43171950	43199500	8	7575	8.57971014492754
chr21	46706450	46729550	8	6475	6.54901960784314
chr22	19157025	19167450	8	6875	1.12765957446809
chr22	20226375	20233925	8	3300	4.31578947368421
chr22	26866950	26889650	8	5500	8.65
chr22	40390475	40406400	8	8375	5.73170731707317
chr22	41065375	41086500	8	5500	8.83333333333333
chr22	50339450	50364475	8	6875	9.23333333333333
chr3	12697750	12716800	8	5450	6.13793103448276
chr3	85007250	85018250	8	6450	7.33333333333333
chr3	124489275	124511025	8	4825	8.30769230769231
chr3	138542550	138599150	8	10300	8.89855072463768
chr3	138654625	138669625	8	6825	6.8
chr3	148906450	148918025	8	6950	8.26666666666667
chr3	149084325	149106625	8	10225	4.12903225806452
chr3	169376150	169387375	8	5875	6.0377358490566
chr3	195532150	195539000	8	4300	3.78947368421053
chr4	10097400	10120450	8	8525	7.88888888888889
chr4	26298525	26333075	8	10650	9.17880794701987
chr4	31995225	32005575	8	3975	5.61538461538461
chr4	56036000	56054175	8	7225	6.92307692307692
chr4	116893550	116902825	8	5350	4.82352941176471
chr4	120912200	120921875	8	4000	7.9375
chr4	144256650	144282775	8	10025	5.13888888888889
chr4	185303400	185330450	8	10425	7.84313725490196
chr5	1881825	1887775	8	4825	0.758620689655172
chr5	7260850	7270500	8	5275	7.90476190476191
chr5	12662000	12672575	8	7850	1.87096774193548
chr5	16889675	16901675	8	5050	5.48148148148148
chr5	37834775	37848650	8	5600	8.96551724137931
chr5	53290150	53318775	8	12025	4.26582278481013
chr5	72731575	72747800	8	5700	5.83720930232558
chr5	80251675	80264025	8	6800	4.22727272727273
chr5	87531425	87565575	8	9175	8.56
chr5	87683300	87694475	8	8575	1.06382978723404
chr5	106309900	106322300	8	9400	4.09090909090909
chr5	107889700	107901150	8	3750	9.17391304347826
chr5	123137325	123151650	8	7650	2.82666666666667
chr5	123637125	123648075	8	4750	4.48780487804878
chr5	139620675	139641675	8	5825	8.41860465116279
chr5	142775175	142785725	8	7775	0.857142857142857
chr5	170186700	170195825	8	4675	4.8
chr6	674725	712000	8	10675	6.01851851851852
chr6	1382350	1393850	8	4650	7.38888888888889
chr6	11194400	11210700	8	6550	2.86075949367089
chr6	17928625	17940950	8	4200	7.05714285714286
chr6	94538025	94547000	8	6250	1.57446808510638
chr6	99074675	99090725	8	5150	5.62790697674419
chr6	121751400	121767875	8	13450	1.42105263157895
chr6	129810450	129824400	8	6600	3.94782608695652
chr6	137810050	137819550	8	3350	6.11111111111111
chr6	144929875	144939100	8	4525	3.27868852459016
chr6	149637525	149658750	8	6250	8.85714285714286
chr6	160659475	160675800	8	4825	7.9
chr7	552825	562525	8	8575	0.385542168674699
chr7	73684175	73709275	8	7700	7.78378378378378
chr7	92312625	92328150	8	4675	8.30588235294118
chr7	99677650	99728700	8	13950	5.7027027027027
chr7	101017200	101046525	8	5300	8.6875
chr7	140147425	140185900	8	11600	9.21052631578947
chr8	838750	859125	8	6200	7.59375
chr8	6556800	6591125	8	6575	8.3921568627451
chr8	8145925	8192250	8	7325	7.92125984251969
chr8	9114275	9129550	8	6500	3.55725190839695
chr8	10587050	10592350	8	3050	2.06896551724138
chr8	11559875	11578625	8	6875	3.66216216216216
chr8	11658175	11671700	8	9425	4.47826086956522
chr8	25036975	25056775	8	7400	5.93258426966292
chr8	28551875	28572375	8	14025	2.13756613756614
chr8	41907075	41912875	8	3825	1.68181818181818
chr8	65280800	65291350	8	7325	3.95555555555556
chr8	73909850	73924525	8	8300	4.48148148148148
chr8	77585250	77620325	8	10900	8.57142857142857
chr8	97557400	97564875	8	2750	8.11111111111111
chr8	114444175	114451025	8	4650	2.36842105263158
chr8	129623675	129631600	8	3175	3.71428571428571
chr8	145047425	145065400	8	5950	7.01010101010101
chr8	145979800	145994350	8	6700	5.11111111111111
chr9	16703850	16730500	8	12600	4.37037037037037
chr9	21549350	21592950	8	8825	7.33734939759036
chr9	37026200	37054125	8	6800	7.07428571428571
chr9	80197775	80222225	8	9500	7.86086956521739
chr9	90992825	91006575	8	5875	6.51282051282051
chr9	97766100	97787900	8	7550	6.90196078431373
chr9	102573575	102591325	8	7300	6.48780487804878
chr9	111860350	111883900	8	7450	8.14285714285714
chr9	135989575	136011300	8	6925	6.84126984126984
chr9	138979075	138987950	8	5550	2.60606060606061
chrX	184525	200900	8	5975	8.07407407407407
chrX	10711500	10738475	8	7925	9.01408450704225
chrX	46430800	46448650	8	8625	2.83823529411765
chrX	47050175	47058650	8	6825	0.705882352941177
chrX	65852825	65859525	8	4375	4.2
chrX	86933775	86944050	8	6425	5.21428571428571
chrX	94337950	94351650	8	6800	7.61904761904762
chrX	100932750	100944500	8	3800	9.04761904761905
chrX	113696600	113708075	8	6575	2.95384615384615
chrX	133929450	133945100	8	6975	3.50724637681159
chrX	149727175	149744475	8	8550	4.85714285714286
chr1	2475125	2480725	7	3575	3.47826086956522
chr1	12218150	12235900	7	3725	6.8
chr1	15056050	15070525	7	6975	2.95172413793103
chr1	28827825	28848575	7	9525	3.87341772151899
chr1	33886600	33900775	7	4775	4.57377049180328
chr1	38889225	38897750	7	6750	0.931506849315068
chr1	54408925	54424100	7	4700	7
chr1	61508775	61523925	7	6725	5.79310344827586
chr1	90274275	90310025	7	9800	6.31205673758865
chr1	113241250	113259000	7	9950	2.1038961038961
chr1	116174625	116202975	7	9750	5.68421052631579
chr1	119868600	119886100	7	7900	3.60583941605839
chr1	156861825	156868900	7	5575	0.6
chr1	200623625	200644575	7	5550	6.17142857142857
chr1	232755125	232766800	7	5450	6.07843137254902
chr10	34709200	34717350	7	3975	3.32432432432432
chr10	35925950	35933175	7	5425	2.45454545454545
chr10	63796425	63811500	7	6425	7.14754098360656
chr10	70311825	70326225	7	6625	4.58
chr10	79788475	79801950	7	9250	1.45454545454545
chr10	101736125	101744650	7	3500	7.4
chr10	106398800	106402550	7	2775	0.761904761904762
chr10	116382400	116395150	7	6250	3.4962962962963
chr10	124892250	124899700	7	3700	3.52380952380952
chr10	134133875	134150975	7	4925	5.34
chr10	134957675	134975400	7	5050	5.30434782608696
chr11	9921350	9945950	7	8125	5.15178571428571
chr11	46925150	46942875	7	8300	3.82142857142857
chr11	58690525	58697350	7	3350	6.13793103448276
chr11	67770700	67782400	7	4425	5.08235294117647
chr11	67795225	67808525	7	6125	5
chr11	69249550	69264625	7	5475	5.25
chr11	88032575	88047175	7	8800	1.98802395209581
chr11	121162600	121171900	7	6475	1.48
chr11	133816300	133827875	7	5500	2.79487179487179
chr12	8833225	8853175	7	8700	6.20588235294118
chr12	11756700	11766050	7	4925	5.64285714285714
chr12	59309500	59320000	7	5275	2.7843137254902
chr12	59715400	59730775	7	6925	5.12087912087912
chr12	102216200	102225225	7	4850	2.74358974358974
chr13	48571750	48583925	7	6100	7.02325581395349
chr13	80054875	80067850	7	7000	3.35714285714286
chr13	95354875	95366675	7	9425	5.04
chr13	99127425	99149500	7	8575	2.73626373626374
chr14	56045525	56077100	7	7975	6.42666666666667
chr14	57361025	57372675	7	5950	2.21739130434783
chr14	65003500	65017425	7	4525	4.95652173913043
chr14	65694000	65705875	7	3500	7.42857142857143
chr14	68395550	68411600	7	5900	6.79166666666667
chr14	70099600	70128150	7	6225	7.11538461538461
chr14	73694825	73713150	7	4675	7.38028169014085
chr14	75033150	75047275	7	4975	5.43529411764706
chr14	77769200	77809625	7	12775	4.328125
chr14	100680075	100712900	7	9775	6.15873015873016
chr15	33142175	33160125	7	5775	7.57894736842105
chr15	61517600	61522125	7	3525	1
chr15	69366150	69386225	7	8725	5.74418604651163
chr15	74493075	74520950	7	10875	5.62962962962963
chr15	75742250	75755525	7	7750	2.83606557377049
chr16	2245700	2266425	7	4850	6.96470588235294
chr16	9763275	9777000	7	10675	2.11111111111111
chr16	18796925	18818475	7	10550	7.29166666666667
chr17	3791200	3797525	7	4350	2.25
chr17	5184900	5193300	7	4850	2.53333333333333
chr17	58449050	58470925	7	11150	6.10687022900763
chr17	62769825	62778325	7	5025	5.88235294117647
chr17	72422975	72452100	7	10125	4.8955223880597
chr18	19745100	19757400	7	6725	3.11475409836066
chr18	40316050	40327100	7	9950	0.307692307692308
chr18	55094600	55105675	7	6700	1.06382978723404
chr18	56510375	56536750	7	17050	2.76666666666667
chr19	5123525	5132800	7	6950	1.1685393258427
chr19	9894675	9904325	7	5000	2.51282051282051
chr19	36230775	36249825	7	8125	3.22222222222222
chr19	45091400	45098700	7	2425	7.6
chr19	56616725	56633600	7	7450	4
chr2	19556525	19562850	7	2475	6.15384615384615
chr2	42268075	42282075	7	8525	3.12962962962963
chr2	44352625	44371025	7	8000	3.63218390804598
chr2	45227600	45241825	7	5475	3.64102564102564
chr2	72369875	72377100	7	4200	2.71428571428571
chr2	88923825	88931675	7	5675	0.740740740740741
chr2	97192925	97204925	7	4200	6.73170731707317
chr2	118030425	118038200	7	2625	7.23076923076923
chr2	174982275	174990700	7	5675	1.51111111111111
chr2	188841125	188860375	7	5825	5.36065573770492
chr2	190073550	190083725	7	6875	2.5625
chr2	202561200	202565925	7	2775	1.33333333333333
chr2	216972250	216980500	7	5350	2.5
chr2	231576925	231588400	7	5575	2.14814814814815
chr2	236566550	236580625	7	5600	7.18367346938776
chr20	6744050	6751575	7	4500	3.62162162162162
chr20	13336150	13344500	7	4100	5
chr20	23329350	23343900	7	7775	2.62295081967213
chr20	35198000	35221225	7	8750	6.26415094339623
chr20	43149500	43169750	7	7700	7.58024691358025
chr20	50303900	50332375	7	5950	6.74468085106383
chr20	60009600	60024250	7	7975	6.94117647058824
chr22	32020975	32045000	7	6975	5.68674698795181
chr22	41105800	41129250	7	6100	5.82051282051282
chr22	42460850	42487575	7	7300	5.45038167938931
chr3	25460625	25472175	7	6175	4.59259259259259
chr3	32432825	32463025	7	6800	6.52525252525253
chr3	45675800	45689175	7	4750	4.89655172413793
chr3	52079425	52092100	7	7150	2.21621621621622
chr3	54667400	54677900	7	8175	1.50819672131148
chr3	104154075	104165350	7	6225	3.36
chr3	110788825	110807425	7	6950	6.68181818181818
chr3	111570125	111593375	7	6475	7.44444444444444
chr3	115118250	115124250	7	2700	4.75
chr3	137479350	137491050	7	7750	3.95454545454545
chr3	147647975	147664700	7	6425	5.02127659574468
chr3	187453725	187468775	7	12600	0.891891891891892
chr3	187980500	187990875	7	7275	1.5
chr4	2839350	2870550	7	8225	7.525
chr4	55083850	55100525	7	8200	4.01333333333333
chr4	74963925	74983500	7	6150	5
chr4	98414075	98426600	7	5275	6.53333333333333
chr4	99436375	99444575	7	3950	3.26530612244898
chr4	113554850	113578325	7	14675	5
chr4	120125750	120136250	7	6350	5.67441860465116
chr4	133412225	133418425	7	5200	0.465116279069767
chr4	134181875	134196925	7	8825	1.91578947368421
chr4	140729600	140755600	7	6725	6
chr4	141655700	141664975	7	4000	3.9375
chr4	153847175	153878700	7	9475	6.08974358974359
chr4	157860750	157871200	7	3900	4.39024390243902
chr5	2743550	2757575	7	9275	1.77647058823529
chr5	12321525	12337300	7	8650	4.23655913978495
chr5	19766525	19771650	7	3050	2.26315789473684
chr5	68785075	68799800	7	8825	1.77272727272727
chr5	120032275	120043275	7	8050	1.38461538461538
chr5	166720875	166733850	7	8250	4.44444444444444
chr5	167715625	167729325	7	4850	4.16393442622951
chr6	3409000	3427375	7	7450	6.17391304347826
chr6	24910175	24936700	7	6600	7
chr6	24978100	25007325	7	9775	6.6875
chr6	29716200	29728550	7	4425	5.86666666666667
chr6	36628425	36651400	7	9150	4.13186813186813
chr6	47188825	47211500	7	4775	7.36708860759494
chr6	77264700	77274500	7	4550	4.29166666666667
chr6	85471925	85484575	7	6000	3.2
chr6	86158925	86174750	7	4475	6
chr6	91377725	91388675	7	7425	2.96296296296296
chr6	111573325	111582250	7	4550	6.21052631578947
chr6	132220825	132229600	7	6025	2.88888888888889
chr6	139291975	139309950	7	6375	6.78260869565217
chr6	144963625	144982975	7	8425	3.63157894736842
chr6	151176825	151204025	7	7800	5.75182481751825
chr6	163832225	163843800	7	7650	4.8
chr7	2143375	2150725	7	3025	6.84210526315789
chr7	19140775	19159225	7	8475	2.9672131147541
chr7	20152450	20172825	7	15675	1.66666666666667
chr7	26191400	26206725	7	8225	7.38181818181818
chr7	36312400	36331900	7	7450	6.51162790697674
chr7	43679325	43709900	7	11025	4.25531914893617
chr7	44670750	44680500	7	5825	3.2
chr7	55253625	55261300	7	2400	7.6
chr7	70917975	70952350	7	15650	4.93939393939394
chr7	77038600	77058000	7	8125	3.75147928994083
chr7	98721800	98742500	7	6525	6.67796610169492
chr7	100073450	100084875	7	4400	5.04347826086957
chr7	116139050	116183775	7	11875	6.34146341463415
chr7	121512325	121525075	7	5575	5.48717948717949
chr7	121776800	121790950	7	9250	5.62264150943396
chr7	122070000	122090125	7	8400	3.98
chr8	9754375	9766350	7	7850	1.37662337662338
chr8	21644225	21648025	7	2300	1.44827586206897
chr8	27465350	27474675	7	5475	1.6734693877551
chr8	72459575	72471275	7	3875	5.97058823529412
chr8	115291825	115303825	7	7050	3.73684210526316
chr8	128047375	128056600	7	4400	4.17777777777778
chr9	16505325	16522875	7	6900	6.85106382978723
chr9	21986950	22009800	7	6775	5.32307692307692
chr9	27487750	27500300	7	5225	4.86315789473684
chr9	80635650	80648275	7	6150	4.4
chr9	87461175	87478650	7	6150	3.53741496598639
chr9	90112125	90153000	7	7800	7.53571428571429
chr9	95517875	95533775	7	4625	5.64864864864865
chr9	96107825	96117300	7	5225	2.92682926829268
chr9	102901750	102909675	7	5225	1.23595505617978
chr9	124497550	124507550	7	6025	5.31428571428571
chr9	126613600	126630875	7	6475	5.47826086956522
chr9	127019175	127030075	7	6075	2.15929203539823
chr9	132646275	132653275	7	4525	3.5
chr9	138895775	138903775	7	4275	1.89189189189189
chrX	23916550	23926775	7	5250	4.31578947368421
chrX	56790425	56793500	7	2250	0.769230769230769
chrX	73182725	73200150	7	6350	4.92307692307692
chrX	73468275	73483275	7	6650	7
chrX	107615500	107620225	7	2725	2.57142857142857
chrX	129086525	129096000	7	3925	4.14285714285714
chrX	133670950	133692400	7	9975	3.86324786324786
chrX	134078175	134083500	7	3250	1.68
chr1	4710100	4718725	6	3400	5.48717948717949
chr1	6294700	6306850	6	7300	1.10526315789474
chr1	11785425	11798025	6	4475	5.73913043478261
chr1	14919575	14929050	6	4725	2.27868852459016
chr1	17337000	17343300	6	3975	4.375
chr1	32224750	32231725	6	5100	2.25806451612903
chr1	37913975	37921375	6	3000	3.51020408163265
chr1	40442125	40447900	6	3025	4
chr1	60134850	60144950	6	5925	1.77272727272727
chr1	92948100	92952800	6	3650	1.9047619047619
chr1	109617825	109643950	6	6900	5.48936170212766
chr1	193073250	193092650	6	7000	3.7719298245614
chr1	221886250	221899800	6	7275	4.13513513513514
chr1	226397900	226412250	6	5575	3.9375
chr1	230558050	230565125	6	5025	2
chr1	233424725	233431875	6	6225	0.315789473684211
chr1	242372375	242377000	6	2125	3.56521739130435
chr1	247457775	247462900	6	4150	1.04166666666667
chr10	6836225	6845925	6	5525	3.9
chr10	11135975	11138800	6	1675	1.68421052631579
chr10	18938775	18957700	6	8025	3.59139784946237
chr10	26502225	26507300	6	3750	2.9
chr10	28030150	28035650	6	4375	0.785714285714286
chr10	28957175	28979825	6	9875	5.20792079207921
chr10	60024200	60030500	6	5475	0.923076923076923
chr10	74531725	74554775	6	8000	5.77622377622378
chr10	92055025	92062825	6	4750	2.95238095238095
chr10	106010700	106029550	6	7275	5.36
chr10	116274975	116287225	6	5200	4.68
chr10	130336275	130342650	6	3200	5.66666666666667
chr11	2712425	2722350	6	4800	2.39316239316239
chr11	9775275	9788050	6	4800	4.28571428571429
chr11	114186400	114191200	6	2775	2.29268292682927
chr11	115091975	115098875	6	4950	3.88235294117647
chr11	125941700	125954350	6	4500	5.21276595744681
chr11	131981525	131996900	6	4150	5.63829787234043
chr12	11801450	11811000	6	5550	4.09090909090909
chr12	26265150	26280350	6	7700	3.37333333333333
chr12	26820175	26853625	6	7900	5.29230769230769
chr12	28119200	28129225	6	6575	1.44578313253012
chr12	31467700	31480325	6	10225	1.71428571428571
chr12	32163650	32170600	6	3000	2.6530612244898
chr12	33041825	33054850	6	7150	4.35483870967742
chr12	42875025	42880575	6	5000	0.9
chr12	44152150	44159000	6	2675	4.52173913043478
chr12	48201700	48223500	6	13625	4.65217391304348
chr12	69860325	69870325	6	4150	3.17777777777778
chr12	76050075	76055175	6	3650	0.867924528301887
chr12	92527750	92542000	6	12000	0.653061224489796
chr12	96587550	96593350	6	4775	0.878048780487805
chr12	97952500	97957050	6	3425	0.814814814814815
chr12	124615025	124633500	6	5950	4.58064516129032
chr12	125307600	125319125	6	2775	5.49090909090909
chr12	130642875	130648525	6	3600	4.52173913043478
chr13	68309600	68316450	6	3475	5.02857142857143
chr13	73629650	73638600	6	6375	2.38095238095238
chr13	78489975	78507350	6	5950	5.45695364238411
chr13	91497225	91507350	6	5975	2.08333333333333
chr13	109799900	109813875	6	7550	5.46341463414634
chr14	32544175	32557600	6	6900	5.38461538461539
chr14	38052400	38069625	6	9475	2.31034482758621
chr14	51999550	52014775	6	3800	5.06849315068493
chr14	57260750	57278100	6	11375	1.94029850746269
chr14	75077800	75088275	6	5550	4.40579710144928
chr14	91858975	91866950	6	5700	5
chr14	105481325	105490900	6	4750	2.05263157894737
chr15	43801475	43811125	6	4350	5.70149253731343
chr15	83951500	83957775	6	5450	0.333333333333333
chr15	85143725	85148925	6	4525	0.653061224489796
chr15	89080775	89090575	6	6250	1.3968253968254
chr15	97413075	97422550	6	5250	4.2962962962963
chr15	101738750	101744000	6	2400	4.51851851851852
chr16	2198150	2211100	6	10050	1.2212389380531
chr16	11587150	11595975	6	3675	3.28571428571429
chr16	14395050	14405375	6	8675	0.278260869565217
chr16	14590825	14605175	6	7050	2.71895424836601
chr16	22380275	22387075	6	5475	2
chr16	23153750	23161425	6	3850	2.80645161290323
chr16	31880200	31891925	6	4625	3.25842696629213
chr16	50775175	50779150	6	2575	1.92592592592593
chr16	68674925	68694100	6	5750	4.86206896551724
chr16	74763650	74784250	6	5350	4.75294117647059
chr16	87894125	87909100	6	7025	4.05217391304348
chr17	10080650	10088300	6	3375	5.5
chr17	19843800	19852325	6	3300	4.275
chr17	29024625	29038550	6	6400	5.79411764705882
chr17	33407250	33417325	6	6500	1.83333333333333
chr17	43654325	43662950	6	3925	5.77142857142857
chr17	54669475	54675925	6	5375	0.315789473684211
chr17	63050250	63061350	6	8100	1.01734104046243
chr17	71608500	71613975	6	4650	0.578947368421053
chr17	80452075	80456275	6	2500	2.05882352941176
chr18	905550	909250	6	2625	0.8
chr18	3444925	3469050	6	15175	4.70769230769231
chr18	12271525	12289350	6	5200	4.69811320754717
chr18	18942750	18948650	6	2575	3.11538461538462
chr18	35063450	35070600	6	3150	4.54545454545455
chr18	47924200	47928450	6	2900	1.375
chr18	55853775	55870025	6	5525	5.35593220338983
chr18	56245475	56258425	6	4625	5.46835443037975
chr19	11195975	11207475	6	7950	1.84905660377358
chr19	30015225	30019800	6	2875	4.08333333333333
chr19	30713500	30720250	6	4350	1.58208955223881
chr19	31838575	31847850	6	8150	0.29940119760479
chr19	35486075	35494900	6	5825	2.14545454545455
chr19	52406375	52412900	6	5250	0.813559322033898
chr2	35661050	35668200	6	4275	1.31707317073171
chr2	37188625	37195725	6	5775	0.490566037735849
chr2	37570000	37577425	6	3650	3.01204819277108
chr2	42768775	42782300	6	5075	4.25
chr2	52562075	52571325	6	6300	4.66666666666667
chr2	58760750	58771175	6	7550	0.84
chr2	73142500	73151275	6	4050	4.11538461538461
chr2	82229825	82241350	6	5475	3.74757281553398
chr2	139535425	139539075	6	1750	5.7
chr2	151332875	151353325	6	10425	4.28395061728395
chr2	166480800	166492075	6	4925	4.77777777777778
chr2	174048825	174061750	6	6450	5.35483870967742
chr2	196668050	196673625	6	3750	1.72
chr2	206131175	206142000	6	5325	3.77777777777778
chr2	207954700	207962300	6	4625	2.66666666666667
chr2	209114500	209132900	6	7750	4.38036809815951
chr2	216477450	216492250	6	3425	5.47945205479452
chr2	216782675	216788775	6	3350	1.8
chr2	236401675	236414450	6	6925	4.84507042253521
chr20	632500	643150	6	6325	1.90697674418605
chr20	5149225	5159225	6	5125	2.58252427184466
chr20	55499475	55507325	6	5450	0.825
chr20	62710275	62715725	6	2900	3.1
chr21	16422725	16438800	6	8125	3.64
chr21	34392100	34402250	6	3350	4.82608695652174
chr21	41004875	41016500	6	4025	3.97297297297297
chr21	44493250	44507750	6	5525	3.7910447761194
chr21	46285700	46295700	6	8575	0.361111111111111
chr21	47060875	47064575	6	2450	1.6
chr21	47392000	47403300	6	6925	4.55555555555556
chr22	21995850	22021300	6	6550	5.29411764705882
chr22	23851775	23881900	6	10200	5.58904109589041
chr22	35229650	35248975	6	5525	4.68
chr3	8531825	8546125	6	7225	5.34615384615385
chr3	15671950	15678650	6	5600	0.482758620689655
chr3	58159200	58164100	6	2650	2.61224489795918
chr3	66478850	66495075	6	5700	5.14685314685315
chr3	69285950	69293450	6	3975	3.57894736842105
chr3	101403275	101412475	6	4700	2.08695652173913
chr3	110428350	110431725	6	2750	0.588235294117647
chr3	122693300	122707400	6	7075	4.35820895522388
chr3	128200925	128209325	6	5750	3.17647058823529
chr3	133287225	133295150	6	5350	1.27058823529412
chr3	164043900	164059350	6	4800	3.6530612244898
chr3	168332400	168337300	6	3625	1.21739130434783
chr4	5888900	5894750	6	4075	1.37037037037037
chr4	23879575	23892750	6	4850	5.34513274336283
chr4	25808075	25824500	6	4500	5.18867924528302
chr4	59463200	59469800	6	3825	4.10810810810811
chr4	111534475	111560725	6	11125	3.03765690376569
chr4	114062775	114068375	6	3400	3.09677419354839
chr4	122604575	122619675	6	6275	5.10869565217391
chr4	129599225	129612200	6	7625	3.31707317073171
chr4	155659625	155666875	6	4725	1.54545454545455
chr4	180085950	180094800	6	6375	1.07317073170732
chr4	188913850	188919850	6	3825	3
chr5	50259050	50266475	6	4100	4.78571428571429
chr5	50673025	50685250	6	4900	5.14285714285714
chr5	67482950	67490850	6	6300	0.631578947368421
chr5	77886925	77897550	6	3800	3.84
chr5	95193725	95199350	6	3950	0.909090909090909
chr5	107410200	107420275	6	7525	1.5609756097561
chr5	118405700	118418125	6	9100	1.74757281553398
chr5	125928200	125938225	6	6100	5.25490196078431
chr5	149516600	149525175	6	7250	0.564705882352941
chr5	150451825	150474800	6	7150	4.62809917355372
chr5	150630000	150638100	6	2900	4.28125
chr5	158605550	158613100	6	3750	3.50819672131148
chr5	179767900	179781000	6	8475	1.89041095890411
chr6	12314800	12342850	6	6800	5.6
chr6	13420625	13432400	6	5875	5.2258064516129
chr6	14295825	14303650	6	4625	1.7027027027027
chr6	15490850	15494550	6	2250	2.35714285714286
chr6	16318575	16325000	6	2350	5.04761904761905
chr6	17702350	17716000	6	6975	2.48407643312102
chr6	20197825	20214075	6	5675	4.54545454545455
chr6	21098675	21112675	6	4550	5.47826086956522
chr6	21183450	21191925	6	4125	2.73684210526316
chr6	34097050	34114250	6	7525	3.64705882352941
chr6	43734975	43743175	6	5725	5.66666666666667
chr6	47443850	47452525	6	5850	3.47826086956522
chr6	79783875	79789825	6	5000	1.55555555555556
chr6	87918350	87924500	6	3825	1.36
chr6	94566850	94572550	6	3475	2.90322580645161
chr6	94751750	94760800	6	3100	4.30555555555556
chr6	107423950	107447500	6	9250	4.51685393258427
chr6	108308500	108313825	6	3825	1.21739130434783
chr6	133119050	133142525	6	7825	4.31404958677686
chr6	134494025	134505375	6	5775	5.61764705882353
chr7	2670875	2686625	6	6925	3.09677419354839
chr7	7385375	7393575	6	4750	5.20833333333333
chr7	12104025	12107950	6	2325	2.11764705882353
chr7	22702775	22713700	6	5775	3
chr7	25765925	25773850	6	2775	5.64912280701754
chr7	43174400	43181575	6	5375	0.557377049180328
chr7	47611225	47632250	6	7150	5.63492063492064
chr7	48184275	48188250	6	2925	1.64705882352941
chr7	50849200	50861775	6	4275	5.23076923076923
chr7	98696250	98710150	6	4375	4.61224489795918
chr7	102512575	102516875	6	2500	2.6
chr7	137887700	137894475	6	6225	0.232558139534884
chr7	143102450	143115100	6	6450	3.72727272727273
chr8	18411350	18417825	6	4950	1.55
chr8	26369425	26372625	6	2225	0.914285714285714
chr8	36999900	37003775	6	3250	0.391304347826087
chr8	60001650	60033125	6	10475	5.28
chr8	79117975	79121900	6	3050	0.846153846153846
chr8	97530200	97545175	6	6575	2.57276995305164
chr8	101500600	101523425	6	6450	5.14634146341463
chr8	104655975	104665875	6	6525	1.32926829268293
chr8	106665700	106675250	6	2900	4.73076923076923
chr8	110145425	110153625	6	3975	2.96774193548387
chr8	128231125	128238150	6	2825	5.05263157894737
chr8	130895825	130899750	6	2000	2.46666666666667
chr8	132318875	132324950	6	4750	0.857142857142857
chr8	144097325	144108325	6	5400	1.69325153374233
chr9	33151300	33172500	6	8825	5.50943396226415
chr9	85422725	85428975	6	3425	2.76595744680851
chr9	89555475	89563900	6	6025	0.708860759493671
chr9	94857175	94863325	6	3575	1.71929824561404
chr9	97807025	97818800	6	4625	5.76811594202899
chr9	108048500	108062450	6	9025	1.94392523364486
chr9	124029600	124062550	6	11850	4.55474452554745
chr9	136200600	136224425	6	7525	5.17333333333333
chrX	8652725	8660825	6	4925	1.23404255319149
chrX	17427775	17434875	6	4150	3.68627450980392
chrX	23522125	23533450	6	9100	2.16
chrX	24387700	24397100	6	3700	4.95890410958904
chrX	28603475	28607800	6	3750	0.5
chrX	46169275	46193750	6	8325	4.83720930232558
chrX	53109900	53124300	6	5025	4.08602150537634
chrX	70315100	70324475	6	4500	2.5
chrX	73501850	73513400	6	6600	1.83030303030303
chrX	97544325	97550175	6	2800	5.08571428571429
chrX	129216025	129220375	6	3050	1.55
chrX	133115875	133120500	6	2000	3.92307692307692
chrX	136506525	136513975	6	6075	0.692307692307692
chrX	151806400	151810475	6	2050	4.85714285714286
chrX	152949200	152955675	6	4950	2.41379310344828
chr1	16006625	16012500	5	3375	1.73333333333333
chr1	18617025	18626375	5	5725	1.41095890410959
chr1	25558275	25580925	5	6900	3.30645161290323
chr1	34628400	34633650	5	4850	0.204081632653061
chr1	35855450	35860250	5	3725	1.41176470588235
chr1	40357525	40368425	5	7325	1.22352941176471
chr1	43146525	43151400	5	4575	0.128205128205128
chr1	46390225	46396500	5	5850	0.197530864197531
chr1	47077100	47083075	5	3075	2.33333333333333
chr1	47132175	47143575	5	4300	3.88976377952756
chr1	47694825	47698375	5	2125	1.86206896551724
chr1	47898375	47904000	5	2350	3.57894736842105
chr1	53298050	53302825	5	2650	1.68421052631579
chr1	59164175	59171525	5	5250	2.58823529411765
chr1	61784000	61790100	5	2450	3.79310344827586
chr1	82440850	82446225	5	4625	0.5
chr1	84763775	84769150	5	4075	0.878787878787879
chr1	85462025	85464625	5	2200	0.363636363636364
chr1	98510325	98520750	5	5150	3.8
chr1	98967675	98970175	5	1575	2
chr1	104676700	104679325	5	2000	0.666666666666667
chr1	112276525	112299825	5	8550	3.75438596491228
chr1	112933325	112947700	5	9050	1.12389380530973
chr1	145090025	145099950	5	4775	1.7979797979798
chr1	146638375	146645525	5	5650	0.95
chr1	151959100	151974275	5	9400	3.83333333333333
chr1	160082450	160087850	5	3575	2.88
chr1	160173900	160181500	5	6600	1.19148936170213
chr1	164735225	164744825	5	3825	3.36936936936937
chr1	171187200	171192725	5	4750	0.283333333333333
chr1	180237625	180240775	5	1625	1.72413793103448
chr1	182990925	183001525	5	6325	1.72602739726027
chr1	200856125	200867500	5	7450	1.15254237288136
chr1	203475975	203489325	5	5775	2.656
chr1	204116275	204121725	5	2975	2.4
chr1	204889825	204898850	5	5250	1.76595744680851
chr1	217307825	217310875	5	2175	0.790697674418605
chr1	218469650	218475575	5	4725	0.941176470588235
chr1	228192825	228195925	5	1525	2.69565217391304
chr1	228665525	228678275	5	4625	3.52702702702703
chr1	232684375	232696475	5	8525	1.46666666666667
chr1	243645025	243656975	5	6450	1.6
chr10	974500	979125	5	3150	2
chr10	5625750	5629075	5	2025	1.5
chr10	13746350	13755725	5	5325	1.13286713286713
chr10	21448175	21451725	5	2250	1.73913043478261
chr10	25006950	25014275	5	5075	3.42857142857143
chr10	30720550	30726950	5	5025	0.48
chr10	32043475	32050050	5	5400	0.631578947368421
chr10	32215100	32236575	5	7475	3.14912280701754
chr10	32288450	32293675	5	3150	1.54716981132075
chr10	35701075	35711500	5	4750	2.09615384615385
chr10	54721375	54730100	5	5350	3.9047619047619
chr10	55234250	55241325	5	6400	0.388059701492537
chr10	63745700	63754350	5	3400	3.92941176470588
chr10	76966700	76988300	5	9875	2.45625
chr10	94448725	94460150	5	5225	2.75
chr10	101152000	101156550	5	3350	1.5
chr10	101535425	101545950	5	3625	3.66666666666667
chr10	101671550	101679550	5	5725	1.05185185185185
chr10	103535000	103544025	5	4275	3.56521739130435
chr10	111981175	111987625	5	3350	3.02777777777778
chr10	112396650	112409550	5	5175	2.86153846153846
chr10	119102475	119108175	5	3550	1.75384615384615
chr10	129533500	129537375	5	2300	2.34782608695652
chr10	131755450	131763100	5	3275	2.4
chr11	6623725	6641075	5	8775	2.51315789473684
chr11	13029725	13033250	5	2050	2.66666666666667
chr11	20690425	20693000	5	2075	0.5
chr11	35638925	35643775	5	4175	0.714285714285714
chr11	41135150	41141275	5	4575	0.716049382716049
chr11	43941450	43949500	5	4075	1.6078431372549
chr11	58341225	58348350	5	5275	0.87037037037037
chr11	68605750	68611975	5	5225	0.524590163934426
chr11	69061100	69070100	5	4775	1.52212389380531
chr11	70048875	70061100	5	5375	2.30188679245283
chr11	70951800	70964625	5	7600	2.78
chr11	71158575	71165075	5	4150	3.18367346938776
chr11	75917200	75922375	5	4350	0.72
chr11	93852300	93869650	5	7500	2.88135593220339
chr11	101575175	101578675	5	2775	0.763636363636364
chr11	117041875	117051100	5	4025	3.46296296296296
chr11	118560025	118563800	5	2050	2.74285714285714
chr11	119246850	119253075	5	2650	3.53333333333333
chr11	119594525	119613700	5	6925	3.72173913043478
chr11	128077300	128081125	5	2450	0.830188679245283
chr11	128450200	128457400	5	4575	1.296
chr11	129242950	129246425	5	1925	2.33333333333333
chr11	133399225	133415725	5	6900	3.24418604651163
chr12	1697425	1704925	5	5550	1.26027397260274
chr12	4377850	4387350	5	8925	0.110236220472441
chr12	9057250	9070125	5	10500	0.571428571428571
chr12	9935825	9940675	5	3800	0.64
chr12	13034325	13046225	5	4125	3.8019801980198
chr12	14535975	14548200	5	5150	3.93939393939394
chr12	14921675	14930525	5	7350	0.817204301075269
chr12	19584250	19597725	5	7350	2.48484848484848
chr12	26145525	26151750	5	4775	2.7
chr12	26662400	26665450	5	2025	1
chr12	32719775	32722575	5	1925	1.56521739130435
chr12	44972925	44979075	5	4675	2.60869565217391
chr12	46762950	46786525	5	13550	1.83561643835616
chr12	47472400	47482900	5	7575	0.878378378378378
chr12	51005050	51020125	5	9550	1.27631578947368
chr12	52914475	52919175	5	2825	3.33333333333333
chr12	57846200	57856650	5	6775	1.23711340206186
chr12	57997275	58006200	5	5000	2.54054054054054
chr12	66885650	66894250	5	6050	2.56410256410256
chr12	69001625	69006625	5	3575	1.85454545454545
chr12	76026100	76035675	5	4975	2.24827586206897
chr12	78622800	78627175	5	1975	3.48936170212766
chr12	81600750	81604175	5	2350	1.07692307692308
chr12	105114175	105116950	5	1450	3.71428571428571
chr12	105724475	105729075	5	1975	3.66666666666667
chr12	106975875	106981275	5	2750	2.63492063492063
chr12	107160150	107169300	5	6875	0.958333333333333
chr12	108833700	108843275	5	6075	2.95238095238095
chr12	118973700	118979175	5	4000	2.42424242424242
chr12	125547200	125551000	5	2200	2.0625
chr12	132204375	132214725	5	7100	0.981651376146789
chr13	22242975	22250000	5	4100	2
chr13	23949075	23954525	5	3700	0.891304347826087
chr13	38488600	38493400	5	2625	2.12
chr13	41730900	41734750	5	3050	0.777777777777778
chr13	42613625	42623850	5	4675	3.43333333333333
chr13	47237050	47242250	5	3050	1.85714285714286
chr13	96293675	96297425	5	2650	1.21428571428571
chr13	107567775	107572750	5	4325	0.434782608695652
chr14	20922275	20939975	5	7850	2.7909604519774
chr14	20961750	20968075	5	3525	1.54347826086957
chr14	21731900	21738575	5	5475	0.489795918367347
chr14	51706375	51713300	5	5325	1.85714285714286
chr14	69251950	69286725	5	15825	2.65690376569038
chr14	71274675	71279000	5	3500	1.30434782608696
chr14	73750350	73757675	5	3425	2.78260869565217
chr14	81900150	81903300	5	2700	0.32258064516129
chr14	85983300	86013675	5	10900	2.07272727272727
chr14	86038900	86044175	5	3675	3.125
chr14	104601650	104606800	5	4125	0.745762711864407
chr14	105778150	105782300	5	2125	2.92307692307692
chr15	33485700	33494800	5	3400	3.34579439252336
chr15	38542850	38552725	5	6300	3.70731707317073
chr15	44083650	44093625	5	5225	2.71428571428571
chr15	44219325	44222750	5	2425	1.09090909090909
chr15	60935250	60944125	5	3500	3.50442477876106
chr15	73654825	73662875	5	4625	1.49618320610687
chr15	74043850	74047050	5	2225	0.829268292682927
chr15	76602725	76606150	5	2775	0.883720930232558
chr15	90117950	90122300	5	3575	0.356164383561644
chr16	2517300	2525550	5	2825	3.85454545454545
chr16	3238125	3243700	5	4025	1.05263157894737
chr16	4985875	4999375	5	6225	2.44295302013423
chr16	14722775	14735175	5	9300	1.37391304347826
chr16	17560700	17565750	5	3650	1.56363636363636
chr16	19300025	19303350	5	1725	1.75757575757576
chr16	19719350	19730825	5	6150	3.42342342342342
chr16	23606600	23613150	5	4400	1.75862068965517
chr16	26061750	26070250	5	3575	3.75
chr16	48639800	48647750	5	7150	0.474576271186441
chr16	68698925	68703150	5	1875	3.42857142857143
chr16	74899475	74906200	5	3950	1.35353535353535
chr16	77996800	78006300	5	8175	0.251082251082251
chr16	78023775	78029350	5	5100	0.208333333333333
chr16	79631450	79636525	5	4500	0.297297297297297
chr16	87415725	87427300	5	6775	1.74774774774775
chr16	89984025	89993000	5	6175	1.05405405405405
chr17	2026125	2028375	5	1425	1.89473684210526
chr17	8924000	8927975	5	2425	1.48717948717949
chr17	16341400	16348025	5	5325	3
chr17	16387650	16396175	5	4475	2.84536082474227
chr17	26215350	26223025	5	3775	2.65882352941176
chr17	26728950	26735750	5	3900	1.81395348837209
chr17	77762875	77771900	5	3050	3.14285714285714
chr17	81036725	81042675	5	3850	1.66666666666667
chr18	5890125	5896850	5	3600	3.64912280701754
chr18	7566400	7579125	5	5475	2.76571428571429
chr18	9094425	9110025	5	8600	1.95744680851064
chr18	10926675	10930875	5	2475	3.2
chr18	11979250	11984150	5	3875	0.545454545454545
chr18	13446575	13453550	5	3400	3.02439024390244
chr18	20713625	20724500	5	5400	2.83636363636364
chr18	21296000	21300325	5	2550	2.18181818181818
chr18	29252200	29267475	5	9250	2.01379310344828
chr18	42258575	42263725	5	3500	1.02325581395349
chr18	45934475	45937250	5	2150	0.444444444444444
chr18	46064525	46075350	5	8200	0.645161290322581
chr18	48943625	48947600	5	2650	2.47058823529412
chr18	57564400	57576750	5	8375	2.61538461538462
chr18	74200025	74208500	5	5575	2.65454545454545
chr18	77153100	77160750	5	4450	3.17857142857143
chr19	4908925	4916950	5	5575	3.55555555555556
chr19	9180350	9188025	5	3100	3.875
chr19	9691425	9695725	5	3625	0.693877551020408
chr19	9759400	9761425	5	1400	0.909090909090909
chr19	15359475	15363400	5	3125	0.511627906976744
chr19	15435325	15444000	5	3800	3.6701030927835
chr19	16933425	16945575	5	4850	3.17391304347826
chr19	30332400	30336950	5	2775	1.60975609756098
chr19	51865800	51872275	5	4150	2.46666666666667
chr2	8816225	8826475	5	8650	0.615384615384615
chr2	11883825	11888425	5	3150	1.46938775510204
chr2	17928425	17938875	5	4800	1.71428571428571
chr2	20420625	20432925	5	7275	3.8125
chr2	36786600	36791925	5	4100	0.631578947368421
chr2	44769850	44777075	5	5475	1.03529411764706
chr2	46925075	46934125	5	5300	2.11111111111111
chr2	51227150	51231525	5	2550	2.32558139534884
chr2	67615750	67627950	5	4600	3.69565217391304
chr2	69675975	69679925	5	2875	1.1
chr2	70955150	70963475	5	5200	1.50684931506849
chr2	88802550	88806125	5	2400	1.93939393939394
chr2	106806525	106811625	5	3275	1.81818181818182
chr2	111432275	111452750	5	6775	2.92452830188679
chr2	111874900	111881175	5	5475	0.238095238095238
chr2	114645975	114653075	5	4625	2.36842105263158
chr2	120009925	120017550	5	5250	2.375
chr2	122258825	122263250	5	1925	2.95454545454545
chr2	139028525	139036325	5	4250	3.54285714285714
chr2	151725825	151733550	5	4875	2.46666666666667
chr2	152680125	152685625	5	3375	1.42857142857143
chr2	154388300	154393900	5	4100	1.35135135135135
chr2	168187425	168193625	5	4650	1.53333333333333
chr2	189028075	189033550	5	2975	3.54545454545455
chr2	191723900	191735900	5	4600	3.90344827586207
chr2	192540525	192555775	5	5700	3.84431137724551
chr2	197031750	197037025	5	3000	1.63636363636364
chr2	203878525	203883325	5	3150	2.18181818181818
chr2	207900425	207906975	5	3675	2.18181818181818
chr2	219251900	219272250	5	8650	3.08910891089109
chr2	224587225	224592325	5	4475	0.564102564102564
chr2	235401950	235406575	5	3775	1.16666666666667
chr2	242251250	242261550	5	5475	2.14285714285714
chr20	270500	291825	5	9250	2.85561497326203
chr20	1303725	1311425	5	4500	1.04587155963303
chr20	16553225	16556925	5	2950	0.769230769230769
chr20	17850700	17856850	5	3750	3.64102564102564
chr20	17939450	17954600	5	13475	0.71875
chr20	23847700	23852050	5	3050	2.24
chr20	25334200	25338650	5	2525	2.06060606060606
chr20	31123050	31127075	5	2525	1.15151515151515
chr20	47893025	47911250	5	14750	2.24242424242424
chr20	55964350	55971550	5	5000	2
chr20	57417150	57427875	5	6825	3.23529411764706
chr21	22160850	22165900	5	2800	3.03448275862069
chr21	38119525	38130000	5	4975	2.96923076923077
chr21	45659775	45663750	5	3325	0.423076923076923
chr22	18891675	18896500	5	2600	2.86363636363636
chr22	19866225	19880050	5	5550	3.78313253012048
chr22	24104800	24115950	5	4175	3.34090909090909
chr22	24666350	24670575	5	3000	2.05263157894737
chr22	25083625	25093800	5	7500	1.05960264900662
chr22	31637550	31650650	5	6600	2.22916666666667
chr22	34289225	34296450	5	4425	1.33846153846154
chr3	9436150	9447775	5	9700	3
chr3	13891700	13895500	5	2700	1.09090909090909
chr3	33618050	33624500	5	4475	1.07142857142857
chr3	47017375	47022550	5	3500	1.29113924050633
chr3	53193250	53197850	5	3600	1.04
chr3	58563175	58572800	5	3475	3.61194029850746
chr3	62353300	62357075	5	2525	3.09090909090909
chr3	64893650	64896325	5	1525	2.4
chr3	71293200	71297275	5	3200	1.08333333333333
chr3	90129050	90136575	5	6550	0.403846153846154
chr3	98043550	98048425	5	3600	2.06896551724138
chr3	107360325	107362850	5	1225	3.625
chr3	109049300	109065600	5	9675	2.41379310344828
chr3	112069275	112077850	5	6500	0.677248677248677
chr3	141084850	141094600	5	6100	1.3125
chr3	142836400	142844125	5	4700	1.56818181818182
chr3	155079800	155088475	5	5350	1.98290598290598
chr3	164910550	164915000	5	3775	0.571428571428571
chr3	168524150	168534700	5	3900	3.09375
chr3	169481950	169494175	5	5450	3.05263157894737
chr3	176996775	177002725	5	1900	3.47619047619048
chr3	182970550	182986850	5	6650	3.25853658536585
chr3	188012150	188021400	5	6400	0.967032967032967
chr3	191640100	191647775	5	5450	1.46534653465347
chr3	191676700	191682075	5	3850	0.838709677419355
chr3	197023700	197037125	5	5525	3.12582781456954
chr4	1712700	1729825	5	6975	3.24050632911392
chr4	2592825	2601300	5	3775	3.58333333333333
chr4	3386875	3391225	5	2925	2.11111111111111
chr4	3928275	3936625	5	4925	2.57142857142857
chr4	13543300	13551100	5	4450	1.16279069767442
chr4	16030650	16038400	5	5700	0.6
chr4	20252600	20257050	5	3600	1.24137931034483
chr4	42484375	42491500	5	5400	0.791666666666667
chr4	48694575	48706700	5	5825	2.27118644067797
chr4	53699750	53709500	5	5300	2.39252336448598
chr4	55997575	56000200	5	2175	0.818181818181818
chr4	62634000	62639950	5	5275	1.11111111111111
chr4	75409425	75413075	5	2900	0.75
chr4	75584675	75589550	5	2475	2.5625
chr4	80566750	80575250	5	4125	2.1
chr4	84770050	84778225	5	6350	1.53846153846154
chr4	88341250	88345150	5	2900	0.727272727272727
chr4	89512450	89522600	5	4925	2.984375
chr4	95085450	95088800	5	2850	0.702702702702703
chr4	95454625	95463200	5	5375	3.92307692307692
chr4	101940375	101954175	5	5475	3.87878787878788
chr4	113624100	113631250	5	5350	1.25925925925926
chr4	135543325	135549675	5	5000	1.11111111111111
chr4	135602150	135609700	5	4525	3.27272727272727
chr4	175321275	175325850	5	3525	1.13513513513514
chr4	175480825	175483550	5	2375	0.28
chr4	183057650	183068175	5	5975	1.85
chr5	50925	54525	5	2200	1.86363636363636
chr5	27471275	27476575	5	4200	1.47826086956522
chr5	32582725	32587400	5	4050	0.684210526315789
chr5	45057475	45061750	5	2475	3.92
chr5	53813150	53820200	5	3100	2.96875
chr5	58330575	58336275	5	4100	1.80645161290323
chr5	66710350	66713275	5	1375	3.91304347826087
chr5	71597250	71605000	5	4100	2.53125
chr5	74111175	74120025	5	5925	1.72413793103448
chr5	74345950	74353300	5	6575	0.6
chr5	93689725	93699475	5	8700	0.8
chr5	95294150	95299300	5	4325	2
chr5	109018025	109032475	5	4625	3.42857142857143
chr5	126080775	126086500	5	3050	3.4468085106383
chr5	134364650	134370850	5	4125	1.17460317460317
chr5	148290025	148294925	5	4050	1
chr5	153746150	153750225	5	2775	1
chr5	169398225	169408325	5	4550	3.97802197802198
chr5	170845375	170848775	5	2575	1.17241379310345
[truncated: 2,618 more rows]
