# Supplementary material for: Large organized chromatin lysine domains help distinguish primitive from differentiated cell populations
Source: Nat Commun. 2021 Jan 21;12:499. doi: 10.1038/s41467-020-20830-9 (PMC7820432; doi:10.1038/s41467-020-20830-9)
Supplement: Supplementary file 3 — Supplementary Software [file 41467_2020_20830_MOESM3_ESM.zip › E001-H3K27me3_LOCKS.bed]

chr1	795875	1057525	81	110125	118.4
chr1	18859200	19179675	81	86325	115.478260869565
chr10	102221700	102458550	81	91850	56.875
chr10	102774325	103059625	81	170575	65.2608695652174
chr11	1345000	1884200	81	59925	133.619047619048
chr11	2456625	2650200	81	111350	79.4
chr11	2650275	2848675	81	72150	89.1111111111111
chr12	54083325	54283525	81	93250	38.8333333333333
chr12	54284100	54603400	81	274725	11.0810810810811
chr12	130385225	130666175	81	92150	79.8
chr12	132807275	133028150	81	103500	36.4285714285714
chr14	105010225	105978600	81	97200	104.790697674419
chr17	6357900	7194450	81	72400	127.84
chr17	7553225	8029800	81	94775	96.8780487804878
chr17	32734675	33026050	81	76475	111.090909090909
chr17	46385750	46786725	81	192250	80
chr17	47207300	48038575	81	80000	133.903846153846
chr19	41837625	42209275	81	68450	160.352941176471
chr19	42215275	42825375	81	92050	133.407407407407
chr19	50810350	51319250	81	99725	86.6818181818182
chr2	26726650	27790900	81	85250	161.208791208791
chr2	120979400	121308200	81	97000	83.4736842105263
chr2	219247275	220165950	81	160225	109.676258992806
chr20	2596900	3726900	81	109550	152.171428571429
chr20	59443200	59654500	81	37625	85.0526315789474
chr20	59654550	59776400	81	56425	24.9655172413793
chr20	61603100	62108950	81	89450	90.4242424242424
chr22	22306025	22611900	81	238725	79.4
chr22	22612275	22904375	81	187025	46.5
chr22	22904525	23093050	81	119600	12.7373271889401
chr22	23093175	23213700	81	74125	8.46153846153846
chr5	138727425	139439550	81	99600	122.285714285714
chr6	27049850	27703075	81	84600	155.5
chr6	29638700	30112175	81	97025	106.315789473684
chr6	41206100	41495750	81	121550	161.52380952381
chr7	150362825	150858600	81	94225	153.565217391304
chr9	70918750	71172300	81	66850	110.8
chr11	128390050	128804475	80	100300	110
chr19	2974275	3478625	78	87525	125.071428571429
chr19	51319475	51617675	78	58075	99.3333333333333
chr1	20604050	20901425	77	97875	94.6666666666667
chr1	47853375	48210875	77	110475	87.4782608695652
chr19	7563700	8115400	77	67425	134.714285714286
chr5	30250	611550	77	67950	130.371428571429
chr7	127669050	128057350	76	85625	49
chr19	39685600	40151550	75	61150	72.8421052631579
chr12	52991450	53625450	73	60100	138.125
chr17	56194825	56483050	73	64500	138.8
chr10	102458900	102639000	71	126625	10.2
chr12	108159750	108440925	71	55600	81.1578947368421
chr19	1667275	2362025	71	109425	133.645833333333
chr9	100149525	100798000	71	97825	85.4117647058823
chr19	36000450	36479700	70	63875	72.8372093023256
chr7	154982000	155334575	70	148275	132.166666666667
chr11	124538075	125367125	68	133175	81.2857142857143
chr13	28342875	28564300	67	145825	34.6341463414634
chr11	63695500	63932875	66	59875	104.869565217391
chr14	36842775	37145925	66	146500	76.2857142857143
chr5	134730375	134944850	66	112925	64.7096774193548
chr1	228565275	228903425	64	79175	105.7
chr11	1884500	2342950	64	67200	73.448275862069
chr15	89785650	90042075	64	113250	113.969230769231
chr19	18873625	19384625	64	79475	115.363636363636
chr20	44640125	45036825	64	80850	83.1764705882353
chr12	4915550	5173225	63	61950	83.2972972972973
chr12	48287425	48433975	63	93975	14.8275862068966
chr16	2765975	3253300	63	64875	94.0740740740741
chr6	30118800	30458600	63	79700	75.8048780487805
chr8	11411675	11874900	61	94550	105.571428571429
chr1	44832100	45308675	60	61475	75.7828571428571
chr1	156585850	156901175	60	107725	85.3939393939394
chr11	63999200	64514300	60	68650	97.025
chr11	119949875	120128550	60	54575	76.2352941176471
chr1	40056825	40265000	58	128075	32.7631578947368
chr19	12860550	13214300	58	119900	88.3478260869565
chr2	220166050	220508300	58	70075	56.4210526315789
chr12	133028375	133266600	57	90550	56.0842105263158
chr18	56750400	57065550	57	91550	43.75
chr2	121308400	121492950	57	53850	67.7647058823529
chr9	66342450	66570775	56	61600	52.2083333333333
chr9	139871425	140198575	56	78325	76.3333333333333
chr22	23213975	23524750	55	38550	69.4285714285714
chr22	50917175	51197700	55	63500	32.8444444444444
chr7	1225125	1463550	54	70100	42.7857142857143
chr9	129253300	129565300	53	109400	60.6666666666667
chr6	28520150	28832900	50	102975	72.6875
chr1	228174725	228346250	49	64275	63.4166666666667
chr5	72491775	72927550	49	95375	51.3609022556391
chr12	52206875	52460325	48	53875	70.08
chr12	130667425	130826000	47	32350	71.3333333333333
chr6	150234200	150391525	44	116825	14
chr5	180469100	180644550	43	54525	36.7179487179487
chr9	21719350	21801800	43	53100	12.3809523809524
chr12	54603750	54859525	42	48700	44.2777777777778
chr19	40970900	41169975	42	52600	40
chr2	71076625	71290500	42	82325	63
chr3	184206425	184348525	41	58750	56.2352941176471
chr11	20151925	20276375	40	56950	36.1739130434783
chr19	5337400	5504275	40	28625	56.780487804878
chr9	69777150	69844525	40	41300	8.17391304347826
chr2	73384125	73552850	39	44775	28.3225806451613
chr20	185375	277600	39	38025	27.8918918918919
chr20	37272750	37437325	38	48575	32.7153284671533
chr12	54910625	55052125	37	45925	25.6774193548387
chr9	126719800	126834925	37	59775	21.3333333333333
chrX	39759575	40036825	37	57125	47.045045045045
chrX	68394025	68535500	37	34275	40.7272727272727
chr1	203236925	203331050	36	34650	18.8
chr12	132646475	132706950	36	38225	6.66666666666667
chr12	114815875	114953050	35	95375	23.9130434782609
chr2	121759125	121860275	35	22500	39.3076923076923
chr20	59777375	59835375	35	37575	11.7272727272727
chr1	46887625	47017625	34	92025	38.4827586206897
chr1	231278225	231355275	34	39400	12.5853658536585
chr9	38121050	38254725	34	40400	35.1964285714286
chr14	57257850	57385150	33	58650	29.8461538461538
chr9	136023475	136157275	33	26325	25.2075471698113
chr1	38063275	38138550	32	44250	15.4761904761905
chr19	55862075	55979200	32	40075	35.25
chr8	21879525	22025525	32	77525	13.9166666666667
chr10	111905075	111987950	31	37700	25.9591836734694
chr14	23736050	23888600	31	33700	38.0869565217391
chr17	38934175	39003250	31	28850	17.5813953488372
chr19	10110475	10208150	31	19375	31.4193548387097
chr3	128143875	128275775	31	58050	36.64
chr9	67268600	67360275	31	16000	30.4528301886792
chrX	119919175	119989775	31	31375	17.1282051282051
chr14	103386875	103750275	30	48300	24.478527607362
chr17	36712900	36907900	30	56650	27.3636363636364
chr19	54383075	54505400	30	33075	17.4461538461538
chr20	2487850	2550600	30	35325	18.4761904761905
chr20	22365450	22447900	30	39050	14.2
chr9	118914125	119106975	30	43000	30.3880597014925
chr1	41803825	41875925	29	25650	26.3225806451613
chr1	111093475	111174125	29	35975	23.6
chr8	23525950	23606600	29	57600	27.0833333333333
chr1	23671725	23755700	28	75100	4.44444444444444
chr10	43519900	43808500	28	40325	26.3726235741445
chr11	17670125	17762200	28	49775	16.7407407407407
chr16	78073450	78131100	28	25950	21.7391304347826
chr20	59902750	59954200	28	14700	24.4848484848485
chr8	110611800	110667600	28	31975	22.2105263157895
chr9	38345425	38428400	28	18375	29.3170731707317
chr10	101244350	101315350	27	58050	3.625
chr13	112700175	112770925	27	47075	8.96428571428571
chr15	96857075	96969850	27	89375	18.6666666666667
chr17	79313250	79504275	27	46250	19.1448763250883
chr20	58136875	58202175	27	31875	22.8
chr22	32812600	32867625	27	22375	11.75
chr1	47645100	47711325	26	38050	11.4025974025974
chr19	1445400	1528025	26	39950	12.8421052631579
chr4	4829875	4922975	26	47650	25.4545454545455
chr6	144257825	144390275	26	50500	26.8421052631579
chr1	38191425	38261575	25	39275	10.4848484848485
chr16	56619700	56717800	25	78175	23.0952380952381
chr17	45784950	45873000	25	33100	22.1632653061224
chr21	38035500	38122025	25	43225	22.9473684210526
chr6	44232350	44312075	25	27200	24.972972972973
chr1	161390775	161460950	24	21625	24.3448275862069
chr11	2875025	2952075	24	30775	22.1666666666667
chr11	65291325	65361725	24	28400	13.8028169014085
chr16	8527300	8572775	24	21150	20.8148148148148
chr19	42892775	42947075	24	17200	20.2978723404255
chr2	73089100	73167050	24	50925	18.6666666666667
chr5	139439925	139534250	24	29750	14.4827586206897
chr10	23444700	23511325	23	47875	18.4
chr15	88789225	88830350	23	17300	12.75
chr17	34987375	35019475	23	16500	16
chr17	41978525	42084150	23	27775	17.3142857142857
chr2	242964375	243000875	23	22600	22
chr5	172649650	172722950	23	41525	22.375
chr9	36980600	37046375	23	47725	13.4736842105263
chrX	129066675	129121175	23	31700	12.6511627906977
chr1	6187025	6322475	22	30600	15.3913043478261
chr17	17576250	17644075	22	51925	12.6666666666667
chr4	3458400	3500850	22	31325	5.375
chr5	42943250	43065775	22	51025	11.2307692307692
chr14	38674225	38729750	21	29200	13.2592592592593
chr2	223102650	223191950	21	56875	18.1875
chr5	1839350	1952000	21	38875	18.1739130434783
chr9	21239700	21303950	21	19200	17.8518518518519
chr9	66841025	66863225	21	8325	12.6046511627907
chrX	146750425	146803350	21	43950	7.71428571428571
chrX	152865275	152939775	21	21950	9.95238095238095
chr1	6462975	6517250	20	28950	9.75384615384615
chr17	72916450	72977650	20	27700	15.5428571428571
chr18	19904550	19943775	20	23175	6.70833333333333
chr6	168697825	168732800	20	13400	8.19718309859155
chr7	32964650	32999300	20	23225	3.14285714285714
chr9	135835400	135902175	20	16650	16.9
chr12	48570975	48608900	19	25100	14.7567567567568
chr14	24785925	24835475	19	27800	7
chr17	78429650	78484350	19	31075	9.65
chr19	28237475	28264200	19	8900	15.5714285714286
chr2	233337175	233393350	19	26200	8.61111111111111
chr20	22528900	22602700	19	46775	11.959595959596
chr4	2030550	2064475	19	18500	8.7
chr5	135243500	135314250	19	18025	15.6888888888889
chr1	149134575	149205075	18	40625	9.16666666666667
chr10	50864575	50908975	18	23250	6.91666666666667
chr11	27801100	27828175	18	14425	11.75
chr11	57218425	57285500	18	22925	13.7176470588235
chr15	79571175	79603250	18	21325	10.2564102564103
chr15	88359250	88414725	18	19650	11.1030927835052
chr16	198575	231475	18	25675	0.971428571428571
chr4	776800	823475	18	35775	3.29166666666667
chr4	960600	1007200	18	25500	10.7352941176471
chr6	27703450	27754825	18	35050	12.5714285714286
chr6	108430475	108510625	18	62225	7.2
chr1	33334525	33438925	17	28300	9.21649484536082
chr11	113923100	113958325	17	24100	10.0555555555556
chr12	94536475	94582000	17	33750	8.21818181818182
chr12	115092200	115188575	17	53475	6.80327868852459
chr15	88935575	88958225	17	11875	4.50847457627119
chr17	37744025	37827400	17	41500	10.4128113879004
chr17	45921725	45953550	17	21475	7.42307692307692
chr22	19692100	19762350	17	40550	4.30769230769231
chr3	46912250	46940850	17	21225	3.5609756097561
chr3	62391350	62409050	17	8500	6.34782608695652
chr7	31781275	31824250	17	29050	8.36363636363636
chr8	22405675	22448025	17	19700	5.7037037037037
chrX	109664100	109681325	17	12450	1.68421052631579
chr1	112520775	112542225	16	13300	9.52941176470588
chr15	80539525	80561475	16	12500	7.03846153846154
chr17	42611500	42642050	16	19700	3
chr18	18957100	18985100	16	17950	5.6
chr18	19739150	19803700	16	31150	8.64
chr2	42048325	42076975	16	14300	4.71111111111111
chr22	39890200	39914425	16	13600	5.02325581395349
chr4	41721800	41767775	16	29825	7.73584905660377
chr5	77245125	77280850	16	26925	5.25925925925926
chr5	151277275	151306250	16	22750	1.6
chr1	21503950	21525700	15	12675	8.4
chr10	95585850	95618125	15	25450	6.44444444444444
chr13	39944175	39973300	15	22650	2.71111111111111
chr13	53514250	53540350	15	8025	8.85333333333333
chr16	86594650	86629850	15	24800	9.78571428571429
chr18	34795225	34840575	15	15775	8.3936170212766
chr2	44081925	44099275	15	11750	4.42857142857143
chr2	85972050	86000325	15	15925	5.66666666666667
chr21	34384850	34451150	15	51200	5.89189189189189
chr22	38846150	38865300	15	15500	1.02564102564103
chr3	181412525	181454225	15	22325	4.82352941176471
chr4	83695925	83736600	15	35525	3.24590163934426
chr4	156327450	156364125	15	25825	6
chr6	33153700	33190700	15	20175	6.11612903225806
chr6	100021875	100082825	15	48200	7.8
chr7	27123925	27301025	15	169850	9.90476190476191
chrX	70316625	70340175	15	10950	3.31034482758621
chr1	26471100	26495950	14	18650	4.90909090909091
chr1	33800700	33825875	14	16575	3.02857142857143
chr1	39247125	39287650	14	17300	9.18620689655172
chr1	84926875	84944325	14	11925	5.2
chr1	113240875	113272850	14	14050	8.07272727272727
chr11	60767900	60795425	14	18275	2.97142857142857
chr11	115612050	115636400	14	11300	5.28205128205128
chr12	296300	326025	14	20875	7
chr13	100602875	100651450	14	39925	1.56363636363636
chr15	68065325	68079425	14	7500	4
chr15	79328275	79400150	14	26925	7.63981042654028
chr17	38490675	38521050	14	16800	7.85714285714286
chr19	55575175	55599725	14	17925	2.36363636363636
chr2	60779850	60811875	14	17825	6.25
chr20	57867100	57910325	14	12600	8.48803827751196
chr3	10902175	10924300	14	12825	8.34782608695652
chr3	123743525	123762625	14	10300	8.69565217391304
chr4	7084675	7106600	14	15300	4.5
chr4	8849700	8923875	14	48875	6.32
chr6	28167000	28192675	14	20550	1.66666666666667
chr6	43197350	43254250	14	21875	7.54491017964072
chr6	89825650	89858100	14	17350	9.15555555555556
chr8	37526850	37561975	14	18600	7.53125
chr8	81470250	81492200	14	15625	6.83333333333333
chr9	1025650	1083350	14	27850	6.35294117647059
chr9	68409250	68428500	14	14175	2.2
chr9	131933625	131961625	14	15575	6.55421686746988
chrX	119112975	119154175	14	28600	7.54545454545455
chr1	18424350	18446175	13	16025	1.26666666666667
chr1	61507600	61552300	13	23025	7.08333333333333
chr1	114737825	114755400	13	6275	7.58333333333333
chr10	71319600	71358050	13	30525	5.25925925925926
chr10	99782875	99806350	13	19000	1.79166666666667
chr11	43558925	43609975	13	31500	4.50724637681159
chr11	61331625	61359625	13	12625	6.1505376344086
chr12	15469200	15480675	13	6925	5.25
chr15	42656425	42678800	13	14725	3.94736842105263
chr15	45397850	45430525	13	29000	1.09677419354839
chr15	58338850	58362300	13	16925	3.04166666666667
chr15	74580250	74599875	13	11250	6.1875
chr16	740900	778000	13	24875	6
chr16	67677975	67695850	13	8475	5.90909090909091
chr17	33771400	33794200	13	16650	2.21276595744681
chr17	77749125	77823375	13	60350	1.73394495412844
chr3	113237425	113255900	13	11650	4.66666666666667
chr3	185812650	185850350	13	20825	5.48965517241379
chr5	2733025	2765425	13	20550	3.01470588235294
chr5	77131875	77161500	13	24275	4
chr6	31319550	31337200	13	12950	2.20512820512821
chr6	41495825	41528225	13	25450	2.68965517241379
chr6	49516800	49534400	13	13875	1.2
chr6	166395575	166427325	13	23850	7.5
chr7	68682850	68711800	13	18050	7.17647058823529
chr7	112996150	113018650	13	16775	6
chr8	61565200	61595600	13	23475	2.18
chr9	131142550	131185575	13	39500	0.609756097560976
chr1	91272525	91319175	12	22650	5.04792332268371
chr1	144590125	144607825	12	6900	5.8974358974359
chr1	181054575	181080225	12	16750	3.6
chr1	182571875	182588325	12	12700	3.38461538461538
chr10	120000975	120031450	12	26825	1.23529411764706
chr12	50426050	50476075	12	20675	5.60714285714286
chr13	97865400	97892225	12	22050	3.85365853658537
chr14	68064850	68088125	12	16150	5.14705882352941
chr14	77590575	77613075	12	10250	5.39784946236559
chr15	41208700	41238350	12	21875	2.63063063063063
chr15	74508300	74526175	12	11750	4.42424242424242
chr16	30655075	30709325	12	37400	6.33333333333333
chr16	73055875	73108575	12	47625	0.774193548387097
chr17	8903325	8933775	12	25900	1.6
chr17	33688300	33705850	12	12425	3.68
chr17	48038650	48086675	12	36250	4.01818181818182
chr18	35131175	35160925	12	18525	3
chr19	47135600	47164000	12	15750	5.42574257425743
chr19	55667425	55697250	12	15400	4.72
chr2	105456750	105500625	12	38325	4.625
chr2	114020200	114054225	12	27600	2.32258064516129
chr2	114255425	114269775	12	10750	3.77777777777778
chr2	182512100	182556825	12	36450	3.11904761904762
chr20	61044175	61063725	12	16125	2.74074074074074
chr22	23691175	23719975	12	22075	3.88235294117647
chr22	39625150	39649000	12	15200	2.84057971014493
chr3	151971275	151989575	12	13525	2.96153846153846
chr3	189512425	189529025	12	12550	1.75
chr3	193489000	193508450	12	9575	4.73469387755102
chr5	174139825	174181525	12	30225	6.05555555555556
chr5	176043075	176061425	12	13200	2.10526315789474
chr5	176229500	176250800	12	17025	1.66666666666667
chr6	4774725	4790125	12	9875	3
chr6	35171050	35194125	12	17950	2.47058823529412
chr6	40552600	40573475	12	10650	4.35555555555556
chr6	64236950	64258450	12	16675	3.38888888888889
chr7	70140550	70161475	12	15175	2.52
chr7	75896025	75914275	12	9275	5.73333333333333
chr8	61820100	61840050	12	14975	3.37931034482759
chr8	144838050	144860850	12	16500	2.73684210526316
chrX	11674250	11692300	12	14650	1.36
chrX	144881000	144906625	12	21525	1.03448275862069
chr1	38624350	38635125	11	4000	4.78260869565217
chr1	39061025	39075400	11	9250	1.57746478873239
chr1	78685825	78725850	11	32500	2.88235294117647
chr1	223898775	223936950	11	17075	5.10377358490566
chr10	9126475	9150125	11	16725	5.06666666666667
chr10	77150100	77200225	11	48450	0.241935483870968
chr10	98936350	98957600	11	13675	3.89655172413793
chr10	103980800	104003600	11	20300	1.78378378378378
chr11	69825775	69850725	11	13750	3.33333333333333
chr11	116353750	116374600	11	8450	4.29931972789116
chr11	118116175	118140850	11	11425	4.83870967741935
chr12	174125	193900	11	12750	3.66666666666667
chr12	48807200	48816325	11	3525	3.57894736842105
chr12	49359650	49395375	11	31900	1.26829268292683
chr14	93381275	93392075	11	7150	1.875
chr15	63780175	63802850	11	18600	3.02127659574468
chr18	34936375	34960425	11	17575	4.33333333333333
chr19	52059925	52073125	11	4775	4.44444444444444
chr2	44992750	45007925	11	11700	0.979591836734694
chr2	207115800	207139200	11	20975	0.342105263157895
chr20	25034175	25073075	11	33400	4.76190476190476
chr4	41854400	41892400	11	30800	2.81081081081081
chr5	35740275	35769825	11	23225	4.15384615384615
chr5	159395725	159415675	11	10125	3.93814432989691
chr5	171040075	171058700	11	14150	4.8
chr8	41159225	41185200	11	22900	0.333333333333333
chr9	21960000	22012550	11	49800	1.2
chr9	115850750	115860800	11	6100	4.38461538461539
chr9	117675600	117698300	11	19025	1.83673469387755
chr9	140768250	140785150	11	10050	2.27522935779817
chrX	99646425	99669175	11	20525	1.17241379310345
chr1	2458225	2475775	10	14975	0.645833333333333
chr1	94699550	94730325	10	22175	1.21457489878543
chr1	148919500	148932350	10	10200	2.48
chr1	175854550	175894350	10	36875	0.857142857142857
chr1	179542825	179562775	10	11625	2.5
chr11	119658975	119673775	10	11150	2.05405405405405
chr12	1633275	1648050	10	10800	2.3125
chr12	113895800	113926525	10	28200	0.75
chr12	113946525	113960075	10	10825	2.24390243902439
chr12	125666500	125679175	10	10250	1.3
chr14	97144150	97164300	10	17150	0.568965517241379
chr14	99729300	99744175	10	10775	1.42372881355932
chr16	6900800	6917200	10	13550	2.52631578947368
chr17	39860000	39894350	10	18350	3.2760736196319
chr17	72660675	72672900	10	9525	1.90909090909091
chr2	70655425	70671350	10	10050	2.12280701754386
chr2	127694550	127705450	10	8450	2.4
chr2	178522400	178542400	10	12325	2.53061224489796
chr20	23013200	23034450	10	18450	1.30769230769231
chr21	36236075	36268025	10	19375	2.59477124183007
chr21	46337475	46354850	10	14200	1.50724637681159
chr22	37718275	37737975	10	11900	2.88372093023256
chr3	55506975	55527225	10	16500	2.66666666666667
chr3	62336400	62371700	10	31225	2.68181818181818
chr4	5889075	5911050	10	19025	2.25
chr4	105823175	105849650	10	23225	3.57894736842105
chr5	135524250	135547200	10	20525	0.833333333333333
chr5	153982975	153995400	10	8575	3.39130434782609
chr7	25891450	25909900	10	13725	1.84210526315789
chr7	69056150	69097250	10	35750	3.55555555555556
chr7	72991900	73002500	10	5750	3.36
chr7	150941150	150959175	10	13325	2.11764705882353
chr8	55362650	55390700	10	25600	2.3
chr8	97140275	97176725	10	33125	1.16393442622951
chr9	960525	992150	10	28875	1.70833333333333
chr9	124026425	124056325	10	17150	2.48275862068966
chr9	132242775	132258075	10	10000	2
chr1	2614750	2631900	9	11875	2.11594202898551
chr1	14209925	14225700	9	14475	0.604651162790698
chr1	155042950	155065400	9	12075	2.24096385542169
chr10	119279925	119321100	9	36550	1.11111111111111
chr10	135132425	135155650	9	16000	1.67364016736402
chr11	3182400	3193000	9	7750	0.758620689655172
chr11	44319500	44367775	9	41575	1.45985401459854
chr11	74435150	74446600	9	9025	1.15151515151515
chr11	118013325	118047200	9	29775	0.682464454976303
chr11	126859200	126875875	9	13650	2.14634146341463
chr12	4372850	4385725	9	9225	2.28571428571429
chr12	50348325	50365475	9	15800	0.380952380952381
chr12	110330000	110345625	9	12700	1.94736842105263
chr13	76907200	76914300	9	5675	1.5
chr14	54410700	54432175	9	18850	0.7
chr15	34782150	34793925	9	9425	1.68421052631579
chr15	45750400	45777475	9	22025	1.88
chr15	96622350	96639450	9	13050	2
chr16	4179500	4188075	9	5050	1.57894736842105
chr16	75950400	75975500	9	20225	1.92307692307692
chr17	36090100	36112025	9	18650	0.780487804878049
chr17	58211525	58231325	9	16200	2.48
chr17	59522125	59547950	9	24075	1.62962962962963
chr17	71890600	71909525	9	17650	0.47887323943662
chr17	72606550	72615850	9	5150	1.8125
chr18	45929650	45943075	9	9700	1.13461538461538
chr18	77147625	77160075	9	10450	2.2
chr2	45866200	45883175	9	12825	2.41666666666667
chr2	56393575	56420800	9	20225	2.38461538461538
chr2	63271350	63296775	9	22825	1.71428571428571
chr2	177498500	177512725	9	10100	2.22727272727273
chr2	236028300	236044450	9	12425	1.94444444444444
chr22	28185250	28201625	9	13975	0.75
chr3	10741850	10755650	9	9625	1.26984126984127
chr3	45882275	45895675	9	10075	1.4025974025974
chr3	128710500	128727700	9	16025	0.380952380952381
chr4	6555125	6576300	9	15725	2.17647058823529
chr4	16445900	16459050	9	10950	0.552631578947368
chr5	170726125	170765650	9	35000	1.52
chr6	385750	398225	9	10450	2
chr6	91996425	92016875	9	16125	1.4478527607362
chr7	64335825	64352550	9	13400	1.47272727272727
chr7	142490800	142508050	9	11725	1.54545454545455
chr7	157376750	157396600	9	18175	0.481481481481481
chr9	37643725	37657350	9	11400	1.52941176470588
chr9	133526400	133548200	9	17850	2
chrX	574525	611100	9	32400	1.72972972972973
chrX	106982050	106992225	9	6225	1.91489361702128
chrX	138252750	138295600	9	25700	2.48659793814433
chr1	10849750	10859975	8	8125	1.65217391304348
chr1	96931675	96950275	8	13475	1.11578947368421
chr1	105028100	105038575	8	8950	1.37931034482759
chr1	110606875	110631250	8	23000	0.130177514792899
chr1	114692325	114704075	8	10100	0.676056338028169
chr1	230912825	230926975	8	11750	1.58333333333333
chr1	232379450	232393900	8	12125	0.537634408602151
chr10	88118850	88138300	8	16550	0.403225806451613
chr10	119251375	119257575	8	3825	1.40740740740741
chr10	121229550	121243400	8	12025	0.75
chr11	35674100	35685700	8	7050	0.969072164948454
chr11	70959550	70967325	8	5500	1.35714285714286
chr12	103339925	103368300	8	27175	0.36
chr13	22238375	22253150	8	12425	0.84393063583815
chr15	23865100	23879575	8	10950	1.6
chr15	45810250	45819300	8	7900	0.612244897959184
chr15	72524325	72538525	8	11925	0.385714285714286
chr15	99637525	99648750	8	8750	0.806201550387597
chr17	26232325	26250475	8	15550	0.440860215053763
chr17	46787725	46847225	8	55425	1.16161616161616
chr17	72836975	72858825	8	20225	0.185714285714286
chr17	77713475	77726325	8	9575	1.5
chr18	22620550	22636175	8	11900	1.14814814814815
chr18	63567525	63579275	8	10175	1.45454545454545
chr18	77543800	77561975	8	15075	1.24031007751938
chr19	47521400	47532300	8	9425	1.04
chr2	45144900	45188575	8	40700	1.61111111111111
chr2	60961250	60973325	8	7550	1.64912280701754
chr2	74774300	74789500	8	11250	1.37931034482759
chr2	85338975	85348650	8	6575	1.6
chr2	217553650	217562050	8	5775	1.25
chr20	34678125	34690650	8	9975	1.35294117647059
chr20	58675900	58683725	8	6025	1.42857142857143
chr20	60788925	60802075	8	11475	0.565217391304348
chr20	62668550	62684125	8	14450	0.463768115942029
chr3	42302400	42312350	8	7275	1.5
chr3	69188000	69196500	8	6275	0.897959183673469
chr3	137476175	137504450	8	25575	1.63636363636364
chr3	197801175	197818150	8	13750	0.520325203252033
chr4	3870925	3882175	8	8300	1.1340206185567
chr4	106469725	106487400	8	16350	0.746268656716418
chr4	174412525	174467325	8	52625	0.470588235294118
chr5	54466225	54482475	8	12775	1.52542372881356
chr5	79854075	79871550	8	13800	1.17777777777778
chr5	92902200	92960550	8	56825	0.157894736842105
chr5	141253850	141264725	8	6625	1.08108108108108
chr5	158473500	158492575	8	16550	0.582781456953642
chr5	158513525	158538225	8	20275	1.35849056603774
chr6	1371600	1410800	8	32000	1
chr6	31362350	31372675	8	7550	0.857142857142857
chr6	99267275	99297975	8	29250	0.4
chr6	102906225	102915625	8	7050	0.962962962962963
chr6	122703075	122722625	8	16950	0.421052631578947
chr6	150460425	150474875	8	11675	0.642857142857143
chr6	170587975	170609150	8	16850	1.15789473684211
chr7	554775	565500	8	8250	0.780487804878049
chr7	90977075	90991800	8	13150	0.487394957983193
chr7	95223475	95231050	8	6300	1.21428571428571
chr7	100678075	100683125	8	2950	1.14285714285714
chr7	156784775	156822725	8	35775	1.42857142857143
chr8	14339325	14352300	8	11125	0.5
chr8	22534825	22563700	8	23175	0.882539682539683
chr8	22766875	22775375	8	5600	1.6
chr8	129585950	129594250	8	6200	1.44186046511628
chr8	145549100	145565250	8	12775	0.67948717948718
chr9	14311175	14355250	8	26125	1.62258543833581
chr9	34574950	34596900	8	19675	0.478260869565217
chrX	139513675	139521500	8	6325	0.574257425742574
chr1	22930600	22937075	7	4750	0.771084337349398
chr1	51429125	51451275	7	21050	0.2
chr1	173677425	173682800	7	4725	0.56
chr10	22601850	22638925	7	34350	0.383233532934132
chr11	16619425	16640775	7	20500	0.8
chr11	31815000	31855925	7	39150	0.2
chr11	115524075	115535125	7	8825	0.777777777777778
chr12	1691500	1706525	7	12175	0.75609756097561
chr12	5537275	5550000	7	11075	0.545454545454545
chr12	13877725	13885975	7	6175	0.8
chr12	42626400	42642675	7	12700	0.909090909090909
chr12	79038575	79055525	7	13175	0.9
chr12	117311950	117323025	7	9675	0.558139534883721
chr13	44352350	44363800	7	10100	0.256410256410256
chr13	71597375	71608675	7	9975	0.8
chr13	108225275	108237400	7	10000	0.819277108433735
chr15	43807925	43815525	7	5700	0.876190476190476
chr15	98963425	98974200	7	8550	0.894736842105263
chr16	5260200	5268725	7	6900	0.714285714285714
chr17	231375	238725	7	5550	0.827586206896552
chr17	35082400	35088100	7	4375	0.690909090909091
chr17	35163575	35172950	7	8075	0.650602409638554
chr17	54666275	54678000	7	9675	0.546583850931677
chr17	72643825	72650400	7	4950	0.840579710144927
chr17	74126175	74142575	7	15425	0.203389830508475
chr17	79914700	79927750	7	12025	0.474576271186441
chr19	30010725	30023775	7	11725	0.865671641791045
chr19	45248300	45262075	7	11825	0.382716049382716
chr2	9280400	9286400	7	4700	0.774193548387097
chr2	50158275	50171475	7	11625	0.56
chr2	100718775	100746925	7	24925	0.635514018691589
chr2	102000375	102006075	7	4925	0.56
chr2	119910825	119921650	7	9400	0.896551724137931
chr2	137261275	137273200	7	9925	0.333333333333333
chr2	178590175	178612650	7	21025	0.396825396825397
chr20	20864375	20872775	7	6000	0.586206896551724
chr20	21072825	21090750	7	15150	0.909090909090909
chr22	42304500	42325025	7	18700	0.704225352112676
chr22	46453700	46471475	7	16225	0.816326530612245
chr3	17036300	17048375	7	10875	0.352941176470588
chr3	31046500	31057175	7	9100	0.642857142857143
chr3	122741175	122750450	7	7575	0.872727272727273
chr3	139391600	139398250	7	4775	0.842105263157895
chr4	564025	576175	7	10975	0.711111111111111
chr4	1523000	1531475	7	7400	0.506024096385542
chr4	8687100	8692825	7	4900	0.88
chr4	155406425	155416425	7	9175	0.382978723404255
chr4	185924625	185955450	7	27125	0.365384615384615
chr5	60604200	60611700	7	5850	0.636363636363636
chr6	10377500	10430500	7	51250	0.758620689655172
chr6	33967400	33984500	7	14125	0.466666666666667
chr6	34109675	34123875	7	11200	0.921052631578947
chr6	90115700	90125475	7	8225	0.361702127659574
chr7	85390725	85400025	7	8000	0.909090909090909
chr7	149742600	149747575	7	3725	0.512820512820513
chr8	11201875	11210025	7	6800	0.511627906976744
chr8	19709800	19720975	7	9225	0.891566265060241
chr9	105800	118900	7	11850	0.273381294964029
chr9	131123700	131132075	7	7050	0.625
chr9	132196225	132206325	7	8425	0.923076923076923
chrX	11578300	11589650	7	9975	0.705882352941177
chrX	78851975	78862050	7	6925	0.712328767123288
chrX	118094800	118119325	7	22850	0.260869565217391
chrX	119437150	119449975	7	11500	0.511627906976744
chr1	11916850	11922850	6	5275	0.4
chr1	15706500	15716200	6	9025	0.325581395348837
chr1	16971850	16976825	6	4350	0.285714285714286
chr1	37493775	37504925	6	10675	0.137931034482759
chr1	67978575	67989850	6	9250	0.326315789473684
chr1	145139875	145147300	6	5750	0.36697247706422
chr1	197869725	197897900	6	26275	0.30188679245283
chr1	199997950	200014900	6	16500	0.0630630630630631
chr10	22758325	22771725	6	11950	0.325581395348837
chr10	71809050	71817275	6	7400	0.285714285714286
chr10	77357200	77365425	6	7475	0.391304347826087
chr10	92671650	92698575	6	26250	0.0559440559440559
chr10	118884350	118937700	6	51050	0.115537848605578
chr11	29380900	29390150	6	7725	0.396946564885496
chr11	58669075	58676100	6	6050	0.354430379746835
chr12	26272225	26286225	6	13175	0.307692307692308
chr12	58004125	58029750	6	24300	0.406015037593985
chr12	106967400	106990000	6	22125	0.193548387096774
chr12	109742675	109751750	6	8075	0.213592233009709
chr14	63508875	63517775	6	7400	0.33587786259542
chr14	70031250	70043925	6	11450	0.333333333333333
chr14	74247025	74257525	6	8700	0.40506329113924
chr15	28337550	28353550	6	15250	0.355555555555556
chr15	59834000	59844700	6	8900	0.436363636363636
chr15	74417075	74432100	6	14175	0.363636363636364
chr16	23868600	23883600	6	13650	0.346666666666667
chr16	26755900	26767000	6	10175	0.222222222222222
chr17	27938750	27951325	6	11250	0.377358490566038
chr17	29879150	29889125	6	8350	0.353846153846154
chr17	43858525	43869875	6	10625	0.177777777777778
chr17	75775050	75792225	6	14075	0.364464692482916
chr19	1065175	1072575	6	6850	0.151260504201681
chr19	8426700	8431650	6	4250	0.3125
chr19	13973650	13988550	6	13400	0.345679012345679
chr19	30711050	30724025	6	12300	0.24
chr19	46905900	46912125	6	5050	0.441860465116279
chr2	45220025	45246600	6	25525	0.119047619047619
chr2	95521450	95531975	6	9175	0.385964912280702
chr2	104403250	104412800	6	8700	0.191780821917808
chr2	145264850	145280975	6	14750	0.197530864197531
chr2	231898050	231906475	6	7050	0.380952380952381
chr20	61268300	61278350	6	8825	0.444444444444444
chr21	43636475	43645075	6	8050	0.133333333333333
chr22	20780175	20794450	6	13275	0.313253012048193
chr3	131785550	131795350	6	9275	0.3125
chr3	186541800	186551075	6	8575	0.421052631578947
chr4	8577975	8587525	6	8200	0.225352112676056
chr4	57707500	57714800	6	6250	0.385321100917431
chr4	70784500	70788150	6	2975	0.413793103448276
chr4	106060675	106087125	6	22825	0.30990990990991
chr4	113423350	113448550	6	24425	0.357142857142857
chr4	147990200	147998175	6	7225	0.32967032967033
chr5	10559400	10569425	6	8950	0.37037037037037
chr5	37081825	37093575	6	10725	0.285714285714286
chr5	134359650	134393150	6	32475	0.126582278481013
chr5	158650200	158661425	6	10125	0.324324324324324
chr7	4742200	4754075	6	10625	0.177966101694915
chr7	6565300	6577000	6	10500	0.333333333333333
chr7	42125850	42136400	6	8975	0.442211055276382
chr7	44360900	44368700	6	6950	0.25
chr7	128574450	128582325	6	7150	0.25
chr7	132243625	132265225	6	20575	0.097323600973236
chr7	151105575	151114400	6	7150	0.394736842105263
chr8	54782225	54799625	6	16750	0.44
chr8	65275700	65294800	6	18350	0.4375
chr8	82508275	82516000	6	6750	0.3125
chr8	145045725	145053825	6	7175	0.227979274611399
chr9	23819025	23833475	6	12600	0.286995515695067
chr9	71937600	71942700	6	4400	0.277777777777778
chrX	25015550	25044675	6	28475	0.421052631578947
chrX	50209300	50219125	6	9050	0.258064516129032
chrX	103486025	103515800	6	28625	0.181818181818182
chrX	122361275	122368475	6	6000	0.405405405405405
chrX	131496400	131505400	6	8375	0.35
chr1	2976000	2994275	5	17300	0.102941176470588
chr1	203481525	203491850	5	9350	0.140221402214022
chr10	8071925	8108925	5	36300	0.0286885245901639
chr10	58895750	58910050	5	13650	0.0878048780487805
chr11	79143150	79155150	5	11075	0.14
chr12	28117850	28133525	5	15000	0.110344827586207
chr12	49928475	49946275	5	17100	0.125
chr12	58116700	58137075	5	19825	0.0508474576271186
chr13	21097575	21111225	5	13100	0.0647773279352227
chr13	53843250	53861000	5	16675	0.0858585858585859
chr14	29222600	29258250	5	33900	0.0876494023904383
chr14	76596300	76607500	5	10375	0.140350877192982
chr15	41782600	41806975	5	23600	0.0567375886524823
chr15	89340950	89349625	5	8225	0.12987012987013
chr16	1963925	1974975	5	10275	0.132231404958678
chr16	75864550	75878525	5	13300	0.1375
chr17	38017350	38025175	5	7450	0.075
chr19	18711700	18728050	5	15600	0.0651629072681704
chr2	69531150	69534575	5	3100	0.125
chr2	72365125	72379625	5	14000	0.0714285714285714
chr2	112893325	112900700	5	6850	0.116504854368932
chr4	147548800	147583675	5	34625	0.0740740740740741
chr5	3583750	3609800	5	24675	0.110019646365422
chr5	77308375	77320150	5	11200	0.125
chr6	162041600	162052575	5	10250	0.124352331606218
chr7	19140800	19161775	5	20375	0.104166666666667
chr7	157468650	157488650	5	19250	0.0495575221238938
chr1	91168825	91200825	4	31625	0.0240137221269297
chr2	176925650	177061850	4	135625	0.00752283718430951
chr4	111529250	111565825	4	36325	0.0117370892018779
