# Supplementary material for: Large organized chromatin lysine domains help distinguish primitive from differentiated cell populations
Source: Nat Commun. 2021 Jan 21;12:499. doi: 10.1038/s41467-020-20830-9 (PMC7820432; doi:10.1038/s41467-020-20830-9)
Supplement: Supplementary file 3 — Supplementary Software [file 41467_2020_20830_MOESM3_ESM.zip › E001-H3K36me3_LOCKS.bed]

chr1	11073350	11336425	107	148400	41.3478260869565
chr1	28054750	28329450	107	82675	45
chr1	93547875	93745950	107	77425	46.3333333333333
chr1	151106625	151427375	107	123650	39.3793103448276
chr1	155524500	155821800	107	100225	45.1818181818182
chr1	220141550	220336575	107	92625	37.16
chr1	233223400	233423800	107	68900	46.3529411764706
chr10	70092925	70350425	107	86950	41
chr10	126611325	126822625	107	94550	38.1764705882353
chr11	62284300	62571400	107	120475	35.063829787234
chr11	107904575	108111475	107	94575	40.2173913043478
chr12	56294150	56634175	107	122450	30.5263157894737
chr12	95364475	95656300	107	78000	44.9333333333333
chr12	112452425	112648825	107	114575	24.5384615384615
chr12	120107725	120305050	107	101900	26.2608695652174
chr12	121729100	122005550	107	104900	35.45
chr12	133141875	133399150	107	145000	25.4285714285714
chr14	55402725	55652700	107	116550	21.6150943396226
chr14	64408575	64633275	107	56000	40
chr14	73404725	73662600	107	100750	44.046511627907
chr15	28356450	28554450	107	96525	30.8125
chr15	44724100	44916325	107	85250	47.9090909090909
chr15	59283375	59501600	107	106175	35.0833333333333
chr15	63849050	64039350	107	73325	17.6666666666667
chr16	19510500	19703850	107	74775	30.5
chr16	23400025	23627675	107	121000	38.1025641025641
chr17	15878025	16056625	107	118925	10.3809523809524
chr17	29062275	29222025	107	73025	27.3181818181818
chr17	35379450	35617650	107	97150	44.6530612244898
chr17	35770775	36002000	107	95600	36.4166666666667
chr17	57075700	57280650	107	73775	40.6060606060606
chr17	59872250	60054850	107	74075	35.6410256410256
chr18	2661050	2805775	107	90325	12.4
chr18	56348475	56651775	107	110625	46.5102040816327
chr19	11083150	11337100	107	134475	26.2898550724638
chr19	37810450	38066725	107	87225	24.4761904761905
chr19	53036500	53391325	107	106225	40.3636363636364
chr19	57977925	58381225	107	151075	38.9411764705882
chr2	32583925	32791825	107	89450	44.2857142857143
chr2	61375725	61547600	107	83450	33.5384615384615
chr2	197509925	197764475	107	81525	34.695652173913
chr2	219311850	219555850	107	126975	29.2413793103448
chr20	32957050	33125775	107	89275	31.8260869565217
chr20	47557850	47773200	107	135975	42
chr21	47607725	47838950	107	137675	10.5128205128205
chr22	31968975	32224900	107	87575	29.0625
chr3	47534500	47796450	107	150850	35.8282208588957
chr3	52434450	52687350	107	109150	28.6
chr4	2626975	2930325	107	117000	20.6028368794326
chr4	39735825	39913050	107	87075	47.4857142857143
chr4	79173450	79433300	107	95700	29.3953488372093
chr4	85587175	85738725	107	83550	23.6190476190476
chr5	14271600	14484300	107	102450	44.3333333333333
chr5	54550775	54711075	107	94325	17.2903225806452
chr5	89913925	90086575	107	51450	40.7272727272727
chr5	133996775	134195650	107	119375	12.5858585858586
chr5	176451525	176724250	107	126525	36.1538461538462
chr6	88212075	88383825	107	77925	33.4615384615385
chr7	98930875	99231600	107	130975	31.2380952380952
chr8	67954675	68164250	107	88900	26.3
chr8	141666025	141822275	107	74925	19
chr9	111630275	111854100	107	109200	31.8181818181818
chr9	125607450	125839075	107	87550	43.304347826087
chr9	130823775	131280625	107	97600	41.3333333333333
chr10	12119250	12293075	106	100750	24.8
chr1	12294975	12478425	105	76975	30.1428571428571
chr16	16056325	16239625	105	97825	23.625
chr21	40541200	40778825	105	115650	18.3225806451613
chr7	91622100	91882775	105	89825	37.1428571428571
chr1	19399050	19810625	103	211850	33.7142857142857
chr16	1604825	1879500	103	103750	21.4666666666667
chr8	30243250	30492400	103	94900	37.875
chr5	73923300	74153325	102	88900	40.1714285714286
chr6	56321975	56535000	102	96025	26.7096774193548
chr8	25135750	25368725	102	91725	21.5333333333333
chr2	122095650	122285650	101	84750	25.7634408602151
chr4	123076075	123284400	101	59600	35.1578947368421
chr1	33021075	33329075	100	104825	39.52
chr1	43825325	44171375	100	137075	34.6868686868687
chr12	132381350	132642900	100	133150	33.0476190476191
chr17	78106525	78368675	100	105450	41.3939393939394
chr17	80676725	80917425	100	84250	28.5217391304348
chr11	66200550	66487450	99	98750	30.5263157894737
chr15	43236025	43396800	99	76475	34.2307692307692
chr3	171923050	172120175	99	65950	39.7037037037037
chr4	5615925	5872425	98	74850	24.9565217391304
chr8	87383575	87569075	98	70825	29.12
chr18	29408025	29516425	97	64300	8.66666666666667
chr19	49844075	50217125	97	100075	25.4926470588235
chr12	122955700	123119800	96	123775	4.63414634146341
chr19	47567200	47775225	96	100325	34.7777777777778
chr11	32918450	33180850	95	89025	36.4761904761905
chr2	55750875	55918425	95	66025	32.093023255814
chr5	139815350	140087275	95	110450	33.4712643678161
chr17	5212975	5394425	93	112300	18.974358974359
chr2	37217575	37381125	93	52675	25.0322580645161
chr9	123150925	123334675	93	100025	13.2631578947368
chr12	124807500	125007100	92	96625	22.6086956521739
chr15	50850300	50977375	91	70075	14.7234042553191
chr14	71409100	71581500	90	63425	22.2666666666667
chr15	75647275	75819800	90	104125	13.7058823529412
chr17	26873600	27157550	90	132450	23.4736842105263
chr19	3886950	4121375	90	80625	26
chr19	17253325	17453600	90	68650	25.7931034482759
chr10	70351100	70557100	89	106525	22.0869565217391
chr15	41533475	41689150	89	68200	27.92
chr15	35147300	35279125	88	81200	22.5555555555556
chr18	12949775	13124725	88	96425	22.551724137931
chr1	35826800	36032725	87	79925	27.0526315789474
chr4	3088300	3245525	87	117475	15.1578947368421
chr5	31400425	31557100	87	100025	16.7
chr15	43620425	43784350	86	110150	17.6470588235294
chr14	31051575	31206200	85	69450	26.9032258064516
chr17	3909025	4027350	85	82325	5.91304347826087
chr10	128769025	128937400	84	57550	28.2727272727273
chr22	19315900	19505375	83	114925	11.4408602150538
chr8	120743650	120866075	83	63275	18.8235294117647
chr1	235270850	235423725	82	83925	17.25
chr10	69646450	69804325	82	66875	20.5833333333333
chr17	18089225	18264050	82	102250	8.98395721925134
chr17	33900600	34053200	82	75950	10.4545454545455
chr3	183419600	183586075	82	105875	20.3225806451613
chr8	128945025	129114100	82	54900	26.952380952381
chr9	33887275	34043775	82	80850	26.9375
chr1	212115075	212281050	81	64875	20
chr12	111880000	111992775	81	67425	11.8181818181818
chr13	20534550	20662300	81	89975	13.8888888888889
chr16	11769500	12000450	81	93275	24.8148148148148
chr2	233568150	233725900	81	77675	24.8571428571429
chr7	158411600	158601900	81	98200	25.6190476190476
chr15	41267925	41406150	80	89900	18
chr2	17842900	17963900	80	81175	10.7102803738318
chr2	153464125	153618900	80	91900	13.4444444444444
chr4	73921175	74043350	80	82375	14.9090909090909
chr6	90339000	90584850	80	178650	23.0208333333333
chr7	156933025	157063250	80	76875	19.7435897435897
chr10	101910425	102124225	79	90025	18.15
chr10	105064575	105208900	79	84800	12.4615384615385
chr11	108111875	108208725	79	59100	18.5384615384615
chr11	121340650	121503450	79	87650	15.8125
chr12	123640150	123753875	79	58700	20
chr3	45433250	45590575	79	58775	21.3333333333333
chr3	124450850	124603825	79	70975	20.4347826086957
chrX	130823550	130961725	79	85825	14.7368421052632
chr15	25200375	25375125	78	148525	5.71428571428571
chr19	34811100	34989075	78	102150	8.31578947368421
chr21	35081125	35211575	78	55225	24.1481481481481
chr2	9567700	9675575	77	65925	15.6410256410256
chr1	179961225	180082300	76	57700	14.2
chr12	19407775	19532200	76	53725	15.1549295774648
chr12	57449700	57696825	76	112200	14.702380952381
chr3	44790000	44896625	76	60400	23.9
chr5	94875	293400	76	64575	23.1851851851852
chr5	112095575	112256025	76	54700	18.5882352941176
chr6	161455750	161601925	76	68850	22.8611111111111
chr1	55509850	55643150	75	98350	7.48148148148148
chr3	47032675	47222825	75	62050	21.6526315789474
chr9	36576925	36678750	75	51175	19.2727272727273
chr1	31404475	31532800	74	78350	22.6666666666667
chr10	75475450	75632975	74	82275	16.5263157894737
chr12	101675725	101798325	74	95075	9.29411764705882
chr15	22927850	23059425	74	64250	21.4
chr17	61712100	61914775	74	94275	22.3157894736842
chr18	6941075	7043400	74	46575	9.4
chr9	133978650	134110975	74	77850	14.5
chr9	140596825	140731425	74	83025	10
chr14	39498850	39654750	73	87100	20.4
chr2	86251200	86417875	73	135375	17.741935483871
chr2	128851175	128949700	73	68700	7
chr21	38497400	38612950	73	46075	19.8227848101266
chr3	121145800	121263350	73	54275	17.2307692307692
chr5	167812100	168004925	73	76300	16.0740740740741
chr7	98478575	98656350	73	151700	11.4666666666667
chr1	229575500	229685125	72	63800	16.5161290322581
chr14	58714250	58843050	72	72150	21.0769230769231
chr2	183774575	183867725	72	58725	6.64864864864865
chr3	37315000	37427500	72	57025	22.2105263157895
chr8	1776350	1906675	72	85075	15.6129032258065
chr12	133572725	133782325	71	106625	10.7428571428571
chr20	25391575	25518700	71	73950	21.6585365853659
chr1	155279875	155452350	70	57200	20.7058823529412
chr18	43429500	43535475	70	57800	12.1923076923077
chr7	151798250	151903200	70	58200	10.2307692307692
chr12	46205225	46357025	69	55550	16.625
chr4	48500800	48597775	69	58625	16.9
chr5	109090975	109204175	69	53150	17.9
chr6	151193500	151306325	69	50350	12.7333333333333
chr8	48684225	48892125	69	187125	1.75757575757576
chr3	48601675	48753225	68	70450	14.6296296296296
chr6	168265350	168372000	68	70625	6.68965517241379
chr2	171789200	171938325	67	66200	13.8823529411765
chr6	76331600	76426350	67	56225	5.88571428571429
chr1	92712150	92824025	66	43725	16.9
chr12	105505600	105623000	66	77200	13.3076923076923
chr13	111077100	111176325	66	56425	17.0952380952381
chr14	103918175	104048300	66	47125	16.4210526315789
chr16	74907175	74999550	66	53125	12.0869565217391
chr16	89779975	89881025	66	69225	6
chr2	216177750	216298500	66	91850	15.7222222222222
chr5	118792775	118878650	66	43625	12.0769230769231
chr7	107533525	107640050	66	74125	15.6666666666667
chr11	76152675	76262925	65	42950	17.5
chr17	27790700	27874150	65	52025	5.64705882352941
chr19	44585125	44806850	64	64550	11.5172413793103
chr2	61548775	61637600	64	39350	16.4
chr3	130650175	130743325	64	34650	17.6
chr6	30513275	30649175	64	79325	9.92857142857143
chr9	88557550	88658200	64	58625	14.8888888888889
chr1	17256950	17378275	63	51150	12.3333333333333
chr10	93686200	93793800	63	67175	7.17647058823529
chr12	112080175	112189050	63	53350	9.07692307692308
chr14	31567050	31673725	63	70425	12.875
chr5	94798500	94888925	63	56275	14.6363636363636
chrX	40486775	40593100	63	65625	15.1363636363636
chrX	53559450	53708875	63	125725	4.96969696969697
chr16	15675175	15796150	62	61025	15.6140350877193
chr5	70754325	70864400	62	81775	4.92307692307692
chr5	179659250	179767050	62	71175	14.1463414634146
chr9	99877025	99974550	62	50775	8.12244897959184
chr9	135137250	135279425	62	101100	4.09069212410501
chr1	39715625	39857250	61	93025	9.14427860696517
chr11	3686975	3816800	61	108625	4.44444444444444
chr11	18299575	18430450	61	72250	15.3333333333333
chr11	47737725	47869025	61	109950	8.62790697674419
chr11	85665475	85742150	61	49375	9.7
chr13	24992750	25080400	61	43950	9.57894736842105
chr20	5918200	6023200	61	60275	14.2
chr22	31797575	31884375	61	62050	6.54545454545455
chrX	24714025	24801575	61	45150	12.3809523809524
chr1	10155225	10241575	60	39350	7.875
chr1	52227475	52313050	60	56800	15.7575757575758
chr1	223932850	224009225	60	49800	4.91891891891892
chr17	8341875	8493425	60	114225	8
chr6	43454825	43610650	60	89600	13.92
chr6	79648825	79773000	60	93400	9.14285714285714
chrX	40982625	41093450	60	93300	3.94444444444444
chr11	117016500	117125225	59	54875	12.7058823529412
chr15	76146525	76232275	59	44100	10.4444444444444
chr16	14644325	14763050	59	69550	11.5851851851852
chr17	60055150	60140725	59	55575	7.8
chr2	202565375	202632275	59	39400	6.63636363636364
chr3	132167000	132260625	59	70400	6.11764705882353
chr1	22004450	22083475	58	53100	8.23076923076923
chr1	169761875	169847400	58	56675	12.4390243902439
chr13	77708300	77799675	58	23550	14.3333333333333
chr2	175936300	176019800	58	36975	14.35
chr20	13692775	13799625	58	73775	6.78571428571429
chr9	33252250	33356825	58	71000	11.4769230769231
chr11	66947300	67077775	57	62850	12.4
chr16	4676625	4815700	57	57050	14.1904761904762
chr16	18793750	18908225	57	74200	10.5263157894737
chr17	19803775	19877950	57	47150	10.6666666666667
chr2	20447125	20526750	57	55350	7.25714285714286
chr2	55510525	55591000	57	37625	8.97872340425532
chr2	118674150	118766550	57	49800	12.6666666666667
chr3	10059500	10143875	57	51300	5.33333333333333
chr5	145598525	145667225	57	44125	5.74193548387097
chr8	95839450	95904600	57	46500	6.60869565217391
chr9	84196000	84301975	57	52075	10.7826086956522
chrX	123156575	123236900	57	51575	7.95744680851064
chr10	28812550	28910750	56	72175	3.63636363636364
chr12	393550	495150	56	64175	8.35294117647059
chr14	20754925	20947400	56	94950	10.8814814814815
chr15	40227825	40330425	56	84175	4.75
chr15	65736900	65808175	56	49750	3.57894736842105
chr16	53245575	53360025	56	91025	4.88461538461539
chr3	27415275	27491525	56	53425	5
chr3	37023450	37124275	56	62600	12.7826086956522
chr4	95129900	95214225	56	65825	9.6
chr12	51064950	51141450	55	47775	9.6
chr17	65881875	65975150	55	67325	6
chr20	18450050	18552075	55	57500	13.4782608695652
chr22	24432525	24535250	55	67475	7.64705882352941
chr5	171764750	171840525	55	44825	11.047619047619
chr6	17759000	17851325	55	43550	13.0909090909091
chr6	82877825	82955275	55	51950	12.8
chr7	77198950	77287725	55	63325	7.23809523809524
chrX	128586625	128650475	55	39075	13.5652173913043
chr1	93965150	94057825	54	45725	10
chr12	24966500	25053500	54	50700	11.1538461538462
chr14	21818825	21996775	54	106025	8.46428571428571
chr16	15092200	15185825	54	47875	9.02857142857143
chr20	60831125	60930575	54	66125	6.21052631578947
chr7	6423825	6522225	54	56150	11.3333333333333
chr10	88194175	88277975	53	54150	4.74358974358974
chr12	110720425	110839525	53	83500	7.6875
chr2	27820925	27919675	53	60325	8.64864864864865
chr20	37110025	37205175	53	58525	6.36585365853659
chr22	24698125	24776575	53	50300	7.15789473684211
chr4	1895350	1999725	53	63150	7.91666666666667
chr4	104001875	104117825	53	65000	7.61290322580645
chr12	56113975	56222250	52	61075	8.85714285714286
chr15	64962350	65054525	52	48375	9.04347826086956
chr16	4847300	4953300	52	71825	5.57692307692308
chr17	80522650	80602725	52	53400	6
chrX	44910550	44972825	52	36450	7.45
chr1	52837325	52924375	51	56475	9.80952380952381
chr10	851925	935500	51	57325	6.88
chr11	17094975	17176925	51	47050	7.75
chr14	103399350	103475675	51	57525	7.30434782608696
chr15	66755600	66845675	51	49700	10.4444444444444
chr19	21267050	21370200	51	50375	8.42857142857143
chr20	45837025	45943575	51	90775	3.58139534883721
chr3	122810500	122886775	51	40650	8.3030303030303
chr1	1683700	1770500	50	54975	4.75
chr1	54231400	54300275	50	40950	7.4468085106383
chr12	966000	1053625	50	64100	8.45714285714286
chr16	70349350	70435000	50	43000	10.2168674698795
chr17	79507175	79600650	50	67575	9.65217391304348
chr5	125879100	125962125	50	58425	5.87096774193548
chr12	125553750	125624325	49	34300	9.27868852459016
chr13	20290325	20355875	49	38825	8.27586206896552
chr14	78139025	78222650	49	53700	6.07407407407407
chr22	26845875	26943825	49	62975	8.34645669291339
chr3	132385725	132438325	49	33500	5.47368421052632
chr4	419875	533100	49	73025	8.82051282051282
chr7	75164125	75228275	49	48325	2.78260869565217
chr8	17785575	17888350	49	77150	5.39393939393939
chr10	3122200	3212375	48	64750	6.88888888888889
chr10	91465325	91540675	48	45575	8.84615384615385
chr13	110801550	110865500	48	36600	8.84848484848485
chr14	50239100	50317650	48	64875	1.92
chr14	90415350	90504525	48	51950	9.0625
chr15	91290575	91359000	48	37750	6.18604651162791
chr17	30266825	30328700	48	38000	4.35714285714286
chr2	44112400	44222075	48	96425	2.11111111111111
chr3	148725475	148793825	48	39875	5.71621621621622
chr5	122706075	122754950	48	27400	8.125
chr6	36437800	36509625	48	36675	8.09523809523809
chr1	186280425	186389575	47	84400	7.17241379310345
chr12	116395500	116457575	47	35700	7.30434782608696
chr22	46668200	46755650	47	52100	5.02857142857143
chr3	183637450	183707275	47	34925	6.78787878787879
chr4	87679450	87737525	47	31975	6.64406779661017
chr6	146202425	146276575	47	52725	7.875
chr9	131707875	131778375	47	52775	6.94736842105263
chr1	47715425	47777850	46	41300	5.25925925925926
chr12	132198100	132286975	46	62225	5.96078431372549
chr15	50731150	50795850	46	36900	8.36842105263158
chr16	53474300	53532950	46	37950	5.21951219512195
chr16	87728275	87798050	46	44525	6.27586206896552
chr19	58695950	58827725	46	91475	6.2962962962963
chr2	70064800	70140675	46	36350	8.48684210526316
chr21	45472175	45561200	46	61500	5.9
chr22	29085750	29153975	46	29075	6.87378640776699
chr4	843000	891925	46	31600	4.86666666666667
chr5	32353825	32432500	46	55350	7.2
chr5	179249625	179332025	46	54275	4.85915492957746
chr8	124329425	124392925	46	49500	2.52173913043478
chr9	109679650	109774000	46	71850	8.125
chr1	173901425	173962200	45	45650	5.52941176470588
chr1	214517225	214584475	45	32600	7.03614457831325
chr1	224449250	224505625	45	37550	5.5
chr11	68280400	68384475	45	82925	7.84615384615385
chr12	6600550	6715475	45	85650	4.98666666666667
chr12	32742175	32799475	45	40000	4.23529411764706
chr19	10883050	10944650	45	40000	4.28070175438596
chr19	19386300	19468450	45	54700	4.73684210526316
chr19	33073275	33149950	45	44325	6.25396825396825
chr2	47632600	47712850	45	60900	2.61904761904762
chr20	33581200	33645325	45	43675	2.94736842105263
chr1	247003375	247082000	44	63575	3.22388059701493
chr2	128698200	128783400	44	62150	3.77049180327869
chr3	47846600	47919625	44	51650	7.21951219512195
chr4	140249400	140317875	44	48400	7.56521739130435
chr9	103046600	103111075	44	45000	6.86486486486486
chrX	70588025	70649775	44	38125	5.04
chr1	109293275	109351675	43	32950	3.63414634146341
chr1	203766275	203848100	43	55000	6.74074074074074
chr3	172470325	172538975	43	53450	4.3448275862069
chr10	101451100	101520450	42	47525	6.175
chr14	56079675	56152700	42	54450	5.52941176470588
chr15	66599150	66645525	42	30475	3.65217391304348
chr16	74481625	74542875	42	43000	5.35384615384615
chr20	37616450	37672050	42	40400	6.11111111111111
chr4	24508650	24584225	42	56975	3.14285714285714
chr7	148450950	148527500	42	55875	3.88888888888889
chr8	103263300	103380950	42	95000	4.90598290598291
chr9	135469050	135541475	42	48825	4
chr12	95656400	95703225	41	28475	4.57142857142857
chr14	35031575	35079475	41	32075	3.25714285714286
chr17	49232900	49302625	41	51825	4.10526315789474
chr19	55481100	55515725	41	22825	2.26666666666667
chr2	54090325	54176250	41	69850	3
chr21	30302625	30358700	41	29200	6
chr5	145833875	145892650	41	45275	3.33333333333333
chr7	72853475	72935025	41	72075	1.80769230769231
chr9	103299000	103350500	41	31125	5.76
chr1	10316250	10369675	40	32275	5.40740740740741
chr11	46762650	46841000	40	66450	3.1
chr12	49036750	49109075	40	54175	4.02702702702703
chr2	99976925	100050000	40	60175	3.55555555555556
chr3	49314925	49374525	40	36125	3.16129032258065
chr4	110415525	110464650	40	32075	3.9
chr6	35800675	35858850	40	46525	5.13333333333333
chr6	47541850	47593100	40	32500	3.59183673469388
chrX	15810725	15871725	40	35300	5.44827586206897
chr11	134010300	134090800	39	67950	2.76470588235294
chr15	40455175	40522500	39	55425	5.04347826086957
chr17	37623575	37689175	39	45900	5.02702702702703
chr19	41737250	41828875	39	65475	3.18918918918919
chr2	201756775	201824425	39	53500	3.04545454545455
chr5	65070675	65121700	39	34025	2.83333333333333
chr5	178987875	179049825	39	49900	2.48484848484848
chr6	42598950	42662375	39	47150	3.68421052631579
chr7	104701125	104758400	39	43325	3.20754716981132
chrX	1502225	1568800	39	42250	4.4
chr1	65095375	65160025	38	50425	2.58333333333333
chr15	89797525	89876750	38	66175	3.85714285714286
chr19	16494400	16552075	38	37775	4.57142857142857
chr2	10772225	10824725	38	29500	4.54545454545455
chr2	102441375	102510325	38	57150	2
chr20	31350800	31443150	38	68125	2.41176470588235
chr20	49504925	49578925	38	53750	4.57894736842105
chr4	56263625	56323050	38	41175	3.57446808510638
chr4	76673500	76737025	38	48275	3.33333333333333
chr4	184165875	184240750	38	46375	4.66666666666667
chr6	17613900	17689025	38	59050	1.59649122807018
chr7	157145200	157211550	38	49000	3.51351351351351
chr1	26737875	26805925	37	45900	3.56521739130435
chr11	9157250	9217425	37	37575	4.25974025974026
chr16	2100200	2147375	37	25050	3.07692307692308
chr16	3776775	3843575	37	50725	2.35294117647059
chr17	37562125	37605600	37	33375	2.69565217391304
chr22	40655425	40721875	37	49100	4.25
chr5	61643775	61698000	37	40750	3.95238095238095
chr9	114123150	114213600	37	77050	4.11764705882353
chr1	109854325	109897100	36	28250	3.22222222222222
chr1	220337325	220386300	36	29475	2.78571428571429
chr11	93398900	93477300	36	60025	4
chr12	64849500	64895700	36	33525	2.7536231884058
chr3	56645850	56707800	36	49300	3.52
chr3	123638050	123675650	36	28775	3.05882352941176
chr4	13568800	13621675	36	43500	2.60869565217391
chr5	79925025	79979075	36	30725	3.6
chr7	36435175	36494650	36	43550	2.31578947368421
chr12	46579450	46640475	35	48750	2.625
chr2	11735275	11784075	35	27225	3.74358974358974
chr2	180809075	180858175	35	32325	3.65217391304348
chr20	47837850	47909125	35	58075	2.25
chr20	62614275	62666750	35	40525	1.28571428571429
chr5	10381425	10436400	35	41725	3.36
chr7	128592425	128658225	35	54600	1.92307692307692
chr7	138921750	138964625	35	32000	3.66666666666667
chr9	107545625	107602550	35	39125	3.31034482758621
chr1	67411125	67455125	34	33575	2.54545454545455
chr12	95869700	95928225	34	46150	2.53333333333333
chr12	123773825	123835000	34	52800	0.892307692307692
chr19	10237025	10303925	34	52150	3.3
chr20	42298000	42346425	34	31775	3.28888888888889
chr3	194132250	194181675	34	36200	2.75757575757576
chr6	74173975	74213975	34	25350	3.1219512195122
chr6	131901000	131946800	34	34150	3
chr9	74299625	74355925	34	45750	1.6
chr13	115002150	115072850	33	58025	1.33054393305439
chr14	50898750	50942675	33	32050	2.37037037037037
chr14	64875400	64928250	33	44375	1.31914893617021
chr14	91738350	91788875	33	36375	2.81159420289855
chr16	71681275	71725750	33	31500	2.7
chr19	47176300	47214525	33	27300	2.28070175438596
chr22	29901525	29967250	33	50550	1.44278606965174
chr4	83739025	83803250	33	51925	2.28571428571429
chrX	16680975	16721925	33	25225	2.88888888888889
chr1	22148750	22192125	32	33650	1.52380952380952
chr10	94365675	94415475	32	39375	2
chr10	121653725	121704150	32	39100	2.26086956521739
chr14	45668650	45711675	32	31900	2.42424242424242
chr14	102441150	102521800	32	71325	1.78571428571429
chr15	31200300	31253300	32	41600	2.02380952380952
chr2	109067300	109114500	32	35325	2.27027027027027
chr20	30344925	30395075	32	42125	1.91304347826087
chr4	39286450	39329400	32	32525	2.0625
chr5	37289250	37359650	32	59400	1.39130434782609
chr7	139059950	139109075	32	38350	1.89090909090909
chr11	18496800	18540450	31	27225	2.41379310344828
chr14	104119900	104177950	31	48250	1.74193548387097
chr16	70154375	70196825	31	32350	1.89655172413793
chr19	5586650	5673350	31	69275	2.31034482758621
chr2	183582750	183634100	31	38650	2.42028985507246
chr3	148858050	148895325	31	28050	2
chr9	131328525	131403200	31	61775	1.67741935483871
chr1	156904400	156956125	30	43550	1.2
chr10	96306300	96372800	30	60100	0.9
chr10	123237625	123287375	30	39675	2
chr13	103252500	103332500	30	65325	2.04545454545455
chr14	93272975	93307925	30	25775	1.75384615384615
chr2	131804125	131849425	30	35475	1.4468085106383
chr3	127772450	127838675	30	51850	1.36458333333333
chr3	197546825	197584525	30	28850	2.06896551724138
chr7	105176050	105210125	30	22575	1.37313432835821
chr9	125839275	125873750	30	26000	1.375
chr10	71119850	71163050	29	32250	1.78571428571429
chr13	48510675	48548800	29	27625	1.95
chr15	65845650	65899800	29	45000	1.72839506172839
chr15	93464250	93571475	29	101400	1.2156862745098
chr15	99450900	99506975	29	47675	1.13636363636364
chr16	84085800	84133875	29	37425	1.76470588235294
chr18	2574950	2617325	29	34975	1.46153846153846
chr19	4404100	4449975	29	37925	1.16666666666667
chr19	36549300	36597650	29	37450	1.2156862745098
chr4	187503450	187558375	29	46375	1.84
chr6	167414200	167456200	29	32775	1.77777777777778
chr10	97365050	97413725	28	39225	1.56962025316456
chr11	4122950	4163675	28	32850	1.18181818181818
chr11	70164650	70214175	28	41700	1.7
chr18	21096250	21156600	28	51525	1.16129032258065
chr18	77455525	77503250	28	35225	1.55952380952381
chr2	114683450	114715700	28	25100	1.80952380952381
chr2	224738500	224771150	28	23200	1.69014084507042
chr22	36676550	36745450	28	61375	0.56
chr3	170077425	170114400	28	27425	1.61290322580645
chr5	72146150	72206625	28	55425	0.956521739130435
chr9	21804400	21869575	28	48675	1.83425414364641
chr1	150899950	150941775	27	34775	1.07692307692308
chr10	74883950	74918125	27	24400	1.54166666666667
chr10	99115250	99157650	27	34050	1.23076923076923
chr16	58550325	58635050	27	78675	1.41666666666667
chr16	89576825	89631400	27	43575	1.54285714285714
chr2	152268200	152343375	27	68525	0.666666666666667
chr5	32227925	32275825	27	37600	1.61538461538462
chr21	37705500	37750700	26	37550	1.23684210526316
chr3	160940750	160973275	26	25900	1.21052631578947
chr4	25382275	25421450	26	34800	0.975609756097561
chr1	117614625	117661325	25	39975	0.624
chr15	22837000	22873775	25	30700	1.18072289156627
chr17	30188800	30226825	25	32925	1.14285714285714
chr2	61704000	61761025	25	51950	0.857142857142857
chr2	86676650	86728500	25	47400	0.727272727272727
chr2	208420075	208463150	25	36900	0.974358974358974
chr4	57851800	57899075	25	41125	0.714285714285714
chr7	135255800	135334475	25	74275	0.703703703703704
chr1	236704100	236766625	24	58225	0.576923076923077
chr12	125430700	125470875	24	32875	0.633802816901408
chr14	68226450	68280775	24	48000	0.674698795180723
chr2	71579725	71638025	24	52925	0.483412322274882
chr2	85844525	85881700	24	32075	0.914285714285714
chr3	12610325	12653825	24	37525	0.88
chr5	133474975	133509675	24	28400	0.842105263157895
chr9	19055750	19101450	24	37675	0.666666666666667
chr9	33045925	33073950	24	22700	0.953846153846154
chr9	86264950	86298025	24	27375	0.96
chr10	75841725	75898575	23	50575	0.825688073394495
chr11	113668400	113712900	23	39625	0.685714285714286
chr16	237250	278225	23	35875	0.571428571428571
chr2	60986825	61027900	23	35725	0.646153846153846
chr22	41641000	41681075	23	36050	0.627450980392157
chr1	230798600	230830200	22	27650	0.703703703703704
chr10	70945775	70969350	22	18700	0.785714285714286
chr10	93571025	93624350	22	49000	0.5
chr17	76787850	76834775	22	41975	0.607142857142857
chr2	173330750	173371300	22	34925	0.767441860465116
chr2	231925850	231966900	22	37300	0.583333333333333
chr21	30401825	30442850	22	37000	0.651162790697674
chr5	154263925	154313250	22	44300	0.804597701149425
chr7	1509300	1542800	22	29825	0.666666666666667
chrX	129357425	129381125	22	19075	0.787878787878788
chr1	160176800	160214150	21	34025	0.558823529411765
chr17	36910075	36943575	21	28850	0.594594594594595
chr22	41511350	41576575	21	60025	0.615384615384615
chr22	42261675	42304050	21	37850	0.470588235294118
chr6	160459075	160520225	21	54050	0.426229508196721
chr1	31729875	31767275	20	33750	0.324324324324324
chr10	13210900	13255875	20	40825	0.553191489361702
chr5	145491100	145557950	20	62950	0.512820512820513
chr8	95654800	95714650	20	54300	0.419475655430712
chr8	126046325	126072250	20	22375	0.448979591836735
chr14	45564275	45600000	19	32350	0.490566037735849
chr21	26958500	26978775	19	17125	0.487179487179487
chr21	34875025	34911950	19	33450	0.47787610619469
chr3	58080350	58152050	19	67225	0.5
chr4	77033300	77066075	19	28800	0.452830188679245
chr7	127945325	127980025	19	30850	0.454545454545455
chr10	27398650	27438525	18	37475	0.340425531914894
chr16	30970275	30995925	18	22150	0.461538461538462
chr19	2789425	2814850	18	22175	0.43956043956044
chr3	15054100	15095375	18	37400	0.263888888888889
chr5	86670425	86707100	18	33525	0.39344262295082
chr6	155122575	155155900	18	30725	0.432432432432432
chr7	121714025	121774300	18	58000	0.307692307692308
chr8	109221450	109254700	18	29550	0.406779661016949
chr19	46322800	46358775	17	32800	0.234234234234234
chr9	134307400	134376200	17	65700	0.172043010752688
chr1	113634550	113669850	16	33025	0.338983050847458
chr10	96090525	96121450	16	28900	0.260869565217391
chr11	34129575	34174800	16	41725	0.330275229357798
chr16	74655075	74699325	16	41825	0.341463414634146
chr2	136597375	136631475	16	31150	0.333333333333333
chr11	43410650	43434300	15	21400	0.25
chr14	21673100	21737325	15	61250	0.19672131147541
chr14	89033800	89080800	15	44350	0.2
chr15	90122975	90177300	15	51150	0.231884057971014
chr16	30711250	30752325	15	36425	0.293478260869565
chr21	33700800	33758125	15	54675	0.160919540229885
chr22	42028000	42061650	15	31575	0.224852071005917
chr1	46055725	46085100	14	26650	0.206896551724138
chr11	118620125	118657225	14	35075	0.204545454545455
chr2	128024450	128050725	14	23750	0.245614035087719
chr22	38246575	38279200	14	29675	0.191616766467066
chr9	100403150	100439150	14	34000	0.23841059602649
chr1	23379125	23421225	13	39575	0.188405797101449
chr11	9429325	9469200	13	37725	0.177777777777778
chr17	34142825	34175825	13	31050	0.208333333333333
chr21	34105300	34142225	13	34475	0.179487179487179
chr3	155614150	155631625	13	15425	0.220183486238532
chr2	216975175	217037125	12	60375	0.102564102564103
chrX	16846200	16878400	12	30025	0.184615384615385
chr1	39889325	39939775	11	47850	0.107816711590297
chr16	28108850	28147300	11	36625	0.145251396648045
chr4	44683400	44703825	11	19300	0.144736842105263
chr1	90470450	90497000	10	25600	0.10958904109589
chr1	154196675	154239600	10	41250	0.0895522388059701
chr10	99211500	99239450	10	26475	0.131868131868132
chr10	103544000	103573400	10	27750	0.104803493449782
chr11	14479125	14517775	10	37300	0.0693069306930693
chr15	69709550	69741200	10	30250	0.105820105820106
chr18	33715300	33746150	10	29850	0.115384615384615
chr22	31320050	31354650	10	33000	0.138461538461538
chr3	112718375	112736850	10	17325	0.13953488372093
chr5	149738975	149783125	10	42475	0.12
chr5	162893975	162914150	10	19025	0.119047619047619
chr9	80914700	80945300	10	28925	0.127659574468085
chr16	8983300	9017775	9	33325	0.0952380952380952
chr16	27471625	27520800	9	48150	0.0421052631578947
chr2	150423500	150442250	9	17800	0.0952380952380952
chr2	203139525	203173100	9	31700	0.103044496487119
chr4	129756000	129796075	9	39250	0.0967741935483871
chr5	16664000	16691175	9	25675	0.102040816326531
chr5	56215900	56243625	9	26875	0.10126582278481
chr5	98197875	98219475	9	20750	0.112359550561798
chr5	126143900	126172450	9	27325	0.0796812749003984
chr10	64940800	64960525	8	19050	0.064
chr10	121581800	121610000	8	27600	0.0412371134020619
chr11	61170175	61196750	8	25575	0.089171974522293
chr14	62188025	62215800	8	26950	0.0805369127516778
chr16	24798225	24839075	8	39500	0.0921658986175115
chr16	70559900	70609050	8	48025	0.0403022670025189
chr2	70437550	70459075	8	20850	0.0812182741116751
chr3	50127775	50156875	8	28100	0.0703517587939698
chr3	139065700	139099200	8	32275	0.0816326530612245
chr5	6596625	6631950	8	33950	0.0853658536585366
chr7	138221650	138272625	8	50050	0.0501138952164009
chr1	41448675	41482400	7	32800	0.0760456273764259
chr1	59120750	59148375	7	26225	0.0761904761904762
chr10	70718525	70745700	7	26200	0.0668693009118541
chr11	34092600	34123500	7	29975	0.0594795539033457
chr12	76441525	76468000	7	25875	0.05
chr17	30680850	30710150	7	28525	0.0615384615384615
chr17	40033100	40059800	7	25675	0.0649149922720247
chr17	45728225	45763200	7	34025	0.0695652173913043
chr2	128241975	128263700	7	20850	0.0696517412935323
chr2	191833825	191857525	7	22825	0.0689655172413793
chr20	34289875	34328950	7	38300	0.05
chr21	34918375	34936875	7	17725	0.0625
chr5	149385225	149405350	7	19350	0.0689655172413793
chr7	138188550	138216100	7	26725	0.0761904761904762
chr9	36196525	36214325	7	17125	0.0512820512820513
chr9	94998025	95054200	7	55375	0.0396039603960396
chr1	24971525	24998825	6	26775	0.0514469453376206
chr12	9069475	9083125	6	13175	0.0547945205479452
chr12	49414550	49449400	6	33850	0.0588235294117647
chr12	53846775	53874875	6	27600	0.0501392757660167
chr15	72490800	72514375	6	22875	0.0454545454545455
chr17	38543800	38571250	6	26775	0.0480591497227357
chr2	27443875	27468325	6	23800	0.053156146179402
chr22	38876800	38901550	6	24025	0.0586666666666667
chr3	9466950	9498475	6	30675	0.0496894409937888
chr4	122723725	122741075	6	16975	0.0588235294117647
chr4	144438150	144475000	6	36325	0.0279329608938547
chr4	146025375	146050700	6	24825	0.0283687943262411
chr10	120797600	120833975	5	35850	0.0346020761245675
chr11	129732875	129763200	5	29625	0.0459770114942529
chr12	72002100	72030525	5	28000	0.0310077519379845
chr13	41932425	41947325	5	14600	0.0396825396825397
chr14	91921650	91953025	5	30650	0.0427184466019417
chr15	59170100	59194375	5	23875	0.0265654648956357
chr15	79171900	79200075	5	27875	0.0309278350515464
chr16	81046625	81057425	5	10475	0.0396039603960396
chr17	20901975	20925675	5	23300	0.0365853658536585
chr17	48456400	48473000	5	16300	0.0413793103448276
chr19	20218925	20234925	5	15675	0.0305343511450382
chr19	52816425	52827925	5	11250	0.0298507462686567
chr2	234742675	234762300	5	19075	0.0421052631578947
chr3	120112725	120132575	5	19400	0.0402684563758389
chr3	180664350	180691400	5	26500	0.0375180375180375
chr5	1802650	1822925	5	19825	0.0425531914893617
chr5	137494400	137510600	5	15925	0.0421052631578947
chr5	151165850	151193000	5	26525	0.0366598778004073
chr1	21084075	21103750	4	19325	0.0286396181384248
chr1	29476925	29487775	4	10650	0.0256410256410256
chr1	39457975	39475350	4	17125	0.0233918128654971
chr1	43391100	43411075	4	19700	0.0271739130434783
chr1	70692175	70719150	4	26600	0.0295566502463054
chr1	78409375	78437625	4	28000	0.0236686390532544
chr1	115259975	115281675	4	21450	0.0161812297734628
chr1	118475850	118504525	4	28025	0.0340715502555366
chr1	182811325	182858625	4	46950	0.0304182509505703
chr1	226545450	226581500	4	35750	0.0308880308880309
chr10	32298950	32312950	4	13750	0.0303030303030303
chr11	118365975	118385250	4	18900	0.0332326283987915
chr13	73331850	73353175	4	21025	0.0193798449612403
chr15	78775350	78793675	4	18175	0.0119402985074627
chr16	21974475	21996450	4	21475	0.0338983050847458
chr19	16633325	16649250	4	15500	0.032520325203252
chr2	62098275	62111600	4	13175	0.0235294117647059
chr3	3178575	3197950	4	19075	0.0289156626506024
chr3	109045025	109055825	4	10575	0.0303030303030303
chr3	112063075	112072550	4	9300	0.0256410256410256
chr3	142734475	142750875	4	16225	0.0176211453744493
chr3	195787700	195800175	4	12300	0.0222222222222222
chr4	10073800	10105275	4	31200	0.016
chr4	57305800	57328925	4	22875	0.0210084033613445
chr5	33451750	33477600	4	25475	0.0252206809583859
chr5	110455500	110463425	4	7725	0.032520325203252
chr5	115796800	115819700	4	22450	0.0322209436133487
chr6	18240675	18250500	4	9675	0.0283687943262411
chr7	74118775	74134750	4	15775	0.024390243902439
chr8	101710825	101733325	4	22225	0.0268096514745308
chr9	134392950	134405650	4	12450	0.0327868852459016
chr1	23651600	23661500	3	9775	0.0208333333333333
chr1	40303300	40313950	3	10550	0.0184331797235023
chr1	46725475	46737675	3	12100	0.0103896103896104
chr1	120261825	120287325	3	25100	0.0209267563527653
chr1	146753575	146770300	3	16575	0.0156862745098039
chr1	171524025	171538650	3	14500	0.0153452685421995
chr1	185263725	185281225	3	17325	0.0158730158730159
chr1	197050775	197063725	3	12800	0.0206185567010309
chr1	201106850	201121750	3	14725	0.0137931034482759
chr1	201776475	201783650	3	7075	0.015625
chr1	202713675	202736750	3	22900	0.0121802679658952
chr1	214810975	214825500	3	14350	0.0177619893428064
chr1	228284125	228289350	3	5125	0.0205128205128205
chr1	247478500	247487900	3	9275	0.0193236714975845
chr10	14946550	14954800	3	8150	0.0207253886010363
chr10	62540950	62556050	3	14950	0.01171875
chr10	129895100	129915625	3	20300	0.0140845070422535
chr11	43341975	43361650	3	19525	0.0130718954248366
chr11	61072375	61084375	3	11875	0.0150753768844221
chr11	65825450	65835800	3	10225	0.0188679245283019
chr11	102947900	102954900	3	6900	0.0181818181818182
chr11	111627850	111635775	3	7800	0.0210526315789474
chr11	118249025	118261000	3	11850	0.0208333333333333
chr11	121173725	121179775	3	5950	0.0193236714975845
chr12	64803575	64835325	3	31325	0.0173745173745174
chr12	69106250	69117625	3	11250	0.0178571428571429
chr12	69980450	69997550	3	16875	0.0186915887850467
chr12	117606400	117620350	3	13825	0.0116959064327485
chr12	118466500	118477500	3	10825	0.0198511166253102
chr13	39583225	39592575	3	9225	0.0174418604651163
chr14	53184100	53193725	3	9500	0.016260162601626
chr14	70234650	70246150	3	11400	0.021505376344086
chr16	31193500	31208800	3	15175	0.0102915951972556
chr19	7994975	8002650	3	7550	0.0205479452054795
chr19	8525775	8543900	3	17900	0.0189873417721519
chr19	15372300	15384400	3	12000	0.0164609053497942
chr19	16951825	16966175	3	14200	0.019672131147541
chr19	44980025	44991200	3	11075	0.0121580547112462
chr19	53848575	53857875	3	9175	0.020979020979021
chr2	15756925	15775100	3	18000	0.0157894736842105
chr2	37467775	37484575	3	16625	0.0179856115107914
chr2	48021375	48038250	3	16625	0.0187793427230047
chr2	73469675	73479400	3	9600	0.0163487738419619
chr2	209189575	209197375	3	7675	0.0210526315789474
chr2	242657950	242663975	3	5925	0.0186915887850467
chr20	32679650	32694650	3	14850	0.0152284263959391
chr21	27343625	27350825	3	7100	0.021505376344086
chr21	33058525	33076000	3	17250	0.0216998191681736
chr22	29682050	29697100	3	14825	0.0209424083769634
chr3	45999025	46010925	3	11775	0.0192926045016077
chr3	156258500	156271700	3	12975	0.021505376344086
chr3	184036675	184048500	3	11650	0.0178173719376392
chr4	68523875	68531125	3	7150	0.0153256704980843
chr4	99994550	100004625	3	9975	0.0122324159021407
chr4	103716000	103731125	3	14950	0.0169779286926995
chr5	71512975	71523175	3	10100	0.0132450331125828
chr5	82785325	82800325	3	14850	0.021505376344086
chr5	98222525	98240875	3	18225	0.0133037694013304
chr5	133531150	133542100	3	10775	0.0202020202020202
chr5	134672500	134681350	3	8750	0.0191387559808612
chr5	138610975	138621950	3	10875	0.0210526315789474
chr5	148882100	148893225	3	11000	0.014018691588785
chr5	154177025	154189275	3	12150	0.00943396226415094
chr5	176329075	176336150	3	6975	0.0161290322580645
chr6	24703025	24719375	3	16225	0.00977198697068404
chr6	29568875	29583650	3	14625	0.0159362549800797
chr6	36180750	36188975	3	8125	0.0181818181818182
chr6	36562725	36578000	3	15075	0.0177619893428064
chr6	99847325	99860825	3	13400	0.00911161731207289
chr6	160157625	160180100	3	22150	0.0163934426229508
chr7	86792425	86829950	3	37225	0.0127713920817369
chr8	117732575	117738425	3	5750	0.021505376344086
chr8	117857650	117874550	3	16600	0.0217729393468118
chr9	139355025	139373225	3	17925	0.0198581560283688
chrX	39912025	39926125	3	14000	0.0118343195266272
chr1	8920225	8936800	2	16500	0.00909090909090909
chr1	27092000	27108400	2	16350	0.00611620795107034
chr1	32651375	32664425	2	13000	0.00769230769230769
chr1	35640725	35657600	2	16825	0.00594353640416048
chr1	36378825	36387875	2	9000	0.0111111111111111
chr1	46115425	46127050	2	11575	0.00863930885529158
chr1	54675400	54684925	2	9475	0.0105540897097625
chr1	93298250	93310175	2	11875	0.00842105263157895
chr1	116928775	116951075	2	22175	0.0112739571589628
chr1	166810125	166829850	2	19675	0.00508259212198221
chr1	182350450	182359175	2	8675	0.0115273775216138
chr1	183513375	183522700	2	9275	0.0107816711590297
chr1	201816125	201828250	2	12075	0.0082815734989648
chr1	213124975	213138650	2	13625	0.0073394495412844
chr1	214826000	214841550	2	15475	0.00969305331179321
chr10	1046375	1059100	2	12675	0.00788954635108481
chr10	5493750	5503625	2	9825	0.0101781170483461
chr10	101635075	101647100	2	11975	0.00835073068893528
chr10	101652525	101662025	2	9450	0.0105820105820106
chr10	114904900	114915875	2	10925	0.0091533180778032
chr10	127416950	127430175	2	13175	0.00759013282732448
chr10	127432925	127444625	2	11650	0.00858369098712446
chr11	3387500	3399225	2	11675	0.00856531049250535
chr12	12973700	12983775	2	10025	0.00997506234413965
chr12	21793275	21809500	2	16150	0.00928792569659443
chr12	44188925	44197650	2	8675	0.0115273775216138
chr12	48176600	48185525	2	8875	0.0112676056338028
chr12	57056700	57067225	2	10475	0.00954653937947494
chr12	98923050	98932725	2	9625	0.0103896103896104
chr12	108090000	108099200	2	9150	0.0109289617486339
chr12	108911025	108924375	2	13300	0.0075187969924812
chr12	112320175	112329025	2	8800	0.0113636363636364
chr12	120563550	120573225	2	9625	0.0103896103896104
chr13	31709200	31730225	2	20975	0.00476758045292014
chr13	79907475	79919975	2	12450	0.00803212851405622
chr13	113896675	113914300	2	17550	0.00854700854700855
chr14	21541025	21549775	2	8700	0.0114942528735632
chr14	23543725	23552750	2	8975	0.011142061281337
chr15	44053000	44061850	2	8800	0.0113636363636364
chr16	3706575	3716475	2	9850	0.0101522842639594
chr16	71948925	71959025	2	10050	0.00995024875621891
chr17	12893300	12903050	2	9700	0.0103092783505155
chr17	38783750	38794625	2	10825	0.0092378752886836
chr17	47117000	47132050	2	15000	0.00666666666666667
chr17	57749925	57768850	2	18875	0.00529801324503311
chr19	7074300	7085825	2	11475	0.00871459694989107
chr19	9671025	9684700	2	13625	0.0073394495412844
chr19	10787450	10798050	2	10550	0.00947867298578199
chr19	16190900	16208175	2	17225	0.0058055152394775
chr19	18963550	18975500	2	11900	0.00840336134453781
chr19	21543150	21564325	2	21125	0.00473372781065089
chr19	37035275	37046150	2	10825	0.0092378752886836
chr2	9989075	10001475	2	12350	0.00809716599190283
chr2	12863025	12872500	2	9425	0.0106100795755968
chr2	29163350	29172375	2	8975	0.011142061281337
chr2	64082750	64096425	2	13625	0.0073394495412844
chr2	74585100	74599050	2	13875	0.0108108108108108
chr2	111407875	111421375	2	13450	0.00743494423791822
chr2	198258400	198276650	2	18150	0.0110192837465565
chr2	234180200	234192100	2	11850	0.00843881856540084
chr20	17925450	17937875	2	12375	0.00808080808080808
chr20	20011600	20030475	2	18800	0.00797872340425532
chr20	35851000	35864000	2	12950	0.00772200772200772
chr20	39790525	39799975	2	9400	0.0106382978723404
chr3	3860675	3869550	2	8825	0.0113314447592068
chr3	12872575	12882550	2	9925	0.0100755667506297
chr3	48214725	48227875	2	13075	0.011472275334608
chr3	58408975	58418175	2	9150	0.0109289617486339
chr3	119147475	119157300	2	9775	0.010230179028133
chr3	126182225	126191250	2	8975	0.011142061281337
chr3	133299875	133309250	2	9325	0.0107238605898123
chr3	160131800	160147475	2	15625	0.0064
chr4	55947675	55956975	2	9250	0.0108108108108108
chr4	55965275	55974300	2	8975	0.011142061281337
chr4	88956250	88968700	2	12400	0.00806451612903226
chr4	93180925	93192750	2	11775	0.00849256900212314
chr5	1485225	1496175	2	10900	0.00917431192660551
chr5	40826250	40835125	2	8825	0.0113314447592068
chr5	90663750	90673225	2	9425	0.0106100795755968
chr5	110437775	110447575	2	9750	0.0102564102564103
chr5	115819775	115834125	2	14275	0.010507880910683
chr5	147789375	147799425	2	10000	0.01
chr5	162938775	162947475	2	8650	0.0115606936416185
chr5	174936500	174946825	2	10275	0.0097323600973236
chr6	7881775	7905375	2	23525	0.00637619553666312
chr6	15497950	15525200	2	27100	0.011070110701107
chr6	34383725	34393125	2	9350	0.0106951871657754
chr6	80716700	80727875	2	11125	0.00898876404494382
chr6	108225475	108241500	2	15975	0.00625978090766823
chr6	136577925	136604125	2	26100	0.00766283524904215
chr6	159185575	159200550	2	14900	0.0100671140939597
chr6	160192325	160209550	2	17175	0.00582241630276565
chr7	6059050	6069375	2	10275	0.0097323600973236
chr7	21937675	21950300	2	12575	0.00795228628230616
chr7	26227575	26239700	2	12075	0.0082815734989648
chr7	48130300	48140475	2	10125	0.00987654320987654
chr7	70234725	70258425	2	23650	0.00422832980972516
chr7	127337050	127346200	2	9100	0.010989010989011
chr8	11164850	11176075	2	11175	0.00894854586129754
chr8	26480575	26490950	2	10325	0.00968523002421308
chr8	73950200	73959450	2	9200	0.0108695652173913
chr8	73959900	73968900	2	8950	0.0111731843575419
chr8	103837175	103853975	2	16725	0.00896860986547085
chr9	33026425	33039525	2	13050	0.00766283524904215
chr9	35055075	35069400	2	14275	0.00700525394045534
chr9	91959475	91974250	2	14700	0.0102040816326531
chr9	114298625	114309750	2	11075	0.0090293453724605
chr9	133487175	133497100	2	9875	0.010126582278481
chr9	139395925	139407275	2	11300	0.00884955752212389
chrX	41198325	41208350	2	9975	0.0100250626566416
chrX	77366700	77375925	2	9175	0.0108991825613079
chrX	121367850	121376650	2	8750	0.0114285714285714
