# Supplementary material for: Large organized chromatin lysine domains help distinguish primitive from differentiated cell populations
Source: Nat Commun. 2021 Jan 21;12:499. doi: 10.1038/s41467-020-20830-9 (PMC7820432; doi:10.1038/s41467-020-20830-9)
Supplement: Supplementary file 3 — Supplementary Software [file 41467_2020_20830_MOESM3_ESM.zip › E002-H3K4me1_LOCKS.bed]

chr1	10377975	10800125	96	60600	51.7692307692308
chr1	27560125	27948625	96	90300	36.2919708029197
chr1	44870475	45305425	96	75275	50.7547169811321
chr1	64127575	64393525	96	79525	32.9565217391304
chr1	154908250	155225975	96	65675	44.2222222222222
chr1	164446750	164755025	96	86725	49.3513513513514
chr1	214274925	214699275	96	80600	53.4545454545455
chr10	114383450	114802350	96	84575	32.7058823529412
chr11	44540550	44909925	96	74450	47.9285714285714
chr11	63579150	63921550	96	60000	56.5555555555556
chr11	64936775	65363600	96	74600	54.7692307692308
chr11	72838575	73358525	96	61625	50.9411764705882
chr11	119177125	119595600	96	78325	56.5
chr11	124933675	125376375	96	78075	50.5
chr12	11697425	12039075	96	66050	48.7179487179487
chr12	62982325	63377325	96	75100	53.1
chr13	100217775	100603125	96	76000	38.7
chr14	61509075	62040950	96	67550	45.5294117647059
chr14	77277075	77611675	96	81900	56.8837209302326
chr14	89588000	89910075	96	75900	54.6666666666667
chr15	61039125	61509525	96	58700	52.8823529411765
chr15	64856550	65364500	96	70975	53.5714285714286
chr15	70015575	70544375	96	59450	53.1304347826087
chr15	99062600	99340700	96	81800	50.9
chr16	2789300	3233325	96	54775	54.56
chr16	81417275	81913375	96	58775	51.2380952380952
chr16	85324600	85640525	96	76175	29.6
chr17	17566500	17844225	96	74800	31.8461538461538
chr17	26970450	27363350	96	60325	55.2857142857143
chr17	36664350	37038525	96	73725	43.3488372093023
chr17	55311750	55614750	96	82200	42
chr17	55614825	56005475	96	74225	49.8507462686567
chr18	52918200	53167125	96	69925	51.625
chr19	12758025	13148150	96	53400	42.0851063829787
chr19	18475400	18861300	96	52525	48.5142857142857
chr2	47074175	47574825	96	70975	51.9636363636364
chr2	202636200	203035025	96	73725	53.6734693877551
chr2	207782800	208364075	96	85875	52.9473684210526
chr2	220022150	220403925	96	58400	47.0666666666667
chr20	10196900	10618250	96	68800	51.3666666666667
chr20	17485225	17919775	96	57175	56.4117647058824
chr20	31003175	31378350	96	62800	45.2
chr3	14132250	14659450	96	64875	54.96
chr3	61506775	61789450	96	67325	40.0714285714286
chr3	61790025	62175575	96	67825	46.3720930232558
chr3	71009050	71357850	96	86200	56.48
chr3	171727275	172033750	96	81025	47.1914893617021
chr3	193492200	193894475	96	76525	49
chr4	87768900	88040925	96	72925	48.7179487179487
chr5	106677925	107001375	96	87750	27.7037037037037
chr5	123796900	124165100	96	95425	57
chr5	140983575	141331475	96	72250	42.5090909090909
chr6	2633675	3070100	96	67850	39.4285714285714
chr6	15130350	15385650	96	105525	37.7692307692308
chr6	21586975	22012550	96	74325	51.5652173913044
chr6	25816150	26259175	96	63100	55.125
chr6	41364075	41675025	96	73500	46.6
chr6	157073400	157307800	96	78425	37.030303030303
chr7	105222025	105623275	96	71925	55.5714285714286
chr7	127165700	127574325	96	71325	46.9166666666667
chr8	118854975	119139575	96	72325	57.1
chr8	128739675	128963125	96	83475	40.3243243243243
chr9	16417150	16784600	96	78025	44.3636363636364
chr9	27303100	27752175	96	65850	49.3888888888889
chr9	130461875	130863125	96	58250	53.0714285714286
chr9	131785600	132201200	96	55425	57.8095238095238
chrX	39436525	39891650	96	67625	49.3559322033898
chr16	89356125	89575725	95	78225	22.1025641025641
chr2	121453075	121697350	95	72525	29.8064516129032
chr4	140634225	141084525	95	75225	45.1891891891892
chr7	28057775	28615225	95	60775	54.1111111111111
chr12	12577950	13075400	94	51950	55.4117647058824
chr17	74348825	74759325	94	67050	55.6666666666667
chr18	55643525	56030800	94	77150	44.1379310344828
chr22	39601525	40128675	94	63200	55.027027027027
chr3	65698575	66067350	94	64575	47.2380952380952
chr17	38437425	38722150	93	61300	34.2926829268293
chr17	64297375	64831725	93	68575	51.2698412698413
chr6	3070350	3527250	93	84675	42.3376623376623
chr22	29251875	29550500	92	70450	49.2075471698113
chr8	37372675	37824675	92	64975	47.2777777777778
chr9	139832450	140215775	92	50975	46.6976744186046
chr15	57488625	57919300	91	65175	38.7142857142857
chr21	27274875	27617750	91	64650	36.1875
chr4	153846750	154268450	91	58550	52.2666666666667
chr8	103327950	103826725	91	63350	48
chr1	201795925	202256175	90	53875	48.0571428571429
chr2	64833650	65305675	90	53725	48.3265306122449
chr22	42567750	43014125	90	61550	48.3111111111111
chr1	25804825	26254600	89	64400	40.8055555555556
chr11	128362375	128712825	89	63700	52.3076923076923
chr12	108604700	109126450	89	67350	43.5443037974684
chr14	65092075	65473600	89	62300	54
chr2	64332400	64726325	89	73750	37.962962962963
chr11	27034100	27549325	88	70050	51.2941176470588
chr12	2886875	3346750	88	59825	52.5652173913044
chr2	16022050	16517300	88	54400	48.6363636363636
chr3	50161200	50426300	88	64650	43.2173913043478
chr3	184210025	184555550	88	60325	52.1739130434783
chr12	19001800	19454975	87	62275	52.7272727272727
chr14	68487500	68868350	87	72700	47.4166666666667
chr16	49555900	49917775	87	71800	32.6666666666667
chr2	175594300	175939700	87	57950	44.4210526315789
chr10	34770325	35153500	86	56650	42.2
chr2	60512650	60876700	86	77575	45.5172413793103
chr7	69042300	69327675	86	61250	48.125
chr11	95869650	96076850	85	63225	22.4705882352941
chr12	6796275	7091825	85	54750	35.3478260869565
chr17	7032850	7323725	85	47825	47.741935483871
chr4	93188475	93450700	85	54825	40.8421052631579
chr6	111798325	112134100	85	61475	37.8367346938776
chr1	162032450	162369650	83	61125	47.84
chr10	73254800	73649525	83	58625	40.6666666666667
chr11	126137500	126584225	83	56000	49.6
chr17	46493775	46725325	83	46650	35.6774193548387
chr8	30196200	30413850	83	75975	42.175
chr8	101768175	102263150	83	55675	48.1818181818182
chrX	132440025	132734900	83	52500	50.5806451612903
chr10	52121450	52390225	82	52100	48.9166666666667
chr11	12695100	12893300	82	87200	13.5666666666667
chr15	26761875	27023475	82	59550	45.8490566037736
chr15	77697800	77956900	82	57575	44.7222222222222
chr6	149061900	149416025	82	61600	32.6785714285714
chr22	26857100	27201350	81	64150	48.3571428571429
chr22	34102450	34321900	81	65025	42.8125
chr4	101879650	102278075	81	57125	47.0769230769231
chr17	19141775	19482925	80	48275	45.4117647058824
chr2	153191175	153457350	80	64325	49.030303030303
chr2	236377575	236613525	80	50850	32.6923076923077
chr3	66370700	66693200	80	71750	38.4444444444444
chr6	44002150	44357450	80	57875	46.2903225806452
chr13	41110050	41272975	79	62025	21.0526315789474
chr5	142004000	142312375	79	50525	39.4594594594595
chr11	683400	958900	78	53200	36.3243243243243
chr18	60346250	60572375	78	70075	45.2592592592593
chr9	23536950	23858650	78	60700	44.9230769230769
chr15	67983750	68274225	77	53925	45.027027027027
chr21	38711525	38938250	77	49825	41.5555555555556
chr8	38145725	38440925	77	59775	46.4444444444444
chr9	124308100	124653800	77	54500	45.4814814814815
chr10	126696050	126863150	76	69450	47.7692307692308
chr17	48335425	48682400	76	49425	47.1739130434783
chr5	126053800	126451600	76	46950	38
chr8	8128050	8523625	76	47275	46.7333333333333
chr9	14153100	14562500	76	55450	44.7586206896552
chr3	185406975	185565925	75	58825	32.7058823529412
chr11	72284675	72573575	74	41800	39.7966101694915
chr15	101418550	101746600	74	42200	39.3333333333333
chr20	48504875	48835950	74	45700	41.8787878787879
chr5	14093275	14285375	74	75325	24.5714285714286
chr7	47482450	47827075	74	58450	42.1142857142857
chr22	28109925	28388925	73	50375	29.921568627451
chr11	131670175	132000600	72	51175	44.9285714285714
chr17	72835925	73180100	72	38675	34.5714285714286
chrX	17391975	17759750	72	51350	41.3684210526316
chr11	19681625	19985800	71	62225	35.2413793103448
chr11	46256075	46487400	71	61750	31
chr3	32769100	32944125	71	61350	26.5263157894737
chr5	79222475	79553900	71	57800	39.92
chr7	5444175	5751850	71	48050	45.4418604651163
chr7	27068525	27291925	71	43975	33.4461538461538
chr7	75807750	76058650	71	36850	44.6046511627907
chr7	150635225	150866375	71	47550	37.4782608695652
chr15	67296175	67493925	70	60600	34.4489795918367
chr17	37711575	37977250	70	52775	39.6363636363636
chr22	36138500	36432000	70	50775	40.9066666666667
chr4	77352300	77755000	70	62050	42.7586206896552
chr5	176723600	176984400	70	43000	44.4
chr7	69985975	70239550	70	58600	44.6296296296296
chr10	80784350	80957225	69	60375	13.7368421052632
chr14	68901125	69212575	69	51425	43.64
chr2	20641600	20877500	69	39425	41.1851851851852
chr3	189699500	189916050	69	48925	34.4878048780488
chr19	42532650	42834725	68	42500	38.2028985507246
chr2	102312625	102449575	68	55800	18.72
chr3	72304175	72501325	68	51025	32.88
chr8	72459375	72687325	68	52800	40.0833333333333
chr1	46860300	47090175	67	40850	39.2941176470588
chr1	203371300	203662075	67	55350	31.8181818181818
chr12	124981375	125179875	67	44500	33.5897435897436
chr13	28949075	29268625	67	47075	37.625
chr22	39319950	39575975	67	36175	40.8387096774194
chr5	75565525	75843650	67	49475	32.6315789473684
chr1	205089375	205345975	66	56750	36.989010989011
chr11	120039300	120295400	66	39475	40.5806451612903
chr2	66589800	66824025	66	44825	30.7096774193548
chr22	38544100	38799250	66	41175	36.6666666666667
chr1	39546150	39748375	65	59825	34.958904109589
chr1	156306000	156595725	65	51925	41.9
chr10	71444250	71729225	65	40300	36.75
chr11	14318675	14447600	65	39100	18.3333333333333
chr14	99830575	100095275	65	56175	29.92
chr14	103006475	103309000	65	38325	42.0869565217391
chr18	4075125	4370475	65	53425	35.1071428571429
chr8	59826750	60060600	65	41125	36.0952380952381
chr8	131268100	131470200	65	50275	29.3191489361702
chr8	145513450	145755150	65	37950	35.3506493506493
chr1	31124850	31384300	64	41975	38.7058823529412
chr12	32514700	32758500	64	44500	36.025974025974
chr15	40526375	40770475	64	50950	37.2444444444444
chr2	145128850	145418725	64	59825	40.2727272727273
chr20	61490550	61669625	64	40575	40.2307692307692
chr22	23371300	23624525	64	52700	37.4
chr4	159927225	160154725	64	38400	39.8947368421053
chr1	167051800	167343675	63	47800	27.5384615384615
chr11	35931150	36253075	63	39450	39.4166666666667
chr17	47925275	48154725	63	40200	34.7384615384615
chr18	45400050	45668025	63	47150	40.6363636363636
chr3	176757475	176931825	63	39725	34.48
chr4	129520800	129766525	63	45450	29.08
chr5	112454750	112641100	63	50050	34.72
chr1	8685725	8889875	62	44825	34.9411764705882
chr1	228917100	229294600	62	43150	36.4444444444444
chr10	29760500	30054525	62	43550	33.7142857142857
chr10	114802425	114940800	62	52750	34.1
chr17	43298400	43518350	62	33700	40.1428571428571
chr1	156022300	156166725	61	43200	29.5172413793103
chr10	75610900	75913425	61	42400	36.1192052980132
chr15	96769175	96975650	61	41300	30.8780487804878
chr20	48178000	48392925	61	43325	32.7619047619048
chr6	56549300	56734025	61	50750	29.8333333333333
chr10	97167850	97320375	60	43425	27.6190476190476
chr18	46351900	46589100	60	59075	32.2666666666667
chr2	36556825	36720775	60	54025	20.4375
chr3	71802025	72082425	60	34325	38.5833333333333
chr3	170976275	171180475	60	46075	28.2545454545455
chr7	121939625	122115300	60	40375	37.3
chrX	39921000	40036800	60	43475	25.4375
chr1	230182575	230414225	59	39100	28.3921568627451
chr14	69378625	69568525	59	53575	31.9512195121951
chr16	8807175	9084750	59	43375	37.3953488372093
chr16	29787125	30108225	59	38375	35.2592592592593
chr4	146607625	146861200	59	40275	35.5416666666667
chr1	54715675	54879500	58	71400	33.1111111111111
chr13	51782850	51946625	58	35650	27.4
chr15	74414575	74621325	58	51700	32.2105263157895
chr17	44103700	44272375	58	43900	36.5614035087719
chr17	75346400	75477100	58	58525	13.09375
chr2	39562650	39761625	58	43375	24.0952380952381
chr5	115827175	115992800	58	60025	25.6153846153846
chr6	15385875	15509300	58	73850	26.5
chr1	157933700	158094425	57	53000	26.695652173913
chr10	88502500	88633100	57	44025	24.6086956521739
chr14	23235250	23545550	57	39375	37.8918918918919
chr20	52350600	52578650	57	51925	35.741935483871
chr4	16592250	16870500	57	40325	33.5454545454545
chr10	35613125	35787900	56	45850	26.9411764705882
chr11	47935450	48156525	56	34050	26.55
chr12	76326925	76497625	56	35925	35.8064516129032
chr15	31507050	31705275	56	43175	36.8852459016393
chr15	63723075	63903325	56	34250	31.5
chr2	85060000	85318050	56	34500	32.0975609756098
chr15	65541125	65728575	55	38675	31.0588235294118
chr15	85922625	86132375	55	39375	34
chr19	49895475	50097525	55	28450	30.5217391304348
chr3	193894600	194122325	55	36175	32.4848484848485
chr3	194800325	194993075	55	38475	35.3846153846154
chr4	7771625	7982050	55	39025	35
chr1	8407950	8543525	54	50150	12.3448275862069
chr10	72083850	72274500	54	32475	35.7714285714286
chr2	236858475	237089600	54	42100	34.9411764705882
chr3	149225075	149389950	54	40700	32.8648648648649
chr5	141531700	141714450	54	36225	34.8
chrX	13773450	13983800	54	39300	33.0714285714286
chr22	17838650	17973025	53	41475	18.2222222222222
chr3	55514750	55742500	53	48725	17.0361445783133
chr3	147057700	147142900	53	43800	24.6842105263158
chr7	100760400	100965950	53	35200	30.7727272727273
chr1	21793950	22000425	52	31225	27.3134328358209
chr1	27285650	27482375	52	40150	31.6521739130435
chr11	61244900	61400225	52	32675	31.44
chr2	111432300	111632350	52	39425	31.7741935483871
chr6	163813600	164001775	52	37325	28.6349206349206
chr11	91941075	92195650	51	47550	33.8181818181818
chr13	99097400	99234850	51	46150	20.1111111111111
chr17	25782425	25905900	51	45075	20.1967213114754
chr19	47352550	47562225	51	32600	32.2962962962963
chr5	66108475	66366250	51	34525	30.9
chr5	148784025	148976675	51	28650	26.1363636363636
chr8	22397825	22573125	51	36775	33.4468085106383
chr8	61563600	61705800	51	28425	30.8947368421053
chr1	2120675	2254275	50	38250	32.6923076923077
chr1	232638400	232767000	50	35075	22.2340425531915
chr11	94369625	94528025	50	34025	25.5909090909091
chr12	116502400	116651125	50	35000	27.9117647058824
chr14	23622575	23849275	50	31550	30.4705882352941
chr15	60829575	60972200	50	35650	22.7
chr15	66909925	67073000	50	34800	26.5185185185185
chr15	99341500	99451275	50	42625	14.8695652173913
chr17	75680875	75889000	50	27550	29.6774193548387
chr22	43278200	43412000	50	36000	23.1162790697674
chr4	99388600	99607750	50	37200	29.1052631578947
chr5	146019900	146345675	50	47400	33.3846153846154
chr6	11075800	11330775	50	31900	31.047619047619
chr1	64934750	65064275	49	62850	27.469387755102
chr14	57260725	57429325	49	46225	31.5308641975309
chr2	206476625	206635100	49	40250	26.962962962963
chr20	22436425	22672875	49	36525	27.2380952380952
chr7	42104100	42304125	49	48825	28.1818181818182
chr9	107800700	108077300	49	39425	28.8347826086957
chr1	56942625	57050650	48	45300	19.6206896551724
chr19	42872325	43078350	48	26500	28
chr2	164449650	164614450	48	32275	30.7567567567568
chr4	183994975	184113850	48	35375	23.4716981132075
chr5	139013125	139092525	48	46175	6.19512195121951
chr1	90267450	90423050	47	38775	27.8181818181818
chr11	267675	418025	47	33750	27
chr11	123264200	123452075	47	32275	28.5806451612903
chr22	30574350	30822600	47	32950	27.7948717948718
chr5	77779975	77946650	47	34100	24.7619047619048
chr6	10375600	10435375	47	31625	8.71794871794872
chr6	31582625	31839525	47	32575	30.3793103448276
chr6	91037800	91213450	47	32375	24.3582089552239
chr8	80992575	81169375	47	27425	31.1304347826087
chr12	48098600	48245375	46	34700	21.5466666666667
chr13	113328925	113459125	46	27900	29.1333333333333
chr15	68796925	69023375	46	34350	30.5625
chr15	89899850	90014275	46	27200	31.5789473684211
chr17	46962950	47169775	46	36000	28.8888888888889
chr2	43356675	43482900	46	27325	24.4705882352941
chr2	189138950	189243400	46	28225	20.9032258064516
chr2	240104050	240262000	46	32225	27.7735849056604
chr21	46067225	46237475	46	32150	30.1515151515152
chr5	168403050	168613850	46	31475	29.8823529411765
chr5	171332700	171437550	46	31425	31.28
chr5	176033375	176173650	46	26900	27.8333333333333
chr7	20051100	20172800	46	27850	28.75
chr9	34501950	34666550	46	35775	24.469387755102
chr1	201583250	201733200	45	44800	16.6590909090909
chr1	204529425	204734975	45	35725	30.2325581395349
chr12	54517850	54701425	45	29625	29.5555555555556
chr16	17452975	17577550	45	32500	24.5
chr19	8369900	8527200	45	24500	29.9130434782609
chr2	54665425	54901000	45	43300	30.5714285714286
chr2	222299250	222475375	45	29450	30
chr5	73771925	73945100	45	32200	24.2950819672131
chr6	112156550	112319075	45	37150	24.5614035087719
chr6	114638350	114771200	45	31025	25.36
chr8	93025250	93163750	45	39800	23.3913043478261
chr9	140497025	140640450	45	31250	29.027027027027
chr1	113300800	113458425	44	31525	28.4
chr1	156609525	156739975	44	44525	18.5454545454545
chr12	115087750	115190275	44	32125	30.2068965517241
chr13	93839675	93998550	44	31125	28.5384615384615
chr17	6340275	6496025	44	30825	22.1363636363636
chr3	192521125	192645325	44	29825	25.5714285714286
chr7	24411400	24628050	44	36625	25.8461538461538
chr9	129372825	129468025	44	24775	25.8139534883721
chr10	126301125	126446700	43	33625	23.92
chr11	118717225	118929250	43	37525	25.7735849056604
chr18	74677250	74846100	43	29575	26.3333333333333
chr2	17688025	17829150	43	29025	29.047619047619
chr3	32337975	32509425	43	27150	25.2972972972973
chr6	159212475	159361125	43	35225	25.8333333333333
chr9	134437325	134637850	43	46225	28.896
chr9	138973025	139160300	43	27100	27.8317757009346
chrX	68270350	68410200	43	23350	28.5925925925926
chr1	1186050	1376350	42	35825	24.972972972973
chr14	91769150	91884875	42	32100	22.0701754385965
chr14	100196950	100359800	42	30175	29.3
chr2	201170150	201290700	42	38300	26.4615384615385
chr2	218763925	218881150	42	26300	26.7619047619048
chr3	65494450	65629775	42	25925	21.5
chr3	112855200	113017250	42	31775	27.1555555555556
chr5	118622400	118754775	42	31525	26.962962962963
chr10	22893325	23011875	41	35175	25.3913043478261
chr10	105389550	105542400	41	31125	23.8823529411765
chr11	63992600	64141450	41	27600	19.7872340425532
chr11	118435700	118619125	41	29725	27.5
chr13	53361375	53542225	41	34475	27.8787878787879
chr18	20648575	20870375	41	31550	25.8181818181818
chr2	45131650	45209300	41	24125	22.4
chr8	21894575	22037425	41	26775	27.9272727272727
chr8	128970925	129135525	41	29200	26.0625
chrX	10501725	10589750	41	22500	28.4705882352941
chr1	200270725	200386450	40	33225	16.8108108108108
chr12	26110025	26207775	40	26950	25.7692307692308
chr15	40142625	40231400	40	27825	23.8333333333333
chr16	11633475	11776625	40	24825	22.5
chr17	781050	884825	40	24275	24.6666666666667
chr17	7451700	7626250	40	31300	23.2888888888889
chr2	120427125	120560750	40	24575	26.1176470588235
chr4	152328625	152475800	40	27075	22.2089552238806
chr4	174080875	174192150	40	33725	24.8
chr6	14246200	14464500	40	29275	27.1636363636364
chr6	25278075	25378800	40	27500	18.9285714285714
chr7	137558975	137718350	40	30525	26
chr9	130273900	130417575	40	25975	19.4545454545455
chr1	204033975	204122050	39	36875	26.4210526315789
chr11	62553625	62699625	39	25600	27.3235294117647
chr11	125929000	126039775	39	29550	22.8205128205128
chr20	45922350	46013225	39	36600	18.4
chr22	40571675	40648175	39	35750	12.8484848484848
chr3	181401950	181515525	39	37175	26.3125
chr5	146810775	146903275	39	30625	17
chr6	27760950	27863950	39	24050	23.2631578947368
chr6	157308950	157447700	39	28250	17.8787878787879
chr7	150008875	150145850	39	38075	22.5454545454545
chr8	41107000	41226625	39	28975	23.7209302325581
chr9	90105975	90277875	39	29150	22.4444444444444
chr10	79597125	79731650	38	28300	26.15625
chr11	62304075	62390125	38	25875	24.32
chr17	56395025	56499525	38	25525	19.2857142857143
chr3	31917500	32046025	38	32550	24.1791044776119
chr4	185264325	185398225	38	30450	24.6666666666667
chr6	138786375	138900200	38	36325	24.7857142857143
chrX	68042350	68158950	38	27500	24.8205128205128
chr10	102483875	102590300	37	23775	19.9803921568627
chr11	113716850	113869625	37	23475	24.4819277108434
chr14	23937925	24058725	37	27725	24.3333333333333
chr17	71252100	71365800	37	28300	22.5142857142857
chr18	8659975	8803525	37	31275	25.0909090909091
chr3	99561850	99672775	37	24400	17.5897435897436
chr5	49961775	50040850	37	16250	14.7647058823529
chr5	158373525	158533850	37	27775	26
chr6	31024975	31179250	37	23750	21.4545454545455
chr10	102746125	102833975	36	22675	22.5384615384615
chr10	105562200	105689800	36	20375	24.6785714285714
chr10	123866450	123952300	36	26850	16.5217391304348
chr11	67118925	67237200	36	23125	24.2647058823529
chr17	45887475	45984275	36	26325	17.1111111111111
chr2	85438425	85537800	36	35525	24.375
chr2	99053450	99105050	36	23800	23.6842105263158
chr2	217414550	217561550	36	25900	18.5283018867925
chr4	2747600	2884450	36	23400	22.6923076923077
chr5	34581325	34737050	36	26925	20.45
chr6	7100250	7201425	36	30775	16.5111111111111
chr7	131192875	131255550	36	30775	14.0740740740741
chr11	20000850	20097325	35	31825	10.2
chr16	84537250	84655850	35	24800	19.304347826087
chr17	20025225	20134850	35	25450	18.1666666666667
chr2	65568275	65666400	35	32250	13.5454545454545
chr2	134864850	134939075	35	24150	18.4444444444444
chr2	235821500	235959700	35	35975	14.16
chr20	56236925	56329025	35	22125	15.9487179487179
chr1	21564700	21677375	34	29700	16.9438202247191
chr1	43388400	43476150	34	32125	16.3478260869565
chr12	106456800	106547300	34	30825	13.448275862069
chr16	67189625	67284125	34	21925	21.5820895522388
chr16	84697025	84776375	34	22700	19
chr17	73305175	73408750	34	20075	19.1428571428571
chr3	30647075	30746600	34	20375	21.2380952380952
chr3	57993475	58058450	34	31725	11.3333333333333
chr3	186603775	186720450	34	21325	24.1960784313725
chr5	172175175	172314775	34	22125	24.1379310344828
chr6	13395950	13497500	34	22125	23.0588235294118
chr9	37997850	38092500	34	33100	21
chr1	17842475	17929650	33	29575	20.65
chr1	19754100	19814700	33	27000	9.03030303030303
chr1	114564375	114699750	33	36300	14.9032258064516
chr1	182557925	182686775	33	27600	18.8888888888889
chr1	209514625	209647025	33	33325	13.7560975609756
chr10	61579850	61669300	33	26350	17.25
chr13	100607175	100650675	33	26675	5.15
chr15	37324300	37428650	33	28875	21.5142857142857
chr15	40329925	40418075	33	32325	13.1851851851852
chr15	59567775	59665750	33	25500	20.4651162790698
chr2	25451250	25547175	33	26075	18.695652173913
chr2	70937275	71023275	33	21800	19.7333333333333
chr2	232198500	232294425	33	19350	21.3333333333333
chr4	82338900	82496975	33	24075	22
chr5	16852450	16937575	33	22625	20
chr6	42335125	42428800	33	24700	21.6363636363636
chr7	55566600	55642475	33	31825	15.3333333333333
chr1	201390025	201513325	32	23350	23
chr10	33226800	33299875	32	26800	18.1111111111111
chr10	123285250	123374575	32	32050	21.0434782608696
chr17	48939225	49034250	32	23375	17.9402985074627
chr2	161211150	161283675	32	26900	14.6363636363636
chr2	168972550	169078650	32	22800	22
chr2	223102900	223186025	32	26800	15.9245283018868
chr20	1782475	1889975	32	16850	22.36
chr3	11618000	11697225	32	31350	15.8709677419355
chr4	24500875	24586675	32	19500	19.1041666666667
chr6	52368275	52463075	32	25850	18.0851063829787
chr6	136811925	136872675	32	21300	16.5263157894737
chr6	166953200	167086675	32	23150	16.25
chr8	20089525	20190675	32	27575	20.7037037037037
chr9	36380825	36465350	32	17850	21.1851851851852
chr1	18953225	19020225	31	23200	21.7241379310345
chr1	24612825	24720550	31	22300	21.9
chr1	33799825	33909575	31	26250	20.2325581395349
chr1	61713275	61819650	31	22025	20.7
chr1	82262475	82348750	31	22250	16.7047619047619
chr10	72961950	73039275	31	24850	9
chr14	21457025	21575825	31	24225	21.1034482758621
chr17	48171500	48262350	31	22700	10
chr17	76309750	76388675	31	29500	8.56953642384106
chr19	13161825	13233200	31	23550	19.8367346938776
chr20	52180300	52309600	31	26725	20.7857142857143
chr20	55733725	55870175	31	25050	22.2068965517241
chr21	35012825	35088075	31	24275	11.1818181818182
chr3	42054125	42144325	31	25400	17.4545454545455
chr3	51974350	52092250	31	23550	16.5862068965517
chr4	42392750	42518050	31	27475	20.1785714285714
chr4	111529925	111565400	31	22000	4.25
chr6	143160650	143269675	31	22550	18
chr8	132902775	133000000	31	22200	11.5789473684211
chr8	145007725	145068925	31	21175	18.0606060606061
chr9	71768600	71849275	31	20250	19.7777777777778
chr9	98161450	98281025	31	30325	15.7647058823529
chr1	181033250	181122550	30	26625	16.8837209302326
chr1	243550275	243671825	30	21700	20.5671641791045
chr10	112063200	112187150	30	16500	19.8823529411765
chr11	31818325	31852200	30	25025	7.04347826086957
chr11	121314275	121385475	30	21625	13.2682926829268
chr12	107065875	107177725	30	22700	14.3809523809524
chr13	52157200	52264175	30	26475	20.9189189189189
chr17	2747650	2844000	30	17900	17.5
chr17	79777475	79902650	30	19500	19.6
chr2	46924850	46983375	30	18100	13.2
chr2	55216325	55279575	30	22775	15.9555555555556
chr2	58721600	58797800	30	23375	20.6
chr3	46972150	47040125	30	22700	15.063829787234
chr5	87954825	88018850	30	27100	12.1234567901235
chr6	10553225	10614200	30	26225	11.4814814814815
chr9	127455500	127592250	30	32350	20.6842105263158
chrX	25008425	25045000	30	18475	5.29411764705882
chrX	45625025	45671475	30	18425	11.2727272727273
chr1	41780175	41878775	29	22800	13.8947368421053
chr1	208272000	208356850	29	25475	11.0526315789474
chr11	57028900	57121200	29	21800	18.7179487179487
chr12	32252200	32335075	29	20075	12.7567567567568
chr12	49348525	49464450	29	23000	20.4477611940299
chr14	100838075	100933500	29	20425	17.5
chr15	68548750	68624100	29	20550	13.5
chr16	52529350	52599375	29	18875	16.75
chr17	63511525	63601650	29	29650	11.3333333333333
chr2	106356425	106439025	29	24700	17.3142857142857
chr2	119590275	119622750	29	15775	8.60606060606061
chr2	173272850	173336300	29	24325	19.4166666666667
chr22	36724225	36793650	29	32675	19.448275862069
chr3	46578725	46672050	29	23875	18.3076923076923
chr4	77890275	77945250	29	21875	8.8695652173913
chr4	174394775	174460525	29	18025	14.1714285714286
chr5	10524725	10638850	29	19975	17.0588235294118
chr5	14322375	14465325	29	21925	16.952380952381
chr6	108426825	108502175	29	22525	18.3260869565217
chr7	51349250	51436825	29	20250	18.2857142857143
chr8	102447550	102552750	29	23275	16.2424242424242
chr8	123770100	123877200	29	22075	16.7666666666667
chr9	74510225	74601100	29	20850	15.76
chrX	107587100	107691000	29	22875	12.5
chr1	26700600	26759875	28	14700	19.7241379310345
chr1	38492575	38568625	28	17425	12.0952380952381
chr1	120153950	120317125	28	26125	17.8260869565217
chr1	206804725	206899400	28	30950	18.5106382978723
chr10	97006550	97074475	28	19050	14
chr12	14520475	14574050	28	17325	17.0526315789474
chr14	99690625	99750800	28	23975	12.1176470588235
chr15	89146200	89182775	28	17625	16.7142857142857
chr16	51117625	51219325	28	25525	17.4782608695652
chr16	88804025	88879125	28	16050	17.3953488372093
chr17	70089575	70182025	28	23825	15.3214285714286
chr17	74066950	74150275	28	23975	19.2666666666667
chr19	39121700	39209625	28	34500	19.4736842105263
chr2	64066875	64109200	28	21975	6.8
chr20	30147700	30198950	28	16950	9.95348837209302
chr3	112012450	112083275	28	20850	19.5555555555556
chr4	169705650	169788250	28	18275	18.8695652173913
chr5	92905525	92957825	28	18000	18.695652173913
chr5	149961575	150054150	28	17600	17.8072289156627
chr6	29561325	29652300	28	22125	18.8888888888889
chr6	35419125	35513250	28	23100	17.84
chr6	37448150	37556700	28	20925	18.1739130434783
chr6	168199975	168282425	28	24275	16.9090909090909
chr7	12725375	12865425	28	22850	16.0344827586207
chr7	130559900	130648850	28	23600	17.8846153846154
chr8	26144250	26199475	28	23425	8.54545454545454
chr8	130881925	130953225	28	17250	12.9206349206349
chr9	112856000	112935000	28	25325	13.0561797752809
chr9	116291375	116420300	28	24025	16.2352941176471
chrX	102949725	103032050	28	17250	12.0444444444444
chr1	33167350	33241675	27	23250	14.4705882352941
chr1	204245425	204333300	27	29175	14.1071428571429
chr12	25042225	25105550	27	15025	18.6865671641791
chr12	57606575	57645025	27	17900	5.6
chr12	113894300	113967225	27	19950	17.25
chr12	116673900	116722300	27	14475	13.75
chr13	47169275	47264125	27	22375	14.0963855421687
chr14	93461775	93527000	27	18975	17.4583333333333
chr16	70713200	70795650	27	19850	17.3846153846154
chr17	42142850	42220500	27	19650	15.6
chr17	46063925	46144025	27	24925	16.3829787234043
chr17	77749850	77789625	27	19150	6.97368421052632
chr18	25614750	25710625	27	22300	18.140350877193
chr19	1236175	1288200	27	18075	18.6666666666667
chr19	15387475	15444175	27	24800	12.655737704918
chr19	55849700	55920200	27	21200	10.3396226415094
chr2	74195225	74281725	27	25175	18.3181818181818
chr3	57139775	57200375	27	28600	11.6595744680851
chr4	26297700	26379750	27	18775	9.6536312849162
chr5	16702275	16759950	27	19225	11.7826086956522
chr5	71402225	71507375	27	29150	15.9130434782609
chr7	121549225	121607775	27	16925	17.1428571428571
chr9	132213250	132269575	27	16750	14.6829268292683
chr1	203236850	203311700	26	20700	17.6923076923077
chr10	103326050	103429075	26	15700	18.4695652173913
chr11	75013550	75064150	26	21200	16.1538461538462
chr11	76433175	76518575	26	19350	9.21904761904762
chr11	123036950	123114950	26	18275	18.3809523809524
chr12	52207625	52267675	26	20525	13.1851851851852
chr13	24173000	24279850	26	20225	17.5510204081633
chr16	657875	746025	26	15775	17.7727272727273
chr16	53063800	53137875	26	24375	14.304347826087
chr16	75095725	75154325	26	20300	9.05882352941176
chr17	1899225	1999000	26	20100	17.5625
chr17	27892625	27952575	26	19400	13.7176470588235
chr17	36559175	36626725	26	22150	10.3235294117647
chr17	40512900	40584000	26	16225	17.5263157894737
chr17	72352700	72453800	26	20100	12.8
chr19	35600575	35647150	26	12675	14.5925925925926
chr2	42268075	42384050	26	25650	16.3018867924528
chr3	122662025	122748225	26	27000	14.9230769230769
chr5	126627325	126679025	26	22575	18.3157894736842
chr5	153542050	153672975	26	25175	18.6197183098592
chr6	149628325	149687650	26	15025	14.8888888888889
chr7	20814125	20874875	26	22625	16.9411764705882
chr8	97505125	97567450	26	18300	15
chr8	103870200	103958650	26	17575	18.6818181818182
chr9	670575	756375	26	18275	18.5833333333333
chr9	119033100	119105100	26	22800	18.2666666666667
chr1	16438300	16509025	25	22450	14.6666666666667
chr1	22223500	22290575	25	16550	14.4666666666667
chr1	32204700	32266200	25	16225	12.1153846153846
chr1	53855925	53918325	25	18075	16.8205128205128
chr1	178219350	178269950	25	21250	10.4736842105263
chr10	8075675	8128975	25	23200	14.4489795918367
chr10	71071725	71137875	25	24550	12.8266666666667
chr10	82204200	82265825	25	27125	16.6
chr12	122203350	122251775	25	14050	10.9032258064516
chr16	24056525	24152450	25	15600	14.0535714285714
chr16	67420475	67479050	25	16575	15.3846153846154
chr17	27363475	27444275	25	17725	16.2105263157895
chr17	41603200	41676725	25	21725	17.2
chr18	3584375	3666725	25	17950	16.6285714285714
chr19	49112250	49150600	25	14975	10.8
chr2	55324650	55401400	25	17025	16.8372093023256
chr20	30249225	30311175	25	24000	7.58490566037736
chr5	132652800	132744625	25	18650	16.2564102564103
chr6	148654375	148709850	25	12450	13.5185185185185
chr7	96614625	96657075	25	19700	6.66666666666667
chr7	131285150	131352600	25	17450	16.1052631578947
chr1	15052350	15116025	24	20000	13.3636363636364
chr1	65342800	65400475	24	13725	12.6153846153846
chr1	94503925	94592475	24	17450	13.8181818181818
chr1	159866375	159916725	24	16400	15.2903225806452
chr1	184422050	184474275	24	20050	14.1
chr12	6288300	6344375	24	23250	17.36
chr12	52398125	52477275	24	15125	16.6753246753247
chr16	73064750	73105975	24	30250	1.625
chr19	55963575	56008675	24	13400	10.0350877192982
chr2	11632725	11724475	24	18450	16.0952380952381
chr2	238599425	238653750	24	18175	7.86440677966102
chr20	32579325	32642100	24	20425	12.5625
chr3	185795675	185849700	24	17150	17
chr4	123739925	123783100	24	19075	12.780487804878
chr4	154372975	154465475	24	22350	15.8571428571429
chr5	149509300	149570850	24	18575	16.0240963855422
chr6	14816100	14884825	24	14300	16.48
chr8	8700000	8761125	24	24750	12.4705882352941
chr8	68861750	68898100	24	19775	5.31428571428571
chr9	131124075	131183825	24	19850	17.3
chr9	139458700	139508700	24	13725	15.5294117647059
chrX	9756125	9846675	24	17825	17.4210526315789
chr1	226823350	226881075	23	16625	15.2727272727273
chr10	6125100	6195525	23	17825	15.1379310344828
chr10	21567525	21639250	23	19050	12.0655737704918
chr10	94790050	94840125	23	13650	16.8333333333333
chr11	6302450	6373625	23	17375	16.8571428571429
chr11	65654875	65730850	23	16150	13.8823529411765
chr11	88030725	88072150	23	16725	11.4285714285714
chr11	93207250	93280050	23	16875	16.3333333333333
chr12	80017725	80087375	23	21425	11.8571428571429
chr13	101113075	101186850	23	21225	8.97872340425532
chr14	74206625	74259600	23	22900	11.9428571428571
chr15	53070825	53099275	23	17550	7.30434782608696
chr15	89524975	89547450	23	14000	3.1304347826087
chr16	24739925	24769900	23	11150	12.3333333333333
chr16	75268125	75300775	23	18200	15.7894736842105
chr16	85229875	85287325	23	12575	16.2978723404255
chr17	78619725	78698800	23	14050	14.9166666666667
chr2	44972100	45053025	23	24725	10.5454545454545
chr2	70310950	70370900	23	16925	15.3823529411765
chr2	223724375	223785575	23	16675	16.4
chr22	28023175	28079425	23	14150	15.2941176470588
chr3	12996300	13064625	23	16400	14.2352941176471
chr4	183446425	183498475	23	16375	13.4883720930233
chr4	187589775	187650350	23	21625	11.125
chr5	131745600	131841875	23	19025	14.046511627907
chr5	173314425	173409200	23	21025	15.1034482758621
chr6	43039600	43097625	23	19100	13.9393939393939
chr7	131007850	131077125	23	13525	11.1176470588235
chr9	82260100	82325525	23	20825	16.3809523809524
chr9	92263500	92321900	23	15975	11.9565217391304
chr9	132312850	132373450	23	15425	11.037037037037
chr1	25026225	25096575	22	12725	14.6666666666667
chr1	109755775	109828450	22	20625	13.921568627451
chr1	119521500	119552225	22	12275	6.36363636363636
chr10	53001000	53029600	22	10450	12.2
chr10	99239125	99314100	22	17000	15.4736842105263
chr11	93845850	93887525	22	16775	6.46511627906977
chr11	133370325	133429525	22	17100	12.0666666666667
chr12	120662700	120704050	22	22075	6.25454545454545
chr16	11385225	11465725	22	16575	13.2727272727273
chr16	62045025	62098700	22	12725	15
chr16	87877475	87915825	22	12675	10.1904761904762
chr17	14200100	14245675	22	20700	9.75609756097561
chr17	39927875	39992975	22	16150	15.0769230769231
chr18	24095125	24156375	22	15600	13.1162790697674
chr19	54662225	54721125	22	11950	15.2258064516129
chr2	44646300	44707300	22	15800	11.8947368421053
chr20	24403925	24474500	22	17425	15.6
chr21	38063900	38091725	22	13475	5.12244897959184
chr4	13511850	13550650	22	15150	6.38095238095238
chr4	53699000	53750025	22	19400	9.94285714285714
chr6	641025	712125	22	20850	11.8064516129032
chr6	39161150	39211900	22	17275	14.0952380952381
chr6	87861150	87894650	22	15900	15.7142857142857
chr8	8990075	9056525	22	15625	11.9230769230769
chr8	141597925	141648375	22	19325	9.6
chr9	92071850	92123025	22	19500	8.44444444444444
chrX	8600975	8666725	22	14550	13.5
chrX	136628125	136675900	22	18825	11.5555555555556
chr1	27017325	27054700	21	18900	12.6666666666667
chr1	33591950	33649375	21	15125	10.7692307692308
chr1	180198300	180247900	21	19000	11.1368421052632
chr1	204415350	204465100	21	13050	11.7
chr1	205441950	205498725	21	16700	14.1875
chr1	205627925	205672650	21	16675	5.80952380952381
chr1	223167875	223215450	21	17375	8.4
chr11	64609400	64656625	21	14050	14
chr11	95808550	95848275	21	10475	14.3703703703704
chr12	56099300	56149550	21	16600	10.6666666666667
chr12	65056475	65090250	21	15750	8.57142857142857
chr12	111840950	111884550	21	17800	15.04
chr14	54387400	54450375	21	21350	9.21153846153846
chr14	91066175	91128750	21	18500	11.36
chr15	48557600	48627025	21	17450	11.6533333333333
chr15	60283200	60337525	21	25300	9.3469387755102
chr15	90541350	90587500	21	15275	11.1304347826087
chr2	861525	954125	21	17275	14.9041095890411
chr2	105458725	105490950	21	13625	7.70731707317073
chr2	129038525	129081750	21	13050	8.83870967741935
chr2	171528750	171575125	21	14175	10
chr2	232505325	232556300	21	14975	13.64
chr21	35444750	35506250	21	19425	11.7435897435897
chr3	54664550	54745150	21	16025	14.0879120879121
chr3	112095375	112145550	21	12225	15.24
chr3	146220800	146272425	21	15050	14.695652173913
chr5	2738000	2769875	21	12650	7.18181818181818
chr5	74111325	74164900	21	17775	14.3636363636364
chr5	98098875	98132900	21	11850	10.4516129032258
chr5	154117500	154167875	21	23550	12.4761904761905
chr5	167737975	167795950	21	17575	13.3333333333333
chr6	27095175	27136850	21	11525	12.8095238095238
chr6	155431800	155510325	21	15425	12.8205128205128
chr7	2534275	2571050	21	16850	10.5614035087719
chr9	79626650	79661700	21	15050	11.8888888888889
chr9	80559425	80596650	21	13800	6.12121212121212
chr9	89985600	90033000	21	13275	12.5263157894737
chr9	122031675	122068150	21	11700	10.2608695652174
chr9	126758600	126795200	21	12525	13.8
chr9	127307275	127384900	21	17425	15.1875
chrX	40941100	40981975	21	14025	9.39130434782609
chr1	12652775	12697175	20	14825	8.41379310344828
chr1	54924950	54968725	20	17500	6.9375
chr1	81668200	81735950	20	17825	13.25
chr1	221047800	221070250	20	10975	4.64
chr1	226285275	226323925	20	11575	9.44827586206897
chr10	34452125	34497675	20	17475	10.08
chr11	44948925	44991500	20	13200	12.4166666666667
chr11	129118450	129167275	20	15375	13.2549019607843
chr13	98793525	98859875	20	15900	13.8214285714286
chr14	29224525	29254925	20	10050	10.8235294117647
chr15	37169200	37207875	20	20225	5.72972972972973
chr15	90930800	90969500	20	17850	11.4
chr16	4338150	4379200	20	13225	13.2307692307692
chr16	9183550	9222050	20	15900	12.6666666666667
chr16	83830775	83893225	20	14550	13.6153846153846
chr17	35275350	35307800	20	20250	5.11764705882353
chr17	38246575	38281375	20	15875	13.5555555555556
chr17	40805400	40840150	20	13200	12.3333333333333
chr17	58211950	58241025	20	10800	12.3636363636364
chr2	97522250	97599725	20	19800	12.8125
chr20	21154350	21216850	20	19750	8.88235294117647
chr20	21471850	21504975	20	13875	8.48979591836735
chr20	62570175	62613500	20	11475	9.17333333333333
chr20	62666650	62716275	20	14275	13.7
chr21	17094600	17148450	20	17900	8.66666666666667
chr3	140782550	140825225	20	17000	14.0975609756098
chr3	151979050	152039175	20	16075	13.9574468085106
chr5	56109125	56145875	20	14275	9.05660377358491
chr5	76074750	76135075	20	12275	12.2909090909091
chr5	82744325	82805575	20	15425	13.875
chr6	143955575	144022325	20	17650	14.0689655172414
chr7	7239950	7298550	20	17625	12.7692307692308
chr7	70899400	70939200	20	13425	11.3939393939394
chr7	138140200	138168575	20	9275	10.6666666666667
chr8	126216875	126273800	20	16150	13
chr9	95489650	95533325	20	15175	7.71428571428571
chr9	134266500	134314000	20	26375	4.6
chr10	21782775	21824900	19	29675	2.96774193548387
chr10	34676925	34728150	19	12100	11.1
chr10	45445050	45497775	19	24500	5.90322580645161
chr10	126135375	126170850	19	14900	9.53846153846154
chr11	8692325	8745525	19	16775	10.1764705882353
chr11	10311225	10350625	19	13925	8.88888888888889
chr11	43935175	43990475	19	11875	11.8947368421053
chr11	47516725	47575350	19	16500	9.65217391304348
chr12	89700575	89753950	19	17850	13.025641025641
chr12	105089250	105145825	19	13025	12.7692307692308
chr12	114827775	114852550	19	9900	6.88
chr12	123578925	123639375	19	15950	10.7619047619048
chr13	111822925	111872825	19	17850	8.98214285714286
chr13	112707300	112746875	19	10675	12.6233766233766
chr14	21989625	22027100	19	15250	8.70886075949367
chr14	36972475	36994800	19	10375	7.36
chr15	69074850	69116500	19	19800	9.64705882352941
chr16	85641175	85661575	19	10425	7.55555555555556
chr16	86367500	86405050	19	9925	10.1481481481481
chr17	30805250	30851050	19	13275	12.8148148148148
chr17	55145250	55190400	19	14750	12.7058823529412
chr17	79359925	79397575	19	13300	11.6444444444444
chr18	56244450	56314125	19	16675	9.38181818181818
chr19	4361000	4415800	19	18575	11.5897435897436
chr19	39614875	39648900	19	16100	7.3134328358209
chr19	49628300	49669350	19	9900	10.45
chr2	172944800	172975275	19	18125	7
chr2	176940375	176972275	19	12300	6.3921568627451
chr2	177017325	177058125	19	12975	8.97872340425532
chr2	188365475	188440925	19	12725	12.4545454545455
chr20	36022200	36051125	19	11500	9.37142857142857
chr20	44826175	44855950	19	8425	11.7391304347826
chr3	50527650	50588225	19	15250	12.5
chr4	22475950	22525400	19	16100	12.75
chr6	4771850	4812725	19	13625	9.81132075471698
chr6	99073925	99099300	19	13700	3.33333333333333
chr6	107899625	107950300	19	16300	12.5
chr7	157127675	157151850	19	10900	6.75
chr8	67326775	67385050	19	11125	9.01538461538462
chr8	141972525	142015425	19	14500	6.63414634146341
chr9	97663575	97701000	19	12400	11.5714285714286
chr1	19239825	19284100	18	15550	10.1538461538462
chr1	47988725	48049300	18	12375	11.3802816901408
chr1	91170650	91196300	18	14700	5.44186046511628
chr1	95369200	95404150	18	14425	6.24242424242424
chr1	147029850	147083650	18	17150	11.4893617021277
chr1	203954475	204000650	18	11850	11.344262295082
chr1	221881450	221917950	18	12000	9
chr10	119099325	119136150	18	14825	5.86206896551724
chr10	131747675	131770800	18	13850	3.07692307692308
chr11	35159975	35202650	18	12475	9.3
chr11	66078650	66116125	18	10975	4.63636363636364
chr11	124587375	124633075	18	11475	10.4081632653061
chr12	53607325	53647150	18	19450	10.2461538461538
chr12	54743275	54788150	18	21275	7.125
chr12	88947575	88975225	18	8875	8.8695652173913
chr13	110949325	110999775	18	15525	11.48
chr14	56045450	56078525	18	13150	9.54545454545454
chr14	75714225	75762925	18	11775	11.04
chr14	77767675	77811250	18	11850	11.6363636363636
chr15	73640975	73691925	18	12750	7.60493827160494
chr16	52478725	52510250	18	12200	9.76923076923077
chr16	79597675	79640450	18	11000	11.2173913043478
chr17	39652825	39705575	18	12825	10.9066666666667
chr2	62408850	62444575	18	10750	12.5714285714286
chr2	85632675	85666150	18	14000	9.72413793103448
chr2	224794725	224826450	18	13975	10.6
chr20	46169500	46220150	18	11275	11.65
chr20	56941375	56985450	18	10150	12.1395348837209
chr20	60929475	60963525	18	16925	10.9285714285714
chr3	64165175	64225500	18	15225	10.8131868131868
chr3	64624500	64680550	18	13875	11.7345132743363
chr4	62239650	62274325	18	11250	10.48
chr5	138628775	138650400	18	8550	5.17647058823529
chr5	140855000	140905000	18	16025	12.2448979591837
chr6	75976700	76048100	18	17725	10.84375
chr6	144250525	144297550	18	18950	10.7906976744186
chr7	2817975	2884950	18	22150	10.6666666666667
chr7	29304725	29349475	18	15750	5.38888888888889
chr7	101496950	101528175	18	14025	4.17391304347826
chr7	129464275	129494550	18	12900	5.89830508474576
chr9	16784675	16834800	18	13350	12.4
chr9	74358425	74385175	18	18550	4.90909090909091
chr9	100593300	100640000	18	9600	12.3692307692308
chr9	128639475	128677025	18	15175	8.86666666666667
chrX	71153575	71179175	18	9300	11.6470588235294
chrX	131156425	131180200	18	12075	9.47368421052632
chr1	36614225	36653850	17	11125	10.9574468085106
chr1	61326450	61387275	17	14025	11.2173913043478
chr1	63759775	63798100	17	13675	8.56
chr1	65882975	65911125	17	10575	9.09433962264151
chr1	150521000	150553075	17	14600	4.35483870967742
chr1	172500525	172519525	17	9450	5.35483870967742
chr1	224007625	224034875	17	9800	10.9189189189189
chr1	225938800	225971825	17	10925	8.20689655172414
chr10	22604425	22635225	17	10550	8.69387755102041
chr10	80980000	81026525	17	18875	10.5348837209302
chr10	95505050	95536900	17	12875	9.04347826086956
chr10	104152350	104195850	17	11625	11.3913043478261
chr10	124891875	124915600	17	14875	4.66666666666667
chr11	77149100	77190625	17	19400	9.93333333333333
chr12	27673625	27718125	17	10600	9.32307692307692
chr12	58120525	58166950	17	11850	10.5084745762712
chr13	60015675	60058450	17	12925	6.61971830985915
chr14	59795375	59828150	17	10950	7.40495867768595
chr15	73886650	73929325	17	19950	6.18181818181818
chr16	2008800	2042750	17	11225	10.0526315789474
chr17	4836125	4903700	17	14125	11.4545454545455
chr17	8054025	8096275	17	13475	8.34343434343434
chr17	43201800	43250775	17	12700	6.58333333333333
chr17	47561650	47593375	17	11475	8.34920634920635
chr17	71529450	71566250	17	11550	11.0666666666667
chr18	48532975	48578050	17	12850	8.06896551724138
chr18	77861375	77888975	17	11825	6.26666666666667
chr2	66894350	66929050	17	13125	10.52
chr2	75059275	75098175	17	13025	8.1044776119403
chr2	171207450	171232100	17	9725	8.3030303030303
chr2	175190325	175211750	17	14325	2.36363636363636
chr20	10618575	10656425	17	21025	7.17808219178082
chr22	33417200	33463200	17	16600	11.3636363636364
chr3	63918325	63961800	17	15950	7.4468085106383
chr3	168520575	168560575	17	12200	10.2168674698795
chr3	191068400	191111425	17	12050	10.28
chr5	50669750	50696325	17	20550	2.91803278688525
chr5	118787525	118819325	17	11950	9.17948717948718
chr5	172655975	172674225	17	10050	4
chr5	179467425	179518375	17	14650	11.4117647058824
chr6	34088975	34122650	17	13625	9.03703703703704
chr6	35681125	35732150	17	16850	10.8095238095238
chr6	40289775	40332425	17	15300	8.72727272727273
chr6	100895025	100917775	17	10850	10
chr6	128795200	128842825	17	10550	11.2592592592593
chr6	158162275	158194925	17	9700	11.78125
chr7	45599550	45623975	17	9000	5.65454545454545
chr7	101565650	101602550	17	12475	7.58139534883721
chr8	1686000	1736425	17	10800	11.0454545454545
chr8	66736700	66755600	17	8600	6.96774193548387
chr8	142395000	142443875	17	9425	11.5
chrX	24387000	24409975	17	10625	5.24242424242424
chr1	11739400	11768150	16	12600	5.16666666666667
chr1	153497850	153526525	16	9425	10.4285714285714
chr1	167423750	167473950	16	11225	10.3720930232558
chr1	208392775	208431950	16	12450	9.16981132075472
chr10	20103425	20137700	16	12000	8.20833333333333
chr10	24634125	24674900	16	8350	10.7391304347826
chr10	32604550	32651775	16	12400	10.3448275862069
chr10	74069600	74097050	16	10700	6.625
chr10	77154925	77178175	16	8400	5.83870967741935
chr10	101279400	101301100	16	12500	3.47826086956522
chr11	61514950	61544850	16	7250	9.64705882352941
chr11	102048925	102108050	16	14325	10.6315789473684
chr11	117533750	117575650	16	11650	8.33333333333333
chr12	6416700	6455550	16	16375	7.27777777777778
chr12	93963100	93989500	16	7150	10.390243902439
chr12	124866075	124896750	16	8025	9.75
chr13	52367300	52400850	16	8650	9.21739130434783
chr13	95354275	95370300	16	8650	4.65116279069767
chr13	107148325	107190425	16	21650	9.21875
chr13	114873250	114899850	16	10350	7.05454545454545
chr14	34385550	34421200	16	12775	7.02040816326531
chr14	38052600	38069625	16	9000	4.53846153846154
chr14	61099225	61126075	16	17750	4.27692307692308
chr14	90036025	90104250	16	19450	10.3478260869565
chr14	95599750	95629575	16	12300	8.91891891891892
chr15	63330025	63382075	16	20150	9.86206896551724
chr15	93160000	93199750	16	12350	9.72727272727273
chr15	93446000	93466375	16	11525	3.77272727272727
chr16	14576250	14623075	16	13625	10.6666666666667
chr16	70434825	70489400	16	15175	10.8444444444444
chr17	59528350	59545600	16	6575	10.16
chr17	77804375	77824075	16	8475	9.02702702702703
chr19	5112250	5132850	16	10700	6.85714285714286
chr19	5947425	5980100	16	15375	7.86666666666667
chr19	13260325	13284450	16	7275	8.71698113207547
chr19	18385300	18440275	16	11475	10.3025210084034
chr19	48110950	48141375	16	8950	7.9672131147541
chr2	63267700	63287600	16	12750	6.73333333333333
chr2	127836550	127866025	16	10900	5.375
chr2	192109600	192145600	16	12400	6.35294117647059
chr20	57222700	57253075	16	14625	7.21739130434783
chr21	43170400	43193050	16	12675	8.83870967741935
chr3	23769975	23805000	16	10350	7.84615384615385
chr3	53270075	53313125	16	14450	7.1875
chr3	112330500	112367100	16	13625	7.6551724137931
chr5	89824125	89868850	16	15875	10.4705882352941
chr5	146933900	146961175	16	10250	6.27777777777778
chr6	50805625	50822275	16	8725	5.73333333333333
chr6	137792650	137851725	16	20125	9.33333333333333
chr6	160389175	160428675	16	14650	9.75
chr7	23023075	23058875	16	11925	7.47169811320755
chr7	74057525	74079250	16	7500	9.57142857142857
chr7	79753775	79803275	16	12875	9.04347826086956
chr7	92369525	92400200	16	14850	8.31578947368421
chr8	77584800	77620800	16	11150	4.64705882352941
chr9	72359700	72380225	16	9075	5.09090909090909
chr9	124015600	124068425	16	15925	10.7894736842105
chrX	102668700	102702025	16	10975	7.06976744186047
chrX	130179900	130219025	16	8725	10.7692307692308
chr1	23878600	23905075	15	12725	8
chr1	68682175	68699600	15	8425	4.6530612244898
chr1	113240925	113266450	15	12350	6.22222222222222
chr1	165796000	165832500	15	13275	8.6
chr1	203086750	203125050	15	14775	8.52631578947368
chr10	74002525	74036700	15	11125	7.38095238095238
chr11	68079500	68121975	15	13850	8.97777777777778
chr11	77106725	77139175	15	14550	6.82608695652174
chr12	20574350	20603925	15	9450	7.07692307692308
chr14	56583075	56616825	15	11175	7.81818181818182
chr14	74953175	74984050	15	9400	9.62264150943396
chr14	85991625	86017050	15	10450	4.46428571428571
chr14	96967325	96984375	15	9300	5.7
chr14	105131675	105175550	15	16775	8.65384615384615
chr15	47475850	47501075	15	9725	8.48148148148148
chr16	86527475	86550250	15	8275	9.15384615384615
chr18	8608100	8636450	15	16825	3.16666666666667
chr18	18872700	18923175	15	11550	10.0322580645161
chr18	44769150	44790250	15	10200	7.02325581395349
chr19	7918000	7940025	15	6850	7.53846153846154
chr19	48893575	48906975	15	6425	3.43589743589744
chr19	55580650	55607525	15	7625	9.36363636363636
chr2	1702100	1736425	15	9875	8.05405405405405
chr2	188841075	188865625	15	9525	9.77049180327869
chr20	39764100	39788200	15	12400	9.68421052631579
chr20	60597125	60625475	15	9525	9.37931034482759
chr21	18883975	18911950	15	9800	6.33333333333333
chr22	37937675	37966850	15	11900	4.92682926829268
chr3	27753800	27773800	15	15125	1.4468085106383
chr3	122215200	122234175	15	6400	9.83333333333333
chr3	134069875	134104475	15	12275	7.96428571428571
chr3	195612250	195648900	15	10925	8.83636363636364
chr4	1750100	1781950	15	8975	9.22727272727273
chr4	4853950	4874350	15	9575	5
chr4	54957250	54976850	15	15825	1.47222222222222
chr4	85401100	85425075	15	9675	7.5
chr4	103732350	103753400	15	8700	5.90476190476191
chr5	60697350	60728525	15	10400	7.74545454545455
chr5	87523725	87566750	15	15675	10.1290322580645
chr6	1377850	1394475	15	8650	6.3
chr6	33746525	33783775	15	17275	6.16216216216216
chr6	37089300	37112725	15	12850	3.23529411764706
chr6	47443750	47469925	15	10425	5.87368421052632
chr6	126049600	126076825	15	12400	9.79661016949153
chr6	158240450	158275225	15	11775	8.04444444444444
chr7	30340600	30365475	15	9075	5.7
chr7	73682625	73709625	15	7275	8.47058823529412
chr7	99745775	99775650	15	8950	10.0689655172414
chr7	129411150	129444725	15	13350	9.58823529411765
chr8	11644175	11671200	15	10225	5.05555555555556
chr8	71288875	71318375	15	10275	9.08333333333333
chr8	73905800	73925625	15	6725	7.90476190476191
chr8	99938025	99964350	15	12500	5.96363636363636
chr9	94637950	94684625	15	14000	9.31914893617021
chr9	102571950	102592175	15	10475	3.9622641509434
chr9	108151175	108178175	15	9500	9.81818181818182
chrX	82755125	82770450	15	7300	6.8
chr1	47896975	47918900	14	8750	6.51282051282051
chr1	59512250	59557050	14	15350	8.29090909090909
chr1	199997375	200019525	14	11775	4.54901960784314
chr1	202527650	202561400	14	12200	6.44444444444444
chr10	80720525	80746825	14	8550	6.62857142857143
chr10	106070150	106113950	14	19600	8.85185185185185
chr10	134209225	134235725	14	10400	4.36363636363636
chr11	554525	579650	14	8075	5.12
chr11	1575150	1595600	14	7450	5.24137931034483
chr11	30558625	30591100	14	17600	5.63934426229508
chr11	46925450	46942800	14	9250	5.08333333333333
chr11	72118150	72137525	14	7175	8.76923076923077
chr11	133889700	133923600	14	8800	8.18461538461538
chr12	103343975	103360700	14	8600	6.55555555555556
chr13	28534300	28554625	14	8625	9.2
chr13	30135350	30168900	14	13650	7.75
chr13	51720450	51754925	14	10250	6.65573770491803
chr13	79221125	79239350	14	7375	8.17391304347826
chr14	42068200	42080450	14	6000	3.24137931034483
chr14	103557350	103590850	14	9525	8.69565217391304
chr15	52121475	52159425	14	11375	8.44444444444444
chr15	62738425	62767800	14	10100	7.75757575757576
chr15	78342125	78370500	14	11250	8.42857142857143
chr16	21521575	21539325	14	6850	6
chr16	56295850	56340500	14	12375	6.61538461538461
chr17	20932300	20957475	14	10300	7.89333333333333
chr17	42611175	42640100	14	14425	4
chr17	44886725	44913250	14	8950	6.61666666666667
chr17	56008775	56035375	14	10175	7.26666666666667
chr17	75913025	75932575	14	8000	4.92753623188406
chr18	30321450	30356000	14	9425	6.95726495726496
chr19	41100350	41120450	14	7975	6.1
chr19	56616750	56633625	14	8950	4
chr2	38292800	38336725	14	18225	3.61818181818182
chr2	74724875	74743425	14	8150	7.85365853658537
chr2	134950775	134983950	14	14050	5.51111111111111
chr2	157177325	157199975	14	8350	6.375
chr2	181840175	181875450	14	10050	8.22222222222222
chr20	9484750	9513475	14	9375	8.88
chr20	32399800	32435650	14	12925	5.52147239263804
chr20	49528450	49549200	14	8250	4.21052631578947
chr22	18913475	18926300	14	8225	1.66666666666667
chr22	27283125	27320250	14	10650	8.26086956521739
chr3	5018100	5030800	14	6450	5.12
chr3	15346750	15375050	14	9050	9.04347826086956
chr3	110788625	110808775	14	9275	2.84615384615385
chr3	124751200	124786700	14	13750	6.47619047619048
chr3	138652550	138670025	14	9875	6.18181818181818
chr4	10102375	10125875	14	14625	4.02197802197802
chr4	170164775	170196475	14	12650	8.07692307692308
chr5	1094575	1111325	14	9275	5.0625
chr5	32274100	32312300	14	12825	9.05454545454545
chr5	133838725	133877975	14	15025	6
chr5	174144725	174163825	14	12625	5.15789473684211
chr7	25891075	25913350	14	8825	8.71875
chr7	81904850	81948200	14	12700	7.97959183673469
chr7	83816425	83840000	14	10250	6.15384615384615
chr7	104636575	104666450	14	7525	8.74418604651163
chr7	129977650	130020625	14	13150	8.16438356164384
chr7	156791925	156815975	14	10525	6.44155844155844
chr8	91680050	91705200	14	12000	7.08333333333333
chr9	109621250	109661300	14	25250	2.67123287671233
chr9	138756550	138786600	14	11425	7.5
chrX	50440100	50469200	14	10425	7.06976744186047
chrX	133667175	133692600	14	9300	7.33333333333333
chr1	50881050	50897150	13	5775	7.29411764705882
chr1	81770375	81835825	13	17500	7.77049180327869
chr1	91472525	91489025	13	8150	3.12
chr1	160064875	160095050	13	14450	3.3953488372093
chr1	197870850	197892850	13	12900	8.21739130434783
chr1	205407600	205427375	13	16025	1.88571428571429
chr10	13919400	13936275	13	6125	7.83673469387755
chr10	71327475	71339325	13	9150	1.06818181818182
chr11	2397750	2412675	13	6650	5.69230769230769
chr11	7592450	7625225	13	10325	7.98620689655172
chr11	32440100	32461075	13	8575	8
chr11	45100725	45124750	13	9200	7.23809523809524
chr12	66269650	66300100	13	15250	4.64864864864865
chr12	95588600	95613375	13	9700	8.24242424242424
chr12	110147025	110158075	13	5300	4.22857142857143
chr13	44961575	44995150	13	11925	8.16
chr14	52294625	52334525	13	8650	7.82352941176471
chr14	62157525	62186800	13	12300	4.80851063829787
chr14	71106875	71133275	13	12975	2.92307692307692
chr15	76626475	76640425	13	7000	3.38888888888889
chr15	101779700	101799200	13	9200	5.02564102564103
chr16	3860650	3893550	13	10475	6.91666666666667
chr17	37038875	37057925	13	7275	7.75384615384615
chr18	53239750	53257925	13	9100	6.625
chr18	55094525	55109125	13	10000	2.11538461538462
chr18	59988675	60020600	13	11375	5.84810126582278
chr2	37408225	37434175	13	10375	4.43243243243243
chr2	37879450	37904900	13	13450	7.07142857142857
chr2	69997575	70026925	13	8750	6.59523809523809
chr2	159326400	159355325	13	9300	8.17910447761194
chr2	232465475	232487325	13	8400	7.25925925925926
chr20	1926975	1946950	13	6850	5.8019801980198
chr20	4115025	4153975	13	11025	7.46428571428571
chr22	39092875	39114375	13	9275	4
chr3	114403850	114433750	13	7725	7.91111111111111
chr3	133941600	133981075	13	12200	6.47191011235955
chr3	147647975	147665000	13	10075	3.89473684210526
chr3	152097850	152123125	13	10300	5.51515151515152
chr3	155074600	155091050	13	9625	2.4406779661017
chr3	157812575	157829225	13	7675	4.73684210526316
chr3	167439550	167454700	13	6675	5.45454545454545
chr3	178892675	178914850	13	8625	5.05454545454545
chr3	187896525	187941375	13	9300	7.28301886792453
chr3	196928750	196947100	13	6775	7.79310344827586
chr4	16891650	16920950	13	12050	4.66666666666667
chr5	58208825	58233725	13	7900	6
chr5	115772425	115792525	13	11025	7.94117647058824
chr5	149861375	149895400	13	17500	6.66666666666667
chr6	5992625	6010050	13	13475	1.2156862745098
chr6	6737100	6760450	13	6825	8.23076923076923
chr6	25397525	25426200	13	9350	7.16129032258065
chr6	99271325	99286150	13	8525	3
chr6	119344025	119375750	13	13200	6.47191011235955
chr6	167636600	167662850	13	14050	6
chr6	170595050	170623625	13	11200	7.66101694915254
chr7	102553250	102586200	13	14425	6.55555555555556
chrX	21957925	21973675	13	8275	3.72
chrX	109551600	109566175	13	6300	7.84
chr1	32389800	32410875	12	10675	2.82926829268293
chr1	182990475	183009975	12	10750	6.26666666666667
chr1	184015150	184039550	12	9300	5.34545454545455
chr1	223888150	223922825	12	12025	6.19672131147541
chr10	65460075	65480700	12	7750	5.54285714285714
chr10	74541450	74562975	12	9750	7.42105263157895
chr10	99078400	99102225	12	8400	6.09230769230769
chr10	103528325	103544075	12	9575	2.41904761904762
chr10	104208925	104223900	12	7275	6.41666666666667
chr10	121483125	121503950	12	6575	6.77611940298507
chr11	2704075	2725575	12	11975	3.26315789473684
chr11	46003925	46035275	12	11150	6.71698113207547
chr11	92270225	92285350	12	6700	6.40740740740741
chr11	117679825	117704600	12	8025	6.59259259259259
chr12	21796075	21809500	12	5650	4.21428571428571
chr12	42863925	42881525	12	9925	3.57142857142857
chr12	54440575	54455600	12	5300	6.75
chr12	54805125	54826725	12	8925	5.24731182795699
chr12	57997300	58015950	12	7375	5.2
chr12	116954850	116978075	12	8500	5.82978723404255
chr14	55136475	55159325	12	11575	6.61538461538461
chr14	59086400	59106750	12	11575	3.08108108108108
chr14	105937225	105958575	12	6475	7.2972972972973
chr15	38541825	38557100	12	7100	5.19444444444444
chr15	80350125	80376500	12	8725	5.83908045977012
chr16	57829500	57850875	12	8750	4.81081081081081
chr16	58032250	58068150	12	10650	6.15384615384615
chr16	69104900	69143225	12	12800	7.42105263157895
chr17	11947900	11960600	12	7300	4.96296296296296
chr17	27455300	27486150	12	11500	5.81818181818182
chr18	47012075	47028100	12	6425	6.08
chr18	56505725	56538800	12	15750	6.75
chr18	56931000	56944100	12	5950	4.7741935483871
chr18	57563950	57586125	12	7975	7.34177215189873
chr19	1205025	1217875	12	5000	5.18181818181818
chr19	13948075	13962700	12	7325	4.12903225806452
chr2	26972200	26995100	12	6925	5.54716981132075
chr2	33822850	33839750	12	6300	5.17460317460317
chr2	58458025	58469025	12	5325	2.92857142857143
chr2	67545225	67564900	12	7450	6.03076923076923
chr2	200320025	200336725	12	7600	6
chr2	231576925	231596050	12	7625	5.91836734693878
chr20	35082900	35103300	12	10200	5.59420289855072
chr20	44698975	44719250	12	7650	7.24444444444444
chr20	49921325	49939450	12	6800	5.625
chr20	55198225	55213275	12	10450	1.88571428571429
chr20	57414150	57432600	12	8050	6.7027027027027
chr21	46823425	46837700	12	9025	3.40540540540541
chr22	18442850	18465875	12	6900	6.25882352941176
chr3	41239575	41263850	12	13375	4.95454545454545
chr3	56135675	56166450	12	12400	6.16822429906542
chr3	129432725	129452325	12	7475	7.38095238095238
chr3	137479175	137499300	12	12675	5.36708860759494
chr3	156382250	156408750	12	5825	6.75
chr3	169375400	169388150	12	9850	2.19047619047619
chr3	195528225	195539125	12	5100	5.28205128205128
chr4	16068900	16086400	12	7725	6.32
chr4	89062225	89085125	12	8175	6.97674418604651
chr4	144262500	144285900	12	11475	2.65263157894737
chr5	1502550	1525025	12	12725	2.72093023255814
chr5	37832375	37848700	12	8675	3.86666666666667
chr5	77041775	77056125	12	7425	7.11111111111111
chr5	107410125	107429475	12	9000	6.5974025974026
chr6	15894175	15916575	12	11100	7.125
chr6	24918175	24937250	12	8775	4.93617021276596
chr6	30285125	30295750	12	6600	3.88888888888889
chr6	33165525	33183575	12	8475	3.39393939393939
chr6	80639800	80658050	12	6950	6.90322580645161
chr6	138180650	138201775	12	7475	7.33333333333333
chr6	139288700	139315550	12	10925	5.29230769230769
chr7	23489675	23516900	12	9350	5.3695652173913
chr7	86576200	86608625	12	10125	6.36363636363636
chr7	121776525	121797025	12	9500	7.19298245614035
chr7	143057900	143081750	12	8375	5.54545454545455
chr8	25893525	25909675	12	13275	1
chr8	35344375	35362125	12	6300	5.625
chr8	49432150	49469925	12	11325	4.95384615384615
chr8	59555600	59585850	12	8300	6.2
chr8	71227725	71251325	12	9825	5.41176470588235
chr9	37183925	37202200	12	7625	5.1304347826087
chrX	9484975	9511350	12	8575	6.96551724137931
chrX	99650500	99674725	12	8425	6.93333333333333
chrX	131871300	131894825	12	8700	6.54545454545455
chrX	133308325	133321900	12	7625	5.52941176470588
chrX	153137425	153153000	12	5900	5.71428571428571
chr1	948350	969900	11	9225	4.80412371134021
chr1	6294375	6310425	11	7300	5.04
chr1	14074925	14091975	11	6850	6.54545454545455
chr1	20799550	20821650	11	7250	5
chr1	26480725	26498325	11	9275	4
chr1	26601525	26618050	11	8175	4.32727272727273
chr1	29562450	29587200	11	10750	4
chr1	44395400	44405375	11	5200	6.625
chr1	91296850	91308400	11	8900	0.984126984126984
chr1	154150025	154165075	11	7300	5.16129032258065
chr1	170626275	170638850	11	7700	2.30769230769231
chr1	183285250	183304750	11	6475	5.28735632183908
chr10	13379725	13395375	11	7775	5
chr10	43889425	43905175	11	8200	5.58139534883721
chr10	103588300	103604575	11	4950	6.70588235294118
chr10	118585475	118610250	11	10275	5.81818181818182
chr10	118733025	118755775	11	7775	6.69767441860465
chr10	119293725	119307850	11	6550	6.18604651162791
chr10	125776150	125795850	11	7200	6.4
chr10	133810250	133825325	11	8675	4.08
chr11	9695875	9715775	11	7150	3.06666666666667
chr11	69248950	69265575	11	8375	4.21052631578947
chr11	86510300	86523525	11	6600	4.13953488372093
chr11	99287275	99302900	11	8500	5
chr11	117470675	117486650	11	6775	4.69767441860465
chr11	118017100	118052025	11	11375	4.57534246575342
chr11	129072775	129092150	11	9100	4.60869565217391
chr11	132641225	132663700	11	6825	5.125
chr12	8962525	8987800	11	7825	6.14814814814815
chr12	31644125	31678000	11	11875	5.14285714285714
chr12	69860425	69870400	11	5650	3.15789473684211
chr12	79795825	79818500	11	6575	5.96923076923077
chr13	32599175	32623375	11	6600	6.54545454545455
chr13	40055475	40073450	11	10850	6.16216216216216
chr13	73628875	73640375	11	5650	2.19354838709677
chr14	22940775	22952325	11	5600	3.6551724137931
chr14	37124050	37136675	11	5175	4.58064516129032
chr14	70096000	70130250	11	14775	4.31788079470199
chr14	73688600	73708400	11	8825	4.13186813186813
chr14	74178550	74193400	11	7100	2.78260869565217
chr14	105433175	105445625	11	6075	6.41666666666667
chr15	69365775	69387425	11	13175	3.42528735632184
chr15	78961400	78988625	11	7775	6.13333333333333
chr15	100103575	100133000	11	10350	6.24324324324324
chr16	1963450	1976875	11	5525	5.66666666666667
chr16	49308250	49318050	11	6700	1.5
chr16	54315850	54326400	11	4900	4.92857142857143
chr16	57561750	57574500	11	6475	3.51724137931034
chr17	30585125	30609125	11	9250	5.86206896551724
chr17	75311775	75321875	11	4875	3.2
chr18	8930800	8960175	11	8175	4.52941176470588
chr18	56573200	56599625	11	10050	4.74838709677419
chr18	57348100	57368825	11	9525	5.6875
chr18	74195175	74209025	11	6750	4.66666666666667
chr19	6232975	6244475	11	4075	5.76470588235294
chr19	10396750	10407100	11	6075	5.75
chr19	10989125	11008225	11	10300	2.77777777777778
chr19	46133100	46148075	11	4500	6.27118644067797
chr2	68464025	68484375	11	9000	3.88235294117647
chr2	73140475	73153700	11	8175	2.22784810126582
chr2	97192775	97213900	11	6375	5.86813186813187
chr2	110357550	110375225	11	6950	3.51282051282051
chr2	166631975	166654950	11	8675	6.0625
chr2	242242225	242263650	11	8000	5.58730158730159
chr20	25512250	25535050	11	10175	4.54545454545455
chr20	36535125	36547850	11	5725	6.04651162790698
chr20	39310600	39321750	11	6050	3.57575757575758
chr20	60005450	60028675	11	11950	1.89147286821705
chr21	35562650	35576975	11	6875	4.75471698113208
chr21	40997050	41017200	11	9475	5.13636363636364
chr21	44085025	44100150	11	6825	4.15384615384615
chr22	46365675	46375500	11	4950	5.62962962962963
chr22	50730975	50747750	11	6950	5.06451612903226
chr3	79041550	79069425	11	8375	5.51219512195122
chr3	124591875	124608975	11	9150	3.79310344827586
chr3	128200075	128218225	11	10500	4.21818181818182
chr3	159555650	159580300	11	8125	5.48611111111111
chr4	55091125	55101175	11	5725	4.32432432432432
chr4	113429575	113445775	11	9575	2.58333333333333
chr4	119746900	119773625	11	7525	6.42622950819672
chr4	130943275	130954025	11	7450	1.68
chr4	134066875	134077475	11	5800	5.125
chr4	153617950	153641450	11	8150	5.96153846153846
chr5	3590300	3607450	11	7800	5.07246376811594
chr5	7492100	7503950	11	5425	5.61764705882353
chr5	58289950	58300950	11	5975	6.3448275862069
chr5	76924775	76940975	11	7900	6.1
chr6	10307550	10319250	11	6550	2.83333333333333
chr6	28777700	28785650	11	4525	2.44444444444444
chr6	33574925	33605075	11	11550	5.35652173913043
chr6	34982200	35020825	11	19325	4.58181818181818
chr6	36731975	36762775	11	8750	5.55789473684211
chr6	47094175	47121500	11	8575	6.35616438356164
chr6	56385875	56408325	11	10150	6.4
chr6	100050475	100067475	11	7425	4.60869565217391
chr6	131314400	131337200	11	7425	6.34862385321101
chr6	158878150	158892500	11	5650	3.64705882352941
chr7	8472450	8483950	11	5225	5.79487179487179
chr7	17337800	17359175	11	7525	5.94871794871795
chr7	19145500	19160100	11	7625	5.65217391304348
chr7	26191250	26209125	11	8125	3.5
chr7	77169200	77179525	11	5150	5.37931034482759
chr7	110714325	110746375	11	11975	6.11940298507463
chr7	129894325	129916000	11	8500	6.20689655172414
chr7	143102200	143115950	11	8075	4.64705882352941
chr8	838675	859450	11	10425	4.1219512195122
chr8	12978200	12991775	11	5575	3.34883720930233
chr8	22240550	22258775	11	7750	5.8
chr8	54784200	54797575	11	6025	6.36363636363636
chr8	66697625	66713200	11	6225	5.44827586206897
chr8	127557225	127584625	11	8875	5.21212121212121
chr8	146010900	146030450	11	8000	4.44444444444444
chr9	80633675	80650425	11	8200	3.77777777777778
chr9	84261200	84285175	11	10250	5.79487179487179
chr9	84291500	84314525	11	7350	5.17073170731707
chr9	96212550	96231750	11	8700	5.2
chr9	96705000	96721675	11	9625	3.36842105263158
chr9	122104475	122133750	11	8975	4.71794871794872
chrX	71210225	71224925	11	6850	4.69230769230769
chrX	107960825	107978800	11	8050	5.89333333333333
chrX	117479025	117495375	11	5400	6.04166666666667
chr1	8064125	8088700	10	12800	4.44
chr1	17754475	17768675	10	8575	2.83636363636364
chr1	25250075	25265250	10	7075	3.63333333333333
chr1	31495300	31508050	10	5700	3.08
chr1	39451025	39469400	10	8875	2.52173913043478
chr1	47689700	47701550	10	6075	3.76190476190476
chr1	76692575	76722200	10	11825	3.25
chr1	112262325	112284000	10	10100	3.96078431372549
chr1	144926000	144942125	10	10475	2.8125
chr1	155936200	155954675	10	12300	1.6056338028169
chr1	160363925	160384250	10	8700	5.54838709677419
chr1	169070500	169089100	10	8300	4.52
chr1	214150200	214167850	10	9375	3.30769230769231
chr1	224674925	224694450	10	8050	5.11111111111111
chr1	226905100	226928050	10	8450	4.6875
chr1	232261650	232271925	10	7650	1.06666666666667
chr10	63795875	63811825	10	8100	5.63934426229508
chr10	104529250	104543375	10	7925	2.77310924369748
chr10	111758275	111777050	10	10025	5.51724137931035
chr10	118889650	118900150	10	6275	3.80645161290323
chr11	3174250	3191550	10	6975	3.77777777777778
chr11	13699075	13709050	10	5450	4.28571428571429
chr11	66176825	66189000	10	6250	2.69767441860465
chr11	68300175	68318125	10	7225	2.69333333333333
chr11	70483650	70503025	10	7300	5.57142857142857
chr11	76154225	76170500	10	9850	3.43333333333333
chr12	1152650	1166675	10	6100	5.36585365853659
chr12	28120125	28129275	10	5850	1.34883720930233
chr12	52624425	52646025	10	7600	4.66666666666667
chr12	54140225	54152850	10	5500	3.58333333333333
chr12	59309200	59320075	10	5575	4.27272727272727
chr13	40911150	40926900	10	6600	5.57142857142857
chr13	79167675	79184650	10	10500	3.32558139534884
chr14	65688900	65706525	10	7600	4.91666666666667
chr14	103860600	103870850	10	5050	4.52173913043478
chr15	59029750	59043000	10	5425	4.53846153846154
chr15	93599700	93617625	10	11200	2.33333333333333
chr16	428800	438700	10	3750	4.89655172413793
chr16	2198000	2211075	10	10125	0.963636363636364
chr16	2517300	2526325	10	4975	2.52631578947368
chr16	57504325	57521525	10	8725	4.66666666666667
chr16	65252325	65278925	10	8000	5.34615384615385
chr16	74053250	74071300	10	11875	2.95348837209302
chr16	86305100	86323350	10	7975	5.21311475409836
chr16	86597025	86613700	10	7650	4.69387755102041
chr17	40161475	40173400	10	5675	2.94736842105263
chr17	67419475	67432900	10	5375	3.70491803278689
chr17	79476300	79491100	10	8475	3.17857142857143
chr17	80053850	80065125	10	7850	1.46153846153846
chr18	35145050	35166775	10	7225	5.64705882352941
chr18	48712975	48721750	10	5475	3.33333333333333
chr19	39888175	39905975	10	8325	3.04
chr19	41692300	41702250	10	5175	2.6
chr19	45995650	46009750	10	5250	5.27777777777778
chr19	48821775	48837150	10	5550	5.46341463414634
chr2	8010325	8032375	10	9700	4.17391304347826
chr2	30669450	30683975	10	6225	4.96969696969697
chr2	37178250	37195775	10	7725	5.85714285714286
chr2	111915000	111932575	10	7025	3.82222222222222
chr2	171668975	171681000	10	9425	1.72727272727273
chr2	173397525	173426675	10	10025	5.78260869565217
chr2	174979375	174997350	10	10025	3.20353982300885
chr2	183483375	183501900	10	5575	5.42857142857143
chr2	208626425	208638125	10	9150	2.81818181818182
chr2	219844450	219867875	10	9500	5.62962962962963
chr2	220424700	220443825	10	10000	2.50467289719626
chr2	228370750	228383800	10	5175	3.93548387096774
chr2	238490600	238512725	10	9125	3.58730158730159
chr21	34391600	34402525	10	5650	4.17142857142857
chr22	25083275	25096100	10	8125	4.92307692307692
chr22	39254425	39272325	10	5375	5.66037735849057
chr3	8534900	8548050	10	7475	1.98130841121495
chr3	16924400	16934500	10	5200	2.58333333333333
chr3	62350500	62365600	10	12225	0.818181818181818
chr3	65462850	65472525	10	6675	1.5
chr3	69128075	69145625	10	6325	4.24390243902439
chr3	78916625	78930825	10	7875	3.77777777777778
chr3	85006875	85019500	10	7875	3.81818181818182
chr3	111577375	111593725	10	7800	3
chr3	124489175	124506550	10	5375	5.76470588235294
chr3	129310400	129328000	10	11800	1.43661971830986
chr3	149812225	149837775	10	7375	4.95238095238095
chr3	179412875	179432025	10	5425	5.15789473684211
chr4	2583975	2602400	10	8950	4.47058823529412
chr4	37977825	37997375	10	8725	3.53191489361702
chr4	55523050	55545925	10	8775	4.3469387755102
chr4	79478275	79491075	10	5500	5.45
chr4	88924125	88937300	10	5125	5.67441860465116
chr4	185562200	185575250	10	6225	2.91428571428571
chr5	53290150	53318675	10	11000	5.16129032258065
chr5	80251000	80263900	10	7725	3.36666666666667
chr5	87682275	87697975	10	11000	4.18181818181818
chr5	137426225	137446975	10	8900	5.02857142857143
chr5	138202400	138221900	10	10850	5.46938775510204
chr6	20865425	20882675	10	10725	2.23529411764706
chr6	28732325	28746650	10	8250	2.51162790697674
chr6	30168150	30184850	10	7875	4.75
chr6	30843400	30858025	10	8325	3.625
chr6	33383225	33402275	10	10550	4.44444444444444
chr6	108942850	108952675	10	4000	5.17647058823529
chr6	111194675	111207100	10	5575	4.94117647058824
chr6	121751850	121765675	10	6625	4.40579710144928
chr6	128631175	128641200	10	4500	3.625
chr6	144641675	144655975	10	8325	1.68627450980392
chr6	155569075	155597175	10	9000	5.43333333333333
chr7	7214825	7230075	10	7175	3.40740740740741
chr7	24998750	25022650	10	8200	4.65454545454545
chr7	41733000	41746425	10	7300	4.08
chr7	52181325	52191925	10	7350	2.78571428571429
chr7	122374900	122394025	10	7950	5.03703703703704
chr7	127657800	127673625	10	7075	5
chr7	136553050	136577200	10	6925	5.86764705882353
chr7	148393925	148409225	10	8575	2.36144578313253
chr8	18696575	18715350	10	7200	4.42857142857143
chr8	22716600	22737025	10	8150	4.65909090909091
chr8	26450375	26469600	10	7150	5.20720720720721
chr8	28362525	28376325	10	7650	4.05128205128205
chr8	61909200	61937275	10	9700	5.84
chr8	121797625	121825200	10	8075	5.82926829268293
chr9	126116200	126128050	10	6200	3.81818181818182
chr9	134893450	134913350	10	8175	5.0625
chr9	138894800	138904425	10	6000	2
chrX	15865525	15875425	10	5775	2.26315789473684
chrX	73468275	73483175	10	5975	3.80487804878049
chrX	133113650	133124325	10	6775	3.23809523809524
chr1	15266400	15277525	9	5025	3.33333333333333
chr1	16275125	16289100	9	8050	3.49295774647887
chr1	37497975	37512850	9	9600	1.53719008264463
chr1	45767450	45788500	9	7000	4.91390728476821
chr1	51163150	51172000	9	6850	2
chr1	89233000	89249075	9	6725	3.1358024691358
chr1	95119025	95143100	9	9375	5
chr1	157124150	157134025	9	5000	3.93548387096774
chr1	167389700	167409225	9	7800	4.368
chr1	171179350	171193350	9	6225	4.71232876712329
chr1	172350175	172369500	9	6575	4.15384615384615
chr1	180122825	180138300	9	6325	4.98039215686275
chr1	184345825	184363775	9	7025	4.28571428571429
chr1	200856000	200867775	9	7750	3.38461538461538
chr1	200978400	200995575	9	11450	1.86538461538462
chr10	7464750	7477775	9	6525	4.04651162790698
chr10	25137375	25158550	9	6150	4.81188118811881
chr10	26500475	26510875	9	6100	4.74074074074074
chr10	82167375	82180125	9	6525	3.88888888888889
chr10	86087625	86102275	9	7150	4.07272727272727
chr10	93162350	93174625	9	5125	4.42105263157895
chr10	103042000	103053475	9	7375	1.81818181818182
chr10	121409875	121432900	9	7350	4.28571428571429
chr10	124766875	124781450	9	5825	4.37647058823529
chr11	3875250	3889400	9	6275	3.17333333333333
chr11	20176125	20185300	9	6000	2.06666666666667
chr11	22358925	22368000	9	5775	2.20833333333333
chr11	31892150	31913675	9	7925	4.8
chr11	35636725	35644100	9	3450	3.14285714285714
chr11	47414275	47431250	9	5675	4.80851063829787
chr11	65871650	65896500	9	9300	3.51470588235294
chr11	68597750	68612225	9	5750	4.41176470588235
chr11	79142500	79158700	9	7625	3.18840579710145
chr11	116369550	116382075	9	5975	4.32142857142857
chr12	8833400	8855025	9	7900	4.30927835051546
chr12	14408625	14415850	9	4625	1.24137931034483
chr12	16756875	16766100	9	6500	1.57142857142857
chr12	46651175	46665100	9	8850	2.81481481481481
chr12	50961675	50983700	9	7350	4.72727272727273
chr12	52510025	52524875	9	5825	3.95555555555556
chr12	54973375	54985325	9	5925	4
chr12	57845425	57857025	9	5150	4.32258064516129
chr12	77257550	77273950	9	7450	4.5
chr12	104893200	104908100	9	6525	3.70526315789474
chr12	124624900	124633700	9	4675	3.16666666666667
chr13	36423200	36435100	9	7950	4.28571428571429
chr13	36552975	36571450	9	9275	3.75
chr13	41579050	41594550	9	7400	2.91612903225806
chr13	54749000	54770475	9	7875	4.95652173913043
chr13	95474600	95481575	9	3700	3.92307692307692
chr13	107565900	107577075	9	5200	3.2
chr14	36736550	36754150	9	9450	2.75862068965517
chr14	64652650	64667825	9	6725	2.91803278688525
chr14	93571125	93583150	9	4800	4.6530612244898
chr15	35471900	35482925	9	6175	2.82758620689655
chr15	42065175	42089525	9	9225	3
chr15	57249050	57265500	9	6400	3.69411764705882
chr15	66464375	66479200	9	7425	4.89156626506024
chr15	72518350	72536175	9	6075	4.97058823529412
chr15	75484750	75497625	9	6200	3.19354838709677
chr15	96708150	96727525	9	7400	4.84033613445378
chr16	4420775	4430725	9	6400	3
chr16	9908975	9921725	9	7325	2.58181818181818
chr16	27324475	27342550	9	6550	4.97297297297297
chr16	30544850	30560800	9	6525	4.60869565217391
chr16	54961375	54973750	9	7700	1.87096774193548
chr16	56807425	56829375	9	9100	4.69230769230769
chr17	1289000	1302125	9	5750	4.94117647058824
chr17	1387750	1397025	9	4600	3.5
chr17	4751300	4764550	9	6900	2.62686567164179
chr17	32933600	32953650	9	9500	4.40677966101695
chr17	35077800	35089675	9	6250	4.07843137254902
chr17	57438875	57451650	9	9150	0.955414012738854
chr17	59231375	59239950	9	3900	4.43478260869565
chr17	59472750	59483025	9	4675	3.63855421686747
chr17	71151325	71163150	9	5550	4.38095238095238
chr17	71679675	71689450	9	5075	4.40740740740741
chr18	11979025	11996275	9	6800	3.37142857142857
chr19	1853625	1865350	9	6900	2.20408163265306
chr19	6734525	6745550	9	6525	1.5
chr19	11528500	11534325	9	3000	2.54545454545455
chr19	31907425	31916525	9	5700	3.90697674418605
chr19	36129850	36140425	9	4225	4.57692307692308
chr19	46800600	46807925	9	4150	2.06666666666667
chr19	50828200	50837775	9	4300	3.63636363636364
chr2	38654975	38677900	9	9175	4.21428571428571
chr2	45227300	45242175	9	7225	3.48148148148148
chr2	82227050	82241575	9	6800	4.68965517241379
chr2	190073250	190088250	9	6900	3.95180722891566
chr2	217145950	217154575	9	4750	2.33333333333333
chr2	219149000	219160275	9	4875	3.95
chr2	227654000	227667300	9	6125	5
chr2	238571000	238587100	9	7150	3.87096774193548
chr20	21068550	21087625	9	8250	4.57777777777778
chr20	36144550	36157700	9	6800	2.69565217391304
chr20	37351175	37360650	9	6775	0.958904109589041
chr20	39654700	39667225	9	6600	3.31428571428571
chr20	39673175	39687775	9	8425	4.6530612244898
chr22	17737075	17754475	9	12000	1.82795698924731
chr22	19156625	19167475	9	6875	1.65625
chr22	19602650	19617500	9	5675	4.37037037037037
chr22	26317450	26334775	9	8675	4.58823529411765
chr22	45897625	45913275	9	6900	3.85714285714286
chr3	18383800	18398325	9	8400	2.48484848484848
chr3	31575650	31592275	9	6100	4.68354430379747
chr3	53190800	53208900	9	9025	3.78787878787879
chr3	99978725	99997000	9	7775	2.87640449438202
chr3	115341825	115351300	9	5175	2.9
chr3	127988675	128006925	9	9675	3.02439024390244
chr3	128438950	128450500	9	5400	4.62068965517241
chr3	187981725	187989625	9	6050	0.938775510204082
chr3	195267100	195278675	9	5250	2.47222222222222
chr4	20252725	20259900	9	4200	4.41666666666667
chr4	27080425	27099650	9	8550	3.47058823529412
chr4	37636800	37668900	9	11400	4.2803738317757
chr4	38111050	38134700	9	9850	4.32075471698113
chr4	52708275	52722200	9	6250	4.97560975609756
chr4	59462700	59470725	9	3450	3.14285714285714
chr4	94746950	94757200	9	6725	2.47058823529412
chr4	95370300	95383350	9	6450	4.25
chr4	109076375	109095175	9	8250	4.7887323943662
chr4	116138750	116144825	9	4150	1.45454545454545
chr4	148651300	148665625	9	6925	2.66666666666667
chr4	186562225	186583725	9	7450	3.60919540229885
chr5	7391225	7402500	9	5750	4.21621621621622
chr5	17212025	17229425	9	9350	3.89090909090909
chr5	33439350	33452600	9	6200	4.93617021276596
chr5	50259050	50266575	9	6200	0.608695652173913
chr5	54515925	54530850	9	7025	4.33333333333333
chr5	71328125	71337675	9	5000	3.2258064516129
chr5	71530025	71545050	9	6750	4.0377358490566
chr5	102127400	102144250	9	9325	2.77777777777778
chr5	133329475	133344350	9	6850	3.39130434782609
chr5	153852250	153866550	9	11500	2.26923076923077
chr5	156224050	156231725	9	5700	1.03846153846154
chr5	169813300	169830750	9	6925	4.08333333333333
chr5	174860525	174875875	9	5675	4.04081632653061
chr5	180226075	180244650	9	6775	4.86842105263158
chr6	4921250	4933100	9	5425	4.05405405405405
chr6	17921750	17942025	9	7050	4.5609756097561
chr6	20197450	20214125	9	5925	4.14285714285714
chr6	44588075	44598800	9	6125	3.22222222222222
chr6	50682050	50692225	9	5850	4.73333333333333
chr6	75911500	75926900	9	7150	2.47058823529412
chr6	88399125	88409000	9	5250	3
chr6	100608175	100620725	9	7225	4.5
chr6	105397025	105407825	9	5575	3.69230769230769
chr6	106439450	106465650	9	10425	3.01449275362319
chr6	116420950	116430900	9	6425	1.27272727272727
chr6	158756775	158765725	9	4925	2.70588235294118
chr6	160655250	160676450	9	7525	3.88235294117647
chr7	22221400	22238075	9	6100	3.91780821917808
chr7	22368375	22382000	9	6575	4.36065573770492
chr7	30196775	30213200	9	6850	4.69565217391304
chr7	35293150	35302325	9	5675	3.54545454545455
chr7	40785875	40797125	9	4875	4.41095890410959
chr7	78187750	78210775	9	10250	4.46341463414634
chr7	83072150	83088975	9	6800	3.6
chr7	83735125	83748325	9	6550	4.7
chr7	95935875	95952000	9	6025	3.46666666666667
chr7	104617675	104630825	9	6050	4.22222222222222
chr7	107563800	107578650	9	8000	4.09638554216868
chr7	111888825	111907225	9	9300	3.83333333333333
chr7	120469175	120482825	9	6750	3.31578947368421
chr7	128896900	128906350	9	5000	3.64705882352941
chr7	155596300	155607625	9	7250	2.64705882352941
chr7	158604000	158624550	9	10325	4.81927710843374
chr8	483150	497575	9	9025	4.10909090909091
chr8	667900	680625	9	7325	3.86440677966102
chr8	9753950	9768500	9	10600	1.26153846153846
chr8	10190125	10203525	9	8025	3
chr8	29197550	29211425	9	6125	4.22222222222222
chr8	110303725	110312550	9	5375	4.95238095238095
chr8	117875325	117885575	9	6525	4.16
chr9	24495400	24503025	9	4975	1.30612244897959
chr9	37025525	37041275	9	9225	1.80740740740741
chr9	80328800	80336475	9	5825	1.08333333333333
chr9	101865700	101879100	9	6650	3.43181818181818
chr9	124885025	124901675	9	5975	4.03125
chr9	132596425	132604075	9	4375	3.15384615384615
chr9	135454900	135468675	9	8150	2.1063829787234
chrX	2710700	2723875	9	4925	4.88607594936709
chrX	8688050	8701475	9	6075	3.91836734693878
chrX	9548900	9555750	9	3600	3.4
chrX	19813175	19828725	9	5100	4.6
chrX	28339475	28347200	9	4900	2.56
chrX	34575150	34584425	9	6075	1.35483870967742
chrX	70317350	70324800	9	4950	1.47058823529412
chrX	83252650	83258525	9	3900	1.4
chrX	95938850	95947800	9	4950	3.57142857142857
chrX	149733575	149744800	9	7675	1.875
chr1	3706125	3713800	8	4325	1.75
chr1	8931350	8944000	8	6925	2.27906976744186
chr1	16338675	16346625	8	5400	0.923076923076923
chr1	32903575	32914825	8	5025	2.69662921348315
chr1	48504050	48514325	8	5350	2.59459459459459
chr1	75593775	75603300	8	6575	2.35294117647059
chr1	76755275	76764725	8	5250	2.45614035087719
chr1	94279250	94295450	8	6725	3.85454545454545
chr1	98509175	98520525	8	4375	2.80645161290323
chr1	116184075	116199750	8	8525	3.07407407407407
chr1	145469625	145478150	8	4700	3.35483870967742
chr1	147010400	147018625	8	5625	1.19444444444444
chr1	150600575	150609175	8	3225	4.17142857142857
chr1	150943175	150955275	8	7700	3.54545454545455
chr1	154578075	154594825	8	7700	3.46808510638298
chr1	166914750	166922400	8	5300	1.91666666666667
chr1	183057950	183071425	8	6575	3.27272727272727
chr1	184373650	184396400	8	7925	3.62857142857143
chr1	184632900	184643500	8	8150	1.42268041237113
chr1	193556250	193564275	8	5600	2.14814814814815
chr1	210464450	210475200	8	5375	2.71910112359551
chr1	211499575	211513400	8	6975	4
chr1	212778475	212787800	8	6700	1.29411764705882
chr1	225997375	226015350	8	7875	3.35135135135135
chr1	226128000	226139725	8	6475	1.63636363636364
chr1	226790350	226796525	8	3800	2.27777777777778
chr1	229362950	229374850	8	7450	3.34883720930233
chr10	11185400	11200600	8	8275	3.04444444444444
chr10	11230875	11255350	8	8025	3.89830508474576
chr10	52832800	52844000	8	5650	2.24489795918367
chr10	53666925	53679875	8	7825	3.07692307692308
chr10	79788000	79801550	8	7550	3.8
chr10	81951575	81968050	8	6250	3.69811320754717
chr10	104385225	104395100	8	7300	1.325
chr10	111922425	111936700	8	7050	4.08333333333333
chr10	118918025	118928775	8	5100	3.95744680851064
chr11	8827700	8837375	8	5025	3.3
chr11	13025175	13034750	8	5525	3.57894736842105
chr11	27709000	27728000	8	8325	2.76363636363636
chr11	45361425	45378200	8	7100	3.69230769230769
chr11	57224450	57236150	8	5500	2.45161290322581
chr11	57404700	57420850	8	10075	2.92592592592593
chr11	69449425	69460900	8	5000	2.86842105263158
chr11	69514650	69524325	8	5350	1.84615384615385
chr11	70951900	70967650	8	10175	1.8
chr11	94975200	95001375	8	8750	4.11320754716981
chr11	100605825	100626000	8	9325	3.18918918918919
chr11	100691650	100703000	8	6275	1.53086419753086
chr11	117587050	117595300	8	4650	2.74074074074074
chr11	121798375	121804775	8	4425	1.22222222222222
chr11	121906050	121911775	8	3625	1.37142857142857
chr11	122847250	122854925	8	3525	3.36585365853659
chr11	131522375	131533475	8	6300	1.72631578947368
chr11	134136825	134148050	8	6500	2.21951219512195
chr12	4377575	4389700	8	5850	2.35294117647059
chr12	5537150	5543850	8	4200	2.54545454545455
chr12	6477050	6493750	8	10075	2.31654676258993
chr12	6712125	6724075	8	6875	1.94339622641509
chr12	7790075	7800000	8	4300	2.72727272727273
chr12	13355625	13365125	8	5400	2.29850746268657
chr12	19589900	19600725	8	4150	3.95454545454545
chr12	31459550	31480400	8	11325	3.44927536231884
chr12	47469775	47482350	8	7050	3.875
chr12	49730475	49742125	8	7875	3.63636363636364
chr12	53436275	53447925	8	8925	0.660714285714286
chr12	57022050	57031300	8	5850	1.82456140350877
chr12	58225425	58248000	8	13925	2
chr12	72335775	72354575	8	9275	2.72164948453608
chr12	81101150	81110275	8	5800	2.70588235294118
chr12	81470425	81489750	8	8525	3.78260869565217
chr12	93813475	93820525	8	3675	3.42307692307692
chr12	122062725	122075425	8	5100	4.16901408450704
chr12	125809200	125817500	8	3625	3.28
chr13	26544600	26554550	8	4950	3.70833333333333
chr13	28363350	28372225	8	5600	1.4320987654321
chr13	30449075	30462375	8	6175	3.71875
chr14	21090775	21096875	8	3775	2.74074074074074
chr14	60707550	60721175	8	5825	3.6
chr14	68399475	68411600	8	7675	2.43636363636364
chr14	73349550	73362600	8	5975	2.88235294117647
chr14	98096625	98107025	8	7600	1.42574257425743
chr14	105480150	105488900	8	4800	2.33333333333333
chr14	105789325	105797325	8	6425	0.904761904761905
chr15	64745875	64759325	8	6625	2.87671232876712
chr16	3921425	3931700	8	5100	2.27118644067797
chr16	6604100	6611425	8	4050	4.1304347826087
chr16	19862325	19874375	8	8300	3.33333333333333
chr16	48403525	48420200	8	6875	2.43835616438356
chr16	51981475	51988375	8	4350	2.55
chr16	55358875	55366350	8	4250	4
chr16	68786275	68790875	8	2275	2.88235294117647
chr16	74900000	74906175	8	2850	4.08695652173913
chr17	7338975	7350175	8	6050	2.22988505747126
chr17	7379350	7392450	8	5750	3.82352941176471
chr17	29813925	29827775	8	7600	2.73684210526316
chr17	33755325	33763225	8	5175	2.20689655172414
chr17	41176800	41188850	8	6675	4
chr17	42384550	42394200	8	5300	3.75757575757576
chr17	46230825	46241350	8	5550	2.95
chr17	66591225	66601625	8	6100	4.08
chr17	74260500	74268725	8	4150	1.93548387096774
chr17	79311075	79321175	8	6950	1.87234042553191
chr18	18940975	18949475	8	5800	1.11827956989247
chr18	40396200	40403350	8	4600	3.45454545454545
chr18	44490700	44498950	8	4175	3.52
chr18	53522825	53532600	8	5775	2.30769230769231
chr19	6263650	6279225	8	7250	3.52317880794702
chr19	17444050	17452075	8	3650	2.8955223880597
chr19	41303900	41318950	8	9300	3.82608695652174
chr19	46376850	46388725	8	5275	3.2
chr19	59025150	59037175	8	5100	3.54545454545455
chr2	11883750	11894625	8	6325	3.24528301886792
chr2	44351000	44366150	8	6175	3.57303370786517
chr2	80683475	80693500	8	6050	3.05882352941176
chr2	114645525	114655775	8	5925	3.90909090909091
chr2	196465925	196480350	8	7025	4.13793103448276
chr2	210003050	210012075	8	5100	3.56521739130435
chr2	217043650	217054125	8	5675	3.5
chr2	219258775	219272675	8	6025	3.85915492957746
chr2	222569300	222581650	8	6100	2.5979381443299
chr2	241496400	241509075	8	5500	3.74647887323944
chr20	632375	649650	8	8800	3.46428571428571
chr20	821075	828575	8	4300	1.56521739130435
chr20	2672450	2690250	8	6575	3.91111111111111
chr20	33846175	33852800	8	3600	3.09677419354839
chr20	48464150	48471000	8	3850	2.3921568627451
chr20	50317600	50332425	8	6500	3.81818181818182
chr20	55964550	55974375	8	5325	3.72413793103448
chr20	61860450	61867600	8	3700	2.97297297297297
chr21	16367525	16379625	8	5825	3.52631578947368
chr21	47390425	47396825	8	3850	2.22222222222222
chr22	18891725	18899050	8	3450	3.09090909090909
chr22	22211150	22220325	8	4025	3.79591836734694
chr22	25362150	25382250	8	6725	3.98373983739837
chr3	1542650	1549725	8	4400	2.28571428571429
chr3	12599300	12604900	8	3200	4.08333333333333
chr3	25329675	25335925	8	3575	2.63157894736842
chr3	25460525	25472425	8	6675	3.05714285714286
chr3	29321500	29333400	8	6550	2.76190476190476
chr3	46027725	46037950	8	5025	2.82758620689655
chr3	49940700	49949200	8	4525	3.13333333333333
chr3	51828150	51837275	8	5925	1.18279569892473
chr3	63840700	63851075	8	6225	2.14545454545455
chr3	69285775	69300950	8	6950	2.76635514018692
chr3	95067600	95078475	8	3925	4
chr3	115975400	115985325	8	6450	3.84615384615385
chr3	119064750	119080225	8	7625	3.8
chr3	124543525	124556925	8	7175	4.12121212121212
chr3	139249625	139260800	8	6425	2.17777777777778
chr3	151016825	151037025	8	7375	2.80263157894737
chr3	197266675	197282475	8	7575	3.725
chr4	5885700	5895475	8	4925	2.83720930232558
chr4	62693175	62707900	8	6825	4.09302325581395
chr4	88830725	88843000	8	7875	2.88524590163934
chr4	110330000	110343675	8	4850	3.27777777777778
chr4	113570525	113577200	8	4975	1.36842105263158
chr4	138450750	138467300	8	10175	2.44444444444444
chr4	140471375	140482275	8	5300	3.95454545454545
chr4	153595400	153603475	8	4300	3.21212121212121
chr4	154702700	154714675	8	5425	3.02857142857143
chr4	183057325	183070025	8	4725	4
chr4	183159075	183180400	8	8975	4
chr5	4194950	4214825	8	8300	2.8
chr5	43038075	43045825	8	4925	1.23404255319149
chr5	74901150	74908550	8	3650	3.12
chr5	77139425	77148975	8	5525	2.74074074074074
chr5	122420525	122436100	8	7650	3.72413793103448
chr5	149833725	149845825	8	5050	2.55172413793103
chr5	153983175	153991575	8	3325	4
chr5	167717875	167730800	8	6750	4
chr5	170733975	170745100	8	5700	3.70731707317073
chr5	172067500	172075575	8	2800	3.58620689655172
chr5	179766550	179781850	8	10800	3.2258064516129
chr6	5463075	5473400	8	5000	2.90909090909091
chr6	16055775	16065525	8	5500	3.68421052631579
chr6	30646975	30659650	8	7800	1.25
chr6	30805625	30817200	8	5775	2.90196078431373
chr6	33238825	33248325	8	5325	2.37037037037037
chr6	41695950	41703975	8	5025	1.60975609756098
chr6	47197250	47216700	8	6400	4.04494382022472
chr6	49516275	49524725	8	4950	3.67441860465116
chr6	53163450	53177400	8	5700	3.56756756756757
chr6	90115150	90123100	8	4875	3.69230769230769
chr6	107246075	107253200	8	4725	2.35294117647059
chr6	134373050	134385575	8	6950	1.97435897435897
chr6	139789200	139804375	8	9700	2.47619047619048
chr6	144054475	144074575	8	11350	2.82954545454545
chr6	144926425	144941250	8	7750	3.42222222222222
chr6	153297975	153306550	8	4675	3.45833333333333
chr7	25762600	25773875	8	5625	3.04918032786885
chr7	27639975	27648650	8	5625	2.36363636363636
chr7	50833875	50852375	8	8700	3.70588235294118
chr7	82444075	82451925	8	4200	4.09090909090909
chr7	83318625	83328150	8	5625	1.67647058823529
chr7	100135975	100145725	8	6075	1.95454545454545
chr7	123580775	123589275	8	4600	3.8125
chr7	127899200	127914800	8	6525	3.55555555555556
chr7	138346625	138354050	8	5050	1.04545454545455
chr7	140147250	140159075	8	7725	3.40540540540541
chr7	150939975	150950675	8	8400	0.739130434782609
chr8	10267975	10284025	8	7950	3.1858407079646
chr8	21770300	21783375	8	5275	4.14285714285714
chr8	23829900	23839400	8	6225	3.2
chr8	27465275	27473200	8	6825	0.456140350877193
chr8	41902000	41913375	8	4750	3.58333333333333
chr8	54670900	54680500	8	5325	3.48717948717949
chr8	65487900	65500525	8	8150	2.48648648648649
chr8	68251425	68264075	8	3700	4
chr8	70371075	70381925	8	8800	1.07317073170732
chr8	71125725	71139600	8	7125	3.1304347826087
chr8	87716450	87723950	8	4000	1.80645161290323
chr8	106759475	106765825	8	4325	1.83333333333333
chr8	108497425	108512150	8	8925	2.5
chr8	110271525	110282075	8	5375	2.63636363636364
chr8	124546650	124554675	8	3550	3.9047619047619
chr8	144094500	144108825	8	6875	3.5
chr9	965550	978025	8	7500	3.92307692307692
chr9	73727550	73739975	8	7425	2.94339622641509
chr9	99015275	99023425	8	2725	3.58823529411765
chr9	107623800	107636075	8	5150	3.34426229508197
chr9	115305025	115315250	8	7025	2.75
chr9	133536375	133541825	8	3625	2.10526315789474
chr9	137212250	137222075	8	4825	3.30909090909091
chrX	68497150	68510500	8	6650	3
chrX	88236525	88254550	8	8825	2.78
chrX	113230825	113240675	8	4700	3.46938775510204
chrX	129086050	129096050	8	4575	2.71794871794872
chrX	136504925	136514875	8	6250	1.38823529411765
chrX	138907200	138916550	8	7050	1.31578947368421
chr1	3525850	3531825	7	4250	1.56
chr1	16532375	16544775	7	6025	2.89285714285714
chr1	17335550	17343225	7	5175	1.83673469387755
chr1	19721500	19734875	7	7300	2.36842105263158
chr1	22814125	22818900	7	3350	1.35714285714286
chr1	32178050	32182400	7	2125	2.375
chr1	33335275	33344600	7	4500	3.22077922077922
chr1	35855525	35860450	7	3825	0.818181818181818
chr1	40356600	40368500	7	7750	1.51219512195122
chr1	43995075	44002350	7	3975	2.63157894736842
chr1	57661000	57672475	7	5500	2.5
chr1	60134800	60148500	7	5725	3
chr1	63569125	63583625	7	7650	2.59259259259259
chr1	75539125	75550325	7	8675	0.876404494382023
chr1	94127525	94134025	7	3900	1.32
chr1	110879875	110891750	7	6250	1.71428571428571
chr1	117906100	117914625	7	4125	2.28571428571429
chr1	153715100	153721975	7	4300	2.22222222222222
chr1	161273275	161278375	7	2850	1.6
chr1	169448050	169457650	7	5775	1.23809523809524
chr1	176519550	176523225	7	2375	1.21212121212121
chr1	195814700	195821325	7	5275	0.583333333333333
chr1	197776700	197785275	7	6475	0.678571428571429
chr1	209364250	209376950	7	5100	3.21311475409836
chr1	213030050	213036625	7	2975	2.57777777777778
chr1	217307100	217315400	7	5700	1.24590163934426
chr1	230557250	230565425	7	5925	1.80645161290323
chr1	233424275	233432125	7	5275	0.857142857142857
chr1	234734450	234755250	7	14000	1.60283687943262
chr10	655950	662675	7	3475	2.61538461538462
chr10	13745400	13755675	7	5250	2.47222222222222
chr10	14690125	14698175	7	4850	2.32911392405063
chr10	35978975	35990275	7	5275	3.05882352941176
chr10	65188100	65202000	7	9800	2.08695652173913
chr10	77187775	77193225	7	3675	1.30434782608696
chr10	83635625	83642150	7	4025	1.3953488372093
chr10	98200450	98214775	7	7975	2.89719626168224
chr10	102728350	102732475	7	3150	0.693877551020408
chr10	104427450	104439450	7	9125	1.63076923076923
chr10	111965025	111972325	7	3050	3
chr11	13454425	13462375	7	4350	3.16363636363636
chr11	44325575	44333300	7	4425	3
chr11	46067675	46078500	7	7150	1
chr11	58860600	58866325	7	3500	1.34883720930233
chr11	61594250	61603425	7	5375	1.66666666666667
chr11	66404900	66412225	7	4975	1.95918367346939
chr11	66670250	66683650	7	5325	2.8735632183908
chr11	67885175	67897225	7	6650	2.52173913043478
chr11	68808225	68819350	7	4200	2.90666666666667
chr11	75373100	75379925	7	3775	2.6
chr11	117731625	117749100	7	7325	2.86842105263158
chr11	121162625	121172425	7	6850	3.05
chr11	123610575	123617550	7	4350	1.3030303030303
chr11	133815750	133828325	7	9225	2.13513513513514
chr12	9058125	9070600	7	7600	1.84905660377358
chr12	47598375	47603675	7	3000	2.82352941176471
chr12	53868350	53877125	7	3125	3.23636363636364
chr12	53885875	53896250	7	6250	1.07246376811594
chr12	57539400	57543700	7	2975	1.28
chr12	66211125	66222600	7	5775	2.74698795180723
chr12	69902875	69909675	7	4725	0.742857142857143
chr12	70635525	70649400	7	5875	2.82608695652174
chr12	97861450	97871175	7	5150	2.72463768115942
chr12	97942625	97957075	7	8800	2
chr12	104913250	104922950	7	5250	2
chr12	106974475	106982050	7	5325	1.22727272727273
chr12	111016000	111023800	7	3550	2.73076923076923
chr12	120794600	120801825	7	4675	3.03703703703704
chr12	125398075	125409125	7	6500	2.44897959183673
[truncated: 3,497 more rows]
