# Supplementary material for: Large organized chromatin lysine domains help distinguish primitive from differentiated cell populations
Source: Nat Commun. 2021 Jan 21;12:499. doi: 10.1038/s41467-020-20830-9 (PMC7820432; doi:10.1038/s41467-020-20830-9)
Supplement: Supplementary file 3 — Supplementary Software [file 41467_2020_20830_MOESM3_ESM.zip › E002-H3K4me3_LOCKS.bed]

chr1	1136375	1590050	46	49650	52.3673469387755
chr1	26126175	27020550	46	64750	64.785046728972
chr1	109419150	110547350	46	56100	67.4128440366973
chr1	150780525	152021200	46	81400	50.5590062111801
chr1	154839375	155220650	46	70550	54.821052631579
chr1	155825950	156400550	46	54250	58.6428571428571
chr1	156402225	156880650	46	60225	60.8571428571429
chr10	38772975	38814800	46	21825	4.13793103448276
chr10	39076700	39123600	46	21725	11.375
chr11	190575	636650	46	52450	53.2727272727273
chr11	62272375	62695175	46	76575	68.8205128205128
chr11	64980900	65375475	46	55300	49.1111111111111
chr12	49072700	49727325	46	68450	54.0476190476191
chr12	56040200	56694225	46	77175	59.1777777777778
chr14	105106575	105782775	46	49550	67.6315789473684
chr15	40209775	40887900	46	52200	67.5769230769231
chr15	40986075	42174375	46	69475	66.7301587301587
chr16	401475	776950	46	49925	52.5084745762712
chr16	1339150	2043350	46	67450	49.3870967741936
chr16	3012950	3356450	46	65375	40.275
chr16	30345275	30933925	46	65825	42.6174496644295
chr16	66583075	67313975	46	58675	68.5494505494506
chr17	7035950	7345000	46	60600	50.5079365079365
chr17	7348050	7907275	46	69225	40.8533333333333
chr17	41771650	42431775	46	59600	46.6444444444444
chr17	42705550	43395550	46	56125	48.3181818181818
chr17	46507125	46688950	46	31550	44.2857142857143
chr17	47633600	48239525	46	48375	62.7222222222222
chr17	79448125	79925875	46	60600	33.1675126903553
chr19	982600	1276850	46	48800	53.1034482758621
chr19	1438000	1776550	46	36500	57.6666666666667
chr19	3358850	3869025	46	37500	65.875
chr19	11199225	11925925	46	56050	52.9253731343284
chr19	11959525	12849425	46	61800	55.6
chr19	12862275	13107275	46	44100	29.6170212765957
chr19	13841950	14247750	46	46025	35.2758620689655
chr19	17500975	17959125	46	38750	60.3614457831325
chr19	36334650	37179450	46	66950	40.7076923076923
chr19	40476075	41104725	46	42550	59.5833333333333
chr19	42416525	42907250	46	52100	68
chr19	43966850	44670450	46	59100	49.9230769230769
chr19	45347650	45947550	46	53450	61.6
chr19	45947700	46283425	46	51975	51.3913043478261
chr19	48946525	49245225	46	41900	53.1282051282051
chr19	49248750	49662075	46	50050	34.1428571428571
chr19	52366175	53142400	46	54075	56.1538461538462
chr19	55831025	56118400	46	41725	61.84
chr19	57682825	58400800	46	70375	60.9565217391304
chr19	58426675	58988550	46	59350	56.9285714285714
chr20	61407975	61993625	46	47075	66.6415094339623
chr20	62102050	62589150	46	46925	44.7027027027027
chr21	10773975	10816775	46	27950	2.06060606060606
chr21	10817675	10860075	46	26525	4.4
chr6	2841125	3261150	46	50175	55.4
chr6	25962675	26384350	46	100075	22.3846153846154
chr6	26923800	27464175	46	68950	36.1386138613861
chr6	27468050	27764325	46	59775	20.3835616438356
chr6	28047600	28627275	46	65000	46.7894736842105
chr6	28641650	28922400	46	63200	11.6129032258065
chr6	31082150	31786700	46	67850	68.0606060606061
chr6	32764500	33401425	46	77700	57.6551724137931
chr7	26987875	27240625	46	35875	52.1704035874439
chr7	61739650	61801625	46	19975	42.7692307692308
chr7	99867175	100435425	46	51350	59.1818181818182
chr7	150644575	151001125	46	45450	59.0857142857143
chr8	144222100	144898700	46	53825	65.2857142857143
chr9	130828675	131592600	46	61275	50.5714285714286
chr9	131643025	132259900	46	44000	66.7096774193548
chr9	139538725	140033600	46	51000	68
chrX	48595150	49056625	46	54625	55.9101123595506
chr1	27021025	27823550	45	57375	57.7209302325581
chr11	66024175	66625500	45	61875	47.3513513513514
chr14	24422225	24995450	44	55400	60.2201834862385
chr1	39873325	40998525	43	54000	62.2181818181818
chr19	18388900	18725050	43	44675	59.6146788990826
chr19	53192300	53973525	43	50625	45.3650793650794
chr17	38020075	38656200	42	53125	56.8297872340426
chr1	839800	1100050	40	32775	45.3157894736842
chr17	72667050	73286500	40	57575	49
chr2	89830700	89879875	40	27225	8.78260869565217
chr2	176865750	177135600	39	32900	43.4871794871795
chr8	145513950	145806950	39	48350	54.8767123287671
chr12	53339050	53780125	38	52750	45.0461538461538
chr16	29677650	30217575	38	60850	46.6666666666667
chr16	67555150	68346000	38	58850	55.6338028169014
chr17	77702250	77819200	38	24775	54.4347826086956
chr19	18896250	19520500	38	44650	45.6747967479675
chr2	220024400	220493225	38	51750	54.7441860465116
chr22	37882525	38494125	38	48625	48.9661016949153
chr1	32396600	33182825	37	50125	49.15
chr10	42354950	42397175	37	23950	6.48648648648649
chr11	118850975	119352600	37	50975	45.8387096774194
chr17	7919025	8340975	37	66025	46.0625
chr19	3880225	4409650	37	41450	51.9130434782609
chr4	49093150	49158650	37	20125	44.6976744186046
chr11	65380425	65839450	36	54175	43.5454545454545
chr17	39889750	40441625	36	45175	49.7692307692308
chr19	342075	710350	36	35275	52.3529411764706
chr10	39123650	39154925	35	14450	4.80952380952381
chr12	57823225	58177525	35	53375	47.3069306930693
chr15	64926700	65597725	35	40475	50.8354430379747
chr19	49924125	50097425	35	32825	38.7777777777778
chr11	636775	945325	34	43200	44.6326530612245
chr11	67006625	67276800	34	39325	42.5714285714286
chr17	4538900	5026850	34	49950	45.4594594594595
chr3	50125975	50403450	34	37150	39.6
chr9	130461225	130744225	34	30300	44.8
chr1	37937100	38530000	32	44800	41.7313432835821
chr12	133261975	133779800	32	36150	41.75
chr14	23182000	23630150	32	42075	42.6326530612245
chr5	140593475	140940425	32	26975	36.6153846153846
chr6	43137800	43743000	32	43800	41.6330275229358
chr19	38673750	38926025	31	35875	31.4130434782609
chr19	54334475	54515000	31	32900	28.6744186046512
chr2	219717875	219868300	31	20650	32.198347107438
chr20	29804025	29833250	31	16300	6.19047619047619
chr10	42790625	42816725	30	15550	3.05555555555556
chr11	63915925	64141475	30	40000	20.8472222222222
chr20	44388550	44747800	30	32250	37.875
chrX	153596625	153776925	30	33125	24.7894736842105
chr19	50814950	51071975	29	33500	37.3766233766234
chr10	135033200	135237350	28	23025	31.8947368421053
chr19	39737950	40031175	28	39225	37.3409090909091
chr19	55573400	55691875	28	23700	22.8421052631579
chr10	102401850	102508275	27	19700	34.5555555555556
chr16	30934050	31257350	27	37875	17.4957983193277
chr19	17325300	17451900	27	26650	26.1034482758621
chr19	35999325	36289000	27	37200	36.7413793103448
chr19	41105175	41324700	27	30775	35.25
chr16	33864900	33902400	26	9050	24.9411764705882
chr6	26402025	26701825	26	37775	23.2307692307692
chr9	140044500	140211225	26	31375	20
chr11	57224550	57549400	25	42550	26.0943396226415
chr11	124492050	124824925	25	30025	25.4545454545455
chr15	96864000	96912125	25	26025	11.4444444444444
chr4	49633275	49660075	25	17575	1.90909090909091
chr6	30411875	30737450	25	41025	24.7948717948718
chr7	100797325	101045475	25	37725	34.7951807228916
chr1	6239000	6321850	24	19100	17.5535714285714
chr12	6927750	7168275	24	39625	31.0377358490566
chr3	9690575	10069275	24	34200	33.234375
chr3	32821850	32914225	24	28175	19.7808219178082
chr1	27851875	27999350	23	17350	31
chr1	149137225	149334575	23	18475	30.6197183098592
chr15	89876875	89974100	23	12675	29.8333333333333
chr6	29690675	30096150	23	33425	28.3809523809524
chr8	145979250	146245325	23	27625	27.2162162162162
chr1	6445050	6558025	22	19850	30.1025641025641
chr16	2178375	2390800	22	26600	30.4590163934426
chr19	10304100	10543525	22	35350	16.2011834319527
chr19	47895875	48019400	22	20400	23.049504950495
chr3	147072350	147142950	22	26175	15.219512195122
chr6	41336875	41547000	22	23975	29.9259259259259
chr9	35603375	35847150	22	35425	26.6101694915254
chr16	86528000	86613750	21	19700	24.8099173553719
chr2	74600675	74783300	21	40125	13.1111111111111
chr22	50607750	50782250	21	24875	25.9
chr5	180587250	180700800	21	37725	23.9428571428571
chr6	42738700	43061525	21	31575	29.6363636363636
chr8	145013275	145165175	21	30125	15.8631578947368
chr16	73066850	73105700	20	14650	6.53846153846154
chr19	1811750	1906250	20	17625	21.5428571428571
chr19	7918400	8009700	20	19575	17.830985915493
chrX	39942475	40036825	20	44125	6.89620253164557
chr10	38868975	38887925	19	9300	6.35294117647059
chr16	56622875	56765200	19	21850	20.0444444444444
chr19	54592750	54708700	19	23075	15.025641025641
chr5	87955150	87991425	19	21900	2.82352941176471
chr14	21077200	21175125	18	25025	6.77477477477477
chr5	42991575	43194400	18	27750	22.1142857142857
chr5	92905725	92957825	18	16425	20.8695652173913
chr9	34577150	34666625	18	19300	16.2413793103448
chr10	8075875	8106200	17	17450	14.2702702702703
chr11	31818550	31893100	17	21600	21.8227848101266
chr20	3712950	3872800	17	22125	19.3170731707317
chr4	174415175	174460400	17	14950	7.94117647058824
chr6	10381525	10427350	17	20250	8.4
chr6	27774200	27871725	17	35800	7.09677419354839
chr6	44184625	44281425	17	20450	18.247191011236
chr7	57545700	57556850	17	6075	2.62068965517241
chr10	101279650	101301050	16	9575	4.66666666666667
chr10	104153425	104265275	16	24175	20.5217391304348
chr10	118890675	118935600	16	12700	21.3924050632911
chr11	2883825	3079400	16	16250	20.0086206896552
chr19	10611000	10768050	16	20800	19.7586206896552
chr19	13202650	13279125	16	19500	18.258064516129
chr2	223133300	223185950	16	15825	12.6299212598425
chr1	45196800	45309525	15	14525	20.2325581395349
chr1	145455050	145611625	15	21475	16.9322033898305
chr10	102728525	102833850	15	23200	10.8607594936709
chr13	100544250	100650200	15	33075	18.8333333333333
chr16	34181025	34196950	15	6375	8.08333333333333
chr19	18262925	18344125	15	13800	16.046511627907
chr19	41695575	41904975	15	26450	19.9571428571429
chr6	32054900	32165125	15	22725	16.8947368421053
chr1	17185875	17265675	14	14325	16.3783783783784
chr1	222138625	222152550	14	7125	4.75675675675676
chr12	54745425	54826125	14	13375	18.070796460177
chr12	57607350	57637925	14	12100	15.875
chr13	112707550	112733500	14	11025	4
chr15	68112300	68156450	14	13850	12.6617647058824
chr17	1901000	1962275	14	11775	16.8571428571429
chr17	46079775	46134075	14	13150	13.53125
chr17	46689050	46755950	14	9700	18.7058823529412
chr19	2235000	2329925	14	17525	14.987012987013
chr19	3024650	3063200	14	8725	13.2207792207792
chr19	50141125	50195750	14	14850	9.53488372093023
chr19	50305150	50394525	14	18075	10.8789237668161
chr2	45155225	45183250	14	16450	2.22068965517241
chr2	119564950	119617275	14	14900	9.41463414634146
chr4	4854250	4874350	14	10825	4
chr8	22406525	22463625	14	14300	6.64077669902913
chr1	2120750	2180350	13	10950	14.7222222222222
chr1	153892975	153965550	13	21100	14.4
chr12	115102675	115141200	13	17250	11
chr16	46427450	46455275	13	4725	16.2978723404255
chr19	15528125	15581025	13	10750	9.3
chr19	39313800	39467400	13	16950	16.3589743589744
chr2	232526425	232582575	13	13050	11.8166666666667
chr3	48631625	48755250	13	17900	14.4220183486239
chr3	51974425	52040400	13	12500	12.8607594936709
chr3	181412700	181449275	13	22500	7.82608695652174
chr6	1377925	1394500	13	8800	8.66666666666667
chr6	108434850	108498075	13	15075	15.75
chr7	98971500	99105025	13	22250	12.1666666666667
chr10	103532875	103604425	12	19350	7.80645161290323
chr14	29224625	29255075	12	8875	6.24
chr16	31453675	31549525	12	15400	13.5740740740741
chr17	59473225	59494375	12	9900	5.57142857142857
chr19	47729000	47779100	12	14375	12.2933333333333
chr2	172945150	172975225	12	16700	8.24242424242424
chr4	111532875	111563275	12	20950	3.55102040816327
chr6	1604325	1625850	12	12825	3.1063829787234
chr7	156792175	156814850	12	5875	9.17073170731707
chr9	96707550	96723100	12	9150	3.47826086956522
chrX	25020050	25041575	12	11875	6.3921568627451
chr1	18956050	18973950	11	9600	4.15686274509804
chr1	91171675	91196625	11	12800	11.7777777777778
chr1	150186025	150339700	11	23975	14.3434343434343
chr10	21782900	21825025	11	28725	3.82142857142857
chr10	119293950	119313875	11	9250	10.5925925925926
chr10	131755450	131771350	11	10400	1.92941176470588
chr11	67349200	67398800	11	11000	14.3333333333333
chr11	118778000	118801500	11	17225	2.14876033057851
chr12	6559975	6723675	11	21300	14.5102040816327
chr12	114833550	114852500	11	5100	6.12903225806452
chr13	28527550	28554975	11	8800	9.36842105263158
chr17	36827475	36910225	11	22100	7.54838709677419
chr2	63270625	63287550	11	13625	1.04347826086957
chr2	105458650	105490750	11	15350	3.97435897435897
chr2	237067550	237088850	11	13325	3.73134328358209
chr20	259050	329525	11	17600	12.2280701754386
chr20	21486050	21504150	11	10350	4.29411764705882
chr22	16848625	16862175	11	4475	10.5185185185185
chr22	19742475	19755400	11	4150	7.40540540540541
chr3	62351175	62365550	11	9200	2.27777777777778
chr3	128200925	128217125	11	9675	7.65853658536585
chr5	76923825	76941950	11	8600	9.86206896551724
chr6	35419475	35480350	11	12100	11.3258426966292
chr8	25894725	25909750	11	9750	4.875
chr8	72582775	72599900	11	13550	1.65079365079365
chr9	129372775	129401750	11	8525	10.0879120879121
chr9	133534550	133591375	11	15175	12.5168539325843
chrX	124521000	124530350	11	7475	1.04
chr1	41824025	41861050	10	8025	8.09523809523809
chr1	50880950	50897025	10	7625	11.4285714285714
chr1	153581100	153671075	10	13375	12.3673469387755
chr1	197870975	197898450	10	10750	9
chr1	213082400	213091800	10	5100	2.69090909090909
chr1	221049700	221069250	10	10025	8.96969696969697
chr10	77154875	77193300	10	15050	12.1984732824427
chr11	59304500	59334275	10	12275	9.42372881355932
chr11	94372500	94386100	10	7675	6.96551724137931
chr12	52414400	52465175	10	10075	11.906976744186
chr12	125395800	125425825	10	13025	4.44318181818182
chr14	41984775	41989500	10	3125	1.23809523809524
chr14	105939950	105958575	10	8275	3.19266055045872
chr15	53075400	53098775	10	13650	2.57831325301205
chr16	2054150	2099075	10	9425	12.0634920634921
chr17	37819950	37911575	10	15325	12.7602339181287
chr19	37794525	37826700	10	9250	11.6385542168675
chr19	59025150	59086325	10	17625	9.18120805369128
chr2	27526075	27666325	10	19075	12.1650485436893
chr2	66652225	66674350	10	13675	4.72222222222222
chr20	45978775	45998350	10	8300	7.50649350649351
chr21	38064775	38083400	10	10425	2.38461538461538
chr3	184016225	184099725	10	15350	8.04830917874396
chr4	13523900	13551150	10	9125	11.3333333333333
chr4	54928650	54976650	10	13925	11.1086956521739
chr4	88839225	88848750	10	7050	1.24590163934426
chr4	116894775	116902825	10	4150	5.15151515151515
chr5	124070725	124087300	10	13350	1.62790697674419
chr5	170735075	170745125	10	5350	3.89473684210526
chr6	99271450	99296725	10	16175	2.03174603174603
chr7	20815575	20839825	10	17250	4.61538461538461
chr7	75888725	75948725	10	9500	12.6382978723404
chr7	109229400	109238125	10	6075	1
chr9	21964925	22009900	10	13375	9.33913043478261
chr9	126760475	126785125	10	8725	7.425
chrX	110786250	110795475	10	5675	2.88888888888889
chr1	73444900	73453500	9	5275	1.76
chr1	119521850	119544550	9	9225	4.44827586206897
chr1	161100425	161173225	9	15875	8.28888888888889
chr1	205413550	205427000	9	8775	2.87179487179487
chr1	209601100	209628175	9	7600	9.22535211267606
chr10	6836325	6845750	9	4825	4.75
chr10	22604450	22635300	9	13075	3.18232044198895
chr10	71327875	71338875	9	8525	0.869565217391304
chr10	124877025	124915525	9	15200	4.40466926070039
chr12	4128100	4141300	9	4175	7.08333333333333
chr12	52207600	52263750	9	12250	9.94690265486726
chr12	57471350	57524175	9	13250	9.9504132231405
chr14	38658775	38680975	9	9200	6.78688524590164
chr14	99697125	99741550	9	13900	8.52857142857143
chr15	37169625	37191175	9	7825	8.14117647058823
chr16	2551400	2589050	9	8525	9.03529411764706
chr17	6898450	6950700	9	14750	6.12244897959184
chr17	37757675	37801450	9	9250	8.85057471264368
chr17	40821650	40836275	9	12175	1.19354838709677
chr17	42616925	42639375	9	8625	7.74358974358974
chr17	48585075	48642275	9	10950	10.7411764705882
chr19	2424600	2495550	9	15025	9.91627906976744
chr19	7580400	7620775	9	8825	7.43046357615894
chr2	85764275	85844950	9	18675	7.69230769230769
chr2	175190100	175209650	9	15375	4.55555555555556
chr20	20343100	20353025	9	8725	0.436363636363636
chr20	22547800	22568050	9	6775	8.53731343283582
chr4	62627175	62636825	9	7650	1.11111111111111
chr4	93189650	93228625	9	14075	11.521472392638
chr5	1874575	1888050	9	7750	6.03448275862069
chr5	18664275	18675025	9	7250	3.09090909090909
chr5	115894675	115912875	9	16525	1.25
chr5	153824125	153865200	9	13200	9.82352941176471
chr6	100895050	100917700	9	9650	6.50746268656716
chr8	11549850	11578900	9	9625	10.1038961038961
chr9	35069775	35117575	9	14575	7.2962962962963
chr9	124975475	124991750	9	7650	5.06666666666667
chr9	135455125	135468175	9	5900	8.88888888888889
chrX	69642650	69699700	9	10350	9.25
chrX	113815650	113841925	9	11525	9.12244897959184
chrX	121354400	121366225	9	6100	5
chr1	16532500	16564175	8	9100	6.3047619047619
chr1	16824575	16863525	8	9150	9.25
chr1	33202250	33233125	8	8600	7.62616822429907
chr1	47898225	47911825	8	6125	3.75903614457831
chr1	149814925	149911425	8	17950	9.71428571428571
chr1	170628950	170640550	8	7475	7.5
chr1	199997625	200018625	8	12800	2.20869565217391
chr1	223196300	223204775	8	5400	2.35294117647059
chr1	232253450	232267625	8	7725	7.8974358974359
chr11	32447750	32461025	8	8650	2.72131147540984
chr11	43577725	43605175	8	9675	7.9746835443038
chr11	96457625	96466350	8	3925	4
chr12	59716500	59723800	8	5175	3.44
chr12	87330675	87339950	8	3750	6.89655172413793
chr13	109916650	109926175	8	4850	4
chr14	38052400	38080825	8	11500	6.55813953488372
chr14	48723200	48737725	8	8050	2.60869565217391
chr14	57260725	57284750	8	17875	2.64
chr14	61103600	61125425	8	13000	6.56
chr15	74419700	74429550	8	7800	0.944444444444444
chr16	2509050	2526275	8	7375	5.36363636363636
chr17	35285275	35307700	8	14225	6.13333333333333
chr17	40683825	40730950	8	11750	6.13333333333333
chr17	58211700	58228800	8	7625	6.42307692307692
chr17	79979525	80024400	8	11025	8.03252032520325
chr18	77153075	77161225	8	5475	2.34615384615385
chr19	4575100	4599175	8	5550	10.195652173913
chr19	13120950	13136175	8	4375	8.44444444444444
chr19	19728725	19781600	8	10700	9.38064516129032
chr19	47137000	47165350	8	7825	7.05882352941176
chr19	56145775	56188050	8	16425	6.47804878048781
chr2	131085200	131150000	8	10925	9.5448275862069
chr2	241496450	241527650	8	9750	9.55555555555556
chr20	62669175	62716475	8	9825	9.296
chr3	54667950	54677100	8	7225	1.125
chr3	184278775	184302650	8	7675	8.43478260869565
chr4	978725	1006400	8	6625	10.047619047619
chr4	2042125	2063250	8	5625	9.82113821138211
chr4	113556375	113576900	8	12150	4.09302325581395
chr4	187163525	187172150	8	5450	6.33333333333333
chr5	25435925	25449025	8	9900	0.672413793103448
chr5	50672525	50695900	8	11950	7.73584905660377
chr5	158521875	158533950	8	7975	2.13207547169811
chr6	100014600	100067475	8	10350	10.0653594771242
chr7	5594525	5638550	8	11625	6.15813953488372
chr7	25891450	25902825	8	7525	3.66666666666667
chr7	70145950	70169325	8	8900	4.89473684210526
chr7	83086900	83095300	8	5725	1.82978723404255
chr7	100449350	100495175	8	13150	6.5625
chr7	124897975	124905225	8	4275	2.85714285714286
chr8	97145150	97174425	8	8400	8.79591836734694
chr9	96107675	96117150	8	5250	3.63636363636364
chr9	99976050	100002000	8	9325	4.37751004016064
chr9	127519650	127540450	8	10200	4.58064516129032
chrX	113699450	113707200	8	5250	3.47826086956522
chr1	2978975	2990925	7	5825	3.05084745762712
chr1	36019200	36044375	7	8900	6.60869565217391
chr1	45768575	45807250	7	10200	6.57971014492754
chr1	47690650	47698500	7	4675	2.8
chr1	150520925	150553075	7	11475	7.13333333333333
chr11	27650400	27656975	7	4725	1.57142857142857
chr11	44325850	44342200	7	7125	4.21505376344086
chr11	67885250	67896650	7	5250	8.15094339622642
chr11	118588950	118599975	7	5250	3.27927927927928
chr13	28363650	28372000	7	3625	3.48837209302326
chr13	56227450	56236050	7	6425	0.727272727272727
chr14	84965575	84972000	7	3275	5.48387096774194
chr15	37385650	37403800	7	13450	3.63157894736842
chr16	65262950	65269650	7	4675	1.56756756756757
chr16	85640750	85660625	7	6775	5.06748466257669
chr17	27037450	27088075	7	17725	6.87654320987654
chr17	36714075	36735475	7	7150	4.79338842975207
chr17	56401300	56430900	7	7125	7.58064516129032
chr17	65820700	65827125	7	5125	1.82608695652174
chr18	55094525	55109150	7	11825	1.14583333333333
chr19	18208625	18229750	7	5600	6.12048192771084
chr19	46365175	46407000	7	11625	6.31578947368421
chr19	46907000	46932500	7	8175	7.84782608695652
chr2	67556850	67563825	7	4700	1.91836734693878
chr2	71203650	71229775	7	5925	6.41904761904762
chr2	77314200	77323125	7	7400	1.52
chr2	145266775	145282650	7	12275	1.38461538461538
chr20	25838600	25849625	7	6050	1.73684210526316
chr21	34391800	34406075	7	6550	5.05454545454545
chr21	46123725	46132775	7	7500	0.961038961038961
chr22	28186800	28200825	7	9075	2.98795180722892
chr22	39897675	39931450	7	9450	4.52788104089219
chr22	50945100	50983125	7	8575	8.23423423423423
chr3	27753725	27773425	7	12400	1.23502304147465
chr3	138654500	138669800	7	10500	1.77777777777778
chr3	183946700	183994375	7	10075	6.83333333333333
chr3	193848750	193860025	7	8125	4.09756097560976
chr4	16998850	17005900	7	3800	3.47826086956522
chr4	93359850	93367950	7	5675	5
chr4	135601000	135607800	7	5275	1.5
chr4	147554175	147584825	7	6725	7.03703703703704
chr5	2738850	2758350	7	12975	6.6046511627907
chr5	72714900	72748100	7	9700	7.73248407643312
chr5	106313675	106321175	7	5925	0.681818181818182
chr5	134363025	134386550	7	7350	6.69158878504673
chr5	145713500	145725975	7	5500	7.25925925925926
chr5	147247175	147255425	7	6725	0.805970149253731
chr5	172655875	172673325	7	5350	7.05
chr5	174146875	174179200	7	13625	8.57142857142857
chr6	5992975	6009825	7	12500	1.32258064516129
chr6	31788850	31832325	7	12175	8.21333333333333
chr6	50783350	50793875	7	5100	2.75268817204301
chr6	98225650	98231050	7	2675	3.75
chr6	114741975	114750375	7	6550	1.71428571428571
chr6	170589650	170616975	7	10625	5.26829268292683
chr7	1703250	1710925	7	6600	1.16129032258065
chr7	96631525	96657150	7	11550	4
chr7	99677675	99728725	7	13075	5.16182572614108
chr7	99745800	99775675	7	8400	4.83211678832117
chr7	121776875	121786075	7	6900	1.58974358974359
chr7	125550450	125567850	7	6125	8.58823529411765
chr7	138143225	138150300	7	6250	0.253968253968254
chr7	155596150	155605250	7	7150	1.12121212121212
chr7	158610875	158657250	7	8625	8.39148936170213
chr8	30240075	30256325	7	9100	4.44444444444444
chr8	115293750	115303600	7	7825	1.53333333333333
chr9	85496150	85504675	7	5125	3.73333333333333
chr9	90021475	90032000	7	4075	7.72727272727273
chrX	580500	606150	7	5625	6.08955223880597
chrX	70314900	70339650	7	8350	7.68888888888889
chrX	86935225	86942950	7	5025	3.5
chrX	93955175	93960900	7	3850	1.82608695652174
chrX	102996725	103022575	7	9375	6.26086956521739
chrX	152907000	152913425	7	3400	5.10344827586207
chr1	6659725	6686425	6	9700	5.8974358974359
chr1	16472325	16494850	6	6875	5.93103448275862
chr1	28558425	28588250	6	8000	6.140625
chr1	81703025	81717675	6	6300	3.75
chr1	164527350	164535075	6	6725	1.22222222222222
chr1	229310350	229313500	6	2000	2.70588235294118
chr10	23479975	23489275	6	4750	2.42718446601942
chr10	42661300	42665925	6	1925	2.27586206896552
chr10	92564725	92571650	6	4250	3.42857142857143
chr10	94819550	94836950	6	11375	1.60493827160494
chr10	103985475	104006850	6	6775	4.36942675159236
chr10	126839475	126851625	6	11625	0.135922330097087
chr10	134597725	134602650	6	2450	5
chr11	134031850	134039575	6	4550	1.57281553398058
chr12	49730175	49742025	6	6325	2.76190476190476
chr12	57022150	57040550	6	8900	2.84466019417476
chr12	73396725	73401125	6	2525	3.47826086956522
chr12	79933400	79937975	6	2075	1.8125
chr12	92530775	92541675	6	9850	0.358974358974359
chr12	113900375	113918050	6	16475	0.414285714285714
chr12	125048750	125054075	6	4500	0.842105263157895
chr13	43443075	43451200	6	4025	2.6551724137931
chr13	56149075	56158725	6	8025	0.6
chr13	79167775	79184250	6	9550	2.8
chr13	91499225	91506375	6	3300	4.25
chr13	110431550	110440525	6	6025	1.88405797101449
chr14	21977700	22012300	6	9500	5.13725490196078
chr14	24006300	24048475	6	14450	5.4014598540146
chr14	50050500	50102750	6	15075	5.48339483394834
chr14	73702000	73713625	6	6050	4.02
chr15	65707350	65716325	6	4800	2.22641509433962
chr16	49308725	49317975	6	7175	2.48
chr16	54961125	54974150	6	12250	0.206185567010309
chr17	2295225	2306175	6	8175	1.97014925373134
chr17	41171900	41180075	6	5300	1.16666666666667
chr17	46795050	46807150	6	6650	4.42307692307692
chr17	66191925	66203350	6	7450	2.5981308411215
chr17	74126950	74138400	6	7775	1.68571428571429
chr17	76347625	76362300	6	7050	1.6020942408377
chr17	79360400	79375050	6	9650	2.80672268907563
chr18	19744575	19757800	6	11500	1.51724137931034
chr19	911650	928200	6	9150	1.89677419354839
chr19	8372100	8408550	6	9075	4.47236180904523
chr19	9638225	9650025	6	3875	5.65217391304348
chr19	30713500	30720700	6	6275	0.575342465753425
chr19	46990650	46999500	6	3825	3.21875
chr19	48823550	48837675	6	6750	2.73469387755102
chr19	48893400	48903900	6	6450	2.04761904761905
chr19	51305550	51324700	6	5675	5.90243902439024
chr2	8012350	8021475	6	6825	3.24137931034483
chr2	19546900	19563500	6	9850	1.78378378378378
chr2	64066800	64079925	6	11050	2.57142857142857
chr2	73142125	73153025	6	7325	1.63333333333333
chr2	111432575	111446900	6	4625	5.42857142857143
chr2	118034950	118039850	6	2350	5.8
chr2	188533950	188541250	6	4350	2.18181818181818
chr2	210163450	210169825	6	5025	2.5
chr2	219251850	219272200	6	8950	5.57142857142857
chr20	21681925	21695900	6	4200	5.64285714285714
chr20	23329950	23344125	6	7825	3.01754385964912
chr20	37351425	37360300	6	7875	0.606741573033708
chr20	38896925	38904075	6	5375	0.956521739130435
chr21	47392350	47403450	6	6625	6.73684210526316
chr22	17738375	17748225	6	3975	3.72727272727273
chr22	18916750	18929725	6	4125	6.38461538461539
chr22	19701425	19718750	6	6325	4.20869565217391
chr22	27039125	27070050	6	6250	5.88505747126437
chr22	38850200	38864700	6	4400	6.55172413793103
chr22	42306000	42316525	6	3900	5.72093023255814
chr22	42461600	42487775	6	7250	4.97810218978102
chr22	46366800	46375450	6	5000	6.22222222222222
chr3	49026500	49067225	6	12100	5.6231884057971
chr3	101402750	101412550	6	5200	1.93464052287582
chr3	176036150	176046200	6	9525	0.203389830508475
chr4	81104300	81128625	6	7825	6.15
chr4	113430675	113445875	6	9175	1.47445255474453
chr4	120914650	120921200	6	3950	4.5
chr4	134182000	134189775	6	3025	5.20754716981132
chr5	3590350	3607250	6	11525	2.74157303370787
chr5	140011425	140052550	6	7800	6.93181818181818
chr5	179222050	179250000	6	9800	6.71428571428571
chr6	26743650	26758950	6	5375	4.95384615384615
chr6	109798925	109805450	6	5275	0.390243902439024
chr6	111575025	111582200	6	3225	6.47619047619048
chr6	121939950	121947125	6	3200	4.1
chr6	126022375	126029550	6	3675	5.41935483870968
chr6	131615475	131626075	6	5650	5.54285714285714
chr6	131643500	131650900	6	4775	3.94444444444444
chr7	2558125	2564375	6	5625	0.27027027027027
chr7	35288050	35302100	6	7875	1.58108108108108
chr7	64337550	64366175	6	6600	6.57516339869281
chr7	74064400	74075850	6	6200	4.26966292134831
chr7	157476500	157486925	6	6250	2.11764705882353
chr8	99951275	99964150	6	10400	2
chr8	140714425	140718600	6	3625	0.333333333333333
chr9	967675	977900	6	7125	0.96
chr9	1042075	1052800	6	4775	3.55172413793103
chr9	118234750	118241800	6	5450	1.26923076923077
chrX	47049775	47057475	6	6375	0.428571428571429
chrX	53109975	53124425	6	5425	4.21621621621622
chrX	77149600	77167675	6	6200	6.41176470588235
chrX	82756250	82766550	6	6450	3.52542372881356
chrX	113281900	113291200	6	7275	0.789473684210526
chrX	129113300	129119350	6	5450	0.457142857142857
chr1	4710725	4718500	5	4325	4.28571428571429
chr1	11708550	11715925	5	3625	4.1
chr1	19808000	19813600	5	5000	0.4
chr1	25070600	25074975	5	3525	1.45454545454545
chr1	36614125	36627425	5	6275	2.40875912408759
chr1	43420225	43429000	5	6350	0.923076923076923
chr1	43813850	43834875	5	8575	4.99173553719008
chr1	44435100	44458525	5	8100	4.71676300578035
chr1	61508325	61523925	5	7175	3.49618320610687
chr1	64819450	64823650	5	2750	1
chr1	87793200	87802125	5	8325	0.592592592592593
chr1	112278500	112283875	5	4650	1.52
chr1	113242850	113259075	5	7050	2.00921658986175
chr1	181057100	181075350	5	7050	3.73099415204678
chr1	201435475	201451700	5	5925	5.04516129032258
chr1	201976775	201981550	5	3025	1.76190476190476
chr1	204041375	204050050	5	6225	2.5
chr10	33239250	33251425	5	8650	1.4
chr10	50816825	50822900	5	5300	0.456140350877193
chr10	53792500	53801425	5	7175	0.610169491525424
chr10	88514225	88520800	5	5525	0.330935251798561
chr10	92054725	92061425	5	3850	3.5
chr10	94448425	94460175	5	6625	2.91428571428571
chr10	98495125	98500375	5	3025	4.75
chr11	20177325	20186125	5	5975	3.07142857142857
chr11	63677575	63688725	5	6150	4
chr11	64878850	64903325	5	8850	3.6952380952381
chr11	122846950	122855925	5	4975	2.23809523809524
chr11	128554650	128565675	5	9525	0.684931506849315
chr12	5537400	5543550	5	5725	0.230769230769231
chr12	6872850	6888250	5	7725	4.82758620689655
chr12	8957525	8960125	5	2025	0.666666666666667
chr12	14857675	14867500	5	6350	2.07594936708861
chr12	50091950	50101850	5	3875	3.70491803278689
chr12	103344025	103359850	5	6075	3.20720720720721
chr12	122230350	122251125	5	14675	5.09677419354839
chr12	123867750	123875150	5	4225	2.75949367088608
chr12	125667925	125679250	5	6275	3.42222222222222
chr13	51742950	51750025	5	5325	1.02040816326531
chr13	113545875	113550050	5	3275	0.608695652173913
chr14	20798275	20812725	5	6050	4.64233576642336
chr14	21561400	21575125	5	7025	1.37579617834395
chr14	23749150	23776975	5	7725	4.72727272727273
chr14	36972975	36975725	5	1650	1.31034482758621
chr14	50318050	50335625	5	6850	3.4251497005988
chr14	51359675	51365175	5	2400	3.29032258064516
chr14	54409725	54431075	5	9725	2.32098765432099
chr14	75347750	75353400	5	3475	4.73333333333333
chr14	105877200	105887975	5	4625	3.81481481481481
chr15	25196100	25206775	5	7575	1.08717948717949
chr15	27011075	27019650	5	5700	2
chr15	76627500	76640325	5	8750	2.24390243902439
chr15	93053775	93057125	5	2000	1.66666666666667
chr16	9763950	9775375	5	5425	3.04477611940298
chr16	14722700	14731275	5	5350	2.21428571428571
chr16	51180325	51216250	5	10725	5.04712041884817
chr16	57509275	57520900	5	4200	3.36936936936937
chr16	87415675	87427600	5	6525	4
chr16	87899875	87908950	5	4325	3.76190476190476
chr17	1388250	1396250	5	6025	0.792207792207792
chr17	5084050	5096325	5	4250	5.01785714285714
chr17	6542550	6561400	5	9275	2.8
chr17	17584325	17604575	5	5500	4.42045454545455
chr17	25263050	25268050	5	4450	0.516129032258065
chr17	36757450	36766200	5	4825	1.59493670886076
chr17	45898175	45930175	5	9600	5.04
chr17	58462600	58470925	5	5525	1.96610169491525
chr17	59528650	59540250	5	4400	4.11267605633803
chr17	70111650	70120650	5	8350	0.193548387096774
chr17	72199200	72210600	5	5975	3.85185185185185
chr17	80451975	80456250	5	2400	3.02439024390244
chr17	80708300	80713425	5	3900	1.10344827586207
chr18	44772700	44791075	5	5800	4.23121387283237
chr18	56931525	56941975	5	6150	1.67676767676768
chr18	74199925	74208950	5	7050	1.89189189189189
chr19	1400650	1415975	5	5150	4.15686274509804
chr19	5802100	5806375	5	2200	3.85185185185185
chr19	9928425	9947100	5	6200	4.46153846153846
chr19	15305825	15312275	5	3900	2.08695652173913
chr19	45250225	45262125	5	6450	2.16793893129771
chr2	8816175	8826400	5	9525	0.114832535885167
chr2	26395075	26408725	5	5175	4.325
chr2	45227450	45242025	5	7300	2.54
chr2	55272975	55279400	5	5800	0.439024390243902
chr2	66800675	66810900	5	7475	1.6
chr2	72369925	72377625	5	7325	0.315789473684211
chr2	76804300	76810475	5	5400	0.714285714285714
chr2	157176025	157199900	5	12575	1.91351351351351
chr2	162270375	162284850	5	7175	3.15463917525773
chr2	182545050	182549825	5	3525	0.720930232558139
chr2	200320000	200336650	5	13100	0.964285714285714
chr20	12733225	12738400	5	3700	1.03448275862069
chr20	21170600	21173575	5	2150	0.975609756097561
chr20	32250700	32274925	5	8400	4.06703910614525
chr20	43970300	43977575	5	5700	0.657342657342657
chr20	52205850	52214025	5	6300	2.35555555555556
chr21	32926575	32932850	5	5450	0.857142857142857
chr22	20783275	20793025	5	5150	2.24827586206897
chr22	24105275	24115975	5	3775	3.20879120879121
chr22	39410100	39418075	5	3075	2.79487179487179
chr3	57194375	57204675	5	3725	4.26506024096386
chr3	75784500	75790525	5	1775	3.56521739130435
chr3	112136550	112142425	5	3825	1.33333333333333
chr3	157811925	157829100	5	10075	1.95774647887324
chr3	185299500	185304925	5	4625	0.304347826086957
chr3	189862625	189869750	5	4000	1.67058823529412
chr4	774175	779875	5	2925	5.08108108108108
chr4	5888700	5895400	5	6200	0.181818181818182
chr4	24322750	24327750	5	3975	0.553191489361702
chr4	85413600	85423425	5	6500	2.36
chr4	92544175	92548875	5	3675	0.842105263157895
chr4	115413650	115416625	5	2125	0.941176470588235
chr4	167636750	167641050	5	3225	1.75
chr5	120032750	120043125	5	6200	1.28275862068966
chr5	126176350	126182075	5	3925	1.16279069767442
chr5	145315800	145319175	5	2975	0.227272727272727
chr6	14298900	14302625	5	2625	1.0188679245283
chr6	28944800	28957125	5	7300	1.10691823899371
chr6	94540425	94546500	5	5125	0.756756756756757
chr6	95263350	95269775	5	3075	3.21739130434783
chr6	105387725	105417125	5	10975	4.91025641025641
chr6	132222425	132229475	5	4725	3.18367346938776
chr6	132269500	132274700	5	4600	0.583333333333333
chr6	137807575	137819775	5	10750	0.298850574712644
chr6	142335500	142340075	5	2150	2.78571428571429
chr6	163833425	163841075	5	6500	2.63636363636364
chr7	6565925	6576975	5	4025	4.77551020408163
chr7	16436825	16439625	5	1725	2.06896551724138
chr7	24435350	24443525	5	6900	1.02222222222222
chr7	27274825	27292075	5	9325	3.40625
chr7	98734950	98742500	5	3650	4.53125
chr7	123167900	123175625	5	3750	3.4047619047619
chr7	128044350	128050925	5	4100	1.81052631578947
chr7	142981525	142987875	5	3225	5.11111111111111
chr7	143102950	143107850	5	3450	3.18518518518519
chr7	149461500	149471900	5	5225	3.8989898989899
chr7	149744025	149746800	5	2400	0.235294117647059
chr7	150064925	150081650	5	6300	3.92156862745098
chr8	674075	689625	5	4825	4.52083333333333
chr8	37653550	37660650	5	5250	3.05263157894737
chr8	65487875	65500175	5	8200	1.50857142857143
chr8	129622150	129630050	5	5025	3
chr9	4661600	4681175	5	7900	4.82795698924731
chr9	12947775	12951375	5	1475	4.27272727272727
chr9	14311650	14350450	5	15200	4.32275132275132
chr9	76700000	76707700	5	5400	1.2
chr9	97807175	97812475	5	2875	4.24390243902439
chr9	100609800	100620600	5	6025	3.05660377358491
chr9	126116225	126120300	5	2575	3.73913043478261
chrX	9753175	9758275	5	4150	0.51219512195122
chrX	73068450	73072300	5	1925	3.66666666666667
chrX	91033625	91038250	5	3825	0.666666666666667
chrX	129086325	129096025	5	5550	1.33333333333333
chrX	136627550	136659075	5	20125	1.13103448275862
chrX	139583150	139593750	5	9400	2.96
chrX	151805850	151810500	5	2450	2.09836065573771
chrX	153092300	153097350	5	4450	0.404494382022472
chr1	7763400	7765975	4	1950	0.842105263157895
chr1	8933000	8940800	4	6925	0.55
chr1	11739850	11753575	4	6925	2.99421965317919
chr1	14919700	14928950	4	4750	2.08860759493671
chr1	15849625	15854525	4	4275	0.327868852459016
chr1	16159700	16178100	4	7725	2.87719298245614
chr1	19276100	19284225	4	4225	2.67272727272727
chr1	23880425	23888925	4	6675	0.631578947368421
chr1	24645500	24649650	4	3425	0.758620689655172
chr1	33812400	33816450	4	3575	0.645161290322581
chr1	36348300	36353250	4	4125	0.463157894736842
chr1	37498050	37504050	4	5400	0.428571428571429
chr1	46951375	46959175	4	3675	1.75206611570248
chr1	48460775	48463775	4	2825	0.260869565217391
chr1	67388900	67398425	4	6550	1.36585365853659
chr1	79956400	79959925	4	2025	1.26666666666667
chr1	98510125	98520750	4	5925	1.74193548387097
chr1	113352125	113356725	4	3600	0.918918918918919
chr1	114573800	114581075	4	4750	1.15789473684211
chr1	144519175	144521850	4	2150	0.486486486486487
chr1	146543725	146557325	4	6375	3.18518518518519
chr1	152079975	152085600	4	4925	0.454545454545455
chr1	153505150	153509175	4	2650	1.75438596491228
chr1	154151575	154159800	4	5150	1.18292682926829
chr1	154578950	154584250	4	4075	1.65217391304348
chr1	155242075	155248675	4	3375	2.66666666666667
chr1	158072925	158074125	4	850	0.875
chr1	158968550	158977100	4	4250	2.33333333333333
chr1	161493350	161510750	4	7275	2.28971962616822
chr1	167682300	167693500	4	7075	2.3969465648855
chr1	173444125	173449525	4	5025	0.148148148148148
chr1	180197900	180207700	4	8975	0.164556962025316
chr1	203273900	203278025	4	3875	0.0833333333333333
chr1	205639275	205641750	4	1750	1.25925925925926
chr1	205712050	205720150	4	4900	2.64
chr1	206857525	206861875	4	4000	0.388888888888889
chr1	214152450	214163425	4	9475	0.621951219512195
chr1	224199550	224202575	4	2100	0.625
chr1	230558300	230563575	4	3925	1.10344827586207
chr1	230736750	230740075	4	2000	0.983606557377049
chr1	234735150	234748425	4	9875	0.617977528089888
chr1	247265475	247276025	4	5175	3.35537190082645
chr10	1091600	1104200	4	7675	1.10071942446043
chr10	3822950	3829225	4	5650	0.24
chr10	13387025	13394000	4	6725	0.0609756097560976
chr10	42596825	42600000	4	1300	2.17647058823529
chr10	64563625	64579275	4	7925	2.1304347826087
chr10	68685000	68688675	4	3075	0.722222222222222
chr10	69620200	69622625	4	1800	0.545454545454545
chr10	79788000	79799700	4	7125	2.17391304347826
chr10	80999025	81004100	4	3525	1.29032258064516
chr10	81584850	81587650	4	2325	0.8
chr10	99078300	99098325	4	9550	2.26086956521739
chr10	102586150	102589400	4	3000	0.123076923076923
chr10	103872425	103894925	4	11225	2.91512915129151
chr10	104964450	104966825	4	1750	0.666666666666667
chr10	105420250	105421975	4	1150	1.14285714285714
chr10	114708850	114718875	4	9675	0.0640569395017794
chr10	114885950	114889100	4	2225	0.96551724137931
chr10	123354075	123360750	4	5100	2.19607843137255
chr10	124635275	124640175	4	3700	0.660377358490566
chr11	2019225	2023900	4	4450	0.216216216216216
chr11	2714350	2722325	4	4000	2.4695652173913
chr11	6623525	6641025	4	7650	2.97247706422018
chr11	9590650	9600275	4	6625	3.02857142857143
chr11	12695050	12702875	4	6275	0.648648648648649
chr11	16625400	16636250	4	7100	1.54545454545455
chr11	20043150	20050100	4	5275	1.36708860759494
chr11	46400975	46415100	4	8175	3.08108108108108
chr11	63377950	63382350	4	3400	1.04918032786885
chr11	64478550	64481675	4	2025	1.12727272727273
chr11	68778125	68781850	4	2800	0.675
chr11	69515150	69520400	4	4525	0.338235294117647
chr11	70956625	70964675	4	5275	1.35211267605634
chr11	118016175	118028175	4	4950	2.90140845070423
chr12	6479875	6486325	4	5150	0.539473684210526
chr12	6796325	6813075	4	5600	3.35922330097087
chr12	16757275	16764100	4	5050	0.82051282051282
chr12	19590650	19597825	4	5975	0.408839779005525
chr12	26265400	26280325	4	8125	2.56862745098039
chr12	31470350	31480175	4	7675	1.83333333333333
chr12	33046225	33050825	4	3550	1.67567567567568
chr12	46762425	46781375	4	9950	1.90724637681159
chr12	51317675	51320950	4	3000	0.195121951219512
chr12	53885875	53896100	4	6125	1.97674418604651
chr12	69198650	69206375	4	5100	2.3030303030303
chr12	106974625	106981750	4	6650	0.666666666666667
chr12	120666400	120669650	4	2275	0.666666666666667
chr13	22242800	22250175	4	6775	0.192307692307692
chr13	38489200	38492825	4	3300	0.123456790123457
chr13	43628725	43632875	4	1850	2.8
chr13	54839925	54848125	4	7075	0.34375
chr13	72438075	72444675	4	4800	1.67088607594937
chr13	96293550	96297475	4	3600	0.173913043478261
chr13	100148325	100155525	4	4725	2.92682926829268
chr13	107216475	107223375	4	5250	1.42857142857143
chr13	111357200	111370525	4	8575	1.82474226804124
chr13	111560575	111568925	4	5150	1.62589928057554
chr14	20921875	20940100	4	8350	2.61375661375661
chr14	37125275	37136675	4	5650	1.6158940397351
chr14	77490100	77507375	4	9575	2.75789473684211
chr14	87703725	87707225	4	2125	2.15789473684211
chr14	95233400	95242300	4	7625	0.808080808080808
chr14	102780125	102787250	4	5100	1.35064935064935
chr15	33485725	33487825	4	1850	0.25
chr15	43801900	43811400	4	5200	2.28260869565217
chr15	45403975	45410375	4	3325	3.21739130434783
chr15	70384475	70393950	4	8275	0.34
chr15	75742175	75749175	4	6200	0.3125
chr15	75929750	75943875	4	6850	1.68924302788845
chr15	78367925	78370575	4	2275	0.466666666666667
chr15	79164375	79170475	4	4525	1.69230769230769
chr15	85143600	85148975	4	4375	0.571428571428571
chr15	93425025	93448850	4	9975	3.25227963525836
chr16	1202100	1204850	4	2200	0.864864864864865
chr16	9053950	9060050	4	4100	1.96078431372549
chr16	11034275	11040400	4	5125	0.496
chr16	11675775	11681725	4	5350	0.232558139534884
chr16	29622550	29626725	4	3000	1.07462686567164
chr16	46497800	46500475	4	1150	3.07692307692308
chr16	54315500	54325925	4	9850	0.164383561643836
chr16	67426750	67430575	4	2775	0.891891891891892
chr16	85202050	85206750	4	3175	1.46153846153846
chr16	87521050	87527450	4	4025	1.46428571428571
chr17	853025	855275	4	1200	2.78260869565217
chr17	14200100	14214075	4	10300	1.34328358208955
chr17	14233775	14236050	4	1750	0.774193548387097
chr17	26367725	26372475	4	4375	0.32258064516129
chr17	26897175	26904400	4	3075	2.94117647058824
chr17	27274725	27280000	4	4850	0.333333333333333
chr17	27940625	27950675	4	5525	2.36206896551724
chr17	36411375	36413775	4	1600	0.871794871794872
chr17	37007025	37036925	4	9725	2.78888888888889
chr17	37306950	37323200	4	6975	3.04721030042918
chr17	43502475	43510525	4	5425	1.97916666666667
chr17	46893700	46896400	4	2100	0.857142857142857
chr17	54669525	54675550	4	5725	0.12
chr17	62490250	62504875	4	8300	1.50980392156863
chr17	62769750	62778250	4	6250	3.2156862745098
chr17	63550525	63558450	4	7050	1.54545454545455
chr17	71609100	71610575	4	1150	0.454545454545455
chr17	73826375	73829475	4	1700	2
chr17	73973800	73980450	4	3400	2.2970297029703
chr17	74605200	74608375	4	1850	1.54166666666667
chr17	76181375	76184550	4	2525	1.41176470588235
chr17	78448650	78452975	4	3850	0.211764705882353
chr18	12334675	12337400	4	1475	3.33333333333333
chr18	12882150	12885550	4	3150	0.123456790123457
chr18	46064525	46070125	4	4175	0.776859504132231
chr18	47012375	47019825	4	4650	1.84444444444444
chr18	72915775	72924725	4	8450	0.0917431192660551
chr18	76732950	76746350	4	11450	0.8
chr19	7851950	7854900	4	2700	0.127659574468085
chr19	8066900	8071375	4	3425	0.790697674418605
chr19	8509125	8515175	4	4450	2.30769230769231
chr19	44979350	44983750	4	1800	2.875
chr19	50706150	50709375	4	2350	0.893617021276596
chr19	51221175	51231725	4	4925	2.41935483870968
chr19	54926225	54932725	4	3325	1.96491228070175
chr19	55517150	55523475	4	4250	1.89473684210526
chr19	57348600	57352550	4	2825	0.783783783783784
chr2	37881700	37885100	4	1975	3.2
chr2	46925200	46932750	4	5250	1.01351351351351
chr2	55506325	55510700	4	2775	1.07692307692308
chr2	64478250	64486125	4	6775	0.5
chr2	74207850	74215275	4	4850	1.50819672131148
chr2	80526525	80532375	4	4325	1.94444444444444
chr2	88802775	88805850	4	1925	2.94117647058824
chr2	96656700	96658675	4	1400	0.714285714285714
chr2	171359650	171361750	4	1400	1.33333333333333
chr2	171669475	171680750	4	10175	0.265822784810127
chr2	188427925	188431125	4	2525	0.782608695652174
chr2	189026025	189030875	4	3700	2.3
chr2	189143150	189169075	4	7650	3.23571428571429
chr2	203878525	203883500	4	3500	1.20833333333333
chr2	207673225	207677800	4	3150	0.8
chr2	219922125	219926300	4	3125	0.895522388059702
chr2	227655300	227666700	4	8125	0.939130434782609
chr2	233282850	233289050	4	5025	0.827586206896552
chr2	241391650	241395925	4	3000	0.923076923076923
chr20	5092600	5109175	4	7975	2.51190476190476
chr20	21070725	21087500	4	7550	3.33953488372093
chr20	45311150	45319075	4	3925	2.22222222222222
chr20	55499250	55505225	4	3750	1.84210526315789
chr20	57414400	57431400	4	10575	1.20118343195266
chr20	60638650	60642600	4	3575	0.363636363636364
chr21	30565400	30568650	4	2025	1.17241379310345
chr21	38119375	38123175	4	2350	2.17391304347826
chr21	44223850	44226325	4	1625	1.41935483870968
chr21	47061450	47064700	4	2275	0.892307692307692
chr21	47703125	47707500	4	3975	0.363636363636364
chr22	17847425	17861525	4	6600	2.53571428571429
chr22	21055875	21059025	4	2375	0.625
chr22	32143450	32151000	4	5250	3.07142857142857
chr22	33446700	33454825	4	7500	0.185365853658537
chr22	36231100	36236925	4	4525	0.876404494382023
chr22	38790050	38795875	4	5125	1.05882352941176
chr22	39094050	39103850	4	6625	1.38064516129032
chr22	40390325	40394975	4	2425	2
chr22	43737875	43740350	4	1850	0.774193548387097
chr3	25823075	25832250	4	4550	3.2
chr3	37031150	37036200	4	4625	0.818181818181818
chr3	49202350	49211350	4	4175	2.10738255033557
chr3	51420875	51430500	4	6000	2.67326732673267
chr3	52566075	52572375	4	4925	1.36842105263158
chr3	57230675	57234725	4	3550	0.484848484848485
chr3	90131850	90136575	4	3725	1.08571428571429
chr3	98041775	98045950	4	3275	1.7037037037037
chr3	99978850	99983025	4	3875	0.1875
chr3	132439125	132442500	4	2725	0.347826086956522
chr3	150317875	150323200	4	3650	0.859649122807018
chr3	169375750	169387850	4	10725	0.703125
chr3	169481850	169494150	4	5750	2.87128712871287
chr3	170072350	170083375	4	10375	0.136363636363636
chr3	176911625	176917025	4	5050	0.339622641509434
chr3	183144025	183153475	4	3950	3.296875
chr3	185645250	185656275	4	10775	0.0344827586206897
chr3	186894700	186899600	4	3100	1.72222222222222
chr3	187454750	187464625	4	9075	0.230088495575221
chr3	195267800	195275675	4	3925	2.328125
chr4	365975	368025	4	1175	1.28
chr4	568600	572150	4	2625	0.888888888888889
chr4	818525	820900	4	1400	1.09677419354839
chr4	3766825	3769800	4	2125	1.11111111111111
chr4	3872825	3875600	4	2000	1.07317073170732
chr4	8857375	8863800	4	3475	1.61797752808989
chr4	9152950	9155825	4	2325	0.454545454545455
chr4	16894875	16901050	4	4200	1.15254237288136
chr4	24502200	24506375	4	2275	1.29411764705882
chr4	80478350	80480525	4	1375	2.11764705882353
chr4	88894475	88899125	4	3000	1.62857142857143
chr4	100007500	100012775	4	4600	0.484848484848485
chr4	138340200	138342725	4	2200	0.307692307692308
chr4	176385125	176387900	4	1725	1.38461538461538
chr4	180086275	180092175	4	5375	0.211538461538462
chr4	190935525	190942725	4	4100	1.73333333333333
chr5	17215350	17223700	4	5000	2.1551724137931
chr5	32709150	32714575	4	5175	0.12987012987013
chr5	54515975	54530650	4	7800	1.73214285714286
chr5	74631850	74636725	4	4325	0.523809523809524
chr5	76101700	76104425	4	2100	0.530612244897959
chr5	79542600	79554025	4	6025	3.11111111111111
chr5	87436050	87442250	4	5150	0.324324324324324
chr5	89852925	89859375	4	4700	3.2
chr5	109075275	109077575	4	1750	0.636363636363636
chr5	122421500	122436000	4	10475	1.07042253521127
chr5	123639825	123642825	4	2500	0.814814814814815
chr5	126111275	126116050	4	4350	0.183333333333333
chr5	139016450	139032250	4	7400	2.6031746031746
chr5	139486375	139495000	4	6200	1.03389830508475
chr5	141254350	141263750	4	7000	1.31386861313869
chr5	176922075	176925850	4	3550	0.111111111111111
chr6	4772650	4778450	4	5475	0.411764705882353
chr6	8100675	8103500	4	2275	0.777777777777778
chr6	34202200	34217500	4	7100	2.61802575107296
chr6	36551300	36568125	4	6975	2.96498054474708
chr6	36644225	36649025	4	4300	0.64
chr6	50810250	50819525	4	5225	2.66666666666667
chr6	76041700	76044950	4	2500	0.424242424242424
chr6	85471875	85485050	4	7850	2.37795275590551
chr6	86349175	86355375	4	5525	0.314285714285714
chr6	91382175	91386300	4	2600	1.9047619047619
chr6	98426825	98429550	4	2175	1.04761904761905
chr6	101839900	101851950	4	6950	1.82857142857143
chr6	121751850	121764675	4	8775	1.00757575757576
chr6	134209600	134217750	4	5275	2.26315789473684
chr6	139689175	139697825	4	7175	1.18181818181818
chr6	157095325	157105275	4	7625	0.516129032258065
chr6	167638975	167646150	4	6425	0.533333333333333
chr7	1569825	1577325	4	3450	2.63716814159292
chr7	5103300	5106650	4	2300	2.52631578947368
chr7	7248250	7250950	4	1600	1.55555555555556
chr7	19145525	19159250	4	8125	2.64516129032258
chr7	41735725	41745975	4	5700	1.35294117647059
chr7	45038250	45041350	4	2850	0.285714285714286
chr7	54609200	54615250	4	4900	0.607407407407407
chr7	80546275	80549125	4	2650	0.173913043478261
chr7	101457075	101462400	4	5025	0.171428571428571
chr7	121939550	121957575	4	14825	0.676691729323308
chr7	129415825	129426000	4	7700	1.23611111111111
chr7	132258125	132262775	4	3850	0.597701149425287
chr7	138659500	138667250	4	3600	2.63333333333333
chr7	145939675	145946350	4	4875	1.53333333333333
chr7	153748250	153750825	4	2200	0.432432432432432
chr8	1320925	1323200	4	1750	0.833333333333333
chr8	9004925	9009650	4	4125	0.212765957446809
chr8	9412275	9416000	4	3450	0.206896551724138
chr8	21905975	21908975	4	1900	0.830188679245283
chr8	23559625	23572825	4	6575	3.1063829787234
chr8	24812050	24816675	4	4250	0.413793103448276
chr8	27468625	27472725	4	1800	3.36170212765957
chr8	38297125	38300925	4	3275	0.35
chr8	43092900	43097100	4	2700	1.21739130434783
chr8	77584875	77599550	4	7600	1.47887323943662
chr8	102503475	102514700	4	5350	2.41711229946524
chr8	116224800	116227375	4	1950	0.882352941176471
chr8	126398575	126401475	4	2000	1.40540540540541
chr9	34375000	34381725	4	4725	1.0381679389313
chr9	79627025	79638400	4	9700	0.453488372093023
chr9	89555600	89564100	4	6150	1.71428571428571
chr9	91001500	91005400	4	3600	0.19047619047619
chr9	98258400	98280175	4	12850	1.66219839142091
chr9	102432850	102436100	4	2125	1.04
chr9	118915225	118919800	4	4125	0.210526315789474
chr9	127615000	127633400	4	7350	3.21290322580645
chr9	134280575	134283775	4	2375	1.92307692307692
chr9	136201450	136224625	4	8475	3.056
chrX	191950	200800	4	4900	1.59090909090909
chrX	9979325	9985675	4	4150	2.07692307692308
chrX	16196400	16202325	4	3400	2.57534246575342
chrX	33227550	33229575	4	1525	1
chrX	39676375	39681800	4	2925	2.17948717948718
chrX	44730550	44735575	4	4675	0.571428571428571
chrX	45627425	45630150	4	2000	0.75
chrX	53346525	53351225	4	3775	1.05882352941176
chrX	57617800	57623550	4	4850	0.636363636363636
chrX	99662800	99668350	4	4975	0.294117647058824
chrX	115945050	115952475	4	3650	1.88709677419355
chrX	133678200	133685875	4	6450	1.61538461538462
chrX	150065875	150072575	4	4150	3.17857142857143
chr1	1654850	1656425	3	1425	0.163265306122449
chr1	2245375	2247075	3	1375	0.842105263157895
chr1	2343075	2346250	3	3075	0.0487804878048781
chr1	2456500	2458575	3	1950	0.137931034482759
chr1	2559725	2561125	3	1250	0.24
chr1	6843500	6847050	3	3075	0.363636363636364
chr1	10589750	10591100	3	1150	0.32
chr1	10709425	10711175	3	1350	0.533333333333333
chr1	10925925	10927775	3	1250	0.8
chr1	16083975	16087625	3	3300	0.186915887850467
chr1	17760350	17768300	3	6450	0.448979591836735
chr1	22262050	22264550	3	2175	0.27027027027027
chr1	22468050	22470575	3	2400	0.127659574468085
chr1	23667700	23671875	3	3850	0.170940170940171
chr1	23693975	23698075	3	3525	1.10344827586207
chr1	23750075	23751875	3	1575	0.238095238095238
chr1	24476650	24478500	3	1525	0.363636363636364
chr1	25254725	25259350	3	4225	0.14
chr1	25592850	25594850	3	1725	0.254545454545455
chr1	25942175	25946025	3	3425	0.158415841584158
chr1	28261200	28264450	3	2350	0.769230769230769
chr1	29562600	29565475	3	2725	0.123076923076923
chr1	31380125	31382800	3	2075	0.611111111111111
chr1	32225600	32230625	3	4400	0.312056737588652
chr1	33281000	33284825	3	3625	0.155844155844156
chr1	37235950	37237725	3	1275	0.8
chr1	38890475	38896825	3	5225	0.362694300518135
chr1	39455800	39460050	3	3650	0.36697247706422
chr1	43472925	43474975	3	1250	0.975609756097561
chr1	44398650	44402725	3	3100	1.01449275362319
chr1	47881725	47883200	3	1225	0.342857142857143
chr1	51886500	51889400	3	2125	0.782608695652174
chr1	53791100	53794875	3	3575	0.205128205128205
chr1	59761475	59763750	3	1875	0.523809523809524
chr1	62659950	62665800	3	5600	0.1
chr1	63220075	63222475	3	1975	0.652173913043478
chr1	64934850	64940575	3	5575	0.0857142857142857
chr1	65743400	65745475	3	1375	1.08695652173913
chr1	75595250	75603350	3	7825	0.0555555555555556
chr1	89355950	89359225	3	3050	0.5
chr1	92945575	92952800	3	7000	0.0474308300395257
chr1	110610175	110613725	3	3350	0.135593220338983
chr1	144927525	144936850	3	5800	1.11111111111111
chr1	145394850	145400175	3	5175	0.0344827586206897
chr1	147012350	147017500	3	3575	1.01724137931034
chr1	147070225	147073475	3	3025	0.166666666666667
chr1	148854050	148855950	3	1475	0.785714285714286
chr1	148927650	148931200	3	3025	0.730769230769231
chr1	149782300	149785475	3	2950	0.116504854368932
chr1	160065350	160069375	3	3400	0.262295081967213
chr1	163170375	163173100	3	1775	1.20689655172414
chr1	165320400	165326525	3	5400	0.540540540540541
chr1	169074375	169079550	3	4950	0.0897435897435897
chr1	172500675	172507500	3	5275	0.574257425742574
chr1	200990550	200993875	3	3000	0.160919540229885
chr1	201083075	201084375	3	1200	0.114285714285714
chr1	201345175	201346475	3	1025	0.5
chr1	205286900	205291000	3	3925	0.0952380952380952
chr1	205537525	205538950	3	1075	0.64
chr1	206136125	206137775	3	1125	1
chr1	211430475	211434850	3	4200	0.099009900990099
chr1	211571575	211574575	3	2900	0.0563380281690141
chr1	211748850	211753800	3	4600	0.140845070422535
chr1	213029925	213037475	3	7050	0.256410256410256
chr1	217307200	217314525	3	7125	0.05
chr1	225612475	225617000	3	4275	0.235294117647059
chr1	225837125	225842350	3	5050	0.0684931506849315
chr1	226591475	226596400	3	4800	0.0833333333333333
chr1	228192525	228196125	3	3175	0.309859154929577
chr1	228400050	228402275	3	2025	0.156862745098039
chr1	229566725	229570925	3	2625	1.05263157894737
chr1	233462500	233465825	3	2900	0.288659793814433
chr1	235488700	235494525	3	5475	0.10752688172043
chr1	237204850	237208675	3	3675	0.0597014925373134
chr1	244210275	244214800	3	4200	0.246153846153846
chr1	244612025	244616050	3	3150	0.411214953271028
chr10	974450	978300	3	2925	0.568627450980392
chr10	3213925	3216150	3	1875	0.333333333333333
chr10	6242625	6247125	3	4350	0.0987654320987654
chr10	7707525	7710250	3	2350	0.318840579710145
chr10	17268900	17274750	3	5650	0.0555555555555556
chr10	20659175	20661750	3	2225	0.266666666666667
chr10	21579650	21583525	3	3000	0.634615384615385
chr10	25006825	25014575	3	7150	0.2
chr10	30721650	30726250	3	4150	0.392156862745098
chr10	31422325	31423925	3	1450	0.266666666666667
chr10	33619725	33626650	3	6700	0.186046511627907
chr10	35925850	35933650	3	7425	0.124137931034483
chr10	38644900	38645925	3	775	0.888888888888889
chr10	43900275	43905725	3	4725	0.342105263157895
chr10	44877500	44882500	3	4450	0.542372881355932
chr10	50896775	50899425	3	2000	0.765957446808511
chr10	51622500	51623950	3	1000	1.11111111111111
chr10	52378400	52386025	3	6050	0.555023923444976
chr10	62537700	62541800	3	3600	0.255639097744361
chr10	65279900	65283075	3	3025	0.0707964601769911
chr10	75253975	75256550	3	2200	0.392857142857143
chr10	75632825	75635175	3	2125	0.214285714285714
chr10	75756875	75761725	3	4625	0.0809248554913295
chr10	76583850	76587550	3	3275	0.244897959183673
chr10	78538500	78539875	3	1075	0.75
chr10	80826500	80832225	3	5525	0.0497512437810945
chr10	88122450	88127600	3	4300	0.466165413533835
chr10	89100900	89103075	3	1775	0.456140350877193
chr10	96304500	96309500	3	4700	0.416666666666667
chr10	97048075	97051400	3	3225	0.037037037037037
chr10	99445575	99448150	3	2250	0.222222222222222
chr10	104472750	104476050	3	3075	0.215384615384615
chr10	105451725	105453800	3	1850	0.222222222222222
chr10	111765475	111770275	3	4575	0.0736196319018405
chr10	111966800	111971650	3	4750	0.0357142857142857
chr10	115802425	115805600	3	3000	0.137931034482759
chr10	122738525	122740500	3	1700	0.5
chr10	126105575	126108325	3	2450	0.257142857142857
chr10	126428000	126433775	3	4775	0.418079096045198
chr10	130008350	130010650	3	1400	1.33333333333333
chr10	133792600	133796600	3	3800	0.087719298245614
chr10	133999250	134001825	3	2275	0.219178082191781
chr11	2289800	2292525	3	2550	0.117647058823529
chr11	3397825	3404125	3	4850	1.18181818181818
chr11	3442975	3445225	3	2025	0.285714285714286
chr11	7925250	7928800	3	3050	0.310679611650485
chr11	9333825	9337200	3	2800	0.45
chr11	12884575	12886850	3	1850	0.272727272727273
chr11	13029775	13033700	3	3750	0.108108108108108
chr11	14993175	14997275	3	3350	0.543689320388349
chr11	17740150	17743325	3	2950	0.23728813559322
chr11	17755675	17757800	3	1950	0.170212765957447
chr11	22359325	22366075	3	5625	0.646153846153846
chr11	27465250	27467275	3	1425	0.909090909090909
chr11	28128300	28132950	3	3950	0.536082474226804
chr11	32912475	32917750	3	5150	0.0504201680672269
chr11	40313100	40315825	3	2300	0.909090909090909
chr11	41480125	41481575	3	975	1.04761904761905
chr11	46367025	46370475	3	3175	0.146788990825688
chr11	47786400	47790225	3	3650	0.0847457627118644
chr11	64947900	64953250	3	4975	0.380952380952381
chr11	67572050	67574300	3	2075	0.163265306122449
chr11	68606175	68612000	3	5225	0.481927710843373
chr11	69586125	69590700	3	2800	1.28155339805825
chr11	70115400	70118475	3	2925	0.123076923076923
chr11	71157800	71165325	3	5725	0.754098360655738
chr11	71948900	71956875	3	5525	0.80188679245283
chr11	73356175	73359275	3	2825	0.4
chr11	75916500	75922675	3	6000	0.0588235294117647
chr11	77463325	77464800	3	1025	0.769230769230769
chr11	86664050	86668025	3	3550	0.255813953488372
chr11	105890250	105893800	3	2475	0.935064935064935
chr11	105946725	105950475	3	3600	0.062015503875969
chr11	111382700	111385850	3	2375	0.734177215189873
chr11	111472325	111475675	3	2800	0.244444444444444
chr11	116313850	116317325	3	2950	0.271844660194175
chr11	118659425	118664175	3	4525	0.0864197530864197
chr11	120381750	120383175	3	1200	0.387096774193548
chr11	121349575	121350650	3	750	0.736842105263158
chr11	121513100	121515025	3	1450	0.7
chr11	125386550	125387675	3	800	0.75
chr11	126223450	126226850	3	2925	0.311926605504587
chr11	128771550	128776250	3	3775	0.475524475524476
chr11	132951825	132953575	3	1325	1.25
chr12	1769975	1772675	3	2125	0.457142857142857
chr12	3067225	3073625	3	5475	0.313725490196078
chr12	4377600	4386650	3	8750	0.0684410646387833
chr12	6308550	6311825	3	2650	0.611111111111111
chr12	6444900	6451650	3	4875	0.91025641025641
chr12	7940000	7945375	3	5150	0.0909090909090909
chr12	8394775	8397050	3	1975	0.304347826086957
chr12	9064075	9070550	3	6025	0.144144144144144
chr12	12867175	12880150	3	9025	0.802431610942249
chr12	14920775	14929100	3	7700	0.114093959731544
chr12	16499875	16503875	3	3475	0.37037037037037
chr12	26983725	26987350	3	3300	0.21978021978022
chr12	30903600	30908825	3	4400	1.07142857142857
chr12	31269950	31274225	3	3950	0.408163265306122
chr12	31538125	31540075	3	1650	0.311111111111111
chr12	49931225	49933775	3	2300	0.227272727272727
chr12	50015550	50018225	3	2475	0.136986301369863
chr12	50559525	50561850	3	1850	0.421052631578947
chr12	53295950	53299275	3	2875	0.304761904761905
chr12	53834750	53837075	3	2175	0.102564102564103
chr12	54332050	54333375	3	925	1.14285714285714
chr12	57077825	57083775	3	5650	0.109090909090909
chr12	58236200	58241225	3	4050	0.450331125827815
chr12	85081050	85083850	3	2675	0.142857142857143
chr12	89739725	89749600	3	9250	0.222222222222222
chr12	102222650	102225325	3	2250	0.309859154929577
chr12	106529750	106535475	3	5450	0.0585365853658537
chr12	110316550	110319575	3	2825	0.142857142857143
chr12	111177375	111182150	3	4600	0.0529801324503311
chr12	111374000	111375575	3	1425	0.173913043478261
chr12	117313900	117320475	3	5250	0.542553191489362
chr12	118808700	118816150	3	5550	0.992805755395683
chr12	120728600	120731525	3	2600	0.17910447761194
chr12	121018100	121022975	3	3300	1.28260869565217
chr12	122708325	122711575	3	2775	0.25
chr12	123008200	123013225	3	4925	0.0377358490566038
chr12	124779300	124781175	3	1575	0.363636363636364
chr12	132433900	132436050	3	1900	0.193548387096774
chr12	133158500	133160850	3	2000	0.349206349206349
chr13	20531175	20536050	3	4675	0.0685714285714286
chr13	28711050	28716450	3	5025	0.2
chr13	30994825	30997200	3	2250	0.146341463414634
chr13	31189675	31194125	3	4250	0.333333333333333
chr13	36044500	36053700	3	6150	0.852631578947368
chr13	36890050	36892450	3	1900	0.388059701492537
chr13	37004425	37007450	3	2875	0.1
chr13	42029775	42033150	3	3050	0.428571428571429
chr13	45145500	45154125	3	8425	0.04
chr13	50569675	50574175	3	4325	0.0714285714285714
chr13	50697400	50708050	3	9425	0.371794871794872
chr13	53419450	53426825	3	7250	0.0845070422535211
chr13	58203350	58209350	3	5825	0.0495049504950495
chr13	61157525	61159225	3	1025	1.0625
chr13	78270325	78274125	3	3450	0.454545454545455
chr13	78487375	78494500	3	6925	0.121212121212121
chr13	95354275	95366975	3	12350	0.0671140939597315
chr13	96327675	96331250	3	3325	0.2
chr13	100339025	100340600	3	1250	0.421052631578947
chr13	108866525	108872250	3	4425	0.684931506849315
chr14	21491975	21494575	3	2400	0.177777777777778
chr14	21732050	21738425	3	6025	0.0707964601769911
chr14	23721125	23722275	3	875	0.695652173913043
chr14	27063925	27068675	3	4625	0.0422535211267606
chr14	33401450	33409950	3	6600	0.736842105263158
chr14	37049050	37052125	3	2850	0.181818181818182
chr14	52116750	52121025	3	4025	0.193548387096774
chr14	60973175	60983350	3	6900	0.909090909090909
chr14	62161200	62167300	3	5150	0.354285714285714
chr14	65169175	65176050	3	6700	0.0571428571428571
chr14	65182375	65184175	3	1450	0.413793103448276
chr14	69281450	69283525	3	1500	0.714285714285714
chr14	73392325	73394600	3	2125	0.1
chr14	74178525	74186325	3	4825	1.29608938547486
chr14	76097225	76098350	3	850	0.761904761904762
chr14	81684600	81688625	3	3850	0.106666666666667
chr14	83108600	83109900	3	1050	0.424242424242424
chr14	90081525	90086600	3	4950	0.08
chr14	101292100	101294525	3	2225	0.151898734177215
chr14	102226250	102229325	3	2275	1.06976744186047
chr14	102550875	102555275	3	4225	0.0588235294117647
chr14	103057150	103061400	3	3975	0.106382978723404
chr14	103569900	103571375	3	1175	0.606060606060606
chr14	103588350	103590725	3	2275	0.0769230769230769
chr14	104601350	104607000	3	5375	0.123711340206186
chr14	105992200	105994475	3	1600	0.923076923076923
chr15	23032100	23035375	3	2975	0.183908045977011
chr15	26964800	26967025	3	1600	0.693877551020408
chr15	28339275	28345150	3	4625	0.533333333333333
chr15	29861400	29864575	3	2825	0.271604938271605
chr15	32906025	32910150	3	3650	0.238805970149254
chr15	33359625	33360825	3	1075	0.181818181818182
chr15	58521250	58522250	3	850	0.347826086956522
chr15	60285875	60303300	3	15500	0.627118644067797
chr15	62358650	62361225	3	2400	0.12987012987013
chr15	63793250	63798550	3	4050	1
chr15	74043775	74046400	3	2525	0.0579710144927536
chr15	74283700	74288175	3	3075	1.2289156626506
chr15	77923050	77927725	3	4400	0.266666666666667
chr15	84321825	84324000	3	2050	0.176470588235294
chr15	85777075	85778500	3	950	0.814814814814815
chr15	88798025	88801775	3	3575	0.0930232558139535
chr15	89163350	89167725	3	4000	0.866666666666667
chr15	90117775	90122325	3	4325	0.116279069767442
chr15	93351275	93354675	3	3200	0.1
chr15	93874475	93877300	3	2400	0.4
chr15	102028600	102030500	3	1525	0.645161290322581
chr16	214700	217350	3	2475	0.119402985074627
chr16	4421475	4424525	3	2500	0.666666666666667
chr16	4816125	4819425	3	2775	0.413793103448276
chr16	5146725	5149150	3	2050	0.526315789473684
chr16	5262950	5264000	3	800	0.666666666666667
chr16	9183650	9189950	3	5825	0.103286384976526
chr16	15247675	15249400	3	1375	0.470588235294118
chr16	18935325	18939375	3	3500	0.232558139534884
chr16	21512575	21514625	3	1850	0.151515151515152
chr16	25866200	25867825	3	1150	0.764705882352941
chr16	28302075	28305900	3	3375	0.339622641509434
chr16	31341275	31343375	3	1900	0.175438596491228
chr16	33942400	33944600	3	1400	1.17948717948718
chr16	49734925	49736550	3	1300	0.516129032258065
chr16	49886750	49893625	3	6700	0.078740157480315
chr16	50099400	50101550	3	1850	0.305084745762712
chr16	53535100	53538600	3	3175	0.175438596491228
chr16	56580925	56582025	3	675	1.26315789473684
chr16	57332950	57335600	3	2425	0.233333333333333
chr16	66460400	66463025	3	2275	0.216867469879518
chr16	67464075	67466825	3	2400	0.277777777777778
chr16	67513625	67516125	3	2200	0.296296296296296
chr16	69597850	69602625	3	4350	0.26
chr16	70556300	70561150	3	4425	0.48780487804878
chr16	70652475	70656200	3	2950	0.477611940298507
chr16	71391500	71393150	3	1300	0.666666666666667
chr16	74831925	74833375	3	1275	0.285714285714286
chr16	75283650	75287350	3	2875	1.2
chr16	75680050	75684775	3	4575	0.0457142857142857
chr16	80836975	80839225	3	2100	0.153846153846154
chr16	81763175	81764700	3	1100	1.1
chr16	84649575	84652925	3	3025	0.25974025974026
chr16	85362075	85364450	3	1900	0.528301886792453
chr16	86319625	86323025	3	2875	0.408602150537634
chr16	87634775	87638350	3	3450	0.0697674418604651
chr16	88518750	88522875	3	3825	0.473684210526316
chr16	88599500	88601900	3	2175	0.177777777777778
chr16	89766275	89768975	3	2475	0.166666666666667
chr16	89984000	89993150	3	6625	0.989795918367347
chr17	234850	236600	3	1500	0.466666666666667
chr17	880325	883850	3	3325	0.156862745098039
chr17	934400	935725	3	1125	0.434782608695652
chr17	1131550	1133550	3	1700	0.245614035087719
chr17	1613000	1621425	3	5850	1.11764705882353
chr17	16341450	16345700	3	3950	0.0902255639097744
chr17	17712550	17715625	3	2350	0.609756097560976
chr17	18758625	18762975	3	3450	0.789473684210526
chr17	19549925	19554225	3	3900	0.128
chr17	20434375	20437250	3	2100	1.13333333333333
chr17	27915100	27921600	3	6350	0.031413612565445
chr17	28562175	28566100	3	3200	0.467532467532468
chr17	29058125	29060700	3	2175	0.285714285714286
chr17	29885550	29889100	3	2850	0.561797752808989
chr17	30263225	30266100	3	2550	0.266666666666667
chr17	30591675	30595150	3	3225	0.162790697674419
chr17	30813075	30815550	3	2275	0.3125
chr17	33413950	33417100	3	2725	0.235294117647059
chr17	35713825	35717125	3	2875	0.198019801980198
chr17	36607300	36611675	3	4075	0.135922330097087
chr17	36665375	36667675	3	2025	0.297872340425532
chr17	36953600	36956975	3	3250	0.0697674418604651
chr17	40759950	40762850	3	2700	0.173913043478261
chr17	42438400	42441650	3	2975	0.171428571428571
chr17	42588150	42589750	3	1325	0.380952380952381
chr17	44847975	44850725	3	2250	0.382978723404255
chr17	44893375	44899675	3	5700	0.298507462686567
chr17	45725700	45729400	3	3500	0.142857142857143
chr17	47068250	47092250	3	12575	1.31034482758621
chr17	48350025	48352875	3	2250	0.646153846153846
chr17	48941000	48946000	3	4825	0.0555555555555556
chr17	56159350	56162925	3	3150	0.341463414634146
chr17	56491150	56495025	3	3300	0.875
chr17	56590600	56596700	3	4375	0.923076923076923
chr17	57783050	57787775	3	4275	0.909090909090909
chr17	60554650	60558200	3	3325	0.184615384615385
chr17	61995325	61996650	3	975	0.947368421052632
chr17	63050200	63053575	3	3125	0.158415841584158
chr17	65988650	65992925	3	3950	0.194444444444444
chr17	66029950	66034025	3	3600	0.346153846153846
chr17	67410375	67414375	3	3650	0.214285714285714
chr17	71338475	71340050	3	975	1.07692307692308
chr17	74066950	74076800	3	6600	1.10179640718563
chr17	74704350	74707625	3	2500	0.419753086419753
chr17	76264350	76265900	3	1250	0.606060606060606
chr17	76309725	76313725	3	2650	1.08045977011494
chr17	80186050	80190375	3	3700	0.389830508474576
chr17	80476650	80480150	3	3075	0.266666666666667
chr17	80654975	80657500	3	2250	0.45
chr18	3602125	3606725	3	4075	0.523809523809524
chr18	8704175	8708925	3	4500	0.0857142857142857
chr18	11979900	11983950	3	3750	0.104166666666667
chr18	20748700	20750125	3	850	1
chr18	21593725	21597625	3	3725	0.222222222222222
chr18	29671375	29674500	3	2825	0.197183098591549
chr18	33875775	33879025	3	3025	0.212121212121212
chr18	35064125	35066025	3	1775	0.125
chr18	48085375	48087925	3	2450	0.102564102564103
chr18	48719075	48725000	3	4975	0.292397660818713
chr18	56528550	56535425	3	6700	0.0420168067226891
chr18	57024650	57027350	3	2425	0.257142857142857
chr18	59990325	59994300	3	3350	0.65625
chr18	60188925	60194725	3	5675	0.0833333333333333
chr18	60381675	60388650	3	6575	0.100840336134454
chr19	796575	800900	3	3725	0.213114754098361
chr19	820825	822850	3	1850	0.131147540983607
chr19	860475	863350	3	1700	1.18918918918919
chr19	1354150	1357800	3	2525	1.13888888888889
chr19	2700750	2703175	3	2000	0.315789473684211
chr19	2719775	2722200	3	2275	0.195121951219512
chr19	3224300	3226150	3	1250	0.761904761904762
chr19	3275125	3277150	3	1425	1.23809523809524
chr19	3284525	3286600	3	1500	0.952380952380952
chr19	4456375	4458250	3	1650	0.357142857142857
chr19	4471000	4475250	3	4050	0.118811881188119
chr19	6108350	6111550	3	3000	0.266666666666667
chr19	6530300	6534975	3	3800	0.414814814814815
chr19	6586925	6591675	3	4225	0.298245614035088
chr19	6735350	6741750	3	5900	0.181818181818182
chr19	7082950	7084975	3	1925	0.2
chr19	7570300	7572075	3	1325	1.18181818181818
chr19	7863400	7865350	3	1600	0.571428571428571
chr19	7893950	7895725	3	1475	0.41025641025641
chr19	8454150	8456300	3	1800	0.41025641025641
chr19	8575800	8579525	3	2700	1.02777777777778
chr19	9901975	9904550	3	2200	0.465116279069767
chr19	14314075	14320925	3	4625	0.711864406779661
chr19	14542975	14545325	3	2025	0.647058823529412
chr19	18746650	18748825	3	1875	0.545454545454545
chr19	20347125	20350050	3	2350	0.666666666666667
chr19	30015200	30021750	3	6050	0.167597765363128
chr19	30863900	30866725	3	2125	1.11111111111111
chr19	33164900	33168775	3	3775	0.181818181818182
chr19	33716100	33718600	3	2325	0.119402985074627
chr19	33791650	33795175	3	3175	0.317460317460317
chr19	35631825	35635475	3	3125	0.366197183098592
chr19	37239000	37241725	3	1600	1.20833333333333
chr19	37261775	37266825	3	3625	0.813008130081301
chr19	41680975	41682575	3	1325	0.285714285714286
chr19	45311650	45313475	3	1575	0.358974358974359
chr19	46475800	46477700	3	1725	0.285714285714286
chr19	47522500	47526850	3	3425	0.909090909090909
chr19	47660350	47661625	3	950	1.11111111111111
chr19	48101550	48104675	3	2850	0.275862068965517
chr19	49841050	49843575	3	2150	0.461538461538462
chr19	50430900	50434200	3	3025	0.155555555555556
chr19	51160675	51163875	3	2650	0.285714285714286
chr19	51868600	51872200	3	3450	0.0898876404494382
chr19	51893525	51894650	3	950	0.333333333333333
chr2	10182250	10184850	3	2150	0.5
chr2	10586550	10590200	3	3375	0.150943396226415
chr2	11969825	11971025	3	1000	0.347826086956522
chr2	24269075	24273825	3	3825	0.633663366336634
chr2	25014575	25018450	3	3400	0.262295081967213
chr2	26255375	26259750	3	4000	0.17687074829932
chr2	27008125	27010725	3	2150	0.375
chr2	27937750	27940275	3	2100	0.394736842105263
chr2	37452125	37460475	3	5825	0.837837837837838
chr2	39345625	39352725	3	5900	0.458333333333333
chr2	42273475	42278325	3	4475	0.296296296296296
chr2	43444800	43455375	3	10175	0.875
chr2	48009375	48013325	3	3825	0.181818181818182
chr2	56345150	56347550	3	2050	0.444444444444444
chr2	60644125	60647150	3	2275	0.493827160493827
chr2	65657175	65665525	3	6025	0.681034482758621
chr2	70368000	70370650	3	2125	0.383561643835616
chr2	75060550	75064775	3	4075	0.0483870967741935
chr2	75282525	75284225	3	1400	0.416666666666667
chr2	85184825	85186975	3	1250	1.0625
chr2	86667475	86670550	3	2800	0.538461538461538
chr2	87015950	87018825	3	2425	0.466666666666667
chr2	88123825	88125550	3	1350	0.473684210526316
chr2	88749125	88753350	3	3975	0.134453781512605
chr2	88924125	88928350	3	3825	0.149532710280374
chr2	90448975	90451000	3	1600	0.408163265306122
chr2	91776275	91778275	3	1625	0.392857142857143
chr2	91845225	91848675	3	2925	0.463414634146341
chr2	95690700	95693475	3	2575	0.140350877192982
chr2	109149550	109153000	3	3075	0.263157894736842
chr2	119076375	119078300	3	1550	0.346153846153846
chr2	121101225	121105725	3	3475	0.875
chr2	130075825	130077300	3	1300	0.266666666666667
chr2	145660725	145662000	3	1050	0.424242424242424
chr2	153308825	153310425	3	1225	0.777777777777778
chr2	172175150	172176300	3	925	0.5
chr2	174266275	174267625	3	1225	0.25
chr2	178075800	178079875	3	3775	0.175824175824176
chr2	179342450	179347225	3	4150	0.416666666666667
chr2	184273050	184274375	3	925	0.75
chr2	188896625	188901925	3	5125	0.0529801324503311
chr2	197032650	197037150	3	3200	0.884615384615385
chr2	201170200	201175475	3	4800	0.153846153846154
chr2	206943875	206952475	3	6525	0.658119658119658
chr2	208026250	208033025	3	6050	0.248447204968944
chr2	208198950	208200350	3	1150	0.315789473684211
chr2	216298900	216302375	3	3375	0.051948051948052
chr2	216972325	216975625	3	3050	0.210526315789474
chr2	217555150	217560750	3	5150	0.65
chr2	223724775	223729175	3	3750	0.347107438016529
chr2	232275150	232277575	3	2100	0.305555555555556
chr2	232477000	232480225	3	2375	1.13207547169811
chr2	233386675	233389400	3	1875	0.892307692307692
chr2	236401575	236404750	3	3025	0.129032258064516
chr2	237476075	237480000	3	3675	0.115942028985507
chr2	238496125	238503525	3	4525	1.28235294117647
chr2	239147650	239150400	3	2475	0.241379310344828
chr20	360875	363225	3	2125	0.215384615384615
chr20	520750	525125	3	3275	1.2
chr20	2672550	2675000	3	1775	0.87719298245614
chr20	2729250	2733825	3	4400	0.0819672131147541
chr20	3661150	3663450	3	2050	0.280701754385965
chr20	9553025	9555050	3	1350	1.13636363636364
chr20	11516900	11518175	3	800	1.08333333333333
chr20	14314425	14318375	3	3525	0.32183908045977
chr20	17944150	17954575	3	9650	0.0997229916897507
chr20	26188850	26190275	3	875	1
chr20	30191725	30196925	3	4925	0.4
chr20	31069275	31073325	3	3800	0.151898734177215
chr20	31170475	31173875	3	3250	0.113207547169811
chr20	31348750	31354225	3	4975	0.201342281879195
chr20	31407275	31409525	3	1800	0.305084745762712
chr20	32030475	32032775	3	2200	0.102564102564103
chr20	34635875	34639675	3	3600	0.170212765957447
chr20	35373025	35375100	3	1775	0.226415094339623
chr20	35489900	35493575	3	3475	0.148148148148148
chr20	36530825	36532300	3	1350	0.206896551724138
chr20	39968375	39970150	3	1600	0.208333333333333
chr20	43537825	43540650	3	2450	0.8
chr20	47441775	47445550	3	3525	0.0923076923076923
chr20	48598575	48602725	3	3675	0.243478260869565
chr20	48767800	48771000	3	2625	0.444444444444444
chr20	49346600	49350200	3	3250	0.232558139534884
chr20	50383350	50385600	3	1825	0.528301886792453
chr20	50664200	50665850	3	1375	0.347826086956522
chr20	55838050	55842600	3	4275	0.434782608695652
chr20	55964025	55967950	3	3525	0.192771084337349
chr20	57555825	57557825	3	1875	0.101694915254237
chr20	60940475	60944725	3	4025	0.0952380952380952
chr21	15753575	15756700	3	2625	0.492307692307692
chr21	26744775	26746500	3	1075	1.125
chr21	35319900	35321000	3	775	0.7
chr21	35551750	35553525	3	1450	0.785714285714286
chr21	35897075	35899250	3	1650	0.75
chr21	40823250	40824800	3	1300	0.292682926829268
chr21	43181075	43189525	3	6750	0.608695652173913
chr21	44072725	44076350	3	3350	0.104166666666667
chr21	44492950	44497425	3	3925	0.275229357798165
chr21	47741250	47745925	3	4475	0.0650406504065041
chr22	17600800	17603225	3	2275	0.145454545454545
chr22	19156650	19167375	3	6725	1.25991189427313
chr22	21270950	21275950	3	4625	0.110429447852761
chr22	21333350	21337600	3	2850	0.87378640776699
chr22	23584075	23585800	3	1400	0.355555555555556
chr22	28137525	28140650	3	2825	0.227272727272727
chr22	29467150	29470575	3	3000	0.280701754385965
chr22	30115525	30117175	3	1450	0.416666666666667
chr22	31476475	31481900	3	4175	0.967741935483871
chr22	32339550	32343325	3	3575	0.108108108108108
chr22	34313650	34319775	3	5875	0.0983606557377049
chr22	37594325	37595950	3	1325	0.341463414634146
chr22	39472675	39473850	3	825	1.04761904761905
chr22	40057575	40061350	3	3025	0.479166666666667
chr22	41213725	41216125	3	2300	0.0606060606060606
chr22	42760725	42766075	3	4050	0.711111111111111
chr22	43009125	43012025	3	2375	0.325
chr22	44726600	44728425	3	1500	0.529411764705882
chr22	45401525	45407025	3	5025	0.176100628930818
chr22	45663650	45665825	3	1925	0.235294117647059
chr22	46971600	46974325	3	2475	0.170212765957447
chr22	49843250	49844875	3	1475	0.166666666666667
chr22	51058500	51060675	3	1400	0.866666666666667
chr3	9436525	9445500	3	8625	0.0672268907563025
chr3	12044950	12048000	3	2900	0.0952380952380952
chr3	14851250	14853875	3	2375	0.163934426229508
chr3	24560700	24564175	3	2300	1.04761904761905
chr3	32020825	32024000	3	3025	0.181818181818182
chr3	37901575	37905275	3	3400	0.305084745762712
chr3	38689900	38692875	3	2300	1.2
chr3	46615175	46622725	3	7350	0.121212121212121
chr3	47619050	47621250	3	1975	0.24
chr3	52088725	52092050	3	2975	0.274509803921569
chr3	52443000	52446150	3	2925	0.230769230769231
chr3	53320650	53321625	3	675	1
chr3	57993600	57997225	3	3150	0.252252252252252
chr3	62400375	62401775	3	1100	0.428571428571429
chr3	66544525	66552450	3	7375	0.0898876404494382
chr3	75483200	75485725	3	2400	0.0923076923076923
chr3	75716825	75722550	3	5500	0.254545454545455
chr3	104161825	104164275	3	2000	0.424242424242424
chr3	109050475	109059325	3	8550	0.048048048048048
chr3	109073775	109075975	3	2000	0.266666666666667
chr3	113414025	113418300	3	3575	0.452380952380952
chr3	117116975	117119425	3	1675	0.938775510204082
chr3	125633875	125636275	3	1900	0.523809523809524
chr3	126192475	126195825	3	2900	0.235294117647059
chr3	129321775	129326550	3	4475	0.096969696969697
chr3	129829200	129831975	3	2375	0.51063829787234
chr3	130464500	130467475	3	2600	0.324324324324324
chr3	135683325	135686625	3	3000	0.457142857142857
chr3	137479200	137491150	3	10800	0.337254901960784
chr3	162441750	162446425	3	4275	0.219178082191781
chr3	164057525	164059050	3	1175	0.615384615384615
chr3	177075800	177078600	3	2375	0.25
chr3	182832325	182834625	3	1700	0.62962962962963
chr3	183415075	183418350	3	3150	0.055045871559633
chr3	184319175	184322925	3	2875	0.528301886792453
chr3	185538500	185544950	3	6150	0.121951219512195
chr3	186284100	186289700	3	4075	1
chr3	189835675	189839550	3	3550	0.124031007751938
chr3	190270375	190272525	3	1900	0.25
chr3	195424675	195426025	3	1125	0.387096774193548
chr3	195933700	195935500	3	1350	0.56
chr4	1240700	1244175	3	3325	0.0952380952380952
chr4	1768200	1770175	3	1350	1.08108108108108
chr4	1794400	1797525	3	2850	0.118811881188119
chr4	2241150	2244500	3	3075	0.113207547169811
chr4	2414275	2421425	3	4525	1.30201342281879
chr4	3929425	3931675	3	1650	0.615384615384615
chr4	3956175	3958600	3	2275	0.12
chr4	6472050	6474925	3	2475	0.705882352941177
chr4	7103500	7105600	3	1850	0.233333333333333
chr4	8872650	8874575	3	1450	0.818181818181818
chr4	15680450	15686250	3	5325	0.101123595505618
chr4	20252500	20257900	3	5225	0.0425531914893617
chr4	26029525	26032675	3	2725	0.275862068965517
chr4	31997500	32001775	3	3450	0.466666666666667
chr4	38664225	38669675	3	5150	0.102272727272727
chr4	39636475	39641775	3	4225	0.534246575342466
chr4	41214825	41219400	3	3800	0.632911392405063
chr4	41748150	41749700	3	1425	0.230769230769231
chr4	53577675	53581675	3	3700	0.136752136752137
chr4	55091425	55100575	3	8950	0.0384615384615385
chr4	71702575	71705700	3	2725	0.611111111111111
chr4	81184575	81190050	3	3475	0.892857142857143
chr4	85299675	85301200	3	1150	1.2
chr4	85402300	85404100	3	1325	1.07142857142857
chr4	85790100	85792150	3	1575	0.4
chr4	86049075	86049975	3	725	0.5
chr4	87880050	87882250	3	1700	0.689655172413793
chr4	89452600	89455225	3	2400	0.136363636363636
chr4	102266425	102270275	3	3700	0.0695652173913043
chr4	109086700	109095025	3	7400	0.377777777777778
chr4	125629675	125635075	3	5300	0.0238095238095238
chr4	131687875	131689900	3	1725	0.305084745762712
chr4	133044950	133047025	3	1525	1.02564102564103
chr4	140079700	140081150	3	1000	0.733333333333333
chr4	145730150	145731275	3	1025	0.133333333333333
chr4	146653375	146655150	3	1600	0.2
chr4	151500050	151505975	3	5025	0.302083333333333
chr4	152020050	152023650	3	3325	0.352941176470588
chr4	155661650	155669400	3	7525	0.06
chr4	185567925	185571900	3	3725	0.0863309352517986
chr4	187808575	187811075	3	2225	0.227848101265823
chr5	50825	54825	3	3125	0.716049382716049
chr5	270750	273125	3	2250	0.113207547169811
chr5	472025	475500	3	3300	0.0869565217391304
chr5	1008625	1010100	3	1250	0.315789473684211
chr5	5178875	5180350	3	1200	0.482758620689655
chr5	6448550	6450625	3	1600	0.566037735849057
chr5	6711900	6716550	3	4525	0.075
chr5	7261500	7263225	3	1025	1.30434782608696
chr5	11384475	11386675	3	1850	0.444444444444444
chr5	12624600	12629775	3	4950	0.0719424460431655
chr5	12662850	12669575	3	6175	0.116504854368932
chr5	24644200	24645625	3	1300	0.15
chr5	27471975	27476625	3	4550	0.0240963855421687
chr5	32500250	32502025	3	1475	0.326530612244898
chr5	33438825	33445050	3	5450	0.263414634146341
chr5	37834300	37841100	3	6475	0.0982142857142857
chr5	60625175	60631175	3	5775	0.0930232558139535
chr5	68855425	68857075	3	1475	0.256410256410256
chr5	74158150	74163725	3	5150	0.0913705583756345
chr5	81275800	81276925	3	800	0.842105263157895
chr5	83014300	83018900	3	3950	0.64
chr5	93691350	93698725	3	5675	0.602870813397129
chr5	95766800	95770600	3	3400	0.5
chr5	102593700	102596700	3	2650	0.164705882352941
chr5	133763275	133765300	3	1625	0.470588235294118
chr5	134823900	134828000	3	3800	0.113207547169811
chr5	134870525	134872400	3	1750	0.113207547169811
chr5	137430500	137431800	3	1000	0.615384615384615
chr5	138219575	138220800	3	950	0.518518518518518
chr5	140996475	140999150	3	2450	0.120481927710843
chr5	154133750	154139550	3	5425	0.149253731343284
chr5	154316175	154321925	3	3725	1.12056737588652
chr5	158477975	158479850	3	1300	0.894736842105263
chr5	160972150	160976525	3	4200	0.128205128205128
chr5	168004200	168007575	3	3125	0.140350877192982
chr5	172752850	172757600	3	4600	0.0457142857142857
chr5	173314450	173318650	3	3575	0.248062015503876
chr5	173390225	173392100	3	1525	0.620689655172414
chr5	176558350	176564300	3	5425	0.285714285714286
chr5	178770150	178773275	3	3000	0.153846153846154
chr5	179333625	179335325	3	1575	0.24
chr5	179634750	179636700	3	1625	0.291666666666667
chr5	179920550	179923550	3	2750	0.571428571428571
chr6	2764475	2770400	3	4250	0.895522388059702
chr6	3454450	3459175	3	4400	0.333333333333333
chr6	4017375	4023500	3	5575	0.247787610619469
chr6	6686725	6688625	3	1550	0.461538461538462
chr6	7725875	7729475	3	3425	0.156862745098039
chr6	12008275	12014375	3	5725	0.185714285714286
chr6	14380150	14382450	3	1550	1.25714285714286
chr6	15020600	15022675	3	1850	0.15625
chr6	21586925	21600050	3	9375	0.795640326975477
chr6	21740175	21743250	3	2775	0.285714285714286
chr6	28982650	28985225	3	1875	0.75
chr6	29592000	29602350	3	9925	0.169014084507042
chr6	37102675	37106250	3	3125	0.293577981651376
chr6	37136150	37141175	3	4575	0.196078431372549
chr6	37616025	37618300	3	1975	0.266666666666667
chr6	38669375	38671325	3	1700	0.2
chr6	40553200	40556050	3	2725	0.06
chr6	41700350	41703950	3	3250	0.163636363636364
chr6	53407025	53413575	3	4525	0.738095238095238
chr6	62993650	62997100	3	2950	0.333333333333333
chr6	74226425	74234100	3	7025	0.117117117117117
chr6	77270650	77275050	3	4050	0.269230769230769
chr6	108237475	108238850	3	925	1.3
chr6	116571425	116576300	3	4775	0.0421052631578947
chr6	121251975	121253125	3	1025	0.3
chr6	131660300	131661600	3	850	1.25
chr6	144586225	144587675	3	1175	0.424242424242424
chr6	144904100	144906925	3	2275	0.869565217391304
chr6	148662775	148669950	3	4450	0.946745562130177
chr6	151772250	151776375	3	3925	0.0875912408759124
chr6	160181575	160184475	3	2750	0.163265306122449
chr6	170122525	170126125	3	3300	0.228571428571429
chr7	95600	97575	3	1100	1.30434782608696
chr7	554775	562825	3	7725	0.458333333333333
chr7	1408225	1409600	3	1075	0.457142857142857
chr7	2864100	2865375	3	1000	0.72
chr7	5322200	5323625	3	1250	0.315789473684211
chr7	5566400	5572650	3	5525	0.216748768472906
chr7	6413525	6416775	3	2675	0.347826086956522
chr7	6728225	6731200	3	1975	1.03703703703704
chr7	6864650	6866275	3	975	1.10344827586207
chr7	11012425	11015825	3	2875	0.310679611650485
chr7	14024250	14032200	3	7775	0.0296296296296296
chr7	20874675	20876025	3	975	0.774193548387097
chr7	21465800	21472000	3	5475	0.248587570621469
chr7	22893200	22896000	3	2425	0.337662337662338
chr7	23503150	23516975	3	13550	0.0421545667447307
chr7	23762350	23764325	3	1350	1.24137931034483
chr7	25989000	25992575	3	3350	0.178571428571429
chr7	26235525	26245425	3	9550	0.0573065902578797
chr7	27641975	27643675	3	1225	0.928571428571429
chr7	29923050	29925025	3	1825	0.115384615384615
chr7	33391525	33394825	3	2700	0.96969696969697
chr7	35731550	35736000	3	3925	0.545454545454545
chr7	43621950	43624975	3	2650	0.22680412371134
chr7	44364075	44365800	3	1575	0.166666666666667
chr7	44885575	44889125	3	3275	0.140350877192982
chr7	45957450	45963700	3	4450	0.862745098039216
chr7	50858675	50862150	3	3250	0.104166666666667
chr7	55638050	55641400	3	2975	0.301369863013699
chr7	61801700	61803075	3	925	0.923076923076923
chr7	64498150	64500400	3	1875	1.04
chr7	66459250	66462625	3	3125	0.149253731343284
chr7	72297875	72301500	3	3400	0.108108108108108
chr7	73552625	73554175	3	950	1.31034482758621
chr7	73702650	73705575	3	2750	0.162162162162162
chr7	74306275	74307675	3	1150	0.4
chr7	77323175	77328025	3	4475	0.157894736842105
chr7	93269075	93272350	3	2775	0.257425742574257
chr7	94283775	94288225	3	3425	1.1044776119403
chr7	96219975	96222275	3	1950	0.452830188679245
chr7	97736100	97740325	3	2750	1.19101123595506
chr7	98245600	98249250	3	3125	0.395604395604396
chr7	100608200	100611025	3	2575	0.21875
chr7	105329525	105332600	3	2400	0.952380952380952
chr7	108162825	108167775	3	4150	0.88
chr7	127670200	127673325	3	3025	0.0677966101694915
chr7	128898250	128899550	3	975	0.666666666666667
chr7	131236100	131243600	3	7025	0.151515151515152
chr7	131289250	131290775	3	1050	1.11111111111111
chr7	143076225	143081475	3	4875	0.583333333333333
chr7	148679500	148685950	3	4750	1.05555555555556
chr7	148841200	148847250	3	5575	0.454545454545455
chr7	149052425	149053525	3	775	0.695652173913043
chr7	149387675	149390275	3	1850	1.08
chr7	151214500	151218150	3	3350	0.409090909090909
chr7	152130775	152134550	3	3500	0.311111111111111
chr7	153880700	153882200	3	1225	0.642857142857143
chr7	155088025	155092275	3	4075	0.0560747663551402
chr7	155259175	155261500	3	1975	0.27906976744186
chr7	156431525	156434450	3	2600	0.352941176470588
chr7	156684050	156686900	3	2700	0.111111111111111
chr7	158379125	158381575	3	1675	0.888888888888889
chr8	492975	496925	3	3800	0.108108108108108
chr8	1770975	1775150	3	3275	0.622222222222222
chr8	6418700	6420675	3	1375	1.1875
chr8	8084450	8086850	3	1950	0.595744680851064
chr8	8741800	8751900	3	7675	0.619528619528619
chr8	11659400	11666900	3	7350	0.031496062992126
chr8	11723825	11726475	3	2475	0.144927536231884
chr8	21644125	21648225	3	3975	0.0740740740740741
chr8	22924050	22927425	3	2975	0.261682242990654
chr8	26148600	26152050	3	3200	0.110091743119266
chr8	28258300	28260675	3	2025	0.358974358974359
chr8	28347075	28354300	3	5300	0.679802955665025
chr8	29202850	29211350	3	6900	0.777070063694268
chr8	38642400	38646375	3	2875	0.710280373831776
chr8	54229250	54231475	3	1450	1.05263157894737
chr8	54931350	54936125	3	4075	0.328767123287671
chr8	55365650	55372725	3	4400	1.33333333333333
chr8	57903725	57907250	3	3225	0.333333333333333
chr8	60028200	60033450	3	4800	0.192592592592593
chr8	65280725	65292550	3	10050	0.285714285714286
chr8	71518475	71521475	3	2850	0.32
chr8	122649950	122655475	3	5125	0.102564102564103
chr8	124168750	124173850	3	4450	0.352941176470588
chr8	126441175	126447550	3	6100	0.0579710144927536
chr8	132320750	132325925	3	4900	0.130081300813008
chr8	143530425	143534925	3	3275	0.763636363636364
chr9	2275125	2279475	3	4225	0.0563380281690141
chr9	6079200	6081025	3	1500	0.326530612244898
chr9	23819375	23832025	3	9900	0.556701030927835
chr9	34988500	34992500	3	3625	0.19047619047619
chr9	37025300	37038625	3	9850	0.863787375415282
chr9	70489350	70490475	3	750	0.818181818181818
chr9	72371575	72378100	3	4600	0.853801169590643
chr9	72435300	72437450	3	1975	0.112676056338028
chr9	74371525	74375650	3	3125	0.601769911504425
chr9	74380550	74385000	3	4000	0.239316239316239
chr9	74522725	74528775	3	5875	0.0735294117647059
chr9	82184775	82190650	3	5400	0.128712871287129
chr9	88355125	88358800	3	3450	0.181818181818182
chr9	91146725	91151375	3	3975	0.423076923076923
chr9	91924600	91934925	3	8000	0.654275092936803
chr9	93175275	93177475	3	1500	1.08333333333333
chr9	95820600	95821725	3	950	0.266666666666667
chr9	96927825	96931325	3	3200	0.27906976744186
chr9	101469075	101472175	3	2850	0.19672131147541
chr9	102580825	102591625	3	8675	0.560553633217993
chr9	102904400	102908850	3	3825	0.8
chr9	103112450	103116575	3	3950	0.13953488372093
chr9	107752975	107756675	3	3125	0.347826086956522
chr9	112259600	112262725	3	2825	0.159090909090909
chr9	116355800	116358025	3	1975	0.253968253968254
chr9	124130175	124133050	3	2550	0.181818181818182
chr9	124497575	124499750	3	1975	0.333333333333333
chr9	126690000	126693025	3	2775	0.131868131868132
chr9	127265400	127267800	3	2100	0.32258064516129
chr9	129986025	129988575	3	2200	0.360655737704918
chr9	132330150	132331900	3	1525	0.454545454545455
chr9	134268575	134273500	3	4575	0.137142857142857
chr9	135995075	135997175	3	1775	0.4
chr9	136293050	136295375	3	2225	0.0851063829787234
chr9	136930700	136934475	3	3575	0.145454545454545
chr9	137532800	137537025	3	3550	0.588235294117647
chr9	139084225	139086100	3	1500	0.421052631578947
chr9	139257350	139258600	3	1025	0.32258064516129
chr9	139332100	139334650	3	2375	0.125
chr9	140498825	140501625	3	2375	0.329113924050633
chr9	140512000	140515275	3	2800	0.245614035087719
chr9	140771650	140773725	3	1850	0.206896551724138
chrX	950525	951900	3	825	1
chrX	3760425	3761475	3	800	0.583333333333333
chrX	9259350	9261875	3	1825	1.25925925925926
chrX	9431275	9436025	3	4600	0.0789473684210526
chrX	10583800	10588975	3	4975	0.4
chrX	11775350	11778625	3	3125	0.177777777777778
chrX	18442325	18446500	3	4025	0.0535714285714286
chrX	19531800	19534350	3	2150	0.426229508196721
chrX	24041250	24045075	3	3675	0.0583941605839416
chrX	37207775	37210375	3	2450	0.114285714285714
chrX	38729350	38730975	3	1375	0.615384615384615
chrX	39863675	39875050	3	9425	0.436046511627907
chrX	40942975	40955550	3	10725	0.392370572207084
chrX	44809625	44814275	3	4150	0.169230769230769
chrX	68441050	68443200	3	1275	1.24324324324324
chrX	70502400	70506600	3	3850	0.115702479338843
chrX	71350400	71352375	3	1775	0.204081632653061
chrX	71524500	71529600	3	4725	0.240740740740741
chrX	91356150	91360525	3	3875	0.295652173913043
chrX	96565175	96567900	3	2375	1.14285714285714
chrX	101218175	101219700	3	1200	0.727272727272727
chrX	102687550	102689650	3	1525	0.648648648648649
chrX	107680500	107686350	3	5625	0.0571428571428571
chrX	107973050	107981400	3	7200	0.318518518518519
chrX	129243000	129245900	3	2625	0.311111111111111
chrX	131349925	131353825	3	3725	0.0806451612903226
chrX	131543550	131547725	3	3675	0.5
chrX	132544925	132551775	3	6650	0.125
chrX	133116425	133120575	3	3275	0.65979381443299
chrX	136506475	136513250	3	6375	0.127906976744186
chrX	138284375	138288750	3	4100	0.15929203539823
chrX	149105625	149109150	3	2525	0.717391304347826
chrX	150150775	150154150	3	2800	0.360655737704918
chrX	150342925	150347775	3	4450	0.152941176470588
chrX	152065850	152067150	3	975	0.555555555555556
chrX	152952700	152955700	3	2075	1.17647058823529
chrX	153359675	153363950	3	2725	1.10112359550562
