# Supplementary material for: Large organized chromatin lysine domains help distinguish primitive from differentiated cell populations
Source: Nat Commun. 2021 Jan 21;12:499. doi: 10.1038/s41467-020-20830-9 (PMC7820432; doi:10.1038/s41467-020-20830-9)
Supplement: Supplementary file 3 — Supplementary Software [file 41467_2020_20830_MOESM3_ESM.zip › E002-H3K9me3_LOCKS.bed]

chr1	2544875	2749450	82	64100	51.3333333333333
chr1	2749525	2846275	82	46850	8.64285714285714
chr1	4247900	4398625	82	39500	33.7894736842105
chr1	49480350	49661350	82	38850	42.5882352941176
chr1	49796900	49917500	82	34875	17.5238095238095
chr1	49917650	50009450	82	42000	8.94736842105263
chr1	50009575	50107600	82	50325	7.9
chr1	50108025	50215950	82	46550	8.52
chr1	50216125	50303250	82	33875	19.3571428571429
chr1	50303525	50445575	82	49050	36.5454545454545
chr1	142535350	142640300	82	65525	8.4
chr1	142781000	142921075	82	49675	51.2857142857143
chr1	143382975	143476100	82	43975	18
chr1	149011075	149139425	82	36500	30.3076923076923
chr1	152165350	152288500	82	66750	28.4
chr1	152289100	152400975	82	88375	3.26315789473684
chr1	152401150	152549950	82	102550	7.54098360655738
chr1	152550475	152707925	82	92800	15.4189944134078
chr1	152708000	152823250	82	78825	4.96551724137931
chr1	227710075	227878350	82	77150	47.75
chr1	248004300	248136650	82	55175	43.1578947368421
chr1	248136900	248241250	82	69750	6.13157894736842
chr1	248241450	248364000	82	90550	6.32098765432099
chr1	248364200	248474950	82	75000	10.9230769230769
chr1	248475150	248604100	82	94175	7.12
chr1	248728100	248857550	82	66400	18.4444444444444
chr10	37091800	37225350	82	33500	51.3333333333333
chr10	37225700	37313150	82	45550	7.88888888888889
chr10	37313200	37415900	82	45200	17.8064516129032
chr10	37467375	37583000	82	44700	50
chr10	37583075	37668575	82	58875	4.83333333333333
chr10	37668725	37749825	82	54150	3.5
chr10	37750775	37843350	82	49825	18.5384615384615
chr10	37843725	37935225	82	51675	9.05263157894737
chr10	37935600	38033775	82	64675	12.0555555555556
chr10	38034050	38144850	82	75825	9.9375
chr10	38145775	38251550	82	73825	4.08474576271186
chr10	38332675	38440125	82	77400	5.66666666666667
chr10	38440600	38566750	82	75875	18.3478260869565
chr10	38566900	38914650	82	103625	48
chr10	42354850	42675875	82	198375	17.8706896551724
chr10	42712300	42889500	82	85800	30.4761904761905
chr10	42889850	42995275	82	73375	5.88235294117647
chr10	135222975	135342300	82	72125	27.7894736842105
chr11	48174400	48302725	82	69700	42.2857142857143
chr11	48302900	48444750	82	88275	11.3333333333333
chr11	48448100	48543425	82	38200	12.9
chr11	48544650	48662975	82	68525	12.3888888888889
chr11	48663500	48911025	82	187900	19.7142857142857
chr11	48911950	49040825	82	58625	26.5
chr11	49041825	49146850	82	37350	26.5217391304348
chr11	49552950	49653000	82	35025	9.77777777777778
chr11	49653175	49774125	82	43075	16.6666666666667
chr11	49774175	49909075	82	39675	22.7272727272727
chr11	49910550	50010650	82	59100	10.0714285714286
chr11	50010825	50150350	82	87925	8.96551724137931
chr11	50150650	50262475	82	77625	11.1034482758621
chr11	50262700	50698375	82	376175	6.05882352941176
chr11	51153675	51421375	82	179375	9.2093023255814
chr11	51424350	51519150	82	47575	9.47826086956522
chr11	54794075	55082875	82	230100	9.33333333333333
chr11	55083400	55218950	82	103250	8.3
chr11	55219150	55364150	82	100800	6.79452054794521
chr11	55365750	55472725	82	50775	10.75
chr11	55473825	55596250	82	90875	12.5714285714286
chr11	58412475	58541300	82	52125	23.25
chr11	58541375	58685225	82	53825	28.4
chr12	34196125	34309250	82	66650	19
chr12	34309325	34419800	82	87150	11.4444444444444
chr12	37857575	37955600	82	44475	18
chr12	37955675	38178775	82	185000	15.6666666666667
chr12	38179025	38516150	82	289725	21.2631578947368
chr12	38516225	38634925	82	86725	6.58064516129032
chr12	133472725	133607800	82	92875	47.25
chr12	133608100	133817800	82	179775	3.22222222222222
chr13	19168575	19329600	82	33950	51.4444444444444
chr13	19330350	19454050	82	29800	23.5
chr13	19454250	19608150	82	119125	4.48484848484848
chr13	19608425	19767600	82	133550	16.1875
chr13	19768200	19901950	82	85050	29.8888888888889
chr13	19902875	19994050	82	47750	5.07142857142857
chr13	19994425	20138425	82	33475	35.375
chr14	20193375	20301450	82	82625	4.98039215686275
chr14	20301650	20428575	82	104000	2.5
chr14	20429075	20540125	82	73675	8.48484848484848
chr14	20540200	20642025	82	61575	27.25
chr14	105974400	106125450	82	53600	22.4761904761905
chr14	106125625	106270050	82	71400	18.3225806451613
chr14	106270450	106444500	82	146300	6.79411764705882
chr14	106444850	106560275	82	80700	6.39130434782609
chr14	106560575	106651000	82	45725	10.0571428571429
chr14	106651125	106799250	82	113150	24.8181818181818
chr14	106799575	106937050	82	98975	10
chr14	106937175	107090400	82	134475	2.84210526315789
chr14	107090550	107233475	82	119000	1.97058823529412
chr15	19999950	20127725	82	65400	14
chr15	20392400	20480200	82	60450	9
chr15	20480300	20611375	82	90600	19.0769230769231
chr15	22297150	22406400	82	50900	15.1851851851852
chr15	22406625	22530050	82	99175	3.2
chr15	23714400	23864925	82	37900	28.3809523809524
chr15	23865025	24009775	82	36050	33.2222222222222
chr15	24009975	24148900	82	36100	27.7142857142857
chr15	24150100	24264625	82	35000	14.08
chr15	24811450	24948950	82	39600	23.7777777777778
chr15	25108525	25273000	82	28550	48.4705882352941
chr15	25274900	25436575	82	93375	44.0740740740741
chr16	3253200	3464450	82	78850	48.7272727272727
chr16	31584175	31690700	82	61675	17.2432432432432
chr16	32328975	32452325	82	31725	37.375
chr16	32452525	32656800	82	173150	6.76923076923077
chr16	33328550	33426550	82	50300	36.8571428571429
chr16	33427000	33518700	82	42000	10.9032258064516
chr16	33817900	34016875	82	144225	9.2
chr16	34173275	34308600	82	108575	3.5
chr16	34308650	34456425	82	100700	7.10204081632653
chr16	34456550	34614075	82	126975	22.6
chr16	34614125	34774575	82	136075	14.2727272727273
chr16	34775025	35040725	82	227000	10.0816326530612
chr16	35042000	35230000	82	153700	5.38888888888889
chr16	46385775	46514750	82	75650	16.2631578947368
chr17	21666525	21844150	82	89125	40
chr17	21844375	21948900	82	59450	6.35294117647059
chr17	21949350	22077425	82	84825	10.75
chr17	22077750	22200000	82	88275	12.4545454545455
chr17	25262975	25398550	82	95625	6.15789473684211
chr17	25398825	25534625	82	90750	25.4615384615385
chr18	14897075	14985625	82	57275	10.5
chr18	69142950	69288875	82	29800	27.4615384615385
chr18	69909975	70143000	82	29375	49.4444444444444
chr19	6852800	6968875	82	68275	33.35
chr19	8819975	8975975	82	74675	51.1818181818182
chr19	9254225	9357650	82	59400	19.75
chr19	9357900	9503625	82	114400	14.0512820512821
chr19	9548550	9752925	82	114000	30.2608695652174
chr19	11785775	11971950	82	64125	38.7857142857143
chr19	12176575	12346800	82	78200	38.8928571428571
chr19	12415600	12571475	82	56700	50.6086956521739
chr19	15583725	15696950	82	49225	38.2222222222222
chr19	15697150	15823200	82	85850	11.906976744186
chr19	15823325	15937325	82	83325	2.3
chr19	15937550	16036325	82	65100	3.82978723404255
chr19	20672250	20796825	82	52400	11.2432432432432
chr19	20797100	20926975	82	47250	40.7407407407407
chr19	20927700	21137275	82	108300	45.2340425531915
chr19	21667450	21809150	82	44950	22.6666666666667
chr19	21809850	21981200	82	37050	41.8709677419355
chr19	22041225	22180750	82	96325	4.86486486486486
chr19	22181250	22279725	82	76175	2.14634146341463
chr19	22280075	22394775	82	84225	7.15384615384615
chr19	22395300	22498900	82	80500	2.81818181818182
chr19	22499050	22622350	82	83825	24.2105263157895
chr19	22622875	22768150	82	117800	7.91304347826087
chr19	22768500	22907450	82	94800	8.21052631578947
chr19	22907725	23030800	82	100575	3
chr19	23030950	23154650	82	89300	12.3571428571429
chr19	23155075	23269975	82	79200	36.3809523809524
chr19	23600675	23717100	82	70175	17.3333333333333
chr19	23717175	23830100	82	61250	13.625
chr19	23995775	24121100	82	91375	6.91666666666667
chr19	27731800	28187075	82	401925	7.2
chr19	28188150	28365950	82	104000	45.6571428571429
chr19	37104350	37253350	82	95375	23.037037037037
chr19	37253400	37390700	82	83750	31.2444444444444
chr19	37391000	37487125	82	64850	6.57142857142857
chr19	37487200	37632025	82	100850	23.2222222222222
chr19	37846800	37990650	82	96150	20
chr19	37990975	38156175	82	90075	44.7692307692308
chr19	44658200	44848975	82	70925	43.9130434782609
chr19	44849150	45000725	82	87325	32.1111111111111
chr19	52292425	52466400	82	104200	20.6315789473684
chr19	52466450	52630650	82	98050	21.3125
chr19	52802350	52937500	82	80550	26.2068965517241
chr19	55000475	55126825	82	80525	7.76470588235294
chr19	55127200	55225950	82	65150	5.53846153846154
chr19	55226150	55362250	82	79175	14.4444444444444
chr19	56215025	56332000	82	82800	13.75
chr19	56332125	56453975	82	93050	6.39473684210526
chr19	56454275	56548125	82	67325	2.76190476190476
chr19	56837975	56997750	82	91400	40.1428571428571
chr19	56997950	57143650	82	114125	25.5294117647059
chr19	57143875	57260100	82	89950	1.84615384615385
chr19	57260850	57425275	82	142475	2
chr19	57425325	57540825	82	95375	2.42424242424242
chr19	57540950	57646475	82	77925	3.41666666666667
chr19	58381025	58544200	82	77550	48.3684210526316
chr19	58546225	58681000	82	88750	8.55555555555556
chr20	29419775	29529850	82	42225	20.6666666666667
chr20	29530175	29633575	82	48475	31
chr20	29633850	29961125	82	141575	9.34789391575663
chr20	29961175	30067625	82	71050	17.3333333333333
chr20	54335600	54442550	82	44200	25
chr20	54442675	54552300	82	81500	18.8695652173913
chr20	54552550	54660450	82	79600	17.1304347826087
chr20	54660500	54768875	82	81350	2.75862068965517
chr20	54769275	54884050	82	78375	4.42857142857143
chr21	9411125	9514550	82	87200	3.5
chr21	9825400	9948950	82	97000	4.76923076923077
chr21	10366400	10450925	82	49175	5.125
chr21	10451575	10536500	82	35375	10.5882352941176
chr21	10536825	10621475	82	47900	5.72727272727273
chr21	10621775	10949225	82	243975	15.8110236220472
chr21	10949275	11074600	82	98975	6.09523809523809
chr21	14713350	14865700	82	35525	38.6363636363636
chr21	14870525	15071100	82	34975	41.5
chr21	15071825	15206725	82	39375	18
chr21	15206825	15333875	82	37175	20.5
chr22	16661875	17036800	82	44425	25.4
chr22	17038250	17161025	82	37475	21.4545454545455
chr22	47562775	47709875	82	105700	29.2
chr22	47710000	47883725	82	144550	5.2
chr22	47884550	47999900	82	90075	4.58064516129032
chr22	48244600	48340425	82	46425	15.7142857142857
chr3	75679375	75816900	82	99775	8.22222222222222
chr3	93504825	93627825	82	60625	22.8181818181818
chr4	10000	203575	82	138250	16.8
chr4	204900	346575	82	76525	20.2564102564103
chr4	48995350	49136825	82	87525	12.4390243902439
chr4	49138075	49300800	82	62525	37.5172413793103
chr4	190444550	190681025	82	197675	9.94871794871795
chr4	190756775	190885475	82	52100	28.7586206896552
chr5	45748725	45877600	82	49000	34.5882352941176
chr5	45877800	46199500	82	281675	13.3333333333333
chr5	49405675	49619575	82	139325	25.92
chr5	140475125	140674925	82	64450	33.4
chr5	150235125	150357000	82	87650	7.42222222222222
chr5	178299325	178445850	82	104275	21.6666666666667
chr6	57418600	57565300	82	40475	25.1111111111111
chr6	58506350	58652000	82	51325	20.25
chr6	58652525	58744800	82	37400	13.0526315789474
chr7	4351300	4479575	82	44950	27.7391304347826
chr7	56174725	56273775	82	71725	6.77777777777778
chr7	56273850	56394700	82	89050	11.3157894736842
chr7	56395650	56566975	82	81450	46.3157894736842
chr7	56567025	56694700	82	94125	6.65753424657534
chr7	56695025	56837100	82	86700	40.5263157894737
chr7	57159225	57320125	82	115300	21.5384615384615
chr7	57320425	57489000	82	147975	2.72131147540984
chr7	57489500	57599500	82	79450	6.28571428571429
chr7	57600775	57719750	82	68350	36.4
chr7	57719925	57814700	82	41375	16.5833333333333
chr7	61737450	61978250	82	149625	21.1794871794872
chr7	61978350	62470500	82	443975	4.83636363636364
chr7	62470600	62619725	82	119700	11
chr7	63203975	63356650	82	58725	46.4761904761905
chr7	63357650	63471750	82	84075	10.8
chr7	63472800	63603750	82	113750	1.92156862745098
chr7	63603925	63721700	82	87075	9.1578947368421
chr7	63722300	63871300	82	125875	1.86206896551724
chr7	63871550	63964300	82	65800	3.02857142857143
chr7	63964975	64113525	82	88475	28.5625
chr7	64154400	64244325	82	50300	6.85714285714286
chr7	152911100	153127725	82	49100	41.2631578947368
chr7	153128075	153285475	82	48375	51.125
chr7	157231950	157500075	82	41475	45.4285714285714
chr7	157502450	157664225	82	43075	41.0588235294118
chr7	157665125	157763300	82	46325	11.84
chr7	157763400	157951250	82	110375	31.4117647058824
chr7	157951900	158085425	82	106950	2
chr7	158085650	158213150	82	65550	12.3846153846154
chr7	158952475	159044025	82	51675	5.38028169014085
chr8	43020425	43151100	82	71650	19.1818181818182
chr8	43151275	43300175	82	93725	9.95833333333333
chr8	43300225	43799425	82	447950	15.84
chr8	46839450	47381325	82	493450	18.1904761904762
chr8	47381650	47588300	82	178225	5.36842105263158
chr8	47588775	47721250	82	85225	10.6875
chr8	47721300	47930525	82	169475	6.43478260869565
chr8	47939175	48038475	82	49425	16.4137931034483
chr8	48039250	48199600	82	54375	40.6666666666667
chr9	68298225	68437550	82	52100	42.3478260869565
chr9	125141800	125298675	82	40725	49.1052631578947
chr9	125299925	125403125	82	50575	21.4666666666667
chr9	125403200	125509450	82	69200	10.1818181818182
chrX	55211850	55332725	82	34125	18.1904761904762
chrX	55333725	55439300	82	40925	16.9285714285714
chrX	55561975	55667700	82	39150	14.3448275862069
chrX	57641575	57841475	82	35700	49.75
chrX	57842050	57972475	82	48000	23.5555555555556
chrX	57972675	58075525	82	62800	7.93939393939394
chrX	58075575	58271000	82	170800	9.68421052631579
chrX	61681950	61876875	82	144275	9.80952380952381
chrX	61880525	62114325	82	192250	7.74193548387097
chrX	62114525	62219325	82	54000	10.2380952380952
chrX	62220075	62338650	82	62375	26.5217391304348
chrX	65431275	65596475	82	40025	41.2222222222222
chrX	65597500	65709100	82	35775	24.4
chrX	74857600	75018800	82	42050	48.1904761904762
chrX	75770275	75947650	82	41700	28.9
chrX	75990400	76243650	82	38650	44.8421052631579
chrX	80860525	81022850	82	39600	27.5833333333333
chrX	81024050	81169800	82	43050	42.4705882352941
chrX	81170100	81300825	82	33800	45.2631578947368
chrX	81301650	81448575	82	39525	27.1764705882353
chrX	143563500	143760725	82	32500	47.8823529411765
chrX	143869050	144062575	82	41025	36.8235294117647
chrX	144062650	144261100	82	27275	32.4705882352941
chrX	144473300	144657275	82	28250	37.7142857142857
chrX	144657750	144901875	82	32700	47.3333333333333
chrX	145002175	145195675	82	30725	43
chrX	145198000	145406200	82	31975	45.9
chrX	154924450	155073875	82	36050	29.5833333333333
chrX	155073950	155205300	82	39600	27.2941176470588
chr19	14912650	15074250	81	37925	38.6451612903226
chr7	62619775	62750225	81	62550	30.2
chr16	31745675	31874400	80	85950	8.59375
chr21	14595000	14702725	80	29825	22.8695652173913
chr22	17162325	17247475	77	42025	9.10344827586207
chr10	43140075	43242325	76	37625	18
chr14	19000050	19125875	76	91450	15.8285714285714
chr19	23270575	23427350	75	53525	35.5942028985507
chr19	24290700	24620625	75	268450	13.6190476190476
chr21	9949975	10034875	74	42450	14.0714285714286
chr4	49489625	49660150	74	60050	28.5263157894737
chr1	152823325	152930350	73	32500	30.32
chr10	38915950	39155025	73	106625	35.1111111111111
chr6	258725	382400	73	39950	33.1578947368421
chr12	34420700	34856750	72	396625	4
chr21	9514875	9595475	72	59100	3.09090909090909
chr16	33519550	33632350	71	81825	4.90322580645161
chr19	24121475	24207700	71	59700	20.4210526315789
chr19	43115525	43208550	71	33925	32
chr17	21440525	21566600	70	42550	29.4716981132075
chr19	16036975	16135425	70	70100	4.03703703703704
chr19	23467425	23572450	70	61775	8.35294117647059
chr5	140675500	140821575	70	74325	15.2727272727273
chr1	2846450	2943550	68	43900	11.6279069767442
chr15	24949200	25094775	68	28975	27.6666666666667
chrX	145460525	145608975	68	26100	29.7647058823529
chr14	20643025	20748700	67	64375	22.5714285714286
chr7	159044125	159123675	67	49375	8.21818181818182
chrX	58271075	58565775	67	252000	8.75555555555556
chr11	55596400	55700775	66	39725	29.1764705882353
chr21	9645650	9733750	66	40975	11.5555555555556
chrX	143001375	143160825	65	22250	24.8
chrX	64265250	64401000	64	33100	28
chr5	178446125	178552550	63	77225	5.93548387096774
chr7	57814900	57888075	63	44850	3.92857142857143
chr1	143118150	143205450	62	29500	27
chr10	132024775	132130750	61	53500	25.76
chr12	38635025	38706950	61	47625	4.51851851851852
chr1	143477475	143544600	60	36800	7.16666666666667
chr19	53702575	53800925	60	58100	23.6
chr20	26241000	26319575	60	42125	18.1875
chr4	346725	466025	60	100550	3.29411764705882
chr1	247130625	247265750	59	71875	21.1627906976744
chr21	14338125	14446900	59	50825	14.8421052631579
chr2	132967075	133046500	58	41050	6.98461538461538
chr3	90304575	90504925	58	145325	5.86046511627907
chr15	24267725	24344525	56	33700	12.2
chr18	15161800	15251800	56	27450	19.9230769230769
chr19	28366100	28442850	56	51500	20.8
chr9	68437975	68514250	56	34450	21.5238095238095
chr7	55848100	55940075	55	23700	17.8518518518519
chr19	44322700	44422850	54	66600	12.6842105263158
chr15	20128000	20216300	53	39150	11.3548387096774
chr15	22530750	22589750	53	42775	3.54838709677419
chr22	48340650	48402575	53	28000	7.72727272727273
chr11	51519200	51593375	51	40350	14.2758620689655
chr1	12843475	12924775	50	28125	13.037037037037
chr16	46515050	46583000	50	34200	18.5263157894737
chr18	14728625	14798925	49	20700	15.6
chr19	57646625	57702650	49	31050	7.93103448275862
chr3	93628350	93685275	49	20950	15.3333333333333
chr19	21406700	21481500	48	33925	16.5882352941176
chr2	92248150	92325000	48	37325	13.0909090909091
chr21	15494000	15573500	48	22050	12.8648648648649
chr19	8976125	9097450	47	102450	4.12903225806452
chr5	140119050	140187975	47	38325	9.83333333333333
chr11	49147200	49214125	46	22125	13.7391304347826
chr2	91913375	91976300	45	20725	10.9375
chr5	49620400	49673250	45	25775	9.2
chr17	21194775	21254150	44	40250	6.5
chr16	32817025	32859000	43	20725	9.65
chr19	6969100	7019200	43	35025	2.17142857142857
chr6	61880175	61967800	43	70225	10.5
chr7	57914425	58054275	43	116150	3.72413793103448
chr19	21592300	21643800	42	28600	5.38461538461539
chr19	37632275	37690475	42	35600	12.3157894736842
chr19	50637525	50699025	42	16050	13.2631578947368
chrX	72848050	72945200	42	24775	12.8484848484848
chr10	43052425	43099400	41	24825	12
chr19	12346900	12396450	41	35975	2.10526315789474
chr6	160975275	161032575	41	25775	11.875
chr21	11074750	11188250	39	105725	1.03225806451613
chr1	121344800	121387300	38	19200	8.45454545454546
chr19	38276700	38327800	38	31550	5.37142857142857
chr19	2826925	2884375	36	34925	4.13953488372093
chr19	9200450	9241475	36	19075	5.875
chr2	95414525	95459775	34	30800	5.72093023255814
chr15	21901175	21941800	33	30875	1.28
chr17	22200200	22262950	31	43750	4.78571428571429
chr13	63620175	63649100	30	17175	3.57142857142857
chr7	151962050	151989625	30	13375	4.84615384615385
chr9	99550525	99600750	30	31150	3.68
chr1	4421350	4454800	29	18000	4.5
chr15	20847350	20878400	29	22700	2.73684210526316
chr1	249062125	249099925	28	28525	3
chr16	31900800	31961200	28	41900	4.38297872340426
chr18	15380400	15410825	28	21825	2.84848484848485
chr19	52938025	52987300	28	42125	0.862745098039216
chr4	3568950	3614950	28	29625	3.51515151515152
chr4	190907000	190944275	28	22975	4.93877551020408
chr10	127564125	127608250	27	27500	1.94117647058824
chr19	37719450	37752250	27	24225	3.48148148148148
chr1	142640500	142676600	26	26800	3.26315789473684
chr1	247293600	247332100	26	28900	4.36363636363636
chr19	50545075	50577800	26	20500	3.28
chr19	56548350	56576400	26	19100	3.9375
chr19	58681975	58731000	26	40300	3.41666666666667
chr7	61054225	61100550	26	29800	3.28571428571429
chrX	155205675	155239000	26	19350	4.24615384615385
chr3	75817300	75844525	25	15450	3.9047619047619
chr9	115778100	115825525	25	33875	3.43283582089552
chr19	20207550	20240525	23	26525	2.42105263157895
chr19	40515475	40556825	23	30275	1.40740740740741
chr1	149144400	149164750	22	12800	2.66666666666667
chr10	135342425	135388250	22	35125	2.703125
chr19	36986775	37018050	22	22725	2.83720930232558
chr3	44747850	44783825	22	28375	2.59574468085106
chr5	46199600	46405675	22	187350	2.35384615384615
chr2	173375725	173413800	21	21575	2.23076923076923
chr15	25436725	25501525	20	60825	0.495575221238938
chr19	19933750	19954550	20	15350	1.70212765957447
chrX	47818950	47845650	20	19775	2.4
chr16	68580925	68614575	19	28300	1.88571428571429
chr7	6704375	6745050	19	34450	1.43589743589744
chr7	64429325	64462275	19	27175	1.5
chr17	21303175	21329975	18	21125	1.76811594202899
chr19	14824100	14846950	18	17800	1.39393939393939
chr8	146188500	146219550	18	25950	0.95
chr14	19453125	19472600	17	13025	1.75
chr16	35230175	35285800	17	44050	1.83561643835616
chr20	54897050	54911825	17	9575	1.88235294117647
chr19	37023850	37057250	16	30350	0.67741935483871
chr14	107233625	107265000	15	28475	0.581395348837209
chr7	294450	318300	15	19525	0.75
chr1	248857675	248887600	14	26300	0.567164179104478
chr16	10498400	10512500	14	11575	1.09090909090909
chr19	52647600	52665850	14	15300	1.2
chr10	42996175	43021625	13	22800	0.705882352941177
chr13	113067425	113079275	13	9225	0.96
chr19	21982175	22002800	13	17625	1.04
chr19	38156575	38171375	13	11800	0.972972972972973
chr1	40918875	40942100	12	20000	0.56
chr4	168496600	168504625	12	5725	0.928571428571429
chr5	178129875	178148875	12	16000	0.833333333333333
chrX	101312650	101321125	12	5925	0.96
chr11	50707775	50772550	11	61575	0.15527950310559
chr19	9861150	9872000	11	8900	0.693877551020408
chr19	11972100	11984000	11	10100	0.541176470588235
chr19	35238825	35257025	11	15800	0.375757575757576
chr20	26199775	26214400	11	13125	0.666666666666667
chr4	3619450	3636100	11	13725	0.551724137931034
chr6	58745300	58770350	11	23675	0.368421052631579
chr7	46499675	46515175	11	13250	0.615384615384615
chr7	62826625	62839450	11	11600	0.37037037037037
chr8	186300	206900	11	17300	0.621468926553672
chr9	44871050	44883250	11	10125	0.641025641025641
chr9	99511225	99535275	11	21500	0.771428571428571
chr9	115744300	115769025	11	22425	0.444444444444444
chr9	138536150	138547475	11	9600	0.530612244897959
chr9	141006525	141020750	11	11800	0.8
chr10	135407975	135435750	10	24925	0.314285714285714
chr14	107272800	107288700	10	14300	0.346666666666667
chr19	12121625	12140675	10	17450	0.344827586206897
chr19	58043700	58061725	10	16450	0.4375
chr2	216071800	216080300	10	6850	0.444444444444444
chr1	240141175	240150200	9	8075	0.25531914893617
chr12	70545725	70553925	9	6975	0.444444444444444
chr17	16519825	16530250	9	9100	0.41025641025641
chr19	21551950	21573825	9	19775	0.470588235294118
chr20	54886175	54892125	9	4750	0.523809523809524
chr5	40085950	40095675	9	8250	0.444444444444444
chr6	117943375	117951825	9	7550	0.315789473684211
chr7	152099150	152113400	9	12900	0.260869565217391
chrX	67108625	67117625	9	7975	0.5
chr17	21035900	21042825	8	6150	0.204081632653061
chr19	44462075	44482525	8	19625	0.285714285714286
chr5	44792425	44799550	8	6500	0.326530612244898
chr5	179676875	179694200	8	16525	0.125874125874126
chr6	62022975	62029825	8	5850	0.36734693877551
chr12	31999025	32006150	7	6225	0.273504273504274
chr12	57274650	57281525	7	5925	0.272727272727273
chr17	4990625	5000725	7	9475	0.246913580246914
chr18	49157225	49164200	7	6200	0.238095238095238
chr19	12629825	12648800	7	17425	0.176470588235294
chr2	113617200	113624425	7	6325	0.273972602739726
chr4	33592125	33602050	7	9000	0.253968253968254
chr6	137499900	137513800	7	12900	0.259259259259259
chrX	80544425	80551850	7	6175	0.267716535433071
chr12	47248525	47254625	6	5675	0.164383561643836
chr12	127317200	127323275	6	5700	0.148148148148148
chr18	4058725	4067300	6	7975	0.121212121212121
chr18	77649225	77661075	6	11150	0.1375
chr21	24096800	24104750	6	7325	0.148148148148148
chr4	72724075	72732600	6	8000	0.153846153846154
chr6	66917425	66924850	6	6950	0.126984126984127
chr6	140505925	140517050	6	10475	0.162162162162162
chr7	53404700	53412100	6	6925	0.0975609756097561
chr7	120531850	120537025	6	4825	0.144578313253012
chr19	58074200	58089625	5	14900	0.0571428571428571
chr19	58756875	58780800	5	23175	0.0726072607260726
chr2	95876225	95890775	5	14000	0.08
chrX	134416175	134424100	5	7550	0.0809248554913295
