# Supplementary material for: Large organized chromatin lysine domains help distinguish primitive from differentiated cell populations
Source: Nat Commun. 2021 Jan 21;12:499. doi: 10.1038/s41467-020-20830-9 (PMC7820432; doi:10.1038/s41467-020-20830-9)
Supplement: Supplementary file 3 — Supplementary Software [file 41467_2020_20830_MOESM3_ESM.zip › E002-H3K27ac_LOCKS.bed]

chr1	713725	1610350	61	40275	233.422222222222
chr1	8021075	8923750	61	37100	196.777777777778
chr1	9473050	10693075	61	33950	248
chr1	25870150	26948550	61	42425	257.888888888889
chr1	27018650	27732050	61	48300	182.571428571429
chr1	27732100	28285775	61	35375	121.027027027027
chr1	31158550	32801750	61	41850	253.581395348837
chr1	35733925	36930650	61	46725	192.6
chr1	43123675	44126175	61	37525	242.714285714286
chr1	112936925	113933550	61	41750	237.555555555556
chr1	150459475	151319850	61	55450	254.821428571429
chr1	154785950	155738800	61	52650	252.648648648649
chr1	203444475	204529775	61	36325	218.421052631579
chr1	225566975	226636550	61	40475	242.258064516129
chr10	28719925	30044525	61	35700	249.714285714286
chr10	74358700	75838675	61	50150	201.461538461538
chr10	103815175	104677775	61	44375	197.891891891892
chr11	206775	845425	61	46025	87.3
chr11	46542675	47664125	61	45025	209.304347826087
chr11	62193800	62629050	61	56500	105.125
chr11	63216000	63993675	61	39700	160.808988764045
chr11	64780775	65383575	61	64175	163
chr11	65383650	66140250	61	43225	237.5
chr11	66176150	67071250	61	38150	228.9
chr12	6166925	6960400	61	56325	118.337662337662
chr12	11757300	12879100	61	38850	243.085714285714
chr12	48994400	50092575	61	39475	124.444444444444
chr12	53297000	53894525	61	48800	83.978947368421
chr12	56101300	56694150	61	53350	117.304347826087
chr12	120426150	121131800	61	42500	208.384615384615
chr12	121131900	122237550	61	37650	229.313432835821
chr13	99460325	100633950	61	40375	224.8
chr14	22979500	23720875	61	40075	219.049180327869
chr14	68507275	69437125	61	38150	201.526315789474
chr15	39387350	40862125	61	39875	196.652631578947
chr15	64910325	65707675	61	46300	110.558139534884
chr15	74214750	75316550	61	35075	180.64
chr16	103025	770475	61	34175	143.636363636364
chr16	1358650	2212075	61	38825	224.731707317073
chr16	2219775	3137250	61	41900	145.368421052632
chr16	4166775	4987050	61	41000	239
chr16	30537525	31147000	61	44575	60.6382978723404
chr16	66415875	67694175	61	35800	182.536585365854
chr17	550800	1392300	61	33150	159.8125
chr17	1394225	2305450	61	39075	260
chr17	4004300	4979275	61	42750	180.473684210526
chr17	6655900	7388700	61	44825	217.891891891892
chr17	17343550	18316650	61	39950	212.64
chr17	26879375	27621900	61	54200	203.090909090909
chr17	38080325	38975300	61	40450	152.47191011236
chr17	39822475	40715125	61	43975	200.55
chr17	40718225	41614475	61	45475	208.941176470588
chr17	41621650	42621750	61	39250	256.5
chr17	48124625	49031900	61	32775	191.904761904762
chr17	72868725	73630000	61	38850	110.4
chr17	74260575	75362850	61	35450	233.483870967742
chr17	79197225	79936175	61	47625	260.352941176471
chr19	753000	1256050	61	47950	134.066666666667
chr19	1812450	2525650	61	42625	247.75
chr19	3868700	4878775	61	39225	247.846153846154
chr19	10197050	11202875	61	41350	206.486486486486
chr19	11450050	12662400	61	28950	148.714285714286
chr19	17072000	17830475	61	35250	235.04
chr19	17941175	18704625	61	41300	168
chr19	18942750	20349300	61	38600	231.052631578947
chr19	40314925	41681350	61	42575	252
chr19	45873325	46386075	61	40025	136
chr19	46386225	47634925	61	43500	228.947368421053
chr19	48568125	49255875	61	34000	151.25
chr19	52310025	53466875	61	39275	257.142857142857
chr19	57702475	58791175	61	38175	101.947368421053
chr2	63973425	65058975	61	45050	209
chr2	201513075	203221250	61	49500	214.114285714286
chr2	207872150	209132200	61	45275	222.190476190476
chr20	30449125	31563100	61	35350	250.944444444444
chr20	34823875	35948700	61	41025	202
chr22	35958150	36836350	61	39875	258.275862068966
chr22	37897425	38669425	61	38425	133.194444444444
chr22	38886175	39825400	61	40250	201.767441860465
chr22	40874850	41959525	61	44700	251.3125
chr3	48075700	49132475	61	48875	157.6875
chr3	49314600	50337725	61	42625	200.571428571429
chr3	128833575	129420100	61	37725	99.28
chr5	140699875	141588600	61	38150	204.692307692308
chr5	148724475	149916550	61	36000	256.041666666667
chr6	2726375	3210100	61	43475	89.3846153846154
chr6	25899000	26537700	61	90250	157.5625
chr6	31038200	31805250	61	49525	240.5
chr6	42677900	43613100	61	47250	174.76
chr7	99437025	100293975	61	40300	206.666666666667
chr7	100302625	101034300	61	38950	214.954545454545
chr8	21776100	23177275	61	36875	260.37037037037
chr8	37533000	38484200	61	48000	231.833333333333
chr9	130115925	130844675	61	31875	185
chr9	131397225	132099650	61	41200	206.325581395349
chr9	133886675	134572975	61	33550	218.428571428571
chr9	138779650	139760800	61	36275	223.41935483871
chrX	48331450	49166900	61	40450	97.5384615384615
chrX	152864950	153715450	61	41275	248.826666666667
chr11	9142325	10131675	60	48650	230.625
chr1	39192925	40205075	59	45625	230.25
chr1	109102200	110578175	59	40975	202.357142857143
chr12	57399650	58336025	59	44300	222.0625
chr5	175788100	177034975	59	44950	188.8
chr19	55517000	56187350	58	37600	199.5
chr8	8084875	9128175	58	36400	241.111111111111
chr2	60983350	62754100	57	38000	239.739130434783
chr20	52196200	52908275	57	40375	165.494252873563
chr12	124870150	125550475	56	34025	216.928571428571
chr15	40886150	42120750	56	35750	211.333333333333
chr17	42624875	43662925	56	38600	193.567567567568
chr19	42363350	42980375	56	31500	219.806451612903
chr19	49842400	50529550	56	43725	141.84
chrX	39472700	40036600	56	33725	219.777777777778
chr1	155803675	156308600	55	42800	132.736842105263
chr20	61809675	62711125	55	32425	224.651162790698
chr16	89160575	90088900	52	36125	200.47619047619
chr1	15834400	16702650	51	37525	162.428571428571
chr16	29606250	30134950	51	34975	188.8
chr1	205090600	205903525	50	39200	169.25
chr11	45826250	46478725	50	34025	135.636363636364
chr22	17565900	18633075	50	38600	195.913043478261
chr7	2144525	2913800	50	33550	217.478260869565
chr8	128747025	129122000	50	32250	153.575757575758
chr1	1981150	2574650	49	30200	203.384615384615
chr1	93416825	94375650	48	37425	205.733333333333
chr12	123210275	124197675	48	31900	195.846153846154
chr19	47660000	48353575	48	34025	189.44
chr2	220025025	220551375	48	26425	154.461538461538
chr2	232220525	232826925	48	43725	178.125
chr8	29594325	30422250	48	43425	162.75
chr17	73630250	74131400	47	28825	195.615384615385
chr19	13841525	14259400	47	28050	101.826086956522
chr6	27972725	28953300	47	28825	156.451612903226
chr6	30456875	30882575	47	42700	152.583333333333
chr2	85316425	85999275	46	35750	151.103448275862
chr20	48178600	48937900	46	26675	180.322580645161
chr5	141614525	142490900	46	32625	164.755555555556
chr7	130581375	131338325	46	36350	159.875
chr10	80673200	81206100	45	23425	184.272727272727
chr6	32806275	33422900	45	45275	184.56
chrX	2319475	2882900	45	27775	160.647058823529
chr1	54276925	55037625	44	27350	115
chr10	70087850	71152325	44	39800	181.142857142857
chr11	67084550	67573325	44	30100	150.716417910448
chr17	36757950	37124150	43	27425	176.210526315789
chr14	21439325	22026525	42	36825	168.947368421053
chr19	12662475	13076225	42	33200	81.3846153846154
chr22	31364250	32150875	42	32825	138.0625
chr5	133680950	134295250	42	33275	104.526315789474
chr1	6217525	6920725	41	27350	172.551724137931
chr1	149746200	150338675	41	43425	95.2340425531915
chr16	67694225	68366825	41	27725	170.342857142857
chr17	76123550	76418100	41	26175	151.52380952381
chr7	137402425	138146900	41	38025	134.636363636364
chr1	40343325	41575550	40	26150	175.51724137931
chr14	77238825	77587850	40	36975	166.636363636364
chr16	3147100	3787225	40	26125	155.3125
chr17	55333075	55742675	40	21175	92.125
chr3	32362800	32913375	40	33800	139.875
chr6	43878800	44356250	40	21600	117.41935483871
chr10	99051350	99523225	39	27975	138.666666666667
chr16	75114175	75683725	39	29725	141.333333333333
chr17	7461275	7835950	39	33300	137.205882352941
chr3	57529700	58045950	39	24100	170.857142857143
chr12	6960600	7343000	38	28875	139.584415584416
chr21	44153175	44597750	38	24125	162.32
chr3	186464125	187238275	38	30725	144.085106382979
chr11	118740625	119078125	37	34425	60.9772727272727
chr12	7846500	8299100	37	29025	151.166666666667
chr19	45004250	45755500	37	24125	160.947368421053
chr6	41862225	42585700	37	30325	129.885714285714
chr1	28523250	29310475	36	29950	127.3
chr15	75492700	76197075	36	27550	156.333333333333
chr15	90525925	90969075	36	23900	151.818181818182
chr17	8042375	8340300	36	29975	126.592592592593
chr3	51975300	52571475	36	23225	116.530120481928
chr6	36952450	37468025	36	29400	137.529411764706
chr8	145515300	145754700	36	18450	127.9
chr10	21568950	21824650	35	38175	151.448275862069
chr11	27234650	27762300	35	20150	130.378378378378
chr11	57194275	57636875	35	28150	149.777777777778
chr17	45898750	46322375	35	24875	104.916666666667
chr18	9334075	9918150	35	22075	120.285714285714
chr3	185216125	185656350	35	24875	98.3529411764706
chr7	22589000	22900300	35	20525	145.875
chr11	74854450	75375525	34	22175	140
chr14	23720950	24101175	34	24475	118.697674418605
chr16	56303325	57334250	34	20325	147.292929292929
chr18	52932225	53257575	34	19700	140.380952380952
chr19	41681575	41945875	34	26150	88.9090909090909
chr3	9772425	10436800	34	19725	147.55
chr5	123773900	124087450	34	30475	107.4
chr5	138852450	139126275	34	27325	103
chr1	81678925	82386175	33	24775	140.85
chr1	153499350	153767925	33	17925	98.25
chr1	156541975	156738400	33	33025	53.7142857142857
chr1	160001100	160381475	33	19675	132.3
chr1	160918600	161286125	33	26025	95.7260273972603
chr14	69443725	70234950	33	23825	130.174603174603
chr16	11587300	12010875	33	17375	124.95
chr20	10281650	10765600	33	22025	138.375
chr20	44386825	44718650	33	21100	117.942857142857
chr3	46976325	47952850	33	26575	137.509677419355
chr14	99696850	100150900	32	16900	137.2
chr17	55910250	56161950	32	23975	69.4285714285714
chr18	3180225	3666425	32	39325	103.563218390805
chr21	34588575	35166925	32	21275	137.7
chr11	63993775	64163900	31	21850	68.7692307692308
chr17	30228150	30847475	31	20100	103.277777777778
chr2	44170800	44697975	31	21975	135
chr5	118287575	118818875	31	19900	134
chr9	35489175	35845775	31	24350	83.0967741935484
chr9	127331425	127738075	31	28200	103.869565217391
chr10	88470575	88855675	30	25675	125.823529411765
chr13	110958875	111368775	30	19375	118.033898305085
chr17	79949450	80275375	30	16400	122.166666666667
chr4	16695575	17020025	30	17450	130.347826086957
chr4	185264675	185655825	30	19275	98
chr9	132539125	132976675	30	16575	120.125
chr11	95521900	96144575	29	21525	85.7066666666667
chr20	50383475	50809150	29	21325	113.764705882353
chr7	5446650	5732350	29	30475	90
chr9	132113275	132405000	29	21975	115.333333333333
chr1	164527450	164757325	28	16525	109.090909090909
chr11	118230375	118664075	28	21925	115.5
chr12	76270950	76495975	28	20975	44.7619047619048
chr15	99190225	99443925	28	24600	64.3571428571429
chr19	8185400	8516800	28	15600	96.5185185185185
chr3	112012450	112396125	28	21225	119.304347826087
chr6	27720750	27871025	28	39550	57.0344827586207
chr7	44448025	45152125	28	22575	96.962962962963
chrX	114795225	115004900	28	20950	104.190476190476
chr1	23857425	24345375	27	28075	108.571428571429
chr1	214366700	214777475	27	19500	95.1506849315068
chr1	235049075	235531350	27	20800	92.2641509433962
chr12	32253275	32720250	27	20350	115.333333333333
chr12	56694325	57146225	27	26075	91.3870967741936
chr13	48507350	49169850	27	21650	114.68
chr14	24505650	24769625	27	20075	102.260869565217
chr4	7805675	8112950	27	13175	114.375
chr4	113557600	113820425	27	33775	61.1764705882353
chr6	7041600	7421375	27	16200	96.4137931034483
chr7	148580325	148959900	27	20925	66.6666666666667
chr1	56901850	57045750	26	16775	81.0625
chr1	234445600	234908775	26	25425	101.658536585366
chr2	27255500	27713100	26	21375	102.56
chr21	46706575	46851225	26	15600	37.9245283018868
chr22	26791000	27085825	26	19500	95.5
chr5	179049225	179286400	26	16375	110.857142857143
chr6	56557500	56820675	26	15300	92.9090909090909
chr10	79560925	79801050	25	16425	79.1428571428571
chr10	121354650	121652925	25	16250	105.95
chr11	121069100	121379325	25	16175	88.3636363636364
chr19	38699850	38961725	25	11700	93.375
chr19	49298550	49503100	25	14675	106.7
chr19	58816175	59085475	25	22500	91.1111111111111
chr20	49341125	49639550	25	14800	104.136363636364
chr21	27090125	27543450	25	17350	97
chr3	189701050	189901075	25	13125	67.05
chr6	21587800	21773525	25	20025	101.181818181818
chr7	98922800	99236775	25	17925	93.0243902439024
chr1	145382400	145611450	24	14400	96.5
chr10	95032225	95256775	24	15900	62.9142857142857
chr12	93770075	94180050	24	21200	54.7466666666667
chr14	74100450	74552375	24	17575	102
chr17	61627000	61926550	24	18325	102.952380952381
chr18	60381775	60630875	24	16650	68.0833333333333
chr19	39832100	40030850	24	23125	66.0350877192982
chr5	34244325	34930900	24	24800	78.2840236686391
chr6	10518875	10748575	24	17050	94.8048780487805
chr8	145980050	146228825	24	18275	98.3076923076923
chr9	115982900	116397350	24	15025	88.0606060606061
chrX	40439700	40968075	24	23700	95.2571428571429
chrX	132399125	132809800	24	13475	101.581395348837
chr1	17734900	17915300	23	15775	84.6349206349206
chr1	21835950	22300025	23	13950	99.0188679245283
chr11	111589375	111958100	23	15800	76.5
chr17	57783700	57971050	23	20775	96.0625
chr19	9545725	9977025	23	15375	96.0235294117647
chr19	39086975	39226250	23	23625	45.5
chr20	30102225	30198875	23	18225	50.72
chr3	171816350	171927225	23	15675	74.7586206896552
chr5	146830975	146958200	23	14175	50.8474576271186
chr9	139965275	140215750	23	13375	73.9555555555555
chrX	16530725	16889800	23	19300	95.3939393939394
chr1	33098275	33359600	22	18000	86.6086956521739
chr12	54651375	54825750	22	19550	80.0740740740741
chr17	16117925	16349825	22	17775	55.0512820512821
chr17	37720100	37911200	22	17725	83.3
chr2	128051250	128644450	22	17250	86.1395348837209
chr2	219081325	219284200	22	14475	79.4285714285714
chr3	55519450	55733575	22	10825	93.2777777777778
chr8	141714775	142085650	22	12975	76.7042253521127
chr9	130856400	131171900	22	14575	71.2941176470588
chr1	44172325	44555375	21	14425	87
chr10	73975325	74182275	21	16925	69.6842105263158
chr14	75468950	75777425	21	16450	74.156862745098
chr15	26879050	27018875	21	11675	66.1666666666667
chr16	49622775	49901350	21	20300	60.9066666666667
chr17	75368250	75477000	21	22125	50.375
chr19	35961275	36249525	21	13625	88.9666666666667
chr19	43967225	44269875	21	13375	83.3157894736842
chr22	29278800	29451650	21	14725	81.8181818181818
chr3	42054600	42221025	21	13050	85.2
chr3	45483675	45744225	21	11975	90.1666666666667
chr4	87812875	87960900	21	20525	47.3142857142857
chr6	33678925	33808475	21	11475	76.75
chr7	65956150	66462400	21	19375	75.0666666666667
chr8	126231150	126479300	21	14250	87.85
chr1	53662100	53916150	20	17425	83.4042553191489
chr1	64179575	64310150	20	13900	76.4444444444444
chr1	224301425	224545500	20	13025	78.3225806451613
chr11	12695200	12888450	20	20450	72.7586206896552
chr14	20773750	20967950	20	13850	83.75
chr15	63333825	63570150	20	21900	65.6923076923077
chr15	67316300	67547575	20	15550	78.561797752809
chr2	37383300	37618350	20	16275	78.8292682926829
chr2	47142125	47304850	20	12025	67.36
chr2	74601525	74782500	20	14825	50
chr2	145188775	145353950	20	14075	56.0594059405941
chr2	206546600	206701350	20	10175	85.2238805970149
chr20	60925275	61002600	20	14600	32.5208333333333
chr6	74170825	74414275	20	17200	68.025641025641
chr7	83045050	83098375	20	11025	43.1724137931034
chr7	150723600	150823100	20	11200	41.2173913043478
chrX	12957425	13302975	20	17975	85.52
chrX	13637825	13874250	20	8875	86.6
chr1	11792050	12139775	19	14900	63.0625
chr10	114787650	114929250	19	10775	71.0909090909091
chr11	100547325	100748450	19	11225	67.7674418604651
chr12	62860175	63124350	19	11650	75.1888111888112
chr13	51671550	51879825	19	16275	78.08
chr14	89759300	89835650	19	11500	53.5744680851064
chr16	68676575	68827550	19	11950	78.2903225806452
chr16	85548825	85660300	19	15775	41.1428571428571
chr17	46969225	47133125	19	20200	69.4
chr18	11765850	11995475	19	13825	75.5094339622642
chr18	46455550	46525375	19	11825	29.6785714285714
chr19	15306675	15544075	19	10550	63.7777777777778
chr19	36486100	36739000	19	12925	57.3076923076923
chr2	238499075	238642775	19	12800	82.1034482758621
chr1	44950125	45140675	18	9050	77.8787878787879
chr1	95089425	95221625	18	10525	75.7142857142857
chr10	3817825	3998175	18	14600	60.1052631578947
chr12	46614175	46888925	18	18150	59.7307692307692
chr13	41223000	41257025	18	12850	7.88461538461539
chr13	100702575	100897050	18	8875	77.9024390243902
chr15	91356950	91566150	18	13275	62.9387755102041
chr16	70284775	70588225	18	17225	59.6774193548387
chr17	26645600	26739750	18	9050	57.8297872340426
chr2	43310575	43478400	18	18925	54.3373493975904
chr2	70298225	70556650	18	21675	58.972972972973
chr7	150014650	150103950	18	19125	47.64
chr8	103874425	104033750	18	15025	34.4177215189873
chr9	34988700	35117425	18	16475	47.8461538461538
chrX	102469550	102702000	18	11400	74.0952380952381
chr1	38397050	38539650	17	10500	61.4181818181818
chr1	114446850	114619550	17	17150	45.4054054054054
chr10	112247325	112428525	17	9775	64.3764705882353
chr15	85113325	85362575	17	12625	53.0588235294118
chr15	93347350	93461275	17	22025	23.1463414634146
chr16	69105650	69222100	17	9850	67.7333333333333
chr19	5580325	5905275	17	13050	54.6666666666667
chr19	34625100	34856750	17	11950	58.4166666666667
chr2	25430300	25538475	17	8475	47.2142857142857
chr2	27805950	28022825	17	10800	52.5
chr20	45903075	46012800	17	28625	46.4
chr3	61649475	61694650	17	9425	30.875
chr3	193848775	194033300	17	13675	56
chr6	15206625	15269750	17	16750	69.6842105263158
chr7	105161800	105338750	17	12550	58.6713286713287
chr1	45956300	46270125	16	12025	67.2773109243697
chr1	153854675	153965550	16	16150	55.1228070175439
chr1	228269825	228401350	16	9725	59
chr10	55222675	55360925	16	15675	31.8981481481481
chr11	116943475	117104150	16	12100	33.1775700934579
chr12	14409750	14571050	16	12900	64
chr12	31359200	31675800	16	18600	63.2517006802721
chr12	109023900	109126475	16	11175	39.5384615384615
chr14	53130400	53343875	16	9425	67.1830985915493
chr14	103984375	104181775	16	11650	61.5818181818182
chr16	30345750	30457625	16	12125	34
chr17	19265425	19411500	16	13125	57.622641509434
chr17	20896525	21189750	16	14525	66.8139534883721
chr19	54605675	54713925	16	13775	45.8333333333333
chr2	175613950	175738350	16	9800	66.8
chr22	38679350	38795625	16	13025	52.9108910891089
chr3	134027500	134126275	16	11250	37.2307692307692
chr3	197438800	197687800	16	13175	42.4615384615385
chr5	150998975	151152775	16	11925	63.2
chr6	131602725	131666550	16	10050	43.4054054054054
chr7	1543375	1617275	16	9275	64.9677419354839
chr8	91581050	91699025	16	11400	64.9041095890411
chrX	10476125	10603250	16	9575	63.4634146341463
chr1	64935475	65038400	15	11450	44.6181818181818
chr1	209530500	209623225	15	8625	61.1764705882353
chr1	213079500	213225050	15	11800	60.2857142857143
chr10	33239275	33295150	15	11275	35.8139534883721
chr10	64959300	65432450	15	16725	60.6848249027237
chr10	72129050	72238925	15	7525	56.9230769230769
chr10	96981325	97069075	15	8775	55.5384615384615
chr11	2913475	3085800	15	7675	47.9166666666667
chr11	57007900	57103750	15	8375	54.125
chr11	64609450	64692100	15	9450	40.0547945205479
chr12	52208325	52260325	15	6300	26
chr12	66134800	66320850	15	11375	60.5833333333333
chr13	56138325	56248950	15	9500	63.8333333333333
chr15	60287250	60337025	15	7150	38.8363636363636
chr16	53064975	53165900	15	13700	23.9375
chr16	57768575	57897550	15	7725	61.92
chr20	270625	443150	15	12975	63.8181818181818
chr3	53267100	53322475	15	10925	19.6129032258065
chr3	58418875	58567125	15	8900	58.8372093023256
chr3	65864700	66025525	15	12275	43.0985915492958
chr5	79430650	79501550	15	11675	45.15
chr6	32082025	32223775	15	12550	52.7045454545455
chr6	138805875	138916200	15	11550	52.5365853658537
chr7	140147425	140397500	15	13600	60.0540540540541
chr9	6645925	6788725	15	11375	37.9090909090909
chrX	102840475	103023050	15	10125	58.1666666666667
chr10	43832175	43954325	14	13900	43.3333333333333
chr11	10271725	10388225	14	14775	40.2588235294118
chr11	20009750	20087725	14	11900	22.3492063492063
chr11	44747950	44885325	14	9675	54.4571428571429
chr11	119177700	119250000	14	7475	46.32
chr12	111840925	111884500	14	9375	24.5714285714286
chr14	65106500	65193275	14	7850	34.4094488188976
chr14	102975125	103096650	14	7425	40.8333333333333
chr16	88826025	88924100	14	7250	55.9230769230769
chr5	14115050	14179475	14	7450	36.3793103448276
chr5	154062125	154162425	14	7975	57.0222222222222
chr5	159687475	159740150	14	5750	43.8125
chr6	3227050	3361050	14	11350	56
chr7	75920450	76023175	14	10100	31.7058823529412
chr7	121512500	121601525	14	10625	33.2666666666667
chr8	145008500	145065125	14	11450	52.2352941176471
chr1	45768850	45826650	13	8975	16.2105263157895
chr1	117367450	117453600	13	8550	50.2127659574468
chr1	173398600	173477200	13	9100	26.2033898305085
chr1	229163000	229407625	13	11850	44.1666666666667
chr10	45454500	45497075	13	6550	23.4666666666667
chr11	8692175	8743425	13	13225	24.1818181818182
chr11	36023550	36172050	13	8775	48.8813559322034
chr11	69452650	69519325	13	9975	51.2307692307692
chr12	19534400	19668575	13	9050	45.1752577319588
chr14	59091650	59131125	13	5000	33.3488372093023
chr15	57674850	57788875	13	7750	47.6603773584906
chr17	36571175	36621825	13	9500	19.6
chr18	25625125	25695700	13	8425	43.2777777777778
chr19	1354200	1490700	13	8875	38
chr19	51842225	51912400	13	6525	45.2
chr20	34203550	34361675	13	9725	52.4193548387097
chr4	87353525	87405775	13	10625	32.8181818181818
chr4	88739950	88929525	13	12825	48.75
chr5	42992375	43122575	13	10375	43.5652173913044
chr5	116095650	116203250	13	17100	31.873417721519
chr5	124244975	124342550	13	9350	37.5714285714286
chr5	177539975	177660250	13	13525	50.3414634146341
chr6	35435750	35466250	13	9050	13.4545454545455
chr8	26433975	26512875	13	11600	37.4074074074074
chr8	93106925	93163650	13	7075	47.4074074074074
chr9	38007850	38069850	13	11475	28.9411764705882
chr9	74360775	74408675	13	7000	32.9
chrX	16178550	16245850	13	10325	22.1052631578947
chrX	73468525	73563750	13	10900	40.3548387096774
chr1	8923975	8976125	12	8875	26.0833333333333
chr1	200299625	200385750	12	14325	15.4939759036145
chr12	2903600	3032000	12	8100	31.0153846153846
chr13	36870775	36920950	12	11725	33
chr14	54409525	54449925	12	5475	40.8181818181818
chr16	70726750	70794700	12	5300	39.7272727272727
chr17	63512300	63591125	12	8000	27.55
chr2	97481350	97573375	12	9025	28.1176470588235
chr2	171535250	171627950	12	9950	43.7647058823529
chr20	3748075	3871600	12	9975	32.3255813953488
chr20	30266150	30327675	12	10500	44.0833333333333
chr22	36850750	36926225	12	6425	35.0714285714286
chr3	16698525	16740300	12	12000	12
chr3	42622825	42696400	12	9625	34.0571428571429
chr3	171101525	171179225	12	7450	39.76
chr4	93353700	93385650	12	7800	37.7142857142857
chr4	154125575	154190525	12	9600	29.2452830188679
chr4	154386900	154457850	12	6725	41.6
chr4	165719825	165802500	12	10100	46.64
chr5	126080950	126183625	12	6875	43.0112359550562
chr5	147240325	147262650	12	8875	9.46341463414634
chr6	29589825	29645125	12	11300	14.6046511627907
chr6	34191325	34217300	12	10325	5.95061728395062
chr6	126021600	126112650	12	10125	43.5094339622642
chr6	159270750	159343875	12	10100	25.6
chr7	129464550	129519725	12	5625	41.3666666666667
chr8	72582025	72662100	12	10025	23.1965811965812
chr8	144623075	144718850	12	7100	36.2622950819672
chr9	109621975	109697250	12	12075	29.6065573770492
chr9	136201475	136344200	12	8975	42.6753246753247
chrX	73071325	73199600	12	9875	40.08
chr1	95328675	95402450	11	6925	34.1
chr1	156426125	156475575	11	9400	18.5901639344262
chr1	232245975	232279525	11	7025	23.9375
chr11	7593200	7627450	11	4825	18.027027027027
chr12	14862425	14957050	11	9900	32.9090909090909
chr12	109178325	109251100	11	9325	25.030303030303
chr12	109490425	109549375	11	5725	24.5263157894737
chr12	118490125	118575000	11	10025	37.7777777777778
chr13	30969150	31052100	11	6250	31.9649122807018
chr14	57353725	57386725	11	5725	32
chr14	61933225	62029400	11	6600	34.551724137931
chr15	66762625	66808800	11	9175	32.6666666666667
chr15	70373775	70404425	11	6650	34.0909090909091
chr19	6735425	6767450	11	9675	15.7627118644068
chr19	50817525	50888300	11	6625	28.9166666666667
chr2	26465450	26570175	11	7750	36.5411764705882
chr2	36582350	36604425	11	6275	8.02439024390244
chr2	178069475	178197975	11	9400	41.4728682170543
chr22	46397650	46467625	11	5375	34.9230769230769
chr3	30647600	30737150	11	6100	39.0714285714286
chr4	6942475	7009775	11	6800	31.24
chr4	15655350	15697500	11	8900	31.0740740740741
chr4	169724650	169770650	11	5775	32.1142857142857
chr4	187111600	187188525	11	9975	37.6730769230769
chr4	187590475	187648400	11	9175	28.4210526315789
chr5	16702275	16754875	11	11775	31.1818181818182
chr6	34982325	35036600	11	8100	17.816091954023
chr6	90347750	90402775	11	10550	21.1034482758621
chr6	160643350	160675775	11	5600	23.1818181818182
chr7	20815575	20866450	11	6900	29.5384615384615
chr7	23503800	23637850	11	14925	42.9256198347107
chr7	42250325	42278875	11	8375	16.2424242424242
chr7	83736850	83779950	11	4575	27.6551724137931
chr7	143058975	143108625	11	7575	34.5806451612903
chr7	158607575	158656250	11	7075	37.3571428571429
chr8	1693725	1778100	11	9350	29.1951219512195
chr8	98768850	98798525	11	7375	36.3448275862069
chr8	104636025	104689750	11	7300	31.1020408163265
chrX	21922950	21965875	11	5325	32
chrX	91354575	91366450	11	4750	6.55555555555556
chrX	113172975	113284950	11	7325	36.5230769230769
chrX	136631875	136659700	11	11000	11.675
chr1	17215325	17253650	10	5875	27.3
chr1	45187525	45286225	10	10875	23.1428571428571
chr1	86041975	86095250	10	8900	26.3225806451613
chr1	90369625	90398550	10	7800	17.6086956521739
chr1	146976125	147072800	10	8175	30.8222222222222
chr1	226841175	226926900	10	6550	28
chr10	126837625	126851500	10	11150	1.75510204081633
chr11	910450	952675	10	4500	29.5454545454545
chr11	8831525	8893325	10	7350	31.2380952380952
chr11	14356450	14380700	10	5450	30.1714285714286
chr11	123037100	123089300	10	4850	33.76
chr12	106477375	106534175	10	8150	27.047619047619
chr14	77769875	77843750	10	6425	25.7565217391304
chr14	96413250	96460850	10	5450	28.4864864864865
chr14	105132000	105162275	10	7725	16
chr14	105931600	105958050	10	3575	20.6428571428571
chr16	11406650	11439825	10	7475	15.8947368421053
chr16	23550400	23706175	10	8525	35.3414634146341
chr18	4085425	4158000	10	6700	35.4285714285714
chr19	488450	574950	10	9275	32.4255319148936
chr19	1257875	1276525	10	10500	5.44
chr19	5112425	5132375	10	4800	37.3333333333333
chr19	7967800	8009275	10	4150	36.7272727272727
chr19	14606350	14682925	10	6575	26.4722222222222
chr19	35693450	35760575	10	6500	35.7872340425532
chr2	8011450	8040125	10	5725	34.4210526315789
chr2	37881225	37916225	10	6675	30.258064516129
chr2	188375675	188431950	10	4825	37.8048780487805
chr2	235860125	235915250	10	8825	20.6666666666667
chr20	43150025	43160875	10	3725	16.1739130434783
chr20	47803625	47911225	10	15475	34.7142857142857
chr22	25348225	25403075	10	6225	27.5384615384615
chr22	29132025	29197250	10	7400	21.4042553191489
chr3	46586975	46641850	10	10425	28.4137931034483
chr3	141085675	141131950	10	7050	27.72
chr3	187437825	187468400	10	7200	28.24
chr3	192596775	192636325	10	5100	34.4705882352941
chr4	123688450	123750300	10	10425	16
chr4	140074125	140110600	10	8800	15.551724137931
chr5	98087925	98132700	10	6675	24.0285714285714
chr5	140018500	140090775	10	5950	27.6756756756757
chr5	167722725	167773525	10	4850	30.6896551724138
chr6	659325	711450	10	7425	34.5581395348837
chr6	35686475	35732300	10	8625	21.5
chr6	167637125	167661600	10	8575	13.0769230769231
chr7	7215850	7277800	10	8950	23.0819672131148
chr8	144897000	144922800	10	5775	22.88
chr9	112857175	112894300	10	5225	25
chr9	128411375	128469950	10	9100	25.1
chrX	15771225	15929425	10	8850	36.7906976744186
chr1	21635500	21661250	9	5600	18.3636363636364
chr1	25031000	25073525	9	6775	15.6989247311828
chr1	29483125	29529325	9	8325	27.5348837209302
chr1	33592425	33629775	9	4325	26.0526315789474
chr1	33803700	33830825	9	7650	18.5555555555556
chr1	157963200	157990900	9	8075	8.24242424242424
chr1	178221975	178253750	9	9575	15.6176470588235
chr1	232673675	232715250	9	6250	30.44
chr1	244485875	244526125	9	6850	17.4814814814815
chr10	17241200	17273300	9	9000	16.6808510638298
chr10	123922275	123943425	9	6000	10.6
chr11	61099750	61214275	9	6975	28.88
chr11	94374075	94395725	9	8125	9.17073170731707
chr11	113718450	113755175	9	7350	16.5454545454545
chr13	35473475	35525800	9	5750	32.7142857142857
chr14	21026750	21052250	9	4225	26.6530612244898
chr14	50051050	50160275	9	9575	31.3984962406015
chr14	71108400	71132725	9	4275	24.8965517241379
chr16	19849000	19896125	9	8500	23.622641509434
chr16	77996825	78029200	9	9875	16.8571428571429
chr18	71948025	71959950	9	4000	27.2222222222222
chr19	1566275	1653475	9	7725	28.8760330578512
chr19	54147650	54172825	9	3850	24.5490196078431
chr19	54333950	54382625	9	7575	24.0689655172414
chr19	56630400	56664975	9	4500	32.1714285714286
chr2	45005400	45032975	9	4600	10.3333333333333
chr20	12729350	12742250	9	4000	15.5
chr20	17511550	17593250	9	8050	23.8157894736842
chr22	23862775	23881075	9	6800	19.5897435897436
chr22	40552275	40612250	9	8800	25.3650793650794
chr3	39188225	39222250	9	8650	31.1724137931034
chr3	56145325	56166475	9	4050	20.2222222222222
chr3	90118625	90134900	9	4875	30.1538461538462
chr3	181424875	181448750	9	12325	11
chr3	194839500	194881625	9	5575	20.017094017094
chr4	38664600	38676675	9	6800	3.1
chr4	93192025	93227550	9	6725	16.5619834710744
chr4	111535100	111543850	9	5450	3.73913043478261
chr4	124299050	124365825	9	9700	17.8532110091743
chr4	175296900	175325650	9	4900	19.65625
chr5	89824525	89859525	9	4550	27.75
chr5	93689775	93699400	9	7025	1.81132075471698
chr5	123569650	123645875	9	7275	31.5333333333333
chr5	138609100	138678675	9	8700	31.1764705882353
chr5	159545575	159615800	9	7425	29.7941176470588
chr5	173314625	173397325	9	8100	25.421686746988
chr5	179496850	179517525	9	5100	10.0666666666667
chr5	179756075	179780125	9	6625	27.6666666666667
chr5	180649075	180695125	9	10550	9.95555555555556
chr6	80235225	80285050	9	5825	27.8823529411765
chr6	109798850	109836125	9	4400	31.8461538461538
chr6	139633550	139717675	9	10800	30.7857142857143
chr6	158162750	158185625	9	3875	23.6
chr6	163817475	163840825	9	5375	25.2142857142857
chr7	74041600	74078875	9	7675	27.8227848101266
chr7	148012700	148038250	9	6875	9.83606557377049
chr7	151153725	151217725	9	6600	25.4933333333333
chr8	68862300	68897250	9	5625	25.9166666666667
chr9	76693225	76707100	9	4125	11.3793103448276
chr9	117110975	117160725	9	5125	24.1212121212121
chr9	123530325	123640025	9	7750	29.96875
chr9	126597150	126692925	9	7400	28
chr9	128508500	128522450	9	4275	11.7
chr1	12654950	12697075	8	7400	8.86274509803922
chr1	119868675	119884950	8	5225	13.4222222222222
chr1	160620925	160643025	8	6500	6.21052631578947
chr1	201682050	201722225	8	4725	22
chr1	218470600	218475450	8	2400	3.5
chr10	14449350	14471875	8	4075	22.9333333333333
chr10	91086500	91111675	8	5000	26.4864864864865
chr10	102105700	102134825	8	6600	18.9130434782609
chr10	118706525	118764750	8	4075	27.9411764705882
chr12	98884100	98911400	8	6900	11.6712328767123
chr12	112272675	112308150	8	5350	26.6315789473684
chr12	112522150	112564100	8	4050	24.72
chr13	93867800	93901925	8	7250	14.9259259259259
chr13	111522100	111568525	8	7150	27.4509803921569
chr14	34400425	34421100	8	4350	14.8888888888889
chr14	89882250	89910025	8	6225	15.469387755102
chr15	25091550	25107850	8	5275	22.5384615384615
chr15	89156100	89193175	8	4475	16.9142857142857
chr16	9763725	9775750	8	4100	6.83636363636364
chr16	14723175	14731925	8	6625	2.22222222222222
chr16	18800250	18816975	8	4300	14.2962962962963
chr16	27324875	27342575	8	4525	21
chr16	58034700	58062200	8	4225	16.6829268292683
chr16	87416425	87426825	8	4125	4.04255319148936
chr18	8608700	8629825	8	7375	11.125
chr18	45425275	45495450	8	6825	21.8153846153846
chr18	46064900	46075075	8	4000	4.06666666666667
chr18	51750050	51796925	8	5900	16.8484848484848
chr18	56513475	56535450	8	12375	3.96341463414634
chr2	38303075	38335675	8	6375	20.5294117647059
chr2	60775600	60783825	8	6650	0.785714285714286
chr2	121467000	121524100	8	10000	23.2558139534884
chr2	154388450	154400950	8	2750	24.1666666666667
chr2	189141375	189170425	8	9950	14.5263157894737
chr2	210162725	210170950	8	3900	4.47619047619048
chr20	33847850	33900800	8	8250	23.2087912087912
chr22	23560725	23586925	8	6025	19
chr22	42460950	42487450	8	4700	9.86842105263158
chr3	11623100	11685725	8	9675	22.7878787878788
chr3	14443475	14474525	8	5200	13.2075471698113
chr3	50340600	50396975	8	6825	16.6896551724138
chr3	71095925	71114950	8	5625	8.25
chr3	101394500	101410700	8	4325	21.1851851851852
chr3	124601350	124609625	8	5675	3
chr3	140789625	140814100	8	3850	27.1891891891892
chr3	162435950	162460250	8	4950	26.9166666666667
chr4	40623150	40675700	8	6400	20.2484472049689
chr4	57252950	57303875	8	6775	24.1935483870968
chr4	69182550	69276875	8	13725	25.6122448979592
chr4	79472550	79491000	8	3800	12.2666666666667
chr4	101906350	101954075	8	5325	27.6666666666667
chr4	116894000	116902850	8	4925	6.45454545454545
chr4	139894200	139949525	8	6325	24.695652173913
chr4	153847800	153873150	8	3375	25.5714285714286
chr5	107410300	107420050	8	4950	8.1
chr5	116274050	116284275	8	3450	11.7777777777778
chr5	147763025	147778850	8	3400	16.1176470588235
chr6	20866925	20882325	8	2825	17
chr6	27098800	27117125	8	10675	3
chr6	91188825	91213225	8	3800	21
chr6	144965000	144982800	8	6175	19.3513513513514
chr6	160113225	160212475	8	10700	19.980198019802
chr7	48124175	48130575	8	4425	1.35
chr7	70920675	70939775	8	12300	4.23076923076923
chr7	72148550	72160600	8	3825	14.875
chr7	73668225	73709125	8	3825	22.7058823529412
chr7	122070200	122090000	8	5050	14.8888888888889
chr8	60019775	60032325	8	5025	6.53846153846154
chr8	108498100	108509725	8	4575	6.64
chr9	37415200	37486525	8	8700	13.606936416185
chr9	90012525	90032050	8	5050	12.3529411764706
chrX	47415700	47442050	8	3700	24.0540540540541
chrX	93951350	93961775	8	4275	5.25
chrX	94338500	94351375	8	3275	16.3888888888889
chrX	133305800	133315900	8	6300	3.80392156862745
chr1	11724650	11752450	7	6775	13.5
chr1	62642450	62665650	7	8275	6.42105263157895
chr1	63759800	63788500	7	6125	11.6153846153846
chr1	154530375	154600825	7	7475	23.3333333333333
chr1	159870075	159895750	7	5625	18.1951219512195
chr1	169074700	169083550	7	4175	3.93103448275862
chr1	181047025	181075125	7	4625	21.7435897435897
chr1	204675925	204685050	7	3550	4.05405405405405
chr1	223888200	223914925	7	4250	11.75
chr1	243893600	243910900	7	4075	13.5172413793103
chr1	249119650	249168400	7	6150	18.3103448275862
chr10	13727975	13755675	7	4150	21.25
chr10	22008625	22047125	7	4550	23.1935483870968
chr10	53778950	53804050	7	5700	22
chr10	73596175	73621075	7	3975	12.3606557377049
chr10	76966825	76995425	7	8525	5.48888888888889
chr10	82213350	82237700	7	4175	20.6521739130435
chr10	97303525	97320975	7	2000	23
chr10	114708825	114720075	7	10350	0.337078651685393
chr10	133810600	133823175	7	2725	12
chr11	6624325	6640625	7	5825	5.29113924050633
chr11	61559075	61602825	7	8950	14.8928571428571
chr11	68080850	68122075	7	4100	16.3333333333333
chr11	76154825	76168450	7	6800	10
chr11	77159650	77191075	7	9625	17.9130434782609
chr11	93210475	93232750	7	3600	21.8536585365854
chr11	125364100	125387700	7	3050	17.5333333333333
chr12	1699425	1715700	7	2675	19.9024390243902
chr12	8834225	8851450	7	4150	16.3448275862069
chr12	59716425	59724475	7	3250	7.16666666666667
chr12	65059450	65086250	7	3525	13.4716981132075
chr12	79933050	79952000	7	5350	20.8965517241379
chr12	95593150	95612800	7	6825	14
chr12	104322550	104361025	7	6350	15.3228346456693
chr12	116576375	116600475	7	2950	19.3333333333333
chr13	31437050	31459400	7	4100	17.04
chr13	111854250	111871100	7	4200	8.85714285714286
chr13	114863850	114897375	7	4950	18.24
chr14	74768675	74828975	7	7925	17.4653465346535
chr14	100680250	100707300	7	6225	20.4444444444444
chr15	23027500	23045600	7	3025	14.8695652173913
chr15	35530550	35547625	7	3200	22.7272727272727
chr15	60666325	60691075	7	5850	17.7313432835821
chr15	69081825	69114050	7	7650	9.39325842696629
chr15	77914175	77926875	7	3225	15.9285714285714
chr15	89528600	89543150	7	7200	9.11111111111111
chr16	81659625	81686525	7	3700	22.2380952380952
chr17	58461600	58470750	7	5700	2.08163265306122
chr17	65713350	65749575	7	5250	21.2592592592593
chr17	72742875	72773175	7	4800	10.4727272727273
chr18	74202825	74208475	7	3700	1.70588235294118
chr19	3669650	3700075	7	4825	18.9333333333333
chr19	5951350	5978700	7	4075	16.3333333333333
chr19	38470450	38503825	7	4450	14.4390243902439
chr19	39321725	39357025	7	6300	19.0740740740741
chr2	8816625	8825925	7	6775	2.63636363636364
chr2	17719900	17739450	7	5175	14.1333333333333
chr2	42163975	42177150	7	5050	7.21212121212121
chr2	42771750	42797425	7	5675	21.2340425531915
chr2	55450575	55509975	7	7175	20.6417910447761
chr2	67547975	67559475	7	2575	19.741935483871
chr2	77312800	77321525	7	4325	7.74193548387097
chr2	173397700	173421700	7	7175	6.49079754601227
chr2	233284025	233290075	7	3450	1.92727272727273
chr2	239194050	239199700	7	3700	1.24444444444444
chr20	57452950	57470625	7	4950	8.1304347826087
chr21	40159725	40186975	7	7075	14.4210526315789
chr22	21983500	22020925	7	4125	22.9268292682927
chr22	22275475	22302075	7	3975	17.921568627451
chr22	35767625	35777400	7	3400	7.47619047619048
chr3	9393750	9445325	7	8100	18.6176470588235
chr3	27755200	27770700	7	3075	21.5454545454545
chr3	109054425	109076875	7	8325	18.0333333333333
chr3	115485000	115512350	7	4150	18
chr3	151986050	152026500	7	6300	19.5478260869565
chr3	156845900	156908750	7	6700	22.7843137254902
chr3	175540125	175555425	7	3525	16.4255319148936
chr3	183852175	183904525	7	8475	20.2432432432432
chr3	184031975	184063525	7	4175	20.6923076923077
chr4	13619700	13644050	7	3275	17.2222222222222
chr4	37978300	38004975	7	3625	21.063829787234
chr4	48694675	48705750	7	2500	10.2142857142857
chr4	65592775	65604900	7	6725	7.52
chr4	76627725	76650775	7	5575	22.9056603773585
chr4	77906475	77944375	7	5275	20.2222222222222
chr4	153764300	153781925	7	3975	11.7307692307692
chr4	160513900	160530350	7	4375	14.8
chr5	3100675	3124875	7	7050	9.92380952380952
chr5	14258675	14270400	7	4650	8.24242424242424
chr5	16889850	16901625	7	2250	18.4210526315789
chr5	25441950	25449675	7	5225	1.625
chr5	36590950	36619900	7	3550	21.8285714285714
chr5	52774350	52779350	7	4325	1
chr5	53293700	53318050	7	7950	6.08264462809917
chr5	71597325	71616625	7	4025	21.7948717948718
chr5	76085575	76116250	7	7325	14
chr5	140364950	140420825	7	7225	21.4418604651163
chr5	162863550	162936775	7	9325	17.8453038674033
chr6	12008500	12014050	7	4175	0.655737704918033
chr6	53394750	53413500	7	3950	17.469387755102
chr6	105388600	105418350	7	10875	20.3428571428571
chr6	107426750	107446650	7	6975	8.03921568627451
chr6	114741900	114752175	7	3250	8.09090909090909
chr6	134373425	134396150	7	3650	16.7755102040816
chr6	155569100	155594850	7	4475	12.7272727272727
chr6	167560200	167578375	7	3300	19.2
chr7	554825	560250	7	3175	2.75
chr7	14019575	14032400	7	7500	2.85393258426966
chr7	20158500	20168250	7	8875	0.327272727272727
chr7	23144800	23157400	7	5000	7.87301587301587
chr7	24432675	24445950	7	3850	4.63157894736842
chr7	43679400	43709825	7	5625	17.8461538461538
chr7	83823775	83837325	7	6575	8.10810810810811
chr7	125549475	125566575	7	2975	14.6666666666667
chr8	41908500	41912875	7	2525	2.31578947368421
chr8	49426400	49468725	7	3900	21.1739130434783
chr8	61588675	61593475	7	2800	3.5
chr8	70973675	70987700	7	4350	19.6428571428571
chr8	75896275	75917475	7	3875	15.76
chr8	145115775	145159825	7	5500	17.92
chr9	673650	708825	7	4375	21.6774193548387
chr9	72361175	72380450	7	5175	11.1460674157303
chr9	108049575	108061875	7	5250	14
chrX	192075	200700	7	2950	5.51612903225806
chrX	53110000	53123950	7	3375	12.2857142857143
chrX	68326900	68385275	7	5325	21.9607843137255
chrX	86933900	86944025	7	5550	7.85714285714286
chrX	88237250	88248800	7	6700	9.22222222222222
chrX	106804250	106809525	7	2250	4.625
chrX	110785750	110799725	7	4825	5.37142857142857
chrX	149734750	149744050	7	3000	10
chr1	9294225	9314025	6	3175	16.5853658536585
chr1	25558400	25580925	6	5350	9.55555555555556
chr1	35308600	35332050	6	3350	14.4090909090909
chr1	51425150	51444075	6	2825	17.2631578947368
chr1	65885275	65896000	6	3700	7.94285714285714
chr1	68297575	68306675	6	2450	9.91836734693878
chr1	158071600	158083425	6	3950	13.8461538461538
chr1	178309975	178314625	6	2500	2.06060606060606
chr1	195815025	195821200	6	4550	1.05
chr1	212779275	212785975	6	2175	9.55555555555556
chr1	223183900	223205825	6	7125	7.5
chr10	6131025	6151350	6	3500	9.59259259259259
chr10	18940075	18957650	6	5025	6.47887323943662
chr10	35926050	35931650	6	2275	6.23076923076923
chr10	72382450	72386875	6	3525	0.611111111111111
chr10	92564300	92574225	6	4150	8.38709677419355
chr10	93625675	93684475	6	7225	14.989010989011
chr10	105991775	106029425	6	4275	16.1714285714286
chr10	111762400	111773950	6	3750	6.06451612903226
chr10	123334300	123358600	6	6100	7.75342465753425
chr11	6324450	6345525	6	4750	9.79130434782609
chr11	19792675	19849150	6	7600	18.1463414634146
chr11	64527525	64577975	6	6750	15.1869918699187
chr11	67795275	67808450	6	3100	10.3333333333333
chr11	67887875	67896800	6	4150	4.63636363636364
chr11	99289550	99294875	6	4050	2.23529411764706
chr12	23906825	23921750	6	3800	18.1428571428571
chr12	31881275	31902750	6	4200	13.2183908045977
chr12	47473275	47480675	6	3200	4.94915254237288
chr12	48202500	48215375	6	8275	7
chr12	51610875	51646800	6	4250	17.4252873563218
chr12	95932250	95968750	6	9175	12.8923076923077
chr12	114710200	114724850	6	3375	12.5454545454545
chr12	132258175	132270300	6	2775	14.0833333333333
chr13	87838475	87844825	6	1925	13.0588235294118
chr13	110761625	110791300	6	3525	16.987012987013
chr13	114808825	114834600	6	3300	17.0804597701149
chr14	21241125	21250700	6	2700	15.2142857142857
chr14	35801125	35816875	6	1775	17.0833333333333
chr14	38658050	38667400	6	5600	4.72727272727273
chr14	42066375	42075200	6	2575	15.6470588235294
chr14	54827850	54834075	6	2800	7.9
chr14	57263250	57275750	6	3475	9
chr14	71173625	71180650	6	2750	16.8235294117647
chr15	33884850	33892725	6	2225	7
chr15	34501275	34532150	6	4425	12.9512195121951
chr15	37189400	37200075	6	2300	15.4
chr15	44083700	44093475	6	3825	6.42105263157895
chr15	63795150	63810575	6	3625	9.24675324675325
chr16	28833500	28891950	6	7225	12.8659793814433
chr16	51167525	51216625	6	9000	17.25
chr16	87902200	87909000	6	3775	2
chr17	25659525	25681275	6	3825	11.84
chr17	27911475	27925000	6	2600	11.8285714285714
chr17	33389925	33417225	6	4325	16.1298701298701
chr17	44256350	44272300	6	4550	9.01010101010101
chr17	78228350	78244750	6	4800	7.5
chr17	80817375	80848125	6	3825	16.0384615384615
chr18	23806000	23818150	6	3350	7.44444444444444
chr18	56295975	56314525	6	3850	17.7894736842105
chr19	11248300	11266475	6	4225	11.2405063291139
chr19	52191300	52208025	6	3725	12.1351351351351
chr2	16078350	16083475	6	4125	0.553191489361702
chr2	37189850	37194450	6	2950	2.9375
chr2	39584050	39594000	6	2825	11
chr2	47915725	47927250	6	4750	12.25
chr2	69388875	69406025	6	3850	15.5238095238095
chr2	76798925	76807550	6	2825	12.2105263157895
chr2	99058500	99071225	6	2550	14.695652173913
chr2	207665575	207677975	6	2000	16
chr2	211034400	211046750	6	3325	10.5365853658537
chr2	216972350	216980375	6	3025	5.16666666666667
chr2	224795300	224822775	6	4200	16.7142857142857
chr2	227342425	227349300	6	2400	8.51851851851852
chr2	231729050	231736125	6	5900	0.576271186440678
chr20	23330000	23343600	6	4600	10.8780487804878
chr20	32580275	32600675	6	3500	16.7123287671233
chr20	38896650	38908675	6	2900	10.9565217391304
chr20	43966000	43977475	6	7550	3.60975609756098
chr21	32529850	32534025	6	3300	0.689655172413793
chr21	37432025	37477775	6	6825	14.0135135135135
chr21	46286725	46294525	6	4500	3.48148148148148
chr22	18914225	18936200	6	3875	12.9767441860465
chr22	39898350	39930750	6	5725	11.3666666666667
chr22	50353575	50356850	6	2500	0.5
chr3	5018575	5029175	6	5775	6.91891891891892
chr3	5055950	5068725	6	3300	14.85
chr3	64326125	64331500	6	3825	3.5
chr3	65127850	65140200	6	3125	9.73076923076923
chr3	122693175	122706600	6	3250	12.8571428571429
chr3	146221275	146262825	6	7700	16.3125
chr3	155079875	155087725	6	4275	4.70588235294118
chr3	179419050	179437900	6	3050	15.4634146341463
chr3	184617075	184630100	6	5950	4.27722772277228
chr3	191612400	191647575	6	5150	16.7142857142857
chr3	195612350	195624400	6	3050	9.41463414634146
chr4	56041675	56053575	6	2800	16.3243243243243
chr4	77506925	77529425	6	4075	13.1276595744681
chr4	77610175	77626400	6	2650	13.7368421052632
chr4	109089400	109094950	6	2550	3.29166666666667
chr4	129434125	129450925	6	3250	9.93103448275862
chr4	138453025	138465375	6	4350	4.8
chr4	171030900	171038800	6	3400	4.49230769230769
chr4	174238650	174265450	6	3875	16.7878787878788
chr4	183457575	183482300	6	4350	12.3214285714286
chr5	18797000	18800225	6	2475	0.88
chr5	33439850	33474075	6	6900	13.7037037037037
chr5	81570100	81590750	6	4475	9.96610169491525
chr5	85936025	85941775	6	2575	4.36363636363636
chr5	106835225	106855825	6	3325	16.0714285714286
chr5	171402250	171437325	6	6100	11.0175438596491
chr5	180212200	180258925	6	6750	13.5344827586207
chr6	18387275	18401700	6	2600	16.4615384615385
chr6	36634225	36650475	6	3975	9.28767123287671
chr6	44622925	44636000	6	3500	13.4
chr6	75977250	76000825	6	3575	16.6785714285714
chr6	77267550	77273075	6	2900	6.08695652173913
chr6	86351275	86389550	6	9800	17.7636363636364
chr6	89434625	89441200	6	3175	3.52
chr6	121751425	121761525	6	7050	1.65217391304348
chr6	121939025	121947825	6	4075	4
chr6	138407500	138428975	6	4525	13.0588235294118
chr6	158447450	158463700	6	3000	15.9444444444444
chr7	6414125	6433475	6	3800	16.2424242424242
chr7	43174475	43181550	6	3050	3.88888888888889
chr7	51383500	51396075	6	4075	15.9487179487179
chr7	70159075	70169350	6	3625	4.23255813953488
chr7	73149425	73158300	6	3525	8.64285714285714
chr7	93268350	93276325	6	3025	5.71428571428571
chr7	98734950	98742250	6	3375	3.28767123287671
chr7	105412900	105417675	6	2600	2.81081081081081
chr7	121783225	121790275	6	5400	1.57894736842105
chr8	11561825	11568000	6	1650	10.7692307692308
chr8	11658475	11666375	6	3900	2.31884057971015
chr8	28558200	28571350	6	4700	7.0188679245283
chr8	40932025	40959025	6	5275	13.6885245901639
chr8	103800700	103823575	6	6300	13.6511627906977
chr8	132319525	132324850	6	3775	1.89473684210526
chr9	14313350	14323325	6	3775	7.89285714285714
chr9	33158725	33172425	6	3750	9.35294117647059
chr9	34637125	34652000	6	3025	14.5882352941176
chr9	37243750	37253125	6	2325	16.9677419354839
chr9	74524750	74537625	6	4900	10.7547169811321
chr9	74559650	74582875	6	4625	13.7222222222222
chr9	81007650	81021725	6	3075	17.8461538461538
chr9	85496125	85505400	6	3675	9.6875
chr9	118234450	118242500	6	3025	8.38095238095238
chr9	125666550	125704425	6	5900	11.4529914529915
chr9	140559175	140575600	6	6050	7.68888888888889
chrX	13952125	13963550	6	3925	4.92307692307692
chrX	45660275	45668025	6	2175	4.95
chrX	46404450	46412625	6	3200	6.25
chrX	93303800	93308375	6	3425	0.867924528301887
chrX	100645575	100673750	6	5250	10.7102803738318
chrX	136825325	136832400	6	4400	4.7027027027027
chrX	150066525	150072550	6	3650	8.11111111111111
chr1	9223650	9225575	5	1575	0.413793103448276
chr1	12771950	12777425	5	2050	3.18181818181818
chr1	15058725	15069550	5	3325	7.67123287671233
chr1	23694275	23700725	5	3075	8
chr1	37936850	37945325	5	4550	2.86274509803922
chr1	38890175	38896750	5	1950	12.6086956521739
chr1	48673525	48681775	5	3225	4.98507462686567
chr1	58062875	58071725	5	2500	9.48571428571429
chr1	65612950	65616725	5	2850	0.703703703703704
chr1	73445900	73454150	5	3675	8.78260869565217
chr1	149215300	149231050	5	2475	12.0512820512821
chr1	151482550	151488875	5	3825	1.375
chr1	151961325	151968025	5	3225	5.26829268292683
chr1	158968675	158976725	5	2900	8.55813953488372
chr1	200860000	200865225	5	3100	4.10526315789474
chr1	202535250	202559250	5	7275	5.04424778761062
chr1	222138000	222153225	5	2875	11.4146341463415
chr1	233424825	233431475	5	2700	3.38461538461538
chr1	238540300	238544700	5	3325	1.1219512195122
chr10	6836325	6845875	5	4075	3.90697674418605
chr10	10834125	10840425	5	2525	6.33333333333333
chr10	17712350	17716550	5	2150	4.38095238095238
chr10	20104200	20122575	5	4075	7.81818181818182
chr10	22913150	22920475	5	2025	6
chr10	97226750	97241475	5	3175	8.51282051282051
chr10	101672225	101691325	5	4700	10.975
chr10	106060200	106109975	5	8475	10.1792452830189
chr11	43941525	43949175	5	1900	8.53846153846154
chr11	60666575	60683575	5	4075	8.75
chr11	70228000	70246000	5	3425	11.2222222222222
chr11	71158675	71164675	5	2125	6.92307692307692
chr11	72446800	72463875	5	2950	10.2894736842105
chr11	88033675	88043875	5	3700	5.48717948717949
chr11	94465000	94471075	5	3275	1.79310344827586
chr11	102067625	102080875	5	4175	7.93258426966292
chr11	119597000	119600175	5	1475	3.71428571428571
chr11	134859450	134865750	5	4725	1.13513513513514
chr12	4378625	4386625	5	3400	4.06451612903226
chr12	8962475	8972475	5	2125	9.58974358974359
chr12	9043450	9068850	5	9000	11.3203883495146
chr12	9936000	9940575	5	1425	8
chr12	26265950	26279500	5	2800	12.3582089552239
chr12	30937800	30950075	5	5700	8.35294117647059
chr12	51006825	51015900	5	4300	4
chr12	51712975	51721250	5	2575	9.89473684210526
chr12	70288325	70292200	5	2800	1.16279069767442
chr12	102216225	102224575	5	1700	10.8571428571429
chr12	107153325	107169000	5	5825	3.91489361702128
chr12	114298600	114301575	5	2200	0.823529411764706
chr12	123008975	123012600	5	2675	1.2
chr12	132194975	132214250	5	5250	10.7058823529412
chr13	43446100	43451425	5	2500	3.48717948717949
chr13	50570225	50573950	5	3225	0.451612903225806
chr13	52157450	52164150	5	3500	3.80769230769231
chr13	52206800	52221075	5	4150	8.22727272727273
chr13	61145950	61159850	5	4375	9.89189189189189
chr13	68309700	68316350	5	2525	8.51612903225806
chr13	95359100	95363500	5	2700	2.125
chr13	98978575	98985425	5	3100	3.1264367816092
chr13	99127750	99145200	5	3875	8.60377358490566
chr13	114144375	114150300	5	3225	3.05263157894737
chr14	35866625	35875125	5	3600	7.2
chr14	50318775	50335450	5	4400	6.24
chr14	50453725	50470525	5	4050	9.875
chr14	60781875	60785050	5	2575	0.764705882352941
chr14	68399950	68408825	5	3050	7.48275862068965
chr14	75348150	75355600	5	2900	6.33333333333333
chr14	91879700	91884025	5	1375	7.90476190476191
chr15	31617725	31620850	5	2350	0.761904761904762
chr15	52549275	52555375	5	2825	4.12765957446809
chr15	58958650	58960800	5	1650	0.588235294117647
chr15	59640125	59665575	5	4200	12.6095238095238
chr15	65707750	65715800	5	4025	3.22077922077922
chr15	72519300	72530550	5	5375	6.67857142857143
chr15	82554600	82560250	5	1775	11.6363636363636
chr15	89082900	89090550	5	3150	7.42857142857143
chr15	90118175	90121500	5	1975	1.5
chr15	93604225	93616875	5	4475	5.49056603773585
chr15	101608150	101619750	5	6300	8.90322580645161
chr16	4987500	4998500	5	3375	5.73913043478261
chr16	8958325	8963625	5	3825	2.72727272727273
chr16	11036000	11043375	5	1300	10
chr16	19720000	19730500	5	3950	3.75438596491228
chr16	21529425	21533475	5	3125	1.78571428571429
chr16	26061850	26070250	5	2600	5.82978723404255
chr16	31463825	31471825	5	2900	4.97142857142857
chr16	51572350	51579875	5	3025	8.94736842105263
chr16	83835975	83876975	5	6725	11.8181818181818
chr16	84759325	84767025	5	3225	2.8695652173913
chr17	2770950	2779100	5	3775	5.56521739130435
chr17	5602725	5606750	5	1700	5.4
chr17	13653475	13656200	5	1575	1.74193548387097
chr17	33894675	33915700	5	4100	9.51282051282051
chr17	35651625	35658600	5	2450	6.45
chr17	35848150	35851550	5	2625	0.758620689655172
chr17	57406725	57409725	5	1325	2.6
chr17	63051575	63060925	5	3500	5.03703703703704
chr17	64529000	64546625	5	3350	8.27848101265823
chr17	71608500	71611575	5	2000	1.15555555555556
chr17	78800475	78807500	5	2350	6.54901960784314
chr18	8794225	8801900	5	3475	3
chr18	29522125	29530550	5	2875	7.6
chr18	33405950	33432800	5	6975	12.6229508196721
chr18	40320800	40326300	5	4700	0.628571428571429
chr18	43840200	43845750	5	2550	1.65625
chr18	72162775	72168625	5	2350	3.86046511627907
chr19	4909475	4911900	5	1625	1.21739130434783
chr19	13260650	13279175	5	11125	1.39577039274924
chr19	16682475	16699025	5	3000	12.7605633802817
chr19	20369625	20373125	5	2675	0.571428571428571
chr19	34285550	34289850	5	3975	0.2
chr19	37808300	37812725	5	1425	7.2
chr2	5830875	5838025	5	4075	2.1304347826087
chr2	70004000	70026125	5	2600	12.56
chr2	82231450	82240900	5	3350	8.56603773584906
chr2	85183825	85188075	5	3800	0.214285714285714
chr2	129395575	129403525	5	3700	5.63636363636364
chr2	131577350	131585700	5	1600	9.25
chr2	157188700	157199750	5	4700	3.90163934426229
chr2	161261975	161265200	5	2075	2.18181818181818
chr2	172171300	172184175	5	7900	2.49056603773585
chr2	173292375	173307550	5	3300	11.7777777777778
chr2	174982425	174990600	5	3325	4.12244897959184
chr2	188539425	188542925	5	2450	1.61111111111111
chr2	188893325	188900250	5	3925	4.25
chr2	189029350	189033425	5	1425	5.6
chr2	201170650	201184650	5	3825	10.5373134328358
chr2	201241425	201248550	5	4150	1.18181818181818
chr2	227655525	227666400	5	4000	4.7578947368421
chr2	235585125	235603175	5	3800	9.76470588235294
chr2	241758150	241760650	5	1425	1.58333333333333
chr20	11517050	11524725	5	3750	1.6989247311828
chr20	17941575	17952650	5	6350	9.5625
chr20	45312350	45319000	5	2100	5.89090909090909
chr20	49921350	49929450	5	3725	4.42857142857143
chr20	55500625	55507250	5	1850	4.45161290322581
chr21	22161075	22166550	5	2150	5.31428571428571
chr21	28215100	28224850	5	3475	7.75438596491228
chr22	19158500	19167025	5	3975	3.14285714285714
chr22	21335875	21369625	5	4350	11.515625
chr22	25084000	25092900	5	4150	4.57575757575758
chr22	34243125	34250125	5	3075	2.42105263157895
chr3	14162825	14167750	5	3125	1.66666666666667
chr3	14313350	14320225	5	2475	12.3076923076923
chr3	29322000	29327650	5	2650	4
chr3	49141500	49171425	5	4425	9.44715447154472
chr3	54667875	54677150	5	4050	7.81818181818182
chr3	57186200	57199350	5	4150	6.80597014925373
chr3	71348375	71355625	5	3400	4.58620689655172
chr3	76086775	76094650	5	7300	0.131578947368421
chr3	76111600	76120450	5	2875	9.34782608695652
chr3	85007525	85017975	5	2825	10.3478260869565
chr3	104156225	104164275	5	2750	9.12820512820513
chr3	106544475	106550375	5	5625	0.0882352941176471
chr3	138542600	138582925	5	7175	8
chr3	146063275	146066100	5	1625	3.4
chr3	148910800	148918025	5	4775	4.5
chr3	169482125	169491825	5	4125	6.52173913043478
chr3	170923475	170926100	5	2025	0.571428571428571
chr3	176037775	176047500	5	5600	4.38095238095238
chr4	1713025	1729700	5	4675	10.0975609756098
chr4	2862400	2870425	5	3750	7.02222222222222
chr4	9601900	9606300	5	1550	6.52631578947368
chr4	30718375	30722275	5	2700	1.3469387755102
chr4	52708600	52711450	5	2175	1.15384615384615
chr4	55997625	55999600	5	1300	0.947368421052632
chr4	59463200	59469700	5	2150	8.15384615384615
chr4	111104600	111120575	5	5975	10.0597014925373
chr4	130943975	130948725	5	2325	2.25
chr4	133412375	133418175	5	3850	1.07317073170732
chr4	135543875	135547425	5	2775	0.758620689655172
chr4	141013375	141017275	5	2400	1.36666666666667
chr4	146653350	146656525	5	2650	0.344827586206897
chr4	180086550	180092775	5	2700	4.66666666666667
chr5	7419700	7423175	5	2350	1.88235294117647
chr5	9829425	9835400	5	1800	5.79487179487179
chr5	12321725	12333500	5	6000	5.65333333333333
chr5	17217775	17225275	5	2500	7.06382978723404
chr5	58858275	58866350	5	3000	7.95833333333333
chr5	66254800	66259675	5	2050	5.6969696969697
chr5	73926375	73937775	5	3250	7.61538461538461
chr5	79541050	79554575	5	6325	3.92857142857143
chr5	82766375	82790650	5	7075	9.65217391304348
chr5	106312650	106321300	5	5750	2.02298850574713
chr5	112566700	112582850	5	3400	9.64705882352941
chr5	120032725	120043200	5	3900	4.51612903225806
chr5	137666700	137690675	5	5250	6.92715231788079
chr5	139926500	139944925	5	4425	6.44
chr5	142777350	142785500	5	4025	4.14492753623188
chr5	172185450	172205175	5	5725	5.85507246376812
chr6	14379425	14384725	5	4225	1.26666666666667
chr6	19836900	19839775	5	2150	1.17241379310345
chr6	31864600	31870525	5	2975	2.73684210526316
chr6	34097175	34107450	5	2925	8.03030303030303
chr6	38395150	38402725	5	2525	10.0606060606061
chr6	52282275	52289750	5	2575	6.48
chr6	89789050	89795525	5	4200	2.02898550724638
chr6	91378700	91387125	5	2875	10.5294117647059
chr6	98484025	98490525	5	5200	1.5
chr6	101325450	101341225	5	4325	10.9459459459459
chr6	108878600	108883900	5	3675	3.25925925925926
chr6	114175800	114180900	5	3375	2.35294117647059
chr6	119345150	119359575	5	3000	6.66666666666667
chr6	132271225	132275925	5	3425	1.77142857142857
chr6	133119175	133142375	5	5975	6.18390804597701
chr6	144064175	144070225	5	4400	0.933333333333333
chr6	151178075	151203650	5	3650	8.43809523809524
chr6	151772450	151777175	5	2950	2
chr6	155440675	155448825	5	2750	8.69767441860465
chr6	158402275	158411150	5	2325	9.03225806451613
chr6	167691750	167694350	5	1600	1
chr7	913300	917875	5	2000	2.7906976744186
chr7	7386325	7393425	5	3250	5.72727272727273
chr7	20058400	20067400	5	2125	9.72549019607843
chr7	27641300	27646575	5	4150	0.556962025316456
chr7	73241825	73256825	5	3525	12.3018867924528
chr7	81913725	81918425	5	2050	3.64102564102564
chr7	114561925	114571450	5	3075	10.304347826087
chr7	116161950	116166675	5	3850	0.482758620689655
chr7	128467925	128473900	5	2575	7.05882352941176
chr7	134845125	134863000	5	4400	7.04347826086957
chr7	157100275	157131925	5	7100	9.28888888888889
chr8	838725	842700	5	2700	0.895522388059702
chr8	10191000	10201725	5	5425	6.51724137931035
chr8	18412225	18417550	5	2050	6.48
chr8	27465375	27472150	5	2625	4.89655172413793
chr8	38853325	38862775	5	4325	5.1304347826087
chr8	73913100	73922275	5	4675	4.6
chr8	82806875	82811125	5	2900	1.3125
chr8	122651575	122655475	5	2825	1.08
chr8	122830425	122836025	5	3075	3.07317073170732
chr9	2275050	2284900	5	7250	1.02597402597403
chr9	2613525	2622625	5	2175	12.4761904761905
chr9	2808600	2816775	5	5175	1.71794871794872
chr9	6007125	6019925	5	3125	11.44
chr9	16513950	16519625	5	3425	3.2093023255814
chr9	16704300	16713375	5	5775	1.07913669064748
chr9	24497000	24502525	5	2625	5.04761904761905
chr9	35156625	35162725	5	2650	6.9375
chr9	88493750	88500775	5	1850	6.10526315789474
chr9	95750825	95755625	5	2700	2.61224489795918
chr9	98267125	98274650	5	6475	0.462962962962963
chr9	98888400	98900225	5	2450	9.81481481481481
chr9	99101875	99107925	5	2125	4.75
chr9	114287475	114292925	5	3775	1.72549019607843
chr9	131314050	131317875	5	2350	1.24444444444444
chr9	133698825	133712675	5	4875	11.551724137931
chr9	134576400	134585200	5	2950	8.19354838709677
chr9	135995975	136025300	5	4300	11.2235294117647
chrX	9430700	9434025	5	1600	1.78947368421053
chrX	23523000	23531425	5	3125	5.61111111111111
chrX	34576200	34582500	5	2400	4.65116279069767
chrX	69674450	69700050	5	4700	11.1205673758865
chrX	73028075	73030400	5	1525	1.48148148148148
chrX	77150250	77156125	5	2600	7.33333333333333
chrX	106953975	106962100	5	2350	9.18918918918919
chrX	113699675	113707800	5	2600	6.94339622641509
chrX	133930800	133941950	5	3575	6.19354838709677
chrX	134079375	134083300	5	1775	3.93103448275862
chr1	1709200	1714525	4	4150	0.666666666666667
chr1	1814950	1823425	4	2300	6.90909090909091
chr1	19336050	19338775	4	1875	1.02325581395349
chr1	19807850	19813250	4	2850	2.48
chr1	29448325	29451750	4	2650	0.38961038961039
chr1	33429500	33431125	4	1275	0.5
chr1	51164850	51168250	4	2225	2.17391304347826
chr1	58469125	58472850	4	1850	1.74468085106383
chr1	59538175	59549925	4	3925	4.61971830985915
chr1	62415900	62422625	4	2950	3.74358974358974
chr1	69441175	69443825	4	1850	0.538461538461538
chr1	85794125	85796675	4	2025	0.5625
chr1	87793425	87801475	4	6025	1.32743362831858
chr1	89239425	89244225	4	3575	0.747474747474748
chr1	111902000	111908025	4	2775	2.82666666666667
chr1	112278525	112283275	4	2100	4.26666666666667
chr1	116915150	116920600	4	3625	0.833333333333333
chr1	120188200	120191300	4	2125	1.24137931034483
chr1	147304775	147310275	4	3550	1.74193548387097
chr1	154297350	154302200	4	1925	3.52
chr1	167188575	167195275	4	3575	3.46268656716418
chr1	171188025	171192625	4	3000	2.55555555555556
chr1	172501125	172507575	4	3275	2.93827160493827
chr1	175801025	175804450	4	1575	3.16666666666667
chr1	192777425	192779650	4	1525	1.89473684210526
chr1	193082225	193092125	4	2525	5.86111111111111
chr1	201976275	201980225	4	2525	2.16216216216216
chr1	202774825	202780450	4	3550	2.96
chr1	203121200	203123250	4	1525	0.545454545454545
chr1	203256325	203260425	4	2150	2.3921568627451
chr1	203293725	203297425	4	1900	3.25
chr1	206858675	206861950	4	1975	1.875
chr1	207805050	207809175	4	2925	2.06666666666667
chr1	229829725	229832700	4	2175	1.17948717948718
chr1	239973125	239980000	4	2750	3.06849315068493
chr1	247457925	247461425	4	1400	3.77777777777778
chr10	20404750	20408125	4	1250	4.54545454545455
chr10	20497150	20499125	4	1450	0.761904761904762
chr10	20658400	20661800	4	2950	0.307692307692308
chr10	30711950	30725975	4	3675	5.734375
chr10	32290425	32293175	4	1300	2.5
chr10	54725150	54729925	4	3225	0.622222222222222
chr10	60026250	60029750	4	2950	0.538461538461538
chr10	77161250	77163125	4	1325	0.909090909090909
chr10	81956200	81967400	4	2925	7.24050632911392
chr10	98591275	98605100	4	4025	5.46938775510204
chr10	105279775	105281600	4	975	1.89473684210526
chr10	105420350	105421900	4	950	1.25
chr10	126428600	126433675	4	2150	4.55
chr10	134220725	134235700	4	3850	6.64220183486239
chr11	7926750	7931450	4	3400	2.52173913043478
chr11	28855500	28857975	4	1525	0.838709677419355
chr11	34066350	34075475	4	3650	6.14492753623188
chr11	35235875	35239350	4	2400	0.676923076923077
chr11	41136125	41140775	4	1900	4.28571428571429
chr11	61733850	61741100	4	4775	2.17073170731707
chr11	62946900	62948600	4	1300	0.545454545454545
chr11	73849175	73851550	4	1750	1.0625
chr11	86299450	86305975	4	2550	3.13888888888889
chr11	92044350	92050975	4	1925	6.68085106382979
chr11	101980425	101991200	4	5775	3
chr11	115092325	115098425	4	3025	4.0377358490566
chr11	116315075	116318150	4	2475	0.604651162790698
chr11	121525750	121527300	4	1150	0.555555555555556
chr11	125949350	125952875	4	1350	7.04761904761905
chr11	133410700	133415650	4	1950	5.26829268292683
chr11	134142200	134146150	4	2000	4.62068965517241
chr12	8787750	8792600	4	2100	3.5
chr12	10513350	10518525	4	3175	1.85365853658537
chr12	13250775	13255075	4	2575	1.43333333333333
chr12	19156400	19158750	4	2125	0.242424242424242
chr12	30032325	30038525	4	1850	6.3265306122449
chr12	33044375	33050400	4	2725	4.86363636363636
chr12	42876850	42880350	4	3125	0.333333333333333
chr12	44152200	44157125	4	1700	5.78947368421053
chr12	50219525	50223050	4	2050	2.4390243902439
chr12	52426350	52431500	4	1750	5.5
chr12	59310850	59319675	4	2450	4.3943661971831
chr12	76026125	76034950	4	2775	4.8735632183908
chr12	85861725	85864025	4	1825	0.384615384615385
chr12	89739300	89748975	4	7075	2.34146341463415
chr12	92530775	92540575	4	4800	2.77551020408163
chr12	94654350	94658400	4	1575	6.07407407407407
chr12	95508475	95511000	4	1850	0.765957446808511
chr12	96587750	96590450	4	2175	0.583333333333333
chr12	108153700	108155525	4	1350	1.66666666666667
chr12	109895250	109916000	4	8375	4.48372093023256
chr12	111371700	111375475	4	2550	1.22033898305085
chr12	113658525	113671625	4	4275	4.41891891891892
chr12	115120725	115125375	4	1425	5.79310344827586
chr12	118811025	118815750	4	1775	4.43478260869565
chr13	43166600	43168950	4	1775	0.631578947368421
chr13	43628425	43633275	4	3275	1.06024096385542
chr13	47258450	47262800	4	2075	3.95348837209302
chr13	54837825	54846125	4	5200	1.14606741573034
chr13	55573500	55576750	4	2575	0.426229508196721
chr13	60732075	60740300	4	3475	3.2962962962963
chr13	78426650	78432225	4	3450	6.3
chr13	82445975	82450725	4	4250	1.04761904761905
chr13	98084675	98087400	4	2200	0.473684210526316
chr13	98627625	98631475	4	3025	0.634920634920635
chr13	98851825	98854550	4	2100	0.702702702702703
chr13	100634000	100640250	4	4575	0.717948717948718
chr13	101090950	101093550	4	1150	5.66666666666667
chr13	101767675	101772800	4	2200	4.07547169811321
chr13	109916550	109927525	4	3475	6.8695652173913
chr13	113387425	113389000	4	1300	0.4
chr13	114994625	115000950	4	2750	3.6986301369863
chr14	31159625	31161975	4	1350	2.25806451612903
chr14	51124425	51137425	4	4100	4.6962962962963
chr14	55031775	55034825	4	2750	0.375
chr14	55140175	55151750	4	2800	5.15909090909091
chr14	62161475	62165375	4	2375	4.38095238095238
chr14	79840275	79846000	4	2525	7.26666666666667
chr14	90420575	90423150	4	2000	1.25925925925926
chr14	90862875	90865025	4	1475	0.857142857142857
chr14	93579525	93582925	4	1500	5
chr14	100837975	100843550	4	4300	0.62015503875969
chr14	102782800	102786875	4	2550	1.57377049180328
chr15	26480025	26488650	4	3125	5.42105263157895
chr15	31440275	31449025	4	2475	5.72307692307692
chr15	33144950	33149175	4	2375	2.04
chr15	45490550	45493450	4	2200	0.461538461538462
chr15	59221800	59226775	4	3375	2.8
chr15	63140800	63143750	4	2525	0.225806451612903
chr15	64054725	64058275	4	3000	0.4
chr15	64264450	64267325	4	1850	1.11111111111111
chr15	69378475	69383100	4	1900	3.82978723404255
chr15	92700875	92708975	4	5250	1.14285714285714
chr15	93188750	93198750	4	3950	6.95522388059702
chr16	5083525	5086900	4	1175	5.80952380952381
chr16	9056450	9061375	4	2425	3.46666666666667
chr16	24146925	24151550	4	3225	1.14285714285714
chr16	65155175	65157625	4	1800	0.930232558139535
chr16	69563125	69565250	4	1800	0.315789473684211
chr16	79633425	79635675	4	1550	2.25
chr16	81477750	81481300	4	2300	1
chr16	85037250	85045750	4	2300	5.97333333333333
chr17	3539050	3544450	4	1850	6.14634146341463
chr17	15163825	15166575	4	1600	1.17647058823529
chr17	29026700	29037325	4	3050	6.02469135802469
chr17	37351075	37357650	4	2925	6.96
chr17	39678175	39686525	4	2575	4.71052631578947
chr17	44896275	44899700	4	2675	0.516129032258065
chr17	46619275	46624475	4	1825	4.63157894736842
chr17	51531225	51534475	4	2725	0.411764705882353
chr17	52437700	52440200	4	2100	0.37037037037037
chr17	56591325	56596700	4	2800	3.21739130434783
chr17	60694400	60706700	4	3150	6.67307692307692
chr17	60781625	60783800	4	1500	1.2
chr17	62222475	62226175	4	3350	0.347826086956522
chr17	66286775	66290775	4	2950	0.774193548387097
chr17	71301000	71308825	4	3625	2.87272727272727
chr17	72199800	72209450	4	3075	5.97058823529412
chr17	72425925	72429300	4	2525	1.71428571428571
chr17	79064325	79071150	4	1950	6.58536585365854
chr18	12883000	12886125	4	2375	1.35714285714286
chr18	18842675	18845400	4	2175	0.727272727272727
chr18	21845925	21852500	4	1925	6.10169491525424
chr18	22929050	22932175	4	2525	0.48
chr18	25291950	25298600	4	3325	6.42105263157895
chr18	33067975	33078000	4	3000	4.72289156626506
chr18	37598525	37600950	4	1175	2.86666666666667
chr18	42259125	42263325	4	1550	4.5
chr18	48943700	48947050	4	1550	5.05263157894737
chr18	55883275	55891350	4	2075	5.9375
chr18	56246550	56252500	4	1450	6.73684210526316
chr18	57564525	57568850	4	3550	0.711864406779661
chr18	66608675	66611800	4	2350	0.575757575757576
chr19	2540150	2546675	4	3275	2.18461538461538
chr19	2782675	2786275	4	1850	4.5
chr19	3500050	3507925	4	2400	5.53125
chr19	3761200	3763400	4	1475	1.125
chr19	8067025	8071200	4	1725	4.24242424242424
chr19	13226650	13231875	4	3175	1.36170212765957
chr19	16933550	16940875	4	2300	4.96
chr2	6209250	6214700	4	2250	7.23529411764706
chr2	8393750	8399175	4	3375	1.19148936170213
chr2	20778450	20785100	4	2625	5.55555555555556
chr2	28844050	28848725	4	1600	6.66666666666667
chr2	30369100	30373400	4	3650	1.17241379310345
chr2	32234525	32236900	4	2100	0.32258064516129
chr2	39346850	39352425	4	3800	1.49397590361446
chr2	46925275	46932750	4	2750	6
chr2	47561300	47574225	4	3600	6.91428571428571
chr2	50231550	50234275	4	1825	1.12820512820513
chr2	51227900	51231450	4	1275	4.54545454545455
chr2	52562325	52566500	4	3500	0.36
chr2	54784675	54800150	4	4875	4.20238095238095
chr2	58761825	58770025	4	3700	5.57894736842105
chr2	60742175	60748200	4	1925	4.53846153846154
chr2	85196050	85200300	4	3550	0.258064516129032
chr2	88925925	88931225	4	2625	3.38461538461538
chr2	97426125	97430225	4	1600	4.48484848484848
chr2	100019100	100021150	4	1700	0.540540540540541
chr2	113607725	113610125	4	1625	1.5625
chr2	119067425	119079425	4	4325	5.09259259259259
chr2	120012475	120017450	4	2650	2.98181818181818
chr2	122547575	122550000	4	1800	1.30434782608696
chr2	139032600	139035700	4	2750	0.194444444444444
chr2	145103500	145108350	4	1700	6.45714285714286
chr2	151725825	151730275	4	1975	4.34146341463415
chr2	158731575	158733600	4	1650	0.358974358974359
chr2	168187650	168192850	4	3000	2.86666666666667
chr2	171069475	171079300	4	4225	2.83916083916084
chr2	171358475	171362925	4	4100	0.222222222222222
chr2	172287550	172291550	4	2950	1.05263157894737
chr2	173243950	173247450	4	2925	0.421052631578947
chr2	183900350	183903725	4	2875	0.303030303030303
chr2	190074275	190083375	4	3900	3.4390243902439
chr2	191724900	191735850	4	3500	5.72
chr2	203282750	203286600	4	2125	3.76923076923077
chr2	204547075	204550825	4	1400	3.6
chr2	216946050	216949275	4	1575	3.09090909090909
chr2	218784075	218786125	4	1525	0.9
chr2	231577125	231586625	4	2625	7.2
chr2	238106375	238111500	4	3225	3.12820512820513
chr2	240212375	240218075	4	2675	3.65079365079365
chr20	633475	639950	4	1900	6.44444444444444
chr20	17660500	17663600	4	1900	1.4468085106383
chr20	18118050	18126125	4	2225	7.06451612903226
chr20	46920800	46925300	4	2425	1.91666666666667
chr20	47442525	47445100	4	1550	1.36842105263158
chr20	49258175	49262625	4	1400	6.05882352941176
chr20	55204900	55212800	4	2225	6.61538461538461
chr20	60010225	60023650	4	4225	6.24561403508772
chr20	61555575	61570250	4	7325	2.2928870292887
chr21	15986250	15991275	4	4050	1.25490196078431
chr21	32926150	32932375	4	3800	1.97674418604651
chr21	33976125	33985575	4	3475	3.73109243697479
chr21	36258275	36262400	4	1650	4.54545454545455
chr22	26462025	26465250	4	2350	0.923076923076923
chr22	40439775	40441825	4	1425	1.11111111111111
chr22	44319150	44321975	4	1800	1
chr22	45401800	45406725	4	4075	0.333333333333333
chr22	47132225	47135025	4	1725	1.36363636363636
chr3	14330825	14333400	4	1375	2.16666666666667
chr3	29735150	29737525	4	1775	0.5
chr3	33618675	33624500	4	3450	2.25
chr3	50961550	50965300	4	2175	1.46268656716418
chr3	57160525	57166250	4	4575	1.4468085106383
chr3	65385800	65387875	4	1825	0.195121951219512
chr3	66541675	66551425	4	4075	3.375
chr3	69057400	69064750	4	5450	0.875
chr3	73811650	73816475	4	1875	4.47619047619048
chr3	78393825	78397025	4	2625	0.32
chr3	87776200	87778150	4	1675	0.518518518518518
chr3	88101425	88109150	4	2400	6.93103448275862
chr3	99639125	99649000	4	2975	5.65909090909091
chr3	119067650	119080075	4	3225	7.02912621359223
chr3	120395150	120400175	4	4100	0.418181818181818
chr3	149084550	149095300	4	3575	4.07142857142857
chr3	150087550	150090300	4	1950	0.844444444444444
chr3	150803050	150804800	4	1325	1.29411764705882
chr3	165701250	165703150	4	1325	0.705882352941177
chr3	170071650	170079050	4	5550	1.36170212765957
chr3	170585200	170588725	4	2700	0.857142857142857
chr3	173947500	173951675	4	3200	0.828571428571429
chr3	177062700	177078950	4	4675	6.24657534246575
chr3	181473575	181475925	4	1825	0.555555555555556
chr3	182971125	182984175	4	3275	7.01851851851852
chr3	186284525	186289150	4	2250	4.05263157894737
chr3	188012800	188020625	4	2400	7.1875
chr3	191677800	191681750	4	1750	3.8
chr3	193804050	193808025	4	1775	4.29411764705882
chr3	196227200	196231150	4	2400	1.25
chr3	197300725	197302600	4	1225	0.823529411764706
chr4	15160250	15164175	4	1500	6.07142857142857
chr4	23934300	23936950	4	2200	0.55
chr4	24322575	24324925	4	1525	0.9
chr4	24659775	24664500	4	2950	1.03370786516854
chr4	26858825	26863575	4	2750	2.52
chr4	30149900	30152900	4	2050	0.972972972972973
chr4	41258175	41261400	4	2525	0.507462686567164
chr4	41362325	41366150	4	1625	5.56521739130435
chr4	42484475	42487750	4	1200	4
chr4	53578025	53589000	4	4200	3.51388888888889
chr4	53699925	53702725	4	2125	0.666666666666667
chr4	55941900	55946475	4	1200	6.75
chr4	57842750	57845625	4	2300	0.413793103448276
chr4	62634025	62639900	4	2350	4.11111111111111
chr4	74315775	74319675	4	3175	0.634146341463415
chr4	78977350	78987525	4	3625	6.36111111111111
chr4	87513625	87516775	4	2725	0.271186440677966
chr4	93440825	93443775	4	1900	1.35714285714286
chr4	95086250	95088775	4	1450	1.25925925925926
chr4	98414900	98420475	4	1975	3.9
chr4	105411925	105416825	4	2325	4.27906976744186
chr4	107899300	107903550	4	1750	3.58139534883721
chr4	122610775	122618650	4	2125	7
chr4	129722925	129753800	4	8000	6.14847161572052
chr4	135832100	135836625	4	3475	0.551724137931034
chr4	139031850	139035225	4	3025	0.226415094339623
chr4	139137175	139147025	4	3425	5.08108108108108
chr4	141058600	141075725	4	5050	5.14285714285714
chr4	148652400	148658100	4	2075	5.73913043478261
chr4	153620825	153626750	4	2475	6.37837837837838
chr4	160023700	160026000	4	1875	0.326530612244898
chr4	167635900	167639250	4	2700	0.470588235294118
chr4	174291025	174293475	4	1950	0.740740740740741
chr4	183175075	183180350	4	2125	5.22222222222222
chr5	1512175	1517675	4	4775	0.5
chr5	5178550	5184050	4	4100	1.4375
chr5	12667575	12670125	4	2050	0.535714285714286
chr5	53175400	53180575	4	3200	1.2
chr5	54864725	54872200	4	3025	5.61702127659574
chr5	57755125	57758000	4	1475	2.84848484848485
chr5	60626150	60629075	4	2000	1.55555555555556
chr5	68787975	68799600	4	4150	5.0989010989011
chr5	74349125	74352500	4	2325	1.82352941176471
chr5	77069250	77072550	4	2900	0.313725490196078
chr5	81046450	81052125	4	2375	5.2
chr5	81461250	81464675	4	1550	3.1219512195122
chr5	89769725	89774125	4	3225	1.16363636363636
chr5	90674725	90697150	4	5900	6.85263157894737
chr5	94508800	94514625	4	2000	6.85714285714286
chr5	106901775	106908325	4	2325	5.3
chr5	107005325	107009400	4	2950	0.628571428571429
chr5	112604825	112612075	4	1900	7.14814814814815
chr5	115071750	115073875	4	1500	1.125
chr5	115895225	115912650	4	5450	5.37931034482759
chr5	125703925	125706725	4	1700	1.19148936170213
chr5	131826125	131833300	4	3100	4.73015873015873
chr5	156226000	156231700	4	4475	0.636363636363636
chr5	178976675	178987275	4	3225	7.28205128205128
chr6	3422025	3425125	4	2675	0.551724137931034
chr6	11649550	11656350	4	2700	4.375
chr6	22249475	22251675	4	1800	0.666666666666667
chr6	30174650	30182350	4	2825	5.75
chr6	36408725	36411675	4	2525	0.48780487804878
chr6	36561050	36564300	4	3050	0.146341463414634
chr6	57381000	57386200	4	2125	5.15151515151515
chr6	68778700	68781750	4	1825	1.8125
chr6	69925550	69931025	4	2250	3.7
chr6	88408125	88412975	4	3625	0.78
chr6	90526675	90540425	4	4950	5.03703703703704
chr6	94538850	94546500	4	3575	4.43333333333333
chr6	111573475	111581025	4	1975	7.2
chr6	114329100	114332650	4	2075	2.95238095238095
chr6	122327825	122330400	4	1675	0.833333333333333
chr6	127836825	127840900	4	1950	4.05263157894737
chr6	129064225	129068525	4	3500	0.470588235294118
chr6	140203175	140211375	4	3550	2.75
chr6	140302100	140304375	4	1550	1.2
chr6	143265025	143269225	4	4000	0.0888888888888889
chr6	143380975	143384500	4	2375	1.58974358974359
chr6	157095400	157101600	4	4650	1.36986301369863
chr6	158243675	158255125	4	4600	3.03355704697987
chr6	159238250	159240875	4	2325	0.294117647058824
chr6	168226150	168228925	4	1900	0.702702702702703
chr7	94625	98500	4	2875	1.25
chr7	8399375	8403575	4	3200	0.545454545454545
chr7	20256650	20260250	4	2200	1.91836734693878
chr7	21906475	21910125	4	1700	2.27272727272727
chr7	23028175	23030200	4	1800	0.242424242424242
chr7	25895775	25902800	4	2625	4.98245614035088
chr7	26192675	26195950	4	2100	2.81481481481481
chr7	26223300	26242925	4	6250	6.23076923076923
chr7	30065825	30069175	4	2925	0.408163265306122
chr7	41668125	41671025	4	2400	0.571428571428571
chr7	42927325	42933600	4	2500	3.61538461538462
chr7	43330125	43334375	4	2400	3.35
chr7	52181700	52189475	4	3300	2.90196078431373
chr7	73497525	73512875	4	3850	4.81818181818182
chr7	75227200	75229125	4	1600	0.428571428571429
chr7	75407900	75410850	4	1325	2.18181818181818
chr7	75792200	75796475	4	3150	1.06451612903226
chr7	77042375	77056525	4	4100	6.81904761904762
chr7	80351450	80354225	4	2375	0.380952380952381
chr7	82840600	82842725	4	1250	1.81818181818182
chr7	92392250	92399050	4	3000	3.55263157894737
chr7	101256300	101258425	4	1000	2.85714285714286
chr7	101576575	101585525	4	5375	2.52525252525253
chr7	106807750	106814725	4	4475	1.44067796610169
chr7	138866425	138869175	4	2025	0.916666666666667
chr7	141283450	141287200	4	2875	0.651162790697674
chr7	147297975	147305275	4	2700	7.25581395348837
chr7	150923800	150930625	4	2750	6.375
chr7	152131750	152134200	4	1800	0.8
chr7	158494550	158498150	4	1750	3.8125
chr8	5022600	5028725	4	3650	2.16216216216216
chr8	48649100	48651500	4	1575	0.8
chr8	54569700	54572925	4	2875	0.27027027027027
chr8	54676200	54679950	4	1550	5.84615384615385
chr8	54932425	54945875	4	3975	5.57522123893805
chr8	65280975	65286825	4	2600	4.42105263157895
chr8	66628600	66631425	4	2400	0.315789473684211
chr8	67340375	67345225	4	3075	2
chr8	76128175	76133150	4	4250	0.96969696969697
chr8	77610650	77613125	4	1250	2
chr8	87425750	87428500	4	1250	3.53333333333333
chr8	97532475	97536675	4	2625	2.03846153846154
chr8	103540775	103557175	4	3725	4.29268292682927
chr8	103665500	103679125	4	4575	6.77227722772277
chr8	107095525	107100025	4	1575	7.10344827586207
chr8	112690050	112693775	4	3425	0.157303370786517
chr8	115293700	115295500	4	1025	1.66666666666667
chr8	116679700	116681925	4	1650	0.714285714285714
chr8	118969625	118972225	4	2000	0.848484848484849
chr8	119085950	119092575	4	3900	1.63636363636364
chr8	119121025	119124800	4	2200	1.38461538461538
chr8	124488950	124492625	4	1075	6.41666666666667
chr8	127460475	127462750	4	1600	0.684210526315789
chr8	139973300	139977925	4	1850	5.57575757575758
chr9	2014675	2018850	4	3625	0.358208955223881
chr9	10007950	10010125	4	1775	0.785714285714286
chr9	15136950	15139700	4	1750	1.76
chr9	15509875	15513725	4	3550	0.15625
chr9	16803750	16812200	4	2575	6.53333333333333
chr9	17394625	17397875	4	2175	0.944444444444444
chr9	27368600	27371350	4	2150	0.75
chr9	37574050	37576750	4	1850	1.26315789473684
chr9	38483800	38486475	4	1525	2.69230769230769
chr9	71485875	71488900	4	2800	0.363636363636364
chr9	73026675	73036675	4	5900	1.72571428571429
chr9	79206375	79210650	4	2775	1.1264367816092
chr9	80331900	80335050	4	2475	0.727272727272727
chr9	91924650	91934725	4	5125	3.44954128440367
chr9	102430600	102433750	4	1450	2
chr9	112809075	112811950	4	1900	1.52380952380952
chr9	115248525	115252900	4	2475	2.76190476190476
chr9	126120025	126123025	4	1800	1.02325581395349
chr9	136931000	136934050	4	2150	0.901960784313726
chr9	136996025	137002175	4	2050	5.91489361702128
chrX	4298550	4301850	4	2800	0.347826086956522
chrX	6611850	6613875	4	1375	0.758620689655172
chrX	9978350	9984725	4	3100	2.2
chrX	10722950	10728250	4	2000	6
chrX	20283550	20285725	4	1700	0.782608695652174
chrX	23799525	23802175	4	1400	2.61538461538462
chrX	42864550	42868225	4	3000	0.363636363636364
chrX	46442000	46448200	4	1850	6.57142857142857
chrX	47050275	47058325	4	2325	4.34042553191489
chrX	47171250	47181700	4	2925	3.45454545454545
chrX	57361075	57365325	4	2650	1.66666666666667
chrX	71265400	71275275	4	3375	4.1980198019802
chrX	84211725	84214500	4	2200	1
chrX	86235950	86237925	4	1550	0.56
chrX	91523925	91533150	4	4775	1.90697674418605
chrX	91843700	91846925	4	2250	0.925925925925926
chrX	93708150	93712475	4	3950	0.285714285714286
chrX	117479400	117482950	4	2200	1.3448275862069
chrX	129473350	129478275	4	2100	4.34042553191489
chrX	132009550	132013475	4	1700	5.85185185185185
chrX	148762950	148765750	4	2300	0.518518518518518
chrX	148957200	148966725	4	2875	5.59550561797753
chrX	154047800	154051000	4	2625	0.273972602739726
chr1	3709300	3713575	3	2950	0.932038834951456
chr1	13910325	13912950	3	1925	0.923076923076923
chr1	16839675	16841100	3	1250	0.363636363636364
chr1	17305550	17307100	3	1050	0.903225806451613
chr1	18620425	18626350	3	3925	1.4368932038835
chr1	21502075	21503975	3	1550	0.615384615384615
chr1	24789825	24791750	3	1700	0.208333333333333
chr1	24968125	24970925	3	2400	0.285714285714286
chr1	25664325	25665900	3	1325	0.315789473684211
chr1	25756375	25758250	3	1475	0.518518518518518
chr1	29609175	29610550	3	800	1.6
chr1	30396650	30397850	3	700	1.11111111111111
chr1	41951225	41953150	3	1625	0.285714285714286
chr1	45476650	45478850	3	1725	0.516129032258065
chr1	46391225	46395875	3	4225	0.203703703703704
chr1	46764150	46770000	3	3700	1.12408759124088
chr1	52034725	52036175	3	1200	0.41025641025641
chr1	55351600	55353750	3	1875	0.218181818181818
chr1	61314000	61315800	3	1450	0.465116279069767
chr1	63220350	63222425	3	1650	0.577777777777778
chr1	64037600	64040650	3	2100	0.861111111111111
chr1	64709350	64711650	3	1700	0.769230769230769
chr1	65210250	65211575	3	1125	0.380952380952381
chr1	69541825	69543925	3	1900	0.232558139534884
chr1	73499150	73500725	3	1225	0.585365853658537
chr1	76251250	76254775	3	3225	0.110091743119266
chr1	80053825	80055200	3	1100	0.457142857142857
chr1	82442825	82445825	3	2575	0.303030303030303
chr1	85763350	85764450	3	750	0.952380952380952
chr1	87239700	87240925	3	825	0.96
chr1	89457250	89459650	3	1925	0.439024390243902
chr1	91390150	91393300	3	2350	0.722222222222222
chr1	91585875	91589800	3	1775	2.33333333333333
chr1	95017875	95019350	3	750	1.80952380952381
chr1	96468325	96470200	3	1500	0.4
chr1	97024750	97028550	3	2250	2.14545454545455
chr1	104676750	104678575	3	1225	1.26315789473684
chr1	107599000	107600575	3	1400	0.24390243902439
chr1	117112700	117114200	3	1100	0.714285714285714
chr1	120216425	120218775	3	1575	2
chr1	145091750	145097750	3	3150	1.93103448275862
chr1	151430400	151432625	3	1675	0.622222222222222
chr1	153095175	153097200	3	1775	0.5
chr1	154154425	154160700	3	3950	2.09302325581395
chr1	159157800	159158750	3	675	0.736842105263158
chr1	162114150	162118150	3	2850	0.869565217391304
chr1	163565425	163567550	3	1725	0.6
chr1	166808025	166810275	3	2050	0.136986301369863
chr1	169256550	169257750	3	725	1.52941176470588
chr1	173831875	173838450	3	6400	0.0427350427350427
chr1	178693875	178696025	3	1900	0.229508196721311
chr1	179497850	179499825	3	1650	0.36
chr1	180891350	180893300	3	1450	0.642857142857143
chr1	182358950	182361850	3	2500	0.253521126760563
chr1	183372250	183374000	3	1575	0.195121951219512
chr1	183602175	183605500	3	2925	0.207547169811321
chr1	184355300	184357500	3	1675	0.511627906976744
chr1	187592875	187595275	3	2125	0.24
chr1	195972350	195974775	3	1800	1.72727272727273
chr1	198125525	198129175	3	3225	0.319148936170213
chr1	199242075	199243600	3	950	1.1
chr1	199997800	199998650	3	600	1
chr1	200016425	200018150	3	1325	0.6875
chr1	202112675	202114250	3	1425	0.230769230769231
chr1	203274025	203277525	3	1725	2.22222222222222
chr1	206643375	206645025	3	1425	0.666666666666667
chr1	209371800	209373800	3	1650	0.5
chr1	210423725	210425825	3	1725	0.388888888888889
chr1	210770900	210772075	3	975	0.413793103448276
chr1	211571400	211574300	3	2500	0.352941176470588
chr1	211750775	211753425	3	2150	0.333333333333333
chr1	220444850	220448350	3	2875	0.538461538461538
chr1	220509650	220513150	3	3350	0.0784313725490196
chr1	221887300	221889725	3	2050	0.4
chr1	224620975	224623300	3	1950	0.323529411764706
chr1	224685150	224692125	3	4525	1.484375
chr1	227503800	227507275	3	2650	0.583333333333333
chr1	228644625	228647500	3	1975	1.43589743589744
chr1	228665925	228667050	3	825	0.833333333333333
chr1	228945075	228946425	3	800	1.3
chr1	229477600	229479000	3	1175	0.324324324324324
chr1	229761000	229762575	3	1300	0.592592592592593
chr1	230563250	230564625	3	1200	0.333333333333333
chr1	230735825	230737875	3	1625	0.48780487804878
chr1	231556725	231558775	3	1575	0.666666666666667
chr1	233605125	233611150	3	5450	0.285714285714286
chr1	233749225	233750825	3	1100	1.04
chr1	237450950	237452500	3	1175	0.869565217391304
chr1	242341875	242342975	3	925	0.344827586206897
chr1	242374100	242375675	3	1000	0.967741935483871
chr1	243416650	243419850	3	2875	0.148936170212766
chr1	243652525	243655600	3	2900	0.0961538461538462
chr1	245222825	245224375	3	1225	0.454545454545455
chr1	247538750	247541475	3	2475	0.363636363636364
chr10	180450	182300	3	1400	0.7
chr10	670275	671450	3	800	0.833333333333333
chr10	976275	978325	3	1675	0.488888888888889
chr10	5931425	5932925	3	1025	1.28
chr10	6621925	6623850	3	1175	1.13513513513514
chr10	10206775	10208275	3	1325	0.222222222222222
chr10	13923325	13925900	3	2325	0.313725490196078
chr10	15209575	15210650	3	850	0.5
chr10	17658400	17659900	3	1300	0.303030303030303
chr10	20274650	20277400	3	1800	1
chr10	21449775	21451425	3	1225	0.526315789473684
chr10	22979125	22980775	3	1125	1
chr10	24526875	24528375	3	1050	0.666666666666667
chr10	25011425	25013575	3	1900	0.380952380952381
chr10	32048225	32049750	3	1175	0.685714285714286
chr10	32427825	32429375	3	1400	0.171428571428571
chr10	34714950	34717000	3	1125	1.6551724137931
chr10	44876825	44878525	3	1250	1.11111111111111
chr10	51038100	51040525	3	2225	0.3
chr10	51541175	51543025	3	1325	0.594594594594595
chr10	52378350	52386150	3	5275	1.01639344262295
chr10	53972475	53974000	3	1050	0.758620689655172
chr10	55097375	55098650	3	975	0.615384615384615
chr10	57579100	57581850	3	2100	0.576271186440678
chr10	58861575	58863300	3	1300	0.8
chr10	58980875	58983475	3	2375	0.161290322580645
chr10	59386500	59389550	3	2900	0.136363636363636
chr10	59545475	59548000	3	2300	0.166666666666667
chr10	63660925	63663575	3	1725	0.88
chr10	63808300	63809600	3	1200	0.142857142857143
chr10	65471275	65474600	3	2875	0.3125
chr10	66266125	66268000	3	1075	1.76923076923077
chr10	69620250	69623300	3	2800	0.205882352941176
chr10	71905175	71907250	3	1725	0.333333333333333
chr10	72647350	72648600	3	1050	0.25
chr10	76584275	76586700	3	1975	0.577777777777778
chr10	77989750	77991825	3	1725	0.4
chr10	80310700	80312725	3	1650	0.313725490196078
chr10	81838075	81842675	3	2250	2.175
chr10	82264950	82266725	3	1075	1.26666666666667
chr10	86326325	86328725	3	1650	1.01960784313725
chr10	94753800	94755800	3	900	2.07142857142857
chr10	98067850	98071300	3	3075	0.210526315789474
chr10	103589925	103591225	3	850	1.33333333333333
chr10	105599625	105600925	3	850	1
chr10	105726375	105727825	3	1125	0.5
chr10	112676525	112680300	3	2425	1.35593220338983
chr10	114438075	114439875	3	1575	0.263157894736842
chr10	119104225	119107250	3	2400	0.521739130434783
chr10	119133650	119135525	3	1675	0.24
chr10	123300625	123303600	3	2475	0.35
chr10	123871975	123873625	3	1375	0.4
chr10	128593550	128594975	3	1150	0.454545454545455
chr10	128946400	128948075	3	850	1.6
chr10	132800150	132801575	3	1100	0.571428571428571
chr11	3443225	3444800	3	1025	1.21739130434783
chr11	3875900	3877475	3	1175	0.666666666666667
chr11	12433075	12434325	3	1100	0.275862068965517
chr11	13938500	13939425	3	725	0.588235294117647
chr11	15837225	15838725	3	850	1.33333333333333
chr11	18415500	18418300	3	2425	0.2
chr11	19974350	19976050	3	1525	0.163265306122449
chr11	28128900	28132475	3	2400	1.29032258064516
chr11	32604925	32606525	3	1200	0.473684210526316
chr11	33181725	33183750	3	1800	0.222222222222222
chr11	55824200	55826375	3	1825	0.363636363636364
chr11	56980475	56982050	3	875	2.10526315789474
chr11	58344325	58347800	3	3225	0.101694915254237
chr11	58939150	58942450	3	2000	1.3015873015873
chr11	59317575	59318800	3	1075	0.25
chr11	59382400	59384350	3	1625	0.434782608695652
chr11	61462375	61463950	3	1050	0.8125
chr11	62646875	62651800	3	4275	2
chr11	68207625	68209250	3	825	2.32
chr11	68451575	68452775	3	700	1.57894736842105
chr11	69794500	69796050	3	1300	0.5
chr11	71497375	71499200	3	1300	1.30769230769231
chr11	71933650	71936475	3	2575	0.160919540229885
chr11	72416150	72417650	3	925	1.27272727272727
chr11	72851925	72854350	3	1950	0.459016393442623
chr11	73018150	73020800	3	1950	0.558823529411765
chr11	73308825	73310100	3	1100	0.275862068965517
chr11	73693475	73695025	3	1375	0.210526315789474
chr11	74109175	74110225	3	800	0.545454545454545
chr11	74459300	74460775	3	1175	0.451612903225806
chr11	75945700	75947450	3	1325	0.666666666666667
chr11	77122575	77123975	3	1000	1.09090909090909
chr11	78260075	78262000	3	1200	1.75
chr11	82611075	82613250	3	1875	0.214285714285714
chr11	82781900	82784125	3	2025	0.176470588235294
chr11	84254300	84255375	3	725	0.8
chr11	85236725	85238500	3	1550	0.380952380952381
chr11	85251125	85253750	3	2150	0.592592592592593
chr11	85778075	85781750	3	3575	0.0487804878048781
chr11	88069900	88071650	3	1575	0.205128205128205
chr11	94987175	94989575	3	2200	0.173913043478261
chr11	95012900	95015625	3	1350	2.04545454545455
chr11	96456825	96459350	3	1325	1.36363636363636
chr11	102470050	102471125	3	825	0.5
chr11	110043850	110045675	3	1675	0.285714285714286
chr11	114165575	114167850	3	1200	2
chr11	114308675	114311350	3	2225	0.48780487804878
chr11	118081550	118082750	3	775	1.36842105263158
chr11	119291600	119294350	3	2175	0.333333333333333
chr11	122310400	122312400	3	1650	0.814814814814815
chr11	123389375	123390575	3	800	1.08333333333333
chr11	128391200	128393125	3	1700	0.254545454545455
chr11	130449825	130451950	3	1875	0.340425531914894
chr11	131846775	131852875	3	2950	2.19148936170213
chr11	134093450	134095200	3	1025	1.69230769230769
chr12	1162650	1166625	3	2700	0.959183673469388
chr12	3067600	3073625	3	3025	2.35164835164835
chr12	4132825	4141300	3	4375	2
chr12	4549300	4551425	3	1700	0.377358490566038
chr12	8941200	8943275	3	1600	0.619047619047619
chr12	16063800	16065525	3	1325	0.634146341463415
chr12	16500000	16502450	3	2225	0.225806451612903
chr12	19016475	19018150	3	1075	1.06666666666667
chr12	19337350	19339625	3	1975	0.27906976744186
chr12	20365450	20366800	3	1075	0.342857142857143
chr12	25099525	25104975	3	3175	1.60747663551402
chr12	25402825	25404800	3	1700	0.390243902439024
chr12	26110650	26112675	3	1750	0.27027027027027
chr12	26662400	26663900	3	1250	0.387096774193548
chr12	28057775	28059625	3	1425	0.628571428571429
chr12	33739850	33742100	3	2025	0.171428571428571
chr12	41969325	41972025	3	2050	0.790697674418605
chr12	42631150	42632625	3	975	0.916666666666667
chr12	45470525	45471550	3	775	0.636363636363636
chr12	46120375	46126275	3	5675	0.12987012987013
chr12	48550525	48551825	3	950	0.571428571428571
chr12	51316675	51319175	3	1975	0.708333333333333
chr12	52539500	52543175	3	2550	2.12903225806452
chr12	54019225	54020600	3	1200	0.27027027027027
chr12	64237200	64238675	3	950	1.56521739130435
chr12	66523900	66526900	3	2050	0.848484848484849
chr12	68041425	68044275	3	2575	0.242424242424242
chr12	69003775	69006075	3	2000	0.326530612244898
chr12	69632650	69634775	3	1900	0.274509803921569
chr12	70082450	70084125	3	1300	0.689655172413793
chr12	70760050	70761325	3	1075	0.363636363636364
chr12	72607900	72610350	3	2025	0.517241379310345
chr12	73394425	73395700	3	625	2.125
chr12	74931175	74935575	3	2200	1.94594594594595
chr12	78038375	78040475	3	1400	1.73913043478261
chr12	80177675	80179725	3	1800	0.296296296296296
chr12	81077175	81078650	3	1050	0.666666666666667
chr12	83251325	83252825	3	1250	0.368421052631579
chr12	84348375	84349600	3	975	0.5
chr12	88535350	88540150	3	2950	1.34020618556701
chr12	88972675	88974600	3	875	2
chr12	89351600	89353350	3	1475	0.375
chr12	89844575	89848000	3	3075	0.275862068965517
chr12	90101425	90104175	3	2650	0.0701754385964912
chr12	93321350	93324075	3	2225	0.428571428571429
chr12	95009050	95010400	3	875	1.625
chr12	96792475	96795675	3	2850	0.461538461538462
chr12	97524325	97527775	3	2900	0.579710144927536
chr12	98986700	98989550	3	2350	0.361111111111111
chr12	100593325	100595175	3	1200	0.96
chr12	103004975	103006625	3	1375	0.340425531914894
chr12	104850225	104852275	3	1750	0.313725490196078
chr12	105483700	105486925	3	1900	1.74074074074074
chr12	105500950	105504025	3	2450	0.5
chr12	106640725	106642725	3	1700	0.325581395348837
chr12	110317725	110319575	3	1325	0.714285714285714
chr12	110707250	110708800	3	1325	0.315789473684211
chr12	116309225	116311700	3	2175	0.23728813559322
chr12	116713950	116716150	3	1700	0.923076923076923
chr12	116863775	116866350	3	2325	0.172839506172839
chr12	117627025	117628250	3	900	0.692307692307692
chr12	122237650	122243475	3	5475	0.368421052631579
chr12	122500600	122503325	3	2350	0.285714285714286
chr12	122515975	122518425	3	1325	1.375
chr12	122707625	122710675	3	2225	0.526315789473684
chr12	122850900	122853200	3	1875	0.595744680851064
chr12	126467700	126469150	3	1125	0.444444444444444
chr12	131355150	131357925	3	2475	0.19047619047619
chr12	132108975	132110500	3	1075	1.52380952380952
chr12	132413325	132414800	3	1050	0.625
chr12	132473350	132476075	3	2600	0.166666666666667
chr13	23386925	23389225	3	1750	0.468085106382979
chr13	23453800	23458800	3	4725	0.107784431137725
chr13	24204725	24207600	3	2100	0.583333333333333
chr13	27744625	27746650	3	1675	0.733333333333333
chr13	28194000	28196750	3	2500	0.173913043478261
[truncated: 942 more rows]
