# Supplementary material for: Large organized chromatin lysine domains help distinguish primitive from differentiated cell populations
Source: Nat Commun. 2021 Jan 21;12:499. doi: 10.1038/s41467-020-20830-9 (PMC7820432; doi:10.1038/s41467-020-20830-9)
Supplement: Supplementary file 3 — Supplementary Software [file 41467_2020_20830_MOESM3_ESM.zip › E002-H3K27me3_LOCKS.bed]

chr1	795850	970500	58	97075	40.4848484848485
chr1	18859150	19075275	58	83700	52.3846153846154
chr1	40056800	40264350	58	134050	39.2698412698413
chr1	47853025	47994050	58	79425	25.6666666666667
chr1	111064050	111320175	58	60900	79.945945945946
chr10	102222275	102406675	58	55175	48.2727272727273
chr10	102409100	102600350	58	148500	13.4615384615385
chr10	102728325	102921150	58	107750	54.6769230769231
chr11	2455450	2570900	58	59025	31.0714285714286
chr11	2570950	2679550	58	81300	18.4375
chr11	2680125	2834500	58	62900	43.25
chr11	63732700	63865325	58	64400	47.1914893617021
chr11	119949850	120112825	58	62775	58.4615384615385
chr11	124537075	125019525	58	123300	54.0251572327044
chr12	4915575	5110700	58	46600	67.8666666666667
chr12	48276750	48373475	58	50575	20.2857142857143
chr12	54087375	54230175	58	88550	76.1818181818182
chr12	54230375	54466525	58	191300	14.4705882352941
chr12	54466625	54772725	58	124650	43.9448275862069
chr12	108164250	108374125	58	48775	77.4615384615385
chr12	130384725	130589100	58	52725	58.5
chr12	130589350	130753225	58	73675	55.7391304347826
chr12	132807225	132928625	58	55475	27.8421052631579
chr12	132928675	133095025	58	105825	39.2083333333333
chr13	28342850	28508500	58	105700	26.046511627907
chr14	36889750	37075600	58	107075	29.6666666666667
chr14	105010225	105573125	58	68025	72.3548387096774
chr15	89878850	90041025	58	118725	8.33333333333333
chr17	7892400	8301275	58	76550	46.7758620689655
chr17	32795025	32950850	58	62400	74.3478260869565
chr17	46564250	46790575	58	177175	27.4285714285714
chr17	47843350	48194300	58	83825	65.0833333333333
chr17	56191850	56332675	58	53125	50.4210526315789
chr17	72595650	72893875	58	63525	48.1212121212121
chr18	56750350	57048525	58	81325	44.6388888888889
chr19	1445375	1715975	58	76425	36.2
chr19	7699075	7894025	58	47225	45.5757575757576
chr19	12860500	13193125	58	116700	73.8805970149254
chr19	35977850	36369250	58	62600	61.8064516129032
chr19	39360125	39811275	58	51950	58.137339055794
chr19	41949675	42103675	58	58100	31.6363636363636
chr19	42105050	42256875	58	33800	67.1111111111111
chr19	50810400	51174075	58	63650	67.5483870967742
chr19	51174725	51360050	58	76575	65.304347826087
chr2	71007950	71270450	58	105500	74.6666666666667
chr2	120979350	121203500	58	63900	51.9285714285714
chr2	121203825	121315250	58	59050	19.7777777777778
chr2	121317075	121473750	58	57000	48.8888888888889
chr2	219645550	219918350	58	135000	33.3333333333333
chr2	219918525	220407600	58	90050	48.6315789473684
chr20	22283625	22531825	58	56375	43.625
chr20	44719775	44972925	58	57275	62.3720930232558
chr20	59443150	59605400	58	30650	66.3333333333333
chr20	59605550	59684975	58	32525	14.1904761904762
chr20	59685750	59776425	58	42875	32.5555555555556
chr20	61601625	61749350	58	66250	56.96
chr22	22339125	22544075	58	184250	1.77777777777778
chr22	22544175	22827025	58	221500	56.8421052631579
chr22	22827350	23020175	58	101550	38.4363636363636
chr22	23020300	23122000	58	80275	2.73913043478261
chr22	23124000	23211450	58	62725	3.25
chr22	23211650	23353150	58	46925	61.7647058823529
chr22	50917100	51185925	58	73700	48.4444444444444
chr4	698200	1147175	58	89875	62.7260273972603
chr5	472200	585750	58	51725	18.1111111111111
chr5	134642900	134937675	58	115950	79.44
chr5	139207950	139409750	58	45375	75.8888888888889
chr6	28420700	28787975	58	99925	78.8
chr6	41252650	41457300	58	103275	56.8387096774194
chr7	127669050	127867075	58	61825	43.6290322580645
chr7	150594025	150876975	58	70525	56.0588235294118
chr7	155119700	155320125	58	144350	21.1515151515152
chr9	38067075	38336775	58	54400	69.75
chr9	66298250	66538025	58	66425	59.6666666666667
chr9	70918750	71069400	58	28700	58.1666666666667
chr9	71069550	71186125	57	68025	29.2
chr9	129319575	129549650	57	107100	42.1333333333333
chr9	139871375	140198725	57	87050	53.8260869565217
chr6	150181775	150405275	56	129075	43.6521739130435
chr16	2899075	3251725	55	58900	59.8775510204082
chr17	78379650	78545075	55	60625	41.4285714285714
chr20	37230450	37523325	55	57950	59.1071428571429
chr6	27444775	27754850	54	79000	51.3818181818182
chr5	72491725	72927500	53	98850	59.0714285714286
chr3	10742100	10929725	52	45700	65.6428571428571
chr12	52206375	52501575	50	60400	42.1071428571429
chr1	20602875	20764850	49	68450	47.8688524590164
chr5	180467225	180644625	49	60925	36.7
chr1	203078425	203331100	48	52225	47.9076923076923
chr1	228173725	228326500	48	70625	28.2823529411765
chr11	2834775	2952050	48	42650	24.2222222222222
chr20	181350	284700	48	44825	26.3809523809524
chr9	69777150	69845300	48	46425	7.39130434782609
chr11	20151925	20302000	47	61350	57.448275862069
chr19	51923075	52073125	47	24900	58
chr19	40970950	41142275	46	57075	17.7037037037037
chr6	30226025	30458575	46	77200	33.1724137931034
chr14	23736050	23897250	44	41225	33.4
chr3	193659225	193878975	44	37050	36.4230769230769
chr9	21719300	21801800	44	61475	9.57575757575758
chr15	74497375	74605150	43	33975	34.1666666666667
chr6	29939375	30143425	43	67300	36.08
chr11	128692650	128813625	42	49125	36.2222222222222
chr14	57253400	57385200	42	67400	23.8360655737705
chr19	3259550	3399200	42	48325	35.7
chr9	67268575	67364450	42	20775	19.7049180327869
chrX	119919125	120003175	42	40350	42.3333333333333
chr1	3526600	3688525	41	30400	41.3658536585366
chr1	44962425	45035950	39	32775	15.1162790697674
chr11	64396775	64514350	39	47325	41.0476190476191
chr2	73384075	73552850	39	45825	24.3529411764706
chr5	139409950	139534300	39	50400	13.6296296296296
chr10	111904850	111987975	38	46450	38.1666666666667
chr19	1716175	1862675	38	63850	38.2666666666667
chr20	59889550	59954200	38	19275	25.0526315789474
chr3	184206375	184348550	38	66025	28.875
chr5	172628800	172783250	38	53250	27.1578947368421
chr8	21879650	22091225	38	90750	15.9024390243902
chr5	176215375	176303300	37	32925	24.0579710144928
chr1	156780950	156901250	36	76925	21.3488372093023
chr19	51360550	51439075	36	30950	12.6896551724138
chr10	43519900	43810550	35	43950	28.272
chr12	133095875	133198625	35	67450	11.8045112781955
chr17	46493050	46894325	35	79075	22.8571428571429
chr20	59777375	59837275	35	39925	14.5555555555556
chr9	126722100	126809675	35	61975	19.8
chr1	46900700	47017950	33	98075	4.05405405405405
chr1	47645100	47711350	33	43425	18.75
chr10	102956325	103072400	33	70800	29.6666666666667
chr1	41805875	41875900	32	29300	12.0487804878049
chr12	53072225	53152600	32	25200	17.6842105263158
chr12	54911450	55012475	32	43125	14
chr12	114815825	114953200	32	101825	17.5789473684211
chr4	4830300	4924675	32	52450	20.24
chr6	27154250	27281475	32	37600	29.8620689655172
chr17	72896250	72977625	31	35750	16.2641509433962
chr20	58136500	58202550	31	36775	27.4117647058824
chr22	32812625	32867550	31	26200	11.5833333333333
chr1	38063275	38137425	30	42650	19.0714285714286
chr1	161389400	161462850	30	23775	25.2142857142857
chr6	41457425	41529375	30	56500	8.52380952380952
chr9	136020875	136097000	30	19800	20.9090909090909
chr18	34901275	34979925	29	33350	21.76
chr19	54383075	54505400	29	33425	23.6666666666667
chr2	73089100	73167100	29	54550	21.2
chr8	23526250	23606600	29	60725	15.5
chr8	110611700	110667650	29	35925	11.8260869565217
chr1	231278225	231355625	28	43950	12.3636363636364
chr10	101244350	101315375	28	58925	3.40740740740741
chr15	96857075	96969850	28	91300	13.3846153846154
chr16	56617750	56717750	28	79900	23.5384615384615
chr17	17574275	17644050	28	55400	11.4782608695652
chr17	45773350	45882075	28	40950	17.7090909090909
chr19	2974275	3048475	28	28850	20.7931034482759
chr21	38035575	38095450	28	42350	12.4705882352941
chr5	139122875	139186325	28	38375	20.25
chr11	2058775	2094275	27	26475	3.23076923076923
chr12	54810700	54859525	27	34500	5
chr12	132646175	132706950	27	46100	2.90196078431373
chr15	88789225	88830350	27	21825	8.94444444444444
chr16	1280550	1350975	27	22425	20.5
chr5	1834425	1898150	27	40025	14.3076923076923
chr10	102600575	102639000	26	25575	6.35294117647059
chr14	38674350	38732350	26	33425	8.88235294117647
chr19	42635425	42687550	26	26825	19.7692307692308
chr20	2487800	2550600	26	38275	9.92
chr3	128142875	128226700	26	57425	6.10309278350515
chr6	29789525	29858750	26	25250	18.0952380952381
chr7	1405500	1463575	26	21425	18.1111111111111
chr9	36980925	37047175	26	49475	9.86206896551724
chr9	38345250	38432775	26	18425	19.2258064516129
chrX	109664125	109701725	26	16650	18.5217391304348
chr17	38934150	39002100	25	29850	17.0649350649351
chr6	144264425	144392500	25	52950	11.3511705685619
chr9	100685475	100752250	25	40575	17
chrX	68394050	68508875	25	43925	15.7297297297297
chrX	152865475	152939775	25	26400	15.7142857142857
chr17	47534325	47581425	24	19500	15.304347826087
chr7	1250125	1320975	24	51675	7.80952380952381
chrX	130171600	130226675	24	35600	16.1904761904762
chr13	112701725	112771375	23	49275	12.4347826086957
chr14	24785875	24838575	23	30875	12.2105263157895
chr16	78073450	78119050	23	28900	10.75
chr5	158472875	158538225	23	43675	12.6181818181818
chr1	23671725	23755750	22	77100	0.622950819672131
chr1	38191375	38261650	22	41225	6.8
chr11	61273075	61359675	22	26175	13.2690763052209
chr12	162600	251350	22	24775	14.48
chr19	42892700	42947000	22	18800	12.4736842105263
chr20	62101025	62151250	22	21900	11.0833333333333
chr4	3452000	3505675	22	34350	11.25
chr1	6205775	6322775	21	30425	12.2424242424242
chr11	1748800	1801175	21	14600	12
chr19	18873625	18925175	21	40550	8.19354838709677
chr19	28237075	28265025	21	19575	2
chr2	223102650	223301475	21	75300	9.86684420772304
chr2	240967075	240996400	21	10000	12
chr1	228687050	228756950	20	42400	9.9009900990099
chr5	176781750	176841400	20	18475	10.4954128440367
chr9	66841025	66863250	20	11075	11.4468085106383
chr12	115092200	115150725	19	50200	4.36363636363636
chr17	34987400	35019525	19	21975	8.125
chr20	2647325	2694000	19	27575	9.2
chr22	21310950	21337400	19	16925	2.4
chr4	2035325	2065025	19	20675	3.2258064516129
chr4	7070450	7107375	19	19025	10.475
chr5	42943050	43048025	19	52525	6.23008849557522
chr6	108430475	108510875	19	63675	4.8
chr7	31781275	31827175	19	32900	8
chr9	36747050	36771850	19	9875	10.5625
chr1	144586675	144607900	18	9375	4.04761904761905
chr1	156585900	156628875	18	33350	5.94117647058824
chr11	27801075	27828200	18	16825	8.21052631578947
chr13	20699675	20752300	18	19425	8.66666666666667
chr15	88359175	88414850	18	20900	6.75172413793103
chr2	27062650	27099225	18	17050	9.25
chr5	1640175	1673400	18	14700	6.77777777777778
chr6	37706050	37753950	18	26575	8.56
chr7	32964475	33000450	18	25000	3.68421052631579
chr9	124000975	124057550	18	26300	10.1818181818182
chr1	165311925	165351950	17	21775	8.44444444444444
chr10	71312225	71358025	17	33075	6.90909090909091
chr11	57218425	57251950	17	19750	2.15094339622642
chr11	65291300	65327800	17	15675	7.49295774647887
chr12	94536325	94572975	17	32750	1.91666666666667
chr15	79571800	79603250	17	22225	8.34146341463415
chr2	182511150	182563200	17	39275	4.95652173913043
chr2	242970400	243000925	17	24750	7.04761904761905
chr21	34384850	34451575	17	54400	7.45
chr22	39890175	39914400	17	14600	3.7
chr4	8847200	8910250	17	50950	4.33333333333333
chr4	83690200	83736700	17	38875	5.68421052631579
chr5	30150	56975	17	15450	7.81818181818182
chrX	146750225	146804200	17	48450	3.62162162162162
chr1	970625	1015125	16	20150	7
chr1	26471175	26495925	16	20450	2.64864864864865
chr10	50864625	50909000	16	25625	5.2962962962963
chr11	1559025	1600000	16	27375	4.53846153846154
chr11	30022750	30068175	16	37600	7.57142857142857
chr11	60767675	60795400	16	22175	1.44827586206897
chr12	296300	326125	16	22650	4.17391304347826
chr17	42611575	42642075	16	21550	2.70588235294118
chr18	19904575	19943800	16	25700	4.76666666666667
chr5	132144200	132168925	16	20025	3
chr5	151277200	151306825	16	24825	1.78947368421053
chr6	43197325	43254275	16	25800	5.86915887850467
chr6	44232375	44266450	16	25000	3.19101123595506
chr8	22405475	22448075	16	19400	7.04347826086957
chrX	119112900	119154450	16	29700	5.90476190476191
chr1	228601400	228637125	15	23350	4.19512195121951
chr1	230912400	230933700	15	16875	2.8
chr10	9126700	9150300	15	16775	3.42307692307692
chr10	23444025	23498325	15	46275	2.71844660194175
chr10	95585850	95618400	15	28300	3.16279069767442
chr11	113923075	113954500	15	25125	3.04347826086957
chr11	117650175	117680000	15	13825	6.13333333333333
chr13	28510300	28564700	15	47825	4.7741935483871
chr16	198575	231500	15	27025	1.17808219178082
chr17	32951000	32971150	15	17475	0.634146341463415
chr17	37744025	37786750	15	38225	2.64516129032258
chr18	35131150	35164125	15	21000	5.84
chr19	54921075	54941675	15	10525	5.2
chr19	55575150	55599800	15	18075	2.17142857142857
chr2	70645750	70672500	15	16400	6.15384615384615
chr2	233338225	233373000	15	19600	6.34042553191489
chr22	38845550	38865300	15	16825	0.821917808219178
chr3	137463325	137505150	15	28700	6.1978021978022
chr4	6548650	6576500	15	18225	5.46666666666667
chr4	156327050	156364125	15	27300	5.04615384615385
chr5	77245100	77280800	15	27550	4.66666666666667
chr7	68682375	68711750	15	20925	3.72727272727273
chrX	70316375	70341075	15	13675	2.72727272727273
chr1	18423200	18446175	14	16650	4.48
chr1	84927725	84944325	14	11975	4.23529411764706
chr1	91272550	91319150	14	22750	5.00990099009901
chr10	90448875	90472475	14	16775	5.58333333333333
chr11	128390075	128424075	14	28125	1.33333333333333
chr12	48570850	48598825	14	23175	0.810810810810811
chr17	6731750	6746500	14	10950	1.88571428571429
chr17	79894475	79929825	14	17750	3.94736842105263
chr18	19783525	19803700	14	11050	5.5
chr19	55879150	55894550	14	9850	2.65454545454545
chr2	114019900	114054225	14	29500	2.19354838709677
chr20	25031875	25073100	14	35125	4.60869565217391
chr3	123743475	123762625	14	12075	4.8695652173913
chr4	41728400	41769525	14	29700	5.18181818181818
chr6	64236925	64258900	14	17525	3.6
chr6	100021825	100078650	14	47875	1.66666666666667
chr9	21251650	21283400	14	15700	5.44186046511628
chr9	68409200	68428500	14	14450	1.90909090909091
chr9	131933625	131961675	14	16625	4.44262295081967
chr1	113240850	113267000	13	14675	3.17391304347826
chr1	175853450	175895450	13	38925	0.755555555555556
chr10	120001000	120031250	13	25275	2.19512195121951
chr12	53716500	53740625	13	12150	4.57142857142857
chr12	113943650	113962375	13	13050	2.875
chr13	20798550	20812450	13	10375	1.67567567567568
chr13	97865325	97895450	13	22750	3.22448979591837
chr16	6898875	6920225	13	16175	3.35135135135135
chr17	45921550	45953650	13	25050	2.72340425531915
chr17	77748625	77823625	13	61400	1.81220657276995
chr18	18959375	18985125	13	18700	3.37634408602151
chr2	45142500	45194350	13	44125	4.42857142857143
chr2	100717175	100748675	13	25850	3
chr2	105455475	105500775	13	40025	2.22222222222222
chr3	189489325	189529025	13	24100	2.64623955431755
chr5	135243600	135269375	13	18550	4.36923076923077
chr8	22534425	22571825	13	25275	2.54251012145749
chr8	61565200	61595600	13	24500	2.18
chr9	119085575	119108575	13	14825	3.30769230769231
chrX	40001225	40033175	13	23175	4.38888888888889
chr1	17012100	17035600	12	18625	1.26666666666667
chr1	22930175	22943500	12	8450	2.6
chr1	26359150	26385200	12	17425	3.51612903225806
chr1	94700125	94730475	12	23450	1.20647773279352
chr1	153484000	153492300	12	6200	0.96551724137931
chr1	181054550	181081350	12	18500	1.59210526315789
chr1	182571850	182588325	12	13800	0.918918918918919
chr10	77150075	77215900	12	55900	2.57983193277311
chr10	98936325	98957775	12	14075	3.42307692307692
chr12	113895150	113927750	12	30350	1.22222222222222
chr13	39944500	39973300	12	23125	3.47826086956522
chr14	37095375	37145625	12	39400	3.21212121212121
chr14	99728800	99745425	12	11200	2.68965517241379
chr15	58338925	58362350	12	18650	2.70967741935484
chr17	8903325	8933750	12	26600	0.956521739130435
chr17	33771375	33793100	12	17550	0.924137931034483
chr17	58211525	58235125	12	18125	2.6875
chr19	19175000	19188950	12	7800	3.25581395348837
chr19	47134600	47154850	12	14425	2.93333333333333
chr2	85971075	86000350	12	18100	2.86666666666667
chr20	44649525	44689125	12	33300	1.47540983606557
chr21	36233850	36268025	12	20800	2.508038585209
chr3	46912125	46940950	12	23500	3
chr3	151973650	151988475	12	8850	1.55555555555556
chr6	31319550	31337225	12	13950	3.47368421052632
chr6	49516525	49534400	12	15200	0.771428571428571
chr6	166395525	166427350	12	25550	3.5
chr7	27123925	27298325	12	170525	3.375
chr7	150411900	150455300	12	39150	3.11764705882353
chrX	130342200	130352425	12	5500	2.55555555555556
chrX	144879275	144906625	12	23850	1.51724137931034
chr1	204670375	204687900	11	13700	0.695652173913043
chr11	115966600	115983275	11	13975	1.25
chr12	4373775	4385725	11	8500	2.2
chr12	15469150	15479375	11	7725	1.48
chr15	56023200	56044675	11	17025	2.51612903225806
chr16	23864000	23883625	11	15325	2.44444444444444
chr16	75949125	75976725	11	22625	2.21052631578947
chr17	38490675	38508675	11	14400	0.878048780487805
chr2	114255425	114269800	11	11025	1.95744680851064
chr2	177496825	177512725	11	11300	1.8
chr2	178521375	178542475	11	13950	1.21739130434783
chr20	61044050	61063900	11	17725	0.476190476190476
chr3	185812675	185839900	11	20375	1.77142857142857
chr6	35171150	35194125	11	18625	1.78947368421053
chr7	149480525	149492900	11	9075	2.5
chr8	61820075	61840525	11	17000	1.73469387755102
chr8	63911900	63926400	11	12000	2.73684210526316
chr8	81470225	81492200	11	16700	2.44705882352941
chr9	21959975	22012450	11	50300	0.482758620689655
chr9	37643675	37660525	11	13100	2.65
chr9	131142550	131185600	11	39875	0.528735632183908
chrX	129106350	129122000	11	11750	2.2
chr1	21507550	21522125	10	12500	1.31034482758621
chr1	39266675	39287700	10	16425	1.18181818181818
chr1	148919500	148932350	10	10525	1.09090909090909
chr1	205504325	205512475	10	4475	1.36363636363636
chr10	99782900	99806450	10	20825	0.782608695652174
chr11	17726250	17762475	10	33550	0.45859872611465
chr11	126859375	126877725	10	15600	1.85185185185185
chr12	49359725	49395450	10	32050	1.30097087378641
chr12	125666500	125679175	10	10275	0.769230769230769
chr14	68064875	68084225	10	16025	1.78260869565217
chr14	104921725	104932900	10	6875	2.0377358490566
chr15	45397825	45431175	10	30850	0.494117647058824
chr15	45750375	45777500	10	23425	1.35714285714286
chr16	73055825	73108575	10	48225	0.283783783783784
chr17	33689700	33705850	10	12450	2.06593406593407
chr17	59466750	59500525	10	29825	1.70909090909091
chr18	22620175	22636275	10	14100	0.53448275862069
chr18	34821150	34841725	10	13050	1.5719557195572
chr19	18705600	18728150	10	18850	1.9
chr19	55679000	55695375	10	12400	1.85714285714286
chr2	63271450	63296825	10	23425	1.375
chr2	85338975	85350400	10	8800	2
chr2	231896950	231906475	10	7900	0.88
chr20	22533125	22584800	10	45725	1.63636363636364
chr22	46453700	46471400	10	16125	1.41176470588235
chr4	78092800	78108275	10	11000	1.71428571428571
chr4	81100850	81142125	10	38600	1.11111111111111
chr5	134356750	134394975	10	34650	2
chr5	153982125	153994075	10	8850	2
chr5	174142825	174181625	10	31000	0.894736842105263
chr5	175296500	175306750	10	8250	1.57894736842105
chr6	89840200	89858100	10	14675	0.892857142857143
chr6	168697825	168706850	10	5575	1.31707317073171
chr7	96593875	96661875	10	45325	1.91745283018868
chr7	112996125	113016375	10	18600	0.846153846153846
chr7	142490800	142508050	10	12000	1.17460317460317
chr7	157376700	157399300	10	20050	2.06451612903226
chr8	144260125	144274100	10	11150	0.977777777777778
chr9	958925	992250	10	29875	1.55102040816327
chr9	117675300	117698325	10	21350	0.2
chr9	119030525	119052200	10	17675	1.66666666666667
chr9	133526425	133548750	10	18525	1.81818181818182
chrX	68105000	68117425	10	8700	1.69230769230769
chrX	129081900	129100675	10	14200	1.05660377358491
chr1	2458225	2476250	9	16100	0.515151515151515
chr1	14209875	14225700	9	14775	0.451612903225806
chr1	44861000	44889350	9	19025	1.20805369127517
chr1	149134600	149165075	9	28150	0.545454545454545
chr10	22599750	22638925	9	35300	0.861313868613139
chr10	103980800	104003625	9	20700	0.9375
chr10	119282400	119321100	9	36300	0.756756756756757
chr10	129838375	129845400	9	5250	1
chr11	74435100	74446625	9	9900	0.981132075471698
chr12	42625975	42642700	9	13750	0.833333333333333
chr13	100602750	100651375	9	42025	1.33333333333333
chr14	93380725	93393100	9	8750	0.934782608695652
chr14	97144050	97164550	9	18775	0.198581560283688
chr15	74413325	74432100	9	17150	0.484848484848485
chr15	80539575	80553300	9	10825	1.04878048780488
chr16	4179500	4188075	9	6300	1.4
chr16	55500525	55517225	9	13025	1.2
chr17	7817850	7833475	9	13125	1.51219512195122
chr17	77711150	77726325	9	11900	0.769230769230769
chr18	45929625	45943125	9	10250	1.34883720930233
chr18	70101475	70129250	9	25375	1.08333333333333
chr18	77543775	77562625	9	16400	1.23809523809524
chr19	3455875	3472550	9	13200	1.11111111111111
chr2	26909400	26924275	9	12500	0.7
chr2	28600750	28619125	9	14125	0.958333333333333
chr2	45867300	45882900	9	12550	1.10526315789474
chr2	74773175	74789525	9	12225	1.25
chr2	207115275	207139200	9	21950	0.385964912280702
chr22	23693750	23720975	9	23475	1.09090909090909
chr22	28184950	28201650	9	13950	0.68
chr22	37718250	37733350	9	10425	1.12222222222222
chr22	50698575	50711325	9	9375	1.0625
chr5	35740200	35769850	9	24900	0.816753926701571
chr5	54466225	54482525	9	14100	0.916666666666667
chr5	171041475	171058700	9	15375	0.62962962962963
chr6	1593275	1630900	9	34125	1.39837398373984
chr6	4777500	4789125	9	9550	1.36363636363636
chr8	41159200	41185275	9	23550	0.545454545454545
chr8	72456025	72473925	9	15925	1.26315789473684
chr8	144838050	144859275	9	16575	1.02857142857143
chrX	573925	611250	9	33500	0.689655172413793
chrX	119437150	119452575	9	13175	1.4375
chr1	20509350	20515500	8	4800	0.558139534883721
chr1	20802450	20818175	8	13650	0.622950819672131
chr1	39061025	39075525	8	10575	0.566037735849057
chr1	105027275	105038825	8	10250	0.818181818181818
chr1	114694075	114704075	8	7900	0.782608695652174
chr1	175537600	175553525	8	13350	0.909090909090909
chr1	223898725	223909850	8	9350	0.736842105263158
chr10	46985425	46994975	8	6725	0.905660377358491
chr10	99729425	99742400	8	11550	0.779661016949153
chr10	121229550	121243600	8	12275	0.763636363636364
chr11	29380175	29390200	8	8625	0.8
chr11	118012850	118047175	8	31425	0.518828451882845
chr12	1633100	1646925	8	12225	0.884615384615385
chr12	1691500	1706525	8	11850	0.682352941176471
chr12	79038575	79055550	8	14150	0.681564245810056
chr12	103339850	103369900	8	27650	0.974789915966387
chr13	71597375	71608700	8	9950	0.484848484848485
chr14	54410800	54432150	8	18625	0.352422907488987
chr15	41208475	41229075	8	19025	0.533333333333333
chr15	42665450	42678350	8	11375	0.708333333333333
chr15	60284300	60302750	8	16450	0.612903225806452
chr15	63782925	63802825	8	18375	0.347826086956522
chr15	72524350	72538525	8	11500	0.415384615384615
chr16	1381000	1396475	8	13625	0.43956043956044
chr16	85109150	85120125	8	8675	0.882352941176471
chr17	26232400	26250475	8	15975	0.324324324324324
chr17	36090025	36112600	8	19700	0.692307692307692
chr17	44336550	44347700	8	7875	0.911111111111111
chr18	5192550	5203550	8	9200	0.864864864864865
chr19	7918450	7933625	8	13125	0.346153846153846
chr19	45248275	45262100	8	12325	0.371428571428571
chr2	13649625	13656000	8	5325	0.585365853658537
chr2	44992725	45008025	8	11700	0.923076923076923
chr2	50158025	50171825	8	12775	0.538461538461538
chr22	19738450	19762400	8	22475	0.8
chr22	42303800	42324875	8	19125	0.72463768115942
chr3	12909700	12918925	8	6975	0.692307692307692
chr3	45882675	45895675	8	10250	0.654320987654321
chr3	139651550	139659075	8	6350	0.571428571428571
chr4	105823125	105849675	8	24525	0.947368421052632
chr4	106060050	106087325	8	24225	0.842105263157895
chr4	174412525	174467375	8	53075	0.333333333333333
chr5	60602275	60611725	8	7775	0.791666666666667
chr5	65993700	66006350	8	11200	0.6
chr5	137423400	137438450	8	11800	0.971428571428571
chr5	170727550	170765700	8	34975	0.684782608695652
chr6	10377325	10431200	8	51750	0.666666666666667
chr6	33172900	33190725	8	16175	0.620689655172414
chr6	34109800	34123875	8	11775	0.967741935483871
chr6	99266975	99298250	8	30175	0.360655737704918
chr7	42125175	42136700	8	9425	0.96551724137931
chr7	64335325	64353025	8	15175	0.50381679389313
chr8	14339275	14352600	8	12300	0.4
chr8	47760875	47768550	8	5875	0.7
chr8	55362625	55390775	8	27025	0.742857142857143
chr8	129585925	129595400	8	8150	0.727272727272727
chr9	115850675	115858650	8	6100	0.7
chr9	124887050	124896975	8	7300	0.884955752212389
chr9	135029550	135043525	8	12300	0.8
chrX	11674650	11692325	8	14725	0.894736842105263
chrX	118094775	118121150	8	24650	0.666666666666667
chr1	110606300	110631475	7	24100	0.19047619047619
chr10	88118850	88138600	7	17675	0.369230769230769
chr10	112833125	112842400	7	7550	0.434782608695652
chr11	31814325	31855950	7	40250	0.491803278688525
chr11	43890425	43901625	7	9475	0.478260869565217
chr11	75422875	75432175	7	7325	0.444444444444444
chr12	58004225	58030075	7	24475	0.381679389312977
chr13	113943075	113947125	7	3300	0.470588235294118
chr15	23865000	23878700	7	11700	0.308724832214765
chr15	96624875	96639450	7	13500	0.369230769230769
chr15	98963250	98974625	7	10025	0.298136645962733
chr16	740900	761750	7	20175	0.107784431137725
chr16	30671050	30709325	7	36800	0.156521739130435
chr17	27938200	27951300	7	11675	0.317460317460317
chr17	36712775	36739275	7	25200	0.169491525423729
chr17	54665900	54678075	7	10225	0.52760736196319
chr17	56335775	56342650	7	5750	0.5
chr17	80284650	80297675	7	11975	0.339622641509434
chr18	47924175	47934375	7	9425	0.451612903225806
chr18	57048650	57063950	7	14350	0.526315789473684
chr19	5489550	5504275	7	13000	0.466165413533835
chr19	13201000	13214325	7	12275	0.41025641025641
chr20	62668525	62684725	7	15325	0.41025641025641
chr3	31045875	31057200	7	9975	0.457142857142857
chr3	55511450	55526400	7	12350	0.367816091954023
chr3	69728075	69739150	7	9800	0.25
chr4	5890575	5911575	7	19525	0.158273381294964
chr4	106468825	106487450	7	17625	0.441558441558442
chr5	1378575	1391425	7	11100	0.484848484848485
chr5	87952450	87995950	7	42325	0.291666666666667
chr6	78899150	78906300	7	6625	0.214285714285714
chr7	6565275	6576975	7	10575	0.301369863013699
chr7	69057825	69097250	7	36650	0.253706754530478
chr7	85388450	85400325	7	10650	0.247619047619048
chr7	126885150	126898125	7	11350	0.5
chr7	128042900	128055650	7	11250	0.493150684931507
chr7	149742500	149747575	7	3950	0.5
chr7	150940825	150955375	7	12650	0.338461538461538
chr8	143527875	143538000	7	8850	0.521739130434783
chr9	34574475	34596825	7	20500	0.4
chrX	78851975	78862550	7	8450	0.529411764705882
chrX	99646875	99669100	7	20625	0.411764705882353
chrX	149385525	149398375	7	11550	0.26865671641791
chrX	150338925	150352525	7	12350	0.373493975903614
chr1	2974100	2994325	6	19375	0.0697674418604651
chr1	10850375	10859225	6	7950	0.19047619047619
chr1	48055000	48061975	6	6450	0.16
chr1	67978325	67989875	6	10125	0.194174757281553
chr10	50596750	50614275	6	17125	0.193548387096774
chr10	71809050	71817400	6	7675	0.133333333333333
chr10	118024300	118037050	6	12000	0.214285714285714
chr10	118884250	118937775	6	51825	0.0881488736532811
chr11	119658750	119672650	6	13175	0.0859598853868195
chr16	67556600	67574975	6	17600	0.128342245989305
chr17	78899475	78905550	6	5500	0.151515151515152
chr19	30010225	30024750	6	13425	0.1875
chr19	55862075	55870525	6	7650	0.247933884297521
chr2	230574625	230583575	6	8450	0.111111111111111
chr20	55833925	55846050	6	11350	0.188235294117647
chr3	38687875	38695550	6	6825	0.246153846153846
chr3	64662775	64677075	6	12875	0.230366492146597
chr3	128710275	128727750	6	16575	0.191489361702128
chr3	197801150	197816250	6	13400	0.213058419243986
chr4	15775675	15782975	6	6750	0.133333333333333
chr4	96301900	96312950	6	10450	0.235294117647059
chr4	147990175	147998175	6	7425	0.206185567010309
chr5	3583725	3609825	6	25200	0.0932038834951456
chr5	10559450	10569400	6	8750	0.220472440944882
chr5	92902000	92961700	6	58325	0.24390243902439
chr5	149562125	149573150	6	10375	0.2
chr7	4741700	4754875	6	11950	0.177966101694915
chr7	95223475	95231200	6	7125	0.213333333333333
chr7	149455900	149476525	6	18525	0.243478260869565
chr7	157466525	157488650	6	21350	0.131147540983607
chr9	105750	118900	6	12200	0.209302325581395
chr9	124972575	124997225	6	23975	0.142857142857143
chr1	199998000	200014900	5	16450	0.0636363636363636
chr10	8071875	8108925	5	36450	0.0287474332648871
chr10	58895100	58910375	5	14800	0.0675105485232067
chr11	44320450	44361450	5	40350	0.0575079872204473
chr12	26272250	26286225	5	13450	0.0592592592592593
chr14	65341925	65351700	5	9250	0.08
chr16	86596525	86618125	5	21125	0.0759493670886076
chr17	71890575	71909725	5	18725	0.0675675675675676
chr2	45024500	45038500	5	13375	0.0779220779220779
chr7	129412900	129431850	5	18375	0.0579710144927536
chr2	176925650	177061825	4	135700	0.00644468313641246
chr7	156788050	156822775	4	34300	0.0151515151515152
