# Supplementary material for: Large organized chromatin lysine domains help distinguish primitive from differentiated cell populations
Source: Nat Commun. 2021 Jan 21;12:499. doi: 10.1038/s41467-020-20830-9 (PMC7820432; doi:10.1038/s41467-020-20830-9)
Supplement: Supplementary file 3 — Supplementary Software [file 41467_2020_20830_MOESM3_ESM.zip › E002-H3K36me3_LOCKS.bed]

chr1	12294925	12407925	70	60000	12.7222222222222
chr1	28785450	28928975	70	60175	12.2790697674419
chr1	39747875	39937475	70	140325	16.5882352941176
chr1	55509475	55627550	70	95325	5.69230769230769
chr1	155678975	155792675	70	67625	11.7931034482759
chr1	179959875	180081250	70	59975	9.07692307692308
chr1	233260025	233366225	70	49200	15.3333333333333
chr10	70331625	70445100	70	46775	16.9230769230769
chr10	75475450	75626925	70	80425	16.5263157894737
chr10	101910375	102019650	70	67450	8.68965517241379
chr10	105063575	105181425	70	62625	10.1041666666667
chr10	126738650	126837850	70	51500	13.7391304347826
chr11	46642850	46833675	70	106450	14
chr11	108098475	108193850	70	62525	8.36065573770492
chr11	121340650	121495600	70	91725	12.0833333333333
chr12	19407750	19529300	70	52175	16.3030303030303
chr12	111880100	111988725	70	66300	16.0952380952381
chr12	112572425	112685050	70	66575	11.1063829787234
chr12	120107725	120257825	70	83325	16.8148148148148
chr12	122955700	123082950	70	99675	5.69444444444444
chr12	123640200	123740175	70	47600	18
chr12	132444725	132608000	70	94700	13.5555555555556
chr13	20534550	20654525	70	80100	12.6785714285714
chr14	55402750	55522325	70	71225	13.7446808510638
chr14	64514800	64639300	70	43600	18.3157894736842
chr14	71477800	71578550	70	51675	14.15
chr14	73528700	73667475	70	76150	17.4
chr15	22927650	23031250	70	60400	6.96296296296296
chr15	25203800	25368800	70	145625	3.73913043478261
chr15	28405475	28517775	70	64375	8
chr15	35147050	35252550	70	73725	6.07692307692308
chr15	43235925	43342475	70	54650	7.29166666666667
chr15	43620450	43770050	70	100950	15.7894736842105
chr15	44830750	44950675	70	73550	11.030303030303
chr15	50850300	50938775	70	56500	8.1
chr15	59345075	59459350	70	74400	5.11764705882353
chr15	63880525	63988600	70	58775	14.3636363636364
chr16	1620375	1804575	70	89475	16.1538461538462
chr16	16102800	16201150	70	67950	9.33333333333333
chr16	19510475	19628800	70	55800	16.96
chr17	3908925	4014900	70	74650	8.58823529411765
chr17	5249575	5379850	70	95725	17.05
chr17	15878025	16003150	70	87600	10.8695652173913
chr17	18090450	18254125	70	101050	4.19354838709677
chr17	33900650	34017150	70	63575	15.3763440860215
chr17	35532375	35664625	70	73300	17.375
chr17	59913650	60002700	70	47375	9.78571428571429
chr17	60020050	60128075	70	75325	13.4166666666667
chr18	2666425	2757600	70	64000	6.75675675675676
chr18	29408675	29477250	70	44675	5.35714285714286
chr18	43429425	43535450	70	59150	12.8936170212766
chr19	11201625	11362325	70	75150	14.6129032258065
chr19	34811150	34953800	70	89325	8.06666666666667
chr19	58282775	58440150	70	67325	14.84
chr2	9567725	9669250	70	65850	14
chr2	10710075	10826725	70	56700	16.2745098039216
chr2	17830775	17960075	70	81850	13.25
chr2	37263275	37381125	70	44825	18.3137254901961
chr2	61406275	61507350	70	64275	9.375
chr2	61507875	61599100	70	43775	10.6666666666667
chr2	122095750	122209425	70	63850	7.7
chr2	128850900	128949750	70	72275	6.51162790697674
chr2	153464125	153615475	70	88175	15.1578947368421
chr2	183775175	183854125	70	51275	3.77777777777778
chr2	216177800	216295950	70	86175	16.6470588235294
chr2	239973950	240120350	70	44725	18.0851063829787
chr2	242501800	242664625	70	67925	18.3243243243243
chr20	25391600	25507375	70	80200	3.37777777777778
chr21	35093100	35212225	70	55350	14.9545454545455
chr21	40541200	40668000	70	92225	2.72972972972973
chr21	47607725	47760475	70	97950	16.32
chr22	32078775	32196550	70	60850	14.3636363636364
chr3	10005700	10124900	70	56950	16.1428571428571
chr3	47030150	47155400	70	57650	14.3684210526316
chr3	47626550	47779975	70	131225	2.23809523809524
chr3	52573125	52681400	70	60925	7.84615384615385
chr3	121145150	121247775	70	49375	11.5483870967742
chr3	124450900	124573000	70	61800	12.2222222222222
chr4	3088300	3206350	70	88075	10.4137931034483
chr4	39823800	39911150	70	60075	7.09090909090909
chr4	73921250	74033500	70	74275	16.4
chr4	79256425	79404250	70	71075	18.3478260869565
chr5	14271150	14395900	70	64000	18.3703703703704
chr5	31400375	31520250	70	74650	14.3478260869565
chr5	54618250	54731725	70	73225	8.5
chr5	74012450	74136050	70	74050	13
chr5	89966400	90077425	70	37675	10.8421052631579
chr5	109091000	109198250	70	51500	17.2413793103448
chr5	112095575	112254800	70	53175	14.65
chr5	133996775	134136675	70	86025	13.8241758241758
chr5	176613650	176773375	70	99050	13.0147058823529
chr6	56321975	56466525	70	69225	9.85123966942149
chr6	151193500	151303750	70	54850	12
chr6	161491625	161605875	70	66900	16.5555555555556
chr7	156954250	157062775	70	77625	15.1
chr8	25215975	25349975	70	74250	16.56
chr8	48684250	48891700	70	187675	1.74436090225564
chr8	68062275	68190175	70	75575	17.76
chr8	120742800	120855175	70	58250	18.1714285714286
chr8	128944700	129083850	70	50925	17.1764705882353
chr8	141666050	141785400	70	60700	13.4782608695652
chr9	36576950	36662975	70	44075	14.2857142857143
chr9	123150775	123301575	70	85550	9.55555555555556
chr9	133973650	134098550	70	73225	12.3333333333333
chrX	130823550	130935275	70	75325	6.83333333333333
chr17	27790700	27872225	69	51325	6.53846153846154
chr2	32687800	32804750	69	56925	17.76
chr3	48601600	48753125	69	81700	13.7894736842105
chr8	87393325	87498325	69	54300	8.5625
chr9	140596775	140731925	69	87850	7.56626506024096
chr16	74907200	74999575	68	58550	8.63636363636364
chr18	6941075	7042200	68	41825	9.22727272727273
chr21	47765425	47867675	68	65850	9.88
chr3	171995575	172099250	68	53675	12.0701754385965
chr4	123096775	123216750	68	43800	12
chr5	167812125	168001675	68	80475	14.5
chr11	117016525	117133400	67	59300	13.3333333333333
chr12	121920325	122036450	67	53950	12.2285714285714
chr12	133346075	133462500	67	74700	8.63414634146342
chr17	78252875	78392225	67	86950	13.6769230769231
chr18	56532025	56651825	67	90625	12.8235294117647
chr2	86251250	86408525	67	133725	14.4
chr5	179659050	179767075	67	73550	11.8333333333333
chr6	76331600	76426375	67	58425	5.94285714285714
chr1	220298900	220386300	66	54775	7.02702702702703
chr10	128769000	128874475	66	52375	15.2222222222222
chr11	85664525	85742475	66	48125	7.07692307692308
chr12	101675725	101798300	66	97250	9.02857142857143
chr18	13000200	13129600	66	77575	10.8837209302326
chr9	33909075	34017200	66	70775	14
chr9	99877000	99974600	66	57450	7.76470588235294
chrX	24713925	24801575	66	52850	9.33333333333333
chr12	105505675	105623075	65	79125	15
chr5	70754325	70864525	65	84100	5.65217391304348
chr7	98478575	98658375	65	154150	8.45901639344262
chr14	103918150	104057500	64	50925	13.0526315789474
chr1	236966925	237065275	63	48075	13.2727272727273
chr11	3685375	3816725	63	110525	5.70731707317073
chr13	114101650	114206725	63	51150	13.5652173913043
chr19	32838325	32978725	63	71050	10.6666666666667
chr6	168265325	168372450	63	71075	11.9
chr8	1776325	1906675	63	93800	9.68421052631579
chr9	88557575	88658200	63	61350	8.88888888888889
chr12	95617875	95703275	62	37825	13.5625
chr12	112080125	112194450	62	57525	11.8823529411765
chr15	65734525	65808125	62	51800	9.88888888888889
chr17	8341875	8493425	62	115000	13.125
chr17	29161575	29231450	62	43975	7.30434782608696
chr17	65849975	65975200	62	79100	8.08695652173913
chr21	46848450	46956975	62	48950	13.7209302325581
chr13	24992750	25075350	61	43850	6.81481481481481
chr16	89780000	89881000	61	72400	5.4390243902439
chr17	29063775	29136750	61	38525	7.36363636363636
chr17	35872175	36001575	61	65275	10
chr7	151798075	151901650	61	59600	12.8965517241379
chr1	52215200	52306325	60	63650	12.6086956521739
chr1	92711600	92825900	60	45850	11.1785714285714
chr1	93965775	94057750	60	42750	11.8
chr3	130651825	130737200	60	34750	12.2105263157895
chr4	85587225	85678400	60	64800	11.3170731707317
chr9	135137250	135279400	60	103325	4.0521327014218
chrX	53559475	53708875	60	126550	6.51851851851852
chr1	169769000	169847750	59	58175	6.81481481481481
chr12	57448975	57666825	59	105875	12.020618556701
chr12	124807500	124920700	59	75125	8.23529411764706
chr4	85684850	85781775	59	34625	12.24
chr9	131707875	131833275	59	73050	11.2790697674419
chr1	10155275	10241250	58	42425	6.47368421052632
chr1	17250600	17378125	58	57800	10.8965517241379
chr12	24966500	25053425	58	52400	8.5
chr15	41267925	41391025	58	89875	7.90476190476191
chr1	223932900	224009225	57	48650	9
chr10	93686225	93792500	57	66975	10.1666666666667
chr12	112452450	112544100	57	70675	4.35294117647059
chr14	31566050	31660650	57	67525	7.01449275362319
chr16	18793750	18908225	57	75125	8.81818181818182
chr2	202565675	202632300	57	41025	6.54545454545455
chr3	183427950	183535550	57	79700	8.45454545454546
chr4	119642275	119755000	57	66100	11.5454545454545
chr5	139725	265675	57	51275	11.1612903225806
chr5	171762900	171850350	57	51875	10.952380952381
chr7	107542725	107638975	57	66975	9.81818181818182
chr10	28812550	28910750	56	68300	4.36363636363636
chr11	70118100	70242175	56	84275	9.31147540983607
chr15	76146500	76231375	56	40375	9.57575757575758
chr16	15092200	15186075	56	49025	8.8
chr17	26932125	27095175	56	99475	10.2647058823529
chr2	27820925	27919650	56	62375	5.61702127659574
chr3	122809825	122886800	56	47825	8.35
chr4	48500800	48578625	56	51600	5.0625
chr1	11236100	11356325	55	71000	10.9369369369369
chr1	35836050	35944850	55	60700	10.1282051282051
chr1	93651825	93713375	55	35475	5.14893617021277
chr11	47737750	47868825	55	110025	9.41772151898734
chr16	53246550	53360000	55	87975	6.68041237113402
chr20	13692800	13799650	55	75825	5.16666666666667
chr20	37110025	37206250	55	60825	6.02325581395349
chr22	31797575	31884325	55	63950	6.6875
chr3	27418075	27491550	55	52325	4.15384615384615
chr6	79646125	79756025	55	83500	7.76470588235294
chr6	82877825	82955250	55	51750	8.125
chr1	22004925	22083475	54	55375	5.81818181818182
chr12	110720575	110839525	54	84600	3.23076923076923
chr20	60827800	60930550	54	72125	8.7741935483871
chr22	24432525	24535250	54	72750	3.95555555555556
chr3	132166925	132260375	54	70100	4.9
chr4	22385250	22462925	54	31900	9.54838709677419
chr5	145598500	145667300	54	47400	6.52173913043478
chrX	40982600	41093150	54	93700	4.4
chrX	123156400	123236875	54	54675	5.92592592592593
chr11	108002900	108085175	53	59475	9.81818181818182
chr20	47557850	47651775	53	64975	9.59090909090909
chr4	419850	533125	53	71725	9.2972972972973
chr4	95129950	95214300	53	65325	2.625
chr5	64833525	64912100	53	45900	6.875
chrX	40509675	40593025	53	56950	7.15
chr1	47095600	47182450	52	50550	9.26829268292683
chr16	14665875	14763025	52	67475	3.0197628458498
chr19	47635725	47715650	52	56225	6.70588235294118
chr8	95839450	95904550	52	47475	4.78571428571429
chr1	22148200	22222925	51	56000	6
chr10	88194200	88277975	51	52575	6.96969696969697
chr12	393550	495150	51	63175	7.6551724137931
chr12	133658425	133773525	51	68575	8.05263157894737
chr2	55513375	55583450	51	36325	7.80952380952381
chr4	1895400	1999725	51	66725	6.475
chrX	128586625	128650450	51	41100	7.72972972972973
chr10	851925	935500	50	58975	7.28
chr12	51064875	51141450	50	50125	6.26666666666667
chr13	20290300	20351925	50	37125	8
chr14	78139050	78225375	50	55275	7.66666666666667
chr15	40228400	40330350	50	85025	6.09523809523809
chr21	45466100	45561200	50	67250	8.27272727272727
chr3	37023450	37116125	50	62300	4.875
chr6	36437750	36509600	50	36175	5.61702127659574
chr7	77198950	77287950	50	64600	6.55882352941176
chrX	44910525	44972850	50	39100	6.96551724137931
chr14	90424025	90511500	49	54575	6.77777777777778
chr17	79507000	79600600	49	72025	5.36363636363636
chr17	80521125	80602750	49	57700	5.10344827586207
chr22	24698125	24776575	49	51400	3.31707317073171
chr1	220141425	220214775	48	49950	6.63157894736842
chr17	57103975	57167550	48	41150	6.51428571428571
chr19	23517025	23591100	48	38350	5.85185185185185
chr22	29089075	29153975	48	29675	7.3265306122449
chr5	118809450	118878950	48	39900	7.2258064516129
chr8	126015000	126096200	48	66125	6.46666666666667
chr1	1683675	1770500	47	56350	3.92405063291139
chr1	52837325	52918325	47	54550	7.29230769230769
chr1	224452000	224505600	47	37300	3.74358974358974
chr12	6600550	6715450	47	85325	4.90666666666667
chr13	110801525	110865475	47	35550	6.90476190476191
chr14	103399350	103477675	47	60725	3.12727272727273
chr5	125879075	125962150	47	59075	5.43225806451613
chr1	11121775	11221300	46	70100	4.56923076923077
chr1	54231325	54296325	46	43025	4.88
chr10	89524300	89574375	46	28050	5.21739130434783
chr11	17094675	17170400	46	45550	5.5741935483871
chr16	4846075	4953325	46	78550	6.97142857142857
chr17	16004075	16063200	46	36100	6.03703703703704
chr17	30266950	30328700	46	38850	4.06666666666667
chr19	33073700	33150000	46	45125	5.36986301369863
chr2	39024600	39095275	46	34950	4.95
chr2	128698050	128783075	46	64750	2.75
chr7	36435275	36494700	46	44550	2.975
chr7	75163325	75228400	46	53150	3.625
chr8	17785625	17888375	46	77150	5.93333333333333
chr9	103296675	103350550	46	35050	6.84210526315789
chr11	68280000	68384475	45	83850	6.12121212121212
chr19	11090550	11178675	45	72550	3
chr2	47632600	47712650	45	61300	2.57142857142857
chr20	45837100	45941425	45	91725	2.0625
chr6	90351225	90513275	45	148875	2.21428571428571
chr6	146202425	146276575	45	54625	4.13333333333333
chr1	247003375	247081950	44	63750	3.82758620689655
chr10	91469775	91540900	44	46125	5.93548387096774
chr19	19386075	19468750	44	59675	4.54545454545455
chr3	37360175	37427550	44	42875	5.93939393939394
chr3	148725475	148795800	44	41800	5.71621621621622
chr4	5804325	5872475	44	45075	4.64285714285714
chr6	17759025	17817400	44	31825	4.66666666666667
chrX	70588000	70649825	44	40100	4.62962962962963
chr10	123237550	123312275	43	56125	3.6
chr14	50239125	50317575	43	66100	1.7037037037037
chr19	16481975	16552075	43	46825	5.65217391304348
chr20	40031825	40127950	43	75825	5.56521739130435
chr3	44807175	44858425	43	32050	6
chr1	173904825	173966000	42	46025	4.98245614035088
chr1	200532750	200588225	42	33750	5.07692307692308
chr1	203766375	203848500	42	57350	5.64285714285714
chr11	33078725	33129625	42	33700	3.25
chr14	39498000	39565475	42	53125	4.78571428571429
chr2	44112375	44221800	42	96750	1.675
chr2	55859375	55918350	42	38100	5.54545454545455
chr3	49315125	49374575	42	37375	3.43589743589744
chr4	841250	899750	42	41500	4.24242424242424
chr6	17606675	17689025	42	59425	5.15463917525773
chr6	122733550	122779275	42	31150	3.71428571428571
chr12	32741500	32799525	41	41800	3.89473684210526
chr14	35031575	35079025	41	32950	4.07142857142857
chr15	66599125	66645550	41	32200	2.4375
chr15	75757100	75819775	41	39775	4.64285714285714
chr19	10883050	10944750	41	44150	2.20833333333333
chr2	54091100	54176275	41	70450	4
chr6	160429925	160529225	41	78075	5.33962264150943
chr9	96275700	96327775	41	33700	4.22222222222222
chr11	9157225	9217400	40	38725	4.2
chr16	53485575	53533275	40	36500	5.05882352941176
chr5	179249775	179332075	40	56075	4.90780141843972
chr7	148451325	148527500	40	55850	3.44554455445545
chr1	26737975	26805950	39	44475	3.87692307692308
chr12	965975	1042250	39	62850	1.79661016949153
chr12	49036750	49109100	39	55175	2.14285714285714
chr13	111110850	111166950	39	38600	3.34782608695652
chr16	3776725	3843550	39	51350	3.23076923076923
chr2	180808550	180858175	39	33225	3.29411764705882
chr3	194124975	194181700	39	39125	3
chr6	42598825	42662425	39	48700	2.27272727272727
chr8	103263375	103373450	39	95475	2.43386243386243
chr9	107545625	107602775	39	37300	3.24137931034483
chr9	109681350	109774650	39	72975	1.68181818181818
chr9	135468975	135541475	39	51050	4.62068965517241
chr1	47715425	47777675	38	41950	3.21739130434783
chr10	1123375	1177825	38	35775	3.92
chr10	70482450	70558425	38	68250	2.42857142857143
chr12	64849600	64895675	38	34125	2.04494382022472
chr12	120257925	120313550	38	32425	4.03921568627451
chr15	89797475	89876775	38	68500	2.58536585365854
chr2	160571050	160627025	38	43000	4.26666666666667
chr2	233649900	233726300	38	53675	4
chr20	37615525	37672075	38	42600	2.66666666666667
chr22	40655450	40721700	38	49675	2.3448275862069
chr3	47846675	47919625	38	53550	3.44554455445545
chr5	54550700	54594225	38	34850	1.66666666666667
chr5	94810625	94866425	38	38350	3.33333333333333
chr8	124331125	124392900	38	50100	1.34883720930233
chr9	74300450	74365275	38	50525	3.88888888888889
chrX	1502250	1568925	38	44900	3.33333333333333
chr1	65094100	65160000	37	52850	3.10344827586207
chr1	226016825	226065500	37	36600	3.68421052631579
chr1	229575475	229641250	37	52325	1.72307692307692
chr10	12240225	12293075	37	38800	3.82352941176471
chr12	95869750	95928225	37	47025	2.52173913043478
chr15	40455975	40523450	37	56700	2
chr19	55481100	55515725	37	26000	2
chr5	61643775	61698000	37	41500	3.86046511627907
chr7	72853400	72934800	37	72250	1.36842105263158
chr9	33292025	33356925	37	49850	1.95698924731183
chr1	29007550	29043000	36	21050	2.64
chr11	93399850	93477075	36	58450	3.4375
chr11	95532200	95583825	36	32725	3.48148148148148
chr15	75647150	75729050	36	65075	2.78787878787879
chr16	23530400	23605800	36	59250	2.25
chr17	37561275	37605600	36	35400	2.69565217391304
chr19	10237025	10303900	36	54075	3.26829268292683
chr2	99976950	100050825	36	60750	2.88888888888889
chr2	102441400	102510225	36	57450	2.24242424242424
chr20	31351300	31443150	36	67225	1.79310344827586
chr20	47837850	47909025	36	59075	1.6
chr3	132385725	132431425	36	30950	2.88888888888889
chr3	172470350	172538975	36	52800	3.375
chr5	37289225	37364700	36	64250	3.5
chr5	65070150	65120450	36	35900	1.78947368421053
chr6	35801050	35858850	36	48000	1.55555555555556
chr6	87925625	87971325	36	29225	3.08333333333333
chr1	67410625	67455125	35	33700	2.9
chr1	117604100	117661350	35	47325	3.29411764705882
chr14	45668625	45711750	35	33300	2.2
chr2	201756775	201824375	35	55625	2.72340425531915
chr22	19315925	19399400	35	67525	3.26582278481013
chr3	185308275	185349900	35	31000	3.1304347826087
chr4	83738475	83803250	35	52675	2.22222222222222
chr5	145834550	145892650	35	46200	2.74666666666667
chr5	178988325	179049775	35	50875	2.625
chr6	43454825	43559975	35	69750	3.02583025830258
chr7	127326550	127378175	35	40225	2.71111111111111
chr7	138729375	138774550	35	32325	3.13333333333333
chr7	157147300	157212275	35	52375	1.5
chr1	109853250	109897125	34	31775	1.81538461538462
chr10	3140925	3212400	34	61925	1.85185185185185
chr10	70174500	70230000	34	42975	2.90909090909091
chr12	69083275	69138025	34	47025	2.28571428571429
chr16	74480800	74542900	34	45225	2.85
chr3	123633325	123675725	34	31250	2.10526315789474
chr4	24518600	24583350	34	49750	2.27722772277228
chr9	125607525	125660525	34	41075	2.21782178217822
chr10	12123450	12166150	33	32550	1.925
chr10	94365650	94415450	33	39725	2.19047619047619
chr12	95415800	95463825	33	35000	2.34782608695652
chr14	20813075	20876700	33	45800	2.47058823529412
chr14	55605200	55655850	33	39725	2.54545454545455
chr15	59473925	59519975	33	33275	2.32432432432432
chr20	33581100	33638525	33	46200	1.81818181818182
chr20	62614275	62666775	33	42600	1.25581395348837
chr3	108269975	108304125	33	25675	2.38461538461538
chr3	170077550	170115350	33	26250	2.54545454545455
chr6	131901000	131946775	33	35875	2.4
chr7	138921750	138964650	33	32825	2
chr7	139060000	139109175	33	39175	1.25925925925926
chr12	120551675	120664775	32	82425	2.18
chr12	123773825	123835025	32	54825	0.732394366197183
chr13	103256550	103332500	32	65975	1.20289855072464
chr14	64875425	64928900	32	45100	2.5
chr16	2100200	2147500	32	34150	2.13333333333333
chr4	13568800	13621725	32	45300	1.92592592592593
chr7	128591650	128658250	32	56050	2
chr12	46586125	46640450	31	46750	1.6
chr15	41629375	41673900	31	36875	1.2972972972973
chr15	93464275	93571475	31	101575	1.28125
chr2	114683425	114715700	31	24575	1.71428571428571
chr20	42298050	42346500	31	34200	1.92307692307692
chr6	167414200	167456200	31	33850	1.8
chr7	98930875	98965025	31	23250	2.10526315789474
chr10	96306525	96372725	30	60050	1.77777777777778
chr14	93272950	93307950	30	27025	0.96969696969697
chr15	65845650	65899775	30	45825	1.82051282051282
chr16	70154325	70196825	30	33400	1.7741935483871
chr19	48617625	48655275	30	29525	1.71428571428571
chr3	148858050	148895325	30	28900	1.85714285714286
chr4	140255300	140302350	30	39550	1.75609756097561
chr4	187503450	187558325	30	46325	0.96969696969697
chr9	131328625	131403225	30	62575	1.45454545454545
chr11	4122975	4163675	29	32450	1.18181818181818
chr16	23612700	23649975	29	28325	1.5
chr22	29902075	29967650	29	51975	1.33031674208145
chr3	193353675	193389325	29	27100	1.68181818181818
chr7	105176075	105210175	29	23200	1.75
chr1	150900025	150942350	28	35800	1
chr13	79903525	79953225	28	41925	1.48148148148148
chr14	81645100	81682925	28	30675	1.4
chr14	102441200	102520825	28	72050	1.1304347826087
chr4	110426975	110462775	28	26250	1.53333333333333
chr9	111647925	111692250	28	38600	0.920353982300885
chr9	125838075	125873875	28	28325	1.19230769230769
chr13	48510725	48548800	27	28400	1.37007874015748
chr20	30344925	30395075	27	43375	0.909090909090909
chr22	36676575	36745450	27	60450	1.13333333333333
chr8	30533250	30567575	27	25350	1.28571428571429
chr15	99450925	99507000	26	50700	0.956521739130435
chr16	58550325	58635050	26	78975	1.02702702702703
chr9	114123075	114196675	26	68625	1.07142857142857
chr19	36549275	36598200	25	40200	0.904761904761905
chr2	60986850	61027850	25	35975	0.698412698412698
chr2	208420225	208464425	25	37475	0.8
chr4	57851825	57899475	25	41650	0.620689655172414
chr5	32227850	32274800	25	39100	0.916666666666667
chr1	160246775	160310175	24	52025	0.909090909090909
chr1	236704300	236766650	24	58200	0.434782608695652
chr10	71119650	71163100	24	35850	0.904761904761905
chr10	75841400	75898600	24	50600	0.8
chr10	99115250	99157675	24	35600	0.903225806451613
chr14	68225050	68280750	24	48975	0.938775510204082
chr18	21096225	21153600	24	51050	0.793103448275862
chr7	135250450	135336125	24	76200	0.716981132075472
chr5	133474675	133509600	23	30075	0.577777777777778
chr10	13206100	13255900	22	45275	0.547945205479452
chr10	93571025	93624300	22	49950	0.3
chr12	125430650	125471025	22	33525	0.517241379310345
chr13	113872850	113919700	22	41500	0.701754385964912
chr16	237225	278200	22	36475	0.551724137931034
chr17	30189425	30226800	22	33450	0.611111111111111
chr16	89582275	89624625	21	37450	0.588235294117647
chr17	42926600	42965650	21	33950	0.382022471910112
chr19	4409425	4450550	21	35100	0.634146341463415
chr2	173330700	173370825	21	36100	0.39344262295082
chr21	30401825	30442825	21	37100	0.577777777777778
chr3	137941375	137968075	21	22200	0.65625
chr8	95655225	95719750	21	59475	0.413533834586466
chr8	109212100	109254625	21	37575	0.636363636363636
chr1	213033825	213076050	20	37275	0.493150684931507
chr10	64923800	64977000	20	47475	0.496350364963504
chr10	70945600	70969350	20	19800	0.516129032258065
chr14	45564275	45599475	20	32025	0.5
chr2	85845925	85880100	20	31175	0.358974358974359
chr21	47952775	47988825	20	29400	0.547169811320755
chr22	41512300	41576475	20	60200	0.481481481481481
chr3	14484775	14530425	20	41300	0.506024096385542
chr3	133334300	133378300	20	39850	0.54
chr4	25382250	25421500	20	36125	0.526315789473684
chr1	160176750	160214025	19	34350	0.341463414634146
chr2	86676875	86721425	19	41825	0.385964912280702
chr1	230798600	230830225	18	28950	0.238095238095238
chr17	49258825	49302650	18	39600	0.328358208955224
chr18	12340050	12369625	18	26175	0.346153846153846
chr2	71582375	71638000	18	52850	0.271604938271605
chr22	41640925	41680000	18	35700	0.259259259259259
chr1	23376300	23421275	17	42100	0.333333333333333
chr1	59120550	59161375	17	38250	0.229508196721311
chr19	46322750	46358800	17	33500	0.210526315789474
chr7	121714075	121774325	17	58000	0.21875
chr7	127945325	127980050	17	31650	0.35
chr9	15456275	15509800	17	50600	0.305555555555556
chr1	31729800	31767275	16	34425	0.293333333333333
chr16	24786375	24839075	16	50550	0.3
chr16	56487075	56512975	16	23175	0.292682926829268
chr22	42261675	42304050	16	39225	0.266666666666667
chr3	58080350	58152075	16	68750	0.105263157894737
chr5	154263950	154301600	16	34625	0.291666666666667
chr9	134307375	134376175	16	65050	0.286689419795222
chr1	19399075	19528550	15	126875	0.124352331606218
chr14	21673625	21737300	15	60725	0.19047619047619
chr15	90121975	90177300	15	52000	0.220183486238532
chr2	206984575	207016650	15	29925	0.191304347826087
chr21	34876075	34911825	15	33700	0.244897959183673
chr21	33700775	33758125	14	55275	0.118181818181818
chr11	9429275	9469150	13	37750	0.189473684210526
chr17	76797325	76834800	13	35325	0.178571428571429
chr22	26919975	26941350	13	19100	0.189349112426035
chr5	145491125	145553700	13	60625	0.137931034482759
chr7	1508975	1542750	13	31425	0.155440414507772
chr9	100403100	100439175	13	34500	0.164556962025316
chr1	154197325	154239600	11	40625	0.118577075098814
chr1	186296475	186342575	11	44550	0.0909090909090909
chr18	33715300	33748875	11	32350	0.0921052631578947
chrX	39907250	39937675	11	29000	0.127906976744186
chr16	28108075	28147300	10	37825	0.0975609756097561
chr16	74654350	74689175	10	33475	0.109243697478992
chr2	152284100	152328400	10	42725	0.0890688259109312
chr2	216975175	217037625	10	61000	0.0816326530612245
chr20	47678225	47721875	10	42375	0.113207547169811
chr5	6596250	6631925	10	34200	0.0790273556231003
chr5	98190450	98219475	10	28025	0.0830188679245283
chr10	99210675	99238475	9	26650	0.0967741935483871
chr19	41772925	41814150	9	40025	0.0710659898477157
chr2	203139475	203173050	9	32175	0.0840336134453782
chr3	139065700	139102450	9	35425	0.0875912408759124
chr3	179296875	179320125	9	22100	0.0905923344947735
chr5	126144175	126172450	9	27100	0.0705882352941176
chr5	149738975	149783150	9	42700	0.0866425992779783
chr6	4036425	4066075	9	28525	0.0837696335078534
chr7	30641950	30676150	9	32800	0.0918367346938776
chr10	127409775	127445300	8	34600	0.06
chr7	138221550	138272625	8	50225	0.0503432494279176
chr9	91942100	91977850	8	34525	0.0756756756756757
chr12	49415125	49449400	7	33625	0.0611353711790393
chr16	27471175	27520825	7	48850	0.0225776105362183
chr17	40033100	40070700	7	36475	0.0490463215258856
chr17	61863050	61903575	7	39750	0.0569620253164557
chr2	128241950	128263600	7	20925	0.0492610837438424
chr22	31320050	31350950	7	30075	0.0467091295116773
chr3	33429625	33454850	7	24125	0.0623501199040767
chr3	142732675	142758225	7	24875	0.0597014925373134
chr5	151165900	151195100	7	28400	0.051948051948052
chr7	102939200	102961000	7	21225	0.0595238095238095
chr9	36196525	36215050	7	17825	0.0526315789473684
chr1	24971600	25001750	6	29600	0.0487804878048781
chr10	121585250	121610000	6	24175	0.0400890868596882
chr12	53847075	53874875	6	27375	0.05
chr12	76441250	76467975	6	26150	0.0317460317460317
chr13	98633600	98657575	6	23275	0.0495867768595041
chr16	70562100	70609075	6	46125	0.0438871473354232
chr16	81045300	81057425	6	11750	0.0476190476190476
chr17	45728525	45763175	6	34025	0.043010752688172
chr2	27443850	27468475	6	24025	0.0462046204620462
chr2	61704050	61733675	6	28875	0.036
chr2	70437525	70459075	6	21100	0.0392156862745098
chr20	34289875	34328950	6	38375	0.0299500831946755
chr3	9466950	9498500	6	30700	0.0496124031007752
chr5	32381800	32411550	6	29050	0.05
chr5	72176650	72204900	6	27800	0.0365853658536585
chr9	94998025	95054150	6	55250	0.0457142857142857
chr1	78408075	78437325	5	29000	0.0284697508896797
chr1	213124975	213157475	5	31825	0.0346456692913386
chr10	27402525	27425575	5	22725	0.0228136882129278
chr10	70719500	70739800	5	19950	0.0239234449760766
chr10	120797600	120833975	5	35900	0.0208333333333333
chr12	72000200	72030550	5	29950	0.0294117647058824
chr15	79171900	79200075	5	27900	0.020703933747412
chr19	20218975	20234450	5	15125	0.0377358490566038
chr2	198255550	198289050	5	32900	0.0300429184549356
chr2	234742675	234762050	5	18875	0.036231884057971
chr20	36686175	36700300	5	13825	0.036231884057971
chr4	129756000	129795650	5	39125	0.0186480186480186
chr4	144438350	144475025	5	36275	0.0153846153846154
chr4	146058000	146074000	5	15750	0.0340909090909091
chr7	138194150	138216100	5	21350	0.032520325203252
chrX	24079450	24091575	5	11850	0.0336134453781513
chr1	146753575	146770275	4	16525	0.0156862745098039
chr1	182811375	182858750	4	47050	0.0223048327137546
chr1	202977900	202991550	4	13425	0.0230547550432277
chr10	114900825	114915925	4	14925	0.0251572327044025
chr10	122661350	122670525	4	9025	0.027027027027027
chr11	118365975	118385250	4	18950	0.0271084337349398
chr12	64803575	64836675	4	32650	0.0223048327137546
chr13	115002150	115018950	4	16625	0.0272108843537415
chr15	59170000	59194875	4	24575	0.0265151515151515
chr16	8983275	8998550	4	15025	0.0266666666666667
chr17	30684650	30710175	4	25150	0.0230547550432277
chr19	34709250	34721650	4	12100	0.0272108843537415
chr19	58752575	58776625	4	23750	0.0148514851485149
chr2	54868900	54898650	4	29200	0.025830258302583
chr2	242170875	242197525	4	26250	0.0273972602739726
chr22	42047575	42061675	4	13925	0.0211267605633803
chr4	10073775	10105250	4	31150	0.0267379679144385
chr4	57305875	57328950	4	22775	0.0234833659491194
chr4	146026000	146050425	4	24075	0.0231023102310231
chr5	138650000	138668400	4	18175	0.0235849056603774
chr7	86792475	86828900	4	36125	0.0183727034120735
chr1	41466200	41482400	3	16075	0.0120240480961924
chr1	46725450	46747450	3	21800	0.0155440414507772
chr1	70692400	70718600	3	25900	0.013671875
chr1	93298700	93310225	3	11425	0.0117647058823529
chr1	226545400	226581600	3	36025	0.0150943396226415
chr10	1039950	1059125	3	19050	0.0134228187919463
chr10	70097225	70106175	3	8850	0.0115606936416185
chr10	126678900	126694750	3	15700	0.0115163147792706
chr10	129895100	129915650	3	20350	0.0112359550561798
chr11	14498975	14517750	3	18625	0.0130434782608696
chr11	34092550	34108925	3	16250	0.0137931034482759
chr11	34155650	34171500	3	15675	0.0162337662337662
chr11	43341925	43362600	3	20500	0.0154083204930663
chr11	61072375	61084375	3	11875	0.0150753768844221
chr12	21793300	21809125	3	15675	0.0181268882175227
chr12	133232650	133246750	3	13950	0.0127659574468085
chr14	21866550	21884800	3	18050	0.0176730486008837
chr15	78782600	78792975	3	10250	0.0165289256198347
chr16	31193575	31208800	3	15050	0.0156862745098039
chr16	71948900	71965300	3	16300	0.0170940170940171
chr17	17125575	17136400	3	10725	0.0112994350282486
chr17	38561925	38570925	3	8900	0.0181818181818182
chr17	56579800	56589400	3	9475	0.0176991150442478
chr19	9636500	9647525	3	10925	0.0148148148148148
chr19	37035825	37046125	3	10200	0.0176211453744493
chr2	73469675	73479400	3	9600	0.0163487738419619
chr2	96946950	96966300	3	19175	0.0181818181818182
chr2	191842250	191856625	3	14275	0.0106100795755968
chr2	217060200	217073575	3	13225	0.0160965794768612
chr2	219450375	219461750	3	11275	0.0179372197309417
chr2	241677075	241691450	3	14250	0.0169491525423729
chr20	32679650	32694675	3	14875	0.0140845070422535
chr20	45007925	45015575	3	7550	0.0171673819742489
chr20	55938050	55954175	3	15950	0.0163934426229508
chr21	33058500	33076000	3	17325	0.0143884892086331
chr22	38881750	38896625	3	14750	0.0114285714285714
chr3	45997925	46012250	3	14150	0.0159045725646123
chr3	50136100	50156925	3	20650	0.0178571428571429
chr3	180672975	180691400	3	18275	0.0170454545454545
chr3	184036675	184048500	3	11650	0.0178173719376392
chr4	17620500	17637200	3	16550	0.0182370820668693
chr4	99994575	100004700	3	10025	0.0121212121212121
chr4	104096625	104108350	3	11600	0.0155844155844156
chr5	71512725	71523200	3	10375	0.0105263157894737
chr5	82785275	82800325	3	14925	0.0160857908847185
chr5	94876925	94884300	3	7275	0.014760147601476
chr5	98220050	98240875	3	20675	0.0145719489981785
chr5	115797250	115835050	3	37400	0.0149965916837082
chr5	154177025	154189275	3	12150	0.00943396226415094
chr6	7285075	7294750	3	9550	0.0181818181818182
chr6	15494975	15525200	3	29925	0.0177304964539007
chr6	29566800	29583700	3	16750	0.0135363790186125
chr6	99846000	99860300	3	14125	0.0168067226890756
chr6	159185500	159200550	3	14900	0.014218009478673
chr8	30415650	30432475	3	16675	0.0119047619047619
chr8	101712900	101733250	3	20200	0.0136518771331058
chr8	103835675	103854675	3	18800	0.0172413793103448
chr8	125555100	125566825	3	11600	0.0155440414507772
chr9	21826725	21842675	3	15850	0.0115273775216138
chr9	88936300	88942950	3	6550	0.0180995475113122
chr9	139355000	139373225	3	17925	0.0181818181818182
chrX	77366700	77379150	3	12325	0.016304347826087
chr1	27091925	27108400	2	16425	0.0060882800608828
chr1	32651375	32664450	2	13025	0.00767754318618042
chr1	43391100	43406225	2	15075	0.0066334991708126
chr1	115260000	115281675	2	21575	0.00926998841251448
chr1	116928775	116951125	2	22275	0.00673400673400673
chr1	120270425	120286850	2	16375	0.00610687022900763
chr1	197050750	197063100	2	12300	0.00813008130081301
chr1	201103800	201121825	2	17975	0.00556328233657858
chr1	202713650	202737700	2	24000	0.00416666666666667
chr1	214810950	214825500	2	14500	0.00689655172413793
chr10	27449675	27460300	2	10575	0.00945626477541371
chr10	62542150	62556000	2	13800	0.0072463768115942
chr10	69646825	69657825	2	10950	0.0091324200913242
chr11	118249025	118260200	2	11125	0.00898876404494382
chr11	125481025	125492275	2	11200	0.00892857142857143
chr11	134018075	134036025	2	17875	0.00839160839160839
chr12	108910950	108924400	2	13400	0.00746268656716418
chr13	31709200	31730175	2	20925	0.004778972520908
chr14	21889125	21900325	2	11150	0.00896860986547085
chr14	24645725	24656750	2	10975	0.00911161731207289
chr14	89059575	89079725	2	20100	0.00497512437810945
chr14	91922325	91934825	2	12450	0.00803212851405622
chr15	44053000	44065700	2	12650	0.00790513833992095
chr15	72548400	72560100	2	11650	0.00858369098712446
chr15	74913675	74924400	2	10675	0.00936768149882904
chr17	47116450	47132050	2	15550	0.00643086816720257
chr17	57749600	57768850	2	19200	0.00520833333333333
chr17	78106475	78118300	2	11775	0.00849256900212314
chr19	5921100	5931900	2	10750	0.00930232558139535
chr19	7074300	7085800	2	11450	0.00873362445414847
chr19	8526250	8543925	2	17625	0.00567375886524823
chr19	10787425	10803600	2	16100	0.0093167701863354
chr19	16192425	16209550	2	17050	0.00879765395894428
chr19	16949850	16966175	2	16250	0.00923076923076923
chr2	15756925	15775075	2	18075	0.00829875518672199
chr2	219105575	219121125	2	15500	0.00645161290322581
chr2	241703475	241716350	2	12825	0.00779727095516569
chr20	1422250	1443150	2	20850	0.00479616306954436
chr20	17925450	17937900	2	12400	0.00806451612903226
chr20	20011600	20030500	2	18825	0.00796812749003984
chr20	25257275	25269875	2	12550	0.00796812749003984
chr22	35798550	35809075	2	10475	0.00954653937947494
chr3	153990525	154003550	2	12975	0.00770712909441233
chr3	160131800	160147475	2	15625	0.0064
chr4	17836475	17847125	2	10600	0.00943396226415094
chr5	133894600	133907100	2	12450	0.00803212851405622
chr5	137494400	137510600	2	16150	0.00619195046439629
chr5	137898250	137909800	2	11500	0.00869565217391304
chr6	7880500	7905550	2	24950	0.00801603206412826
chr6	24702575	24717075	2	14450	0.0069204152249135
chr6	30550050	30560900	2	10800	0.00925925925925926
chr6	31589950	31605375	2	15375	0.00650406504065041
chr6	80717375	80728075	2	10650	0.00938967136150235
chr6	86319200	86339250	2	19975	0.00750938673341677
chr6	136577925	136603825	2	25800	0.00775193798449612
chr6	170841900	170855625	2	13675	0.00731261425959781
chr7	70234725	70259550	2	24750	0.00606060606060606
chr9	33026575	33039525	2	12900	0.00775193798449612
