# Supplementary material for: Large organized chromatin lysine domains help distinguish primitive from differentiated cell populations
Source: Nat Commun. 2021 Jan 21;12:499. doi: 10.1038/s41467-020-20830-9 (PMC7820432; doi:10.1038/s41467-020-20830-9)
Supplement: Supplementary file 3 — Supplementary Software [file 41467_2020_20830_MOESM3_ESM.zip › E003-H3K4me1_LOCKS.bed]

chr1	840575	1295800	96	70175	66.7142857142857
chr1	6187550	6661675	96	61225	61.4615384615385
chr1	10362425	10895950	96	69525	58.695652173913
chr1	38453800	39052800	96	76575	55.0666666666667
chr1	44678325	45251025	96	77275	70.0952380952381
chr1	46268050	47048325	96	69275	70.6567164179104
chr1	64127575	64415150	96	80450	67.6666666666667
chr1	154908225	155232800	96	73400	53.9487179487179
chr1	156306000	156739325	96	95875	58.8461538461538
chr1	205089375	205549175	96	88625	57.9384615384615
chr1	225565900	226099125	96	71450	72.4347826086957
chr10	34774350	35377875	96	64825	72.5283018867924
chr10	80477800	80955275	96	75000	67.5522388059701
chr10	114397625	114790725	96	80225	42.8695652173913
chr11	206050	694925	96	73375	71.2
chr11	44307600	44934400	96	81275	70.5263157894737
chr11	61245400	61715175	96	70925	53.4
chr11	62247150	62648225	96	71275	63.8571428571429
chr11	63435625	63898325	96	76850	65.6363636363636
chr11	64933250	65421425	96	87775	56.1764705882353
chr11	66020925	66623625	96	70800	52.2424242424242
chr12	53553425	54096150	96	74950	71.7826086956522
chr12	108494900	109117025	96	70875	67.6363636363636
chr12	120631125	121239325	96	79450	62.6896551724138
chr13	100217775	100614900	96	91000	51.5238095238095
chr14	23235200	23756600	96	71475	65.7
chr14	68487900	68973425	96	77700	73.1538461538462
chr14	77277275	77690600	96	97350	67.1052631578947
chr14	89588050	89933675	96	83375	61.3913043478261
chr15	57403550	57892050	96	74625	47.6756756756757
chr15	66750325	67326125	96	72900	57.1926605504587
chr15	90524675	90965125	96	65275	68.6206896551724
chr15	99068850	99360050	96	90475	52.4102564102564
chr16	368550	791600	96	64700	53.7368421052632
chr16	49396575	49893675	96	81400	62.3809523809524
chr16	85035925	85496225	96	72925	60.7878787878788
chr16	89233450	89532925	96	73925	71.1538461538462
chr17	7017900	7385025	96	67600	46.3125
chr17	17454750	17862625	96	78850	44.78125
chr17	26808100	27371650	96	77875	73.8723404255319
chr17	36663725	37082200	96	84650	59.9375
chr17	41704950	42194900	96	59450	71.6363636363636
chr17	42975725	43483875	96	66125	51.5757575757576
chr17	47620725	48172425	96	61175	64.936170212766
chr17	48173125	48699250	96	75900	57.0526315789474
chr17	55312600	55629825	96	85525	49.2
chr17	79761225	80293200	96	67700	69.1428571428571
chr18	3211725	3689650	96	71225	57.9746835443038
chr18	52881075	53245725	96	85200	47.8095238095238
chr19	773025	1182125	96	64125	54.5454545454545
chr19	1183750	1669475	96	74700	65.32
chr19	10303900	10870450	96	61525	60.5263157894737
chr19	12660100	13107275	96	54650	71.7435897435897
chr19	13841550	14332675	96	57700	71.04
chr19	17178500	17667550	96	63475	68.6923076923077
chr19	18019825	18535350	96	65800	66.8148148148148
chr19	42355575	42818525	96	62675	58.9777777777778
chr19	45872275	46218775	96	52950	63.037037037037
chr19	46849600	47427775	96	64650	69.45
chr19	48772925	49218850	96	64125	67.8181818181818
chr2	64221025	64629250	96	66000	64.7586206896552
chr2	84968500	85479000	96	73925	65.6190476190476
chr2	207711850	208402300	96	85500	73.4814814814815
chr2	220024375	220493550	96	76225	62.2222222222222
chr2	236377575	236971200	96	69325	68.8888888888889
chr20	31032600	31475100	96	75425	53.5555555555556
chr20	48061500	48633225	96	75125	67.5555555555556
chr20	49120950	49574250	96	51850	63.7058823529412
chr20	56869675	57601250	96	90075	69.7096774193548
chr20	61179125	61669625	96	69850	62.0740740740741
chr22	29277975	29766275	96	83550	73.8076923076923
chr22	39320050	39760700	96	75300	58.1428571428571
chr3	61506875	61796075	96	68475	44.2
chr3	71416275	72005425	96	59900	70.3478260869565
chr3	72304500	73000100	96	70775	70.5833333333333
chr3	193310250	193973500	96	85675	66.7826086956522
chr5	14093225	14465175	96	86950	39
chr5	106785725	107153525	96	83775	40.4054054054054
chr5	123730525	124231325	96	97225	70.5882352941177
chr5	140983475	141393275	96	78675	43.84
chr5	141733500	142394175	96	71400	70.1509433962264
chr6	2581475	3065150	96	73900	50.4516129032258
chr6	15166250	15385650	96	101850	18.7123287671233
chr6	21540200	21948675	96	77150	71.4782608695652
chr6	25850175	26275500	96	70525	59.1666666666667
chr6	111790900	112193275	96	68800	59.2258064516129
chr6	157089325	157306100	96	77625	43.7391304347826
chr7	105220550	105656425	96	79200	61.9047619047619
chr7	127365350	127841250	96	63350	69.4375
chr7	128337150	129198700	96	68675	67.1428571428571
chr8	30196375	30517025	96	98675	62.5806451612903
chr8	103378350	103932275	96	69875	69.3725490196078
chr8	128744850	128963125	96	94125	44.9756097560976
chr9	16417200	16771025	96	73550	64.1212121212121
chr9	71560625	72158775	96	60750	73.0344827586207
chr9	130110125	130679825	96	64800	64
chr9	131785850	132251775	96	71250	39.7407407407407
chr9	134079425	134604650	96	89825	56.4210526315789
chr9	138731775	139223750	96	76875	50.0416666666667
chr9	139236400	139704875	96	60400	73.1555555555556
chrX	39575500	40029650	96	94350	64.7857142857143
chr15	64887650	65426875	95	77775	67.7714285714286
chr2	175411300	175923350	95	73275	65.7551020408163
chr1	214360400	214858700	93	78975	47.7251908396947
chr11	128366475	128807500	93	73000	70.25
chr12	6712375	7143850	93	75125	55.5483870967742
chr1	26021425	26562825	92	67350	68
chr11	124932425	125497750	92	76450	66.9333333333333
chr16	2885825	3241175	92	62875	47.8181818181818
chr18	55643550	56030700	92	72225	52.28
chr20	10152175	10700025	92	84950	61.7857142857143
chr1	164446725	164758825	90	86100	54.9523809523809
chr2	202636525	203036525	90	71200	54.5416666666667
chr6	3068225	3527475	90	80650	47.9354838709677
chr11	12695000	12943575	89	88500	67.2
chr19	57751450	58571500	89	53200	68.8421052631579
chr21	27287350	27654775	89	70575	54.0909090909091
chr8	22695975	23433400	89	66225	68.9354838709677
chr8	118824350	119320250	89	72000	65.0476190476191
chr9	139837525	140215800	89	61875	45.2765957446809
chr17	38080325	38531275	88	81050	63.3239436619718
chr20	52164000	52578550	87	88450	65.2
chr12	62982375	63488075	86	70300	63.5733333333333
chr1	2120575	2575425	85	67275	62.6511627906977
chr4	87803575	88040050	85	70225	43.5555555555556
chr10	88266350	88659400	84	72675	63.8095238095238
chr12	124758100	125173475	84	68950	62.6818181818182
chr22	26800825	27201425	84	70225	55.6666666666667
chr5	138839025	139176500	84	79200	66.8571428571429
chr17	55719950	56165900	83	71750	61.2307692307692
chr22	36506225	37033550	83	67950	59.0666666666667
chr1	39394950	39748400	82	84325	54.4878048780488
chr4	140655325	141075950	82	63775	60.7619047619048
chr6	41336950	41703975	82	79900	45.8333333333333
chr9	127101750	127656975	82	77750	57.9
chr13	41051975	41273025	81	63425	41.0555555555556
chr17	46493750	46756325	81	43725	43.5454545454545
chr2	189033125	189383300	80	57675	56.7428571428571
chr3	71009025	71361450	80	79150	46
chr14	57115525	57558300	79	75250	59.9565217391304
chr3	65251350	65755050	79	57450	59.4782608695652
chr10	126697925	126851750	78	63875	27.0285714285714
chr6	30509725	30958675	78	57200	59.1578947368421
chr12	116491575	116737300	77	50875	59.625
chr15	74414700	74755200	76	67775	54.5
chr15	26840975	27020975	75	55375	30.1176470588235
chr6	149066900	149479650	75	57200	58.8
chr1	113160100	113502900	74	61950	42.0631578947368
chr17	7892975	8314150	74	54525	56.5806451612903
chr6	34163800	34761500	74	50375	56.3125
chr7	75792075	76053625	74	41800	44.2
chr7	100607800	100966025	74	55300	55.1764705882353
chr19	49840825	50097975	73	43100	45.1923076923077
chr1	8214900	8543475	72	65975	56.8571428571429
chr1	8611200	8886225	72	52325	44.0476190476191
chr17	34819575	35330375	72	60250	55.5151515151515
chr8	145513525	145756375	72	48000	51.0588235294118
chrX	132325075	132662475	72	52275	48.7826086956522
chr1	156021750	156265875	71	51975	51.84
chr11	8661675	9160350	71	54475	56.4905660377358
chr11	91941225	92316625	71	61575	44.6666666666667
chr12	11733200	12048000	71	54425	53.6296296296296
chr14	102974675	103327600	71	45150	36.5818181818182
chr20	61798975	62206300	71	44625	52.1176470588235
chr6	31497275	31874550	71	51075	44.9
chr19	55951525	56188625	70	43125	47.906976744186
chr2	44578425	45048925	70	70575	52.3157894736842
chr21	38727550	38938350	70	46750	37.0344827586207
chr4	77352300	77825975	70	62675	51.5348837209302
chr5	149787800	150089200	70	47225	46.0625
chr14	99850100	100154875	69	67825	51.0833333333333
chr16	84537300	84789025	69	51025	44.9411764705882
chr17	75242550	75500925	69	79150	34.4705882352941
chr12	54519400	54847000	68	59200	51.5384615384615
chr17	37711575	37957500	68	58200	25.2592592592593
chr17	77881600	78257375	68	46775	50.4
chr3	61796625	61976350	68	51975	24.7272727272727
chr3	171727250	171984300	68	66725	45.265306122449
chr7	150639150	150865425	68	52575	52
chr11	100490100	100761625	67	50500	49.9047619047619
chr14	61614925	62041325	67	49825	44.8181818181818
chr11	95870050	96077000	66	50750	25.4074074074074
chr22	38549975	38827875	66	49650	47.8461538461538
chr11	14200650	14447650	65	49400	47.0454545454545
chr11	46255625	46487350	65	60525	40.936170212766
chr2	121437725	121697350	65	62050	39.8571428571429
chr1	27800350	28017375	64	66200	24.6511627906977
chr11	35915075	36177725	64	44300	50.75
chr12	49161575	49526800	64	56600	48.1379310344828
chr17	72836100	73180075	64	43300	35.6296296296296
chr18	60380950	60524875	64	66775	21.6666666666667
chr20	60596400	61071550	64	58650	49.6923076923077
chr4	129556350	129794300	64	48400	39.25
chr5	176023475	176294775	64	36250	47.5
chr8	72459425	72687325	64	54775	40.6
chr14	65103050	65470800	63	57950	49.75
chr19	18535450	18812425	63	40775	47.3888888888889
chr3	65782475	66053075	63	43675	41.7037037037037
chr4	93308525	93477975	63	41150	45.8
chr7	27120350	27292325	63	45300	37.875
chr15	68020900	68377325	62	55325	41.2363636363636
chr22	42654300	42916400	62	48950	33.9230769230769
chr5	79351325	79562800	62	58275	38.1538461538462
chrX	10428625	10738525	62	45475	48.8571428571429
chr11	63916025	64183225	61	44000	32.3333333333333
chr16	29796275	30135150	61	45775	47.5384615384615
chr16	85496625	85686650	61	59375	28.4705882352941
chr2	102312700	102448325	61	49450	36
chr22	34119950	34321850	61	59775	47.1724137931034
chr6	15385825	15509350	61	62050	30.0625
chr1	183133175	183484250	60	43950	45.1034482758621
chr15	77736550	77956925	60	51075	26.5393258426966
chr19	54327125	54540875	60	31650	45.5555555555556
chr2	200990675	201290325	60	59600	47.6470588235294
chr3	129245125	129465800	60	46125	39.1612903225806
chr5	34451950	34752225	60	42250	46.0689655172414
chr8	37529650	37854750	60	53900	39.5416666666667
chr10	75610900	75841550	59	43350	31.9047619047619
chr12	6267425	6505825	59	60425	39.1111111111111
chr3	50231825	50412875	59	48725	32.6875
chr6	56555150	56734025	59	51275	22.56
chr7	47492250	47784200	59	42650	47.4285714285714
chr10	103288300	103604600	58	42225	43.1153846153846
chr11	19686500	19978450	58	60250	36.8888888888889
chr14	69378600	69565300	58	47525	20.8888888888889
chr15	40100000	40231450	58	39050	39.5172413793103
chr20	35806250	36066875	58	39725	33.1304347826087
chr3	66451350	66689250	58	64700	29.1549295774648
chr3	184218175	184513275	58	46150	29.3125
chr5	75591600	75843525	58	42400	36.05
chr1	203412075	203660925	57	43650	41.5
chr11	696475	864575	57	44700	28
chr2	60592650	60831000	57	64175	32.6190476190476
chr6	136747700	136965375	57	39925	44.2985074626866
chr1	54737875	54877875	56	69975	19.8064516129032
chr10	35618450	35817400	56	46300	34.5454545454545
chr17	738600	908725	56	35450	31.3846153846154
chr17	44121525	44290400	56	39325	37.7818181818182
chr18	46302975	46558400	56	58250	32.8813559322034
chr2	36556850	36735300	56	54050	45.28
chr3	185406950	185544825	56	56725	13.943661971831
chr3	189699375	189916025	56	46125	39
chr4	183995000	184185300	56	41050	34.4255319148936
chr10	73368425	73649525	55	40600	42.1428571428571
chr11	64455550	64704000	55	44650	38.6181818181818
chr12	32547975	32722600	55	44175	21.7254901960784
chr17	25782350	25930250	55	45950	31.9047619047619
chr19	2424550	2739675	55	33650	36.3478260869565
chr19	11432550	11735675	55	30025	43.4871794871795
chr2	232422325	232667175	55	43925	42.5
chr22	28111225	28417125	55	49500	42
chr4	159927350	160154800	55	35375	25
chr5	171332650	171505150	55	41625	42.6666666666667
chr7	5516850	5751725	55	40175	44.2222222222222
chr9	84144700	84353450	55	42200	44.8461538461538
chr1	15202150	15541175	54	34925	43.7142857142857
chr1	157933750	158094850	54	52475	28
chr19	8369925	8595200	54	34825	30.8181818181818
chr8	130825825	131047425	54	33350	33.4339622641509
chr9	140429500	140681150	54	41825	41.3333333333333
chr1	114471100	114708700	53	54175	37.1176470588235
chr10	114803700	114940750	53	53575	19.1827956989247
chr16	56622850	56858650	53	39375	41.6428571428571
chr2	66641250	66823925	53	40575	24.7714285714286
chr2	153191225	153361525	53	44100	39.9591836734694
chr5	112461775	112667025	53	42625	39.7352941176471
chr5	176724775	176943500	53	41750	28.9090909090909
chr8	93025350	93183600	53	42800	37.9512195121951
chr11	2801850	3014600	52	34725	41.0526315789474
chr13	98749800	99025525	52	40375	37.6363636363636
chr14	100658650	100933225	52	40075	25.5301204819277
chr7	131192875	131348275	52	52450	30.4347826086957
chr15	63600700	63894475	51	44425	38.6984126984127
chr19	35520700	35790700	51	34475	35.9024390243902
chr2	145147450	145373900	51	48225	34.2461538461538
chr22	17819900	17973025	51	43775	35.6666666666667
chr3	170976300	171180475	51	39275	37.6521739130435
chr5	54715350	54957900	51	41400	41.4074074074074
chr6	25278125	25465100	51	37825	30.3076923076923
chr9	8599875	8892225	51	37750	41.7692307692308
chr10	71444150	71662275	50	32475	39.68
chr17	2651575	2864225	50	31325	34.2068965517241
chr19	1718425	1948125	50	35925	40.7391304347826
chr3	55514725	55791275	50	46675	38.6153846153846
chr3	57040300	57263200	50	43700	39.8260869565217
chr8	21867125	22103775	50	34375	31.3793103448276
chr9	23718275	23858675	50	42300	19.7142857142857
chr1	56896000	57050550	49	58750	33.7222222222222
chr1	64934775	65064100	49	60175	35.8571428571429
chr1	145381950	145590075	49	28850	40.2857142857143
chr1	230151900	230431375	49	38525	36.65
chr12	54321250	54476300	49	20900	29.1764705882353
chr13	99097850	99234325	49	46250	24.1904761904762
chr19	13120425	13280025	49	44475	27.5
chr2	39573575	39761300	49	41900	29.8333333333333
chr6	14816175	15080250	49	36325	39.5
chr7	70036675	70295450	49	51600	36.0819672131148
chr10	22882925	23004375	48	39400	22.7777777777778
chr11	47935450	48156525	48	31500	32.6274509803922
chr15	67326225	67492600	48	48700	17.8383838383838
chr15	85922625	86107100	48	31400	32.6363636363636
chr7	20051125	20180150	48	36500	33.6470588235294
chr7	121939575	122115275	48	47950	33.04
chrX	13751350	14001350	48	39325	40.0588235294118
chr10	96941475	97107200	47	32625	25.9375
chr15	89874525	90040200	47	35875	34.75
chr2	206493975	206701650	47	41175	23.5384615384615
chr3	112012400	112145575	47	40150	33
chr4	16816475	17040675	47	42025	38.1785714285714
chr7	83707750	83921575	47	41300	33.843137254902
chr1	117095950	117471275	46	37175	35.9020979020979
chr11	27339050	27495375	46	50175	36.6122448979592
chr17	7451625	7626250	46	36200	20.2025316455696
chr19	58858150	59085775	46	30775	36.4242424242424
chr20	62570175	62735525	46	31400	35.9830508474576
chr22	23479675	23667850	46	41225	35.9344262295082
chr3	176792125	176931800	46	27975	31.3793103448276
chr6	148617975	148881650	46	31900	33.5111111111111
chr8	59918475	60033450	46	33500	19.3103448275862
chr8	141954550	142145000	46	35200	36.8333333333333
chr1	21794625	22000550	45	28825	37.08
chr10	102384550	102510500	45	27275	25.5945945945946
chr10	123253325	123368725	45	36825	26.125
chr11	119422550	119630875	45	37825	35.3333333333333
chr15	60812050	60999375	45	35300	36
chr3	147057675	147142900	45	48800	23.5
chr6	75911700	76092975	45	43775	33.8857142857143
chr1	81668275	81933425	44	50475	36
chr10	73974575	74145750	44	35975	37.1428571428571
chr12	56472425	56781425	44	34200	36.8235294117647
chr12	66115650	66359375	44	39575	36.0833333333333
chr13	51782925	51902675	44	36625	19.6551724137931
chr14	68981250	69203775	44	33275	36.3333333333333
chr17	65350075	65546250	44	30650	35.8518518518519
chr17	77715125	77843300	44	38975	35.6923076923077
chr18	56435900	56584600	44	38850	36.4444444444444
chr2	176931475	177057825	44	30575	24.969696969697
chr22	43278175	43412175	44	32850	30.4210526315789
chr3	32775250	32944125	44	67925	32.258064516129
chr5	10422750	10705725	44	31725	37.304347826087
chr9	27333450	27503750	44	36125	32.7169811320755
chr9	124312550	124551175	44	35800	30.1379310344828
chr10	97204900	97320375	43	30075	22.9508196721311
chr10	134201075	134405500	43	34750	29.9322033898305
chr12	115074475	115190225	43	34350	32.1538461538462
chr15	70359025	70582475	43	33100	33.3877551020408
chr16	17453075	17571100	43	35275	22.3111111111111
chr16	81417300	81604075	43	26625	33.4222222222222
chr18	20673925	20913925	43	37975	25.75
chr2	42248550	42424475	43	34925	33.2173913043478
chr6	108845700	109058675	43	29725	33.4666666666667
chr8	22397825	22615325	43	41800	30.7272727272727
chr9	36315650	36508950	43	27975	32.8993288590604
chr9	82184775	82357800	43	31525	34
chr12	7978875	8148475	42	28000	32.2631578947368
chr13	28952550	29132925	42	38425	36.2631578947368
chr15	40526900	40676850	42	34450	33.8181818181818
chr2	164449600	164594450	42	28525	33.2542372881356
chr2	238480900	238653700	42	38350	26.8484848484848
chr20	22509925	22672900	42	26675	34.32
chr20	44518625	44719250	42	28825	29.8297872340426
chr4	146700150	146861150	42	33525	26.2222222222222
chr7	151065500	151218025	42	33850	24.15
chr8	131298775	131407275	42	33850	31.9090909090909
chr12	116944375	117198000	41	25550	35.063829787234
chr14	23907400	24058675	41	35700	32.0634920634921
chr17	6323250	6479525	41	28650	31.2432432432432
chr19	42872950	43064225	41	24700	30.1
chr19	55573500	55691925	41	23500	32.4
chr20	17485225	17647450	41	27125	32.4406779661017
chr3	194800775	194993075	41	37400	27.1139240506329
chr4	152328625	152475775	41	26700	28
chr5	49961700	50041700	41	17500	17.2903225806452
chr5	115834350	115915125	41	42575	26.3243243243243
chr6	6997575	7196425	41	35525	33.4166666666667
chr6	44119475	44318400	41	35300	26.6363636363636
chr1	16438350	16570975	40	37950	26.9275362318841
chr15	96855825	96965050	40	38725	27.6507936507937
chr16	67183500	67313950	40	26675	31.4042553191489
chr17	39791100	40022075	40	33675	30.8
chr19	19472150	19652525	40	33950	33.8064516129032
chr2	25451600	25624125	40	36425	32.2105263157895
chr3	11602850	11763025	40	36750	34
chr3	31917675	32046050	40	35025	28.962962962963
chr4	185925825	186139050	40	34225	33.0204081632653
chr6	157306550	157413725	40	27975	13.2
chr1	3506525	3692950	39	28200	23.5428571428571
chr1	27625375	27778325	39	34875	24.75
chr1	31274375	31392250	39	25900	29.5757575757576
chr10	61590275	61669800	39	27150	11.1666666666667
chr10	79597125	79754075	39	32300	33.037037037037
chr11	44948925	45124775	39	33425	21.7721518987342
chr15	99361075	99451200	39	33500	18
chr17	46018325	46144450	39	33950	32.6285714285714
chr19	38396225	38571125	39	33275	29.9310344827586
chr19	47598575	47793425	39	30300	29.3157894736842
chr3	149252500	149406225	39	27975	31.3103448275862
chr4	183368700	183517625	39	31025	26.4
chr6	24859650	25027275	39	34300	34.1473684210526
chr9	34510300	34666600	39	35025	26.5054945054945
chr9	133503450	133735625	39	35075	31.25
chr1	204034000	204122050	38	39475	22.3125
chr17	38565875	38690075	38	26175	32.8888888888889
chr21	46105925	46239025	38	29850	24.9210526315789
chr22	40571525	40646050	38	36750	16.0769230769231
chr6	31025350	31179225	38	23000	23.1481481481481
chr7	69170825	69327825	38	29550	32.8
chr8	11533475	11678275	38	29100	32.1666666666667
chr1	11739375	11867775	37	30825	26.5
chr1	17789350	17916050	37	39400	29.2631578947368
chr1	167063300	167271050	37	38400	29.6363636363636
chr1	200270725	200386400	37	34200	26.4
chr10	29822175	29982600	37	26475	30.1176470588235
chr10	52229100	52390225	37	31300	28.9824561403509
chr10	102728275	102833850	37	26350	30
chr13	54821225	54969250	37	27700	29.906976744186
chr17	1899300	2044450	37	24800	20.6666666666667
chr20	45922175	46012875	37	43325	16
chr3	112798250	112997275	37	34100	26.1111111111111
chr4	123679400	123784975	37	35625	21.3846153846154
chr5	146810800	146902875	37	31750	14.6521739130435
chr6	114636950	114771200	37	34950	27.8333333333333
chr8	20089525	20236575	37	34650	26.7777777777778
chr1	29422550	29610950	36	34200	29.1372549019608
chr10	33226925	33399200	36	34875	19.7142857142857
chr10	72968675	73137725	36	33200	28.875
chr14	91769200	91885650	36	33750	22.7
chr15	37306725	37428650	36	29375	26.2758620689655
chr15	40329925	40418075	36	32750	14.6666666666667
chr17	76304150	76388700	36	37525	29.0833333333333
chr19	39086250	39227500	36	41125	27.3191489361702
chr4	174088825	174191650	36	31150	25.5757575757576
chr5	16690625	16778675	36	27850	21.5483870967742
chr6	11076600	11242525	36	23625	30.7894736842105
chrX	113172575	113300475	36	22175	30.1739130434783
chr10	11117000	11313000	35	26300	30.4561403508772
chr14	24548600	24713250	35	21200	25.8222222222222
chr16	11637525	11767200	35	27600	19.4634146341463
chr16	68740825	68834700	35	25950	26.9583333333333
chr16	75078750	75183425	35	27750	23
chr17	20025250	20134825	35	26075	17.7142857142857
chr17	72321500	72464075	35	25125	27.1063829787234
chr18	8607875	8735825	35	37700	15.2758620689655
chr2	240123125	240230425	35	22825	29.6862745098039
chr6	10505675	10614250	35	34300	28
chrX	8600975	8701475	35	21950	16.7647058823529
chr1	19718100	19814700	34	31025	26
chr1	23851275	23971100	34	28775	23.8378378378378
chr1	150510600	150615050	34	28500	26.4782608695652
chr10	65169000	65304550	34	29200	25
chr10	105395075	105532925	34	26750	23.7948717948718
chr10	123871625	123952550	34	25950	18.5454545454545
chr17	19264675	19398625	34	25925	23.5625
chr17	35393575	35549475	34	32375	29.4117647058824
chr2	45152650	45242100	34	36150	18.9090909090909
chr2	58654100	58797800	34	33025	24.1538461538462
chr5	87954825	88026425	34	27175	24.4166666666667
chr5	124237750	124401825	34	36950	29.5135135135135
chr8	26120150	26242250	34	23225	29.0434782608696
chr8	101998350	102219825	34	29650	28.2558139534884
chr1	43388875	43476175	33	31650	17.1692307692308
chr10	135032775	135193575	33	23675	28.8395061728395
chr11	72407975	72543500	33	24850	21.6470588235294
chr14	103480575	103606225	33	20650	25.7230769230769
chr16	2008775	2099075	33	26375	27.3333333333333
chr17	36480175	36626600	33	31875	26.7096774193548
chr17	47020750	47144950	33	35025	29.0666666666667
chr17	71529975	71643275	33	25025	21.5652173913043
chr19	45571750	45690875	33	23950	25
chr22	39822650	39932025	33	24900	25.6521739130435
chr6	138786350	138918025	33	38975	25.8285714285714
chr8	61588375	61705500	33	22200	16.7272727272727
chr11	76366525	76518575	32	26375	22.5
chr12	19281875	19392375	32	24650	22
chr12	26110025	26222375	32	24150	17.9
chr15	31584925	31675375	32	26550	16.4186046511628
chr15	65618300	65717325	32	33375	15.64
chr17	45887525	45983225	32	23125	18.1777777777778
chr17	74519075	74609900	32	19975	19.304347826087
chr19	4326925	4416525	32	25550	24.3018867924528
chr2	65521150	65684125	32	27200	22.0634920634921
chr2	111486425	111632350	32	29900	27.304347826087
chr2	235841025	235948050	32	31300	24.2105263157895
chr2	236982400	237089550	32	27075	25.3333333333333
chr20	30145050	30199900	32	21475	10.4210526315789
chr3	42054225	42141350	32	28325	14.2727272727273
chr3	46972225	47067225	32	19875	26.8070175438597
chr7	92310875	92469950	32	34800	27.1884057971014
chr8	97517250	97602550	32	29450	26.1739130434783
chr9	112789675	112935050	32	31300	26.5128205128205
chr9	130679875	130773950	32	24050	26.9811320754717
chr1	162138675	162225250	31	22750	25.84
chr11	65600200	65730850	31	22875	25.2093023255814
chr13	52157200	52264175	31	27850	21.5454545454545
chr13	100797450	100910025	31	23300	22.4761904761905
chr18	4075825	4207900	31	27500	22.2545454545455
chr2	43360750	43478850	31	25725	25.7241379310345
chr2	54767950	54862600	31	23700	27.5254237288136
chr2	161211225	161277300	31	24775	17.4166666666667
chr5	113643025	113796600	31	23025	27.2459016393443
chr6	10381100	10435350	31	30625	5.96116504854369
chr7	12723800	12880000	31	22600	27.0857142857143
chr8	8700000	8775425	31	27150	23.6507936507937
chr9	74510225	74601200	31	26975	23.1034482758621
chr9	122021475	122133750	31	23975	23.2727272727273
chrX	71129575	71225275	31	20575	18.8965517241379
chr11	113716675	113864950	30	23850	21.5
chr12	32252225	32333700	30	21675	20.4210526315789
chr13	47166325	47264700	30	21775	17.8947368421053
chr14	74178550	74263175	30	28100	15.6296296296296
chr19	49617050	49669475	30	15275	8.80701754385965
chr19	55849800	55929600	30	25400	24.9655172413793
chr2	16075550	16137650	30	18400	21.3571428571429
chr2	55226400	55283800	30	23875	10
chr2	119494800	119617500	30	25200	24.9411764705882
chr22	50681025	50766250	30	21075	22.15
chr3	46579000	46672075	30	24525	23.1875
chr3	120135600	120226125	30	21400	23.8857142857143
chr6	32054200	32165575	30	24225	22.8421052631579
chr7	55578375	55642475	30	28075	9.2
chr7	157066025	157170625	30	18975	24.2307692307692
chr8	144413725	144577250	30	25600	23.4761904761905
chr9	109621050	109782500	30	42400	20.8702290076336
chr9	132311975	132405025	30	22475	14.2181818181818
chrX	25008450	25042800	30	18125	5.14285714285714
chr1	181032000	181122550	29	23200	20.4864864864865
chr11	20002800	20088500	29	27975	9.16666666666667
chr11	67118975	67212075	29	21750	18.0606060606061
chr11	93838875	93920375	29	21950	25.2
chr12	31441600	31544375	29	28350	21.5238095238095
chr14	99690650	99767300	29	27525	17.1428571428571
chr15	53022000	53114725	29	29425	24.7341772151899
chr17	30568425	30683250	29	24625	22.6428571428571
chr17	40462700	40585200	29	24825	17.7230769230769
chr17	63511500	63591550	29	26675	20.0740740740741
chr17	74348825	74502950	29	29825	24
chr18	45419625	45535575	29	29000	22.1951219512195
chr19	41054825	41140475	29	20525	18.1428571428571
chr21	35012800	35104875	29	28150	15.5443037974684
chr4	140050900	140118025	29	19850	16.0975609756098
chr5	92905050	92957825	29	21425	26
chr5	180586600	180694550	29	21275	25.3888888888889
chr6	90993800	91176475	29	26175	24.5684210526316
chr6	143965025	144125650	29	31300	20.61
chr7	7213800	7298125	29	28000	25.3333333333333
chr8	1685625	1796250	29	23575	19.2173913043478
chr8	56755725	56941425	29	26300	23.2
chr8	132908250	133000100	29	24300	11.7931034482759
chr9	90111975	90277875	29	24450	25.0789473684211
chr1	21564500	21673375	28	29250	19.175
chr1	156814250	156903225	28	15200	24
chr12	52207625	52267675	28	23800	9.1578947368421
chr12	106456575	106539900	28	30250	23.6470588235294
chr13	24121650	24271300	28	20400	23.4324324324324
chr14	89999400	90097675	28	25850	20.6086956521739
chr17	70101200	70181850	28	22150	21.3548387096774
chr17	71252300	71362750	28	23825	21.84
chr19	15387425	15444300	28	25200	10.9375
chr2	106360275	106430925	28	19450	18
chr2	168988325	169105625	28	19300	24.3492063492063
chr20	3712500	3802350	28	19625	20.6451612903226
chr3	30647100	30746925	28	17775	18.2926829268293
chr4	111529900	111565400	28	26600	3.77777777777778
chr5	118657075	118754775	28	20700	16.3243243243243
chr6	17902700	17989075	28	19550	19.6521739130435
chr6	163816925	163912475	28	20400	24.9583333333333
chr8	71227700	71318350	28	21425	21.6315789473684
chr9	37997850	38090400	28	32700	20.7659574468085
chr1	24612800	24743600	27	21225	23.6842105263158
chr1	82245325	82301375	27	18075	15.4166666666667
chr12	14517925	14574050	27	22950	17.2857142857143
chr12	52510650	52597050	27	16675	23.5294117647059
chr12	57911900	58035475	27	23825	21.7205882352941
chr13	51697075	51756375	27	18375	20.1975308641975
chr16	51117850	51219350	27	26600	19.6774193548387
chr16	73054525	73105900	27	31350	23.9428571428571
chr16	88804025	88860450	27	18825	19.6
chr17	74066900	74161050	27	28200	20.8048780487805
chr3	57993475	58061150	27	31000	13.5849056603774
chr4	22456100	22525400	27	19150	17.0793650793651
chr4	77869250	77945050	27	21900	17.8333333333333
chr4	174409900	174478250	27	20250	23.5
chr4	185303300	185398100	27	24750	19.8857142857143
chr4	187546050	187650100	27	28725	11.2068965517241
chr5	174961375	175086275	27	17525	22.6315789473684
chr6	43019875	43097625	27	23000	15.9259259259259
chr6	168197350	168282450	27	26825	14.2947368421053
chr7	69061975	69125650	27	16625	14.6944444444444
chr7	100391550	100495175	27	20275	24.1111111111111
chr7	121549300	121607800	27	24450	19
chr7	143042150	143144925	27	23200	19.8840579710145
chr8	41107400	41226675	27	28900	19.6
chr9	123603900	123707625	27	21225	21.6470588235294
chr9	129372300	129450800	27	28700	14.48
chrX	45625075	45672000	27	14475	15.36
chr1	9849100	9953200	26	17950	17.8260869565217
chr1	22223175	22290600	26	20525	13.7
chr1	147006450	147083525	26	21500	18.08
chr1	201644250	201733275	26	29675	17
chr10	13828975	13946500	26	20700	20.2461538461538
chr11	16902775	17043350	26	22750	21.45
chr11	47516550	47621725	26	21350	20.7555555555556
chr11	57224550	57315050	26	21725	20.6666666666667
chr16	3847850	3931925	26	16800	13.7313432835821
chr16	67420500	67468350	26	17425	11.3548387096774
chr17	14200150	14260500	26	26625	14.0967741935484
chr17	79448125	79534750	26	18375	20.875
chr18	6712975	6785600	26	17900	16.3636363636364
chr18	48481350	48577600	26	21750	22
chr19	36193025	36289100	26	17475	22.1111111111111
chr2	97480875	97587325	26	26175	21.9032258064516
chr2	99053300	99105100	26	18800	13.625
chr5	126592200	126678875	26	22550	18.2068965517241
chr6	108427175	108502075	26	22750	17.8936170212766
chr7	83040575	83105225	26	20700	15.9333333333333
chr8	80991725	81084925	26	15925	19.6666666666667
chr1	26601325	26702050	25	17825	19.8484848484848
chr1	27317650	27386675	25	25975	13.4871794871795
chr1	41807200	41874225	25	19600	16
chr1	209523150	209629225	25	29275	12.64
chr11	118560075	118619150	25	11675	21.75
chr11	123036975	123114975	25	18375	16.7058823529412
chr12	52399550	52477200	25	16500	19.5522388059701
chr13	110950700	111045500	25	16875	20.5054945054945
chr13	113328900	113399100	25	25350	16.0298507462687
chr14	21963225	22027150	25	23975	8.05
chr16	4338225	4401925	25	17025	21.1948051948052
chr17	47512725	47593875	25	19200	20.4736842105263
chr2	64046900	64116025	25	25150	19.1
chr2	173291250	173330575	25	22625	5.66666666666667
chr2	200262875	200336675	25	18300	17.3725490196078
chr2	232206650	232294275	25	19675	13.0909090909091
chr4	13511050	13550650	25	18625	11.7272727272727
chr5	16852650	16904300	25	16675	18.6521739130435
chr5	167695625	167775550	25	22225	20.4918032786885
chr6	33538550	33605075	25	16800	14.9444444444444
chr6	33736600	33820275	25	29900	17.741935483871
chr6	155386850	155510250	25	20125	20.027397260274
chr7	2839925	2922025	25	28450	17.5061728395062
chr7	79753900	79825425	25	18300	18.962962962963
chr7	129464150	129522625	25	21200	21.8947368421053
chr9	92043900	92122875	25	25250	12.3076923076923
chr9	107996150	108072225	25	26925	13.5636363636364
chr10	35921700	35994825	24	14875	17.3684210526316
chr10	77154700	77236350	24	23525	10.7058823529412
chr10	104374775	104481850	24	31475	16.8108108108108
chr11	121316875	121385175	24	21400	14.1025641025641
chr11	125941350	126039625	24	23625	18.936170212766
chr15	41185650	41264850	24	18700	10.6582278481013
chr16	87839850	87915850	24	22400	15.3333333333333
chr18	25614025	25672100	24	15100	16.7428571428571
chr4	6909275	7022325	24	25025	17.84
chr4	87342625	87430650	24	22275	19.6774193548387
chr4	154373050	154465600	24	22350	13.5294117647059
chr5	154120475	154168125	24	24400	13.5555555555556
chr7	138118825	138168625	24	13975	20.3589743589744
chr7	150054400	150126700	24	31575	14.2133333333333
chr1	18953250	19003800	23	22850	11.6279069767442
chr1	25026225	25102775	23	15300	19.8095238095238
chr1	33167375	33240225	23	21375	13.8775510204082
chr1	94074425	94157225	23	18700	16.6470588235294
chr1	213070975	213155600	23	22100	18.7450980392157
chr10	118889675	118935525	23	15625	18.3376623376623
chr11	94464925	94521925	23	19125	11.1
chr12	12808625	12888150	23	18875	18.9166666666667
chr12	113894325	113967200	23	25700	14.6086956521739
chr16	30365200	30457750	23	16300	17.0909090909091
chr17	41149400	41232325	23	18200	17.5
chr17	48966800	49034850	23	19950	14.1212121212121
chr3	134027475	134101050	23	23625	10.8347826086957
chr4	88817075	88897175	23	20800	16.327868852459
chr6	166953175	167086850	23	18000	18.5789473684211
chr7	100025650	100092200	23	15425	19.4716981132075
chr7	101496950	101535725	23	16050	14.3125
chr7	137670000	137718325	23	9500	16.4166666666667
chr8	38286175	38342300	23	32125	12.7
chr9	89985550	90034650	23	16950	9.2
chr9	131124050	131183875	23	19450	8
chrX	40941375	40982025	23	19625	4.97222222222222
chrX	136616000	136673800	23	22950	15.9285714285714
chr12	76397200	76450875	22	15025	10.08
chr16	16042675	16092675	22	12475	12.5789473684211
chr16	24739900	24782400	22	17225	13.7586206896552
chr16	52529400	52596700	22	16975	17.6842105263158
chr16	69091675	69168275	22	17775	15.3761467889908
chr19	50134125	50195725	22	15900	18.3265306122449
chr2	120504900	120566875	22	16975	15.2142857142857
chr3	122662050	122748175	22	23925	11.7333333333333
chr3	181404450	181460575	22	33175	5.6
chr4	53698975	53750250	22	19625	17.8490566037736
chr5	141640025	141710525	22	21775	15.75
chr6	35419125	35490650	22	22875	17.2068965517241
chr6	35645650	35745025	22	21500	16.6829268292683
chr6	107881850	107955800	22	18750	12.8349514563107
chr6	139288075	139355125	22	18800	17.7534246575342
chr6	143160650	143236750	22	15275	18.4137931034483
chr7	7934600	8015225	22	14675	16.7857142857143
chr8	126202025	126276925	22	19350	15.9230769230769
chr9	14309275	14374125	22	21750	16.5084745762712
chr9	80559350	80596575	22	13325	10.5652173913043
chr9	98188000	98281100	22	25100	15.1538461538462
chr9	126758675	126784925	22	16625	4.14705882352941
chrX	107587050	107643650	22	12700	17.3802816901408
chr1	12652450	12697200	21	15950	11.75
chr1	119481025	119552125	21	18450	17.4468085106383
chr1	120163950	120260925	21	19150	13.3529411764706
chr1	167392775	167473500	21	18450	17.5333333333333
chr1	223159725	223214825	21	18025	12.7692307692308
chr1	226823350	226879500	21	13625	12.4390243902439
chr1	243570400	243671725	21	18950	14.9358974358974
chr10	71071775	71120200	21	25525	8.86792452830189
chr11	43935075	43984725	21	13125	11.0909090909091
chr11	75028625	75063925	21	20600	6.90909090909091
chr11	88019050	88072225	21	21300	15.4915254237288
chr11	129118450	129167125	21	16700	11.4666666666667
chr12	57607300	57645075	21	20225	9.28571428571429
chr12	65056450	65090600	21	16700	5.52941176470588
chr12	122208550	122251400	21	14400	15.85
chr16	31462875	31549525	21	16625	17.3125
chr16	53064825	53145200	21	25400	11.0606060606061
chr16	70714150	70795675	21	19025	16.1016949152542
chr17	58211750	58248650	21	13725	17.4545454545455
chr19	45342575	45430450	21	12925	17.5294117647059
chr2	47229275	47316625	21	18925	17.9
chr2	74681525	74758350	21	19100	9.19047619047619
chr20	21472050	21504800	21	15775	15.3333333333333
chr21	44343675	44403750	21	18050	13.6
chr22	45555475	45642650	21	14350	17.6666666666667
chr3	51989275	52057350	21	18300	12.8
chr3	110788475	110831175	21	17125	10.741935483871
chr5	98078200	98132925	21	15175	15.3617021276596
chr6	641125	712100	21	23000	14.1578947368421
chr6	4771650	4807350	21	12875	13.3846153846154
chr6	27760400	27819725	21	15575	15.7777777777778
chr6	52363625	52443000	21	18475	16.7741935483871
chr6	149628250	149684700	21	15250	15.0188679245283
chr6	159213950	159247025	21	19775	10.9411764705882
chr7	30340550	30398425	21	16775	15.5789473684211
chr7	100161725	100253925	21	17650	17.5
chr8	8990075	9049375	21	13875	13.65
chr8	38365975	38425450	21	24550	9.75
chr8	141597975	141648325	21	16275	13.76
chr9	673600	729900	21	15475	13.8181818181818
chrX	9753125	9835275	21	17650	16.4516129032258
chrX	12963900	13049450	21	19500	16.0909090909091
chr1	178219350	178269950	20	23150	11.1666666666667
chr10	43848525	43905700	20	15650	13.4838709677419
chr11	57078075	57133950	20	16550	13.3125
chr11	93210175	93279325	20	17850	9.734375
chr11	118740550	118812150	20	27450	16.4210526315789
chr11	131084325	131167575	20	18075	14.1836734693878
chr12	79756275	79818400	20	13475	16.7058823529412
chr13	26444250	26506750	20	13275	15.2708333333333
chr13	28527200	28554875	20	12075	10.1463414634146
chr15	62740375	62778100	20	11350	15.12
chr15	68548750	68624075	20	20425	15.1636363636364
chr17	41602775	41676625	20	22050	10.7173913043478
chr18	56244050	56341675	20	18025	17.0714285714286
chr2	70310425	70370975	20	19375	10.4948453608247
chr20	5092450	5172975	20	14525	15.9705882352941
chr20	21154400	21216850	20	18325	14.9032258064516
chr20	56229625	56298325	20	15175	14.7619047619048
chr21	17094550	17148000	20	17500	14.9714285714286
chr22	30591325	30659450	20	14000	16.4444444444444
chr3	23843400	23882325	20	12550	14.8387096774194
chr3	27694625	27773775	20	20075	16.8689655172414
chr3	140782575	140825225	20	17450	15.7837837837838
chr3	193987350	194034100	20	14500	7.50649350649351
chr5	50672425	50696300	20	17100	1.28571428571429
chr6	27094600	27136850	20	12875	8.12121212121212
chr6	28732625	28763125	20	12900	9.94117647058824
chr6	29570550	29652200	20	21400	15.8125
chr6	87861125	87894675	20	20125	6
chr7	17903500	17981625	20	14100	16.9647058823529
chr7	107564925	107645550	20	18450	16.3809523809524
chr7	130560500	130648825	20	21100	12.0571428571429
chrX	153189725	153247175	20	14475	13.6842105263158
chr1	47973475	48058875	19	12500	15.8695652173913
chr1	109755825	109828450	19	21950	13.8947368421053
chr1	232673350	232727625	19	18075	9.84615384615385
chr10	99238875	99314125	19	16500	11.3230769230769
chr11	34196150	34291025	19	18100	12.6595744680851
chr13	30112850	30170500	19	15525	13.0839694656489
chr14	29223925	29254950	19	11400	9.68421052631579
chr14	34386250	34421975	19	15575	6.18181818181818
chr14	37115950	37154900	19	11375	14.4705882352941
chr14	54387400	54466200	19	23425	11.5238095238095
chr14	71106850	71180875	19	25425	14.5641025641026
chr14	75709300	75778000	19	13750	10.9156626506024
chr14	93484175	93527075	19	19250	6.84615384615385
chr15	37169150	37207975	19	19075	6.69565217391304
chr15	48558225	48627900	19	16175	15.0857142857143
chr15	52122800	52167600	19	10925	15.1666666666667
chr15	93177300	93216875	19	14925	15.2682926829268
chr16	89533225	89576200	19	12825	16.1538461538462
chr17	1268575	1304225	19	10425	12.4255319148936
chr17	55145225	55190450	19	18750	10.9473684210526
chr19	3012650	3066150	19	11250	14.59375
chr19	40904300	40957350	19	11275	10.6785714285714
chr19	54926150	54985275	19	15925	11.6103896103896
chr2	157176450	157200100	19	10275	7.69230769230769
chr22	25343825	25414000	19	14600	16.1538461538462
chr3	79023625	79074250	19	14250	11.25
chr5	2738050	2767075	19	14550	8.94736842105263
chr5	71402075	71466050	19	18600	12.8679245283019
chr5	146933925	146961150	19	16325	5.125
chr5	179467450	179518375	19	17250	10.4878048780488
chr6	1574250	1625900	19	15600	12.2442748091603
chr6	39157575	39211800	19	17250	10.0645161290323
chr6	42369850	42428725	19	21175	12.6666666666667
chr6	131601575	131670225	19	15025	15.0537634408602
chr6	158240375	158281975	19	14875	15.8297872340426
chr7	1263500	1295075	19	11750	13.4
chr7	20814175	20844550	19	21350	1.66906474820144
chr7	96614675	96657075	19	20000	6.29032258064516
chr7	104612175	104665800	19	14925	15.8620689655172
chr7	104858775	104910250	19	11325	14
chr8	68861750	68898075	19	18050	11.5294117647059
chr8	70461150	70520375	19	10750	10.9206349206349
chr8	102502900	102551750	19	15750	14.9655172413793
chr8	144896200	144953375	19	12450	16.271186440678
chr1	1333175	1372300	18	17700	8.82352941176471
chr1	65604800	65644550	18	11175	14.9583333333333
chr1	183986600	184038325	18	14600	15.3658536585366
chr1	206831275	206887725	18	19250	10.7037037037037
chr10	13371600	13437625	18	13625	13.0232558139535
chr10	21782000	21825050	18	31600	1.67816091954023
chr10	45448075	45497675	18	22025	9.44186046511628
chr10	102973750	102998450	18	9575	12.2424242424242
chr10	104152250	104196300	18	11975	10.6440677966102
chr10	126135375	126170800	18	16950	4.54166666666667
chr11	31817675	31851175	18	28225	3.11864406779661
chr11	118475775	118537450	18	19450	14.8620689655172
chr12	8958225	8988300	18	11475	9.71428571428571
chr12	12649075	12687625	18	11275	9.89473684210526
chr12	114823050	114852700	18	11700	6.25
chr13	112707350	112747250	18	14800	9.39805825242718
chr14	54795575	54848625	18	12000	15.05
chr14	56045300	56078025	18	14100	10.7142857142857
chr16	9025625	9069125	18	16700	12.0952380952381
chr16	52469325	52510200	18	12825	14.5
chr17	7736400	7766475	18	11275	9.4468085106383
chr18	57524750	57586100	18	16275	14
chr19	31806350	31916450	18	24625	14.2020905923345
chr2	44393375	44418250	18	10100	10.7407407407407
chr2	105452475	105490725	18	16350	12.1025641025641
chr21	46823275	46859800	18	18075	13.9230769230769
chr3	63918300	63961825	18	15750	10.1395348837209
chr3	191073575	191111450	18	11275	9.90476190476191
chr4	7887625	7921200	18	12975	8.47619047619048
chr4	101888225	101976850	18	14900	12.1132075471698
chr5	56109275	56145100	18	10350	10.6666666666667
chr5	140855050	140905175	18	16925	8.32352941176471
chr7	24412000	24477275	18	22175	15.075
chr7	29304850	29348175	18	12825	8.82608695652174
chr7	81913775	81949375	18	14000	8.25
chr7	122359075	122412000	18	13825	8.52112676056338
chr7	148393775	148444900	18	14725	14.4516129032258
chr7	156792850	156815950	18	12575	9.25
chr8	23818475	23849500	18	12825	11.0232558139535
chrX	102966650	103028225	18	14475	12.2666666666667
chr1	90366375	90423200	17	24000	7.43859649122807
chr1	107714000	107799525	17	12650	12.3387096774194
chr1	150228000	150295175	17	14150	14.0961538461538
chr1	153493150	153541575	17	13250	12.3578947368421
chr1	153917450	153965700	17	15000	13.0526315789474
chr1	226285475	226323575	17	11300	10.2068965517241
chr10	6125100	6151700	17	12825	7.26315789473684
chr10	23461075	23493825	17	10175	14.3939393939394
chr10	24490700	24552575	17	15850	12.3018867924528
chr10	34454425	34497675	17	14850	10.4827586206897
chr10	105579925	105616375	17	9675	14.2068965517241
chr10	124876950	124917050	17	19000	14.4473684210526
chr10	131747725	131770900	17	14425	4.65909090909091
chr11	926500	957025	17	14125	5.47058823529412
chr11	1964850	2026725	17	12275	13.0752688172043
chr11	120051000	120096175	17	9200	13.5652173913043
chr11	123376425	123435450	17	13875	12.5263157894737
chr12	48192400	48232400	17	17675	8.07017543859649
chr12	58119625	58167325	17	14375	9.16417910447761
chr12	58225450	58291750	17	23450	11.4330708661417
chr12	76327050	76380475	17	13325	9.33333333333333
chr12	95576875	95615150	17	16225	10.45
chr12	105089150	105145750	17	12975	11.0175438596491
chr12	111840900	111884550	17	20300	4.87755102040816
chr13	40055625	40090550	17	14025	9.09090909090909
chr13	101124750	101183500	17	16750	13.1515151515152
chr15	60285650	60337450	17	24325	13.2692307692308
chr19	47894450	47952550	17	14300	10.9174311926606
chr2	38292800	38336975	17	17525	6.63333333333333
chr2	62421825	62443425	17	9775	6
chr2	188365475	188442425	17	14400	13.219512195122
chr2	192109650	192157900	17	11875	12.2083333333333
chr20	39656300	39687300	17	12000	13.1578947368421
chr20	55819825	55870175	17	17000	13.5833333333333
chr22	40864700	40953400	17	15250	13.9459459459459
chr4	1747775	1781775	17	10025	11.2
chr4	85484175	85518150	17	10950	12.327868852459
chr4	103733125	103754075	17	8850	8.4
chr5	74128775	74165825	17	13550	9.35483870967742
chr5	118787500	118819950	17	12250	12.4
chr5	151134700	151164875	17	9725	11.013698630137
chr5	179220150	179257100	17	13800	10.3636363636364
chr6	100894225	100917850	17	12700	8.47368421052632
chr6	167635150	167662850	17	18500	2.04761904761905
chr8	17012875	17033800	17	9000	7.11111111111111
chr8	61816375	61886425	17	14950	14
chr8	77584750	77620350	17	12050	11.448275862069
chr9	16784400	16830475	17	17700	7.81632653061224
chr9	74347800	74385125	17	19550	7.77586206896552
chrX	17517425	17585675	17	13725	13.4
chrX	21944400	21980125	17	13750	10.6222222222222
chr1	17214525	17253850	16	9500	13.5333333333333
chr1	26735275	26759925	16	16125	3.80952380952381
chr1	54924950	54968800	16	17325	8.29411764705882
chr1	155901125	155959275	16	19025	12.9365079365079
chr1	182989200	183009650	16	8950	10.96
chr10	72229250	72274075	16	11725	11.3207547169811
chr10	116247400	116300100	16	14650	12.2307692307692
chr11	45864950	45922950	16	13400	10.16
chr11	119223600	119253275	16	13400	8.18181818181818
chr11	126206175	126239150	16	9525	11.6190476190476
chr12	3242150	3288675	16	11225	11
chr12	8602025	8662375	16	11575	10.4444444444444
chr12	20555625	20603275	16	11050	12.6779661016949
chr12	76923550	76956125	16	10175	11.9411764705882
chr12	88948125	88975175	16	7575	6.66666666666667
chr12	125389050	125425850	16	12900	10.7741935483871
chr13	100617725	100654675	16	23375	9.54838709677419
chr14	36962950	36995225	16	11450	9.94666666666667
chr15	68859450	68907750	16	14100	9.94230769230769
chr15	101707950	101744100	16	11200	8.46511627906977
chr16	4963725	5037850	16	13525	12.3333333333333
chr16	86527625	86550275	16	9950	13.52
chr17	57902875	57935100	16	10375	13.2941176470588
chr17	79359900	79397575	16	17225	9.33333333333333
chr18	30321450	30356050	16	10500	7.79245283018868
chr2	1702150	1749400	16	11900	13.2
chr2	171507825	171575075	16	15250	10.75
chr2	223148300	223185925	16	19300	4.31578947368421
chr20	626375	691625	16	13725	11.9666666666667
chr20	17833925	17877900	16	12550	9.61290322580645
chr20	32579325	32625150	16	16500	7.34177215189873
chr20	48755500	48796350	16	10075	12.0677966101695
chr21	38063975	38090900	16	15525	6.28915662650602
chr22	37934675	37982000	16	13825	11.1538461538462
chr3	50531400	50583625	16	14425	12.5555555555556
chr3	146221325	146272325	16	13675	12.4166666666667
chr3	196895000	196953525	16	10775	11.578125
chr4	37972000	38007575	16	14425	8.26923076923077
chr4	113660175	113697375	16	13050	12
chr5	172710475	172769475	16	12725	13.4666666666667
chr6	33159175	33183400	16	9525	10.7058823529412
chr6	99271375	99296775	16	14625	3.06666666666667
chr6	105387300	105424750	16	16150	5.07865168539326
chr7	5444200	5493000	16	14450	10.027972027972
chr7	23489300	23530825	16	13325	10.7777777777778
chr7	101005125	101056425	16	10250	11.05
chr9	131641825	131685200	16	11425	8.953125
chrX	48767825	48799125	16	12875	5.32142857142857
chr1	29060475	29083475	15	9250	8.89473684210526
chr1	32211050	32238950	15	11000	6.45
chr1	32390525	32422225	15	13225	7.21739130434783
chr1	45251250	45286675	15	9600	12.3076923076923
chr1	47897000	47940600	15	10675	12.5142857142857
chr1	53875375	53919600	15	12550	11.8028169014085
chr1	62641025	62671575	15	12900	4.97142857142857
chr1	223899650	223941075	15	11475	9.3859649122807
chr1	224007675	224034925	15	8025	12
chr1	228632950	228678125	15	10600	11.7777777777778
chr1	232220050	232280000	15	21050	10.3406593406593
chr10	7447200	7476925	15	10525	8.85714285714286
chr10	22604350	22635300	15	13225	8.3921568627451
chr11	1567125	1595950	15	12050	7.72549019607843
chr11	67953625	67982850	15	8325	11.0952380952381
chr11	73017625	73054950	15	13550	7.20754716981132
chr11	77106875	77138775	15	12475	6.52631578947368
chr11	94958575	95001275	15	14750	7.36842105263158
chr12	3305425	3346800	15	9600	12.2162162162162
chr12	32163450	32185625	15	6700	11.4705882352941
chr12	46760625	46798000	15	16875	7.9375
chr12	56099200	56149525	15	16850	7.10769230769231
chr12	57846100	57883300	15	10825	10.4719101123596
chr13	77874125	77904700	15	9625	12.0277777777778
chr13	107148425	107188850	15	19575	9.36507936507937
chr14	62157650	62186750	15	12450	4.54901960784314
chr14	69247300	69286950	15	12725	12.6086956521739
chr14	96967325	96984725	15	9450	3
chr14	105931475	105958600	15	10575	7.4375
chr15	45449250	45481100	15	9275	10.6470588235294
chr15	89147175	89182800	15	15500	6.52307692307692
chr16	21520275	21538850	15	7050	4.85714285714286
chr16	48387725	48421150	15	10975	12.1764705882353
chr17	25650550	25682950	15	11000	11.8148148148148
chr17	42611150	42640300	15	15675	3.81632653061224
chr17	76246600	76277850	15	12725	4.66666666666667
chr18	8930700	8981450	15	12625	12.2153846153846
chr18	42258325	42325150	15	15525	8.47887323943662
chr18	48690700	48736350	15	12875	12.1935483870968
chr19	2028300	2062925	15	11725	11.6666666666667
chr19	5112275	5165300	15	15700	12.5504587155963
chr19	41678400	41702275	15	10175	11.4090909090909
chr2	8007925	8041175	15	12825	11.5789473684211
chr2	33802575	33839850	15	12975	12.2962962962963
chr2	37408200	37461900	15	21675	7.76687116564417
chr2	51217675	51260475	15	13075	11.9655172413793
chr2	68452050	68484350	15	10250	10.65
chr2	75060475	75095550	15	11200	9.66666666666667
chr2	85632425	85666150	15	14450	10.4166666666667
chr2	129119400	129171750	15	10550	12.6440677966102
chr2	172944825	172975050	15	20275	7.71428571428571
chr2	188841050	188866225	15	9175	9.53846153846154
chr2	224794450	224826450	15	15675	3.78378378378378
chr20	39764100	39786800	15	9250	10.3571428571429
chr21	37464025	37486225	15	10125	11.4615384615385
chr21	43166325	43200025	15	15925	7.53191489361702
chr22	50322675	50364750	15	8775	11.9047619047619
chr3	50161225	50211475	15	17475	4.69318181818182
chr3	170520375	170557600	15	8925	12.0588235294118
chr4	89064275	89100650	15	9425	11.0625
chr4	154143150	154197375	15	20050	4.42307692307692
chr4	170164750	170198200	15	12475	8.85
chr5	72702400	72750375	15	9375	11.7222222222222
chr5	87523775	87566750	15	15800	7.23456790123457
chr5	138628750	138649175	15	11125	3.53846153846154
chr5	172655600	172673825	15	11325	5.91304347826087
chr6	1366275	1417350	15	11550	11.4579439252336
chr6	37089125	37113600	15	17800	1.69811320754717
chr6	42722975	42759000	15	11150	10.65
chr6	161649800	161715125	15	13625	12.0183486238532
chr7	41722450	41751450	15	9600	11.2222222222222
chr7	43147625	43181000	15	10700	12.3513513513514
chr7	101566050	101602475	15	12550	12.5333333333333
chr7	129409275	129442600	15	14225	12.4242424242424
chr7	131026175	131059200	15	8450	9.38028169014085
chr8	49422900	49469525	15	11850	9.76623376623377
chr8	66734700	66755625	15	9850	5.33333333333333
chr8	91639750	91705225	15	27475	8.59393939393939
chr8	142401425	142444950	15	11175	10.16
chrX	99650525	99691400	15	9000	11.6
chrX	106943400	106994625	15	12725	10.9295774647887
chr1	36614150	36653850	14	11650	8.09523809523809
chr1	50881000	50897075	14	8700	2.59016393442623
chr1	59522150	59556700	14	16050	9.13725490196078
chr1	63742325	63798100	14	18075	11.2456140350877
chr1	204529450	204558675	14	10850	9.86206896551724
chr1	221049450	221070150	14	11850	2.66666666666667
chr10	8075625	8108275	14	25125	4.90322580645161
chr10	86087325	86127800	14	11700	9.78823529411765
chr10	106065600	106114000	14	20450	9.18681318681319
chr11	30559100	30590550	14	14675	5.8974358974359
chr11	32906600	32925750	14	7750	5.26760563380282
chr11	46003850	46048725	14	14725	8.8695652173913
chr11	70483675	70518025	14	12225	4.72881355932203
chr11	124587400	124633550	14	14500	10.14
chr12	13239100	13289275	14	12300	11.2820512820513
chr12	80062275	80087425	14	12450	3.88235294117647
chr12	97850425	97874550	14	11200	10.8
chr12	124594550	124642750	14	13500	10.2307692307692
chr14	55091375	55121125	14	10625	10.7
chr14	95599700	95629450	14	10250	7.38095238095238
chr15	25195100	25209125	14	6850	4.85185185185185
chr15	73888225	73926700	14	18325	9.05882352941176
chr15	80349900	80369600	14	9400	6.85714285714286
chr15	89524975	89547500	14	16550	2.56603773584906
chr15	93445925	93466225	14	11850	3.11111111111111
chr16	1328050	1384925	14	10325	11.3333333333333
chr16	30537150	30572875	14	10525	6.61728395061728
chr17	4837425	4892475	14	12400	9
chr17	20932250	20957375	14	10125	7.48717948717949
chr17	27373175	27444250	14	13425	11.3176470588235
chr17	43501525	43518325	14	8075	5.48717948717949
chr17	59472750	59494250	14	10125	5.64285714285714
chr17	72732275	72779750	14	17700	8.95
chr18	44769375	44790875	14	10325	3.11111111111111
chr18	74798750	74828600	14	9950	10.5263157894737
chr19	7918425	7940100	14	9450	5.83333333333333
chr2	8356625	8404650	14	9550	11.0769230769231
chr2	63971225	64024150	14	9650	11.1681415929204
chr2	64863450	64894775	14	11850	9.84090909090909
chr2	169481950	169519675	14	9700	9.35384615384615
chr2	178103825	178138450	14	9775	10.4242424242424
chr20	1782675	1809100	14	8000	8.41666666666667
chr3	12697725	12717350	14	5225	10.0888888888889
chr3	53270025	53313075	14	15050	5.11111111111111
chr3	155074600	155091050	14	8450	4.41176470588235
chr3	187896500	187941850	14	9350	9.78947368421053
chr4	4853975	4874725	14	9950	3.88888888888889
chr4	10103850	10125850	14	12725	3.23684210526316
chr4	62774800	62799650	14	8575	11.3333333333333
chr4	113554000	113579300	14	10650	4.92857142857143
chr5	36590550	36638700	14	10800	10.6564885496183
chr5	115772475	115791225	14	8475	3.38461538461538
chr5	146150200	146198925	14	15850	9.07142857142857
chr5	170038525	170079275	14	9000	11.46875
chr6	33377100	33402575	14	16000	6.51612903225806
chr6	43436800	43486375	14	10500	10.4210526315789
chr6	137792625	137845050	14	18775	8.04411764705882
chr7	16677125	16710775	14	8775	7.75
chr7	51373775	51397325	14	12000	3.95652173913043
chr7	70899375	70946825	14	17325	11.2142857142857
chr7	78180775	78218325	14	14000	10.7916666666667
chr7	83300400	83328000	14	9250	9.11111111111111
chr7	129977625	130020575	14	11875	9.09090909090909
chr7	150008900	150040150	14	13800	6.13636363636364
chr8	35344400	35362450	14	8150	8.09523809523809
chr8	106591650	106611875	14	8400	11.2380952380952
chr8	144348575	144374600	14	8200	9.89090909090909
chr8	145007600	145033800	14	17900	2.42335766423358
chr9	6756625	6789050	14	12150	6.19354838709677
chr9	135280950	135317075	14	8700	11
chrX	34569850	34595375	14	8975	9.33333333333333
chr1	33603700	33638250	13	9300	10.16
chr1	91472525	91488925	13	9200	2.85185185185185
chr1	91557750	91608000	13	12375	7.95522388059702
chr1	112262325	112300225	13	10600	8.23188405797101
chr1	235090875	235134275	13	12975	8.8314606741573
chr10	20103375	20137700	13	11975	9.44262295081967
chr10	34696275	34723325	13	7900	9.57142857142857
chr10	65012100	65029725	13	7025	8.04651162790698
chr10	119293650	119313850	13	10475	5.73913043478261
chr11	6317325	6360875	13	14375	9.44578313253012
chr11	10311175	10346025	13	13850	4.98901098901099
chr11	77149150	77190650	13	20650	8.8695652173913
chr12	19584325	19611925	13	10750	7.66666666666667
chr12	54119800	54151550	13	9750	9.23076923076923
chr12	81154400	81190000	13	10150	9.20689655172414
chr12	97924050	97957450	13	13925	9.73809523809524
chr12	103344025	103364950	13	8300	5.93333333333333
chr12	112541475	112564575	13	7950	7.60869565217391
chr13	28363375	28400500	13	13525	7.0625
chr13	35508050	35534350	13	8325	9.44186046511628
chr13	56226250	56250050	13	11100	7.40540540540541
chr13	95618050	95656875	13	9600	10.1111111111111
chr13	107447500	107468900	13	6600	10.1739130434783
chr14	21074725	21101850	13	6225	9.03030303030303
chr14	38655575	38680875	13	11575	5.28767123287671
chr14	42068250	42079825	13	6875	3.40740740740741
chr14	61099500	61126025	13	17300	4.53968253968254
chr14	74804300	74832350	13	8325	8.75
chr15	75061050	75086050	13	9275	8.31578947368421
chr15	78342000	78370500	13	11425	6.66666666666667
chr15	85129975	85153325	13	7450	10.1702127659574
chr16	57829500	57850875	13	9300	4.70833333333333
chr17	13466025	13506550	13	7100	10.1666666666667
chr17	27455300	27495550	13	10675	9.15463917525773
chr17	27892525	27926150	13	13975	9.08510638297872
chr17	67408350	67432900	13	9950	6.45454545454545
chr19	34662400	34682500	13	5150	8.4
chr19	39614750	39647825	13	16875	2.94047619047619
chr2	11878875	11894400	13	7275	10.1481481481481
chr2	37879450	37916750	13	14750	10.2637362637363
chr2	175190325	175211750	13	16800	1.95833333333333
chr22	39254550	39272525	13	7100	5.57894736842105
chr22	46362500	46375500	13	6925	3.53191489361702
chr3	32440300	32464825	13	8925	5.27272727272727
chr3	45714175	45745175	13	12650	7.38888888888889
chr3	64663625	64680375	13	8750	5.73913043478261
chr3	109047700	109076875	13	12850	6.17391304347826
chr3	122785450	122819225	13	10925	7.84848484848485
chr3	150800525	150826625	13	8150	8.10526315789474
chr3	157812025	157829225	13	9450	3.0625
chr5	1874400	1888175	13	8525	4.67924528301887
chr5	6700075	6732425	13	8850	9.875
chr5	174144750	174163775	13	12475	2.05882352941176
chr5	177534850	177559175	13	14025	6.85714285714286
chr6	36628675	36650700	13	9175	9.69230769230769
chr6	99073925	99096925	13	13150	3.67272727272727
chr6	160389175	160419550	13	12350	5.92
chr7	23037450	23058875	13	8300	7.19354838709677
chr7	25891075	25905425	13	7675	2.96969696969697
chr7	28205375	28221850	13	5200	5.47368421052632
chr7	42249625	42279750	13	22375	3.5
chr7	73682775	73709275	13	8325	9.25
chr8	59555700	59585750	13	7900	9.56626506024096
chr8	64101950	64122600	13	6675	5.13513513513514
chr8	66697625	66714100	13	10625	2.71428571428571
chr8	70972900	71006125	13	10200	8.91428571428571
chr9	72360950	72380675	13	11000	2.81081081081081
chr9	80197625	80226350	13	11700	10
chr9	96705025	96723150	13	11975	7.2
chr9	119033550	119049875	13	11050	5.18918918918919
chrX	16140175	16156275	13	4650	8.48
chrX	71320600	71352475	13	7225	8.93877551020408
chrX	153138800	153153075	13	8175	2.96969696969697
chr1	18605100	18626350	12	11075	7.61290322580645
chr1	32166325	32182375	12	6725	6.30188679245283
chr1	36831575	36867950	12	9525	9.05882352941176
chr1	65351975	65373650	12	7100	9.08333333333333
chr1	91171425	91196575	12	15725	3.26315789473684
chr1	95373550	95404175	12	12300	7.73333333333333
chr1	154576275	154599650	12	9200	6.79166666666667
chr1	160054100	160094925	12	14900	4.66216216216216
chr1	171906050	171939050	12	7975	7.89915966386555
chr1	172500500	172519500	12	8000	8.94736842105263
chr1	184442175	184474050	12	11500	4.70967741935484
chr1	199997450	200022950	12	14500	7.3
chr1	234626550	234668300	12	7925	6.82608695652174
chr10	3108375	3138925	12	9625	8.43396226415094
chr10	54660325	54685025	12	8675	5.8021978021978
chr10	72199825	72220325	12	10350	5.23404255319149
chr10	101279450	101301325	12	13725	1.88235294117647
chr10	104208950	104223975	12	8175	6.45833333333333
chr11	9695925	9715875	12	8650	2.96491228070175
chr11	67028700	67072475	12	13125	8.6078431372549
chr11	68077400	68122100	12	16475	7.7
chr11	102048950	102081250	12	11650	8.98550724637681
chr12	76463125	76479525	12	8950	3.85714285714286
chr12	107153275	107177575	12	12400	3.42372881355932
chr12	123355725	123395125	12	13250	8.13793103448276
chr13	20254850	20271700	12	8075	8.09090909090909
chr14	21555100	21578300	12	11800	6.31578947368421
chr14	38052625	38069850	12	10900	2.31372549019608
chr14	59795875	59825375	12	8150	8.12121212121212
chr14	105131675	105175000	12	18075	6.76470588235294
chr14	105773125	105798225	12	8775	6.16842105263158
chr15	59575275	59597275	12	7200	7.1044776119403
chr15	101780900	101799150	12	7450	9.09090909090909
chr16	17390150	17416175	12	6850	8.5
chr16	79623075	79640450	12	7100	8.2962962962963
chr17	40820025	40836400	12	12675	1.17647058823529
chr17	41419800	41447650	12	7575	8.89655172413793
chr17	72196025	72211300	12	8025	8.07142857142857
chr18	67955325	67971500	12	5400	8.6
chr18	77861500	77889150	12	13325	6.16129032258065
chr19	10981125	11006550	12	13100	6.6551724137931
chr19	49238675	49259575	12	6900	8.54545454545454
chr2	42768675	42786300	12	8700	4.59459459459459
chr2	67545075	67565350	12	10750	2.71428571428571
chr2	127836675	127866075	12	8975	7.71428571428571
chr2	134955750	134983600	12	10275	6.90909090909091
chr2	171194550	171228175	12	9825	7.19626168224299
chr2	231576800	231598225	12	8950	6.93023255813953
chr20	25510750	25534850	12	9750	7.14285714285714
chr20	47892975	47914550	12	9625	6.76470588235294
chr20	55199250	55213250	12	10875	2.31578947368421
chr21	18883975	18905425	12	9425	3.58558558558559
chr22	19742325	19755850	12	9650	2.73684210526316
chr22	42303700	42324850	12	6325	8
chr22	45891900	45913100	12	9400	5.76119402985075
chr3	23769925	23793900	12	8100	6.02469135802469
chr3	62350575	62365625	12	13250	0.472727272727273
chr3	73071175	73095800	12	8400	6.24719101123596
chr3	111577375	111593625	12	7225	5.29411764705882
chr3	128199150	128217150	12	12700	3.53125
chr3	152015925	152036550	12	9925	6
chr3	152097800	152123100	12	8050	6
chr3	187453700	187482750	12	10000	7.41791044776119
chr4	69233325	69279975	12	14500	6.14965986394558
chr4	78976875	79002975	12	9775	7.6
chr4	79471075	79491025	12	7550	6.1219512195122
chr4	144256700	144285975	12	10025	8
chr5	1094600	1119450	12	12400	9.0625
chr5	1502550	1525150	12	13775	3.36
chr5	133838750	133877975	12	15175	5.5448275862069
chr6	43957575	43975900	12	8200	5.51111111111111
chr6	47443750	47469425	12	10650	6.06521739130435
chr6	50803725	50822000	12	8850	6.9
chr6	53388950	53413675	12	11850	5.1875
chr6	80639725	80658075	12	8200	5.14814814814815
chr6	100036300	100067425	12	9575	8.89795918367347
chr6	107422875	107451300	12	12275	7.36842105263158
chr7	99745825	99775650	12	9425	8.8125
chr7	102553225	102586075	12	14900	4.93023255813953
chr7	117507725	117529850	12	8950	8.85393258426966
chr7	121511900	121531950	12	8825	8.70588235294118
chr7	121773650	121791550	12	13025	4.69230769230769
chr8	480750	497575	12	11075	8.8
chr8	9114350	9129650	12	7100	6.06779661016949
chr8	26428975	26469150	12	12650	7.2037037037037
chr8	28348275	28376375	12	14150	3.22981366459627
chr8	28551450	28588375	12	12450	6.89285714285714
chr8	67330025	67358875	12	7675	7.19354838709677
chr8	73905800	73927200	12	10475	4.21052631578947
chr8	90730825	90773250	12	10975	7.72413793103448
chr9	28922000	28972275	12	11225	8.8
chr9	79626650	79661550	12	16350	7.36363636363636
chr9	96105925	96120275	12	6450	3.87301587301587
chr9	102571975	102592050	12	10850	3.55223880597015
chr9	116353700	116390200	12	12800	5.39393939393939
chr9	135454925	135469250	12	11600	1.16
chrX	9485025	9511325	12	8700	7.30666666666667
chrX	73468250	73485025	12	8525	3.66666666666667
chrX	109552125	109566350	12	7375	7.4
chrX	114913250	114931775	12	9475	6
chrX	133667100	133692575	12	9950	7.2280701754386
chrX	153078050	153097575	12	7850	4
chr1	65883050	65900625	11	8525	3.13333333333333
chr1	232750900	232767150	11	6475	4.04166666666667
chr10	91086575	91117175	11	11250	6.43636363636364
chr10	92561650	92580525	11	6925	6.18421052631579
chr10	99078300	99102200	11	10750	4.93333333333333
chr11	13688975	13709075	11	7175	7.2156862745098
chr11	32440000	32461050	11	10325	4.57831325301205
chr11	126452125	126479075	11	8075	6.27027027027027
chr12	4376300	4389725	11	7475	3.61538461538462
chr12	47051750	47074725	11	7225	7.10144927536232
chr13	39975200	39994450	11	7200	6.81081081081081
chr13	56145600	56161275	11	8075	2.87654320987654
chr13	95353950	95369675	11	11175	3.125
chr13	114874900	114899875	11	12375	5.58730158730159
chr14	48722275	48739575	11	6675	6.59259259259259
chr15	38541725	38557050	11	7950	2.72727272727273
chr15	73646400	73691650	11	11925	7.84810126582278
chr16	9183550	9209025	11	12125	7.32467532467532
chr16	27324525	27342525	11	7675	4.93333333333333
chr16	56297775	56340475	11	11025	7.73913043478261
chr16	81743150	81752900	11	5325	2.07142857142857
chr16	86597000	86613825	11	10200	2.3125
chr17	2608600	2628450	11	6625	7.10344827586207
chr17	62490550	62506700	11	6950	3.1566265060241
chr18	56931050	56944050	11	9025	4.07692307692308
chr18	59989600	60020550	11	10600	6.19444444444444
chr18	74197300	74216300	11	6475	7.05263157894737
chr19	5943600	5969800	11	14475	6
chr19	20344350	20374075	11	8700	6.61538461538461
chr19	48110900	48129725	11	9825	2.76056338028169
chr2	20863350	20876100	11	7650	1.81132075471698
chr2	114644025	114657250	11	7350	3.16129032258065
chr2	205124700	205148725	11	6700	7.48780487804878
chr2	206131125	206162850	11	9800	7.67272727272727
chr20	1926925	1946975	11	7450	6.3030303030303
chr20	36144600	36157825	11	9375	1.9047619047619
chr20	36535125	36547900	11	6975	7.66666666666667
chr20	38891975	38918250	11	10200	5.40952380952381
chr21	16422400	16439000	11	9375	4.03225806451613
chr21	35562725	35577500	11	7875	5.69565217391304
chr21	40997175	41017725	11	9500	4.85106382978723
chr22	45335100	45371500	11	12950	7.66666666666667
chr3	48721475	48755400	11	8175	7.29268292682927
chr3	54721850	54745400	11	7825	5.375
chr3	56135675	56166450	11	12025	7.2
chr3	148904250	148922350	11	9050	2.83720930232558
chr3	178892700	178914850	11	8325	5.42857142857143
chr3	195528075	195539075	11	6650	5.6551724137931
chr4	2463475	2487075	11	7050	7.32
chr4	141155525	141178125	11	9000	5.8989898989899
chr4	153617975	153641425	11	8400	6.5531914893617
chr5	17211925	17229400	11	9350	2.75757575757576
chr5	76923600	76941400	11	10100	6.88888888888889
chr5	116088925	116115050	11	11775	6.35294117647059
chr5	170733850	170745500	11	6650	1.57446808510638
chr5	174861350	174875800	11	6100	4.61904761904762
chr5	180211875	180244650	11	11025	4.82352941176471
chr6	4921225	4950800	11	7800	7.52475247524752
chr6	5992800	6009975	11	14275	1.06122448979592
chr6	27834575	27866525	11	10425	6.60674157303371
chr6	30027750	30044750	11	5925	6.40909090909091
chr6	44087850	44106825	11	8050	5.84615384615385
chr6	47256350	47278125	11	6575	5.82608695652174
chr6	77264225	77277025	11	6525	4.66666666666667
chr6	85471950	85484925	11	6100	4.05633802816901
chr6	101323825	101341225	11	8000	6.17910447761194
chr6	126063150	126076800	11	10800	2.61538461538462
chr6	139789175	139804700	11	8800	2.49206349206349
chr6	144960725	144987325	11	15875	7.46153846153846
chr7	8472500	8484300	11	6100	3.11764705882353
chr7	45599275	45623200	11	8500	6
chr7	74063175	74080175	11	10100	3.31578947368421
chr7	127299700	127326800	11	12800	3.17333333333333
chr7	138345875	138354000	11	5850	1.30769230769231
chr8	15427725	15446975	11	8450	6.42696629213483
chr8	25531275	25552925	11	6550	7.9344262295082
chr9	2610925	2634550	11	8450	6.5
chr9	108151150	108177825	11	10850	5.87155963302752
chr9	119081125	119105350	11	6925	6.71264367816092
chr9	132251825	132269625	11	7000	7.96610169491525
chrX	24386850	24401050	11	9975	2.88135593220339
chrX	50200950	50215275	11	4675	5.46268656716418
chr1	19258850	19284225	10	10525	3.94736842105263
chr1	59155050	59176725	10	6825	6.07407407407407
chr1	165796075	165812925	10	6550	3.95348837209302
chr10	5726175	5743250	10	5250	5.75609756097561
chr10	21567475	21588675	10	15325	1.42465753424658
chr10	53010975	53030925	10	8700	3.77215189873418
chr10	94819575	94837075	10	12225	1.49397590361446
chr10	95030025	95043400	10	7075	4
chr11	2397750	2412675	10	5800	4.42424242424242
chr11	2704100	2725450	10	13725	4.50666666666667
chr11	16625125	16636300	10	7025	1.85915492957746
chr11	31884600	31913575	10	8600	6.58333333333333
chr11	46925200	46941500	10	11100	2.17142857142857
chr11	69514625	69527175	10	7125	5.45454545454545
chr11	72119850	72137525	10	6550	6.76470588235294
chr11	99287275	99302850	10	9375	3.56521739130435
chr11	116942050	116970075	10	7475	6.95
chr11	129072875	129091675	10	9225	5.55223880597015
chr12	26262250	26280500	10	8850	5.21311475409836
chr12	31644500	31680350	10	12625	5.63076923076923
chr12	42863950	42881475	10	9275	5.38461538461539
chr12	49730125	49742200	10	9000	2.48888888888889
chr12	51775575	51789450	10	5550	6.8695652173913
chr12	57473000	57490425	10	6550	6.05405405405405
chr12	72332800	72367050	10	10425	5.61111111111111
chr12	93762075	93776825	10	7550	3.06122448979592
chr12	94541450	94566050	10	7225	6.72
chr12	120539700	120556875	10	5875	6.27777777777778
chr12	125667575	125683325	10	8775	6.81481481481481
chr13	36480650	36497725	10	7375	3.0625
chr13	36870575	36900925	10	11000	6.12903225806452
chr13	41581175	41595850	10	6500	4.13333333333333
chr13	72438075	72455450	10	5275	5.30120481927711
chr13	73628900	73640200	10	4425	3.5
chr13	111853075	111872425	10	13675	3.2
chr14	55136525	55153175	10	8075	5.86206896551724
chr14	70095975	70130350	10	12425	4.94594594594595
chr15	57209200	57224475	10	6225	5.50649350649351
chr15	63361500	63382950	10	10100	2.35227272727273
chr15	85563300	85580125	10	4550	6.43243243243243
chr16	54315325	54326350	10	7925	1.93939393939394
chr16	70451275	70474375	10	11300	4.21818181818182
chr16	75272000	75300900	10	20475	1.10606060606061
chr16	84169650	84179400	10	4475	6.41666666666667
chr17	5597325	5610250	10	6600	3.82857142857143
chr17	27939925	27952625	10	8950	2.41860465116279
chr17	71151275	71168625	10	7075	5.15789473684211
chr18	9095250	9118300	10	11100	6.89655172413793
chr18	19744625	19752600	10	5550	1.2
chr18	47012100	47028150	10	7350	6.51162790697674
chr19	8258100	8277150	10	7500	4.51094890510949
chr19	39888175	39906625	10	9925	2.28888888888889
chr19	41303575	41318925	10	10075	3.03703703703704
chr19	54162225	54175325	10	7125	1.89473684210526
chr19	56616725	56633700	10	9675	3.44186046511628
chr2	941625	952450	10	5925	2.89655172413793
chr2	17716550	17741225	10	14800	3.58139534883721
chr2	66906125	66921425	10	7350	6.66666666666667
chr2	74226200	74237625	10	8700	1.08333333333333
chr2	97192800	97215775	10	7275	5.65217391304348
chr2	111432225	111452775	10	8325	5.45454545454545
chr2	171669050	171681100	10	10850	0.318840579710145
chr2	174970550	174997075	10	11950	5.9016393442623
chr2	190073250	190087575	10	7025	3.43478260869565
chr2	198440775	198462100	10	8200	6.97142857142857
chr2	208626300	208640725	10	9800	4.39024390243902
chr2	219257875	219272650	10	7375	2.7
chr2	219844425	219868325	10	9500	6.5
chr2	220549200	220572675	10	7000	6.63636363636364
chr20	2668450	2690225	10	6700	4.8
chr20	4128825	4153900	10	7875	6.01492537313433
chr20	9486825	9502350	10	9175	2.42758620689655
chr20	30279450	30311200	10	15425	5.48484848484848
chr20	35082875	35102750	10	9300	5.09333333333333
chr20	43270150	43281950	10	6475	3.19047619047619
chr21	47703100	47718275	10	7400	5.08
chr22	26317475	26334500	10	7925	4.19512195121951
chr22	39093425	39110225	10	8625	2.16
chr3	16695550	16730675	10	13100	4.86124401913876
chr3	48591575	48601875	10	6000	2.28
chr3	78917725	78930850	10	5900	3.75
chr3	124757100	124782500	10	10950	6.87671232876712
chr3	150316150	150327475	10	6200	2.42857142857143
chr3	176034925	176054225	10	9925	5.07692307692308
chr3	197266700	197283275	10	7925	5.32142857142857
chr4	15678975	15697675	10	8225	2.96296296296296
chr4	16069625	16087775	10	6400	5.38461538461539
chr4	24545425	24562350	10	7825	5.27868852459016
chr4	37642800	37669150	10	10125	4.78048780487805
chr4	52708250	52722175	10	6600	5.23076923076923
chr4	69204275	69216425	10	6475	2.81818181818182
chr4	85412225	85424625	10	8650	1.72307692307692
chr4	88924200	88935250	10	4750	5.52173913043478
chr4	113429550	113445875	10	10925	1.2396694214876
chr4	169760875	169772275	10	9125	0.463414634146341
chr4	183172800	183195475	10	8800	6.35114503816794
chr4	185561225	185575250	10	6775	4.64864864864865
chr5	3590300	3606475	10	9700	3.29113924050633
chr5	32274075	32289175	10	8725	5.92982456140351
chr5	53581200	53608325	10	5150	6.83870967741935
chr5	60697375	60714000	10	7650	5.44827586206897
chr5	71528700	71544950	10	9050	3.15789473684211
chr5	82361975	82377050	10	6375	3.375
chr5	82759650	82778175	10	9900	4.53846153846154
chr5	85929525	85949075	10	9725	6.58333333333333
chr5	109024100	109041275	10	8950	4.52830188679245
chr5	133330675	133344275	10	7550	3.81132075471698
chr5	147236500	147257475	10	10950	2.84684684684685
chr5	153568550	153578775	10	5475	4.09523809523809
chr5	153850750	153866000	10	11725	1.34210526315789
chr6	15894150	15913575	10	12300	2.5360824742268
chr6	34104925	34123000	10	10125	4.83333333333333
chr6	88399250	88409575	10	5225	3.25
chr6	91187725	91218900	10	10425	6.59574468085106
chr6	100608075	100624700	10	7200	5.6
chr6	128812325	128829550	10	7000	4.3265306122449
chr6	144926425	144941250	10	10275	1.24137931034483
chr6	170595025	170623600	10	13450	6.36585365853659
chr7	24606175	24619925	10	7050	2.22222222222222
chr7	26190650	26209225	10	9125	5.75384615384615
chr7	30196775	30213175	10	5600	6.5
chr7	35287975	35302225	10	9325	3.82352941176471
chr7	50833925	50862225	10	11950	4.6
chr7	116154650	116168450	10	6325	5.02222222222222
chr7	148024275	148042300	10	9500	5.04854368932039
chr8	21770325	21781775	10	5525	7
chr8	54670900	54681025	10	5675	2.64
chr8	65279850	65292950	10	8175	1.57142857142857
chr8	95442550	95457925	10	10725	1.97872340425532
chr8	97155650	97174550	10	8900	6.60975609756098
chr8	99950625	99964300	10	12225	0.235294117647059
chr8	145979000	145989950	10	5625	4.3
chr9	9995325	10012025	10	7425	4.58490566037736
chr9	37238725	37260500	10	7250	5.61643835616438
chr9	100836475	100855550	10	6475	6.54205607476636
chr9	128274150	128292600	10	6950	6.35483870967742
chr9	128639950	128659125	10	9650	4.23529411764706
chr9	132643150	132653850	10	5525	6.11111111111111
chrX	68348050	68363225	10	6450	5.28358208955224
chrX	73182425	73201475	10	7350	6.86238532110092
chrX	119435875	119445025	10	4200	6.78571428571429
chrX	133099375	133123825	10	10500	4.78014184397163
chrX	133929075	133945050	10	5700	6.4375
chr1	37494875	37509750	9	9475	3.73913043478261
chr1	39856925	39880350	9	10125	5.33333333333333
chr1	46143000	46155150	9	7325	2.80645161290323
chr1	47689225	47701175	9	6750	5.02857142857143
chr1	90285525	90310100	9	10200	3.67785234899329
chr1	95119025	95135550	9	9675	2.83582089552239
chr1	204302775	204332900	9	11975	5.77551020408163
chr1	208399400	208419150	9	8650	5.57142857142857
chr1	213025750	213037900	9	5650	3.62790697674419
chr1	224676625	224694200	9	9075	2.49462365591398
chr1	226905050	226928075	9	8625	3.72727272727273
chr10	82212800	82237725	9	15500	1.65789473684211
chr10	95505100	95520925	9	10125	2.31884057971015
chr10	101670000	101692225	9	9025	5.46
chr10	119099850	119115425	9	10300	1.94160583941606
chr10	133810550	133825250	9	8825	2.225
chr11	20176125	20186425	9	8000	1.18367346938776
chr11	67884450	67897275	9	8525	2.6530612244898
chr11	68301325	68313550	9	5225	3.32075471698113
chr11	73232600	73252100	9	9075	4.36585365853659
chr11	75263850	75277550	9	9375	2.47619047619048
chr11	92802825	92822750	9	6950	5.08108108108108
chr11	108755700	108768050	9	5150	5.05
chr11	118955200	118979600	9	7025	4.96774193548387
chr12	5537225	5544325	9	6175	1.33333333333333
chr12	21796600	21809500	9	6600	2.45161290322581
chr12	47469800	47482350	9	5250	5.17948717948718
chr12	52624425	52644675	9	7300	4.76744186046512
chr12	65002225	65021725	9	6325	5.58823529411765
chr12	68832750	68850150	9	6450	4.65
chr12	119441150	119458625	9	6975	5.51515151515152
chr13	30414325	30425325	9	6550	2.53488372093023
chr13	45140175	45154600	9	8700	4.26315789473684
chr13	54748950	54773600	9	7725	5.31914893617021
chr13	79161450	79184500	9	11800	2.36923076923077
chr13	93875400	93902375	9	10650	4.42857142857143
chr13	103244050	103255175	9	4725	3.23636363636364
chr14	21725025	21738575	9	7775	3.82222222222222
chr14	59086600	59106750	9	12375	2.15730337078652
chr14	64853125	64862525	9	5825	2.48888888888889
chr14	65003575	65017450	9	6450	4.4
chr14	71371200	71381025	9	4000	3.31034482758621
chr14	73688950	73708225	9	10475	5.15555555555556
chr14	74954000	74984025	9	7350	5.58241758241758
chr14	93571225	93583275	9	5250	4.40816326530612
chr14	103860575	103870400	9	3900	4.27777777777778
chr14	104601175	104617650	9	8925	4.03389830508475
chr15	35471875	35482875	9	5350	4.18867924528302
chr15	40721125	40749225	9	15950	1.73033707865169
chr15	60681600	60693500	9	9125	0.909090909090909
chr15	63330025	63346525	9	10425	3.88888888888889
chr15	63480500	63490950	9	6300	1.92592592592593
chr15	66692600	66710750	9	9000	5.84615384615385
chr15	69074875	69091350	9	10850	5.20634920634921
chr15	69365775	69387575	9	14475	3.23076923076923
chr15	100103575	100123250	9	9400	5.40845070422535
chr16	3507125	3519425	9	6125	5.11111111111111
chr16	8915175	8931750	9	6675	5.10843373493976
chr16	11587050	11597975	9	5950	1.3968253968254
chr16	14589850	14605400	9	6875	3.71681415929204
chr16	14722550	14736550	9	7425	2.30769230769231
chr16	19885925	19897600	9	7475	1.56521739130435
chr16	55504250	55515675	9	5125	5.2258064516129
chr16	57561725	57574475	9	6625	2.38235294117647
chr16	74053250	74071175	9	12075	3.86111111111111
chr16	75487800	75497425	9	3950	5.3
chr16	83864350	83883375	9	10025	4.43478260869565
chr17	4751975	4764525	9	8625	1.51515151515152
chr17	19183900	19194350	9	5225	3.87096774193548
chr17	26369400	26385650	9	9725	4.93103448275862
chr17	75919225	75933050	9	6375	2.83720930232558
chr18	4231225	4243100	9	8075	1.08888888888889
chr18	11979025	11996225	9	7500	3.27272727272727
chr18	25753375	25763900	9	5600	4.1
chr18	35145025	35159625	9	6375	5.11111111111111
chr18	53522850	53532575	9	5575	5.6
chr18	55094550	55115200	9	13025	2.32748538011696
chr18	76732675	76751700	9	14750	3.06818181818182
chr19	6734525	6753750	9	8525	4.29007633587786
chr19	46376725	46390700	9	5850	3.19047619047619
chr2	44352550	44366975	9	8375	2.18181818181818
chr2	58457800	58469125	9	7825	1.79487179487179
chr2	63267750	63287575	9	16400	3.82222222222222
chr2	71113550	71134825	9	7375	5.025
chr2	136873400	136887125	9	5200	3.12087912087912
chr2	168236750	168254275	9	8250	4.12068965517241
chr2	183485625	183501850	9	4900	4.44897959183673
chr2	222569200	222581350	9	4325	4.66666666666667
chr2	223757875	223777575	9	6775	5.30232558139535
chr20	515100	525275	9	6100	2.84210526315789
chr20	20340900	20354400	9	9425	5.75
chr20	25838700	25849575	9	3800	5.36842105263158
chr20	30423675	30434075	9	4525	5.84
chr20	50311975	50332450	9	10800	3.4468085106383
chr20	60005550	60028675	9	12800	1.98412698412698
chr21	34391600	34409275	9	10025	2.68085106382979
chr21	44072275	44097275	9	10600	5.08527131782946
chr21	46779200	46787850	9	4725	1.8974358974359
chr21	47390325	47403325	9	6950	2.29268292682927
chr22	17731575	17754600	9	13725	2.64429530201342
chr22	19701325	19712475	9	5350	5.31428571428571
chr22	46465125	46475125	9	7275	2.54901960784314
chr3	5018100	5030875	9	5575	5.75
chr3	25460575	25473575	9	6650	3.41818181818182
chr3	29318900	29335000	9	8025	3.75
chr3	42837300	42849100	9	4775	4.31111111111111
chr3	69128100	69145625	9	5475	5.86363636363636
chr3	76083775	76095325	9	6800	1.82716049382716
chr3	112348250	112367025	9	10825	2.25581395348837
chr3	124543525	124556925	9	7150	5.70212765957447
chr3	141085675	141095350	9	4750	4.44067796610169
chr3	161133650	161145375	9	5150	5.1219512195122
chr3	168718375	168727025	9	4225	3.54285714285714
chr3	190953150	190979550	9	10725	3.73387096774194
chr4	42292675	42300375	9	3800	3.41666666666667
chr4	54876175	54899450	9	8500	5.39622641509434
chr4	55091075	55101050	9	7950	0.655172413793103
chr4	55523050	55545800	9	7525	4.38983050847458
chr4	102199475	102212200	9	7275	5.84
chr4	109030050	109039300	9	3950	3.48837209302326
chr4	151499800	151513675	9	5625	5.63855421686747
chr4	153846725	153878525	9	11650	5.42028985507246
chr4	154702475	154715375	9	6125	3.55555555555556
chr5	7391200	7402600	9	7950	3.46666666666667
chr5	37832375	37848675	9	9425	4.44444444444444
chr5	43034325	43045975	9	6850	4.10169491525424
chr5	53289550	53318875	9	13600	3.2780487804878
chr5	56471700	56484375	9	6775	3.21495327102804
chr5	72779450	72797175	9	8275	5.25301204819277
chr5	133762150	133776500	9	6200	4.74418604651163
chr5	134362925	134377050	9	7825	4.05797101449275
chr6	42008800	42019325	9	4625	5.48387096774194
chr6	43653950	43677675	9	9925	5.82222222222222
chr6	50674025	50686525	9	5675	4.81481481481481
chr6	111192625	111207200	9	7650	4
chr6	134369975	134385450	9	7950	4.23255813953488
chr6	144641525	144655950	9	8075	1.6
chr6	158401950	158419425	9	6950	5.72602739726027
chr7	2556100	2571000	9	12375	0.793650793650794
chr7	8245450	8262600	9	7225	5.75757575757576
chr7	22841525	22863275	9	9825	5.02222222222222
chr7	72147800	72160500	9	5650	5.76
chr7	75408525	75419200	9	4125	5.47619047619048
chr7	95803425	95813250	9	4525	4.18518518518519
chr7	95936100	95952150	9	6050	3.45283018867925
chr7	130125550	130134075	9	4575	2.52631578947368
chr7	142403275	142420275	9	8725	5.05263157894737
chr7	148082150	148099725	9	10025	5.46153846153846
chr7	157473925	157487025	9	5300	4.15789473684211
chr7	158604100	158624625	9	8625	5.36363636363636
chr8	667950	681975	9	6525	5.75
chr8	22240450	22257525	9	5675	4.38709677419355
chr8	71125750	71142100	9	6875	5.67741935483871
chr8	123792000	123802000	9	5100	3.34615384615385
chr8	128046800	128056950	9	4800	4.81081081081081
chr9	3505625	3513825	9	4150	3.16666666666667
chr9	34985600	35003325	9	7975	5.8
chr9	35645500	35665775	9	6175	4.85057471264368
chr9	73020750	73037375	9	7125	4.8
chr9	80633775	80648500	9	8650	4
chr9	96927825	96936900	9	3650	4.47058823529412
chr9	99169725	99186425	9	6525	4.95
chr9	126116250	126128425	9	7775	3.47826086956522
chr9	128406975	128423675	9	11375	5.47826086956522
chr9	136746375	136758600	9	6575	3.80645161290323
chr9	139733800	139745150	9	6075	4.95454545454545
chrX	588225	600375	9	4450	4.65217391304348
chrX	149733850	149744425	9	6500	3.15789473684211
chr1	15052025	15062575	8	5325	4.11111111111111
chr1	16274975	16288475	8	5800	4.82352941176471
chr1	17333525	17343225	8	6125	4.06666666666667
chr1	23115875	23122675	8	3150	4.17142857142857
chr1	27462750	27482350	8	8350	3.36111111111111
chr1	31497525	31507200	8	4550	4.6
chr1	32903525	32914800	8	4575	4
chr1	33276625	33285100	8	5200	2.98507462686567
chr1	43146100	43158725	8	8250	1.82857142857143
chr1	44395375	44405400	8	5725	4.25
chr1	52107350	52116850	8	3375	4.60869565217391
chr1	70032675	70036525	8	2675	1.04761904761905
chr1	89233000	89248975	8	7575	2.86206896551724
chr1	91298725	91317850	8	10000	3.97315436241611
chr1	98509250	98520500	8	4375	3.20588235294118
chr1	110879800	110891625	8	7825	2.48
chr1	113564025	113589525	8	8325	4.7906976744186
chr1	119867850	119886100	8	9250	4.24561403508772
chr1	144925850	144942075	8	11375	1.80487804878049
chr1	151688100	151702250	8	5575	4.58823529411765
chr1	157123725	157134225	8	5325	2.69565217391304
chr1	160368350	160384400	8	11175	0.952380952380952
chr1	169448000	169457750	8	7300	0.985074626865672
chr1	170628775	170639125	8	8200	2.1
chr1	171179375	171193375	8	7100	4.28571428571429
chr1	195814725	195821150	8	4675	1.39393939393939
chr1	197877500	197892575	8	12050	2.22222222222222
chr1	202606525	202614975	8	4925	4.45714285714286
chr1	202772075	202782400	8	6800	1.43636363636364
chr1	214150175	214163950	8	10600	0.722222222222222
chr1	226128000	226139125	8	5225	3.38461538461538
chr1	234734450	234756175	8	14925	1.53103448275862
chr10	5624600	5633475	8	4850	3.27659574468085
chr10	53666800	53679950	8	7800	2
chr10	74541250	74555125	8	8700	2.2312925170068
chr10	93164800	93174600	8	4700	4.8
chr10	103042175	103058375	8	8375	4.87671232876712
chr10	111760800	111777075	8	9650	1.44736842105263
chr11	3174600	3191400	8	8025	4.23333333333333
chr11	9586575	9601000	8	8500	2.68235294117647
chr11	57045000	57062525	8	5050	4.63333333333333
chr11	57404350	57420875	8	11525	2.12121212121212
chr11	65546875	65558225	8	5950	2.76923076923077
chr11	76154200	76170525	8	11400	4.52631578947368
chr11	94372450	94396000	8	11750	3.94594594594595
chr11	95026000	95036100	8	4950	2.66666666666667
chr11	118017025	118028925	8	7025	4.15384615384615
chr11	122846975	122855875	8	5425	1.95454545454545
chr11	124659575	124671350	8	5775	4.85714285714286
chr11	131981900	131996975	8	5600	4.74285714285714
chr12	50082125	50101900	8	9700	2.93939393939394
chr12	53295875	53304575	8	5075	3.88888888888889
chr12	69860450	69870450	8	5925	3.33333333333333
chr12	89466000	89495675	8	11200	4.19277108433735
chr12	93963075	93979450	8	5675	4.75
chr12	102214925	102225300	8	7775	3.0625
chr12	130641775	130651275	8	7475	0.888888888888889
chr13	26540775	26554575	8	6475	3.16279069767442
chr13	27817050	27835850	8	5325	4.81720430107527
chr13	30449300	30462375	8	5450	3.93333333333333
chr13	36558250	36571375	8	8950	1.06161137440758
chr13	60361800	60368450	8	3975	2.37037037037037
chr13	79843675	79865100	8	7450	4.19867549668874
chr13	110775350	110791450	8	7875	3.33333333333333
chr14	36736575	36750650	8	9250	2.96551724137931
chr14	64652625	64667825	8	7425	2.44444444444444
chr14	68395350	68411625	8	8000	3.74025974025974
chr14	85995150	86003525	8	5975	1.13513513513514
chr14	105480275	105488900	8	5425	2.25806451612903
chr14	105877025	105889250	8	5150	4.17857142857143
chr15	72518300	72535775	8	6275	4.73239436619718
chr15	73975925	73989925	8	5075	4.31034482758621
chr15	76157300	76166150	8	5350	1.03225806451613
chr15	76626475	76640450	8	10200	1.30769230769231
chr15	93351125	93376750	8	13125	4
chr16	117650	129625	8	8675	1.6875
chr16	2517250	2526375	8	6375	1.82978723404255
chr16	23511275	23520875	8	5200	2.47368421052632
chr16	54961075	54974025	8	9175	1.25
chr16	56223250	56232975	8	6400	1.52727272727273
chr16	58056150	58066800	8	5775	3.21739130434783
chr16	75588625	75601600	8	4650	4.55555555555556
chr16	84875150	84882975	8	4950	2.27586206896552
chr17	1387500	1397125	8	6275	1.51351351351351
chr17	2496175	2506400	8	3800	3.94871794871795
chr17	6914175	6927675	8	6175	4.28985507246377
chr17	11947925	11960625	8	7250	2.06153846153846
chr17	26215100	26224150	8	6425	2.44444444444444
chr17	29813900	29827800	8	7575	2.86486486486486
chr17	33407125	33417300	8	6975	1.68
chr17	37350425	37367175	8	7575	3.40277777777778
chr17	39691750	39705625	8	5050	4.46511627906977
chr17	40161450	40173425	8	5975	2.5625
chr17	62772800	62781575	8	5550	3.91304347826087
chr17	63050175	63060975	8	6150	3.93103448275862
chr17	64940350	64962925	8	6675	4.18604651162791
chr18	5889975	5900725	8	4575	3.84905660377358
chr18	9912950	9929850	8	8500	3.80645161290323
chr18	25136650	25143400	8	4325	2
chr18	33067025	33078350	8	7700	1.49090909090909
chr19	7980525	7994250	8	5125	3.9047619047619
chr19	35487575	35495625	8	4900	1.76
chr19	36129825	36140450	8	5050	4.11428571428571
chr19	39793875	39802125	8	4500	2.26086956521739
chr19	50828275	50837775	8	6125	2.1875
chr2	19546925	19563575	8	9475	2.3448275862069
chr2	52562500	52573150	8	6525	4.57894736842105
chr2	101722850	101741700	8	6275	4.76056338028169
chr2	119972100	119982600	8	4450	4.58181818181818
chr2	134876050	134884550	8	5300	1.89473684210526
chr2	160462775	160477600	8	6950	3.53191489361702
chr2	170932300	170945875	8	7650	4.23809523809524
chr2	219150475	219160225	8	5225	2.3859649122807
chr2	227654025	227667375	8	8100	2.36923076923077
chr20	821100	828475	8	4700	2
chr20	21068525	21087625	8	10200	4.52631578947368
chr20	25331425	25341975	8	6050	4.83333333333333
chr20	44481050	44488375	8	5575	0.896551724137931
chr21	28214550	28229150	8	5700	4.53333333333333
chr21	30670400	30680275	8	5575	2.32
chr21	45659500	45665775	8	3025	4.12903225806452
chr21	46346300	46353075	8	4200	1.95918367346939
chr22	25083275	25096300	8	9300	2.49056603773585
chr22	36222925	36239425	8	9150	3
chr22	40328700	40343500	8	7500	4.29268292682927
chr3	8534925	8548025	8	8200	1.54285714285714
chr3	14313525	14339850	8	7800	4.48979591836735
chr3	18379975	18398225	8	9925	2.37037037037037
chr3	41616325	41622425	8	3750	2
chr3	45352100	45364000	8	5800	4.39024390243902
chr3	46922475	46935125	8	5450	3.61904761904762
chr3	48506500	48518100	8	5425	3.78378378378378
chr3	49940700	49949150	8	4875	1.90243902439024
chr3	64199775	64211950	8	6575	2.3728813559322
chr3	83049325	83056775	8	4800	2.52380952380952
chr3	121310475	121316025	8	3125	2.92307692307692
chr3	124595250	124608975	8	8375	2.96969696969697
chr3	128711675	128723050	8	5200	4.63492063492064
chr3	132751100	132760550	8	4100	3.65853658536585
chr3	185811050	185828850	8	7800	3.71428571428571
chr3	186879950	186905775	8	10825	4.16528925619835
chr3	187981575	187994250	8	6450	3.10891089108911
chr3	195612575	195625475	8	7200	2
chr4	24466275	24480000	8	4900	4.20689655172414
chr4	25807150	25816750	8	4100	3.64705882352941
chr4	26858575	26868450	8	5500	2.125
chr4	54957200	54976850	8	15900	1.2089552238806
chr4	66520800	66537025	8	7925	4.53125
chr4	71857400	71862375	8	3225	1.35714285714286
chr4	122609975	122619750	8	5025	2.60714285714286
chr4	130943250	130953450	8	8275	1.63157894736842
chr4	134067075	134076550	8	7850	0.790697674418605
chr4	138449625	138467375	8	11250	1.47058823529412
chr4	148651625	148660775	8	5225	2.15384615384615
chr5	15537775	15557875	8	9525	3.63414634146341
chr5	25435975	25451950	8	8625	4.78571428571429
chr5	54516025	54530775	8	7125	3.26666666666667
chr5	80251575	80261600	8	7300	1.63636363636364
chr5	89833400	89861775	8	12350	4.65789473684211
chr5	106308350	106324175	8	8875	2.92561983471074
chr5	107410200	107420250	8	7150	3.38461538461538
chr5	122421125	122436125	8	9725	3.76744186046512
chr5	126173125	126194350	8	8325	3.93877551020408
chr5	145710375	145725500	8	7100	3.90243902439024
chr5	172191575	172199975	8	4525	3.69230769230769
chr5	173340800	173352900	8	7975	1.53191489361702
chr6	34988250	35020725	8	18250	3.44705882352941
chr6	40289825	40317500	8	10575	3.6
chr6	44035025	44044950	8	4375	4.12698412698413
chr6	109798625	109816350	8	8650	4.82222222222222
chr6	121751850	121768525	8	9775	3.52
chr6	131314400	131326100	8	5125	3.63636363636364
chr6	155582275	155597175	8	6050	3.45833333333333
chr6	160655250	160676400	8	8275	4.65822784810127
chr7	88550	101625	8	9025	2.28571428571429
chr7	552225	563375	8	7025	3.68421052631579
chr7	2143325	2151475	8	5400	1.05882352941176
chr7	2670850	2687075	8	8575	2.41818181818182
chr7	19134850	19160100	8	10125	4.50561797752809
chr7	21978725	21986825	8	5100	3.74193548387097
chr7	23144675	23158375	8	9125	3.2
chr7	25003025	25022675	8	7200	4.04545454545455
chr7	77168675	77174250	8	3175	2.69565217391304
chr7	86272675	86283800	8	4450	3.77358490566038
chr7	98693550	98710400	8	7225	3.70967741935484
chr7	100135975	100145725	8	7150	1.74468085106383
chr7	110722075	110746175	8	10450	3.58709677419355
chr7	120468250	120482825	8	6175	2.51851851851852
chr7	121722300	121731825	8	3850	4.45161290322581
chr7	127899225	127914775	8	7475	4.04255319148936
chr7	128092200	128099875	8	3900	2.56
chr7	139041200	139058675	8	5825	4.72727272727273
chr7	150940100	150950675	8	8525	0.85
chr7	155595850	155608450	8	9975	3.2
chr8	10268000	10283250	8	6925	3.4392523364486
chr8	18829800	18838775	8	6475	0.86046511627907
chr8	35269450	35276050	8	4175	1.82978723404255
chr8	70371025	70381825	8	9450	0.45
chr8	74201450	74209325	8	3400	3.92307692307692
chr8	74216350	74227000	8	4375	4.76056338028169
chr8	90893725	90908225	8	4475	4.48387096774194
chr8	91580675	91586675	8	4450	2.27272727272727
chr8	92045425	92057300	8	5550	3
chr8	126395950	126405450	8	6050	1.66666666666667
chr8	127565975	127593200	8	9650	4.66071428571429
chr8	143678475	143697275	8	8050	4.44755244755245
chr8	144093575	144108650	8	8550	1.46987951807229
chr8	146011025	146026750	8	9850	1.24050632911392
chr9	966850	978025	8	8850	1.13157894736842
chr9	14530125	14548475	8	7875	4.45714285714286
chr9	35101725	35117700	8	6775	4.8695652173913
chr9	37183850	37202200	8	8350	3.25984251968504
chr9	80328775	80336475	8	6175	0.88
chr9	97806875	97825375	8	7700	3.8018018018018
chr9	100609750	100620850	8	5850	2.92063492063492
chr9	124975525	124991775	8	8450	4.64516129032258
chr9	128711275	128719200	8	3825	3.52941176470588
chr9	130828100	130846275	8	6075	4.16161616161616
chrX	23521950	23533550	8	9125	0.804733727810651
chrX	41189350	41198800	8	4275	3.54430379746835
chrX	46432450	46448650	8	7075	3.24137931034483
chrX	54504975	54523625	8	7250	4.83050847457627
chrX	73500700	73509800	8	7150	2.44444444444444
chrX	82755825	82760550	8	2700	2.94736842105263
chrX	93298750	93313900	8	6225	4.43478260869565
chrX	107967350	107978800	8	7925	2.04761904761905
chrX	124516175	124532825	8	5525	3.83739837398374
chrX	129086000	129096075	8	5300	2.91666666666667
chrX	131614500	131618575	8	3200	0.962962962962963
chr1	2978925	2991375	7	6900	3.10810810810811
chr1	10957925	10970600	7	4300	3.65217391304348
chr1	17019150	17029675	7	4850	3.125
chr1	20799550	20814850	7	6200	3.05050505050505
chr1	23694125	23700875	7	3475	2.6
chr1	27017100	27033500	7	10150	3.5
chr1	28585000	28594325	7	6100	1.63888888888889
chr1	28833775	28850350	7	6875	3.21019108280255
chr1	40356650	40368525	7	8675	1.47619047619048
chr1	44010750	44018950	7	6650	1.15
chr1	44116575	44127600	7	5475	3.33333333333333
chr1	51163025	51171975	7	7075	2.19354838709677
chr1	66808475	66826225	7	10425	2.76923076923077
chr1	75539150	75550400	7	8350	1.24444444444444
chr1	76692850	76706200	7	8200	1.90163934426229
chr1	82338425	82347600	7	4275	2.73118279569892
chr1	85858600	85865775	7	3775	3.54285714285714
chr1	146711500	146720850	7	3675	3.18918918918919
chr1	153715125	153721975	7	4575	2.22222222222222
chr1	167686225	167696200	7	4150	3.73684210526316
chr1	169071600	169085700	7	7525	2.21052631578947
chr1	178308575	178315100	7	4725	2.21052631578947
chr1	183059500	183071400	7	6050	1.81818181818182
chr1	190443400	190449400	7	3950	1.67272727272727
chr1	200979125	200995550	7	9950	2.6304347826087
chr1	202534575	202559075	7	10325	2.42211055276382
chr1	228266400	228277925	7	5500	2.72
chr1	229161125	229168700	7	4300	1.92307692307692
chr1	229542375	229548100	7	3750	1.5
chr10	13745400	13755675	7	6700	1.33333333333333
chr10	30014075	30026575	7	5825	1.62105263157895
chr10	63657000	63664700	7	4450	3.71428571428571
chr10	71327450	71339500	7	10825	0.480769230769231
chr10	89729650	89737600	7	6675	1.52
chr10	93639000	93650700	7	7750	1.03030303030303
chr10	104534975	104543175	7	5750	1.81818181818182
chr11	22358975	22368200	7	6875	2.28
chr11	27715000	27725375	7	7925	0.731707317073171
chr11	30465375	30477500	7	7950	1.42857142857143
chr11	35636625	35643800	7	5025	1.42857142857143
chr11	43703475	43709400	7	3175	2.05555555555556
chr11	58860325	58865325	7	2575	2.05714285714286
chr11	65871675	65896525	7	7825	3.65151515151515
chr11	75916350	75922875	7	5525	0.4
chr11	79142600	79156825	7	7325	3.18840579710145
chr11	111846750	111855600	7	5875	3.75609756097561
chr11	116369650	116377375	7	4750	1.62886597938144
chr11	117470875	117486675	7	5875	3.51219512195122
chr11	119204500	119212825	7	5825	1.18518518518519
chr11	133399000	133415775	7	9025	3.776
chr11	133902650	133909600	7	3575	3.21052631578947
chr11	134859400	134869975	7	7650	1.11764705882353
chr12	9057300	9071575	7	9650	0.835443037974684
chr12	13355700	13365125	7	5425	2.32352941176471
chr12	25091350	25105550	7	7025	3.45
chr12	28120000	28129350	7	6475	1
chr12	46380975	46386225	7	3300	2.30188679245283
chr12	46650325	46665350	7	10075	2.75609756097561
chr12	48161225	48173925	7	4875	3.38028169014085
chr12	51316075	51323275	7	4975	2
chr12	54953950	54966750	7	6125	3.44444444444444
chr12	59309175	59315125	7	3825	1.75
chr12	78796250	78801850	7	2850	3.04347826086957
chr12	79931975	79952975	7	8825	2.97402597402597
chr12	85081600	85093100	7	4925	2.87272727272727
chr12	92527075	92543300	7	11575	2.21978021978022
chr12	95929525	95935350	7	3650	2.1
chr12	110146975	110158000	7	4825	3.25925925925926
chr12	111175350	111182250	7	4200	2.25
chr12	122012225	122024225	7	6925	2.15384615384615
chr12	122062725	122073075	7	5800	1.51515151515152
chr12	125547125	125553325	7	4550	1.05
chr12	128072350	128085400	7	5125	3.58415841584158
chr13	22242575	22250275	7	5750	0.898550724637681
chr13	28489550	28499125	7	5075	3.66666666666667
chr13	43437900	43452150	7	6450	3.35537190082645
chr13	43931725	43939325	7	4775	2.53521126760563
chr13	45906475	45916875	7	5250	1.76744186046512
chr13	79974050	79981675	7	5450	0.866666666666667
chr13	80909250	80920300	7	4175	3.14
chr13	84451950	84458025	7	4575	3.29411764705882
chr13	113539775	113561525	7	9900	3.69230769230769
chr14	53195950	53203200	7	3825	2.97142857142857
chr14	53388650	53396325	7	4250	2.7741935483871
chr14	60737700	60745925	7	4425	3.26666666666667
chr14	60972450	60983375	7	7775	1.81818181818182
chr14	62063525	62077475	7	6500	2.1304347826087
chr14	65688925	65698650	7	4975	1.625
chr14	76617825	76623650	7	3775	1.37254901960784
chr14	91105800	91118725	7	7450	2.34920634920635
chr14	98096550	98109100	7	8300	1.5
[truncated: 2,851 more rows]
