# Supplementary material for: Large organized chromatin lysine domains help distinguish primitive from differentiated cell populations
Source: Nat Commun. 2021 Jan 21;12:499. doi: 10.1038/s41467-020-20830-9 (PMC7820432; doi:10.1038/s41467-020-20830-9)
Supplement: Supplementary file 3 — Supplementary Software [file 41467_2020_20830_MOESM3_ESM.zip › E003-H3K4me3_LOCKS.bed]

chr1	933400	1168650	31	27650	36.4533333333333
chr1	26420850	26800800	31	40275	31.4710743801653
chr1	150847375	151514500	31	60425	26.4804469273743
chr1	154908350	155179975	31	63425	28.4788732394366
chr1	155825950	156130875	31	40300	34.9333333333333
chr1	156541125	156863975	31	52450	25.9407407407407
chr10	38772975	38804975	31	15775	4.42857142857143
chr10	39076825	39108500	31	13350	12.8148148148148
chr10	39108675	39139000	31	12200	10.5263157894737
chr10	42354950	42390050	31	20925	7.15789473684211
chr10	42790625	42817125	31	14525	5.29411764705882
chr11	190550	505125	31	37550	32.5405405405405
chr11	693375	944825	31	45625	35.8571428571429
chr11	62309950	62539825	31	50175	14.28125
chr11	65291800	65555000	31	40675	28.9259259259259
chr11	66024150	66342675	31	40025	30.2413793103448
chr11	67006425	67237300	31	36450	33.6363636363636
chr12	49072675	49488625	31	53925	22.9917355371901
chr12	53267550	53739775	31	56400	33.9285714285714
chr12	56319475	56754025	31	61700	16.8791208791209
chr14	24422225	24837200	31	48025	29.9285714285714
chr16	401275	726025	31	39025	30.0534351145038
chr16	2892375	3152300	31	43375	28.6534653465347
chr16	30345275	30774925	31	52675	36.7052023121387
chr16	30885650	31228650	31	47425	18.9130434782609
chr17	7077250	7253575	31	45200	17.327731092437
chr17	7253675	7580900	31	50350	27.7101449275362
chr17	7961325	8280450	31	59225	34.5405405405405
chr17	39889750	40308325	31	40125	29.8487394957983
chr17	41977125	42404150	31	50575	30.0821917808219
chr17	46597850	46671150	31	22200	23.3103448275862
chr17	72838575	73268575	31	49575	31.5223880597015
chr17	77715475	77815675	31	25875	22.2142857142857
chr17	79448150	79869325	31	51350	31.6504854368932
chr19	1718450	1930375	31	29700	34.1666666666667
chr19	11449350	11785525	31	37250	30.3963963963964
chr19	12404125	12890250	31	45525	29.1404958677686
chr19	12893000	13076650	31	38675	27.4909090909091
chr19	13842000	14085450	31	28050	30.4
chr19	18388925	18714625	31	42700	32.3
chr19	36334950	36707850	31	42675	35.1475409836066
chr19	41100550	41324700	31	36000	35.7777777777778
chr19	45826550	46057425	31	39100	24.0253164556962
chr19	49399000	49662075	31	38300	18.6518518518519
chr19	49906775	50060325	31	28525	36.6666666666667
chr19	52772350	53427650	31	39250	35.8550724637681
chr19	55573375	55797050	31	34125	33.4375
chr19	57682825	58145700	31	46200	23.4645669291339
chr19	58175125	58640700	31	45025	29.9512195121951
chr19	58661025	58988575	31	44625	15.981981981982
chr2	27165650	27718725	31	52925	36.44
chr2	89832800	89870900	31	15125	9.36842105263158
chr2	176931500	177040475	31	25825	27.3636363636364
chr2	219723600	219922900	31	22350	35.7272727272727
chr20	44388550	44747975	31	34950	24.8543689320388
chr21	10773875	10804400	31	20975	2
chr21	10804600	10837050	31	20275	2
chr6	2764525	3166600	31	40125	29.7525773195876
chr6	25962650	26299900	31	84475	19.8378378378378
chr6	26299975	26608075	31	49075	25.4939759036145
chr6	26923800	27257125	31	48075	35.0576923076923
chr6	27257750	27552100	31	41925	33.4948453608247
chr6	27559350	27799150	31	53300	18.0857142857143
chr6	28504525	28726675	31	39475	20.803738317757
chr6	28731725	28921025	31	45000	12.0212765957447
chr6	31459575	31806475	31	57500	25.9304347826087
chr7	27133925	27215575	31	27475	30.4375
chr7	100135950	100435425	31	38875	31.61
chr7	150705425	151039925	31	45600	34.9450549450549
chr9	139921800	140176250	31	43250	15.8181818181818
chrX	48658975	49024200	31	47100	35.8833333333333
chr19	1194325	1357850	30	33425	30.6486486486486
chr19	49176650	49378700	30	25975	25.9370078740157
chr6	43137800	43743100	30	46725	30.4285714285714
chr19	54334450	54515025	29	34700	28.3448275862069
chr19	55831025	55976125	29	27725	23.1851851851852
chr20	29804300	29833250	29	14700	5.47826086956522
chr6	28047625	28460050	29	41975	31.2456140350877
chr1	1239925	1408550	28	32900	29.6
chr17	4538975	4939125	28	45925	27.8333333333333
chr17	46671475	46811025	28	22150	28.0884955752212
chr19	14088850	14404925	28	32300	30.0845070422535
chr21	10837275	10860525	28	13075	4.29268292682927
chr3	32821625	32914425	28	35375	18.5862068965517
chr19	1383050	1524825	27	26225	28.7857142857143
chr19	41681100	41955400	27	34375	23.7204301075269
chr4	49633275	49660000	27	16425	2.76190476190476
chr8	145513925	145709775	27	36000	18.5
chrX	153596450	153776925	27	34800	24.5333333333333
chr2	220283175	220493275	26	29200	24.5217391304348
chr11	57224550	57556050	25	47050	15.0108695652174
chr11	63932275	64141225	25	43900	19.4509803921569
chr20	62101825	62407500	25	32100	22.6101694915254
chr1	156152075	156475225	24	30775	25.6530612244898
chr11	124492050	124824950	24	30675	26.5681818181818
chr19	46067675	46234575	24	27025	25.16
chr6	33159675	33423400	24	56725	21.5141700404858
chr12	6927125	7126900	23	41750	22.4090909090909
chr14	23288650	23566325	23	42125	16.4166666666667
chr16	1966875	2099050	23	32200	16.5
chr19	10304075	10543525	23	36000	15.7126436781609
chr4	49093375	49123225	23	11500	6.45714285714286
chrX	39828525	40127025	23	59475	25.0511627906977
chr3	9745525	10069300	22	33225	21.0097087378641
chr3	147072300	147142900	22	27950	15.65
chr16	3155775	3243575	21	27350	10.7628865979381
chr20	62569625	62734450	21	25400	18.9276595744681
chr6	30433850	30737475	21	42200	19.9393939393939
chr19	18208600	18344150	20	20600	17.7181208053691
chr19	47895900	48019450	20	21600	21.0545454545455
chr19	50770000	51017950	20	28475	21.1360946745562
chr3	50297250	50403450	20	25050	12.875
chr7	27219075	27292175	20	18750	11.5584415584416
chr19	980400	1095850	19	20850	14.8
chr19	7918400	8009700	19	20250	13.0975609756098
chr19	17375300	17451950	19	18350	10.0194174757282
chr2	74600525	74783125	19	40775	15.0084033613445
chr4	174415175	174460325	19	15500	9.5
chr5	87955150	87991425	19	20425	5
chr6	44170250	44296225	19	23950	19.7435897435897
chr7	61739650	61758700	19	6775	7.58333333333333
chr8	145979025	146176700	19	28450	18.7035175879397
chr11	64478525	64655925	18	24375	15.6219512195122
chr15	96864000	96911825	18	26225	13.5714285714286
chr16	29873325	30135200	18	38975	15.6744186046512
chr16	56622875	56765250	18	22375	19.1382978723404
chr16	67183600	67313950	18	28025	20.3564356435644
chr19	38794300	38926100	18	21775	20.3571428571429
chr20	3712875	3873650	18	23600	15.8928571428571
chr21	11110050	11146525	18	6525	15.92
chr5	180587225	180689675	18	37400	8.38095238095238
chr9	132082700	132260075	18	21025	18.4871794871795
chr10	39139525	39154925	17	7150	6.47058823529412
chr15	89901975	89960200	17	10900	14.9130434782609
chr16	727175	791650	17	20125	10.047619047619
chr16	73066900	73105350	17	14975	10.8
chr19	42720125	42830900	17	28800	14.6857142857143
chr6	10381550	10427350	17	20650	8.88372093023256
chr7	61780500	61801900	17	6325	12.8235294117647
chr8	145013200	145165225	17	32225	13.6986301369863
chr9	34577175	34666650	17	19800	15.9772727272727
chr1	6239025	6321850	16	21825	17.2105263157895
chr1	27894575	27999400	16	17550	17.8148148148148
chr10	102469375	102508425	16	12300	10.2105263157895
chr11	118850975	119040700	16	30300	14.4255319148936
chr13	112707575	112733550	16	12775	7.38461538461539
chr17	46068725	46186375	16	21000	17.9581151832461
chr17	59473225	59494400	16	10875	5.09677419354839
chr17	79869550	79950500	16	15825	15.5632183908046
chr19	2235000	2329875	16	18900	15.047619047619
chr19	54592750	54709175	16	24175	13.5348837209302
chr2	223133350	223185900	16	15500	12.8095238095238
chr8	21867100	22034975	16	20675	15.4226804123711
chr1	856250	911975	15	13575	13.8620689655172
chr1	27189575	27339975	15	22150	16.8387096774194
chr1	45196675	45286500	15	15475	12.2100456621005
chr1	155188625	155295700	15	24550	15.4074074074074
chr10	8075850	8106200	15	18850	15.3714285714286
chr13	28527550	28555000	15	10900	14.5
chr16	2478175	2589075	15	20725	16.4888888888889
chr17	7736650	7837200	15	27850	10.231884057971
chr19	39880525	40031175	15	31975	15.4137931034483
chr19	49117400	49150500	15	18625	3.8
chr5	176827250	177028350	15	26100	17.4491017964072
chr9	35603350	35758375	15	28450	16.0575539568345
chr1	45768575	45826925	14	13275	12.2764227642276
chr10	102728500	102833850	14	25050	10.390243902439
chr14	21077225	21175100	14	23500	7.0042194092827
chr15	68112325	68156450	14	14825	12.6764705882353
chr17	38209575	38298000	14	18825	13.3382352941176
chr19	36192750	36289000	14	21150	10.9387755102041
chr19	48946525	49017650	14	14300	11.9722222222222
chr6	35419475	35480375	14	15775	11.1397849462366
chr10	38868975	38883575	13	5700	8
chr10	104153375	104223675	13	21425	8.78333333333333
chr12	6559750	6729700	13	23250	14.19
chr12	57471350	57529925	13	16200	9.49206349206349
chr17	1914900	1962850	13	12550	9.32038834951456
chr19	3024650	3063175	13	9150	14.3888888888889
chr19	40904450	40973550	13	13075	14.3636363636364
chr19	50305025	50394550	13	19775	10.6696035242291
chr19	56108925	56188050	13	25100	10.9672131147541
chr2	45155175	45183200	13	18700	3.5
chr2	119564850	119617275	13	15400	9.08490566037736
chr2	232526375	232582600	13	14250	14.3809523809524
chr3	181412675	181449375	13	25225	2.97959183673469
chr8	22406425	22463675	13	16450	5.71428571428571
chr8	128746025	128836250	13	16575	10.0816326530612
chr8	144622475	144719600	13	20275	9.01351351351351
chr1	2120700	2180450	12	12625	10.4
chr1	153892500	153965625	12	23125	12.3283582089552
chr1	222138975	222152550	12	5100	5.23529411764706
chr10	131748375	131771375	12	11375	11.8636363636364
chr11	31818550	31849300	12	22450	1.68844221105528
chr11	119185550	119235425	12	13975	7.80952380952381
chr12	115102625	115141225	12	17450	4.675
chr12	125395800	125425825	12	13900	4.66666666666667
chr14	29225600	29255150	12	8375	7.4
chr17	36827450	36910250	12	22525	10.1875
chr17	37306950	37388475	12	17500	11.4054054054054
chr17	76337575	76378075	12	14050	8.5
chr19	47728900	47779125	12	15575	9.50515463917526
chr22	19742475	19755450	12	5475	6.97435897435897
chr4	13523875	13551150	12	9775	11.5609756097561
chr4	49147250	49158575	12	7100	1.65853658536585
chr4	88839200	88858750	12	10525	6.52777777777778
chr7	98971475	99105025	12	22625	10.2962962962963
chr7	156792225	156814500	12	6100	12.375
chr8	72582725	72600825	12	15625	1.89189189189189
chrX	25020000	25041500	12	10850	10.5714285714286
chr1	6500125	6558025	11	13175	9.7196261682243
chr1	91171700	91196625	11	13150	9.27272727272727
chr1	161086375	161173375	11	20175	7.9144385026738
chr1	223195625	223205225	11	6450	1.57894736842105
chr1	232245925	232268425	11	10800	7.84615384615385
chr10	101279650	101301025	11	9525	3.76923076923077
chr10	119293900	119313700	11	10100	10.7272727272727
chr11	519000	578575	11	14325	7.53142857142857
chr12	54745300	54785750	11	11850	9.44
chr12	58119600	58177525	11	19400	5.16312056737589
chr14	105939900	105958575	11	10050	4.95652173913043
chr15	65064350	65136600	11	15925	9.44
chr16	4313525	4378725	11	12050	9.22330097087379
chr19	50141150	50205025	11	17250	6.39525691699605
chr19	54926225	54984925	11	13500	10.9354838709677
chr19	59025150	59086300	11	18650	8.55345911949686
chr2	105458600	105490600	11	16450	3.77777777777778
chr4	54928200	54976575	11	13825	11.3480662983425
chr5	76923800	76941925	11	7675	9.46666666666667
chr6	1604300	1625800	11	13125	2.12857142857143
chr7	100797300	100826350	11	16125	4.43243243243243
chr9	126760425	126785125	11	9800	7.54430379746835
chrX	69641325	69699700	11	11450	9.03488372093023
chr1	17185875	17249350	10	13425	9.14545454545454
chr1	18956000	18973925	10	10025	4.07692307692308
chr10	21782875	21825025	10	31825	9.03225806451613
chr10	22604450	22635275	10	13475	2.60633484162896
chr10	38805300	38818850	10	6450	4.48648648648649
chr10	103532900	103604425	10	20300	7.36391437308868
chr11	62553675	62677500	10	26075	9.60765550239234
chr11	65183625	65197700	10	10275	3.5
chr12	54379000	54415550	10	6900	10.4545454545455
chr16	86587850	86613775	10	11150	6.41304347826087
chr17	27036925	27088825	10	20925	5.38775510204082
chr17	43208850	43250675	10	13675	10.5
chr17	58211700	58239375	10	8925	7.27058823529412
chr19	15528075	15568950	10	9275	8.27972027972028
chr2	172944900	172975050	10	15375	5.44
chr2	175190200	175209850	10	14950	4.94117647058824
chr22	50679800	50710750	10	10750	4.3695652173913
chr4	4854250	4873775	10	10550	10.4210526315789
chr4	111532800	111563325	10	20325	1.08411214953271
chr4	116894750	116902825	10	4650	2.74285714285714
chr6	1378175	1394425	10	8475	3.12903225806452
chr6	32094775	32165150	10	21250	9.56338028169014
chr6	99271475	99296650	10	16300	2.72897196261682
chr7	5552150	5638575	10	21100	6.45185185185185
chr9	96707575	96723125	10	9875	1.85882352941176
chrX	124521000	124530350	10	7625	0.814814814814815
chr1	11708600	11743275	9	8550	7.34591194968553
chr1	33202200	33233200	9	10275	3.97029702970297
chr1	41824025	41861050	9	8500	6.3859649122807
chr1	150186000	150275525	9	18825	8.51396648044693
chr1	170629075	170640575	9	7525	7.04761904761905
chr1	204034175	204050650	9	7925	2.71351351351351
chr10	124892100	124915625	9	14725	2.23076923076923
chr11	20177350	20186100	9	6650	1.76470588235294
chr12	4128475	4141200	9	4150	8.60869565217391
chr13	100607725	100650400	9	32975	1.03064066852368
chr14	48722150	48737700	9	8300	4.13333333333333
chr14	61103775	61125400	9	13550	3.7
chr15	27006925	27019675	9	7750	6
chr15	37169625	37191175	9	7625	8.4390243902439
chr17	37757625	37801475	9	10225	5.71111111111111
chr17	42616900	42639450	9	9400	6.13333333333333
chr19	7580375	7620700	9	9000	7.30718954248366
chr19	17320200	17359350	9	10850	5.06849315068493
chr19	37794525	37812925	9	7250	7.71052631578947
chr2	85764200	85844950	9	19175	7.40740740740741
chr2	237067500	237088850	9	13225	2.6734693877551
chr20	21486050	21504125	9	10575	2.22988505747126
chr20	31329975	31356725	9	9975	3.76363636363636
chr20	45977075	45998350	9	13125	4.18032786885246
chr20	60936450	60982975	9	9950	8.80246913580247
chr3	62351150	62365350	9	9450	1.63218390804598
chr3	128200950	128216750	9	10525	3.94520547945205
chr4	978725	1006700	9	7250	9.23809523809524
chr5	42991575	43025700	9	11325	5.76470588235294
chr5	124070725	124087325	9	14300	0.909090909090909
chr5	170735350	170745100	9	5175	2.83018867924528
chr7	20814925	20840300	9	19075	1.50684931506849
chr7	57545700	57556850	9	4550	2.8125
chr8	30240350	30256800	9	12700	1.73076923076923
chr8	145725475	145755975	9	14675	3.1358024691358
chr9	35069825	35117625	9	14875	7.25153374233129
chr9	90020700	90032050	9	5275	4.8125
chr9	124975500	124991650	9	8475	3.01960784313725
chr9	127518900	127540400	9	12000	3.37662337662338
chr9	129372775	129401725	9	9075	8.3302752293578
chr1	1532925	1567925	8	7200	6.92105263157895
chr1	27668200	27694150	8	8900	3.97368421052632
chr1	28558425	28589950	8	8875	5.71851851851852
chr1	39451175	39463675	8	5600	6.90909090909091
chr1	213081475	213090800	8	6325	2.47619047619048
chr10	118890600	118900750	8	7000	0.826086956521739
chr11	27650400	27657200	8	5400	0.956521739130435
chr11	32447800	32461000	8	8000	3.17647058823529
chr11	65243950	65275300	8	14900	8.09375
chr12	14857500	14868050	8	7550	5.26315789473684
chr12	49715675	49742050	8	9900	5.09923664122137
chr12	56099875	56141525	8	17125	3.66101694915254
chr12	114833550	114852525	8	4525	5.79661016949153
chr13	56226975	56236075	8	6925	0.727272727272727
chr14	38658375	38681000	8	11325	4.47126436781609
chr17	36714075	36735475	8	6850	7.63157894736842
chr17	40683875	40730975	8	12200	5.73426573426573
chr17	40821550	40836275	8	12575	0.605042016806723
chr19	13202400	13231950	8	9950	6.17142857142857
chr19	47137000	47165350	8	8175	6.28070175438596
chr2	66652175	66674375	8	14100	3.81395348837209
chr20	258825	309700	8	15825	7.25925925925926
chr20	22548425	22568075	8	7300	5.92660550458716
chr20	43969525	44002725	8	10250	8.07407407407407
chr21	38065150	38083400	8	9700	2.84745762711864
chr22	28186800	28200850	8	9525	3.10144927536232
chr3	51989475	52040475	8	11475	7.89690721649485
chr4	187162750	187172400	8	7675	2.33333333333333
chr5	18665925	18675050	8	6225	2.7
chr5	25435950	25449050	8	10325	2.4
chr5	92930600	92957825	8	5325	8.06451612903226
chr5	115894700	115912875	8	16425	1.875
chr5	172655825	172673350	8	5950	7.38461538461539
chr6	100895025	100917675	8	9475	6.44117647058824
chr6	126022325	126029650	8	4325	3.41176470588235
chr7	83086625	83095300	8	6750	0.923076923076923
chr7	96630975	96657150	8	11450	4.08333333333333
chr7	124897975	124905100	8	4050	2.72222222222222
chr8	25894700	25909750	8	9800	3.46666666666667
chr9	76698575	76707675	8	6900	0.767123287671233
chr9	96106425	96116225	8	5350	2.6046511627907
chr9	99976025	100002025	8	10925	4.2755905511811
chr9	135455100	135468200	8	7375	4.97435897435897
chr9	139084225	139097350	8	4125	8.08
chrX	113699675	113707225	8	5375	1.65714285714286
chrX	113815725	113841925	8	11125	4.20444444444444
chr1	2978975	2990925	7	6075	2.74157303370787
chr1	16532475	16564175	7	9175	6.24528301886792
chr1	38454075	38479475	7	9400	5.2
chr1	47690500	47698500	7	5025	3.01639344262295
chr1	73445200	73451625	7	3550	3.71428571428571
chr1	119521725	119535975	7	7925	3.22666666666667
chr1	150532950	150553125	7	11450	3.29787234042553
chr1	197871050	197891125	7	9825	2.72636815920398
chr1	205413400	205427125	7	10475	1.13636363636364
chr1	221049675	221061425	7	7725	2.94736842105263
chr11	44325875	44342200	7	6975	4.42222222222222
chr11	59304575	59334300	7	11750	4.47668393782383
chr11	94372650	94378075	7	3150	1.79310344827586
chr11	118586350	118599975	7	5525	4.04444444444444
chr11	118777950	118801550	7	18850	1.67567567567568
chr12	57618875	57637900	7	10650	1.99196787148594
chr13	56148500	56159175	7	9125	0.6
chr13	111559175	111568925	7	7175	1.33333333333333
chr14	24006200	24048600	7	15800	5.15492957746479
chr14	38052550	38080825	7	11025	6.47692307692308
chr14	57260725	57284750	7	19325	1.15217391304348
chr14	105260025	105294100	7	9675	5.64893617021277
chr15	53075375	53098800	7	14575	2
chr16	29796225	29832050	7	16125	5.88957055214724
chr16	86538875	86550150	7	6875	2.54901960784314
chr17	6898525	6950700	7	15175	5.16091954022988
chr17	79979275	80024425	7	11600	5.66666666666667
chr18	55094500	55109175	7	12450	1.16666666666667
chr19	6730100	6744450	7	7525	3.71698113207547
chr19	18042500	18078800	7	10450	5.92920353982301
chr19	18714775	18724600	7	6000	4.08695652173913
chr19	48893375	48903925	7	7000	1.91304347826087
chr19	55984775	56000325	7	5850	5.05050505050505
chr2	19546925	19563475	7	9500	2.95652173913043
chr2	63270600	63287550	7	15925	0.148148148148148
chr2	64066750	64081300	7	13225	1.51724137931034
chr2	71203650	71229800	7	5875	6.41904761904762
chr2	101028175	101034700	7	4050	1.33333333333333
chr2	111432575	111446925	7	5325	4.41726618705036
chr2	133023250	133034875	7	3150	4.62745098039216
chr2	145266725	145282675	7	12625	1.08474576271186
chr2	241496450	241527675	7	10050	6.75555555555556
chr20	52205175	52214050	7	7300	1.21311475409836
chr20	61636125	61646650	7	4975	6.53333333333333
chr22	17738025	17753875	7	6000	4.83720930232558
chr3	50263725	50284275	7	7600	6.46511627906977
chr3	54667925	54677100	7	8050	0.833333333333333
chr3	184278800	184302675	7	8125	5.00869565217391
chr3	189862600	189869775	7	3700	3.78947368421053
chr3	193848900	193860100	7	8475	6.73684210526316
chr4	113556425	113577050	7	13150	3.92481203007519
chr5	1874575	1888025	7	8950	1.6986301369863
chr5	43038025	43069000	7	11025	6.64516129032258
chr5	50672575	50695875	7	11700	5.28455284552845
chr5	92905675	92924775	7	12100	1.48409893992933
chr5	134363000	134386525	7	8700	6.26315789473684
chr6	15242875	15256875	7	10650	6.18181818181818
chr6	95263375	95269775	7	3175	5.17241379310345
chr6	170595300	170616975	7	12200	6.26262626262626
chr7	25891450	25902700	7	7550	2.12903225806452
chr7	93269050	93276275	7	4725	2.4
chr7	99677675	99728725	7	13775	4.7984496124031
chr7	99745850	99775625	7	9100	4.27450980392157
chr7	100449350	100495150	7	13975	6.16568047337278
chr7	109230875	109237375	7	4425	2.3
chr8	11554650	11578925	7	9125	5.93893129770992
chr8	27466000	27472725	7	3800	3.04166666666667
chr8	115293725	115303750	7	8175	1.38888888888889
chr8	144503450	144517825	7	5075	6
chr9	131124275	131156300	7	7300	6.6271186440678
chr9	140189400	140200075	7	6775	3.40425531914894
chrX	82756275	82766525	7	6825	2.86567164179104
chrX	102996625	103022600	7	10475	4.72103004291846
chrX	121354300	121366250	7	6725	5.91489361702128
chr1	4710675	4718800	6	4950	3.9622641509434
chr1	16471800	16494875	6	8350	4.275
chr1	50880950	50890000	6	5725	1.87755102040816
chr1	64238775	64249575	6	7425	3.3
chr1	81703000	81717900	6	6675	3.64625850340136
chr1	113242875	113261825	6	7400	5.2
chr1	181057125	181075450	6	7850	3.68604651162791
chr1	199997650	200019225	6	13600	2.28571428571429
chr10	6836300	6845775	6	4950	5.30612244897959
chr10	23480025	23489225	6	4425	2.78723404255319
chr10	43890050	43916850	6	11350	4.34285714285714
chr10	53791900	53801475	6	7700	0.585365853658537
chr10	71327875	71338875	6	9150	0.470588235294118
chr10	103985525	104006850	6	6800	4.28930817610063
chr10	118919250	118928700	6	4175	2.47368421052632
chr10	123339150	123360725	6	7875	4.41071428571429
chr10	134597625	134602650	6	2925	3.03448275862069
chr11	2157925	2165625	6	3875	4.90909090909091
chr11	65600250	65668425	6	18575	5.19018404907975
chr11	70956650	70964675	6	6400	1.71428571428571
chr11	96457675	96465675	6	2900	4.72222222222222
chr12	31470300	31480200	6	8475	1.13333333333333
chr12	56207725	56236900	6	8775	5.13939393939394
chr12	59716100	59724450	6	6400	1.90697674418605
chr12	103344075	103359775	6	6400	3.23809523809524
chr13	28363550	28371925	6	4700	1.35294117647059
chr13	43443075	43451450	6	4775	2.24242424242424
chr13	79167750	79184225	6	9500	2.91588785046729
chr14	21561325	21575125	6	8500	1.08196721311475
chr14	41984775	41989075	6	1775	3.78947368421053
chr15	37385625	37403800	6	13750	1.67088607594937
chr15	74419700	74429575	6	8200	0.5875
chr15	77914750	77927825	6	6225	3.53521126760563
chr16	2198050	2207875	6	9050	0.146341463414634
chr16	65262950	65270475	6	5200	1.86206896551724
chr16	85640725	85660600	6	7150	4.61797752808989
chr16	87899900	87909025	6	5725	2.88461538461538
chr17	35285200	35307800	6	15250	4.0655737704918
chr17	38463400	38504525	6	11675	4.9367816091954
chr17	41171825	41180150	6	5775	1.12727272727273
chr17	48205250	48239525	6	9775	5.12962962962963
chr17	59528650	59540300	6	4425	4.625
chr17	66191975	66203350	6	7450	2.53211009174312
chr17	74127125	74138475	6	8250	1.24137931034483
chr17	74440550	74449750	6	4450	3.14285714285714
chr18	44772650	44791100	6	6600	4.55
chr18	56931525	56943250	6	6950	1.88888888888889
chr19	485400	511850	6	8225	4.25225225225225
chr19	3358850	3370700	6	5575	3.39047619047619
chr19	13259725	13279175	6	11700	1.89041095890411
chr19	17513875	17536250	6	6550	4.87671232876712
chr19	38741600	38758850	6	7150	3.52258064516129
chr19	55517150	55523475	6	4275	1.6
chr2	8012325	8021525	6	7025	2.17647058823529
chr2	37451425	37461125	6	7425	0.577319587628866
chr2	45227425	45242025	6	7550	3.72881355932203
chr2	67556225	67564975	6	6350	2.72
chr2	77313950	77323125	6	8125	0.75
chr2	89870950	89879875	6	7800	0.346153846153846
chr2	162270425	162284900	6	7300	3.76470588235294
chr20	23329875	23344150	6	8075	2.83333333333333
chr20	25838575	25849600	6	5850	1.97183098591549
chr20	38896675	38904275	6	5975	0.916666666666667
chr20	61554850	61593050	6	14375	4.40336134453782
chr21	34391875	34406275	6	6125	4.34375
chr21	47392300	47403550	6	7200	4.6
chr22	27038150	27057100	6	6525	4.15286624203822
chr22	39897625	39931450	6	9875	4.50184501845018
chr22	42305700	42322925	6	5725	5.16455696202532
chr22	42461300	42487800	6	8000	3.80487804878049
chr3	27753725	27773450	6	12175	1.1353711790393
chr3	49026500	49067225	6	12425	5.40845070422535
chr3	101394000	101412475	6	8025	2.19
chr3	138654500	138669675	6	10975	2.03333333333333
chr3	157811925	157829050	6	9800	2.17777777777778
chr3	187454650	187468750	6	10425	4.44897959183673
chr4	16998850	17005950	6	3625	2.32258064516129
chr4	62626725	62637000	6	8500	0.441860465116279
chr4	93189675	93201225	6	10525	0.170212765957447
chr4	113430675	113445825	6	9150	1.56390977443609
chr5	3590425	3607250	6	11625	2.6304347826087
chr5	72731575	72748100	6	8075	2.89032258064516
chr5	106313150	106321225	6	7025	0.359550561797753
chr5	126174875	126182650	6	4550	2.31818181818182
chr5	147247200	147255425	6	7025	0.704225352112676
chr5	153852350	153864000	6	9525	1.2621359223301
chr5	158521850	158533950	6	8475	2.07407407407407
chr5	174146875	174163550	6	12100	1.20353982300885
chr6	5993000	6009900	6	12850	1.31147540983607
chr6	27799425	27871725	6	22700	5.24719101123596
chr6	37099200	37110400	6	5750	5.02127659574468
chr6	108478300	108498050	6	8500	3.97222222222222
chr6	121751825	121764550	6	8775	0.8984375
chr6	157094850	157105525	6	8950	0.983050847457627
chr7	24432675	24443625	6	7750	4.61538461538461
chr7	35288075	35302150	6	8000	1.54362416107383
chr7	100932325	100965900	6	11300	5.18562874251497
chr7	155596125	155605275	6	7975	0.309278350515464
chr7	157476425	157486850	6	7025	1.32432432432432
chr8	97156625	97174400	6	7925	5.12727272727273
chr8	99951325	99964150	6	10400	1.89189189189189
chr9	1042125	1052825	6	4725	3.54385964912281
chr9	100609875	100620775	6	5950	3.03225806451613
chr9	118234450	118241850	6	5175	2.27450980392157
chr9	133534550	133542500	6	6525	0.709677419354839
chr9	134268400	134283825	6	9425	2.3
chrX	580475	599700	6	4400	5
chrX	93955975	93960925	6	3650	0.571428571428571
chrX	152950375	152956000	6	4150	1.01818181818182
chr1	1976050	1983425	5	3875	4
chr1	10588800	10591325	5	2000	0.727272727272727
chr1	25070125	25075025	5	4200	0.761904761904762
chr1	25252950	25259300	5	5150	0.846153846153846
chr1	43418500	43429450	5	7275	1.48780487804878
chr1	46764225	46773500	5	6025	1.68
chr1	46951000	46959200	5	4625	1.68
chr1	61508300	61523925	5	7625	3.42857142857143
chr1	113363925	113369150	5	4450	0.285714285714286
chr1	154151050	154159850	5	5975	1.10588235294118
chr1	205282400	205291300	5	5300	2.31578947368421
chr1	230736025	230740075	5	2450	1.28
chr10	42391075	42396900	5	2125	3.8125
chr10	50816825	50822875	5	5325	0.385964912280702
chr10	76983100	76986525	5	2075	1.30434782608696
chr10	77154850	77169875	5	13900	0.125
chr10	92564650	92571650	5	4725	2.9
chr10	94819575	94837025	5	11475	1.51162790697674
chr11	6623350	6641025	5	8700	2.4223602484472
chr11	19837750	19841000	5	2325	1.51351351351351
chr11	61722325	61740000	5	6100	4.05780346820809
chr11	63295225	63299750	5	2125	2.84615384615385
chr11	64878800	64903650	5	9400	3.43362831858407
chr11	125929025	125933775	5	3100	3.23809523809524
chr11	133816900	133827825	5	5150	2.7741935483871
chr11	134031925	134039325	5	4350	1.53846153846154
chr12	8170850	8191900	5	8100	3.72262773722628
chr12	10869700	10876875	5	4975	4
chr12	46761225	46781475	5	11650	1.75135135135135
chr12	57022100	57040575	5	10100	2.67592592592593
chr12	79933950	79937850	5	1450	2.76190476190476
chr12	87332150	87335875	5	1725	2.88888888888889
chr12	113900375	113918050	5	16400	0.196969696969697
chr12	125667925	125679250	5	6500	3.30434782608696
chr13	36890000	36892475	5	1875	0.8125
chr13	51742900	51750175	5	6050	0.545454545454545
chr13	110431425	110440525	5	6350	1.625
chr14	50318075	50335625	5	6775	3.52439024390244
chr14	51360625	51365225	5	2250	3.46666666666667
chr14	54409650	54431100	5	10200	1.89247311827957
chr14	75347700	75353450	5	4850	0.711864406779661
chr14	105877150	105888150	5	4825	3.74545454545455
chr15	40395250	40402000	5	4500	3.48387096774194
chr15	65707225	65716250	5	5350	1.64028776978417
chr15	76627500	76640325	5	9350	1.68695652173913
chr15	93053750	93057200	5	2300	0.96
chr15	93351250	93366275	5	6725	2.87046632124352
chr16	9053875	9060775	5	4975	1.41176470588235
chr16	9763950	9775575	5	6025	1.95555555555556
chr16	11034125	11040800	5	5275	0.538461538461538
chr16	25865450	25868750	5	2300	0.814814814814815
chr16	49308700	49318000	5	7025	2.66666666666667
chr16	57509325	57520900	5	4350	2.69444444444444
chr16	67457600	67467025	5	4575	4
chr16	67866800	67882350	5	7775	3.38922155688623
chr16	75283200	75288800	5	4975	1.04761904761905
chr17	25263050	25268050	5	4125	0.592592592592593
chr17	34889375	34903875	5	6925	3.19125683060109
chr17	47071425	47100600	5	14475	3.92647058823529
chr17	58461550	58470925	5	7650	0.446428571428571
chr17	79360200	79375900	5	10950	2.23287671232877
chr17	80708275	80713575	5	4250	0.9375
chr18	19744600	19757650	5	11150	2.0327868852459
chr18	47012100	47026950	5	6025	3.98461538461538
chr18	77153075	77161300	5	5900	0.877697841726619
chr19	911625	928225	5	9575	1.56944444444444
chr19	2455225	2495575	5	11700	3.56862745098039
chr19	4399275	4409725	5	5075	2.80357142857143
chr19	5802100	5806425	5	2300	3.85185185185185
chr19	8570500	8579525	5	4175	3.83529411764706
chr19	41073525	41084425	5	4750	2.66115702479339
chr19	42497375	42503725	5	3125	3.12676056338028
chr19	45250250	45262125	5	6575	2.09022556390977
chr19	46799800	46807375	5	3850	3.05263157894737
chr19	46907000	46920325	5	6575	2.11594202898551
chr19	46990650	46999525	5	4525	2.94117647058824
chr19	48101475	48117425	5	7725	2.68508287292818
chr19	48823525	48837675	5	6925	2.68
chr19	51221125	51231775	5	5750	2.4375
chr19	53966150	53973550	5	3925	2.21782178217822
chr2	8816175	8826375	5	9575	0.10377358490566
chr2	26395100	26408750	5	5600	3.80246913580247
chr2	73142125	73153025	5	7550	1.6198347107438
chr2	74207825	74215200	5	5325	0.766917293233083
chr2	76805175	76809225	5	3400	0.714285714285714
chr2	157176025	157199950	5	12850	1.85340314136126
chr2	171359600	171361825	5	1475	0.896551724137931
chr2	188427275	188431175	5	2900	2
chr2	188535000	188541300	5	4175	2.1875
chr2	200320000	200336650	5	13275	0.86046511627907
chr2	210163225	210170700	5	6300	1.05555555555556
chr2	219251850	219272225	5	9225	2.99029126213592
chr20	12733200	12738500	5	4225	0.666666666666667
chr20	32250650	32274925	5	8750	3.82887700534759
chr20	37351500	37360325	5	8175	0.233766233766234
chr20	48595675	48603050	5	4750	3.41818181818182
chr22	19701400	19718750	5	6475	3.36111111111111
chr22	20783275	20793100	5	5300	1.85057471264368
chr22	39093550	39103850	5	6950	1.3
chr22	39409950	39418075	5	3775	2.31111111111111
chr3	5018575	5029325	5	6675	3.70909090909091
chr3	8541150	8544750	5	1850	3.9
chr3	52086725	52092050	5	3475	1.44736842105263
chr3	57193575	57204725	5	6225	3.52
chr3	112136450	112142475	5	4325	1.07692307692308
chr3	150317425	150325700	5	3975	1.78333333333333
chr3	162441800	162445825	5	3350	0.736842105263158
chr3	186894700	186899725	5	3750	0.619047619047619
chr4	366000	368175	5	1200	1.57894736842105
chr4	15679225	15686625	5	6225	1.72727272727273
chr4	24322525	24330625	5	5050	2.84745762711864
chr4	24502150	24506350	5	2225	1.74358974358974
chr4	57291500	57306300	5	6350	2.60550458715596
chr4	92544125	92548900	5	3725	1.375
chr4	120914575	120921300	5	4675	1.74285714285714
chr4	146620450	146626300	5	3700	2.3265306122449
chr5	2738825	2758425	5	13975	3.375
chr5	33438775	33448925	5	7000	2.49056603773585
chr5	120032700	120043125	5	6800	1.21621621621622
chr5	140855050	140876175	5	8775	3.18032786885246
chr5	145713500	145720200	5	3325	4.03846153846154
chr6	3166800	3170825	5	3025	1.71428571428571
chr6	14298950	14302625	5	2450	1.0188679245283
chr6	31125000	31141650	5	9725	3.85401459854015
chr6	41336875	41343800	5	4500	1.6
chr6	50783375	50794000	5	5725	2.09917355371901
chr6	50810250	50819525	5	5350	2.23255813953488
chr6	94539675	94546550	5	5800	1.72727272727273
chr6	98225650	98231025	5	2975	2.95238095238095
chr6	106428875	106450400	5	6750	3.27272727272727
chr6	109798900	109805400	5	5475	0.27906976744186
chr6	114741600	114750450	5	7375	1.53846153846154
chr6	131643050	131650900	5	4925	2.70422535211268
chr6	132222425	132229500	5	4950	2.92307692307692
chr6	137807600	137819750	5	10575	0.376470588235294
chr6	139688625	139698025	5	8575	0.24
chr6	148662750	148670000	5	5400	2
chr7	852600	858125	5	3550	2.1
chr7	42261625	42278950	5	8875	2.83636363636364
chr7	70146000	70169400	5	9775	2.92763157894737
chr7	131234000	131243725	5	8575	1.6
chr7	138143200	138150275	5	6450	0.226415094339623
chr7	143057900	143081525	5	8350	4.01612903225806
chr8	23559625	23572775	5	6350	3.28888888888889
chr8	37652650	37660925	5	6275	1.18918918918919
chr8	43092750	43097100	5	3600	0.32258064516129
chr8	73913825	73925575	5	5775	2.1530612244898
chr8	140714400	140718625	5	3775	0.196078431372549
chr9	16704275	16711450	5	4025	2.28888888888889
chr9	34988475	34994475	5	4650	1.69230769230769
chr9	68408725	68419600	5	3650	3.15686274509804
chr9	85496175	85501575	5	4200	0.457831325301205
chr9	98258325	98280150	5	13300	1.65425531914894
chr9	102902200	102908875	5	4825	2.96551724137931
chr9	130688850	130701025	5	6225	2.23030303030303
chr9	131929175	131941375	5	5800	2.91017964071856
chrX	191950	200825	5	5675	1.88235294117647
chrX	47049825	47057800	5	6625	0.6
chrX	53109975	53124425	5	5575	3.02608695652174
chrX	86935200	86939875	5	4325	0.184210526315789
chrX	91033650	91038275	5	4000	0.592592592592593
chrX	110787650	110793625	5	2775	3.62962962962963
chrX	113281900	113291300	5	7725	0.731707317073171
chrX	129113300	129119225	5	5475	0.156862745098039
chrX	139583150	139593750	5	9275	1.34545454545455
chrX	153359525	153363950	5	3375	0.536585365853659
chr1	7762300	7766000	4	2675	1.14285714285714
chr1	14919725	14929000	4	4900	2.07594936708861
chr1	23880300	23888950	4	7100	0.555555555555556
chr1	25942200	25946000	4	3325	0.941176470588235
chr1	32400950	32410950	4	4475	2.49056603773585
chr1	36348275	36353225	4	4575	0.125
chr1	36614100	36627450	4	6500	1.96428571428571
chr1	36641525	36645175	4	2325	1.37931034482759
chr1	38509250	38514250	4	4725	0.160919540229885
chr1	44435100	44446575	4	6550	1.60283687943262
chr1	47898225	47904450	4	3875	1.25862068965517
chr1	64959150	64963250	4	2375	2.23529411764706
chr1	87793150	87802525	4	9050	0.0695652173913043
chr1	114573775	114581150	4	5050	1.04697986577181
chr1	144519175	144521825	4	2200	0.421052631578947
chr1	145469625	145478275	4	6875	0.606741573033708
chr1	154578950	154584350	4	4525	1.03333333333333
chr1	158072825	158076150	4	1875	2.08510638297872
chr1	161493375	161510825	4	7375	2.22935779816514
chr1	173444125	173449550	4	5050	0.146341463414634
chr1	198904025	198906625	4	2125	0.64
chr1	201976550	201980750	4	3025	1.32075471698113
chr1	206857500	206861900	4	4175	0.133333333333333
chr1	209601150	209606700	4	5075	0.846153846153846
chr1	224199525	224202725	4	2250	0.594594594594595
chr1	229566725	229570950	4	3275	0.666666666666667
chr1	230558075	230563800	4	4825	1.71428571428571
chr1	244611100	244616075	4	3900	0.7
chr10	1091600	1104200	4	7800	1.07857142857143
chr10	18938350	18956325	4	7850	1.68478260869565
chr10	33239275	33251475	4	8950	1.26530612244898
chr10	65279525	65283100	4	3175	0.30188679245283
chr10	68684975	68688750	4	3450	0.380952380952381
chr10	69620150	69623125	4	2450	0.571428571428571
chr10	72215425	72219850	4	3050	1.01052631578947
chr10	79788025	79800125	4	8650	0.951219512195122
chr10	80999025	81004175	4	4400	0.424242424242424
chr10	94448450	94460200	4	6725	2.19354838709677
chr10	99078275	99098425	4	10675	2.20795107033639
chr10	102988300	102990375	4	925	2.52631578947368
chr10	104964450	104966825	4	1850	0.476190476190476
chr10	114708800	114719450	4	10225	0.202247191011236
chr10	124634950	124640125	4	4725	0.173913043478261
chr10	126135450	126143400	4	5775	1.95294117647059
chr11	2904350	2907975	4	3150	0.406779661016949
chr11	43596425	43605125	4	6900	0.527918781725888
chr11	46366975	46370800	4	3475	0.222222222222222
chr11	63527950	63537925	4	8675	0.584415584415584
chr11	66405025	66411750	4	6150	0.666666666666667
chr11	75270100	75277075	4	4500	1.0920245398773
chr11	94381775	94386900	4	4275	0.96
chr11	122846950	122855925	4	4925	1.94594594594595
chr11	128554650	128565600	4	9425	0.323699421965318
chr11	128740775	128742675	4	1425	0.761904761904762
chr12	6444450	6451700	4	6125	0.416666666666667
chr12	8957525	8960125	4	1975	0.666666666666667
chr12	9063625	9070625	4	6675	0.294117647058824
chr12	14409775	14414275	4	2600	1.92452830188679
chr12	32606475	32610000	4	2775	1.1875
chr12	49687050	49691725	4	2625	1.34426229508197
chr12	89739375	89749725	4	9825	0.126984126984127
chr12	92530700	92541850	4	10575	0.135135135135135
chr12	106974625	106981700	4	6750	0.378378378378378
chr12	123867700	123875150	4	4725	1.67479674796748
chr12	125048600	125054275	4	5425	0.428571428571429
chr12	133633950	133637275	4	2000	1.25490196078431
chr13	23454850	23459175	4	2425	2.3448275862069
chr13	41234075	41248150	4	7775	1.417004048583
chr13	45145225	45154150	4	8700	0.031496062992126
chr13	54839875	54848100	4	7275	0.289855072463768
chr13	72438075	72444675	4	4775	1.76623376623377
chr13	91503525	91506350	4	1925	1.91666666666667
chr13	100150325	100155525	4	4150	0.485294117647059
chr13	100339000	100343250	4	3275	0.869565217391304
chr13	109916875	109921125	4	1850	2.35555555555556
chr14	20921875	20940150	4	8575	2.58333333333333
chr14	37125250	37136625	4	5625	1.59210526315789
chr14	60973200	60983350	4	6700	1.46853146853147
chr14	65168150	65184275	4	9575	1.43384615384615
chr14	77489550	77507550	4	10625	2.46601941747573
chr14	84968825	84972000	4	2200	2.55555555555556
chr14	91880175	91885300	4	3975	1.38461538461538
chr14	95233425	95242225	4	7550	0.8125
chr14	100838075	100844225	4	4975	0.380952380952381
chr14	102780125	102787250	4	5150	1.33333333333333
chr14	105992200	105995425	4	2300	0.648648648648649
chr15	25195750	25206775	4	8150	0.691029900332226
chr15	72518925	72529900	4	6000	1.72115384615385
chr15	74493300	74502050	4	4275	2.19736842105263
chr15	79164350	79170500	4	5150	0.884615384615385
chr15	89529575	89531875	4	1200	2
chr16	1727525	1731125	4	3400	0.0869565217391304
chr16	14722700	14731300	4	6500	1.64705882352941
chr16	29622550	29626725	4	3050	1.02941176470588
chr16	33864900	33868575	4	2025	1.24444444444444
chr16	33898600	33902375	4	1600	2.6
chr16	33955650	33959525	4	1750	2.53333333333333
chr16	34191375	34196200	4	2500	2
chr16	54315450	54325925	4	9875	0.133333333333333
chr16	54961075	54974125	4	12425	0.125
chr16	75149450	75152650	4	1575	2.66666666666667
chr16	87415900	87427650	4	6475	1.60294117647059
chr16	87521050	87527450	4	4200	1.37391304347826
chr16	89626100	89632950	4	6525	0.155844155844156
chr17	1388225	1396375	4	6250	0.656084656084656
chr17	2295225	2306200	4	9450	1.07070707070707
chr17	5084075	5086150	4	1400	1.2
chr17	14200150	14214200	4	10550	1.28155339805825
chr17	19361225	19364500	4	1750	1.94117647058824
chr17	26367750	26372500	4	4425	0.333333333333333
chr17	36411425	36413825	4	1650	0.761904761904762
chr17	36571150	36577900	4	3150	2.69230769230769
chr17	36757450	36766250	4	5675	0.687898089171974
chr17	37006625	37036975	4	10475	2.61096605744125
chr17	37852000	37859250	4	4125	1.45714285714286
chr17	43043775	43050225	4	5175	0.464788732394366
chr17	48040250	48050650	4	6525	1.33333333333333
chr17	48635975	48642250	4	4650	1.84126984126984
chr17	63550275	63558500	4	7425	0.45
chr17	65988650	65992875	4	3900	0.307692307692308
chr17	71609100	71610550	4	1150	0.434782608695652
chr17	73973800	73980475	4	3500	2.21359223300971
chr17	76181150	76184575	4	2825	1.25
chr17	78448525	78453100	4	4225	0.197802197802198
chr18	53249200	53257775	4	7550	0.923076923076923
chr18	56526750	56535450	4	8175	0.230769230769231
chr18	74199900	74208975	4	7000	2.02985074626866
chr18	76732925	76746825	4	12175	0.684210526315789
chr19	570850	575975	4	4550	0.36734693877551
chr19	676375	681075	4	2250	2.6969696969697
chr19	796475	801775	4	4725	0.188976377952756
chr19	3572100	3578525	4	4475	1.07272727272727
chr19	5679500	5692350	4	5875	2.63157894736842
chr19	8509100	8515175	4	4850	1.38888888888889
chr19	9638225	9641500	4	1825	1.48387096774194
chr19	10610525	10614525	4	2950	1.80952380952381
chr19	18746675	18749275	4	2150	0.484848484848485
chr19	30713500	30720725	4	6350	0.666666666666667
chr19	38713275	38720825	4	4000	2.62650602409639
chr19	39155175	39157925	4	2300	0.413793103448276
chr19	39173950	39177350	4	2075	2
chr19	44978925	44982350	4	1725	2.32558139534884
chr19	47359150	47367850	4	5900	2.42857142857143
chr19	52404375	52412625	4	6675	1.58974358974359
chr19	57348600	57352800	4	3600	0.333333333333333
chr2	11884500	11888475	4	2750	1.81818181818182
chr2	42273400	42279050	4	4925	0.277372262773723
chr2	46925200	46932850	4	5350	1.31531531531532
chr2	64478025	64486100	4	7000	0.481481481481481
chr2	66734700	66736000	4	875	1.17647058823529
chr2	66800675	66810925	4	8125	0.626016260162602
chr2	72369925	72377625	4	7400	0.123711340206186
chr2	85184800	85187650	4	1750	1.09677419354839
chr2	113606950	113610100	4	1800	1.48717948717949
chr2	119076300	119079425	4	2550	0.888888888888889
chr2	131720650	131725000	4	2925	1.45205479452055
chr2	170589550	170593875	4	3800	0.871794871794872
chr2	172172375	172176300	4	1950	2.34042553191489
chr2	182545000	182549775	4	3625	0.6
chr2	197032400	197037150	4	3700	0.615384615384615
chr2	203878475	203883300	4	2925	2.66666666666667
chr2	207673225	207677800	4	3550	0.714285714285714
chr2	227655300	227666725	4	8650	0.919786096256685
chr2	232275050	232279125	4	3050	0.833333333333333
chr2	233282825	233289250	4	5750	0.36734693877551
chr2	241391575	241396050	4	3475	0.851851851851852
chr20	520425	525150	4	3975	0.40650406504065
chr20	5092550	5109100	4	8225	2.40909090909091
chr20	20343100	20353125	4	9375	0.225165562913907
chr20	31068850	31073350	4	4350	0.121212121212121
chr20	36148075	36157550	4	6600	1.36363636363636
chr20	55499250	55505250	4	3950	1.14893617021277
chr20	57414375	57431450	4	11300	1.74384236453202
chr20	60638425	60642575	4	3825	0.294117647058824
chr20	62460425	62467025	4	3900	2.59459459459459
chr20	62485875	62497925	4	5250	2.62857142857143
chr21	38119475	38124000	4	2825	1.13157894736842
chr21	43371075	43374750	4	2750	0.6875
chr21	44492650	44500575	4	5300	2.02298850574713
chr21	47703075	47707500	4	3975	0.21875
chr22	18916550	18927325	4	4200	2.41428571428571
chr22	19156675	19167400	4	7000	1.45454545454545
chr22	23875375	23881850	4	3550	1.65811965811966
chr22	40390175	40395025	4	3600	0.654205607476635
chr22	41486625	41492475	4	5300	1
chr22	42736900	42740725	4	2125	1.78181818181818
chr22	42760625	42766075	4	4875	0.30952380952381
chr22	43737950	43740375	4	1900	0.588235294117647
chr22	48764875	48766425	4	1075	0.952380952380952
chr3	13388350	13390700	4	2150	0.235294117647059
chr3	27573800	27576100	4	2050	0.266666666666667
chr3	49202350	49211400	4	4625	1.94968553459119
chr3	52565925	52572400	4	5125	1.40350877192982
chr3	57162775	57165850	4	1650	2.06451612903226
chr3	57230725	57234775	4	3800	0.324324324324324
chr3	65385800	65387875	4	1725	0.333333333333333
chr3	69057925	69063800	4	3575	1.17647058823529
chr3	104161825	104164300	4	1975	0.717948717948718
chr3	124601950	124607900	4	4650	2.30769230769231
chr3	132439125	132442500	4	2775	0.32183908045977
chr3	135682925	135686875	4	3575	0.571428571428571
chr3	184095525	184099700	4	3050	1.68888888888889
chr3	185299525	185304975	4	5075	0.133333333333333
chr3	185531175	185534100	4	1500	2.4
chr3	185645200	185656275	4	10800	0.0459770114942529
chr4	434775	436500	4	1550	0.25
chr4	568400	572175	4	2875	0.736842105263158
chr4	2059950	2063250	4	3100	0.13953488372093
chr4	5888625	5895400	4	6500	0.159090909090909
chr4	8857350	8863775	4	3675	1.41052631578947
chr4	69270150	69275750	4	4075	1.54545454545455
chr4	93361750	93368075	4	5800	0.176470588235294
chr4	100007450	100012750	4	4725	0.342857142857143
chr4	129603975	129605500	4	1075	0.72
chr4	151287450	151289050	4	1025	1.36842105263158
chr4	167636775	167640075	4	2825	0.645161290322581
chr4	176385125	176387900	4	1750	1.38461538461538
chr4	186123275	186133250	4	5450	1.65829145728643
chr4	190935550	190940850	4	3925	0.865671641791045
chr5	12623875	12629725	4	5275	0.20253164556962
chr5	17215225	17223700	4	5250	2.05042016806723
chr5	34411100	34413000	4	1500	0.5
chr5	54515975	54530625	4	7375	1.98058252427184
chr5	72782200	72784250	4	1525	0.5
chr5	74631825	74636775	4	4550	0.244897959183673
chr5	76101700	76105250	4	2600	2.19047619047619
chr5	79478825	79481350	4	1325	1.73333333333333
chr5	87436050	87442250	4	5050	0.521739130434783
chr5	122421550	122435975	4	10375	1.15942028985507
chr5	123639875	123642750	4	2125	2.375
chr5	123996525	123998650	4	1600	1.36842105263158
chr5	133763200	133765825	4	2175	0.297872340425532
chr5	139016450	139033350	4	8125	2.24561403508772
chr5	139486375	139494975	4	6025	1.02521008403361
chr5	141251825	141263675	4	8525	1.17730496453901
chr5	142777275	142785625	4	5575	1.36842105263158
chr5	154133525	154141375	4	5975	1.34042553191489
chr5	159592525	159594525	4	1625	0.516129032258065
chr6	3750200	3757000	4	3625	2.01652892561983
chr6	24399775	24405975	4	5625	0.823529411764706
chr6	28944800	28957150	4	7050	1.20779220779221
chr6	30027725	30044300	4	8200	1.87096774193548
chr6	33084100	33093150	4	5050	1.67741935483871
chr6	42013575	42019325	4	3650	1.85714285714286
chr6	42104075	42110975	4	5150	1.16883116883117
chr6	42408025	42422750	4	8350	1.58301158301158
chr6	53406675	53413600	4	4900	0.729411764705882
chr6	55737700	55740375	4	1875	1.68
chr6	85471950	85485050	4	7650	2.38095238095238
chr6	86349100	86355375	4	5700	0.277777777777778
chr6	91382200	91386325	4	2575	2
chr6	98487250	98489575	4	1650	1
chr6	108434825	108441275	4	4600	1.18279569892473
chr6	121945575	121947125	4	1250	0.416666666666667
chr6	131614675	131620300	4	4625	0.407407407407407
chr6	134209625	134217750	4	5350	2.02469135802469
chr6	138186600	138190350	4	3200	0.470588235294118
chr6	142335475	142338800	4	1950	2.44444444444444
chr6	143997150	144002100	4	4675	0.4
chr6	163833450	163841075	4	6825	1.72413793103448
chr7	94600	97625	4	2275	0.709677419354839
chr7	1263450	1266425	4	1700	1.83333333333333
chr7	1569800	1577375	4	3875	2.20634920634921
chr7	1703275	1711000	4	7025	0.271186440677966
chr7	2558150	2565150	4	6550	0.186915887850467
chr7	6728225	6731175	4	1650	2.46153846153846
chr7	7248100	7251125	4	2225	0.682926829268293
chr7	19145525	19159200	4	8325	1.31707317073171
chr7	23502675	23531150	4	15500	1.96905222437137
chr7	44103250	44105475	4	1325	2.07407407407407
chr7	74064425	74076475	4	7025	1.46875
chr7	75792350	75796775	4	2150	2.47457627118644
chr7	98738650	98742525	4	3650	0.101694915254237
chr7	108162800	108167725	4	4175	0.871794871794872
chr7	121776825	121786150	4	7450	1.19101123595506
chr7	128044350	128050925	4	4225	1.58415841584158
chr7	129415375	129426125	4	8150	0.63013698630137
chr7	130125600	130134475	4	6150	2.14634146341463
chr7	132258000	132262800	4	4000	0.620689655172414
chr7	137853150	137855775	4	1775	2.11764705882353
chr7	138658975	138667275	4	4075	2.125
chr7	138866625	138868300	4	1300	0.642857142857143
chr7	143102550	143108475	4	4575	0.554054054054054
chr7	149744025	149746800	4	2500	0.163265306122449
chr7	150064900	150081775	4	6950	2.52542372881356
chr7	153748275	153750725	4	2125	0.432432432432432
chr8	9755375	9765725	4	8625	0.448
chr8	24812025	24816700	4	4225	0.285714285714286
chr8	26148600	26153700	4	4275	0.754098360655738
chr8	28347050	28355275	4	6025	1.84
chr8	65487875	65500175	4	8600	1.30097087378641
chr8	77584875	77599525	4	7925	1.41496598639456
chr8	98787250	98798475	4	6125	1.42465753424658
chr8	116224800	116227500	4	1925	1.03448275862069
chr9	967675	977925	4	7225	0.546448087431694
chr9	2275125	2282225	4	5025	1.87096774193548
chr9	4661550	4667000	4	4650	0.727272727272727
chr9	16514125	16516525	4	1325	1.48571428571429
chr9	21964900	21976050	4	4750	2.12820512820513
chr9	72371325	72379250	4	5075	1.64102564102564
chr9	74379875	74385025	4	4525	0.457142857142857
chr9	79627025	79638425	4	10100	0.411111111111111
chr9	89555600	89564175	4	6575	1.09090909090909
chr9	96927825	96931775	4	3525	0.210526315789474
chr9	102433425	102436025	4	1500	1.74193548387097
chr9	125834475	125836250	4	1275	0.615384615384615
chr9	126117600	126121025	4	3000	0.529411764705882
chr9	139693725	139704850	4	5500	2.46857142857143
chr9	139886300	139891625	4	2475	2.66666666666667
chrX	9978975	9985650	4	4450	1.86363636363636
chrX	21958200	21965900	4	4950	1.73913043478261
chrX	44730500	44735575	4	4825	0.380952380952381
chrX	46184725	46187850	4	1575	2.16
chrX	49040525	49048625	4	4575	1.65714285714286
chrX	57617800	57623425	4	4100	1.43283582089552
chrX	70314925	70320800	4	5125	0.36
chrX	97782150	97784775	4	1175	2.7
chrX	99662725	99668350	4	4825	0.543478260869565
chrX	129086300	129096050	4	5575	1.26666666666667
chrX	133116400	133120550	4	3675	0.916666666666667
chrX	136828775	136832225	4	2075	2.47619047619048
chrX	152907300	152910350	4	2500	0.4
chrX	153092300	153097375	4	4525	0.25
chr1	1446300	1448600	3	2200	0.153846153846154
chr1	2245250	2247150	3	1675	0.56
chr1	2456450	2461950	3	3925	0.966666666666667
chr1	2559675	2561100	3	1300	0.171428571428571
chr1	3709350	3714000	3	4375	0.174757281553398
chr1	4815300	4816200	3	725	0.588235294117647
chr1	7843000	7845250	3	1825	0.578947368421053
chr1	8480725	8485225	3	3550	0.808988764044944
chr1	8932925	8940800	3	7325	0.352941176470588
chr1	10698325	10699900	3	1400	0.275862068965517
chr1	10709275	10711275	3	1725	0.45
chr1	11749000	11754150	3	4650	0.152046783625731
chr1	15849600	15854500	3	4425	0.285714285714286
chr1	16159700	16164025	3	3475	0.46875
chr1	16858475	16863525	3	3900	0.492957746478873
chr1	17760175	17768500	3	7600	0.5
chr1	23694025	23698075	3	3300	1.10344827586207
chr1	23750075	23751975	3	1700	0.285714285714286
chr1	24303650	24307625	3	3700	0.5
chr1	24476600	24478550	3	1825	0.130434782608696
chr1	24645500	24649625	3	3425	0.676470588235294
chr1	25592875	25594850	3	1750	0.254545454545455
chr1	27049450	27052050	3	2375	0.196078431372549
chr1	27851850	27855675	3	3375	0.387096774193548
chr1	29562625	29565500	3	2700	0.125
chr1	32225500	32230625	3	4475	0.319444444444444
chr1	32913300	32914800	3	1225	0.421052631578947
chr1	33114875	33120100	3	4475	0.518518518518518
chr1	35654800	35659550	3	4450	0.0903225806451613
chr1	37937125	37943825	3	5250	0.558375634517767
chr1	38890350	38897025	3	5700	0.300970873786408
chr1	40253700	40255550	3	1750	0.210526315789474
chr1	40363500	40368550	3	4650	0.212121212121212
chr1	42383100	42386100	3	2675	0.293333333333333
chr1	43472850	43475000	3	1525	0.723404255319149
chr1	44114650	44119600	3	4175	0.379084967320261
chr1	44398650	44402800	3	3600	0.314285714285714
chr1	44819475	44821550	3	1825	0.210526315789474
chr1	46712250	46715175	3	2575	0.171428571428571
chr1	51164950	51166475	3	1175	0.461538461538462
chr1	53791100	53794875	3	3625	0.146341463414634
chr1	54868600	54873975	3	5275	0.0555555555555556
chr1	62659925	62666450	3	6250	0.145161290322581
chr1	67388875	67398300	3	6600	0.870967741935484
chr1	86041825	86050350	3	8325	0.0309597523219814
chr1	89355950	89359150	3	2850	0.952380952380952
chr1	92945600	92952800	3	7100	0.0191387559808612
chr1	110879800	110886900	3	6975	0.148148148148148
chr1	112278500	112283525	3	4750	0.352941176470588
chr1	113352100	113356100	3	3250	0.407766990291262
chr1	116191450	116192800	3	950	1.04
chr1	145394950	145400175	3	5125	0.0233918128654971
chr1	148927650	148931275	3	2900	0.482758620689655
chr1	149782375	149785325	3	2725	0.12
chr1	151963725	151967975	3	3850	0.198581560283688
chr1	152079975	152085625	3	4600	0.455172413793103
chr1	153766450	153767975	3	1200	0.571428571428571
chr1	154839375	154843250	3	3525	0.125
chr1	160065300	160069375	3	3625	0.220472440944882
chr1	160369250	160373225	3	3775	0.0720720720720721
chr1	164527350	164535550	3	7875	0.049469964664311
chr1	164557200	164559975	3	1950	0.918032786885246
chr1	167188375	167192825	3	4250	0.0745341614906832
chr1	185281650	185287575	3	5625	0.108695652173913
chr1	195814875	195817900	3	2675	0.183673469387755
chr1	200859700	200864900	3	4225	0.459627329192547
chr1	201344925	201346625	3	1525	0.222222222222222
chr1	201706625	201710500	3	3375	0.666666666666667
chr1	202054700	202056200	3	1100	0.705882352941177
chr1	202774150	202782050	3	7650	0.072463768115942
chr1	203273900	203278025	3	3975	0.0560747663551402
chr1	205639225	205641850	3	2225	0.466666666666667
chr1	206136125	206137775	3	1150	0.896551724137931
chr1	211748850	211753600	3	4600	0.0536912751677852
chr1	213029950	213037525	3	7075	0.246913580246914
chr1	214152450	214163425	3	9625	0.55952380952381
chr1	217307150	217314525	3	7150	0.0847457627118644
chr1	220006750	220007775	3	675	1.05263157894737
chr1	225612475	225617025	3	4150	0.344827586206897
chr1	228192450	228196900	3	4125	0.179487179487179
chr1	228400075	228402400	3	2225	0.0754716981132075
chr1	229310350	229311975	3	1300	0.5
chr1	235488675	235494525	3	5575	0.0842105263157895
chr1	244210275	244215725	3	4600	0.393939393939394
chr10	974425	978350	3	3075	0.509433962264151
chr10	3213925	3216150	3	1900	0.333333333333333
chr10	7707675	7710275	3	2250	0.34375
chr10	13569375	13572075	3	2550	0.103448275862069
chr10	20659175	20661750	3	2100	0.481481481481481
chr10	25006750	25014575	3	7225	0.197183098591549
chr10	26500550	26507650	3	6200	0.788732394366197
chr10	27147150	27150500	3	2950	0.203703703703704
chr10	30721650	30726525	3	4625	0.102564102564103
chr10	35925825	35933675	3	7575	0.0805369127516778
chr10	38644900	38645925	3	725	0.888888888888889
chr10	44728850	44730025	3	925	0.56
chr10	44877400	44882500	3	4675	0.444444444444444
chr10	50896750	50899325	3	2075	0.481481481481481
chr10	51622475	51623950	3	1050	1
chr10	70090550	70097000	3	6175	0.608695652173913
chr10	71626750	71628225	3	1075	0.842105263157895
chr10	73417100	73418575	3	1225	0.457142857142857
chr10	76583875	76587575	3	3375	0.192307692307692
chr10	81584875	81587650	3	2450	0.333333333333333
chr10	88122450	88127600	3	4525	0.309859154929577
chr10	88514725	88520825	3	5450	0.265822784810127
chr10	88713775	88714975	3	825	0.736842105263158
chr10	89100925	89103100	3	1800	0.406779661016949
chr10	90749800	90753350	3	3225	0.183333333333333
chr10	92054675	92058200	3	3175	0.197802197802198
chr10	99445175	99448075	3	2200	0.785714285714286
chr10	104401250	104409725	3	7850	0.612903225806452
chr10	105451725	105453775	3	1825	0.222222222222222
chr10	123650325	123651650	3	1000	0.709677419354839
chr10	126838900	126851650	3	12425	0.0497512437810945
chr10	133999250	134001900	3	2425	0.181818181818182
chr11	2019200	2025775	3	5250	0.610778443113772
chr11	2889400	2891150	3	1525	0.222222222222222
chr11	3397650	3400850	3	3025	0.0727272727272727
chr11	9333825	9337200	3	2800	0.506329113924051
chr11	9590175	9600300	3	7450	0.697183098591549
chr11	12695050	12703225	3	7925	0.0714285714285714
chr11	22359300	22366000	3	5575	0.621212121212121
chr11	27465175	27467275	3	1725	0.315789473684211
chr11	44747375	44751325	3	3525	0.163265306122449
chr11	63377625	63382350	3	3850	0.702127659574468
chr11	63605675	63610625	3	4050	0.405594405594406
chr11	64947900	64953450	3	5250	0.226415094339623
chr11	65815550	65821200	3	4425	0.702290076335878
chr11	66493325	66496850	3	2975	0.30379746835443
chr11	67885225	67889975	3	4475	0.11214953271028
chr11	68606175	68612000	3	5225	0.51219512195122
chr11	68778150	68781975	3	3150	0.425925925925926
chr11	69515125	69520425	3	4725	0.258064516129032
chr11	71157725	71165325	3	6200	0.670886075949367
chr11	71948925	71956925	3	5475	0.843601895734597
chr11	72523675	72526850	3	3000	0.0970873786407767
chr11	75916425	75922600	3	5975	0.113636363636364
chr11	86664075	86668050	3	3325	0.552631578947368
chr11	99292650	99294600	3	1675	0.32
chr11	105890250	105893825	3	2650	0.804878048780488
chr11	107460550	107463825	3	3050	0.14
chr11	111472350	111475625	3	2625	0.357142857142857
chr11	116313775	116317375	3	3175	0.165137614678899
chr11	118022600	118028275	3	3825	1.03225806451613
chr11	121349450	121350725	3	1075	0.37037037037037
chr11	121513075	121515050	3	1575	0.558139534883721
chr11	125033025	125040525	3	5300	1.08387096774194
chr11	128452050	128457775	3	5000	0.252631578947368
chr11	134280600	134284575	3	3400	0.240963855421687
chr12	1770025	1772700	3	2075	0.450704225352113
chr12	2161125	2164100	3	2875	0.111111111111111
chr12	5537400	5543825	3	6100	0.162162162162162
chr12	6872700	6883425	3	7275	0.969230769230769
chr12	8394775	8397050	3	2075	0.204081632653061
chr12	11321950	11325950	3	3450	1.08333333333333
chr12	12867100	12880125	3	9325	0.746268656716418
chr12	14920750	14929075	3	7775	0.119601328903654
chr12	20914400	20915750	3	1075	0.5
chr12	33044775	33050925	3	5375	0.318840579710145
chr12	45608525	45614900	3	4200	1
chr12	46382150	46386300	3	3825	0.136363636363636
chr12	46653750	46655950	3	2000	0.144927536231884
chr12	49657550	49662000	3	4250	0.0567375886524823
chr12	50134650	50137350	3	2425	0.136363636363636
chr12	50559550	50561925	3	2225	0.0895522388059701
chr12	51317600	51321150	3	3400	0.122448979591837
chr12	52430275	52432575	3	1875	0.625
chr12	53772475	53777700	3	3525	0.867924528301887
chr12	53834675	53837075	3	2125	0.233333333333333
chr12	53845225	53848775	3	3400	0.0650406504065041
chr12	54017850	54020975	3	2825	0.777777777777778
chr12	54810850	54814900	3	3350	0.383333333333333
chr12	57848450	57856875	3	6475	0.60082304526749
chr12	57912050	57918175	3	5750	0.183908045977011
chr12	57997425	58008100	3	6075	1.03829787234043
chr12	58236000	58241225	3	4375	0.365853658536585
chr12	69198700	69205225	3	4175	0.838709677419355
chr12	72340675	72342575	3	1400	0.680851063829787
chr12	75760200	75763550	3	3000	0.178571428571429
chr12	83591175	83593100	3	1325	0.818181818181818
chr12	102222575	102225325	3	2450	0.205128205128205
chr12	106529650	106535525	3	5700	0.0473933649289099
chr12	109895325	109897475	3	1875	0.192307692307692
chr12	110316575	110319600	3	2850	0.186046511627907
chr12	111177350	111182150	3	4675	0.0444444444444444
chr12	112305550	112307325	3	1275	0.714285714285714
chr12	117313825	117320475	3	5300	0.556149732620321
chr12	118808550	118816075	3	5650	1.00729927007299
chr12	120665975	120669700	3	3350	0.155555555555556
chr12	120728600	120731600	3	2750	0.136363636363636
chr12	122230350	122251125	3	15275	0.560157790927022
chr12	122708325	122711650	3	2650	0.375
chr12	124779275	124781450	3	1900	0.206896551724138
chr12	130528825	130530125	3	1075	0.48
chr12	133065375	133068775	3	2700	0.448979591836735
chr12	133158500	133160850	3	2125	0.176470588235294
chr13	30167425	30170500	3	2900	0.106382978723404
chr13	30538075	30539125	3	750	0.9
chr13	36044525	36053650	3	6075	0.846560846560847
chr13	36427850	36432750	3	3925	0.526315789473684
chr13	37004450	37007425	3	2750	0.184210526315789
chr13	50697475	50708100	3	9375	0.382165605095541
chr13	52157425	52163325	3	4125	0.840764331210191
chr13	53528800	53530450	3	1375	0.41025641025641
chr13	54930550	54932375	3	1575	0.3
chr13	61157525	61159275	3	1275	0.625
chr13	74861450	74862750	3	950	0.666666666666667
chr13	78270250	78274125	3	3725	0.109090909090909
chr13	88323050	88330900	3	6225	0.662983425414365
chr13	93877125	93882800	3	5050	0.207253886010363
chr13	95354125	95366950	3	12600	0.075
chr13	107216375	107223400	3	5550	1.04
chr13	114563175	114567800	3	3350	0.875
chr14	21294600	21296600	3	1775	0.222222222222222
chr14	21491975	21495050	3	2800	0.3
chr14	21991450	21997400	3	4050	0.652777777777778
chr14	22001475	22008125	3	5150	0.565656565656566
chr14	23951475	23953100	3	1150	0.666666666666667
chr14	31159600	31162075	3	1875	0.666666666666667
chr14	33401375	33409975	3	6750	0.721649484536082
chr14	36972950	36975675	3	1650	1.03448275862069
chr14	47572000	47574450	3	1500	0.974358974358974
chr14	52116875	52120975	3	3875	0.206896551724138
chr14	55490825	55496775	3	5100	0.266666666666667
chr14	59101400	59107225	3	4400	0.654088050314465
chr14	67734800	67737000	3	1925	0.292682926829268
chr14	69281100	69283550	3	1675	0.896551724137931
chr14	71274500	71279175	3	4425	0.5
chr14	81684525	81688725	3	4075	0.0740740740740741
chr14	87705350	87707225	3	1500	0.431372549019608
chr14	90081000	90086725	3	5400	0.317460317460317
chr14	100067825	100072400	3	4050	0.26027397260274
chr14	101292100	101294525	3	2275	0.0987654320987654
chr14	104601300	104607050	3	5550	0.099009900990099
chr15	26964725	26967050	3	1825	0.464285714285714
chr15	28339250	28345150	3	4625	0.545454545454545
chr15	29861400	29864650	3	3025	0.159090909090909
chr15	31371525	31373375	3	1475	0.432432432432432
chr15	32906050	32910200	3	3625	0.222222222222222
chr15	35045375	35048275	3	2225	0.592592592592593
chr15	40614600	40620900	3	4950	0.494623655913978
chr15	42564225	42568500	3	3825	0.228571428571429
chr15	43808500	43811400	3	2800	0.0833333333333333
chr15	44083725	44086800	3	2700	0.232558139534884
chr15	58521200	58522300	3	925	0.285714285714286
chr15	63793275	63798600	3	4150	0.934782608695652
chr15	64056250	64058200	3	1700	0.181818181818182
chr15	66992650	66998475	3	5275	0.222222222222222
chr15	69379075	69383100	3	3200	0.425531914893617
chr15	70384450	70393950	3	8975	0.0761245674740484
chr15	73922575	73926500	3	3550	0.189655172413793
chr15	75742150	75749200	3	6625	0.138364779874214
chr15	76194350	76197800	3	2850	0.363636363636364
chr15	78367900	78370550	3	2200	0.394366197183099
chr15	85143575	85149275	3	5050	0.283018867924528
chr15	88797925	88801950	3	3850	0.0860215053763441
chr15	89875975	89879475	3	2950	0.527777777777778
chr15	90117725	90122375	3	4500	0.0659340659340659
chr15	93424775	93430275	3	5150	0.125
chr15	93874375	93877350	3	2700	0.214285714285714
chr15	100346425	100347625	3	900	0.642857142857143
chr15	101608225	101610200	3	1675	0.454545454545455
chr15	102028600	102030500	3	1650	0.277777777777778
chr16	2184950	2186875	3	1575	0.486486486486487
chr16	2262775	2266450	3	3200	0.391304347826087
chr16	5146650	5149150	3	2150	0.461538461538462
chr16	5262925	5264050	3	950	0.32
chr16	5500150	5501725	3	1100	0.75
chr16	8959350	8963750	3	4250	0.0526315789473684
chr16	11675675	11681750	3	5700	0.112
chr16	15247675	15249400	3	1425	0.388888888888889
chr16	21512575	21514625	3	1925	0.0869565217391304
chr16	26996450	26998025	3	1200	0.952380952380952
chr16	28302025	28306350	3	3925	0.245614035087719
chr16	31539150	31541825	3	2525	0.119402985074627
chr16	33942400	33944625	3	1525	1.04761904761905
chr16	46823100	46824725	3	1450	0.32
chr16	50099425	50101950	3	2200	0.476190476190476
chr16	51180050	51190800	3	10575	0.163265306122449
chr16	51425625	51427250	3	1150	0.756756756756757
chr16	52577725	52583000	3	4950	0.0740740740740741
chr16	53535125	53538550	3	3125	0.172413793103448
chr16	56580900	56582150	3	1000	0.444444444444444
chr16	67062150	67064925	3	2625	0.0833333333333333
chr16	67426750	67430575	3	2925	0.622641509433962
chr16	70556250	70561175	3	4650	0.212765957446809
chr16	70652475	70656225	3	3175	0.280373831775701
chr16	71391575	71393150	3	1225	0.814814814814815
chr16	79629875	79636500	3	6400	0.0975609756097561
chr16	80837050	80839225	3	2050	0.193548387096774
chr16	81477350	81482225	3	4425	0.176470588235294
chr16	82660250	82663825	3	2300	1.07142857142857
chr16	84001775	84003500	3	1300	0.545454545454545
chr16	85201975	85206775	3	3175	0.94
chr16	86766500	86767900	3	1200	0.5
chr16	88599475	88601825	3	2225	0.0967741935483871
chr16	89984000	89993175	3	6700	0.96969696969697
chr17	853000	855350	3	1875	0.461538461538462
chr17	880300	883875	3	3375	0.153846153846154
chr17	934325	935775	3	1300	0.296296296296296
chr17	1131525	1133525	3	1775	0.163934426229508
chr17	1612750	1621425	3	6150	1.03867403314917
chr17	6553450	6561425	3	6200	0.673684210526316
chr17	14233725	14235775	3	1825	0.2
chr17	15602350	15604575	3	1825	0.666666666666667
chr17	16387650	16390275	3	1900	0.885245901639344
chr17	17712525	17715275	3	2125	0.611111111111111
chr17	17726350	17728600	3	1525	1.02702702702703
chr17	18758625	18762975	3	3525	0.743589743589744
chr17	26903100	26904425	3	1025	0.666666666666667
chr17	27274725	27280025	3	5050	0.266666666666667
chr17	27503150	27508000	3	4100	0.761904761904762
chr17	28562175	28566050	3	3175	0.453333333333333
chr17	29057900	29060700	3	2450	0.273972602739726
chr17	29885500	29889175	3	3300	0.5
chr17	30263250	30266150	3	2575	0.25974025974026
chr17	30813075	30815575	3	2400	0.114285714285714
chr17	32481825	32485500	3	2775	1
chr17	33413975	33417150	3	2750	0.289156626506024
chr17	36665375	36667750	3	2200	0.204081632653061
chr17	40464125	40465025	3	725	0.380952380952381
chr17	42852050	42853900	3	1725	0.142857142857143
chr17	44847975	44850850	3	2550	0.24
chr17	44893375	44899675	3	5775	0.277372262773723
chr17	45054275	45058775	3	3300	0.833333333333333
chr17	45725700	45730400	3	4125	0.5
chr17	48287200	48288825	3	1250	0.692307692307692
chr17	54669625	54675525	3	5675	0.0860215053763441
chr17	55951700	55953450	3	1325	0.45
chr17	56415225	56417075	3	1450	0.5
chr17	56590550	56596700	3	4525	0.844444444444444
chr17	57407750	57410700	3	2850	0.0909090909090909
chr17	61916200	61921250	3	3750	0.847457627118644
chr17	62772775	62778300	3	5225	0.162162162162162
chr17	65820700	65827100	3	5775	0.415584415584416
chr17	66029850	66034175	3	3925	0.271186440677966
chr17	70111650	70120750	3	8625	0.175675675675676
chr17	71337825	71340175	3	1725	0.962962962962963
chr17	72744050	72747350	3	3000	0.183673469387755
chr17	74066900	74076850	3	6775	1.01149425287356
chr17	74260650	74264425	3	2825	0.618556701030928
chr17	74704325	74707675	3	2700	0.301075268817204
chr17	75276150	75279575	3	3100	0.210526315789474
chr17	75315625	75316775	3	975	0.32258064516129
chr17	75387625	75389375	3	1400	0.4375
chr17	76309725	76313725	3	2725	1.01123595505618
chr17	80476650	80480150	3	3000	0.372093023255814
chr18	3245625	3250650	3	4325	0.344370860927152
chr18	3602075	3606725	3	4275	0.36734693877551
chr18	8608275	8615800	3	5050	1.01063829787234
chr18	11979925	11984250	3	4125	0.0833333333333333
chr18	12334125	12337500	3	2800	0.366666666666667
chr18	12882125	12885575	3	3225	0.172839506172839
chr18	20748675	20750150	3	1100	0.625
chr18	21975075	21979150	3	3100	0.973684210526316
chr18	32239325	32241000	3	1525	0.222222222222222
chr18	46064500	46070100	3	4325	0.583333333333333
chr18	46472050	46479750	3	7225	0.115702479338843
chr18	48719125	48725050	3	5000	0.305882352941176
chr18	57530850	57532050	3	750	1.09090909090909
chr18	59990200	59994300	3	3625	0.4
chr18	60381700	60391075	3	7050	0.656370656370656
chr18	60424875	60427975	3	2175	0.545454545454545
chr18	65181350	65185025	3	3350	0.16
chr18	71949325	71951025	3	1075	0.903225806451613
chr18	72915775	72924625	3	8200	0.130584192439863
chr19	2700700	2703175	3	2225	0.262295081967213
chr19	3463175	3464825	3	1350	0.368421052631579
chr19	3982675	3990425	3	5700	0.694063926940639
chr19	4456400	4458275	3	1675	0.266666666666667
chr19	4597225	4599150	3	1775	0.137931034482759
chr19	5338175	5341250	3	2825	0.134615384615385
chr19	6108475	6111575	3	2950	0.1875
chr19	6530325	6535025	3	3875	0.4
chr19	6586950	6591650	3	3950	0.373333333333333
chr19	7570250	7572050	3	1400	0.956521739130435
chr19	8066875	8071375	3	3625	0.48780487804878
chr19	8454150	8456450	3	2050	0.25
chr19	9901950	9904525	3	2250	0.347826086956522
chr19	10675300	10680700	3	4200	0.651515151515151
chr19	11199175	11203650	3	4200	0.9
chr19	11998100	12001300	3	2375	0.597701149425287
chr19	12034350	12037250	3	2475	0.631578947368421
chr19	13733400	13735225	3	1300	0.9
chr19	17184875	17188400	3	3350	0.0806451612903226
chr19	20346875	20350150	3	3025	0.2
chr19	23901125	23902650	3	1350	0.19047619047619
chr19	30015325	30021850	3	6050	0.152173913043478
chr19	30863850	30866750	3	2400	0.378378378378378
chr19	31908800	31910925	3	1500	0.576923076923077
chr19	33164575	33168775	3	3800	0.194444444444444
chr19	35489625	35494750	3	4500	0.666666666666667
chr19	35631775	35635475	3	3250	0.289473684210526
chr19	36132250	36140400	3	5525	0.933333333333333
chr19	41034875	41036975	3	1825	0.222222222222222
chr19	42416550	42417875	3	1225	0.121212121212121
chr19	42431825	42433525	3	1425	0.424242424242424
chr19	45311600	45314100	3	2125	0.769230769230769
chr19	45504200	45505875	3	1375	0.461538461538462
chr19	45655400	45657700	3	1975	0.344827586206897
chr19	45718775	45721900	3	2100	0.8
chr19	48866150	48868150	3	1725	0.2
chr19	49841050	49843575	3	2250	0.333333333333333
chr19	50092900	50097475	3	4250	0.152777777777778
chr19	50430875	50434200	3	3150	0.0842105263157895
chr19	50706125	50709375	3	2550	0.732394366197183
chr19	51068925	51071975	3	2850	0.275862068965517
chr19	51160650	51163875	3	2800	0.24390243902439
chr19	51170625	51172025	3	1025	0.625
chr19	51320925	51324725	3	2625	0.931818181818182
chr19	55404650	55405775	3	725	0.952380952380952
chr2	285825	290375	3	3625	0.602150537634409
chr2	10182225	10184900	3	2150	0.507936507936508
chr2	10586675	10590050	3	3150	0.166666666666667
chr2	16078350	16085900	3	7275	0.0671641791044776
chr2	20547475	20552025	3	3975	0.342857142857143
chr2	24269075	24273850	3	3925	0.596153846153846
chr2	25014450	25018475	3	3575	0.21875
chr2	32851875	32854175	3	2025	0.166666666666667
chr2	37190125	37195100	3	3800	0.865384615384615
chr2	37423225	37426175	3	2800	0.153846153846154
chr2	44771100	44772375	3	925	0.666666666666667
chr2	55272875	55279400	3	6175	0.285714285714286
chr2	55506200	55510175	3	2950	0.813953488372093
chr2	65657125	65665500	3	6375	0.550607287449393
chr2	70367925	70370750	3	2425	0.275
chr2	70991950	70996000	3	3475	0.31404958677686
chr2	71355750	71359500	3	3375	0.206349206349206
chr2	75282400	75284250	3	1575	0.339622641509434
chr2	77747050	77750650	3	3375	0.169491525423729
chr2	80526475	80532300	3	4750	0.935483870967742
chr2	85442450	85443650	3	950	0.551724137931034
chr2	88123825	88125425	3	1150	0.8
chr2	88923925	88928350	3	4075	0.128440366972477
chr2	90448900	90451000	3	1775	0.290909090909091
chr2	96657150	96658675	3	1200	0.5
chr2	98205875	98207450	3	1325	0.4
chr2	121101200	121105700	3	4125	0.134831460674157
chr2	129079200	129080575	3	1225	0.153846153846154
chr2	153308775	153310450	3	1550	0.16
chr2	166648050	166654050	3	5250	0.277227722772277
chr2	168148450	168153250	3	4225	0.265822784810127
chr2	171070800	171072025	3	1125	0.129032258064516
chr2	175789000	175790625	3	1125	0.827586206896552
chr2	178075625	178079925	3	4125	0.0816326530612245
chr2	179342425	179347325	3	4600	0.141592920353982
chr2	179913875	179916425	3	1625	1.03846153846154
chr2	180869525	180872425	3	2325	0.494117647058824
chr2	181844400	181849975	3	4950	0.276923076923077
chr2	189167400	189169075	3	1075	0.774193548387097
chr2	198537950	198540875	3	2175	0.694444444444444
chr2	208628075	208636300	3	8100	0.0612244897959184
chr2	211033825	211037775	3	3625	0.197530864197531
chr2	214052750	214054875	3	1825	0.666666666666667
chr2	215670875	215675775	3	3950	0.504201680672269
chr2	217555125	217560800	3	5225	0.7
chr2	220251400	220253950	3	2275	0.233333333333333
chr2	223724675	223729600	3	4450	0.236111111111111
chr2	231728550	231735550	3	6025	0.494623655913978
chr2	232326175	232330600	3	4300	0.0487804878048781
chr2	233386650	233389400	3	2025	0.685714285714286
chr2	237476075	237480250	3	3750	0.214285714285714
chr2	238496575	238503575	3	4650	1.05263157894737
chr2	238515950	238516900	3	725	0.875
chr2	239147625	239150475	3	2650	0.158730158730159
chr20	2672500	2674975	3	1775	0.896551724137931
chr20	11516900	11518375	3	1075	0.923076923076923
chr20	14314375	14318400	3	3650	0.263736263736264
chr20	17941775	17954600	3	11250	0.260047281323877
chr20	21170200	21173675	3	3250	0.222222222222222
chr20	31407275	31409550	3	1950	0.253968253968254
chr20	32077175	32079450	3	2100	0.142857142857143
chr20	34635925	34639650	3	3450	0.333333333333333
chr20	35089025	35094350	3	3625	0.943089430894309
chr20	35373125	35375125	3	1800	0.15625
chr20	37060825	37064300	3	3050	0.254545454545455
chr20	39764900	39769825	3	4375	0.65
chr20	39968300	39970225	3	1775	0.153846153846154
chr20	43537800	43540650	3	2525	0.545454545454545
chr20	47892950	47904500	3	10850	0.419047619047619
chr20	48767675	48771000	3	2875	0.333333333333333
chr20	50663950	50666125	3	1950	0.245614035087719
chr20	55310400	55311925	3	950	1.04347826086957
chr20	55964000	55968375	3	4150	0.121739130434783
chr20	57224325	57231375	3	6600	0.210526315789474
chr20	57458125	57471150	3	8675	1.00591715976331
chr20	61425150	61428850	3	3275	0.181818181818182
chr20	61884275	61886775	3	2325	0.175438596491228
chr20	62477475	62479575	3	1725	0.325581395348837
chr20	62792375	62793850	3	1250	0.35
chr21	11180400	11181925	3	925	0.916666666666667
chr21	26744825	26746550	3	1100	0.971428571428571
chr21	32926500	32933050	3	6200	0.209302325581395
chr21	33975525	33977625	3	1525	0.975609756097561
chr21	35056225	35059150	3	2750	0.114285714285714
chr21	35551775	35553575	3	1475	0.6
chr21	38962350	38965325	3	2250	0.647058823529412
chr21	46123200	46132750	3	8650	0.205607476635514
chr21	46338625	46340900	3	1800	0.857142857142857
chr21	46493375	46496200	3	2575	0.233333333333333
chr21	46823975	46828400	3	4100	0.125984251968504
chr21	47061250	47064700	3	2575	0.716049382716049
chr21	47603125	47605400	3	1900	0.6
chr22	18404525	18405700	3	925	0.5
chr22	18957400	18959125	3	1575	0.235294117647059
chr22	20861325	20864225	3	2750	0.170212765957447
chr22	21055875	21058700	3	2200	0.5
chr22	21270950	21275975	3	4725	0.0963855421686747
chr22	21333350	21337625	3	3100	0.690265486725664
chr22	26366200	26367325	3	925	0.37037037037037
chr22	28137500	28140675	3	2975	0.173913043478261
chr22	29194100	29198100	3	3375	0.224
chr22	29467150	29470575	3	3050	0.271186440677966
chr22	30115550	30117200	3	1375	0.476190476190476
chr22	31001425	31004500	3	2900	0.133333333333333
chr22	33446550	33454825	3	7800	0.10738255033557
chr22	37955650	37958425	3	2625	0.0919540229885057
chr22	38070925	38073750	3	2575	0.318181818181818
chr22	38789750	38795875	3	5725	0.133333333333333
chr22	40057700	40061325	3	2800	0.613636363636364
chr22	41249650	41254400	3	4450	0.333333333333333
chr22	42695450	42696725	3	975	0.620689655172414
chr22	43008950	43012025	3	2925	0.0659340659340659
chr22	45663675	45665825	3	1950	0.192307692307692
chr22	48970725	48973150	3	1650	1.04347826086957
chr22	51038425	51039900	3	1175	0.620689655172414
chr22	51058500	51060650	3	1350	0.896551724137931
chr3	9436325	9446650	3	9425	0.237547892720307
chr3	12878875	12883650	3	4475	0.64
chr3	24560700	24564175	3	2275	1.08433734939759
chr3	32020750	32023925	3	2975	0.260869565217391
chr3	37901575	37905350	3	3575	0.193548387096774
chr3	39446150	39451625	3	4950	0.538461538461538
chr3	45353400	45354675	3	1150	0.162162162162162
chr3	52442975	52446150	3	3025	0.107142857142857
chr3	53285475	53290475	3	4500	0.202380952380952
chr3	58418425	58421225	3	2500	0.346153846153846
chr3	62400350	62402025	3	1525	0.181818181818182
chr3	66544525	66552350	3	7375	0.0740740740740741
chr3	75716825	75722500	3	5525	0.137931034482759
chr3	98617425	98621800	3	3500	0.626262626262626
chr3	99978850	99983025	3	3500	0.975609756097561
chr3	113414000	113418325	3	3550	0.592592592592593
chr3	116161975	116164950	3	2725	0.177777777777778
chr3	117116975	117119425	3	1875	0.654545454545455
chr3	119068000	119069450	3	1175	0.32258064516129
chr3	120277325	120280025	3	2600	0.133333333333333
chr3	124770600	124775700	3	4200	1
chr3	125633900	125636275	3	1950	0.409090909090909
chr3	126192600	126195850	3	2875	0.216867469879518
chr3	132100375	132102125	3	1425	0.478260869565217
chr3	137479175	137491150	3	10650	0.43010752688172
chr3	143689175	143695375	3	5850	0.842105263157895
chr3	154039075	154042875	3	3150	0.96
chr3	155587375	155590900	3	3250	0.122448979591837
chr3	156270300	156273700	3	3100	0.198019801980198
chr3	169375700	169387850	3	11000	0.262996941896024
chr3	169487075	169494300	3	4450	0.842857142857143
chr3	170072050	170083050	3	10525	0.0986842105263158
chr3	176036150	176046625	3	10375	0.0192307692307692
chr3	177075825	177078600	3	2525	0.155844155844156
chr3	184319225	184322950	3	3025	0.517241379310345
chr3	186284100	186289675	3	4075	1
chr3	189835925	189839575	3	3200	0.245614035087719
chr3	190270325	190272525	3	1925	0.25
chr4	819000	820900	3	1275	1
chr4	1579900	1582300	3	2150	0.352941176470588
chr4	1767925	1770225	3	1775	0.666666666666667
chr4	1794200	1797575	3	3125	0.102040816326531
chr4	2241225	2244500	3	2975	0.156862745098039
chr4	3766800	3769800	3	2325	0.415584415584416
chr4	3929450	3931550	3	1550	0.73469387755102
chr4	4108325	4109375	3	750	0.823529411764706
chr4	6472025	6474925	3	2525	0.628571428571429
chr4	7103500	7105625	3	1925	0.19672131147541
chr4	9153500	9155800	3	2000	0.340425531914894
chr4	16896100	16901050	3	4450	0.178343949044586
chr4	31997525	32001650	3	3275	0.523809523809524
chr4	39636250	39641825	3	5000	0.46875
chr4	41214625	41219450	3	4100	0.55421686746988
chr4	41614525	41615775	3	1075	0.434782608695652
chr4	79013200	79014550	3	1025	0.625
chr4	81184600	81190025	3	3325	1.0188679245283
chr4	85413575	85423375	3	6650	0.58252427184466
chr4	85790100	85792200	3	1800	0.271186440677966
chr4	87868425	87870025	3	1175	0.882352941176471
chr4	88896575	88898325	3	1250	0.878048780487805
chr4	88927850	88932150	3	3625	0.378787878787879
chr4	89452675	89455525	3	2050	0.806451612903226
chr4	109086725	109095050	3	7500	0.326086956521739
chr4	115413675	115416100	3	2025	0.452830188679245
chr4	135602125	135606925	3	3675	1.06896551724138
chr4	140079600	140081650	3	1575	0.75
chr4	151499925	151505950	3	5175	0.271356783919598
chr4	155661650	155669375	3	7575	0.0396039603960396
chr4	167119425	167121075	3	1375	0.666666666666667
chr4	180086100	180092175	3	5650	0.0985221674876847
chr4	180385750	180387125	3	1000	0.533333333333333
chr4	185565975	185571975	3	4450	0.892307692307692
chr4	188916350	188921225	3	4575	0.529411764705882
chr5	50925	54825	3	2900	1
chr5	320475	322800	3	2225	0.08
chr5	472025	475550	3	3375	0.0860215053763441
chr5	692725	694525	3	1350	1.08333333333333
chr5	783225	785875	3	2025	1.02325581395349
chr5	1008625	1010125	3	1325	0.3
chr5	1514275	1516175	3	1600	0.333333333333333
chr5	6448575	6450625	3	1875	0.166666666666667
chr5	6711900	6716750	3	4750	0.0493827160493827
chr5	7261500	7263400	3	1575	0.416666666666667
chr5	11384525	11386625	3	1750	0.571428571428571
chr5	12662825	12669650	3	6450	0.0833333333333333
chr5	32709050	32714575	3	5200	0.134453781512605
chr5	45109625	45111200	3	1350	0.277777777777778
chr5	50258950	50266575	3	6475	0.515723270440252
chr5	54779900	54781375	3	1225	0.358974358974359
chr5	60624850	60631175	3	6125	0.0839160839160839
chr5	68855425	68857075	3	1475	0.256410256410256
chr5	72111425	72115225	3	3600	0.142857142857143
chr5	74906350	74908475	3	1875	0.163934426229508
chr5	81570550	81575250	3	3775	0.496240601503759
chr5	82321850	82323375	3	1200	1.04761904761905
chr5	82649900	82651450	3	1025	1.04
chr5	83014275	83018925	3	4125	0.533333333333333
chr5	89852950	89859500	3	5950	0.51063829787234
chr5	102593725	102596725	3	2675	0.186046511627907
chr5	105420650	105422225	3	975	1
chr5	109024450	109029450	3	4675	0.214285714285714
chr5	109075275	109079575	3	3075	0.862385321100917
chr5	126111325	126116400	3	4775	0.275862068965517
chr5	134823900	134828050	3	3900	0.0934579439252336
chr5	139088125	139092250	3	3975	0.08
chr5	140380675	140384325	3	2725	0.646464646464647
chr5	146254625	146259075	3	4175	0.222222222222222
chr5	146828250	146835125	3	6675	0.111111111111111
chr5	158477975	158479850	3	1375	0.682926829268293
chr5	159560100	159561375	3	900	0.857142857142857
chr5	160972100	160976525	3	4225	0.151898734177215
chr5	165499650	165502425	3	1875	0.666666666666667
chr5	168003425	168007625	3	3550	0.363636363636364
chr5	173314425	173318550	3	3450	0.294117647058824
chr5	179243475	179250150	3	5825	0.563636363636364
chr5	179634650	179636675	3	1625	0.408163265306122
chr5	179920525	179923575	3	2825	0.636363636363636
chr6	1310850	1314450	3	3275	0.761904761904762
chr6	3454450	3459250	3	4600	0.176470588235294
chr6	4772475	4778425	3	5775	0.108695652173913
chr6	8100575	8103550	3	2625	0.271604938271605
chr6	10881825	10888300	3	4950	1.0561797752809
chr6	14380150	14382550	3	2175	0.15625
chr6	19836500	19841150	3	4375	0.0863309352517986
chr6	30067975	30071775	3	3550	0.205128205128205
chr6	34110300	34114100	3	3225	0.526315789473684
chr6	35180850	35185575	3	3525	0.88
chr6	36644100	36649000	3	4525	0.888888888888889
chr6	37616025	37618300	3	1850	0.535714285714286
chr6	38669400	38671350	3	1700	0.203389830508475
chr6	40553000	40556100	3	2975	0.0555555555555556
chr6	41410350	41411750	3	1225	0.25
chr6	41700350	41703950	3	3300	0.144144144144144
chr6	44092950	44096725	3	3625	0.0681818181818182
chr6	52147450	52150650	3	3025	0.073394495412844
chr6	52437975	52442925	3	3550	1.02912621359223
chr6	62993625	62997125	3	2975	0.333333333333333
chr6	74226400	74233925	3	6550	0.246696035242291
chr6	76041650	76045050	3	3050	0.168224299065421
chr6	77270625	77274975	3	4100	0.178571428571429
chr6	89788975	89795350	3	5200	0.434782608695652
chr6	105399900	105408875	3	8650	0.0484848484848485
chr6	111580000	111581750	3	1575	0.177777777777778
chr6	122803175	122806975	3	2900	0.967741935483871
chr6	126064875	126074375	3	8025	0.255591054313099
chr6	126306725	126310925	3	3575	0.68
chr6	132269450	132274750	3	4875	0.170454545454545
chr6	138866225	138867175	3	800	0.380952380952381
chr6	167638950	167647100	3	7700	0.1003861003861
chr6	170122525	170126175	3	3400	0.219178082191781
chr7	993150	994725	3	1325	0.434782608695652
chr7	1408275	1409650	3	1075	0.484848484848485
chr7	1606525	1610925	3	3250	0.752293577981651
chr7	3339850	3342575	3	2450	0.28
chr7	5103700	5105825	3	1600	0.555555555555556
chr7	5322200	5323625	3	1250	0.444444444444444
chr7	11012350	11016100	3	3325	0.258620689655172
chr7	19746525	19749075	3	2400	0.0909090909090909
chr7	25988725	25992775	3	3850	0.15625
chr7	27641925	27644600	3	2300	0.328358208955224
chr7	35731700	35735950	3	3650	0.857142857142857
chr7	37287350	37288625	3	975	0.689655172413793
chr7	43621875	43624950	3	2725	0.204081632653061
chr7	44885575	44889125	3	3275	0.140350877192982
chr7	45957425	45963700	3	4725	0.695121951219512
chr7	50858175	50862150	3	3800	0.0645161290322581
chr7	54609200	54615275	3	5075	0.546762589928058
chr7	55638050	55641325	3	3025	0.207792207792208
chr7	56031750	56033875	3	1975	0.123076923076923
chr7	66459250	66462625	3	3200	0.0869565217391304
chr7	72297900	72301475	3	3400	0.0824742268041237
chr7	72933150	72937600	3	4325	0.214285714285714
chr7	73244850	73247375	3	2175	0.20253164556962
chr7	74306250	74307675	3	1175	0.388888888888889
chr7	75071100	75072800	3	1450	0.592592592592593
chr7	75909975	75913075	3	2950	0.0987654320987654
chr7	77165175	77169975	3	4450	0.119402985074627
chr7	77323150	77328075	3	4575	0.155844155844156
chr7	89839800	89843400	3	3375	0.341463414634146
chr7	94283775	94288225	3	3500	1.04347826086957
chr7	97909800	97913550	3	3300	0.193548387096774
chr7	99867225	99870650	3	3250	0.258064516129032
chr7	102581575	102584400	3	2625	0.0963855421686747
chr7	105329475	105332750	3	2725	0.642857142857143
chr7	121939525	121957575	3	15250	0.322935779816514
chr7	123172350	123175625	3	2875	0.345679012345679
chr7	128898200	128899575	3	1200	0.344827586206897
chr7	142984875	142987900	3	2325	0.525
chr7	149387700	149390275	3	1800	1.08
chr7	149468225	149471900	3	3475	0.126315789473684
chr7	150671225	150676950	3	4550	0.693548387096774
chr7	151214500	151218125	3	3400	0.311111111111111
chr7	151326000	151330300	3	3175	0.738738738738739
chr7	152130800	152134550	3	3475	0.222222222222222
chr7	155249575	155252475	3	2125	0.739130434782609
chr7	155259175	155261500	3	2000	0.258064516129032
chr7	158379050	158381400	3	1625	0.833333333333333
chr7	158648450	158652125	3	2675	0.827586206896552
chr8	8084450	8086875	3	2000	0.541666666666667
chr8	8558500	8562700	3	3050	0.811320754716981
chr8	11054950	11059825	3	4400	0.909090909090909
chr8	11282875	11284975	3	1800	0.25
chr8	20364825	20366450	3	1325	0.368421052631579
chr8	23836275	23838025	3	1150	1
chr8	27629000	27633275	3	3450	0.547619047619048
chr8	28258325	28260675	3	2075	0.24
chr8	29202850	29211250	3	6700	0.862745098039216
chr8	30398275	30400850	3	2000	0.476190476190476
chr8	37961675	37966050	3	3975	0.538461538461538
chr8	38296625	38300975	3	3950	0.161073825503356
chr8	38387950	38389725	3	1300	0.604651162790698
chr8	38642425	38646350	3	2925	0.642201834862385
chr8	38852325	38857550	3	4950	0.112903225806452
chr8	42394975	42398475	3	3175	0.153846153846154
chr8	65280700	65292550	3	10350	0.258064516129032
chr8	72627475	72629125	3	1375	0.307692307692308
chr8	90766750	90772100	3	4925	0.4
chr8	95650850	95656500	3	5400	0.111111111111111
chr8	108506800	108510325	3	3050	0.82051282051282
chr8	122649975	122655525	3	5200	0.11340206185567
chr8	126398500	126401525	3	2450	0.493150684931507
chr8	132320750	132325500	3	4550	0.0727272727272727
chr8	143530375	143534925	3	3350	0.743362831858407
chr8	144371150	144374600	3	3250	0.136363636363636
chr9	15507750	15513650	3	5600	0.058252427184466
chr9	32344225	32346025	3	1600	0.195121951219512
chr9	34375000	34381850	3	4875	0.790697674418605
chr9	35790550	35792550	3	1625	0.814814814814815
chr9	37025100	37038425	3	9925	0.864864864864865
chr9	38065425	38070375	3	4825	0.0397350993377483
chr9	70489350	70490475	3	800	0.833333333333333
chr9	74371525	74375925	3	3750	0.304347826086957
chr9	74522650	74529125	3	6275	0.0432900432900433
chr9	84299775	84306050	3	5900	0.0789473684210526
chr9	91146775	91151250	3	3775	0.52
chr9	91924575	91934975	3	8275	0.58273381294964
chr9	95820575	95821750	3	1025	0.25
chr9	97810425	97812475	3	1950	0.0701754385964912
chr9	101469075	101472150	3	2875	0.129032258064516
chr9	101865850	101869525	3	3500	0.0941176470588235
chr9	102580750	102591650	3	8850	0.547945205479452
chr9	103860975	103862575	3	1225	0.75
chr9	108004400	108010300	3	4225	0.551282051282051
chr9	112259525	112262675	3	2875	0.209302325581395
chr9	117132150	117133450	3	1050	0.4375
chr9	118915250	118919825	3	4250	0.170940170940171
chr9	124497550	124500275	3	2500	0.28
chr9	126689925	126693075	3	2950	0.104166666666667
chr9	130659275	130662525	3	2550	0.488372093023256
chr9	130828550	130832025	3	3200	0.153846153846154
chr9	130888375	130891525	3	2875	0.210526315789474
chr9	131445325	131454025	3	7825	0.276190476190476
chr9	132372000	132373800	3	1625	0.170212765957447
chr9	133565150	133570925	3	3750	1.04347826086957
chr9	133971200	133973875	3	2525	0.102564102564103
chr9	135995100	135997175	3	1800	0.4
chr9	136930700	136934525	3	3700	0.101694915254237
chr9	139481750	139483350	3	1300	0.428571428571429
chr9	140444900	140447325	3	1850	1.09677419354839
chr9	140511925	140515425	3	3225	0.140845070422535
chr9	140560025	140562100	3	1825	0.333333333333333
chr9	140771625	140773725	3	1925	0.131147540983607
chrX	1210925	1213050	3	1950	0.222222222222222
chrX	2845875	2850200	3	2875	0.85981308411215
chrX	2879150	2882400	3	2275	0.840579710144927
chrX	9115625	9117100	3	1150	0.432432432432432
chrX	9259375	9261150	3	1525	0.390243902439024
chrX	9753125	9758325	3	4575	0.268292682926829
chrX	10124475	10127150	3	2325	0.458333333333333
chrX	10583775	10589000	3	4750	0.461538461538462
chrX	13047200	13049075	3	1475	0.8
chrX	16141625	16147850	3	5850	0.126829268292683
chrX	16199650	16202325	3	2175	0.393939393939394
chrX	19532025	19534350	3	1875	0.653061224489796
chrX	23800750	23803325	3	2300	0.171428571428571
chrX	24041275	24045000	3	3625	0.0459770114942529
chrX	39675675	39681775	3	4000	1.02777777777778
chrX	40943000	40955525	3	10575	0.35609756097561
chrX	41334075	41335600	3	1350	0.307692307692308
chrX	44809600	44814225	3	4350	0.115942028985507
chrX	53346925	53351550	3	4150	0.242424242424242
chrX	68441075	68443200	3	1350	0.96
chrX	70502375	70506625	3	3975	0.0882352941176471
chrX	71524525	71529625	3	4750	0.135802469135802
chrX	72666625	72668625	3	1875	0.0895522388059701
chrX	91356150	91361125	3	4200	0.20125786163522
chrX	103532875	103534175	3	950	0.538461538461538
chrX	107973025	107981425	3	7275	0.308823529411765
chrX	115948650	115952525	3	2650	0.584269662921348
chrX	118921350	118926975	3	5350	0.171428571428571
chrX	119133150	119135800	3	2525	0.0789473684210526
chrX	129242975	129245900	3	2725	0.208333333333333
chrX	131543550	131547725	3	3300	0.746987951807229
chrX	136506475	136513250	3	6375	0.127906976744186
chrX	136627550	136659675	3	21425	1.00742574257426
chrX	149105625	149109150	3	2550	0.717391304347826
chrX	150342900	150347775	3	4500	0.151162790697674
chrX	152065800	152067350	3	1300	0.347826086956522
chrX	152988175	152992725	3	3225	0.782608695652174
chrX	153110425	153111975	3	1300	0.666666666666667
chr1	27018575	27028825	2	10200	0.00980392156862745
chr2	60775100	60785075	2	9925	0.0100755667506297
chr4	55091425	55100575	2	9100	0.010989010989011
