# Supplementary material for: Large organized chromatin lysine domains help distinguish primitive from differentiated cell populations
Source: Nat Commun. 2021 Jan 21;12:499. doi: 10.1038/s41467-020-20830-9 (PMC7820432; doi:10.1038/s41467-020-20830-9)
Supplement: Supplementary file 3 — Supplementary Software [file 41467_2020_20830_MOESM3_ESM.zip › E003-H3K9me3_LOCKS.bed]

chr1	2688050	2759200	64	44900	4.14285714285714
chr1	2760600	2827925	64	45450	4.8
chr1	2828500	2899375	64	44100	10.952380952381
chr1	49850325	49941750	64	25525	15.6
chr1	49941825	50018575	64	27675	8.05714285714286
chr1	50018825	50100100	64	36475	7
chr1	50100475	50188800	64	28600	12.7777777777778
chr1	50188850	50284475	64	29900	14.0645161290323
chr1	142535375	142622925	64	48275	7.39130434782609
chr1	143389300	143458525	64	31075	15.1578947368421
chr1	143458800	143528700	64	28425	16
chr1	152266175	152349700	64	52550	13.3684210526316
chr1	152349800	152445950	64	56600	7.54098360655738
chr1	152446000	152548200	64	76250	7.37931034482759
chr1	152548250	152658650	64	56775	15.6158192090395
chr1	152659650	152742500	64	61025	5.8
chr1	152742550	152829825	64	46850	7.58730158730159
chr1	248123900	248189925	64	39725	5.31428571428571
chr1	248190550	248270350	64	49550	6
chr1	248270850	248362325	64	58300	6.94594594594595
chr1	248362550	248435000	64	45800	6.97058823529412
chr1	248435150	248513150	64	44825	11.8888888888889
chr1	248513300	248604000	64	61000	11.7777777777778
chr10	37175650	37265225	64	28425	14.1666666666667
chr10	37482700	37579750	64	29000	16
chr10	37579800	37649800	64	42525	5.28571428571429
chr10	37650175	37723225	64	32275	13.3684210526316
chr10	37724475	37791525	64	33100	8.47058823529412
chr10	37791925	37863800	64	33500	11.8666666666667
chr10	37863875	37941750	64	34275	15.04
chr10	37988400	38072275	64	48775	6.525
chr10	38144500	38221650	64	43275	4.30088495575221
chr10	38332675	38414050	64	47600	8.95238095238095
chr10	38414125	38498575	64	62150	10.875
chr10	42777325	42898325	64	74375	15.6363636363636
chr10	42898625	42972150	64	44875	7
chr10	135250250	135334725	64	56625	4.5
chr11	48213300	48294500	64	51725	6.72727272727273
chr11	48294725	48396450	64	65525	15.5
chr11	48397050	48494375	64	30725	15.3333333333333
chr11	48495350	48592400	64	34425	13.6363636363636
chr11	48592525	48674250	64	44525	8.86486486486486
chr11	48674375	48817200	64	104075	9.55555555555556
chr11	49068050	49152375	64	26900	15.1428571428571
chr11	49609425	49697275	64	21875	13
chr11	49871100	49957450	64	31900	14.0851063829787
chr11	49957600	50033500	64	37925	12.1428571428571
chr11	50034175	50132950	64	55025	5.46666666666667
chr11	50133225	50227550	64	57600	16.1428571428571
chr11	50227700	50347100	64	67750	5.11764705882353
chr11	51356100	51442125	64	47100	10
chr11	51442800	51524850	64	32200	9.35483870967742
chr11	54794100	55035175	64	202650	6.22222222222222
chr11	55038250	55130925	64	51900	13.5555555555556
chr11	55131175	55210650	64	51700	9.88235294117647
chr11	55210850	55320275	64	66425	9.21739130434783
chr11	55320850	55430850	64	48750	15.25
chr11	55430925	55515275	64	44925	10.625
chr11	55515875	55598550	64	53250	16.1481481481481
chr11	58460375	58540825	64	36025	15.3846153846154
chr12	34231250	34312150	64	44800	15.2258064516129
chr12	34312325	34401025	64	67675	2.66666666666667
chr12	34408300	34778275	64	337250	6.95238095238095
chr12	37889925	37967825	64	36275	7.8
chr12	37967875	38113325	64	113875	15.6666666666667
chr12	38491450	38581200	64	71950	1.93103448275862
chr12	38581625	38667175	64	51825	7.10344827586207
chr12	133487150	133568800	64	59175	3.41666666666667
chr12	133568925	133701300	64	110900	3.22222222222222
chr13	19443600	19548325	64	70225	7.65714285714286
chr13	19548375	19666625	64	97900	3.84313725490196
chr13	19855125	19939025	64	54125	4.21428571428571
chr14	19000075	19102975	64	69500	16.4516129032258
chr14	20193400	20259875	64	49125	2
chr14	20259950	20330100	64	47975	12.1904761904762
chr14	20330550	20418075	64	68675	2.47169811320755
chr14	20418250	20493675	64	43650	14.4
chr14	20556650	20633825	64	42400	15.1
chr14	20633900	20725575	64	54175	5.91891891891892
chr14	105980625	106107350	64	43925	16.3137254901961
chr14	106187875	106286975	64	60150	7.21052631578947
chr14	106287100	106412150	64	106400	3.6
chr14	106412350	106502825	64	57025	7.73770491803279
chr14	106502950	106587350	64	46400	11.2941176470588
chr14	106588225	106663575	64	38825	10.4666666666667
chr14	106796175	106898525	64	63900	9.74358974358974
chr14	106898725	106995150	64	79325	3.41176470588235
chr14	106995350	107088750	64	77150	2.82352941176471
chr14	107088875	107187550	64	79200	6.83333333333333
chr14	107187625	107286975	64	74775	7.76923076923077
chr15	19999975	20106450	64	51925	15.0434782608696
chr15	20106900	20195125	64	35725	14.72
chr15	20392400	20458325	64	42000	10
chr15	22405650	22492650	64	67650	3.15789473684211
chr15	22492975	22572800	64	58700	3.77142857142857
chr15	24187325	24287275	64	27225	16.0909090909091
chr16	31745700	31831900	64	55850	9.80952380952381
chr16	32427800	32518975	64	41850	10.5806451612903
chr16	33365975	33425125	64	41925	2
chr16	33425825	33513500	64	31350	12.5925925925926
chr16	33514125	33590450	64	42200	7.58333333333333
chr16	33817400	33960525	64	94700	9.5
chr16	34173350	34272325	64	71425	5.52380952380952
chr16	34272525	34369750	64	63625	7.77777777777778
chr16	34465625	34577875	64	89375	7.53333333333333
chr16	34578300	34668825	64	72675	2.58823529411765
chr16	34772725	34880225	64	79750	10.9777777777778
chr16	34881025	35069050	64	154375	11.52
chr16	35069250	35186650	64	94250	2.64150943396226
chr17	21729725	21843325	64	64000	16.1875
chr17	21843900	21926450	64	37575	8.8421052631579
chr17	21926875	22010400	64	56875	6.25
chr17	22010550	22097500	64	46150	13.1
chr17	22097825	22176650	64	44925	9.30612244897959
chr17	25262975	25353475	64	65000	4.875
chr17	25432700	25522300	64	54275	14.2666666666667
chr19	6871950	6950250	64	47850	2.36363636363636
chr19	8897550	8989550	64	64175	11.4146341463415
chr19	9255175	9342950	64	41975	15.4
chr19	9343250	9415325	64	56500	2.88888888888889
chr19	9550325	9636225	64	69700	5.23809523809524
chr19	12289125	12370075	64	47075	4.46875
chr19	15670725	15758050	64	49425	15.0588235294118
chr19	15758200	15836400	64	52550	7.88888888888889
chr19	15836625	15927800	64	65000	3.27027027027027
chr19	15927950	16000100	64	47175	6.23076923076923
chr19	16000550	16079225	64	54700	4.31578947368421
chr19	20973425	21097600	64	84000	11.7142857142857
chr19	22038900	22155150	64	72150	11.1304347826087
chr19	22156300	22233925	64	50200	8.41379310344828
chr19	22234275	22303700	64	47800	4.10344827586207
chr19	22303975	22389425	64	53725	12.1818181818182
chr19	22389475	22461250	64	47425	2.95652173913043
chr19	22461400	22553875	64	70400	2.25
chr19	22567300	22662225	64	61200	14.9285714285714
chr19	22662475	22762950	64	75950	8.47619047619048
chr19	22763100	22874625	64	65075	9
chr19	22875250	22957425	64	56500	5.68
chr19	22957750	23046825	64	68050	1.94285714285714
chr19	23048400	23138925	64	61600	15.304347826087
chr19	23139700	23213125	64	47250	5.21739130434783
chr19	23618550	23702125	64	42000	14.8148148148148
chr19	23702950	23779100	64	46525	8.28571428571429
chr19	23998100	24065050	64	44525	5.15789473684211
chr19	24065175	24146500	64	49175	6.625
chr19	24290900	24415725	64	92425	15.8461538461538
chr19	27731800	27926375	64	158950	11.4736842105263
chr19	27926450	28203700	64	240850	6.34782608695652
chr19	28303775	28404575	64	70950	12
chr19	37180425	37275250	64	63350	12.4545454545455
chr19	37344600	37425650	64	55675	7.84615384615385
chr19	37425875	37508800	64	53125	2.8695652173913
chr19	37508850	37592200	64	47675	9.92452830188679
chr19	37853200	37955750	64	68475	12.4081632653061
chr19	38011450	38113625	64	62425	16.4090909090909
chr19	52313000	52454500	64	89175	12.08
chr19	52858275	52942650	64	48675	12.4545454545455
chr19	55000550	55086525	64	47325	5.81481481481481
chr19	55087225	55176825	64	54550	6.77142857142857
chr19	55176875	55268625	64	52200	13.0434782608696
chr19	55268875	55372975	64	50900	12.96
chr19	56215025	56293450	64	43350	6.95454545454545
chr19	56293500	56379975	64	60650	7.46268656716418
chr19	56380150	56461550	64	60775	2.66666666666667
chr19	56461650	56528750	64	44450	2.52380952380952
chr19	56905225	56994000	64	65775	8.3448275862069
chr19	56994125	57071175	64	54425	2.34285714285714
chr19	57109550	57196275	64	64200	2.42105263157895
chr19	57196525	57273925	64	55275	2.11428571428571
chr19	57274300	57394100	64	98725	5.92
chr19	57394225	57475175	64	65975	2.16666666666667
chr19	57475500	57560425	64	67525	2.5
chr19	57560925	57641400	64	52325	3.28571428571429
chr19	58435350	58535000	64	61450	6.0377358490566
chr19	58535300	58625450	64	49675	7.33333333333333
chr20	26248750	26318675	64	28525	13.36
chr20	29579000	29642100	64	43475	4.37037037037037
chr20	29645450	29916650	64	99675	9.38606108065779
chr20	29916800	29996925	64	55575	4.03389830508475
chr20	54361800	54446825	64	30450	15.625
chr20	54447125	54515575	64	42125	7.07894736842105
chr20	54516400	54592050	64	52950	2.5
chr20	54592500	54671700	64	54225	10.9767441860465
chr20	54671825	54747825	64	52900	3.92
chr20	54748050	54819600	64	43650	3.94736842105263
chr20	54820800	54900625	64	45275	15.2941176470588
chr21	9411150	9486975	64	62825	2.83333333333333
chr21	9487175	9564750	64	53150	5.5
chr21	9825400	9921550	64	79425	2.62068965517241
chr21	10366450	10430575	64	32800	6.55555555555556
chr21	10473300	10548275	64	22950	10.24
chr21	10548600	10616375	64	36500	8.45454545454546
chr21	10616625	10893200	64	194200	15.9444444444444
chr21	10893625	10983725	64	69625	5.31578947368421
chr21	10983775	11101350	64	96825	8.36363636363636
chr22	17148800	17231550	64	29075	10.72
chr22	47591425	47703400	64	89525	3.125
chr22	47703575	47826775	64	98275	5.37931034482759
chr22	47828475	47911125	64	67025	1.76470588235294
chr22	47911325	47991225	64	57625	3.78947368421053
chr22	48252325	48330875	64	32775	15.4666666666667
chr3	75679450	75776300	64	65825	7.75757575757576
chr3	90310600	90447975	64	91325	6.19512195121951
chr3	93526450	93598625	64	30575	10.16
chr4	122950	213975	64	58775	10
chr4	215650	323000	64	61800	13.7272727272727
chr4	333050	450675	64	85075	13.9024390243902
chr4	48995350	49067750	64	44275	10.4375
chr4	190444950	190624600	64	142125	12.1777777777778
chr4	190796200	190870050	64	39975	9.44
chr5	45838675	45937650	64	57550	10.0952380952381
chr5	49430600	49596600	64	114125	9.41666666666667
chr5	140680900	140804650	64	57075	15.7647058823529
chr5	150239725	150321075	64	48225	7.5
chr5	178300175	178418175	64	86725	14.2333333333333
chr5	178427275	178524225	64	67350	15.6153846153846
chr6	293175	374000	64	29125	10.0952380952381
chr6	58662850	58750750	64	28400	16.3
chr7	56174725	56248675	64	46325	6.95238095238095
chr7	56248950	56341125	64	73075	3
chr7	56497000	56597250	64	73050	5.56626506024096
chr7	56597875	56673200	64	48500	7.77777777777778
chr7	56673525	56770225	64	72750	3.1304347826087
chr7	57185125	57274450	64	67300	14.8333333333333
chr7	57274775	57381500	64	89000	2.93103448275862
chr7	57381725	57495175	64	95825	2.05
chr7	57495900	57589375	64	62350	10.7619047619048
chr7	57589450	57654075	64	34600	11.6363636363636
chr7	57791500	57866700	64	34450	10.7333333333333
chr7	61738775	61972025	64	137375	6.67666666666667
chr7	61972350	62181425	64	180100	6.23529411764706
chr7	62182475	62519950	64	301775	6.4
chr7	62520275	62620975	64	71125	6.65217391304348
chr7	62621475	62700125	64	48600	7.90243902439024
chr7	63281725	63367900	64	52625	9.91666666666667
chr7	63368075	63449275	64	56525	2.89655172413793
chr7	63449425	63533950	64	57250	12.952380952381
chr7	63534025	63642025	64	79450	9.5
chr7	63642500	63722700	64	59900	3.57446808510638
chr7	63722850	63815025	64	66300	4
chr7	63815125	63911300	64	70325	4.88888888888889
chr7	63911350	63983825	64	47300	3.5
chr7	64013725	64105275	64	52150	14.9444444444444
chr7	64154475	64234050	64	36750	12.3478260869565
chr7	157582800	157673400	64	32225	15.2727272727273
chr7	157673600	157741750	64	32125	15.4545454545455
chr7	157742950	157848450	64	35675	15.0714285714286
chr7	157848650	157966250	64	96875	4.64
chr7	157966350	158049225	64	59125	3.03030303030303
chr7	158049575	158143500	64	69625	2.68
chr7	158958200	159022350	64	24975	8.81818181818182
chr8	43044425	43131300	64	47000	7.27272727272727
chr8	43131425	43212775	64	44225	11.9090909090909
chr8	43213150	43308625	64	61925	8.73469387755102
chr8	43314450	43723150	64	371925	7.71929824561404
chr8	46839475	47180650	64	293250	15.8076923076923
chr8	47180775	47498950	64	296975	1.75757575757576
chr8	47499200	47600075	64	74125	3.15789473684211
chr8	47600275	47694000	64	47975	11.9393939393939
chr8	47694225	47881325	64	148900	8.42424242424242
chr8	47881400	47953450	64	38850	12.5423728813559
chr8	47953675	48046575	64	36900	8.31578947368421
chr9	68370625	68459300	64	44600	13.9428571428571
chr9	125358325	125435650	64	40025	12.16
chrX	57958025	58047975	64	40300	12.3636363636364
chrX	58049150	58147050	64	67050	11.875
chrX	58147325	58244950	64	78625	8.48484848484848
chrX	58245100	58421100	64	163625	3.85
chrX	58421475	58565225	64	95500	10.6896551724138
chrX	61681950	61808250	64	80475	13.9428571428571
chrX	61808650	61906950	64	78950	4.96666666666667
chrX	61907125	62032950	64	105450	6.12903225806452
chrX	62114050	62200275	64	32600	15.5862068965517
chrX	62200675	62298575	64	41175	15.28
chr16	46490275	46569100	63	41550	14.1818181818182
chr13	19683750	19775000	62	71575	3.11764705882353
chr16	46385800	46481400	62	55125	4.3448275862069
chrX	155155050	155239000	62	38850	7.73913043478261
chr1	248822050	248908200	61	56800	10.7179487179487
chr15	20539950	20627950	61	66825	3.63157894736842
chr7	159022800	159091925	61	34200	6.81481481481481
chr14	106704250	106788400	60	67200	2.92682926829268
chr2	132967100	133046525	60	40900	7.68
chr1	142781000	142843650	59	35725	6.47619047619048
chr10	132055500	132130700	59	44475	12.5128205128205
chr21	9645700	9721975	59	35375	10.5833333333333
chr7	57695550	57775025	59	44700	10.2222222222222
chr5	45939350	46195075	58	231775	3.57894736842105
chr11	50347300	50663575	56	295825	8.07692307692308
chr15	25263600	25364325	56	62900	8.2
chr12	38113575	38426600	55	282300	7.1
chr19	57641475	57702700	55	31375	9.80952380952381
chr1	227819400	227912100	54	59300	8.62068965517241
chr19	37592375	37683375	54	59125	9.89473684210526
chr7	57914950	58054275	54	111175	7.22222222222222
chr1	152166275	152232200	53	35975	7.73913043478261
chr15	25398900	25501525	53	85000	7.2258064516129
chr18	14902525	14952025	53	31600	4.11111111111111
chr19	6950625	7019200	53	45000	2.36734693877551
chr19	15606025	15662200	53	27400	9.90909090909091
chr10	38072475	38137375	52	44725	3.67567567567568
chr21	9982050	10034425	52	26575	6.96296296296296
chr19	44335375	44423875	51	59475	6.77551020408163
chr19	44911650	45005675	51	66925	4
chr15	20458500	20516900	50	41725	4.4
chr17	21194800	21254275	50	41325	2.55555555555556
chr17	25353725	25424425	50	44125	6.95652173913043
chr19	9422975	9508925	50	67450	6
chrX	62033075	62110500	50	43600	8.34782608695652
chr19	24146725	24196025	49	31525	4.69565217391304
chr5	46199300	46405650	49	182400	3.46067415730337
chr13	19790975	19846625	48	37300	5.36363636363636
chr12	133701350	133821275	47	99625	1.32
chr2	92252650	92324975	47	35275	5.26666666666667
chr5	140613325	140668350	47	34625	6.76923076923077
chr9	125478350	125521950	46	25825	4.40909090909091
chr19	53703500	53772575	44	42050	5.5
chr3	75776350	75843850	43	42000	4.1
chr19	8989600	9094325	42	87775	2.1875
chr19	37106350	37152125	42	32900	4.55555555555556
chr19	56532425	56576375	42	28800	4.11111111111111
chr1	248748675	248795300	41	34375	2.51428571428571
chr16	32519125	32657975	41	127750	3.3
chr16	35192950	35285800	41	75500	3.83333333333333
chr20	29997050	30042575	40	27150	2.7710843373494
chr16	34709225	34768775	39	50500	0.936170212765957
chr17	22176700	22255800	39	60200	3.33333333333333
chr15	21901225	21941800	36	30000	1.375
chr16	34404025	34459675	36	42825	2.06060606060606
chr19	58668425	58726600	35	46600	1.91836734693878
chr21	9565050	9595450	35	20100	3.03448275862069
chr19	23213500	23254500	34	29850	2.25
chr6	61880300	61944925	34	54250	1.85714285714286
chr1	142630025	142673550	33	32325	2.21621621621622
chr21	11101600	11188225	33	78350	1.53846153846154
chr10	38222175	38259025	32	27950	2.57142857142857
chr1	247293600	247330650	31	25500	1.91666666666667
chr4	34850	112350	31	69700	1.41935483870968
chr14	20510775	20545625	30	25600	1.66666666666667
chr19	37285500	37326900	30	32150	1.7037037037037
chr19	37725025	37752125	28	20500	1.5
chr11	48817325	48868875	26	43900	1.47368421052632
chr14	106663875	106699425	26	27800	1.54838709677419
chr16	33590725	33631950	26	35875	0.96
chr4	190625050	190684550	25	51900	0.846560846560847
chr12	34798675	34856700	23	46575	1.09859154929577
chr19	52599300	52633000	22	29375	0.956521739130435
chr16	31917025	31949400	21	27450	1.05263157894737
chr11	50707800	50772550	20	59500	0.674418604651163
chr16	33962475	34022900	20	45525	1
chr11	48876800	48902050	19	20850	0.666666666666667
chr19	52804175	52837325	19	28900	0.829268292682927
chr3	90484850	90504900	18	17075	0.75
chr16	34669250	34703325	17	31325	0.82051282051282
chr19	23527525	23556650	17	25400	0.75
chr17	21303175	21320050	15	14925	0.357142857142857
chr19	37025700	37056250	15	27425	0.681818181818182
chr19	44823025	44845275	15	19675	0.541666666666667
chr19	28254000	28269050	14	12750	0.571428571428571
chr4	3619425	3636100	14	13325	0.538461538461538
chr19	58626125	58655350	13	27225	0.32967032967033
chr7	6711925	6743900	13	29300	0.530612244897959
chr9	99513600	99534650	13	19350	0.482758620689655
chr11	50667100	50700075	12	27125	0.453125
chr16	68586000	68608050	12	20275	0.386363636363636
chr1	249068375	249084025	11	13550	0.425925925925926
chr12	38431425	38452550	11	19700	0.3
chr5	140141775	140152725	11	9800	0.391304347826087
chr1	247196350	247221850	10	24000	0.173913043478261
chr10	135410350	135423525	10	11325	0.336283185840708
chr8	58278850	58287750	10	7750	0.377358490566038
chr10	42373675	42400825	9	25900	0.158333333333333
chr11	51190975	51247275	9	51700	0.266862170087977
chr11	51567150	51582300	9	14050	0.157894736842105
chr16	34371475	34392225	9	18650	0.225988700564972
chr19	16099850	16114675	9	13600	0.303030303030303
chr19	28203875	28232925	9	28175	0.304347826086957
chr22	17039600	17049675	9	8875	0.294117647058824
chr7	152099150	152113425	9	12875	0.277777777777778
chr8	146193275	146211275	9	16425	0.304
chr9	44872925	44883250	9	8950	0.24
chr11	48934900	48949325	8	13600	0.170731707317073
chr18	77649625	77661075	8	10400	0.218181818181818
chr19	44462150	44481875	8	18775	0.23728813559322
chr19	52563425	52575950	8	11525	0.23728813559322
chr9	115748700	115768750	8	18550	0.217054263565891
chr10	42404225	42434325	7	28175	0.149253731343284
chr17	52529850	52535800	7	5575	0.148148148148148
chr4	49162800	49170625	7	7225	0.159090909090909
chr4	49211875	49225325	7	12325	0.178403755868545
chr8	43778850	43791575	6	12075	0.0882352941176471
chr10	39076525	39155000	5	78125	0.0131004366812227
chr11	48952800	48964175	5	11075	0.0645161290322581
chr11	51285200	51316375	5	30875	0.0115473441108545
chr19	21554975	21571275	5	15700	0.0769230769230769
chr19	23401700	23414200	5	11925	0.069364161849711
chr19	24419850	24431425	5	11150	0.0591133004926108
chr19	24450025	24462925	5	12575	0.0689655172413793
chr19	24467550	24577725	5	109250	0.027898866608544
chr3	93510325	93519025	5	8500	0.0416666666666667
chr5	179678100	179690700	5	12250	0.0413223140495868
chr7	64436150	64444975	5	8575	0.08
chr6	62189075	62231425	4	41700	0.0382043935052531
chr9	115802125	115817650	4	15175	0.0326530612244898
chr11	2660000	2676825	3	16650	0.0123647604327666
chr19	9673075	9684675	3	11500	0.00925925925925926
chr19	58759000	58778950	3	19750	0.0133868808567604
chr8	43724200	43752000	3	27475	0.0128440366972477
