# Supplementary material for: Large organized chromatin lysine domains help distinguish primitive from differentiated cell populations
Source: Nat Commun. 2021 Jan 21;12:499. doi: 10.1038/s41467-020-20830-9 (PMC7820432; doi:10.1038/s41467-020-20830-9)
Supplement: Supplementary file 3 — Supplementary Software [file 41467_2020_20830_MOESM3_ESM.zip › E003-H3K27ac_LOCKS.bed]

chr1	875925	1366800	68	48350	90.64
chr1	6205125	7461875	68	52875	139.176470588235
chr1	8013900	8750375	68	47825	135.52
chr1	15710525	16693375	68	57350	137.606060606061
chr1	25992825	26759475	68	55300	107.565217391304
chr1	27561125	27987125	68	67375	86.6206896551724
chr1	27989150	29254925	68	59975	125.241379310345
chr1	32092450	33099075	68	58350	142.64
chr1	43123575	44012475	68	56850	132.130434782609
chr1	54276975	54954000	68	51675	129.538461538462
chr1	149684275	150609225	68	85525	75.448275862069
chr1	154127150	155103025	68	71575	129.098039215686
chr1	155107025	156091725	68	78325	116.72
chr1	156092275	156696275	68	70100	103.142857142857
chr1	204892075	205713500	68	65025	134.337662337662
chr11	206525	694075	68	48900	118.375
chr11	61049325	61767025	68	50525	124.25
chr11	62162800	62699750	68	87725	98.3255813953488
chr11	63215875	63792825	68	62175	59.2105263157895
chr11	64764050	65328925	68	82800	77.1666666666667
chr11	65336700	65879900	68	53075	97.4782608695652
chr11	66821775	67372150	68	51275	117.777777777778
chr11	118740625	119488975	68	73725	131.230769230769
chr12	6288325	6882225	68	80425	107.513513513514
chr12	49244775	50276750	68	61850	84.1904761904762
chr12	56205675	56915500	68	70100	134
chr13	100085100	100640375	68	59125	139.878787878788
chr14	23235275	23953475	68	70850	54.9459459459459
chr15	40143725	40845800	68	56650	113.310344827586
chr15	40845850	41954625	68	58650	120.407766990291
chr15	64889175	65627550	68	61300	93.0588235294118
chr16	102925	734850	68	53225	142.736842105263
chr16	1992225	2567075	68	56325	135.407407407407
chr16	2653050	3177850	68	53500	125.272727272727
chr16	4166725	4817650	68	60225	124.736842105263
chr16	30345725	31008600	68	67125	65.6875
chr16	85036575	85646725	68	52325	141.866666666667
chr17	4028100	4870625	68	55800	113.882352941176
chr17	7018500	7475850	68	67650	110.9
chr17	26878850	27507150	68	72925	95.3
chr17	38080550	38579625	68	58725	62.9
chr17	39804725	40541325	68	56125	123.470588235294
chr17	40552200	41195375	68	57450	93.0666666666667
chr17	41560700	42276775	68	51450	141.388888888889
chr17	42356925	43188550	68	47250	89.0285714285714
chr19	288600	1082700	68	63500	127.176470588235
chr19	1094175	1508275	68	61550	57.0625
chr19	1747025	2456925	68	63550	107.565217391304
chr19	7864825	8577775	68	44950	134.235294117647
chr19	10945750	11670050	68	50650	143.52
chr19	11670200	12912675	68	65325	118.388888888889
chr19	13733350	14318625	68	49375	122.352941176471
chr19	17137050	17690400	68	52575	73.1666666666667
chr19	18042375	18550850	68	55775	121.357142857143
chr19	42363325	42927725	68	49450	138.7
chr19	45826550	46274675	68	54425	102.962962962963
chr19	46283100	47221650	68	53400	128.58064516129
chr19	47416800	48112000	68	51100	121.384615384615
chr19	48565050	49238900	68	56200	129.571428571429
chr19	49841625	50306550	68	54950	73.325
chr19	55573600	55988200	68	44025	64.84
chr19	57683725	58817550	68	59875	100.947368421053
chr20	35082975	36023900	68	56575	112.910891089109
chr22	39484075	39927300	68	52675	88.3030303030303
chr5	141108825	141806425	68	62850	79.0434782608696
chr6	2726375	3227925	68	59175	46.28
chr6	25962400	26529125	68	104000	95.9354838709677
chr6	31430450	32135450	68	66325	141.478260869565
chr6	33159700	33782000	68	72900	144.636363636364
chr6	42672050	43543775	68	62825	100.594594594595
chr7	2199350	2920475	68	55850	131.5
chr7	99839825	100466650	68	54775	119.5625
chr7	100471650	101046450	68	53125	130.2
chr8	21776050	22839375	68	47400	116.183486238532
chr8	29710125	30487925	68	66650	141.238095238095
chr9	130461350	130857450	68	39475	73.1923076923077
chr9	130859825	131683225	68	57900	123.096774193548
chr9	131683875	132360900	68	63850	124.285714285714
chr9	138981300	139744925	68	53550	132.833333333333
chr3	49313975	50208725	67	52700	119.228070175439
chr8	128658625	129008825	67	55425	122
chr10	103985575	104679575	66	57825	135.111111111111
chr12	120523925	121019700	66	56825	105.125
chr16	67426825	68443400	66	61450	90.9066666666667
chr17	75084325	75491050	66	61175	127.36
chr6	34920925	35732875	66	58600	132.451612903226
chr12	121716775	122385925	65	59025	85.5454545454545
chr14	89715825	90240525	65	45225	99.45
chr16	75018275	75684275	65	57150	132.071428571429
chr17	72968400	73585900	65	55675	62.3076923076923
chr15	66472475	67224925	64	46275	118.933333333333
chr17	73628800	74138025	64	48425	106.916666666667
chr19	19430200	20373100	64	54550	136.5
chr20	62008900	62711125	64	52000	131.130434782609
chr6	27972550	28973425	64	47800	129.870967741935
chr9	134205875	134683450	64	52550	100.867924528302
chr11	44692125	45232100	63	38250	69.75
chr17	48040925	48643300	63	40100	93.9
chr10	80672750	81206800	62	49425	86.9803921568627
chr17	36714050	37124175	62	50850	131.891891891892
chr5	133303200	134295175	62	62000	123.7
chr15	90325300	90999700	61	43100	107.692307692308
chr17	17349325	17876475	60	46475	103.176470588235
chr8	141783425	142444550	60	38525	122.117647058824
chr10	114438025	114929275	59	48925	126.533333333333
chr11	9236750	10005525	59	58675	79.6
chr16	89233500	89641125	59	42950	112.842105263158
chr19	12916900	13279275	59	43575	125.058823529412
chr22	17565875	18270150	59	51850	116.8
chr14	99861025	100356275	58	39775	118.266666666667
chr3	185276650	185839950	58	48200	115.971014492754
chr1	2046975	2574675	57	49025	106.529411764706
chr12	53568725	54151025	57	56550	129.1
chr17	76122550	76427950	57	45825	128.857142857143
chr19	10196525	10880325	57	44100	93.3333333333333
chr22	41577425	42258825	57	53475	84.6875
chr3	128833525	129613225	57	55575	105.869565217391
chr4	77301350	78099300	57	45400	123.121951219512
chr10	88431050	88855750	56	43150	77.9047619047619
chr11	694675	959300	56	45550	43.5294117647059
chr3	32280500	32932450	56	61025	118.181818181818
chr1	26944925	27482350	55	59300	125.04347826087
chr8	37882575	38484450	55	56950	87.2258064516129
chrX	152864175	153363875	55	38600	120.7
chr1	44783775	45308850	54	41825	103.142857142857
chr17	1903175	2535000	54	42100	97.037037037037
chr17	34841775	35855450	54	46000	123
chr20	52195575	52559425	54	49825	66.8181818181818
chr11	65989850	66407625	53	41775	69.5675675675676
chr14	69388850	70128075	53	35525	104.142857142857
chr17	55333000	55785875	53	37275	98.8235294117647
chrX	48507250	49167000	53	47850	117.898305084746
chr1	39418750	39749025	52	50675	110.736842105263
chr14	61104050	62181050	52	40950	115.916666666667
chr19	39086925	39523600	52	52350	61.9493670886076
chr21	43882300	44402450	52	35650	107.916666666667
chr17	79790075	80256075	51	46200	115.631578947368
chr6	30456775	30950075	51	57225	100.761904761905
chr1	10167925	10798800	50	31575	103.811320754717
chr1	225934375	226412000	50	36650	113.619047619048
chr17	45698250	46270025	50	43525	111.466666666667
chr2	207847850	208701750	50	44625	102.307692307692
chr1	164527450	164757375	49	33250	55.1666666666667
chr14	20773525	21317300	49	35450	107.083333333333
chr15	99143525	99449900	49	41800	75.8518518518518
chr17	576725	908300	49	35850	70.1176470588235
chr6	41747900	42533225	49	46250	108.520547945205
chr7	75507600	76053575	49	35475	90.5063291139241
chr1	150847950	151592600	48	60000	62.9444444444444
chr14	77330300	77648500	48	53225	66.5882352941177
chr17	79195625	79699800	48	49175	94.2307692307692
chr8	145514350	145755575	47	34275	60.6363636363636
chr11	47398525	48131550	46	37025	96.9152542372881
chr19	45097025	45755700	46	38875	84.7058823529412
chr22	36723200	36958975	46	46150	46.3
chr19	36485750	37464700	45	40425	83.448275862069
chr5	14108225	14452850	45	29725	86.8965517241379
chr5	176726325	177035000	45	35975	80.6666666666667
chr8	37533000	37797750	45	27275	88.4761904761905
chr16	3178025	3704950	44	28625	93.0123456790123
chr18	52919225	53257725	44	32525	91.8
chr5	79389300	79790175	44	35425	83.5
chr9	35406025	35909700	44	39825	81.3220338983051
chr11	63889675	64164200	43	38275	76.6315789473684
chr17	7476050	7893575	43	46200	84.1111111111111
chr14	24422400	24912900	42	41000	93.95
chr19	3365775	3763475	42	24800	82.4705882352941
chr22	38573800	38798050	42	32650	66.125
chr11	64478450	64703300	41	30625	43.7142857142857
chr16	29801275	30135025	41	42250	60.5714285714286
chr16	88599900	88924250	41	25375	87.1363636363636
chr6	43878675	44236525	41	34750	87.9393939393939
chr18	60381650	60561925	40	28725	46.6666666666667
chr2	127762900	128644475	39	33000	82.2077922077922
chr2	220251650	220551425	39	30300	77.4285714285714
chr20	30102225	30328550	39	44725	79.5686274509804
chr22	26867250	27085825	39	32375	53.1538461538462
chr3	66452500	66661300	39	27500	41.2280701754386
chr7	5421850	5679225	39	44650	63.2173913043478
chr7	150652425	150836350	39	27300	55.6470588235294
chr1	36549425	36931050	38	36350	67.7
chr12	6927100	7168275	38	42750	50.3333333333333
chr21	27304625	27543600	38	24700	54.8387096774194
chr9	127331350	127737975	38	39000	69.25
chr9	139940800	140215725	38	27325	54.7368421052632
chr10	99027325	99332075	37	32075	57.28
chr19	38659475	38943625	37	25650	80.3333333333333
chr3	50248300	50408725	37	34725	47.7647058823529
chr1	153499350	153768050	36	28700	75.8709677419355
chr14	73924050	74552575	36	37175	48.7272727272727
chr17	1269025	1733950	36	36125	79.5
chr17	55910200	56235300	36	33900	64.1777777777778
chr2	47141900	47634425	36	34600	71.9047619047619
chr7	101458250	101834225	36	27625	64.96
chr8	144509450	144821950	36	21825	71.4705882352941
chr19	35417850	35760600	35	24350	55.6153846153846
chr19	41076250	41317725	35	33575	64.7083333333333
chr21	46706450	46859375	35	27150	49.8048780487805
chr3	45429550	45783550	35	22575	77.0731707317073
chr9	140445625	140680800	35	24650	74.9130434782609
chr10	75349575	75768650	34	34325	66.9787234042553
chr18	46306900	46548275	34	29600	46.2452830188679
chr22	28026200	28326800	34	20800	72.0714285714286
chr4	87812875	87995300	34	26775	56.5142857142857
chrX	153595450	153825400	34	26850	70.7894736842105
chr1	214453675	214727175	33	24425	72.1951219512195
chr11	8615200	8939125	33	32200	61.2093023255814
chr19	41641650	41945900	33	37725	62.2962962962963
chr19	49241600	49503050	33	27750	51.2131147540984
chr19	58837875	59087700	33	34225	33.4444444444444
chr2	60610700	60784075	33	25675	70.56
chr2	121453525	121672875	33	31900	50.1379310344828
chr20	49252250	49709850	33	29900	63.3333333333333
chr21	46106650	46451575	33	23925	68.8965517241379
chr22	29278525	29493225	33	23700	66.0714285714286
chr1	160919600	161228275	32	36450	62.7777777777778
chr17	8022150	8199250	32	33575	23.8095238095238
chr19	15305800	15563975	32	21525	68.9333333333333
chr2	232433275	232582650	32	37550	50.3846153846154
chr4	185264625	185669525	32	27850	70.1538461538462
chr1	56835975	57045850	31	30275	57.4285714285714
chr17	46969200	47133100	31	29825	38.7714285714286
chr19	4327000	4475300	31	24350	47.8571428571429
chr20	44420250	44650550	31	23150	60
chr6	21587450	21781975	31	29050	61.7857142857143
chr1	46509100	46873100	30	20150	66.3396226415094
chr17	16102625	16440200	30	27750	60.4507042253521
chr19	54327325	54485675	30	21200	62.0476190476191
chr2	219081250	219284200	30	22625	66.1142857142857
chr7	131197900	131338475	30	34325	27.7872340425532
chr10	21434525	21707425	29	24525	60.9411764705882
chr12	53267725	53493275	29	29200	40.2926829268293
chr12	109023875	109252875	29	26550	56.3013698630137
chr14	99696675	99767250	29	14350	59.5294117647059
chr16	1353625	1764450	29	24925	61.3939393939394
chr17	37787325	37911725	29	27500	15.2820512820513
chr19	40696900	40972300	29	22800	53.5172413793103
chr2	74600900	74782550	29	25325	42
chr20	31294500	31447000	29	23400	51.5357142857143
chr20	45903075	46012800	29	37400	44.0487804878049
chr8	145909400	146128250	29	25725	59.9677419354839
chr1	22228225	22419875	28	21975	45.9809523809524
chr10	79560575	79731700	28	19750	46.0833333333333
chr11	45868475	46086175	28	23425	57.9753086419753
chr11	100547275	100748475	28	16000	52.6666666666667
chr12	7997625	8299225	28	26675	48.3653846153846
chr12	124981650	125054900	28	27675	9.625
chr14	21732100	22026525	28	34550	47.1935483870968
chr19	14472800	14682925	28	19200	58.6153846153846
chr4	16819150	17020050	28	19775	48.7377049180328
chr5	180587075	180708750	28	19950	39.8
chr6	138724450	139139675	28	22225	54.7096774193548
chr1	113305400	113456550	27	18300	47.9565217391304
chr11	46352300	46411650	27	16550	18.2307692307692
chr12	54582500	54826550	27	34350	35.3636363636364
chr18	8608350	8733125	27	19300	50.1538461538462
chr3	48593550	48755225	27	19500	45.1034482758621
chr3	57993675	58051825	27	21125	15.1428571428571
chr3	61623075	61716425	27	18475	56.2162162162162
chr5	146811675	146991075	27	23550	58.6315789473684
chr5	154026650	154164050	27	17500	40.4137931034483
chr6	7087500	7421725	27	22200	53.7
chr6	27720425	27871050	27	44650	15.9420289855072
chrX	39947425	40126925	27	30675	25.7833935018051
chr1	1366900	1759125	26	25100	55.4545454545455
chr1	160137775	160381500	26	25900	37
chr15	67305975	67469375	26	23200	45.68
chr16	31008775	31278725	26	24125	54.5
chr19	34625100	34973850	26	21100	50.2
chr19	39798875	40030875	26	30425	50.1052631578947
chr3	112012425	112142475	26	21450	29.3103448275862
chr5	139013275	139092300	26	35725	23.2631578947368
chr7	150010925	150125275	26	31025	53.7714285714286
chr1	157962250	158088400	25	22125	43.3076923076923
chr10	123803725	123952350	25	17875	51.8333333333333
chr22	34218050	34319375	25	17925	43.3846153846154
chr22	50622650	50782125	25	17150	48.4
chr4	113557375	113820375	25	37525	52
chr6	10518850	10599075	25	23625	12.3888888888889
chr6	159220050	159343900	25	18475	27.6781609195402
chr10	13714050	13934450	24	19100	49.28
chr10	134201200	134333150	24	16075	36.2448979591837
chr12	57823225	58006000	24	21600	44.5555555555556
chr12	58225700	58336075	24	17925	52.0677966101695
chr13	113343350	113411450	24	14525	43.9090909090909
chr14	93484300	93674700	24	18625	51.1619047619048
chr15	63332950	63633150	24	28750	49.2363636363636
chr19	50814925	50980200	24	16775	50.8461538461538
chr2	25438200	25563275	24	20675	48.8888888888889
chr2	145188700	145325475	24	20050	32.75
chr4	6910550	7070725	24	19425	51.4716981132075
chr5	149789650	149916600	24	21875	24.3478260869565
chr6	36931175	37140625	24	32900	52.2307692307692
chr7	98922650	99236875	24	27425	33.1724137931034
chr7	105275625	105362725	24	21200	44.1714285714286
chr7	148580100	148906725	24	26825	36.0824742268041
chr1	21564450	21672750	23	16950	34
chr10	74002550	74182400	23	24800	45.8608695652174
chr12	63022725	63132525	23	15575	41.8571428571429
chr14	68915950	69096825	23	13950	48.6666666666667
chr14	91770050	91977800	23	21200	49.5172413793103
chr15	93347400	93465250	23	27750	20.1052631578947
chr16	49698850	49910525	23	27875	31.0337078651685
chr18	3444975	3626050	23	34725	39.75
chr19	56048250	56187600	23	25075	30.1282051282051
chr3	181412800	181514500	23	23625	48.95
chr7	83045050	83098375	23	14225	25.2857142857143
chr9	14237975	14374075	23	18300	44.6285714285714
chr1	9875125	10021300	22	14050	35.4594594594595
chr12	14360525	14571625	22	19000	46.8
chr16	70719200	70835075	22	11900	43.9444444444444
chr19	2457050	2611250	22	14875	47.6
chr19	49567650	49669300	22	11725	47.4074074074074
chr2	206544450	206629775	22	16150	34.2962962962963
chr9	98188250	98279175	22	16575	44.4
chr1	17858475	17915725	21	20125	20.8695652173913
chr1	145382175	145543350	21	17750	41.9565217391304
chr10	82213025	82265900	21	13500	36
chr11	57334025	57568225	21	37275	18.2903225806452
chr12	132167200	132348175	21	17800	43.9672131147541
chr16	70321450	70610675	21	21575	42.9142857142857
chr20	247400	443750	21	20250	44.8235294117647
chr3	147058850	147142225	21	12800	39.7142857142857
chr3	197438800	197688100	21	17450	31.126582278481
chr4	88740075	88896750	21	18325	37.875
chr5	177539925	177634150	21	19550	39.3061224489796
chr6	56574600	56672500	21	12300	21.469387755102
chr9	130274150	130375775	21	14650	30.6301369863014
chr1	109756100	109828250	20	15375	25.0909090909091
chr10	71072675	71169075	20	19875	41.1875
chr11	72414500	72533900	20	16725	41.8064516129032
chr11	111741525	111958200	20	17600	36.0705882352941
chr11	123300325	123432475	20	12750	33.8695652173913
chr12	76270925	76432100	20	18050	41.7115384615385
chr12	115094200	115149975	20	11575	27.4210526315789
chr15	63775775	63853925	20	8900	38.5555555555556
chr15	65629075	65715850	20	17500	37.1515151515151
chr17	20036550	20129175	20	11525	38.1333333333333
chr2	85441200	85492800	20	19650	13.547619047619
chr20	57414975	57475525	20	19450	38.9795918367347
chr22	23522125	23612425	20	17725	33.2444444444444
chr22	45348800	45469025	20	15200	41.3333333333333
chr3	42054525	42122775	20	17750	19.9375
chr3	134027475	134205900	20	23975	41
chr3	193847700	194036700	20	20000	42.9811320754717
chr7	99595050	99779825	20	22100	24.7628865979381
chr9	133565075	133761850	20	14925	35.6
chr10	72163475	72273925	19	13100	26.7407407407407
chr11	121242925	121379325	19	15150	34
chr12	12710550	12879850	19	23500	37.2173913043478
chr17	36559575	36621775	19	18400	16.3829787234043
chr17	71151825	71362075	19	20300	29.9285714285714
chr19	54600100	54713950	19	21550	37.2272727272727
chr19	56592275	56665525	19	12900	29.9444444444444
chr2	37383200	37460450	19	18400	29.2380952380952
chr2	202788425	202949250	19	21450	38.1904761904762
chr22	19840925	19987800	19	16025	33.037037037037
chr22	37997300	38093700	19	13925	31.4883720930233
chr6	27059775	27156725	19	16875	35.2941176470588
chr8	72581900	72662100	19	15575	17.76
chr8	103873000	104034600	19	20125	35.8260869565217
chr1	8908800	9004275	18	14275	38.2758620689655
chr1	178222000	178314625	18	14650	31.0434782608696
chr1	204034050	204080625	18	20800	9.46153846153846
chr10	21761950	21824800	18	30325	9.60714285714286
chr10	123269325	123360400	18	17075	39.04
chr14	102975025	103097350	18	13925	34.6046511627907
chr15	96864625	96889500	18	10100	6.57142857142857
chr16	73066800	73104800	18	9225	19.037037037037
chr17	19241750	19412000	18	17925	32.1473684210526
chr17	38579750	38674925	18	10650	28.5882352941176
chr17	48906625	49032250	18	15375	33.6056338028169
chr19	5073350	5194100	18	13900	38.64
chr19	39615000	39658875	18	8600	21.3023255813953
chr19	51830650	51913050	18	10225	33.0384615384615
chr2	64430775	64515825	18	17075	22.0754716981132
chr20	10599300	10765525	18	15725	36.3949579831933
chr3	171843050	171900450	18	18525	25.304347826087
chr6	168199975	168295025	18	11850	37.5172413793103
chr7	143042750	143114900	18	12300	36
chr7	151105650	151218000	18	14525	38.4
chrX	114913575	114958350	18	11350	37.6862745098039
chr1	64238300	64283650	17	19375	21.5111111111111
chr1	64935325	65062775	17	16875	30.3428571428571
chr1	201417650	201510025	17	11850	24.16
chr1	213073450	213142225	17	15325	22.2702702702703
chr1	232245950	232279575	17	13025	19.4444444444444
chr11	12811275	12937025	17	17525	19.8536585365854
chr11	56972250	57103875	17	15075	35.0833333333333
chr15	37385800	37403475	17	7750	9.89473684210526
chr16	68740925	68833175	17	16525	27.3333333333333
chr16	69098850	69222350	17	14525	34.6666666666667
chr17	27892825	27966675	17	10775	31.05
chr20	61530550	61593325	17	17175	36.2222222222222
chr22	42665050	42710575	17	7350	22.8780487804878
chr22	46408950	46477575	17	11850	16.8793103448276
chr7	20815000	20866450	17	13600	30.88
chr8	102006775	102257775	17	13650	33
chr8	145008350	145033400	17	15650	2.96666666666667
chr1	19767625	19813650	16	11650	26.5161290322581
chr1	153892575	153965650	16	20000	17.1428571428571
chr12	52207750	52263700	16	13050	19.3125
chr12	57463525	57541850	16	18075	28.1111111111111
chr12	111840875	111884575	16	18475	4.43809523809524
chr16	57768500	57897550	16	11975	32.8421052631579
chr17	63511575	63591150	16	13975	19.6875
chr18	11751675	11858225	16	12500	33.7333333333333
chr2	97481200	97585875	16	14450	18.82
chr20	48249100	48330850	16	8550	31.015873015873
chr3	9931775	10069225	16	11325	33.6216216216216
chr5	171384000	171437450	16	11225	29.0909090909091
chr9	6644550	6788925	16	16825	23.7816091954023
chr10	33227800	33295175	15	15100	23.1212121212121
chr11	12694950	12773625	15	16075	18.0952380952381
chr11	14351825	14397075	15	10200	16.7631578947368
chr11	19973350	20087600	15	17475	26.84
chr14	23987800	24048575	15	16375	21.9047619047619
chr14	105218575	105348600	15	10950	25.1025641025641
chr16	23515600	23712400	15	14375	24.2644628099174
chr16	53064900	53165950	15	18400	14.3809523809524
chr17	43192150	43275250	15	15800	22.0606060606061
chr17	72733450	72773500	15	12075	24.7058823529412
chr19	50308325	50393825	15	17075	12.848167539267
chr2	220025000	220159650	15	16200	26.1951219512195
chr20	10395825	10505200	15	11475	29.8461538461538
chr20	57224700	57270400	15	12025	13.719298245614
chr4	187053850	187188525	15	16125	30.9152542372881
chr5	140855100	140905075	15	11725	16.8235294117647
chr5	179047500	179193725	15	14050	31.3333333333333
chr6	75914300	76000975	15	9800	27.9759036144578
chr7	22841825	22905200	15	14475	27.0909090909091
chr7	24432625	24518225	15	12175	31.5918367346939
chr7	73667625	73727150	15	8750	25.7837837837838
chr7	158595750	158657325	15	11350	29.6363636363636
chr8	144896450	144953225	15	9050	26.6666666666667
chr9	38007825	38070150	15	18725	9.30081300813008
chr1	11708600	11764800	14	12950	20.5882352941176
chr1	38454700	38540050	14	15900	25.5918367346939
chr1	90369850	90405200	14	9700	18.56
chr1	203236625	203297450	14	9850	19.4848484848485
chr10	43889475	43954425	14	16025	12.3185840707965
chr10	126138050	126170675	14	8125	19
chr12	8941200	8987575	14	8675	29.4166666666667
chr13	41221800	41257150	14	15975	3.2520325203252
chr13	51796025	51836350	14	9825	17.7647058823529
chr14	21492550	21575725	14	17950	28.9411764705882
chr14	65165525	65203625	14	18150	12.1694915254237
chr17	2747800	2807675	14	10025	24
chr18	55855625	55898125	14	8950	23.3333333333333
chr19	3025075	3066050	14	6525	25.2
chr19	18653275	18723300	14	10350	29
chr19	38476900	38549175	14	13125	24.4615384615385
chr2	27544225	27666025	14	14475	28.4235294117647
chr2	70311000	70370950	14	17800	10.3513513513514
chr2	85636450	85695925	14	11100	15.6666666666667
chr20	31044300	31086100	14	12275	10.125
chr22	40571725	40615675	14	13200	11.8333333333333
chr3	14443375	14482075	14	9400	18.5454545454545
chr3	48466700	48545525	14	16225	15.9310344827586
chr3	51975025	52040575	14	11800	28.6896551724138
chr3	57143825	57204275	14	14825	27.8139534883721
chr3	184016400	184097450	14	12850	22.1212121212121
chr3	189701000	189769625	14	9300	28.9375
chr5	16690675	16754925	14	15900	16.8333333333333
chr5	89769050	89859525	14	10400	29.3430656934307
chr6	15239600	15276225	14	18500	14.1666666666667
chr6	24873050	25018125	14	12425	27.1368421052632
chr7	1542900	1617350	14	12150	18.5925925925926
chr7	121554025	121607575	14	12450	16.5909090909091
chr7	121939975	121977550	14	8775	20.08
chr9	128407425	128470200	14	11950	25.1
chr1	25026275	25073550	13	9850	20
chr1	160031675	160087650	13	7725	21.8064516129032
chr1	209548825	209608475	13	11450	16.7843137254902
chr10	8091175	8106075	13	8075	4.6
chr11	1567575	1595800	13	6200	23.5151515151515
chr12	14857675	14957225	13	12650	26.6459627329193
chr12	125369250	125425775	13	13775	22.6470588235294
chr14	71107825	71132725	13	9300	10.24
chr15	89437925	89482625	13	6275	18.1636363636364
chr16	11347475	11443800	13	13500	26.4071856287425
chr16	18796850	18818125	13	8975	26.6666666666667
chr17	14203675	14260075	13	9575	20.16
chr17	25818725	25854175	13	6475	16.1481481481481
chr17	55146000	55187700	13	9025	12.1066666666667
chr2	85751700	85844875	13	15375	21.5428571428571
chr20	3747775	3872175	13	13650	22.8444444444444
chr20	48755025	48810650	13	12625	20.8125
chr22	38198125	38259625	13	10300	24.7435897435897
chr22	39377600	39448550	13	8850	22.1176470588235
chr3	11622875	11733250	13	15750	26.8428571428571
chr3	46584325	46641850	13	14300	24.5806451612903
chr3	120135700	120195050	13	10000	17.2727272727273
chr3	171101625	171179350	13	12375	23.6140350877193
chr3	197246850	197307650	13	8975	18.1627906976744
chr4	154073075	154191825	13	15625	24.6503067484663
chr5	34655000	34736150	13	12550	19.695652173913
chr5	159664750	159743125	13	10600	24.6388888888889
chr5	167718050	167774450	13	8250	24.8085106382979
chr6	29570500	29645125	13	16725	16.7252747252747
chr6	34190850	34217325	13	15725	2.11059907834101
chr6	41513300	41553075	13	9750	16.8571428571429
chr6	43596200	43671675	13	12075	22.6
chr6	167636750	167661625	13	14500	3.15044247787611
chr6	170595225	170616425	13	6450	8.51351351351351
chr9	74359825	74384350	13	8950	10.952380952381
chr9	84235950	84305725	13	9975	20.8351648351648
chr1	17199225	17265575	12	9775	22.35
chr1	45768825	45826925	12	12325	11.3834586466165
chr1	113214175	113258575	12	8900	22.8148148148148
chr10	45454375	45497250	12	12075	9.86440677966102
chr10	112246650	112328475	12	12100	20.8269230769231
chr10	133792550	133824575	12	6650	23.2692307692308
chr11	3817525	3877725	12	9850	22.8928571428571
chr11	36091750	36172050	12	9375	23.2727272727273
chr11	46258600	46319100	12	13000	22.4509803921569
chr11	47197375	47292575	12	16175	17.4666666666667
chr11	76479875	76510375	12	7125	14.9230769230769
chr12	52403300	52476925	12	8350	19.0188679245283
chr12	113901925	113917750	12	6250	5.71428571428571
chr13	107151050	107188875	12	7275	22.1666666666667
chr14	105931925	105957350	12	7525	12.6451612903226
chr15	68497950	68574675	12	12150	14.0135135135135
chr15	70371400	70404375	12	12425	12.125
chr17	39678175	39705650	12	6875	18.2285714285714
chr17	41386900	41484550	12	12350	19.0596026490066
chr18	45425250	45502400	12	11500	12.3421052631579
chr2	173291850	173326850	12	7400	19.4
chr20	33847200	33908925	12	12000	16.5454545454545
chr3	176036975	176051150	12	8625	5.86206896551724
chr4	87353575	87405800	12	11175	20
chr4	123653325	123776925	12	16400	22.53125
chr5	77791000	77844225	12	6575	23.4615384615385
chr5	147239600	147255925	12	11675	4.49056603773585
chr5	159545475	159626925	12	10800	23.5529411764706
chr6	144536525	144671275	12	12575	23.1304347826087
chr6	160643325	160675800	12	6725	23.1818181818182
chr8	91640975	91699300	12	12850	19.2972972972973
chr9	34988550	35117450	12	21500	19.719298245614
chr9	116353700	116397300	12	8025	23.6216216216216
chrX	132546025	132589850	12	8675	22.6944444444444
chr1	29483075	29529350	11	10450	13.0769230769231
chr1	63759775	63792100	11	9425	12.5
chr1	94079600	94147875	11	13075	12.2549019607843
chr1	94273250	94355075	11	9025	13.3631284916201
chr1	159869550	159916325	11	10625	8.76543209876543
chr1	224351825	224429000	11	9075	13.5315315315315
chr10	53778625	53804075	11	8375	13.2903225806452
chr10	103532625	103604225	11	10400	19.3636363636364
chr10	126725450	126753750	11	6075	13.1764705882353
chr10	126821975	126851575	11	20975	10.9302325581395
chr11	31819900	31845975	11	4050	21.1428571428571
chr11	59296125	59333850	11	7775	16.3414634146341
chr11	67867125	67896850	11	7625	21.1219512195122
chr11	75028650	75063825	11	12650	7.58333333333333
chr11	94374025	94395800	11	9875	8.74418604651163
chr11	118476575	118507075	11	9475	9.55555555555556
chr12	109490425	109553675	11	7425	19.5833333333333
chr13	36870600	36920975	11	12500	19.2156862745098
chr13	95354650	95366275	11	6700	5.10344827586207
chr13	99127625	99161075	11	8400	14.0727272727273
chr14	57353675	57386650	11	8575	16.4193548387097
chr14	103984400	104036025	11	12325	7.82222222222222
chr15	31589025	31622100	11	7950	20.5
chr16	57480450	57520825	11	7100	11.8367346938776
chr17	26645150	26699100	11	9950	11.5061728395062
chr17	44231475	44272350	11	8300	21.5890410958904
chr17	46618625	46632175	11	5200	6.30769230769231
chr17	57902950	57931200	11	11050	6.83333333333333
chr2	36581975	36608725	11	10100	10.3225806451613
chr2	38303050	38335675	11	8375	19.5
chr2	238490675	238536925	11	9625	9.31034482758621
chr20	47835275	47914400	11	16200	14.7908496732026
chr20	55199375	55213125	11	6575	6.5
chr20	60928700	60982750	11	21550	13.3577981651376
chr22	25348200	25403150	11	9100	14.28
chr22	33445625	33459200	11	6500	7.70588235294118
chr22	37914875	37966650	11	9175	19.7547169811321
chr3	16698550	16740600	11	13525	7.18518518518519
chr3	39418700	39459925	11	9400	10.24
chr3	49130025	49211825	11	12125	20.3934426229508
chr3	109047825	109076900	11	13075	4.9
chr3	122693125	122707350	11	6525	11.7037037037037
chr4	140065350	140110525	11	11550	11.9649122807018
chr5	1095450	1112150	11	8700	3.61904761904762
chr5	112549250	112612100	11	7025	20.2954545454545
chr5	179222100	179257100	11	9250	8.93333333333333
chr6	10404075	10427200	11	8700	8.04545454545454
chr6	112157075	112211000	11	7725	18.8387096774194
chr7	552650	561400	11	6625	1.64285714285714
chr7	102020875	102082750	11	6400	20.5
chr7	129464425	129503000	11	7950	15.1063829787234
chr9	76693175	76707675	11	6175	4.8955223880597
chr9	90008375	90032600	11	8675	16
chr9	109621800	109656575	11	16025	6.60869565217391
chr1	200299800	200385775	10	16675	8.81818181818182
chr1	234734550	234755300	10	12975	2.21383647798742
chr1	244602775	244625325	10	5725	12.25
chr10	3817625	3852450	10	9375	16
chr10	22958475	22989650	10	4925	14.5555555555556
chr10	73013450	73039900	10	6900	10.5581395348837
chr10	77155600	77169375	10	7425	4
chr10	79788550	79801500	10	7850	5.36363636363636
chr11	10314525	10388250	10	17050	16.9285714285714
chr11	27709275	27744800	10	7400	14
chr11	118585075	118599950	10	5625	8.2962962962963
chr12	46761250	46786500	10	12225	2.8
chr12	56100900	56142800	10	15900	4.02739726027397
chr12	58129475	58177300	10	8550	13.1147540983607
chr12	65059450	65089700	10	6400	9.56756756756757
chr13	28528250	28546400	10	4000	18.6923076923077
chr13	56226750	56238650	10	6800	4.68421052631579
chr14	34400350	34421150	10	7750	8.24
chr14	38658025	38677900	10	7925	14.0645161290323
chr14	50048425	50102525	10	11475	15.9175257731959
chr15	27003400	27019300	10	7550	10.5555555555556
chr15	60286425	60303575	10	9875	3.43661971830986
chr16	14377375	14405375	10	9425	18.5161290322581
chr16	19848775	19896150	10	12400	14.6265060240964
chr16	67204000	67233875	10	4750	10.4285714285714
chr16	84758025	84774375	10	6425	12.125
chr16	87882000	87909050	10	9175	15.7647058823529
chr17	57831150	57865675	10	9100	12.8444444444444
chr17	80816625	80848200	10	5450	15.68
chr18	48543375	48576300	10	6925	15.8461538461538
chr18	56513175	56538925	10	16000	2.84444444444444
chr19	54926775	54985075	10	11925	9.13004484304933
chr2	17699150	17739550	10	8925	17.0204081632653
chr2	45156150	45176000	10	3050	14.695652173913
chr2	63270675	63286000	10	6975	8.14814814814815
chr2	74404925	74433725	10	7275	11.3846153846154
chr2	99053500	99082325	10	5425	14.5
chr2	105458800	105490025	10	5450	13.7826086956522
chr2	172100850	172184750	10	12075	17.9090909090909
chr2	224795100	224822875	10	6850	14.56
chr2	238582075	238644225	10	11100	16.7027027027027
chr21	35013325	35064650	10	9400	19.25
chr22	29132000	29204175	10	9700	15.2666666666667
chr22	38289875	38307875	10	7425	8.93877551020408
chr22	39051625	39109550	10	9975	17.875
chr3	53269975	53322625	10	14550	8.59722222222222
chr3	54664000	54704450	10	8050	14.7172413793103
chr3	71095850	71116400	10	8750	6.86274509803922
chr4	10094475	10120575	10	7925	13.4615384615385
chr4	57252475	57334925	10	11475	13.5151515151515
chr4	93353250	93369050	10	9125	4.27586206896552
chr4	139894100	139949600	10	8725	19.236641221374
chr4	140999325	141017250	10	5350	9.30769230769231
chr5	1503325	1525050	10	11400	6.3
chr5	115890000	115913350	10	8850	16.8235294117647
chr5	126162200	126194125	10	5525	18.5777777777778
chr5	179486175	179518300	10	8250	16.7
chr6	674750	711675	10	8975	10.2941176470588
chr6	31125125	31171875	10	11175	15.2941176470588
chr6	52408550	52463075	10	7400	19.3142857142857
chr7	27131200	27155375	10	4700	15
chr7	55606950	55640825	10	6575	18.9777777777778
chr8	9005425	9043350	10	8025	13.48
chr8	68862325	68881600	10	7425	4.5625
chr9	99976075	100001275	10	7450	8.24285714285714
chr9	117131525	117161150	10	9000	12
chr9	128507975	128522475	10	6175	11.8
chr9	129423600	129440175	10	5025	5.12
chrX	91355700	91366075	10	4650	4.125
chrX	136631700	136659725	10	13550	13.28125
chr1	12654625	12697200	9	9850	12.1818181818182
chr1	15505125	15541525	9	7375	9.52542372881356
chr1	17754425	17768500	9	10275	4.09523809523809
chr1	33202125	33238625	9	13375	13.258064516129
chr1	33803550	33830750	9	9400	15.9354838709677
chr1	44013000	44031375	9	6700	4.7
chr1	66797425	66822900	9	7200	10.4948453608247
chr1	117367500	117422525	9	8775	13.8144329896907
chr1	181057325	181075300	9	6950	4.73333333333333
chr1	201705125	201723675	9	7775	14.3684210526316
chr10	28957350	28977275	9	6575	9.48275862068965
chr10	97219375	97241475	9	5375	16.1764705882353
chr10	102105375	102135000	9	10275	13.48
chr11	70487825	70509250	9	4425	15.3333333333333
chr11	71933575	71952300	9	5425	7.504
chr11	73018075	73046375	9	6150	9.93814432989691
chr11	92040350	92063900	9	5000	13.6727272727273
chr11	113716350	113734225	9	7400	5.21428571428571
chr12	106520475	106534600	9	8675	6.5
chr12	113658400	113698425	9	9775	9.06930693069307
chr13	56150325	56160875	9	6350	3.67741935483871
chr14	65422700	65454450	9	3775	16.5294117647059
chr14	85995375	86000800	9	4500	0.473684210526316
chr15	89148050	89168400	9	6850	14.6285714285714
chr16	4985800	5020825	9	8150	16.2222222222222
chr16	9044525	9061425	9	6550	9.55555555555556
chr16	16042900	16070300	9	5950	11.6666666666667
chr17	74693575	74734825	9	11525	8.65625
chr18	56278575	56314525	9	5925	14.8823529411765
chr19	4058075	4078850	9	8725	12.4545454545455
chr19	6361500	6426025	9	7750	16.5
chr19	6730025	6768400	9	13200	12.9285714285714
chr19	44078900	44140775	9	8925	16.0816326530612
chr2	33808150	33838525	9	4650	15.887323943662
chr2	37881000	37904225	9	7725	9.33980582524272
chr2	43441650	43458350	9	12800	4.84210526315789
chr2	44357700	44398850	9	10675	11.6791443850267
chr2	63799950	63846375	9	11875	7.81900452488688
chr2	129046800	129080225	9	4300	11.425
chr2	189140450	189187825	9	15125	12.936170212766
chr2	207665500	207678900	9	4725	4.76363636363636
chr2	216946025	216986600	9	8000	16.0526315789474
chr2	237067525	237087575	9	3725	10.4666666666667
chr20	38896600	38908650	9	6025	3.36842105263158
chr22	18914150	18936200	9	7475	8.73417721518987
chr22	40390375	40406325	9	6075	11.5555555555556
chr22	42460925	42487525	9	6825	7.55789473684211
chr3	49000025	49067275	9	11750	15.4045801526718
chr3	187454500	187468850	9	10425	1.36363636363636
chr4	37978100	38005100	9	7850	9.23076923076923
chr4	169724650	169770225	9	7000	15.8181818181818
chr5	7392225	7425350	9	6850	16.5137614678899
chr5	33439600	33482850	9	8975	14.2307692307692
chr5	116146025	116203250	9	11525	12.9372384937239
chr5	173342350	173400850	9	9175	13.1368421052632
chr6	126021625	126074775	9	9450	12.7964601769912
chr6	131642775	131666575	9	5725	10.08
chr7	90250	101750	9	5275	4.90909090909091
chr7	7215500	7277525	9	11300	15.2982456140351
chr7	70158200	70171175	9	9300	1.78947368421053
chr7	74069700	74079250	9	8475	0.666666666666667
chr7	130579025	130606825	9	6675	14.3076923076923
chr8	9755375	9765600	9	6300	3.14285714285714
chr8	26466825	26512950	9	7900	14.6976744186047
chr9	34636950	34653725	9	5975	8.28571428571429
chr9	37414750	37486875	9	10975	11.8666666666667
chr9	112866725	112894400	9	7775	8.50574712643678
chrX	93951400	93961775	9	5275	3.42028985507246
chrX	113263550	113294375	9	5950	15.1058823529412
chr1	38890150	38898000	8	4425	3.12820512820513
chr1	40343175	40368075	8	8275	6.43243243243243
chr1	81702950	81719825	8	7500	4.4375
chr1	95119300	95134750	8	6650	5.94736842105263
chr1	202309900	202335000	8	4725	9.64583333333333
chr1	218457850	218475600	8	4300	12.6197183098592
chr1	223183900	223205925	8	8750	11.6825396825397
chr1	223888525	223921900	8	5525	10.375
chr10	35702475	35715550	8	3775	6.54054054054054
chr10	35926050	35932300	8	3925	1.29032258064516
chr10	52372650	52390125	8	7825	7.05
chr10	72971900	72983075	8	5275	6.97560975609756
chr10	73595925	73621075	8	5300	8.04878048780488
chr10	101281525	101290250	8	2450	8.85714285714286
chr10	103872400	103923450	8	15050	7.4018691588785
chr11	2398150	2422825	8	6300	8.69387755102041
chr11	67373775	67399150	8	8925	7.3134328358209
chr11	123056175	123089450	8	6950	12.2222222222222
chr12	4377850	4387375	8	8325	0.5
chr12	31644875	31675950	8	7125	14
chr12	57110200	57146275	8	6025	11.7633136094675
chr12	98884075	98911525	8	8100	9.73170731707317
chr13	99211750	99230675	8	6000	6.3
chr13	111853950	111871125	8	7175	5.51724137931035
chr14	35800775	35817150	8	4475	9.3953488372093
chr14	59091600	59106025	8	6800	3.42105263157895
chr14	75724900	75777875	8	11975	8.05755395683453
chr14	105131975	105167200	8	11400	5.37414965986395
chr15	69366300	69384175	8	7050	7.89090909090909
chr15	77904550	77927600	8	7875	5.82352941176471
chr15	93602100	93617150	8	9600	3.29411764705882
chr16	11675250	11697650	8	6950	11.5135135135135
chr16	54961725	54971375	8	4250	4.98305084745763
chr17	6342900	6365700	8	4875	10.695652173913
chr17	6915175	6950175	8	8725	9.95604395604396
chr17	56401400	56430975	8	6875	11.304347826087
chr17	58450300	58470825	8	7450	9.42222222222222
chr18	9097250	9109925	8	5750	8
chr18	11979875	11996025	8	4150	12.1290322580645
chr18	19745825	19754150	8	4325	8.43478260869565
chr19	5948675	5978750	8	9225	5.12941176470588
chr19	9878450	9906850	8	6300	9.43548387096774
chr2	42163975	42178325	8	6100	6.15789473684211
chr2	42252450	42282450	8	10500	9.52727272727273
chr2	58760875	58771000	8	5150	4.85714285714286
chr2	210162700	210172750	8	6025	1.48
chr2	232220525	232243475	8	6275	12.1481481481481
chr2	235859525	235892850	8	10050	13.7209302325581
chr20	43149625	43161100	8	5000	7.38775510204082
chr20	48595750	48607700	8	4375	7.46666666666667
chr20	55949350	55971250	8	4525	13.1264367816092
chr20	60009025	60024350	8	6925	7.90769230769231
chr20	60696225	60732050	8	7325	9.88965517241379
chr21	43181075	43189475	8	2925	6.72727272727273
chr22	19158325	19167450	8	6525	0.914285714285714
chr22	20226375	20234650	8	2950	6.12121212121212
chr22	21333375	21369675	8	6775	9.14649681528662
chr22	21995950	22020975	8	6100	9.75862068965517
chr22	22271750	22306775	8	6350	12.2758620689655
chr3	47017450	47029825	8	4625	7.05084745762712
chr3	90117450	90134975	8	5675	7.84
chr3	162435950	162442000	8	3575	3.90909090909091
chr3	192587450	192611600	8	5150	8.80487804878049
chr4	38664550	38676900	8	10200	1.67567567567568
chr4	76596025	76652150	8	11150	13.9875
chr4	93191550	93201325	8	7175	1.6
chr4	154386800	154419625	8	7875	9.17948717948718
chr4	174439125	174446625	8	2500	11.0434782608696
chr4	184091475	184108100	8	4575	9.01694915254237
chr4	187597900	187648550	8	9975	10.7241379310345
chr4	188913850	188921000	8	3550	6.59259259259259
chr5	87683300	87693425	8	5125	2.16
chr5	87956375	87972100	8	4325	6.61971830985915
chr5	93689800	93699400	8	7575	1.05882352941176
chr5	124298475	124342550	8	8250	9.27731092436975
chr5	179767975	179780900	8	8675	1.25
chr6	20866025	20882650	8	4475	8.47619047619048
chr6	91188800	91213250	8	5000	14
chr6	107422875	107447425	8	8825	5.52777777777778
chr6	114740850	114752175	8	6350	2.28571428571429
chr6	155440600	155470825	8	6375	12.8260869565217
chr7	20154075	20169675	8	10800	8.72727272727273
chr7	41738100	41745800	8	2600	10.6153846153846
chr7	42250325	42279050	8	11325	3.12426035502959
chr7	43685475	43709850	8	7075	12.1454545454545
chr7	70920575	70962825	8	14175	8.95566502463054
chr7	97910000	97924675	8	5700	11.25
chr7	121776800	121790300	8	7350	10.0645161290323
chr7	130126175	130133650	8	3600	3.87755102040816
chr8	8219875	8257025	8	7600	13.728813559322
chr8	11658300	11671425	8	6450	9.78378378378378
chr8	23380975	23419175	8	6500	12.0961538461538
chr8	28557850	28571375	8	6675	2.9047619047619
chr9	97674675	97685200	8	4450	7.95555555555556
chr9	108048550	108062375	8	7075	5.11538461538461
chr9	124497550	124507725	8	5500	5.2
chr9	125666275	125704600	8	8000	7.46666666666667
chr9	133971150	134001875	8	10175	7.792
chr9	136200750	136223950	8	7625	7.73076923076923
chrX	10571525	10589050	8	8325	3.89147286821705
chrX	53110000	53123975	8	4000	11.6969696969697
chr1	11785475	11797800	7	4200	10.3076923076923
chr1	19265025	19283875	7	4775	6.76712328767123
chr1	24104175	24127900	7	6550	8.43809523809524
chr1	39857300	39876550	7	6725	4.90322580645161
chr1	51163150	51171775	7	3750	7.57575757575758
chr1	65884825	65898175	7	5000	7.7
chr1	119868750	119886075	7	6275	6.04395604395604
chr1	156697400	156738725	7	13875	7.74774774774775
chr1	160620950	160645475	7	7950	6.37333333333333
chr1	195815025	195821200	7	4450	1.91304347826087
chr1	204675325	204685025	7	4500	3.5625
chr1	232684450	232695225	7	3825	6.1025641025641
chr1	233424750	233431475	7	4050	2.55172413793103
chr1	235090900	235124150	7	7925	8.15
chr1	243895500	243910875	7	4475	9.58974358974359
chr1	247457225	247462850	7	3175	1.53846153846154
chr1	249119275	249168425	7	8700	10.3428571428571
chr10	7448725	7453325	7	3100	0.777777777777778
chr10	22906025	22920475	7	2800	10.4878048780488
chr10	44858700	44881875	7	6775	4.36601307189542
chr10	97020200	97028950	7	4800	1.77551020408163
chr10	102789950	102827475	7	7100	10.4166666666667
chr10	106076700	106109975	7	14375	5.01935483870968
chr10	111762400	111774125	7	5425	4.84848484848485
chr11	7593175	7622325	7	6200	9.02777777777778
chr11	7926175	7932025	7	5025	0.758620689655172
chr11	19792725	19801950	7	5575	4.95454545454545
chr11	19834675	19850975	7	6575	6.22727272727273
chr11	27481825	27495300	7	5575	7.2
chr11	27649125	27658725	7	5425	3.54545454545455
chr11	58690525	58697375	7	3275	6.60869565217391
chr11	68092775	68122150	7	8150	6.27027027027027
chr11	70952125	70964625	7	6500	7.2
chr11	77159700	77171225	7	3375	9.26923076923077
chr11	88033675	88047150	7	5450	5.5
chr11	126215300	126226450	7	3350	8.53333333333333
chr11	133816400	133827675	7	4925	4.73684210526316
chr11	134136950	134147475	7	4875	6.70967741935484
chr12	1699075	1715725	7	5575	8.97727272727273
chr12	8787875	8792975	7	3075	3.61290322580645
chr12	8833350	8853150	7	7300	6.67692307692308
chr12	32253300	32293925	7	8225	10.3809523809524
chr12	59715750	59724500	7	4825	1.94520547945205
chr12	66270475	66294575	7	8325	8.12765957446809
chr12	92530050	92541700	7	6725	2.40366972477064
chr12	95592775	95612925	7	8950	4.01234567901235
chr12	125669325	125679325	7	3775	10.1875
chr13	40057750	40076425	7	3350	8.41176470588235
chr13	51741325	51754750	7	7200	2.97826086956522
chr13	110951125	110993275	7	6100	10.6075949367089
chr14	42065450	42075800	7	4150	11.3913043478261
chr14	48728525	48737950	7	4175	10.695652173913
chr15	59640050	59665800	7	6850	9.65079365079365
chr15	75742175	75755425	7	7550	3.49056603773585
chr15	89525725	89547350	7	9250	7.75
chr16	2570000	2588250	7	4000	10.0533333333333
chr16	9763475	9776850	7	8150	3.81818181818182
chr16	11036025	11044050	7	2950	3.9375
chr16	48639650	48647750	7	4750	1.51923076923077
chr16	57562075	57571725	7	3950	9.83333333333333
chr16	67274600	67282100	7	4925	5.56521739130435
chr16	84631500	84638925	7	3975	3.41176470588235
chr16	87853800	87864375	7	4275	3.58823529411765
chr17	21002075	21031150	7	5975	7.94117647058824
chr17	25659225	25681400	7	6175	6.96296296296296
chr17	30809975	30819200	7	4000	4.58620689655172
chr17	63051550	63060925	7	5100	5.29411764705882
chr17	74427975	74449250	7	6500	9.97101449275362
chr18	4106775	4144650	7	7875	11.2352941176471
chr18	33067900	33078275	7	4875	5.01449275362319
chr18	46064575	46075050	7	7375	0.666666666666667
chr18	57564400	57576125	7	6975	3.48484848484848
chr19	33513000	33543375	7	4175	10.2647058823529
chr19	36230700	36249700	7	6825	6.17391304347826
chr19	48112300	48129650	7	8650	5.2
chr19	54162325	54172825	7	4950	2.86486486486486
chr2	27946450	27995325	7	6175	11.344262295082
chr2	44657125	44661875	7	2150	5.68421052631579
chr2	45004550	45033200	7	8025	7.55555555555556
chr2	66660200	66673625	7	4825	7
chr2	77312725	77322050	7	5700	3.54545454545455
chr2	161224400	161265650	7	6850	10.4242424242424
chr2	171567825	171574250	7	4875	1.18518518518519
chr2	174979575	174990175	7	3400	4.95
chr2	178104950	178111075	7	3125	5.11111111111111
chr2	201170625	201184650	7	7150	3.38144329896907
chr2	231577075	231588425	7	4200	6.34285714285714
chr20	12728775	12741300	7	5550	4.42857142857143
chr20	36147900	36157600	7	6625	4.58333333333333
chr20	55499800	55507250	7	3625	2.36734693877551
chr21	33261250	33282700	7	4375	10.7578947368421
chr21	44492725	44507425	7	6200	4.7037037037037
chr22	25083925	25093700	7	5775	2.48192771084337
chr22	41105850	41124800	7	3800	8
chr22	46152750	46165450	7	3600	9.4
chr3	52565250	52572000	7	4250	2
chr3	128201550	128210875	7	4450	3.82608695652174
chr3	170071650	170079600	7	7050	0.8
chr3	195612900	195624400	7	4100	4.42553191489362
chr4	15679125	15697550	7	7425	4.42666666666667
chr4	62633950	62639900	7	3950	3.36842105263158
chr4	95454700	95462475	7	3725	5.14893617021277
chr4	109088175	109094975	7	3750	2.40677966101695
chr4	153847775	153878425	7	6275	6.52229299363057
chr4	180086125	180093075	7	4725	0.816326530612245
chr4	183457550	183482300	7	5675	10.1353383458647
chr4	186122700	186132275	7	3950	7
chr5	16894425	16901675	7	2875	4.42105263157895
chr5	17216475	17225325	7	4725	2.27368421052632
chr5	25441900	25449750	7	6075	1.02325581395349
chr5	53293700	53318475	7	9575	4.97872340425532
chr5	81045275	81052075	7	3225	3.56862745098039
chr5	120032725	120043150	7	5000	3.72727272727273
chr5	138609000	138631725	7	9425	6.58461538461538
chr5	172293400	172300700	7	3825	1.73584905660377
chr6	3414650	3427375	7	5150	7.5
chr6	27342350	27357200	7	4000	7.78313253012048
chr6	57380775	57388575	7	3125	4.34782608695652
chr6	77267550	77274450	7	3500	5.07692307692308
chr6	87918550	87924500	7	2850	2.96296296296296
chr6	133119200	133142375	7	7350	4.8018018018018
chr6	139687725	139717250	7	10025	7.33333333333333
chr6	155569175	155595025	7	4675	9
chr6	160389475	160410450	7	6100	10.8076923076923
chr7	26223300	26244350	7	8275	8.85714285714286
chr7	73152225	73185475	7	7225	11.109375
chr7	73241750	73257250	7	6325	8.77777777777778
chr7	83821200	83837275	7	7500	8.74285714285714
chr7	92384650	92399100	7	4500	10.8
chr7	129412000	129420700	7	4975	5.4
chr7	148012725	148039200	7	7625	9.18181818181818
chr7	157099650	157133500	7	8475	8.49315068493151
chr8	484425	496300	7	3975	8.05555555555556
chr8	42349400	42360750	7	4975	4.39285714285714
chr8	60019075	60032875	7	6525	3.41538461538462
chr8	70973175	70987800	7	6225	11.2888888888889
chr8	73913100	73924450	7	6725	4.10909090909091
chr8	98768825	98798550	7	8900	8.40650406504065
chr8	103816875	103823675	7	4725	0.952380952380952
chr8	143678575	143696775	7	3775	11.1034482758621
chr9	16513750	16519950	7	4350	2.04444444444444
chr9	16702700	16714175	7	6925	5.14285714285714
chr9	16803300	16817800	7	4625	6.55555555555556
chr9	74559500	74600550	7	6350	9.95454545454546
chr9	124029675	124061950	7	7750	9.4014598540146
chr9	126117550	126124400	7	5450	1.44444444444444
chr9	136747100	136757900	7	3425	8.08695652173913
chr9	138108825	138115925	7	2325	4.34042553191489
chrX	16196400	16218600	7	6575	5.80952380952381
chrX	21944300	21966000	7	6000	9.58823529411765
chrX	39675175	39681725	7	4325	1.4
chrX	73468525	73482875	7	5900	7.91111111111111
chr1	3705750	3713850	6	4475	4.8695652173913
chr1	9774050	9781900	6	3825	3.13157894736842
chr1	12771875	12778050	6	4625	0.835443037974684
chr1	18617000	18626325	6	5525	2.41379310344828
chr1	35308575	35332500	6	4475	8.12820512820513
chr1	36348175	36353250	6	4300	0.416666666666667
chr1	47077475	47082600	6	2425	5.04761904761905
chr1	47132000	47143625	6	3475	8.19672131147541
chr1	48673525	48681775	6	3250	6.14814814814815
chr1	62642450	62666925	6	10400	2.87234042553191
chr1	90286000	90309975	6	6675	8.29545454545454
chr1	227915725	227924000	6	3450	6.04255319148936
chr10	6131000	6151600	6	4600	5.18
chr10	6242850	6247025	6	2525	3.33333333333333
chr10	34467350	34479925	6	3850	5.86666666666667
chr10	35747525	35755175	6	2525	8.82352941176471
chr10	55222700	55241325	6	6250	5.51898734177215
chr10	76966725	76995500	6	11100	2.89655172413793
chr10	95030675	95048850	6	7225	2.19631901840491
chr11	6623900	6640675	6	8075	2.72602739726027
chr11	75258850	75295750	6	10525	7.40625
chr11	76154425	76170300	6	8825	3.65217391304348
chr11	91949575	91960850	6	4925	6.8
chr11	94464975	94474600	6	3600	4.37362637362637
chr11	96057975	96076875	6	4175	7.24324324324324
chr11	121162650	121170050	6	3300	5.34615384615385
chr11	134280950	134285500	6	3175	1.01818181818182
chr12	9935975	9940600	6	1700	4.21052631578947
chr12	19584425	19600150	6	5125	5.84810126582278
chr12	26145525	26151700	6	3500	3.05263157894737
chr12	33044375	33050575	6	4350	2.42424242424242
chr12	51006725	51019325	6	5600	4.21276595744681
chr12	57022325	57040575	6	9675	8.08333333333333
chr12	63322325	63329500	6	3950	2.3921568627451
chr12	79802025	79814500	6	2575	8.11764705882353
chr12	89474725	89482200	6	2050	8.74074074074074
chr12	102216200	102224625	6	3250	4.45161290322581
chr12	112545350	112554825	6	4475	4.64150943396226
chr12	118536250	118560775	6	5875	8.81203007518797
chr12	129302375	129309475	6	3200	3.61702127659574
chr13	29001850	29030400	6	9525	7.14782608695652
chr13	38488275	38492875	6	3000	2.14285714285714
chr13	100640675	100650375	6	3650	6.17241379310345
chr13	101766850	101772825	6	3025	3.38461538461538
chr13	114875850	114898000	6	6800	6.03738317757009
chr14	57261550	57276900	6	11375	1.68831168831169
chr14	74812900	74829775	6	6350	3.50574712643678
chr14	100680125	100712900	6	9150	6.21176470588235
chr15	31644575	31659475	6	5475	5.22522522522523
chr15	33884825	33892750	6	2475	8.04651162790698
chr15	40074250	40081175	6	3425	6.32
chr15	44083650	44093575	6	6125	2.69047619047619
chr15	60683075	60692050	6	6550	3.92307692307692
chr15	74493150	74516750	6	8200	5.53846153846154
chr15	75074050	75081750	6	2525	6.56140350877193
chr15	78357575	78361600	6	2525	1.83333333333333
chr15	85143725	85148900	6	3425	1.76271186440678
chr15	101602775	101619775	6	7725	7.53846153846154
chr16	9910200	9921275	6	3700	8.75
chr16	14592250	14604775	6	3375	7.67213114754098
chr16	19299375	19303375	6	2400	2.2
chr16	27324750	27342575	6	6725	4.44897959183673
chr16	64012450	64017425	6	2225	6.66666666666667
chr16	83835950	83877750	6	8550	8.28936170212766
chr16	86609125	86612700	6	2025	2.30769230769231
chr16	87416425	87427150	6	5350	2.33684210526316
chr16	87978725	87990600	6	5025	2.74074074074074
chr16	89766225	89789150	6	5900	7.59493670886076
chr17	1011525	1018875	6	3875	4.85714285714286
chr17	5602775	5608950	6	2275	6.08333333333333
chr17	6543150	6558850	6	4525	7.18518518518519
chr17	18149825	18172225	6	6400	5.7741935483871
chr17	26728950	26735500	6	3425	4.75675675675676
chr17	37350975	37358325	6	5300	0.731707317073171
chr17	57406700	57410350	6	2850	0.64
chr17	70115250	70120500	6	3375	1.45945945945946
chr17	71608450	71613800	6	3600	1.09433962264151
chr17	78228375	78244775	6	5650	7.1875
chr18	12271500	12289375	6	3625	7.60493827160494
chr18	23805975	23818175	6	3575	7.17857142857143
chr18	56002150	56013750	6	5850	4.73684210526316
chr18	72915950	72923375	6	3575	4.14814814814815
chr18	74202550	74208525	6	4675	1.11627906976744
chr19	3966700	3987125	6	8925	4.92024539877301
chr19	36129850	36140125	6	4500	4.41379310344828
chr19	47352575	47378800	6	7650	5.36986301369863
chr2	8011425	8021650	6	6025	2.3047619047619
chr2	27293550	27309975	6	4475	8.50704225352113
chr2	36683675	36691025	6	5750	2.77777777777778
chr2	42771700	42797550	6	8050	8.6605504587156
chr2	54778075	54801025	6	7025	3.40886699507389
chr2	64867450	64882050	6	5350	8.25
chr2	66801175	66809425	6	4850	1.55725190839695
chr2	133023250	133031000	6	2650	7.5
chr2	173397450	173421925	6	10050	4.92822966507177
chr2	196668025	196673625	6	2150	4
chr2	201215750	201225700	6	4275	2.56756756756757
chr2	201980625	201996075	6	4975	8.1875
chr2	217362550	217367775	6	4700	0.64
chr2	217555825	217560800	6	3075	1.21428571428571
chr2	232259125	232278575	6	4600	8.4
chr2	236401925	236414400	6	4925	3.09836065573771
chr20	5149325	5158425	6	3425	5.47826086956522
chr20	11516825	11524725	6	4125	2.40909090909091
chr20	17850700	17856800	6	2650	5.33333333333333
chr20	20343675	20353575	6	2500	6.61111111111111
chr20	23847725	23851725	6	1975	3.5
chr20	30791475	30796375	6	3875	1.27272727272727
chr20	32250925	32274975	6	6800	6.42477876106195
chr20	44844325	44852175	6	2500	8.44444444444444
chr20	55837375	55842250	6	2225	3.78947368421053
chr21	47600300	47609025	6	3050	8.2962962962963
chr22	20849125	20865050	6	4675	8.30612244897959
chr22	41075600	41084425	6	2500	6.2
chr22	45554575	45561225	6	3850	4.6
chr3	9435075	9446675	6	8650	0.938053097345133
chr3	27754200	27764225	6	4075	7.09803921568627
chr3	33467100	33483475	6	5850	5.33333333333333
chr3	42622650	42644000	6	7350	4.14516129032258
chr3	50648650	50665725	6	4250	8.88235294117647
chr3	52270400	52275175	6	4025	0.727272727272727
chr3	63950150	63957225	6	3275	3.72549019607843
chr3	65127925	65140225	6	3450	6.27160493827161
chr3	65935250	65950725	6	5175	4.95035460992908
chr3	71292475	71297225	6	2700	1.75
chr3	85007400	85018125	6	4250	4.89156626506024
chr3	101394450	101411375	6	5950	8.20689655172414
chr3	124545000	124556875	6	5325	3.43333333333333
chr3	140789550	140801300	6	6400	2.64516129032258
chr3	141111650	141131950	6	3825	7.64705882352941
chr3	152016150	152026550	6	4600	7.72727272727273
chr3	168333125	168337250	6	2150	1.47368421052632
chr3	186891575	186905500	6	8250	3.9
chr4	23932500	23936925	6	3225	1.02439024390244
chr4	41362175	41368050	6	3175	3.31707317073171
chr4	52708400	52719750	6	3900	6.24242424242424
chr4	65592600	65604875	6	7300	4.55696202531646
chr4	93439375	93444000	6	3050	1.28
chr4	129746175	129757250	6	4050	6.24
chr4	130943950	130950775	6	2875	6.18181818181818
chr4	138450725	138465350	6	5550	4.76315789473684
chr4	165786950	165803100	6	8750	7.29577464788732
chr5	2747625	2757125	6	5500	2.31111111111111
chr5	10627375	10638375	6	3000	8.2051282051282
chr5	12321725	12336400	6	6900	4.47191011235955
chr5	12661775	12670125	6	5150	3.14285714285714
chr5	18797000	18800250	6	2575	0.96
chr5	36590875	36620350	6	5425	8.42222222222222
chr5	71530425	71539150	6	3350	7.09090909090909
chr5	77934400	77946200	6	3600	6.66666666666667
chr5	106312600	106321375	6	6625	4.25
chr5	116274050	116284275	6	3875	3.6046511627907
chr5	141053050	141066675	6	4425	3.02608695652174
chr5	142777325	142785525	6	4400	6.25
chr5	149516225	149524375	6	3150	4.55263157894737
chr5	175960075	175971300	6	7900	1.89473684210526
chr6	15427875	15435375	6	2100	5.85185185185185
chr6	32143100	32165500	6	10525	3.08333333333333
chr6	39193250	39200275	6	3400	3.11111111111111
chr6	94538700	94546525	6	4550	4.16216216216216
chr6	105388050	105418375	6	12200	2.10084033613445
chr6	119345150	119359600	6	4350	6.38461538461539
chr6	131613125	131617775	6	3550	0.5
chr6	136818175	136828200	6	4025	8.16666666666667
chr6	137276475	137281625	6	3675	1.16
chr7	14019500	14032450	6	9025	6
chr7	14873125	14876700	6	1725	2.24
chr7	26191300	26199325	6	5275	4.48484848484848
chr7	27641325	27646600	6	4000	2.58823529411765
chr7	93268350	93276350	6	4050	5.67567567567568
chr7	116161775	116168500	6	5000	2.04761904761905
chr7	128467750	128474300	6	5000	2
chr7	137887600	137894600	6	6175	0.5
chr7	140147425	140158925	6	5000	6.66666666666667
chr8	838725	851900	6	5075	6.5
chr8	1703350	1717925	6	4750	7.70149253731343
chr8	1762550	1778450	6	4525	7.27868852459016
chr8	10190500	10201750	6	6700	5.71929824561404
chr8	27465300	27473100	6	5450	2.5
chr8	40932050	40937550	6	4575	0.866666666666667
chr8	41908125	41912525	6	2875	1.24
chr8	61588550	61597125	6	4000	4.47058823529412
chr8	65280850	65290225	6	5875	5.8974358974359
chr8	72754275	72758300	6	3025	0.974358974358974
chr8	99953450	99962100	6	2350	8
chr8	126231175	126241200	6	4975	6.45454545454545
chr8	141640300	141648175	6	4200	2.53164556962025
chr9	2275050	2284925	6	7225	1
chr9	35156000	35162800	6	3500	5.17073170731707
chr9	72373350	72380500	6	5650	0.422535211267606
chr9	74524300	74537700	6	6050	3.76712328767123
chr9	85496125	85505400	6	3875	7.94736842105263
chr9	118234375	118242050	6	4500	4.2962962962963
chr9	126613650	126627850	6	5025	7.975
chrX	2717075	2730300	6	5450	5.31914893617021
chrX	47415675	47442075	6	5175	6.59090909090909
chrX	68355900	68374175	6	5025	7.58558558558559
chrX	86933925	86944025	6	5200	6.29166666666667
chrX	106804200	106810225	6	2875	1.70149253731343
chrX	106953975	106962150	6	3200	7.04347826086957
chrX	110785800	110799750	6	4250	5.875
chrX	113231275	113237750	6	2725	5.64102564102564
chrX	149733900	149742800	6	3625	8.6046511627907
chr1	8875525	8883225	5	3825	4.56603773584906
chr1	9309650	9314125	5	2375	3.8125
chr1	9648325	9654075	5	2050	4.60377358490566
chr1	9819000	9822175	5	1575	4.47619047619048
chr1	15058175	15069575	5	4325	4.64583333333333
chr1	17338600	17343225	5	2475	3.36842105263158
chr1	25558275	25580900	5	6700	5.28
chr1	34628375	34633650	5	4875	0.138888888888889
chr1	44115050	44126725	5	5925	4.12371134020619
chr1	44395250	44402550	5	3400	3.59322033898305
chr1	46390600	46396350	5	5025	0.225352112676056
chr1	58469075	58473350	5	2450	1.47169811320755
chr1	59164200	59171200	5	4650	4.45161290322581
chr1	64370325	64379650	5	3625	4.4
chr1	76251075	76256850	5	4700	2.9
chr1	83310975	83314425	5	1825	4.38461538461539
chr1	95328575	95332500	5	3550	0.333333333333333
chr1	110159650	110164000	5	3075	1.71428571428571
chr1	114518325	114523225	5	3350	1.76190476190476
chr1	165822300	165826775	5	1975	2.31578947368421
chr1	166916425	166921650	5	1625	4.42105263157895
chr1	167126850	167136400	5	3725	3.76
chr1	169074150	169083525	5	5775	2.59770114942529
chr1	173443125	173449200	5	3525	1.54838709677419
chr1	175800975	175804425	5	2025	1.31034482758621
chr1	184638175	184642950	5	1875	3.88235294117647
chr1	201616775	201620325	5	3000	0.8
chr1	201974700	201980600	5	4350	0.98876404494382
chr1	202774375	202782200	5	5800	0.934210526315789
chr1	203477350	203489325	5	3350	4.45333333333333
chr1	207804650	207809275	5	3350	1.82352941176471
chr1	209328350	209331950	5	2475	1.44827586206897
chr1	213025800	213034850	5	3900	3.04587155963303
chr1	230558050	230565075	5	3100	2.73913043478261
chr10	13386025	13395425	5	7950	2.81481481481481
chr10	30345625	30348100	5	2000	0.526315789473684
chr10	32043525	32049925	5	4625	0.895522388059702
chr10	34940250	34946150	5	2750	2.56
chr10	35682275	35685625	5	1650	4.33333333333333
chr10	63660100	63663550	5	2075	1.48387096774194
chr10	64964450	64968100	5	2225	2.56
chr10	70630050	70638750	5	3700	3.25
chr10	72382300	72386875	5	4025	0.372093023255814
chr10	74512250	74518950	5	4325	2.2
chr10	74542450	74554675	5	6100	2.94117647058824
chr10	94831800	94835975	5	2725	3.27272727272727
chr10	111967725	111971525	5	3075	0.695652173913043
chr10	118593925	118600575	5	2950	4.69565217391304
chr10	126427800	126433950	5	4600	1.15
chr11	2019700	2026600	5	2250	4.45
chr11	2712850	2722325	5	4775	2
chr11	16626100	16629775	5	2275	0.851063829787234
chr11	46925650	46941325	5	7650	2.22929936305732
chr11	60666575	60692550	5	5775	6.16216216216216
chr11	69248975	69260100	5	6325	1.74603174603175
chr11	69451500	69460825	5	7925	1.56521739130435
chr11	69515125	69519375	5	3800	0.25
chr11	70048975	70060975	5	3375	5.49514563106796
chr11	79148000	79152675	5	3625	0.789473684210526
chr11	85057675	85060800	5	2150	0.755555555555556
chr11	93852675	93865675	5	5150	3.19753086419753
chr11	101980175	101991225	5	6525	2.14457831325301
chr11	105480850	105483925	5	1800	2
chr11	117739925	117748425	5	3725	2.5593220338983
chr11	119561975	119567775	5	2025	3.81818181818182
chr11	119596400	119600575	5	3775	0.2
chr11	125033025	125040650	5	6025	0.947368421052632
chr11	133399275	133402700	5	2600	0.448979591836735
chr11	133410100	133415700	5	2425	6
chr12	3067375	3074275	5	5550	0.842105263157895
chr12	7939600	7957850	5	7450	4.52631578947368
chr12	10869075	10876400	5	4900	5.4375
chr12	11757275	11763075	5	3100	3.64705882352941
chr12	13232525	13255150	5	6150	5.51260504201681
chr12	30937800	30950225	5	6050	5.69047619047619
chr12	32593450	32610750	5	7175	6.10344827586207
chr12	48147000	48153400	5	2250	5.48148148148148
chr12	48201725	48223350	5	11125	3.79746835443038
chr12	49207550	49212750	5	1725	5.28205128205128
chr12	59309525	59319675	5	3100	4.07792207792208
chr12	65002600	65019825	5	5275	5.97333333333333
chr12	70324950	70330800	5	4300	1.36111111111111
chr12	95508450	95510975	5	1650	2.58823529411765
chr12	95930400	95968750	5	10450	4.56438356164384
chr12	106491875	106506300	5	4725	4.546875
chr12	122707575	122711350	5	2950	0.818181818181818
chr12	123007825	123012775	5	4175	0.360655737704918
chr12	123586725	123592250	5	3500	1.36231884057971
chr13	31444400	31448550	5	3600	0.756756756756757
chr13	43444775	43451450	5	3550	2.35294117647059
chr13	47236975	47241500	5	2175	3
chr13	52157450	52165425	5	4525	2.05555555555556
chr13	54836225	54846350	5	5825	4
chr13	93867800	93886375	5	7775	3.96694214876033
chr13	98977825	98986075	5	4275	1.89312977099237
chr13	103244075	103250825	5	3450	2.96103896103896
chr13	107567950	107572700	5	3000	1.22857142857143
chr13	111357450	111369250	5	6650	1.90425531914894
chr13	111558575	111568600	5	8525	0.509316770186335
chr14	55140100	55151750	5	3925	4.15533980582524
chr14	64853850	64862375	5	5275	2.6
chr14	100837975	100844150	5	5400	0.434782608695652
chr15	26934625	26938650	5	2925	1
chr15	49619675	49622625	5	1975	1.61538461538462
chr15	69075700	69114200	5	11475	5.89855072463768
chr15	72519225	72530550	5	5975	5.6
chr15	74214525	74220075	5	3325	2.59459459459459
chr15	91402525	91429150	5	8475	2.7808764940239
chr15	92700925	92709550	5	6175	0.993939393939394
chr16	10670700	10675225	5	2625	3
chr16	11587225	11596275	5	3100	3.6
chr16	13445250	13452700	5	3600	5.14285714285714
chr16	14722925	14732075	5	7850	0.846153846153846
chr16	21529325	21535750	5	4500	1.10714285714286
chr16	28302225	28310325	5	3575	3.70666666666667
chr16	28888125	28894950	5	2800	3.25925925925926
chr16	29622700	29626725	5	2050	2.42857142857143
chr16	51572400	51579900	5	4550	2.34042553191489
chr16	56640925	56644250	5	2575	1.09090909090909
chr16	58033575	58036000	5	1950	0.4375
chr16	58056825	58066750	5	4925	4.74576271186441
chr16	74060200	74065825	5	2025	4
chr16	77996775	78005975	5	6700	1.5
chr16	86541300	86545700	5	2575	2.5
chr16	89984100	89993125	5	4000	4.60606060606061
chr17	66594925	66601550	5	3675	3.28888888888889
chr17	74260500	74269025	5	5050	2.28169014084507
chr17	76919550	76922425	5	1875	1.92592592592593
chr17	78119500	78128100	5	3675	4.75862068965517
chr18	12880025	12886125	5	3300	2.38461538461538
chr18	24127425	24130400	5	2175	1
chr18	29522075	29530600	5	4300	5.35
chr18	43840075	43845950	5	4250	1.05
chr18	48943700	48947575	5	2650	1.08
chr18	56246400	56252475	5	2450	3.21739130434783
chr19	9691475	9695575	5	2575	3.08333333333333
chr19	9928875	9946550	5	4550	5.21153846153846
chr19	16933525	16941400	5	3400	2.7
chr19	24257950	24262200	5	1825	5.92
chr19	31898975	31913225	5	5975	4.59259259259259
chr19	37808225	37812925	5	2075	5.74193548387097
chr19	44029550	44040150	5	4425	5.12
chr19	50706300	50709550	5	1550	4
chr19	52190900	52208075	5	6650	5.78571428571429
chr19	53445100	53450300	5	4125	0.413793103448276
chr19	54096500	54101700	5	3925	2.1
chr19	54272025	54277425	5	1575	4.70967741935484
chr19	55988300	56001325	5	5200	5.1588785046729
chr2	1732400	1736300	5	2300	1.40740740740741
chr2	8776250	8783200	5	3700	3.42857142857143
chr2	16078225	16084375	5	5500	0.254545454545455
chr2	26972950	26987775	5	4325	5.68571428571429
chr2	36786600	36790600	5	1625	3.61290322580645
chr2	44769850	44776250	5	4200	1.53846153846154
chr2	51227900	51231425	5	1625	4.5
chr2	52562325	52567475	5	3775	0.895522388059702
chr2	65648100	65665950	5	6875	4.87323943661972
chr2	74251375	74260125	5	3025	4.98630136986301
chr2	82231375	82241350	5	3825	5.13636363636364
chr2	85402100	85408250	5	4000	2.03076923076923
chr2	88923850	88931300	5	4475	2.15094339622642
chr2	101866075	101870200	5	2575	3.36
chr2	111432250	111447400	5	5900	4.17218543046358
chr2	111592025	111596275	5	2125	3.16129032258065
chr2	136874025	136876650	5	1850	0.976744186046512
chr2	154388400	154392875	5	2250	2.56
chr2	157185725	157199825	5	5925	4.61904761904762
chr2	169407375	169410400	5	2075	1.75
chr2	174056075	174061450	5	2950	2.66666666666667
chr2	200320075	200325100	5	2750	4.61538461538461
chr2	201241325	201248550	5	5325	1.07142857142857
chr2	206942300	206952300	5	8650	0.484210526315789
chr2	214014675	214019000	5	2400	2.66666666666667
chr2	219419650	219443275	5	5425	5.85234899328859
chr2	222434300	222438850	5	2425	2.51851851851852
chr2	227342025	227349350	5	3750	3.40740740740741
chr2	227655275	227666550	5	5900	3.47945205479452
chr2	231728625	231751550	5	8700	5.98918918918919
chr2	233282950	233290100	5	6925	0.105263157894737
chr2	240212000	240219425	5	6375	0.553191489361702
chr20	633050	642750	5	3550	3.24731182795699
chr20	1370350	1374200	5	2750	0.727272727272727
chr20	4148900	4153250	5	2000	4.38095238095238
chr20	6744075	6749475	5	2700	2.53333333333333
chr20	14691850	14697625	5	3150	3.74468085106383
chr20	17939300	17954575	5	12100	0.854368932038835
chr20	23329650	23343900	5	6200	3.03448275862069
chr20	25334175	25341875	5	2750	4.11594202898551
chr20	43965700	43977475	5	10600	0.221428571428571
chr20	45311425	45319000	5	4075	3.50684931506849
chr20	48383775	48392850	5	3350	3.70212765957447
chr20	55308900	55312475	5	2325	1.39130434782609
chr21	32917625	32932675	5	5375	4.93129770992366
chr21	33974775	33985725	5	4950	2.97142857142857
chr21	40176950	40186950	5	8875	0.292134831460674
chr21	40982300	40986875	5	3600	0.5
chr22	23862750	23881050	5	8650	4.30409356725146
chr22	36143775	36149075	5	2325	5.09090909090909
chr22	36230525	36237175	5	4775	1.15
chr22	37583525	37596000	5	4600	4.32558139534884
chr22	50907900	50914200	5	2775	3.73333333333333
chr3	14573725	14576925	5	2200	0.680851063829787
chr3	33618650	33624500	5	3325	3.04761904761905
chr3	42689175	42697500	5	5075	2.11650485436893
chr3	53876425	53880400	5	3225	0.482758620689655
chr3	55515950	55523100	5	6250	0.333333333333333
chr3	57811375	57819700	5	2475	5.67164179104478
chr3	58418825	58428275	5	4875	4.74576271186441
chr3	65464175	65470725	5	2400	4.75409836065574
chr3	76086850	76094650	5	7200	0.15748031496063
chr3	78393025	78397050	5	3050	0.62962962962963
chr3	98043300	98048425	5	3425	1.89655172413793
chr3	112351325	112366525	5	3900	6.11267605633803
chr3	148910775	148918025	5	4750	4.7741935483871
chr3	155079575	155087700	5	4500	4.27586206896552
chr3	173947475	173951650	5	3500	1.11111111111111
chr3	191676750	191681700	5	1975	4.66666666666667
chr4	6781500	6787325	5	2500	4.63636363636364
chr4	24659800	24665000	5	3450	0.875
chr4	26299025	26333025	5	7750	5.19413919413919
chr4	30718350	30724400	5	4925	1.92592592592593
chr4	53727800	53731850	5	2475	2.45454545454545
chr4	55997600	55999575	5	1350	0.818181818181818
chr4	105411675	105416850	5	3325	2.53061224489796
chr4	111535100	111558775	5	9050	6.11111111111111
chr4	133412350	133418225	5	4125	1.07317073170732
chr4	135543350	135547025	5	2775	0.75
chr4	135830950	135836600	5	3325	1.18918918918919
chr4	148652325	148659475	5	3250	2.38775510204082
chr4	153764875	153781950	5	4150	5.25217391304348
chr4	155659625	155665400	5	2900	2.94736842105263
chr4	160023375	160027000	5	3175	0.208333333333333
chr4	175321175	175325650	5	2700	4
chr4	186756150	186769375	5	6050	2.41121495327103
chr5	125800	131025	5	1925	4.63636363636364
chr5	3117150	3124925	5	4075	2.92753623188406
chr5	9544850	9548175	5	2925	0.391304347826087
chr5	71597325	71604925	5	3475	3.70833333333333
chr5	73923775	73937900	5	4525	5.75
chr5	106901800	106908350	5	2750	2.66666666666667
chr5	107412775	107420075	5	3975	2.31111111111111
chr5	118405800	118417550	5	6550	5.57894736842105
chr5	118787825	118795475	5	2950	3.86486486486486
chr5	118811975	118818900	5	2300	4.46153846153846
chr5	138166875	138170700	5	3300	0.32
chr5	138897325	138906600	5	4200	2.98412698412698
chr5	140937025	140944575	5	3975	5.42857142857143
chr5	151063700	151079300	5	5375	4.40506329113924
chr5	156225150	156231725	5	4925	1.79310344827586
chr5	170059075	170061600	5	1525	2.58823529411765
chr6	3337425	3357250	5	8125	4.1875
chr6	11649450	11657025	5	3975	3.7
chr6	12008375	12014150	5	5150	0.477611940298507
chr6	13485775	13488400	5	1475	3.29411764705882
chr6	15400175	15404600	5	2475	1.76
chr6	41604825	41608350	5	2600	0.882352941176471
chr6	43734975	43743350	5	5175	5.93103448275862
chr6	44629900	44636025	5	3625	1.91489361702128
chr6	69925550	69931425	5	2800	2.41558441558442
chr6	89434625	89441200	5	3425	2.625
chr6	90524800	90540725	5	6650	3.35789473684211
chr6	108878275	108884075	5	5325	0.253521126760563
chr6	114660725	114666575	5	3775	1.52173913043478
chr6	121938175	121947800	5	3400	4.31578947368421
chr6	132221325	132229325	5	3550	5.375
chr6	132270275	132276150	5	5325	0.288659793814433
chr6	140203125	140211400	5	4275	2.16326530612245
chr6	142967700	142971325	5	2675	1.55555555555556
chr6	144978425	144982950	5	3475	0.575342465753425
chr6	147149125	147151825	5	1800	1.125
chr6	148662550	148670275	5	4500	1.95918367346939
chr6	158128475	158130775	5	1625	0.928571428571429
chr6	161297900	161310350	5	3350	4.46511627906977
chr6	163826850	163839025	5	5300	5.90909090909091
chr7	2143500	2150650	5	2300	5.06976744186047
chr7	21906450	21910175	5	2425	1.15384615384615
chr7	25989125	25994700	5	3800	2
chr7	28995450	28998300	5	1875	1.09090909090909
chr7	29597250	29606025	5	3650	4.28235294117647
chr7	31023750	31028825	5	2150	5.1
chr7	36317700	36322900	5	4425	1.04
chr7	43174525	43181600	5	3300	2.76315789473684
chr7	55255925	55260425	5	1525	5.17647058823529
chr7	77042325	77056575	5	5000	4.5
chr7	81913725	81918450	5	1925	4.4375
chr7	98734875	98742275	5	4200	2.26
chr7	105412875	105417725	5	3775	1.14814814814815
chr7	109231300	109238625	5	2750	5.375
chr7	110689825	110692700	5	2300	0.48
chr7	122070050	122083625	5	4750	4.01680672268908
chr7	150945400	150950500	5	2900	2.40740740740741
chr7	158493625	158498250	5	3925	0.454545454545455
chr8	8740550	8751800	5	4300	3.71830985915493
chr8	9120750	9128575	5	4325	2.64516129032258
chr8	11559900	11568000	5	4600	4.25
chr8	41158250	41170425	5	5275	5.38666666666667
chr8	54930875	54946225	5	5075	5.22689075630252
chr8	74201550	74208375	5	3575	2.37894736842105
chr8	82806875	82811125	5	3000	1.35483870967742
chr8	95906600	95909250	5	1700	0.717948717948718
chr8	95960525	95964700	5	3400	0.608695652173913
chr8	102503550	102517350	5	6575	2.14746543778802
chr8	104655975	104665125	5	4450	2.38775510204082
chr8	108498100	108509850	5	5175	2.81481481481481
chr8	122651500	122655600	5	3525	0.275
chr8	127434000	127439475	5	4125	1.9047619047619
chr8	144099550	144108250	5	3600	3.30693069306931
chr9	2808525	2818275	5	5750	3.75
chr9	26743400	26748700	5	2550	2.92857142857143
chr9	37250850	37253125	5	1700	0.777777777777778
chr9	79206575	79211125	5	3325	0.813186813186813
chr9	80329175	80335150	5	3375	2.23529411764706
chr9	89556200	89563875	5	3975	2.8
chr9	90182975	90186850	5	1625	5.68
chr9	91924250	91934850	5	8275	1.71428571428571
chr9	92108075	92113650	5	2400	3.30909090909091
chr9	94810675	94819800	5	4125	3.08910891089109
chr9	95750675	95755625	5	3100	2.25925925925926
chr9	96226725	96231525	5	2475	3.75
chr9	99102200	99108875	5	2725	4.48275862068965
chr9	108003550	108011425	5	3750	4.47058823529412
chr9	114287125	114292975	5	4900	0.892857142857143
chr9	123630650	123640325	5	4850	3.06976744186047
chr9	132369400	132373375	5	1650	5.66666666666667
chr9	135057800	135061050	5	1675	2.48275862068966
chr9	137215950	137221175	5	3125	1.28813559322034
chr9	137532550	137537400	5	3150	1.32203389830508
chr9	138778575	138783200	5	2425	3.42105263157895
chrX	191975	200950	5	5125	1.53846153846154
chrX	9430650	9434025	5	2225	0.897959183673469
chrX	12988750	12998025	5	6375	1.38571428571429
chrX	38660100	38667775	5	7325	0.235294117647059
chrX	44808825	44812575	5	2925	0.409090909090909
chrX	45661350	45668000	5	1850	5.51351351351351
chrX	46404300	46412650	5	3525	3.64556962025316
chrX	47050225	47058475	5	3425	3.02702702702703
chrX	48326975	48335450	5	3300	4.17391304347826
chrX	88237100	88248725	5	6525	2.8135593220339
chrX	91843700	91846850	5	2000	1.93103448275862
chrX	93304075	93308350	5	3550	0.603174603174603
chrX	94346975	94351375	5	2800	0.769230769230769
chrX	102690400	102696100	5	2600	5.02325581395349
chrX	124521525	124530450	5	3975	2.73333333333333
chrX	133305700	133315875	5	6500	3.59375
chrX	133930775	133941975	5	4025	5.42857142857143
chrX	136506775	136513200	5	1975	6.06666666666667
chrX	150066375	150072750	5	4275	2.55555555555556
chr1	8760950	8767600	4	4650	1.77272727272727
chr1	11862550	11867425	4	4475	0.232558139534884
chr1	18735800	18746825	4	4850	3.15277777777778
chr1	20810450	20813750	4	2300	1.02127659574468
chr1	23694375	23698150	4	2975	0.452380952380952
chr1	23880175	23895975	4	11075	1.05294117647059
chr1	35655725	35659400	4	2925	2
chr1	35855450	35860275	4	3350	2.30769230769231
chr1	37936900	37945325	4	6000	1.70149253731343
chr1	44435700	44446150	4	4400	2.36363636363636
chr1	53895550	53902200	4	6250	0.106382978723404
chr1	58062825	58067000	4	3075	0.673076923076923
chr1	59537100	59550000	4	4950	1.89221556886228
chr1	64037575	64041550	4	2500	2
chr1	73448775	73454150	4	3300	2.81481481481481
chr1	82265200	82272075	4	6300	0.628571428571429
chr1	86041950	86050900	4	8525	0.146341463414634
chr1	95871650	95875725	4	2775	2.4
chr1	97024125	97028525	4	3125	0.711111111111111
chr1	109939075	109941700	4	1800	1.44444444444444
chr1	114573625	114582300	4	8175	0.10958904109589
chr1	144007825	144010925	4	1475	2.81081081081081
chr1	147304875	147310400	4	3775	1.58823529411765
chr1	151961275	151968100	4	4100	1.36842105263158
chr1	169256550	169258725	4	1175	1.58620689655172
chr1	171187975	171192675	4	3500	1.90909090909091
chr1	171266150	171269275	4	2100	2.52631578947368
chr1	175832750	175836100	4	1650	2.17647058823529
chr1	179497375	179499850	4	1925	0.418604651162791
chr1	183371750	183374400	4	2400	0.25
chr1	200634925	200639850	4	2750	2.21333333333333
chr1	200989250	200993925	4	2775	2.26315789473684
chr1	211750600	211755275	4	2900	2.78048780487805
chr1	221049800	221053400	4	1825	2.09756097560976
chr1	221887300	221891225	4	3175	0.51685393258427
chr1	224618475	224623400	4	3200	2.11111111111111
chr1	226924150	226926950	4	1975	0.958333333333333
chr1	227503775	227507500	4	3350	0.461538461538462
chr1	228644650	228647550	4	2375	0.512820512820513
chr1	232673425	232675050	4	1150	1.04761904761905
chr1	233606050	233611075	4	4575	0.444444444444444
chr1	238540250	238544700	4	3475	1.17073170731707
chr10	6778950	6780750	4	1175	0.923076923076923
chr10	14918550	14922325	4	3325	0.387096774193548
chr10	21242050	21245075	4	2225	1.24324324324324
chr10	22039050	22047200	4	4250	2.76635514018692
chr10	25010175	25014175	4	3175	0.430379746835443
chr10	32289725	32293575	4	2375	1.12280701754386
chr10	32339250	32345900	4	3600	2.34146341463415
chr10	34714525	34717300	4	1775	1.72413793103448
chr10	54724775	54729825	4	4150	0.427184466019417
chr10	59386750	59389525	4	2475	0.375
chr10	71328075	71330525	4	1500	1.17073170731707
chr10	73846100	73848850	4	1950	0.9375
chr10	76584100	76587275	4	2650	0.4
chr10	91086525	91094050	4	3700	2.81553398058252
chr10	92563975	92568225	4	2800	1.53846153846154
chr10	96981175	96995100	4	5750	3.04458598726115
chr10	97310550	97312975	4	1775	0.666666666666667
chr10	102669550	102673550	4	1975	3.17391304347826
chr10	105279775	105281600	4	975	1.89473684210526
chr10	105395475	105398375	4	2200	1.33333333333333
chr10	111981425	111987450	4	2525	3.1
chr10	119104225	119107375	4	2700	0.6
chr10	129860575	129862825	4	1275	2.53846153846154
chr11	3398850	3404050	4	2575	1.84615384615385
chr11	6339825	6348050	4	5950	3.05882352941176
chr11	19733275	19736125	4	2300	0.444444444444444
chr11	28161000	28162675	4	1150	1.05263157894737
chr11	35235875	35239325	4	1900	2
chr11	57825850	57829250	4	2100	1.61904761904762
chr11	58939125	58942675	4	3325	0.133333333333333
chr11	66485775	66488700	4	1825	1.8
chr11	68778150	68782400	4	3125	1.13725490196078
chr11	70369325	70371525	4	1900	0.4
chr11	71497300	71499725	4	1875	0.611111111111111
chr11	73490000	73499825	4	3525	3.37931034482759
chr11	73849225	73851500	4	1725	1.03225806451613
chr11	86299450	86306000	4	2625	3.06849315068493
chr11	94962500	94968900	4	3600	2.47761194029851
chr11	99289475	99295425	4	5350	0.28
chr11	111603675	111605875	4	975	3.21739130434783
chr11	117685250	117688200	4	2000	1.29032258064516
chr11	118081250	118083275	4	1475	0.695652173913043
chr11	130182150	130186125	4	2700	3.36
chr11	130629125	130631475	4	1375	1.64705882352941
chr11	134859425	134865775	4	5300	0.666666666666667
chr12	2903250	2905675	4	2000	0.923076923076923
chr12	8395000	8396925	4	1400	1.11111111111111
chr12	9058275	9069075	4	9050	0.563106796116505
chr12	10513325	10519250	4	4950	0.32520325203252
chr12	23656400	23658875	4	2150	0.272727272727273
chr12	25098700	25105225	4	4450	1
chr12	26110150	26116750	4	3250	3.28205128205128
chr12	42875800	42880375	4	4225	0.217391304347826
chr12	49181700	49184250	4	2175	0.266666666666667
chr12	51316150	51319375	4	2700	0.518518518518518
chr12	52539400	52543900	4	3250	2
chr12	73004225	73006725	4	1975	0.521739130434783
chr12	76448925	76451275	4	1250	2.24
chr12	79937750	79944050	4	4725	0.658227848101266
chr12	85861850	85864000	4	1725	0.818181818181818
chr12	93770050	93775225	4	3600	1.08695652173913
chr12	94654325	94658675	4	3500	0.415841584158416
chr12	94819100	94823900	4	2550	1.91666666666667
chr12	96587725	96590400	4	2350	0.444444444444444
chr12	97952500	97956300	4	2100	2.8125
chr12	110433325	110438125	4	2525	3.05882352941176
chr12	114709700	114715050	4	2975	2.39393939393939
chr12	120426000	120428175	4	1425	1.91304347826087
chr12	121123850	121132400	4	4900	2.26
chr12	123753000	123757200	4	3900	0.11864406779661
chr13	27820075	27829675	4	4850	1.81286549707602
chr13	43165875	43169750	4	3150	0.636363636363636
chr13	48574550	48579400	4	2950	2.24489795918367
chr13	48806750	48811225	4	4150	0.124031007751938
chr13	49165850	49169800	4	2475	1.04615384615385
chr13	50697700	50701625	4	3375	0.571428571428571
chr13	51876050	51879925	4	3575	0.210526315789474
chr13	52206700	52221125	4	6075	2.9811320754717
chr13	80910850	80917500	4	6275	0.307692307692308
chr13	91999050	92003575	4	4275	0.333333333333333
chr13	97918650	97920800	4	1575	0.705882352941177
chr13	100799700	100802100	4	2050	0.388888888888889
chr13	107214225	107222775	4	3425	3.02970297029703
chr13	110437400	110440275	4	2500	0.285714285714286
chr13	113539825	113549250	4	3725	3.19354838709677
chr13	114143425	114150325	4	4475	2.73170731707317
chr13	114562475	114566775	4	3100	0.712871287128713
chr14	39638750	39646500	4	4950	1.77777777777778
chr14	50465875	50470550	4	3875	0.455696202531646
chr14	51706350	51712675	4	5100	1.86363636363636
chr14	54418475	54424125	4	4700	0.68
chr14	54445750	54449900	4	2725	0.929577464788732
chr14	54827675	54834375	4	4375	2.33333333333333
chr14	62228375	62232675	4	2650	3.10526315789474
chr14	69253225	69283850	4	13000	2.74089935760171
chr14	74866850	74869800	4	2275	1.15789473684211
chr14	75348050	75355775	4	4825	1.75675675675676
chr14	77773750	77788525	4	5350	3.29133858267717
chr14	81900175	81903350	4	2275	0.91304347826087
chr14	103587650	103590650	4	2525	0.257142857142857
chr14	104635325	104638375	4	2625	0.233766233766234
chr15	25195725	25203275	4	5100	1.26530612244898
chr15	26875050	26879475	4	2150	2.95238095238095
chr15	42225450	42227625	4	1425	1.33333333333333
chr15	44219400	44222825	4	2225	2.08
chr15	52549300	52555400	4	3450	1.63025210084034
chr15	59221800	59227125	4	4650	0.470588235294118
chr15	64264725	64267325	4	1350	1.71428571428571
chr15	75470275	75472050	4	1275	0.838709677419355
chr15	75865300	75872475	4	3650	3.09302325581395
chr15	77800575	77803825	4	2400	0.971428571428571
chr15	80986925	80989075	4	1675	0.709677419354839
chr15	82335850	82340650	4	4400	0.230769230769231
chr15	90011850	90013700	4	1300	0.769230769230769
chr15	90118050	90121550	4	2725	0.394366197183099
chr15	100271275	100274300	4	1750	2.22222222222222
chr16	1820125	1833700	4	5925	2.89340101522843
chr16	6391650	6396550	4	3300	1.92156862745098
chr16	8955400	8963825	4	6450	1.47619047619048
chr16	17477125	17481375	4	1850	3.16666666666667
chr16	19532250	19536875	4	3275	1.32432432432432
chr16	19719350	19724225	4	3925	0.396551724137931
chr16	22381750	22386925	4	2825	2.57627118644068
chr16	24550075	24553600	4	3175	0.736842105263158
chr16	31463775	31472000	4	4025	2.69026548672566
chr16	51180200	51190625	4	8750	2.66666666666667
chr16	51423300	51427400	4	3350	0.461538461538462
chr16	52298250	52301525	4	2700	0.705882352941177
chr16	58044375	58046825	4	1400	2
chr16	58161100	58163975	4	2275	0.739130434782609
chr16	66544850	66551650	4	2975	2.76543209876543
chr16	66637600	66643300	4	3525	1.85365853658537
chr16	74899975	74906150	4	3100	2.31168831168831
chr16	78024475	78029175	4	4275	0.5
chr16	79631825	79636075	4	3375	0.787878787878788
chr16	81664025	81669050	4	3475	0.844036697247706
chr16	81684425	81687100	4	2075	0.75
chr16	88518750	88522725	4	2100	1.72549019607843
chr16	89159975	89162600	4	1575	2.0625
chr16	90084725	90089825	4	4050	0.593406593406593
chr17	5185025	5187475	4	1650	1.05263157894737
chr17	8279150	8288950	4	6325	1.52662721893491
chr17	8531900	8535625	4	3275	0.260869565217391
chr17	10112100	10114000	4	1050	1.92
chr17	16998125	17000300	4	1625	1.25
chr17	19190250	19192325	4	1075	1.92307692307692
chr17	25782725	25786225	4	2150	1.83673469387755
chr17	29034100	29038450	4	3800	0.405797101449275
chr17	29885900	29889150	4	2500	1.58333333333333
chr17	36664325	36666625	4	1525	0.833333333333333
chr17	47652625	47654750	4	1425	1.44
chr17	51531225	51534475	4	2775	0.293333333333333
chr17	56590875	56596725	4	3850	1.90769230769231
chr17	61774150	61779075	4	4425	0.564102564102564
chr17	62037550	62039925	4	1250	1.33333333333333
chr17	62657450	62659400	4	1750	0.210526315789474
chr17	67410450	67414450	4	1875	2.98039215686275
chr17	72199775	72209525	4	5850	1.54128440366972
chr17	72423400	72430200	4	4725	1.1304347826087
chr17	74377825	74381925	4	2675	2.56410256410256
chr17	74488675	74498300	4	3675	3.27659574468085
chr17	76718400	76720750	4	1950	0.4
chr17	77809350	77813675	4	3575	1.27272727272727
chr17	79064075	79071650	4	3075	2.54
chr17	80452000	80455850	4	1600	2.64285714285714
chr18	4453900	4456075	4	1850	0.358974358974359
chr18	30349100	30351275	4	1100	2.33333333333333
chr18	32556500	32559175	4	1725	0.923076923076923
chr18	38890150	38893675	4	3275	0.444444444444444
chr18	40320775	40326350	4	4900	0.4
chr18	42259100	42263625	4	2925	1.1
chr18	47012600	47019750	4	5075	1.31868131868132
chr18	48690900	48695350	4	2125	3.02040816326531
chr18	53446175	53449350	4	2650	0.390243902439024
chr18	74766800	74769225	4	1800	1.16129032258065
chr19	2782175	2786525	4	2800	3.11111111111111
chr19	5292525	5295150	4	1975	0.727272727272727
chr19	5686425	5692350	4	2650	3.20512820512821
chr19	5826375	5829300	4	2150	1.6
chr19	16435050	16437550	4	1500	1.03225806451613
chr19	16694675	16699425	4	3400	0.844036697247706
chr19	30155925	30160050	4	3150	1.82608695652174
chr19	38419350	38424625	4	3050	2.1
chr2	8393425	8398400	4	3225	1.21739130434783
chr2	8816250	8825950	4	8525	0.479338842975207
chr2	11679575	11682550	4	1625	2.05
chr2	17928275	17936350	4	3725	2.39024390243902
chr2	24298250	24308475	4	4850	2.91549295774648
chr2	36046350	36049300	4	2675	0.333333333333333
chr2	37188800	37194500	4	4050	0.786885245901639
chr2	43151050	43159450	4	6725	0.735042735042735
chr2	55273575	55279700	4	4950	2.05263157894737
chr2	55505850	55510100	4	3750	0.375
chr2	56344550	56346775	4	1950	0.235294117647059
chr2	62422400	62425250	4	2425	0.3125
chr2	62691425	62694975	4	2525	0.844444444444444
chr2	63561425	63563675	4	1650	0.717948717948718
chr2	64055500	64083175	4	15650	2.71559633027523
chr2	64680000	64682375	4	2050	0.486486486486487
chr2	70955100	70963475	4	5375	1.11827956989247
chr2	74208300	74213425	4	2975	1.75
chr2	76804475	76807550	4	1325	2.6
chr2	97202525	97204925	4	2000	0.340425531914894
chr2	97426000	97430325	4	2800	1.2463768115942
chr2	111528450	111531375	4	1600	2.08333333333333
chr2	113606450	113610025	4	2675	0.567567567567568
chr2	119913050	119914600	4	1200	0.592592592592593
chr2	125083500	125087725	4	3675	1.15384615384615
chr2	139032600	139035725	4	2825	0.142857142857143
chr2	168187450	168193675	4	3700	1.68539325842697
chr2	170218150	170221775	4	2175	1.45714285714286
chr2	171069350	171079250	4	4900	2.22085889570552
chr2	183913275	183915600	4	1600	0.666666666666667
chr2	186989525	186991100	4	1125	0.642857142857143
chr2	188429450	188431950	4	2000	0.666666666666667
chr2	188539150	188542925	4	2775	0.878787878787879
chr2	201064225	201069250	4	4225	0.754716981132076
chr2	208759950	208763225	4	2575	0.888888888888889
chr2	208814950	208816825	4	1425	0.764705882352941
chr2	218783150	218786375	4	2900	0.216216216216216
chr2	223724550	223729625	4	3675	1.05405405405405
chr2	224588500	224592325	4	3525	0.121212121212121
chr2	230272125	230275175	4	1425	1.5
chr2	239194050	239199450	4	4500	0.486486486486487
chr2	242088250	242090500	4	1775	0.545454545454545
chr2	242155875	242158325	4	1525	0.974358974358974
chr20	2632200	2635475	4	2950	0.216216216216216
chr20	3995400	3999425	4	2450	1.49333333333333
chr20	5092975	5108900	4	6425	3.13868613138686
chr20	16553625	16556025	4	1250	2.25
chr20	17511375	17515275	4	2250	1.79661016949153
chr20	31559425	31563150	4	2700	0.875
chr20	32597700	32600750	4	2325	0.64
chr20	34203475	34208025	4	2275	2.97959183673469
chr20	34355875	34361825	4	3900	2.35087719298246
chr20	43413025	43415125	4	1200	1.44
chr20	43537975	43540675	4	1975	0.8
chr21	36258125	36262950	4	3475	0.961038961038961
chr21	40350600	40354650	4	2725	1.01449275362319
chr22	18402225	18406050	4	2750	2.64
chr22	22171175	22173875	4	1275	2.78571428571429
chr22	31001425	31005925	4	2875	1.50684931506849
chr22	31737325	31744050	4	6475	0.0558659217877095
chr22	32143125	32150950	4	5650	2.46875
chr22	35767600	35777675	4	5425	2.06711409395973
chr22	35792425	35797825	4	3400	1.62666666666667
chr22	39928025	39931450	4	2050	1.94736842105263
chr22	42760575	42765800	4	4050	0.861111111111111
chr22	50963250	50970975	4	4125	2.31578947368421
chr3	8539700	8544800	4	4025	2.85714285714286
chr3	13034400	13037050	4	1975	0.5
chr3	14162850	14167950	4	3850	0.972972972972973
chr3	15672225	15675975	4	2625	0.619718309859155
chr3	23846825	23852950	4	3950	1.265625
chr3	29735150	29737525	4	1850	0.571428571428571
chr3	41240075	41244450	4	3875	0.285714285714286
chr3	42671200	42674875	4	2500	1.55555555555556
chr3	43327000	43329225	4	1925	0.3
chr3	48281175	48285700	4	3675	1.82608695652174
chr3	48318000	48320725	4	1775	1.33333333333333
chr3	52086500	52092075	4	3125	1.5609756097561
chr3	56157300	56159350	4	1225	1.33333333333333
chr3	64670800	64674675	4	2700	1.54545454545455
chr3	69057450	69064750	4	5150	0.795918367346939
chr3	72815625	72819075	4	2875	0.444444444444444
chr3	77735025	77736750	4	1325	0.5
chr3	81474350	81476700	4	1800	0.645161290322581
chr3	84884475	84886875	4	1675	1.17241379310345
chr3	99645700	99649475	4	3000	0.586666666666667
chr3	110428450	110431225	4	1825	0.928571428571429
chr3	112279600	112284300	4	3725	0.777777777777778
chr3	114129450	114131775	4	1700	0.545454545454545
chr3	115509250	115512350	4	1350	3.18181818181818
chr3	120395050	120400275	4	4525	0.350877192982456
chr3	122744775	122747400	4	1475	1.63636363636364
chr3	123030125	123039450	4	3750	2.04838709677419
chr3	124601200	124609625	4	6975	0.54320987654321
chr3	124860975	124863750	4	1300	2.54545454545455
chr3	126469350	126471850	4	1900	0.451612903225806
chr3	138666050	138668500	4	1150	2.76923076923077
chr3	148737100	148739450	4	2050	0.428571428571429
chr3	150087500	150090725	4	2475	0.507042253521127
chr3	150316675	150325750	4	4775	2.56842105263158
chr3	155461600	155465625	4	2250	1.38095238095238
chr3	169376425	169381300	4	2250	1.86440677966102
chr3	170923750	170926075	4	1800	0.7
chr3	175540100	175544175	4	2425	2.04444444444444
chr3	186284325	186289350	4	3050	2.33333333333333
chr3	187985275	187989325	4	2450	1.75
chr3	188016125	188021100	4	2300	2.42253521126761
chr3	191640300	191647625	4	4275	2.63529411764706
chr3	193529325	193535350	4	5150	0.666666666666667
chr3	194870750	194881575	4	5000	3.109375
chr3	195532275	195534825	4	1900	1.0625
chr4	1579950	1582225	4	1175	1.79310344827586
chr4	1712900	1725500	4	5600	3.30718954248366
chr4	2222150	2224700	4	1275	2.75862068965517
chr4	2592825	2601300	4	4400	1.82222222222222
chr4	8533750	8536950	4	2000	1.8
chr4	22500950	22502700	4	1275	1.55555555555556
chr4	24471550	24474650	4	1250	3
chr4	24507200	24513700	4	3400	2.65625
chr4	26858725	26863725	4	3300	1.96551724137931
chr4	38087025	38089725	4	2125	0.384615384615385
chr4	40623050	40633850	4	6700	2.63247863247863
chr4	42484400	42487750	4	1550	2.13333333333333
chr4	58057400	58060650	4	2175	1.08695652173913
chr4	59466200	59469675	4	1800	2.09302325581395
chr4	69254100	69276900	4	10175	3.07165109034268
chr4	74315750	74319700	4	3325	0.347826086956522
chr4	83931200	83934925	4	2450	1.72093023255814
chr4	110849250	110850850	4	1300	0.461538461538462
chr4	114065100	114068400	4	2075	1.38888888888889
chr4	115482700	115485200	4	1925	0.96969696969697
chr4	116153800	116156375	4	1375	1.81818181818182
chr4	120914625	120917475	4	1775	1.15789473684211
chr4	129599250	129606400	4	3500	2.94736842105263
chr4	129722900	129735400	4	6775	1.83561643835616
chr4	134513275	134516300	4	2350	0.930232558139535
chr4	135603425	135606425	4	2150	0.88
chr4	146803350	146805475	4	1350	1.09090909090909
chr4	160513950	160517250	4	2900	0.25
chr4	163024475	163027475	4	2000	1.07317073170732
chr4	167635900	167639125	4	2250	0.857142857142857
chr4	174290550	174293600	4	2725	0.296296296296296
chr4	187554700	187556400	4	1475	0.258064516129032
chr5	7363275	7365200	4	1325	1.14285714285714
chr5	9832825	9835425	4	1450	1.38888888888889
chr5	32274025	32277600	4	3275	0.205128205128205
chr5	32582825	32586675	4	2575	2.7
chr5	34410050	34417500	4	5925	0.494117647058824
chr5	36875225	36879475	4	3800	0.580645161290323
chr5	40832275	40841775	4	4175	2.50684931506849
chr5	43039575	43043575	4	2900	1.88888888888889
chr5	52774350	52779625	4	5000	0.0895522388059701
chr5	52839175	52842975	4	2750	3.09090909090909
chr5	53175400	53180600	4	3050	1.52380952380952
chr5	72781350	72796250	4	6525	2.67782426778243
chr5	80252325	80257300	4	2650	2.66666666666667
chr5	81461300	81464675	4	1700	2.57894736842105
chr5	81568875	81574750	4	4875	0.641975308641975
chr5	85936400	85942150	4	2800	1.95744680851064
chr5	92756500	92759300	4	2325	0.344827586206897
chr5	98099300	98110875	4	6500	1.72941176470588
chr5	100236025	100239375	4	1550	2.66666666666667
chr5	111496525	111503375	4	4200	2.15909090909091
chr5	112311575	112314425	4	2400	0.350877192982456
chr5	123986500	123999350	4	5400	3.03703703703704
chr5	124068125	124087600	4	16675	0.376383763837638
chr5	125703875	125707300	4	2500	0.923076923076923
chr5	148875700	148879375	4	1750	2.92857142857143
chr5	150050100	150054200	4	3325	0.571428571428571
chr5	162863575	162866550	4	2650	0.4
chr5	171613750	171616850	4	2175	1.14285714285714
chr5	172331575	172334000	4	1675	0.769230769230769
chr6	4772275	4776975	4	3600	1.88888888888889
chr6	6546325	6548175	4	1425	0.709677419354839
chr6	14965225	14966975	4	1050	1.64705882352941
chr6	15206625	15211450	4	3850	0.541666666666667
chr6	15492250	15494575	4	1600	1
chr6	16758475	16763275	4	3575	1.25
chr6	18260850	18265525	4	4075	0.666666666666667
chr6	22221375	22223375	4	1525	0.857142857142857
chr6	25448550	25450650	4	1550	0.928571428571429
chr6	26550200	26555300	4	2225	3.20634920634921
chr6	26595850	26598000	4	1750	0.64
chr6	31367400	31372350	4	3075	1.53488372093023
chr6	53406625	53413600	4	3775	1.5929203539823
chr6	56705500	56717700	4	4975	2.95890410958904
chr6	66277575	66280675	4	2775	0.175438596491228
chr6	81039200	81041975	4	1250	2.2
chr6	83774825	83781225	4	2925	1.89873417721519
chr6	86379100	86389625	4	7400	2.15217391304348
chr6	89789050	89795525	4	4875	1.31034482758621
chr6	98484050	98493475	4	6100	1.04477611940298
chr6	111187400	111200950	4	5300	2.85714285714286
chr6	114175725	114181275	4	5075	0.303030303030303
chr6	122327750	122330400	4	2075	0.428571428571429
chr6	127802925	127805825	4	2650	0.17910447761194
chr6	129064100	129068525	4	3625	0.477611940298507
chr6	130339300	130341925	4	1550	2.5
chr6	138186225	138189600	4	2750	0.521739130434783
chr6	139344675	139354600	4	3650	2.368
chr6	143994175	144000475	4	5875	0.192307692307692
chr6	144057275	144070225	4	5750	3.26708074534162
chr6	144964975	144969525	4	4125	0.196078431372549
chr6	148919150	148921850	4	2175	0.512820512820513
chr6	151772450	151777175	4	3125	1.3125
chr6	158243525	158255500	4	6150	2.40883977900552
chr6	167369075	167371175	4	1550	0.758620689655172
chr6	167691600	167694300	4	1200	2.72727272727273
chr6	168078025	168080150	4	1675	0.545454545454545
chr6	169651075	169654025	4	2075	0.736842105263158
chr7	913250	917975	4	2675	2.3265306122449
chr7	6542650	6544800	4	1900	0.5
chr7	19145900	19148225	4	1700	1.15384615384615
chr7	21465675	21470000	4	3800	0.473684210526316
chr7	23144750	23158325	4	7700	1.96506550218341
chr7	25894375	25902700	4	4000	2.52173913043478
chr7	36428900	36433950	4	3450	1.63333333333333
chr7	40017325	40019775	4	1825	0.928571428571429
chr7	47619800	47622200	4	1525	2.55555555555556
chr7	48075200	48081275	4	2450	3.30769230769231
chr7	48124200	48130600	4	5750	0.307692307692308
chr7	52152825	52156625	4	2200	2.25
chr7	52181650	52189450	4	3850	2.68518518518519
chr7	55086225	55087775	4	1300	0.416666666666667
chr7	70191875	70194800	4	2350	0.967741935483871
chr7	70348925	70351475	4	2325	0.181818181818182
chr7	73785100	73787075	4	1700	0.27906976744186
chr7	82840025	82842700	4	1600	1.6551724137931
chr7	83461575	83464175	4	1200	2.64
chr7	87847275	87850150	4	2575	0.521739130434783
chr7	90251075	90255750	4	2450	2.90566037735849
chr7	106807625	106814750	4	4875	1.21259842519685
chr7	107571750	107576375	4	4275	0.193548387096774
chr7	121512325	121517700	4	3325	3.37777777777778
chr7	122317025	122320300	4	2300	0.727272727272727
chr7	125564175	125566575	4	1550	1.22222222222222
chr7	127670400	127672950	4	1925	0.645161290322581
chr7	128048775	128050675	4	1625	0.387096774193548
[truncated: 1,436 more rows]
