# Supplementary material for: Large organized chromatin lysine domains help distinguish primitive from differentiated cell populations
Source: Nat Commun. 2021 Jan 21;12:499. doi: 10.1038/s41467-020-20830-9 (PMC7820432; doi:10.1038/s41467-020-20830-9)
Supplement: Supplementary file 3 — Supplementary Software [file 41467_2020_20830_MOESM3_ESM.zip › E003-H3K27me3_LOCKS.bed]

chr1	797275	976150	60	94925	36.8333333333333
chr1	18859225	19147350	60	70850	104.769230769231
chr1	20509475	20805150	60	65025	54.3589743589744
chr1	156327300	156835775	60	114750	83.7029702970297
chr1	227668200	228400025	60	73375	130
chr1	230913075	231338850	60	65375	109.826086956522
chr10	102225150	102458550	60	77800	96.08
chr10	102458875	102629550	60	111900	27.6470588235294
chr10	102729525	102973525	60	104850	111.333333333333
chr11	1346100	1854850	60	51475	111.407407407407
chr11	1866075	2311025	60	60975	66
chr11	2458150	2585575	60	59625	70.08
chr11	2585775	2735125	60	75450	79.4634146341463
chr11	2735325	2896775	60	59400	47.1111111111111
chr11	124489350	125365825	60	126725	117.727272727273
chr11	128390150	128802600	60	87075	78.4782608695652
chr12	54087425	54235900	60	73100	41.5555555555556
chr12	54236500	54506725	60	211400	41.7272727272727
chr12	54506875	54816300	60	78525	62
chr12	130385575	130624750	60	51300	84.1052631578947
chr12	132807275	132979175	60	70950	36.4285714285714
chr12	132979350	133131800	60	89075	44.9523809523809
chr14	36889725	37141600	60	138700	60.6857142857143
chr14	105069275	105662075	60	67625	76.3888888888889
chr16	2899150	3354925	60	60400	120.117647058824
chr16	88447525	89271575	60	62725	117.5
chr17	7553225	8016750	60	80925	93.2676056338028
chr17	32734650	32968175	60	63500	85.0434782608696
chr17	46385725	46757000	60	172675	62.3243243243243
chr17	47207300	48019200	60	67700	132.590476190476
chr17	56194800	56474000	60	47750	89.5238095238095
chr19	1667275	2296325	60	98025	133.635416666667
chr19	2974275	3371975	60	68225	134.571428571429
chr19	7699075	7953250	60	49975	85.3333333333333
chr19	12860575	13204075	60	109875	79.9354838709677
chr19	41949725	42111550	60	54375	48.5
chr19	42111950	42319775	60	28600	99.2222222222222
chr19	50810350	51205750	60	77725	72.7157894736842
chr19	51206150	51392625	60	47225	91.3636363636364
chr19	54383075	54939900	60	50600	88.1935483870968
chr2	120979400	121243600	60	79350	47.2258064516129
chr2	121245275	121433950	60	46900	75.625
chr2	219250450	219930575	60	141600	110.463768115942
chr2	220026350	220435300	60	73125	66.3571428571429
chr20	84150	445875	60	45650	136.16
chr20	59443500	59662950	60	25550	98.6666666666667
chr20	59663250	59755475	60	31450	34.969696969697
chr20	59755875	59928475	60	43725	28.1960784313725
chr20	61603100	61888525	60	68500	64.2666666666667
chr22	22306050	22507700	60	146275	82.1379310344828
chr22	22507800	22798375	60	225475	124.333333333333
chr22	22798500	22944700	60	82025	68.3870967741936
chr22	22944950	23079125	60	77800	12.9953051643192
chr22	23079200	23181250	60	64425	10.4444444444444
chr22	23181550	23269275	60	48825	11.52
chr4	698650	1166650	60	90325	104.529411764706
chr5	32225	589050	60	60175	84.4096385542169
chr5	139270675	139534250	60	61250	117.5
chr6	28520225	28976600	60	103225	122.275862068966
chr6	29670600	30136475	60	87200	93.9354838709677
chr6	41206600	41463475	60	93550	131.111111111111
chr7	127669075	128028825	60	66225	53.1724137931034
chr7	150362800	150849925	60	81600	77.1428571428571
chr9	66298250	66538000	60	61800	65.1818181818182
chr9	70918750	71134025	60	49800	107.135135135135
chr9	100149600	100733775	60	71950	89.9615384615385
chr9	131871150	132429800	60	55725	131.351351351351
chr1	40059925	40265000	59	124550	33.2266666666667
chr19	36001575	36478775	59	59725	84.2105263157895
chr22	50917150	51199875	59	63750	62
chr1	228565275	228891375	58	79975	50.0952380952381
chr13	28343350	28563850	58	133275	44.9411764705882
chr6	150183025	150474350	58	125450	80.2068965517241
chr7	155120325	155334225	58	138225	38.8571428571429
chr9	139871400	140357800	58	82950	92.6990291262136
chr11	63695550	63932900	57	58625	121
chr20	44640875	45036650	57	72925	103.375
chr5	134730375	134943275	57	105500	94.8888888888889
chr18	34795225	35166300	56	70825	102.408163265306
chr12	48287425	48433975	55	88750	29.25
chr15	89868250	90042325	55	105975	15.5849056603774
chr6	30138050	30458550	55	64225	97.0625
chr17	79139125	79935125	54	81775	111.35
chr1	44846325	45308675	53	58325	83.025
chr16	67182975	67701450	53	87000	97.7
chr6	27444775	27754825	52	73825	52.5641025641026
chr17	48019450	48715375	51	84650	85.5757575757576
chr7	1225125	1463575	51	67400	37.0817610062893
chr9	129261750	129565275	51	104675	91.5
chr18	56881625	57065575	50	79675	37.3
chr19	39685600	40086975	50	51050	89.6363636363636
chr1	47853350	48085850	49	70050	35.5873015873016
chr5	175969550	176293625	49	45675	103.391304347826
chr12	52206875	52460325	45	49675	73.68
chr12	130624825	130766650	44	51425	45.3793103448276
chr17	45784925	45953600	44	50575	70.8
chr19	10110475	10698825	44	67850	86.6163522012579
chr9	69777150	69844500	44	42650	8.7
chr11	17459000	17762200	42	59950	66.2040816326531
chr12	54816975	55039550	42	60925	67.5151515151515
chr5	180468250	180644550	42	51325	59.7058823529412
chr9	21719300	21801825	42	49925	12.6666666666667
chr20	58071500	58215200	41	39425	53.1333333333333
chr8	21879750	22090975	41	81850	46.3076923076923
chr19	40970925	41169925	40	50250	41.5094339622642
chr2	71012950	71226075	40	89275	57.92
chr9	135993050	136430000	40	34425	73.7647058823529
chr1	161227325	161512050	39	30650	68.5405405405405
chr11	120035625	120127450	38	40900	26.6451612903226
chr12	114823025	114945750	38	91625	17.7142857142857
chr10	102631750	103072075	37	60900	23.8102836879433
chr17	78385025	78544175	37	45775	47.4285714285714
chr1	46901975	47084450	36	91325	66.1204819277108
chr20	22311800	22448225	36	40950	41.9649122807018
chr6	41463775	41610975	36	54800	20.4210526315789
chrX	39759575	40036850	36	56350	48.4074074074074
chr12	132646175	132706950	35	38950	6.13333333333333
chr20	37230125	37437350	35	45350	59.5
chr9	67268600	67360275	35	16900	27.6551724137931
chr3	184206475	184336000	34	56900	35.8918918918919
chr6	37470000	37753700	34	54125	41.1746031746032
chr1	203236925	203320250	33	29775	21.2222222222222
chr12	147000	326000	33	38675	43.9285714285714
chr14	57124300	57385125	33	61600	39.9718309859155
chr22	39746375	39997700	33	32625	48.2033898305085
chrX	68394050	68507375	33	33150	35.68
chrX	119919175	119989800	33	32475	17.0769230769231
chr1	23671675	23812750	32	76150	8.62845849802371
chr17	1806600	1964275	32	53475	36
chr5	139023825	139230525	32	46325	51.063829787234
chr9	126738000	126834875	32	54500	27.3513513513514
chrX	129066550	129308500	32	45175	34.5060240963855
chr9	38139800	38254725	31	38300	43.8222222222222
chr16	56618650	56717725	30	77925	4.26612903225806
chr17	38935325	39002225	30	24975	26.5263157894737
chr2	233246575	233503875	30	44700	41.969387755102
chr9	71135375	71183600	30	18800	21.7837837837838
chr10	101244575	101314875	29	52575	10.7586206896552
chr11	20152000	20246600	29	46175	28.1052631578947
chr22	32812625	32867975	29	18725	16.8571428571429
chr9	953925	1100850	28	58350	37.5135135135135
chr1	148850250	148932350	27	25500	32.9090909090909
chr14	103244600	103747350	27	49325	24.9125
chr15	96857150	96968025	27	86050	20.2962962962963
chr21	34385125	34524575	27	60750	31.5862068965517
chr6	27196950	27281450	27	31700	18.625
chr10	43519975	43810450	26	38350	28.8429752066116
chr20	2648725	2822475	26	54400	24.5274725274725
chr6	144268575	144390150	26	47900	12.7090301003344
chr1	6187050	6322750	25	30500	17.8095238095238
chr1	149134625	149300675	25	46075	32.6944444444444
chr11	65291325	65361750	25	26950	23.9512195121951
chr17	36713300	36907850	25	54675	21.9354838709677
chr20	2487850	2550550	25	32325	23.5862068965517
chr1	20805200	20901400	24	25725	27.5675675675676
chr1	38191450	38261625	24	36550	13.4615384615385
chr1	41805900	41875625	24	24000	20.32
chr10	111904925	111987900	24	34350	31.906976744186
chr16	78079600	78131025	24	24675	16.972972972973
chr17	33758700	33875725	24	35775	29.1851851851852
chr19	28237500	28264200	24	13725	6.47619047619048
chr2	178518000	178628425	24	34475	31.1219512195122
chr5	77245225	77320150	24	39500	21.7777777777778
chr9	66821100	66863275	24	11825	27.3793103448276
chr1	3527100	3634575	23	20475	24.4545454545455
chr17	41978525	42084175	23	26925	18.4242424242424
chr4	2030550	2153575	23	29650	23.1084337349398
chr9	38345350	38428400	23	14325	28.7294117647059
chr1	38063275	38136175	22	33625	28.8780487804878
chr17	17576275	17645675	22	50900	13.9090909090909
chr19	1445400	1527350	22	40375	14.3
chr2	73108550	73167050	22	46850	6.13333333333333
chr5	135220850	135367350	22	20575	24.7
chr8	23529200	23606575	22	54375	20.1935483870968
chr8	110611850	110667575	22	28450	23.25
chr8	144213200	144273700	22	22350	20.8387096774194
chrX	146750250	146803325	22	42550	8.52173913043478
chr12	115092200	115188550	21	53925	7.83962264150943
chr14	24785875	24835475	21	27200	10.9411764705882
chr19	42892775	42946250	21	15225	14.0666666666667
chr1	78685825	78740625	20	32875	16.5833333333333
chr13	112701800	112768400	20	42525	11.5217391304348
chr15	96582000	96639450	20	24450	24.7234042553191
chr17	46779275	46847150	20	59825	8.88888888888889
chr17	72916450	72977775	20	27425	13.2666666666667
chr19	18873650	18925175	20	40000	11.2432432432432
chr3	128143875	128239700	20	49375	22.6756756756757
chr9	131123625	131185500	20	45925	21.5384615384615
chr1	165029675	165211500	19	21500	21
chr10	95576200	95618100	19	25575	19.125
chr16	31482475	31583175	19	28425	21.5
chr16	33935425	33965725	19	6425	14.1481481481481
chr18	19904625	19943750	19	22125	9.75
chr2	44992950	45039950	19	24800	16.0526315789474
chr2	223102650	223191925	19	53475	20.4883720930233
chr4	1515350	1581600	19	12150	21
chr6	44232325	44297700	19	22550	22.7428571428571
chr9	36980575	37047175	19	44850	9.38888888888889
chr1	6452325	6526050	18	28400	16.3333333333333
chr1	47645100	47710925	18	33525	13.4838709677419
chr12	133132150	133198025	18	41375	11.3385826771654
chr14	23736075	23773725	18	21600	6.22680412371134
chr16	198625	231475	18	25500	1.2112676056338
chr4	3458425	3500850	18	30875	7.25714285714286
chr5	42943225	43047450	18	49700	6.14360770577933
chr7	32964750	32998650	18	22250	4
chr9	135835400	135902150	18	14550	18
chr1	14154050	14235200	17	19625	17.1710526315789
chr1	156838000	156868725	17	15175	8.96551724137931
chr10	104150625	104197475	17	16250	13.7272727272727
chr12	48571025	48608025	17	22825	12.8936170212766
chr14	38674275	38729675	17	26600	12.1
chr17	8903600	8960525	17	29650	16.3177570093458
chr2	60779100	60810625	17	14425	16.5
chr2	242973225	243000125	17	19950	4.8125
chr5	151277325	151306225	17	21300	9.42857142857143
chr6	108430475	108507250	17	59650	17.9259259259259
chr6	166263375	166427350	17	28725	17.2955082742317
chrX	109665425	109681175	17	10700	1.27272727272727
chr1	33334525	33438875	16	25800	9.4
chr10	120001000	120031425	16	21075	5.85714285714286
chr15	88789625	88816150	16	11000	9.83333333333333
chr17	44865375	44940875	16	22325	12.9172932330827
chr18	18959525	18985100	16	14925	6.49056603773585
chr19	55862025	55894525	16	17400	8.04651162790698
chr2	74671800	74796050	16	37875	13.2587412587413
chr21	38035550	38089550	16	36425	13.6428571428571
chr22	19692025	19762275	16	40550	8.3030303030303
chr22	38846175	38865225	16	13700	4.21428571428571
chr3	12909700	12933575	16	8150	15.4117647058824
chr3	46912775	46940875	16	20900	3.53658536585366
chr4	83696200	83736100	16	34775	4.20833333333333
chr4	156332000	156364125	16	22750	10.7826086956522
chr5	72497125	72544950	16	24350	10.8947368421053
chr7	27124000	27298325	16	169250	4.30769230769231
chr9	68405100	68431650	16	15250	13.8823529411765
chrX	70316325	70340200	16	9900	6.44444444444444
chrX	130177475	130226525	16	30450	16.9411764705882
chr1	18423375	18446100	15	12975	7.44827586206897
chr1	113241100	113272850	15	13025	9.08
chr11	57219175	57285025	15	20575	14.1575757575758
chr16	740925	778025	15	24950	7.04225352112676
chr17	42611575	42641375	15	19150	3.80392156862745
chr19	5477675	5504250	15	13875	7.47368421052632
chr2	70650600	70671425	15	12550	7.42857142857143
chr20	3707750	3769400	15	18475	9.61904761904762
chr3	189489350	189531900	15	23950	11.0526315789474
chr5	158636900	158688500	15	14950	13.1764705882353
chr6	28167050	28192225	15	19450	1.83333333333333
chr6	33153700	33190700	15	19400	7.00763358778626
chr6	35149550	35194100	15	17350	9.23958333333333
chr8	61565200	61595550	15	21800	2.05825242718447
chr1	992450	1015150	14	13250	8.89655172413793
chr1	33800675	33825850	14	14775	5.92857142857143
chr1	84928450	84944350	14	11175	5.57894736842105
chr12	94537150	94582000	14	31350	10.5957446808511
chr12	108227975	108267125	14	17325	9.83561643835616
chr13	100605125	100651400	14	39525	2.12987012987013
chr15	45398300	45430525	14	27925	1.09677419354839
chr15	74580275	74599100	14	9775	8.70588235294118
chr17	34987950	35015200	14	13075	6.48
chr17	77749125	77823425	14	59850	1.82033096926714
chr19	42650400	42687525	14	15900	11.9130434782609
chr19	52054900	52072000	14	5250	12.2666666666667
chr2	85934625	86000325	14	14575	11.0161812297735
chr22	50421050	50469900	14	18100	10.2912621359223
chr3	38679850	38698325	14	9350	6.8
chr6	43197375	43254200	14	21425	7.76687116564417
chr7	68682475	68708550	14	18700	4.22641509433962
chr1	21503900	21525500	13	11925	9.71428571428571
chr1	26471125	26493575	13	17975	2.12658227848101
chr1	39041825	39075200	13	13450	5.65
chr1	144590150	144607825	13	6925	4.32258064516129
chr1	205505475	205550075	13	13425	10.4469273743017
chr1	223898825	223936950	13	15325	9.07563025210084
chr10	50868625	50904875	13	20200	6.5
chr10	77150125	77223125	13	54075	3.1131221719457
chr10	99784875	99806400	13	17900	2
chr11	60767925	60795325	13	15900	5.58620689655172
chr12	1633100	1648100	13	11175	3.16666666666667
chr12	50337875	50365475	13	16700	4.63291139240506
chr12	50435050	50476075	13	18575	5.88284518828452
chr12	113010825	113036250	13	14375	10.7428571428571
chr14	97144075	97164300	13	14475	2.22222222222222
chr16	1335500	1395275	13	17850	9.75903614457831
chr17	37744450	37786750	13	36775	3.38461538461538
chr17	72603750	72620350	13	5350	8.41666666666667
chr19	55575150	55599725	13	17500	3.23529411764706
chr2	45145000	45193475	13	40975	7.47368421052632
chr2	133023225	133034875	13	4975	2.75
chr2	182515725	182556150	13	35050	8.37037037037037
chr2	207115800	207139200	13	19675	0.903225806451613
chr20	36528400	36547450	13	8050	9.11111111111111
chr22	21310900	21337400	13	13125	8.32
chr3	10902100	10924225	13	13600	10.1
chr5	35740275	35769850	13	22725	4.43243243243243
chr5	72711850	72750400	13	32275	2.15789473684211
chr6	31319575	31337225	13	11675	4.56
chr6	40552625	40573200	13	9475	3.87096774193548
chr6	49516825	49534400	13	13775	1.76470588235294
chr7	31781275	31824200	13	27250	7.24137931034483
chr7	90977100	90997425	13	15325	9.33333333333333
chr7	112996125	113018725	13	17450	4.70588235294118
chr7	157374575	157398100	13	18400	8.95652173913044
chr8	41159225	41185150	13	22175	1.5
chr9	124014375	124056325	13	20750	6.65
chr1	91272050	91319150	12	21050	7.31034482758621
chr10	22536500	22733550	12	51675	8.59229747675963
chr10	71318275	71358025	12	28375	8.21052631578947
chr11	27809650	27826325	12	10200	8.4
chr12	113895175	113926525	12	27650	1.21428571428571
chr14	68064950	68088100	12	15250	5.5625
chr16	73055850	73108575	12	47650	0.625
chr17	38490675	38521425	12	16925	5.64137931034483
chr2	114021000	114052900	12	26275	2.18181818181818
chr2	114255450	114269775	12	10225	4.16666666666667
chr20	23013175	23034425	12	18975	1.14285714285714
chr20	59929400	59939225	12	4925	3.5
chr22	37718300	37737950	12	11275	3.82089552238806
chr3	181412550	181454225	12	16250	6.59016393442623
chr4	7084675	7106600	12	14625	4.57142857142857
chr4	41728450	41766525	12	26425	5.25641025641026
chr4	80991675	81141125	12	38350	6.61369000786782
chr5	77131900	77161500	12	23125	5.62962962962963
chr6	100021850	100073025	12	44200	6.35714285714286
chr7	75896025	75914250	12	9150	5.58064516129032
chr9	115850750	115862875	12	5950	6.625
chr1	2458225	2475750	11	15125	0.82051282051282
chr10	23444750	23498100	11	43575	3.85185185185185
chr10	119282800	119321075	11	34275	3.9047619047619
chr11	43559575	43609625	11	29900	4.5625
chr12	1691900	1716225	11	13225	4.2312925170068
chr12	26264475	26285800	11	15475	4.35294117647059
chr12	113946175	113959825	11	9500	5.72727272727273
chr15	41209625	41237175	11	21150	2.73267326732673
chr15	42656550	42678825	11	13775	5.04918032786885
chr15	58340225	58362325	11	15700	4.52631578947368
chr15	63780175	63802825	11	18250	2.18421052631579
chr16	6900800	6917125	11	13300	2.4
chr16	8548200	8565400	11	13250	4
chr16	30658650	30709325	11	37425	6.18867924528302
chr17	26232575	26250450	11	14725	0.894117647058824
chr17	33688325	33705200	11	10475	5.52941176470588
chr17	71890625	71909500	11	17175	1.5
chr17	72660675	72672875	11	8925	2.35714285714286
chr19	47135675	47164000	11	15275	5.11111111111111
chr2	105456775	105500350	11	37675	6.90909090909091
chr20	25034200	25072675	11	32375	1.55555555555556
chr20	62711525	62735500	11	11225	6.95454545454545
chr3	185812625	185838700	11	19125	3
chr4	16445925	16461600	11	11075	5.09090909090909
chr5	54466225	54482475	11	12650	4.125
chr5	170726150	170765650	11	34425	2.24390243902439
chr6	33962025	33984500	11	13850	5.74285714285714
chr6	170588700	170617150	11	18825	5.01369863013699
chr7	70140550	70161375	11	14175	2.83720930232558
chr8	61820100	61840125	11	14900	3.03225806451613
chr8	97141075	97183400	11	32400	3.55862068965517
chr8	144838050	144859100	11	15125	1.93548387096774
chr9	140768225	140785275	11	10975	2.43809523809524
chrX	118094875	118120775	11	23325	1.375
chrX	144881000	144906575	11	20750	2.96774193548387
chr1	39267200	39287575	10	12775	2
chr1	155042925	155065400	10	11700	5.26315789473684
chr1	179542250	179561950	10	10775	4.33333333333333
chr1	181055300	181080050	10	15525	3.33333333333333
chr1	182571975	182587775	10	11625	4.18181818181818
chr1	231338950	231355250	10	14075	1.29032258064516
chr10	98936350	98957500	10	12075	2.32
chr10	103982175	104003575	10	19150	2.68965517241379
chr11	64396925	64415850	10	11225	2.18604651162791
chr11	64476825	64513475	10	17375	4.41428571428571
chr11	115525750	115534375	10	7200	0.689655172413793
chr11	118013375	118047200	10	29050	1.67567567567568
chr11	118116175	118140900	10	10900	5.38461538461539
chr12	49359700	49395475	10	31825	1.54385964912281
chr14	96162675	96178350	10	9475	5.21428571428571
chr16	75949125	75975500	10	20775	1.85
chr17	31510725	31527450	10	11325	4.88461538461539
chr17	40821300	40837675	10	10600	2.88421052631579
chr19	3456975	3478650	10	12850	4.28571428571429
chr19	4579950	4586375	10	3950	2.35897435897436
chr19	51410350	51425575	10	10250	4.21621621621622
chr2	91845950	91855525	10	5925	3.46153846153846
chr2	127694575	127705425	10	6800	4.86666666666667
chr20	61044850	61063200	10	15075	1.51724137931034
chr22	39625225	39648175	10	14850	3.92857142857143
chr3	62394650	62408000	10	6425	3.91111111111111
chr3	193490400	193509100	10	8600	3.18518518518519
chr4	4842075	4881900	10	36525	0.866666666666667
chr5	158473100	158492375	10	15650	1.42857142857143
chr5	174142850	174181525	10	28450	4.62068965517241
chr6	1593925	1630900	10	31275	4.39285714285714
chr6	34109825	34123775	10	11075	1.66666666666667
chr6	89840600	89857450	10	12750	1.51282051282051
chr7	72991900	73002500	10	5100	3.36
chr7	150854575	150876725	10	19025	1.83050847457627
chr7	150940850	150958450	10	12675	4.33333333333333
chr8	143527875	143549400	10	13800	3.89915966386555
chr9	21960000	22011950	10	49225	1.50943396226415
chrX	119437275	119452450	10	11750	5.44444444444444
chr1	37493900	37508075	9	11925	1.62162162162162
chr1	94700100	94730375	9	21925	1.24590163934426
chr1	105028100	105038575	9	8650	1.69230769230769
chr1	110606925	110635375	9	22975	1.0404984423676
chr1	111145125	111165925	9	16250	1.4949494949495
chr1	175855050	175894325	9	36100	1.22222222222222
chr1	232380050	232393700	9	11700	1.47368421052632
chr11	3182450	3192950	9	5725	1.6875
chr11	19359475	19372450	9	11350	1.30769230769231
chr11	74435150	74446350	9	8800	1.36842105263158
chr11	115832175	115849950	9	11675	2.8125
chr11	119659200	119672375	9	9775	2.5
chr12	48807225	48816350	9	3000	3.5
chr13	39950950	39973300	9	20050	0.736842105263158
chr13	76907225	76914225	9	5375	1.83333333333333
chr13	97871025	97892225	9	19375	0.947368421052632
chr15	34782175	34793925	9	9600	1.08571428571429
chr15	45750400	45777475	9	22225	1.77358490566038
chr15	82334575	82357550	9	13075	3.34146341463415
chr17	36090325	36111975	9	17975	0.95
chr17	58211550	58231350	9	15675	0.857142857142857
chr17	77713375	77726300	9	9175	2.66666666666667
chr18	33872400	33882225	9	7175	1.91666666666667
chr18	45930675	45943075	9	8875	2.73684210526316
chr19	18705625	18728000	9	17925	3.34545454545455
chr19	19175025	19186750	9	5625	3.73913043478261
chr19	42384950	42448975	9	35225	3.2199036918138
chr19	46905950	46918625	9	6500	2.725
chr2	9344500	9360750	9	9150	3.60655737704918
chr2	95521700	95541050	9	14775	3.76190476190476
chr2	100717175	100746850	9	24550	3
chr2	236028350	236042975	9	11575	1.57647058823529
chr2	241757600	241773300	9	13000	1.23809523809524
chr21	38408525	38423575	9	12250	2.88888888888889
chr22	23692525	23718225	9	20100	2.65753424657534
chr3	31046500	31058625	9	9525	2.24242424242424
chr3	45884225	45895600	9	8725	2.45454545454545
chr3	62337200	62371700	9	30800	3.05
chr4	105823550	105849325	9	22700	2.45454545454545
chr4	174413425	174467325	9	51875	0.481481481481481
chr5	2736925	2760075	9	19125	1.48148148148148
chr5	60602375	60611700	9	5775	2.40740740740741
chr6	64242800	64256375	9	11125	0.830188679245283
chr7	69057975	69097250	9	35725	1
chr7	85388575	85400125	9	8400	2.83333333333333
chr8	22766800	22775600	9	5600	2.90322580645161
chr8	72456075	72473925	9	15025	1.85185185185185
chr9	37643675	37656150	9	10475	1
chr9	117676650	117696825	9	17950	0.375
chr9	119031225	119051350	9	16775	1.15
chrX	574450	611075	9	31600	2.10810810810811
chrX	99646900	99669100	9	19900	1.21428571428571
chrX	139513675	139521450	9	4300	1.8974358974359
chr1	2614725	2632025	8	12775	2.02777777777778
chr1	48170775	48197625	8	21725	1.72222222222222
chr1	145138125	145147300	8	6450	2.14814814814815
chr1	153486950	153492225	8	3100	2.375
chr1	207622750	207632075	8	7650	1.76470588235294
chr10	99606125	99615025	8	5825	2.5
chr10	99729425	99740600	8	8600	1.25714285714286
chr10	121230050	121243375	8	11125	1.51724137931034
chr10	135132425	135155575	8	15950	1.65833333333333
chr11	43890425	43901625	8	8575	0.604651162790698
chr11	68605175	68616325	8	8600	1.4
chr11	69829400	69850725	8	12225	1.78767123287671
chr12	103340950	103368250	8	25300	1.48387096774194
chr14	38044475	38095175	8	41550	1.69405099150142
chr15	23865000	23879725	8	10875	1.95238095238095
chr15	74510450	74520975	8	9650	0.705882352941177
chr15	79590800	79603250	8	8425	1.59375
chr16	10046000	10050475	8	2700	1.48148148148148
chr16	23868600	23882825	8	12725	0.180904522613065
chr16	84874825	84882400	8	4150	2.35294117647059
chr17	4428700	4437525	8	7125	1.61290322580645
chr17	27938975	27951275	8	10650	0.4
chr17	29877550	29889150	8	9050	1.13793103448276
chr17	54667125	54677975	8	8625	0.53416149068323
chr17	72836975	72858900	8	20525	0.17687074829932
chr18	63567525	63579125	8	9950	1.2
chr19	1064225	1072525	8	7450	0.761904761904762
chr19	30010300	30024750	8	12125	0.967741935483871
chr19	45248300	45262100	8	12150	0.612244897959184
chr19	47521400	47532275	8	9300	1.27272727272727
chr2	13954475	13968150	8	9850	2
chr2	45220525	45245650	8	23425	1.03030303030303
chr2	45867325	45882800	8	11825	1.76315789473684
chr2	60961275	60973325	8	7450	1.86915887850467
chr2	63271425	63295775	8	22400	1.7
chr2	179073725	179086575	8	9000	1.85915492957746
chr2	238384350	238398250	8	11225	2
chr20	34678125	34690625	8	9825	2.14814814814815
chr22	42304200	42325075	8	18975	0.8
chr22	50698575	50711300	8	9075	1.15384615384615
chr3	10743700	10754550	8	7600	1.31851851851852
chr3	51984675	52001225	8	8375	2.30601092896175
chr3	69188625	69196500	8	5550	0.88
chr3	113244650	113255300	8	9100	1.64705882352941
chr3	128710600	128727225	8	14975	0.807017543859649
chr3	197799875	197817775	8	13850	2.45454545454545
chr4	5890575	5911575	8	18500	0.491803278688525
chr4	41859425	41889825	8	28425	0.545454545454545
chr4	185924175	185955425	8	26175	0.846153846153846
chr5	37080725	37093300	8	10350	0.670520231213873
chr5	79854325	79869525	8	12875	1.5
chr5	135524500	135547000	8	20650	0.466666666666667
chr5	137423425	137438425	8	11375	1.09090909090909
chr5	153983150	153993225	8	7225	2.19047619047619
chr5	171041475	171058675	8	13925	1.65714285714286
chr5	175618225	175628050	8	7075	1.74468085106383
chr6	10377500	10430450	8	50875	2.08333333333333
chr6	110296625	110303925	8	5925	0.954545454545455
chr6	122703075	122722625	8	16225	1.5625
chr6	154823700	154837925	8	10075	1.82051282051282
chr7	5445675	5471650	8	14600	2
chr7	64336325	64352600	8	13125	0.841530054644809
chr7	114858950	114872875	8	11350	1.8974358974359
chr8	14339325	14352250	8	11225	0.521739130434783
chr8	37547225	37560375	8	10650	1.2
chr8	63912775	63925625	8	9200	2.15789473684211
chr9	14311175	14355025	8	26250	1.64179104477612
chr9	100734100	100752575	8	15975	0.335917312661499
chrX	138268100	138294950	8	24900	0.434782608695652
chrX	150338925	150352725	8	11050	1.81818181818182
chr1	2973500	2993300	7	18475	1.52380952380952
chr1	17197200	17203050	7	4375	0.96551724137931
chr1	26546400	26554675	7	7100	0.415584415584416
chr1	51429100	51451300	7	20650	0.636363636363636
chr1	147778575	147791825	7	11825	1.41935483870968
chr1	161691925	161698725	7	5350	0.588235294117647
chr1	169648000	169662600	7	13200	0.463157894736842
chr1	197869725	197897925	7	25850	0.780487804878049
chr10	15508350	15522325	7	13250	0.09375
chr10	50596800	50613825	7	15700	1.23076923076923
chr11	2899875	2910100	7	8650	0.590909090909091
chr11	30028750	30062950	7	30000	1.25
chr11	35674825	35685725	7	6825	0.969072164948454
chr11	67136750	67146350	7	6325	1.34117647058824
chr11	70959575	70965675	7	4525	1.31034482758621
chr11	114099850	114107525	7	5775	0.45
chr11	133897375	133903050	7	4225	0.538461538461538
chr12	13877750	13885575	7	5775	0.842105263157895
chr12	42626375	42642675	7	12775	0.879432624113475
chr12	49928475	49946800	7	16950	0.315789473684211
chr12	79038575	79055025	7	13150	0.715909090909091
chr12	89737550	89752900	7	11125	0.866666666666667
chr12	108164575	108174450	7	8575	1.47826086956522
chr12	108424425	108430925	7	4350	1.36585365853659
chr12	119768950	119779550	7	8475	0.690909090909091
chr12	125667050	125679175	7	8950	0.451219512195122
chr13	53843175	53860950	7	16225	0.827586206896552
chr13	71597600	71608650	7	9750	0.774193548387097
chr13	108225275	108237400	7	9925	0.986666666666667
chr14	54410850	54426400	7	13925	0.32258064516129
chr14	70031275	70043550	7	11125	0.714285714285714
chr14	93385325	93391950	7	4425	1.44
chr14	99729250	99744200	7	11150	1.17241379310345
chr15	55876750	55883400	7	5475	0.769230769230769
chr15	59834025	59844700	7	8325	0.481481481481481
chr15	60284925	60302700	7	15650	0.743589743589744
chr15	72524300	72538525	7	11975	0.388489208633094
chr15	93900875	93910150	7	7725	0.54320987654321
chr15	98963400	98974175	7	8475	0.878048780487805
chr16	4180100	4188050	7	4800	1.32307692307692
chr16	5260200	5267975	7	5750	0.878787878787879
chr17	59522200	59547950	7	23875	0.711864406779661
chr17	74126150	74142300	7	15025	1
chr18	22622275	22634500	7	11325	0.22680412371134
chr18	77148325	77160100	7	9650	1.37777777777778
chr19	8426825	8432225	7	4375	0.428571428571429
chr19	43197700	43204125	7	4575	0.813559322033898
chr19	55942525	55964875	7	16575	0.96319018404908
chr2	6047850	6056250	7	6550	1.30434782608696
chr2	50158500	50171375	7	11325	0.82051282051282
chr2	85340175	85348150	7	5850	1.48148148148148
chr2	88645300	88650050	7	2875	1.27272727272727
chr2	172940475	172977425	7	35425	1.47058823529412
chr2	217554125	217561425	7	4850	1.125
chr2	224476000	224494275	7	16700	0.648648648648649
chr2	234234150	234244700	7	9025	0.692307692307692
chr20	21845750	21855225	7	8350	0.416666666666667
chr20	30551900	30559150	7	5100	1
chr22	28185125	28200875	7	13425	0.641975308641975
chr22	30113000	30122600	7	8700	0.444444444444444
chr3	9533375	9542825	7	5775	1.33333333333333
chr3	17036300	17048325	7	11150	0.461538461538462
chr3	55507025	55527125	7	15050	1
chr3	64662800	64677025	7	12100	0.714285714285714
chr3	139391550	139398275	7	4600	1.15789473684211
chr3	190228200	190235500	7	6350	0.48
chr4	564150	576050	7	10500	0.695652173913043
chr4	3871325	3882175	7	7700	1.4
chr4	106060675	106087200	7	22650	1.03529411764706
chr4	106469725	106487400	7	16250	0.787878787878788
chr4	137121075	137128925	7	6600	0.448979591836735
chr4	147548800	147583650	7	34025	0.583333333333333
chr5	6446175	6461500	7	13200	1.41176470588235
chr5	72585900	72610700	7	22000	0.892857142857143
chr5	87953175	87995925	7	41450	0.714285714285714
chr5	158375550	158387275	7	8675	0.840909090909091
chr6	4777475	4787875	7	7925	0.928571428571429
chr6	31363425	31372675	7	7225	0.8125
chr6	91997125	92016525	7	15325	1.5
chr6	102906225	102915650	7	6800	1.0188679245283
chr6	137803800	137839500	7	25225	1.08493150684932
chr6	160383250	160388200	7	4000	0.681818181818182
chr7	4666625	4673550	7	5500	1.28571428571429
chr7	4717500	4723600	7	4400	0.842105263157895
chr7	130413700	130426275	7	10950	1.17647058823529
chr7	151105600	151114425	7	6850	1.19148936170213
chr8	1317375	1325400	7	6025	1.36842105263158
chr8	19709825	19720950	7	9075	0.91358024691358
chr8	81470250	81481650	7	9750	0.340425531914894
chr8	145549100	145565225	7	12875	0.608695652173913
chr9	104075	118900	7	12200	1.5
chr9	96587250	96591075	7	3000	0.875
chrX	72664675	72675725	7	9100	0.666666666666667
chrX	78852000	78862000	7	6700	0.782608695652174
chrX	131872000	131881875	7	6200	1.52083333333333
chrX	149386275	149398000	7	9750	0.541176470588235
chr1	10923700	10929975	6	5175	0.395061728395062
chr1	54199675	54208000	6	7625	0.583333333333333
chr1	57665425	57672625	6	6200	0.581818181818182
chr1	67978575	67989775	6	9150	0.338624338624339
chr1	112527750	112536875	6	8825	0.2
chr1	173677425	173682825	6	4350	0.666666666666667
chr1	193694700	193699475	6	4000	0.3
chr10	58895250	58910050	6	13800	0.681818181818182
chr10	71809050	71817275	6	7450	0.526315789473684
chr10	88120350	88138275	6	14900	0.537634408602151
chr10	118884375	118937675	6	50975	0.117647058823529
chr11	6299925	6312425	6	10850	0.636363636363636
chr11	29380925	29389800	6	7200	0.64
chr11	31814850	31855950	6	39325	0.324324324324324
chr11	44320575	44361450	6	40025	0.112676056338028
chr11	107456775	107466350	6	9075	0.75
chr11	119016100	119023000	6	5725	0.642857142857143
chr11	123292775	123300175	6	6675	0.733333333333333
chr12	58004200	58029425	6	23825	0.695652173913043
chr12	117312475	117323025	6	9450	0.75
chr13	50693725	50711700	6	16525	0.666666666666667
chr13	112182200	112191150	6	8550	0.218181818181818
chr14	33399625	33412200	6	10350	0.556701030927835
chr14	42072425	42080750	6	7775	0.204081632653061
chr14	51288400	51302250	6	12425	0.413793103448276
chr14	90799750	90804025	6	3100	0.746268656716418
chr14	101365350	101373725	6	7075	0.605263157894737
chr14	102021500	102038250	6	15675	0.571428571428571
chr14	102404300	102413450	6	6625	0.689655172413793
chr15	33005625	33015450	6	9375	0.173913043478261
chr15	37383625	37406625	6	20650	0.408602150537634
chr15	45810250	45819225	6	8025	0.484848484848485
chr15	53072500	53102150	6	28650	0.697674418604651
chr15	74417075	74432050	6	13950	0.56
chr15	88362600	88374050	6	10275	0.638297872340426
chr15	89341550	89349575	6	7375	0.6
chr15	93871275	93879800	6	6950	0.597938144329897
chr16	323325	332350	6	7000	0.48951048951049
chr16	24490150	24498850	6	6300	0.689655172413793
chr16	76253475	76260825	6	6050	0.390625
chr17	35054950	35062625	6	6875	0.523809523809524
chr17	35163575	35171625	6	7225	0.310344827586207
chr17	39860025	39869250	6	8750	0.432432432432432
chr17	44845575	44856925	6	9075	0.673575129533679
chr17	75775425	75791400	6	13200	0.375
chr17	78899500	78904825	6	4825	0.294117647058824
chr18	59988650	59996000	6	6250	0.338028169014085
chr18	70101525	70126225	6	23100	0.218181818181818
chr19	6528750	6536125	6	6000	0.485714285714286
chr19	13973650	13988625	6	13475	0.345679012345679
chr19	42496625	42506775	6	9000	0.407407407407407
chr19	55680450	55695375	6	11150	0.60377358490566
chr2	18953925	18965525	6	10625	0.648648648648649
chr2	20644675	20653225	6	7125	0.41958041958042
chr2	26912100	26921225	6	7325	0.437869822485207
chr2	64990950	64997825	6	5650	0.55
chr2	72365125	72379575	6	13900	0.0796812749003984
chr2	102000850	102006075	6	4600	0.521739130434783
chr2	119910825	119920750	6	8800	0.6
chr2	145264975	145280950	6	14300	0.258064516129032
chr20	13196075	13205250	6	8125	0.245098039215686
chr20	23732550	23744175	6	10200	0.657142857142857
chr20	41815400	41822075	6	5975	0.625
chr20	60788925	60802050	6	11925	0.636363636363636
chr20	62668275	62684200	6	14900	0.29126213592233
chr21	43636525	43645975	6	8675	0.693877551020408
chr22	23292650	23298200	6	3975	0.705882352941177
chr22	46453625	46471275	6	16575	0.243243243243243
chr3	10367075	10371975	6	3825	0.6
chr3	27751175	27776725	6	24725	0.486486486486487
chr3	58618925	58627475	6	7700	0.138461538461538
chr3	99585350	99599075	6	12650	0.137704918032787
chr3	131785975	131795325	6	8725	0.117647058823529
chr3	139046600	139051825	6	4225	0.545454545454545
chr3	147069150	147145975	6	75250	0.238578680203046
chr3	192123525	192132500	6	7950	0.244897959183673
chr4	4384125	4393000	6	8150	0.5
chr4	8854675	8907375	6	45575	0.735294117647059
chr4	54952950	54979025	6	25350	0.4
chr4	57469050	57476450	6	5875	0.533333333333333
chr4	57707450	57714800	6	6300	0.363636363636364
chr4	147990850	147998150	6	6550	0.634146341463415
chr5	6298975	6311050	6	11400	0.235294117647059
chr5	92902775	92960550	6	56775	0.142857142857143
chr5	134359725	134392675	6	31975	0.0931506849315069
chr6	1372150	1401900	6	29075	0.111888111888112
chr6	17277050	17284400	6	6750	0.206896551724138
chr6	99268675	99297850	6	28150	0.368421052631579
chr7	6565275	6576950	6	10525	0.309859154929577
chr7	39871075	39876575	6	4850	0.252252252252252
chr7	42126400	42136325	6	8275	0.489583333333333
chr7	113200975	113205825	6	4150	0.695652173913043
chr7	126886725	126896650	6	9275	0.157894736842105
chr7	127162875	127179900	6	13075	0.705882352941177
chr7	128574475	128582250	6	6875	0.357142857142857
chr7	132243850	132265225	6	19900	0.166666666666667
chr7	149743025	149747575	6	3425	0.5
chr8	3096225	3107600	6	10375	0.272727272727273
chr8	26718450	26727650	6	8275	0.36734693877551
chr8	81485000	81492200	6	5850	0.714285714285714
chr8	82508575	82516050	6	6225	0.482758620689655
chr8	102048700	102057075	6	6675	0.686567164179104
chr8	109088600	109099525	6	10100	0.5
chr8	125733875	125742725	6	8000	0.421052631578947
chr8	134905725	134914600	6	8075	0.166666666666667
chr8	145045650	145053800	6	7525	0.129032258064516
chr9	23819025	23833200	6	12250	0.320388349514563
chr9	34574975	34594875	6	19025	0.215686274509804
chrX	11677700	11692300	6	12225	0.513513513513513
chrX	68041200	68057100	6	14175	0.5
chrX	103486300	103515800	6	28300	0.197183098591549
chrX	106687025	106695725	6	6450	0.588235294117647
chrX	107066875	107072375	6	4875	0.231884057971014
chrX	122361625	122368450	6	5175	0.666666666666667
chrX	131799300	131812475	6	11275	0.705882352941177
chr1	5278675	5290875	5	11075	0.172413793103448
chr1	40609950	40613825	5	3275	0.238095238095238
chr1	165317650	165332100	5	13925	0.188679245283019
chr1	199997975	200014900	5	16450	0.0727272727272727
chr1	204155850	204162250	5	5900	0.158730158730159
chr10	8071900	8108900	5	36275	0.0301399354144241
chr10	116525575	116530450	5	4425	0.227272727272727
chr10	119135550	119140525	5	4300	0.215384615384615
chr11	20614475	20633850	5	18575	0.18978102189781
chr11	69516475	69521600	5	4650	0.210526315789474
chr11	94873525	94884575	5	10700	0.106194690265487
chr12	52623275	52629675	5	5750	0.24
chr12	58116825	58136825	5	19375	0.0813953488372093
chr12	106967425	106989975	5	21700	0.137931034482759
chr12	113512125	113518100	5	5350	0.219512195121951
chr12	120027000	120037925	5	9775	0.241379310344828
chr12	128747825	128756825	5	8200	0.206896551724138
chr13	22241100	22252800	5	11400	0.15
chr13	79159050	79187025	5	27050	0.18348623853211
chr14	29222725	29258200	5	33625	0.0885311871227364
chr14	76596325	76607475	5	10100	0.242990654205607
chr15	41782625	41806900	5	23525	0.198019801980198
chr16	23192425	23197725	5	4775	0.137931034482759
chr16	49303375	49321050	5	16500	0.0996563573883162
chr16	75864775	75878500	5	13025	0.19047619047619
chr16	86315000	86334125	5	18350	0.104347826086957
chr17	43041225	43049825	5	7625	0.2
chr17	43858550	43869850	5	10575	0.12962962962963
chr18	30347475	30355050	5	7100	0.16
chr19	34108425	34116500	5	7350	0.244604316546763
chr2	284900	292100	5	6800	0.24
chr2	10856700	10865425	5	8225	0.162162162162162
chr2	65498500	65510650	5	11675	0.191489361702128
chr2	130735500	130739475	5	3525	0.238095238095238
chr2	215455275	215462550	5	6525	0.224137931034483
chr2	218124450	218144625	5	19775	0.0428571428571429
chr2	230575100	230583175	5	7300	0.2
chr22	37096225	37104325	5	7750	0.1
chr3	54151950	54161325	5	8550	0.139372822299652
chr4	8578625	8587600	5	8050	0.240437158469945
chr4	8688050	8692775	5	4275	0.230769230769231
chr4	38545900	38551775	5	5375	0.192
chr4	55084175	55101050	5	15475	0.24
chr4	96302400	96312350	5	9125	0.204081632653061
chr4	111529225	111565800	5	36200	0.212765957446809
chr5	1847375	1855025	5	6900	0.227848101265823
chr5	1871050	1894400	5	22400	0.16
chr5	3583950	3609725	5	24050	0.157575757575758
chr5	76915250	76950100	5	32625	0.156739811912226
chr5	88177125	88186900	5	9100	0.178571428571429
chr6	97867825	97874100	5	5925	0.111111111111111
chr6	162041825	162052525	5	10075	0.195121951219512
chr7	1701050	1712400	5	10125	0.175824175824176
chr7	4741625	4753375	5	10725	0.178723404255319
chr7	20823175	20838850	5	14125	0.232558139534884
chr8	20156625	20165050	5	7725	0.140625
chr8	22543100	22563725	5	18725	0.180878552971576
chr8	29202375	29214875	5	11525	0.166666666666667
chr8	54782200	54799550	5	16775	0.138888888888889
chrX	11579825	11589625	5	9300	0.135135135135135
chrX	50209750	50219025	5	8800	0.133333333333333
chr1	91168800	91200825	4	31675	0.023972602739726
chr1	215251125	215261825	4	10400	0.0376344086021505
chr10	92672125	92698575	4	25850	0.0355029585798817
chr15	78108925	78115525	4	6450	0.04
chr15	79374525	79389825	4	14900	0.041044776119403
chr16	86518075	86555400	4	36750	0.0333333333333333
chr2	66650575	66675700	4	24825	0.0134680134680135
chr2	176925650	177061825	4	135650	0.00644468313641246
chr2	222911150	222923875	4	12425	0.0340425531914894
chr20	25836650	25851325	4	14400	0.04
chr20	39306175	39328400	4	21900	0.019559902200489
chr3	129684875	129701625	4	16450	0.027027027027027
chr4	113423925	113448250	4	23950	0.0338983050847458
chr7	96614650	96658050	4	42900	0.0320366132723112
chr7	111272800	111280400	4	7425	0.0298507462686567
chr7	156788050	156822775	4	34175	0.0228136882129278
chr8	26364925	26393000	4	27725	0.0247933884297521
chrX	25015500	25044225	4	28300	0.0327868852459016
chrX	139580625	139594650	4	13825	0.0292682926829268
