# Supplementary material for: Large organized chromatin lysine domains help distinguish primitive from differentiated cell populations
Source: Nat Commun. 2021 Jan 21;12:499. doi: 10.1038/s41467-020-20830-9 (PMC7820432; doi:10.1038/s41467-020-20830-9)
Supplement: Supplementary file 3 — Supplementary Software [file 41467_2020_20830_MOESM3_ESM.zip › E003-H3K36me3_LOCKS.bed]

chr1	12295725	12439825	83	61400	15.0322580645161
chr1	39715575	39940875	83	146325	22.1971830985915
chr1	43825375	44151825	83	124025	22.1290322580645
chr1	55509500	55636500	83	93875	5.69230769230769
chr1	155679000	155824050	83	77050	15
chr1	233260050	233391450	83	57200	23.12
chr10	12119225	12253975	83	72925	21.7
chr10	70095450	70230025	83	70075	23.6216216216216
chr10	101910375	102146550	83	90925	20.1031746031746
chr10	105063575	105206525	83	84525	12.0869565217391
chr10	126655150	126783975	83	73400	14.8
chr11	108002900	108130025	83	79625	11.3684210526316
chr11	121340675	121503450	83	90850	17.5172413793103
chr12	56292925	56564625	83	99475	18.85
chr12	112568575	112703075	83	67950	15.6
chr12	120107725	120258125	83	78300	24.1052631578947
chr12	121729125	121967650	83	91825	22.8
chr12	122955725	123093350	83	108100	11.047619047619
chr12	124808050	124954625	83	90825	8.0377358490566
chr12	132381325	132581675	83	110900	22.4
chr13	20534525	20657300	83	80800	12.4561403508772
chr14	39498725	39654800	83	83600	21.2727272727273
chr14	64516350	64689100	83	58625	20.046511627907
chr14	71409150	71574950	83	52825	20.4375
chr15	28356225	28491200	83	70375	22.5925925925926
chr15	35147350	35254650	83	69975	8
chr15	43236400	43361325	83	57425	12.9090909090909
chr15	43620450	43784350	83	109225	18.4347826086957
chr15	44830725	44952750	83	67350	17.4545454545455
chr15	50850300	50965675	83	64850	12
chr15	59345075	59471825	83	75875	7.5
chr15	63880550	64003275	83	52325	14.8941176470588
chr16	1604925	1815775	83	94300	24.3333333333333
chr16	16101700	16209725	83	69675	5.85964912280702
chr16	19510525	19642825	83	54500	17.9642857142857
chr16	23400025	23586875	83	99675	20.8
chr16	70349450	70562050	83	71650	24.2
chr17	3908925	4024600	83	73675	7.40740740740741
chr17	5213000	5376900	83	98425	20.3571428571429
chr17	15878150	16026950	83	95725	9.03703703703704
chr17	18089250	18260225	83	103775	6
chr17	29063650	29188125	83	54675	22.5454545454545
chr17	57074725	57196825	83	52425	24.3870967741935
chr17	80676750	80876575	83	68925	24.6363636363636
chr18	2661075	2767400	83	62375	10.1379310344828
chr18	12953075	13104525	83	80325	24.2222222222222
chr18	29408650	29498600	83	51075	10
chr19	11201325	11363600	83	76775	14.8461538461538
chr19	17256225	17424150	83	63225	21.0857142857143
chr19	37813350	38003075	83	57850	16.6964285714286
chr19	47567125	47728925	83	93275	23.6153846153846
chr19	58259825	58455900	83	87750	16.7
chr2	61406450	61532925	83	66775	16.56
chr2	122095750	122227500	83	67325	10.1538461538462
chr2	219309425	219440075	83	76100	21.8421052631579
chr20	32956400	33095050	83	66825	17.1111111111111
chr21	40541200	40661700	83	84850	9.76699029126214
chr21	47607725	47804925	83	122300	14.952380952381
chr22	19315925	19505400	83	114050	15.910447761194
chr22	32079025	32220675	83	73125	11.493670886076
chr3	47626700	47794375	83	137575	3.1875
chr3	52573325	52692475	83	65275	11.9090909090909
chr3	183419600	183581250	83	101425	21.0204081632653
chr4	3088475	3216100	83	90750	9.75
chr4	79256425	79404675	83	66975	22.140350877193
chr4	85587250	85698400	83	62300	21
chr5	14271350	14408675	83	67175	19.76
chr5	31400650	31549200	83	90075	23.1
chr5	54550725	54691875	83	77600	20.7222222222222
chr5	89912700	90055525	83	45200	18.0754716981132
chr5	133996775	134153900	83	96600	18.3529411764706
chr8	30243250	30412225	83	68650	23.5555555555556
chr8	68062700	68200400	83	73500	22.3
chr9	33887275	34043300	83	74575	23.3529411764706
chr9	123150675	123313350	83	88600	11.3333333333333
chr4	73921250	74043325	82	78225	16.4
chr6	88212125	88349975	82	64050	22.2857142857143
chr2	55772300	55918400	81	58575	22.8333333333333
chr3	10005800	10143775	81	68675	15.0958904109589
chr4	39823725	39935000	81	69700	8.42105263157895
chr12	111855700	111990275	80	66300	17.2783505154639
chr14	55402775	55533600	80	79900	17
chr2	37317125	37530875	80	101425	21.4594594594595
chr5	74012475	74136075	80	71125	10.3050847457627
chr8	141738975	141855575	80	51500	13.1851851851852
chr1	35836050	36032725	79	76875	21.95
chr17	33900550	34053175	79	70400	17.2289156626506
chr3	121145800	121263375	79	58200	16.5263157894737
chr5	176613650	176776950	79	99500	16.2803738317757
chr6	99845200	100009725	79	65500	20.9032258064516
chr7	156933025	157063425	79	75800	21.3888888888889
chr9	133973650	134110800	79	76375	14.5555555555556
chrX	130823650	130961775	79	88725	10.1481481481481
chr1	235270525	235423650	78	83000	11.3571428571429
chr12	57449075	57699625	78	113475	18.5
chr12	101675725	101798300	78	96000	8.97142857142857
chr17	35532300	35641500	78	73500	15.3333333333333
chr5	109091525	109204800	77	52100	20.9166666666667
chr11	108130250	108238375	76	56450	18
chr12	19411025	19532200	76	52725	16.875
chr15	41247375	41390825	76	88550	14.368932038835
chr17	65849950	66044225	76	91350	18.1111111111111
chr2	128850950	128949750	76	67750	7.54285714285714
chr20	25390350	25518800	76	77975	13.9032258064516
chr8	48684225	48892100	76	187225	1.55244755244755
chr2	183775175	183888750	75	58550	8.05479452054795
chr3	124450850	124597575	75	65750	11.7037037037037
chr6	151193525	151304825	75	50675	14
chr7	98478550	98658375	75	151775	8.15873015873016
chr7	98930875	99096400	75	89375	18.96
chr9	140596875	140731875	75	84475	7.29032258064516
chr15	22927800	23031250	74	57025	13.2857142857143
chr17	8271475	8493450	74	122475	19.0978723404255
chr17	60020975	60140725	74	82375	11.8571428571429
chr5	179659100	179777825	74	69750	14.6451612903226
chr1	229575100	229685125	73	62350	17.6551724137931
chr10	75475450	75632950	73	83250	14
chr13	111077100	111176325	73	55550	15.4210526315789
chr3	37314975	37426350	73	52200	19.5238095238095
chr5	167811925	168002350	73	79050	15.6875
chr8	25216525	25367975	73	71825	17.6842105263158
chr8	120743625	120866050	73	60875	17.6666666666667
chr15	25203725	25375125	72	146150	4.94736842105263
chr17	59919050	60002725	72	44200	7.72413793103448
chr17	78254625	78368650	72	78750	8.4
chr5	70754325	70864525	72	81600	6.57142857142857
chr6	56321975	56444075	72	51450	11.1775700934579
chr11	85666425	85742125	71	42175	7.44
chr2	9567700	9675725	71	64350	13.3
chr2	86251300	86408525	71	132850	3.85185185185185
chr4	48500800	48597800	71	54225	18.5
chr1	179959875	180082150	70	52175	12.7333333333333
chr12	133346100	133462425	70	73100	10.1395348837209
chr10	128769700	128880975	69	48100	16.08
chr12	105505675	105623100	69	74175	13.4074074074074
chr17	27778300	27872225	69	51650	10.463768115942
chr17	35868125	36002000	69	62900	10.3
chr18	43429475	43535450	69	51275	13.9130434782609
chr3	48602300	48753200	69	74175	12.0740740740741
chr6	76331600	76426350	69	56300	6.11764705882353
chr8	1774875	1906600	69	91050	12.3076923076923
chrX	40487450	40593125	69	66750	16.2926829268293
chr18	6941075	7042225	68	39725	9.94594594594595
chr4	2627000	2749775	68	69125	8.52173913043478
chr21	35107125	35211450	67	49750	15.2558139534884
chr5	94798500	94888975	67	52950	16.7368421052632
chrX	24714025	24801550	67	51175	11.7272727272727
chr16	74907175	74999575	66	53700	8.90476190476191
chr2	99933525	100079125	66	85925	13.521472392638
chr9	103262250	103349950	66	48500	15
chr1	92711600	92825525	65	41825	13.2631578947368
chr14	31566075	31673725	65	69175	13.12
chr20	5918175	6023025	65	59875	15.5172413793103
chr6	161492525	161601925	65	61500	7.05263157894737
chr6	168265350	168371275	65	69650	9
chr1	220298900	220386300	64	51225	8.125
chr12	112080150	112189000	64	53450	8.64705882352941
chr18	56531975	56651825	64	93750	6.52941176470588
chr2	153465475	153602475	64	80375	14.4705882352941
chr8	87383625	87484300	64	47850	8.32
chrX	40982600	41093150	64	93400	3.42222222222222
chr1	17250600	17378275	63	58875	11.75
chr1	21063850	21231525	63	75525	13.9130434782609
chr14	21818800	22000450	63	107050	11.8857142857143
chr2	61533700	61613475	63	35375	12.7857142857143
chr6	17759025	17856125	63	42650	14.0689655172414
chr7	151798350	151901600	63	53825	13.8
chr9	99876350	99974550	63	55000	7.9
chr9	130162125	130292525	63	57375	12.3809523809524
chr9	135137275	135279400	63	99725	5.9581881533101
chr1	169760125	169847025	62	54350	11.7948717948718
chr1	223932900	224009225	62	44100	12.2857142857143
chr12	133199975	133337100	62	98650	13.7735849056604
chr15	76146525	76231400	62	41075	13.9047619047619
chr16	23588950	23704025	62	73900	12
chr16	53245550	53360025	62	87250	6.125
chr20	60816525	60937625	62	71000	14.5352112676056
chr7	107542725	107638975	62	62500	9.81818181818182
chr16	89780725	89881000	61	69900	6.43478260869565
chr20	47558025	47651775	61	59900	9.63636363636364
chr3	132166925	132260300	61	64900	8.74074074074074
chr1	10155275	10241150	60	38350	6.97297297297297
chr1	247003275	247093000	60	64825	7.25
chr11	117016500	117125225	60	53800	11.3714285714286
chr5	118804250	118878975	60	39950	10.5
chr11	3687075	3816775	59	108075	7.94871794871795
chr14	90414975	90506525	59	51825	12.3478260869565
chr15	65736950	65808150	59	48925	6.76190476190476
chr3	172005700	172099225	59	44100	12.5
chr4	87652225	87737525	59	37250	9.95744680851064
chr7	77198975	77288475	59	62150	7.88888888888889
chr9	33248025	33356825	59	70725	12.75
chr1	11238300	11356225	58	67600	9.69105691056911
chr12	112452425	112544575	58	71625	4.57142857142857
chr16	15092200	15185850	58	44750	8.88235294117647
chr2	216223950	216298450	58	49850	11.4444444444444
chr20	37110025	37205175	58	55325	6.36585365853659
chr3	37023450	37116550	58	60250	8.33333333333333
chr9	72876075	72967650	58	39750	8.98765432098766
chrX	53559450	53708900	58	122700	10.1851851851852
chr1	220141475	220214775	57	48675	6.77551020408163
chr10	3111975	3212375	57	66225	9.18181818181818
chr13	24993250	25075400	57	39675	8.54545454545454
chr17	1674225	1802500	57	60750	10.8292682926829
chr17	19803725	19877250	57	44725	10.5945945945946
chr19	53841150	53998300	57	71075	10.8
chr22	31797575	31884375	57	61950	9.72727272727273
chr6	30513350	30646825	57	80100	6.9
chr1	11114325	11220950	56	71975	6.04545454545455
chr1	22004425	22083475	56	52150	7.64285714285714
chr1	93972850	94057725	56	38675	10.9024390243902
chr11	47737750	47869000	56	109725	5.11724137931034
chr14	20755100	20946950	56	92850	10.5559566787004
chr19	44581900	44794975	56	58525	10.2666666666667
chr21	46856900	46956950	56	46750	9.42372881355932
chr3	27415950	27491450	56	49450	9.625
chr4	1895400	1999725	56	63600	11.1111111111111
chr6	82878325	82955250	56	47275	7.54838709677419
chrX	123156400	123236200	56	52200	6.32
chr10	93686125	93793800	55	63625	8.63157894736842
chr2	17842950	17927225	55	66025	7.45454545454545
chr2	202565600	202632300	55	37925	7.68421052631579
chr8	17784100	17888350	55	76250	5.89473684210526
chr8	95839450	95904625	55	46225	4.62857142857143
chr1	52227150	52313075	54	55400	7.32394366197183
chr10	88194275	88278725	54	52575	5.11627906976744
chr12	24966525	25053450	54	51675	6.72727272727273
chr2	27816275	27919275	54	59250	10
chr2	166733925	166805800	54	35525	9.51724137931035
chr5	145598550	145667275	54	43800	6
chr6	79648000	79771825	54	91625	7.66666666666667
chrX	128590450	128650450	54	39075	4.17777777777778
chr11	68280400	68384475	53	82700	9.04347826086956
chr12	51064925	51141450	53	45875	6.6
chr12	110720450	110839550	53	83500	7.00469483568075
chr12	133658375	133773525	53	70450	6.59459459459459
chr15	40227750	40330375	53	83775	6.16666666666667
chr15	64965650	65055700	53	50975	9.72727272727273
chr16	14665900	14763000	53	66775	2.88888888888889
chr21	47805525	47867650	53	39700	8.85714285714286
chr1	200522400	200588225	52	36950	9.08333333333333
chr11	17094675	17172150	52	44925	8.33333333333333
chr12	95645625	95703225	52	31725	5.62162162162162
chr12	123641225	123711625	52	39425	8.78260869565217
chr13	20287850	20355875	52	38950	9.16666666666667
chr15	91290550	91359025	52	40425	5.0625
chr16	4845650	4952425	52	76075	7.35294117647059
chr17	637700	729475	52	49900	6.97142857142857
chr17	79506975	79600600	52	70125	6.1
chr17	80521100	80602725	52	55775	5.48148148148148
chr2	32687775	32758850	52	44600	8
chr20	13692800	13799600	52	72075	8.91666666666667
chr4	95129825	95214275	52	60475	4.54545454545455
chr1	54231425	54301300	51	42250	7.64705882352941
chr1	213033275	213186725	51	92525	5.75083056478405
chr10	851975	931775	51	54225	7.16666666666667
chr11	66366400	66487350	51	72150	8.22448979591837
chr2	20446275	20526025	51	52600	6.08888888888889
chr22	46668175	46756375	51	55400	5.02325581395349
chr3	122810225	122886700	51	38300	8.78947368421053
chr9	111630200	111693400	51	48700	4.90909090909091
chr1	93651700	93709425	50	29775	7.82608695652174
chr4	83739025	83839600	50	64475	5.87878787878788
chr10	101445500	101520400	49	46075	6.83333333333333
chr16	18818225	18908225	49	57975	7.96551724137931
chr20	45837025	45943600	49	91750	3.5
chr22	24707975	24776575	49	44575	5.48387096774194
chr12	6600600	6715500	48	87600	3.91111111111111
chr12	132198100	132286950	48	60675	7.52
chr14	50239100	50317650	48	64200	1.92
chr2	44113125	44222125	48	95925	1.78378378378378
chr2	47632625	47712625	48	61175	3.81818181818182
chr20	37612225	37672100	48	41800	6.9
chr9	107545850	107602425	48	29025	7.4
chr1	1683675	1770475	47	53325	4.53846153846154
chr1	173901400	173965850	47	45425	6.29268292682927
chr1	224450800	224505625	47	36400	3.59183673469388
chr14	103399350	103477000	47	57425	3.09090909090909
chr17	30266925	30328700	47	38325	4.35714285714286
chr8	124331050	124392925	47	47875	3.54545454545455
chr14	56080425	56153725	46	52425	5.54716981132075
chr22	40649575	40721675	46	47600	6.76595744680851
chr7	75162975	75228475	46	51900	3.76470588235294
chr7	139047900	139109225	46	40300	5.26605504587156
chr9	74299675	74365325	46	52100	3.83333333333333
chr9	131707875	131781425	46	55425	4.19718309859155
chr1	22148250	22222875	45	53675	6.7741935483871
chr12	49036750	49109125	45	52900	4.05442176870748
chr19	10883050	10945750	45	40300	6.15384615384615
chr20	33581075	33643975	45	44475	2.47368421052632
chr21	45472400	45561200	45	63625	3.55555555555556
chr3	148741225	148795800	45	34800	5.44
chr6	17603650	17689000	45	59150	6.23076923076923
chr6	42598900	42662350	45	46925	2.08695652173913
chr6	90345100	90513300	45	151700	2.28571428571429
chr1	10381700	10444625	44	33275	4.85714285714286
chr11	77032200	77103050	44	40925	6.13636363636364
chr2	128698150	128783075	44	63225	2.77777777777778
chr6	160430025	160528525	44	76275	5.52830188679245
chr7	36435275	36494700	44	43475	3.05128205128205
chr9	109681475	109774650	44	74950	5.18181818181818
chr1	52837325	52912200	43	51850	4.1219512195122
chr10	91469800	91540850	43	44675	4.3953488372093
chr12	32742600	32799550	43	38125	4.82608695652174
chr15	75647350	75730825	43	63275	3.8
chr17	60637575	60693200	43	32975	5.2972972972973
chr19	33073300	33141025	43	41775	3.875
chr6	122733575	122779275	43	26000	5.49090909090909
chr1	10316250	10366050	42	30500	5.33333333333333
chr1	47715500	47777850	42	40775	3.35593220338983
chr12	966000	1042250	42	60400	2.9
chr14	35031575	35078975	42	31575	4.82352941176471
chr15	66599150	66645550	42	30725	3.23076923076923
chr19	19386125	19468450	42	57075	5
chr7	138729525	138774550	42	27400	5.28
chr1	65094100	65160000	41	51600	2.38461538461538
chr15	89797125	89876750	41	66425	3.45454545454545
chr19	11091850	11178400	41	70500	1.67441860465116
chr19	55481100	55515725	41	25050	2.25
chr3	194124900	194181650	41	37800	3.6140350877193
chr5	54693075	54738125	41	28075	4
chr5	61643750	61697200	41	38975	3.77272727272727
chr5	65070150	65123100	41	36275	4.125
chr5	179249750	179331975	41	54000	4.92198581560284
chr11	46762675	46841025	40	66600	2.57142857142857
chr14	103927725	103979150	40	32000	3.54285714285714
chr7	72853450	72934975	40	73500	1.45945945945946
chr11	93399900	93477300	39	57350	4.13793103448276
chr12	64849575	64895675	39	32675	2.56338028169014
chr16	3776950	3843575	39	48150	4.48275862068965
chr17	16027625	16063175	39	20750	3.65217391304348
chr19	41737125	41829175	39	65900	3.46153846153846
chr20	47837850	47908950	39	57500	2.17647058823529
chr3	49314925	49374675	39	35950	3.09677419354839
chr4	5820225	5872600	39	34325	3.77777777777778
chr7	157145225	157213675	39	52450	3.71428571428571
chr8	97296550	97348600	39	29750	4.2
chr8	126043200	126095575	39	39450	3.9
chrX	15814325	15871750	39	36000	4.57142857142857
chr11	33076125	33129625	38	32650	4.25806451612903
chr12	95869800	95930675	38	46375	3.94117647058824
chr14	45669800	45714425	38	31000	4.08333333333333
chr14	91738275	91793875	38	40000	3.04347826086957
chr2	10772550	10827100	38	29100	3.91111111111111
chr2	102441400	102510200	38	55550	3
chr2	201756775	201824350	38	53700	4.16666666666667
chr3	47846700	47919050	38	52425	3.32692307692308
chr4	848100	891975	38	30775	1.76470588235294
chr7	101813725	101860150	38	27525	4.26086956521739
chr7	128591350	128658250	38	53825	2.4375
chr8	103263350	103373475	38	94225	3.86206896551724
chr1	33233225	33305375	37	48875	3.48717948717949
chr1	67410525	67455075	37	30500	2.54545454545455
chr1	117604800	117661375	37	46450	3.7
chr1	226016775	226066900	37	34950	3.57575757575758
chr10	70482375	70557100	37	67925	1.61290322580645
chr13	103256350	103332450	37	63950	2.72727272727273
chr16	2100325	2147425	37	30025	2.57142857142857
chr17	26932125	27033400	37	77025	3.89130434782609
chr19	16483825	16552075	37	43800	3.30769230769231
chr4	76673675	76737025	37	47500	3.95652173913043
chr4	187503800	187564125	37	46800	3.40540540540541
chr5	178987875	179049825	37	49775	3.72727272727273
chr19	10237050	10303925	36	53875	3.41666666666667
chr20	31350775	31442175	36	68000	1.84615384615385
chr20	62614325	62666825	36	40900	1.07407407407407
chr3	12610250	12660350	36	41725	1.56521739130435
chr9	135468975	135528425	36	40825	3.6
chr1	26737875	26805950	35	45975	3.36111111111111
chr22	29902100	29971125	35	51475	1.9236641221374
chr4	13570625	13621700	35	40975	1.93333333333333
chr5	125879075	125928850	35	40900	1.77777777777778
chr6	74173950	74214125	35	25525	3.02702702702703
chr9	125607525	125660600	35	39775	2.36842105263158
chrX	1502275	1564250	35	40350	2.78787878787879
chr1	109854375	109897075	34	28500	2.74074074074074
chr12	95417225	95463850	34	33675	2.94736842105263
chr16	24938525	24988900	34	39325	1.88571428571429
chr17	37561275	37605625	34	34450	1.08045977011494
chr18	77455525	77503250	34	33975	2.08
chr2	109067400	109113775	34	33425	1.85365853658537
chr3	132388750	132431425	34	26375	2.67741935483871
chr3	185309500	185349875	34	29375	1.84810126582278
chr5	154242250	154315550	34	57125	2.45303867403315
chr1	160246750	160331350	33	66850	2.47761194029851
chr11	4122975	4163575	33	30550	1.41666666666667
chr12	123773825	123835000	33	53925	0.857142857142857
chr15	40455500	40518175	33	53175	1.41176470588235
chr15	93464275	93571475	33	101550	1.85714285714286
chr17	40612875	40669000	33	36825	2.70833333333333
chr4	110427000	110462550	33	24025	2.3448275862069
chr7	148451325	148517300	33	50100	1.66371681415929
chr1	212211300	212267125	32	42250	2.32835820895522
chr12	109910725	109963200	32	31325	2.46666666666667
chr14	64875375	64928250	32	44425	1.2
chr19	47176250	47214650	32	27750	2.20689655172414
chr6	131903700	131946775	32	33000	1.56521739130435
chr9	131328625	131403750	32	62125	1.17647058823529
chr1	156903900	156956025	31	42850	2.23333333333333
chr10	71119925	71163050	31	33275	2.25
chr14	81645100	81683500	31	29675	1.33898305084746
chr15	99449650	99506950	31	48900	1.16129032258065
chr16	58543000	58635050	31	78950	2
chr16	70154375	70196775	31	31800	1.88235294117647
chr18	21096250	21156600	31	50275	1.52941176470588
chr2	114684075	114715425	31	22075	1.8
chr2	131803750	131849425	31	36200	1.63157894736842
chr3	148858675	148895275	31	28925	1.85714285714286
chr7	129657625	129685550	31	19000	2.11111111111111
chrX	16680900	16721925	31	28200	2.19230769230769
chr14	102441225	102520850	30	71225	1.94117647058824
chr15	41630375	41673900	30	36475	1.02439024390244
chr16	28108075	28169650	30	53700	1.82352941176471
chr20	34047700	34101000	30	44300	2
chr22	36676550	36745425	30	59725	1.26666666666667
chr5	32228825	32274800	30	37775	1.21739130434783
chr5	37289400	37359825	30	60025	1.25
chr5	68669650	68701025	30	23600	1.48148148148148
chr6	167414175	167456200	30	33550	1.92307692307692
chr10	96306375	96373000	29	60650	1
chr10	123237600	123289700	29	43250	1.28925619834711
chr11	77375525	77410200	29	27175	1.33333333333333
chr12	102137125	102164925	29	18875	1.72881355932203
chr16	74480775	74530725	29	39000	1.50943396226415
chr19	36548700	36597975	29	39725	0.87719298245614
chr20	30344900	30395050	29	42425	1.04761904761905
chr21	47949975	47988650	29	28325	1.54545454545455
chr3	56665275	56708050	29	34575	1.51612903225806
chr3	58080375	58157750	29	69700	1.04
chr4	57851800	57899475	29	41600	0.923076923076923
chr4	140255250	140302350	29	39550	1.66666666666667
chr9	125838550	125872975	29	26850	1.17948717948718
chr12	46587025	46640450	28	45700	1.53488372093023
chr15	65845650	65897575	28	44200	0.701754385964912
chr7	6437675	6475350	28	29375	1.54545454545455
chr10	94365875	94402300	27	28200	1.31707317073171
chr14	55610825	55655925	27	37225	1.05660377358491
chr14	68226475	68280750	27	47425	0.876712328767123
chr15	22837000	22874150	27	30700	1.29411764705882
chr2	152268050	152343375	27	69175	1
chr2	208420100	208464700	27	37575	1.17647058823529
chr2	231925625	231967525	27	36300	1.31034482758621
chr3	127772425	127838000	27	52050	1.44444444444444
chr14	73532850	73591525	26	50625	1.23943661971831
chr19	4404125	4449950	26	38775	1.13333333333333
chr21	37705500	37750675	26	37375	1.28947368421053
chr1	236704150	236766650	25	58050	0.461538461538462
chr2	60986825	61026750	25	35525	0.586666666666667
chr10	70944375	70969325	24	19525	0.785714285714286
chr10	75841400	75898575	24	51300	0.638297872340426
chr11	113667700	113715400	24	42100	0.833333333333333
chr7	135250425	135336150	24	75925	0.70281124497992
chr9	19055725	19098175	24	36950	0.825396825396825
chr11	70168900	70214050	23	40225	0.432432432432432
chr17	30189850	30226800	23	33000	0.685714285714286
chr2	71582375	71638050	23	51375	0.396039603960396
chr2	85844425	85880700	23	31775	0.805194805194805
chr2	160585500	160625225	23	34575	0.808510638297872
chr21	33683875	33758050	23	70000	0.320388349514563
chr5	133474675	133509650	23	29125	0.71875
chr12	125430675	125471075	22	33575	0.535714285714286
chr2	216177775	216216850	22	35375	0.571428571428571
chr3	14484825	14531325	22	41350	0.607594936708861
chr10	13205375	13255875	21	46125	0.385964912280702
chr10	93572050	93624300	21	49450	0.302521008403361
chr11	18300075	18333850	21	28950	0.523076923076923
chr16	237225	278200	21	36400	0.538461538461538
chr1	31729775	31767275	20	33825	0.448979591836735
chr1	160176775	160214250	20	34525	0.318840579710145
chr22	42261675	42304050	20	38425	0.296296296296296
chr4	77033300	77066125	20	28975	0.444444444444444
chr8	95654800	95719750	20	59325	0.424242424242424
chr11	134010425	134056500	19	42250	0.363636363636364
chr12	93863200	93886450	19	20775	0.355555555555556
chr16	89582300	89624600	19	36675	0.457142857142857
chr17	42927250	42965650	19	33150	0.434782608695652
chr17	76789175	76834800	19	42350	0.347826086956522
chr18	12340050	12369600	19	25675	0.4
chr21	34875200	34912950	19	34500	0.458715596330275
chr22	41640900	41680000	19	35925	0.181818181818182
chr6	97707775	97729700	19	18575	0.46875
chr16	30970200	30995950	18	22975	0.395604395604396
chr19	46322750	46358800	18	33225	0.232142857142857
chr3	15054325	15095075	18	37125	0.290909090909091
chr7	127943250	127980100	18	32600	0.385964912280702
chr2	191832575	191875150	17	39375	0.338709677419355
chr1	19399075	19528550	16	126250	0.16
chr11	118346875	118396200	16	45625	0.293577981651376
chr14	21673625	21737350	16	61125	0.2
chr10	27398675	27438550	15	37675	0.260355029585799
chr15	90121900	90177300	15	52325	0.231884057971014
chr2	216975125	217045575	15	67825	0.261538461538462
chr22	41520050	41576575	15	53550	0.255555555555556
chr3	9465950	9523600	15	54650	0.231578947368421
chr7	121714050	121774625	15	59000	0.103896103896104
chr9	15456275	15510075	15	50950	0.144144144144144
chr9	134307375	134376175	15	65500	0.153354632587859
chr1	23376300	23421250	14	42550	0.195652173913043
chr2	128024500	128050675	14	23825	0.218978102189781
chr6	43507725	43541475	14	31775	0.135265700483092
chr1	59120875	59161375	13	38375	0.161764705882353
chr1	186296475	186342600	13	44450	0.150943396226415
chr11	9429275	9469000	13	37800	0.16580310880829
chr5	145491475	145553900	13	60350	0.126829268292683
chr7	94029075	94059725	13	28800	0.173913043478261
chr13	25885850	25908600	12	21550	0.171428571428571
chr7	30638125	30675950	12	35775	0.16
chr7	158463950	158494675	12	29100	0.155844155844156
chr1	154196625	154239600	11	41275	0.09
chr1	171482125	171520075	11	36525	0.122699386503067
chr18	33715275	33746150	11	29700	0.0930232558139535
chr2	113304525	113334500	11	28325	0.142857142857143
chr20	47678225	47721750	11	42175	0.113207547169811
chrX	39907250	39937700	11	28850	0.127906976744186
chr15	69709550	69741200	10	30575	0.0947867298578199
chr2	190312125	190341950	10	28700	0.106666666666667
chr5	6596250	6632000	10	34375	0.116883116883117
chr5	86680625	86707050	10	25300	0.107142857142857
chr9	21824375	21843375	10	18075	0.119047619047619
chr1	90474375	90497000	9	21950	0.072463768115942
chr12	76440500	76468025	9	26825	0.0427350427350427
chr17	61864300	61903550	9	38325	0.0573770491803279
chr4	146058050	146073975	9	15400	0.0869565217391304
chr5	126143900	126172450	9	27375	0.0796812749003984
chr6	4036425	4066075	9	28450	0.0952380952380952
chr7	138221575	138272650	9	50175	0.0501138952164009
chr10	13360525	13383375	8	22100	0.078125
chr10	99211525	99238475	8	25975	0.0552995391705069
chr11	129732875	129763200	8	29550	0.08
chr12	72002125	72030500	8	27675	0.047244094488189
chr15	79171825	79200050	8	27825	0.0727272727272727
chr16	27471200	27520825	8	48725	0.08125
chr16	70562100	70609050	8	46025	0.0438871473354232
chr2	74432225	74446825	8	13900	0.0810810810810811
chr2	128241975	128263600	8	20775	0.0659340659340659
chr4	144437525	144476650	8	38425	0.0761904761904762
chr1	24971500	24998825	7	26725	0.0516129032258065
chr10	70718525	70745750	7	26400	0.0602409638554217
chr2	241692975	241716350	7	22825	0.0636942675159236
chr20	34289875	34328950	7	38350	0.040983606557377
chr3	3178575	3196325	7	17175	0.0546075085324232
chr3	180662375	180691875	7	28750	0.0666666666666667
chr4	129752950	129795650	7	42100	0.0338983050847458
chr5	149746825	149781625	7	34175	0.0428571428571429
chr7	102939275	102961000	7	21150	0.0476190476190476
chr9	94998550	95054225	7	55100	0.016304347826087
chr1	115259975	115293750	6	33250	0.0402684563758389
chr10	121581800	121610000	6	27625	0.0420168067226891
chr11	34092875	34123100	6	29475	0.0518518518518519
chr12	49414475	49449600	6	34100	0.0478723404255319
chr17	38543775	38571250	6	26875	0.044280442804428
chr19	16949850	16966175	6	15950	0.0461538461538462
chr2	27442650	27468350	6	24950	0.050561797752809
chr2	234742750	234762300	6	19100	0.0512820512820513
chr5	115796800	115835025	6	37475	0.0316742081447964
chr6	160185025	160209550	6	23950	0.0396039603960396
chr1	145592125	145603600	5	11250	0.0397350993377483
chr1	214803100	214825400	5	21900	0.026431718061674
chr10	1038425	1059150	5	20275	0.0390879478827362
chr11	59555100	59565600	5	10250	0.0377358490566038
chr11	71711875	71735950	5	23575	0.0325865580448065
chr12	133615725	133632350	5	16225	0.0359897172236504
chr13	41930700	41947325	5	16275	0.036144578313253
chr16	24804325	24835925	5	30975	0.0374220374220374
chr2	198255575	198289050	5	32875	0.0300429184549356
chr20	49504950	49521550	5	16325	0.0253968253968254
chr4	69177550	69204400	5	26050	0.0372093023255814
chr5	72176650	72204850	5	27800	0.0333333333333333
chr5	98202450	98219475	5	16600	0.0319148936170213
chr5	98222525	98240875	5	18075	0.0283687943262411
chr5	151165925	151192950	5	26475	0.0366598778004073
chr7	138194175	138216100	5	21325	0.0330882352941176
chr9	114166450	114190550	5	23500	0.0400890868596882
chr1	111980075	111990250	4	9975	0.0260869565217391
chr1	182810500	182858600	4	47475	0.0228136882129278
chr1	226545475	226580675	4	34925	0.026431718061674
chr10	120797600	120834050	4	35975	0.0240963855421687
chr11	34155650	34171475	4	15500	0.0263157894736842
chr11	61072375	61084375	4	11800	0.025974025974026
chr12	9069400	9083150	4	13525	0.0268456375838926
chr12	53846725	53871250	4	24325	0.0153550863723608
chr12	64803575	64836675	4	32750	0.0220588235294118
chr12	69106450	69117650	4	11000	0.024
chr15	59170000	59194175	4	23850	0.0265654648956357
chr15	78775300	78792325	4	16875	0.0118694362017804
chr17	30684650	30709200	4	24250	0.0193548387096774
chr17	45728225	45763075	4	34400	0.0277456647398844
chr17	56579800	56590175	4	10175	0.0275862068965517
chr19	15372300	15384325	4	11850	0.025974025974026
chr19	16633325	16649250	4	15675	0.024896265560166
chr19	58752575	58775800	4	22925	0.0161725067385445
chr2	54868900	54898650	4	29175	0.0243362831858407
chr20	20011600	20030500	4	18700	0.0143884892086331
chr21	34938800	34951200	4	12150	0.0269058295964126
chr21	38595400	38606500	4	10825	0.0290697674418605
chr3	119170750	119181150	4	10250	0.0287769784172662
chr3	142734550	142753950	4	19225	0.024390243902439
chr3	172478675	172496325	4	17400	0.0289855072463768
chr3	195787700	195800200	4	12275	0.0256410256410256
chr4	10073775	10105275	4	31200	0.0213903743315508
chr4	24533000	24545675	4	12475	0.0261437908496732
chr4	146025375	146050425	4	24650	0.0224
chr5	138649825	138668400	4	18325	0.0232558139534884
chr6	136577925	136604200	4	26025	0.0273972602739726
chr6	170841950	170858575	4	16350	0.0280373831775701
chr7	86792425	86828900	4	36200	0.0148148148148148
chrX	16166400	16179525	4	12950	0.0246913580246914
chr1	39459675	39475375	3	15575	0.0117647058823529
chr1	41466225	41482375	3	16000	0.0160965794768612
chr1	43391075	43411100	3	19850	0.0132669983416252
chr1	70692425	70718625	3	25975	0.0117073170731707
chr1	113656300	113669875	3	13475	0.0101781170483461
chr1	146754500	146770175	3	15500	0.015
chr1	165859300	165870175	3	10750	0.014760147601476
chr11	14498975	14517775	3	18675	0.012987012987013
chr12	69980450	69997550	3	16950	0.0125984251968504
chr13	39583775	39592575	3	8700	0.0125786163522013
chr14	53184125	53193750	3	9525	0.0152091254752852
chr14	89059575	89080625	3	20900	0.0099626400996264
chr14	91935050	91953025	3	17775	0.0180505415162455
chr15	44053000	44065700	3	12525	0.0182232346241458
chr16	74655075	74668900	3	13700	0.0115163147792706
chr17	20902350	20925350	3	22775	0.016726403823178
chr17	40047125	40059825	3	12575	0.0160427807486631
chr17	80037000	80052525	3	15325	0.0159045725646123
chr19	8526250	8543925	3	17500	0.0162866449511401
chr19	16191225	16208175	3	16825	0.00909090909090909
chr19	44980025	44991200	3	11050	0.0182926829268293
chr2	15756925	15768125	3	11075	0.0145985401459854
chr2	96946975	96966225	3	19075	0.0145719489981785
chr2	111404450	111421400	3	16800	0.0150659133709981
chr2	201715925	201726675	3	10625	0.0170940170940171
chr20	32679650	32689575	3	9800	0.0182370820668693
chr22	38881750	38896650	3	14775	0.0114068441064639
chr3	44485750	44493725	3	7875	0.0136986301369863
chr3	45998500	46011700	3	13050	0.0166666666666667
chr3	109044975	109055825	3	10725	0.0151133501259446
chr3	153990550	154003500	3	12850	0.0135593220338983
chr3	176029650	176036600	3	6850	0.0160642570281124
chr3	184036675	184048500	3	11650	0.0178173719376392
chr4	25409600	25421450	3	11750	0.0159362549800797
chr4	47892125	47904175	3	11900	0.0145631067961165
chr4	99994575	100007075	3	12375	0.0141509433962264
chr4	104096675	104108375	3	11550	0.0157068062827225
chr5	147788625	147799425	3	10675	0.015
chr6	7881000	7905500	3	24375	0.0153846153846154
chr6	29566825	29583650	3	16650	0.0136054421768707
chr6	36562725	36577875	3	14950	0.017921146953405
chr6	86319175	86339250	3	19925	0.0125195618153365
chr7	74118800	74129100	3	10175	0.015625
chr9	114144800	114159850	3	14925	0.0158311345646438
chr9	139355025	139373250	3	17950	0.0169971671388102
chr1	8920175	8936800	2	16575	0.00603318250377074
chr1	27091925	27109800	2	17825	0.00561009817671809
chr1	47147000	47158300	2	11250	0.00888888888888889
chr1	78408075	78437700	2	29500	0.00847457627118644
chr1	93298650	93310200	2	11500	0.00869565217391304
chr1	166810075	166827600	2	17475	0.00572246065808298
chr1	171543425	171555200	2	11725	0.00852878464818763
chr1	171753800	171767275	2	13425	0.0074487895716946
chr1	201106775	201122000	2	15175	0.00658978583196046
chr1	201816075	201828250	2	12125	0.00824742268041237
chr1	202713675	202737725	2	23975	0.00625651720542232
chr1	214826000	214841525	2	15475	0.00646203554119548
chr1	222829725	222841500	2	11725	0.00852878464818763
chr10	69646400	69659050	2	12600	0.00793650793650794
chr10	127416975	127430200	2	13175	0.00759013282732448
chr10	129895075	129915025	2	19900	0.0050251256281407
chr11	43341925	43361650	2	19675	0.00508259212198221
chr11	64533825	64545200	2	11325	0.00883002207505519
chr11	69458375	69469525	2	11100	0.00900900900900901
chr11	125481025	125492250	2	11175	0.00894854586129754
chr11	125498400	125510225	2	11775	0.00849256900212314
chr12	69649500	69660950	2	11400	0.0087719298245614
chr12	108913475	108924375	2	10850	0.00921658986175115
chr13	31709450	31730150	2	20650	0.00484261501210654
chr13	115002150	115018950	2	16750	0.00597014925373134
chr14	62192750	62204500	2	11700	0.00854700854700855
chr15	72548400	72560100	2	11650	0.00858369098712446
chr16	2805325	2822425	2	17025	0.00881057268722467
chr17	47116450	47132125	2	15625	0.0064
chr17	78106500	78119225	2	12675	0.00788954635108481
chr19	798250	812425	2	14125	0.00707964601769911
chr19	7074275	7085825	2	11500	0.00869565217391304
chr19	9671050	9683875	2	12775	0.00782778864970646
chr19	10787450	10803575	2	16075	0.00622083981337481
chr19	21546975	21564325	2	17300	0.00578034682080925
chr2	15739500	15750975	2	11425	0.0087527352297593
chr2	54111600	54124375	2	12725	0.00785854616895874
chr2	62097325	62111600	2	14225	0.0070298769771529
chr2	74586600	74599075	2	12425	0.00804828973843058
chr2	111421700	111432850	2	11100	0.00900900900900901
chr3	160131825	160147475	2	15600	0.00641025641025641
chr5	43286725	43299275	2	12500	0.008
chr5	82785250	82797800	2	12500	0.008
chr5	137494400	137508075	2	13625	0.0073394495412844
chr5	169019400	169030650	2	11200	0.00892857142857143
chr6	15497925	15518775	2	20800	0.00480769230769231
chr6	24702975	24719375	2	16350	0.00611620795107034
chr6	36167125	36180425	2	13250	0.00754716981132075
chr6	36934900	36946600	2	11650	0.00858369098712446
chr6	41056925	41068675	2	11700	0.00854700854700855
chr6	160157775	160180075	2	22225	0.00674915635545557
chr7	6058025	6069375	2	11300	0.00884955752212389
chr7	70234700	70258450	2	23700	0.00421940928270042
chr8	92083925	92096900	2	12925	0.00773694390715667
chr8	101712925	101733325	2	20325	0.00738007380073801
chr8	103837125	103853975	2	16800	0.00595238095238095
chr8	144988925	145002650	2	13675	0.00731261425959781
chr9	2644450	2656200	2	11700	0.00854700854700855
chr9	91959750	91974350	2	14550	0.00687285223367698
chrX	135949175	135960725	2	11500	0.00869565217391304
