# Supplementary material for: Large organized chromatin lysine domains help distinguish primitive from differentiated cell populations
Source: Nat Commun. 2021 Jan 21;12:499. doi: 10.1038/s41467-020-20830-9 (PMC7820432; doi:10.1038/s41467-020-20830-9)
Supplement: Supplementary file 3 — Supplementary Software [file 41467_2020_20830_MOESM3_ESM.zip › E004-H3K4me1_LOCKS.bed]

chr1	7972325	8501650	89	77000	58.2926829268293
chr1	25805000	26223400	89	62900	58
chr1	27623450	27942200	89	95450	48.875
chr1	64023325	64375825	89	75900	55.0731707317073
chr1	156305525	156682750	89	86825	50.969696969697
chr1	164526550	164751025	89	77700	33.04
chr1	203236875	203643725	89	69975	56.8214285714286
chr1	214422025	214778750	89	94750	25.7377049180328
chr10	34770325	35071600	89	54425	43.7894736842105
chr10	88264275	88613500	89	58975	59.25
chr10	102728425	103115375	89	56675	53.7391304347826
chr10	114646550	114886425	89	81375	29
chr11	12694950	12893925	89	97800	28.5882352941176
chr11	44642950	45044325	89	75250	58.5416666666667
chr11	61245425	61672550	89	61675	55.2380952380952
chr11	62148600	62481400	89	59675	53.8787878787879
chr11	64936525	65341650	89	76800	43
chr12	6712100	7104400	89	71275	51.2
chr12	11652950	12016075	89	62500	49.0344827586207
chr12	32242475	32670225	89	61075	45.7777777777778
chr12	54331875	54805475	89	70950	55.2727272727273
chr12	62976050	63303250	89	78875	35.84
chr12	124972675	125398550	89	75075	45.3793103448276
chr13	40911200	41236175	89	64850	58.5641025641026
chr14	61510550	62063950	89	64550	54.3478260869565
chr14	64853175	65424475	89	74800	58.75
chr14	68503000	68918900	89	67950	40.6037735849057
chr14	77330225	77670175	89	88425	55.7333333333333
chr14	89705825	89965675	89	74150	54.5555555555556
chr15	57249150	57670250	89	53925	55.5263157894737
chr15	64745800	65154900	89	76425	54.5454545454545
chr15	74414575	74753175	89	69300	55.9090909090909
chr15	85840050	86251975	89	63250	40.304347826087
chr15	99089925	99333525	89	81525	30.3880597014925
chr16	2800800	3208350	89	58125	40.5045045045045
chr16	85324625	85653150	89	82800	40
chr16	89308125	89533750	89	71375	56.6222222222222
chr17	7032725	7350250	89	60425	53.6585365853659
chr17	27034125	27468875	89	83000	43.8974358974359
chr17	36479950	36864225	89	66625	44.8918918918919
chr17	38420650	38705950	89	68025	42.7777777777778
chr17	48021625	48441150	89	70475	59
chr17	55331700	55616325	89	75475	43.1428571428571
chr19	861675	1240250	89	55800	59.04
chr19	42355400	42817450	89	54725	59.0222222222222
chr19	45809275	46161400	89	50700	57.8947368421053
chr19	49198875	49659650	89	52800	58.188679245283
chr2	175449775	175857175	89	62150	58.5641025641026
chr20	10395900	10696025	89	69475	51.1333333333333
chr20	52164175	52560850	89	84825	47.1851851851852
chr21	27304625	27531475	89	63600	53.4444444444444
chr21	38711475	39047650	89	54600	48.0869565217391
chr22	17638225	18050625	89	76050	51.3333333333333
chr22	36500400	36959025	89	78925	48.5714285714286
chr22	39320550	39708250	89	71875	57.5294117647059
chr3	61506950	61719700	89	65400	28.6666666666667
chr3	61720100	61947775	89	56750	44.0571428571429
chr3	65698625	66033625	89	60125	53.5652173913044
chr3	128878275	129410025	89	75775	57.3939393939394
chr3	171488750	171864450	89	62900	53.92
chr3	193449025	193933425	89	80725	35.0476190476191
chr4	140637175	141135275	89	77925	50.2127659574468
chr5	14093250	14401000	89	86225	45.12
chr5	106777075	107004825	89	63175	25.0555555555556
chr5	115827200	116113075	89	72175	51.1
chr5	140977350	141392325	89	72625	52.1875
chr6	2581250	2999825	89	69400	49.5555555555556
chr6	15129975	15357725	89	83450	30.2417582417582
chr6	21653950	21926200	89	71525	53.2
chr6	25987525	26245650	89	63250	43.4883720930233
chr6	56479425	56819050	89	62200	57.6
chr6	111790875	112174500	89	58225	49.6521739130435
chr6	156976075	157242300	89	60975	43.2631578947368
chr7	101361025	101773250	89	75250	59.3684210526316
chr7	105220475	105604375	89	83150	45.5263157894737
chr7	127165925	127542725	89	60500	54.75
chr8	30196450	30411925	89	85675	30.6545454545455
chr8	118858950	119101275	89	87225	21.8461538461538
chr8	126187325	126654550	89	57375	54.6153846153846
chr8	128738250	128947025	89	95725	40.1081081081081
chr9	71631025	72025475	89	57400	56.4444444444444
chr9	127101800	127633825	89	79050	59.2631578947368
chr9	131784975	132244800	89	69425	54.7857142857143
chr10	105374875	105743675	88	61900	47.6129032258064
chr11	206075	641000	88	63675	54.8235294117647
chr16	369025	864325	88	59025	43.1636363636364
chr17	17566450	17876825	88	76250	35.7142857142857
chr2	202671325	203036550	87	67475	49.6
chr8	141780325	142164225	87	63475	54.6363636363636
chr11	95870025	96076950	86	64375	31.9375
chr15	66878950	67225275	86	70375	46.1052631578947
chr19	12976125	13293200	86	60025	40.6666666666667
chr22	29277975	29503150	85	68125	19.5
chr13	100499550	100927775	84	65225	51.4615384615385
chr9	27303125	27773200	84	55150	55.4594594594595
chr17	46494150	46755875	82	45350	38.2
chr22	26756100	27201400	82	72375	53.9130434782609
chr6	3117350	3527250	82	73825	50.32
chr9	134204950	134637875	82	95300	46.125
chr1	10362475	10817375	81	52100	52
chr10	75490850	75841950	81	60575	43.906976744186
chr4	87849125	88042250	81	75225	29.4117647058824
chr9	130461275	130773850	81	51550	45.3
chr14	23218050	23593450	80	59275	45.0666666666667
chr18	60381125	60572175	80	65925	42.8484848484849
chr2	85346900	85703475	80	74950	42.9047619047619
chr5	123880250	124109175	80	83550	38.6153846153846
chr7	69061950	69326525	80	56225	31.7777777777778
chr1	94016550	94314000	79	71650	39.4117647058824
chr11	125007425	125387725	79	67025	43.1
chr18	53048550	53257825	79	58800	41
chr5	138838675	139176450	79	83525	51.8888888888889
chr10	112061975	112466850	78	60675	43.4545454545455
chr6	41336950	41703975	78	75500	50.1212121212121
chr7	100608225	100965975	78	55375	51.3424657534247
chr10	126698000	126863125	77	67575	23.5593220338983
chr15	26840900	27019750	77	57300	29.5
chr6	157245500	157413725	77	49025	29.3333333333333
chr7	75792175	76058600	77	39750	31.6
chr11	27205775	27529300	76	62875	42.6779661016949
chr17	55908225	56166000	76	65500	31.1954022988506
chr2	102284475	102449550	76	54675	46.5833333333333
chr3	189699500	189916050	76	54875	18.8421052631579
chr1	8570625	8791225	75	56200	39.3333333333333
chr1	208214650	208477500	75	63250	48.8888888888889
chr2	207835725	208218200	75	79400	49.0909090909091
chr4	78915875	79357725	75	49325	49.5238095238095
chr17	43201725	43518300	74	53625	30.6
chr11	19867600	20186000	73	61275	37.063829787234
chr17	19141725	19451625	73	58375	43
chr17	41320750	41678925	73	58150	46.695652173913
chr2	189138875	189383375	73	43575	43.0909090909091
chr6	15357950	15508825	73	82025	34.0769230769231
chr11	100536950	100761700	71	51250	41.1428571428571
chr3	184210025	184515000	71	58050	45.28
chr5	112454825	112667075	71	58375	38
chr11	683700	955950	70	54625	32.3181818181818
chr2	121437725	121698050	70	61100	45.3125
chr1	56890575	57050550	69	52775	34.7428571428571
chr10	94925825	95258500	69	46925	30.1212121212121
chr3	185407000	185544850	69	56125	14.5454545454545
chr8	72459450	72668850	69	43625	35
chr12	109006850	109254525	68	52100	36.4415584415584
chr22	38543175	38827900	68	44575	46.5
chr3	72304225	72501350	68	47300	39.2173913043478
chr7	150642425	150865750	68	49950	34.6363636363636
chrX	39461075	39881925	68	67600	44.5625
chr11	8661725	8893775	67	53975	45.1666666666667
chr14	100658675	100943500	67	42700	30.6101694915254
chr16	81437400	81687025	67	42025	45.8333333333333
chr2	64244850	64458075	67	37275	37.5172413793103
chr4	77456825	77820550	67	54550	42.3181818181818
chr11	35931150	36233900	66	45100	44.3728813559322
chr17	37712450	37969000	66	49350	41.0882352941176
chr2	60628500	60831075	66	62350	32.0740740740741
chr2	153191250	153400075	66	51925	34.4705882352941
chr20	61407775	61666050	66	48200	42.6666666666667
chr21	46106050	46501200	66	54475	44.9333333333333
chr5	148724275	148943800	66	38050	40.6415094339623
chr7	47490175	47858975	66	47400	43.8888888888889
chr10	35613100	35810075	65	50200	33.2
chr10	96941475	97121875	65	44500	35.3571428571429
chr15	77677900	77927950	65	42825	37.4864864864865
chr1	64934825	65109100	64	57800	37.6363636363636
chr11	128332225	128499975	64	45850	34.2777777777778
chr17	780825	909000	64	45650	33.2820512820513
chr10	103287875	103604600	63	45075	44.0923076923077
chr2	43237975	43506175	63	43700	44.24
chr22	42653575	42916450	63	45600	42.2857142857143
chr3	50232200	50412775	63	48150	35.6
chr3	176757625	176919775	63	35475	23.6923076923077
chr4	16816400	17040700	63	47425	35.5483870967742
chr7	27120725	27313675	63	44175	40
chr8	145514075	145755950	63	44550	37.2602739726027
chr17	46019325	46272450	62	42600	41.8157894736842
chr17	79777950	80077675	62	50625	33.75
chr18	46292625	46589150	62	73900	36.5384615384615
chr2	36556825	36713975	62	56325	30.7692307692308
chr20	35849300	36050750	62	37200	34.6153846153846
chr3	147057700	147142875	62	36425	24.7317073170732
chr3	194705575	194993050	62	47375	36.3846153846154
chr5	75591375	75844325	62	41075	39.375
chr5	153417625	153798450	62	43625	42.5217391304348
chr1	16330400	16570975	61	54850	33.8787878787879
chr1	39546250	39748425	61	66250	24.4117647058824
chr1	44870500	45116375	61	41775	35.1304347826087
chr1	160916600	161197775	61	46825	41.9393939393939
chr19	47522675	47803600	61	42150	34
chr5	79378975	79562700	61	52200	30.5806451612903
chr7	131192875	131348075	61	55250	32
chr1	113160050	113425575	60	53450	39.0144927536232
chr1	156022325	156184375	60	52325	31.4814814814815
chr10	80784325	80957150	60	66575	20.6153846153846
chr11	14318650	14447600	60	40625	27.7142857142857
chr2	220215425	220463600	60	48975	41.1111111111111
chr7	137501775	137757975	60	45875	39.9615384615385
chr1	54722550	54877925	58	74400	17.3333333333333
chr10	52229025	52390175	58	35825	27.9622641509434
chr14	69378675	69568500	58	56000	36.5
chr15	40069625	40235200	58	38900	32.551724137931
chr18	56422100	56597625	58	47250	38.4444444444444
chr19	41076000	41330175	58	46450	40.0625
chr3	170948725	171180225	58	41825	34.44
chr4	7806025	7988225	58	45925	25.2666666666667
chr5	141531725	141710525	58	58400	35.8461538461538
chr5	176725200	176944725	58	41400	40.875
chr8	11446725	11742500	58	50325	30.5411764705882
chr11	47935425	48156425	57	38325	35.4893617021277
chr16	29796275	30108250	57	44525	39.75
chr2	39562725	39760625	57	42550	22.1875
chr2	54681825	54841650	57	38125	34
chr2	145082100	145283250	57	53775	33.1724137931034
chr3	57020075	57207975	57	47500	35.6
chr10	22882950	23011850	56	35250	30
chr10	97204800	97320400	56	38750	28.3333333333333
chr18	20633650	20913950	56	41950	38.969696969697
chr19	17319925	17536250	56	36425	38.5483870967742
chr2	30431550	30746125	56	40200	39.6842105263158
chr2	47392300	47634800	56	43425	39.6393442622951
chr22	34204450	34321925	56	39250	40.0740740740741
chr1	234610575	234919000	55	50075	39.9565217391304
chr11	46223975	46429200	55	50300	34.7213114754098
chr13	99097850	99252375	55	48100	37.6
chr15	99333575	99451100	55	48525	13.5789473684211
chr17	44177550	44273125	55	40025	17.44
chr17	64334275	64576475	55	34700	39.9047619047619
chr19	49901125	50097575	55	30275	24.9767441860465
chr2	201170075	201297225	55	46075	26.5
chr11	64455575	64703750	54	40275	37.25
chr15	67303325	67471000	54	61675	10.969696969697
chr17	75346975	75501050	54	69800	31.5555555555556
chr22	28109950	28292425	54	40750	32.3728813559322
chr4	159924925	160154775	54	35875	35
chrX	132440775	132589900	54	35700	29.7083333333333
chr10	72124025	72394025	53	39250	38.3508771929825
chr10	79596175	79734775	53	45975	30.952380952381
chr15	90524775	90756825	53	41075	29.3333333333333
chr19	12775650	12959025	53	29675	35.84
chr3	32338025	32545675	53	32725	39.5
chr3	149230375	149389325	53	38125	35.1578947368421
chr4	183994975	184121950	53	34800	18.1714285714286
chr9	23725125	23858675	53	38200	32.3333333333333
chr9	140051175	140215800	53	33575	38.0740740740741
chr15	63723250	63894500	52	33775	37.8571428571429
chr15	70369775	70620350	52	42600	36.9411764705882
chr18	8607850	8803675	52	47975	36.48
chr18	9673375	9933650	52	39050	35.0344827586207
chr2	176931450	177057850	52	29150	33.1
chr2	238480425	238653725	52	48400	25.7669902912621
chr3	57929550	58069700	52	50550	18.5555555555556
chr7	70039375	70218025	52	41400	36.64
chr8	8859725	9056425	52	43250	36
chr9	84137700	84353475	52	38250	36.6206896551724
chr1	167055525	167271000	51	40750	26.3589743589744
chr1	167569550	167773700	51	35825	37.6774193548387
chr15	62681700	62892450	51	34550	37.1764705882353
chr15	65540850	65728400	51	41550	36.1666666666667
chr15	96863950	96976175	51	33700	27.3225806451613
chr17	25782350	25906275	51	52075	18.6666666666667
chr18	55841200	56029525	51	44375	31.3962264150943
chr19	2425475	2637775	51	34025	33.12
chr2	106360350	106507650	51	31775	36.8
chr3	32797300	32944125	51	59375	32.1290322580645
chr4	93341725	93477950	51	28950	37.3846153846154
chr6	30579425	30762575	51	37125	36.4705882352941
chr7	70701250	70976575	51	43675	34.5625
chr8	131268225	131390000	51	37325	17.5862068965517
chr19	18385350	18557850	50	43800	26.8
chr3	71071600	71226525	50	44700	23.5428571428571
chr5	141732725	141951850	50	39400	32.7540983606557
chr6	75911625	76092600	50	33000	31.1052631578947
chr1	26601425	26760025	49	35750	32.8648648648649
chr1	114471100	114699800	49	45350	34.9444444444444
chr1	230182525	230414175	49	36325	30.2916666666667
chr11	72380825	72543525	49	35525	27.0833333333333
chr2	66641750	66810925	49	36750	29.8888888888889
chr2	232422325	232582625	49	37300	29.7837837837838
chr22	43278200	43412150	49	39400	23.7142857142857
chr3	112012400	112145450	49	34075	31.2258064516129
chr3	186603800	186819875	49	32975	27.125
chr5	54715375	54939075	49	38625	34.7878787878788
chr1	150480200	150623250	48	37850	35.4444444444444
chr10	114397625	114599325	48	36450	32.7234042553191
chr11	63974725	64127750	48	32850	34.2
chr11	119422550	119635175	48	36450	35.3846153846154
chr15	68023350	68177800	48	30675	32.1
chr3	14298025	14523925	48	43600	33.609756097561
chr8	21894575	22103775	48	30700	24.2553191489362
chr10	71444250	71643425	47	43625	34.9090909090909
chr12	116550100	116651050	47	31450	21.4736842105263
chr15	40524925	40676825	47	32425	26.3636363636364
chr15	57670975	57862775	47	44700	31.4285714285714
chr17	2731975	2868075	47	28475	32.6086956521739
chr17	76304175	76431100	47	44500	17.4117647058824
chr3	55539350	55758925	47	43975	32.8888888888889
chr5	10422750	10638775	47	32150	29.2857142857143
chr6	13327050	13497425	47	32350	31.5185185185185
chr6	25278200	25425850	47	26875	30.5142857142857
chrX	39922925	40036850	47	44725	31.5584415584416
chr1	2120550	2254300	46	42575	10.4117647058824
chr1	21794625	22000500	46	29100	33.52
chr14	23615150	23846625	46	37425	29.4814814814815
chr15	60811825	60972500	46	30450	20.4848484848485
chr17	77715550	77819500	46	31900	29.9
chr2	64472375	64633600	46	36600	32.1333333333333
chr2	174800550	174991550	46	34625	32.7878787878788
chr22	23479650	23623800	46	41050	19.4772727272727
chr4	146700025	146861050	46	33550	28.7826086956522
chr9	124308550	124513000	46	42300	29.3559322033898
chr1	232671750	232767175	45	44075	19.0909090909091
chr11	62520575	62699625	45	36475	26.1428571428571
chr2	65495525	65671250	45	34325	31.7241379310345
chr3	66452150	66555800	45	47700	12.0526315789474
chr5	176033450	176173675	45	21150	31.8095238095238
chr7	20055375	20180150	45	33625	32.5882352941176
chr2	85106450	85245325	44	27075	29.64
chr3	133941725	134104350	44	49900	32.1904761904762
chr4	123679400	123785100	44	31575	27.8
chr5	124202075	124401825	44	40775	29.5
chr9	16601925	16734950	44	28300	32.2777777777778
chr1	155138250	155295800	43	31025	31.9285714285714
chr11	9527875	9744650	43	34900	26.08
chr14	103745775	103922925	43	23950	29.4090909090909
chr16	17434250	17571125	43	37475	30.4081632653061
chr19	19475450	19652050	43	36750	23.7
chr2	99053425	99132375	43	26800	21.1724137931034
chr2	206493950	206635650	43	39950	30.0645161290323
chr5	142148750	142288475	43	30375	23.2
chr6	6987975	7225525	43	46025	32.24
chr8	22396925	22527225	43	33950	27.9591836734694
chr1	145427625	145590050	42	29025	26.1818181818182
chr11	56971375	57133800	42	36750	31.0322580645161
chr14	21024300	21155775	42	24275	21.5333333333333
chr14	99908250	100086825	42	38700	30.7843137254902
chr16	49783375	49918600	42	34250	29.6129032258065
chr19	39105975	39190000	42	46375	30.3478260869565
chr2	235826025	235987350	42	42500	28.1904761904762
chr5	118649425	118764175	42	26450	21.5
chr6	27722200	27869850	42	34025	28.3870967741935
chr8	20081500	20236850	42	42000	22.2962962962963
chr9	34510150	34666575	42	31950	31.2820512820513
chr9	80487475	80596675	42	27050	25.4444444444444
chr9	82174375	82325300	42	29800	29.5483870967742
chr1	9847975	10021400	41	26275	27.1666666666667
chr13	100299200	100421525	41	37900	26.9
chr17	7451675	7626225	41	31600	27.4358974358974
chr2	161211100	161289525	41	30200	24.6315789473684
chr5	171332650	171437600	41	31300	30.9714285714286
chr1	27317550	27482375	40	35550	29.6666666666667
chr10	29900875	30047075	40	31425	22
chr12	7978400	8091475	40	23600	24.6666666666667
chr18	25615175	25714950	40	33650	15.8333333333333
chr2	218763900	218899550	40	28800	25.4782608695652
chr5	149821075	149924375	40	37375	21.9130434782609
chr6	52362950	52463600	40	40250	14.0677966101695
chr7	5517450	5650650	40	33300	18.64
chr8	26107500	26214675	40	25000	27.5294117647059
chr13	47125900	47243350	39	21950	26.2105263157895
chr17	1863575	1999000	39	24925	26.5384615384615
chr17	8013175	8130950	39	27800	27.4
chr2	25417400	25565925	39	33375	22
chr6	10505675	10620375	39	34675	25.1578947368421
chr6	138776925	138900200	39	36675	29.28
chr6	168190125	168295425	39	30275	25.2962962962963
chr9	90105950	90272575	39	30250	22.8235294117647
chr1	19718150	19814350	38	33600	20.875
chr1	200259125	200386450	38	31975	21.1219512195122
chr11	119177150	119312375	38	34550	27.2727272727273
chr12	50898375	51030850	38	28500	28.2631578947368
chr12	115073775	115190300	38	41075	25.1333333333333
chr16	67183575	67312950	38	26650	27.4074074074074
chr16	84700750	84787825	38	25300	28.9655172413793
chr18	52918200	53027775	38	26375	26.3809523809524
chr2	222299350	222439650	38	24600	24.8125
chr3	171866400	171984300	38	35350	22.9166666666667
chr5	146810800	146902250	38	22750	19.4857142857143
chr5	154057325	154174725	38	36175	21.5652173913043
chr1	157933725	158048975	37	42125	10.3137254901961
chr17	63490450	63591225	37	29425	21.3170731707317
chr19	49046550	49179225	37	25150	25.9375
chr20	31315875	31418225	37	32125	10.5526315789474
chr21	44335725	44426975	37	26775	13.1830985915493
chr4	153554150	153660075	37	25200	24.6
chr8	61588400	61705775	37	25975	24.5925925925926
chr8	97505175	97602475	37	32550	20
chr9	37997825	38092500	37	41550	16.7142857142857
chr1	11740325	11867750	36	28775	24.5263157894737
chr10	72961700	73039975	36	35775	16.5263157894737
chr10	106010275	106151600	36	38175	23.9607843137255
chr15	31588575	31669775	36	27925	25.4285714285714
chr16	87811300	87916375	36	32750	24.1159420289855
chr17	30554000	30683225	36	20800	22.8
chr3	192534925	192645600	36	26975	18.4864864864865
chr5	87955225	88018875	36	21750	20.8163265306122
chr10	61590300	61669050	35	22600	11.1515151515152
chr10	65168975	65304450	35	32600	17.3478260869565
chr10	74001750	74097000	35	31800	23.6774193548387
chr10	104339100	104439400	35	34100	25.1428571428571
chr10	123871425	123952525	35	26325	19
chr11	66024000	66141325	35	23500	26.9032258064516
chr13	28995150	29080050	35	24200	26.2222222222222
chr17	47019850	47133800	35	35225	24.5283018867925
chr20	45922325	46012875	35	44950	11.0285714285714
chr20	48273675	48350675	35	29500	22.25
chr3	11618175	11710475	35	31775	20.2068965517241
chr3	31917475	32023750	35	28625	23.6521739130435
chr3	63812050	63961825	35	32800	23.2698412698413
chr3	99561950	99664850	35	21650	26.9230769230769
chr6	10375725	10435350	35	32900	13.0909090909091
chr6	114637025	114753025	35	26675	19.8461538461538
chr7	150008800	150126725	35	39825	24.1632653061224
chr8	93061125	93130425	35	27850	15.047619047619
chr1	82262600	82347550	34	18825	16.7272727272727
chr1	85661375	85811125	34	20600	25.2380952380952
chr1	204223075	204348000	34	28825	18.9310344827586
chr15	59567000	59665775	34	19600	24.1142857142857
chr16	84537275	84655875	34	25700	21.7142857142857
chr17	45887525	45983825	34	28150	17.3617021276596
chr17	55620625	55749825	34	29000	25.3023255813953
chr2	134837575	134938925	34	23775	21.4864864864865
chr22	25321575	25424125	34	23975	14.7111111111111
chr22	40571500	40646075	34	31875	24
chr3	30647125	30762975	34	22450	23.3076923076923
chr3	181405175	181460575	34	26800	12.2424242424242
chr3	197182600	197307875	34	23275	23.7543859649123
chr4	3704925	3897125	34	19150	26.15
chr4	113624050	113697375	34	21550	22.6666666666667
chr4	187544050	187650275	34	24900	24.8461538461538
chr8	59918475	60007550	34	16175	25.6842105263158
chr9	98144700	98280150	34	32175	24.5217391304348
chr1	29483150	29610900	33	32300	24.5384615384615
chr1	162136975	162234100	33	25800	20.0588235294118
chr10	123269450	123368625	33	26850	23.0967741935484
chr11	123036950	123114950	33	26475	11.2727272727273
chr14	91813300	91885275	33	28325	20.4324324324324
chr15	40329925	40418025	33	35250	9.36
chr16	75086450	75183400	33	23200	17.4347826086957
chr17	71252275	71365825	33	27025	18.1136363636364
chr17	74519075	74609275	33	25050	15.6
chr21	35012825	35088750	33	24425	12.64
chr22	46874825	47036550	33	22500	23.9259259259259
chr5	180587025	180694550	33	21600	22.4137931034483
chr6	91107175	91218850	33	19050	24.375
chr8	41126250	41226600	33	21675	24.258064516129
chr9	126081375	126217000	33	22850	20.8571428571429
chr1	154926275	154991975	32	23350	14.468085106383
chr13	51782900	51846175	32	18550	10.78125
chr17	14200075	14293450	32	28000	23.7358490566038
chr17	20036525	20134850	32	23925	13.7368421052632
chr2	55226425	55283725	32	19925	22.8275862068966
chr3	23846050	23965700	32	19825	22.5454545454545
chr5	49961675	50041675	32	13175	20.3
chr6	44151275	44239575	32	27025	20.5833333333333
chr6	149115775	149246925	32	22150	22.1176470588235
chr8	12890850	12991725	32	30250	18.7428571428571
chr1	17842975	17924300	31	29825	11.6571428571429
chr1	155017075	155112575	31	24225	16.7692307692308
chr10	71070300	71169150	31	36975	13.0422535211268
chr11	94464425	94528100	31	24600	12.390243902439
chr11	123275850	123435425	31	25825	19.2881355932203
chr14	74178625	74263025	31	32800	11.2
chr16	49580275	49749175	31	31450	21.1612903225806
chr17	42142825	42228550	31	23725	13.4782608695652
chr2	64046550	64116875	31	25150	12.8444444444444
chr20	32579350	32662225	31	20850	18.95
chr5	167695800	167793775	31	26275	23.4339622641509
chr6	31078050	31179150	31	21725	18.4
chr7	55571900	55642300	31	27800	11.3125
chr9	132312125	132405025	31	25050	15.7674418604651
chr11	67118950	67210550	30	23000	18.7428571428571
chr12	120631125	120705900	30	33450	16.952380952381
chr13	110948850	111045525	30	24625	21.0588235294118
chr16	3860475	3931900	30	18275	11.9130434782609
chr18	3575925	3690425	30	29850	19.6842105263158
chr19	15361400	15444275	30	29375	20.9565217391304
chr2	45152175	45183800	30	20625	3.55555555555556
chr3	122662050	122748175	30	24075	13.7916666666667
chr3	124541575	124630825	30	27250	19.7837837837838
chr6	16672600	16850750	30	19850	21.4871794871795
chr6	159173625	159243925	30	23975	21.5757575757576
chr8	38259075	38333550	30	30400	12.1276595744681
chr1	23851700	23928075	29	27475	16.1666666666667
chr1	59509725	59623175	29	21625	17.5909090909091
chr1	90350375	90423225	29	22825	19.1851851851852
chr10	82167400	82269975	29	37750	18.125
chr12	53289925	53405375	29	32000	11.7307692307692
chr12	106456475	106540100	29	38025	11.3333333333333
chr16	4313250	4379325	29	20800	18.5142857142857
chr18	55691850	55774125	29	17075	21.2666666666667
chr19	42937575	43064225	29	17875	20.271186440678
chr19	55849675	55929625	29	22975	21.1176470588235
chr3	46972050	47030975	29	22375	18.2727272727273
chr4	154112950	154197200	29	24100	17.6666666666667
chr9	670475	756375	29	20250	16.0909090909091
chr9	117872000	117976625	29	19800	20
chr9	128388525	128470200	29	24375	19.7142857142857
chr11	31818550	31852225	28	23750	8.66666666666667
chr12	26110150	26206850	28	24750	9.57142857142857
chr14	75687025	75778300	28	19300	18.3809523809524
chr17	40512900	40584100	28	17300	20.9565217391304
chr17	74066850	74161025	28	24075	19.5238095238095
chr20	30144950	30199975	28	26150	9.09090909090909
chr4	152328800	152411600	28	18800	21.3076923076923
chr5	42982475	43079375	28	23725	12.4210526315789
chr7	129464175	129522150	28	19650	16.4782608695652
chr8	103376425	103428950	28	20300	17.8823529411765
chr9	112843375	112896300	28	22475	12.3829787234043
chrX	136627625	136673400	28	15800	20.9166666666667
chr1	25026250	25102925	27	16475	19.1818181818182
chr1	206831200	206898800	27	24625	9.02173913043478
chr1	209514275	209629275	27	32450	15.5862068965517
chr11	34196175	34297000	27	19325	18.1875
chr11	63673125	63775850	27	22800	16.5454545454545
chr12	19307625	19392425	27	18900	16.8823529411765
chr12	104893125	104999875	27	19700	19.9375
chr13	98786025	98868725	27	21550	12.6
chr14	23937950	24048725	27	25650	14.7755102040816
chr17	1264275	1304200	27	14900	10.56
chr2	11621850	11724425	27	19375	19.2592592592593
chr2	58721250	58786350	27	15600	20.3181818181818
chr2	70310350	70370925	27	22550	11.0549450549451
chr2	74648350	74758375	27	23600	13.6111111111111
chr2	158682425	158796925	27	23025	19.72
chr2	217461250	217561550	27	18450	15.4594594594595
chr2	223148275	223186050	27	15825	10
chr21	44197800	44241575	27	17975	16.972972972973
chr5	126625950	126678525	27	14925	9.71875
chr5	131745675	131836975	27	20225	17.0555555555556
chr5	138598625	138648975	27	17100	18.85
chr7	37378675	37461675	27	19550	15.1707317073171
chr7	121939750	121993725	27	17500	14.7586206896552
chr8	129045050	129122250	27	16675	19.3529411764706
chr1	223168100	223215475	26	21100	8.15686274509804
chr10	13828925	13946575	26	23100	19.3134328358209
chr12	6415900	6505850	26	31150	16.7179487179487
chr12	14520450	14574025	26	16175	15.5652173913043
chr12	48098600	48174100	26	17075	16.8780487804878
chr12	52207600	52267700	26	19400	11.8666666666667
chr13	98905275	98986075	26	20050	15.7391304347826
chr16	11384750	11465700	26	21450	16.5106382978723
chr16	73065325	73105875	26	29775	7.78947368421053
chr20	31032500	31127400	26	22350	18.3913043478261
chr3	5017700	5068700	26	26525	6.12307692307692
chr4	77890225	77945275	26	22575	14.3703703703704
chr4	129709125	129763150	26	24025	14.3478260869565
chr5	34654100	34737450	26	22525	9.5
chr6	108877750	108962950	26	17400	18.5757575757576
chr7	20814575	20840525	26	19525	0.878787878787879
chr7	130560475	130637575	26	18825	19.4166666666667
chr8	91639750	91707200	26	22925	19.4794520547945
chr8	132908300	132948775	26	13750	12.8888888888889
chr9	140549200	140591950	26	18050	17.2631578947368
chr1	18953275	18981975	25	17450	2.98360655737705
chr1	178212300	178269850	25	22375	11.7272727272727
chr10	21777975	21825800	25	31975	7.74468085106383
chr11	88030825	88072000	25	13950	13.4166666666667
chr11	93210075	93279800	25	20150	14.25
chr12	89700725	89781150	25	22750	18.4897959183673
chr12	122203350	122251425	25	17950	9.41666666666667
chr13	40055625	40090775	25	16775	8.8421052631579
chr14	54387425	54450250	25	21975	10.1489361702128
chr15	37374150	37424700	25	16750	17.1428571428571
chr15	68548750	68624050	25	16025	15.7611940298507
chr17	73028950	73110850	25	22100	15.3333333333333
chr2	232206625	232290800	25	21250	16.7333333333333
chr3	42054225	42123175	25	24925	6.88888888888889
chr4	22459800	22525400	25	20550	18.2631578947368
chr4	111529925	111565400	25	27950	5.14285714285714
chr5	77787225	77844575	25	16775	11.16
chr6	87861150	87894075	25	12725	8.56410256410256
chr7	134377125	134500000	25	18200	15.2830188679245
chr8	108431300	108512175	25	22150	16.9925925925926
chr1	33167375	33241625	24	23900	10.8484848484848
chr1	53859250	53918400	24	19800	17.2
chr1	204034025	204083175	24	27450	11.8823529411765
chr10	8058700	8128800	24	32025	14.2777777777778
chr11	121316900	121380025	24	20850	16.969696969697
chr12	6276800	6340925	24	24450	12.8823529411765
chr13	51719950	51756400	24	19750	7.17647058823529
chr13	113328900	113396050	24	20750	14.2666666666667
chr14	99684875	99744400	24	29075	14.2950819672131
chr15	60285875	60337125	24	23175	14.9206349206349
chr15	89903775	89960150	24	18050	14
chr16	67420850	67467450	24	15075	15.44
chr17	27892550	27952575	24	20725	13.6705882352941
chr17	56401225	56495525	24	20100	13.0344827586207
chr18	19743400	19778325	24	14800	12
chr18	45408150	45459750	24	24850	13.0434782608696
chr2	74197950	74271025	24	23575	10.3666666666667
chr20	56229600	56298350	24	20875	15.7857142857143
chr22	39842125	39932050	24	22525	17.56
chr4	183446625	183523400	24	17575	14.952380952381
chr5	16690625	16759875	24	18450	15.3333333333333
chr5	56109150	56147725	24	11650	9.54545454545454
chr5	156955000	157005675	24	21525	7.84615384615385
chr8	8700000	8751875	24	25800	8.28571428571429
chr8	117669050	117751425	24	16375	12.6315789473684
chr9	139420450	139499175	24	22600	11.5189873417722
chrX	45624975	45671475	24	15700	14.7777777777778
chr1	22223250	22290600	23	26225	12.1851851851852
chr1	43388425	43447075	23	32150	8.14141414141414
chr1	109755900	109828425	23	19375	16
chr13	99578275	99655575	23	15850	16.2162162162162
chr16	53064925	53145250	23	24825	15.3142857142857
chr17	41149425	41216075	23	15900	15.1923076923077
chr18	6727050	6785825	23	19475	14.8571428571429
chr18	11783125	11860275	23	19800	16.7647058823529
chr19	13943900	14017975	23	19150	16.4684684684685
chr4	140061450	140110725	23	18250	10.8571428571429
chr4	174127100	174179025	23	16650	13.7735849056604
chr5	36590650	36668600	23	16400	11.9512195121951
chr7	143057725	143113375	23	20350	9.74324324324324
chr7	155241050	155305225	23	13850	12.9152542372881
chr9	2743875	2824775	23	24900	13.3774834437086
chr1	223887850	223941225	22	19600	12.3809523809524
chr1	226059625	226112600	22	16650	13.5483870967742
chr10	20103450	20149425	22	13925	12.2702702702703
chr10	33226825	33299500	22	27750	10
chr11	3828925	3899475	22	17000	15.2459016393443
chr11	78048100	78136925	22	17775	13.5604395604396
chr11	129054000	129091650	22	11575	13.2307692307692
chr12	8955775	8987650	22	11575	9.26315789473684
chr12	57607300	57645000	22	17375	9.72413793103448
chr12	131296500	131360025	22	13250	16.025974025974
chr14	54795600	54848625	22	14000	15.9411764705882
chr15	53070725	53099225	22	17975	8
chr15	68809125	68882900	22	15900	15.7560975609756
chr16	16042775	16092700	22	13125	9.68
chr17	39653275	39706175	22	14000	12.9206349206349
chr17	73313600	73368500	22	15250	12.6304347826087
chr2	85750875	85845025	22	18050	15.3333333333333
chr20	30249675	30311250	22	22450	15.4285714285714
chr4	13523850	13551125	22	11575	8.83333333333333
chr4	154400075	154469100	22	21150	15.625
chr4	174409900	174460525	22	19200	9.19148936170213
chr5	151098175	151164875	22	13525	11.8105263157895
chr6	4772225	4812375	22	11825	13.6296296296296
chr6	27094575	27136850	22	13850	10.1363636363636
chr6	29564050	29652175	22	22350	12.8095238095238
chr6	43019900	43097575	22	24150	15.7021276595745
chr8	102500750	102554125	22	14075	14.9090909090909
chr8	142356850	142443825	22	18650	12.9846153846154
chrX	102981625	103032075	22	19700	10.2
chr1	32211475	32255400	21	16075	8.7
chr1	45240550	45292975	21	15175	11.6585365853659
chr1	47973425	48049250	21	13825	14.5384615384615
chr1	181031525	181088525	21	19100	13.9615384615385
chr1	205216575	205294675	21	30475	14.6896551724138
chr10	45448125	45497725	21	19525	10.1176470588235
chr10	102100100	102136350	21	20175	7.64705882352941
chr10	116231625	116300100	21	18175	12.4175824175824
chr11	129118600	129167150	21	13975	11.0322580645161
chr12	8110725	8148500	21	14325	12.6923076923077
chr12	46753650	46800825	21	19075	14
chr12	113900800	113952925	21	13275	14
chr12	124866525	124926525	21	13800	14.92
chr13	30135875	30170450	21	15225	8.47058823529412
chr14	53387375	53427975	21	14775	14.88
chr14	70092050	70141075	21	15500	8.47368421052632
chr15	75918300	76016675	21	16500	14.4705882352941
chr15	90930800	90969500	21	20550	5.6
chr16	2009050	2042750	21	12600	11.3
chr16	9025650	9061725	21	17150	6.78260869565217
chr16	88821350	88859000	21	13825	13.4615384615385
chr17	65483775	65531475	21	14625	8.57142857142857
chr17	75242800	75328525	21	17200	14.1234567901235
chr19	38470350	38549225	21	20350	13.7966101694915
chr20	17626475	17664125	21	13025	10.2857142857143
chr20	39656300	39704500	21	16750	12.6506024096386
chr21	17101550	17147975	21	15325	13.8461538461538
chr5	140855025	140905175	21	18700	8.56
chr6	1574250	1628400	21	16050	13.2649572649573
chr7	29304850	29362025	21	14125	13
chr8	68861775	68898125	21	14550	9.69230769230769
chr9	95498050	95533325	21	14250	5.06666666666667
chr9	130813275	130891450	21	17875	13.7083333333333
chrX	25008475	25039600	21	9600	7.26666666666667
chrX	71129700	71193300	21	15875	8.59842519685039
chr1	8503125	8543475	20	16325	9.01960784313725
chr1	31481275	31507425	20	8575	8.61538461538461
chr1	153492800	153556850	20	16325	11.2884615384615
chr1	225933575	225970750	20	13100	9.27272727272727
chr1	226830500	226879525	20	18550	8.81481481481481
chr1	235090425	235134500	20	15800	7.58823529411765
chr11	10311200	10350575	20	14925	14.0833333333333
chr13	101113175	101183050	20	16375	14.3606557377049
chr15	69365825	69422800	20	18525	9.48314606741573
chr15	73888075	73926925	20	18275	7.87096774193548
chr15	93159775	93214225	20	22375	10.6511627906977
chr16	68765525	68799575	20	14850	8
chr16	70713050	70775250	20	17700	11.7142857142857
chr17	40805325	40836175	20	14825	10.3018867924528
chr17	78620150	78699050	20	14700	11.9487179487179
chr17	79448750	79490925	20	15775	12.1276595744681
chr19	1240950	1287100	20	22375	13.4035087719298
chr19	55951550	56008025	20	12825	13.1290322580645
chr2	171495200	171580275	20	18350	10.6741573033708
chr2	173291425	173330550	20	18675	8.52631578947368
chr20	22536675	22572450	20	19075	9.92
chr20	62666775	62716450	20	15525	13.027027027027
chr22	18424700	18483500	20	13150	13.075
chr3	73066150	73105100	20	10275	13.1111111111111
chr3	124747200	124795375	20	17725	13.2608695652174
chr4	89062300	89124550	20	14600	11.4947368421053
chr6	47062200	47122125	20	17950	9.12068965517241
chr6	158240500	158283125	20	15375	13.1891891891892
chr7	92410400	92467100	20	13650	13.0144927536232
chr7	100136000	100211200	20	20300	12.2857142857143
chr7	138140075	138168575	20	8700	8
chr7	156792900	156815975	20	10650	9.08571428571429
chr8	1685650	1753425	20	19300	13.0952380952381
chr8	103899025	103958575	20	14925	13.1851851851852
chr8	119110425	119139600	20	13275	6.42105263157895
chr9	72359000	72380375	20	11425	4.69230769230769
chr1	54924950	54968825	19	18775	7.85185185185185
chr1	68177100	68219725	19	14725	12.3333333333333
chr1	182988575	183012125	19	10900	9.09090909090909
chr1	225688300	225730250	19	11775	8.20408163265306
chr1	226285300	226323925	19	11975	10.6206896551724
chr10	21567500	21626400	19	23550	9.2
chr10	32604550	32652325	19	14575	11.1111111111111
chr10	131747775	131775500	19	11075	10.4117647058824
chr11	19811600	19851400	19	18425	11.3846153846154
chr11	85744375	85781925	19	11100	12.1304347826087
chr12	3241950	3288700	19	13675	11.3548387096774
chr12	57984250	58027525	19	11975	13.3666666666667
chr12	95577050	95618450	19	15725	10.8205128205128
chr13	107148525	107188875	19	20700	9.33333333333333
chr14	74790325	74831625	19	14800	12.6060606060606
chr14	93490500	93531375	19	14250	8.91891891891892
chr16	83835700	83883425	19	15800	10.3888888888889
chr2	119590125	119617450	19	15125	7.82222222222222
chr2	157176025	157200125	19	9300	8.5625
chr20	49334525	49364675	19	11850	6.4390243902439
chr21	38064050	38090700	19	14125	9.64912280701754
chr3	51989325	52057550	19	16700	11.9633027522936
chr3	65567900	65593225	19	10900	7.68421052631579
chr4	113554825	113594850	19	10975	10.72
chr5	179467450	179518350	19	15625	9.8876404494382
chr6	31761975	31807225	19	14525	13.5094339622642
chr6	33712775	33783725	19	24550	13.530303030303
chr6	39165825	39200450	19	17075	10.2222222222222
chr6	163813625	163865450	19	11350	13.1428571428571
chr7	2840250	2884975	19	21900	10.5161290322581
chr7	22736225	22768550	19	12125	11.2
chr7	127650475	127673600	19	10375	8.52631578947368
chr7	157127725	157152500	19	11175	8.41666666666667
chr8	37637750	37687775	19	19450	5.08196721311475
chr8	49426300	49470575	19	16900	8.21052631578947
chr9	36380825	36417375	19	11900	8.6969696969697
chr9	74510500	74542575	19	12700	7
chr9	101004825	101037275	19	11275	8.45283018867925
chr9	107624575	107675575	19	12025	11.2972972972973
chr9	109621150	109661900	19	22425	9.78947368421053
chr9	126759200	126783725	19	13925	9.4
chrX	67867050	67917450	19	13100	12.15
chr1	8918025	8950350	18	14325	11.5652173913043
chr1	18588225	18626275	18	10725	10.8181818181818
chr1	21626575	21673425	18	23500	7.4
chr1	29061975	29083525	18	10325	4.35294117647059
chr1	32389600	32423700	18	15000	7
chr1	201644300	201694100	18	16625	8.85714285714286
chr10	111756325	111802225	18	13475	12.36
chr10	126135375	126170800	18	18050	8.27586206896552
chr11	73017475	73054875	18	16675	6.89285714285714
chr11	94368100	94402425	18	19550	10
chr11	118475875	118507075	18	15500	6.448
chr12	13239150	13289250	18	12950	9.76666666666667
chr12	25080600	25116550	18	11675	8.875
chr12	49348525	49394200	18	15900	12.5090909090909
chr14	20921725	20968200	18	12400	9.83673469387755
chr15	37169650	37204200	18	14125	10.5
chr17	7736550	7762550	18	11600	9.73913043478261
chr17	35257050	35307925	18	27375	6.45918367346939
chr17	40155150	40181150	18	9425	12.5714285714286
chr17	48581175	48643350	18	14125	12.0555555555556
chr17	57405175	57465800	18	18350	10.9032258064516
chr18	42253500	42336650	18	21850	11.6666666666667
chr19	4360675	4415875	18	21475	10.2641509433962
chr19	55573525	55606650	18	9700	8.6
chr19	58309975	58335650	18	12800	9.84615384615385
chr2	42150175	42195675	18	15825	9.07317073170732
chr2	105458675	105490725	18	13400	9.47058823529412
chr2	172945000	172975250	18	19025	8.88
chr2	192109650	192145675	18	12100	12.2424242424242
chr2	224794750	224826475	18	14875	5.55102040816327
chr2	231576875	231603175	18	10725	8.97142857142857
chr20	57222700	57253325	18	12875	6.43037974683544
chr20	62570175	62614125	18	12225	8.33333333333333
chr22	45888950	45913450	18	11950	4.68
chr3	45706000	45744775	18	13625	7.18072289156626
chr3	185772000	185842250	18	16900	11.4206896551724
chr3	193987175	194034125	18	14675	8.14705882352941
chr4	88816975	88857200	18	14775	12.7142857142857
chr4	102199475	102251000	18	13050	10.9411764705882
chr5	50669800	50695875	18	14625	4.70588235294118
chr6	11191500	11242500	18	16050	9.93548387096774
chr6	42357450	42424550	18	19200	12.4117647058824
chr6	100894200	100917350	18	10625	10.0606060606061
chr6	139288125	139315300	18	10750	8.69565217391304
chr6	149637325	149663950	18	11400	9.94117647058824
chr8	141604075	141648400	18	14100	7.80952380952381
chr9	6756650	6789850	18	12725	6.75471698113208
chr9	131124050	131160025	18	11650	8.87804878048781
chrX	153187650	153247175	18	15250	8.5625
chr1	95368625	95404125	17	12575	5.54385964912281
chr10	6125150	6151625	17	9850	5.45454545454545
chr10	34461900	34497675	17	14000	11.4705882352941
chr11	11862425	11894200	17	8675	10.9565217391304
chr11	35159950	35202575	17	13225	7.8
chr11	47516550	47554525	17	17450	4.40677966101695
chr11	118740550	118811775	17	28250	10.4468085106383
chr12	76326925	76376375	17	14575	5.46666666666667
chr12	116955200	116983950	17	10125	5.90476190476191
chr13	44924975	44995300	17	17600	10.0833333333333
chr13	110890575	110919925	17	9575	10.9268292682927
chr13	111837100	111872450	17	14300	9.14545454545454
chr14	34384075	34442200	17	19975	11.7692307692308
chr15	48557650	48600750	17	11300	9.80392156862745
chr15	89525000	89547475	17	14300	2.76
chr16	24739925	24764825	17	11375	8.85714285714286
chr16	70450700	70489400	17	16625	10
chr17	4837375	4903725	17	15850	10.5
chr17	35458750	35494450	17	11225	10.2439024390244
chr18	4106275	4144850	17	10925	9.025
chr18	74799450	74846100	17	16275	8.23076923076923
chr2	1702000	1755150	17	13600	9.95454545454546
chr2	47259700	47316750	17	18825	9.45714285714286
chr2	217146000	217220925	17	17075	10.7058823529412
chr20	21479000	21504700	17	12450	11.3809523809524
chr21	18883975	18917050	17	12325	10.0714285714286
chr22	42219675	42259775	17	14225	11.7857142857143
chr3	14846275	14906050	17	11825	10.7307692307692
chr3	41239550	41264025	17	12425	10.0869565217391
chr3	50531400	50583650	17	14200	10
chr4	4854000	4874375	17	12275	8.21052631578947
chr4	10104225	10125825	17	12850	7.67567567567568
chr4	139120600	139165175	17	11125	9.73913043478261
chr4	170159425	170196850	17	14100	7.65217391304348
chr5	14413250	14453175	17	11400	11.4736842105263
chr5	77887350	77946250	17	12100	10.7692307692308
chr6	24909800	24937175	17	10400	10.1
chr6	35435400	35480475	17	18575	7.78260869565217
chr6	107921075	107949700	17	9125	10
chr7	101005125	101048000	17	12000	7.94285714285714
chr8	27166475	27225000	17	18050	8.68965517241379
chr8	38366100	38399850	17	12050	10.2222222222222
chr8	77584875	77620375	17	10400	11.6170212765957
chr9	14207525	14257000	17	12975	11.8181818181818
chr9	16794925	16834650	17	11000	10.3888888888889
chr9	80197000	80226300	17	15450	4
chr9	128507550	128532025	17	11925	11.8787878787879
chr9	128639950	128674800	17	11950	10.6153846153846
chr9	131641775	131662550	17	9550	9.4
chr9	139681950	139705500	17	8325	7.91836734693878
chrX	10566775	10589375	17	10425	5.82089552238806
chr1	855825	902725	16	12800	10.0188679245283
chr1	91171400	91196550	16	14400	6.15
chr1	205442025	205498725	16	14275	9.14583333333333
chr10	23475500	23494300	16	5625	9.15384615384615
chr10	33589325	33626400	16	10325	9.66233766233766
chr11	30559325	30590350	16	10600	9.81818181818182
chr11	77157850	77191225	16	16950	10.1
chr11	93852175	93886775	16	13425	5.69411764705882
chr11	126206175	126239100	16	11025	8.5
chr12	48193475	48232350	16	19975	7.72881355932203
chr12	63303800	63330225	16	12650	4.65116279069767
chr12	65059400	65090250	16	18000	4.02666666666667
chr13	112707575	112734475	16	9275	4
chr13	114864050	114900200	16	14375	10.64
chr14	36972900	36995350	16	9975	6.9
chr16	21520325	21538825	16	7150	5.80645161290323
chr17	37024025	37065575	16	23675	4.45161290322581
chr17	47547450	47593875	16	12650	11.1458333333333
chr17	58211775	58241075	16	9825	10.4313725490196
chr17	67408350	67432900	16	10300	4.06779661016949
chr18	77861250	77878475	16	10325	3.2
chr19	17178525	17248325	16	15075	9.91428571428571
chr2	37407150	37460525	16	19075	10.8387096774194
chr2	38293275	38336925	16	19875	3.61702127659574
chr2	62422125	62444775	16	11325	7.91666666666667
chr2	169311950	169351525	16	10750	9.53191489361702
chr2	201979575	201997750	16	11425	2.35294117647059
chr20	17840000	17877875	16	10400	11
chr20	35168850	35235700	16	18775	10.5185185185185
chr20	49526100	49549275	16	8225	8.5
chr21	46823375	46859875	16	17950	9.47826086956522
chr22	36276200	36319250	16	15425	4.74698795180723
chr3	50159300	50208825	16	18925	8.82352941176471
chr3	64660025	64680375	16	10125	4.55555555555556
chr4	37972000	38012300	16	16250	8.38461538461539
chr4	41121575	41149900	16	11025	6
chr4	54957325	54976875	16	14175	3.75
chr4	87387875	87430600	16	12300	11.1428571428571
chr4	103732300	103754075	16	9975	7.90909090909091
chr4	153846750	153885675	16	13725	8.51428571428571
chr5	2740350	2762250	16	7575	10.25
chr5	150017000	150054275	16	14225	9.6551724137931
chr6	34097025	34122625	16	13300	8.41379310344828
chr6	99073950	99096900	16	9625	6.13333333333333
chr6	144960850	144987325	16	12475	11
chr6	158387650	158433025	16	11850	10.2105263157895
chr7	16670225	16710775	16	10300	8.60714285714286
chr7	73682625	73721775	16	10375	10.6190476190476
chr7	79753925	79783550	16	9375	6.25925925925926
chr7	100067175	100092200	16	7700	8.16666666666667
chr9	2273700	2294125	16	11900	3.57446808510638
chr9	129373225	129393650	16	11500	9.85714285714286
chr9	132245050	132269675	16	13950	9.11111111111111
chr9	138978600	139014825	16	13225	6.42857142857143
chrX	102672000	102702000	16	12350	5.70666666666667
chrX	107609875	107670575	16	12550	9.3953488372093
chr1	2455325	2480800	15	10825	5.33333333333333
chr1	36614125	36653875	15	12500	9.67924528301887
chr1	50881225	50897075	15	7675	6.375
chr1	65874775	65900700	15	10125	7.60526315789474
chr1	119521900	119545700	15	10150	7.25714285714286
chr1	120173775	120205225	15	10625	8.05263157894737
chr1	224002950	224034950	15	11525	7.09090909090909
chr1	232241825	232271700	15	13950	5.97435897435897
chr1	243876675	243911025	15	11050	9.05084745762712
chr10	3108575	3139600	15	10025	7.94285714285714
chr10	124892075	124917025	15	15475	2.47058823529412
chr11	76463175	76518575	15	21775	10.1875
chr11	77112600	77138775	15	11775	5.85454545454545
chr11	86627350	86669725	15	13650	8.76543209876543
chr11	124609000	124633675	15	9750	8.7
chr12	19584450	19611475	15	7600	5.10769230769231
chr12	51762525	51789625	15	10225	8.76543209876543
chr12	53602425	53647150	15	20625	9.91428571428571
chr12	76399975	76435700	15	12125	6.13953488372093
chr12	76463100	76480025	15	9050	5.2
chr12	81470250	81494800	15	11475	8.41860465116279
chr13	73628875	73650500	15	8600	8.42105263157895
chr13	95354375	95368875	15	6525	8.09090909090909
chr13	111177900	111218850	15	9800	10.1290322580645
chr14	22940800	22961550	15	6575	5.80645161290323
chr14	57351300	57372875	15	13700	6.9
chr14	59796550	59812450	15	8725	5.88888888888889
chr14	71106850	71133450	15	15675	2.77049180327869
chr15	93443175	93466750	15	15250	8.25
chr16	30537125	30570400	15	11425	6.29411764705882
chr16	57821825	57855450	15	14225	7.65714285714286
chr16	89537400	89558800	15	13075	1.62
chr17	38247975	38281275	15	16775	7.89830508474576
chr17	48961275	48997625	15	12750	9.38461538461539
chr17	70100800	70122975	15	10450	6.28571428571429
chr17	76243050	76280550	15	16525	6.9375
chr18	3245575	3270125	15	9050	8.54166666666667
chr18	76732950	76751750	15	12700	3.09859154929577
chr19	5947425	5980225	15	15150	6.38961038961039
chr19	39614875	39638425	15	13050	3.92592592592593
chr2	17716650	17740550	15	11400	7.85964912280702
chr2	169481925	169520875	15	10500	7.77272727272727
chr2	200320000	200336050	15	9350	4
chr22	26317975	26339150	15	9425	9.88888888888889
chr3	15342050	15374975	15	10275	8.52380952380952
chr3	23769925	23804975	15	10450	7.23255813953488
chr4	2463475	2491825	15	8175	8.7
chr4	53721450	53751150	15	12500	7.59090909090909
chr5	60696500	60728475	15	10875	5.44827586206897
chr5	82759650	82776375	15	9975	5.54545454545455
chr5	92929425	92948675	15	7700	6.09756097560976
chr6	1378225	1394500	15	7975	6.33333333333333
chr6	32134375	32165550	15	12700	6.47272727272727
chr6	33377100	33402525	15	15200	5.16666666666667
chr6	112175175	112195200	15	10925	5.33333333333333
chr6	167635350	167662825	15	16850	3.23076923076923
chr7	50834250	50862250	15	10925	8.36363636363636
chr7	92369550	92400175	15	10850	7.29230769230769
chr7	93262875	93280150	15	8550	7.31034482758621
chr7	96617950	96657075	15	19525	4.80519480519481
chr7	129411425	129427275	15	11325	2
chr8	17012900	17029350	15	9600	2.52631578947368
chr8	66734575	66755625	15	6025	6.26086956521739
chr8	70972850	71006100	15	10350	9.79310344827586
chr9	74358400	74385100	15	18875	3.88679245283019
chr9	108045200	108072175	15	14375	9.80952380952381
chr9	129423475	129446075	15	8675	10.125
chr1	15512325	15541475	14	9600	6.45569620253165
chr1	27016675	27054675	14	18075	7.38666666666667
chr1	31350300	31384275	14	9975	7.2
chr1	45767350	45807300	14	15625	6.18604651162791
chr1	170626375	170639000	14	6725	5.21428571428571
chr1	172500600	172519450	14	8375	4.68292682926829
chr1	199997700	200019275	14	12850	6.16216216216216
chr1	221049475	221069300	14	10225	5.38888888888889
chr1	243633350	243660050	14	10050	6.6984126984127
chr10	73368650	73403000	14	14475	6.17142857142857
chr10	94819575	94840125	14	10925	4
chr10	102489625	102508650	14	9625	8.78260869565217
chr12	56099925	56142950	14	15500	8.64285714285714
chr12	80062300	80087375	14	9050	6.33333333333333
chr12	88952200	88975025	14	6550	7.73913043478261
chr12	121716600	121735900	14	8875	7.40909090909091
chr13	28527575	28553675	14	11075	7.32203389830508
chr13	39958950	39997775	14	11600	7.8
chr14	21991050	22025800	14	16875	5.49180327868852
chr14	48723225	48747850	14	9175	8.29268292682927
chr14	59074100	59107700	14	15050	7.91525423728814
chr14	61099500	61125950	14	15675	3.19565217391304
chr14	62160875	62187275	14	10375	6.5
chr14	95599700	95629475	14	10550	6.84444444444444
chr16	4421050	4452750	14	13150	7.07070707070707
chr16	48397475	48421100	14	11575	2.84615384615385
chr17	20932225	20956325	14	10550	7.73684210526316
chr17	42611150	42640175	14	16125	3.83838383838384
chr17	57902850	57931175	14	10925	7.05882352941176
chr18	48554000	48577350	14	11150	8.4390243902439
chr19	39888100	39927675	14	15750	7.14074074074074
chr19	41678400	41701775	14	10375	8.69090909090909
chr19	44257150	44284150	14	7475	8.93333333333333
chr19	54271675	54296750	14	9450	9.33333333333333
chr2	26972200	26995375	14	9400	7.47368421052632
chr2	37875425	37917250	14	16000	8.0695652173913
chr2	44994975	45035000	14	16050	7.18095238095238
chr2	69994600	70027950	14	11600	5.37777777777778
chr2	97522350	97578250	14	18875	6.29787234042553
chr2	111488300	111513075	14	8275	4.6031746031746
chr2	112786175	112820675	14	9625	7.03703703703704
chr2	164494375	164521825	14	6950	7.35294117647059
chr2	236566450	236580675	14	7825	4.86666666666667
chr2	237067300	237089450	14	15125	1.69565217391304
chr20	3776050	3802400	14	8475	8.4
chr20	47891925	47914650	14	11200	6.24
chr20	55818725	55846025	14	12900	7.21311475409836
chr20	57414150	57431350	14	9275	2.42105263157895
chr20	60005150	60029400	14	13975	5.88571428571429
chr3	5227150	5264675	14	9875	8.70588235294118
chr3	53269625	53313100	14	16500	4.93617021276596
chr3	149912375	149946200	14	8225	8.96296296296296
chr3	168520650	168560050	14	9325	8.21359223300971
chr3	187453650	187482725	14	10425	6.3741935483871
chr4	79471175	79491100	14	11975	3
chr4	82385125	82421375	14	9275	7.74545454545455
chr4	85500125	85518900	14	5700	9.12820512820513
chr4	185560625	185575300	14	8925	2.85714285714286
chr5	58208250	58224200	14	6575	7.71428571428571
chr5	71528100	71547875	14	7600	5.03225806451613
chr5	146933875	146958100	14	9425	9.28
chr6	43650375	43677650	14	9575	8.12307692307692
chr6	50803750	50819600	14	7575	4.95238095238095
chr6	80639800	80659375	14	6350	7.44
chr6	100607975	100624675	14	7025	6.30769230769231
chr6	107423025	107451250	14	11350	7.55555555555556
chr6	119344000	119366125	14	12575	3.36585365853659
chr7	5444175	5470425	14	14575	3.91666666666667
chr7	6415325	6439275	14	8000	6.58333333333333
chr7	51374400	51397275	14	8750	6.98550724637681
chr7	95932775	95952125	14	8775	7.33333333333333
chr8	68623175	68645800	14	9875	9.09523809523809
chr8	99943000	99964150	14	12250	4.92783505154639
chr8	144093525	144124825	14	10450	7.27058823529412
chr9	2610600	2634550	14	9725	8.54545454545454
chr9	79625525	79661550	14	15025	8.0327868852459
chr9	80625725	80648325	14	9925	8.78125
chr9	107995600	108023125	14	12225	4.05714285714286
chr9	133705650	133736375	14	11700	5.2027027027027
chr1	39852800	39881950	13	17275	3.21739130434783
chr1	65629225	65644600	13	7000	6.78260869565217
chr1	91472900	91488800	13	5650	7.78947368421053
chr1	144925025	144942725	13	10975	4.38095238095238
chr1	160598550	160651300	13	21350	6.1304347826087
chr1	197877875	197892600	13	10075	2.72222222222222
chr1	202530800	202559250	13	13100	7.25714285714286
chr1	210405025	210439575	13	10100	6.94029850746269
chr10	80720800	80746425	13	8625	8
chr10	80979950	81008450	13	15450	4.45454545454545
chr10	86087300	86121150	13	11350	8.11764705882353
chr10	101279475	101298525	13	12025	2.4
chr10	104208950	104224000	13	7700	6.82608695652174
chr10	111827750	111844125	13	9100	5.28205128205128
chr11	2704075	2725450	13	11200	5.7
chr11	65654300	65671350	13	8125	5.35714285714286
chr11	68079525	68122100	13	14975	7.4468085106383
chr11	75024775	75064350	13	29075	4.91666666666667
chr12	47613175	47644350	13	10275	7.77551020408163
chr12	57471450	57490125	13	6775	6.84848484848485
chr12	58225425	58263375	13	17575	4.85106382978723
chr12	69001525	69016750	13	6975	5.9
chr12	76923100	76948425	13	9600	8.375
chr12	99249550	99264700	13	6650	6.8
chr12	111840900	111876725	13	17200	3.05555555555556
chr12	112541475	112564525	13	7875	7.77777777777778
chr12	113274675	113293925	13	7725	6.25
chr12	114832900	114848500	13	7800	4.06896551724138
chr13	45901750	45917000	13	7550	5.3
chr13	79167700	79184325	13	9800	2.73076923076923
chr14	42065500	42080475	13	6975	5.26315789473684
chr14	105931500	105958575	13	9550	5.58333333333333
chr15	72512475	72536575	13	12025	3
chr15	101726075	101744050	13	9875	3.33333333333333
chr15	101779975	101799275	13	8450	4.17391304347826
chr16	74053250	74071275	13	9500	3.73626373626374
chr16	75272375	75301925	13	20600	2.29411764705882
chr17	62490550	62506625	13	7525	7.18918918918919
chr18	59988675	60020575	13	10425	6.16666666666667
chr19	8509200	8527625	13	12900	1.28571428571429
chr19	48893375	48906950	13	7450	4.13333333333333
chr2	11878875	11897850	13	9375	7.19148936170213
chr2	75060500	75078800	13	10000	5.11764705882353
chr2	120516200	120529300	13	6425	6.42105263157895
chr2	161323625	161351350	13	7125	7.45454545454545
chr2	169034100	169050275	13	6675	3.50684931506849
chr2	205121975	205148975	13	10275	6.17142857142857
chr2	224888425	224905250	13	9525	3.47368421052632
chr2	227637125	227666850	13	10325	7.70588235294118
chr20	24412825	24454300	13	10550	8.22641509433962
chr20	37220125	37258375	13	13200	7.92
chr20	61855325	61867275	13	6175	8.28571428571429
chr21	32876250	32904700	13	8550	8.11538461538461
chr21	43171550	43200050	13	14425	5.625
chr22	37935100	37981625	13	16050	8.0979020979021
chr22	50730900	50747825	13	9075	5.07142857142857
chr3	62350775	62365425	13	10650	1.48387096774194
chr3	64189725	64215025	13	9275	5.5609756097561
chr3	170520025	170536775	13	8675	8.19047619047619
chr4	16072350	16088075	13	6325	4.71428571428571
chr4	113429625	113445800	13	9100	2.05405405405405
chr4	186027225	186050500	13	9525	6.47368421052632
chr5	92905125	92924700	13	9275	5.08333333333333
chr5	95045625	95068275	13	10950	3.36
chr6	33574875	33604700	13	11000	5.58490566037736
chr6	34190700	34216600	13	15775	7.93939393939394
chr6	35684475	35710925	13	13550	5.08333333333333
chr6	131313450	131326625	13	8050	2.90322580645161
chr7	24430400	24446900	13	7325	7.6551724137931
chr7	30343175	30362875	13	6050	7.92592592592593
chr7	41732975	41751425	13	6250	6.75
chr7	42249650	42279525	13	19675	3.03125
chr7	148394125	148420525	13	10525	6.82758620689655
chr8	8629575	8667525	13	12350	7.62264150943396
chr8	23818550	23849575	13	14725	7.09090909090909
chr8	37738075	37761900	13	11625	4.37142857142857
chr8	145008325	145033850	13	17775	2.08219178082192
chr9	96927825	96945225	13	7375	6.27450980392157
chr9	102571975	102592150	13	10075	3.44117647058824
chr9	119033200	119049725	13	10825	2.39506172839506
chrX	2605050	2633550	13	9650	5.81333333333333
chrX	9487725	9503625	13	7175	5.40625
chr1	26481125	26504725	12	10125	6.11428571428571
chr1	33097925	33121300	12	8400	7.28205128205128
chr1	36831550	36854400	12	10000	5.47058823529412
chr1	51163100	51171950	12	5825	2.84615384615385
chr1	62640975	62671600	12	12700	4.2421052631579
chr1	76692875	76723475	12	12075	7.32352941176471
chr1	116172975	116203600	12	16925	5.58878504672897
chr1	155930650	155954675	12	13875	5.44444444444444
chr1	165796050	165814100	12	7450	3.76666666666667
chr1	182568200	182603375	12	16050	5.33333333333333
chr1	244602550	244625275	12	10450	6.33333333333333
chr10	24524525	24552600	12	9850	5.58139534883721
chr10	35079125	35105925	12	11150	7.39130434782609
chr10	77154700	77178025	12	12650	6.68493150684932
chr11	27709200	27725375	12	8200	6.53571428571429
chr11	46925925	46942800	12	11775	2.42424242424242
chr11	57224475	57251350	12	10550	5.11594202898551
chr11	57528700	57568675	12	16575	7.33333333333333
chr11	65871650	65902125	12	12600	5.16666666666667
chr11	102062475	102081100	12	7475	3.45454545454545
chr11	134136750	134148000	12	6375	1.73333333333333
chr12	31644125	31680350	12	12600	6.51219512195122
chr12	89466175	89495725	12	10525	6.3125
chr12	102215200	102225300	12	4375	4.5
chr12	107153300	107177550	12	10875	3.78181818181818
chr14	38052600	38069750	12	9825	3.78378378378378
chr14	57257850	57284950	12	21050	1.75609756097561
chr14	99875200	99893400	12	10300	2.16091954022989
chr15	42218550	42250125	12	8500	6.43243243243243
chr15	69098050	69116500	12	9450	4.20253164556962
chr15	75061050	75086050	12	10850	7.2
chr16	13187175	13216350	12	9875	7.23076923076923
chr16	20870525	20891775	12	8725	5.06976744186047
chr16	58032250	58067525	12	13000	3.76100628930818
chr16	79624675	79640050	12	5400	7.4375
chr16	82661575	82692025	12	9825	5.7029702970297
chr17	6340825	6365900	12	7650	6.88524590163934
chr17	25659075	25681750	12	9850	7.1219512195122
chr17	39928175	39957950	12	13450	4.36893203883495
chr17	59471050	59494250	12	9550	6.15384615384615
chr17	72732350	72760700	12	15175	2.71264367816092
chr18	11976775	11996450	12	8900	4.05405405405405
chr18	56931500	56943300	12	6775	3.85185185185185
chr19	7922700	7938275	12	5825	6.8
chr19	8257900	8277200	12	8950	3.23404255319149
chr19	10981125	11006525	12	13200	6.97142857142857
chr19	47402025	47438600	12	10050	6.19047619047619
chr19	56616750	56633650	12	9500	6.6
chr2	64863875	64882750	12	11075	3.44186046511628
chr2	67545275	67563875	12	6425	6.84210526315789
chr2	114643950	114662450	12	9900	7.46666666666667
chr2	178103850	178131600	12	10925	6.93333333333333
chr20	39310550	39321600	12	6300	3.29824561403509
chr20	60929450	60963625	12	19425	2.89385474860335
chr20	62455125	62497575	12	14125	6.01470588235294
chr22	23858650	23884525	12	12400	5.47058823529412
chr22	36405150	36432800	12	10150	5.94666666666667
chr22	39092925	39114300	12	9650	3.33333333333333
chr3	69128200	69145600	12	6350	3.27272727272727
chr3	90129000	90142150	12	6475	4.21052631578947
chr3	157812075	157828750	12	6900	5.52
chr3	167798300	167814700	12	6575	6.78787878787879
chr3	176035750	176051175	12	5400	7.43396226415094
chr4	16777200	16797100	12	7400	4.81481481481481
chr5	1502550	1525075	12	11000	4.98701298701299
chr5	3590350	3602975	12	7675	2.625
chr5	16885850	16906575	12	9550	5.63636363636364
chr5	71402250	71432325	12	11050	5.44347826086956
chr5	73831450	73863625	12	10950	7.42592592592593
chr5	89838500	89859900	12	7700	5.56521739130435
chr5	107410200	107439250	12	12200	7.14
chr5	126008650	126022850	12	6175	6.52631578947368
chr5	172655900	172673425	12	11075	3.25581395348837
chr6	20865475	20882600	12	9900	2.74285714285714
chr6	31679025	31712200	12	11700	6.20338983050847
chr6	37089225	37113650	12	19500	1.91836734693878
chr6	144007850	144022100	12	8175	5.83333333333333
chr6	149284450	149312175	12	7700	7.2
chr7	14018600	14033075	12	7200	3.82352941176471
chr7	22213400	22234975	12	6900	5.16129032258065
chr7	23037450	23058800	12	7325	7.4
chr7	28206700	28221925	12	5550	4.73333333333333
chr7	83813625	83839975	12	10300	5.44444444444444
chr7	102553225	102586075	12	12250	5.6551724137931
chr8	22239850	22258750	12	8225	5.78947368421053
chr8	23380625	23425100	12	13150	7.09375
chr8	28551175	28588350	12	13925	6.92857142857143
chr8	71125750	71144350	12	7450	5.90243902439024
chr8	98787400	98817450	12	14350	6.66666666666667
chr8	134569200	134587875	12	8575	6.16
chr9	96708100	96725325	12	9500	5.78571428571429
chrX	71210350	71225275	12	7675	2.91566265060241
chr1	6294375	6309275	11	6400	6.47619047619048
chr1	19258450	19292925	11	14250	6.47191011235955
chr1	32166050	32181775	11	8125	3.8780487804878
chr1	38454050	38480225	11	13100	4.04819277108434
chr1	39451050	39468775	11	10000	2.60869565217391
chr1	43146000	43158800	11	7600	1.64705882352941
chr1	47896750	47912075	11	7900	4.98039215686275
chr1	66797275	66826325	11	16125	5.42857142857143
chr1	68676325	68699600	11	10625	5.05882352941176
chr1	90285800	90310100	11	11275	3.72602739726027
chr1	112262625	112284000	11	8075	5.76190476190476
chr1	150228000	150256075	11	11275	5.62637362637363
chr1	180197950	180216700	11	11150	6.38461538461539
chr1	184016175	184038250	11	9425	5.33333333333333
chr1	225997350	226015350	11	8450	3.80952380952381
chr1	226390325	226412325	11	11200	3.07352941176471
chr1	226907500	226928125	11	9150	4
chr1	229357025	229374850	11	8150	6.1
chr10	35921675	35933750	11	6850	4.97560975609756
chr10	43885525	43905675	11	12700	5.625
chr10	53789800	53806575	11	8350	5.15909090909091
chr10	118917900	118928150	11	5950	2.46153846153846
chr10	121409925	121433025	11	10550	6.09090909090909
chr10	134209175	134235925	11	12325	3.85294117647059
chr11	1575725	1595825	11	6950	4.96551724137931
chr11	68301300	68317325	11	6525	5.54285714285714
chr11	92037275	92053500	11	10750	1.72727272727273
chr11	128551125	128565450	11	7625	6.55
chr12	21796850	21809450	11	5750	2.92857142857143
chr12	49730475	49742275	11	7950	2.88888888888889
chr12	54805575	54836950	11	13475	5.21951219512195
chr12	79796700	79818475	11	7975	4.43589743589744
chr12	89338300	89355175	11	6375	4.93333333333333
chr12	130642800	130651325	11	5650	1.16129032258065
chr13	60015675	60034300	11	7600	4.92857142857143
chr14	21724000	21738575	11	7175	5.36842105263158
chr14	37123725	37136700	11	7450	3.73684210526316
chr14	57310800	57325650	11	7225	5.36666666666667
chr14	65688875	65706450	11	9550	4.19354838709677
chr14	65935500	65955650	11	7375	4.14705882352941
chr14	87694350	87708725	11	5700	6.6
chr14	96967325	96982100	11	6700	3.96428571428571
chr14	103294125	103307875	11	4675	5.68
chr15	89147275	89168400	11	13225	4.14492753623188
chr16	27324500	27342750	11	8925	4.54838709677419
chr16	86597725	86613850	11	8800	1.67164179104478
chr17	71151300	71168650	11	7875	2.90322580645161
chr18	47012050	47028125	11	7375	5.83333333333333
chr18	48708975	48724975	11	6250	5.26315789473684
chr19	11194650	11207550	11	6050	3.88679245283019
chr19	48110950	48129750	11	9850	2.66666666666667
chr2	68464025	68484350	11	7925	4.46666666666667
chr2	69375150	69406225	11	11025	4.46376811594203
chr2	110358250	110375300	11	8625	3.14285714285714
chr2	188892725	188907250	11	7650	5.77777777777778
chr2	225434875	225453275	11	9325	3.24528301886792
chr20	20340900	20354325	11	6125	6.31111111111111
chr20	43145150	43161875	11	8900	3.88235294117647
chr20	48714800	48733225	11	8975	5.95
chr21	34392050	34402475	11	5350	4.42424242424242
chr21	44492875	44507475	11	5000	5.64102564102564
chr3	31571975	31592050	11	7575	5.40845070422535
chr3	52478475	52491500	11	4800	5.89473684210526
chr3	85006550	85018075	11	7275	1.26666666666667
chr3	110788525	110807775	11	8175	4.07692307692308
chr3	129433775	129452175	11	6325	4.74626865671642
chr3	138652550	138669750	11	11825	3.67567567567568
chr3	140782575	140814125	11	16675	5.02325581395349
chr3	169375575	169388025	11	9875	3.15789473684211
chr3	178892800	178914725	11	6750	5.43478260869565
chr4	85412250	85424575	11	6225	3.02439024390244
chr4	134179425	134196950	11	7125	6.33333333333333
chr4	138450775	138467200	11	9000	4.12307692307692
chr5	1875400	1888175	11	6300	5.76470588235294
chr5	38595000	38607950	11	7375	4.92307692307692
chr5	73917000	73943275	11	14050	6
chr5	109024150	109041000	11	8700	3.32203389830508
chr5	111071250	111082750	11	6300	4.51612903225806
chr5	115773375	115791725	11	10150	4.85714285714286
chr5	116145925	116165675	11	8200	5.61290322580645
chr5	170733825	170745575	11	6650	1.51515151515152
chr6	5992975	6009975	11	12900	1.13846153846154
chr6	15894275	15913525	11	8175	4.37931034482759
chr6	30777225	30798050	11	6725	6.11538461538461
chr6	99273000	99286200	11	8175	1.82142857142857
chr6	119202975	119225775	11	7275	6.01709401709402
chr6	126063175	126076825	11	9250	4.47058823529412
chr6	127649400	127666125	11	7475	4.88461538461539
chr6	137276100	137286475	11	6175	2.93333333333333
chr6	160389400	160404550	11	9250	2.11538461538462
chr7	89525	101850	11	7350	3.84905660377358
chr7	22598750	22630250	11	11050	6.50246305418719
chr7	23493925	23516950	11	8425	6.34782608695652
chr7	25886950	25902975	11	8350	2.11320754716981
chr7	35288025	35303650	11	9525	2.18604651162791
chr7	86576850	86605600	11	10575	6.03389830508475
chr7	100464150	100495175	11	11300	5.74468085106383
chr8	8238875	8260450	11	10500	5.53333333333333
chr8	25894075	25909700	11	13550	1
chr8	66697700	66719150	11	8500	4.38383838383838
chr8	127566125	127601475	11	12075	5.26530612244898
chr9	9995450	10012000	11	8350	5.84905660377358
chr9	14336075	14362050	11	12400	5.9016393442623
chr9	73727725	73739775	11	5375	5.1
chr9	75756075	75774500	11	7625	5.49019607843137
chr9	97669050	97690875	11	11975	2.85294117647059
chr9	108151850	108168375	11	5875	5.65384615384615
chr9	138882175	138904425	11	8625	5.30769230769231
chrX	73501475	73509150	11	5450	1.42857142857143
chr1	12652525	12680950	10	11900	5.60294117647059
chr1	15050350	15072175	10	11450	2.13333333333333
chr1	15103125	15114325	10	4950	3.21739130434783
chr1	37494850	37509525	10	7150	4.36842105263158
chr1	46142975	46155125	10	5775	4.88372093023256
chr1	54408350	54424075	10	6950	3.69411764705882
chr1	55030050	55049325	10	6650	4.29508196721311
chr1	60128700	60146675	10	8525	5.07462686567164
chr1	63569125	63583525	10	5800	4.70588235294118
chr1	78437800	78452050	10	5500	4.35714285714286
chr1	119867825	119890825	10	9450	5.3125
chr1	151028200	151044575	10	7275	5.05714285714286
chr1	153714575	153722625	10	5725	3.89473684210526
chr1	154578100	154600750	10	8950	5.75438596491228
chr1	157123675	157134175	10	6175	2.03738317757009
chr1	178994275	179008550	10	7250	3.44827586206897
chr1	203086775	203125275	10	15275	5.42372881355932
chr10	28955150	28980075	10	13600	4.65168539325843
chr10	95505075	95520900	10	10075	2.0253164556962
chr10	99078375	99098350	10	9450	3.1875
chr10	121483150	121498250	10	6375	5.13953488372093
chr11	7593125	7643500	10	15100	5.43137254901961
chr11	7912125	7933600	10	12050	5.35
chr11	11994900	12016200	10	12625	3.42857142857143
chr11	16625425	16636000	10	5850	4.66666666666667
chr11	32911975	32926400	10	6575	2.3728813559322
chr11	45100800	45114775	10	7550	4.90909090909091
chr11	63629800	63640725	10	4825	4.57142857142857
chr11	67884450	67897250	10	9000	2.18181818181818
chr11	68227325	68241200	10	6675	5.30434782608696
chr11	69514650	69523950	10	5325	3
chr11	70048800	70061050	10	6025	3.17647058823529
chr11	75263875	75295750	10	13100	5.09756097560976
chr11	76154300	76170500	10	9250	4.43243243243243
chr12	4377550	4390175	10	8725	2.39285714285714
chr12	52510025	52524875	10	5650	5.25714285714286
chr12	69860475	69870450	10	6025	2.16
chr12	77257125	77274175	10	6950	4.64516129032258
chr12	97942825	97957425	10	8900	4.66666666666667
chr12	103344325	103360125	10	5800	4.98507462686567
chr12	120794575	120814825	10	11050	2.61538461538462
chr12	124608050	124633675	10	8025	5.5
chr13	36558425	36569075	10	4600	3.42105263157895
chr13	51995225	52001600	10	3825	2.31578947368421
chr13	52157300	52171125	10	8300	3.07692307692308
chr13	54700525	54708600	10	4900	2.9
chr14	21555100	21575875	10	11900	5.11111111111111
chr14	35800750	35826200	10	11250	2.70886075949367
chr14	54899525	54908775	10	4875	2.95652173913043
chr14	55136550	55153025	10	9725	3.54782608695652
chr14	64652650	64667825	10	7275	3.91428571428571
chr14	77802225	77811100	10	5000	2.65384615384615
chr14	85991600	86004925	10	7775	4.97142857142857
chr14	98096600	98109100	10	5450	5.61538461538461
chr14	100126375	100151325	10	7150	5.77777777777778
chr15	66692825	66710725	10	10250	2.81818181818182
chr15	66753975	66800075	10	14175	4.70121951219512
chr15	79656575	79667250	10	6925	3.25423728813559
chr16	4985725	5008950	10	8675	5.51578947368421
chr16	12991800	13001975	10	4950	2.8
chr16	48631450	48647825	10	7925	5.35714285714286
chr16	54961350	54973725	10	8325	2
chr16	81743150	81751650	10	5075	2
chr17	26369400	26385950	10	10225	3.85507246376812
chr17	71605950	71625675	10	7700	3.74545454545455
chr17	74255475	74268775	10	7100	3.45
chr17	74425825	74448650	10	13625	4.80459770114942
chr17	79359950	79379750	10	13875	0.945454545454545
chr18	6556900	6576250	10	8275	3.6551724137931
chr18	8930875	8960225	10	10675	4.53571428571429
chr18	53429400	53451575	10	9225	5.61538461538461
chr19	18698625	18709225	10	6725	2.125
chr19	18714375	18724525	10	6775	1.33333333333333
chr19	20469650	20485150	10	6875	2.91743119266055
chr19	31821700	31848075	10	12775	4.90140845070423
chr19	46906975	46920350	10	6025	4.57142857142857
chr19	48823150	48837175	10	6175	5.24
chr2	42268050	42282500	10	8225	5.38709677419355
chr2	109231850	109242550	10	6150	3
chr2	122281525	122291825	10	4525	4.11538461538461
chr2	136873500	136887275	10	6250	3.44303797468354
chr2	171207550	171228125	10	6925	4.8125
chr2	175190300	175209875	10	15400	3.52380952380952
chr2	236401325	236422950	10	9600	4.89411764705882
chr20	12725025	12743975	10	7425	4.89285714285714
chr20	23328925	23346850	10	7075	4.02985074626866
chr20	25512650	25534875	10	10875	4.41666666666667
chr20	35082900	35103475	10	11275	5.43661971830986
chr20	43270000	43281950	10	7250	2.33333333333333
chr20	44621700	44643450	10	9000	4.62162162162162
chr20	55499250	55507225	10	5900	1.44827586206897
chr20	56980950	57000400	10	5900	4.67256637168142
chr21	47390350	47403600	10	9150	1.92
chr3	49940850	49949050	10	4000	4.08695652173913
chr3	53190350	53206725	10	8250	3.16216216216216
chr3	98603650	98622250	10	9800	5.72
chr3	128199125	128216525	10	10325	4.45569620253165
chr3	128438725	128449875	10	5525	3.6551724137931
chr3	135901275	135917175	10	5825	5.72727272727273
chr3	155077700	155091025	10	7275	3.73333333333333
chr4	1711900	1725100	10	5725	5.14285714285714
chr4	26320700	26336275	10	6025	3.1
chr4	139933425	139952325	10	8550	4.71794871794872
chr4	144264550	144282975	10	8250	4.4
chr5	15537675	15557975	10	6850	3.96774193548387
chr5	16852625	16870750	10	7600	2.18666666666667
chr5	17212075	17225875	10	7700	4.08
chr5	68787900	68799650	10	6400	4.17142857142857
chr5	102129875	102137350	10	4525	2
chr5	118787675	118796775	10	4850	2.3
chr5	133330200	133344225	10	7850	3.78181818181818
chr5	146166725	146186500	10	10300	2.66666666666667
chr5	149509750	149536075	10	14475	4.125
chr5	174144725	174179000	10	17225	3.50684931506849
chr5	180211900	180244600	10	12875	5.23270440251572
chr6	10307575	10317075	10	4450	5.63636363636364
chr6	30285250	30295600	10	6375	2.47058823529412
chr6	33165525	33182075	10	7175	4.77777777777778
chr6	44084250	44101975	10	8075	4.22857142857143
chr6	53163475	53181575	10	6550	5.66666666666667
chr6	87912925	87924600	10	7125	3.55555555555556
chr6	121751875	121768625	10	9500	3.17894736842105
chr6	137807475	137819650	10	10300	0.56
chr6	144054500	144074800	10	11075	3.11627906976744
chr6	170595200	170608125	10	9150	4.8125
chr7	2548325	2570925	10	10725	5.33333333333333
chr7	74063025	74079275	10	10150	2.9
chr7	117507725	117517500	10	4500	2.81818181818182
chr7	120468275	120482825	10	4675	4.68571428571429
chr7	151186025	151196600	10	5750	3.8
chr7	155595850	155607650	10	9625	1.38709677419355
chr8	480775	493275	10	7775	3.23809523809524
chr8	9754000	9768550	10	9325	3.3
chr8	54670925	54680375	10	5375	3.05882352941176
chr8	60016875	60030325	10	8125	3.52380952380952
chr8	73905750	73924525	10	5725	5.53333333333333
chr8	146011050	146026525	10	9000	1.87692307692308
chr9	37025525	37041075	10	9300	3.24675324675325
chr9	77697650	77711775	10	7700	2.97959183673469
chr9	94659250	94686650	10	11725	5.11111111111111
chr9	102901725	102912475	10	5575	5.72222222222222
chrX	46430775	46448650	10	7125	5.02631578947368
chrX	54504900	54523550	10	8650	3.65034965034965
chrX	153138600	153153150	10	10025	2.06666666666667
chr1	1778625	1795100	9	5250	4.67924528301887
chr1	20800125	20814525	9	5675	2.90196078431373
chr1	35999250	36025050	9	11725	4.1038961038961
chr1	41823050	41838800	9	9475	2.3265306122449
chr1	46981950	46993625	9	5800	2.22222222222222
chr1	61749550	61763775	9	5525	4.72
chr1	112931075	112949100	9	8275	3.75
chr1	113564025	113590050	9	9775	4.47826086956522
chr1	153928500	153941725	9	8050	2.12121212121212
chr1	160368450	160385350	9	12650	1.84810126582278
chr1	169070525	169085800	9	9075	2.58823529411765
chr1	201463200	201483425	9	9600	4.4
chr1	201704500	201733725	9	16175	3.03030303030303
chr1	205312800	205327950	9	6650	3.19512195121951
chr1	213025725	213037850	9	4350	4.70769230769231
chr1	230984925	231005975	9	9475	3.97297297297297
chr10	3816625	3830425	9	9300	1.42857142857143
chr10	30707375	30727750	9	8475	4.76923076923077
chr10	51564125	51577050	9	4250	4.33333333333333
chr10	52164150	52178700	9	5175	4.51851851851852
chr10	53665850	53679975	9	8250	2.82352941176471
chr10	65458975	65480700	9	7075	4.64516129032258
chr10	70319425	70326075	9	3650	4.6
chr10	79787750	79804200	9	9250	2.69767441860465
chr10	111918225	111936700	9	6750	4.42553191489362
chr10	118889800	118900200	9	7750	1.76
chr10	119099775	119108700	9	6350	1.20879120879121
chr11	2397800	2412625	9	6375	3.77777777777778
chr11	2903825	2914600	9	5000	3.28571428571429
chr11	3174825	3191525	9	7025	4.78571428571429
chr11	8102250	8108875	9	4725	1.23809523809524
chr11	19791375	19802975	9	6900	3.33333333333333
chr11	30465350	30477500	9	7600	1.60759493670886
chr11	44325425	44341950	9	7925	4.35714285714286
chr11	63786625	63796825	9	4925	3.45
chr11	66404600	66413850	9	6925	1.5
chr11	68264850	68278075	9	4925	3.2
chr11	94975050	94989925	9	8000	4.76595744680851
chr11	117679725	117702400	9	8375	4.48484848484848
chr11	131846175	131855525	9	5600	3.14285714285714
chr12	13347500	13365125	9	9625	2.15254237288136
chr12	57846050	57857025	9	6700	2.10714285714286
chr13	26337075	26354175	9	5825	4.30769230769231
chr13	28363450	28372000	9	4175	3.92307692307692
chr13	93866775	93888400	9	11200	2.27118644067797
chr13	107565900	107576950	9	4800	4.57142857142857
chr14	65433450	65446800	9	6575	4.5
chr14	65637475	65655425	9	6225	4.3125
chr14	76438625	76453250	9	4650	4.77777777777778
chr14	94151900	94161050	9	6075	2.66666666666667
chr14	95228800	95248375	9	14075	2.5
chr14	105139850	105167425	9	16075	2.75
chr15	35350250	35361400	9	5050	3.57142857142857
chr15	64107500	64112050	9	2675	1.91304347826087
chr15	93600925	93617175	9	7900	3.82608695652174
chr16	115925	129575	9	10500	2.05128205128205
chr16	2517275	2526300	9	5225	2.19512195121951
chr16	11726150	11736750	9	4175	4.8
chr16	14589600	14605300	9	8250	4
chr16	14722650	14736000	9	5800	4.71428571428571
chr16	19886375	19897025	9	5275	2.3
chr16	49308775	49322025	9	6450	3.92105263157895
chr16	51176650	51194000	9	9900	3.13725490196078
chr16	54315375	54325925	9	7125	1.23529411764706
chr16	55504250	55515700	9	6675	3.42857142857143
chr16	57561900	57572175	9	6000	2.94444444444444
chr16	86538850	86553750	9	6650	3.70491803278689
chr17	16375700	16396450	9	9725	3.34285714285714
chr17	26215150	26223225	9	5100	3.42857142857143
chr17	35077800	35088825	9	6225	3.33333333333333
chr17	36898700	36910400	9	6550	1.6
chr17	38217375	38232525	9	9025	1.83720930232558
chr17	60691675	60711550	9	10000	3.34751773049645
chr17	62769625	62781575	9	5625	4.21818181818182
chr17	63050175	63061125	9	6650	2.88888888888889
chr17	66284525	66298975	9	6825	4.48101265822785
chr17	66587950	66601875	9	6925	3.92727272727273
chr17	72627900	72640200	9	7200	3.40983606557377
chr18	4231250	4243000	9	5475	1.57894736842105
chr18	35061400	35073475	9	4650	3.53846153846154
chr18	40316325	40327075	9	7575	3.56521739130435
chr18	55094625	55114450	9	11700	2.47560975609756
chr18	74198675	74209375	9	5075	2.26666666666667
chr19	1852275	1865500	9	9625	1.81981981981982
chr19	10766100	10773875	9	4225	2.4390243902439
chr19	30015000	30021850	9	4225	2.82926829268293
chr19	45593175	45607925	9	7325	3.11111111111111
chr19	50828325	50837775	9	6475	1.28571428571429
chr2	20865200	20875625	9	5350	3.15789473684211
chr2	112654950	112666450	9	5825	2.40625
chr2	166643675	166654525	9	4725	3.07407407407407
chr2	171669000	171681075	9	10725	0.586206896551724
chr2	191538925	191547250	9	5225	2.52631578947368
chr2	208626300	208638075	9	8725	3.14285714285714
chr2	216972250	216981875	9	5875	1.82608695652174
chr2	219258775	219272725	9	7450	2.78787878787879
chr2	225074625	225087950	9	8400	1.26530612244898
chr2	228370950	228381425	9	3750	3.56521739130435
chr2	233282875	233290550	9	4625	4.66666666666667
chr20	270150	291775	9	8550	4.58227848101266
chr20	32250525	32264375	9	7125	4.21052631578947
chr20	37351650	37360275	9	6200	1.37931034482759
chr20	48375150	48393175	9	6875	3.01754385964912
chr20	55199250	55213125	9	9275	1.61111111111111
chr21	35566500	35577625	9	8050	1.47058823529412
chr21	46776300	46787925	9	7150	4.72727272727273
chr22	33197100	33208875	9	4925	4.32786885245902
chr22	38136850	38149200	9	6325	3.45945945945946
chr22	40988725	41003850	9	5700	4.23333333333333
chr3	4622850	4631775	9	3475	3.91304347826087
chr3	49443050	49460825	9	6650	2.94736842105263
chr3	71344150	71360000	9	8100	3.65217391304348
chr3	71730550	71744525	9	6675	4.31578947368421
chr3	112348225	112367050	9	10175	2.25581395348837
chr3	137479150	137491525	9	10650	0.578947368421053
chr3	145870675	145883125	9	4750	4.11764705882353
chr3	195612275	195625550	9	8650	1.41025641025641
chr4	3926750	3935400	9	7050	0.742857142857143
chr4	9599700	9610200	9	6475	2.88524590163934
chr4	11422925	11432300	9	5450	4.08
chr4	15678950	15697800	9	8325	3.05154639175258
chr4	55083775	55101100	9	8750	3.92647058823529
chr4	83283700	83297725	9	5625	4.66666666666667
chr4	95454675	95463100	9	7025	0.863636363636364
chr4	122609675	122619225	9	5050	3.12820512820513
chr4	134066675	134077500	9	8775	1.42857142857143
chr4	183159075	183168350	9	6050	1.2987012987013
chr4	185934550	185943125	9	5125	2.44444444444444
chr5	10699950	10710025	9	4200	3.94736842105263
chr5	53290175	53320100	9	11350	4.43137254901961
chr5	54516000	54530750	9	7200	3.23333333333333
chr5	72731275	72750375	9	6575	4.74418604651163
chr5	76932475	76940950	9	4800	3.08571428571429
chr5	77043975	77056025	9	6050	4.59375
chr5	77279800	77290375	9	4800	3.84615384615385
chr5	80251600	80261050	9	6625	2.35714285714286
chr5	87682525	87694500	9	8075	1.75
chr5	93689750	93699275	9	4600	2.76923076923077
chr5	116189775	116203925	9	8250	4.26666666666667
chr5	126181275	126188775	9	5100	3.73913043478261
chr5	147238125	147262975	9	10175	4.71428571428571
chr5	173342225	173352475	9	5425	4.75
chr6	7540750	7549325	9	5250	1.85714285714286
chr6	11760100	11772875	9	6575	4.04545454545455
chr6	38393675	38405125	9	5875	3.08333333333333
chr6	44588900	44598750	9	5225	4.125
chr6	57380350	57390900	9	5250	3.83783783783784
chr6	69923900	69931500	9	4275	3
chr6	107380725	107389100	9	5200	2.76923076923077
chr6	108434550	108445950	9	6250	2.95774647887324
chr6	111194625	111207175	9	7550	1.66887417218543
chr6	134373050	134385475	9	6625	1.45263157894737
chr6	136747725	136761650	9	5900	4.80701754385965
chr6	143160650	143179575	9	7975	3.51111111111111
chr6	144641475	144656825	9	8225	1.54716981132075
chr6	167023575	167043750	9	7100	4.23376623376623
chr7	5665550	5683600	9	9550	3.78787878787879
chr7	22368375	22382900	9	5125	3.87341772151899
chr7	24607925	24620200	9	5000	4.08
chr7	26190800	26209250	9	10325	4.5609756097561
chr7	29596725	29609775	9	6225	4.55072463768116
chr7	36242475	36257525	9	5150	4.73267326732673
chr7	77168925	77179225	9	5175	4.14285714285714
chr7	83735175	83748125	9	6025	3.92727272727273
chr7	104640225	104658750	9	7300	3.96116504854369
chr7	122070175	122091350	9	7850	2.98039215686275
chr7	123382150	123394875	9	5475	3.58620689655172
chr7	129900625	129918000	9	7025	4.53448275862069
chr7	140147275	140159050	9	7775	1.8
chr7	155164400	155175325	9	6075	4.51282051282051
chr8	670725	681775	9	4750	3.26315789473684
chr8	10188600	10201825	9	7475	4.2
chr8	37548750	37557900	9	5075	3.52
chr8	144501875	144511825	9	6300	4.39024390243902
chr9	649175	656725	9	4550	4
chr9	965600	978000	9	7050	4.05479452054795
chr9	36437000	36448250	9	4950	4
chr9	71483425	71492400	9	6500	2.625
chr9	124040400	124063050	9	9775	3.58139534883721
chrX	13945800	13963000	9	7825	3.89285714285714
chrX	23349675	23363700	9	6600	3.09803921568627
chrX	129086125	129096050	9	4400	4.14285714285714
chrX	133308250	133321950	9	6800	2.04379562043796
chrX	136823750	136834675	9	7900	1.86666666666667
chr1	1282700	1297775	8	8550	2.86842105263158
chr1	1355100	1372175	8	11200	1.98095238095238
chr1	9648300	9654300	8	4200	1.41176470588235
chr1	25252300	25261775	8	6250	2.86486486486486
chr1	59160975	59176725	8	7475	2.46153846153846
chr1	75593750	75603300	8	6975	0.943396226415094
chr1	89233025	89244900	8	6200	2.46616541353383
chr1	91297550	91308250	8	7850	2.58823529411765
chr1	94785125	94795975	8	5800	2.125
chr1	158065375	158078175	8	9275	1.52380952380952
chr1	184352175	184360675	8	4375	2.26315789473684
chr1	218468500	218475825	8	4375	1.36
chr1	228268950	228278475	8	6350	1.20388349514563
chr1	242371450	242377525	8	5100	0.5
chr10	5624625	5633375	8	5825	2.29411764705882
chr10	7447400	7455725	8	5400	2.62068965517241
chr10	11185400	11199975	8	7100	3.68831168831169
chr10	17267850	17275950	8	4700	2.13793103448276
chr10	31318525	31326125	8	4225	3.76923076923077
chr10	63802125	63811675	8	7100	0.974358974358974
chr10	88614250	88633400	8	15700	1.18181818181818
chr10	98268325	98274275	8	3775	3.62962962962963
chr10	104529350	104543375	8	8375	1.85474860335196
chr10	111965050	111972025	8	3200	2.54166666666667
chr11	34320675	34332350	8	6075	2.76190476190476
chr11	45868475	45881675	8	5925	2.43010752688172
chr11	46014900	46025625	8	6850	1.89655172413793
chr11	57404275	57420875	8	11725	2.5
chr11	60914125	60930300	8	8450	3.66666666666667
chr11	68605550	68612350	8	4400	2.16666666666667
chr11	69449300	69460950	8	6625	2.49411764705882
chr11	79142550	79158725	8	8975	2.19354838709677
chr11	117068225	117077175	8	7475	2.9
chr11	118304575	118313950	8	5300	2.47619047619048
chr11	121162600	121173350	8	7700	2.85714285714286
chr12	6371575	6390625	8	8350	3.55844155844156
chr12	9056500	9070050	8	9450	1.44
chr12	16756325	16764300	8	6000	1.47826086956522
chr12	46650275	46665350	8	9825	3.7
chr12	50086425	50101875	8	8550	3.46666666666667
chr12	52422975	52432425	8	3750	3.58139534883721
chr12	53885900	53896225	8	5575	2.57894736842105
chr12	56205750	56213275	8	3975	3.5609756097561
chr12	56913825	56922075	8	5350	2.05882352941176
chr12	59309350	59320200	8	6975	1.92727272727273
chr12	69632450	69639650	8	4025	2.78048780487805
chr12	96761975	96770000	8	4275	2.18604651162791
chr12	108696250	108715875	8	10600	2.28571428571429
chr13	22242575	22250125	8	4375	1.80952380952381
chr13	112182150	112188850	8	5000	0.869565217391304
chr14	29224325	29237900	8	5250	3.71428571428571
chr14	55737575	55744975	8	4550	1.52941176470588
chr14	60972475	60983400	8	8025	1.48
chr14	68399550	68409475	8	6425	1.84810126582278
chr15	38549250	38557000	8	4200	3.09090909090909
chr15	40721225	40749300	8	16800	1.69832402234637
chr15	45471675	45481075	8	4925	3.14285714285714
chr15	69080250	69091300	8	9825	0.9
chr15	73975850	73989950	8	7450	3.50943396226415
chr15	76627525	76640400	8	9475	1.11111111111111
chr15	78354225	78369550	8	8200	2.61538461538462
chr16	11587075	11597850	8	6375	1.25925925925926
chr16	65256650	65275325	8	7300	3.67213114754098
chr16	77996775	78006100	8	6050	2.97435897435897
chr17	1387550	1397025	8	6450	1.28358208955224
chr17	4751975	4764200	8	7500	1.79310344827586
chr17	10017525	10031875	8	9525	2.04838709677419
chr17	27472175	27486400	8	6875	2.68421052631579
chr17	35199625	35211300	8	7150	2.43835616438356
chr17	54669625	54676475	8	4975	0.875
chr17	72199175	72210650	8	7275	1.1830985915493
chr17	80225950	80232325	8	3800	2.25
chr18	9095300	9113975	8	8975	3.67088607594937
chr18	18941250	18949425	8	3025	3.69230769230769
chr18	22556000	22571675	8	9075	2.19277108433735
chr18	29251975	29267700	8	7775	2.67768595041322
chr18	32067950	32075750	8	4475	3.0952380952381
chr18	32227750	32242525	8	9675	2.75862068965517
chr18	56201825	56214850	8	6000	1.63934426229508
chr18	57564425	57577175	8	7150	2.46666666666667
chr18	67955375	67964575	8	4600	2.36363636363636
chr19	39793850	39801750	8	3325	3.25714285714286
chr2	5214250	5219025	8	2600	2.83333333333333
chr2	19550100	19563525	8	7300	1.76811594202899
chr2	46924900	46936525	8	7450	2.11320754716981
chr2	52562325	52573175	8	7975	2.37209302325581
chr2	55381100	55395650	8	6550	3.71428571428571
chr2	69865125	69875600	8	4450	3.38983050847458
chr2	72369450	72377575	8	5775	0.911764705882353
chr2	73140925	73153750	8	8150	1.83838383838384
chr2	164586425	164594375	8	2850	3.78947368421053
chr2	181843775	181853000	8	5325	2.26470588235294
chr2	207664750	207671450	8	4775	1.1
chr2	219150575	219159950	8	5150	2.38095238095238
chr2	235591175	235603775	8	5575	2.70212765957447
chr2	237731900	237737375	8	3600	2.6
chr2	240143725	240152350	8	4575	2.72727272727273
chr20	3148175	3158950	8	4725	3.35849056603774
chr20	9486875	9502000	8	6300	3.49180327868852
chr20	36145800	36157500	8	7375	2.47058823529412
chr20	44481775	44488050	8	4100	2.32
chr20	50317550	50332475	8	6800	3.4468085106383
chr21	28214125	28225650	8	6050	2.35714285714286
chr22	18915575	18926300	8	6600	1.47222222222222
chr22	19742375	19755825	8	6450	2.45
chr22	22271600	22282200	8	4725	3.28571428571429
chr22	33445600	33454825	8	7250	2.47619047619048
chr22	36143125	36149475	8	5325	0.533333333333333
chr22	36224275	36239500	8	8250	2.83870967741935
chr22	38213450	38220950	8	3900	3.75
chr22	45553400	45562025	8	6175	3.15789473684211
chr22	45704300	45715925	8	6075	2.95
chr3	12599325	12604975	8	3500	3.25925925925926
chr3	25460625	25472350	8	6125	3.50769230769231
chr3	27753775	27773750	8	17275	0.421052631578947
chr3	29320750	29335000	8	7400	1.97014925373134
chr3	42921950	42937825	8	5975	3.68253968253968
chr3	48591625	48601350	8	5050	2.5
chr3	65464025	65472125	8	5175	1.86206896551724
chr3	109049275	109059575	8	6000	2.48598130841122
chr3	120148700	120158775	8	6100	1.47368421052632
chr3	141085100	141095100	8	6750	1.63025210084034
chr3	147648000	147660225	8	4550	3.56521739130435
chr3	170070725	170083375	8	7275	1.45
chr3	192125425	192140950	8	5275	2.8
chr4	24545475	24554650	8	4175	3.47826086956522
chr4	26858550	26870800	8	6100	3.125
chr4	40192525	40201800	8	4500	2.24489795918367
chr4	40621800	40634725	8	7675	2.09090909090909
chr4	53698675	53709600	8	8675	0.540540540540541
chr4	62250475	62256175	8	3325	2.59459459459459
chr4	72693075	72698000	8	4400	0.666666666666667
chr4	86684500	86700650	8	6500	3.30882352941176
chr4	88770000	88779100	8	3425	3.72413793103448
chr4	109030250	109040050	8	5450	3.37254901960784
chr4	114062250	114070375	8	5125	1.5625
chr4	130943300	130952450	8	3950	3.45762711864407
chr4	140471325	140482175	8	5775	3.63265306122449
chr4	155659525	155666775	8	5200	1.6
chr4	174088875	174099100	8	7050	1.97560975609756
chr4	186130025	186139100	8	4600	2.74285714285714
chr5	1097175	1111300	8	8500	3.51219512195122
chr5	3115600	3125650	8	8475	0.697674418604651
chr5	16930500	16937650	8	3600	2.42857142857143
chr5	39421000	39428150	8	4375	1.90243902439024
chr5	74111300	74120725	8	8000	0.48
chr5	81044900	81053000	8	5075	2.66666666666667
chr5	94508225	94516125	8	3950	3.33333333333333
chr5	98098750	98115525	8	6825	3.64179104477612
chr5	106722725	106741375	8	8750	3.77777777777778
chr5	138202200	138211925	8	6750	2.06451612903226
chr5	142774425	142785575	8	5375	3.16363636363636
chr5	145452300	145459750	8	4250	2.41176470588235
chr5	146250800	146259125	8	6025	3
chr5	151050925	151067225	8	13225	1.0625
chr5	153847550	153866000	8	12025	1.45991561181435
chr5	157344525	157354925	8	5775	2.08510638297872
chr5	162990150	162994600	8	3200	0.736842105263158
chr5	170845175	170852175	8	4075	2.28571428571429
chr5	177550125	177559125	8	5350	2.72340425531915
chr6	15017075	15023950	8	4050	1.67567567567568
chr6	19658950	19671000	8	4925	3.8
chr6	26264625	26277675	8	6250	3.40659340659341
chr6	28732625	28746750	8	10250	1.06896551724138
chr6	50787150	50797375	8	7425	3.7037037037037
chr6	90115150	90123125	8	5100	2
chr6	94566500	94573175	8	4175	2.34285714285714
chr6	98484150	98495500	8	9750	0.4
chr6	111408075	111413475	8	3200	2.4
chr6	116421350	116430300	8	5925	2.31111111111111
chr6	116844025	116857825	8	5575	3.11538461538462
chr6	128812025	128821350	8	5225	2.73333333333333
chr6	139789150	139804675	8	9800	1.66666666666667
chr6	161297700	161312925	8	8525	3.76190476190476
chr7	2670875	2686625	8	9425	2.08163265306122
chr7	7958525	7964600	8	2600	3.76
chr7	21979100	21989050	8	5700	3.61904761904762
chr7	22702050	22713750	8	6950	1.93055555555556
chr7	22890750	22900425	8	6275	2.31578947368421
chr7	23144750	23158325	8	9250	3.47368421052632
chr7	25003025	25022600	8	7000	2.85393258426966
chr7	31023725	31029450	8	4350	0.909090909090909
chr7	83319175	83328225	8	4325	2.74074074074074
chr7	138345950	138353975	8	4975	2.6
chr7	138658100	138667325	8	5000	3
chr8	9120975	9129625	8	4450	3.73333333333333
chr8	27465250	27473200	8	6150	0.983050847457627
chr8	28369375	28376150	8	3850	2.90909090909091
chr8	41867075	41875575	8	4825	2.55555555555556
chr8	70371075	70381850	8	7975	1.20634920634921
chr8	95442550	95457825	8	8425	2.96
chr8	101469825	101478575	8	4525	2.21276595744681
chr9	90015400	90025750	8	7400	1.94285714285714
chr9	92104550	92114125	8	4450	3.47368421052632
chr9	94697425	94713825	8	7275	3.28571428571429
chr9	110044325	110057575	8	7150	3.17073170731707
chr9	112074750	112083975	8	6200	2.66666666666667
chr9	117143375	117153150	8	6150	3.51724137931034
chr9	118229075	118244850	8	6500	3.2280701754386
chr9	122122050	122133150	8	5150	2.82608695652174
chr9	130307625	130332850	8	11025	3.7877094972067
chrX	8689100	8698500	8	4200	2.97674418604651
chrX	149529700	149535550	8	3500	3.11111111111111
chr1	17335525	17343225	7	5050	1.66037735849057
chr1	17754400	17768975	7	10275	1.31578947368421
chr1	31274400	31284075	7	5100	2.7843137254902
chr1	33802250	33816700	7	9600	1.77586206896552
chr1	44395400	44404850	7	5975	2.36363636363636
chr1	47690500	47698475	7	5050	1.26785714285714
chr1	58057075	58071975	7	8025	2.64516129032258
chr1	81972475	81984200	7	4725	2.87272727272727
chr1	91582400	91590825	7	4600	1.83333333333333
chr1	95118975	95135550	7	9675	2.08264462809917
chr1	110879900	110891000	7	5775	2.92592592592593
chr1	113444125	113456825	7	7950	2.55882352941176
chr1	117450500	117460150	7	4200	2.74698795180723
chr1	147010275	147018625	7	6600	0.718446601941748
chr1	175884800	175894075	7	5375	2.77272727272727
chr1	195814725	195821150	7	4025	1.81818181818182
chr1	200856200	200867225	7	7325	2.0952380952381
chr1	200979075	200995575	7	11100	2.68131868131868
chr1	202772050	202782350	7	7100	1.40540540540541
chr1	205407525	205427400	7	17450	1.97368421052632
chr1	233425025	233432125	7	4625	1.19047619047619
chr10	3845150	3853750	7	5850	2.69230769230769
chr10	5488025	5492225	7	3100	0.769230769230769
chr10	26500525	26507475	7	5575	0.810810810810811
chr10	34708825	34717875	7	5050	2.41666666666667
chr10	35497525	35502200	7	3675	0.857142857142857
chr10	44875475	44882625	7	5925	1.65217391304348
chr10	63656975	63665075	7	5450	1.29824561403509
chr10	64959300	64970875	7	8075	2.41509433962264
chr10	65018100	65022525	7	2600	2
chr10	71327850	71334525	7	5200	0.591549295774648
chr10	75003975	75013750	7	4575	2.66666666666667
chr10	85918875	85925650	7	4625	2.37037037037037
chr10	88713300	88720725	7	5975	1.44186046511628
chr10	125823800	125836125	7	5875	2.58536585365854
chr11	3490350	3495250	7	2675	2.25
chr11	8930675	8939850	7	5375	1.42105263157895
chr11	9332750	9342025	7	5250	2.7719298245614
chr11	10370600	10376200	7	4875	0.4
chr11	16897350	16905425	7	4925	1.57575757575758
chr11	16999125	17009900	7	4600	2.57894736842105
chr11	20689500	20693850	7	3650	0.456140350877193
chr11	32447500	32461000	7	7950	2.56818181818182
chr11	35637000	35644125	7	4675	2.4
chr11	43703475	43710300	7	3800	1.88888888888889
chr11	63604975	63619600	7	8825	2.76712328767123
chr11	63645300	63658100	7	6700	1.38805970149254
chr11	66485800	66496875	7	5925	2.87272727272727
chr11	70487650	70495375	7	4425	2.55
chr11	73237550	73244050	7	4725	2.11111111111111
chr11	75373775	75380300	7	3425	2.8780487804878
chr11	75916650	75922725	7	4200	1.21052631578947
chr11	94961950	94969300	7	3600	2.66666666666667
chr11	122847050	122855900	7	4700	2.19512195121951
chr11	128577125	128590925	7	6925	2.95652173913043
chr12	5537250	5544275	7	5950	0.577319587628866
chr12	8839975	8853250	7	6650	1.94202898550725
chr12	28120025	28129400	7	5750	2.03174603174603
chr12	29298350	29308475	7	4425	2.23529411764706
chr12	30943850	30950325	7	5000	1.06666666666667
chr12	47471825	47482325	7	8400	1.2
chr12	49204750	49213500	7	3775	2.35294117647059
chr12	49481900	49489075	7	4950	0.666666666666667
chr12	51415775	51422750	7	3775	1.55294117647059
chr12	57022050	57031850	7	6750	1.73333333333333
chr12	65987850	65998175	7	6025	2.46808510638298
chr12	92817075	92820975	7	2350	2.29411764705882
chr12	117035875	117043675	7	4725	2.18518518518519
chr12	118490050	118502925	7	6125	2.48780487804878
chr12	121123425	121132425	7	5725	1.40952380952381
chr12	122062725	122072975	7	6000	1.42857142857143
chr12	123370725	123379975	7	7150	0.519230769230769
chr12	125399825	125409200	7	7900	0.830188679245283
chr12	125547225	125553300	7	4325	1
chr12	125667950	125679675	7	7550	2.76923076923077
chr13	26544700	26554550	7	5400	2.65671641791045
chr13	28866600	28877025	7	5350	2.31858407079646
chr13	36044450	36053650	7	5575	1.1006711409396
chr13	48574150	48579475	7	3500	1.54545454545455
chr13	50695750	50707725	7	8825	0.91005291005291
chr13	54835700	54842350	7	4350	2.14545454545455
chr13	59926750	59932600	7	2950	2.70588235294118
chr13	84452275	84457750	7	2925	1.69811320754717
chr13	97907075	97914200	7	5125	1.58333333333333
chr13	105931075	105936575	7	3100	2.16666666666667
chr14	35866475	35876675	7	6425	1
chr14	51706325	51713325	7	4600	2.89473684210526
chr14	53294300	53304550	7	5000	2.20689655172414
chr14	56066075	56078075	7	7400	1.78571428571429
chr14	63121700	63132650	7	5425	2.28813559322034
chr14	71172575	71184675	7	6475	2.51428571428571
chr14	74953725	74961800	7	4000	2.81481481481481
chr14	75916975	75926075	7	5700	2.96296296296296
chr14	90975750	90980525	7	3200	2.42105263157895
chr14	100303375	100309350	7	4050	0.962962962962963
chr14	102780025	102787250	7	4275	1.47826086956522
chr15	35473250	35479025	7	3850	2.70588235294118
chr15	53035475	53046225	7	5575	1.44615384615385
chr15	60681600	60693475	7	10275	0.96969696969697
chr15	63480450	63491425	7	6575	1.72413793103448
chr15	68492400	68503675	7	4850	2
chr15	73654350	73664600	7	5100	2.28
chr15	74832325	74842500	7	4975	2.52631578947368
chr15	82553500	82564300	7	5275	2.40625
chr15	89080550	89090575	7	6750	2.5
chr15	91123425	91129350	7	3700	2.12903225806452
chr15	93360625	93383725	7	10825	2.90804597701149
chr16	11187625	11202100	7	6925	2.58064516129032
chr16	17032875	17038700	7	3475	2.45454545454545
chr16	31141775	31154450	7	6325	1.80487804878049
chr16	47907950	47924125	7	7775	2.23175965665236
chr16	57504250	57514625	7	7575	1.5632183908046
chr16	62066950	62073100	7	3475	2.84210526315789
chr16	71738700	71747550	7	5600	2.4
chr16	89983875	89993150	7	6900	0.871794871794872
chr17	5184925	5192500	7	4125	1.80487804878049
chr17	10074200	10090675	7	10025	1.23684210526316
chr17	13501325	13506500	7	3000	1.38461538461538
chr17	32933525	32944125	7	8550	0.946428571428571
chr17	33755325	33763300	7	5475	1.61111111111111
chr17	43043775	43050400	7	4400	2
chr17	58460300	58471000	7	7550	1.45
chr17	65823800	65827925	7	3450	0.666666666666667
chr17	71637675	71642600	7	2800	2.58823529411765
chr17	74962700	74969250	7	3375	2.83870967741935
chr17	78228375	78238025	7	6200	2.59090909090909
chr18	5624150	5631300	7	4650	2.85714285714286
chr18	24803275	24813475	7	5525	2.87179487179487
[truncated: 2,083 more rows]
