# Supplementary material for: Large organized chromatin lysine domains help distinguish primitive from differentiated cell populations
Source: Nat Commun. 2021 Jan 21;12:499. doi: 10.1038/s41467-020-20830-9 (PMC7820432; doi:10.1038/s41467-020-20830-9)
Supplement: Supplementary file 3 — Supplementary Software [file 41467_2020_20830_MOESM3_ESM.zip › E004-H3K4me3_LOCKS.bed]

chr1	713200	1261275	52	51175	57.214953271028
chr1	26126175	26948675	52	67650	59.6111111111111
chr1	155825925	156471750	52	70900	49.6363636363636
chr10	38772975	38881800	52	21925	29.4852941176471
chr10	39076825	39149400	52	19225	18.3157894736842
chr11	190625	749175	52	66575	38.0769230769231
chr11	64980900	65480625	52	73700	46.7586206896552
chr11	66024150	66889675	52	74075	58.0229885057471
chr12	6387175	7014725	52	79525	48.3853211009174
chr16	401475	863825	52	59225	50.7868852459016
chr16	1966925	2390800	52	61775	48.0740740740741
chr16	2892375	3285525	52	68725	41.8441558441558
chr16	30345275	31008650	52	78850	37.5621301775148
chr17	7035900	7475850	52	77800	59.1851851851852
chr17	7476025	8103875	52	94625	59.3103448275862
chr17	46507175	46703700	52	35175	49.8095238095238
chr17	79448150	79996100	52	71700	32.67
chr19	980400	1357800	52	56250	54.9
chr19	10945750	12001300	52	68675	52.2395833333333
chr19	12016575	12913500	52	79525	50.5454545454545
chr19	13841975	14404925	52	58500	45.7692307692308
chr19	35998950	36652250	52	75225	57.4375
chr19	40283675	41116000	52	53900	55.6551724137931
chr19	45221600	45954900	52	66150	55.8019801980198
chr19	45959325	46405950	52	66625	54.2461538461538
chr19	48946525	49298875	52	46350	54.5633802816901
chr19	57828925	58640275	52	78400	54.8965517241379
chr20	62102075	62712275	52	64250	34.016
chr21	10773875	10820825	52	25175	4.66666666666667
chr5	140174325	140858025	52	43725	48.5526315789474
chr6	25962600	26533975	52	115375	25.8292682926829
chr6	26923800	27510000	52	77575	33.7222222222222
chr6	28047675	28707075	52	76475	49.4444444444444
chr6	42671950	43671125	52	77425	50.0952380952381
chr7	99867175	100610325	52	73425	55.8412698412698
chr9	131929150	132653225	52	57075	60.0645161290323
chr9	139538575	140064525	52	56975	60.2962962962963
chr1	109490725	110886850	51	76075	58.6760563380282
chr19	37238625	38423700	50	61825	57.2164948453608
chr7	26987825	27292075	50	43350	50.5739130434783
chr11	118586300	119352550	49	81000	40.9711538461538
chr19	52375425	53220650	49	60600	48.2
chr12	56040225	56755125	48	90550	52.377358490566
chr17	42616925	43340075	48	62650	53.0243902439024
chr6	27511625	27871725	48	90575	17.3150684931507
chr1	27018550	27823475	46	63200	48.9868421052632
chr1	154908375	155295750	46	85200	29.7941176470588
chr8	144622475	145165150	46	66700	49.3333333333333
chr1	156540975	157133550	45	62200	48.6984126984127
chr17	41771675	42463775	45	65800	48.8139534883721
chr19	58640400	59086325	45	65000	20.0754716981132
chr6	28710375	28985175	45	61825	19.5
chr19	18388900	18812250	44	50900	35.6483516483516
chrX	48658975	49167050	43	60050	36.8376068376068
chr17	72732375	73286500	42	58475	44.3931623931624
chr6	2764500	3261175	42	58100	40.5853658536585
chr17	39804350	40464650	41	52500	42.738255033557
chr11	62309975	62695125	40	79925	20.3409090909091
chr2	220024400	220493250	40	54700	28.6976744186047
chr21	10821875	10859775	40	18550	7.65217391304348
chr12	53267550	53780150	39	65125	39.1363636363636
chr14	24422225	24913100	39	56475	37.3846153846154
chr19	49313325	49669500	38	46850	25.6428571428571
chr6	31459575	31941250	38	70900	26.8292682926829
chr2	176931525	177135575	37	27675	34.8397790055249
chr10	42354950	42396900	36	20600	7.66666666666667
chr19	12916850	13136150	35	31425	29.6170212765957
chr8	145513925	145755950	35	47550	19.8129496402878
chr2	89832775	89879875	33	19300	17.6153846153846
chr1	150847025	151521925	32	62325	25.8469945355191
chr19	55831025	56000300	31	29400	23.6603773584906
chr20	29804450	29832900	29	11950	6.19047619047619
chr20	44388600	44747800	29	33250	22.4242424242424
chr10	42790625	42816700	28	10900	7.81818181818182
chr11	67028675	67276800	28	38350	23.4883720930233
chr11	63932325	64141125	27	41300	20.2448979591837
chr14	23284300	23566475	26	43200	16.5314685314685
chr3	32821750	32914250	26	32750	17.8666666666667
chrX	153596400	153776925	26	34225	24.1538461538462
chr4	49633425	49660000	25	14000	4.85714285714286
chr6	33159775	33423375	25	55150	21.3493975903614
chr19	10304100	10543525	24	35300	15.8953488372093
chr19	49924425	50050350	23	24150	13.3150684931507
chr19	55573425	55691500	23	22750	11.0700636942675
chr4	49093150	49123225	23	9725	11.12
chr4	174415175	174460400	22	16475	9.47619047619048
chr5	42991575	43194375	22	31200	22.2049180327869
chr3	9768800	10069300	21	30850	21.2156862745098
chr3	50297275	50403425	21	24375	19.4754098360656
chrX	39942475	40036825	21	44325	7.43869209809264
chr19	7918425	8009675	20	19025	13.283950617284
chr19	18208600	18344125	20	19125	17.4569536423841
chr19	41692950	41904975	20	29025	19.6478873239437
chr5	87955175	87991425	20	19400	5.17948717948718
chr1	6239100	6321825	19	18100	17.7117117117117
chr2	74600525	74783100	19	39825	16.4036697247706
chr20	3712925	3874450	19	23125	18.5882352941176
chr5	180587275	180689650	19	37700	8.38095238095238
chr6	30509350	30737500	19	37875	15.1506849315068
chr12	49181275	49413475	18	31550	17.9090909090909
chr16	31008700	31257375	18	28450	16.6423357664234
chr16	29873325	30135200	17	38000	16.0118343195266
chr16	56622900	56717925	17	18150	11.609756097561
chr19	17374900	17451900	17	17250	10.5050505050505
chr19	39880500	40031200	17	31800	15.5028901734104
chr6	10381525	10430400	17	20525	7.79166666666667
chr9	140081750	140197725	17	26750	14.4504504504505
chr14	105143100	105333225	16	26125	16.3140495867769
chr16	2478175	2589100	16	18525	16
chr16	67183625	67234300	16	18250	3.49253731343284
chr19	42720200	42830900	16	28025	16.1875
chr19	54592750	54709050	16	23625	15.0769230769231
chr3	181412675	181448800	16	22350	7.45833333333333
chr1	27894575	27961550	15	13800	15.5483870967742
chr11	57333800	57556025	15	32075	14.3670886075949
chr12	115102625	115141200	15	19025	5.46666666666667
chr14	21077250	21175100	15	24675	7.26637554585153
chr17	59473250	59494375	15	10275	5.27586206896552
chr3	147087375	147142875	15	20350	9.25490196078431
chr1	45196650	45286500	14	15175	14.4827586206897
chr10	102469475	102508275	14	10125	10.2333333333333
chr10	104153400	104223675	14	19425	9.04273504273504
chr12	57471350	57529925	14	16225	8.80597014925373
chr15	68112350	68156450	14	11700	12.5693430656934
chr15	96864000	96911700	14	24575	8.61016949152542
chr16	73067600	73105350	14	13350	6.66666666666667
chr8	22406425	22463650	14	16500	5.54471544715447
chr10	131748375	131771350	13	10200	12.7317073170732
chr17	1914950	1962400	13	11575	9.37254901960784
chr19	50141100	50205000	13	16625	8.63829787234043
chr19	50305250	50394150	13	17950	10.8303571428571
chr2	45155200	45182900	13	15175	6.38095238095238
chr6	35419500	35480325	13	14050	6.41176470588235
chr7	61782375	61798175	13	3925	10.625
chr7	100797350	100826350	13	15025	4.65420560747664
chr8	128746000	128836275	13	16450	13.5263157894737
chr1	6500125	6558025	12	12200	10.1165048543689
chr1	153892575	153965650	12	23050	12.5454545454545
chr10	43857025	43951775	12	16650	11.3153153153153
chr10	101279925	101300975	12	8150	4.29787234042553
chr10	102728550	102827825	12	22100	7.57831325301205
chr11	795875	862750	12	23675	10.0232558139535
chr11	31819125	31849250	12	19750	3.15942028985507
chr12	125395350	125425800	12	14600	4.48
chr13	28527550	28554975	12	9025	8.66666666666667
chr13	112707675	112761300	12	11600	10.9719626168224
chr19	1846925	1885525	12	15275	7.29577464788732
chr19	3024650	3076075	12	9250	9.55555555555556
chr19	7548100	7620675	12	12050	9.58695652173913
chr19	56109250	56188075	12	24075	11.2605042016807
chr2	119565300	119617250	12	12975	10.9162011173184
chr2	232526450	232582550	12	13325	12.3103448275862
chr3	62351200	62365350	12	7600	3.73913043478261
chr4	49147250	49158550	12	6000	2.30508474576271
chr7	5552150	5638550	12	21425	8.35087719298246
chr7	61739650	61758600	12	4325	8.85714285714286
chr7	98971500	99105025	12	22450	10.3068783068783
chr9	126761125	126808450	12	10225	11.7037037037037
chr1	18956150	18973925	11	9050	6.21052631578947
chr1	222138575	222152550	11	6750	5.08571428571429
chr10	21782775	21825250	11	31475	3.70588235294118
chr10	103532950	103604400	11	19475	7.57993730407524
chr11	65585025	65688225	11	22050	11.1588785046729
chr11	94372500	94386900	11	10275	3
chr17	36827475	36910300	11	21875	7.73626373626374
chr19	47728925	47779100	11	14750	9.60416666666667
chr2	105458625	105490550	11	14450	6.39024390243902
chr3	184016225	184099650	11	14975	8.82539682539683
chr4	111532050	111563050	11	23375	1
chr4	116894750	116902825	11	4450	2.54054054054054
chr6	26536675	26615475	11	22325	10.4
chr6	44184600	44239450	11	17375	6.94285714285714
chr6	99271425	99296625	11	14925	6.8
chr7	20814950	20840025	11	18200	1.56164383561644
chr7	124896575	124905125	11	5650	2.09302325581395
chr8	30240050	30256800	11	13150	1.69811320754717
chr1	1282825	1346225	10	15675	8.5034965034965
chr1	197871025	197898450	10	9250	9.92727272727273
chr1	223195625	223205225	10	6725	1.53846153846154
chr12	58119600	58177525	10	18725	4.92413793103448
chr12	113900375	113918025	10	14425	3.30769230769231
chr14	29226175	29255125	10	7750	8.55172413793103
chr16	31453700	31549500	10	15100	9.73109243697479
chr16	86587850	86613750	10	10850	6.57777777777778
chr17	77750200	77778325	10	9275	7.15384615384615
chr19	15528075	15568825	10	8950	8.57553956834532
chr2	38300350	38335625	10	11225	9.26153846153846
chr2	85764200	85844950	10	20550	6.53551912568306
chr2	175190175	175209825	10	14025	4.10344827586207
chr2	219844500	219868250	10	8475	9.16129032258065
chr2	237067550	237088850	10	11425	3.93023255813953
chr20	21486050	21504125	10	9375	7.31034482758621
chr6	1378250	1394400	10	7500	3.25423728813559
chr8	72582725	72600625	10	14725	0.41897233201581
chr9	35068925	35117600	10	15600	7.30864197530864
chr1	41824100	41861050	9	7500	7.29411764705882
chr1	45768575	45807300	9	12875	5.94630872483221
chr1	150186000	150275500	9	18225	8.44444444444444
chr1	161067575	161173350	9	20650	8.14207650273224
chr1	213081250	213090825	9	6275	1.86206896551724
chr10	71328375	71338675	9	7175	1.39393939393939
chr12	4128450	4141225	9	4500	8
chr13	100607750	100650375	9	32175	1.24615384615385
chr14	38052550	38080800	9	10125	6.73015873015873
chr14	38658375	38681000	9	10050	6.82644628099174
chr15	53075400	53098750	9	13500	2.71794871794872
chr15	74419725	74429550	9	7625	1.26436781609195
chr17	36714150	36735425	9	6225	8
chr17	40821550	40836200	9	11775	1.18032786885246
chr18	46465875	46503125	9	12900	9.02479338842975
chr19	54926225	54984625	9	12000	8.36363636363636
chr2	172944975	172975100	9	14200	3.02777777777778
chr20	22548425	22568050	9	9875	5.58024691358025
chr3	51989525	52040425	9	11375	7.95833333333333
chr3	128201650	128216775	9	9800	7.30232558139535
chr4	4854275	4873725	9	9800	4.5
chr4	62627200	62636775	9	6725	1.94285714285714
chr4	88839175	88857225	9	9600	4.59677419354839
chr5	1874925	1887950	9	6800	7.38775510204082
chr5	92905725	92924775	9	11400	4.3265306122449
chr6	32114450	32165050	9	17700	4.51461988304094
chr9	90020700	90032000	9	5150	7.72727272727273
chr9	96707675	96723000	9	7525	4.04347826086957
chr9	129372850	129389250	9	7150	4.57894736842105
chrX	113699650	113707175	9	4950	3.9047619047619
chr1	33202225	33233125	8	9575	4.02
chr1	53891300	53900500	8	3425	5.22222222222222
chr1	73445225	73453450	8	3775	4.3448275862069
chr1	91182000	91196625	8	9425	2.23636363636364
chr1	119521850	119544550	8	8525	4.52631578947368
chr1	170629225	170640550	8	6250	6.25806451612903
chr1	199997675	200019250	8	12625	2.40740740740741
chr1	205413400	205427025	8	9800	1.96078431372549
chr1	221049700	221069200	8	9500	6.48571428571429
chr1	232245925	232264100	8	9125	7.6969696969697
chr10	8084950	8106200	8	18150	0.655172413793103
chr10	22604450	22635275	8	13775	2.53333333333333
chr10	118890625	118900750	8	6900	0.845528455284553
chr10	124892100	124915625	8	12950	5.5
chr11	32447950	32461000	8	6925	2.72941176470588
chr11	96457600	96465700	8	3375	4.91428571428571
chr11	124609125	124633225	8	10375	5.4025974025974
chr12	7023100	7081300	8	20800	5.22429906542056
chr12	49715750	49742075	8	9575	5.2755905511811
chr12	54745400	54785425	8	10825	7.74683544303798
chr12	57618900	57637900	8	9800	3.33774834437086
chr14	57260700	57284725	8	21175	2.13793103448276
chr14	61103725	61125325	8	12525	6.76923076923077
chr14	105939925	105958550	8	8825	3.57894736842105
chr17	6898425	6950700	8	15400	5.14942528735632
chr17	38463425	38504525	8	12025	6.36521739130435
chr17	46114300	46134150	8	8425	7.95180722891566
chr17	76337575	76362475	8	10125	6.80769230769231
chr17	77805775	77819200	8	7100	7.5
chr19	17320225	17359225	8	10375	5.29078014184397
chr19	47137025	47165325	8	7200	7.33333333333333
chr2	63270650	63287525	8	13500	0.826666666666667
chr2	111432600	111446900	8	5100	5.51785714285714
chr2	223153800	223172050	8	8525	4.22857142857143
chr2	241496475	241527650	8	9750	6.7292817679558
chr20	20343200	20353025	8	8225	0.558139534883721
chr20	45976500	45998350	8	13375	7.7910447761194
chr22	27038125	27057050	8	6725	5.78761061946903
chr22	42306000	42322925	8	4650	6.41025641025641
chr22	50680975	50710375	8	9600	4.74418604651163
chr3	50263725	50284225	8	7375	6.56470588235294
chr4	16997450	17005950	8	4450	2.38709677419355
chr4	54957250	54976575	8	10075	4.66666666666667
chr4	93359900	93368075	8	5825	5.41666666666667
chr5	18665950	18675000	8	5975	2.84210526315789
chr5	134363125	134386450	8	7975	6.95145631067961
chr6	37092925	37110400	8	7900	7.41176470588235
chr6	100895025	100917625	8	9250	7.07936507936508
chr6	114741900	114752100	8	7325	1.75
chr7	83086625	83095325	8	6275	1.5
chr7	150705450	150726525	8	5575	6.52380952380952
chr7	150776175	150823900	8	14200	5.12612612612613
chr7	155596150	155605300	8	7450	1.04545454545455
chr8	11550425	11578850	8	11950	6.30769230769231
chr9	96106500	96117150	8	5725	2.73170731707317
chr9	124975525	124991575	8	6675	5.35294117647059
chrX	124520950	124530350	8	8050	0.468085106382979
chr1	2979025	2990675	7	5325	3.95744680851064
chr1	28558300	28588250	7	8550	5.83458646616541
chr1	38454025	38479500	7	9425	5.64705882352941
chr1	47690700	47698450	7	4650	3.2
chr10	92564725	92570800	7	3025	3.8125
chr11	20177375	20186100	7	5500	3.88235294117647
chr11	27650400	27657200	7	5000	1.51724137931034
chr11	59312550	59334275	7	11000	2.40625
chr12	57984225	58027500	7	12775	5.26829268292683
chr12	114837725	114852500	7	3875	5.79661016949153
chr13	56148500	56158825	7	8400	0.708333333333333
chr13	56226950	56236050	7	6950	0.523364485981308
chr13	109916800	109926150	7	3950	5.65957446808511
chr14	24006250	24048475	7	14875	5.4014598540146
chr14	48723200	48737750	7	9300	1.97122302158273
chr14	73702000	73713250	7	5450	5.175
chr14	87699850	87707550	7	5450	3.09090909090909
chr15	65099050	65119250	7	7600	6.34246575342466
chr15	93424800	93451900	7	11475	5.29032258064516
chr16	9763975	9775275	7	4400	6.47368421052632
chr16	29796225	29832350	7	16125	5.44508670520231
chr16	86541325	86550300	7	6950	1.75384615384615
chr16	87898175	87909025	7	7400	2.65454545454545
chr17	4841925	4903150	7	18775	5.57142857142857
chr17	27037000	27074150	7	19550	3
chr17	40683800	40730975	7	12100	6.14814814814815
chr17	66192025	66203350	7	6900	2.5981308411215
chr17	77783650	77789650	7	2725	4
chr18	40316825	40323775	7	4200	2.41666666666667
chr18	55094525	55109125	7	11675	1.16666666666667
chr19	485475	511825	7	7600	4.47619047619048
chr19	1438000	1450600	7	4675	5.89473684210526
chr19	6730100	6744050	7	7375	3.20689655172414
chr19	13205500	13231850	7	8925	6.25974025974026
chr19	13259700	13279175	7	11675	2.02690582959641
chr2	8012250	8021550	7	7050	2.37037037037037
chr2	27254950	27310700	7	11875	5.584
chr2	64066775	64080850	7	11825	2.17391304347826
chr2	66652225	66674375	7	13875	4.8936170212766
chr2	67556325	67563875	7	5375	1.69811320754717
chr2	71203675	71229775	7	5825	6.5631067961165
chr2	77313950	77323100	7	7875	1.52380952380952
chr2	145266775	145282650	7	12525	0.918032786885246
chr20	31329975	31354275	7	8725	3.90654205607477
chr22	17738450	17748425	7	4900	4.09523809523809
chr22	28190475	28200850	7	7900	1.27272727272727
chr3	137479225	137491125	7	9575	0.934306569343066
chr3	138654525	138669625	7	9850	1.88607594936709
chr3	185531200	185544975	7	8975	3.9047619047619
chr4	93190175	93201175	7	10050	0.28099173553719
chr4	113556350	113577050	7	13525	3.63120567375887
chr4	187162650	187172300	7	7475	1.52380952380952
chr5	25435950	25449075	7	8975	3.21428571428571
chr5	76932500	76941925	7	3950	6.58823529411765
chr5	124068450	124087350	7	16250	0.595505617977528
chr5	126174900	126182650	7	4250	3.52941176470588
chr5	158521875	158533950	7	7375	2.21359223300971
chr6	15243100	15269625	7	15700	6.09090909090909
chr6	95263375	95270075	7	3500	5.17241379310345
chr6	121751825	121765700	7	9425	1.92857142857143
chr7	64337575	64367175	7	6575	6.43589743589744
chr7	70146000	70169375	7	8700	4.94736842105263
chr7	93269050	93276275	7	6200	0.612244897959184
chr7	96630975	96657150	7	10825	4.41509433962264
chr7	99677600	99728750	7	13825	4.7984496124031
chr7	99745825	99775100	7	8975	6.07766990291262
chr7	100936575	100965925	7	9775	5.20481927710843
chr7	157476575	157486825	7	5950	2.16949152542373
chr8	21899975	21908975	7	3400	6.4390243902439
chr8	25894650	25909700	7	8550	4.70588235294118
chr8	55365675	55383400	7	9550	3.75510204081633
chr8	97156675	97174400	7	7825	5.27102803738318
chr8	115293750	115303750	7	8000	1.35294117647059
chr9	967675	977875	7	5925	2.22
chr9	34611150	34652725	7	10325	4.24
chr9	76699000	76707650	7	5850	1.12903225806452
chr9	99976075	100002050	7	9150	4.30952380952381
chr9	127519400	127540400	7	11200	3.69444444444444
chrX	113281925	113291200	7	6950	2.61538461538462
chrX	139583175	139593725	7	8775	4
chr1	17214925	17232325	6	5650	4.85714285714286
chr1	32396600	32410975	6	5775	5.11688311688312
chr1	47898225	47915675	6	5675	5.02564102564103
chr1	116175625	116193775	6	6500	3.91515151515152
chr1	180197900	180208675	6	9725	0.214285714285714
chr1	181057150	181075375	6	8075	3.27567567567568
chr1	229310350	229313500	6	1900	2.58823529411765
chr10	92054700	92061450	6	3525	4.38297872340426
chr10	94819600	94837075	6	10850	2
chr10	103985500	104006900	6	6725	4.48366013071895
chr10	118919225	118928650	6	3950	2.56756756756757
chr10	119294700	119307975	6	6600	3.71428571428571
chr11	3397075	3404400	6	5975	3.61904761904762
chr11	44325925	44342150	6	6400	4.70588235294118
chr11	128554700	128565775	6	9100	1.81818181818182
chr12	59716050	59723775	6	5975	1.90909090909091
chr12	106525825	106535625	6	7750	1.75
chr13	43443075	43451450	6	4600	2.33846153846154
chr13	79167750	79184250	6	9200	3.05769230769231
chr13	111560575	111568925	6	6100	3
chr14	21561675	21575125	6	7600	1.30061349693252
chr15	27006925	27019650	6	7200	2.53571428571429
chr15	37169650	37181225	6	6225	3.15555555555556
chr15	41217750	41246825	6	9300	4.85350318471338
chr15	89081825	89090575	6	4300	3.53125
chr15	93053775	93057125	6	1825	1.88235294117647
chr16	65262950	65270500	6	5300	1.66666666666667
chr17	19357825	19364500	6	3900	1.62162162162162
chr17	35285175	35307775	6	15400	3.34285714285714
chr17	46795075	46807175	6	6525	5.06382978723404
chr17	58462225	58470925	6	6425	1.06493506493506
chr17	74440550	74449725	6	4300	3.14285714285714
chr17	78448675	78452925	6	3600	0.344827586206897
chr18	56931525	56942000	6	6300	1.97142857142857
chr18	77153125	77161275	6	5850	1.49367088607595
chr19	911650	928225	6	9350	1.85987261146497
chr19	2268625	2274200	6	4775	0.518518518518518
chr19	2454975	2495600	6	11775	4.1
chr19	20178500	20194425	6	6150	3.83957219251337
chr19	48893375	48903900	6	6425	2.17073170731707
chr19	50828550	50837775	6	7475	1.23529411764706
chr2	19546925	19563475	6	9650	1.84827586206897
chr2	76805200	76809675	6	3550	0.8
chr2	157176000	157199975	6	12600	1.93548387096774
chr2	188427275	188431600	6	3150	2.11764705882353
chr2	189143125	189169450	6	8600	3.22419928825623
chr2	200320000	200336625	6	12650	1.06918238993711
chr2	219823550	219828875	6	3600	1.88235294117647
chr20	23329875	23344275	6	8350	2.72131147540984
chr20	25838625	25849550	6	5175	1.97142857142857
chr20	37351550	37360300	6	7325	1.02631578947368
chr20	38896700	38904125	6	5450	1.4
chr20	52205175	52214100	6	7900	0.5
chr22	19701400	19718750	6	6275	4.26315789473684
chr22	39897600	39931400	6	9925	4.26241134751773
chr22	42461625	42487775	6	7750	4.32894736842105
chr22	46371625	46375425	6	2975	0.595744680851064
chr3	27753725	27773400	6	15550	0.909747292418773
chr3	54667950	54677050	6	7600	0.941176470588235
chr3	57191475	57204725	6	7400	3.57894736842105
chr3	176036225	176046200	6	9625	0.0625
chr3	189862600	189870125	6	4300	5
chr3	193851300	193860100	6	8150	0.32258064516129
chr4	113430725	113445825	6	8750	1.56390977443609
chr4	146619800	146626325	6	3900	2.41666666666667
chr5	3590600	3607250	6	11050	2.88095238095238
chr5	72731575	72748050	6	8050	4.03603603603604
chr5	106313175	106321225	6	6750	0.612244897959184
chr5	141696600	141740825	6	12925	4.81739130434783
chr5	147247200	147255375	6	6900	0.782608695652174
chr5	174146825	174163575	6	12850	0.943089430894309
chr5	179222075	179250125	6	10075	4.61842105263158
chr6	1604250	1625825	6	13775	2.52336448598131
chr6	5993025	6009825	6	12225	1.47368421052632
chr6	26743650	26758950	6	5800	4.51428571428571
chr6	94539225	94546525	6	6150	0.926829268292683
chr6	109798950	109805425	6	5400	0.36144578313253
chr7	1703300	1710875	6	6700	0.941176470588235
chr7	6728800	6732825	6	1950	2.8695652173913
chr7	22742625	22749525	6	4275	3.38461538461538
chr7	25891450	25902875	6	7600	2.12121212121212
chr7	35288025	35302150	6	8850	1.48780487804878
chr7	42262150	42278900	6	8475	3.33333333333333
chr7	109230875	109237375	6	4000	1.82142857142857
chr7	121776875	121786125	6	7275	1.83783783783784
chr8	99951550	99964125	6	9650	2.66666666666667
chr8	146011500	146025950	6	9475	2.15384615384615
chr9	1042175	1052750	6	4025	4.38297872340426
chr9	34577175	34593500	6	6550	4.27672955974843
chr9	34988500	34995000	6	4650	2.81081081081081
chr9	118234475	118241825	6	5200	2.18867924528302
chr9	134268400	134283825	6	9600	2.59259259259259
chrX	25029600	25041475	6	6100	3.03225806451613
chrX	82756300	82766625	6	6325	3.89090909090909
chrX	93955975	93960925	6	3625	0.571428571428571
chrX	113832800	113841425	6	5125	2
chrX	129113375	129119225	6	5350	0.352941176470588
chr1	10588800	10591375	5	2025	0.9
chr1	16532475	16544500	5	5425	2.54867256637168
chr1	25253000	25259250	5	4150	1.97142857142857
chr1	36614100	36627450	5	6950	2.07547169811321
chr1	46764225	46773475	5	5950	1.75
chr1	50880975	50890000	5	5350	2.0655737704918
chr1	61508350	61523875	5	6775	3.66666666666667
chr1	81703000	81717675	5	6000	3.68493150684932
chr1	113242775	113259050	5	7600	1.97285067873303
chr1	113362025	113369675	5	5600	3.02564102564103
chr1	145469625	145479575	5	7725	0.505050505050505
chr1	154151050	154159825	5	5500	1.20731707317073
chr1	158072900	158076150	5	1650	3.2258064516129
chr1	204041400	204050050	5	6425	1.91489361702128
chr10	33239225	33251900	5	9675	0.64
chr10	39149850	39154925	5	2400	2.90322580645161
chr10	50816850	50822850	5	4450	1.47169811320755
chr10	53792475	53801450	5	7275	0.605042016806723
chr10	69830825	69835700	5	4450	0.454545454545455
chr10	71077225	71090250	5	5325	2.85714285714286
chr10	77154900	77169875	5	12975	0.256658595641647
chr10	82212875	82221025	5	4725	1.83050847457627
chr10	99078300	99098250	5	10200	2.25386996904025
chr10	135042750	135052825	5	6675	3.84126984126984
chr10	135137675	135143700	5	2350	3.64179104477612
chr11	6623425	6641025	5	8475	2.55844155844156
chr11	34066650	34079025	5	6700	1.95169082125604
chr11	63295225	63299725	5	2000	3.47826086956522
chr11	64878925	64903325	5	8850	3.66037735849057
chr11	134031975	134039250	5	3700	2.20689655172414
chr12	10869650	10876950	5	5600	1.4375
chr12	14857550	14867475	5	6650	2.98461538461538
chr12	46653775	46664375	5	8150	1.63636363636364
chr12	79933950	79937950	5	1575	2.61538461538462
chr12	103344100	103359750	5	5575	3.51724137931034
chr12	125048675	125054025	5	5025	0.583333333333333
chr12	125667925	125679200	5	6050	3.90243902439024
chr13	43628225	43633300	5	4425	0.452830188679245
chr13	51742900	51750175	5	6075	0.567164179104478
chr13	100338700	100343475	5	3575	1.04918032786885
chr13	110431350	110440500	5	6825	1.5
chr14	21267875	21270975	5	1475	3.6
chr14	50318050	50335625	5	6925	3.5030303030303
chr14	54409650	54431075	5	10250	1.82795698924731
chr14	65165650	65184175	5	9425	1.40061162079511
chr14	75347700	75353375	5	4325	1.45454545454545
chr14	77489575	77507600	5	10525	2.50980392156863
chr15	37386350	37403775	5	12925	1.91780821917808
chr15	40614750	40620850	5	4150	3.48148148148148
chr15	60285975	60303300	5	15375	0.842105263157895
chr15	66763125	66767175	5	2050	3.14285714285714
chr15	76627500	76640250	5	8825	1.78181818181818
chr15	93351250	93365650	5	6000	3.49382716049383
chr16	11033575	11040875	5	5775	0.523809523809524
chr16	14722650	14731300	5	5975	1.75757575757576
chr16	57831400	57842525	5	4400	3.42342342342342
chr16	75283400	75288275	5	4175	0.484848484848485
chr16	85640725	85660600	5	7175	3.83255813953488
chr17	878600	884725	5	4675	1.35135135135135
chr17	2295200	2306175	5	8475	1.78082191780822
chr17	36757600	36766225	5	4475	2.05970149253731
chr17	41171725	41179525	5	5175	1.25
chr17	48040950	48050525	5	5450	3.80645161290323
chr17	48636000	48642175	5	4275	2.93023255813953
chr17	58211675	58220875	5	5525	1.61832061068702
chr17	70111675	70120650	5	8275	0.222222222222222
chr17	79360175	79375875	5	11250	2.21768707482993
chr17	80708300	80713425	5	3975	0.903225806451613
chr18	52055700	52058425	5	1900	0.875
chr18	53248200	53257800	5	7600	3.52380952380952
chr18	76733000	76746825	5	11900	0.367567567567568
chr19	4399275	4409675	5	5025	2.64347826086957
chr19	5803625	5806375	5	2175	0.418604651162791
chr19	30713500	30720725	5	6225	0.769230769230769
chr19	38741750	38758000	5	6750	3.25748502994012
chr19	39155150	39157825	5	1825	1
chr19	46990700	46999200	5	3600	3.40983606557377
chr19	48101525	48117250	5	7525	2.68131868131868
chr19	48823575	48837675	5	6875	2.68
chr19	51221200	51231750	5	5125	3.13253012048193
chr19	55516900	55523500	5	5325	1.47826086956522
chr2	8816175	8833975	5	10350	3.02762430939227
chr2	45227475	45242025	5	7150	2.38
chr2	72370000	72377600	5	7225	0.315789473684211
chr2	74207825	74215850	5	6450	0.543478260869565
chr2	162270425	162284850	5	7050	3.16831683168317
chr2	188535025	188541250	5	3850	3.58333333333333
chr2	208014275	208033075	5	8300	3.15384615384615
chr2	210163300	210169775	5	5525	1.44
chr2	227655300	227666725	5	8925	0.863157894736842
chr2	238495050	238503575	5	6050	0.955555555555556
chr2	241391625	241395975	5	3150	0.961538461538462
chr20	12733200	12738400	5	3975	0.838709677419355
chr20	32250650	32274900	5	8625	3.87096774193548
chr20	48595675	48603725	5	5050	3.69230769230769
chr20	61637850	61642050	5	2475	3.23809523809524
chr21	38069750	38077675	5	4550	3.05128205128205
chr21	38961250	38965775	5	3650	0.615384615384615
chr3	8542200	8546225	5	3275	0.722222222222222
chr3	49043750	49067225	5	9600	3.88571428571429
chr3	52086650	52092050	5	4075	0.707070707070707
chr3	57230725	57234675	5	3375	0.4375
chr3	101393775	101412525	5	8000	2.19
chr3	112136475	112142450	5	4150	1.07692307692308
chr3	124601875	124608525	5	5425	1.12820512820513
chr3	150316800	150325775	5	4175	1.70967741935484
chr3	157811925	157829100	5	9750	2.31007751937985
chr3	189833425	189840400	5	5550	1.52173913043478
chr4	16894800	16901250	5	5725	0.666666666666667
chr4	24322575	24330500	5	4950	2.75862068965517
chr4	88894325	88899075	5	2475	1.93939393939394
chr4	120914625	120921200	5	4450	1.96875
chr4	134181000	134191450	5	6375	1.5031847133758
chr4	135602150	135606900	5	3400	1.14285714285714
chr4	167636800	167640050	5	2500	1.29411764705882
chr5	2747625	2758350	5	9875	1.2
chr5	50672575	50686425	5	10125	0.577075098814229
chr5	54515975	54530625	5	7150	2.44
chr5	98085725	98112375	5	11150	3.10810810810811
chr5	115894650	115912900	5	16850	1.33333333333333
chr5	120032750	120043125	5	6250	1.28275862068966
chr5	142777275	142785650	5	7275	0.541666666666667
chr5	153852400	153863925	5	9225	1.36734693877551
chr5	156997725	157004225	5	5450	1.84615384615385
chr5	170735350	170739800	5	3350	0.558823529411765
chr5	173314425	173319225	5	4350	0.17910447761194
chr6	31124975	31141625	5	9625	3.79710144927536
chr6	41336875	41343775	5	4325	1.6
chr6	50783350	50793850	5	3750	3.225
chr6	50810325	50819275	5	4800	2.72727272727273
chr6	85471950	85485025	5	7525	2.432
chr6	131643500	131650875	5	3875	2.88235294117647
chr6	132222500	132229450	5	4750	3.04
chr6	132269425	132274700	5	4950	0.344827586206897
chr6	138864775	138867250	5	2150	0.521739130434783
chr6	148662750	148669950	5	5525	1.13333333333333
chr6	170597675	170606525	5	7625	0.701030927835051
chr7	852625	858100	5	3575	1.96774193548387
chr7	21981700	21986250	5	3375	1.47826086956522
chr7	24435475	24443375	5	6725	0.938775510204082
chr7	33942725	33947650	5	3700	1.57142857142857
chr7	105329475	105337825	5	3500	3.16504854368932
chr7	138143200	138150175	5	6350	0.226415094339623
chr7	150064900	150081500	5	6600	3.51515151515152
chr8	23559900	23572800	5	5750	3.31111111111111
chr8	43092950	43096925	5	2275	1.37704918032787
chr9	14741550	14750200	5	3775	3.2972972972973
chr9	16704275	16711075	5	2950	2.63636363636364
chr9	72371550	72379275	5	4775	1.89189189189189
chr9	74379475	74385000	5	4550	1.14285714285714
chr9	79627025	79638425	5	9700	0.475
chr9	85496175	85501575	5	4275	0.4
chr9	96927800	96932500	5	4275	0.222222222222222
chr9	98258200	98280150	5	13425	1.61357702349869
chr9	133535250	133542225	5	5225	0.728682170542636
chrX	191950	200825	5	5800	1.66666666666667
chrX	25020075	25025825	5	3725	1.32307692307692
chrX	47049800	47057775	5	6800	0.27906976744186
chrX	53109975	53124425	5	5550	3.11504424778761
chrX	86935200	86939800	5	4100	0.4
chrX	99662800	99668325	5	4525	0.821917808219178
chrX	129086325	129096050	5	5375	1.36842105263158
chrX	136627775	136659175	5	20250	1.45
chr1	1564200	1567925	4	2375	1.72727272727273
chr1	14919725	14929000	4	4925	2.03703703703704
chr1	15849600	15854525	4	4350	0.285714285714286
chr1	16477800	16489375	4	5800	2.07920792079208
chr1	19808000	19813625	4	5400	0.065359477124183
chr1	22260075	22264550	4	3200	0.742268041237113
chr1	23880300	23888925	4	7675	0.252032520325203
chr1	25070550	25075375	4	4075	1.47826086956522
chr1	32225525	32230625	4	4350	0.625
chr1	36348325	36353300	4	4625	0.107142857142857
chr1	38509275	38514075	4	4425	0.177215189873418
chr1	43420450	43429025	4	6200	0.894117647058824
chr1	44435125	44446500	4	6350	1.68115942028985
chr1	63782375	63797025	4	12775	0.327014218009479
chr1	66797350	66801950	4	4325	0.347826086956522
chr1	75595300	75603400	4	7075	0.495412844036697
chr1	114573625	114581150	4	5375	0.967741935483871
chr1	144519175	144521850	4	2225	0.486486486486487
chr1	144992475	144995300	4	2475	0.355555555555556
chr1	146549400	146557350	4	4875	1.34228187919463
chr1	154578925	154584275	4	4350	1.22222222222222
chr1	158968550	158980675	4	5375	2.01960784313725
chr1	161493375	161510725	4	7325	2.20276497695853
chr1	164527350	164535425	4	7575	0.232558139534884
chr1	167188325	167193175	4	4525	0.421052631578947
chr1	202773500	202782025	4	7775	0.205714285714286
chr1	205282425	205291350	4	4850	2.44094488188976
chr1	214720750	214726825	4	5100	0.88
chr1	224199550	224202575	4	1950	0.808510638297872
chr1	228193175	228195950	4	2225	0.545454545454545
chr1	234735125	234748425	4	10825	1.44444444444444
chr1	235488625	235494925	4	5850	0.333333333333333
chr10	18938300	18957600	4	8200	2
chr10	50896775	50899125	4	1325	1.7
chr10	64563625	64579200	4	8350	1.87118644067797
chr10	65279475	65283450	4	3675	0.135593220338983
chr10	68685000	68688675	4	2950	0.764705882352941
chr10	72968675	72978350	4	6450	1.71653543307087
chr10	75725500	75728025	4	2075	0.296296296296296
chr10	76983075	76986175	4	2550	0.755555555555556
chr10	79788000	79799925	4	8225	0.970954356846473
chr10	94448375	94460125	4	6775	2.26666666666667
chr10	105419975	105422000	4	1675	0.387096774193548
chr10	123354075	123360650	4	5000	2.16
chr10	124635050	124640150	4	4675	0.197183098591549
chr11	2019250	2023925	4	4325	0.352941176470588
chr11	2714350	2722325	4	4100	2.33613445378151
chr11	2904575	2907950	4	2900	0.440677966101695
chr11	9590200	9600275	4	7075	0.75187969924812
chr11	20043150	20053625	4	7225	1.93939393939394
chr11	43596500	43604950	4	5750	0.646706586826347
chr11	46366525	46370750	4	3825	0.274509803921569
chr11	64478575	64481650	4	2050	1.12727272727273
chr11	70956650	70964675	4	5375	1.35211267605634
chr11	71157525	71165300	4	6200	0.720496894409938
chr11	73017850	73024150	4	4100	1.33898305084746
chr11	111780775	111784300	4	2225	2
chr11	125929000	125933750	4	2850	1.54761904761905
chr12	5537425	5543625	4	5800	0.24
chr12	8957525	8961325	4	2850	1.51351351351351
chr12	14409775	14414225	4	2350	2.43478260869565
chr12	19590725	19600575	4	5950	1.65555555555556
chr12	31470300	31480200	4	7850	1.86885245901639
chr12	49449700	49464350	4	7225	2.18867924528302
chr12	49482275	49488600	4	3225	1.36
chr12	49687125	49691700	4	2250	2.21276595744681
chr12	51317650	51321450	4	3500	0.333333333333333
chr12	52426300	52432525	4	2925	2.55813953488372
chr12	57022125	57031275	4	7475	0.506329113924051
chr12	69198725	69206800	4	4950	1.63265306122449
chr12	87332175	87335900	4	1600	2.19047619047619
chr12	92530775	92541650	4	9875	0.26865671641791
chr12	120665875	120669725	4	3400	0.2
chr12	123867725	123875200	4	4850	2.26966292134831
chr12	128821800	128824200	4	1900	0.666666666666667
chr13	23454625	23459175	4	2725	2.23333333333333
chr13	36427925	36432575	4	3475	1.72093023255814
chr13	36890050	36892000	4	1425	0.96551724137931
chr13	52157400	52163350	4	4175	2.3448275862069
chr13	54839875	54848025	4	7175	0.289855072463768
chr13	55613925	55618950	4	3700	2.16666666666667
chr13	95354325	95366975	4	12150	0.444444444444444
chr13	99628075	99630350	4	1650	1
chr13	103244300	103252700	4	5225	1.72727272727273
chr13	107216475	107223375	4	5350	1.16666666666667
chr14	37125225	37136675	4	5450	1.76744186046512
chr14	41984775	41987550	4	1350	2.26666666666667
chr14	60973250	60983275	4	6250	1.78294573643411
chr14	67734800	67736950	4	1725	0.352941176470588
chr14	69281050	69283525	4	2200	0.324324324324324
chr14	84968825	84972000	4	1900	2.55555555555556
chr14	95232600	95242325	4	8725	0.247272727272727
chr14	102780125	102787325	4	5100	1.37662337662338
chr15	25196100	25206750	4	7750	0.831372549019608
chr15	40727425	40738150	4	8600	1.31707317073171
chr15	41784925	41795500	4	5800	2.23952095808383
chr15	42262050	42265525	4	3175	0.5
chr15	65707300	65716250	4	5300	1.26256983240223
chr15	66992650	67000225	4	7400	0.19047619047619
chr15	72518925	72529925	4	6300	1.57077625570776
chr15	75929750	75943900	4	7250	1.60919540229885
chr15	79164125	79170800	4	5700	0.676923076923077
chr15	82553400	82559975	4	3275	1.88888888888889
chr15	85143600	85149000	4	4425	0.641509433962264
chr15	91473025	91479750	4	3750	1.75438596491228
chr16	47920175	47922100	4	1425	0.482758620689655
chr16	49308775	49317925	4	6550	2.34285714285714
chr16	50099400	50101950	4	2200	0.363636363636364
chr16	54315375	54325925	4	9975	0.123456790123457
chr16	54960900	54974050	4	12125	0.191780821917808
chr16	67426900	67430550	4	2350	1.23076923076923
chr16	87415800	87427725	4	6575	1.59420289855072
chr16	89626075	89632925	4	6450	0.246575342465753
chr17	5084100	5086725	4	1675	1.2
chr17	14200150	14214150	4	10500	1.29126213592233
chr17	16283575	16291525	4	4600	2.51764705882353
chr17	17738775	17744075	4	3875	1.4
chr17	19549875	19555000	4	4675	0.588235294117647
chr17	25263050	25268050	4	3675	0.763157894736842
chr17	26367700	26372525	4	4550	0.387096774193548
chr17	27940625	27950700	4	5475	2.37931034482759
chr17	29885475	29889150	4	3350	0.454545454545455
chr17	36411375	36413800	4	2000	0.545454545454545
chr17	37760050	37763925	4	3050	1.08108108108108
chr17	44847925	44851400	4	3000	0.578947368421053
chr17	46079800	46081675	4	1325	0.827586206896552
chr17	57407175	57411600	4	3950	0.379310344827586
chr17	62490450	62504900	4	8450	1.38364779874214
chr17	63550325	63558475	4	7375	1
chr17	65820625	65827100	4	5575	0.961538461538462
chr17	71609100	71610600	4	1225	0.434782608695652
chr17	74066900	74076775	4	6475	2.29268292682927
chr17	74128275	74138300	4	6300	2
chr17	74605225	74608375	4	1650	1.77272727272727
chr17	76370925	76378375	4	3700	1.79245283018868
chr18	44772725	44774300	4	1350	0.32
chr19	796525	801450	4	4200	0.418604651162791
chr19	3365725	3370625	4	3650	1.1
chr19	3572125	3578525	4	4275	1.28155339805825
chr19	8509125	8515275	4	4950	1.21052631578947
chr19	18898275	18902050	4	2900	1.07142857142857
chr19	30015350	30021700	4	5700	0.475
chr19	35631850	35635450	4	2925	0.366197183098592
chr19	38876750	38886825	4	5300	2.03550295857988
chr19	44978925	44983725	4	1750	2.51428571428571
chr19	46907000	46920350	4	6275	2.17647058823529
chr19	50706150	50709300	4	2125	1.41463414634146
chr19	51320950	51324700	4	2200	1.76271186440678
chr19	53966175	53973550	4	3700	2.4
chr19	54334050	54338525	4	3700	0.454545454545455
chr19	54382075	54387475	4	4125	0.666666666666667
chr19	54444975	54449475	4	2950	1.84905660377358
chr19	54460425	54466925	4	5675	0.337662337662338
chr19	54480925	54486175	4	4725	0.205128205128205
chr19	57348575	57352800	4	3300	0.692307692307692
chr2	37451875	37461000	4	6600	0.574468085106383
chr2	37881250	37885125	4	2800	0.794117647058823
chr2	45028025	45033500	4	4275	0.728813559322034
chr2	46925200	46932725	4	5100	1.56435643564356
chr2	47397575	47404625	4	6125	1.5
chr2	64478250	64486100	4	6800	0.481481481481481
chr2	73142125	73152300	4	6850	1.85585585585586
chr2	80526525	80532275	4	4325	1.5
chr2	82230900	82233325	4	2000	0.774193548387097
chr2	85636675	85646625	4	4150	2.25
chr2	121101225	121105525	4	3050	0.861538461538462
chr2	171359600	171361825	4	1575	1.03703703703704
chr2	171669475	171680775	4	10600	0.172248803827751
chr2	182545050	182549325	4	2900	1.27777777777778
chr2	198296625	198301200	4	4350	0.210526315789474
chr2	203878475	203883500	4	3275	1.5
chr2	207673250	207677800	4	3425	1.21739130434783
chr2	219251875	219272200	4	9225	1.95205479452055
chr2	223724650	223729600	4	4350	0.275862068965517
chr2	233282900	233289025	4	4825	0.857142857142857
chr20	270125	291600	4	8600	2.45161290322581
chr20	2672575	2674925	4	1900	0.432432432432432
chr20	5092525	5109200	4	8300	2.42285714285714
chr20	14312225	14318400	4	5050	0.867469879518072
chr20	17941625	17954600	4	12125	0.324324324324324
chr20	39311225	39321600	4	7200	1.30434782608696
chr20	49920975	49923275	4	1225	2.16
chr20	52353225	52357350	4	2375	1.60869565217391
chr20	57414400	57431375	4	10550	1.20710059171598
chr20	61425225	61428850	4	3125	0.388888888888889
chr20	61806225	61810875	4	3725	1.3953488372093
chr21	34391875	34399700	4	3775	2.14634146341463
chr21	38119450	38123075	4	2350	1.76923076923077
chr21	44222325	44227200	4	3000	1.32142857142857
chr21	46123450	46132750	4	8275	0.608695652173913
chr21	47392325	47397625	4	4400	0.967741935483871
chr22	20783325	20793150	4	5075	1.81818181818182
chr22	30115575	30117175	4	1200	0.888888888888889
chr22	39409900	39418525	4	4575	2
chr22	40390300	40395000	4	3400	0.704761904761905
chr22	45147975	45152325	4	2825	1.29545454545455
chr22	45555850	45561850	4	4725	2.38709677419355
chr22	48970725	48973100	4	2000	0.571428571428571
chr3	5018450	5029325	4	9050	0.939393939393939
chr3	39189025	39196575	4	6275	1.91304347826087
chr3	47017250	47023500	4	3750	1.4
chr3	52566075	52572400	4	4900	1.55555555555556
chr3	62400375	62402000	4	1250	0.413793103448276
chr3	69057850	69063800	4	3650	1.09836065573771
chr3	98041725	98046025	4	3875	0.363636363636364
chr3	104160900	104164275	4	2150	2.4
chr3	112118250	112120750	4	1325	1.73913043478261
chr3	129829200	129832400	4	2725	0.461538461538462
chr3	162441775	162445825	4	3650	0.198347107438017
chr3	187454375	187464650	4	9775	0.164556962025316
chr4	366000	367875	4	975	2.11111111111111
chr4	568600	572125	4	2550	1
chr4	1002825	1006725	4	3350	0.238095238095238
chr4	2059975	2063225	4	2950	0.226415094339623
chr4	2862025	2864375	4	1175	2.44444444444444
chr4	3928475	3932375	4	3275	0.382352941176471
chr4	5888625	5895375	4	6000	0.264462809917355
chr4	8437375	8445150	4	5225	1.06122448979592
chr4	8857375	8863775	4	3600	1.42553191489362
chr4	13543150	13551125	4	5650	0.863636363636364
chr4	24503125	24506375	4	1650	1.89189189189189
chr4	69270150	69275800	4	4650	0.388888888888889
chr4	85413650	85423350	4	6025	2.25
chr4	87394775	87397950	4	2375	1.77777777777778
chr4	87926800	87933225	4	4875	1.51612903225806
chr4	140078850	140081675	4	1975	0.692307692307692
chr4	146653350	146656275	4	2150	0.981132075471698
chr4	159091200	159093725	4	1625	1.80645161290323
chr4	170187425	170193475	4	5175	0.641509433962264
chr4	176385150	176387900	4	1675	1.42105263157895
chr4	190935550	190940675	4	3125	1.75
chr5	5178850	5180350	4	1200	0.4
chr5	12624625	12629725	4	4825	0.153846153846154
chr5	12662850	12669600	4	6100	0.263157894736842
chr5	17215325	17223700	4	5050	2.10169491525424
chr5	38337950	38341425	4	3175	0.260869565217391
chr5	76923800	76928825	4	3025	1.3125
chr5	109075150	109079550	4	3175	1.8
chr5	122421550	122435925	4	10200	1.25373134328358
chr5	139016475	139033150	4	8325	2.35379061371841
chr5	139486375	139495025	4	6100	1.05982905982906
chr5	146422150	146424400	4	1600	0.909090909090909
chr5	170192950	170195125	4	1375	2.27272727272727
chr6	8100550	8103500	4	2525	0.338461538461538
chr6	30027725	30044300	4	8100	1.96694214876033
chr6	31367225	31373800	4	5100	0.803738317757009
chr6	34201850	34217500	4	7600	2.52719665271967
chr6	55737725	55740700	4	1625	2.05128205128205
chr6	58776575	58779300	4	1875	1.47368421052632
chr6	62993250	62997050	4	3225	0.320754716981132
chr6	76041675	76044975	4	2675	0.344827586206897
chr6	86349050	86355350	4	5850	0.28169014084507
chr6	91382175	91386350	4	2725	2
chr6	98225675	98228625	4	1925	1.22727272727273
chr6	101839900	101851950	4	6850	1.89473684210526
chr6	105387700	105417450	4	11650	2.09174311926605
chr6	108434850	108441225	4	4375	1.31111111111111
chr6	114329625	114332500	4	2150	1.90909090909091
chr6	126025600	126029550	4	2850	0.676056338028169
chr6	131614675	131620325	4	4575	0.433962264150943
chr6	134209700	134217700	4	5025	2.41666666666667
chr6	137807600	137819750	4	9650	0.648221343873518
chr6	139688550	139698150	4	8525	0.326086956521739
chr6	142335400	142338800	4	2025	2.35714285714286
chr6	157095300	157105550	4	8300	0.329824561403509
chr6	163833425	163841100	4	6900	1.15151515151515
chr6	167638825	167648775	4	7925	2.37735849056604
chr7	2558150	2564425	4	5900	0.0939597315436242
chr7	7248050	7250975	4	2225	0.478260869565217
chr7	11012425	11016100	4	3300	0.201834862385321
chr7	21465825	21472025	4	5525	0.346153846153846
chr7	23049500	23053825	4	3600	0.888888888888889
chr7	23502700	23531125	4	15400	1.98058252427184
chr7	25988675	25992675	4	3775	0.217391304347826
chr7	27642000	27644150	4	1550	0.8
chr7	35731050	35735950	4	4600	0.4
chr7	121939525	121957575	4	14325	0.686792452830189
chr7	128044925	128050925	4	3675	1.85106382978723
chr7	132258225	132262775	4	3550	0.823529411764706
chr7	137853125	137855825	4	1925	1.5
chr7	138866600	138868300	4	1400	0.357142857142857
chr7	149744350	149746800	4	2175	0.162162162162162
chr7	150671275	150676850	4	4125	1.07368421052632
chr7	153748300	153750450	4	1800	0.444444444444444
chr8	3099800	3102775	4	2400	1.46153846153846
chr8	11534425	11540650	4	4425	0.921739130434783
chr8	29202875	29211250	4	7775	0.238095238095238
chr8	65487875	65500150	4	8475	1.29411764705882
chr8	77584875	77599625	4	7675	1.54411764705882
chr8	112690350	112693450	4	2325	0.666666666666667
chr8	140714475	140718575	4	3375	0.441558441558442
chr8	144358300	144364275	4	3500	1.36470588235294
chr9	37025400	37038375	4	9350	1.00389105058366
chr9	72435300	72439900	4	3200	2.41860465116279
chr9	97807200	97812950	4	3875	2.3728813559322
chr9	101469075	101472100	4	2625	0.418604651162791
chr9	102902175	102908875	4	4975	1.84313725490196
chr9	130688875	130701050	4	5700	2.49032258064516
chrX	9753200	9758325	4	4850	0.177777777777778
chrX	21958225	21965875	4	4925	1.75652173913043
chrX	44730525	44735600	4	4775	0.380952380952381
chrX	46184725	46187825	4	1650	1.79310344827586
chrX	57617625	57623450	4	4325	1.43283582089552
chrX	70314925	70320800	4	4875	0.622222222222222
chrX	91033650	91038250	4	3500	0.8
chrX	102683575	102689750	4	4200	1.51724137931034
chrX	110787650	110790325	4	1875	0.8
chrX	121354325	121359900	4	5125	0.148148148148148
chrX	152907325	152910325	4	1550	2.28571428571429
chrX	152952675	152955675	4	2625	0.4
chrX	153359575	153363950	4	3700	0.247422680412371
chr1	1654725	1656425	3	1500	0.363636363636364
chr1	2157900	2163950	3	5350	0.213592233009709
chr1	2245325	2247125	3	1525	0.608695652173913
chr1	2477300	2480025	3	2225	0.25
chr1	2559725	2561000	3	1125	0.32
chr1	4713575	4718175	3	4175	0.142857142857143
chr1	7763400	7766000	3	2375	0.181818181818182
chr1	7842975	7845250	3	1975	0.325581395348837
chr1	8932875	8940800	3	7475	0.214285714285714
chr1	10698375	10699725	3	1175	0.454545454545455
chr1	10709475	10711225	3	1250	0.787878787878788
chr1	11332575	11335325	3	1875	0.847457627118644
chr1	11739850	11743250	3	3150	0.139130434782609
chr1	12776000	12777650	3	1225	0.838709677419355
chr1	16159675	16164025	3	3550	0.446153846153846
chr1	16858450	16862875	3	3525	0.612612612612613
chr1	17760250	17768375	3	7125	0.571428571428571
chr1	24017900	24022350	3	4100	0.377358490566038
chr1	24303650	24307600	3	3775	0.25
chr1	24476600	24478575	3	1725	0.244897959183673
chr1	24645500	24649625	3	3575	0.281481481481481
chr1	25592875	25594850	3	1725	0.259259259259259
chr1	28261200	28264550	3	2800	0.369565217391304
chr1	31844400	31847025	3	2350	0.195121951219512
chr1	33114825	33120125	3	4725	0.324786324786325
chr1	33812225	33816425	3	3875	0.114754098360656
chr1	37235900	37237800	3	1500	0.466666666666667
chr1	38218000	38219900	3	1650	0.285714285714286
chr1	38890325	38897300	3	6025	0.26605504587156
chr1	39455800	39460075	3	3750	0.321428571428571
chr1	39873225	39881850	3	6625	0.626865671641791
chr1	40363525	40368500	3	4575	0.184615384615385
chr1	43472875	43475075	3	1475	0.808510638297872
chr1	48458575	48463775	3	3650	0.888888888888889
chr1	52341525	52345600	3	3650	0.875
chr1	53913725	53915900	3	1700	0.714285714285714
chr1	62659950	62666475	3	6325	0.09375
chr1	64238825	64245425	3	4850	0.720430107526882
chr1	66818925	66821300	3	1950	0.344827586206897
chr1	67388725	67398525	3	6975	0.861660079051383
chr1	68150000	68154425	3	3950	0.150375939849624
chr1	89355900	89359200	3	2950	0.869565217391304
chr1	95126400	95127575	3	950	0.636363636363636
chr1	100500975	100505825	3	4250	0.782608695652174
chr1	112278525	112283550	3	3900	0.551724137931034
chr1	113352100	113356850	3	4100	0.251748251748252
chr1	120254150	120258650	3	4000	0.571428571428571
chr1	147011750	147017500	3	4150	0.816326530612245
chr1	149214775	149216150	3	1275	0.129032258064516
chr1	149332850	149334550	3	1500	0.277777777777778
chr1	149782300	149785325	3	2800	0.116504854368932
chr1	151961800	151967925	3	4075	0.851612903225806
chr1	152080000	152085625	3	4350	0.588235294117647
chr1	153699850	153702750	3	2375	0.465753424657534
chr1	154839200	154843225	3	3625	0.145454545454545
chr1	160065375	160069375	3	3400	0.260162601626016
chr1	160369325	160373575	3	4075	0.0529801324503311
chr1	160641925	160643600	3	1150	0.875
chr1	172500625	172507500	3	5275	0.606965174129353
chr1	173444075	173449575	3	5325	0.0483870967741935
chr1	182570825	182574025	3	3000	0.115384615384615
chr1	182990875	182995800	3	4700	0.0902255639097744
chr1	195814825	195817925	3	2800	0.18
chr1	197166750	197171700	3	4825	0.0392156862745098
chr1	200990550	200993900	3	2900	0.292682926829268
chr1	201449225	201451700	3	2300	0.133333333333333
chr1	203273900	203278100	3	4025	0.0754716981132075
chr1	206136100	206137775	3	1175	0.866666666666667
chr1	206857525	206861875	3	4175	0.0567375886524823
chr1	212457250	212461750	3	4050	0.293577981651376
chr1	213029950	213037250	3	6825	0.253521126760563
chr1	214152525	214163425	3	9375	0.713375796178344
chr1	217307175	217314550	3	6675	0.455445544554455
chr1	228400100	228402325	3	2050	0.163265306122449
chr1	237204725	237208700	3	3875	0.0310077519379845
chr1	244210275	244215725	3	4675	0.340740740740741
chr1	244611975	244616175	3	3250	0.533333333333333
chr10	974450	978325	3	3000	0.538461538461538
chr10	3213925	3216075	3	1775	0.461538461538462
chr10	5488250	5492150	3	3500	0.196969696969697
chr10	7707650	7710225	3	2225	0.338461538461538
chr10	15410600	15413775	3	2900	0.138613861386139
chr10	20659200	20661750	3	2075	0.481481481481481
chr10	23480050	23482125	3	1675	0.642857142857143
chr10	25006625	25014575	3	7525	0.483870967741935
chr10	35925850	35933650	3	7600	0.0490196078431373
chr10	38144500	38147525	3	2675	0.740740740740741
chr10	38644900	38645925	3	750	0.842105263157895
chr10	44728850	44730000	3	875	0.608695652173913
chr10	44877400	44882475	3	4550	0.551724137931034
chr10	52378450	52386025	3	5675	0.82051282051282
chr10	70090575	70097000	3	6175	0.56
chr10	73417125	73418725	3	1050	0.866666666666667
chr10	75348950	75352125	3	2825	0.20952380952381
chr10	75756925	75763525	3	5075	0.64
chr10	76583875	76587575	3	3325	0.215686274509804
chr10	80999050	81004175	3	3800	0.691729323308271
chr10	81584875	81587550	3	2300	0.454545454545455
chr10	88122475	88127525	3	4175	0.50381679389313
chr10	88428425	88430225	3	1600	0.244897959183673
chr10	88514725	88520825	3	5475	0.251572327044025
chr10	88713825	88715725	3	1575	0.857142857142857
chr10	88851200	88856350	3	4775	0.118518518518519
chr10	89100925	89103100	3	1825	0.366666666666667
chr10	95039850	95041525	3	1175	0.947368421052632
chr10	95255175	95258625	3	3025	0.666666666666667
chr10	98496825	98499325	3	1925	0.447761194029851
chr10	99445325	99448075	3	2325	0.290322580645161
chr10	102130675	102135600	3	4175	0.36241610738255
chr10	102586500	102589325	3	2625	0.161290322580645
chr10	104472400	104478225	3	4250	0.761904761904762
chr10	104964450	104967300	3	2550	0.229885057471264
chr10	105451800	105453750	3	1700	0.292682926829268
chr10	111765450	111770625	3	5050	0.0341880341880342
chr10	114571525	114572900	3	1200	0.277777777777778
chr10	125779775	125781050	3	825	0.833333333333333
chr10	126105050	126108325	3	2825	0.947368421052632
chr10	126427950	126433875	3	5325	0.51219512195122
chr10	126839525	126851650	3	11925	0.0209424083769634
chr10	133999275	134001800	3	2200	0.253521126760563
chr10	135341375	135343225	3	1750	0.129032258064516
chr11	2158075	2160225	3	2025	0.0833333333333333
chr11	2289875	2292525	3	2400	0.175438596491228
chr11	2913175	2914525	3	1250	0.173913043478261
chr11	7990850	7992050	3	1000	0.333333333333333
chr11	9333700	9337200	3	3050	0.337078651685393
chr11	13029775	13034775	3	4400	0.645161290322581
chr11	13688925	13692800	3	3275	0.454545454545455
chr11	17740175	17743100	3	2600	0.290909090909091
chr11	17755700	17757800	3	1900	0.470588235294118
chr11	22359350	22365950	3	5050	0.725806451612903
chr11	27465225	27467225	3	1675	0.290909090909091
chr11	45432625	45434275	3	1375	0.294117647058824
chr11	46410650	46415050	3	4250	0.0522875816993464
chr11	61347025	61349325	3	2175	0.181818181818182
chr11	63378000	63382350	3	3500	0.8
chr11	63605675	63610650	3	4075	0.388888888888889
chr11	64947875	64953250	3	4975	0.439024390243902
chr11	65553625	65556350	3	2400	0.333333333333333
chr11	65815650	65821200	3	4175	0.793650793650794
chr11	67006575	67010175	3	3350	0.115384615384615
chr11	67571800	67574425	3	2450	0.135593220338983
chr11	67805875	67808400	3	2225	0.219178082191781
chr11	68778150	68781875	3	2925	0.545454545454545
chr11	69515125	69520400	3	4625	0.258064516129032
chr11	69632000	69634525	3	2150	0.774193548387097
chr11	71350475	71352175	3	1375	0.439024390243902
chr11	75269950	75276325	3	4450	0.907975460122699
chr11	75916525	75922550	3	5850	0.0609756097560976
chr11	87775600	87777925	3	1900	0.483870967741935
chr11	92805050	92806775	3	1300	0.594594594594595
chr11	99292650	99294575	3	1625	0.326530612244898
chr11	101980050	101987200	3	5175	0.756756756756757
chr11	105480125	105484425	3	4000	0.277777777777778
chr11	105890275	105893825	3	2650	0.780487804878049
chr11	108535175	108537475	3	2000	0.290322580645161
chr11	111382700	111385875	3	2325	0.794871794871795
chr11	111472300	111475625	3	2900	0.25
chr11	116313850	116317350	3	3100	0.158415841584158
chr11	116966275	116970000	3	3600	0.0530973451327434
chr11	121349475	121350750	3	1025	0.384615384615385
chr11	125033025	125040550	3	5650	0.840236686390533
chr11	129147500	129150600	3	2850	0.191780821917808
chr12	1770025	1772675	3	2025	0.463768115942029
chr12	8084850	8089425	3	4300	0.0909090909090909
chr12	8394775	8397050	3	2025	0.297872340425532
chr12	8975675	8976775	3	850	0.666666666666667
chr12	9064075	9070625	3	6300	0.101694915254237
chr12	11321550	11326050	3	4125	0.208333333333333
chr12	12867150	12880150	3	9500	0.620689655172414
chr12	16757275	16764125	3	5275	0.757763975155279
chr12	31538125	31540675	3	2200	0.685714285714286
chr12	33044625	33050925	3	5575	0.236842105263158
chr12	39834650	39837975	3	3050	0.24
chr12	46381375	46386300	3	4225	0.365384615384615
chr12	49931275	49933525	3	1975	0.4375
chr12	50134625	50137400	3	2500	0.136363636363636
chr12	50449700	50452200	3	2350	0.24
chr12	54809475	54814950	3	4625	0.386666666666667
chr12	57037650	57040575	3	2750	0.0980392156862745
chr12	57077825	57083750	3	5825	0.023121387283237
chr12	57848525	57856675	3	6375	0.518518518518518
chr12	58236050	58241250	3	4900	0.0869565217391304
chr12	63324450	63329575	3	3550	0.9375
chr12	79774850	79775975	3	775	0.727272727272727
chr12	88535025	88539900	3	4350	0.80952380952381
chr12	93320550	93324225	3	3450	0.123711340206186
chr12	93963100	93969350	3	5750	0.454545454545455
chr12	97856200	97864150	3	7425	0.136200716845878
chr12	102222675	102225325	3	2225	0.376811594202899
chr12	106974650	106981725	3	6400	0.977777777777778
chr12	108835200	108836550	3	1000	0.758620689655172
chr12	110316575	110319600	3	2775	0.292682926829268
chr12	111177350	111182175	3	4625	0.0601503759398496
chr12	117313875	117320375	3	5125	0.582417582417582
chr12	118557550	118559375	3	1475	0.421052631578947
chr12	120699825	120704000	3	3775	0.129496402877698
chr12	120728500	120731600	3	2800	0.152173913043478
chr12	122234875	122251125	3	12525	0.595918367346939
chr12	122708375	122711600	3	2700	0.25
chr12	133158575	133160800	3	1875	0.327868852459016
chr12	133261850	133266225	3	3275	0.587155963302752
chr12	133633925	133637275	3	2300	0.862068965517241
chr13	22031050	22034175	3	2550	0.444444444444444
chr13	28711025	28717450	3	6050	0.3125
chr13	30625850	30628125	3	1825	0.350877192982456
chr13	37004450	37007400	3	2675	0.213333333333333
chr13	41766325	41769150	3	2125	0.628571428571429
chr13	45145500	45154125	3	8450	0.0332225913621262
chr13	50697475	50708050	3	9050	0.534246575342466
chr13	51795450	51799700	3	3950	0.146341463414634
chr13	53528850	53530425	3	1100	0.689655172413793
chr13	72438075	72444675	3	4825	0.740331491712707
chr13	78270300	78274150	3	3525	0.434782608695652
chr13	91504300	91506350	3	1725	0.431372549019608
chr13	96293525	96297500	3	3850	0.08
chr13	98852200	98853800	3	1375	0.256410256410256
chr13	100150300	100155575	3	4375	0.450331125827815
chr13	107569075	107570875	3	1600	0.25
chr13	113546275	113550025	3	3175	0.416666666666667
chr14	20798025	20801950	3	3700	0.151898734177215
chr14	21491875	21495050	3	2825	0.709677419354839
chr14	22001450	22008100	3	5050	0.632124352331606
chr14	27064000	27068725	3	4500	0.176470588235294
chr14	33401525	33409950	3	6500	0.804347826086957
chr14	34416025	34421075	3	4325	0.331288343558282
chr14	36988225	36990450	3	2000	0.297872340425532
chr14	47572000	47574450	3	1450	0.974358974358974
chr14	52116700	52121250	3	4375	0.119402985074627
chr14	55490825	55496850	3	5275	0.26530612244898
chr14	60714400	60718650	3	4100	0.0560747663551402
chr14	64853175	64859700	3	4825	0.608695652173913
chr14	75743300	75748350	3	4950	0.032
chr14	89017300	89021900	3	4025	0.419753086419753
chr14	94543725	94548525	3	3850	0.790697674418605
chr14	94917300	94918275	3	725	0.888888888888889
chr14	100067825	100072300	3	4025	0.175675675675676
chr14	100838075	100844225	3	5875	0.0849056603773585
chr14	101292125	101294500	3	2125	0.188679245283019
chr14	102430250	102433625	3	3150	0.0934579439252336
chr14	103057125	103061375	3	4050	0.0649350649350649
chr14	104601600	104607000	3	5125	0.137931034482759
chr15	24932375	24935875	3	3025	0.347826086956522
chr15	26964700	26967025	3	1925	0.366666666666667
chr15	28339525	28345075	3	4175	0.653333333333333
chr15	29861400	29864600	3	3050	0.0909090909090909
chr15	32906025	32910200	3	3650	0.253731343283582
chr15	41135300	41140125	3	4450	0.161490683229814
chr15	42563375	42568525	3	4700	0.146341463414634
chr15	43808575	43811300	3	2550	0.238095238095238
chr15	44083750	44086700	3	2600	0.216867469879518
chr15	45404050	45406800	3	2025	0.771428571428571
chr15	45668250	45671400	3	2525	0.88
chr15	57511175	57513850	3	2475	0.2
chr15	62358725	62361225	3	2350	0.105263157894737
chr15	63793275	63799100	3	4850	0.707070707070707
chr15	66913825	66915275	3	1000	0.875
chr15	70381325	70393950	3	9525	0.739549839228296
chr15	73922575	73926650	3	3725	0.152542372881356
chr15	75742150	75749200	3	6600	0.151898734177215
chr15	76194350	76197775	3	2800	0.36734693877551
chr15	77923050	77927700	3	4400	0.233333333333333
chr15	85777075	85778475	3	950	0.952380952380952
chr15	85922725	85926675	3	3575	0.233009708737864
chr15	88798100	88801825	3	3550	0.0909090909090909
chr15	90117725	90122325	3	4450	0.0659340659340659
chr15	90290100	90294900	3	4350	0.206185567010309
chr15	91413075	91417525	3	4075	0.172185430463576
chr15	100346425	100347625	3	925	0.666666666666667
chr15	101608575	101610200	3	1300	0.473684210526316
chr15	102028600	102030500	3	1675	0.238095238095238
chr16	1381550	1384750	3	3000	0.25
chr16	1727575	1730625	3	2750	0.153846153846154
chr16	4364150	4367425	3	2850	0.474576271186441
chr16	5146650	5149150	3	2175	0.4
chr16	5262950	5264000	3	800	0.555555555555556
chr16	8959400	8963750	3	4025	0.104477611940299
chr16	9053850	9060050	3	4350	0.755555555555556
chr16	11675700	11681750	3	5600	0.165289256198347
chr16	15247675	15249400	3	1425	0.363636363636364
chr16	21512575	21514575	3	1850	0.121212121212121
chr16	25865450	25867900	3	1825	0.526315789473684
chr16	28302100	28305950	3	3475	0.296296296296296
chr16	46823100	46824750	3	1475	0.32
chr16	52577725	52583000	3	4775	0.174863387978142
chr16	56580950	56582025	3	725	0.857142857142857
chr16	67062150	67065375	3	2975	0.186046511627907
chr16	67464075	67466850	3	2575	0.114285714285714
chr16	67513575	67516125	3	2275	0.285714285714286
chr16	67875325	67882375	3	6375	0.272108843537415
chr16	69106100	69107400	3	1100	0.352941176470588
chr16	70652475	70656250	3	3175	0.30188679245283
chr16	82660275	82663900	3	2700	0.639175257731959
chr16	84649650	84652925	3	2975	0.27027027027027
chr16	86319875	86322800	3	2225	0.631578947368421
chr16	87886525	87887625	3	850	0.4
chr16	89766250	89768950	3	2500	0.13953488372093
chr17	853000	855350	3	1875	0.56
chr17	934400	935750	3	1175	0.434782608695652
chr17	1131525	1133500	3	1675	0.241379310344828
chr17	1388225	1396275	3	6375	0.624338624338624
chr17	6553450	6561350	3	5975	0.739130434782609
chr17	8278925	8288550	3	6600	0.952
chr17	12568125	12571225	3	2875	0.25
chr17	13501375	13506425	3	4575	0.75
chr17	14233775	14236050	3	1900	0.444444444444444
chr17	15602350	15604575	3	1875	0.482758620689655
chr17	16341425	16346325	3	4475	0.156862745098039
chr17	17712650	17715275	3	1950	0.657142857142857
chr17	18758575	18763000	3	3625	0.725
chr17	20434300	20437250	3	2200	0.941176470588235
chr17	20746850	20747850	3	825	0.588235294117647
chr17	21452525	21455300	3	2350	0.27906976744186
chr17	26903150	26904425	3	900	0.75
chr17	27274700	27280025	3	5050	0.318181818181818
chr17	27503125	27508000	3	4325	0.47887323943662
chr17	27716675	27720275	3	3275	0.514285714285714
chr17	28562175	28566000	3	3000	0.542857142857143
chr17	29057975	29060675	3	2325	0.277777777777778
chr17	30263225	30266100	3	2550	0.266666666666667
chr17	30591725	30595100	3	3150	0.164705882352941
chr17	32481775	32485550	3	2725	0.941176470588235
chr17	33413925	33417150	3	3025	0.1
chr17	36606800	36611750	3	4850	0.0625
chr17	36665375	36667750	3	2100	0.4
chr17	37350925	37358950	3	6925	0.374429223744292
chr17	38218325	38221850	3	2800	0.650602409638554
chr17	38655475	38657475	3	1825	0.2
chr17	40759850	40762900	3	2925	0.12
chr17	43392475	43395550	3	2900	0.0961538461538462
chr17	43505675	43510525	3	4500	0.407407407407407
chr17	45725700	45730450	3	4375	0.232558139534884
chr17	46100500	46103450	3	2675	0.12987012987013
chr17	46893700	46896400	3	2225	0.444444444444444
chr17	48287250	48288825	3	1175	0.615384615384615
chr17	48350050	48352925	3	2600	0.227848101265823
chr17	48940975	48946025	3	4825	0.132075471698113
chr17	54669650	54675525	3	5675	0.0638297872340425
chr17	55951650	55953425	3	1250	0.578947368421053
chr17	56414975	56417250	3	1875	0.434782608695652
chr17	56590550	56596700	3	4575	0.802919708029197
chr17	61916225	61921250	3	3675	0.904347826086957
chr17	62772800	62778300	3	5100	0.3125
chr17	65988650	65992900	3	4075	0.0847457627118644
chr17	66029875	66034075	3	3800	0.241379310344828
chr17	71304250	71309075	3	3925	0.823529411764706
chr17	72449475	72451475	3	1675	0.310344827586207
chr17	73973775	73977025	3	2900	0.152380952380952
chr17	74260600	74264375	3	2900	0.525252525252525
chr17	74704350	74707675	3	2650	0.305882352941176
chr17	75387550	75389300	3	1375	0.428571428571429
chr17	76181100	76184550	3	3225	0.127272727272727
chr17	80476675	80480200	3	3100	0.333333333333333
chr18	9495225	9496350	3	775	0.782608695652174
chr18	12334675	12337500	3	2125	0.76
chr18	19744100	19759900	3	15300	0.333333333333333
chr18	21974875	21979175	3	3325	0.880952380952381
chr18	25753375	25759775	3	6100	0.0695652173913043
chr18	29671375	29674625	3	3075	0.1
chr18	32239325	32241400	3	1800	0.214285714285714
chr18	45452275	45458800	3	5725	0.816326530612245
chr18	46064525	46070300	3	4575	0.51219512195122
chr18	47012075	47019275	3	5600	0.555555555555556
chr18	47924200	47928450	3	2950	0.857142857142857
chr18	48719000	48725050	3	5225	0.23463687150838
chr18	55888475	55889925	3	1225	0.341463414634146
chr18	56294900	56297000	3	1450	0.622222222222222
chr18	56527025	56535475	3	8025	0.523809523809524
chr18	59990250	59994875	3	4100	0.47887323943662
chr18	60381600	60388675	3	6825	0.0650406504065041
chr18	65181375	65185000	3	3350	0.118811881188119
chr18	72915775	72924800	3	8350	0.152777777777778
chr18	74331500	74334125	3	2525	0.0571428571428571
chr19	570875	575525	3	4225	0.261682242990654
chr19	1904350	1906275	3	1800	0.125
chr19	3358850	3361275	3	2125	0.225806451612903
chr19	3463175	3464825	3	1325	0.421052631578947
chr19	4456350	4458325	3	1750	0.32258064516129
chr19	6530300	6535000	3	3875	0.397058823529412
chr19	6586950	6591625	3	3800	0.472222222222222
chr19	7852250	7854850	3	2475	0.130434782608696
chr19	7863525	7865325	3	1450	0.6
chr19	7893950	7895800	3	1600	0.372093023255814
chr19	8066925	8071375	3	3525	0.528925619834711
chr19	8454150	8456350	3	1950	0.272727272727273
chr19	8575800	8579525	3	2725	0.918918918918919
chr19	9901950	9904525	3	2300	0.340425531914894
chr19	10023325	10025850	3	2300	0.144578313253012
chr19	10675300	10680725	3	4225	0.687022900763359
chr19	17513825	17516850	3	2750	0.12
chr19	20346750	20350175	3	3250	0.108108108108108
chr19	23901125	23902675	3	1425	0.133333333333333
chr19	33684700	33686775	3	1975	0.166666666666667
chr19	33716200	33718600	3	2225	0.121212121212121
chr19	35489650	35494750	3	4400	0.666666666666667
chr19	38718375	38720800	3	2075	0.294117647058824
chr19	39176050	39177375	3	1150	0.263157894736842
chr19	39338150	39343950	3	5450	0.125
chr19	41255175	41260925	3	4500	0.671875
chr19	41303900	41308250	3	3125	0.942528735632184
chr19	41680900	41682650	3	1650	0.0909090909090909
chr19	46475750	46477675	3	1725	0.384615384615385
chr19	47895850	47898850	3	2125	0.75
chr19	47949150	47951875	3	2350	0.742857142857143
chr19	47973900	47975700	3	1525	0.313725490196078
chr19	48866125	48868100	3	1750	0.192307692307692
chr19	49841100	49843575	3	2125	0.4
chr19	50092900	50097425	3	4125	0.153846153846154
chr19	50430850	50434200	3	3150	0.127659574468085
chr19	51069150	51071950	3	2650	0.133333333333333
chr19	51160675	51163875	3	2600	0.346666666666667
chr19	51504075	51505900	3	1650	0.210526315789474
chr19	51796125	51797625	3	1275	0.35
chr19	54368825	54374100	3	4725	0.326923076923077
chr19	56096825	56099125	3	1950	0.314285714285714
chr2	10182275	10184900	3	2225	0.35
chr2	10586550	10590175	3	3425	0.113207547169811
chr2	16078475	16085725	3	6725	0.116731517509728
chr2	20547425	20552275	3	4475	0.191304347826087
chr2	24269025	24273850	3	3825	0.707070707070707
chr2	27008050	27010725	3	2350	0.264705882352941
chr2	35664875	35667375	3	1875	0.567164179104478
chr2	42273425	42278300	3	4575	0.245614035087719
chr2	42716975	42723175	3	5900	0.0980392156862745
chr2	55272850	55279725	3	6700	0.0518134715025907
chr2	55506250	55510175	3	2725	0.975
chr2	60643450	60647425	3	3650	0.16260162601626
chr2	61403475	61406750	3	3175	0.0459770114942529
chr2	65354125	65358475	3	3400	0.607843137254902
chr2	65657100	65665500	3	6175	0.635983263598326
chr2	66734700	66736050	3	1125	0.3125
chr2	66800675	66809675	3	6875	0.675
chr2	68476025	68481275	3	4525	0.422764227642276
chr2	70367950	70370675	3	2275	0.315789473684211
chr2	70992025	70996000	3	3300	0.403508771929825
chr2	71680200	71683800	3	2775	0.631578947368421
chr2	75282375	75284275	3	1675	0.25
chr2	85184825	85187025	3	1400	0.878048780487805
chr2	85195325	85201650	3	5600	0.230769230769231
chr2	87015975	87018800	3	2350	0.440677966101695
chr2	88123750	88125400	3	1300	0.484848484848485
chr2	88924000	88928250	3	3850	0.155339805825243
chr2	90448975	90451000	3	1675	0.313725490196078
chr2	95690750	95693350	3	2400	0.136986301369863
chr2	96657150	96658675	3	1225	0.428571428571429
chr2	96871000	96875825	3	4150	0.526315789473684
chr2	98205875	98207450	3	1325	0.4
chr2	100720150	100723325	3	2525	0.516129032258065
chr2	101867525	101871125	3	3350	0.23728813559322
chr2	109149500	109153025	3	3125	0.315789473684211
chr2	112654950	112658700	3	3525	0.141414141414141
chr2	118036675	118038250	3	1350	0.25
chr2	119076325	119078325	3	1700	0.245614035087719
chr2	120516350	120521875	3	5200	0.551724137931034
chr2	123273100	123274950	3	1475	0.833333333333333
chr2	153308750	153310425	3	1525	0.260869565217391
chr2	158788675	158790675	3	1650	0.315789473684211
chr2	171070850	171071975	3	975	0.258064516129032
chr2	175789025	175790625	3	1050	0.888888888888889
chr2	178075700	178080350	3	4400	0.107142857142857
chr2	179342425	179347350	3	4575	0.178571428571429
chr2	182755825	182759200	3	2950	0.297872340425532
chr2	183899350	183904025	3	4425	0.111111111111111
chr2	188312050	188313325	3	875	0.814814814814815
chr2	188893750	188902725	3	6100	0.896551724137931
chr2	192709225	192711775	3	1875	0.909090909090909
chr2	197032425	197037200	3	3850	0.503937007874016
chr2	208834425	208835875	3	1225	0.636363636363636
chr2	210288100	210290725	3	2400	0.157894736842105
chr2	211033825	211037750	3	3625	0.170731707317073
chr2	215670875	215675750	3	4000	0.459016393442623
chr2	216945525	216949125	3	3100	0.310344827586207
chr2	216972300	216976075	3	3650	0.0740740740740741
chr2	219924125	219926250	3	1725	0.333333333333333
chr2	223176250	223177500	3	850	0.88
chr2	231728700	231735550	3	5700	0.555555555555556
chr2	232326375	232330600	3	4000	0.108108108108108
chr2	233350125	233353150	3	2900	0.0821917808219178
chr2	239147650	239150300	3	2450	0.178571428571429
chr20	303750	309550	3	5650	0.0588235294117647
chr20	2729375	2733600	3	3725	0.346153846153846
chr20	6745550	6754350	3	7050	0.4
chr20	19955925	19957800	3	1650	0.212765957446809
chr20	21080425	21087475	3	6775	0.168421052631579
chr20	21170575	21173625	3	2825	0.155844155844156
chr20	34326800	34331600	3	4350	0.171875
chr20	34635850	34639600	3	3575	0.122448979591837
chr20	35089050	35094325	3	3800	0.742424242424242
chr20	35372850	35375125	3	2125	0.123076923076923
chr20	37060825	37064125	3	2775	0.7
chr20	39968325	39970225	3	1750	0.153846153846154
chr20	40245050	40248425	3	3150	0.0975609756097561
chr20	41816625	41819375	3	2550	0.166666666666667
chr20	43537825	43540650	3	2525	0.434782608695652
chr20	43969550	43977525	3	7675	0.075
chr20	47892875	47904550	3	10975	0.452830188679245
chr20	48767700	48771000	3	2900	0.285714285714286
chr20	49126050	49130125	3	3800	0.3
chr20	50663975	50666125	3	1925	0.25
chr20	52482450	52484700	3	2100	0.2
chr20	54578150	54580750	3	1950	0.567164179104478
chr20	55434600	55435525	3	750	0.470588235294118
chr20	57224325	57231400	3	6600	0.153846153846154
chr20	57244025	57245825	3	1325	0.666666666666667
chr20	60638525	60642575	3	3750	0.155555555555556
chr20	60794000	60796625	3	2375	0.195121951219512
chr20	60940375	60944725	3	4150	0.0952380952380952
chr20	61884325	61886725	3	2250	0.142857142857143
chr20	62792350	62793825	3	1025	0.689655172413793
chr21	15753525	15756750	3	2775	0.477611940298507
chr21	32926350	32933075	3	6450	0.193548387096774
chr21	35319875	35321025	3	1025	0.222222222222222
chr21	35444800	35449475	3	4125	0.296875
chr21	35551800	35553550	3	1375	0.666666666666667
chr21	38080525	38083400	3	2650	0.142857142857143
chr21	44072750	44076375	3	3375	0.102040816326531
chr21	44343775	44345950	3	1850	0.409090909090909
chr21	44492700	44497475	3	4350	0.178861788617886
chr21	46493375	46496225	3	2750	0.0597014925373134
chr21	46824050	46828325	3	3850	0.183333333333333
chr21	47603150	47605400	3	1850	0.684210526315789
chr21	47646150	47650325	3	3425	0.363636363636364
chr22	17859050	17861600	3	2100	0.346666666666667
chr22	19752975	19755000	3	1325	0.954545454545455
chr22	21270950	21275975	3	4725	0.0963855421686747
chr22	21333350	21337650	3	3000	0.788990825688073
chr22	23583725	23585800	3	1850	0.229508196721311
chr22	28137525	28140675	3	2950	0.173913043478261
chr22	29194000	29198125	3	3550	0.308943089430894
chr22	29278500	29282250	3	3425	0.141732283464567
chr22	29467150	29470600	3	3100	0.3
chr22	29874175	29878275	3	3700	0.186046511627907
chr22	31001450	31004425	3	2775	0.186046511627907
chr22	31361825	31367825	3	5475	0.4
chr22	31476475	31481925	3	4600	0.526315789473684
chr22	33446700	33454800	3	7500	0.146341463414634
chr22	36230600	36237000	3	5475	0.344827586206897
chr22	38789775	38795875	3	5625	0.145833333333333
chr22	39093400	39103950	3	7625	0.963302752293578
chr22	40057700	40061050	3	2450	0.682352941176471
chr22	40928050	40930900	3	2000	0.71875
chr22	41486625	41492475	3	5375	0.145251396648045
chr22	42760650	42766075	3	4175	0.676258992805755
chr22	43009075	43012025	3	2625	0.261904761904762
chr22	43738300	43740325	3	1575	0.6875
chr22	44726625	44728400	3	1450	0.545454545454545
chr22	45663650	45665800	3	1925	0.192307692307692
chr3	3839675	3846150	3	6075	0.923076923076923
chr3	9436200	9446650	3	9550	0.245210727969349
chr3	12044975	12047850	3	2625	0.421052631578947
chr3	12878900	12883350	3	4100	0.666666666666667
chr3	27574150	27576075	3	1550	0.352941176470588
chr3	31572000	31578925	3	6550	0.0995850622406639
chr3	37901600	37905075	3	3225	0.271186440677966
chr3	46615125	46624475	3	8150	0.315068493150685
chr3	49822475	49824675	3	2025	0.112676056338028
chr3	52442750	52446150	3	3250	0.0923076923076923
chr3	53285450	53290450	3	4450	0.227544910179641
chr3	57162100	57165625	3	2725	0.369565217391304
chr3	57993550	57997425	3	3500	0.180327868852459
chr3	58418400	58421225	3	2550	0.30188679245283
chr3	58476925	58483500	3	5025	0.587570621468927
chr3	66544525	66552375	3	7325	0.0898876404494382
chr3	69297675	69299400	3	1325	0.9
chr3	75716850	75722525	3	5450	0.259259259259259
chr3	90131775	90136650	3	4425	0.156028368794326
chr3	111577375	111582200	3	4400	0.256410256410256
chr3	113414025	113418300	3	3525	0.54320987654321
chr3	116161975	116164900	3	2750	0.0860215053763441
chr3	117116975	117119425	3	1900	0.690909090909091
chr3	119067975	119069475	3	1250	0.3
chr3	125633800	125636250	3	2000	0.439024390243902
chr3	126192450	126195825	3	2950	0.229885057471264
chr3	128719400	128723050	3	2675	0.727272727272727
chr3	129321125	129326775	3	5300	0.0818713450292398
chr3	132439050	132442500	3	3075	0.172043010752688
chr3	134082475	134084450	3	1575	0.333333333333333
chr3	135683325	135686850	3	3325	0.315789473684211
chr3	154039050	154042900	3	3150	0.980392156862745
chr3	156270250	156273700	3	3150	0.174757281553398
chr3	164056250	164059200	3	2400	0.96
chr3	169375750	169387750	3	10500	0.278637770897833
chr3	169487075	169494150	3	4225	0.939393939393939
chr3	170072200	170083375	3	10775	0.075
chr3	177075150	177078850	3	3425	0.137931034482759
chr3	182832250	182834625	3	1900	0.723404255319149
chr3	184319275	184322950	3	2900	0.566037735849057
chr3	185299925	185304950	3	4600	0.179310344827586
chr3	185645200	185656275	3	10825	0.033175355450237
chr3	186284100	186289725	3	4175	0.946428571428571
chr3	186895650	186899700	3	3125	0.6
chr3	190270350	190272525	3	1875	0.28125
chr3	196693650	196696900	3	2575	0.527472527472527
chr4	1579950	1582275	3	2025	0.451612903225806
chr4	1768200	1770150	3	1425	0.780487804878049
chr4	1794350	1797525	3	2925	0.104166666666667
chr4	3075050	3078500	3	3200	0.133333333333333
chr4	4227950	4229900	3	1400	0.7
chr4	6472075	6474875	3	2475	0.588235294117647
chr4	7103525	7105600	3	1825	0.23728813559322
chr4	9153500	9155825	3	1975	0.4
chr4	15679175	15686625	3	5875	0.58695652173913
chr4	26029550	26032675	3	2675	0.27906976744186
chr4	31997525	32001650	3	3225	0.55421686746988
chr4	41214600	41219450	3	4200	0.465116279069767
chr4	71858350	71862375	3	3750	0.137931034482759
chr4	75857850	75860500	3	2500	0.0888888888888889
chr4	83288725	83297625	3	7800	0.793650793650794
chr4	85789825	85792175	3	2025	0.25
chr4	87880000	87882325	3	2000	0.3
chr4	88784825	88788150	3	2525	0.609756097560976
chr4	88927775	88932225	3	3800	0.340425531914894
chr4	89452650	89455550	3	2250	0.485714285714286
chr4	92545050	92547925	3	2725	0.125
chr4	100007475	100012750	3	4975	0.129032258064516
chr4	109086725	109095050	3	7475	0.351648351648352
chr4	113625650	113630300	3	4325	0.139130434782609
chr4	139579650	139581575	3	1600	0.321428571428571
chr4	151499975	151505950	3	5125	0.284263959390863
chr4	155661650	155669350	3	7425	0.0816326530612245
chr4	180086075	180092175	3	5700	0.0903225806451613
chr4	183062225	183068525	3	5225	0.376344086021505
chr4	185565975	185571975	3	4525	0.827067669172932
chr4	185937125	185942925	3	5200	0.418604651162791
chr5	1008650	1010075	3	1200	0.333333333333333
chr5	7261475	7263200	3	1275	0.540540540540541
chr5	11384575	11386625	3	1800	0.347826086956522
chr5	16932750	16937450	3	4425	0.129496402877698
chr5	32709125	32714575	3	5150	0.129032258064516
chr5	33438775	33445100	3	5550	0.260869565217391
chr5	38553000	38558125	3	4200	0.598290598290598
chr5	53812850	53818075	3	4775	0.178571428571429
chr5	54827425	54831825	3	3800	0.380952380952381
chr5	60625175	60631325	3	5975	0.0763358778625954
chr5	74345975	74351625	3	5175	0.102040816326531
chr5	74906375	74908500	3	1875	0.21875
chr5	76101725	76104450	3	2325	0.296296296296296
chr5	77942025	77946000	3	3675	0.137404580152672
chr5	80595200	80598675	3	3300	0.4
chr5	83014275	83018925	3	4175	0.220779220779221
chr5	87436050	87442250	3	4450	0.854961832061069
chr5	89852950	89859375	3	4850	0.66304347826087
chr5	93691350	93698750	3	5800	0.587677725118483
chr5	102593700	102596700	3	2725	0.121212121212121
chr5	106906850	106908375	3	1175	0.645161290322581
chr5	112536400	112540025	3	2875	0.459770114942529
chr5	118284500	118289050	3	4050	0.210526315789474
chr5	123996475	123998625	3	1875	0.375
chr5	133763275	133765350	3	1750	0.333333333333333
chr5	134824325	134827950	3	3300	0.186440677966102
chr5	134870550	134872375	3	1575	0.226415094339623
chr5	137430525	137431750	3	1025	0.347826086956522
chr5	138219575	138220800	3	1025	0.333333333333333
chr5	139088100	139092250	3	4000	0.08
chr5	141252100	141258925	3	5050	0.80952380952381
chr5	148926525	148932600	3	4950	0.923076923076923
chr5	154133500	154139550	3	5750	0.108843537414966
chr5	158477975	158479825	3	1300	0.918918918918919
chr5	162863325	162868375	3	4875	0.173913043478261
chr5	168003375	168007675	3	3725	0.295652173913043
chr5	176897500	176901350	3	3150	0.306306306306306
chr5	179634800	179636650	3	1400	0.585365853658537
chr5	179920550	179923550	3	2825	0.434782608695652
chr6	1310875	1314575	3	3325	0.833333333333333
chr6	3454375	3459150	3	4425	0.421052631578947
chr6	4017350	4023775	3	5575	0.288372093023256
chr6	6724550	6726000	3	1325	0.153846153846154
chr6	14299400	14302625	3	2350	0.701298701298701
chr6	21691875	21693400	3	1125	0.592592592592593
chr6	24399725	24405975	3	5450	0.491228070175439
chr6	29591050	29602375	3	10975	0.120879120879121
chr6	30068050	30071775	3	3500	0.15
chr6	30482725	30484675	3	1775	0.384615384615385
chr6	32094750	32098850	3	3575	0.288888888888889
chr6	35180900	35185525	3	3450	0.72
chr6	37136175	37141150	3	4600	0.137142857142857
chr6	38669375	38671350	3	1750	0.163934426229508
chr6	39193700	39197800	3	3650	0.375
chr6	41527900	41530400	3	2000	0.580645161290323
chr6	50674375	50675825	3	1125	0.758620689655172
chr6	52437950	52442925	3	3675	0.907407407407407
chr6	53406650	53413600	3	5050	0.713450292397661
chr6	74226175	74233925	3	7050	0.151898734177215
chr6	77270650	77274950	3	4025	0.185185185185185
chr6	90927625	90929350	3	1450	0.5
chr6	98487275	98489000	3	1300	0.928571428571429
chr6	108308650	108309850	3	900	0.952380952380952
chr6	108485750	108491025	3	4850	0.149425287356322
chr6	119347700	119349425	3	1225	0.645161290322581
chr6	138187175	138190350	3	2975	0.126582278481013
chr6	144904025	144906425	3	1925	0.875
chr6	161304150	161308700	3	3725	0.761904761904762
chr6	166579050	166584050	3	4850	0.125
chr7	95550	97625	3	1350	0.871794871794872
chr7	5103725	5105825	3	1600	0.415094339622642
chr7	6413525	6416825	3	2850	0.268041237113402
chr7	6864675	6866300	3	1000	0.967741935483871
chr7	20159050	20166775	3	6950	0.185185185185185
chr7	22601025	22603775	3	2325	0.409090909090909
chr7	23762350	23764375	3	1500	0.857142857142857
chr7	28930200	28931300	3	800	0.857142857142857
chr7	45038250	45041325	3	2975	0.0689655172413793
chr7	45957450	45963650	3	4650	0.699386503067485
chr7	54609200	54615250	3	5000	0.569343065693431
chr7	55638050	55641325	3	3125	0.0987654320987654
chr7	56031725	56033825	3	1775	0.333333333333333
chr7	66459175	66462600	3	3225	0.119402985074627
chr7	72297900	72301500	3	3400	0.10958904109589
chr7	74306250	74307675	3	1175	0.388888888888889
chr7	75071100	75072800	3	1350	0.692307692307692
chr7	77165225	77170025	3	4525	0.100719424460432
chr7	81398700	81399875	3	900	0.782608695652174
chr7	94021250	94026300	3	4250	0.3625
chr7	96220000	96222225	3	1800	0.470588235294118
chr7	97909825	97913300	3	3175	0.142857142857143
chr7	98245675	98248525	3	2675	0.105263157894737
chr7	98738625	98742525	3	3750	0.0655737704918033
chr7	101457025	101463350	3	5675	0.213953488372093
chr7	101577825	101580750	3	2400	0.75
chr7	123172350	123175625	3	2750	0.5
chr7	128898250	128899550	3	1025	0.461538461538462
chr7	129415875	129425950	3	7300	0.75
chr7	131236075	131243700	3	7275	0.118226600985222
chr7	137683575	137687525	3	3450	0.254237288135593
chr7	142984850	142987875	3	2300	0.531645569620253
chr7	143102525	143107900	3	4175	0.6
chr7	145941325	145946700	3	4500	0.378698224852071
chr7	148032550	148040475	3	6425	0.449799196787149
chr7	148841200	148847225	3	5775	0.274509803921569
chr7	149468200	149471825	3	3475	0.0851063829787234
chr7	150942025	150950550	3	5700	0.832116788321168
chr7	151214500	151218075	3	3325	0.380952380952381
chr7	151432450	151433775	3	925	0.666666666666667
chr7	155087975	155092900	3	4625	0.125984251968504
chr7	155164475	155166100	3	1200	0.717948717948718
chr7	155259200	155261500	3	2000	0.3
chr7	156792225	156793675	3	1125	0.444444444444444
chr7	158648375	158652125	3	2825	0.6875
chr8	686750	689550	3	2300	0.6
chr8	1320900	1322550	3	1475	0.277777777777778
chr8	1710575	1714400	3	3375	0.25
chr8	8084450	8086900	3	2000	0.553191489361702
chr8	8241125	8248150	3	5000	0.828729281767956
chr8	9755475	9765700	3	7525	0.701754385964912
chr8	11054925	11059800	3	4425	0.75
chr8	11283075	11285075	3	1775	0.185185185185185
chr8	12985100	12991675	3	5200	0.510869565217391
chr8	20210325	20212350	3	1625	0.315789473684211
chr8	22924125	22927450	3	3075	0.145454545454545
chr8	24812325	24816675	3	3975	0.444444444444444
chr8	26148600	26153850	3	4525	0.29585798816568
chr8	28258375	28260675	3	2000	0.292682926829268
chr8	28347075	28354275	3	5350	0.689320388349515
chr8	30398225	30400875	3	1775	0.869565217391304
chr8	37653600	37659725	3	5000	0.402116402116402
chr8	38031725	38036325	3	4425	0.0628930817610063
chr8	38642425	38646325	3	2900	0.648148148148148
chr8	49165875	49167125	3	900	0.727272727272727
chr8	57903650	57907275	3	3475	0.25
chr8	65280725	65292550	3	9950	0.442477876106195
chr8	76315975	76320875	3	4150	0.666666666666667
chr8	85201075	85202600	3	1050	0.857142857142857
chr8	94229225	94230475	3	925	0.869565217391304
chr8	95650850	95656500	3	5325	0.129032258064516
chr8	103871625	103878175	3	6075	0.444444444444444
chr8	108506825	108510325	3	3325	0.117647058823529
chr8	122647775	122655600	3	7100	0.20532319391635
chr8	124084300	124087075	3	2100	0.656716417910448
chr8	126398600	126401475	3	2100	0.71875
chr8	127566025	127571525	3	5325	0.0540540540540541
chr8	128879025	128880200	3	1050	0.24
chr8	132320750	132325500	3	4600	0.0467836257309941
chr8	138424375	138425825	3	1000	0.642857142857143
chr8	141108075	141111025	3	2375	0.952380952380952
chr8	143530450	143534925	3	3250	0.770642201834862
chr8	143694000	143696750	3	2475	0.470588235294118
chr8	144371175	144374600	3	3225	0.13953488372093
chr9	2274975	2282225	3	5675	0.808510638297872
chr9	4661575	4667025	3	5075	0.136752136752137
chr9	14719150	14723500	3	3875	0.162962962962963
chr9	15507750	15513600	3	5575	0.0571428571428571
chr9	16514975	16516525	3	1225	0.571428571428571
chr9	32344175	32346000	3	1500	0.333333333333333
chr9	34374975	34381675	3	4975	0.705263157894737
chr9	38064225	38070500	3	5750	0.207650273224044
chr9	66553325	66554200	3	775	0.222222222222222
chr9	70489350	70490475	3	775	0.869565217391304
chr9	74371550	74375900	3	3425	0.528
chr9	74522700	74529125	3	6200	0.0434782608695652
chr9	82184775	82190750	3	5550	0.107843137254902
chr9	88355150	88358800	3	3325	0.32258064516129
chr9	88496025	88500700	3	3950	0.571428571428571
chr9	91924550	91935025	3	8325	0.578571428571429
chr9	94707050	94714200	3	6700	0.201834862385321
chr9	102580750	102591500	3	8650	0.577464788732394
chr9	107752950	107756700	3	3250	0.378947368421053
chr9	115093050	115097150	3	3775	0.125874125874126
chr9	118915225	118919825	3	4225	0.208695652173913
chr9	119232975	119234150	3	900	0.461538461538462
chr9	124497550	124499725	3	1975	0.344827586206897
chr9	126118025	126120325	3	2025	0.242424242424242
chr9	126625175	126627025	3	1325	0.756756756756757
chr9	126689850	126693050	3	2825	0.260869565217391
chr9	127265450	127267700	3	1675	0.541666666666667
chr9	127999650	128004925	3	4950	0.116883116883117
chr9	130659425	130662525	3	2250	0.842105263157895
chr9	130828700	130832025	3	3025	0.206896551724138
chr9	131445375	131454050	3	7800	0.278846153846154
chr9	135464450	135468125	3	3275	0.709677419354839
chr9	135817950	135820950	3	2700	0.705882352941177
chr9	135995175	135997150	3	1700	0.409090909090909
chr9	139084250	139086100	3	1500	0.421052631578947
chr9	139257325	139258700	3	1225	0.235294117647059
chr9	139481800	139483250	3	1125	0.608695652173913
chr9	140498925	140501525	3	2200	0.342105263157895
chr9	140560450	140562050	3	1350	0.3125
chr9	140771700	140773725	3	1725	0.222222222222222
chrX	1367300	1369250	3	1700	0.241379310344828
chrX	2243025	2244075	3	875	0.37037037037037
chrX	2879125	2882400	3	2275	0.869565217391304
chrX	9115625	9117100	3	1200	0.432432432432432
chrX	10583775	10589000	3	4975	0.342857142857143
chrX	13047150	13049100	3	1725	0.226415094339623
chrX	15867275	15874875	3	7300	0.355555555555556
chrX	19531925	19534350	3	1900	0.745098039215686
chrX	24389250	24391175	3	1675	0.196078431372549
chrX	41334575	41335575	3	850	0.347826086956522
chrX	51595025	51597100	3	1350	0.714285714285714
chrX	53346950	53351200	3	3575	0.373983739837398
chrX	64887100	64890050	3	2650	0.129032258064516
chrX	67913075	67915500	3	2200	0.705882352941177
chrX	70502400	70506625	3	3925	0.0967741935483871
chrX	71524550	71529600	3	4625	0.191082802547771
chrX	77358875	77363900	3	4750	0.461538461538462
chrX	103410325	103413375	3	2750	0.195121951219512
chrX	107973050	107981400	3	7150	0.328358208955224
chrX	113232700	113235400	3	2600	0.0470588235294118
chrX	118921300	118926975	3	5400	0.162162162162162
chrX	119133200	119135800	3	2400	0.112676056338028
chrX	119384075	119386600	3	2175	0.246575342465753
chrX	129242925	129245875	3	2775	0.212765957446809
chrX	131543600	131547725	3	3575	0.631578947368421
chrX	133678225	133685850	3	6775	0.32
chrX	135959850	135963550	3	3350	0.916666666666667
chrX	136506400	136513275	3	6550	0.114285714285714
chrX	149105600	149109150	3	2575	0.680851063829787
chrX	150342950	150347775	3	4425	0.153846153846154
chrX	152065775	152067375	3	1375	0.333333333333333
chrX	152988125	152993250	3	4975	0.062992125984252
chrX	153092350	153097325	3	4825	0.272727272727273
