# Supplementary material for: Large organized chromatin lysine domains help distinguish primitive from differentiated cell populations
Source: Nat Commun. 2021 Jan 21;12:499. doi: 10.1038/s41467-020-20830-9 (PMC7820432; doi:10.1038/s41467-020-20830-9)
Supplement: Supplementary file 3 — Supplementary Software [file 41467_2020_20830_MOESM3_ESM.zip › E004-H3K9me3_LOCKS.bed]

chr1	2504700	2802825	116	70875	97.1515151515152
chr1	49467850	49704700	116	50400	53.6190476190476
chr1	49706000	49893525	116	45000	40.1
chr1	49893950	50023950	116	57225	10.1176470588235
chr1	50024000	50185650	116	68300	11
chr1	50186125	50339475	116	60025	12.3181818181818
chr1	142535375	142723625	116	86800	58.6666666666667
chr1	143383000	143515200	116	55775	19.52
chr1	152166250	152346100	116	90900	39.2727272727273
chr1	152346425	152500075	116	97700	8.17391304347826
chr1	152500150	152684450	116	100775	15.4189944134078
chr1	152684850	152838175	116	93250	8.57142857142857
chr1	247859900	248108025	116	56950	107.882352941176
chr1	248108325	248254400	116	82850	18.0714285714286
chr1	248254625	248409000	116	105650	7.04109589041096
chr1	248409650	248544500	116	80450	11.5675675675676
chr1	248545150	248826975	116	94100	85.2
chr10	37036450	37300900	116	48950	85.1071428571429
chr10	37301975	37511775	116	49275	86.25
chr10	37513575	37650425	116	68625	8.52173913043478
chr10	37650475	37780825	116	63950	11.5
chr10	37781350	37926825	116	68075	18.75
chr10	37927400	38084650	116	87600	25.8823529411765
chr10	38085300	38235800	116	91375	13.12
chr10	38334150	38484200	116	99275	9.3
chr10	38485525	38914625	116	128950	83.6470588235294
chr10	42354850	42827275	116	231525	91.8888888888889
chr10	42827925	42979375	116	93400	7.02702702702703
chr10	135223800	135412950	116	105425	27
chr11	48136050	48335400	116	75075	96.4516129032258
chr11	48335875	48543375	116	90975	15.2941176470588
chr11	48546925	48710650	116	90475	15.4285714285714
chr11	48710775	49032400	116	194375	24.7857142857143
chr11	49032900	49213075	116	48400	29.2380952380952
chr11	49449450	49732450	116	42550	100.8
chr11	49737150	49937100	116	56600	23.9310344827586
chr11	49939150	50098725	116	79475	14
chr11	50099025	50255625	116	97300	17.3846153846154
chr11	50255850	50772525	116	438250	9.11111111111111
chr11	51153700	51494075	116	188625	36
chr11	54794100	55119850	116	245450	12.6315789473684
chr11	55119900	55307250	116	117450	11.2272727272727
chr11	55307600	55492300	116	82975	15.9130434782609
chr11	55493025	55626925	116	83750	17.8
chr11	58412725	58603275	116	63450	73.3888888888889
chr12	34196750	34366350	116	101075	16.9166666666667
chr12	34366975	34856725	116	425650	9.36842105263158
chr12	37857600	38029275	116	87575	20.7857142857143
chr12	38029525	38513325	116	407175	22.8181818181818
chr12	38513800	38665700	116	99600	18.7
chr12	133487150	133671700	116	141825	6.63636363636364
chr13	19168900	19456400	116	42350	102.9
chr13	19457200	19654450	116	146800	6.55555555555556
chr13	19655125	19839725	116	120225	29.6470588235294
chr13	19839975	20029650	116	80725	67.75
chr14	20094650	20316150	116	86575	80
chr14	20316500	20462775	116	98450	11.8333333333333
chr14	20462950	20611000	116	80800	28
chr14	105839725	106206100	116	78175	70.7936507936508
chr14	106208150	106381725	116	125375	6
chr14	106381775	106547875	116	111950	7.5625
chr14	106548250	106694225	116	78900	11.4285714285714
chr14	106695425	106882175	116	121425	21.5555555555556
chr14	106882275	107056500	116	136425	5
chr14	107056700	107227125	116	132400	3.8
chr15	19999975	20188750	116	83425	16.4761904761905
chr15	20392400	20526575	116	85175	16.2222222222222
chr15	22297600	22464825	116	85975	13.6666666666667
chr15	23646700	23941350	116	51025	66.8888888888889
chr15	23942125	24134725	116	46925	35.6666666666667
chr15	24135375	24315025	116	48750	15.4782608695652
chr15	24811450	25019825	116	50375	27.5555555555556
chr15	25020000	25237400	116	42225	35.1764705882353
chr15	25239450	25468325	116	124175	47.4736842105263
chr16	31745700	31949400	116	108300	88.1666666666667
chr16	32272850	32511025	116	57550	106.571428571429
chr16	33237325	33470075	116	59750	68.5714285714286
chr16	33470450	33632325	116	94825	10.2
chr16	34173375	34370625	116	132875	7.4468085106383
chr16	34370950	34582175	116	150000	26.1666666666667
chr16	34582300	34774575	116	146275	17.6666666666667
chr16	34775100	35057075	116	225825	10.9777777777778
chr16	46385800	46566600	116	92875	24.551724137931
chr17	21440600	21780375	116	72450	79.1683168316832
chr17	21780425	21932775	116	79100	11.6842105263158
chr17	21932900	22097500	116	98250	11.304347826087
chr17	25262975	25439325	116	110650	31.7142857142857
chr18	14680950	14974225	116	64225	104.545454545455
chr18	68951150	69348025	116	38025	103.75
chr18	69348775	69980925	116	45750	88.2
chr19	6761300	6986750	116	87275	48.6451612903226
chr19	8791325	9041275	116	115975	81.1428571428571
chr19	9200500	9355675	116	66825	62.6666666666667
chr19	9355775	9557775	116	132475	41.3571428571429
chr19	9557875	9861800	116	124225	51.2941176470588
chr19	11714625	12014800	116	80975	63.84
chr19	12014900	12329075	116	121875	67.875
chr19	12329250	12531275	116	75825	59.7777777777778
chr19	15583750	15744700	116	68925	30.8275862068966
chr19	15745125	15901900	116	108175	9.6
chr19	15903175	16031725	116	81000	6.53846153846154
chr19	19895650	20234875	116	86675	104.384615384615
chr19	20672700	20886675	116	67550	35.4545454545455
chr19	20886950	21146150	116	108275	49.4883720930233
chr19	21296550	21638725	116	87075	59.12
chr19	21638775	21915900	116	54325	57.4545454545455
chr19	22042700	22218975	116	109425	8.78571428571429
chr19	22219375	22365725	116	95775	15.0434782608696
chr19	22366175	22501050	116	90025	8.28571428571429
chr19	22501400	22673225	116	112650	23.7777777777778
chr19	22673275	22854225	116	122475	15.52
chr19	22854550	23015600	116	106425	8.6
chr19	23015650	23169850	116	100700	14.5833333333333
chr19	23170025	23347250	116	85650	34.6363636363636
chr19	23350100	23611825	116	83400	91.4375
chr19	23612425	23766400	116	86750	25.1578947368421
chr19	23993450	24145425	116	93050	16.1818181818182
chr19	27731800	28225325	116	426000	9.125
chr19	28225375	28410850	116	92325	53.1764705882353
chr19	36878275	37170475	116	109125	96.2
chr19	37180300	37361500	116	111575	23
chr19	37361550	37510925	116	98525	7.03030303030303
chr19	37511175	37695400	116	105625	15.5555555555556
chr19	37702150	37971200	116	103925	102.56
chr19	37971525	38170550	116	104150	52.0769230769231
chr19	44324300	44659875	116	103875	88.3636363636364
chr19	44660100	44920650	116	75650	54.4444444444444
chr19	52299725	52523175	116	136250	24.3157894736842
chr19	52776700	52981900	116	115600	63
chr19	53620800	53982775	116	103350	73.0434782608696
chr19	55001025	55162000	116	88600	10.3703703703704
chr19	55162400	55338850	116	97725	21.3636363636364
chr19	56215350	56358800	116	88875	7.60606060606061
chr19	56359325	56504250	116	105575	3.64705882352941
chr19	56838000	57012600	116	96475	53
chr19	57012975	57193375	116	131825	16.4827586206897
chr19	57193475	57369900	116	136025	5.71428571428571
chr19	57370375	57507200	116	108725	1.7037037037037
chr19	57507675	57647825	116	99275	3.35714285714286
chr19	57955025	58476450	116	125025	105.473684210526
chr19	58476850	58655375	116	116700	16.1111111111111
chr20	29419775	29609750	116	58350	34.8235294117647
chr20	29610025	29952825	116	138425	9.38606108065779
chr20	54335675	54489575	116	65125	26.2105263157895
chr20	54489825	54635050	116	103850	7.04477611940298
chr20	54635100	54771975	116	93050	5.84
chr21	9411150	9543925	116	97625	4.96
chr21	9825425	9995700	116	106275	43.5294117647059
chr21	10366475	10522300	116	57775	15.9130434782609
chr21	10522575	10766825	116	122300	16.0159362549801
chr21	10772750	11018700	116	199975	9.04761904761905
chr21	14595275	14892725	116	43050	55.5238095238095
chr21	15020500	15245450	116	54425	35.7777777777778
chr22	16661925	17148400	116	59975	47.2631578947368
chr22	47563275	47750775	116	115525	38.4
chr22	47751200	47916125	116	127075	5.92592592592593
chr22	47916475	48277950	116	74925	97.875
chr3	75679875	75858825	116	109575	16.9565217391304
chr4	10125	221525	116	135750	14.8
chr4	222050	449775	116	146650	32.7272727272727
chr4	48995350	49183425	116	103600	15.2173913043478
chr4	190444925	190808800	116	203825	100
chr4	190808950	191036650	116	74400	77.25
chr5	45742225	46009500	116	137575	38.56
chr5	49405675	49658350	116	146025	28.2608695652174
chr5	140474925	140746450	116	83850	40.75
chr5	178299475	178496475	116	132575	30.6666666666667
chr6	57385075	57603100	116	54200	53.8947368421053
chr6	58325150	58701950	116	53775	91.7692307692308
chr7	56174725	56320800	116	100650	11.5
chr7	56320850	56517650	116	74250	43.8571428571429
chr7	56517825	56677200	116	107575	9.32
chr7	57171050	57354700	116	132800	43.6923076923077
chr7	57355175	57531275	116	140425	2.4
chr7	57531675	57668750	116	76125	15.3333333333333
chr7	57668950	57859025	116	73050	67.6
chr7	61738800	62169050	116	307550	6.65448504983389
chr7	62169125	62596775	116	368000	7.2093023255814
chr7	63203975	63411225	116	84250	52.48
chr7	63411325	63574150	116	115075	13.047619047619
chr7	63574300	63721675	116	99775	13.5238095238095
chr7	63722350	63893200	116	126825	5.84615384615385
chr7	63893375	64043350	116	73325	30.7428571428571
chr7	152911975	153193225	116	58100	32.2857142857143
chr7	157231975	157571600	116	51950	56
chr7	157573600	157763875	116	61125	27.6363636363636
chr7	157764025	157956225	116	107050	18.1428571428571
chr7	157956275	158094375	116	97075	2.96969696969697
chr7	158094700	158328150	116	71375	53.5
chr7	158958200	159086525	116	58600	7.41176470588235
chr8	43020425	43182500	116	75600	20.7222222222222
chr8	43185125	43360900	116	102500	17.304347826087
chr8	46839450	47479650	116	575850	14.6
chr8	47479800	47657825	116	116575	11.622641509434
chr8	47657975	47908475	116	182925	13.1538461538462
chr8	47908525	48059825	116	74775	12.1967213114754
chr9	68298250	68500275	116	68700	42.3478260869565
chr9	125115075	125379475	116	56450	72.9655172413793
chr9	125380525	125515075	116	71675	18
chrX	57650050	58046450	116	62425	95.0476190476191
chrX	58047625	58198225	116	92325	24.7368421052632
chrX	58198275	58358575	116	135000	1.91666666666667
chrX	61681950	61930525	116	184675	25.5294117647059
chrX	61930575	62134875	116	123800	25.4444444444444
chrX	62135875	62330725	116	61400	36.3333333333333
chrX	80871100	81340875	116	48225	81
chrX	154933525	155188925	116	48450	58.2352941176471
chr1	227658450	228053225	111	91525	95.1081081081081
chr21	9544125	9733750	111	67550	55.8055555555556
chr7	56677300	56901150	110	98400	80.4615384615385
chr3	93504825	93682600	107	59700	25.2
chr7	153193400	153412550	107	48425	46.5
chr17	22098050	22262950	105	105500	11.3888888888889
chr22	48278675	48530300	104	47700	65.7872340425532
chr20	29953150	30096600	103	72650	38.2105263157895
chr16	35057125	35285800	102	172275	6.25
chr5	150203450	150373975	102	79375	41.4545454545455
chr20	54772125	54911475	100	81850	12.6666666666667
chr8	145785875	146218850	99	95525	52.2745098039216
chr14	20611200	20748675	98	72375	10.5714285714286
chr1	247130625	247357450	96	99575	51.7674418604651
chr16	33817900	34022750	91	139575	9.02127659574468
chr19	24290650	24620600	90	258500	14
chrX	58358725	58565775	89	156400	8.69387755102041
chr15	22465950	22589750	88	93175	4.18181818181818
chr16	31587575	31698350	88	52775	18.7647058823529
chr19	52523250	52666475	88	83375	16.551724137931
chr7	62597325	62735875	88	62175	37.5625
chrX	55213100	55467825	88	31925	44.6666666666667
chr1	2803625	2943050	86	45775	17.8620689655172
chr13	20034025	20205950	85	35425	21.1851851851852
chr7	4359500	4552225	83	40425	38.3571428571429
chr1	50348525	50481625	81	41625	18.6666666666667
chr14	19000050	19125850	81	87200	16.4516129032258
chr22	17148800	17247475	80	35875	17.7777777777778
chr9	99432575	99627525	80	65950	41.3333333333333
chr1	149011075	149170500	79	31250	35.9090909090909
chr10	42979575	43094200	79	60900	24.4210526315789
chr19	14912650	15074175	79	34975	29.8947368421053
chr19	16032050	16132900	79	64325	9
chr17	25439750	25554200	76	62175	21.2727272727273
chr7	64154475	64244275	76	39975	9.41176470588235
chrX	55572950	55741925	73	28825	30.3571428571429
chr10	43141650	43242325	71	29500	17.25
chr4	49496975	49660125	69	53925	24.4444444444444
chr12	133671875	133833325	68	129775	10.4150943396226
chr19	56505025	56576400	68	43450	5.37931034482759
chr21	11019350	11188250	68	153625	2.9
chr5	46010075	46405650	68	354725	15.125
chr8	48059975	48164325	68	34975	20.8148148148148
chr11	51494125	51593375	66	45425	14.2758620689655
chr4	49198800	49326325	66	38025	23.6521739130435
chr8	43361175	43837225	66	411500	23.2857142857143
chr15	20527425	20627950	63	65825	13.5102040816327
chr3	90304700	90504900	63	142225	10.1777777777778
chr19	58655825	58785900	62	82825	13.4666666666667
chr6	287050	381325	61	21600	22.9565217391304
chr19	24145900	24207275	59	34800	21.5
chr20	26248750	26319575	59	38050	12.8461538461538
chr1	142781000	142855775	58	38200	20.8571428571429
chr2	132967100	133046575	57	40100	8.875
chr1	248827325	248908200	56	57275	9.15384615384615
chr10	132056425	132130775	55	42625	12.15
chr7	64044700	64121050	54	53025	3.45
chr16	32511375	32657975	50	133800	4
chr19	44921300	45005650	46	63200	3.78947368421053
chr2	92252650	92324975	45	37700	4.73267326732673
chr5	140123925	140188025	45	31925	8.61904761904762
chr6	61880300	61962825	44	66175	8.96296296296296
chr7	57914950	58054275	43	111900	9
chr2	91913400	91961425	41	14950	7.04761904761905
chr21	9995825	10034425	39	21925	6.29268292682927
chr2	95414575	95456075	36	26950	4.35897435897436
chr15	21901250	21941800	35	28775	2.66666666666667
chr15	20847350	20878375	29	20400	2.32
chr1	249065300	249090200	18	20400	0.695652173913043
chr3	44750950	44780075	18	24475	0.842105263157895
chr14	107272800	107288725	14	13000	0.528301886792453
chr15	25468575	25497400	14	24850	0.491228070175439
chr16	68585950	68612000	14	24050	0.25
chr7	6711950	6743900	13	29100	0.48
chr5	178498100	178517350	11	17500	0.363636363636364
chr6	58745300	58769550	10	23075	0.238805970149254
chr8	187400	203150	9	14625	0.219178082191781
chr9	115748725	115767175	8	17250	0.183098591549296
chr12	40873650	40880250	7	6100	0.134328358208955
chr19	7075450	7089625	6	13625	0.0652173913043478
chr10	39076525	39155000	5	78100	0.0131004366812227
