# Supplementary material for: Large organized chromatin lysine domains help distinguish primitive from differentiated cell populations
Source: Nat Commun. 2021 Jan 21;12:499. doi: 10.1038/s41467-020-20830-9 (PMC7820432; doi:10.1038/s41467-020-20830-9)
Supplement: Supplementary file 3 — Supplementary Software [file 41467_2020_20830_MOESM3_ESM.zip › E004-H3K27ac_LOCKS.bed]

chr1	860025	1815275	82	62075	163.619047619048
chr1	26107175	27127250	82	78300	161
chr1	27152625	27870175	82	66975	189.333333333333
chr1	31497625	33005250	82	66175	184.9
chr1	35247050	36866650	82	71600	231.3
chr1	43123575	44444775	82	68675	226.947368421053
chr1	109046025	110578525	82	59225	205.481481481481
chr1	154785925	156054025	82	96450	243.448275862069
chr1	156054225	156722900	82	90300	83.8125
chr10	103245700	104561575	82	75425	188.869565217391
chr11	206475	834150	82	61925	100.279069767442
chr11	45825675	47043575	82	66550	216.888888888889
chr11	63933125	64903275	82	72825	167.382716049383
chr11	64948175	65656950	82	93650	101.130434782609
chr11	65657200	66718125	82	67650	221.619047619048
chr11	118046750	119247550	82	90650	221.111111111111
chr12	6166000	6976550	82	84850	145.652173913043
chr12	11757325	12973150	82	62050	134.372093023256
chr12	53267625	53894550	82	76575	104.5
chr12	56040425	57031375	82	90475	170.1875
chr12	121255575	122583500	82	68200	179.023255813953
chr13	100031000	100886825	82	60200	253.764705882353
chr14	22713050	23755300	82	70450	219.633333333333
chr15	39387650	41048175	82	60075	246.315789473684
chr15	64338850	65647875	82	70900	200.266666666667
chr15	66473500	67469075	82	68725	211.176470588235
chr15	73660900	75200025	82	58425	208.197530864198
chr16	1358500	2480525	82	63500	134.911764705882
chr16	2653075	4049425	82	66825	235.1
chr16	30345725	31142900	82	78550	88
chr16	56136200	57842650	82	50225	230.444444444444
chr16	68564075	70464975	82	69175	241.04
chr16	84537925	85904175	82	55225	248.583333333333
chr17	6655775	7580825	82	82600	168.45
chr17	26878875	27925000	82	81800	164.246153846154
chr17	37729900	38599575	82	73300	228.933333333333
chr17	39821875	40822025	82	69475	192.222222222222
chr17	40822350	42092350	82	68950	157.2
chr17	42356925	43389475	82	58925	132.210526315789
chr17	44804750	46186050	82	60850	222.666666666667
chr17	46894000	48262325	82	66700	252.923076923077
chr17	55333075	56297000	82	65275	165.692307692308
chr17	64462950	66745800	82	66200	241.478260869565
chr17	72627925	73664300	82	68625	143.547169811321
chr17	74237050	75426875	82	68100	254.344827586207
chr17	79196400	80076750	82	76125	170.740740740741
chr19	459925	1416450	82	85100	98.5714285714286
chr19	1438350	2599025	82	76750	201.809523809524
chr19	7933850	9760925	82	55125	251.71875
chr19	10196975	11491950	82	64750	218.285714285714
chr19	11492025	12917225	82	71625	118.333333333333
chr19	13570550	14671600	82	59400	242.648648648649
chr19	17072050	18215250	82	56000	204.086956521739
chr19	19006425	20844450	82	64425	187.244444444444
chr19	35961475	37663600	82	66300	230.777777777778
chr19	43967175	45417075	82	53450	202.777777777778
chr19	45417425	46366425	82	68400	144.3
chr19	47049725	48129000	82	77475	181.375
chr19	48568125	49466175	82	59975	125.034482758621
chr19	49842400	50872575	82	66975	201.259259259259
chr19	53598525	54640725	82	51700	244.384615384615
chr19	57702425	58899625	82	64975	112.823529411765
chr2	63800000	65145300	82	73075	246.88
chr2	69135375	71504350	82	78600	238.97619047619
chr2	85316625	86427275	82	64725	188.333333333333
chr2	200715500	202508450	82	77250	162.739130434783
chr2	207629525	208977825	82	64500	228.64
chr2	219081175	220417750	82	68725	229.111111111111
chr20	31988600	34207925	82	61550	234.818181818182
chr20	48063075	49378900	82	57525	220.48275862069
chr22	35958150	36815875	82	62050	146.705882352941
chr22	37851200	38721575	82	61575	169.454545454545
chr22	38721725	39868700	82	65825	161
chr22	40706375	42240750	82	74275	137.2
chr3	47150325	49001150	82	72725	238.426966292135
chr3	57529800	58571150	82	55275	204.521739130435
chr4	87279450	88785975	82	62500	243.917808219178
chr5	139486475	141054375	82	62150	210
chr5	141054625	142149750	82	69600	155.4
chr5	149682150	151076825	82	65025	208.893617021277
chr6	2589875	3489600	82	71350	203.444444444444
chr6	20197800	22036600	82	58650	232.2
chr6	26924075	27864075	82	79275	150.545454545455
chr6	31038325	32122775	82	80550	172.25641025641
chr6	34330875	36515275	82	73575	225.724137931034
chr6	42372050	43637725	82	72050	183.925925925926
chr7	99436900	100487325	82	72975	144.333333333333
chr7	100487450	101599125	82	57650	212.533333333333
chr8	21837400	23315225	82	63575	248.0625
chr8	29119925	30396600	82	67950	232.19512195122
chr8	37533000	38592225	82	63850	180.977777777778
chr9	34988550	36766025	82	87675	185.078014184397
chr9	130115975	130922350	82	57700	231.263157894737
chr9	130922600	131929850	82	64075	115.615384615385
chr9	131929925	133031325	82	69650	197
chr9	133971375	135017275	82	53725	214.75
chr9	138779675	140117800	82	58550	209.090909090909
chr16	4166700	5239125	81	58050	169.225806451613
chr19	3868150	4989250	81	56200	245.692307692308
chr15	90118075	91192225	80	52725	190.9375
chr4	76830425	78099100	79	60150	119.722222222222
chr6	25899775	26660500	78	111300	89.1428571428571
chr11	9200475	10563100	76	73975	203.69696969697
chr11	72416725	74700775	76	62000	223.157894736842
chr17	36411975	37358925	76	60125	201.526315789474
chr1	28500275	29652175	74	62600	173.9
chr6	32805625	33808550	74	77225	162.388888888889
chr19	55517025	56187575	73	54075	128.903225806452
chr20	30102225	31171125	73	62400	181.433962264151
chr3	44480975	45782075	73	43950	211.875
chr10	69366425	71211975	72	69275	187.824561403509
chr17	17380300	18316675	72	56575	127.317073170732
chr20	35019625	36040550	72	53800	161.117647058824
chr8	8084800	9128200	71	53525	183.538461538462
chr19	40314775	41488775	70	60600	147.272727272727
chr1	33005375	33938825	69	48875	196.4
chr19	18215450	18794700	69	53700	87.5
chr3	50125875	50712850	69	49325	186.666666666667
chr1	54151775	55047950	68	44875	156.214285714286
chr11	66725050	67574200	68	54200	169.086956521739
chr17	7581025	8762150	68	74200	189.037037037037
chr11	56923250	57671525	67	65200	149.888888888889
chr11	62248350	62677475	67	80800	84.2608695652174
chrX	48326175	49166950	67	54375	134.038461538462
chr1	8427850	8975550	66	52125	141.384615384615
chr12	124869450	125831600	66	45325	174
chr5	175787950	177034925	66	55525	173.308823529412
chr16	102925	858250	65	47950	111.759036144578
chr16	66398150	67283475	62	39100	122.298507462687
chr18	55862050	56676250	62	48475	146.048780487805
chr1	167028275	167907625	61	36400	146.727272727273
chr16	67430575	68366800	61	52625	92.1891891891892
chr20	49383550	50809250	61	53400	162.380952380952
chr3	49026525	50041375	61	58425	116.046511627907
chr3	128833375	129613150	61	54100	115.809523809524
chr3	183735025	184671225	61	48200	116.857142857143
chrX	39472725	40126925	61	48450	171
chr1	94511400	95984375	60	42850	169.8
chr14	89733300	90453200	59	37750	147.5
chr8	101157400	102323800	59	45900	162.037735849057
chr11	95232375	96190150	58	35900	154.714285714286
chr12	120523575	121019750	58	55600	112.333333333333
chr8	128263925	129008800	58	41925	153.612334801762
chr1	150847875	151611925	57	63375	101.894736842105
chr1	159750775	160381525	57	43300	157.647058823529
chr15	41055600	42120825	57	45075	103.586206896552
chr16	89160350	90089550	57	48825	161.619047619048
chr8	144549625	145160275	57	43550	106.6
chr6	28186475	28985000	56	38025	140.625
chr3	185216075	185839900	55	42275	146.529411764706
chr6	41513325	42285075	55	43250	129.942857142857
chr10	75336525	76345775	54	49625	152.505747126437
chr12	31470575	32333350	54	48550	139.941176470588
chr1	149967625	150616325	53	68025	52.1086956521739
chr1	182557725	183605750	53	40125	149.257142857143
chr10	88424875	88855750	53	38075	117.923076923077
chr11	94206450	95093375	53	44150	119.961538461538
chr12	62500600	63351800	53	36500	136.786516853933
chr20	52195575	52840250	53	50500	120.941176470588
chr5	133303325	134295125	53	52650	153.483870967742
chr12	49073300	49763700	52	41750	84.1
chr1	144707175	145611550	51	43975	137.246153846154
chr15	63140800	63903150	51	47450	132.5
chr17	57070275	58220275	51	54375	139.189873417722
chr17	75883925	76388925	51	44100	129.833333333333
chr2	232206775	232826950	51	50600	116.739495798319
chr6	30456825	30910475	51	57425	96.5161290322581
chr9	97587300	98333225	51	38125	136.851851851852
chr19	42536350	43002175	50	33650	115.04
chr7	105128075	105753725	50	36400	126.833333333333
chr11	47400250	48131550	49	35475	139.826086956522
chr19	39086975	39523675	49	48300	97.7692307692308
chr1	27882350	28432200	48	38475	98.4077669902913
chr17	617375	905300	48	33000	67.6666666666667
chr11	63216025	63766650	47	46650	117.862068965517
chr12	52208275	52580625	47	25225	121.238095238095
chr15	92849775	93493300	47	46500	132.869565217391
chr22	17565450	18257625	47	45250	127.142857142857
chr11	8615225	9058750	46	41750	131.368421052632
chr14	68603825	69104800	46	27075	124.285714285714
chr16	29801275	30135025	46	39475	74.2941176470588
chr18	52918700	53257675	46	29850	89.3333333333333
chr3	32362400	32914475	46	49275	131.368421052632
chr10	80724525	81004000	45	33925	69.7931034482759
chr10	99023550	99497925	45	37725	72.35
chr14	77370850	77609825	45	46900	121.176470588235
chr17	1864375	2534925	45	38325	114.074074074074
chr6	15206650	15494425	45	29475	93.75
chr8	145514175	145755600	45	31225	63.6444444444444
chrX	152949450	153363850	45	34550	99.9230769230769
chr1	45955725	46908400	43	43100	112.72
chr1	113334525	113798700	43	37450	78.2272727272727
chr19	52988275	53497350	43	27050	87.2903225806452
chr1	153505275	153767950	42	28525	102.555555555556
chr1	164527475	164757400	42	29950	88.25
chr12	7790375	8235575	42	41575	115.333333333333
chr12	123450750	124204700	42	34050	89.1666666666667
chr17	1269050	1734000	42	33700	99.8666666666667
chr22	26791025	27077950	42	28450	116.344827586207
chr8	11470775	11726275	42	29300	104.105263157895
chr10	101355325	102296275	41	42150	113.575757575758
chr3	4763675	5261275	41	30925	95.7704918032787
chr9	127314325	127738100	41	38175	72.6315789473684
chr1	201278325	201732675	40	29750	110.487804878049
chr1	214387600	214778650	40	35350	97.6470588235294
chr1	225934400	226315625	40	29550	73.5873015873016
chr15	57438900	57795300	40	24725	83.4545454545455
chr8	118859700	119139525	40	30550	88.6769230769231
chr19	12917400	13279200	39	34075	98.046511627907
chr3	189701200	189901075	39	22525	82.1818181818182
chr6	43878700	44356425	39	30475	107.309090909091
chr1	39418800	39741925	38	40400	98.2758620689655
chr14	24422500	24912925	38	37000	71.8461538461538
chr14	50048075	50868375	38	42275	67.015873015873
chr1	94073850	94375675	37	34375	45.0632911392405
chr14	53161400	53487825	37	22575	66
chr14	73924025	74552550	37	36525	89.2857142857143
chr17	73689575	74137875	37	30850	78.7323943661972
chr20	10331675	10765475	37	24675	104.826086956522
chr4	16784650	17019975	37	22850	48.3577235772358
chr10	114438050	114895650	36	35700	93.2727272727273
chr22	29108075	29451700	36	29975	69.1538461538462
chr4	113557600	113838725	36	39550	72.5263157894737
chr5	172067725	172572350	36	24800	102.071428571429
chr12	51316125	51849675	35	25925	98
chrX	153575675	153825375	35	27150	57.1641791044776
chr1	160874950	161197250	34	34500	79.4444444444444
chr10	64892575	65526925	34	32675	100.697674418605
chr10	96942925	97107200	34	21375	64
chr12	54611325	54833525	34	40425	57.1538461538462
chr12	108707200	109251850	34	37250	98.4814814814815
chr18	46307075	46547875	34	34675	68.2465753424657
chr10	121276050	121652975	33	25675	75.2142857142857
chr11	128332850	128604375	33	22825	85.9
chr22	31364150	31893075	33	29100	95.0833333333333
chr5	79271050	79705775	33	27050	78.25
chr1	10092225	10616525	32	22600	93.2542372881356
chr1	56842625	57045775	32	22925	72.7619047619048
chr10	97205300	97516250	32	17275	79.3263157894737
chr11	27350400	27658400	32	19975	87.6909090909091
chr18	3245725	3689100	32	48975	52.5714285714286
chr19	3404325	3763525	32	21000	85.8571428571429
chr3	118925325	119421600	32	27300	92.3529411764706
chr6	7009100	7413900	32	26975	95.3571428571429
chr6	36826475	37233350	32	33325	76.8965517241379
chr1	202474300	202996025	31	27775	90.6258503401361
chr1	232608200	232766750	31	19500	64.1666666666667
chr12	6976675	7168350	31	31725	38.183908045977
chr16	75272700	75684250	31	32025	85.8787878787879
chr18	19561075	19774725	31	27400	37.8787878787879
chr19	52303025	52900975	31	26925	78.2716049382716
chr5	123909375	124090900	31	34425	32
chr10	76860000	77190550	30	27050	85.2978723404255
chr19	41681150	41945900	30	37250	54.8275862068966
chr2	175613900	175922800	30	22150	80.7058823529412
chr20	60638975	61002575	30	26125	79.3333333333333
chr21	44201725	44413125	30	23550	59.7234042553191
chr3	171800400	171922075	30	25250	37.3636363636364
chr11	75023375	75374950	29	32550	76.5945945945946
chr15	99190100	99444925	29	31300	63.6842105263158
chr18	60381600	60546550	29	21875	47.1818181818182
chr3	112012400	112142450	29	19900	54.3
chr7	148545100	148982775	29	25300	64.8648648648649
chr1	64809425	65130150	28	20000	80.0615384615385
chr11	121069100	121379775	28	21275	60.6170212765957
chr14	21731800	22026425	28	30650	50.8813559322034
chr15	26875875	27019325	28	16700	61.0769230769231
chr19	38674125	38926075	28	16925	80.5
chr21	27423425	27543750	28	19175	31.08
chr4	140910225	141175050	28	26475	72.4137931034483
chr4	185264450	185610325	28	21650	63.5959595959596
chr6	138651450	139139700	28	22875	75.28
chr1	17746125	17916025	27	21550	54.8865979381443
chr10	79561350	79801125	27	21875	71.25
chr10	90967775	91239050	27	17675	56.6666666666667
chr13	51720375	51879775	27	18900	71.921568627451
chr14	23755525	24037600	27	28550	56.0827586206897
chr17	25782750	25905850	27	12925	67.2173913043478
chr17	42092450	42300550	27	25650	47.2
chr17	46597800	46801300	27	16325	55.1304347826087
chr17	61626950	61926550	27	24775	52.5479452054795
chr20	45902375	46012825	27	34925	45.265306122449
chr3	71012950	71307800	27	16975	74.5757575757576
chr5	148651000	148961950	27	20300	71.7647058823529
chr7	137505050	137715400	27	18350	72.3157894736842
chr11	100547375	100748550	26	16675	54.9523809523809
chr18	25625075	25764000	26	21275	49.3333333333333
chr2	39584100	39744725	26	13275	62.6666666666667
chr5	112537550	112631325	26	18050	21
chr5	118591325	118818925	26	13925	63.859649122807
chr1	2120650	2254325	25	22725	71.5652173913043
chr1	22091575	22417800	25	22225	61.5789473684211
chr11	61463125	61741125	25	24650	65.9259259259259
chr12	14392250	14571650	25	18750	47.7777777777778
chr14	21026675	21176075	25	16025	70.1333333333333
chr14	75446275	75777400	25	22725	60.741935483871
chr15	85874125	86042875	25	12400	61.3023255813954
chr19	46773425	46930000	25	14200	66.24
chr20	62447725	62613400	25	18175	60.1111111111111
chr3	124426325	124626850	25	21275	56.2
chr5	34410075	34864700	25	24975	66.3194444444444
chr1	203444325	203662350	24	17075	51.5172413793103
chr2	145188375	145353975	24	24575	48.8448275862069
chr21	46706475	46851225	24	14375	67.5483870967742
chr4	7827800	7982000	24	16450	68.6666666666667
chr5	139015550	139092300	24	28675	36.2307692307692
chrX	114795150	114931325	24	16425	40.8235294117647
chr12	49875975	50237400	23	22825	53.9512195121951
chr17	35203425	35307525	23	16625	44.0327868852459
chr19	39831700	40030875	23	29850	36.5940594059406
chr2	74601400	74782400	23	21325	40.0344827586207
chr2	202562975	202929800	23	23475	61.1456310679612
chr20	43104125	43281275	23	16925	49.6774193548387
chr3	61615500	61712000	23	14425	47.3181818181818
chr3	66466650	66552200	23	16500	50.6666666666667
chr3	187769550	188020575	23	14900	58.875
chr8	12900875	12991650	23	15600	32.8235294117647
chr9	71561625	71958075	23	19850	63.6410256410256
chr12	66122550	66330375	22	23375	52.64
chr12	76270525	76451025	22	20525	48.1428571428571
chr12	106474425	106540125	22	19200	41.0909090909091
chr2	42252000	42424425	22	16025	32.0215053763441
chr2	206544450	206629575	22	19150	24.75
chr5	42950575	43122925	22	23575	37.0344827586207
chr1	16441850	16564300	21	19000	42.4571428571429
chr1	21588025	21672500	21	13625	51.7142857142857
chr1	180990625	181149775	21	14600	45.3684210526316
chr1	208377575	208454875	21	13825	43.6086956521739
chr10	21567900	21678175	21	20525	31.4285714285714
chr14	65106550	65226250	21	17300	40.0645161290323
chr14	99696700	99740925	21	14800	17.6470588235294
chr17	4606450	4902850	21	30625	55.7714285714286
chr17	16117575	16347175	21	19400	41.6774193548387
chr19	58912275	59087700	21	21750	54
chr2	47141750	47316575	21	16775	57.6470588235294
chr2	227586025	227701800	21	13975	40.9677419354839
chr2	235841250	235979450	21	17800	50.48
chr3	46972050	47066900	21	11975	31.3703703703704
chr5	180587225	180695125	21	17075	48.8235294117647
chr6	56574700	56673900	21	11250	51.3636363636364
chr7	5549375	5679250	21	27975	27.4285714285714
chr7	98971600	99226575	21	22600	54.2727272727273
chr7	150707675	150823450	21	18800	43.3461538461538
chr9	14237750	14425075	21	23325	57
chr1	11714000	11867675	20	17150	43.8
chr10	112247300	112466500	20	18550	55.5757575757576
chr11	59304875	59625450	20	20025	50.2077922077922
chr14	21439325	21575575	20	18100	41.5151515151515
chr17	19220125	19417075	20	23175	48.1095890410959
chr2	218767050	218861200	20	7750	54.3529411764706
chr20	44420225	44568050	20	14450	44.1463414634146
chr3	42002675	42122700	20	20125	43.0322580645161
chr5	124202800	124342200	20	12925	53.6875
chr9	2700725	2845050	20	14650	45.2380952380952
chrX	102809475	103028200	20	16700	54
chr1	157962250	158030475	19	18200	49
chr10	3817200	3873100	19	17275	43.5238095238095
chr14	61887425	62035125	19	11225	51.1764705882353
chr14	102966625	103096650	19	13050	23.531914893617
chr15	85113125	85384075	19	19800	39.8518518518519
chr16	23410050	23706300	19	16750	52.6753246753247
chr17	10017625	10113625	19	9250	40.3478260869565
chr19	16530600	16772500	19	15925	53.4827586206897
chr2	153191650	153350975	19	12025	45.5238095238095
chr22	36822375	36926275	19	11000	30.2153846153846
chr3	101185575	101570125	19	20625	53.7721518987342
chr3	186603925	186797400	19	14475	46.6875
chrX	102469525	102702025	19	14900	44.3232323232323
chr1	204034125	204117400	18	14825	40.0555555555556
chr1	205231200	205342025	18	17100	47.8857142857143
chr1	228224950	228401375	18	14300	48.2941176470588
chr10	13798975	13936550	18	11925	42.8627450980392
chr10	33226850	33331725	18	19375	32.8837209302326
chr10	55223575	55360900	18	15750	29.1851851851852
chr11	114030525	114091225	18	7625	34.5238095238095
chr11	123300350	123431875	18	8725	46.4210526315789
chr12	57823250	57944150	18	15850	35.7230769230769
chr15	31598250	31690625	18	12375	35.030303030303
chr17	44121475	44302700	18	13775	45
chr22	50623800	50782150	18	12300	40.8108108108108
chr3	194808025	194930675	18	13650	34.8888888888889
chr5	116146150	116289825	18	13625	33.810650887574
chr7	75912025	76038975	18	14650	31.5384615384615
chr7	83045350	83098325	18	9750	48.2307692307692
chr7	150010875	150103725	18	21375	46.1904761904762
chr9	94619575	94713975	18	14525	47.4339622641509
chr1	153892600	153965625	17	19875	15.8666666666667
chr10	16992600	17105300	17	13075	46.8727272727273
chr10	95166250	95258350	17	14125	22.4736842105263
chr10	134209250	134352150	17	11325	45.6774193548387
chr12	93819000	94180050	17	21075	39.3904761904762
chr12	115076600	115185300	17	16050	46.1333333333333
chr15	96869075	96888725	17	8300	9.5
chr18	9699975	9918350	17	15775	41.9591836734694
chr18	45420400	45535150	17	13475	39.1139240506329
chr5	14011250	14185775	17	15100	45.8373983739837
chr6	10518850	10596950	17	17200	18.5714285714286
chr6	109701800	109835725	17	10800	43.3103448275862
chr8	103872900	104033825	17	15675	46.9411764705882
chr1	8013825	8088425	16	9300	38.7118644067797
chr1	45768825	45826975	16	12200	15.2549019607843
chr10	72141450	72254325	16	10025	40.3703703703704
chr11	122929175	123090000	16	16325	38.5172413793103
chr13	41223000	41256975	16	13625	10.5777777777778
chr14	69389200	69420200	16	8350	36.3333333333333
chr15	44038025	44119650	16	10250	29.1794871794872
chr16	53065200	53165975	16	17050	25.7777777777778
chr20	270575	443750	16	19525	42.4897959183673
chr3	63832525	63958125	16	11850	35.3617021276596
chr5	156966600	157005600	16	12100	32.6666666666667
chr6	168226050	168262375	16	8975	22.4761904761905
chr7	20815500	20866475	16	11100	30.8
chr7	129464475	129610250	16	11750	38.6470588235294
chr7	131198125	131243675	16	10000	31.9
chr9	133565775	133734525	16	14100	31.8045112781955
chr1	38396725	38496100	15	14875	39.8809523809524
chr1	53879125	53936400	15	11950	38.9756097560976
chr1	64239275	64261475	15	10400	9.625
chr1	200299450	200422675	15	16400	33.3913043478261
chr1	235061175	235134200	15	12125	34.8923076923077
chr11	12820000	12936800	15	17525	39.6734693877551
chr11	20000500	20087600	15	16100	32.6
chr12	57463525	57530400	15	16750	15.1904761904762
chr17	48942250	49031775	15	10525	27.04
chr2	27544275	27666050	15	14550	28.0232558139535
chr2	60735550	60797175	15	15275	26.5384615384615
chr22	46393050	46475750	15	9000	37.0625
chr3	27695425	27771825	15	13200	25.3265306122449
chr4	2757200	2871875	15	12825	38.7586206896552
chr4	88817025	88857200	15	11950	36.2857142857143
chr4	174429825	174459875	15	6425	16.3
chr4	187066175	187188525	15	13875	33.2777777777778
chr7	137849575	137944000	15	18275	36.6666666666667
chr7	151105775	151217750	15	10000	28.7272727272727
chr9	6644850	6789050	15	14850	25.3414634146341
chr9	100953550	101037200	15	8600	39.0724637681159
chr9	117110900	117160750	15	8475	17.2432432432432
chr9	140118000	140211150	15	10350	25.4375
chr1	25031000	25096675	14	9375	21.3647058823529
chr1	39852750	39881825	14	11525	11.5555555555556
chr1	45187500	45308800	14	15175	25.3333333333333
chr1	116174375	116220375	14	10125	21
chr1	117367375	117493450	14	11550	29.2444444444444
chr10	8087375	8114325	14	13400	23.7037037037037
chr10	21762375	21825650	14	29175	10.5290322580645
chr11	71736475	71824550	14	14050	31.4666666666667
chr14	100658700	100843575	14	18900	35.1304347826087
chr15	60287275	60303500	14	6075	9.75
chr16	49855325	49918425	14	9675	20.3333333333333
chr17	63512025	63591050	14	12500	25.4
chr19	9878400	9946650	14	10525	27.7183098591549
chr19	35629900	35761175	14	9375	35.6380952380952
chr2	37383200	37459975	14	15700	15.5867768595041
chr20	3748050	3874475	14	13750	26.5384615384615
chr22	25348225	25409775	14	8875	14.3947368421053
chr3	57160175	57199375	14	16575	19.3333333333333
chr3	171092150	171179325	14	12625	27.8181818181818
chr5	95032975	95071100	14	9375	16.1904761904762
chr5	147238350	147262900	14	10925	6
chr7	1543175	1617275	14	10925	27.5789473684211
chr7	22841875	22900900	14	15525	26.0350877192982
chr8	1693850	1772650	14	11125	33.2173913043478
chr8	72581875	72662025	14	11650	21.3809523809524
chr8	91650175	91699025	14	13175	17.4392523364486
chr9	38007975	38083250	14	15825	34.6315789473684
chr9	109621850	109697225	14	17125	15.1929824561404
chr1	149783125	149914225	13	17250	26.1153846153846
chr1	203236600	203297400	13	9350	24
chr1	213073325	213126050	13	11075	30.0363636363636
chr1	223888250	223964300	13	10325	17.360824742268
chr1	226841250	226951700	13	10725	18.6588235294118
chr10	45454025	45497325	13	8700	22.4137931034483
chr10	74056850	74125325	13	11850	13.4150943396226
chr10	111756400	111776600	13	6250	16.32
chr12	45585825	45693200	13	12950	18.9666666666667
chr12	95592825	95651950	13	10300	20.7808219178082
chr14	71107500	71133200	13	8750	12.4166666666667
chr14	96413200	96460825	13	7800	31.3103448275862
chr15	70374300	70404400	13	12075	9.92682926829268
chr16	2509500	2588300	13	7800	24.780487804878
chr16	70719175	70772025	13	6900	22.6666666666667
chr16	73069975	73104800	13	7525	24.8888888888889
chr17	75431700	75476850	13	13725	14
chr2	161224325	161277250	13	9125	18.32
chr2	188369050	188431925	13	6325	28.2909090909091
chr2	238490775	238537350	13	12550	20.3414634146341
chr22	20849025	20907250	13	8975	22.1875
chr3	120135700	120190075	13	10150	12.375
chr4	76555300	76652175	13	10550	27.4957983193277
chr4	154064400	154190550	13	14625	21.1063829787234
chr5	179718375	179780875	13	9125	33.7931034482759
chr6	52405325	52463125	13	9050	25.5094339622642
chr7	74026775	74078875	13	10075	26.1818181818182
chr7	158604500	158657350	13	10800	16.265625
chr8	42325800	42399175	13	8650	22.9105691056911
chr9	74359400	74384825	13	8200	12.7428571428571
chrX	136631950	136659675	13	13475	17.469387755102
chr1	160599475	160646275	12	13600	5.02415458937198
chr1	226370100	226413900	12	6650	24.6493506493506
chr1	234734550	234768025	12	14975	18.8679245283019
chr10	28955275	28979850	12	10150	7.12328767123288
chr10	71605625	71637350	12	6475	13.2432432432432
chr11	10750650	10956000	12	12175	27.8260869565217
chr11	111741475	111815050	12	9800	30.962962962963
chr12	111840875	111884475	12	11175	22.1935483870968
chr13	30969000	31052175	12	8650	26.0579710144928
chr13	110948900	110994025	12	9150	9.06521739130435
chr15	77773600	77821075	12	6725	28.2962962962963
chr16	31453900	31520750	12	9175	27.4651162790698
chr16	58033525	58067300	12	10325	12.4705882352941
chr19	54641400	54713850	12	14050	18.6046511627907
chr2	47530275	47633700	12	10875	30.8536585365854
chr22	40571700	40612375	12	9925	12
chr3	140769700	140814750	12	6875	25.6969696969697
chr4	140065775	140110550	12	10775	14
chr4	183159300	183194825	12	5350	29.1578947368421
chr4	186028875	186065400	12	6125	17.1612903225806
chr5	149516625	149541250	12	6225	21.36
chr5	173314525	173400250	12	10050	28.8529411764706
chr5	174147575	174163500	12	7900	10.962962962963
chr6	29589825	29645125	12	16225	11.3394495412844
chr6	159224800	159343275	12	13225	24.7234042553191
chr6	167637075	167661600	12	10675	6.76190476190476
chr8	20159725	20212400	12	6500	30.2333333333333
chrX	16178600	16234900	12	9000	29.0212765957447
chrX	71130125	71238400	12	8500	26.0877192982456
chrX	132545825	132589800	12	9125	21.4210526315789
chr1	23857300	23962050	11	18275	26.4242424242424
chr1	61508875	61549675	11	6425	18.4578313253012
chr1	205409750	205427000	11	11825	6.07142857142857
chr10	43889225	43951925	11	16600	12.2280701754386
chr10	82212900	82234000	11	10750	12.4117647058824
chr11	7593150	7633775	11	9250	11.6991150442478
chr11	12695000	12717600	11	16100	2.81818181818182
chr11	47197525	47292775	11	13625	25.3012048192771
chr11	76478850	76510325	11	10650	8.8
chr12	57984350	58006025	11	5550	15.2542372881356
chr12	58225475	58263275	11	9725	14.1904761904762
chr13	99127825	99162175	11	6750	19.6140350877193
chr14	95233250	95247350	11	5475	15.1111111111111
chr17	71287400	71358050	11	10175	16.3571428571429
chr2	25438550	25501325	11	8700	24.9
chr2	27238900	27319225	11	8950	20.9565217391304
chr2	38301375	38335700	11	11825	8.41666666666667
chr20	61546575	61586125	11	11400	21.08
chr22	34231500	34319375	11	10100	27.4754098360656
chr22	43311825	43361775	11	6000	25.5757575757576
chr3	39148075	39222800	11	13300	17.2247191011236
chr3	52000925	52040300	11	9000	9.21951219512195
chr3	53269750	53322475	11	11400	12.6086956521739
chr3	176037025	176048675	11	6475	4.90909090909091
chr3	181413450	181448850	11	14225	22.1739130434783
chr4	93353650	93385575	11	8500	11.5614035087719
chr4	111530675	111558750	11	13250	18.3888888888889
chr4	187590450	187648650	11	10250	19.5
chr7	20152475	20170100	11	11550	15.8888888888889
chr7	104563675	104657200	11	15150	21.2413793103448
chr7	148011750	148040125	11	9825	9.32307692307692
chr9	34611450	34666550	11	9450	18.5625
chr1	147010275	147073050	10	9925	16.5686274509804
chr1	247457900	247541400	10	7875	19.4925373134328
chr10	104951750	105001875	10	8725	19.2903225806452
chr10	106059425	106113325	10	13925	19.25
chr10	126725675	126753900	10	4725	20.6666666666667
chr10	133793200	133824625	10	7175	17.2592592592593
chr11	910200	952700	10	5300	21.4615384615385
chr11	11995200	12015525	10	6425	19.6470588235294
chr11	14356375	14381150	10	8250	10.8470588235294
chr11	67866975	67896825	10	7875	12.5230769230769
chr12	8958125	8984250	10	6225	15.52
chr13	28966225	29030375	10	10525	20.3103448275862
chr13	56226900	56248150	10	5625	23.8709677419355
chr14	34400325	34421200	10	9525	7.03448275862069
chr14	48723375	48737975	10	7475	8.51282051282051
chr14	57261800	57276925	10	11400	2.125
chr14	59091625	59106300	10	6475	4.95652173913043
chr14	105937175	105957350	10	6425	9.63157894736842
chr15	37386775	37403450	10	7350	15.6410256410256
chr15	69366325	69383700	10	4475	19.8461538461538
chr16	77996850	78029225	10	9725	17.5
chr17	26645175	26699225	10	8900	23.0285714285714
chr18	57530800	57572600	10	8650	19.1147540983607
chr18	74800825	74845225	10	6400	17.4418604651163
chr19	6735025	6768150	10	11950	13.969696969697
chr2	36581975	36608675	10	10425	11.2
chr2	45005200	45033000	10	5525	9.59036144578313
chr2	54778250	54803125	10	8225	12.1481481481481
chr2	65576900	65605275	10	4125	21.2571428571429
chr2	189141150	189179750	10	11225	23.5384615384615
chr20	31319175	31369325	10	12500	8.83870967741935
chr20	37220475	37242325	10	5450	12
chr22	21983375	22020975	10	6575	14.4444444444444
chr3	9393350	9465075	10	12600	21.8412698412698
chr3	134075775	134126700	10	13175	10.9411764705882
chr3	156825275	156894225	10	10200	15.36
chr4	55091650	55100475	10	6800	1.69230769230769
chr4	93191600	93201325	10	6625	1.82608695652174
chr4	165787025	165802500	10	5425	22
chr5	98087875	98111550	10	8950	12.271186440678
chr5	106892675	106913375	10	5300	21.84
chr5	179486175	179517550	10	7900	14.4651162790698
chr5	180212225	180288975	10	12400	18.6776859504132
chr6	34191075	34217325	10	10825	5.6078431372549
chr6	163817475	163844675	10	6875	19.1891891891892
chr7	22741650	22767925	10	7150	23.68
chr8	98768850	98817350	10	11475	22.0512820512821
chr8	142009675	142049025	10	6725	19.2258064516129
chr9	128258000	128287575	10	5975	20.8695652173913
chr9	136200800	136243600	10	9075	15.5955056179775
chr9	140557725	140576300	10	6650	6.87179487179487
chrX	68326850	68373950	10	6050	20.156862745098
chr1	12654850	12696675	9	7750	18
chr1	17215300	17253725	9	8175	13.9473684210526
chr1	76694750	76720400	9	4025	16.2926829268293
chr1	90286075	90310000	9	6700	10.9117647058824
chr1	199997975	200019225	9	4225	17.9090909090909
chr1	201910425	201980500	9	7950	18.5840707964602
chr1	223183950	223215250	9	8400	11.7090909090909
chr1	232245925	232279350	9	6750	20.75
chr10	74002550	74036025	9	10250	4.01960784313725
chr10	74542500	74561975	9	5400	12.7272727272727
chr10	82257325	82269975	9	5000	8.15384615384615
chr10	93625700	93684525	9	10175	13.390243902439
chr10	116232100	116287075	9	6325	19.2058823529412
chr10	120924575	120971600	9	6750	16.2894736842105
chr12	59715725	59730850	9	4500	20.25
chr13	93867200	93902375	9	9275	7.66037735849057
chr13	107160125	107188875	9	6925	13.2307692307692
chr16	8890900	8963750	9	8875	19.6030534351145
chr16	9043200	9061400	9	4825	18.7096774193548
chr16	11034625	11044025	9	3825	5.16129032258065
chr16	11406400	11443925	9	7775	12.6105263157895
chr16	18796850	18818475	9	8925	8.04545454545454
chr17	14203825	14245325	9	7625	21.0204081632653
chr17	38627575	38657350	9	5200	17.5652173913043
chr17	39678225	39705650	9	5450	18.9565217391304
chr18	8608425	8629775	9	8325	14
chr18	11785800	11857950	9	10100	18.4545454545455
chr18	20817950	20870400	9	7700	12.9838709677419
chr18	43830125	43845925	9	4250	18.1333333333333
chr19	46367125	46406800	9	8250	15.6326530612245
chr19	56616775	56665500	9	7525	14.8070175438596
chr2	27928800	27995950	9	6775	18.5555555555556
chr2	33808550	33839450	9	4325	19.9642857142857
chr2	37880175	37916725	9	10525	17.622641509434
chr2	66652750	66674250	9	8075	13.3170731707317
chr2	99058700	99082300	9	5200	21
chr2	110448025	110459775	9	5150	4.26506024096386
chr2	173397750	173422925	9	8375	8.16923076923077
chr2	178104950	178130450	9	8000	16.6829268292683
chr2	210162750	210170925	9	4500	2.75
chr2	224795200	224822850	9	4800	15.448275862069
chr21	35013325	35064775	9	9150	14.3103448275862
chr21	38935625	39014900	9	7875	20.709219858156
chr22	19407100	19467975	9	7700	16.7517730496454
chr3	46599250	46646125	9	12325	14.1481481481481
chr3	134027475	134054000	9	7725	9.73809523809524
chr4	6641800	6718950	9	8525	20.1290322580645
chr4	15654950	15697475	9	9975	10.9019607843137
chr4	38664550	38676725	9	9650	1.65217391304348
chr4	41126600	41158000	9	5475	16.6086956521739
chr4	123702775	123757050	9	12350	14.5
chr4	139894000	139942225	9	8350	18.72
chr4	153599825	153631625	9	5375	13.6909090909091
chr4	169724625	169770750	9	7150	11.2051282051282
chr5	16702325	16754925	9	12075	18.5555555555556
chr5	16889775	16901650	9	3350	13.92
chr5	36590925	36620350	9	5850	16.75
chr5	87956375	87972100	9	4425	13.2
chr5	138609000	138631750	9	9900	6.44067796610169
chr6	10403600	10430400	9	11425	6.90909090909091
chr6	32140700	32165450	9	10325	4.3
chr6	105387975	105418325	9	10925	12.7457627118644
chr7	7216150	7261425	9	10900	12.9253731343284
chr7	14019475	14032375	9	8350	6.90322580645161
chr7	23494325	23530525	9	12975	17.4634146341463
chr7	24431925	24446200	9	4500	4.31578947368421
chr7	26223675	26244375	9	8075	14
chr7	42250300	42278775	9	9875	7.88235294117647
chr7	70920625	70939825	9	12575	6.36363636363636
chr7	116139100	116168650	9	7375	15.4579439252336
chr8	68862375	68897375	9	6050	18.5151515151515
chr8	93074550	93129250	9	9325	20.551724137931
chr8	146011100	146025050	9	9175	1.38095238095238
chr9	673700	729075	9	7150	17.5764705882353
chr9	90016825	90032025	9	6825	7.04347826086957
chrX	21923075	21965875	9	6575	20.3544303797468
chrX	91356250	91365950	9	3425	7.7
chr1	6639375	6686025	8	10150	11.1942446043165
chr1	66797350	66823000	8	10650	7.73846153846154
chr1	119869175	119886075	8	5425	12.2040816326531
chr1	178221925	178237950	8	7425	6
chr1	244485975	244526150	8	7000	15.8181818181818
chr10	1089725	1117000	8	6750	12.2790697674419
chr10	22904900	22920025	8	3150	10.65
chr10	29398200	29450000	8	8275	17.1707317073171
chr10	63796675	63811150	8	5475	9.04166666666667
chr10	126136800	126150975	8	4450	9.76923076923077
chr11	3846275	3889400	8	5900	17.1147540983607
chr11	33712300	33758850	8	7125	14.5
chr11	44965575	44983575	8	4000	10.6
chr12	1699075	1715750	8	5450	7.68627450980392
chr12	4377825	4387325	8	8150	1.39130434782609
chr12	13326250	13365025	8	4250	16.3333333333333
chr12	46761575	46786475	8	12000	3.97515527950311
chr12	65059475	65086450	8	7900	6.46153846153846
chr14	35805575	35837575	8	4875	14.3103448275862
chr14	59797375	59811400	8	3350	6.83333333333333
chr14	62217575	62232700	8	3850	13.8235294117647
chr14	64968450	64978400	8	6300	3.2
chr14	77769850	77805750	8	7450	9.77142857142857
chr14	105132000	105157100	8	8150	9.02222222222222
chr15	48589775	48627300	8	5350	16.4126984126984
chr15	65648050	65677950	8	6875	13.52
chr15	89154175	89182750	8	6925	10.3846153846154
chr15	89525850	89543175	8	8325	5.95121951219512
chr16	9763700	9777125	8	4425	9.01694915254237
chr17	2756200	2779925	8	5950	12.9210526315789
chr17	21001950	21031350	8	6600	16.025641025641
chr18	40316625	40326325	8	5975	3
chr18	46064650	46075325	8	7375	1.2
chr19	6361525	6426025	8	6950	17.0666666666667
chr2	8012000	8040100	8	6625	17.5238095238095
chr2	20766825	20799975	8	4700	17.625
chr2	42161475	42177075	8	5400	6.56338028169014
chr2	43442750	43478925	8	12300	17.1058823529412
chr2	52562325	52572925	8	4800	7.73913043478261
chr2	74404950	74433700	8	5600	17.68
chr2	102358100	102393875	8	4675	17.3333333333333
chr2	134876150	134901650	8	5650	13.76
chr2	190028400	190083650	8	7700	16.6571428571429
chr2	216945975	216981525	8	8300	15.8260869565217
chr20	38896650	38908675	8	4925	6
chr20	47835300	47911250	8	15350	12.7118644067797
chr20	57452925	57471600	8	8900	6.69090909090909
chr22	23560625	23586900	8	6325	13.4117647058824
chr22	23851800	23881650	8	9225	5.8169014084507
chr22	24092775	24130375	8	5975	17.6470588235294
chr22	42461025	42487725	8	6600	7.07843137254902
chr3	16698325	16740350	8	12175	7.24489795918367
chr3	37977400	38004775	8	3475	13.9259259259259
chr3	110764450	110807350	8	6100	10.6134969325153
chr3	187453775	187468775	8	11175	4
chr4	110833725	110851075	8	4125	16.3448275862069
chr4	134181900	134191750	8	5975	5.62962962962963
chr4	154386675	154420025	8	8025	7.44615384615385
chr5	14250425	14270425	8	7875	8.1038961038961
chr5	53293325	53318325	8	8150	6.73214285714286
chr5	73923700	73938325	8	8250	4.90243902439024
chr5	93690175	93699350	8	6975	1.66666666666667
chr5	146939775	146958125	8	6025	7.84210526315789
chr5	177539925	177580875	8	9600	17.5876288659794
chr6	679375	711475	8	6100	16.0941176470588
chr6	53394500	53413650	8	6500	14.48
chr6	106532175	106551600	8	5750	7.7037037037037
chr6	114289925	114332775	8	6875	16.4814814814815
chr6	114741425	114752150	8	5325	2.62222222222222
chr6	131642800	131666575	8	4625	15.4054054054054
chr6	160643875	160672025	8	5675	9.9
chr7	25889025	25902800	8	5475	6.96296296296296
chr7	73667700	73709125	8	5700	17.1111111111111
chr7	131287575	131324275	8	8600	16.7333333333333
chr7	150923425	150950050	8	6875	10.3928571428571
chr8	12799225	12838850	8	5350	15.2352941176471
chr9	75746550	75769200	8	5675	14.6206896551724
chr9	76693275	76707125	8	4475	5.47540983606557
chr9	80197775	80222125	8	6175	15.8125
chr9	111860375	111883675	8	5025	14.8
chr9	118232450	118241975	8	3725	8.2
chr9	124029900	124062525	8	8725	9.28
chr9	128508475	128522475	8	6000	14
chrX	10571500	10589025	8	6925	10.7619047619048
chrX	133305000	133315850	8	6775	3.28
chr1	15513150	15541725	7	3325	14.4814814814815
chr1	34628350	34633450	7	4300	0.545454545454545
chr1	38890175	38897200	7	4050	2.83720930232558
chr1	40343700	40368075	7	6625	6.81904761904762
chr1	81702950	81718950	7	5525	9
chr1	193073350	193092325	7	5275	5.56962025316456
chr1	204377275	204389950	7	5850	4.84931506849315
chr1	209548825	209585050	7	7025	7.53398058252427
chr1	210396100	210426550	7	5300	13.1525423728814
chr1	211549375	211593850	7	5525	13.8947368421053
chr1	238540300	238544675	7	2950	1.6
chr1	244602625	244625275	7	5575	7.93220338983051
chr1	249119525	249168425	7	8050	10.169014084507
chr10	17241150	17274750	7	11000	13.448275862069
chr10	18939800	18957675	7	6325	14.6
chr10	35701950	35715625	7	3800	11.6923076923077
chr10	35926600	35933000	7	3750	4.72727272727273
chr10	63657000	63664450	7	4400	5.65714285714286
chr10	73595625	73621150	7	5150	9.67647058823529
chr10	95028100	95049550	7	9175	4.19512195121951
chr10	111834650	111843925	7	2900	7.45945945945946
chr10	111967350	111987575	7	7175	13.3103448275862
chr10	126407150	126434050	7	7150	9.2258064516129
chr11	6623775	6640650	7	7725	3.25
chr11	27230900	27241250	7	1975	10.9411764705882
chr11	76154325	76170325	7	7825	8.61111111111111
chr11	117042350	117105250	7	9600	13.0188679245283
chr12	8833525	8853150	7	6375	11.4146341463415
chr12	33034700	33054725	7	4725	11.3636363636364
chr12	59309575	59320075	7	5000	2.62857142857143
chr12	92530850	92540900	7	5150	6
chr12	98884100	98911525	7	8375	8.16494845360825
chr12	105477450	105503975	7	5250	12.7045454545455
chr12	112545275	112564325	7	5125	12.2758620689655
chr12	131322975	131359200	7	6950	13.3617021276596
chr13	38488175	38492900	7	2800	2.08
chr13	56150775	56159275	7	4200	5.04347826086957
chr14	35866600	35875375	7	5650	5.86666666666667
chr14	38658075	38667250	7	5550	4.44444444444444
chr14	69503775	69523775	7	5500	9.16666666666667
chr14	91860175	91864675	7	2575	2.22222222222222
chr14	103987050	104036075	7	8325	10.8444444444444
chr15	69081650	69114475	7	9725	8.11940298507463
chr16	14395100	14404950	7	6300	3.42307692307692
chr16	27324575	27342625	7	6475	10.741935483871
chr16	71741175	71758325	7	4075	11.4925373134328
chr16	86541450	86549950	7	3450	3.92
chr17	20937475	20955625	7	5750	10.5614035087719
chr17	25659150	25681500	7	6450	6.37037037037037
chr17	71608450	71613150	7	2850	2.125
chr17	78230600	78244750	7	5425	7.7
chr18	4106800	4135375	7	5175	11.3333333333333
chr18	9097275	9109375	7	4325	9.40540540540541
chr18	29389925	29407925	7	4900	8.28571428571429
chr19	5950350	5978750	7	6125	13.5789473684211
chr19	49649350	49661800	7	4325	14.3636363636364
chr2	3583350	3626575	7	6200	11.7553956834532
chr2	16078325	16099100	7	6250	13.7974683544304
chr2	44357800	44366200	7	5900	3.22448979591837
chr2	47397475	47421275	7	7350	9.07964601769912
chr2	77312975	77321475	7	4625	7.05882352941176
chr2	97522975	97573825	7	9400	14.5432098765432
chr2	225075425	225090950	7	4875	11.7272727272727
chr20	5092975	5116900	7	6400	10.9
chr21	32917600	32932700	7	6400	4.37037037037037
chr22	22275850	22307200	7	4475	9.65957446808511
chr22	25083975	25092900	7	3875	5.625
chr22	39897425	39930825	7	7825	9
chr3	9956550	9989025	7	5225	13.0652173913043
chr3	11622950	11652525	7	9600	5.14942528735632
chr3	14443400	14474525	7	5400	12.4545454545455
chr3	52080925	52092000	7	4000	11.1351351351351
chr3	55515075	55523925	7	7650	0.540540540540541
chr3	141111150	141132225	7	7650	6.68421052631579
chr3	159569450	159579625	7	5075	4.87719298245614
chr3	183144950	183166400	7	4600	7.59649122807018
chr4	53691250	53705575	7	4925	10.7796610169492
chr4	56038575	56053850	7	5625	8.2
chr4	130945050	130950775	7	2900	1.63636363636364
chr4	140577950	140591825	7	4350	5.77319587628866
chr4	153847800	153879350	7	5725	9.17948717948718
chr5	106312675	106321300	7	5650	1.65384615384615
chr5	167718175	167728950	7	2500	6.51162790697674
chr6	18387200	18401625	7	3150	14.5
chr6	90387400	90402800	7	5750	10.3809523809524
chr6	161393950	161433400	7	5475	11.8526315789474
chr7	56114725	56133100	7	5500	13.1851851851852
chr7	73149425	73158325	7	4000	8.27586206896552
chr7	93268350	93276350	7	5450	1.84
chr7	102573325	102584850	7	5275	8.78260869565217
chr7	138775600	138803825	7	7825	9.04
chr7	140325650	140341800	7	4375	10.53125
chr7	143102400	143109575	7	4725	2.15384615384615
chr8	27465325	27472825	7	3600	4.82758620689655
chr8	54926750	54946275	7	5400	12.5882352941176
chr8	73913100	73924400	7	5650	3.44262295081967
chr8	97505475	97544575	7	7550	10.8888888888889
chr8	103800175	103826650	7	7300	9.56521739130435
chr8	108497500	108510225	7	6275	2.84848484848485
chr8	122648025	122655975	7	5450	4
chr8	126231175	126241075	7	3675	8.4
chr9	2274925	2286700	7	8975	1.89473684210526
chr9	15290600	15307725	7	4200	11.7272727272727
chr9	126613750	126627000	7	3550	14
chr9	128411400	128422550	7	5775	2.88311688311688
chrX	53109925	53124025	7	3900	8.91891891891892
chrX	86933975	86944000	7	3925	6.95454545454545
chrX	149531075	149534900	7	2575	1.28
chr1	19267575	19284025	6	4375	5.14285714285714
chr1	22769050	22779450	6	3650	7.76470588235294
chr1	23694025	23703900	6	5525	7.16666666666667
chr1	58062225	58066950	6	3200	1.30769230769231
chr1	62642475	62665700	6	10150	6.15942028985507
chr1	63759875	63788500	6	5875	9.97727272727273
chr1	65884975	65895975	6	3800	7.66666666666667
chr1	202309925	202335050	6	4075	9.76842105263158
chr1	204450800	204494450	6	7000	8.92783505154639
chr1	204675950	204685050	6	3000	6.64516129032258
chr1	204890225	204899325	6	4500	3.75384615384615
chr1	209601100	209609025	6	6050	1.22352941176471
chr1	228644625	228652925	6	3250	9.14285714285714
chr1	233606300	233611050	6	3925	0.533333333333333
chr1	243893625	243910075	6	3550	9.68421052631579
chr1	244080575	244095250	6	3700	8.71186440677966
chr10	7449250	7453400	6	3275	0.971428571428571
chr10	53789800	53804075	6	5500	4.41025641025641
chr10	74512275	74518225	6	2900	6.11111111111111
chr10	92564425	92579525	6	3525	10.7272727272727
chr10	123334400	123360325	6	6350	5.42307692307692
chr10	123899500	123942500	6	6275	10.0350877192982
chr10	126836600	126851525	6	14200	0.170940170940171
chr11	2713900	2722400	6	3575	5.04477611940298
chr11	6324550	6348075	6	5675	6.81395348837209
chr11	13030025	13033075	6	2375	0.666666666666667
chr11	36108025	36133175	6	7400	7.625
chr11	92041750	92051075	6	3750	6.16
chr11	102063275	102080400	6	4075	7.8876404494382
chr11	126215625	126226675	6	4400	7
chr12	9043375	9069675	6	9775	10.4324324324324
chr12	23906750	23913850	6	2900	5.35483870967742
chr12	32598350	32610725	6	5925	7
chr12	51006800	51020175	6	7650	1.40425531914894
chr12	57623050	57637250	6	3525	11
chr12	94654325	94658400	6	2875	1.2093023255814
chr12	132194850	132215150	6	5700	5.5
chr13	26550550	26554475	6	2325	3.88888888888889
chr13	43166375	43169725	6	1975	1.4
chr13	97909500	97920450	6	3475	10.625
chr13	101767625	101772775	6	2125	9.68421052631579
chr13	110778200	110791325	6	4025	7.97402597402597
chr13	111558700	111568625	6	8025	0.733812949640288
chr14	55140125	55152975	6	3875	5.10112359550562
chr14	69247325	69286325	6	13500	7.78947368421053
chr14	71173650	71184650	6	3625	9.09677419354839
chr14	74766000	74818550	6	10100	9.16129032258065
chr14	75083950	75088200	6	2550	1.41666666666667
chr14	81983350	81989975	6	2450	7.92307692307692
chr15	24932800	24942500	6	2750	6.80701754385965
chr15	34500975	34532075	6	5025	11.4347826086957
chr15	42225425	42237025	6	2700	9.40740740740741
chr15	68564275	68574650	6	4125	6
chr15	72518925	72536575	6	8800	9.70588235294118
chr15	82554325	82560350	6	2800	4.69565217391304
chr15	89080750	89090525	6	5550	2.13592233009709
chr15	92700950	92709900	6	5525	1.19727891156463
chr16	28833375	28892050	6	8475	11.3888888888889
chr16	87885575	87908975	6	7950	9.375
chr17	1011350	1018900	6	3625	4.8
chr17	29026700	29038400	6	4475	5.40909090909091
chr17	33894600	33916900	6	5325	8.22727272727273
chr17	48276825	48289450	6	4925	10.8518518518519
chr17	58461375	58470825	6	6125	2.125
chr18	8704275	8724600	6	3825	10.5
chr18	8790950	8802425	6	4500	7.25
chr18	22810675	22820800	6	2650	8.62222222222222
chr18	23806000	23818200	6	3325	7.07142857142857
chr18	33405950	33442250	6	8175	10.9855072463768
chr18	77861725	77877925	6	4475	9.86363636363636
chr19	3359675	3370050	6	2350	9.75609756097561
chr2	20242175	20274275	6	7400	6.23829787234043
chr2	20811400	20818350	6	1575	9.52380952380952
chr2	26562225	26579000	6	5225	7.19047619047619
chr2	37606950	37618350	6	2675	8.40816326530612
chr2	43568250	43573800	6	2425	5.4
chr2	58654500	58663750	6	3900	7.95348837209302
chr2	58760775	58770025	6	4050	7.38888888888889
chr2	67556175	67560300	6	3300	0.711111111111111
chr2	85131750	85151875	6	4400	9.12621359223301
chr2	105461250	105470975	6	3375	6.76923076923077
chr2	109202975	109254075	6	6725	11
chr2	111432350	111447350	6	5250	8.64864864864865
chr2	171567750	171574925	6	5100	1.07042253521127
chr2	174056000	174061550	6	3025	1.93103448275862
chr2	205125125	205147350	6	3325	9.03703703703704
chr2	211034350	211046800	6	4000	9.58333333333333
chr2	236402050	236414275	6	3075	11.45
chr20	1369850	1374225	6	3025	1.54545454545455
chr20	3994575	4004200	6	3500	10.75
chr20	6745150	6752050	6	5050	1.72727272727273
chr20	11423675	11436900	6	2950	11.0909090909091
chr20	12728775	12741325	6	4225	7.79591836734694
chr20	22555625	22564500	6	2450	8.13333333333333
chr20	31559450	31564250	6	3200	1.83333333333333
chr20	44844325	44852150	6	2700	9.05882352941176
chr20	56282200	56294100	6	3950	8.81818181818182
chr21	40176725	40187050	6	9375	0.48780487804878
chr22	50945425	50977925	6	6175	9.67441860465116
chr3	42622750	42644050	6	6900	5.56
chr3	51828575	51836825	6	2650	10.1142857142857
chr3	65934525	65957950	6	5750	7.57142857142857
chr3	109049300	109076875	6	11650	4.54008438818565
chr3	111570175	111584600	6	6850	3.5
chr3	122739975	122747475	6	2825	8.27777777777778
chr3	138542625	138599125	6	8475	10.8648648648649
chr3	162435950	162442000	6	3025	4.7741935483871
chr3	192604875	192611450	6	2375	7.18918918918919
chr4	14170975	14180050	6	2050	9.36585365853658
chr4	79472450	79491050	6	4925	8.20833333333333
chr4	105411675	105416850	6	3550	2.06451612903226
chr4	141659600	141678600	6	5150	9.67032967032967
chr4	170165000	170193100	6	6800	9.38461538461539
chr4	180085975	180092800	6	3525	2.70588235294118
chr4	184101300	184106525	6	2550	2.66666666666667
chr4	188916425	188919950	6	2575	0.736842105263158
chr5	1513475	1524800	6	6325	2.13496932515337
chr5	7392225	7399150	6	3400	3.31034482758621
chr5	12321800	12336375	6	6225	6.38805970149254
chr5	12662950	12670075	6	3375	8.36363636363636
chr5	17216450	17225300	6	4700	2.40449438202247
chr5	33439575	33449200	6	5850	2.71428571428571
chr5	77791250	77806600	6	3125	10.5245901639344
chr5	82766425	82790700	6	7675	9.14893617021277
chr5	107412500	107420100	6	4700	6.4
chr6	1610275	1615800	6	2900	2.46666666666667
chr6	4772275	4777925	6	4125	1.6
chr6	22876725	22881950	6	3475	5.17647058823529
chr6	36547500	36565925	6	4900	6.475
chr6	36634200	36648150	6	4350	11.3
chr6	39193200	39200300	6	3200	5.47826086956522
chr6	57380775	57387050	6	2225	4
chr6	90508900	90540825	6	7375	11.4666666666667
chr6	91203675	91213200	6	3250	10.4761904761905
chr6	91378500	91388150	6	4700	8.75675675675676
chr6	119345100	119359625	6	4500	5.51724137931035
chr6	121751425	121764050	6	9475	2.95238095238095
chr6	132269950	132276550	6	5350	0.979591836734694
chr6	133119200	133142300	6	7150	6
chr6	151178050	151203650	6	4900	6.35294117647059
chr7	554800	560150	6	3625	1.28888888888889
chr7	2670900	2686600	6	5800	3.53424657534247
chr7	2853750	2866225	6	7850	2.38636363636364
chr7	27275400	27285125	6	5575	4.08163265306122
chr7	27641550	27646750	6	3700	0.814814814814815
chr7	39649125	39667925	6	4100	9.55339805825243
chr7	43685625	43699975	6	5475	8.8
chr7	73241800	73257250	6	4650	9.84615384615385
chr7	78191950	78210000	6	5375	10.6086956521739
chr7	83821250	83837200	6	7050	9.39393939393939
chr7	121575900	121582350	6	5400	0.565217391304348
chr7	121783075	121790775	6	5875	0.73972602739726
chr7	128467100	128474225	6	6100	0.72
chr7	130578975	130606850	6	5975	9.17241379310345
chr7	140147850	140156775	6	3325	3.89090909090909
chr8	487000	496325	6	3075	10.8387096774194
chr8	10190900	10201725	6	4925	9.13636363636364
chr8	18411350	18417600	6	3000	2.43478260869565
chr8	26452900	26512850	6	9950	9.74869109947644
chr8	28558150	28571350	6	6425	4
chr8	55134725	55140350	6	2750	4.34782608695652
chr8	60019150	60032850	6	4850	5.56862745098039
chr8	108433575	108442750	6	2600	10.32
chr8	122830400	122836100	6	4050	1.02702702702703
chr8	144099500	144108250	6	2875	6.7843137254902
chr9	14720000	14726700	6	2625	10.3157894736842
chr9	33158050	33172450	6	6300	5.53846153846154
chr9	34363250	34381200	6	4650	8.5625
chr9	72373225	72380350	6	5000	0.772727272727273
chr9	74516675	74537675	6	5950	5.97979797979798
chr9	77698375	77710600	6	3525	7.79661016949153
chr9	90993050	91005275	6	4100	8.44444444444444
chr9	96212725	96231675	6	5425	11.5
chr9	123630625	123640075	6	3875	6.61904761904762
chr9	125666200	125704700	6	7300	9.125
chr9	128456600	128470025	6	3550	7.89090909090909
chrX	191975	200925	6	4725	2.43636363636364
chrX	2698475	2723700	6	6600	11.15
chrX	69672150	69700300	6	5575	10.7448275862069
chrX	70315275	70339375	6	4275	10.188679245283
chrX	93304050	93308350	6	3125	1
chrX	100645350	100673950	6	6225	9.72413793103448
chrX	110785875	110799700	6	3600	8.63636363636364
chrX	113279850	113284900	6	3775	0.791666666666667
chrX	136506525	136513250	6	3775	2.41666666666667
chrX	149733875	149743625	6	3400	8.91666666666667
chr1	2509350	2518950	5	3075	6.175
chr1	6294650	6301525	5	3775	3.91111111111111
chr1	6445125	6454575	5	3825	5.70666666666667
chr1	15058075	15069550	5	3425	6.45652173913043
chr1	24828300	24834250	5	2725	6.25
chr1	25558350	25580550	5	5950	7.77358490566038
chr1	38155300	38158825	5	2475	0.85
chr1	57887250	57890850	5	2400	1.53333333333333
chr1	59164125	59171475	5	4900	4.89655172413793
chr1	86041925	86050900	5	8050	0.313725490196078
chr1	112933700	112947500	5	5075	4.47368421052632
chr1	113065075	113070475	5	2125	4.09090909090909
chr1	113932000	113934900	5	2475	0.666666666666667
chr1	114518975	114524800	5	2725	7.5
chr1	114566175	114582300	5	9200	6.31707317073171
chr1	151960425	151967975	5	5400	2.32727272727273
chr1	154151100	154160500	5	5700	1.31081081081081
chr1	154297300	154302150	5	3150	1.06666666666667
chr1	157013550	157017400	5	2675	1.15789473684211
chr1	158071525	158076250	5	3500	0.5
chr1	162106425	162118175	5	3600	4.875
chr1	169074500	169085700	5	7550	3.78571428571429
chr1	180880850	180896450	5	3975	7.27272727272727
chr1	204419175	204425150	5	2100	6.63414634146341
chr1	208332375	208335475	5	2000	1.375
chr1	212204050	212210650	5	3250	3.85964912280702
chr1	218470500	218475475	5	1525	4.375
chr1	221049725	221054775	5	3525	1.14754098360656
chr1	233424825	233431475	5	3025	2.29268292682927
chr1	245023525	245029100	5	4850	1.52380952380952
chr10	22008775	22021125	5	2625	8.26315789473684
chr10	32043550	32049850	5	2875	6.06666666666667
chr10	32289700	32293150	5	1575	2.4375
chr10	33619700	33626375	5	5625	0.666666666666667
chr10	34714250	34717175	5	1675	1.92
chr10	52833225	52843550	5	3250	6.93333333333333
chr10	72382375	72386875	5	3675	0.545454545454545
chr10	73022850	73030025	5	3375	2.97959183673469
chr10	76677100	76684650	5	1600	8.17142857142857
chr10	94833025	94837075	5	2775	1.13207547169811
chr10	105593400	105616175	5	5950	7.56060606060606
chr10	106012600	106029450	5	6075	6.88888888888889
chr10	119104250	119108175	5	2650	1.31818181818182
chr11	3398550	3404200	5	3075	1.77777777777778
chr11	7924650	7932150	5	6575	0.682926829268293
chr11	16626150	16635950	5	3425	7.45161290322581
chr11	27709375	27721700	5	3125	7.65853658536585
chr11	34255475	34258650	5	1500	2.42424242424242
chr11	70952325	70964275	5	4175	5
chr11	71158125	71164825	5	3625	2.88888888888889
chr11	71933300	71951200	5	4525	6.40540540540541
chr11	76285675	76290200	5	1650	5.35714285714286
chr11	82867025	82871825	5	4025	0.56
chr11	86299650	86305975	5	2225	5.11111111111111
chr11	93852675	93864475	5	4125	4.3015873015873
chr11	99289500	99294800	5	3675	1.36170212765957
chr11	113718475	113733825	5	5075	7.55056179775281
chr11	119287850	119294375	5	3075	7.66666666666667
chr11	121967975	121973150	5	3000	3.35
chr11	133821025	133827675	5	2675	4.66666666666667
chr12	14857725	14867475	5	4150	5.66666666666667
chr12	19584300	19594150	5	4875	3.62105263157895
chr12	30937775	30950200	5	5775	6.17948717948718
chr12	47461650	47480100	5	5850	4.83443708609272
chr12	57114725	57119975	5	4325	1.57894736842105
chr12	75874550	75880000	5	2725	2.33898305084746
chr12	79802075	79814525	5	2725	7.28888888888889
chr12	102216250	102220075	5	1225	5
chr12	107153400	107169150	5	6375	4.144
chr12	111371800	111375475	5	2475	1.94444444444444
chr12	112844925	112857925	5	3725	5.91379310344828
chr12	113667700	113684875	5	5725	5.85507246376812
chr12	118490000	118502500	5	6550	6.28571428571429
chr12	121123825	121132350	5	4625	2.69158878504673
chr12	122707425	122711350	5	2775	0.844444444444444
chr12	123007775	123012925	5	4075	0.846153846153846
chr12	123372400	123381025	5	4600	1.39622641509434
chr13	52157425	52165600	5	4300	2.12121212121212
chr13	87838500	87844600	5	1800	7.31428571428571
chr13	97874250	97877900	5	2725	1.55555555555556
chr13	98300350	98304800	5	1950	6.27586206896552
chr13	107214075	107222725	5	3675	7.53846153846154
chr13	111357475	111369275	5	6625	1.95652173913043
chr13	111854425	111868050	5	3900	6.65625
chr13	114875900	114898050	5	5200	7.1047619047619
chr14	20798200	20812700	5	5275	5.15873015873016
chr14	20922275	20939975	5	7100	4.37606837606838
chr14	55737600	55745025	5	2450	8.16
chr14	58706275	58713000	5	2600	6.63414634146341
chr14	65435750	65441800	5	1775	6.07692307692308
chr14	75347950	75355750	5	4075	2.36734693877551
chr14	86038800	86043375	5	2375	6.58333333333333
chr14	89017450	89030475	5	4275	7.12820512820513
chr14	91879450	91885175	5	4425	0.638297872340426
chr14	93579400	93583100	5	2950	0.962962962962963
chr14	93796325	93811300	5	4175	7.71134020618557
chr14	105260225	105267675	5	2975	5.5
chr15	35086625	35092325	5	2375	5.80487804878049
chr15	35537800	35547600	5	2725	7.52238805970149
chr15	52300575	52315675	5	3800	6.70588235294118
chr15	56028225	56036225	5	3725	5.6
chr15	58732475	58736875	5	1875	4.42105263157895
chr15	65822350	65825875	5	2350	1.66666666666667
chr15	75742375	75754800	5	6575	3.34959349593496
chr15	93604275	93616975	5	4850	4.90434782608696
chr16	6391700	6396600	5	2825	2.33333333333333
chr16	11347225	11351200	5	3625	0.24
chr16	11587200	11592775	5	2600	2
chr16	13445025	13452800	5	3500	7.23529411764706
chr16	14722900	14731550	5	7150	0.893203883495146
chr16	19870425	19896150	5	6775	6.35593220338983
chr16	26061775	26070125	5	2575	6.07692307692308
chr16	48084200	48089000	5	3500	0.666666666666667
chr16	48641150	48647175	5	4250	2.7
chr16	70465100	70473750	5	4375	1.74045801526718
chr16	79632425	79636125	5	2975	0.681818181818182
chr16	83869775	83877725	5	4975	1.63779527559055
chr16	87416400	87427200	5	5400	2.43478260869565
chr16	88869275	88879200	5	4350	3.25190839694656
chr17	18758900	18762875	5	2625	2.41379310344828
chr17	30810375	30814900	5	2450	2.16666666666667
chr17	35651525	35658625	5	3100	5
chr17	63051525	63060925	5	4725	3.83606557377049
chr17	67410500	67414350	5	1875	3.875
chr18	12879875	12886050	5	3425	1.76595744680851
chr18	29522050	29530850	5	4150	6
chr18	32236200	32242500	5	5675	0.869565217391304
chr18	33068000	33078100	5	4000	3.25
chr18	72917025	72924225	5	4000	2.01960784313725
chr18	74202700	74208500	5	4525	1.11627906976744
chr19	37808225	37812725	5	1725	5.73333333333333
chr2	17719700	17727175	5	5775	1.91304347826087
chr2	37188800	37195125	5	4825	0.752688172043011
chr2	55273025	55279700	5	6000	0.352941176470588
chr2	65648075	65665825	5	6525	5.56451612903226
chr2	66801050	66809400	5	5125	1.6
chr2	82229850	82240925	5	3875	5.36470588235294
chr2	85183800	85200600	5	8525	6.72340425531915
chr2	97426050	97430275	5	2525	2.44444444444444
chr2	121480500	121529675	5	12125	3.39007092198582
chr2	135528525	135532975	5	2600	3.54545454545455
chr2	144516500	144520700	5	2450	2.55555555555556
chr2	154388500	154392875	5	1700	3.5
chr2	171069500	171079250	5	4250	3.33333333333333
chr2	178069000	178079875	5	4475	6.17948717948718
chr2	179913350	179923400	5	3175	7.8125
chr2	184861900	184864325	5	1750	1.14285714285714
chr2	191724225	191735425	5	3500	5.46153846153846
chr2	198360275	198381650	5	7925	8.25423728813559
chr2	198441825	198453700	5	4875	7.30555555555556
chr2	198569425	198573750	5	2625	1.46341463414634
chr2	200320050	200325100	5	3125	3.27272727272727
chr2	206942325	206952150	5	8025	0.864197530864197
chr2	222434175	222438875	5	3025	1.52380952380952
chr2	241499700	241508575	5	3100	7.72093023255814
chr20	11517600	11524750	5	3225	2.96153846153846
chr20	17538125	17553225	5	5150	4.44155844155844
chr20	17939500	17954575	5	12500	0.578313253012048
chr20	23329800	23344050	5	6425	3.09090909090909
chr20	43643275	43646925	5	2100	1.67441860465116
chr21	36258100	36263775	5	4800	0.516129032258065
chr21	37468750	37478025	5	5100	3.71052631578947
chr21	38737450	38743050	5	4725	0.916666666666667
chr21	40816625	40825100	5	3300	4.91891891891892
chr21	43181725	43189475	5	1950	6.76190476190476
chr21	46123750	46129525	5	2875	1.76923076923077
chr21	47391975	47403550	5	7350	4.8
chr22	18392825	18405875	5	3925	7.54022988505747
chr22	18916200	18926350	5	3000	7.25
chr22	19158425	19167050	5	4200	3.68421052631579
chr22	21271000	21275200	5	2850	2.875
chr22	28309475	28316900	5	3250	4.8
chr22	35767600	35777700	5	4825	2.13698630136986
chr22	37583225	37596000	5	5300	3.91666666666667
chr22	45553525	45561400	5	6425	0.552845528455285
chr3	15672250	15675575	5	1975	2
chr3	30699475	30709900	5	2675	5.90909090909091
chr3	33618750	33624500	5	2075	8.13333333333333
chr3	42688925	42696975	5	4550	8.2
chr3	52271250	52280475	5	4625	5.96551724137931
chr3	56157225	56166675	5	2950	5.97368421052632
chr3	64172575	64182175	5	3075	7.3134328358209
chr3	71348450	71355600	5	4000	5.77777777777778
chr3	76086875	76094650	5	7000	0.195121951219512
chr3	78393225	78397025	5	2775	0.608695652173913
chr3	90130000	90136500	5	5425	1.46666666666667
chr3	98041825	98048425	5	2675	4.88
chr3	111804600	111812250	5	2750	7.91111111111111
chr3	124757725	124786650	5	8650	3.76419213973799
chr3	133962425	133972025	5	3050	8.03571428571429
chr3	148910800	148918025	5	4550	5.92307692307692
chr3	152016150	152026500	5	4500	2.16216216216216
chr3	152878050	152883475	5	3625	5.9
chr3	155080300	155087675	5	3175	5.92
chr3	155461650	155465950	5	2625	1.48717948717949
chr3	156269300	156273575	5	2650	5.33333333333333
chr3	168333125	168337200	5	2650	0.952380952380952
chr3	170071625	170079500	5	7200	0.297872340425532
chr3	173947500	173951650	5	3025	0.828571428571429
chr3	186897525	186905475	5	6725	0.51063829787234
chr3	193851300	193860575	5	8325	0.229885057471264
chr3	195268450	195276000	5	2875	7.18181818181818
chr3	197300350	197307025	5	2275	5.26666666666667
chr4	3928275	3935150	5	3925	2.56
chr4	4854725	4862600	5	1750	7.625
chr4	6943275	6947175	5	2450	1.95555555555556
chr4	23932625	23936900	5	2500	3.93103448275862
chr4	26299025	26327000	5	7275	7.22448979591837
chr4	26858675	26869875	5	4275	6.33333333333333
chr4	30718375	30724650	5	5725	0.45
chr4	37664425	37668750	5	1775	5.55555555555556
chr4	37978150	37993225	5	4775	4
chr4	40623125	40633775	5	5750	5.03030303030303
chr4	41361100	41366075	5	2400	2.24390243902439
chr4	62634025	62639900	5	2475	2.54054054054054
chr4	109088200	109095000	5	4575	2.35483870967742
chr4	109541275	109545550	5	3000	1.18518518518519
chr4	114065175	114070175	5	1800	3.88888888888889
chr4	115414725	115417625	5	2400	0.545454545454545
chr4	124299050	124340525	5	8475	7.53409090909091
chr4	129305025	129308250	5	2375	0.947368421052632
chr4	133412225	133418300	5	4075	1.07317073170732
chr4	134067200	134075450	5	7525	0.1875
chr4	135543350	135547400	5	2450	1.23809523809524
chr4	138452550	138465300	5	5275	4.2962962962963
chr4	159942225	159946400	5	2600	2.29268292682927
chr4	160148550	160154625	5	2800	4.24
chr4	170533025	170543325	5	3900	4.53333333333333
chr4	183476075	183482275	5	3100	3.61538461538462
chr5	5178225	5184000	5	3850	1.96363636363636
chr5	7261425	7272075	5	3275	5.38095238095238
chr5	25441950	25449750	5	4450	2.49315068493151
chr5	32274050	32278525	5	3675	0.928571428571429
chr5	38553025	38558000	5	3000	5.27272727272727
chr5	50673575	50679825	5	2675	3.58208955223881
chr5	52774375	52779275	5	4650	0.0930232558139535
chr5	71597350	71604950	5	3300	5.02564102564103
chr5	87684025	87693925	5	4700	3.75342465753425
chr5	89850500	89859300	5	2700	6.32432432432432
chr5	106808275	106814075	5	1500	8.25
chr5	116106750	116114950	5	5650	3.0188679245283
chr5	120032750	120043125	5	4050	3.38666666666667
chr5	138167825	138171050	5	2275	0.777777777777778
chr5	146863450	146870975	5	1825	7.72972972972973
chr5	153853975	153859625	5	4750	0.588235294117647
chr5	154062125	154077075	5	3500	7.23076923076923
chr5	154133225	154139250	5	4950	0.978723404255319
chr6	11649525	11656975	5	4825	1.52542372881356
chr6	12008350	12014050	5	4850	0.441176470588235
chr6	14777700	14789800	5	3350	6.20779220779221
chr6	38395150	38402725	5	2925	7.42222222222222
chr6	43737400	43743200	5	5100	0.48780487804878
chr6	44629900	44636000	5	3100	2.73684210526316
chr6	52282300	52289700	5	3100	3.44827586206897
chr6	56705525	56709100	5	2250	1.8
chr6	80235075	80256275	5	5525	6.38167938931298
chr6	80278675	80284875	5	2825	4.77272727272727
chr6	86379325	86389975	5	7075	6.34285714285714
chr6	89434575	89441200	5	3200	3.66666666666667
chr6	89788975	89795425	5	4500	1.55
chr6	94538700	94546650	5	4175	6.93333333333333
chr6	108878350	108886825	5	6300	2.23188405797101
chr6	114660750	114666550	5	4400	0.627906976744186
chr6	119026400	119031450	5	2800	2.65454545454545
chr6	121806750	121813250	5	1600	6.89655172413793
chr6	129064150	129068500	5	3400	0.653846153846154
chr6	132222325	132229300	5	2575	5.73333333333333
chr6	136818175	136828200	5	4250	3.54545454545455
chr6	139688250	139717225	5	9050	7.65128205128205
chr6	139794300	139803675	5	4150	4.07894736842105
chr6	140203100	140211300	5	4525	2.16494845360825
chr6	144965050	144969525	5	3700	0.48780487804878
chr6	151772425	151777975	5	3325	1.57142857142857
chr6	153301825	153324925	5	6225	7.67058823529412
chr6	155440675	155448775	5	2800	8
chr6	157095400	157105050	5	5250	1.95121951219512
chr6	157800725	157803650	5	2125	2.23529411764706
chr6	158243525	158255925	5	6425	2.30601092896175
chr6	166074000	166077300	5	2100	2.51851851851852
chr7	94375	98400	5	3050	0.727272727272727
chr7	23144750	23158225	5	7550	2.32124352331606
chr7	26191850	26196450	5	3375	1.23076923076923
chr7	30508550	30518850	5	3050	6.15873015873016
chr7	33761525	33767325	5	3000	4.38709677419355
chr7	43330100	43335200	5	3125	2.13953488372093
chr7	66309225	66313525	5	3475	1
chr7	70158575	70168825	5	4500	5.47058823529412
chr7	77042450	77056600	5	4525	4.71942446043165
chr7	83736850	83743100	5	2075	6.64285714285714
chr7	83773125	83779975	5	2750	5.20833333333333
chr7	86591700	86596000	5	2550	1.49090909090909
chr7	90251175	90256175	5	2650	4.62068965517241
chr7	94138450	94145025	5	4100	1.78378378378378
chr7	97910000	97914425	5	3050	0.746268656716418
chr7	98734925	98742350	5	3975	2.79545454545455
chr7	124896550	124899875	5	2725	0.476190476190476
chr7	127290900	127295450	5	3225	0.827586206896552
chr7	130126175	130132625	5	2525	3.53846153846154
chr7	147297650	147304900	5	2450	7.52380952380952
chr7	158494750	158498225	5	2875	0.391304347826087
chr8	9755500	9761925	5	2225	7.87096774193548
chr8	40932025	40937075	5	4100	1.15384615384615
chr8	49442625	49469625	5	6125	6.8
chr8	61816275	61836325	5	4500	7.23577235772358
chr8	66701325	66713225	5	3700	6.24
chr8	93160625	93163725	5	2400	0.478260869565217
chr8	95907000	95909375	5	1700	1.04347826086957
chr8	104656000	104665075	5	3875	3.225
chr8	109257600	109261550	5	2750	2.4
chr8	132320200	132324875	5	3100	2
chr9	4489750	4492125	5	1975	0.457142857142857
chr9	15508600	15513875	5	4775	0.625
chr9	17394625	17399150	5	2425	1.57894736842105
chr9	23776400	23779825	5	2825	0.421052631578947
chr9	81007675	81012650	5	2100	7.11111111111111
chr9	85496875	85506000	5	4075	5.04918032786885
chr9	89556175	89563900	5	3250	3.21428571428571
chr9	95750925	95755625	5	2575	2.70833333333333
chr9	99808375	99816375	5	3550	7.66666666666667
chr9	99977550	100001375	5	5550	7.94736842105263
chr9	101611250	101614875	5	1675	3.40740740740741
chr9	102901875	102908450	5	2975	4.21052631578947
chr9	108049875	108062500	5	7750	2.54761904761905
chr9	136855875	136858675	5	2475	0.307692307692308
chrX	4298550	4301775	5	2350	0.9375
chrX	5566550	5569075	5	2125	0.424242424242424
chrX	9978325	9985900	5	4475	1.56190476190476
chrX	33120000	33123750	5	2975	0.421052631578947
chrX	40703550	40714925	5	5950	3.05982905982906
chrX	41189875	41195775	5	4300	4.75
chrX	46404250	46412600	5	3600	3.77777777777778
chrX	47050250	47057800	5	2750	5.92857142857143
chrX	54505600	54510250	5	2275	5.6
chrX	71264975	71275100	5	3225	4.79545454545455
chrX	73468550	73480700	5	3850	6.49462365591398
chrX	93708225	93712425	5	3525	0.355555555555556
chrX	106916500	106920875	5	2075	2.95238095238095
chrX	117629050	117630875	5	1275	0.777777777777778
chrX	133930775	133942000	5	3525	6.79310344827586
chrX	150066400	150072550	5	3925	2.69230769230769
chr1	2063875	2067600	4	2375	1.39130434782609
chr1	2477300	2480925	4	2850	0.564102564102564
chr1	8178100	8182800	4	2625	1.82926829268293
chr1	9882650	9886125	4	2425	1.2
chr1	12771875	12776275	4	2625	1.25
chr1	15478600	15481050	4	1950	0.461538461538462
chr1	15850200	15854325	4	3375	0.461538461538462
chr1	18620500	18626275	4	3575	2.66666666666667
chr1	19781300	19784425	4	2125	1.5
chr1	37936925	37945300	4	6175	1.19480519480519
chr1	40524150	40525800	4	1325	0.4
chr1	40780300	40783325	4	2475	0.56
chr1	48964350	48967250	4	2400	0.340425531914894
chr1	51034925	51036300	4	1000	0.916666666666667
chr1	58469150	58472825	4	1550	2.54054054054054
chr1	59538125	59549975	4	4325	4.37837837837838
chr1	62415950	62422725	4	2750	3.94736842105263
chr1	68150050	68155125	4	4350	0.5
chr1	68297125	68306625	4	3475	3.98214285714286
chr1	69441075	69443850	4	2100	1.41176470588235
chr1	76251025	76256975	4	5600	0.101910828025478
chr1	82312750	82315975	4	1475	3.42857142857143
chr1	88108175	88110500	4	1700	0.666666666666667
chr1	90370925	90378800	4	5000	1.69911504424779
chr1	91585600	91590000	4	2175	2.51724137931034
chr1	100500950	100505750	4	3600	0.7
chr1	110752100	110755575	4	1975	2.54054054054054
chr1	113241250	113258575	4	7275	3.70731707317073
chr1	116914975	116921975	4	6450	0.289473684210526
chr1	116958275	116961725	4	2225	1.28125
chr1	117810700	117815125	4	2600	2.91304347826087
chr1	147304750	147310425	4	3600	2.32142857142857
chr1	149215250	149231250	4	4200	3.82089552238806
chr1	173442750	173449100	4	5525	0.494117647058824
chr1	175801125	175804575	4	2475	0.95
chr1	175888100	175892200	4	2025	2.58333333333333
chr1	178994450	178998875	4	2150	2.42622950819672
chr1	182357725	182362050	4	4100	0.114285714285714
chr1	184638300	184641500	4	1325	3.47368421052632
chr1	185282650	185287575	4	4425	0.246913580246914
chr1	195815725	195821200	4	3200	1.91780821917808
chr1	197113725	197116375	4	1725	1.17073170731707
chr1	200859825	200865250	4	5150	0.125
chr1	207804900	207809175	4	3050	1.82857142857143
chr1	210464900	210469025	4	2375	1.80952380952381
chr1	220444225	220448275	4	2975	0.753246753246753
chr1	229829650	229832700	4	2175	1.65714285714286
chr1	239973250	239980000	4	2400	3.625
chr1	240254575	240257250	4	2275	0.290909090909091
chr1	242373375	242375675	4	1375	1.28571428571429
chr10	5488600	5492100	4	1275	3.09090909090909
chr10	6317000	6322400	4	2525	3.70909090909091
chr10	6621300	6624225	4	2375	0.426229508196721
chr10	6836300	6845775	4	3650	4.30379746835443
chr10	14919100	14922475	4	2950	0.4
chr10	22969550	22971775	4	1300	1.21212121212121
chr10	24495975	24499750	4	3525	0.122448979591837
chr10	30711725	30726625	4	5525	4.24539877300614
chr10	31320050	31325875	4	2750	2.81012658227848
chr10	32339150	32345925	4	3875	2.58536585365854
chr10	52378375	52385975	4	5425	4
chr10	54724700	54729950	4	4300	0.425925925925926
chr10	59384850	59389525	4	3200	3.03448275862069
chr10	60025775	60029925	4	3875	0.15
chr10	71560150	71564375	4	3825	0.25
chr10	72971900	72977875	4	3575	1.60416666666667
chr10	75004600	75013375	4	4925	2.89887640449438
chr10	84719625	84722325	4	1400	3.40740740740741
chr10	94063825	94066425	4	2025	1.6
chr10	100027650	100029825	4	1025	1.77777777777778
chr10	102669525	102673600	4	2050	2.89795918367347
chr10	116391525	116394425	4	1900	1.13333333333333
chr10	116851950	116854900	4	1925	3.18181818181818
chr10	123300700	123303550	4	2150	0.535714285714286
chr11	2905150	2907925	4	1650	1.07692307692308
chr11	11862550	11866550	4	3200	0.947368421052632
chr11	12431550	12440350	4	3850	3.61904761904762
chr11	19733350	19736725	4	2050	1.93939393939394
chr11	19837100	19841550	4	4200	0.178571428571429
chr11	32912000	32919625	4	5275	1.59633027522936
chr11	37525350	37528075	4	2350	0.259259259259259
chr11	43757625	43761125	4	1725	3.74193548387097
chr11	44999175	45002000	4	1250	3.77777777777778
chr11	58939125	58943300	4	3750	0.206896551724138
chr11	60672650	60692850	4	5450	4.46666666666667
chr11	68451475	68453250	4	1375	0.689655172413793
chr11	68778275	68781750	4	1600	3.21052631578947
chr11	69515150	69519375	4	2775	0.8
chr11	71497200	71499800	4	2150	0.48780487804878
chr11	86225350	86236200	4	3775	2.675
chr11	109998800	110004875	4	1800	4.4375
chr11	110164225	110168775	4	3350	2.85714285714286
chr11	111847200	111854850	4	3350	3.25301204819277
chr11	113743625	113747200	4	2475	1.22222222222222
chr11	115373425	115375925	4	2100	0.48780487804878
chr11	116315100	116318225	4	2450	0.652173913043478
chr11	117684975	117688200	4	2575	0.576923076923077
chr11	119248075	119253025	4	3550	0.909090909090909
chr11	119596950	119600750	4	3350	0.266666666666667
chr11	120195525	120210525	4	5075	3.96648044692737
chr11	123610550	123617575	4	5200	3.28205128205128
chr11	125033050	125040700	4	6475	0.357894736842105
chr11	134142250	134147450	4	2700	1.88235294117647
chr11	134859500	134865750	4	5200	0.521008403361345
chr12	1903525	1906500	4	1525	3.03703703703704
chr12	3067375	3074350	4	5725	0.365853658536585
chr12	8787800	8792600	4	2200	3.43396226415094
chr12	10513325	10518725	4	4575	0.376811594202899
chr12	13250725	13255625	4	3825	0.459016393442623
chr12	26147300	26151250	4	2625	2.05555555555556
chr12	26662400	26664225	4	1375	0.692307692307692
chr12	39291650	39300975	4	3425	4
chr12	42875800	42880400	4	4250	0.102564102564103
chr12	43136500	43138450	4	1125	2.27272727272727
chr12	44152000	44157050	4	2100	4.38297872340426
chr12	46380575	46386175	4	3725	2
chr12	47614375	47625725	4	3475	4.43243243243243
chr12	48202075	48215775	4	10875	0.44131455399061
chr12	54017525	54020825	4	2850	0.727272727272727
chr12	58281825	58291150	4	3900	3.52808988764045
chr12	69861100	69870225	4	2675	4.21052631578947
chr12	70288425	70292325	4	3150	0.4375
chr12	70324950	70330825	4	4525	0.8
chr12	71833100	71835825	4	1525	1.07317073170732
chr12	71850625	71856500	4	1975	3.73684210526316
chr12	73004900	73006700	4	1225	1.11111111111111
chr12	76026500	76029425	4	1800	3.2
chr12	79937750	79943975	4	4575	0.658227848101266
chr12	118809000	118815800	4	4300	1.54128440366972
chr12	128821725	128824350	4	1950	1.33333333333333
chr12	130355275	130358675	4	3000	0.823529411764706
chr13	29290350	29293550	4	2550	0.444444444444444
chr13	34211250	34216975	4	2075	3.82456140350877
chr13	42613875	42623875	4	4175	3.71428571428571
chr13	45008625	45011850	4	2925	0.148148148148148
chr13	47237475	47241450	4	2100	1.92857142857143
chr13	48574475	48578850	4	2900	1.78181818181818
chr13	48730550	48734975	4	1825	4
chr13	48806625	48811325	4	4375	0.094488188976378
chr13	54705225	54708350	4	2275	0.774193548387097
chr13	54838075	54846125	4	4925	1.19626168224299
chr13	77599325	77601975	4	2325	0.274509803921569
chr13	80870175	80872250	4	1675	0.608695652173913
chr13	82445900	82451400	4	4675	0.352941176470588
chr13	82560100	82563050	4	2350	0.317460317460317
chr13	91999100	92004575	4	4325	1.52941176470588
chr13	95359100	95363500	4	2725	2.64285714285714
chr13	103244475	103250850	4	3175	3.32394366197183
chr13	110436800	110440325	4	2975	0.415094339622642
chr13	113387475	113389200	4	1475	0.470588235294118
chr13	114562550	114566900	4	2825	1.19047619047619
chr14	37636675	37642150	4	2250	3.28358208955224
chr14	39638750	39646450	4	4475	1.92857142857143
chr14	51706350	51710400	4	3650	0.25
chr14	54418450	54424375	4	5325	0.3
chr14	54445800	54449875	4	1900	2.46511627906977
chr14	54827900	54830575	4	2125	0.411764705882353
chr14	68086075	68090175	4	1775	4.21621621621622
chr14	68282375	68287875	4	2725	3.01587301587302
chr14	69436525	69447050	4	4550	2.98089171974522
chr14	71274650	71278425	4	3200	0.340909090909091
chr14	81780475	81791350	4	4825	3.39568345323741
chr14	85995125	86002775	4	6150	1.42105263157895
chr14	87699675	87707625	4	2950	4.02985074626866
chr14	90862675	90865500	4	2400	0.352941176470588
chr14	91579750	91584175	4	3375	1.33333333333333
chr14	94917300	94918700	4	1125	0.48
chr14	102226325	102228800	4	1225	2.06666666666667
chr14	103522125	103524950	4	2150	0.586206896551724
chr15	25091575	25093800	4	1550	0.727272727272727
chr15	25195725	25203300	4	4500	1.5
chr15	31440300	31444100	4	1850	4.12121212121212
chr15	42261900	42265375	4	2450	1.03125
chr15	45490500	45493600	4	2650	0.30188679245283
chr15	58520800	58522475	4	1375	0.307692307692308
chr15	59221825	59227075	4	3700	3.0625
chr15	64054750	64058275	4	2950	0.473684210526316
chr15	65706825	65715850	4	5875	1.30322580645161
chr15	70993525	70996900	4	2800	0.529411764705882
chr15	75865350	75872475	4	4075	2.16822429906542
chr15	79164025	79170150	4	4325	2.60869565217391
chr15	84115325	84117925	4	1000	4.27272727272727
chr15	89630500	89634875	4	2575	1.79661016949153
chr15	91402550	91429225	4	8475	2.70769230769231
chr15	100104650	100109525	4	2850	3.79487179487179
chr16	16064350	16070875	4	2575	3.8961038961039
chr16	23156475	23161225	4	1675	4.11764705882353
chr16	24550100	24553575	4	3275	0.363636363636364
chr16	29622675	29626725	4	2050	1.35714285714286
chr16	31145125	31154275	4	3800	2.38709677419355
chr16	47176650	47178425	4	1425	0.740740740740741
chr16	54315925	54321675	4	3250	4.25806451612903
chr16	54961450	54965375	4	3375	0.233766233766234
chr16	65802625	65807925	4	3325	2.0655737704918
chr16	88599875	88601525	4	975	1.2
chr17	5185150	5187050	4	1425	0.583333333333333
chr17	17204050	17207100	4	1500	3.92
chr17	21187350	21191800	4	3750	0.866666666666667
chr17	26732200	26735525	4	1900	2.55555555555556
chr17	29150575	29160075	4	3950	4.06185567010309
chr17	35461525	35467525	4	2900	2.09756097560976
chr17	36102150	36105550	4	1625	2.33333333333333
chr17	46318175	46322525	4	2475	3.1219512195122
chr17	48784300	48800350	4	5325	4.44571428571429
chr17	51531225	51534475	4	2675	0.356164383561644
chr17	54670150	54674850	4	2350	2.03333333333333
chr17	56590900	56596750	4	3750	1.96875
chr17	60693475	60711500	4	5650	3.07692307692308
chr17	61228450	61231300	4	1575	2.29411764705882
chr17	64298150	64301750	4	2075	1.17647058823529
chr17	71222300	71229650	4	4625	1.72602739726027
chr17	76920050	76922500	4	1500	2.32
chr17	80709050	80714000	4	3375	1.05747126436782
chr18	5294125	5297225	4	2775	0.2
chr18	5628500	5630550	4	1425	1.28
chr18	24235475	24238100	4	2450	0.0983606557377049
chr18	25291825	25298525	4	3525	2.01818181818182
chr18	38890125	38893650	4	2825	0.904761904761905
chr18	42259075	42263800	4	3525	0.6
chr18	42303900	42305600	4	1250	0.7
chr18	47899900	47902750	4	2000	1.14285714285714
chr18	60189375	60194600	4	3825	0.639175257731959
chr18	66609125	66612275	4	2400	0.606060606060606
chr18	72162750	72168625	4	2850	1.83333333333333
chr18	76740225	76746175	4	4800	0.958904109589041
chr19	2782225	2786475	4	2875	2.375
chr19	15435175	15443925	4	4075	3.03333333333333
chr19	16435050	16437725	4	1725	1.3125
chr19	18942325	18944700	4	1850	0.615384615384615
chr19	31181575	31184125	4	2050	0.615384615384615
chr19	35488375	35494775	4	4050	0.647058823529412
chr19	39615050	39617625	4	1700	2.09090909090909
chr19	42386575	42392425	4	3350	2.51428571428571
chr19	51796000	51798100	4	1800	0.352941176470588
chr19	51865825	51872125	4	4100	1.8974358974359
chr2	8393425	8398400	4	3200	1.26666666666667
chr2	8816175	8826000	4	8500	0.432
chr2	9768850	9772375	4	2900	1.04
chr2	11883925	11887625	4	2100	2.25
chr2	20547450	20552125	4	3200	2.95238095238095
chr2	20644750	20650850	4	4775	2.33333333333333
chr2	26972400	26974100	4	1325	0.666666666666667
chr2	26979400	26988125	4	3050	3.89583333333333
chr2	27134700	27137200	4	1500	1.6
chr2	27433975	27441550	4	4050	3.46153846153846
chr2	30368825	30374900	4	4450	1.52380952380952
chr2	30453575	30463500	4	4600	2.75342465753425
chr2	36788400	36791050	4	1975	0.588235294117647
chr2	44657150	44659600	4	1600	1.02702702702703
chr2	44770825	44776325	4	2650	3.72881355932203
chr2	47464625	47467050	4	1450	1.33333333333333
chr2	50231600	50234225	4	1475	1.30434782608696
chr2	61403550	61407650	4	3575	0.275862068965517
chr2	62531475	62537075	4	2450	2.74509803921569
chr2	73459825	73466150	4	3525	1.71171171171171
chr2	75060700	75064750	4	3150	0.387096774193548
chr2	75657275	75660200	4	1325	2.95652173913043
chr2	101867375	101870475	4	2625	0.72
chr2	106360500	106363250	4	2400	0.294117647058824
chr2	107502350	107504075	4	1475	0.4
chr2	110365825	110373950	4	5025	1.53571428571429
chr2	113606950	113610100	4	2000	1.23809523809524
chr2	118569925	118573550	4	1675	2.61224489795918
chr2	119067200	119079425	4	5450	3.77777777777778
chr2	120012625	120017425	4	2350	3.33333333333333
chr2	128641725	128645150	4	2725	0.461538461538462
chr2	131094875	131101550	4	2400	4.07692307692308
chr2	136631125	136634050	4	1950	2.41379310344828
chr2	151332900	151343975	4	3850	3.63076923076923
chr2	155444250	155447275	4	2675	0.25
chr2	157188550	157199925	4	6000	3.73214285714286
chr2	169407875	169409650	4	1225	0.88
chr2	171287775	171294275	4	3075	4.21052631578947
chr2	171358500	171362800	4	3750	0.22680412371134
chr2	172171025	172184175	4	8675	1.53658536585366
chr2	173243950	173247475	4	2975	0.456140350877193
chr2	188893200	188901825	4	5800	3.21052631578947
chr2	191543175	191545600	4	1525	1.87096774193548
chr2	196521025	196524250	4	2600	1.9
chr2	203282725	203286675	4	2475	2.74285714285714
chr2	204397875	204400925	4	2750	0.166666666666667
chr2	204585175	204587725	4	1875	1.22222222222222
chr2	214014700	214017300	4	2150	0.5
chr2	217362450	217367975	4	5250	0.266666666666667
chr2	217555825	217559550	4	2300	1.44827586206897
chr2	223724550	223729600	4	3875	0.611111111111111
chr2	233285250	233289400	4	2350	2.53333333333333
chr2	238106375	238111475	4	3025	3.82352941176471
chr2	241758100	241760825	4	2075	0.739130434782609
chr20	4129100	4130975	4	1000	2.3
chr20	6687800	6691525	4	3075	0.754716981132076
chr20	9047975	9054100	4	3475	2.28571428571429
chr20	9552875	9554775	4	1400	0.727272727272727
chr20	14314375	14318300	4	2050	2.18181818181818
chr20	14692000	14697600	4	2625	2.95652173913043
chr20	16553425	16556400	4	1875	2.08
chr20	17511500	17515200	4	2050	1.82142857142857
chr20	18037375	18039725	4	1700	1.5
chr20	18117975	18126050	4	3150	3.87878787878788
chr20	23029625	23032225	4	1850	0.6
chr20	31407250	31411100	4	2050	3.7037037037037
chr20	34355825	34361925	4	4200	2
chr20	39676300	39679325	4	1875	1.44186046511628
chr20	43965450	43977475	4	11300	0.132911392405063
chr20	46920850	46925300	4	2825	4.28571428571429
chr20	55964500	55967900	4	2550	0.742857142857143
chr20	57224575	57232150	4	5575	1.35714285714286
chr20	57417150	57427800	4	3400	3.96491228070175
chr20	59266325	59270175	4	3575	0.121212121212121
chr20	60009650	60023775	4	4825	4.16470588235294
chr20	61425150	61428750	4	2150	2
chr21	16795175	16797675	4	1950	0.4375
chr21	33976100	33985725	4	4025	3.01449275362319
chr21	40982500	40985675	4	1675	1.91304347826087
chr21	46286750	46295300	4	5975	1.93684210526316
chr22	19867450	19870250	4	2300	0.478260869565217
chr22	23522300	23530750	4	3050	4
chr22	26462000	26465550	4	2950	1
chr22	28262600	28264725	4	1575	0.777777777777778
chr22	30721850	30723675	4	1275	0.75
chr22	31001775	31005900	4	2950	1.33333333333333
chr22	32143275	32150875	4	5550	2.08571428571429
chr22	35229650	35239200	4	5250	1.9874213836478
chr22	40391075	40398275	4	3725	1.66666666666667
chr22	44319100	44322125	4	2400	0.408163265306122
chr22	45401700	45406775	4	4400	0.301369863013699
chr3	8539975	8546025	4	4450	2.53333333333333
chr3	13034500	13037000	4	1675	0.837209302325581
chr3	14162925	14168025	4	3475	1.6
chr3	23846825	23852950	4	4250	1.41860465116279
chr3	23957175	23962050	4	3150	1.17241379310345
chr3	29386300	29389425	4	1850	1.29166666666667
chr3	37493625	37500425	4	3300	2.45714285714286
chr3	39445425	39452050	4	6000	0.297872340425532
chr3	41240100	41244250	4	3375	1.05555555555556
chr3	51421475	51429975	4	4175	4.13333333333333
chr3	52566300	52572100	4	3400	2.25352112676056
chr3	55033050	55035125	4	1300	1.61904761904762
chr3	55649175	55655650	4	3750	2.13483146067416
chr3	61857150	61862050	4	3400	1.14285714285714
chr3	65385550	65388075	4	2275	0.162162162162162
chr3	69057825	69064700	4	5500	0.828282828282828
chr3	72815750	72818950	4	2050	1.5
chr3	73558900	73561425	4	1150	4.19047619047619
chr3	73671575	73674825	4	1950	3.41666666666667
chr3	81474375	81476650	4	1450	0.96
chr3	87776200	87777900	4	1250	0.782608695652174
chr3	95645525	95647625	4	1250	2
chr3	106543900	106550600	4	6225	0.137254901960784
chr3	117116600	117119375	4	1900	0.938775510204082
chr3	118197325	118199750	4	1750	1.42857142857143
chr3	120314700	120316775	4	1675	0.523809523809524
chr3	120395025	120400250	4	3850	0.449612403100775
chr3	122693175	122697600	4	2350	2.06153846153846
chr3	126074400	126076775	4	1725	0.96551724137931
chr3	126469350	126471875	4	1850	0.476190476190476
chr3	133747425	133749350	4	1350	1.77777777777778
chr3	142837525	142840000	4	1875	0.785714285714286
chr3	146221225	146226125	4	4375	0.247191011235955
chr3	169377575	169381525	4	2600	2
chr3	169482050	169492225	4	5000	3.34090909090909
chr3	170584850	170588875	4	3800	0.2
chr3	174255675	174259225	4	2925	0.393939393939394
chr3	176908525	176917725	4	6800	0.773913043478261
chr3	176997150	177002675	4	1900	2.88461538461538
chr3	177061825	177079525	4	6900	3.21400778210117
chr3	186284200	186289375	4	3275	2.17857142857143
chr3	186981525	186983400	4	1525	0.424242424242424
chr3	191643350	191647575	4	3750	0.254545454545455
chr3	191677775	191681750	4	2650	1.15384615384615
chr3	193498875	193501300	4	1575	1.6
chr3	194206375	194209775	4	2325	3
chr3	195619800	195624350	4	2650	2.77551020408163
chr4	2592825	2601275	4	3450	4.28571428571429
chr4	5709625	5713750	4	2350	1.93846153846154
chr4	6199550	6203475	4	3050	0.541666666666667
chr4	8437475	8443200	4	3050	1.75824175824176
chr4	9601900	9607600	4	2875	1.53846153846154
chr4	11428225	11431575	4	2775	0.37037037037037
chr4	16225575	16229600	4	2975	1.42222222222222
chr4	24659875	24664500	4	2800	1.24137931034483
chr4	30150050	30152850	4	1950	1.125
chr4	38320000	38321950	4	1175	1.55555555555556
chr4	39635225	39641850	4	5150	0.721804511278195
chr4	41430625	41439375	4	2975	3.93220338983051
chr4	44056900	44060400	4	3225	0.177777777777778
chr4	53577950	53589025	4	4850	2.85365853658537
chr4	55941950	55947050	4	1975	3.42372881355932
chr4	56501225	56504050	4	1425	2.82352941176471
chr4	57943600	57948600	4	3875	0.693333333333333
chr4	58057450	58060625	4	1300	3.17241379310345
chr4	65601100	65604850	4	3250	0.20952380952381
chr4	69254250	69276875	4	9850	3.10691823899371
chr4	74315900	74319650	4	2425	2.4
chr4	79281375	79284950	4	1300	4.10526315789474
chr4	83930775	83934950	4	3200	1.0188679245283
chr4	89512700	89514700	4	1675	0.256410256410256
chr4	93440825	93444325	4	2450	2.47058823529412
chr4	95086250	95088775	4	1350	1.52
chr4	100866600	100872375	4	5200	0.192982456140351
chr4	101940625	101943800	4	2825	0.631578947368421
chr4	111393500	111397425	4	1750	4.18181818181818
chr4	120547750	120550600	4	2225	1.11111111111111
chr4	122609775	122618725	4	3325	3.59183673469388
chr4	129446850	129450975	4	2025	2.49056603773585
chr4	129722925	129735450	4	6525	1.92488262910798
chr4	135603425	135605700	4	1400	1.04347826086957
chr4	146725400	146730150	4	2225	2.32
chr4	154707250	154714450	4	6375	0.461538461538462
chr4	160096000	160101350	4	2150	4.43636363636364
chr4	175321325	175324250	4	2450	0.511627906976744
chr4	186122650	186132875	4	5575	2.46478873239437
chr4	186694750	186696925	4	1575	1.26315789473684
chr5	3100625	3107900	4	5025	0.932432432432432
chr5	7363150	7365175	4	1250	1.31034482758621
chr5	7419725	7423175	4	2650	0.6
chr5	9543525	9548250	4	4125	0.594594594594595
chr5	9829375	9835400	4	3300	1.93258426966292
chr5	18734250	18737675	4	3100	0.245614035087719
chr5	18797050	18800250	4	2025	1.58974358974359
chr5	36150825	36157450	4	3175	3.22857142857143
chr5	40831750	40841800	4	5100	2.27329192546584
chr5	54919725	54933175	4	4050	4.368
chr5	55451250	55454550	4	2750	0.313725490196078
chr5	58420900	58424150	4	2100	1.33333333333333
chr5	60625625	60630475	4	4200	0.252873563218391
chr5	63999625	64003400	4	3375	0.226415094339623
chr5	68216875	68220950	4	3650	0.423076923076923
chr5	71402475	71406700	4	3700	0.273684210526316
chr5	74159475	74165400	4	5325	0.25
chr5	80528625	80530700	4	1400	1.38461538461538
chr5	81045600	81051775	4	2425	4.46428571428571
chr5	88178700	88180250	4	1275	0.4
chr5	89769400	89774075	4	3825	0.75
chr5	106701250	106704200	4	1675	1.65217391304348
chr5	109074550	109080575	4	5650	0.0909090909090909
chr5	118405800	118417500	4	5300	3.42857142857143
chr5	123803225	123805125	4	1600	0.470588235294118
chr5	124745650	124749075	4	2525	0.606060606060606
chr5	126111300	126116025	4	4150	0.285714285714286
chr5	131825550	131834000	4	4525	2.21705426356589
chr5	135899050	135901150	4	1700	0.869565217391304
chr5	137877150	137881075	4	3600	0.17910447761194
chr5	138728025	138731625	4	2450	0.761904761904762
chr5	139124725	139127525	4	1650	1.6875
chr5	142778075	142785550	4	4275	2.68888888888889
chr5	159469375	159472450	4	2050	1.875
chr5	159713950	159721650	4	3275	4.21917808219178
chr5	162863425	162867400	4	3375	0.666666666666667
chr5	165856150	165859675	4	3300	0.108695652173913
chr5	166721375	166723950	4	2125	0.413793103448276
chr5	170813800	170817500	4	3125	0.875
chr5	171423950	171437350	4	4900	3.9622641509434
chr5	172753725	172757500	4	3350	0.193548387096774
chr6	7541250	7544625	4	2875	0.888888888888889
chr6	12324350	12327125	4	2400	0.5625
chr6	13421800	13429350	4	3150	3.21904761904762
chr6	13709775	13713150	4	3150	0.135135135135135
chr6	14379525	14384125	4	3925	0.36144578313253
chr6	15037150	15039675	4	1725	1.23076923076923
chr6	15894250	15897800	4	2575	1.04761904761905
chr6	22146075	22149700	4	1625	2.64285714285714
chr6	38104975	38106800	4	975	2.6
chr6	40963575	40968025	4	3325	2.59259259259259
chr6	47100200	47103525	4	1700	1.70833333333333
chr6	53658025	53660850	4	2575	0.138888888888889
chr6	68778700	68780775	4	1600	0.571428571428571
chr6	69925550	69931025	4	2175	3.83050847457627
chr6	74224575	74233875	4	8150	0.296650717703349
chr6	77267525	77273075	4	2675	3.48837209302326
chr6	88407800	88413050	4	4575	0.454545454545455
chr6	107426750	107440625	4	6475	2.66666666666667
chr6	107810375	107814725	4	2125	2.54237288135593
chr6	111187425	111200475	4	5050	3.625
chr6	114175775	114181800	4	5575	0.259259259259259
chr6	117996025	117998075	4	1175	1.52380952380952
chr6	119213500	119218300	4	4100	0.431818181818182
chr6	119667575	119672075	4	3675	0.547368421052632
chr6	122327825	122330400	4	2000	0.444444444444444
chr6	131382275	131385225	4	2500	0.424242424242424
chr6	142968500	142971300	4	1825	1.91304347826087
chr6	143380875	143384475	4	2475	1.5
chr6	143994175	144000650	4	5825	0.974358974358974
chr6	144057275	144070175	4	5450	3.32075471698113
chr6	146864175	146866800	4	2275	0.305084745762712
chr6	148662600	148669100	4	4425	4.4375
chr6	148918850	148922050	4	2725	0.375
chr6	149138150	149141275	4	2750	0.3125
chr7	192200	195025	4	2050	1.83333333333333
chr7	913250	917950	4	2725	2.03846153846154
chr7	4079600	4082125	4	1625	2.94117647058824
chr7	5446650	5470000	4	13675	2.72592592592593
chr7	5730725	5734425	4	2975	0.474576271186441
chr7	7390750	7393550	4	2450	0.428571428571429
chr7	14873175	14875900	4	900	3.2
chr7	19155975	19158075	4	1275	2.11764705882353
chr7	20256700	20260150	4	2200	1.80392156862745
chr7	21980925	21986175	4	3150	1.12244897959184
chr7	22600450	22603775	4	2900	0.340425531914894
chr7	25989100	25993875	4	3125	2.96296296296296
chr7	27949475	27952625	4	2225	1.16981132075472
chr7	28929250	28931400	4	1625	0.882352941176471
chr7	33800775	33802450	4	1200	1.12
chr7	35054350	35055925	4	1300	0.416666666666667
chr7	36318150	36323025	4	3075	0.875
chr7	36428450	36431650	4	2825	0.344827586206897
chr7	41668300	41670900	4	1450	1.7
chr7	43175025	43180750	4	1975	4.19230769230769
chr7	44920925	44926050	4	3025	1.86842105263158
chr7	53392475	53395025	4	1425	1.6551724137931
chr7	55636125	55640875	4	3325	0.871287128712871
chr7	73867150	73870175	4	2525	0.5625
chr7	75792200	75796500	4	2950	1.34545454545455
chr7	92392300	92399075	4	3000	3.53246753246753
chr7	101929575	101931325	4	1250	0.6
chr7	106807650	106814350	4	4175	1.95555555555556
chr7	110689950	110692700	4	1675	2.13333333333333
chr7	111800175	111803350	4	2500	0.810810810810811
chr7	111889000	111892550	4	1400	3
chr7	114561725	114571925	4	3525	3.87826086956522
chr7	120628000	120629900	4	1150	1.56521739130435
chr7	121946125	121951275	4	2150	3.92592592592593
chr7	122077650	122083600	4	2425	3.42465753424658
chr7	122375975	122378425	4	1675	1.91304347826087
chr7	123386125	123390675	4	3725	1.52380952380952
chr7	124402825	124406225	4	2600	1.90909090909091
chr7	125564150	125566550	4	1425	1.41176470588235
chr7	127224950	127229525	4	2625	4.24242424242424
chr7	127670575	127672725	4	1575	0.538461538461538
chr7	128549800	128552150	4	1925	0.782608695652174
chr7	130790275	130796175	4	5325	0.431372549019608
chr7	134570925	134577850	4	3250	2.94736842105263
chr7	139364950	139368250	4	1400	3.37142857142857
chr7	141283400	141287200	4	2950	0.697674418604651
chr7	152131325	152134325	4	2475	0.484848484848485
chr8	839275	842300	4	1650	2.66666666666667
chr8	5022575	5028975	4	3800	2.43478260869565
chr8	18625925	18628800	4	2025	0.833333333333333
chr8	25846475	25848275	4	1425	0.869565217391304
chr8	28258300	28260525	4	1650	0.692307692307692
chr8	28347425	28355750	4	3775	1.71681415929204
chr8	30396700	30407150	4	6700	1.86046511627907
chr8	41164925	41169525	4	2575	1.58904109589041
chr8	41908150	41912450	4	2150	3.64102564102564
chr8	42748525	42753800	4	4000	0.925
chr8	49341325	49344400	4	2500	1.10344827586207
chr8	65280975	65287075	4	4150	2.30508474576271
chr8	68630125	68640075	4	4350	3.30973451327434
chr8	72754700	72756700	4	1375	1.65217391304348
chr8	76128175	76133175	4	4125	1.23076923076923
chr8	80679550	80681550	4	1600	0.482758620689655
chr8	82192175	82195500	4	2675	0.680851063829787
chr8	82807600	82811175	4	2825	0.764705882352941
chr8	85199175	85203625	4	3450	0.423529411764706
chr8	95960525	95965075	4	3875	0.330434782608696
chr8	102503950	102517375	4	6175	2.14084507042254
chr8	104510775	104514125	4	2975	0.380952380952381
chr8	123792525	123801150	4	4800	1.6551724137931
chr8	124488950	124492725	4	1650	3.3
chr8	127434125	127439325	4	3575	0.91588785046729
chr8	127557700	127571300	4	5050	3.66666666666667
chr8	129188375	129190025	4	1225	0.64
chr8	141640475	141646950	4	3200	3.05128205128205
chr8	146125475	146128275	4	2475	0.222222222222222
chr9	2180475	2182450	4	1350	1.18518518518519
chr9	4661675	4666675	4	2525	2.56666666666667
chr9	6007100	6020000	4	4150	4.22916666666667
chr9	15135425	15138975	4	2625	1.71428571428571
chr9	16514000	16519600	4	3125	3.31707317073171
chr9	16704225	16713350	4	6050	0.980891719745223
chr9	20620675	20623050	4	2025	0.303030303030303
chr9	32343350	32346950	4	3075	0.622222222222222
chr9	34577250	34580525	4	1950	1.36
chr9	37250750	37253100	4	1675	0.714285714285714
chr9	38482975	38486525	4	2275	1.87878787878788
chr9	66455850	66458525	4	1500	1.92592592592593
chr9	71485775	71489400	4	3350	0.444444444444444
chr9	73025825	73036800	4	7300	1.07169811320755
chr9	79085725	79088300	4	2375	0.4
chr9	91924275	91934950	4	8550	0.742574257425743
chr9	94181875	94187300	4	4000	1.57692307692308
chr9	99102050	99107925	4	2100	4.36065573770492
chr9	100743625	100748800	4	4350	0.823529411764706
chr9	103860500	103862325	4	1025	1.29411764705882
chr9	114287475	114292925	4	3725	1.1
chr9	115248375	115252850	4	3375	0.657894736842105
chr9	117345125	117351550	4	4100	4.13953488372093
chr9	124411825	124415350	4	2825	0.8
chr9	126120000	126123275	4	1825	2.25
chr9	137216975	137221125	4	2450	1.36842105263158
chr9	137531900	137535925	4	3475	0.541666666666667
chrX	2845650	2850225	4	3525	0.714285714285714
chrX	2878725	2882475	4	2675	0.519480519480519
[truncated: 1,342 more rows]
