# Supplementary material for: Large organized chromatin lysine domains help distinguish primitive from differentiated cell populations
Source: Nat Commun. 2021 Jan 21;12:499. doi: 10.1038/s41467-020-20830-9 (PMC7820432; doi:10.1038/s41467-020-20830-9)
Supplement: Supplementary file 3 — Supplementary Software [file 41467_2020_20830_MOESM3_ESM.zip › E004-H3K27me3_LOCKS.bed]

chr1	798900	910000	34	59350	42.3809523809524
chr1	910150	1007050	34	37375	64.9090909090909
chr1	18859250	19012300	34	56050	37.5909090909091
chr1	20614875	20747025	34	49600	22.2658959537572
chr1	23671725	23742550	34	60550	4.44444444444444
chr1	40059975	40141425	34	45725	15.6842105263158
chr1	44962100	45032275	34	29150	14.8636363636364
chr1	46859250	47001400	34	77450	9.26760563380282
chr1	47853375	47976650	34	57925	43.68
chr1	111064325	111262275	34	38825	54.1111111111111
chr1	156780975	156863400	34	45400	9.41935483870968
chr1	228134625	228266075	34	54250	39.1351351351351
chr1	228687075	228873375	34	44925	54.7894736842105
chr10	102222225	102369600	34	39575	50.9090909090909
chr10	102379925	102505075	34	82900	49.5454545454545
chr10	102505150	102599475	34	53500	19.25
chr10	102774325	102863550	34	48500	15.0909090909091
chr11	1559025	1710975	34	29325	57
chr11	2458175	2521275	34	29550	12.2222222222222
chr11	2523875	2604850	34	26600	41.8333333333333
chr11	2605125	2674550	34	40925	35.4814814814815
chr11	2720050	2825600	34	39225	53.9047619047619
chr11	63733050	63846225	34	42625	45.265306122449
chr11	120035675	120109450	34	33600	24.5333333333333
chr12	4965850	5074750	34	27050	65.3
chr12	48287425	48365175	34	27600	25.3913043478261
chr12	52206875	52417250	34	36825	38.4380952380952
chr12	54087375	54183125	34	52600	48.2051282051282
chr12	54185775	54267150	34	28225	23.8709677419355
chr12	54275225	54467800	34	171525	13.3
chr12	54468125	54561775	34	70375	10.3076923076923
chr12	54921650	55040775	34	41375	40.6363636363636
chr12	114828000	114945750	34	91850	7.08571428571429
chr12	130480850	130589950	34	28200	60.8571428571429
chr12	130590175	130702475	34	42075	36.9090909090909
chr12	132646475	132700200	34	27400	18.9090909090909
chr12	132808075	132914050	34	28025	55.4074074074074
chr12	132914150	133003825	34	45225	29.84
chr12	133004125	133100225	34	42075	49.7368421052632
chr13	28343200	28426750	34	56350	39.8947368421053
chr13	28426875	28563850	34	80125	39.4871794871795
chr14	36889750	36958750	34	24750	46.6
chr14	36959325	37145900	34	115575	25.0169491525424
chr14	57258150	57365125	34	54900	29
chr14	105070050	105453225	34	41925	68.6352941176471
chr15	89878850	89993025	34	85775	18.16
chr16	2766000	3222750	34	43675	66.7289719626168
chr16	56567425	56716250	34	76725	67.9555555555555
chr17	1806625	1933300	34	35650	49.7333333333333
chr17	7892450	8016775	34	41900	54.2222222222222
chr17	32863575	32965375	34	45250	30
chr17	45784900	45949825	34	48850	42.7472527472527
chr17	46492875	46615425	34	41100	62.1333333333333
chr17	46615700	46789075	34	138500	42.5294117647059
chr17	47957000	48055775	34	44125	29.5
chr17	56276050	56473950	34	32075	53.1724137931034
chr18	56881200	57038650	34	57650	32.9565217391304
chr19	1667275	1741950	34	36425	16.9090909090909
chr19	3266500	3374825	34	36650	46.32
chr19	5337300	5500000	34	21550	70.3636363636364
chr19	36246050	36478750	34	42050	58.6666666666667
chr19	39684500	39782200	34	27875	27.4166666666667
chr19	40970925	41118975	34	45250	24.7096774193548
chr19	41952375	42023025	34	19300	30.2105263157895
chr19	50921775	51175550	34	45750	55.05
chr19	51311825	51388825	34	21550	22.1379310344828
chr2	70993725	71182925	34	75975	61.5833333333333
chr2	73384125	73551400	34	40975	42.3809523809524
chr2	121176675	121249350	34	40925	11.375
chr2	121255975	121429150	34	35750	68.3333333333333
chr2	219645600	219845375	34	80875	39.9166666666667
chr20	181350	248975	34	29625	21.8823529411765
chr20	22283700	22444175	34	34925	59.4444444444444
chr20	37272900	37523200	34	41725	56.1639344262295
chr20	44640725	44805500	34	44175	52.6
chr20	59494325	59634400	34	11425	63.5238095238095
chr20	59634475	59711125	34	13850	29.9
chr20	59712575	59775600	34	19900	23.448275862069
chr20	59777500	59921300	34	29050	57.0588235294118
chr20	61603125	61730200	34	42975	39.2121212121212
chr22	22306050	22407050	34	53125	66.6842105263158
chr22	22407275	22498925	34	78025	2.70588235294118
chr22	22499225	22623325	34	106600	3.19047619047619
chr22	22669925	22821025	34	138850	3.47826086956522
chr22	22824025	22912825	34	33475	71.25
chr22	22913050	23005925	34	45875	12.9953051643192
chr22	23006075	23053275	34	31850	8.45454545454546
chr22	23054050	23103175	34	29725	14.25
chr22	23104175	23149950	34	23525	9.44444444444444
chr22	23150100	23202375	34	24725	4.44444444444444
chr22	23202775	23252625	34	22775	8.2
chr22	50917175	51115275	34	36175	61.1428571428571
chr3	184206400	184327275	34	49725	34.05
chr4	938700	1060300	34	38675	63.3846153846154
chr5	318575	561875	34	38625	37.8095238095238
chr5	134783800	134900625	34	85075	13.0526315789474
chr5	139379850	139449600	34	27975	25.2222222222222
chr5	180469175	180640250	34	46550	65.030303030303
chr6	27444975	27696300	34	35225	52.3703703703704
chr6	28558100	28760675	34	63275	68.6666666666667
chr6	30182250	30384725	34	20825	68.0869565217391
chr6	41207175	41409525	34	65550	71.3454545454545
chr6	41410250	41480275	34	38650	23.1034482758621
chr6	150235150	150353375	34	95000	5.92307692307692
chr7	1225050	1412900	34	54025	39.28
chr7	127669075	127818475	34	34700	49.4181818181818
chr7	150595900	150860700	34	35325	49.4133333333333
chr7	155120325	155239575	34	50350	25.2941176470588
chr8	21879700	22086550	34	74075	49.2448979591837
chr9	21719325	21794650	34	41950	25.28
chr9	66342750	66510800	34	39025	42.0283018867925
chr9	69777150	69840725	34	36675	9.6
chr9	71033250	71140475	34	35925	64.2352941176471
chr9	126738000	126809325	34	53750	3.82608695652174
chr9	129362550	129467675	34	83500	8.25806451612903
chr9	139871450	140044275	34	43075	46.2
chr1	203236975	203320275	33	26100	26.5263157894737
chr11	2058850	2243825	33	35025	54.3720930232558
chr12	54562175	54786625	33	37450	63.1089108910891
chr14	23736075	24049000	33	30775	60.0869565217391
chr19	13092000	13214300	33	90725	31.7037037037037
chr19	41855800	42134300	33	37650	51.304347826087
chr6	29939975	30143175	33	51150	39.6153846153846
chr1	20747250	20901475	32	30800	53.8823529411765
chr17	56203100	56252825	32	18425	15.728813559322
chr2	220218400	220450950	32	42625	49.1304347826087
chr6	27154825	27281425	32	35225	30.7341772151899
chr12	133106325	133266625	31	59025	55.4791666666667
chr19	54383100	54667675	31	36225	51.9577464788732
chr10	102599675	102637850	30	19375	6.76923076923077
chr12	147000	325100	30	37125	35.4457831325301
chr17	79197650	79617275	30	47700	56.541935483871
chr2	73089100	73163550	30	47575	35.68
chr9	135993450	136156800	30	24775	56.7777777777778
chrX	119919200	119989750	30	26175	56.3157894736842
chr1	38063275	38138450	29	42050	18.8
chr10	43519975	43806825	29	34625	42.1379310344828
chr10	102966825	103072125	29	62400	18.2
chr2	219250475	219930500	29	60975	53.7986111111111
chr22	32812650	32863825	29	18425	12.969696969697
chr22	39746375	39997675	29	28225	53.0943396226415
chr1	161390800	161512050	28	23425	36.7536231884058
chr1	231278225	231355275	28	36575	15.9166666666667
chr10	101245225	101315300	28	53775	7.64705882352941
chr11	17671175	17762125	28	42450	44.2068965517241
chr5	72497125	72610525	28	45975	54.16
chr6	33048650	33216800	28	27150	41.8775510204082
chr6	41480500	41611075	28	35175	20.3276450511945
chr7	127820875	128057275	28	37900	53.1724137931034
chr9	131124050	131223600	28	51525	50.9714285714286
chrX	39861825	40157250	28	52525	53.4545454545455
chrX	68346800	68507125	28	31725	46.6933333333333
chr11	20151975	20246650	27	45850	11.3636363636364
chr16	198650	332325	27	31500	30.8666666666667
chr9	118914400	119108550	27	39475	28.2105263157895
chrX	146750300	146803300	27	39925	11.5555555555556
chr1	40141625	40265000	26	74350	36.231884057971
chr14	24785900	24835475	26	25775	11.8095238095238
chr19	7641675	7765000	26	18500	37.025641025641
chr19	51175850	51229525	26	30750	15.0740740740741
chr22	50237600	50498400	26	31500	42.625
chr9	38199275	38249600	26	32525	33.8823529411765
chr11	128728750	128813575	25	30375	39.5789473684211
chr12	54810800	54857775	25	29525	5.50649350649351
chr19	2974275	3048475	25	25025	41.84375
chr5	135134425	135313975	25	23975	30
chr6	35149175	35208325	25	20850	33.4615384615385
chr7	31746600	31898100	25	31650	33.1549295774648
chr8	110613525	110706775	25	31775	45.3090909090909
chr9	955100	1100825	25	54400	32.1333333333333
chr9	67269900	67360275	25	11675	32.9387755102041
chr9	100686325	100752275	25	36900	11.6612903225806
chr1	148850700	148932325	24	23475	36.4761904761905
chr11	69622800	69850300	24	30125	41.5909090909091
chr17	36665825	36907750	24	55600	29.9661016949153
chr1	38191475	38261550	23	37700	10.4242424242424
chr10	111905050	111982925	23	33975	31.0909090909091
chr15	96857125	96969125	23	85450	26.3809523809524
chr19	1445400	1570875	23	40125	24.0533333333333
chr19	4510850	4637625	23	14300	35.88
chr19	28237475	28264275	23	12025	6
chr19	30002725	30088300	23	18875	15.44
chr5	77245300	77320050	23	38175	20.0983606557377
chr7	155018775	155333050	23	86050	38.511013215859
chrX	152872125	152939800	23	18200	29.0357142857143
chr16	8512775	8565400	22	19575	36.1818181818182
chr16	78080125	78131025	22	21625	32.3809523809524
chr17	38955725	39002450	22	21800	13.8208955223881
chr17	78386475	78500100	22	32925	33.4594594594595
chr2	178518025	178628375	22	34525	30.3492063492063
chr3	128143925	128239750	22	48325	20.6835443037975
chr4	698600	823800	22	35600	21.8802816901408
chr4	3455750	3537325	22	29225	8.31578947368421
chr4	4831225	4923000	22	41900	29.4736842105263
chr5	176215475	176268450	22	19575	33.04
chr8	23526850	23593800	22	52450	5
chr1	6187050	6322500	21	29125	26.5882352941176
chr1	228601525	228660600	21	27425	16.4923076923077
chr12	53072450	53152625	21	14450	32.8421052631579
chr16	1895800	1981275	21	22925	27.3478260869565
chr16	31482500	31583100	21	27000	21.013698630137
chr17	41978500	42084100	21	25800	18.3636363636364
chr19	42244875	42297150	21	11225	22.0882352941176
chr2	42048425	42075500	21	13100	9.54545454545454
chr4	156332100	156384875	21	23900	24.0727272727273
chr6	44232375	44312025	21	24175	27.1764705882353
chrX	129066575	129120425	21	28550	15.0731707317073
chr1	19018325	19051025	20	12400	13.7272727272727
chr10	23444750	23511425	20	47100	17.6
chr11	2877975	2952075	20	26425	24.112
chr14	101919600	102248400	20	41700	31.8426966292135
chr14	103387300	103607000	20	28075	26.5302325581395
chr15	89993275	90042400	20	16900	21.5172413793103
chr17	8866975	8960350	20	32575	28.5777777777778
chr17	72916425	72974300	20	27225	16.25
chr18	19875475	19943775	20	20000	32.1388888888889
chr19	18873600	18925200	20	37500	15
chr20	2487875	2550575	20	30850	30.551724137931
chr21	34313075	34451200	20	49750	22.0666666666667
chr5	151261500	151306800	20	21525	30.3783783783784
chr6	27696500	27754825	20	35050	20.8648648648649
chr9	36980900	37047175	20	45575	12.8
chr9	66511925	66539075	20	18925	5.80645161290323
chr9	71141075	71183600	20	13450	27.8620689655172
chr1	47645125	47710925	19	31125	15.4444444444444
chr1	156588800	156675300	19	35250	15.9529411764706
chr1	231112675	231185575	19	25000	19.7692307692308
chr10	50747400	50909000	19	40650	30
chr11	57193600	57285025	19	24025	24.6176470588235
chr17	17576300	17645625	19	48650	7.05882352941176
chr17	33761675	33876275	19	32700	25.4193548387097
chr17	72644550	72678200	19	13050	25.625
chr6	144269075	144390225	19	45525	13.6714285714286
chr1	165029700	165211525	18	22950	19.4733893557423
chr10	22519125	22770875	18	62775	20.6666666666667
chr10	102867500	102929225	18	47250	8.25
chr12	94536500	94582000	18	30275	23.4782608695652
chr15	88926000	88970925	18	14075	26.6857142857143
chr2	44992925	45039975	18	25350	24.695652173913
chr2	60779100	60811700	18	16900	6.07692307692308
chr2	137245325	137273200	18	15850	9.82352941176471
chr2	182512175	182563225	18	34900	15.6666666666667
chr2	233338275	233390250	18	23550	8.72222222222222
chr4	2030550	2092675	18	15575	18.1129032258065
chr4	7042425	7106625	18	18500	23.925
chr5	35741300	35769850	18	21425	5.35483870967742
chr5	139456425	139534050	18	21675	26.8888888888889
chr6	40552625	40573475	18	10950	10.6666666666667
chr6	108396875	108508075	18	59950	21.1428571428571
chr7	127134225	127262075	18	23775	26.6666666666667
chr9	110551225	110590050	18	14650	17.6190476190476
chr1	6465000	6517250	17	28725	10.2903225806452
chr1	26471175	26493475	17	17400	2.8125
chr1	149135325	149205000	17	38900	9.24444444444444
chr10	77042550	77236350	17	57425	20.1666666666667
chr10	95576200	95613850	17	22075	20.3636363636364
chr11	3166925	3237650	17	15500	11.1848341232227
chr11	128390175	128461750	17	28950	17.3684210526316
chr12	48570950	48608025	17	22375	17.9428571428571
chr12	115092200	115175650	17	51800	7.96172248803828
chr15	88789625	88816125	17	11150	10.1818181818182
chr19	19315075	19374975	17	20925	15.0549450549451
chr2	242964375	243000125	17	19400	17.8461538461538
chr21	38035575	38089575	17	34975	15.7857142857143
chr22	38846175	38865225	17	13350	2.53333333333333
chr22	51135275	51197225	17	23125	12.9411764705882
chr4	83696275	83736050	17	32975	5.6
chr5	42943250	43047225	17	47300	11.2142857142857
chr6	29792700	29858225	17	18575	16.04
chr6	43197375	43254125	17	21325	7.80246913580247
chr7	32964850	32998600	17	20500	15.8181818181818
chr7	150388200	150450700	17	34800	13.5652173913043
chr9	21239775	21294675	17	16875	13.9111111111111
chr1	3527125	3626525	16	17075	20.8965517241379
chr1	78685900	78740575	16	32825	16
chr15	40530425	40661875	16	28600	19.5897435897436
chr16	3223600	3251725	16	16125	5.08333333333333
chr17	4428650	4550300	16	21525	17.0396475770925
chr19	42893075	42945500	16	12200	18.2
chr20	24978625	25071800	16	32500	10.84
chr3	46914500	46940800	16	19050	3.4047619047619
chr3	181412575	181454075	16	21075	6.63157894736842
chr4	41721975	41767800	16	27050	15.4074074074074
chr6	28760725	28808550	16	31275	14.6086956521739
chr6	37707550	37753250	16	23500	16.9473684210526
chr8	144799025	144860850	16	18375	15.3913043478261
chr9	69177875	69202400	16	6375	18.4375
chr9	124014400	124064750	16	22125	21.1304347826087
chr1	41806050	41853200	15	19725	16.4230769230769
chr1	91272050	91319025	15	21825	5.07692307692308
chr11	43558975	43609600	15	29975	4.54014598540146
chr11	60768125	60793900	15	15875	6.84210526315789
chr11	64440125	64513475	15	22000	17.8032786885246
chr11	113923125	113953425	15	21125	6.83333333333333
chr12	108227950	108269050	15	17550	10.7368421052632
chr12	113010650	113036200	15	14425	10.8571428571429
chr13	112700200	112768325	15	42950	12.7222222222222
chr14	97144250	97164300	15	15250	1.19402985074627
chr17	7726725	7790500	15	15675	18.6341463414634
chr17	72343950	72464125	15	19050	14.2886597938144
chr17	75775075	75801275	15	16575	16.6666666666667
chr18	18957075	18984550	15	17325	6.52380952380952
chr19	55575175	55599700	15	17250	2.78048780487805
chr2	44083250	44099275	15	11925	1.74285714285714
chr2	220158750	220200425	15	17175	12.0714285714286
chr20	2658375	2693025	15	21850	10.6086956521739
chr20	3707725	3769325	15	16575	13.3548387096774
chr20	58139675	58191725	15	25250	15.0526315789474
chr3	189489375	189529025	15	21650	4.21052631578947
chr4	16446000	16461500	15	9850	11.375
chr5	30275	56825	15	12650	7.38775510204082
chr5	54466250	54537900	15	36200	15.8333333333333
chr5	72711875	72750375	15	31450	2.81632653061224
chr8	61565200	61595450	15	20525	5.22222222222222
chr9	100564275	100627825	15	26600	10.6274509803922
chr1	2458250	2475725	14	13725	2
chr1	18423375	18446100	14	12900	6.25
chr1	33802975	33825525	14	12350	11.0967741935484
chr1	84928425	84944300	14	10650	6.47619047619048
chr11	27809650	27826625	14	11425	2.59090909090909
chr11	128527950	128591625	14	25025	13.7818181818182
chr12	48371975	48433975	14	53175	8
chr12	50337625	50365475	14	16450	13.1785714285714
chr12	113896125	113926425	14	26025	4.6
chr13	20701600	20809400	14	28875	6.06629834254144
chr13	39945750	39973275	14	20825	3.53846153846154
chr13	100543600	100650850	14	43975	14.0952380952381
chr16	740975	778000	14	23925	6.54368932038835
chr16	30655100	30709300	14	37150	13
chr17	33640800	33705250	14	15950	9.15447154471545
chr17	34988600	35015175	14	13200	9.39130434782609
chr17	35054900	35088050	14	10525	16.24
chr17	37744050	37826525	14	39800	10.8634686346863
chr17	42613225	42641375	14	17625	2.96153846153846
chr17	72606525	72620425	14	5000	13.375
chr2	70650725	70670275	14	10075	3.75221238938053
chr3	10902150	10924225	14	12775	10.0869565217391
chr3	62392450	62409050	14	7500	6.44444444444444
chr5	176035350	176061425	14	13875	12.2777777777778
chr7	27123975	27298350	14	169375	3.09090909090909
chr7	131572475	131597400	14	12475	10.7878787878788
chr8	37526875	37560125	14	15700	14.9130434782609
chr8	41159250	41202275	14	23125	8.09032258064516
chr8	61820375	61840075	14	12375	13.1818181818182
chr8	81470275	81492175	14	15025	6
chr8	145549100	145600350	14	19025	16
chr9	70918750	70940525	14	4050	16.2352941176471
chr9	135848275	135885150	14	12525	11.3037037037037
chr1	21503950	21525625	13	12250	11.9130434782609
chr1	39247175	39287125	13	14800	10.2518518518519
chr1	84483550	84505475	13	13850	10.695652173913
chr1	113241475	113266750	13	11425	5.13333333333333
chr1	147776450	147829850	13	19125	10.4504504504505
chr1	175855025	175894250	13	35150	1.4
chr1	214451875	214493400	13	15925	10.952380952381
chr10	98937025	98957475	13	11850	3.96428571428571
chr10	99784800	99813550	13	18000	12.7619047619048
chr10	119280025	119321100	13	35600	10.4705882352941
chr10	120001000	120031450	13	25550	0.636363636363636
chr11	61320800	61359625	13	13600	13.2
chr11	65291325	65327900	13	12775	8.80327868852459
chr11	115832175	115849800	13	10575	4.26086956521739
chr15	41209650	41237075	13	20225	3.40229885057471
chr15	45398875	45430700	13	27300	2.8
chr15	58338975	58362275	13	16050	4
chr15	79572125	79603225	13	18025	11.4117647058824
chr16	75950525	75975425	13	19025	2.09756097560976
chr17	39860025	39951650	13	18425	13.2246153846154
chr17	44892150	44931875	13	18825	12.625
chr17	77749400	77823175	13	58725	1.93563218390805
chr18	57038700	57063925	13	21775	2.17142857142857
chr19	2250200	2312725	13	20350	11.5531914893617
chr2	114020400	114052900	13	25925	2.89189189189189
chr2	127694550	127707050	13	7450	6.11111111111111
chr20	59921900	59938775	13	5575	7.61290322580645
chr20	62101725	62135650	13	14350	13.0508474576271
chr5	158636875	158688275	13	14200	12.8461538461538
chr6	64236925	64258525	13	16550	3.81818181818182
chr6	89825675	89857425	13	15350	8.68686868686869
chr9	68409250	68427925	13	13850	2
chrX	109666650	109680475	13	7000	7.33333333333333
chrX	144881000	144906575	13	19425	2.17142857142857
chr1	33334550	33394950	12	22475	9.3125
chr11	118013500	118047200	12	28225	4.79166666666667
chr11	124996200	125042750	12	16075	5.00584795321637
chr12	15469175	15480800	12	6975	4.21052631578947
chr13	53513100	53537700	12	9900	11.875
chr14	68064950	68088100	12	14350	9
chr14	99710400	99744175	12	13900	9.66666666666667
chr15	74580600	74599100	12	8225	9.72727272727273
chr16	6898900	6919250	12	13225	12
chr16	73055850	73108525	12	47450	0.695652173913043
chr17	6731800	6746450	12	7675	3.83333333333333
chr17	26232950	26250450	12	13175	1.65853658536585
chr17	38492025	38521050	12	15175	6.47244094488189
chr19	1742775	1789975	12	40950	6.71111111111111
chr19	47135675	47164075	12	15100	5.51219512195122
chr19	51410400	51434675	12	10950	10.9824561403509
chr2	74671800	74795675	12	36900	8.84581497797357
chr2	105457150	105500375	12	37400	6.90909090909091
chr2	114255450	114269775	12	9650	4.78260869565217
chr2	119563750	119622400	12	40175	8.94736842105263
chr2	241757575	241772475	12	12350	0.956521739130435
chr20	22533250	22578250	12	40050	6.625
chr20	30544175	30609150	12	13050	11.6216216216216
chr20	36528475	36547425	12	7625	9.47540983606557
chr20	61044500	61063525	12	15150	1.38461538461538
chr3	151970600	152001525	12	16875	8.45454545454546
chr4	8850475	8921675	12	47800	6
chr5	170726175	170765650	12	33725	2.61111111111111
chr5	172649650	172693275	12	34550	9.5
chr6	28167875	28192275	12	18025	3.18181818181818
chr6	33962225	33984400	12	13675	6.94444444444444
chr7	68682850	68708550	12	16950	5.19047619047619
chr7	75896025	75914250	12	8650	8.38461538461539
chr7	112996150	113018600	12	15275	8
chr1	48170800	48203000	11	23125	6.36363636363636
chr1	61507625	61552225	11	22150	8.09523809523809
chr1	94700175	94730225	11	20600	1.57142857142857
chr1	144590150	144607800	11	5975	6.88235294117647
chr1	204620225	204687775	11	17950	8.21201413427562
chr10	9126475	9145650	11	14500	1.55056179775281
chr10	71313250	71358000	11	28575	9.23809523809524
chr12	1691500	1716300	11	13600	4.7007299270073
chr12	49359650	49395450	11	31800	1.28205128205128
chr12	50435125	50475975	11	18475	5.71311475409836
chr12	53553450	53594125	11	17100	6.35849056603774
chr12	123318025	123381975	11	19900	8.02768166089965
chr13	97865850	97892175	11	19725	6.08333333333333
chr14	77590625	77613125	11	9675	7.88571428571429
chr15	34782175	34793900	11	9075	1.53333333333333
chr15	88400800	88414725	11	7200	7.6
chr16	67677975	67701450	11	9975	9.4
chr17	40821700	40837650	11	9850	2.91489361702128
chr17	71890600	71909475	11	16675	1.59090909090909
chr19	12939450	12951050	11	8475	1.2258064516129
chr19	47919225	47974825	11	20650	8.25641025641026
chr2	121785900	121803175	11	11950	5.46666666666667
chr2	207115825	207139200	11	20975	0.468085106382979
chr22	19695925	19762325	11	38150	5.34375
chr22	28185400	28204700	11	12975	5.13207547169811
chr22	37718275	37738100	11	11100	4.23333333333333
chr3	113237475	113255600	11	10625	5.9375
chr3	193490675	193509100	11	8025	3.54054054054054
chr4	81100900	81142150	11	35600	4.62222222222222
chr4	105823175	105849300	11	22475	3.625
chr5	37080200	37093300	11	10375	5.42857142857143
chr5	150722375	150731550	11	7800	0.481927710843373
chr5	158473850	158492325	11	14475	1.45454545454545
chr6	49516800	49533750	11	12250	2
chr6	100022375	100073300	11	44450	5.48387096774194
chr6	139326375	139338725	11	7550	3.05882352941176
chr8	143527900	143549450	11	12300	7.28
chrX	70316350	70340150	11	7275	9.4
chr1	17012175	17035600	10	16225	3.50649350649351
chr1	39061025	39075325	10	8525	2.36363636363636
chr1	44862150	44888000	10	17800	3.36363636363636
chr1	110606925	110635350	10	22975	0.974683544303797
chr1	182571975	182587725	10	9950	7.04761904761905
chr1	223899275	223921025	10	11900	3.34782608695652
chr10	71800400	71817250	10	9650	5.04225352112676
chr10	103980800	104003575	10	20000	1.34545454545455
chr10	135132425	135158400	10	15450	6.85714285714286
chr11	1757425	1772100	10	6400	6.51428571428571
chr11	30028775	30067750	10	30575	6.94444444444444
chr11	115524125	115535125	10	7275	3.3125
chr11	117417000	117428550	10	6175	2.53333333333333
chr11	124032375	124043850	10	6825	4.64
chr14	51286925	51307650	10	16750	1.86206896551724
chr14	54410825	54432050	10	17700	2.625
chr14	105550575	105562225	10	7075	1.61151079136691
chr15	96624925	96639200	10	10975	2.64705882352941
chr18	34936500	34958225	10	15650	4.93877551020408
chr18	70102500	70127850	10	20925	3
chr19	7919225	7940025	10	12500	2.93023255813953
chr19	55668450	55694325	10	14225	4.02127659574468
chr19	55879125	55894400	10	8200	4.25
chr2	45144875	45192850	10	41100	6.24242424242424
chr2	79413000	79424400	10	6775	4.91666666666667
chr2	236029700	236042925	10	10025	2.83720930232558
chr20	13816200	13832900	10	9725	5.83783783783784
chr3	62336400	62371700	10	30575	6
chr3	128710500	128727700	10	14775	1.63636363636364
chr3	138635525	138681175	10	24750	4.11111111111111
chr3	185814550	185838675	10	17425	4.68965517241379
chr4	106060675	106086975	10	21400	1.55172413793103
chr5	6444050	6461500	10	14000	5.52
chr5	135524500	135546425	10	18950	1.48148148148148
chr5	139166150	139182775	10	13800	1.4468085106383
chr5	148640450	148665725	10	7800	4.66666666666667
chr6	1594225	1630825	10	31725	3.26027397260274
chr6	38439750	38451375	10	5900	4.28571428571429
chr6	154823700	154837925	10	9250	4.47619047619048
chr7	1438775	1457350	10	9150	6
chr7	64336375	64352500	10	11075	6.51428571428571
chr7	69055975	69096775	10	35025	3.63157894736842
chr7	70140550	70161350	10	12925	6.4375
chr7	72991800	73002525	10	5725	3.58333333333333
chr7	99555275	99561550	10	2975	3.42857142857143
chr7	157378075	157406775	10	16325	6.60162601626016
chr8	26304475	26396750	10	31150	6.90432098765432
chrX	99647600	99669025	10	18675	0.424242424242424
chrX	118095875	118120775	10	21800	3.375
chr1	21752925	21768575	9	6475	4.1747572815534
chr1	35327450	35353900	9	10300	5.02469135802469
chr1	145138200	145147275	9	6125	2.52173913043478
chr1	179542225	179563150	9	10275	2.78378378378378
chr10	99606200	99615050	9	5750	2.88888888888889
chr11	31815125	31857800	9	39225	3.66666666666667
chr11	35674825	35685575	9	5475	2.47368421052632
chr11	44320600	44367800	9	39750	1.93181818181818
chr11	65340475	65361425	9	11175	1.83606557377049
chr11	115619175	115633275	9	7350	2.72727272727273
chr11	123292750	123302825	9	7200	2.33962264150943
chr11	133897800	133903025	9	3650	1.16666666666667
chr12	1633425	1646875	9	10175	2.88888888888889
chr12	5074950	5088475	9	9400	3.47368421052632
chr13	71597600	71608650	9	8700	2.22222222222222
chr15	23865025	23879550	9	9600	2.60606060606061
chr15	42662475	42678275	9	9900	2.58227848101266
chr15	45750375	45777475	9	21475	1.95918367346939
chr15	45923800	45936925	9	8175	4.34146341463415
chr15	63780200	63802375	9	16750	2.36111111111111
chr15	69836650	69855350	9	8475	3.11764705882353
chr15	70445250	70456525	9	6075	3.62962962962963
chr15	72521700	72538525	9	11900	2.76923076923077
chr15	80540525	80552425	9	7400	4
chr16	1381350	1395250	9	10500	3.8
chr17	54666275	54678000	9	8700	1.23809523809524
chr17	72837325	72858825	9	19925	0.376237623762376
chr17	76996600	77028650	9	18075	2.34920634920635
chr17	77713375	77726300	9	9650	1.23943661971831
chr18	35131225	35152375	9	16000	4.18181818181818
chr18	45930700	45943050	9	8950	3.41176470588235
chr19	19175050	19186750	9	5375	3.93103448275862
chr19	46574175	46583300	9	5675	1.59459459459459
chr19	46905950	46918625	9	6300	3.10810810810811
chr19	47521425	47534450	9	9300	4.35294117647059
chr19	52059950	52072000	9	4350	5.33333333333333
chr2	28602100	28619125	9	10425	5.33333333333333
chr2	100717275	100746825	9	24400	4.17391304347826
chr2	177496825	177512725	9	9950	3.72413793103448
chr2	179073725	179086975	9	9750	1.69230769230769
chr20	23013175	23034450	9	17775	2.73333333333333
chr21	38409150	38423150	9	10650	3.54545454545455
chr21	46337450	46354950	9	13375	2.68421052631579
chr22	23693800	23719825	9	20375	1.31147540983607
chr4	8578650	8596025	9	11650	3.25773195876289
chr5	141254050	141264450	9	5800	1.69620253164557
chr5	168255950	168271675	9	9750	3.9
chr6	10377575	10430525	9	50625	2.36363636363636
chr6	30404900	30439875	9	32250	0.355932203389831
chr6	31320275	31336650	9	10075	3.47826086956522
chr6	90115775	90125300	9	7725	0.782608695652174
chr6	91995475	92016500	9	15775	2.375
chr7	25891450	25908875	9	12375	3.76923076923077
chr7	85390700	85400025	9	6675	0.857142857142857
chr7	90977100	90991750	9	12975	0.352941176470588
chr7	150941100	150958450	9	11950	3.40740740740741
chr8	97140975	97176675	9	31650	1.61538461538462
chr9	14311250	14355000	9	25275	1.74539877300613
chr9	37643700	37656250	9	10600	0.602739726027397
chr9	117675525	117696775	9	18375	1.42222222222222
chr9	131933625	131946925	9	10975	1.02325581395349
chr9	135283750	135302325	9	7975	4.73015873015873
chr9	140768250	140785000	9	9275	2.59405940594059
chrX	103486300	103515775	9	27300	1.22222222222222
chrX	119437800	119450975	9	10025	2.64
chrX	130189025	130223400	9	25700	1.8
chrX	138268600	138294900	9	23850	1.44117647058824
chrX	143829775	143841000	9	7550	3.36
chr1	14210500	14225475	8	13025	1.04918032786885
chr1	34628000	34633750	8	3750	1.48717948717949
chr1	37493800	37508050	8	11075	2.93023255813953
chr1	114692275	114704050	8	8700	2.2
chr1	181055275	181078100	8	14075	2.42276422764228
chr1	230912875	230927700	8	10650	2.69565217391304
chr1	232380150	232393625	8	10375	1.58823529411765
chr10	106390575	106407625	8	12750	3.30434782608696
chr10	121229675	121243375	8	11500	0.901960784313726
chr11	29380900	29389800	8	7025	0.6875
chr12	2827875	2837650	8	5200	2.72
chr12	53716500	53732575	8	7350	2.90173410404624
chr12	79038575	79055000	8	12050	1.29896907216495
chr12	103340950	103368225	8	25375	1.92307692307692
chr12	113948350	113959775	8	9675	0.597938144329897
chr12	125667050	125679150	8	9225	0.504504504504504
chr12	130703050	130712750	8	7800	2.85714285714286
chr13	108225300	108237375	8	9450	1.04109589041096
chr14	38044525	38093925	8	40850	1.69491525423729
chr14	70031250	70043625	8	10775	1
chr15	74414425	74431650	8	14275	2.29090909090909
chr15	99637650	99648125	8	7250	1.19672131147541
chr16	2028775	2043400	8	8600	2.04494382022472
chr16	5260475	5267775	8	5025	1.43589743589744
chr16	7881200	7888600	8	4625	1.49253731343284
chr17	43036275	43049950	8	9325	3.1304347826087
chr17	46789400	46847475	8	54475	1.08900523560209
chr17	46863675	46871775	8	4700	2
chr17	58211550	58231225	8	15775	1.13725490196078
chr17	59523125	59547975	8	23025	0.526315789473684
chr17	80285175	80297725	8	10600	1.62962962962963
chr18	19793325	19803650	8	7475	2.0377358490566
chr19	3456975	3471200	8	11000	1.41269841269841
chr19	42385325	42447225	8	33925	3.26094003241491
chr19	45248325	45262075	8	11650	0.704545454545455
chr2	6047850	6056250	8	6200	1.53488372093023
chr2	13957175	13968125	8	8750	0.702290076335878
chr2	25582850	25587975	8	3575	1.16129032258065
chr2	50158475	50171450	8	11025	1.53846153846154
chr2	60961550	60972800	8	6250	2.25581395348837
chr2	63271400	63296775	8	22025	3.2
chr2	97189500	97206400	8	7375	3.12121212121212
chr2	109714400	109724050	8	7000	2.8695652173913
chr2	215455275	215463800	8	6550	1.31147540983607
chr2	218124450	218144600	8	19300	0.295081967213115
chr2	237023125	237029900	8	5325	1.29032258064516
chr20	21481175	21511500	8	27425	2.3030303030303
chr20	34678125	34689475	8	9325	2.38461538461538
chr20	61267425	61277975	8	8375	2
chr21	43171550	43193600	8	16400	1.97278911564626
chr22	20780475	20794475	8	12200	1.40740740740741
chr3	45884200	45895600	8	8925	2.08695652173913
chr3	64662600	64677000	8	12800	0.272189349112426
chr3	69188050	69196425	8	5700	1.11627906976744
chr3	69728925	69739100	8	8225	2.16
chr3	99585575	99599050	8	12200	0.35
chr3	122741675	122750100	8	6700	0.692307692307692
chr3	156530925	156548475	8	11300	3.06451612903226
chr3	193847750	193858125	8	6000	1.98
chr3	197800250	197817775	8	13325	2.57142857142857
chr4	3871350	3882175	8	7375	1.36842105263158
chr4	5890575	5910600	8	17675	0.869565217391304
chr4	185924250	185955450	8	25750	1.16666666666667
chr5	2736075	2760000	8	18775	1.23076923076923
chr5	60604525	60610925	8	4350	1.625
chr5	132145400	132167700	8	15450	3
chr5	158375625	158387200	8	8450	0.941176470588235
chr5	171042500	171058700	8	13325	1.03703703703704
chr6	1372150	1410775	8	29725	1.58333333333333
chr6	34109825	34123800	8	11000	0.657276995305164
chr6	76827250	76837850	8	8325	1.68421052631579
chr6	102906225	102915600	8	6050	1.3968253968254
chr6	110296325	110303925	8	6375	0.869565217391304
chr6	122703375	122722300	8	15475	2.33333333333333
chr7	5445650	5471625	8	14225	2.54545454545455
chr7	31492850	31505425	8	10075	1.95121951219512
chr7	96593925	96659875	8	43475	3.44444444444444
chr7	98238450	98251150	8	9700	3.39130434782609
chr7	114858975	114872900	8	11400	2.05405405405405
chr7	156784975	156822775	8	35800	1.35135135135135
chr8	14339375	14352250	8	10100	1.03092783505155
chr8	19709900	19720975	8	8725	0.962025316455696
chr8	22534850	22563700	8	22425	1.12413793103448
chr8	22766800	22775725	8	4875	3.44444444444444
chr8	54779575	54799500	8	16675	3.21311475409836
chr8	129586750	129592075	8	3200	1.77272727272727
chr9	104075	118900	8	12075	3.11111111111111
chr9	132242800	132258050	8	8625	3.47252747252747
chrX	574550	611075	8	31800	1.53333333333333
chrX	106982150	106992025	8	4850	2
chr1	2614750	2632025	7	12250	2.02777777777778
chr1	25938825	25945675	7	4400	2
chr1	26546425	26554625	7	6000	1.12359550561798
chr1	51429175	51451275	7	20175	0.7
chr1	54199650	54207925	7	7500	0.666666666666667
chr1	68691825	68704925	7	11950	1.17647058823529
chr1	105028100	105037725	7	7225	1.42857142857143
chr1	161691900	161698725	7	5350	0.612244897959184
chr1	169648025	169664025	7	14025	1.34426229508197
chr1	197869775	197897900	7	25725	0.9
chr1	218329450	218341725	7	7000	1.89637305699482
chr10	15508400	15522350	7	12950	0.181818181818182
chr10	23978125	23991300	7	11075	0.974358974358974
chr10	50596825	50613075	7	14975	1.15384615384615
chr10	114672150	114678800	7	5975	0.247422680412371
chr10	126133400	126145225	7	9175	1.59375
chr11	19359450	19372400	7	11150	0.507462686567164
chr11	45162525	45170075	7	4850	1.70588235294118
chr11	114099950	114107375	7	5500	0.518518518518518
chr11	119660600	119670750	7	7525	1.03703703703704
chr11	124603800	124633200	7	28250	0.45
chr12	107707950	107718000	7	8250	0.842105263157895
chr13	94789100	94802625	7	11300	0.805194805194805
chr15	25881125	25896325	7	12650	1.10869565217391
chr15	45810250	45819325	7	7950	0.844444444444444
chr15	56024000	56043200	7	14950	1.37931034482759
chr15	59834000	59844675	7	7800	0.727272727272727
chr15	79348800	79356950	7	6550	1.6
chr15	93901025	93909200	7	6550	0.85
chr15	98963400	98974250	7	8625	0.878048780487805
chr16	23868675	23882825	7	12275	0.239316239316239
chr16	30040225	30046950	7	4050	2
chr17	7817850	7836425	7	11400	1.86206896551724
chr17	8017350	8035025	7	13300	0.93
chr17	27939100	27951275	7	9950	0.770833333333333
chr17	59468675	59495525	7	25125	1.8
chr17	78899525	78904775	7	4350	1.17647058823529
chr18	22622325	22634400	7	11000	0.206185567010309
chr18	24229950	24241100	7	7025	1.80952380952381
chr18	44943225	44950650	7	5875	0.8
chr18	57357975	57367200	7	6575	0.857142857142857
chr18	59988675	59996025	7	6075	0.594594594594595
chr18	70203050	70216125	7	11350	0.928571428571429
chr18	77148975	77160075	7	9400	0.88
chr19	1065150	1072575	7	6100	1.04545454545455
chr19	3225550	3231300	7	4725	0.555555555555556
chr19	18709400	18727925	7	16325	1.48837209302326
chr19	42496625	42506800	7	8750	0.470588235294118
chr19	49921250	49945975	7	23450	0.682926829268293
chr19	55942550	55964875	7	16450	1
chr2	45869250	45882850	7	11350	0.852459016393443
chr2	65084725	65094600	7	7775	0.944444444444444
chr2	104403300	104414025	7	8900	1.5
chr2	176925700	177063075	7	136050	0.613333333333333
chr2	200318975	200340400	7	18925	1.19230769230769
chr2	237051200	237090250	7	27725	1.53846153846154
chr20	21845850	21854775	7	7325	1.18518518518519
chr20	24445700	24454775	7	7500	1.23076923076923
chr20	58677000	58683025	7	4650	0.484848484848485
chr20	62668500	62683200	7	13600	0.47887323943662
chr22	30113025	30121875	7	7575	0.377622377622378
chr22	42304250	42324600	7	18225	0.923076923076923
chr22	46453975	46471375	7	15775	0.956521739130435
chr3	17036300	17048325	7	10700	0.338461538461538
chr3	131785950	131795275	7	8675	0.24
chr3	137476175	137504400	7	25125	1.85365853658537
chr3	147069100	147145975	7	74900	0.255102040816327
chr3	190228225	190235475	7	5950	0.5
chr4	564175	576025	7	10475	0.711111111111111
chr4	1103400	1110075	7	5100	1
chr4	41859375	41889825	7	28300	1.58139534883721
chr4	54952325	54979000	7	25425	0.52
chr4	55084175	55101000	7	15050	0.7
chr4	113423350	113448100	7	23675	0.384615384615385
chr4	140542000	140555900	7	12075	1.57575757575758
chr4	190932800	190945525	7	10900	1.375
chr5	87953525	87995875	7	40700	1.5
chr5	139123675	139146400	7	16425	1.40740740740741
chr5	139276550	139288275	7	10650	0.571428571428571
chr5	149542750	149553725	7	10175	0.228571428571429
chr6	1522525	1529825	7	5925	1.2
chr6	31363750	31372525	7	6150	0.947368421052632
chr6	58140125	58151200	7	8550	1.85714285714286
chr6	84938150	84944525	7	3775	1.64102564102564
chr6	99267750	99297875	7	28500	1.31578947368421
chr6	162043100	162052275	7	8100	0.294117647058824
chr7	4666650	4672900	7	4750	1.08333333333333
chr7	6565300	6576950	7	10325	0.28169014084507
chr7	126887150	126897925	7	8800	0.846153846153846
chr7	132244300	132264875	7	19150	0.205128205128205
chr7	150860775	150874450	7	12625	0.6
chr7	151105650	151114425	7	6600	1.5609756097561
chr8	1317375	1325325	7	6050	1.21311475409836
chr8	3096250	3107475	7	9950	0.789473684210526
chr8	26718525	26727650	7	7875	1.47826086956522
chr8	63501975	63511975	7	7650	1.1864406779661
chr8	66181425	66195175	7	12125	1.56521739130435
chr8	145697075	145714200	7	12100	1.57647058823529
chr9	66858125	66863250	7	4225	0.428571428571429
chr9	115678075	115686925	7	5600	1.07843137254902
chr9	115850675	115859100	7	5400	1.65
chr9	132196250	132206325	7	8175	0.846153846153846
chr9	136520050	136525975	7	4400	1.80952380952381
chrX	150339650	150352550	7	10250	2
chr1	2974225	2993525	6	17400	0.666666666666667
chr1	10923275	10930000	6	5725	0.404761904761905
chr1	67978600	67989750	6	9100	0.336842105263158
chr1	159138375	159143475	6	4025	0.8
chr1	193694700	193699425	6	3800	0.387096774193548
chr1	199997750	200014875	6	16650	0.0695652173913043
chr1	202674400	202682350	6	6925	0.864864864864865
chr1	209845050	209854950	6	8675	0.8125
chr10	8072500	8108875	6	35775	0.32258064516129
chr10	58895775	58909675	6	12600	0.19327731092437
chr10	60720500	60729750	6	6500	0.550561797752809
chr10	77357225	77365400	6	7150	0.523809523809524
chr10	91735875	91743100	6	6450	0.25531914893617
chr10	94446150	94461525	6	14600	0.777777777777778
chr10	95750050	95758525	6	7800	0.5
chr10	118884375	118939800	6	50875	0.287425149700599
chr11	6276225	6285925	6	7950	0.897435897435897
chr11	6299925	6312450	6	11025	0.521739130434783
chr11	16414225	16432925	6	17200	0.962962962962963
chr11	16915200	16922200	6	5900	0.565217391304348
chr11	20614375	20633825	6	18650	0.235294117647059
chr11	43890425	43901625	6	9125	0.697674418604651
chr11	65547750	65557300	6	7725	0.853932584269663
chr11	117744150	117751200	6	5800	0.611111111111111
chr11	134279675	134287025	6	6000	0.589147286821705
chr12	13877750	13885500	6	5775	0.842105263157895
chr12	26272275	26286050	6	12800	0.302325581395349
chr12	28117850	28133450	6	14475	0.2
chr12	42628200	42642650	6	12075	0.303448275862069
chr12	58004200	58029450	6	23725	0.666666666666667
chr12	108424125	108431800	6	5675	0.870229007633588
chr12	110332675	110345350	6	10650	0.541666666666667
chr12	117312475	117323050	6	9275	0.869565217391304
chr13	21097625	21111125	6	12575	0.125
chr13	26486800	26491775	6	3750	0.844444444444444
chr13	44352375	44363425	6	9600	0.433734939759036
chr13	53843150	53860975	6	16600	0.109510086455331
chr13	66790050	66800625	6	8875	0.654545454545455
chr13	76908050	76913325	6	4025	0.808510638297872
chr13	112649200	112657525	6	7150	0.627450980392157
chr14	38674275	38690350	6	14950	0.336
chr14	42072325	42080750	6	7800	0.444444444444444
chr14	49829275	49841175	6	10275	0.928571428571429
chr14	74247075	74257300	6	8675	0.571428571428571
chr14	96162350	96171825	6	8000	0.552631578947368
chr14	102404300	102413450	6	6650	0.686567164179104
chr15	33005675	33015200	6	8900	0.318181818181818
chr15	55875175	55883300	6	6550	0.909090909090909
chr15	72694725	72701875	6	5750	0.736842105263158
chr15	74510825	74520575	6	8950	0.285714285714286
chr15	88362650	88374000	6	10100	0.703296703296703
chr16	24490150	24498825	6	6275	0.689655172413793
chr16	49303275	49321025	6	16250	0.19047619047619
chr16	50497500	50503825	6	5275	0.648648648648649
chr16	66455175	66466800	6	8750	0.816
chr16	86315050	86334100	6	18050	0.114035087719298
chr16	88516400	88524525	6	6475	0.838095238095238
chr17	7195075	7200800	6	4250	0.785714285714286
chr17	33120475	33131500	6	8700	0.5375
chr17	35163600	35172450	6	8175	0.152777777777778
chr17	43858500	43869600	6	10325	0.363636363636364
chr17	44845600	44856950	6	8825	0.728260869565217
chr17	74126175	74141700	6	14550	0.545454545454545
chr17	77176975	77183550	6	5250	0.857142857142857
chr18	48081100	48090525	6	7375	0.818791946308725
chr19	6529425	6536125	6	5525	0.485981308411215
chr19	7791600	7801300	6	8350	0.41025641025641
chr19	8426825	8431575	6	3925	0.421052631578947
chr19	13973650	13988625	6	13475	0.41025641025641
chr19	34108500	34117375	6	7775	0.823529411764706
chr2	10215600	10224325	6	7225	0.433333333333333
chr2	18953925	18965500	6	10400	0.813559322033898
chr2	26911900	26921200	6	7725	0.567164179104478
chr2	64990950	64997275	6	4750	0.857142857142857
chr2	72365150	72380600	6	14275	0.348993288590604
chr2	132119350	132123400	6	3275	0.428571428571429
chr2	149791500	149800025	6	6500	0.818181818181818
chr2	222433275	222440300	6	5225	0.688172043010753
chr2	223147625	223191200	6	42175	0.204878048780488
chr2	230574750	230583250	6	7650	0.227848101265823
chr20	23732850	23744175	6	9800	0.705882352941177
chr20	25836975	25851325	6	13725	0.157303370786517
chr20	50715700	50724825	6	8025	0.512820512820513
chr20	57325600	57330425	6	3725	0.88
chr20	60789025	60801500	6	11000	0.439024390243902
chr21	44947500	44952100	6	3350	0.722222222222222
chr22	39631975	39645650	6	10100	0.646706586826347
chr3	16921100	16928175	6	5800	0.916666666666667
chr3	31046500	31056375	6	8200	0.482758620689655
chr3	38688375	38695300	6	5950	0.571428571428571
chr3	55507050	55526100	6	14375	0.954887218045113
chr3	186541825	186550950	6	8150	0.472727272727273
chr3	194030100	194035550	6	4150	0.635294117647059
chr4	2137025	2149900	6	11825	0.5
chr4	57707400	57714800	6	6500	0.321428571428571
chr4	106469725	106487275	6	16000	0.836734693877551
chr4	111529275	111566250	6	36475	0.444444444444444
chr4	143629950	143639800	6	8575	0.941176470588235
chr4	174413550	174467325	6	50900	0.606060606060606
chr5	71009075	71019650	6	9325	0.213793103448276
chr5	92902875	92960550	6	56525	0.172185430463576
chr5	175600675	175603975	6	2325	0.827586206896552
chr5	176165825	176172200	6	5675	0.350877192982456
chr6	5843925	5854400	6	9300	0.941176470588235
chr6	65377725	65383650	6	5250	0.333333333333333
chr6	159585925	159597350	6	10375	0.85
chr7	4742225	4754150	6	10600	0.179487179487179
chr7	20822200	20838950	6	14700	0.784810126582278
chr7	35284175	35305975	6	20575	0.666666666666667
chr7	130413725	130426250	6	11325	0.633333333333333
chr7	147725325	147731650	6	4600	0.875
chr7	149743025	149747550	6	3325	0.631578947368421
chr7	150491875	150501950	6	8775	0.655172413793103
chr8	20204575	20213825	6	7675	0.689655172413793
chr8	134905750	134914300	6	7075	0.532110091743119
chr9	21795325	21801575	6	5625	0.777777777777778
chr9	21961175	22011100	6	47950	0.0894854586129754
chr9	34575775	34594975	6	18250	0.12621359223301
chr9	71787275	71791000	6	2675	0.857142857142857
chr9	132424950	132429825	6	3700	0.714285714285714
chrX	106687075	106695575	6	6450	0.64
chr1	57665400	57672600	5	6200	0.211920529801325
chr1	92939625	92956275	5	15900	0.289655172413793
chr1	112527700	112536875	5	8750	0.210526315789474
chr1	145470575	145480375	5	8925	0.220095693779904
chr1	177275925	177280750	5	4325	0.232558139534884
chr1	214148950	214166175	5	15675	0.198675496688742
chr1	223532975	223539900	5	6250	0.238095238095238
chr10	25355450	25360250	5	4200	0.169491525423729
chr10	92672125	92698150	5	25300	0.0709219858156028
chr10	119135550	119140325	5	4225	0.222222222222222
chr11	65221350	65230225	5	8300	0.18018018018018
chr11	72974700	72977675	5	2700	0.142857142857143
chr11	74020375	74025100	5	4225	0.222222222222222
chr12	108296075	108303650	5	6975	0.3
chr12	109742775	109751575	5	7950	0.274509803921569
chr12	120027000	120037900	5	9700	0.27027027027027
chr12	128748025	128756825	5	7800	0.296296296296296
chr13	22241125	22252350	5	10825	0.27027027027027
chr13	95350525	95367950	5	16850	0.210526315789474
chr13	107183075	107187400	5	3625	0.233333333333333
chr14	29222850	29257100	5	32925	0.0936863543788187
chr14	45759900	45767125	5	6450	0.228571428571429
chr14	74700875	74714900	5	12925	0.16
chr14	76596300	76607425	5	10225	0.274509803921569
chr14	82243100	82251800	5	8000	0.302325581395349
chr14	101188250	101197025	5	8025	0.147239263803681
chr14	104599575	104604550	5	4675	0.0925925925925926
chr15	31772650	31778350	5	5100	0.277777777777778
chr15	41782650	41806875	5	23275	0.204081632653061
chr16	67183275	67213400	5	29150	0.156378600823045
chr16	67556725	67575000	5	17325	0.206896551724138
chr16	80568475	80574175	5	5250	0.207792207792208
chr16	86518175	86555400	5	36525	0.0701754385964912
chr17	6555325	6562025	5	6350	0.21875
chr17	31516075	31527600	5	10125	0.196428571428571
chr17	43504000	43511300	5	6525	0.238095238095238
chr17	47299400	47309550	5	9300	0.304761904761905
chr17	48062625	48079975	5	15900	0.264367816091954
chr17	75729675	75735675	5	5400	0.208955223880597
chr17	80327250	80334125	5	6175	0.19047619047619
chr18	34821850	34825650	5	3450	0.148148148148148
chr18	47715525	47724475	5	8375	0.215686274509804
chr18	68967450	68978400	5	9950	0.242424242424242
chr19	38885575	38892800	5	6525	0.184873949579832
chr2	65213400	65220100	5	6325	0.099290780141844
chr2	119910825	119920750	5	9175	0.269230769230769
chr2	210617025	210638500	5	19750	0.299559471365639
chr2	234235325	234244625	5	7950	0.252427184466019
chr20	13196050	13205200	5	8100	0.258706467661692
chr20	55495475	55505825	5	9750	0.26865671641791
chr20	62711525	62718350	5	6125	0.169491525423729
chr21	36253525	36268025	5	12925	0.2
chr21	43636675	43645050	5	7775	0.133333333333333
chr22	43735000	43742450	5	6575	0.228571428571429
chr3	58619225	58627200	5	6875	0.230769230769231
chr3	129684875	129701625	5	16125	0.204081632653061
chr4	13521650	13553150	5	30900	0.289156626506024
chr4	38128275	38132750	5	3825	0.258620689655172
chr4	147990925	147997200	5	5700	0.198198198198198
chr5	1847375	1855025	5	6875	0.25
chr5	3583750	3608825	5	24475	0.0666666666666667
chr5	79858050	79869375	5	10800	0.290909090909091
chr5	88177200	88186875	5	8850	0.182926829268293
chr5	134359725	134392800	5	31975	0.111405835543767
chr5	134911400	134918600	5	6225	0.27906976744186
chr5	149564350	149573100	5	8250	0.133333333333333
chr5	155102125	155116350	5	13425	0.186666666666667
chr6	17277300	17284200	5	6325	0.208333333333333
chr6	28976375	28984575	5	7450	0.285714285714286
chr6	97867975	97874125	5	5625	0.179487179487179
chr6	115538300	115545075	5	5675	0.260869565217391
chr6	147820250	147835350	5	14475	0.121673003802281
chr7	128574475	128581375	5	6350	0.19047619047619
chr7	149456125	149473875	5	15525	0.261061946902655
chr7	157468650	157488600	5	19000	0.0641711229946524
chr8	11530975	11583325	5	51325	0.25
chr8	11587675	11592000	5	3725	0.252631578947368
chr8	21640550	21650200	5	8825	0.208333333333333
chr8	29202375	29214850	5	11425	0.272727272727273
chr8	145046000	145053800	5	6800	0.240837696335079
chr9	38422325	38428400	5	5425	0.271186440677966
chr9	79697200	79702600	5	5050	0.135135135135135
chrX	17873450	17883825	5	9050	0.297872340425532
chrX	68043325	68057000	5	13000	0.0736842105263158
chrX	107067425	107071950	5	3975	0.285714285714286
chrX	131498175	131505400	5	6525	0.236842105263158
chr13	79159825	79186950	4	26600	0.0288461538461538
chr14	65342725	65350375	4	7400	0.0447761194029851
chr2	66650875	66675700	4	24300	0.0366492146596859
chr2	121097225	121110800	4	13200	0.0401606425702811
chr2	172940500	172975325	4	34225	0.0266666666666667
chr3	27752925	27776775	4	23425	0.036144578313253
chr5	180073325	180080275	4	6700	0.046875
chr6	37660300	37671500	4	10975	0.0425531914893617
chr7	19142225	19161775	4	19100	0.0352112676056338
chr7	158784100	158790675	4	6375	0.0491803278688525
chr8	112925875	112935175	4	9025	0.034965034965035
chrX	25015575	25044225	4	28225	0.0369609856262834
