# Supplementary material for: Large organized chromatin lysine domains help distinguish primitive from differentiated cell populations
Source: Nat Commun. 2021 Jan 21;12:499. doi: 10.1038/s41467-020-20830-9 (PMC7820432; doi:10.1038/s41467-020-20830-9)
Supplement: Supplementary file 3 — Supplementary Software [file 41467_2020_20830_MOESM3_ESM.zip › E004-H3K36me3_LOCKS.bed]

chr1	1552950	1789200	91	83325	39.7931034482759
chr1	10316200	10462650	91	73050	34.5384615384615
chr1	11073325	11283900	91	122900	42.3555555555556
chr1	12294925	12429000	91	65800	12.7
chr1	19399250	19743775	91	201275	31.3846153846154
chr1	28054775	28320950	91	79775	42.9433962264151
chr1	33020475	33323050	91	109425	41.0833333333333
chr1	39697975	39949525	91	161725	44.9333333333333
chr1	43314925	44084800	91	126800	47.1353135313531
chr1	93155950	93693400	91	76625	38.6451612903226
chr1	151106700	151388650	91	109850	42
chr1	155141400	155401450	91	79150	46.8
chr1	155581925	155793975	91	94775	32.0555555555556
chr1	220141050	220303250	91	76425	37.9591836734694
chr1	233219800	233375075	91	59225	30.5161290322581
chr10	12119225	12263675	91	83150	21.0857142857143
chr10	27316625	27495925	91	89625	40.3076923076923
chr10	69646450	69829950	91	68700	35.04
chr10	70092925	70244700	91	78375	25.7142857142857
chr10	70246025	70483675	91	65750	39.0666666666667
chr10	126611200	126779950	91	72550	24.952380952381
chr11	32917550	33172250	91	91450	35.0620689655172
chr11	62284275	62530600	91	102250	32.6666666666667
chr11	66200500	66487450	91	95500	41.1538461538462
chr11	66890500	67069150	91	79550	42.530612244898
chr11	73536700	73816400	91	57000	40.9655172413793
chr11	107904550	108064725	91	76100	44.2448979591837
chr11	108064775	108188300	91	71150	27.6470588235294
chr12	56294125	56569725	91	105000	25.6538461538462
chr12	57389000	57693950	91	118900	28.7692307692308
chr12	95364475	95547150	91	72100	44.5454545454545
chr12	110565600	110875225	91	105625	40.1184210526316
chr12	112568450	112706275	91	71700	13.8461538461538
chr12	120107725	120279950	91	92025	21.2
chr12	121729050	121972600	91	94450	35.76
chr12	122955675	123119250	91	130650	11.2380952380952
chr12	123640200	123797700	91	83150	22.0909090909091
chr12	124808050	124970300	91	85225	18.4
chr12	132381350	132601725	91	115300	24
chr12	133141925	133372025	91	122200	25.6793893129771
chr14	35468625	35597425	91	50025	42.8275862068966
chr14	58670100	58841700	91	83900	29.7073170731707
chr14	64408700	64598475	91	49575	26.3684210526316
chr14	71383525	71574975	91	62075	41.5
chr14	73404725	73630550	91	89100	29.8571428571429
chr14	92434700	92619050	91	75800	34.1333333333333
chr15	28356250	28511425	91	85275	34.3529411764706
chr15	35082350	35277375	91	81825	32.68
chr15	41188075	41405450	91	102050	38.4230769230769
chr15	41533475	41725100	91	75050	43.24
chr15	43235500	43375200	91	74950	12.5263157894737
chr15	44723925	44891325	91	75900	29.2222222222222
chr15	50850275	50965700	91	72900	13.2727272727273
chr15	59283350	59466225	91	82050	32.3076923076923
chr15	63849050	63998675	91	63725	22
chr15	75647350	75817000	91	106150	31.952380952381
chr15	91264550	91512950	91	83625	36.4511278195489
chr16	11641375	11989650	91	106625	43.1794871794872
chr16	16066200	16219275	91	79925	24.5882352941176
chr16	19510500	19651775	91	65550	17.52
chr16	23400025	23591375	91	105225	20.9428571428571
chr16	70349425	70608050	91	120075	23.1176470588235
chr16	89711400	89879800	91	88200	35.8181818181818
chr17	5212100	5385150	91	110050	22.3448275862069
chr17	15878000	16030350	91	106950	8.43478260869565
chr17	26873700	27183750	91	140550	44.1025641025641
chr17	27724925	27905725	91	66275	43.1578947368421
chr17	29044600	29197750	91	68050	41.0588235294118
chr17	33900575	34140600	91	82175	46.9452054794521
chr17	35379500	35583400	91	76575	39.5111111111111
chr17	40612850	40868700	91	88475	45.7575757575758
chr17	41101150	41350625	91	77425	25.6170212765957
chr17	57075275	57221950	91	62175	38.4137931034483
chr17	59785650	59977225	91	50825	43.6666666666667
chr17	73643625	73991575	91	91875	41.8823529411765
chr17	80676575	80880000	91	60125	23.3913043478261
chr18	2660925	2781450	91	81175	6.3
chr18	12949775	13116625	91	95750	21.0322580645161
chr18	29408025	29510725	91	62425	4.7
chr18	56348350	56627175	91	99975	46.040404040404
chr19	3851425	4108275	91	72850	41.1818181818182
chr19	4249000	4491150	91	81150	46.8648648648649
chr19	11075675	11305250	91	129025	23.3793103448276
chr19	17253325	17432800	91	67225	29.5
chr19	37813600	38011775	91	69125	19.5294117647059
chr19	38936675	39425825	91	103975	45.25
chr19	47340575	47703275	91	105175	47.0967741935484
chr19	49833500	50200900	91	98650	38.7262569832402
chr19	57977475	58344450	91	131600	31.6551724137931
chr2	32605275	32737825	91	71475	34.8
chr2	37279350	37499675	91	105425	20.125
chr2	53926425	54174650	91	104125	26.4356435643564
chr2	55750900	55912625	91	66525	19.2
chr2	61248200	61476625	91	73000	45.12
chr2	61476725	61591500	91	56275	8.12987012987013
chr2	122097375	122271975	91	77800	14.7777777777778
chr2	136329150	136543950	91	75275	43.0857142857143
chr2	197509950	197740475	91	76225	37.4
chr2	219309425	219438350	91	77550	28.4166666666667
chr20	32953750	33099525	91	81950	31
chr20	33507125	33717850	91	79550	40.7058823529412
chr20	47557825	47741575	91	126225	38.6923076923077
chr21	40541250	40683050	91	104275	8.40776699029126
chr21	47607725	47809050	91	124350	20
chr21	47809200	47972000	91	65000	28.7441860465116
chr22	31968950	32194275	91	76200	36.5
chr22	41163500	41356525	91	74000	44.8421052631579
chr22	41490300	41742625	91	138100	42.5945945945946
chr3	10005800	10190750	91	80375	44.0666666666667
chr3	47531425	47792275	91	155325	22.715953307393
chr3	52434775	52656025	91	90150	43.7752808988764
chr3	125163975	125301675	91	55225	34.48
chr3	169800900	170014325	91	68450	38.0168067226891
chr3	171916350	172089650	91	62425	47.0555555555556
chr4	2627000	2885475	91	89600	38.3255813953488
chr4	5615900	5859250	91	66425	35.2916666666667
chr4	79173450	79366025	91	69650	31.9166666666667
chr4	85561950	85701850	91	75800	22.6909090909091
chr4	123076025	123249550	91	50750	25.5714285714286
chr5	94825	315550	91	71825	24
chr5	14271125	14427425	91	83400	26.7857142857143
chr5	37103525	37394050	91	88075	46.0952380952381
chr5	54550750	54691875	91	83575	25.1764705882353
chr5	64817275	64986275	91	60500	42.1212121212121
chr5	73923275	74120750	91	83700	36.6086956521739
chr5	89912700	90068525	91	50875	27.2352941176471
chr5	137619825	138098100	91	119875	36.0481927710843
chr5	176451525	176657900	91	72750	35.5094339622642
chr6	56320975	56482350	91	75150	17.3333333333333
chr6	88211250	88345300	91	67975	18.0588235294118
chr6	149894275	150088900	91	64700	39.7619047619048
chr6	151188650	151339975	91	64775	42.5714285714286
chr6	161456900	161647325	91	76725	26.5806451612903
chr7	696400	918750	91	75975	42.6060606060606
chr7	91603075	91845075	91	71375	44.25
chr7	98930900	99125325	91	101900	32.2666666666667
chr7	158398750	158601400	91	101000	33.7222222222222
chr8	25135850	25310575	91	58300	19.9259259259259
chr8	30243250	30415425	91	72400	18.969696969697
chr8	42131150	42323450	91	61500	37
chr8	67954700	68122225	91	67925	32.695652173913
chr8	87383600	87550350	91	63975	23.5294117647059
chr8	95442750	95780775	91	104075	43.3636363636364
chr8	141666025	141802925	91	74325	14.0769230769231
chr9	6475400	6618900	91	60275	43.0909090909091
chr9	111630200	111792225	91	71600	46.6086956521739
chr9	123150850	123321150	91	93650	8.35294117647059
chr9	125607500	125797900	91	83175	23.9473684210526
chr9	131135800	131402100	91	98925	41.4358974358974
chr17	59977500	60140725	90	101600	20.7462686567164
chr19	44416725	44682500	90	97150	38.6785714285714
chr22	17948175	18107925	90	80950	33.2467532467532
chr22	19315900	19505500	90	117800	13
chr22	50631975	50906625	90	87000	42.5811965811966
chr3	183419575	183595400	90	109925	16.8648648648649
chr9	33887300	34044875	90	87225	41.2222222222222
chr9	134273350	134526225	90	127475	27.5478260869565
chr1	52800475	52993650	89	84475	28
chr8	128951500	129115450	89	61050	26.4705882352941
chr12	2966925	3152450	88	68400	31.8
chr21	27251650	27430625	88	75400	41.375
chr13	20534550	20662300	87	91725	8.92592592592593
chr2	153464125	153620400	87	95450	15.9428571428571
chr2	232003425	232161250	87	53175	36.0333333333333
chr2	233568150	233726450	87	84450	23.9
chr3	47032725	47222825	87	66525	26.0575539568345
chr4	39237750	39537575	87	89575	38
chrX	24714025	24874000	87	61550	30.3636363636364
chr10	75475375	75632900	86	81275	17.3333333333333
chr14	31050625	31206125	86	71050	33.3333333333333
chr17	18089175	18264100	86	105000	14
chr17	36865750	37076875	86	86325	41.7142857142857
chr17	72989850	73282925	86	104150	41.6842105263158
chr19	34812675	34988450	86	104275	32.7692307692308
chr1	247003275	247169350	85	94250	31.3846153846154
chr11	46642200	46841100	85	113100	9.36363636363636
chr2	36652150	36822775	85	71925	29
chr3	124450850	124603800	85	78275	18.56
chr4	3088275	3244350	85	117050	8.85714285714286
chr8	1714875	1906625	85	96200	35.2156862745098
chr1	55509550	55643775	84	94800	9.45454545454546
chr15	42191175	42576375	84	89025	37.5504587155963
chr5	31400400	31557150	84	103075	15.0909090909091
chr7	104626800	104784050	84	71300	20.1176470588235
chr8	120742750	120866525	84	66850	17.7222222222222
chrX	16599500	16779725	84	63700	38.0714285714286
chrX	130823650	130961750	84	89400	7.6551724137931
chr1	101338825	101507050	83	55250	30.0689655172414
chr2	42797225	42967850	83	63125	25.0344827586207
chr3	52656475	52802650	83	88000	28
chr4	73920925	74043350	83	83850	15.8709677419355
chr5	112091125	112256025	83	57450	14.2222222222222
chr7	156933000	157063425	83	81075	19
chr9	36576950	36678775	83	58350	22.5263157894737
chr12	111855700	111993200	82	73025	25.1594202898551
chr17	3909050	4027425	82	82400	10.962962962963
chr17	8271450	8526875	82	139225	24.9411764705882
chr3	121145800	121263400	82	60300	16.8888888888889
chr5	68391250	68576950	82	74275	33.5789473684211
chr6	37237275	37451650	82	84275	39.2093023255814
chr9	140596825	140731800	82	84150	10.952380952381
chr1	235270525	235423075	81	89000	17.25
chr10	75759075	75908225	81	86225	35.2222222222222
chr10	101910375	102148475	81	96400	17.2696245733788
chr11	61025625	61240575	81	98350	33.1627906976744
chr11	117016425	117166000	81	73700	26.16
chr12	46193600	46381000	81	60600	32.9565217391304
chr17	61712075	61914650	81	101275	24.1666666666667
chr2	183774575	183888850	81	67000	22.3333333333333
chr21	35093225	35211500	81	59000	18.1875
chr7	141255250	141490250	81	55700	30.5833333333333
chr11	70050900	70284525	80	118300	22.0704845814978
chr14	39498000	39654800	80	90000	19.9024390243902
chr14	55402725	55534625	80	82850	11.2
chr2	17831025	17963900	80	83925	35
chr4	39823700	39935025	80	76450	6.41666666666667
chr14	76113400	76252375	79	52125	27.2941176470588
chr17	78237725	78392175	79	84900	24.8235294117647
chr18	6940650	7050350	79	53150	24.2222222222222
chr2	9567700	9675625	79	71125	9.27272727272727
chr2	128850925	128950475	79	71700	5.38775510204082
chr20	25390325	25506925	79	74875	5.04347826086957
chr21	38461300	38613875	79	52300	26.3
chr6	31474075	31772450	79	99375	17.2743362831858
chr7	98478550	98658350	79	152450	10.7083333333333
chr7	151785975	151949275	79	62325	37.2727272727273
chr1	52380350	52557600	78	61375	22.7086614173228
chr18	19088325	19216300	78	55200	22.9491525423729
chr9	133976625	134111025	78	80900	8.76470588235294
chrX	128560900	128729775	78	66800	33.8181818181818
chr1	212115050	212281075	77	70150	26.32
chr1	224373600	224515650	77	55475	26.4117647058824
chr10	105063600	105208850	77	89000	11.9141104294479
chr12	27799000	27954475	77	48475	34.1025641025641
chr15	43620400	43784400	77	114100	15.7894736842105
chr17	4067325	4210425	77	77975	32.6
chr2	32737875	32878450	77	43500	35.304347826087
chr2	109348775	109495050	77	57975	19.0526315789474
chr3	37291225	37427500	77	64525	17.8666666666667
chr3	47846650	47970125	77	72825	11.1666666666667
chr11	121340650	121503600	76	90150	15.2727272727273
chr15	22926850	23059425	76	65175	32.1290322580645
chr18	19345700	19447400	76	50700	22.6086956521739
chr3	45433275	45590550	76	62225	15.3125
chr7	105096175	105210350	76	60375	24.0888888888889
chr7	131073725	131240575	76	66300	32.4827586206897
chr1	179959850	180082275	75	60000	10.8421052631579
chr17	65101250	65238275	75	40150	26.1764705882353
chr12	19407700	19532200	74	55950	14.5135135135135
chr12	122612175	122819975	74	51925	31.8260869565217
chr14	31565500	31673725	74	72800	8.8
chr15	25203000	25375150	74	148450	4.8
chr17	35871225	36002000	74	69725	9.30864197530864
chr2	3322475	3521150	74	43475	30.4
chr4	87638100	87737525	74	49425	15.2631578947368
chr5	109090825	109204775	74	57450	11.1555555555556
chr12	101675700	101798300	73	97325	8.48648648648649
chr12	133564775	133782325	73	108275	24.6666666666667
chr14	103801450	104002100	73	57225	33.1428571428571
chr18	43429500	43535425	73	55675	13.5111111111111
chr18	74564050	74681125	73	44600	28.0869565217391
chr2	86251175	86441475	73	144000	31.3684210526316
chr2	230628150	230783875	73	68325	30.375
chr22	24432525	24574525	73	71575	25.9230769230769
chr22	24698100	24813150	73	64150	23.5675675675676
chr5	167811925	168004925	73	79875	17.2727272727273
chr5	179659075	179777575	73	70550	29.5294117647059
chr12	105505625	105623425	72	79600	14.5833333333333
chr16	22239800	22383725	72	60425	31.9090909090909
chr17	65850000	66044250	72	94850	25.2307692307692
chr2	160171600	160310275	72	43525	26.6
chr2	242511725	242668225	72	63800	27.0819672131148
chr3	44789975	44907125	72	64225	18.4545454545455
chr6	79646100	79782875	72	95025	21.4
chr1	203651800	203847050	71	77250	26.0344827586207
chr11	85664375	85742125	71	49375	6.75
chr2	10710100	10826525	71	53950	19.9047619047619
chr5	94798425	94904750	71	56875	27.35
chr8	48684225	48892100	71	189075	0.819672131147541
chr8	131063650	131191700	71	48775	25.8260869565217
chr1	21063800	21231525	70	83475	28.7272727272727
chr10	93685750	93793825	70	68525	6.35294117647059
chr16	74907575	75013025	70	59325	21.5121951219512
chr5	36955575	37065975	70	52850	26.9473684210526
chr1	92711600	92855075	69	50325	23.7368421052632
chr1	100508500	100615200	69	52925	19.44
chr1	200522400	200636675	69	52200	23.3033707865169
chr11	43338200	43517125	69	87950	27.6615384615385
chr17	1323400	1461150	69	53800	21.8285714285714
chr2	201677950	201873750	69	93925	28
chr2	216177750	216298525	69	94575	11.448275862069
chr7	23340400	23459850	69	69750	19.68
chr9	131632500	131781475	69	76825	28.2597402597403
chr1	52214975	52321050	68	63825	19.44
chr10	11961925	12077525	68	51325	15.8181818181818
chr15	86169125	86303400	68	53250	23.2222222222222
chr17	1678125	1802450	68	65625	24.2105263157895
chr19	37289975	37441500	68	38400	28
chr22	29082625	29195225	68	48775	18.875
chr3	130653650	130743700	68	35300	15.1428571428571
chr3	186651125	186795925	68	51725	25.5135135135135
chr5	172306400	172463625	68	44450	27.7846153846154
chr1	229575075	229685125	67	67450	15.5151515151515
chr20	43516200	43657250	67	72775	19.4594594594595
chr4	48500800	48601875	67	60725	17.4736842105263
chr4	83738250	83905900	67	76100	27.0731707317073
chr6	76331600	76426375	67	59125	5.75
chr1	31404500	31533575	66	81500	9.66666666666667
chr12	95601600	95703500	66	44025	17
chr12	112080150	112189200	66	57350	16.5294117647059
chr14	58874000	58988275	66	36950	23.2222222222222
chr2	69545800	69659100	66	57825	20.7272727272727
chr2	175927550	176019800	66	38150	19.7647058823529
chr3	47328525	47484600	66	56350	20.0769230769231
chr9	19289025	19442675	66	38700	26.5454545454545
chr9	99877000	99974525	66	51100	8.88888888888889
chr1	109758700	109910175	65	52100	25.9047619047619
chr15	76146475	76232275	65	48275	7.94871794871795
chr19	41700425	41854300	65	84900	21.9375
chr2	204200100	204326175	65	43225	25.0666666666667
chr20	42223000	42346600	65	56850	25.4782608695652
chr3	99999375	100111075	65	51100	25.6923076923077
chr5	70754325	70864525	65	83925	7.42857142857143
chr5	139815350	139948400	65	70600	17.2307692307692
chr6	43454825	43649675	65	101675	22.6666666666667
chr9	125803925	125941675	65	46600	23.7272727272727
chr9	130162150	130289375	65	54875	15
chr1	22147200	22243600	64	51150	21.1948051948052
chr1	169761850	169858100	64	60050	23.5294117647059
chr16	1620125	1753575	64	70175	18.7222222222222
chr2	99933550	100079125	64	87725	14.2251655629139
chr20	5918175	6021825	64	64850	15.6666666666667
chr3	141599075	141724475	64	45650	22.1176470588235
chr4	419850	533150	64	72425	6.85714285714286
chr4	1891750	2008450	64	68025	12.7878787878788
chr8	68122400	68258125	64	61500	23.52
chr1	17257200	17379000	63	51725	19.9259259259259
chr10	14882150	14990500	63	54900	17.2173913043478
chr12	389625	495650	63	66600	7.20754716981132
chr15	66727300	66845250	63	64350	16.5294117647059
chr20	40031825	40185925	63	86100	23.6969696969697
chr4	184115800	184243025	63	59475	23.4615384615385
chr7	155432975	155575325	63	57025	14.530612244898
chr9	96233425	96327775	63	44850	23.1034482758621
chr9	98677900	98779475	63	37675	18.1428571428571
chr9	103261775	103350550	63	52525	15.1111111111111
chrX	53559425	53708950	63	126500	4.9
chr1	220306500	220386300	62	50875	4.17391304347826
chr1	236966850	237065350	62	44525	22.8484848484848
chr13	24992750	25080450	62	45575	10.5806451612903
chr17	79475725	79600775	62	73650	12.4719101123596
chr22	32194350	32304150	62	38975	22.1212121212121
chr6	168265325	168372925	62	75050	6.92857142857143
chr7	107533525	107639700	62	75450	9.78947368421053
chr8	42780875	42877625	62	31125	15.8461538461538
chr10	94211375	94297300	61	39950	17.7391304347826
chr10	128769000	128880875	61	51150	19.1538461538462
chr11	3685950	3817075	61	111925	5.86206896551724
chr12	112452425	112544600	61	74925	3.08333333333333
chr20	35622825	35723000	61	45500	20.9411764705882
chr3	132166925	132260625	61	70150	8.28571428571429
chr6	169998475	170119650	61	51100	18.9302325581395
chrX	40487475	40593075	61	66475	11.8928571428571
chrX	40982600	41093250	61	91975	3.42222222222222
chr1	89208475	89302925	60	31850	17.7931034482759
chr12	24966425	25053500	60	58225	5.05494505494505
chr12	32717000	32799575	60	50050	19.5757575757576
chr16	2093350	2161300	60	26475	17.1
chr16	15675175	15796325	60	64225	17.4509803921569
chr20	30252600	30395075	60	66500	18.7727272727273
chr6	17759000	17856200	60	45375	16.9090909090909
chr8	27590450	27690775	60	41425	15.8709677419355
chr9	88557550	88658750	60	60225	9.21428571428571
chr9	135137300	135279425	60	104425	4.45953002610966
chr1	10155225	10241250	59	42300	5.27272727272727
chr1	22004250	22095700	59	55550	20.0851063829787
chr1	234510500	234603475	59	30100	17.906976744186
chr10	13634475	13747450	59	41025	18.4313725490196
chr11	17094650	17191700	59	53775	18.3137254901961
chr11	18296825	18430550	59	75000	11.2222222222222
chr17	49232850	49377250	59	95100	19.3461538461538
chr20	34429825	34537300	59	36225	20.0606060606061
chr21	37695400	37790875	59	55275	13.1555555555556
chr3	196770050	196886000	59	34375	20.3783783783784
chr9	33252250	33372050	59	79350	13.8139534883721
chr9	72876050	72967650	59	48225	18.9473684210526
chr1	223931800	224009225	58	53375	3.65714285714286
chr13	99020400	99134200	58	46275	16.8571428571429
chr15	52485600	52585150	58	45050	16.8387096774194
chr16	23591500	23703975	58	75625	10.52
chr16	53246425	53360000	58	89375	5.64444444444444
chr17	19803675	19879125	58	50500	13.5454545454545
chr17	62473250	62593500	58	71550	13.7
chr19	33413775	33503650	58	29050	17.2941176470588
chr3	56593150	56714550	58	69775	17.2413793103448
chr5	118792300	118878975	58	45225	18.4375
chr5	145598500	145667250	58	47550	4.85714285714286
chr6	36437825	36581625	58	57725	10.8888888888889
chr6	82878300	82955275	58	50825	8.125
chr8	38095150	38205725	58	49600	17.5833333333333
chr8	126012350	126120675	58	69100	10.0754716981132
chrX	123156775	123236200	58	51725	9.48717948717949
chr1	93965175	94057825	57	49150	10.0941176470588
chr12	99042125	99126750	57	31575	19.3571428571429
chr14	90423775	90511500	57	56150	8.10526315789474
chr14	103399350	103477025	57	58125	7.30434782608696
chr19	21266700	21370950	57	53525	7.86666666666667
chr2	20446275	20533625	57	57425	17.25
chr2	166728900	166806125	57	38375	9.58620689655172
chr20	60817425	60930550	57	65050	14.4166666666667
chr4	22385250	22475200	57	36875	16.8947368421053
chr6	42573300	42662075	57	53725	10.6666666666667
chr9	84194325	84301975	57	54100	8.12903225806452
chr1	36691275	36777500	56	45375	17.3333333333333
chr10	3111975	3212425	56	68600	7.41176470588235
chr10	28812525	28910750	56	74650	3.03703703703704
chr12	133372200	133462750	56	55500	18.551724137931
chr13	77713050	77799675	56	22050	17.8571428571429
chr14	64857175	64966075	56	57725	15.8833333333333
chr15	64965750	65059725	56	51925	13.5454545454545
chr15	65736925	65808150	56	51825	2.875
chr17	35585300	35714200	56	62575	12.2040816326531
chr20	37116725	37206475	56	62725	6
chr20	37593500	37672100	56	47275	18.4375
chr3	27417900	27491575	56	53400	4.36363636363636
chr3	37023325	37116600	56	64425	8.94117647058824
chr3	49046875	49168500	56	77175	14
chr4	79366550	79479325	56	52800	9.55555555555556
chr5	68645825	68736675	56	41925	17.2571428571429
chr5	133996775	134088175	56	51400	13.505376344086
chr5	171761550	171850300	56	50825	18.3870967741935
chr7	77197700	77294800	56	68500	7.1
chrX	44911000	44972825	56	36725	9.39130434782609
chrX	69549450	69651325	56	34025	16.7647058823529
chr1	29007700	29101700	55	51000	14.1311475409836
chr12	14573675	14658800	55	57700	11.3636363636364
chr12	110340725	110429775	55	39000	9.36363636363636
chr12	120529225	120664850	55	88725	17.84
chr12	125552425	125624350	55	34250	9.24590163934426
chr14	56079775	56153725	55	55425	5.07317073170732
chr18	9512975	9612350	55	52150	17.0909090909091
chr18	45351825	45437375	55	44625	14.2941176470588
chr2	27821950	27919250	55	62950	6.42857142857143
chr20	13692775	13799625	55	75400	5.18181818181818
chr7	6416575	6522300	55	59800	15.2380952380952
chr7	75145100	75232900	55	55225	17.2352941176471
chr8	27952975	28039375	55	41125	17.8666666666667
chr1	226413575	226488300	54	29350	14.1111111111111
chr12	51053950	51142100	54	51325	17.2083333333333
chr13	113439425	113539725	54	52575	16.2553191489362
chr14	78138050	78225375	54	56725	6.76190476190476
chr16	15092200	15185825	54	49450	8.1578947368421
chr19	23514300	23591125	54	45275	13.6470588235294
chr2	55513375	55589600	54	37950	7.125
chr8	141804950	141873825	54	32150	10.936170212766
chr10	89503025	89574375	53	33950	12.2448979591837
chr11	47737750	47869000	53	112300	5.03401360544218
chr13	28956300	29061800	53	45050	15.36
chr14	20755225	20876675	53	76550	4.28464419475655
chr15	40227750	40330500	53	84800	4.66666666666667
chr16	4847500	4953300	53	73925	4.17777777777778
chr22	31797575	31884400	53	65975	6.23529411764706
chr22	40641875	40729800	53	53750	9.37777777777778
chr3	122810225	122886850	53	42075	9.91304347826087
chr3	193330575	193394475	53	37725	9.1578947368421
chr4	95129825	95214225	53	66900	4.43137254901961
chr6	158289850	158367875	53	46150	13.2142857142857
chr1	54231350	54301325	52	45125	6.75
chr1	173765650	173857025	52	41850	12.5714285714286
chr12	69083275	69160975	52	57225	13.0967741935484
chr14	35031600	35097175	52	38025	11.2
chr19	53043225	53138150	52	45925	13.4468085106383
chr2	27548450	27707025	52	60925	12.7222222222222
chr2	48678825	48749250	52	33125	11.7297297297297
chr2	118674150	118766550	52	50775	15.1111111111111
chr2	202565375	202632300	52	43375	5.04761904761905
chr5	131895200	131955000	52	33025	7.84615384615385
chr5	137272500	137357150	52	50525	13.5294117647059
chr6	83811725	83907650	52	49025	15.75
chr6	90337225	90520500	52	154775	13.1666666666667
chr1	28785425	28865725	51	43325	8.77777777777778
chr1	114226825	114320425	51	33975	14.9230769230769
chr10	852500	935500	51	57250	7.08333333333333
chr11	9153025	9228400	51	45000	12.4761904761905
chr11	94154800	94233000	51	31150	10
chr12	6600525	6715475	51	87425	4.31111111111111
chr13	20288750	20355875	51	41400	7.61290322580645
chr15	90970250	91045900	51	51600	10.6666666666667
chr16	4676575	4782025	51	44800	11.1923076923077
chr16	18817500	18908250	51	60475	8
chr16	68305250	68392350	51	54525	11.6666666666667
chr17	80521275	80602775	51	57050	6.25
chr4	56264200	56347925	51	48350	13.4838709677419
chr6	30540550	30646825	51	70675	11.28
chr1	160176725	160330900	50	105500	7.14285714285714
chr10	79540600	79629050	50	53900	12.7027027027027
chr11	95501550	95598850	50	54700	13.1
chr13	113822250	113919700	50	74200	10
chr15	50718600	50795925	50	39950	9.07407407407407
chr2	171843275	171918275	50	45200	6.36619718309859
chr2	209100175	209224050	50	85775	4.88
chr2	241656600	241755925	50	58650	11.4418604651163
chr20	18450475	18552000	50	59725	12.7755102040816
chr22	26845850	26943825	50	64750	8.512
chr22	46668200	46756375	50	51850	7.2
chr3	133871000	133941275	50	30175	10.8695652173913
chr8	17784725	17888375	50	78075	11.7777777777778
chr9	107545625	107607450	50	39425	12.3157894736842
chr1	38265375	38355850	49	45850	11.7142857142857
chr11	94529275	94620000	49	61100	9.88888888888889
chr13	110800675	110865525	49	44725	5.2962962962963
chr17	637600	729450	49	52200	6.33766233766234
chr19	58695925	58827700	49	91475	6.33333333333333
chr3	48620750	48753200	49	62225	12.8474576271186
chr3	132385700	132437950	49	34875	4.62068965517241
chr3	196472875	196560050	49	39400	12.5384615384615
chr5	132203250	132278975	49	51425	8.55172413793103
chr5	134099000	134195675	49	73300	7.58333333333333
chr6	151715325	151790500	49	45100	10.144578313253
chr8	95839450	95903575	49	47625	3.65853658536585
chr1	173900000	173965850	48	47775	5.11111111111111
chr12	56116825	56222400	48	63925	6.99130434782609
chr12	132198150	132286950	48	60850	8
chr16	87728225	87798050	48	44125	6.6530612244898
chr19	33073275	33158250	48	45825	12.125
chr19	36548700	36645150	48	57375	11.5596330275229
chr2	99149825	99235325	48	47225	7.90909090909091
chr2	128698050	128783375	48	65400	2.66666666666667
chr21	45472450	45560675	48	62850	8.96969696969697
chr4	42020500	42088600	48	24900	12
chr4	104027200	104117825	48	60850	7.06666666666667
chr7	148450700	148535625	48	56500	9.54285714285714
chr9	128061200	128127525	48	39625	11.12
chr1	12007975	12092750	47	48675	10.5652173913043
chr10	88194075	88278100	47	55875	4.46808510638298
chr11	68274300	68384475	47	87275	8.97872340425532
chr12	950800	1053575	47	65925	8.22222222222222
chr16	53473925	53533250	47	39700	5.17073170731707
chr6	146202425	146283375	47	55275	10.1
chr8	402825	493325	47	30100	11.6216216216216
chrX	129336350	129394600	47	34275	11.3333333333333
chr1	109293275	109351650	46	30800	5.39130434782609
chr1	214514900	214584750	46	40000	6.32967032967033
chr10	91465400	91540850	46	45675	10.1290322580645
chr10	101438825	101520775	46	52225	9.25
chr10	103744050	103799600	46	23300	11
chr12	53837425	53946450	46	60225	9.45945945945946
chr13	96228075	96293825	46	39675	5.23529411764706
chr14	50882850	50942575	46	38625	8.77777777777778
chr15	44895175	44952750	46	33850	4.59459459459459
chr17	30266925	30328725	46	40125	4.35714285714286
chr19	2180675	2248775	46	38325	8.63157894736842
chr19	5586750	5718250	46	89475	5.64312267657993
chr2	44112375	44221950	46	97875	4.38095238095238
chr2	47632050	47714925	46	64775	3.15
chr2	223455350	223513600	46	35725	9.25
chr3	148740900	148795825	46	38175	4.07692307692308
chr3	197546775	197612125	46	40475	11
chr4	841300	892025	46	27225	6.73684210526316
chr5	125879125	125962150	46	60775	4.63694267515924
chr7	127294050	127385350	46	49875	11.2857142857143
chr9	131802750	131917975	46	36875	11.487922705314
chr1	47715375	47777850	45	45975	5.25925925925926
chr1	108674675	108740825	45	37225	5.36363636363636
chr1	206587000	206637225	45	29250	5.83333333333333
chr12	64803550	64895675	45	74350	10.5
chr12	102137125	102190050	45	26800	10.2222222222222
chr15	89788900	89876750	45	73875	4.8
chr17	6480650	6553125	45	51975	3.90344827586207
chr2	39024625	39095300	45	35075	8.08
chr3	130388775	130463950	45	27050	10.7272727272727
chr3	183637425	183707275	45	36650	7.33333333333333
chr3	194124900	194181650	45	40225	4.1
chr6	155565125	155634175	45	39250	9.06666666666667
chrX	70588000	70654625	45	39675	9.52631578947368
chr1	65094100	65160425	44	53025	2.23076923076923
chr10	5762825	5850650	44	59475	9.78947368421053
chr12	109882775	109964000	44	51700	5.24242424242424
chr16	3776950	3860725	44	53700	8.38805970149254
chr19	4910900	4963850	44	32325	5.37777777777778
chr19	16483800	16552050	44	43275	3.72262773722628
chr20	45836775	45943550	44	93750	3.75609756097561
chr3	172470350	172538950	44	53125	5.82608695652174
chr5	32353800	32432575	44	56275	8.19672131147541
chr6	160429650	160528550	44	77350	5.46153846153846
chr12	100676800	100733850	43	26100	6.04819277108434
chr13	111885425	111961250	43	41275	8.10526315789474
chr14	50239050	50318100	43	67350	1.84615384615385
chr15	93459325	93613450	43	117500	8.98591549295775
chr16	71663150	71736575	43	38750	8.37735849056604
chr17	60637550	60693900	43	36950	4.58536585365854
chr19	10881200	10945100	43	40650	6.28571428571429
chr19	19386475	19468450	43	58325	3.3875
chr19	21908825	22034000	43	54650	7.87112171837709
chr2	173423300	173474550	43	32900	7.51724137931035
chr20	35379225	35468025	43	42575	9.71153846153846
chr5	10376575	10438950	43	45625	4.64
chr7	129799375	129843925	43	31050	6.375
chr8	124329400	124392925	43	52425	5
chr9	74298625	74365875	43	55250	2.07692307692308
chr9	103046600	103111150	43	48200	3.47619047619048
chr9	109676525	109776375	43	76675	9.56521739130435
chr1	211435650	211489275	42	32875	6.76470588235294
chr15	40990800	41044675	42	34250	7.60975609756098
chr17	18768450	18834900	42	40125	7.45098039215686
chr19	10235025	10303275	42	54400	5.58333333333333
chr2	11898875	11967225	42	31250	7.86666666666667
chr4	40099500	40156525	42	24450	8.06666666666667
chr4	140255300	140317875	42	50700	3.09090909090909
chr5	65070175	65123200	42	37425	3.14285714285714
chr7	36435225	36494700	42	45750	3.35211267605634
chr11	34074600	34176800	41	83050	4.03571428571429
chr11	74305250	74354275	41	30375	5.68421052631579
chr13	79888675	79953150	41	48300	6.11111111111111
chr17	49040425	49098675	41	37875	4.66666666666667
chr19	19102400	19170825	41	50975	7.75757575757576
chr2	102441375	102512700	41	58950	2.73684210526316
chr20	49504925	49578900	41	54750	6.22222222222222
chr3	49308500	49374575	41	38175	6.86111111111111
chr5	54692500	54738125	41	33025	3
chr5	89774775	89821175	41	24825	8
chr5	179249550	179332100	41	54925	4.66216216216216
chr11	47283100	47352250	40	41150	6.33333333333333
chr11	120308300	120357200	40	32850	5.4
chr14	91738350	91791925	40	34925	3.8
chr15	59466300	59519825	40	32700	6.44444444444444
chr15	66599125	66645550	40	31875	3.05454545454545
chr5	176357675	176415350	40	30525	5.87012987012987
chr8	103263400	103380975	40	95325	4.90598290598291
chrX	15810675	15871725	40	34650	7.42857142857143
chr10	71103450	71163075	39	36150	6.66666666666667
chr12	27109025	27154275	39	20550	6.89655172413793
chr12	116395475	116457825	39	37225	6.57894736842105
chr14	51188500	51243825	39	27450	6.53333333333333
chr16	58543175	58659825	39	91825	5.64912280701754
chr18	12309525	12369625	39	44175	3.35135135135135
chr3	14152725	14241225	39	55475	5.15789473684211
chr4	52726775	52782500	39	33125	5.61111111111111
chr4	76673500	76737025	39	49550	4.38461538461539
chr4	110413800	110465750	39	34200	3.89473684210526
chr5	61643725	61698050	39	41950	3.77272727272727
chr6	35801025	35858875	39	48375	2.43478260869565
chr6	87925625	87971275	39	30775	2.67857142857143
chr6	122733575	122779250	39	28675	4.41176470588235
chr7	6026450	6094825	39	49375	6.63636363636364
chr8	54872500	54922725	39	36675	5.61904761904762
chr9	114123150	114213600	39	77650	4.375
chr9	139269100	139374975	39	77800	5.27131782945736
chr1	67410550	67455100	38	33850	4.8
chr10	122612450	122670500	38	34625	5.88
chr11	9491525	9539975	38	29975	3.88571428571429
chr11	93398900	93477250	38	61800	3.9047619047619
chr13	23906075	23947650	38	30850	4.35
chr16	74481800	74542875	38	44625	5.14285714285714
chr17	37623525	37689175	38	48475	6.41379310344828
chr2	86670450	86737225	38	51625	4.13793103448276
chr2	105950525	106006325	38	30550	5.50943396226415
chr20	31351275	31443100	38	68400	1.625
chr4	24508650	24583675	38	57300	3.50515463917526
chr5	112316600	112365650	38	29525	5.15384615384615
chr5	112866625	112910575	38	17300	5.875
chr6	167405900	167456150	38	35600	5.5609756097561
chr7	138729350	138774575	38	33425	2.25
chr8	97295850	97347825	38	30900	3.15384615384615
chr8	98805725	98867750	38	38350	5.78571428571429
chr9	111793350	111857875	38	49800	4.66666666666667
chr9	132837875	132894150	38	29300	6.40816326530612
chrX	1502225	1568625	38	41525	3.81818181818182
chr10	123975600	124016200	37	30325	2.69565217391304
chr18	77455225	77503250	37	33150	2.63888888888889
chr6	17614550	17689025	37	61125	2.13793103448276
chr6	131899900	131946750	37	35250	3.25925925925926
chr1	26737875	26806300	36	48000	2.6
chr10	126782100	126840225	36	31375	5.30769230769231
chr11	76224450	76262925	36	24150	4.16
chr12	49036725	49109125	36	56350	2.935960591133
chr12	50815975	50872425	36	42225	5.33333333333333
chr13	50102775	50141750	36	20525	4.09523809523809
chr17	42097475	42170850	36	40925	4.85714285714286
chr19	55481100	55515825	36	25975	2.0625
chr2	11735200	11783950	36	27850	5.58333333333333
chr2	114671025	114715700	36	30450	4
chr2	206863425	206929300	36	32825	4.66666666666667
chr20	46250975	46292150	36	25100	4.88
chr4	187503450	187564100	36	49000	5.41666666666667
chr7	29958350	30008725	36	33800	3.9047619047619
chr7	140033225	140082475	36	28450	4.66666666666667
chr7	157145175	157211525	36	48925	3.28205128205128
chr9	135469800	135541625	36	50300	2.89655172413793
chrX	110961025	110997900	36	22300	5.56521739130435
chr1	213125000	213186800	35	50250	3.44
chr16	70154325	70196750	35	32475	1.7741935483871
chr16	84083825	84135800	35	38525	3.88235294117647
chr3	185308275	185349875	35	30550	3.68421052631579
chr4	13568800	13621750	35	43375	2.77777777777778
chr5	145834550	145892675	35	46550	2.36363636363636
chr5	148873000	148930475	35	41750	4.14285714285714
chr6	74173950	74214150	35	27000	2.95238095238095
chr7	72853500	72935025	35	73900	1.51351351351351
chr7	128591475	128658475	35	56450	1.84210526315789
chr8	8173925	8240825	35	52125	4.6
chr1	117604100	117661325	34	47325	3.66666666666667
chr1	226016750	226066600	34	33100	3.76470588235294
chr10	126436425	126478275	34	19925	4.73333333333333
chr12	56662900	56722200	34	36300	4.20779220779221
chr14	93272950	93307925	34	27200	1.5
chr15	31197825	31253275	34	41425	4.55555555555556
chr16	14663200	14722475	34	44125	3.234375
chr17	16031100	16063225	34	19875	3.28
chr17	29197800	29231500	34	20675	2.37142857142857
chr2	109067450	109114500	34	34900	1.90243902439024
chr2	160571075	160629075	34	46575	4.48275862068965
chr2	180808550	180858150	34	32000	3.86363636363636
chr20	47837925	47909250	34	58700	0.954545454545455
chr20	62614275	62666650	34	41400	1.11111111111111
chr5	79730350	79774875	34	22950	4.63636363636364
chr7	137556325	137600975	34	30175	4.53846153846154
chr9	72324150	72373575	34	33300	3.125
chr10	123237500	123287375	33	40425	2.60606060606061
chr12	95869725	95928200	33	46900	2.52380952380952
chr13	111110900	111167000	33	42775	2.90322580645161
chr17	38281925	38333475	33	39675	3.64516129032258
chr2	172288350	172338500	33	28875	4.31578947368421
chr2	183582750	183634075	33	38825	2.42028985507246
chr3	123633350	123675725	33	31400	4
chr3	148858075	148895300	33	28075	2
chr5	178987875	179049825	33	51050	2.48484848484848
chr1	89395175	89434950	32	26850	3.15789473684211
chr1	156904000	156955975	32	42550	2.16666666666667
chr10	70483750	70558400	32	68725	3.63636363636364
chr11	134010300	134090775	32	69200	2.25
chr13	28830325	28868400	32	21600	3.90909090909091
chr14	102441150	102521775	32	71450	3.05263157894737
chr15	40454550	40522475	32	57625	2.15384615384615
chr17	37561900	37605650	32	35775	2.38461538461538
chr20	34047700	34100975	32	44000	1.64383561643836
chr3	124708450	124748375	32	26000	3.68181818181818
chr5	154242150	154315700	32	59000	1.2183908045977
chr8	42916025	42986825	32	50700	3.07913669064748
chr10	74883775	74923875	31	28475	3.61111111111111
chr10	94365650	94415475	31	39875	2.68421052631579
chr11	4122925	4163725	31	32475	1.1304347826087
chr14	45668625	45711775	31	33375	2.84615384615385
chr14	55605325	55655925	31	41575	2.52941176470588
chr16	28107400	28169625	31	53500	2.48888888888889
chr17	17032825	17087925	31	40200	2
chr2	42507725	42536125	31	19000	1.94117647058824
chr22	29902100	29967475	31	51625	2.51282051282051
chr10	27002325	27038875	30	25375	2.25806451612903
chr10	88648875	88691475	30	31350	2.59770114942529
chr10	99113725	99157675	30	35550	1.66666666666667
chr14	81645050	81683525	30	31150	2.61538461538462
chr15	99449625	99507000	30	51125	1.11111111111111
chr16	89940975	89978800	30	27100	1.81395348837209
chr18	21094850	21156600	30	52575	2.1
chr19	47176250	47214700	30	28450	2.20689655172414
chr2	55456650	55494800	30	23525	3.13513513513514
chr2	131804000	131849450	30	38175	0.901960784313726
chr2	191760075	191797575	30	24550	3.06666666666667
chr3	9693725	9737775	30	35425	2.88888888888889
chr3	122140700	122186350	30	34225	1.96899224806202
chr3	127772225	127838725	30	51100	2.02643171806167
chr4	25380975	25421450	30	35175	2.06451612903226
chr5	14459225	14509050	30	40750	2.62745098039216
chr5	140020550	140069650	30	32275	2.75
chr7	129657625	129689050	30	21025	2.72413793103448
chr8	30534150	30567575	30	25050	1.39393939393939
chr9	36334000	36376575	30	35425	2.23529411764706
chr1	183484950	183526875	29	33100	2.25641025641026
chr16	27470350	27557725	29	79575	2.92857142857143
chr16	71764425	71811950	29	33550	2.26666666666667
chr17	45667300	45703800	29	27025	1.88571428571429
chr18	2565650	2617475	29	37200	2.85714285714286
chr22	36675275	36745475	29	61500	2.20689655172414
chr3	12610325	12660400	29	43200	1.05263157894737
chr4	6993975	7034625	29	29200	2.75675675675676
chr4	57851800	57899500	29	42150	0.482758620689655
chr7	139060025	139109275	29	39925	1.26153846153846
chr9	106862200	106905300	29	32550	2.88888888888889
chr1	150899900	150943675	28	36775	0.926829268292683
chr13	103256350	103332750	28	66675	1.2
chr16	3554850	3587225	28	18150	2.54545454545455
chr16	24937950	24988975	28	41175	2
chr2	26588100	26616725	28	20025	2.54237288135593
chr22	24130875	24178800	28	35850	2.13333333333333
chr3	25637525	25679675	28	36625	1.44
chr3	108269975	108304175	28	26350	2.48648648648649
chr3	133323875	133379000	28	48375	2.43478260869565
chr3	137940525	137968075	28	22225	1.29411764705882
chr3	170077425	170115400	28	29275	1.71428571428571
chr11	59342025	59381425	27	31575	2.21052631578947
chr11	77375575	77410975	27	27950	1.56521739130435
chr19	39836075	39886875	27	39125	2.23333333333333
chr2	208419675	208464400	27	38450	0.95
chr20	39704275	39756625	27	44875	1.38738738738739
chr22	23603250	23646975	27	32225	2.14814814814815
chr5	133469850	133509675	27	31725	1.48
chr5	176660625	176726200	27	59450	0.549019607843137
chr9	88910925	88961475	27	38525	2.21052631578947
chr1	230795025	230830200	26	30400	2.1
chr14	104119875	104177925	26	49400	1.84
chr15	65844250	65899825	26	46675	1.43820224719101
chr19	15270300	15310400	26	29950	1.24468085106383
chr19	34684475	34721650	26	31525	1.52380952380952
chr2	60986800	61028275	26	37575	0.518518518518518
chr3	160942075	160973300	26	25850	1.64705882352941
chr3	176735475	176771700	26	28125	1.53658536585366
chr5	32226725	32275800	26	39300	1.73913043478261
chr6	88363950	88391875	26	18975	1.6
chr7	16714025	16746775	26	25650	1.54285714285714
chr10	96306425	96372950	25	61875	0.634146341463415
chr11	113667750	113715350	25	41775	1.76470588235294
chr12	46586125	46641500	25	48375	1.72222222222222
chr15	22837000	22874150	25	31350	0.894736842105263
chr16	89576825	89631475	25	43725	1.71428571428571
chr17	28583800	28616650	25	26500	1.91304347826087
chr17	41567350	41614500	25	39375	1.06474820143885
chr2	152268050	152343600	25	69975	0.67741935483871
chr6	111306150	111341725	25	28850	1.76923076923077
chr1	36196875	36231025	24	28600	1.63636363636364
chr1	53692025	53756375	24	50275	1.54755784061697
chr10	30600400	30630600	24	21275	1.53846153846154
chr13	48510675	48548825	24	28675	1.5
chr14	68225050	68280850	24	48750	1.13953488372093
chr2	70888975	70925100	24	30850	1.47368421052632
chr2	85844450	85881625	24	32800	0.857142857142857
chr2	224738525	224771150	24	23600	1.53246753246753
chr22	44358950	44395575	24	29125	0.985915492957746
chr3	14484800	14531400	24	40625	1.21212121212121
chr3	160119875	160166300	24	40350	1.21428571428571
chr6	126318550	126349275	24	25425	1.17647058823529
chr7	135250425	135336150	24	76650	0.703703703703704
chrX	13761475	13798150	24	26275	1.57142857142857
chr10	96081650	96121450	23	34525	1.31428571428571
chr12	112910350	112936725	23	22475	0.8
chr14	100799850	100837075	23	30175	1.34545454545455
chr21	33683925	33758125	23	69800	0.533333333333333
chr22	30184150	30221950	23	28675	1.46666666666667
chr5	72146200	72206625	23	56500	0.866666666666667
chr7	1508950	1542750	23	29475	0.571428571428571
chr1	171481150	171563625	22	75200	1.11111111111111
chr1	205052900	205085300	22	26575	1.28571428571429
chr1	236703100	236766650	22	59225	1.26829268292683
chr12	32113725	32154875	22	37025	0.590163934426229
chr12	125430675	125471025	22	32825	0.611111111111111
chr15	42706500	42744225	22	29775	0.905660377358491
chr16	237250	278225	22	37050	0.551724137931034
chr16	69167775	69204650	22	30975	0.794871794871795
chr17	17148950	17179700	22	24550	1.02564102564103
chr2	173330775	173372725	22	36200	0.8
chr2	216975150	217051175	22	72150	0.896551724137931
chr3	69072250	69098100	22	20050	1.24444444444444
chr4	170987350	171009700	22	16225	1.34117647058824
chr9	19055750	19098175	22	37150	0.825396825396825
chr10	70944425	70969350	21	19775	0.724137931034483
chr10	113910900	113941550	21	24925	1.02857142857143
chr14	62233250	62261925	21	23475	0.838709677419355
chr17	76789225	76834800	21	42075	0.476190476190476
chr3	3843500	3881900	21	33100	1.13333333333333
chr3	50084125	50115475	21	25400	1.12
chr3	155610875	155646275	21	29675	1.05882352941176
chr1	224572600	224620425	20	43900	0.606060606060606
chr10	7794175	7824850	20	25750	0.592592592592593
chr10	64923775	64976975	20	48600	0.456140350877193
chr10	93571325	93624325	20	49950	0.305084745762712
chr10	121661750	121698750	20	32050	0.954545454545455
chr12	30861800	30894950	20	28850	1.02127659574468
chr12	118816775	118855925	20	33825	0.885245901639344
chr16	24785525	24840025	20	50700	0.941176470588235
chr17	3509475	3534550	20	18575	1.01123595505618
chr17	30189425	30226800	20	33850	0.611111111111111
chr18	33713350	33757725	20	41525	0.789473684210526
chr2	71582375	71638075	20	52200	0.535211267605634
chr20	43108825	43140750	20	26575	0.894736842105263
chr3	58080350	58152075	20	67475	0.123222748815166
chr4	745875	774675	20	21925	0.941176470588235
chr6	149841650	149862300	20	17025	0.583333333333333
chr6	155122550	155155900	20	30875	0.947368421052632
chr7	127943275	127980075	20	32925	0.564102564102564
chr8	124786325	124814000	20	22725	1.01639344262295
chr8	141537225	141574100	20	32325	0.760869565217391
chr1	155866350	155903600	19	31700	0.701754385964912
chr1	213033275	213076050	19	39350	0.551724137931034
chr10	13206100	13255900	19	46025	0.428571428571429
chr14	45564300	45600025	19	32775	0.440677966101695
chr14	65539575	65565250	19	21850	0.705882352941177
chr16	56852475	56879950	19	22500	0.756756756756757
chr17	42926625	42965675	19	33975	0.434782608695652
chr2	231925825	231967900	19	38500	0.82051282051282
chr5	178292100	178317475	19	20525	0.886363636363636
chr8	109221450	109254700	19	29450	0.465116279069767
chr9	15442625	15510075	19	63400	0.741935483870968
chr9	33045925	33074125	19	23875	0.666666666666667
chr1	22832450	22853825	18	18100	0.73972602739726
chr1	150296625	150328625	18	29300	0.470588235294118
chr13	37576325	37623075	18	43550	0.666666666666667
chr17	27585425	27618750	18	28325	0.542857142857143
chr18	56993950	57023525	18	26700	0.745098039215686
chr21	30406325	30443400	18	33625	0.654545454545455
chr4	77033300	77066125	18	28875	0.581196581196581
chr4	119609000	119634425	18	20875	0.769230769230769
chr5	34810700	34834400	18	20425	0.705882352941177
chr7	121714000	121775875	18	58650	0.573643410852713
chr1	16089225	16110050	17	15825	0.690909090909091
chr1	23376725	23421600	17	42100	0.461538461538462
chr1	31729800	31767300	17	34800	0.448979591836735
chr1	100733000	100759350	17	24175	0.454545454545455
chr1	186280425	186342625	17	59275	0.477611940298507
chr12	123797900	123834975	17	33100	0.666666666666667
chr13	115002125	115045025	17	39850	0.623853211009174
chr16	30970250	30995925	17	21525	0.553191489361702
chr19	2790125	2814875	17	21625	0.341463414634146
chr19	46322800	46358775	17	33200	0.244897959183673
chr22	42261550	42302175	17	37225	0.323529411764706
chr4	47873425	47914450	17	36775	0.514285714285714
chr4	48834650	48863650	17	26425	0.5
chr4	119714100	119738600	17	21725	0.685714285714286
chr9	98206550	98243050	17	31450	0.559241706161137
chr9	100756850	100781925	17	21900	0.607142857142857
chr1	32494475	32529075	16	31350	0.555555555555556
chr1	59120800	59163200	16	39400	0.30952380952381
chr1	146729850	146771575	16	37500	0.538461538461538
chr11	9424475	9470425	16	42525	0.5
chr11	20096400	20142525	16	41525	0.432432432432432
chr12	93863200	93886450	16	21150	0.339622641509434
chr13	111543425	111564100	16	17775	0.412698412698413
chr17	1553575	1587125	16	31100	0.372093023255814
chr17	34847075	34889900	16	38650	0.368421052631579
chr17	74034150	74065025	16	27700	0.475
chr18	21042200	21062750	16	17225	0.5
chr2	203744050	203767550	16	20450	0.434782608695652
chr3	15054100	15095075	16	37625	0.280701754385965
chr5	86671425	86707050	16	33675	0.508474576271186
chr5	145491125	145557975	16	64150	0.369230769230769
chr6	44370200	44398750	16	23900	0.515151515151515
chr6	97707800	97729425	16	18625	0.483870967741935
chr1	23623975	23665750	15	37150	0.523809523809524
chr1	36355250	36388625	15	29225	0.521739130434783
chr1	46054100	46085075	15	27775	0.382352941176471
chr1	154196625	154243675	15	44125	0.404040404040404
chr11	82869600	82898025	15	24550	0.533333333333333
chr14	97008275	97034800	15	23775	0.256410256410256
chr15	90121900	90177275	15	52100	0.238532110091743
chr16	4483300	4507975	15	21600	0.258064516129032
chr17	34142275	34177975	15	32700	0.461538461538462
chr17	57720975	57778825	15	55125	0.228571428571429
chr2	206984575	207017325	15	30450	0.526315789473684
chr2	219087375	219121125	15	31825	0.378378378378378
chr21	26958450	26978850	15	17850	0.380952380952381
chr3	9465600	9523600	15	55675	0.32967032967033
chr3	153988925	154034050	15	41675	0.274509803921569
chr4	146058000	146084675	15	24025	0.5
chr5	98189900	98240875	15	48525	0.377049180327869
chr7	94028250	94059975	15	29800	0.344827586206897
chrX	70340825	70359400	15	15675	0.514285714285714
chr1	45211700	45234675	14	20175	0.4
chr1	153718600	153747075	14	24500	0.366412213740458
chr10	112333525	112367000	14	30775	0.427184466019417
chr14	89032675	89081600	14	45975	0.2
chr14	95567175	95584425	14	14775	0.424778761061947
chr19	1609525	1627075	14	15450	0.385964912280702
chr19	12808900	12830750	14	19075	0.421052631578947
chr2	191832500	191875175	14	40300	0.227848101265823
chr2	242164975	242208900	14	41050	0.392156862745098
chr21	34874975	34912925	14	35175	0.420168067226891
chr22	38246575	38286575	14	36375	0.364864864864865
chr4	185620600	185652650	14	29325	0.258064516129032
chr5	149911400	149936725	14	22000	0.436363636363636
chr5	154169375	154202125	14	30375	0.392156862745098
chr7	74102450	74137475	14	32675	0.411764705882353
chr1	155915900	155940200	13	22050	0.313253012048193
chr10	120868000	120886200	13	15950	0.382978723404255
chr11	118450850	118473500	13	20100	0.288888888888889
chr12	50522650	50537825	13	12800	0.333333333333333
chr13	25881000	25909650	13	25825	0.269058295964126
chr14	21672850	21737325	13	62550	0.117647058823529
chr15	69708650	69741200	13	30675	0.319526627218935
chr16	70286025	70320375	13	32075	0.289473684210526
chr19	20207575	20235250	13	25625	0.333333333333333
chr2	97006825	97037975	13	28675	0.355140186915888
chr2	128024450	128050675	13	24350	0.203389830508475
chr2	136597275	136631650	13	32150	0.297872340425532
chr20	457800	490700	13	30325	0.350282485875706
chr4	44683450	44704200	13	19550	0.195121951219512
chr4	55944425	55985000	13	37800	0.305263157894737
chr5	132419425	132442175	13	20800	0.333333333333333
chr6	80729775	80753700	13	21425	0.365079365079365
chr6	139221750	139242600	13	18525	0.4
chr8	59484425	59500525	13	14225	0.285714285714286
chr9	100403100	100441175	13	34675	0.319290465631929
chrX	39907225	39937675	13	28750	0.230769230769231
chr1	68941550	68960125	12	16725	0.3125
chr1	109943850	109964950	12	19425	0.28
chr1	113635725	113669850	12	32375	0.208955223880597
chr1	156218700	156250375	12	28850	0.311787072243346
chr11	10776175	10801300	12	23400	0.285714285714286
chr11	118619525	118657225	12	35875	0.180327868852459
chr12	98917050	98945950	12	26375	0.212121212121212
chr12	117590600	117624825	12	32675	0.25
chr13	73317000	73353600	12	34850	0.275862068965517
chr16	56487075	56512950	12	23825	0.16551724137931
chr16	66753175	66784325	12	29100	0.211764705882353
chr16	74654325	74699600	12	43675	0.108333333333333
chr2	242263375	242294325	12	28550	0.276595744680851
chr21	34104950	34142225	12	35600	0.1
chr22	42028000	42061675	12	32025	0.222222222222222
chr3	49002825	49023850	12	18925	0.3
chr3	180662425	180697150	12	33100	0.318181818181818
chr4	1724850	1747150	12	20100	0.348837209302326
chr5	18651900	18669075	12	15175	0.333333333333333
chr5	149384050	149434950	12	47850	0.289855072463768
chr9	91940400	91977800	12	35700	0.197183098591549
chrX	16846200	16882375	12	33150	0.327868852459016
chrX	53421750	53437600	12	13825	0.288659793814433
chr1	55313700	55351825	11	36225	0.162162162162162
chr1	90470450	90498925	11	27075	0.235294117647059
chr10	97383800	97403250	11	17925	0.259259259259259
chr10	121581800	121618250	11	34475	0.285714285714286
chr11	111611150	111635775	11	22775	0.225
chr12	53407550	53435450	11	26100	0.289855072463768
chr12	123238325	123257825	11	17950	0.256410256410256
chr15	74859150	74874500	11	13625	0.26865671641791
chr17	40122800	40155775	11	30400	0.235897435897436
chr17	76081650	76101100	11	17400	0.282051282051282
chr19	16941600	16966750	11	23375	0.288288288288288
chr2	28999425	29018475	11	17150	0.268041237113402
chr2	130920225	130934450	11	12125	0.276595744680851
chr2	240937700	240961025	11	21425	0.189473684210526
chr20	25257500	25272325	11	13675	0.272727272727273
chr21	44259125	44285100	11	22825	0.300751879699248
chr3	195775300	195803425	11	27000	0.242424242424242
chr6	7285950	7310850	11	23925	0.179487179487179
chr7	138220800	138273050	11	51125	0.25531914893617
chr8	56698175	56724950	11	24375	0.278481012658228
chr9	80914700	80945325	11	29200	0.153846153846154
chrX	24073800	24096300	11	20650	0.248366013071895
chr1	35897925	35917625	10	17800	0.20979020979021
chr1	113198650	113214650	10	14775	0.171428571428571
chr10	99210900	99239450	10	27125	0.0921052631578947
chr10	127409750	127449350	10	37975	0.156424581005587
chr11	14478800	14520100	10	39350	0.103896103896104
chr11	59403225	59434725	10	29600	0.141025641025641
chr11	116616925	116637250	10	19175	0.122905027932961
chr11	118359050	118396175	10	35175	0.205357142857143
chr13	98633450	98676775	10	42050	0.235294117647059
chr15	29990600	30022400	10	30175	0.25
chr16	30711200	30738925	10	25775	0.177777777777778
chr16	46698725	46714900	10	14850	0.226415094339623
chr17	33309775	33335625	10	23950	0.244444444444444
chr17	40033075	40070650	10	35975	0.142857142857143
chr2	74381350	74400400	10	17525	0.208333333333333
chr2	128237750	128263700	10	24825	0.0979020979020979
chr2	187527875	187542675	10	13425	0.235294117647059
chr2	233420050	233440350	10	18175	0.238532110091743
chr3	42593350	42607950	10	12975	0.25
chr3	128970775	128996425	10	23925	0.21875
chr5	115780400	115841225	10	58775	0.195488721804511
chr5	126140000	126172450	10	31325	0.109090909090909
chr5	149739000	149783075	10	41700	0.218340611353712
chr6	4036450	4066075	10	28425	0.120300751879699
chr6	28867875	28890650	10	21300	0.143646408839779
chr6	36166675	36201500	10	32925	0.15
chr7	128387350	128413950	10	24800	0.252747252747253
chr9	99519400	99538675	10	17975	0.205405405405405
chr1	41447675	41484400	9	34825	0.153846153846154
chr1	156276975	156297150	9	18925	0.15
chr1	202693775	202746875	9	50150	0.160919540229885
chr1	225597725	225608800	9	10225	0.168674698795181
chr10	43279775	43303600	9	22400	0.173913043478261
chr12	4385200	4415175	9	28100	0.173076923076923
chr12	49414475	49449525	9	33825	0.105263157894737
chr12	69202975	69226625	9	22450	0.126315789473684
chr12	124088375	124108025	9	18325	0.208695652173913
chr14	62187025	62216275	9	28050	0.142857142857143
chr14	64674800	64692825	9	16825	0.164835164835165
chr16	8894825	8919000	9	22925	0.207547169811321
chr16	85687025	85715525	9	27200	0.0898876404494382
chr17	46987075	47015125	9	26775	0.150753768844221
chr19	1357550	1374825	9	15675	0.203125
chr2	38790125	38802275	9	11475	0.205128205128205
chr2	70437550	70464800	9	25950	0.121951219512195
chr2	96939425	96970525	9	29975	0.101010101010101
chr2	113304425	113334850	9	28875	0.146341463414634
chr2	150423475	150442275	9	17625	0.178571428571429
chr2	190310975	190341975	9	29700	0.19672131147541
chr2	203139400	203173125	9	32500	0.0916666666666667
chr2	234164100	234192500	9	26875	0.195652173913043
chr20	35824950	35844525	9	18375	0.134328358208955
chr22	20073025	20100850	9	26500	0.169014084507042
chr22	31319975	31354650	9	33275	0.121212121212121
chr22	35797100	35823925	9	25425	0.124293785310734
chr3	5241050	5259225	9	16675	0.181818181818182
chr3	10340725	10361250	9	19600	0.164383561643836
chr3	112716400	112736450	9	18950	0.185185185185185
chr3	118928850	118956150	9	25500	0.195121951219512
chr4	2938625	2960825	9	20600	0.172043010752688
chr4	57260625	57274200	9	12500	0.2
chr7	30638075	30676025	9	36325	0.118518518518519
chr7	102038975	102055775	9	15250	0.152091254752852
chr8	38878850	38887850	9	8175	0.202898550724638
chr8	73921875	73969425	9	45025	0.14567526555387
chr8	144989125	145012725	9	22500	0.135338345864662
chr9	94990300	95054225	9	62850	0.096969696969697
chr1	2324525	2339350	8	13500	0.166666666666667
chr1	54499800	54509650	8	8925	0.151515151515152
chr10	13360525	13383375	8	22050	0.078125
chr11	2964725	3001375	8	34200	0.162679425837321
chr11	18100575	18118550	8	17050	0.123287671232877
chr11	65043000	65065025	8	21050	0.122065727699531
chr11	129990000	130015625	8	24350	0.162679425837321
chr12	72000175	72030550	8	29800	0.0387596899224806
chr12	77412700	77429375	8	15325	0.153846153846154
chr12	104510675	104524075	8	12375	0.169491525423729
chr12	108911100	108934100	8	22025	0.10738255033557
chr15	43014875	43027800	8	11975	0.172413793103448
chr16	8983500	9017775	8	33225	0.0888888888888889
chr16	75658925	75677225	8	17300	0.123809523809524
chr17	20901950	20933275	8	29525	0.103092783505155
chr19	15354175	15385225	8	28950	0.135922330097087
chr19	36711500	36730675	8	17875	0.144927536231884
chr2	54841975	54862975	8	20050	0.116666666666667
chr2	128272900	128281850	8	8125	0.169491525423729
chr2	217053825	217073600	8	18900	0.166666666666667
chr2	219498375	219522900	8	22350	0.165289256198347
chr20	34289200	34329475	8	39050	0.158273381294964
chr21	33052975	33076575	8	22825	0.120689655172414
chr22	19027150	19037025	8	9150	0.166666666666667
chr22	40744375	40765325	8	19925	0.150375939849624
chr3	33425950	33454850	8	27425	0.148148148148148
chr3	50127775	50156925	8	28450	0.0490196078431373
chr3	139065700	139099200	8	32275	0.0761421319796954
chr3	179296825	179320175	8	22250	0.0717948717948718
chr4	128803250	128820175	8	15750	0.142857142857143
chr4	129752975	129795675	8	41725	0.0941176470588235
chr4	144437500	144476650	8	38500	0.0761904761904762
chr5	6596625	6632025	8	34400	0.0534351145038168
chr5	71479350	71503175	8	22700	0.106870229007634
chr5	134672375	134682275	8	9375	0.171428571428571
chr5	147778575	147799450	8	20075	0.127272727272727
chr5	151165900	151195150	8	28550	0.0810810810810811
chr5	162894000	162914175	8	19100	0.106382978723404
chr5	179132000	179158850	8	25300	0.139130434782609
chr6	7563775	7585975	8	20675	0.150442477876106
chr6	108220950	108245200	8	23100	0.133333333333333
chr6	114259725	114280750	8	20300	0.129032258064516
chr7	65423525	65436800	8	12650	0.0909090909090909
chr7	70229375	70259525	8	29175	0.16
chr7	100400300	100422950	8	21125	0.167741935483871
chr7	102939125	102968050	8	28125	0.164179104477612
chr8	38269325	38287625	8	16950	0.125560538116592
chr8	70961050	70981825	8	19600	0.16
chr8	103835675	103872275	8	35650	0.125
chr9	139390475	139414275	8	22525	0.151898734177215
chr1	24971575	25001750	7	29650	0.0382165605095541
chr1	45098800	45117325	7	17475	0.134328358208955
chr1	110580200	110601700	7	20525	0.137254901960784
chr1	214801750	214842000	7	39175	0.06966618287373
chr10	32297225	32329625	7	31125	0.081570996978852
chr10	51579175	51595875	7	16100	0.0930232558139535
chr10	70718475	70745725	7	26625	0.0417910447761194
chr10	76971550	76993425	7	20375	0.130982367758186
chr10	103543900	103573275	7	28150	0.0730897009966777
chr10	120795325	120834400	7	38300	0.0594059405940594
chr11	65821950	65836950	7	14375	0.0840336134453782
chr11	125466350	125492700	7	25150	0.138248847926267
chr12	32889250	32907300	7	17325	0.0909090909090909
chr12	50480300	50494850	7	13900	0.103448275862069
chr13	48639200	48659975	7	19750	0.138364779874214
chr13	53229600	53243775	7	13175	0.1328125
chr14	53175225	53195650	7	19525	0.0851063829787234
chr15	49418800	49437150	7	17375	0.134146341463415
chr15	70341375	70368750	7	26075	0.114754098360656
chr16	21967575	21996450	7	27900	0.0856031128404669
chr17	26666475	26682425	7	14925	0.117647058823529
chr17	65335375	65354625	7	17875	0.130909090909091
chr19	2102875	2125100	7	20875	0.110526315789474
chr19	10428575	10437300	7	8125	0.13953488372093
chr19	52701925	52732400	7	29075	0.103542234332425
chr2	71360100	71377925	7	16775	0.126984126984127
chr2	74432225	74447600	7	14750	0.123711340206186
chr2	187359875	187375250	7	14450	0.117154811715481
chr20	55927625	55955475	7	26725	0.106666666666667
chr22	32781550	32805125	7	22275	0.130434782608696
chr22	43271175	43281625	7	9775	0.137931034482759
chr3	48205125	48228425	7	22500	0.0956937799043062
chr3	128614000	128637300	7	21975	0.110726643598616
chr4	76867850	76883275	7	14550	0.116279069767442
chr4	159628200	159642750	7	13650	0.105263157894737
chr5	43527475	43549700	7	21350	0.0869565217391304
chr5	56216025	56243625	7	26525	0.0739030023094688
chr5	171293400	171305775	7	11800	0.122448979591837
chr6	119219825	119237300	7	16650	0.117647058823529
chr7	105902550	105917500	7	14300	0.108108108108108
chr7	138188525	138216100	7	26950	0.113207547169811
chr9	138700500	138717050	7	15325	0.139303482587065
chr1	8916875	8937675	6	20375	0.0508474576271186
chr1	27084225	27109750	6	24450	0.0936170212765957
chr1	29471975	29488025	6	15600	0.06282722513089
chr1	62906200	62918925	6	12000	0.102564102564103
chr1	113455175	113473125	6	17175	0.100502512562814
chr1	115259975	115285550	6	25200	0.0284552845528455
chr10	5950750	5975625	6	23550	0.0947867298578199
chr10	18957000	18965325	6	7975	0.0909090909090909
chr11	47489600	47507350	6	16950	0.0788177339901478
chr11	93521025	93549325	6	27400	0.0469011725293132
chr12	69759250	69768475	6	8750	0.0963855421686747
chr12	109038075	109046575	6	8100	0.103092783505155
chr12	124209075	124227150	6	17000	0.108374384236453
chr13	29234625	29253750	6	18300	0.0820512820512821
chr13	37557025	37569700	6	12125	0.078740157480315
chr14	21855275	21884800	6	29000	0.0404040404040404
chr15	45697500	45714800	6	16575	0.0766283524904215
chr15	72490825	72515225	6	23800	0.0888888888888889
chr15	78774900	78793575	6	18275	0.0888888888888889
chr16	16226675	16236775	6	9625	0.104166666666667
chr16	46943300	46959975	6	15650	0.1015625
chr16	50371500	50377650	6	5775	0.0909090909090909
chr17	30679250	30710150	6	30100	0.0993788819875776
chr17	38543775	38573125	6	28625	0.0826446280991736
chr17	48262875	48276425	6	12750	0.10655737704918
chr17	56578150	56590175	6	11675	0.0422535211267606
chr18	10545425	10557975	6	11750	0.0963855421686747
chr19	10779825	10803575	6	22700	0.0941704035874439
chr19	18958500	18977300	6	18200	0.0684931506849315
chr19	52583225	52593275	6	9575	0.10958904109589
chr19	54643475	54661600	6	17075	0.0727272727272727
chr2	25454425	25471425	6	16275	0.0975609756097561
chr2	26449125	26461825	6	12050	0.0903225806451613
chr2	27442600	27468325	6	24900	0.0561797752808989
chr2	61734000	61754850	6	20000	0.0844155844155844
chr2	74070975	74085000	6	13400	0.0821917808219178
chr2	95764975	95777200	6	11700	0.0842105263157895
chr2	113404450	113423350	6	18300	0.064
chr2	179292650	179311500	6	18225	0.0811808118081181
chr20	44994200	45005825	6	11075	0.0888888888888889
chr20	52181525	52199825	6	17700	0.0638297872340425
chr21	34918400	34935675	6	16525	0.0952380952380952
chr22	29665250	29697125	6	31225	0.074468085106383
chr22	38876775	38901550	6	24250	0.0473684210526316
chr3	3178525	3197950	6	19025	0.0509554140127389
chr3	15471975	15484050	6	11550	0.0958083832335329
chr3	45968875	45979275	6	9600	0.109375
chr3	63991025	64007125	6	15475	0.0930232558139535
chr3	127322250	127341950	6	18850	0.0765027322404372
chr4	69176325	69204150	6	26900	0.0972222222222222
chr4	122723750	122743750	6	19475	0.0753138075313808
chr5	5453975	5469100	6	14375	0.0772200772200772
chr5	16665325	16691175	6	24850	0.0747663551401869
chr5	74637725	74659625	6	21100	0.0560747663551402
chr5	137492125	137512625	6	20100	0.0576131687242798
chr6	138727050	138736000	6	8500	0.0939597315436242
chr7	86791375	86830700	6	38175	0.073015873015873
chr8	26499525	26517125	6	16550	0.104448742746615
chr9	136224550	136238175	6	12800	0.0972644376899696
chr1	10462700	10480950	5	17750	0.05625
chr1	15866850	15876000	5	8650	0.0821917808219178
chr1	16451000	16462750	5	11225	0.0819672131147541
chr1	24289600	24305525	5	15350	0.075187969924812
chr1	32837200	32852950	5	15175	0.0576923076923077
chr1	35559125	35570650	5	11225	0.0517241379310345
chr1	40525075	40540325	5	14725	0.0538116591928251
chr1	43126450	43135425	5	8650	0.06
chr1	78408075	78437675	5	29325	0.0645161290322581
chr1	97243775	97257325	5	13200	0.0639269406392694
chr1	118475900	118504775	5	27825	0.0485436893203883
chr1	120261850	120287500	5	25100	0.0595744680851064
chr1	120456325	120467150	5	10250	0.0775193798449612
chr1	154129200	154146475	5	16775	0.0458015267175573
chr1	226545175	226581625	5	36100	0.0150375939849624
chr1	247478475	247493775	5	14800	0.0728476821192053
chr10	1038400	1059125	5	20375	0.0321543408360129
chr10	21825425	21835400	5	9600	0.0824742268041237
chr10	121332725	121342625	5	9675	0.043010752688172
chr11	30352400	30359675	5	6975	0.0681818181818182
chr11	69458400	69469525	5	10850	0.05
chr11	89938725	89948525	5	9375	0.081447963800905
chr12	14937175	14952925	5	15175	0.0703517587939698
chr12	76441250	76468000	5	26475	0.0251572327044025
chr12	104704475	104716575	5	11625	0.0816326530612245
chr12	108082150	108099725	5	16800	0.0653061224489796
chr13	30086225	30099050	5	12300	0.0699300699300699
chr14	23541500	23562825	5	20600	0.0785219399538106
chr14	91921650	91955225	5	32350	0.0711354309165527
chr15	59170075	59194850	5	24475	0.0253164556962025
chr15	72545150	72561425	5	15700	0.0597014925373134
chr16	9191125	9203625	5	12225	0.0597014925373134
chr17	7398625	7418175	5	18800	0.0620525059665871
chr17	28807200	28825050	5	17150	0.0586206896551724
chr17	30789650	30810200	5	19675	0.0750853242320819
chr17	45728375	45763700	5	34725	0.06282722513089
chr18	9117950	9134975	5	16350	0.0732758620689655
chr18	22022300	22032175	5	9525	0.0552486187845304
chr19	35504150	35519550	5	14825	0.0645161290322581
chr19	47223050	47237950	5	14450	0.0592592592592593
chr19	47858100	47866200	5	7675	0.0824742268041237
chr19	52432825	52450200	5	16875	0.0428265524625268
chr19	58487900	58500725	5	12425	0.072992700729927
chr2	54868925	54898650	5	29100	0.0683760683760684
chr2	61704000	61733425	5	28800	0.0398406374501992
chr2	103333775	103343625	5	9475	0.0695652173913043
chr2	234742650	234762275	5	19175	0.0350877192982456
chr2	238972775	238982475	5	9225	0.0756302521008403
chr20	32675625	32697725	5	21475	0.0645161290322581
chr20	36686175	36700300	5	13900	0.0256410256410256
chr3	20217225	20224300	5	6750	0.0779220779220779
chr3	32567075	32573100	5	5775	0.058252427184466
chr3	42671925	42691025	5	18475	0.0780487804878049
chr3	52287175	52305950	5	18250	0.0352422907488987
chr3	62260600	62265000	5	4200	0.0754716981132075
chr3	113783900	113802675	5	18250	0.0552486187845304
chr3	142732675	142758225	5	24775	0.075
chr3	184036650	184053225	5	16075	0.0765027322404372
chr4	125600	135025	5	8925	0.0736196319018405
chr4	10073725	10105225	5	31000	0.0375335120643432
chr4	76567300	76587350	5	19350	0.053156146179402
chr4	78080075	78091850	5	11475	0.0470588235294118
chr4	122595550	122605275	5	9325	0.06282722513089
chr4	123797025	123808200	5	10850	0.0625
chr4	146025375	146050425	5	24625	0.0263653483992467
chr4	164433275	164442500	5	8850	0.0747663551401869
chr4	166251350	166264125	5	12125	0.081447963800905
chr5	16692575	16703800	5	10725	0.0752688172043011
chr5	33451750	33477625	5	25475	0.0320855614973262
chr5	40761650	40768375	5	6500	0.0652173913043478
chr5	79456950	79463800	5	6500	0.0813008130081301
chr6	18240500	18259400	5	18250	0.0660377358490566
chr6	99845200	99862650	5	17025	0.0736196319018405
chr6	109687025	109700850	5	13225	0.072289156626506
chr6	132231425	132240475	5	8725	0.0689655172413793
chr6	159185500	159210950	5	24850	0.0659340659340659
chr7	112095475	112115000	5	18750	0.0584795321637427
chr8	25334550	25349100	5	13950	0.0818713450292398
chr9	26915300	26928750	5	12900	0.0769230769230769
chr9	36197050	36214275	5	16700	0.0509090909090909
chr9	86269825	86282500	5	12150	0.0529801324503311
chr9	114298625	114313600	5	14475	0.0824742268041237
chr9	116039325	116056575	5	16550	0.0714285714285714
chrX	47055225	47076350	5	20475	0.0576923076923077
chrX	153576625	153597725	5	20475	0.0551724137931034
chr1	38030300	38045100	4	14325	0.0547945205479452
chr1	38441150	38454375	4	13050	0.0186915887850467
chr1	40025700	40041450	4	15350	0.0474576271186441
chr1	41229000	41237375	4	8075	0.0457142857142857
chr1	46092275	46110000	4	17300	0.0555555555555556
chr1	46723825	46748425	4	23950	0.0484261501210654
chr1	66828850	66835550	4	6525	0.0487804878048781
chr1	67875050	67895400	4	19750	0.048
chr1	71525550	71544375	4	18425	0.0352
chr1	154550250	154572750	4	21950	0.0501792114695341
chr1	174943350	174954425	4	10875	0.0386473429951691
chr1	174973650	174987825	4	13875	0.0388349514563107
chr1	182811375	182858775	4	47100	0.0222222222222222
chr1	197050450	197063750	4	13000	0.0416666666666667
chr1	202977850	202991550	4	13425	0.0301204819277108
chr1	204506375	204521350	4	14600	0.0458015267175573
chr10	62540950	62557500	4	16250	0.0316205533596838
chr10	72179375	72189475	4	9700	0.053030303030303
chr10	114900825	114916875	4	15650	0.0540540540540541
chr11	240900	249525	4	8375	0.0555555555555556
chr11	9596400	9612450	4	15575	0.0512820512820513
chr11	60660125	60671525	4	11025	0.052434456928839
chr11	67936000	67943350	4	7100	0.0588235294117647
chr11	71712300	71735950	4	23150	0.032258064516129
chr11	75275400	75285525	4	9775	0.0566037735849057
chr11	88057450	88069275	4	11400	0.0586510263929619
chr11	111898625	111905100	4	6325	0.0476190476190476
chr11	116737450	116746975	4	9200	0.052863436123348
chr11	118249025	118261000	4	11800	0.0368098159509202
chr11	129732875	129763200	4	29775	0.0356083086053412
chr12	4763400	4775350	4	11575	0.0578034682080925
chr12	9069425	9083150	4	13450	0.0540540540540541
chr12	50146175	50159125	4	12525	0.0539083557951483
chr12	57130475	57139225	4	8550	0.0579710144927536
chr12	69979950	69997550	4	17275	0.0435967302452316
chr13	41930850	41947325	4	16125	0.0350877192982456
chr13	114150100	114160325	4	9875	0.0553359683794466
chr14	23370050	23379250	4	8925	0.0508474576271186
chr14	53332625	53346300	4	13300	0.0588235294117647
chr14	67839575	67854100	4	13975	0.048
chr14	69337775	69353050	4	14850	0.0507936507936508
chr14	99966300	99976500	4	9875	0.0509554140127389
chr15	78834275	78843600	4	9175	0.0228571428571429
chr15	85208175	85215400	4	7050	0.051948051948052
chr16	2302825	2315425	4	12225	0.0454545454545455
chr16	24566300	24584725	4	18000	0.0389863547758285
chr16	29989000	30002050	4	12825	0.0512820512820513
chr16	50347400	50361150	4	13350	0.0502793296089385
chr16	56968875	56979650	4	10475	0.0523560209424084
chr16	69775100	69786675	4	11375	0.037037037037037
chr16	70813550	70820600	4	6875	0.0512820512820513
chr16	81045275	81057425	4	11900	0.0305343511450382
chr17	25630350	25644375	4	13700	0.0432432432432432
chr17	27232825	27247700	4	14400	0.0466321243523316
chr17	65716000	65727375	4	10925	0.0592592592592593
chr17	66529725	66537125	4	7250	0.032
chr17	80037025	80051675	4	14325	0.0333333333333333
chr17	80212725	80224700	4	11600	0.0417754569190601
chr18	8631975	8640975	4	8800	0.0588235294117647
chr18	43662500	43676000	4	13350	0.0588235294117647
chr19	6742825	6752575	4	9425	0.056
chr19	8526250	8544550	4	18075	0.0560747663551402
chr19	15220850	15231850	4	10650	0.0542372881355932
chr19	16190900	16214750	4	23625	0.0233463035019455
chr19	16635575	16649975	4	13875	0.0552763819095477
chr19	18416900	18425100	4	7900	0.0591133004926108
chr19	44980025	44992000	4	11775	0.0563380281690141
chr19	52816425	52827950	4	11325	0.0210526315789474
chr19	53301450	53311875	4	10150	0.0521739130434783
chr19	54076350	54083125	4	6550	0.0564971751412429
chr2	15734600	15750975	4	16125	0.040650406504065
chr2	47600500	47608200	4	7425	0.0512820512820513
chr2	62096300	62113975	4	17400	0.0547945205479452
chr2	64320075	64327900	4	7625	0.0363636363636364
chr2	74584175	74598900	4	14450	0.0434782608695652
chr2	111404450	111432850	4	27950	0.0229885057471264
chr2	118574075	118591925	4	17350	0.0528052805280528
chr2	171805300	171815175	4	9650	0.0297397769516729
chr2	192272625	192283075	4	10200	0.05
chr2	198255575	198289150	4	33125	0.029535864978903
chr2	215627675	215632975	4	5100	0.0566037735849057
chr2	239085075	239100500	4	14975	0.05
chr20	45008050	45018375	4	10075	0.0491803278688525
chr20	50395950	50410925	4	14700	0.029673590504451
chr20	60699300	60716875	4	17300	0.0319148936170213
chr21	34938875	34952100	4	12950	0.0458715596330275
chr21	35274350	35286775	4	12125	0.029673590504451
chr21	44512050	44526425	4	14000	0.0529100529100529
chr22	30727825	30743875	4	15600	0.047808764940239
chr22	30971575	30985625	4	13750	0.0397350993377483
chr22	35657875	35668650	4	10475	0.0487804878048781
chr3	9411075	9423275	4	11900	0.0536912751677852
chr3	16311225	16315625	4	4250	0.0555555555555556
chr3	39113525	39120100	4	6400	0.0405405405405405
chr3	120113225	120132575	4	18950	0.0471380471380471
chr3	126177250	126191350	4	13625	0.0584269662921348
chr3	160237625	160247625	4	9750	0.05
chr3	169693100	169707550	4	14050	0.0545454545454545
chr3	184018025	184027175	4	8875	0.0512820512820513
chr3	187441800	187450025	4	7950	0.0451127819548872
chr4	109542325	109555775	4	13300	0.025974025974026
chr5	1318050	1327000	4	8625	0.0428571428571429
chr5	36153550	36176000	4	22025	0.0355329949238579
chr5	82784775	82800750	4	15650	0.0363636363636364
chr5	132400250	132413800	4	13175	0.0422535211267606
chr5	138649825	138669600	4	19400	0.0404624277456647
chr6	15497950	15525325	4	26925	0.0271646859083192
chr6	24779600	24789250	4	9325	0.0564971751412429
chr6	52125500	52148525	4	22600	0.0376344086021505
chr6	160157825	160180075	4	22050	0.03125
chr6	170841900	170859650	4	17450	0.0529801324503311
chr7	2401825	2417200	4	15025	0.0454545454545455
chr7	42954175	42967950	4	13225	0.0555555555555556
chr7	142987525	143003375	4	15350	0.0506912442396313
chr7	148699600	148714700	4	14675	0.046242774566474
chr8	8873650	8880275	4	6425	0.0512820512820513
chr8	30644400	30652775	4	8200	0.0425531914893617
chr8	101941875	101950150	4	7925	0.0558659217877095
chr8	125554525	125566775	4	11975	0.0540540540540541
chr9	21824725	21843400	4	18400	0.036231884057971
chr9	21853450	21866200	4	12400	0.041025641025641
chr9	35734275	35745050	4	10450	0.051948051948052
chr9	95058500	95074675	4	15700	0.0415584415584416
chr9	135972075	135978675	4	6400	0.0422535211267606
chrX	16166400	16180500	4	13850	0.0285714285714286
chrX	77366650	77383675	4	16650	0.0538720538720539
chr1	11287400	11295750	3	8200	0.0277777777777778
chr1	11891225	11903050	3	11600	0.0358974358974359
chr1	15957600	15968250	3	10425	0.0346820809248555
chr1	26223900	26231225	3	7225	0.0150943396226415
chr1	32792450	32800725	3	8125	0.0305343511450382
chr1	44126825	44138000	3	10950	0.0268096514745308
chr1	45972950	45983350	3	10225	0.0247678018575851
chr1	55186200	55195400	3	8950	0.036101083032491
chr1	70692375	70719100	3	26475	0.01364522417154
chr1	109465700	109471300	3	5450	0.0386473429951691
chr1	111980025	111990250	3	10125	0.0232558139534884
chr1	114507275	114516900	3	9400	0.0341880341880342
chr1	145591475	145607250	3	15600	0.0161290322580645
chr1	155978525	155984325	3	5675	0.0331491712707182
chr1	161298950	161305150	3	6075	0.0352941176470588
chr1	201832375	201842525	3	10000	0.0262008733624454
chr1	222798625	222804350	3	5625	0.0197044334975369
chr1	247462375	247475025	3	12400	0.0354609929078014
chr10	71908925	71918900	3	9675	0.0374331550802139
chr10	74998025	75005750	3	7575	0.0283687943262411
chr10	102302400	102306525	3	4025	0.0336134453781513
chr10	104239025	104247375	3	8175	0.0352112676056338
chr10	129895050	129915700	3	20475	0.012531328320802
chr11	592225	597600	3	5275	0.037037037037037
chr11	20067875	20082850	3	14600	0.0386100386100386
chr11	57064825	57071350	3	6425	0.0186046511627907
chr11	57568450	57585750	3	16975	0.0331325301204819
chr11	58377225	58394000	3	16525	0.0304568527918782
chr11	59554575	59565600	3	10875	0.0150753768844221
chr11	67828800	67840500	3	11450	0.0363636363636364
chr11	71937900	71949075	3	10975	0.025
chr11	77045275	77056325	3	10925	0.021505376344086
chr11	118892950	118900050	3	6950	0.032
chr11	126069450	126076925	3	7325	0.037037037037037
chr12	7083000	7092000	3	8800	0.0373831775700935
chr12	12273075	12280625	3	7425	0.031413612565445
chr12	56598000	56602600	3	4475	0.0357142857142857
chr12	69647925	69661475	3	13275	0.0337552742616034
chr12	108126700	108140900	3	14025	0.0210526315789474
chr12	110014825	110020050	3	5125	0.0333333333333333
chr12	112319375	112329350	3	9750	0.0369393139841689
chr12	133517625	133522850	3	5100	0.0346820809248555
chr13	21552325	21558175	3	5725	0.0340909090909091
chr13	28001375	28010625	3	9050	0.0304878048780488
chr13	30100750	30109400	3	8475	0.0383141762452107
chr13	107201250	107212525	3	10925	0.0372960372960373
chr13	111286325	111294300	3	7825	0.0347826086956522
chr14	21540950	21551450	3	10350	0.0340909090909091
chr14	21818800	21841700	3	22575	0.0297297297297297
chr14	24645750	24657050	3	11125	0.0273972602739726
chr14	69437800	69444250	3	6325	0.0307692307692308
chr14	69855300	69863700	3	8250	0.0256410256410256
chr14	92619900	92632100	3	12000	0.028436018957346
chr15	39874475	39889900	3	15075	0.036101083032491
chr15	44052975	44065700	3	12550	0.0182232346241458
chr15	63346125	63361100	3	14700	0.0281030444964871
chr15	65444600	65451750	3	6975	0.0383141762452107
chr15	73057925	73062950	3	4925	0.0263157894736842
chr15	73859450	73867100	3	7525	0.0213523131672598
chr15	77334175	77339650	3	5350	0.032520325203252
chr15	78734275	78739700	3	5325	0.0317460317460317
chr15	79171825	79200075	3	28125	0.00896860986547085
chr16	2046925	2053775	3	6750	0.0263157894736842
chr16	3361475	3369100	3	7500	0.0266666666666667
chr16	31192525	31208475	3	15650	0.0292682926829268
chr16	31904150	31908850	3	4575	0.0382165605095541
chr16	58193125	58202825	3	9500	0.0363636363636364
chr16	75199550	75205875	3	6200	0.0256410256410256
chr16	89167275	89172625	3	5225	0.0303030303030303
chr17	12893025	12904650	3	11375	0.0306122448979592
chr17	12911775	12919975	3	8100	0.0176211453744493
chr17	17126700	17134275	3	7475	0.024390243902439
chr17	38140475	38154525	3	13875	0.022140221402214
chr17	47113850	47132175	3	18075	0.0351758793969849
chr17	48456025	48473000	3	16825	0.018018018018018
chr17	76066875	76074875	3	7825	0.0384615384615385
chr18	209300	219125	3	9650	0.0223880597014925
chr18	249775	260975	3	11000	0.0235294117647059
chr18	13732925	13743050	3	9975	0.0377358490566038
chr18	32912325	32921825	3	9300	0.023598820058997
chr18	47314150	47318875	3	4600	0.037037037037037
chr18	61065550	61071675	3	6000	0.0341880341880342
chr19	799150	812425	3	13050	0.0273224043715847
chr19	9265450	9274350	3	8725	0.029585798816568
chr19	19606500	19618950	3	12150	0.0327102803738318
chr19	19759950	19770150	3	10050	0.0225988700564972
chr19	21543200	21564850	3	21400	0.0236686390532544
chr19	23402125	23415625	3	13200	0.0364372469635627
chr19	23964275	23971775	3	7350	0.0347826086956522
chr19	40325025	40331275	3	6125	0.0384615384615385
chr19	40478125	40481925	3	3700	0.0333333333333333
chr19	41264075	41272900	3	8625	0.0357142857142857
chr19	57795050	57806750	3	11375	0.0374707259953162
chr19	59056725	59064575	3	7675	0.0275862068965517
chr2	10923025	10934450	3	11175	0.0338164251207729
chr2	15757275	15776275	3	18650	0.0244897959183673
chr2	20135150	20138650	3	3400	0.0347826086956522
chr2	25036475	25042975	3	6350	0.032258064516129
chr2	45824600	45830475	3	5750	0.0315789473684211
chr2	48021350	48040525	3	18875	0.021978021978022
chr2	73447050	73454525	3	7350	0.021978021978022
chr2	73469675	73479400	3	9550	0.0293255131964809
chr2	75103725	75118800	3	14850	0.0224719101123595
chr2	201330850	201338475	3	7525	0.0202020202020202
chr2	207635550	207640775	3	5125	0.0357142857142857
chr20	20011600	20031350	3	19400	0.0222222222222222
chr20	21311025	21320900	3	9625	0.0330578512396694
chr20	31018475	31025150	3	6525	0.0318725099601594
chr20	35850050	35872850	3	22450	0.0206422018348624
chr20	36622950	36631900	3	8850	0.0291970802919708
chr20	61532650	61545925	3	12975	0.0311688311688312
chr20	61572125	61582175	3	9775	0.0384615384615385
chr21	45210875	45224250	3	13200	0.0227272727272727
chr22	45564000	45573800	3	9700	0.0114285714285714
chr22	45925825	45931975	3	6025	0.0306122448979592
chr3	32922650	32938425	3	15525	0.0304878048780488
chr3	41265350	41282325	3	16625	0.028436018957346
chr3	45998475	46010925	3	12225	0.0250521920668058
chr3	48443775	48461150	3	17100	0.0353982300884956
chr3	63973650	63978550	3	4800	0.031496062992126
chr3	66441450	66451175	3	9450	0.0353982300884956
chr3	66505675	66512950	3	7125	0.0343347639484979
chr3	69107450	69113700	3	6125	0.025974025974026
chr3	109045050	109055825	3	10625	0.020066889632107
chr3	150283825	150289000	3	5075	0.0217391304347826
chr3	156258500	156271650	3	13025	0.0117647058823529
chr3	169494700	169506700	3	11775	0.0237529691211401
chr3	176030750	176036050	3	5200	0.0344827586206897
chr3	180321600	180331550	3	9750	0.0304878048780488
chr3	186289950	186304225	3	14000	0.0291970802919708
chr4	6882100	6885400	3	3200	0.0344827586206897
chr4	17620450	17636475	3	15800	0.0336700336700337
chr4	17836500	17849175	3	12450	0.0228310502283105
chr4	57305825	57329475	3	23475	0.0108225108225108
chr4	68523875	68531100	3	7000	0.0386100386100386
chr4	76884200	76893925	3	9500	0.0380434782608696
chr5	7879700	7886250	3	6425	0.0335195530726257
chr5	44811125	44820675	3	9350	0.0362537764350453
chr5	90086375	90092000	3	5475	0.037914691943128
chr5	110436275	110448575	3	12100	0.0224215246636771
chr5	133530675	133542625	3	11800	0.0176600441501104
chr5	133723625	133730850	3	7125	0.0205128205128205
chr5	153831975	153836675	3	4575	0.0382165605095541
chr5	169015175	169031600	3	16175	0.0329896907216495
chr5	174935850	174946850	3	10825	0.0340136054421769
chr5	176950350	176958425	3	7950	0.0260869565217391
chr6	10727400	10731975	3	4475	0.025974025974026
chr6	24701200	24719875	3	18325	0.0334261838440111
chr6	28115300	28124825	3	9375	0.0222222222222222
chr6	33411775	33419025	3	7125	0.028169014084507
chr6	43743900	43753550	3	9400	0.0382513661202186
chr6	44359000	44367400	3	8275	0.0310880829015544
chr6	80717400	80728100	3	10575	0.0297029702970297
chr6	86319150	86339850	3	20425	0.0152477763659466
chr6	91253200	91260650	3	7350	0.0158730158730159
chr6	109784400	109798200	3	13500	0.0341555977229602
chr6	111209825	111219175	3	9225	0.0231660231660232
chr6	160185025	160209550	3	24275	0.0287769784172662
chr7	44243600	44251575	3	7800	0.0328947368421053
chr7	44865825	44872550	3	6575	0.0321285140562249
chr7	87528125	87532900	3	4675	0.0300751879699248
chr7	100277825	100287675	3	9650	0.0273037542662116
chr7	100478225	100486625	3	8300	0.0253164556962025
chr7	101838425	101843675	3	5150	0.0353982300884956
chr7	121677300	121687275	3	9775	0.031496062992126
chr8	11677025	11696975	3	19650	0.0246153846153846
chr8	30415700	30431875	3	16025	0.0136986301369863
chr8	72592825	72599300	3	6325	0.0330578512396694
chr8	101710825	101733325	3	22325	0.0213903743315508
chr9	2797700	2809325	3	11400	0.0382513661202186
chr9	19115575	19125775	3	10000	0.0254777070063694
chr9	33026450	33040550	3	13950	0.0298507462686567
chr9	35710250	35725825	3	15150	0.0386847195357834
chr9	101903825	101912325	3	8375	0.020066889632107
chr9	123326875	123334650	3	7625	0.0377358490566038
chr9	127167325	127176775	3	9250	0.0377358490566038
chr9	127634900	127641475	3	6475	0.036036036036036
chrX	70509475	70518800	3	9150	0.036036036036036
chr1	6603550	6610150	2	6550	0.0152671755725191
chr1	6735500	6741450	2	5900	0.0169491525423729
chr1	8414725	8420000	2	5225	0.0191387559808612
chr1	24018775	24030050	2	11225	0.0089086859688196
chr1	35859225	35865650	2	6375	0.0156862745098039
chr1	36094325	36100675	2	6300	0.0158730158730159
chr1	39457875	39475375	2	17425	0.00860832137733142
chr1	40303300	40314225	2	10850	0.0138248847926267
chr1	44143025	44149975	2	6900	0.0144927536231884
chr1	44152200	44168700	2	16375	0.0152671755725191
chr1	46115400	46127050	2	11575	0.0129589632829374
chr1	47169075	47174550	2	5425	0.0184331797235023
chr1	91974025	91983450	2	9375	0.0106666666666667
chr1	110556625	110568050	2	11325	0.0176600441501104
chr1	114638700	114647200	2	8450	0.0118343195266272
chr1	115285800	115293750	2	7900	0.0126582278481013
chr1	153607850	153619425	2	11500	0.0130434782608696
chr1	154311025	154319350	2	8250	0.0181818181818182
chr1	156760675	156767200	2	6475	0.0154440154440154
chr1	166810075	166829850	2	19675	0.0101651842439644
chr1	170508275	170515275	2	6950	0.0143884892086331
chr1	185263500	185281500	2	17925	0.00836820083682008
chr1	200371750	200378400	2	6600	0.0151515151515152
chr1	200867125	200872400	2	5225	0.0191387559808612
chr1	201106800	201121800	2	14950	0.00668896321070234
chr1	201775300	201783700	2	8325	0.018018018018018
chr1	201816075	201828275	2	12150	0.00823045267489712
chr1	202860500	202866250	2	5700	0.0175438596491228
chr1	202882125	202889025	2	6850	0.0145985401459854
chr1	204495775	204504275	2	8450	0.0118343195266272
chr1	205124825	205132325	2	7450	0.0134228187919463
chr1	222823000	222829300	2	6250	0.016
chr1	233103225	233110225	2	6950	0.0143884892086331
chr1	235609950	235615350	2	5350	0.0186915887850467
chr1	245002400	245026275	2	23800	0.00630252100840336
chr10	5493725	5503625	2	9825	0.0152671755725191
chr10	6260675	6268850	2	8125	0.0123076923076923
chr10	32556625	32562625	2	5950	0.0168067226890756
chr10	32571950	32577750	2	5750	0.0173913043478261
chr10	33207025	33213225	2	6150	0.016260162601626
chr10	43880875	43891375	2	10450	0.00956937799043062
chr10	97442125	97447525	2	5350	0.0186915887850467
chr10	99506500	99517800	2	11200	0.0178571428571429
chr10	101635050	101650850	2	15675	0.0159489633173844
chr10	101652525	101662025	2	9450	0.0105820105820106
chr10	112262500	112272425	2	9875	0.010126582278481
chr10	127513475	127523200	2	9675	0.0103359173126615
chr10	127523700	127531350	2	7600	0.0131578947368421
chr10	131978100	131984325	2	6175	0.0161943319838057
chr11	604725	613550	2	8775	0.0113960113960114
chr11	16765900	16777950	2	11950	0.0167364016736402
chr11	18499075	18504875	2	5750	0.0173913043478261
chr11	61614700	61620475	2	5725	0.0174672489082969
chr11	62561450	62570600	2	9075	0.0165289256198347
chr11	64533825	64545175	2	11250	0.0177777777777778
chr11	102947900	102956150	2	8175	0.018348623853211
chr11	105876400	105881800	2	5350	0.0186915887850467
chr11	105961250	105969200	2	7900	0.0126582278481013
chr11	118346875	118353975	2	7050	0.0141843971631206
chr11	118915700	118926600	2	10850	0.00921658986175115
chr11	125443775	125450725	2	6900	0.0144927536231884
chr11	125498425	125510225	2	11725	0.0127931769722814
chr11	130765025	130773475	2	8375	0.017910447761194
chr12	2929900	2935150	2	5200	0.0192307692307692
chr12	8077575	8087675	2	10025	0.0149625935162095
chr12	10849750	10857625	2	7800	0.0192307692307692
chr12	12973800	12983775	2	9900	0.0151515151515152
chr12	16051700	16058025	2	6275	0.0159362549800797
chr12	31435125	31450400	2	15175	0.0131795716639209
chr12	48438250	48443650	2	5350	0.0186915887850467
chr12	49493650	49498975	2	5275	0.018957345971564
chr12	56990675	57001600	2	10825	0.0184757505773672
chr12	57002725	57011775	2	9000	0.0111111111111111
chr12	57056275	57067250	2	10875	0.0183908045977011
chr12	57902300	57907775	2	5425	0.0184331797235023
chr12	75893500	75901150	2	7600	0.0131578947368421
chr12	98989125	98997850	2	8675	0.0115273775216138
chr12	104325225	104348725	2	23375	0.0106951871657754
chr12	104373300	104381000	2	7650	0.0130718954248366
chr12	105391350	105398075	2	6675	0.0149812734082397
chr13	31709200	31730250	2	21000	0.00476190476190476
chr13	41642175	41647600	2	5375	0.0186046511627907
chr13	115049025	115054675	2	5600	0.0178571428571429
chr14	21889100	21900325	2	11175	0.00894854586129754
chr14	24703675	24710575	2	6850	0.0145985401459854
chr14	52462600	52478725	2	16000	0.015625
chr14	70234650	70246150	2	11450	0.00873362445414847
chr14	75244750	75252875	2	8075	0.0123839009287926
chr14	77927500	77933825	2	6275	0.0159362549800797
chr15	40680825	40686825	2	5950	0.0168067226890756
chr15	41861900	41868100	2	6150	0.016260162601626
chr15	59941200	59946675	2	5425	0.0184331797235023
chr15	73028800	73034100	2	5250	0.019047619047619
chr15	93433700	93442350	2	8600	0.0116279069767442
chr15	101821875	101827425	2	5500	0.0181818181818182
chr16	105125	111250	2	6075	0.0164609053497942
chr16	3443300	3448925	2	5575	0.0179372197309417
chr16	3453500	3459475	2	5925	0.0168776371308017
chr16	3706575	3716500	2	9875	0.010126582278481
chr16	8719350	8728125	2	8700	0.0172413793103448
chr16	24769350	24775650	2	6250	0.016
chr16	28836400	28850075	2	13575	0.0147329650092081
chr16	50392425	50399450	2	6975	0.014336917562724
chr16	58216400	58222800	2	6350	0.015748031496063
chr16	72132425	72147450	2	14900	0.0167785234899329
chr17	4845300	4850550	2	5200	0.0192307692307692
chr17	17998950	18004200	2	5200	0.0192307692307692
chr17	40965550	40972075	2	6475	0.0154440154440154
chr17	55191700	55197150	2	5400	0.0185185185185185
chr17	78106475	78119300	2	12775	0.00782778864970646
chr18	33554800	33560600	2	5750	0.0173913043478261
chr18	48602500	48613700	2	11125	0.0134831460674157
chr19	7074300	7085775	2	11425	0.0087527352297593
chr19	8024275	8034750	2	10425	0.00959232613908873
chr19	9718975	9730425	2	11350	0.0176211453744493
chr19	11724950	11732200	2	7200	0.0138888888888889
chr19	12056025	12061800	2	5725	0.0174672489082969
chr19	15477000	15485150	2	8100	0.0123456790123457
chr19	15506850	15515325	2	8400	0.0178571428571429
chr19	36815675	36821350	2	5625	0.0177777777777778
chr19	37003200	37010925	2	7675	0.0130293159609121
chr19	37236575	37245150	2	8525	0.0117302052785924
chr19	44735150	44741325	2	6125	0.0163265306122449
chr19	44994700	45002075	2	7325	0.0136518771331058
chr19	52467125	52472500	2	5325	0.0187793427230047
chr19	56881350	56890825	2	9425	0.0106100795755968
chr2	3623450	3629975	2	6475	0.0154440154440154
chr2	9989025	10001475	2	12400	0.00806451612903226
chr2	12863075	12872900	2	9750	0.0153846153846154
chr2	12874050	12879400	2	5300	0.0188679245283019
chr2	26431150	26439175	2	7975	0.0125391849529781
chr2	29144350	29162800	2	18300	0.0163934426229508
chr2	29163325	29172375	2	8975	0.0167130919220056
chr2	75875925	75884200	2	8225	0.0121580547112462
chr2	170464900	170473175	2	8225	0.0121580547112462
chr2	184024075	184029600	2	5475	0.0182648401826484
chr2	219447375	219461750	2	14325	0.00698080279232112
chr2	220096425	220103300	2	6825	0.0146520146520147
chr20	1422300	1443150	2	20725	0.0120627261761158
chr20	3014950	3021450	2	6450	0.0155038759689922
chr20	17921200	17937875	2	16525	0.0181543116490166
chr20	37387500	37393500	2	5950	0.0168067226890756
chr20	39790525	39799950	2	9375	0.0106666666666667
chr21	38876325	38885175	2	8775	0.0170940170940171
chr21	40188100	40197525	2	9375	0.0106666666666667
chr22	21302975	21308850	2	5825	0.0171673819742489
chr22	29741950	29751000	2	8975	0.0167130919220056
chr22	31720925	31727300	2	6325	0.0158102766798419
chr22	36909525	36923600	2	13950	0.017921146953405
chr22	40801450	40808000	2	6500	0.0153846153846154
chr3	3885725	3891050	2	5275	0.018957345971564
chr3	9778025	9790550	2	12475	0.00801603206412826
chr3	12872600	12882500	2	9825	0.0152671755725191
chr3	45036775	45045850	2	9025	0.0110803324099723
chr3	49713000	49721575	2	8500	0.0176470588235294
chr3	51448725	51455100	2	6325	0.0158102766798419
chr3	51676625	51682775	2	6100	0.0163934426229508
chr3	53256825	53271700	2	14775	0.0135363790186125
chr3	100463950	100469950	2	5950	0.0168067226890756
chr3	119147475	119157275	2	9750	0.0102564102564103
chr3	119170700	119181250	2	10450	0.0191387559808612
chr3	133299875	133309250	2	9325	0.0107238605898123
chr3	134073025	134082900	2	9800	0.0153061224489796
chr3	134083500	134091550	2	8000	0.0125
chr3	183905350	183912700	2	7300	0.0136986301369863
chr3	185386500	185394425	2	7875	0.0126984126984127
chr3	185630875	185649625	2	18650	0.0107238605898123
chr3	186501475	186511575	2	10050	0.00995024875621891
chr4	2927300	2932750	2	5400	0.0185185185185185
chr4	10109000	10117600	2	8525	0.0175953079178886
chr4	17824175	17832025	2	7800	0.0128205128205128
chr4	57339800	57346500	2	6650	0.0150375939849624
chr4	77951875	77957650	2	5725	0.0174672489082969
chr4	83377000	83382600	2	5550	0.018018018018018
chr4	93180925	93192775	2	11800	0.00847457627118644
chr4	99994550	100007225	2	12625	0.00792079207920792
chr4	103715975	103731125	2	15050	0.0132890365448505
chr4	110739725	110746975	2	7200	0.0138888888888889
chr4	152021125	152029275	2	8100	0.0123456790123457
chr5	867050	875500	2	8375	0.017910447761194
chr5	1459375	1467250	2	7800	0.0192307692307692
chr5	1802825	1812875	2	9975	0.0150375939849624
chr5	36176775	36183325	2	6500	0.0153846153846154
chr5	43286725	43299275	2	12500	0.008
chr5	71513675	71523150	2	9425	0.0106100795755968
chr5	133895550	133901250	2	5650	0.0176991150442478
chr5	139002750	139009650	2	6850	0.0145985401459854
chr5	150506675	150519475	2	12725	0.0117878192534381
chr5	162866000	162876775	2	10725	0.00932400932400932
chr5	175772725	175778150	2	5375	0.0186046511627907
chr5	176328925	176335925	2	6950	0.0143884892086331
chr6	7880550	7905550	2	24825	0.014098690835851
chr6	24414825	24427000	2	12075	0.0165631469979296
chr6	26638875	26644850	2	5925	0.0168776371308017
chr6	29566875	29583650	2	16675	0.0119940029985007
chr6	30256300	30264375	2	8000	0.01875
chr6	30279475	30284850	2	5325	0.0187793427230047
chr6	41056900	41068650	2	11675	0.012847965738758
chr6	97338425	97344525	2	6050	0.0165289256198347
chr6	146122150	146127600	2	5400	0.0185185185185185
chr6	159232550	159237875	2	5275	0.018957345971564
chr7	5096825	5107475	2	10575	0.0141843971631206
chr7	6183450	6194425	2	10925	0.0091533180778032
chr7	23551125	23562075	2	10850	0.0184331797235023
chr7	26227750	26239625	2	11825	0.00845665961945032
chr7	54815750	54824100	2	8275	0.0181268882175227
chr7	64379075	64386775	2	7650	0.0130718954248366
chr7	73649700	73655275	2	5525	0.0180995475113122
chr7	99666725	99678125	2	11300	0.0176991150442478
chr7	107395825	107401250	2	5375	0.0186046511627907
chr7	130137475	130146025	2	8475	0.0176991150442478
chr7	143083875	143089750	2	5825	0.0171673819742489
chr7	151178175	151187875	2	9650	0.0103626943005181
chr7	156752125	156761325	2	9125	0.0164383561643836
chr8	11164825	11175550	2	10675	0.00936768149882904
chr8	11700650	11707025	2	6325	0.0158102766798419
chr8	12591000	12599125	2	8075	0.0123839009287926
chr8	20068425	20081325	2	12825	0.0116959064327485
chr8	21838225	21847250	2	8950	0.0167597765363128
chr8	22104275	22112650	2	8300	0.0180722891566265
chr8	25318800	25331775	2	12875	0.0155339805825243
chr8	74199625	74205300	2	5625	0.0177777777777778
chr8	92083850	92096900	2	13000	0.00769230769230769
chr8	110348150	110354600	2	6400	0.015625
chr9	35054625	35069400	2	14725	0.0067911714770798
chr9	37778000	37784050	2	6000	0.0166666666666667
chr9	82329600	82338825	2	9150	0.0163934426229508
chr9	90260525	90266750	2	6175	0.0161943319838057
chr9	100382250	100388525	2	6225	0.0160642570281124
chr9	127110125	127116775	2	6600	0.0151515151515152
chr9	130549200	130554450	2	5200	0.0192307692307692
chr9	133487200	133497050	2	9800	0.0102040816326531
chr9	133498625	133503900	2	5225	0.0191387559808612
chr9	135558750	135567225	2	8425	0.0118694362017804
chr9	136215450	136220750	2	5250	0.019047619047619
chr9	137013325	137024450	2	11075	0.0090293453724605
chrX	11131275	11141025	2	9700	0.0103092783505155
chrX	41199425	41208350	2	8850	0.0169491525423729
chrX	53222175	53231950	2	9725	0.0102827763496144
chrX	53241750	53250200	2	8400	0.0119047619047619
chrX	70459575	70466250	2	6625	0.0150943396226415
chrX	71487200	71496500	2	9250	0.0108108108108108
chrX	135949300	135960725	2	11375	0.00879120879120879
