# Supplementary material for: Large organized chromatin lysine domains help distinguish primitive from differentiated cell populations
Source: Nat Commun. 2021 Jan 21;12:499. doi: 10.1038/s41467-020-20830-9 (PMC7820432; doi:10.1038/s41467-020-20830-9)
Supplement: Supplementary file 3 — Supplementary Software [file 41467_2020_20830_MOESM3_ESM.zip › E005-H3K4me1_LOCKS.bed]

chr1	19679600	19814375	80	49575	15.9393939393939
chr1	54665075	54871200	80	73500	27.5686274509804
chr1	201417100	201621225	80	62350	28.5185185185185
chr1	208274050	208429900	80	58225	17.3571428571429
chr10	80798800	80987875	80	106400	27
chr10	105395475	105595775	80	61950	21.2380952380952
chr10	114706075	114859850	80	52925	23.8571428571429
chr10	126688025	126809950	80	50250	25.68
chr11	689800	876700	80	70250	20.3333333333333
chr11	12064350	12253425	80	52625	25.9047619047619
chr11	95870075	96059925	80	54200	24.6086956521739
chr12	3141500	3316575	80	41100	28.7826086956522
chr12	124837425	125024950	80	77550	19.5454545454545
chr12	125026525	125253750	80	58775	27.5
chr13	110866150	111007800	80	47500	15.0666666666667
chr14	61787400	62021125	80	69075	24.4210526315789
chr14	69006050	69181000	80	73425	26.3157894736842
chr14	77330225	77563800	80	77025	26.1818181818182
chr15	31493125	31691425	80	55600	28.4583333333333
chr15	63031450	63192150	80	60275	21.7
chr15	67303325	67467075	80	70250	16.3846153846154
chr15	99190225	99339475	80	45150	23.9
chr16	81462775	81604400	80	50425	18.0714285714286
chr16	89306975	89462475	80	52375	22.8695652173913
chr17	17565950	17735800	80	73250	23.1578947368421
chr17	46534425	46690375	80	51575	27.8604651162791
chr17	48100025	48296775	80	72075	25.4347826086957
chr18	46236375	46474900	80	85700	21.8333333333333
chr19	3335275	3563125	80	49450	24.4
chr19	13093975	13231825	80	53450	16.8421052631579
chr19	18518875	18706475	80	71050	28.32
chr20	48581625	48838550	80	73700	26.72
chr22	36697625	36863350	80	72775	17.6666666666667
chr22	43251575	43404450	80	47325	20.8979591836735
chr22	46833800	47034550	80	50225	23.8823529411765
chr5	14142400	14270450	80	46100	13.3333333333333
chr6	15244525	15412950	80	34675	27.1111111111111
chr7	150634950	150814225	80	65375	20.8571428571429
chr8	128805975	128958425	80	54325	26.4
chr9	37902850	38044675	80	61275	15.1162790697674
chr9	124307875	124501650	80	57025	24.078431372549
chr9	134466825	134621050	80	55875	15.6470588235294
chr9	136647500	136842825	80	68400	27.8095238095238
chr9	137155425	137414275	80	100450	28.5172413793103
chr9	139414025	139589275	80	71625	24.6363636363636
chr9	139683125	139941125	80	60700	26.4761904761905
chr16	85106675	85293800	78	60075	18.3103448275862
chr17	55910175	56100975	78	61225	27.3333333333333
chr9	116241650	116420325	78	65050	24.4444444444444
chr11	63971600	64182775	76	62300	25.2380952380952
chr9	140007850	140215750	76	65025	24.6341463414634
chr1	9327450	9516000	75	67450	24.8421052631579
chr10	126247600	126434100	74	61925	23.2307692307692
chr17	55578500	55801375	74	45300	25.5238095238095
chr17	25782725	25913925	73	54950	18.3888888888889
chr17	37748400	37912700	73	48925	24
chr16	85545750	85693875	71	76225	23.6666666666667
chr2	47136725	47316725	71	59375	16.8888888888889
chr2	240134200	240260075	71	38475	19.1914893617021
chr15	66962975	67097800	70	51725	18.1666666666667
chr19	883525	1047375	70	63150	17.1666666666667
chr17	38589675	38721700	69	49725	23.84
chr20	36652900	36849675	69	48075	22.6666666666667
chr9	137426300	137608750	69	54650	19.3243243243243
chr4	7783150	7988200	68	42700	23.8333333333333
chr1	2119125	2263050	67	77075	10.7234042553191
chr16	89462625	89576375	66	42500	17.5862068965517
chr17	76303950	76428825	66	60375	21.1627906976744
chr8	144548350	144701000	66	49100	19.35
chr7	47467750	47561650	65	45025	15.6923076923077
chr1	39564025	39741925	64	48825	20.2931034482759
chr1	27800325	28016650	63	82200	21.5909090909091
chr1	94017675	94159900	63	49775	19.7078651685393
chr1	230202275	230299225	62	31925	18.0740740740741
chr14	93472825	93583200	62	37725	18.5
chr5	139013175	139155200	62	74025	17.72
chr16	1956200	2106600	61	52375	16.3157894736842
chr21	46327550	46454700	61	40700	20.8461538461538
chr14	99984975	100154725	60	60600	19.1818181818182
chr17	4375600	4513200	60	59275	13.8139534883721
chr17	16918725	17034800	60	49200	14.1290322580645
chr2	218754600	218882200	60	51250	18
chr7	137584075	137693650	60	37650	19.9090909090909
chr17	75339200	75491150	58	95600	18.6666666666667
chr20	35905250	36050675	58	53050	16.7857142857143
chr19	15356575	15444325	57	46750	11.3
chr1	1135975	1311900	56	54700	15.8947368421053
chr1	226821650	226924925	56	33225	14.4444444444444
chr16	85319500	85437050	56	45875	16.3478260869565
chr12	106451900	106542025	55	37000	17.2307692307692
chr11	126174475	126311425	54	34875	17.9393939393939
chr9	97780475	97868450	54	31925	13.3076923076923
chr19	39125475	39228325	53	71875	5.68
chr12	123525775	123637000	52	35700	17.6363636363636
chr16	73018950	73105900	52	46550	9.45454545454546
chr16	671525	791600	51	41075	14.5357142857143
chr3	14432500	14530175	51	36175	14
chr1	204232675	204347850	50	36175	14
chr10	79595450	79671600	50	33125	10.5
chr2	43226500	43341550	49	36350	14.6666666666667
chr3	15298200	15378275	49	32325	10.5333333333333
chr5	131745900	131837900	49	35075	8.91304347826087
chr6	7100275	7204550	49	32450	15.84
chr7	2813400	2919925	49	36550	13.9
chr10	80988000	81091650	48	44725	16.2985074626866
chr15	63267700	63382950	48	42200	11.8787878787879
chr18	74764600	74846025	48	30175	15.76
chr22	23518775	23611425	48	36100	15.6969696969697
chr5	149821275	149910950	48	43150	14.3125
chr11	1927875	2037075	47	46925	15.5555555555556
chr12	108972450	109047750	47	28050	14.1875
chr8	37621125	37773950	47	45275	15.8604651162791
chr1	839350	976775	46	44700	15.6
chr16	87811300	87906475	46	34625	14.4810126582278
chr2	20760750	20851725	46	39150	12.8125
chr2	235857725	235939300	46	41650	15.8
chr1	205216350	205326500	44	39650	13.7087378640777
chr20	45931600	46006400	44	42525	13.1764705882353
chr4	1710750	1804625	44	29200	12.2727272727273
chr7	55118550	55180525	44	18150	11.7777777777778
chr11	12694900	12755000	43	34775	11
chr12	6267150	6351025	43	37950	15
chr22	18421450	18483550	43	19000	14.48
chr7	47571275	47667175	43	40175	14.4347826086957
chr3	57978225	58059750	42	36175	10.2173913043478
chr3	129268000	129347300	42	44700	7.11363636363636
chr7	27182350	27253500	42	24975	14.5
chr9	132164575	132269675	42	41575	14.6428571428571
chr1	21603500	21677275	41	39100	13.7391304347826
chr5	172260275	172334225	41	29700	13.1
chr4	962100	1049950	40	26900	11.7297297297297
chr10	104338925	104439375	39	46875	13.1818181818182
chr16	70696175	70805125	39	52775	13.377358490566
chr17	77750250	77823975	39	34175	10.4415584415584
chr2	161220925	161268125	39	17875	7.42857142857143
chr21	44855900	44942675	39	29025	12.3703703703704
chr10	45427925	45497300	38	32700	10.9135802469136
chr14	75029500	75116875	38	28900	12.8076923076923
chr20	30129625	30200700	38	34800	12
chr15	68866350	68935950	37	16950	10.7407407407407
chr15	75913625	76016850	37	32075	11.0769230769231
chr17	79359125	79408300	37	30475	7.08333333333333
chr2	46512425	46580600	37	27350	11.5555555555556
chr1	156039625	156100725	36	38100	10.3428571428571
chr17	43351225	43422875	36	19700	10.6428571428571
chr19	5926950	5979850	36	26825	8.8695652173913
chr5	135328625	135406525	36	33100	11.8787878787879
chr1	17853650	17924275	35	27100	11.4285714285714
chr13	111008675	111078300	35	25850	10.5454545454545
chr14	69378675	69448850	35	46300	11.6296296296296
chr15	96863975	96910250	35	22975	8.70588235294118
chr17	78991450	79076075	35	38475	12.1428571428571
chr20	61837300	61906500	35	28625	10.9473684210526
chr9	130280625	130343400	35	42175	6.4
chr16	3147575	3241975	34	20350	11.4029850746269
chr19	45590725	45684750	34	32550	7.34782608695652
chr22	45887400	45934825	34	25350	5.625
chr6	3378025	3445350	34	20350	10.280701754386
chr8	145002325	145080275	34	43975	11.7543859649123
chr9	33099725	33189875	34	29175	11.5686274509804
chr1	10723300	10769425	33	20050	9.14285714285714
chr3	134027450	134104175	33	48225	7.33333333333333
chr4	87920050	87971025	33	13850	10.2
chr6	159199625	159241175	33	16575	11.3090909090909
chr9	673700	714350	33	23050	7.03846153846154
chr9	130677500	130746075	33	35375	9.88
chr1	12200175	12249125	32	24725	9.18518518518519
chr11	46351225	46414875	32	34275	7.21739130434783
chr12	53289100	53374350	32	34225	8.2089552238806
chr20	17615850	17665525	32	14725	10.4347826086957
chr7	30916075	30978500	32	20075	10
chr1	164544225	164593025	31	21025	10.2142857142857
chr11	72446550	72506050	31	26425	10.875
chr13	111170225	111220350	31	21500	8.61111111111111
chr2	102342075	102399125	31	18475	10.9615384615385
chr2	129031150	129080675	31	26600	10.4375
chr3	50263725	50313375	31	33125	8.17391304347826
chr9	127004650	127083100	31	38875	8.71264367816092
chr1	204042850	204086350	30	21025	8.89655172413793
chr1	223886250	223941075	30	32375	10.5
chr10	116079900	116134500	30	19825	8.52173913043478
chr16	81631800	81689475	30	25800	3.47619047619048
chr19	1230525	1295825	30	37075	9.14285714285714
chr19	44242975	44304175	30	21725	9.04424778761062
chr7	2508325	2600175	30	33000	9.72413793103448
chr7	130569125	130609050	30	13925	8.25
chr8	30247875	30285950	30	16950	10.5454545454545
chr8	145632075	145709650	30	28900	8.88888888888889
chr1	206857800	206898825	29	19375	9.14285714285714
chr10	97006500	97057550	29	19025	10.1052631578947
chr11	279450	336850	29	19800	7.42857142857143
chr11	65290525	65363250	29	27850	9.63636363636364
chr12	7031150	7081000	29	23875	8.08
chr16	67183175	67234400	29	25350	4.54545454545455
chr2	36584550	36624425	29	16150	6.94736842105263
chr2	206544450	206603525	29	21650	8.97222222222222
chr20	62665350	62724000	29	22825	9.76666666666667
chr22	30671925	30729600	29	33000	8.38095238095238
chr1	16464700	16518350	28	31800	5.3
chr11	20041175	20087325	28	22675	9.03225806451613
chr14	74205200	74269950	28	37150	8
chr16	4338225	4401850	28	25875	8.33333333333333
chr6	41661150	41710325	28	21900	7.42857142857143
chr9	134268400	134313875	28	23650	7.09090909090909
chr11	122524975	122567625	27	16600	8.9375
chr13	99172875	99211725	27	13375	9.1
chr14	91827775	91869600	27	14225	6.73684210526316
chr16	88803975	88860125	27	31500	7.77777777777778
chr17	1952100	1999025	27	28350	4.0625
chr2	173291500	173330450	27	12475	6.54237288135593
chr4	10091525	10126150	27	25375	3.51724137931034
chr6	30704775	30757750	27	22250	7.59375
chr8	30396150	30427125	27	19475	6.5
chr8	141596675	141656950	27	22400	7.95061728395062
chr9	131637825	131685725	27	20550	5.91489361702128
chr10	75625300	75683950	26	18950	7.92
chr11	64602600	64649225	26	27525	3.84210526315789
chr11	125997850	126036200	26	18225	7.63157894736842
chr12	115100900	115150325	26	32900	6.71875
chr17	37023975	37082125	26	32625	6.76056338028169
chr17	55532100	55568525	26	12250	7.41666666666667
chr17	57423775	57468250	26	22525	8.07407407407407
chr17	73504300	73561750	26	19325	7.37142857142857
chr19	47216750	47250550	26	15550	5.0625
chr2	65593275	65624750	26	10575	7.81818181818182
chr20	48283450	48318625	26	12700	6.5
chr6	44001975	44044975	26	19525	6.625
chr6	158400450	158471125	26	30425	7.21739130434783
chr8	22399150	22466225	26	39550	2.8
chr1	235090400	235136525	25	25750	7.90588235294118
chr10	73723100	73761900	25	17175	7.47826086956522
chr14	103564950	103607675	25	23325	6.52830188679245
chr17	27458225	27508400	25	23250	8.42857142857143
chr17	38459550	38512150	25	37350	4.37037037037037
chr17	72732450	72775925	25	22825	4.30188679245283
chr17	75275600	75328350	25	23200	7.06285714285714
chr18	46485450	46548400	25	21725	8.11111111111111
chr2	127818950	127866025	25	22775	7.79591836734694
chr20	35088925	35128475	25	23050	6
chr21	45552100	45605400	25	18400	7.73333333333333
chr22	42678325	42721900	25	16850	8.6530612244898
chr3	50628100	50669500	25	21325	4.15384615384615
chr3	120135625	120170950	25	14850	4.44
chr3	124478900	124521850	25	20000	8.55172413793103
chr5	6703800	6735125	25	11450	7.75384615384615
chr5	123963800	124001600	25	19875	7.19148936170213
chr1	22220475	22273650	24	37100	6.95238095238095
chr1	56957300	57005450	24	18450	7.82608695652174
chr12	52399575	52446900	24	16725	7.83333333333333
chr12	111840875	111894100	24	24600	5.91525423728814
chr16	75114025	75150700	24	16675	8.19047619047619
chr2	201213150	201248375	24	15025	7.44303797468354
chr20	35448200	35493525	24	19800	5.27868852459016
chr21	46823075	46859850	24	24650	1.95652173913043
chr3	32877325	32917325	24	24150	3.08641975308642
chr4	6909325	6965375	24	19650	8.08695652173913
chr9	138967325	139015325	24	24325	5.30909090909091
chr1	32210900	32255375	23	20225	6.88888888888889
chr1	181057275	181111725	23	23375	5.97014925373134
chr11	75012600	75067950	23	32325	6.51063829787234
chr11	119551150	119573875	23	13750	4.32
chr12	123344525	123381075	23	16850	5.80645161290323
chr14	104158600	104190750	23	16000	5.11111111111111
chr16	84852375	84879300	23	15750	3.68421052631579
chr17	57902925	57931625	23	11050	6.0625
chr19	2446200	2507375	23	22425	7.20689655172414
chr19	45989250	46032900	23	14375	7.24444444444444
chr2	70334525	70371000	23	14325	7.47826086956522
chr22	30620325	30654425	23	15250	5.52727272727273
chr3	50159650	50211450	23	25850	4.61818181818182
chr4	37978450	38018650	23	14650	7.65714285714286
chr5	149507800	149547150	23	23175	7.09090909090909
chr5	150003050	150040825	23	21200	6.53846153846154
chr7	5588825	5650550	23	23500	6.96296296296296
chr8	23379975	23426775	23	18100	7.4
chr9	135978875	136025325	23	25450	3.44186046511628
chr1	43388825	43433575	22	31300	3.41463414634146
chr1	150504925	150553175	22	24050	7.45454545454545
chr10	71072675	71113325	22	22900	6.28571428571429
chr11	61513300	61545350	22	15300	5.65
chr11	118475300	118507025	22	20175	5.63265306122449
chr12	48145525	48173625	22	13775	6.66666666666667
chr13	114862825	114900375	22	24875	5.38461538461539
chr15	78336700	78377025	22	16425	6.3125
chr15	93446075	93466725	22	11300	4.22222222222222
chr15	99425325	99459475	22	16750	6.23529411764706
chr16	81721125	81754525	22	17375	6.125
chr17	2272750	2316350	22	20500	5.12903225806452
chr19	39317800	39361325	22	18500	5.11764705882353
chr2	28600775	28638225	22	17600	6.33333333333333
chr20	31032775	31074275	22	26900	4.28260869565217
chr20	61544525	61571525	22	14725	5
chr5	77919750	77946100	22	10800	7.03448275862069
chr1	156861900	156897675	21	14925	6.24
chr10	81151275	81186000	21	19525	5.71428571428571
chr11	925050	959300	21	14900	3.77777777777778
chr15	90574825	90609050	21	14675	6.58064516129032
chr19	41100475	41147550	21	20325	6.86153846153846
chr2	42150325	42195675	21	17275	6.81927710843374
chr2	43173725	43207500	21	11925	6.82608695652174
chr2	85803375	85844975	21	16050	6.84
chr7	2645450	2686450	21	24100	6.25352112676056
chr9	34554850	34593500	21	14950	6.35820895522388
chr1	153487900	153552100	20	26750	6.07017543859649
chr12	4377700	4403125	20	13550	4.45783132530121
chr12	11801500	11829550	20	11875	4.83333333333333
chr12	52566025	52603375	20	23175	6.16216216216216
chr15	74665525	74702025	20	23400	3.46666666666667
chr17	76245800	76274375	20	14275	6.13333333333333
chr17	79296875	79324400	20	15525	2.1123595505618
chr19	39617225	39661675	20	24600	3.88235294117647
chr2	28826600	28857025	20	14650	6.17142857142857
chr2	121492775	121531325	20	17225	6.63414634146341
chr22	24104750	24134425	20	11975	5.39393939393939
chr1	32082900	32119050	19	19650	4.17647058823529
chr10	126821625	126851475	19	17600	4.95652173913043
chr11	12805075	12840300	19	18675	5.23809523809524
chr11	73017350	73056175	19	27250	2.6
chr12	48192250	48223650	19	23425	1.58333333333333
chr14	101129275	101163425	19	14875	4.61224489795918
chr17	38246575	38281225	19	19625	4.41666666666667
chr19	10981175	11010275	19	14950	3.48837209302326
chr19	50351825	50375400	19	12375	4.95652173913043
chr20	10627700	10656375	19	18325	3.67741935483871
chr20	39764100	39788725	19	15750	2.7741935483871
chr22	37699825	37727375	19	10075	5.8974358974359
chr3	12985375	13010600	19	16975	2.53846153846154
chr8	30295625	30325100	19	11800	4.14285714285714
chr8	145725125	145755925	19	18925	2.79207920792079
chr1	15735425	15762075	18	11600	5.33333333333333
chr1	21945400	21967050	18	9175	4
chr1	157962000	158002250	18	23425	5.52380952380952
chr1	201661750	201694675	18	14700	5.35897435897436
chr10	21782725	21814850	18	14875	3.6989247311828
chr10	72968650	73009050	18	25975	3.2
chr10	74051550	74101100	18	22975	5.36585365853659
chr10	134345900	134370125	18	11525	4.23529411764706
chr11	65056275	65085125	18	13125	4.125
chr11	76474250	76510900	18	18975	4.58536585365854
chr12	52623300	52652800	18	15375	5.4954954954955
chr15	75063275	75087300	18	14800	3.33333333333333
chr17	41718675	41755375	18	14475	4.95238095238095
chr17	43200025	43253775	18	20525	3.75308641975309
chr19	18385025	18423075	18	18975	4.82051282051282
chr19	18942200	18962125	18	10800	4.08333333333333
chr19	49116850	49143525	18	16400	4.69565217391304
chr2	20405675	20432900	18	14175	4.42857142857143
chr21	44343100	44363200	18	13175	4
chr22	29287850	29320025	18	13775	4.87179487179487
chr3	8530775	8548850	18	9200	5.42857142857143
chr3	52073625	52113125	18	15050	5.47368421052632
chr5	150439525	150475975	18	15850	4.07692307692308
chr9	38044800	38075050	18	15275	5.35714285714286
chr9	97669025	97692200	18	14275	3.83333333333333
chr9	124022400	124065425	18	22675	5.54430379746835
chr9	124501750	124519475	18	11100	4.27586206896552
chr1	41939575	41970375	17	16250	3.27272727272727
chr1	164734325	164759075	17	15150	5
chr10	22902625	22922925	17	8875	4.63636363636364
chr10	95216325	95242050	17	12650	4.875
chr10	134201125	134244250	17	31400	3.94666666666667
chr12	56109250	56140450	17	14750	4.48
chr14	105931100	105958725	17	21650	2.3
chr15	68112625	68136900	17	13575	2.90909090909091
chr16	11169875	11204250	17	15375	3.9375
chr17	2074825	2096650	17	11900	4.05970149253731
chr19	1438000	1473025	17	16775	3.10344827586207
chr20	30249225	30272400	17	14300	3.6
chr20	30279625	30311250	17	18275	1.9568345323741
chr21	38064900	38082825	17	11325	4.16
chr3	66478475	66495125	17	9425	4.14285714285714
chr3	112348250	112374050	17	10925	4.48648648648649
chr4	79472150	79491075	17	10525	3.82608695652174
chr5	73919450	73945150	17	14250	2.85714285714286
chr5	124068500	124085625	17	7600	4.23333333333333
chr5	141690250	141707900	17	11850	2.125
chr7	100797325	100823875	17	15975	4.28571428571429
chr7	143072350	143093225	17	11625	4.04081632653061
chr1	6319575	6337425	16	10475	3.0952380952381
chr1	8423050	8445650	16	12275	4.78260869565217
chr1	19245475	19284425	16	26975	4.23076923076923
chr11	119230625	119253175	16	13575	4.57142857142857
chr11	125970450	125986750	16	9075	4.52054794520548
chr12	54761900	54788100	16	15250	3.07563025210084
chr14	68968100	68994300	16	13825	2.67368421052632
chr14	105250575	105272350	16	14800	4.66666666666667
chr17	59471000	59494325	16	13200	4.32432432432432
chr17	73674575	73703975	16	18400	3.2520325203252
chr19	2039625	2065275	16	18075	2.52631578947368
chr19	13943875	13965450	16	17375	0.642857142857143
chr2	97530250	97564825	16	25425	1.34210526315789
chr2	220359950	220388450	16	13450	4.38834951456311
chr20	56254950	56274725	16	15900	2.51612903225806
chr22	37934525	37968100	16	20225	3.04
chr3	5052525	5068775	16	10225	2.2
chr5	151049175	151067175	16	11750	1.69230769230769
chr6	3739575	3757900	16	8825	3.56521739130435
chr6	10398700	10435200	16	20025	3.56521739130435
chr6	33377125	33401825	16	13650	3.27777777777778
chr7	1489975	1507150	16	11425	2.74576271186441
chr8	142024750	142054525	16	15900	4.42857142857143
chr8	144094775	144125025	16	14625	4.70769230769231
chr9	116915925	116944250	16	14800	4.04347826086957
chr9	138881675	138907450	16	12175	3.46666666666667
chr1	2454625	2481000	15	16950	4.14634146341463
chr1	9292000	9305375	15	6575	3.34883720930233
chr1	27317500	27339925	15	16250	3.1
chr1	94555975	94592100	15	24200	4.37142857142857
chr1	234734175	234757875	15	13325	2.88135593220339
chr10	102113875	102136425	15	11550	3.02654867256637
chr11	559450	580675	15	13650	2.47058823529412
chr11	2903000	2935700	15	15550	3.94
chr11	31818675	31842075	15	13075	3.73529411764706
chr11	44585100	44601600	15	10950	1.82222222222222
chr11	114028825	114043400	15	9650	2.83333333333333
chr12	6431100	6457400	15	16175	3.29032258064516
chr12	33033275	33054700	15	9325	4.26666666666667
chr12	113665625	113686075	15	13800	1.56521739130435
chr16	75260850	75307875	15	31850	3.79220779220779
chr17	40554425	40576075	15	9500	3.91111111111111
chr2	60703175	60712625	15	6350	1.80952380952381
chr2	217544025	217561575	15	10325	4.06779661016949
chr2	237067625	237088725	15	10675	3.79487179487179
chr20	19942125	19965925	15	12325	4
chr3	5018075	5046850	15	14025	3.75238095238095
chr3	42063100	42088100	15	12350	3.68224299065421
chr3	53266700	53290500	15	13875	1.97647058823529
chr3	140789175	140814675	15	16425	3.1304347826087
chr4	1185325	1211250	15	12900	3.54954954954955
chr5	10689275	10711025	15	13500	3.82857142857143
chr6	44183775	44206125	15	13725	3.76190476190476
chr9	132943875	132964525	15	11800	3.82608695652174
chr1	155930525	155954375	14	16625	3.07317073170732
chr1	205406000	205426450	14	14225	2.2247191011236
chr1	234852125	234868025	14	11075	3.61904761904762
chr10	8085000	8106850	14	19050	0.911392405063291
chr10	106076550	106100300	14	18175	2.90196078431373
chr10	124892250	124915200	14	12125	3.47945205479452
chr11	65238200	65266325	14	19400	2.88888888888889
chr11	65404325	65421550	14	9900	2.61538461538462
chr12	122224225	122251800	14	16100	2.87378640776699
chr14	90974550	90990525	14	8600	3
chr15	40612475	40640000	14	17950	3.41935483870968
chr15	65702150	65716175	14	8875	2.19672131147541
chr15	70379475	70395575	14	10250	2.43243243243243
chr16	3053650	3081750	14	15450	3.33333333333333
chr16	11222100	11236075	14	8850	2.5
chr16	11438375	11457350	14	10825	2.18181818181818
chr16	29815250	29837750	14	16750	1.69230769230769
chr16	70448175	70474325	14	16525	3.57333333333333
chr17	29885325	29901625	14	9575	3.58823529411765
chr17	42170800	42193700	14	14600	3.29411764705882
chr17	45914775	45931175	14	11725	1.61538461538462
chr17	74254575	74275650	14	13275	1.85714285714286
chr17	80838075	80851925	14	9050	2.08695652173913
chr17	81035475	81068050	14	20750	3.80952380952381
chr18	56513500	56538950	14	14575	2.68367346938776
chr19	4385150	4403800	14	10525	3.46666666666667
chr2	39626350	39640675	14	6075	3.54285714285714
chr2	54822425	54834025	14	6350	3.75
chr20	19737400	19758050	14	10500	3.30769230769231
chr22	38282675	38309725	14	14375	3.078125
chr4	4853875	4874200	14	12700	3.58333333333333
chr4	8190075	8208200	14	10425	3.63636363636364
chr4	174427825	174452925	14	13275	3.93846153846154
chr5	1097125	1111250	14	10925	1.05555555555556
chr5	174145050	174164825	14	15900	1.08571428571429
chr6	34202200	34218125	14	10825	3.07692307692308
chr8	134202175	134219625	14	8175	2.66666666666667
chrX	2608225	2629225	14	13875	3.38181818181818
chr1	27018550	27034200	13	8650	2.41025641025641
chr1	32034550	32059725	13	18150	2.97560975609756
chr1	33793275	33810525	13	10225	3.6
chr1	41818975	41838975	13	13200	2.81481481481481
chr1	203474100	203491725	13	11225	2.5
chr10	134438900	134448575	13	6325	1.66666666666667
chr11	1575075	1596000	13	11675	3.1
chr11	1883925	1904200	13	9750	2.98039215686275
chr11	11993625	12016450	13	11275	3.54285714285714
chr11	27412300	27420825	13	5325	1.39130434782609
chr11	46293425	46319425	13	15475	2.89855072463768
chr11	57070900	57094575	13	17775	1.58064516129032
chr12	57479000	57490775	13	8350	1.91666666666667
chr12	120661450	120690175	13	21750	2.26086956521739
chr12	133064875	133085475	13	16450	1.77777777777778
chr15	42080650	42103650	13	10775	3.6
chr15	74213575	74237925	13	16075	3.27058823529412
chr16	67475350	67500100	13	14750	2.43478260869565
chr17	1386125	1399875	13	9625	2.47619047619048
chr17	27036725	27056525	13	12450	1.88235294117647
chr17	29813925	29827800	13	8825	3.09677419354839
chr17	40819225	40836400	13	12425	2.4406779661017
chr17	41602300	41624650	13	11625	2.22222222222222
chr17	55442825	55460475	13	7325	3.2962962962963
chr17	81136950	81150850	13	5675	3.5
chr19	4968150	4992775	13	18525	1.61111111111111
chr19	12885300	12913650	13	15900	2.93617021276596
chr19	39888025	39907700	13	12750	1.35042735042735
chr19	42744025	42761300	13	9150	3
chr19	47119925	47144275	13	11725	3.17948717948718
chr2	238598125	238617525	13	12400	2.44444444444444
chr20	56280125	56294200	13	6550	3.47826086956522
chr22	38693225	38717275	13	15100	2.08108108108108
chr22	39625450	39641750	13	13300	2.81481481481481
chr22	45085275	45110850	13	11550	3.62745098039216
chr3	48589325	48604050	13	10400	2.11428571428571
chr3	69129750	69145150	13	8300	2.83333333333333
chr5	172742575	172757850	13	9375	3.64285714285714
chr6	3155775	3168625	13	7325	2.72727272727273
chr6	11200375	11216625	13	6725	3.0625
chr6	108899950	108912325	13	6975	2.38461538461538
chr7	129984950	130021100	13	16850	2.93525179856115
chr7	151376125	151394825	13	10775	3.54285714285714
chr9	71783800	71806075	13	13125	1.92
chr9	92035975	92052675	13	6775	3.46666666666667
chrX	39940725	39954825	13	10725	1.92592592592593
chr1	27459175	27482500	12	15175	1.53459119496855
chr1	40358125	40368425	12	6625	1.93939393939394
chr1	232683950	232694425	12	6675	2.64516129032258
chr10	24538650	24554100	12	9225	2.48101265822785
chr10	73011950	73035075	12	13925	2.70769230769231
chr10	77154650	77169850	12	11350	3.14285714285714
chr10	101279625	101297700	12	12800	1.17543859649123
chr10	104517075	104545725	12	16750	2.08333333333333
chr10	105596025	105606400	12	5900	3.16666666666667
chr10	114563675	114577500	12	9150	2.21052631578947
chr11	65542225	65560125	12	12900	1.77777777777778
chr11	66078675	66106575	12	15900	3
chr11	86518175	86530375	12	6325	2.76923076923077
chr12	53607300	53630200	12	14825	2.72727272727273
chr12	57618550	57638000	12	13950	2.5
chr12	89738725	89751475	12	6550	2.68421052631579
chr12	109214575	109237275	12	15700	1.35616438356164
chr14	59092950	59107700	12	8725	2.8
chr15	40378850	40401950	12	20375	0.35
chr15	75155975	75166450	12	5700	2.95238095238095
chr16	54315525	54325875	12	6075	1.54838709677419
chr17	39675775	39697300	12	14075	1.50710900473934
chr17	63545525	63561750	12	8900	2.84615384615385
chr19	2165000	2187625	12	13325	2.97872340425532
chr19	42771800	42791350	12	12025	2.17391304347826
chr2	16830875	16838250	12	4325	1.80952380952381
chr2	30446175	30463475	12	9775	2.82242990654206
chr2	73311275	73321575	12	6225	3.16666666666667
chr2	121535525	121552300	12	8800	2.74157303370787
chr2	172944950	172972975	12	17275	3
chr20	340075	354525	12	7450	3.10204081632653
chr20	31093975	31116800	12	10800	3.21212121212121
chr20	60924925	60957925	12	25525	2.06060606060606
chr21	28212600	28219625	12	4375	2.66666666666667
chr21	46737300	46754400	12	11425	1.35
chr22	38019425	38039950	12	13075	2.25316455696203
chr22	39914525	39931525	12	10475	2.14705882352941
chr22	46469850	46486475	12	9025	2.97142857142857
chr3	122798875	122824400	12	13525	2.25
chr3	124545375	124557000	12	8025	1.66666666666667
chr3	195611675	195628325	12	11375	2.95238095238095
chr4	8268450	8281775	12	7050	2.83333333333333
chr5	79476300	79495175	12	11500	2.65573770491803
chr5	140886150	140909675	12	17925	1.8021978021978
chr5	141214175	141230900	12	9725	2.38235294117647
chr5	153568675	153584175	12	8150	2.81481481481481
chr6	1604325	1615575	12	7025	2.60377358490566
chr6	43042450	43066075	12	10975	3.08910891089109
chr7	551450	566525	12	8850	1.88235294117647
chr7	2143300	2157925	12	9050	2.26470588235294
chr7	55253600	55262500	12	4625	2.64285714285714
chr8	23273400	23287500	12	6300	3.17241379310345
chr8	25896975	25909450	12	8375	1.58620689655172
chr1	1354300	1377150	11	16075	1.89285714285714
chr1	8075300	8088625	11	8475	2.56
chr1	16532150	16544875	11	7100	2.58823529411765
chr1	45264800	45280900	11	12700	2.57142857142857
chr1	50881150	50896525	11	7725	2.34782608695652
chr1	154976125	154986550	11	8750	0.56
chr1	159876775	159896300	11	15400	1.13636363636364
chr1	203635125	203647850	11	7575	2.8
chr10	5586275	5608425	11	18075	1.64864864864865
chr10	29389025	29403625	11	9150	1.63855421686747
chr10	43890200	43905450	11	8900	2.07142857142857
chr10	121412725	121431175	11	12750	1.8740157480315
chr11	3170550	3191700	11	13100	2.65753424657534
chr11	65182925	65198225	11	12650	2.16
chr11	95823025	95838925	11	8800	2.4
chr12	46649500	46663950	11	11825	0.507042253521127
chr12	122199350	122214625	11	7425	2.38095238095238
chr14	65168350	65197100	11	20100	2.13793103448276
chr15	57787450	57802775	11	8700	2.74509803921569
chr16	632875	646700	11	8375	2.51851851851852
chr16	1576500	1596700	11	13200	2.21818181818182
chr16	11027000	11048250	11	11500	2.64705882352941
chr16	11761625	11772500	11	8675	0.8
chr16	57651775	57673575	11	16850	1.94871794871795
chr16	66542825	66557350	11	9725	1.63636363636364
chr16	87978625	87994000	11	7850	2.12048192771084
chr17	3788950	3799775	11	7775	2
chr17	7474650	7495275	11	13850	1.94594594594595
chr19	56616725	56633600	11	12075	2
chr2	47072825	47087000	11	8750	1.796875
chr2	219257750	219272800	11	10600	1.5
chr21	43178925	43189525	11	7325	1.66666666666667
chr22	19860800	19875150	11	9050	2.08
chr22	20225500	20237275	11	7825	2.84615384615385
chr22	40390400	40399700	11	5875	2.69565217391304
chr22	46364850	46375600	11	7225	1.25301204819277
chr3	127988025	128002625	11	11325	0.835164835164835
chr3	193847300	193860825	11	9475	1.06024096385542
chr4	2592875	2602325	11	5150	2.33333333333333
chr4	57920175	57932625	11	7750	2.52777777777778
chr5	50673625	50687375	11	8300	2.53571428571429
chr5	131592625	131605500	11	9275	2.30769230769231
chr5	149967700	149981300	11	9825	1.68421052631579
chr5	176789225	176799450	11	6275	1.88888888888889
chr6	5994950	6009675	11	8800	1.56701030927835
chr6	109051975	109063525	11	5600	2.71428571428571
chr8	134296325	134310875	11	10275	2.46153846153846
chr9	96708100	96725300	11	9325	2.59259259259259
chr9	117037925	117051325	11	8350	2.29032258064516
chr9	130853200	130866825	11	8400	1.74683544303797
chrX	10011550	10021775	11	6225	1.63636363636364
chrX	40025725	40036725	11	6200	2.5
chr1	8520750	8527125	10	4300	1.8
chr1	23851275	23860350	10	5925	1.27659574468085
chr1	59603450	59617750	10	6900	2.23076923076923
chr1	156626425	156647925	10	18075	2.23809523809524
chr1	200856900	200871275	10	11100	1.85294117647059
chr1	234666425	234677400	10	6075	2.3265306122449
chr10	73520275	73534425	10	10000	1.40909090909091
chr10	101735650	101744800	10	4625	2.06896551724138
chr10	102496900	102509625	10	7050	2.20512820512821
chr10	131761100	131771025	10	5750	2.23529411764706
chr11	16891600	16901200	10	6850	2.09090909090909
chr11	76376800	76384050	10	4700	1.44444444444444
chr11	120078725	120091800	10	9275	1.35714285714286
chr12	51003150	51020200	10	10550	1.93333333333333
chr12	65060425	65069625	10	5750	1.68
chr14	23536825	23549475	10	7600	2.31578947368421
chr14	105131650	105167650	10	23075	2.22485207100592
chr15	74273875	74287900	10	8750	1.26153846153846
chr16	1820050	1834550	10	8350	2.13157894736842
chr16	31140100	31154575	10	10475	1.46666666666667
chr16	57559875	57571925	10	7950	1.66336633663366
chr16	81614375	81627500	10	6325	2.3134328358209
chr17	7114600	7128625	10	10675	1.96
chr17	36897100	36910450	10	9000	2.12903225806452
chr17	38170625	38183375	10	6675	2.27272727272727
chr17	76164100	76173200	10	6400	1.15789473684211
chr19	1205025	1219150	10	8425	1.62162162162162
chr19	2231825	2243325	10	8450	1.5421686746988
chr19	3977400	3988325	10	6700	2.45
chr19	11194700	11207525	10	8200	1.8021978021978
chr19	13048125	13058925	10	6825	1.53846153846154
chr19	14661025	14675050	10	9025	1.56521739130435
chr19	33781175	33796200	10	12400	1.5
chr2	36681425	36689775	10	5250	2.14285714285714
chr2	42352900	42370375	10	8175	2.35294117647059
chr2	43144450	43164975	10	13350	2.33333333333333
chr2	129118975	129139875	10	11875	1.93103448275862
chr2	219145125	219160875	10	12350	1.1304347826087
chr20	1872600	1881700	10	4125	2.36363636363636
chr20	36145875	36157575	10	8500	1.50769230769231
chr20	49353475	49363275	10	6250	1.2258064516129
chr21	36179500	36192600	10	10275	2.32
chr22	39848500	39872625	10	15925	1.92481203007519
chr3	52558525	52573625	10	10025	1.73913043478261
chr3	124855075	124868175	10	8700	1.57647058823529
chr4	666825	683950	10	10400	1.8125
chr5	154144825	154154350	10	5025	2.25
chr5	167714875	167724050	10	6075	2.13333333333333
chr6	42007225	42018100	10	5975	1.74285714285714
chr6	168143775	168152600	10	5375	1.59090909090909
chr7	25884725	25900475	10	11975	1.6
chr7	74069925	74078725	10	5375	1.45882352941176
chr7	150065050	150082825	10	14350	0.55
chr1	15477650	15485950	9	6300	0.962962962962963
chr1	23918225	23928075	9	6675	1.77777777777778
chr1	26020625	26029150	9	4700	1.87878787878788
chr1	33218925	33237725	9	13075	1.15789473684211
chr1	116914825	116923775	9	5825	1.32530120481928
chr1	155092375	155113300	9	12900	2.07843137254902
chr1	156454350	156475975	9	15525	1.04761904761905
chr1	167649275	167657175	9	5850	1.86666666666667
chr1	180891050	180898275	9	5350	1.44
chr1	200988500	200996075	9	5325	0.702702702702703
chr1	226062125	226071800	9	6625	1.16981132075472
chr10	74012600	74026000	9	7975	1.50684931506849
chr10	82167375	82178650	9	7650	1.15151515151515
chr10	82212525	82234925	9	18175	1.1063829787234
chr10	104209050	104216550	9	5100	1.29166666666667
chr10	112600150	112606375	9	3375	2
chr10	121125350	121131500	9	3750	1.59090909090909
chr11	8735625	8746625	9	9175	1.13333333333333
chr11	8777950	8784000	9	4000	1.66666666666667
chr11	48069625	48078775	9	5300	1.41747572815534
chr11	63604925	63616725	9	8200	0.776119402985075
chr11	69248975	69265600	9	9875	2.10526315789474
chr11	86449825	86459800	9	7475	2.11764705882353
chr11	119287850	119297300	9	6550	1.04444444444444
chr11	128555000	128565350	9	5825	1.73076923076923
chr11	133902425	133912175	9	5775	1.92
chr12	8078725	8087475	9	5225	1.87755102040816
chr12	58225450	58241250	9	11425	1.71171171171171
chr12	122062750	122073025	9	5625	1.6551724137931
chr13	22242875	22250050	9	5375	0.666666666666667
chr13	94975325	94981775	9	4275	1.09090909090909
chr14	62026050	62044225	9	13975	1.76190476190476
chr14	68859100	68872150	9	8200	1.97560975609756
chr14	93765175	93772325	9	5225	1.93939393939394
chr15	60681200	60693475	9	9450	1.33333333333333
chr15	69080200	69091250	9	8550	1.21951219512195
chr15	69098050	69109775	9	6800	1.703125
chr15	74488300	74508650	9	10325	1.97674418604651
chr15	74709550	74727700	9	14900	0.67741935483871
chr16	11885075	11894450	9	6425	1
chr16	53112600	53138325	9	12225	2.02816901408451
chr17	4750525	4764600	9	11500	0.471910112359551
chr17	7135200	7147450	9	7650	1.25925925925926
chr17	7736500	7749225	9	9500	1.03571428571429
chr17	17087050	17095650	9	5350	1.875
chr17	17838725	17848375	9	6600	1.11111111111111
chr17	27939850	27951025	9	9750	0.75
chr17	43501400	43510925	9	6575	1.65333333333333
chr17	48339825	48352575	9	9050	1.40350877192982
chr17	71279475	71291625	9	8700	1.01960784313725
chr17	72199300	72211250	9	8400	1.37931034482759
chr17	74436875	74445025	9	4775	1.49206349206349
chr17	77960725	77968225	9	6025	1.4
chr17	79957925	79966200	9	5200	1.86440677966102
chr17	80185875	80201500	9	13500	0.349514563106796
chr18	18880075	18885750	9	3800	1.15789473684211
chr19	35629250	35636400	9	4675	2.07692307692308
chr19	41302550	41319350	9	12350	1.17307692307692
chr19	46266950	46276575	9	7200	1.76470588235294
chr19	46799875	46804700	9	3650	0.785714285714286
chr19	55880025	55890725	9	7150	1.8
chr2	8674500	8685775	9	7450	1.6
chr2	16078600	16084375	9	4400	1.66666666666667
chr2	63274250	63287000	9	10275	1.87878787878788
chr2	220109525	220119725	9	7950	1.69230769230769
chr2	238102850	238114175	9	8300	1.24074074074074
chr20	55834125	55842600	9	6600	0.625
chr21	46711275	46730250	9	12300	1.62025316455696
chr21	46776275	46788800	9	9200	1.375
chr22	22291350	22298900	9	5950	1.23809523809524
chr22	29778650	29785350	9	3550	1.81818181818182
chr22	50729350	50748525	9	15775	0.75
chr3	14182875	14190200	9	4050	1.91666666666667
chr3	14264375	14277750	9	10350	0.945945945945946
chr3	51421525	51434000	9	7875	1.62962962962963
chr4	6270700	6281150	9	7825	0.648648648648649
chr4	141010825	141021500	9	8800	1.47826086956522
chr5	2748975	2759475	9	6200	1.66666666666667
chr5	74160500	74166300	9	4000	1.01960784313725
chr5	115904250	115914900	9	6625	1.34939759036145
chr5	134725725	134736850	9	6325	2.11538461538462
chr5	180222800	180239275	9	11175	1.68253968253968
chr6	30647000	30659650	9	9675	0.703703703703704
chr6	33165475	33176875	9	7325	1.6
chr6	37098150	37110725	9	7700	1.95121951219512
chr6	43764775	43775825	9	6450	1.62962962962963
chr6	167025875	167034875	9	6600	1.27659574468085
chr7	73149300	73161175	9	6975	1.39130434782609
chr7	75591625	75599425	9	4475	2
chr7	100760200	100772200	9	9750	0.595744680851064
chr7	101522400	101528625	9	3650	1.01449275362319
chr7	129417100	129426150	9	6800	1.26582278481013
chr8	131006700	131012325	9	3775	1.62962962962963
chr8	134577200	134588000	9	7100	1.93548387096774
chr9	34987350	34998125	9	7725	1.8974358974359
chr9	126118100	126128400	9	7175	1
chr9	136919425	136932275	9	9900	0.993788819875776
chr1	1706850	1716675	8	7075	0.977777777777778
chr1	8929150	8941050	8	9275	1.44
chr1	26601400	26612175	8	9000	0.823529411764706
chr1	43995150	44004175	8	6050	1.53333333333333
chr1	95016050	95021875	8	4200	0.827586206896552
chr1	153928300	153941300	8	7850	1.37254901960784
chr1	178235500	178241200	8	3925	1.61904761904762
chr1	201973800	201981400	8	5300	1.01149425287356
chr1	228268900	228281275	8	8925	1.10606060606061
chr10	80116400	80128050	8	8725	1.36363636363636
chr10	81190800	81197450	8	4850	1.26666666666667
chr10	88622000	88629275	8	4150	1.73333333333333
chr10	118890750	118900225	8	5525	1.28301886792453
chr10	134384250	134393100	8	6125	1.17241379310345
chr10	135137650	135143250	8	4075	0.909090909090909
chr11	1777075	1785975	8	6950	0.784313725490196
chr11	8827400	8837125	8	6775	1.5
chr11	10323825	10331450	8	5775	0.862068965517241
chr11	32454775	32461025	8	4650	1.05405405405405
chr11	62646775	62659025	8	9300	0.916666666666667
chr11	65148300	65159900	8	9375	0.857142857142857
chr11	67033250	67045750	8	10525	1.23809523809524
chr11	67132200	67145250	8	9825	1.6734693877551
chr11	67776300	67785825	8	6325	1.04672897196262
chr11	75264350	75279975	8	11525	1.11764705882353
chr11	128366300	128379000	8	7975	1.27659574468085
chr11	133815350	133828300	8	9000	1.26086956521739
chr12	6637325	6651975	8	10375	1.64444444444444
chr12	8810600	8817525	8	4550	1.33333333333333
chr12	30945575	30950300	8	3525	0.96
chr12	49204200	49214525	8	6925	0.824742268041237
chr12	51780300	51790175	8	8225	0.461538461538462
chr12	58281600	58293300	8	8275	1.15625
chr12	96627750	96635700	8	5775	1.2972972972973
chr12	109193275	109202250	8	6650	1.02857142857143
chr13	43627775	43636625	8	7500	0.555555555555556
chr13	97875275	97880250	8	3850	1.21052631578947
chr13	111860875	111867925	8	4725	1.42857142857143
chr14	23524750	23533775	8	6375	1.60714285714286
chr14	36986350	36991075	8	3175	1.25
chr14	73701775	73709150	8	5575	1.02127659574468
chr15	38847575	38851250	8	2625	1
chr15	74465025	74473675	8	6775	0.853333333333333
chr16	4418825	4430825	8	10450	0.4
chr16	12993175	12998475	8	3575	1.2972972972973
chr16	21518250	21526950	8	7200	0.818181818181818
chr16	24996600	25003500	8	3675	1.72727272727273
chr16	86609050	86613875	8	3475	0.882352941176471
chr17	180750	186725	8	4475	0.872727272727273
chr17	4841375	4857450	8	10450	1.72357723577236
chr17	20936725	20941925	8	3150	1.48387096774194
chr17	38217475	38232625	8	11625	1.5
chr17	71222250	71227775	8	3225	1.5
chr17	73082050	73093525	8	7850	1.5
chr17	79815425	79830375	8	9850	1.45454545454545
chr17	80285050	80293450	8	6675	0.610687022900763
chr18	3592150	3608025	8	10575	1.7396449704142
chr18	6778850	6785775	8	5000	0.842105263157895
chr19	1836825	1849125	8	7825	1.31645569620253
chr19	1851575	1865400	8	10425	1.16129032258065
chr19	10526500	10532650	8	5025	0.857142857142857
chr19	10852825	10863525	8	6650	1.08396946564885
chr19	33879100	33888525	8	7425	0.680851063829787
chr19	35487900	35498050	8	5825	1.73134328358209
chr19	48895950	48903825	8	5775	1.44444444444444
chr19	55983875	55991525	8	4300	1.2
chr19	56184950	56192600	8	5600	1.58139534883721
chr2	20381600	20389850	8	5200	1.15
chr2	26832425	26840025	8	5050	1.64912280701754
chr2	42272175	42284950	8	9350	0.888888888888889
chr2	54796250	54804975	8	6575	1.2
chr2	60776450	60784500	8	4575	1.71929824561404
chr2	69387200	69397525	8	7750	0.818181818181818
chr2	73141475	73152850	8	7250	1.75221238938053
chr2	97167475	97175150	8	4850	1.16049382716049
chr2	171568225	171574150	8	4500	1
chr2	178115425	178122600	8	3950	1.68
chr2	219717900	219726075	8	5000	1.66153846153846
chr2	237475775	237490225	8	13300	0.571428571428571
chr2	237651850	237658950	8	5675	0.648648648648649
chr20	30790700	30798200	8	5375	0.986301369863014
chr20	32647425	32654925	8	5025	1.14666666666667
chr20	62459950	62468750	8	5875	1.24137931034483
chr20	62571525	62590850	8	12525	1.39267015706806
chr22	24535675	24544925	8	6725	1.03896103896104
chr22	39702475	39716850	8	10525	1.27586206896552
chr22	46500475	46509325	8	7400	0.705882352941177
chr3	10233025	10238600	8	4325	1
chr3	38173925	38183400	8	5950	1.52
chr3	46914700	46926350	8	7400	1.61702127659574
chr3	47000075	47013500	8	7575	1.75342465753425
chr3	49496150	49509975	8	10050	1.35802469135802
chr3	51996850	52005800	8	5975	1.52
chr3	73670150	73675300	8	3850	1.02564102564103
chr3	159569400	159579725	8	6975	1.25581395348837
chr3	184048775	184061250	8	9275	1.74193548387097
chr4	773300	780975	8	5200	1.02564102564103
chr4	1161175	1168000	8	5050	1.15384615384615
chr4	183159200	183168450	8	6575	1.35483870967742
chr5	64365725	64375800	8	7250	1.70212765957447
chr5	80251900	80257975	8	4150	1.68
chr5	80314100	80321300	8	4800	1.25
chr5	141253675	141263600	8	8450	0.666666666666667
chr5	153896075	153906275	8	8875	1.68
chr5	170171000	170180100	8	7500	0.679245283018868
chr5	170735150	170743925	8	6375	1.3448275862069
chr5	178688525	178704275	8	10575	1.39869281045752
chr6	33659325	33666025	8	5425	0.571428571428571
chr6	33747550	33759000	8	6900	1.55555555555556
chr6	140298025	140306175	8	5825	1.30434782608696
chr6	170595325	170606550	8	8075	1.68421052631579
chr7	640675	645475	8	3700	0.5
chr7	5451550	5460675	8	5850	1.26315789473684
chr7	5717225	5723675	8	4050	1.03448275862069
chr7	23502475	23510550	8	5725	1
chr7	73889675	73898550	8	6575	1.20833333333333
chr7	75918800	75927350	8	6000	1.43478260869565
chr7	155595775	155605100	8	7175	0.839506172839506
chr7	158603150	158614775	8	7000	1.29323308270677
chr8	86875175	86880200	8	3200	1.05263157894737
chr9	27423975	27434925	8	7750	0.861538461538462
chr9	35109350	35117450	8	5925	0.962962962962963
chr9	74292575	74301200	8	7000	0.701298701298701
chr9	79628850	79638150	8	5725	1.4468085106383
chr9	97628125	97635475	8	4925	1.44186046511628
chr9	98256275	98263000	8	3900	1.57575757575758
chr9	112885775	112896500	8	8875	1.05882352941176
chr9	127554500	127565000	8	5450	1.75
chr9	129133325	129142975	8	6850	1.34736842105263
chr9	132094175	132104275	8	7450	1.35483870967742
chr9	133535325	133542225	8	4700	1
chr9	136234125	136240375	8	5475	0.208333333333333
chrX	39612075	39621125	8	5800	1.52173913043478
chrX	69671725	69675925	8	2250	1.72727272727273
chrX	153143325	153153025	8	7050	0.779661016949153
chr1	3525825	3531825	7	4425	0.666666666666667
chr1	23879750	23891525	7	10000	0.313725490196078
chr1	26196925	26203350	7	4250	1
chr1	27725175	27733050	7	5775	0.936708860759494
chr1	33827425	33833950	7	5650	0.758620689655172
chr1	37936900	37953050	7	11075	0.979757085020243
chr1	39872125	39880125	7	5325	1.2258064516129
chr1	44439825	44448375	7	6100	0.725274725274725
chr1	113003775	113010000	7	4500	1.28
chr1	117809375	117815125	7	4000	1.31818181818182
chr1	154399675	154406150	7	4400	1.13793103448276
chr1	166807650	166814325	7	4400	0.975609756097561
chr1	180133150	180139350	7	4325	1.25
chr1	182579975	182587900	7	5350	0.991596638655462
chr1	197879550	197889375	7	6125	1.34375
chr1	201716975	201723800	7	4850	0.901960784313726
chr1	214616900	214622250	7	4250	0.771929824561403
chr1	225610575	225614950	7	3025	0.96551724137931
chr10	21567525	21571725	7	3200	1.09090909090909
chr10	44876800	44882575	7	4150	1.29032258064516
chr10	77187625	77192775	7	3350	1.36842105263158
chr10	82255075	82270325	7	12375	0.955223880597015
chr10	101151350	101157000	7	4175	0.862745098039216
chr10	102265975	102269425	7	2025	1.36842105263158
chr10	118924650	118928150	7	2400	1.02857142857143
chr11	502075	508450	7	4575	0.854545454545454
chr11	1846400	1856525	7	7425	0.986666666666667
chr11	2322925	2328900	7	4950	0.575757575757576
chr11	2407200	2413125	7	5000	0.340909090909091
chr11	8101875	8108025	7	3875	1.28358208955224
chr11	9586575	9594750	7	6325	0.584615384615385
chr11	43941500	43948000	7	5250	1.07692307692308
chr11	46713625	46721525	7	5025	1.3
chr11	58951100	58957525	7	4650	1.06976744186047
chr11	62267050	62277375	7	8375	0.871794871794872
chr11	62318450	62329125	7	9925	0.194805194805195
chr11	63635975	63642450	7	5025	0.967741935483871
chr11	65654375	65661725	7	6125	0.517647058823529
chr11	68604775	68611850	7	5100	0.897959183673469
chr11	68775225	68783275	7	6775	0.405594405594406
chr11	72429425	72435100	7	4225	1.10526315789474
chr11	78797050	78810325	7	10725	0.635294117647059
chr11	94879850	94885175	7	4275	0.914285714285714
chr11	125949200	125955325	7	4625	1.38775510204082
chr12	6477800	6487150	7	7200	0.840579710144927
chr12	47051725	47055350	7	2275	1.04
chr12	57539525	57547375	7	5875	0.602739726027397
chr12	106974425	106981600	7	4925	1.125
chr12	120693975	120704075	7	7275	1.20833333333333
chr12	123320875	123330100	7	5950	1.20512820512821
chr13	36871525	36874875	7	2225	1.18518518518519
chr13	97763550	97770250	7	5375	0.769230769230769
chr14	24834375	24839825	7	3875	1.02127659574468
chr14	35800575	35813575	7	9525	0.766917293233083
chr14	65691425	65698725	7	5675	0.769230769230769
chr14	68711050	68718800	7	6650	0.486486486486487
chr14	70114025	70121175	7	5400	0.486486486486487
chr14	91268925	91276250	7	6050	0.638297872340426
chr14	94420050	94429950	7	6250	1.36363636363636
chr14	96567175	96572675	7	4175	0.823529411764706
chr14	104601300	104607000	7	4300	0.923076923076923
chr14	105433050	105445700	7	11000	0.328358208955224
chr15	35084325	35089525	7	3350	1.2
chr15	40336950	40348675	7	7525	1.33333333333333
chr15	62745875	62749900	7	3400	0.444444444444444
chr15	78279375	78287000	7	5475	1.3
chr15	83951600	83957975	7	4050	0.974358974358974
chr16	1659400	1666575	7	4225	0.966666666666667
chr16	2197725	2214400	7	14625	0.308139534883721
chr16	19140850	19143875	7	2325	0.888888888888889
chr16	55528400	55540300	7	9075	0.808510638297872
chr16	58055650	58067550	7	8500	1.32394366197183
chr16	68774275	68779400	7	3525	0.857142857142857
chr17	903700	910800	7	6000	0.92
chr17	1293200	1297450	7	2375	1.2
chr17	1543650	1554700	7	7425	1.35384615384615
chr17	10017475	10025950	7	7200	1.38888888888889
chr17	14200125	14208725	7	6975	0.785714285714286
chr17	16341500	16348100	7	5075	0.759259259259259
chr17	18088075	18095100	7	5425	0.971428571428571
chr17	39926650	39943675	7	13300	1
chr17	54669450	54676850	7	5375	1.06451612903226
chr17	62769625	62778550	7	7975	0.777777777777778
chr17	72422650	72431725	7	6125	1.35632183908046
chr17	74486325	74498625	7	9425	1.11926605504587
chr17	76710575	76715350	7	2825	1.21739130434783
chr17	76891775	76897275	7	3825	1.03448275862069
chr17	76969050	76977075	7	5575	1.14285714285714
chr17	79475800	79491650	7	11100	1.25806451612903
chr17	80052975	80065450	7	9700	0.866141732283465
chr19	570925	578400	7	5250	1.20512820512821
chr19	2325700	2334300	7	6025	0.928571428571429
chr19	10872325	10881325	7	6225	1.32558139534884
chr19	13272350	13284450	7	9900	0.938775510204082
chr19	15305800	15312200	7	3450	1.35714285714286
chr19	40779525	40792075	7	9100	0.974358974358974
chr19	41722675	41733150	7	7475	1.37931034482759
chr19	41802150	41806200	7	2925	1.38461538461538
chr19	46141225	46147900	7	4475	1.35384615384615
chr19	47597175	47603000	7	4350	1.08333333333333
chr19	49464625	49471975	7	5525	0.928571428571429
chr19	50138575	50147350	7	6025	1.02941176470588
chr19	50828400	50838200	7	7900	0.865671641791045
chr19	54704050	54715450	7	8775	1
chr19	59025075	59032200	7	4300	1.18918918918919
chr2	9398650	9403550	7	3150	1.28888888888889
chr2	11883325	11891425	7	5575	1.35
chr2	25533250	25539675	7	5425	0.8
chr2	26986125	26993100	7	4675	1.03448275862069
chr2	36787900	36792800	7	3400	0.722222222222222
chr2	46390100	46402125	7	8750	1.01923076923077
chr2	74226600	74237675	7	7975	1.1219512195122
chr2	74663475	74669875	7	5325	1.04347826086957
chr2	113931825	113940125	7	5825	1.31034482758621
chr2	120183675	120192475	7	6050	0.987012987012987
chr2	120245000	120249850	7	3925	0.490566037735849
chr2	121100750	121105725	7	3500	1.29824561403509
chr2	139030400	139034400	7	3150	0.838709677419355
chr2	145265650	145269975	7	3025	1
chr2	171671700	171680650	7	7050	0.680555555555556
chr20	25018300	25025600	7	4725	1.33333333333333
chr20	32412625	32418600	7	4075	1.28571428571429
chr20	48503900	48510475	7	4200	0.893617021276596
chr20	55200325	55207100	7	5625	0.506329113924051
chr20	55964500	55978225	7	11075	0.903225806451613
chr21	40189575	40195175	7	3850	1.29166666666667
chr21	45719050	45726750	7	5700	1.03448275862069
chr22	24591750	24599675	7	5650	1.3125
chr22	24638125	24644150	7	4650	1.03030303030303
chr22	31637100	31650775	7	9675	0.867924528301887
chr22	37411450	37419150	7	5000	1.17948717948718
chr22	38135000	38150150	7	12775	0.4
chr22	38571650	38578350	7	5175	0.39344262295082
chr22	39685275	39697575	7	9450	1.21739130434783
chr22	42760650	42766025	7	4200	1.25
chr22	50339475	50349175	7	8775	0.256410256410256
chr3	48506425	48516425	7	8125	1.31818181818182
chr3	48629175	48638475	7	8125	0.571428571428571
chr3	64249425	64254350	7	3475	0.928571428571429
chr3	128198525	128212600	7	12750	1
chr3	170071825	170080425	7	4575	1.3265306122449
chr4	2793650	2815525	7	17975	1.36363636363636
chr4	5708350	5714375	7	3800	1.25581395348837
chr4	55091450	55101050	7	7650	0.634146341463415
chr4	111405600	111410150	7	3400	0.571428571428571
chr5	36152825	36161225	7	6225	1.15686274509804
chr5	67714075	67722375	7	5750	0.666666666666667
chr5	134363000	134371425	7	5200	1.26315789473684
chr5	148793925	148805975	7	9750	0.5
chr5	150157400	150163850	7	3900	1.15254237288136
chr5	153850675	153867725	7	15100	1.18181818181818
chr5	153982625	153991450	7	7650	1.02564102564103
chr6	11425675	11430625	7	4075	0.714285714285714
chr6	35010300	35018925	7	6500	0.523076923076923
chr6	39166400	39174975	7	5600	1.34351145038168
chr6	47273300	47276650	7	2450	1.16666666666667
chr6	109031075	109036375	7	3550	1.21428571428571
chr6	110649050	110654100	7	4050	1
chr6	161834450	161839450	7	3725	0.56140350877193
chr7	26191375	26199425	7	5675	1.3
chr7	29268325	29273350	7	3625	0.9375
chr7	44670350	44676175	7	4100	1.22448979591837
chr7	47444750	47450150	7	4100	0.909090909090909
chr7	101957825	101963100	7	3925	0.769230769230769
chr7	107635200	107645525	7	8650	0.40506329113924
chr7	134570600	134578100	7	5500	1.13636363636364
chr7	138342450	138351850	7	6675	1.28
chr7	150032500	150039275	7	5475	0.7
chr8	434275	439525	7	3125	1.21212121212121
chr8	8238750	8249375	7	8675	0.659340659340659
chr8	11661700	11668025	7	4350	0.923076923076923
chr8	23208200	23214525	7	4975	0.628571428571429
chr8	38642100	38651675	7	8175	0.606060606060606
chr8	41163375	41171250	7	5950	0.535714285714286
chr8	42063425	42068325	7	3300	1.21212121212121
chr8	42353775	42360750	7	4800	1.23711340206186
chr8	99951650	99962075	7	6950	1.12962962962963
chr9	133810775	133816575	7	4750	0.705882352941177
chr9	133966800	133976250	7	7000	0.847826086956522
chr9	136221375	136227750	7	4175	0.970588235294118
chr9	140347525	140354575	7	5450	0.896551724137931
chr1	8270575	8279250	6	6525	0.837606837606838
chr1	17026050	17030575	6	3025	1.01333333333333
chr1	17229550	17233250	6	2675	0.666666666666667
chr1	24019000	24022425	6	2725	0.866666666666667
chr1	29210475	29215125	6	3125	0.977777777777778
chr1	38460650	38472175	6	9775	0.48780487804878
chr1	39857475	39864975	6	5200	0.943396226415094
chr1	42136725	42139825	6	2050	0.888888888888889
chr1	44007875	44019400	6	10425	0.611111111111111
chr1	54952200	54956950	6	3500	0.88
chr1	68213425	68220125	6	5550	0.444444444444444
chr1	94502725	94505850	6	2400	0.666666666666667
chr1	110328225	110337750	6	7900	0.461538461538462
chr1	114519050	114528025	6	7650	0.76056338028169
chr1	116218925	116222750	6	2650	0.787878787878788
chr1	144006725	144014200	6	5300	0.931034482758621
chr1	152080100	152085450	6	4650	0.444444444444444
chr1	171187225	171192500	6	3775	0.923076923076923
chr1	205195475	205199775	6	2850	0.827586206896552
chr1	209600475	209609800	6	8525	0.542372881355932
chr1	226011450	226015175	6	2500	0.851851851851852
chr1	226590350	226594950	6	3700	0.451612903225806
chr10	643775	648875	6	4375	0.5
chr10	3132225	3139850	6	6375	0.407407407407407
chr10	3846400	3854600	6	6900	0.542372881355932
chr10	5502350	5511625	6	7375	0.666666666666667
chr10	13745025	13755375	6	9050	0.685714285714286
chr10	24669850	24675850	6	5075	0.842105263157895
chr10	28954675	28959050	6	3225	0.765957446808511
chr10	33269300	33275825	6	5425	0.761904761904762
chr10	71216975	71221550	6	3925	0.264150943396226
chr10	80192500	80199350	6	5775	0.596491228070175
chr10	88726200	88732000	6	5125	0.25
chr10	101764825	101769175	6	3200	1
chr10	102973675	102977825	6	2900	1
chr10	104158500	104163650	6	3825	0.666666666666667
chr10	105609175	105616350	6	4900	0.894736842105263
chr10	112164450	112177475	6	8350	0.915254237288136
chr10	126135600	126139600	6	3000	0.869565217391304
chr11	2117500	2121800	6	3375	0.769230769230769
chr11	2396400	2406175	6	7325	1
chr11	6625700	6630275	6	3950	0.625
chr11	8786650	8790775	6	2800	0.96
chr11	9775750	9784250	6	5425	0.990476190476191
chr11	44746425	44752125	6	4800	0.465116279069767
chr11	62190600	62198825	6	6650	0.8
chr11	62303200	62316825	6	10925	0.882352941176471
chr11	63765575	63770175	6	3975	0.285714285714286
chr11	65208375	65214650	6	4600	0.666666666666667
chr11	67118550	67126050	6	5900	0.862745098039216
chr11	67182500	67189175	6	4550	0.975
chr11	67803725	67811825	6	6700	0.736842105263158
chr11	70955150	70965525	6	7800	0.794871794871795
chr11	79147875	79152750	6	3750	0.758620689655172
chr11	94984750	94989925	6	4700	0.24390243902439
chr11	95012975	95017550	6	4025	0.5
chr11	111601775	111609425	6	6700	0.526315789473684
chr11	117067550	117076475	6	7850	0.758620689655172
chr11	121334575	121339125	6	3700	0.461538461538462
chr11	123063825	123069000	6	3850	0.555555555555556
chr11	128275450	128278675	6	2225	0.903225806451613
chr11	128386375	128389600	6	2575	0.685714285714286
chr12	276425	282350	6	4250	0.886075949367089
chr12	6657050	6664625	6	6325	0.385964912280702
chr12	13250675	13256050	6	4200	0.524590163934426
chr12	52365950	52370475	6	3750	0.294117647058824
chr12	52537175	52546625	6	7825	0.702702702702703
chr12	52607150	52611975	6	3825	0.575
chr12	53437650	53448625	6	9725	0.245614035087719
chr12	57522625	57533250	6	8550	0.65
chr12	109895300	109907600	6	10725	0.568965517241379
chr12	120631050	120638375	6	5025	0.857142857142857
chr12	131198375	131201875	6	2800	0.6875
chr13	28539900	28546150	6	4425	0.816326530612245
chr13	41221550	41227750	6	4400	0.857142857142857
chr14	54418225	54425100	6	6025	0.419354838709677
chr14	55116025	55121675	6	4100	0.885245901639344
chr14	89873850	89877200	6	2500	0.45
chr14	91261600	91266100	6	3400	0.727272727272727
chr14	92977325	92982875	6	4025	0.692307692307692
chr14	96504250	96507025	6	2150	0.75
chr14	100218200	100223350	6	4100	0.653061224489796
chr14	101689150	101693375	6	2800	0.914285714285714
chr15	28339250	28345025	6	4725	0.363636363636364
chr15	40727575	40736225	6	6650	0.947368421052632
chr15	41077750	41082475	6	3225	0.888888888888889
chr15	60662700	60669375	6	5775	0.37037037037037
chr15	65185125	65190875	6	4425	0.793650793650794
chr15	65377600	65382000	6	3100	0.806451612903226
chr15	65655700	65662525	6	6050	0.484848484848485
chr15	75491650	75497675	6	3950	0.942857142857143
chr15	76627525	76635600	6	6125	0.529411764705882
chr16	2517200	2524600	6	6350	0.363636363636364
chr16	4660675	4669225	6	6875	0.48780487804878
chr16	8952975	8963850	6	8375	0.872727272727273
chr16	9049700	9056500	6	4825	0.584269662921348
chr16	9217325	9222950	6	3975	0.7
chr16	30387175	30390950	6	2825	0.666666666666667
chr16	30958200	30963100	6	3600	0.476190476190476
chr16	46927700	46930950	6	2475	0.88
chr16	49313225	49317375	6	3025	0.952380952380952
chr16	49696875	49700300	6	2575	0.620689655172414
chr16	55512000	55516200	6	3125	1
chr16	56640700	56645800	6	4400	0.465116279069767
chr16	57677000	57681925	6	3650	0.666666666666667
chr16	67425175	67431950	6	5925	0.303030303030303
chr16	67993300	68003200	6	7000	0.894736842105263
chr16	84630900	84638975	6	6300	0.626865671641791
chr16	84769900	84772650	6	1900	0.631578947368421
chr16	88987000	88995425	6	6625	0.814814814814815
chr17	1488300	1496825	6	6800	0.566037735849057
chr17	7195925	7200300	6	3700	0.341463414634146
chr17	7252325	7259450	6	5450	0.648648648648649
chr17	19187625	19194675	6	5250	0.933333333333333
chr17	27068200	27077925	6	8400	0.666666666666667
chr17	27910875	27922075	6	9050	0.645161290322581
chr17	35289075	35297050	6	7475	0.48780487804878
chr17	36597025	36600975	6	2950	0.594594594594595
chr17	40069700	40076675	6	5225	0.954545454545455
chr17	40713325	40721125	6	5000	0.854838709677419
chr17	47651275	47654975	6	2950	1
chr17	61509100	61515025	6	4850	0.723404255319149
chr17	66192000	66197425	6	4950	0.222222222222222
chr17	73028225	73032925	6	3625	0.933333333333333
chr17	76136125	76142600	6	4850	0.463768115942029
chr17	79447200	79452075	6	3775	0.666666666666667
chr17	79879025	79888175	6	6925	0.916666666666667
chr17	80491575	80497325	6	4700	0.909090909090909
chr18	9705000	9713100	6	5675	0.764044943820225
chr18	12276800	12284125	6	5375	0.5625
chr18	35145025	35148300	6	2275	0.926829268292683
chr18	42261100	42264125	6	2450	0.571428571428571
chr18	42369800	42373825	6	3375	0.545454545454545
chr18	43839600	43843125	6	2800	0.41025641025641
chr18	46067250	46075400	6	6875	1
chr18	55101150	55109025	6	6425	0.659574468085106
chr19	2424550	2429400	6	3375	0.738095238095238
chr19	2539575	2547300	6	6750	0.291666666666667
chr19	3053200	3061325	6	6550	0.473684210526316
chr19	5123375	5133250	6	8075	0.538011695906433
chr19	6232300	6240725	6	6350	0.844036697247706
chr19	6734425	6745850	6	8075	0.727272727272727
chr19	8455850	8463725	6	6150	0.818181818181818
chr19	10336750	10342700	6	4275	0.722222222222222
chr19	10396775	10407150	6	7800	0.867924528301887
chr19	10510700	10516300	6	4075	0.9
chr19	17351100	17361250	6	7475	0.727272727272727
chr19	31842175	31847100	6	4075	0.476190476190476
chr19	38470275	38473700	6	2625	0.7
chr19	40926450	40931075	6	3600	0.823529411764706
chr19	45952100	45960075	6	5825	0.936170212765957
chr19	47728800	47736225	6	5975	0.9
chr19	49841200	49844600	6	2775	0.5
chr19	59065000	59075175	6	7175	1
chr2	25496525	25503050	6	4975	0.648648648648649
chr2	54782750	54787600	6	3375	0.952380952380952
chr2	85405100	85409250	6	3500	0.692307692307692
chr2	85991100	86005025	6	10125	0.925373134328358
chr2	99079725	99083225	6	2775	0.45
chr2	105989475	105992750	6	2475	0.866666666666667
chr2	110083550	110089975	6	4925	0.623376623376623
chr2	111917275	111921300	6	3150	0.702702702702703
chr2	128406800	128411450	6	3400	0.939393939393939
chr2	157176350	157179700	6	2650	0.740740740740741
chr2	163099300	163102725	6	2275	1
chr2	173112300	173118850	6	5250	0.625
chr2	175197500	175202725	6	4525	0.72
chr2	175446950	175453875	6	5625	0.727272727272727
chr2	191722100	191727650	6	4375	0.702702702702703
chr2	201988075	201994850	6	4800	0.962962962962963
chr2	220549425	220554325	6	3925	0.352941176470588
chr2	232574550	232583025	6	6575	0.704545454545455
chr20	821250	828300	6	5875	0.54
chr20	32250100	32256375	6	4675	0.938271604938272
chr20	39315075	39321600	6	4925	0.666666666666667
chr20	42763675	42768050	6	3325	0.95
chr20	48918975	48927075	6	5950	1
chr20	52213125	52216525	6	2425	0.971428571428571
chr20	61637225	61641075	6	3225	0.4
chr20	62367550	62374375	6	5100	0.651515151515151
chr21	32925775	32933100	6	5150	0.787878787878788
chr21	43170250	43175350	6	3825	0.588235294117647
chr21	45659250	45664425	6	3975	0.63013698630137
chr21	46284750	46295200	6	8600	0.95049504950495
chr21	47484800	47488150	6	2875	0.297872340425532
chr22	18400350	18408025	6	6350	0.871794871794872
chr22	20903075	20908900	6	4625	0.909090909090909
chr22	23873950	23881050	6	5450	0.557377049180328
chr22	29701950	29712100	6	7800	0.552147239263804
chr22	35706875	35712000	6	4000	0.636363636363636
chr22	38198025	38204725	6	5425	0.75
chr22	41680600	41687100	6	5125	0.885714285714286
chr22	41806250	41811975	6	3650	0.88
chr22	50705800	50711375	6	4500	0.5
chr22	50961975	50973350	6	8800	1
chr3	25465300	25471325	6	4775	0.583333333333333
chr3	27574650	27578175	6	2650	0.571428571428571
chr3	46732175	46738575	6	5225	0.875
chr3	46983600	46991950	6	7325	0.580645161290323
chr3	48466525	48476725	6	8325	0.793103448275862
chr3	50239175	50243900	6	3550	0.894736842105263
chr3	50352825	50362125	6	7450	0.878787878787879
chr3	53200400	53206650	6	4900	0.814814814814815
chr3	55515075	55520950	6	4775	0.8
chr3	64090125	64096200	6	4025	0.924731182795699
chr3	133705200	133712250	6	5575	0.714285714285714
chr3	149270425	149274575	6	3225	0.944444444444444
chr3	171853300	171860950	6	6625	0.413793103448276
chr3	184280300	184288575	6	7750	0.208955223880597
chr3	187982350	187990900	6	6500	0.448275862068966
chr4	6748525	6753675	6	3525	1
chr4	169551850	169559725	6	5575	0.658536585365854
chr5	39420875	39425625	6	3750	0.735294117647059
chr5	64421475	64424625	6	2700	0.32
chr5	83677750	83681400	6	2825	0.857142857142857
chr5	95192175	95199400	6	6150	0.857142857142857
chr5	140364800	140369725	6	3400	0.742857142857143
chr5	176736525	176740275	6	3300	0.311111111111111
chr6	4801800	4807375	6	3575	0.96969696969697
chr6	26215100	26218800	6	2800	0.833333333333333
chr6	35451050	35468925	6	14950	0.96551724137931
chr6	43456500	43465550	6	7200	0.982456140350877
chr6	43968025	43974775	6	5450	0.625
chr6	113440850	113444625	6	2525	1
chr6	138016675	138020775	6	3100	0.882352941176471
chr6	166954150	166957700	6	2500	1
chr7	36316750	36323500	6	5300	0.678571428571429
chr7	48122750	48132050	6	7025	0.758620689655172
chr7	90253050	90256250	6	2350	0.916666666666667
chr7	107587275	107594950	6	6650	0.844444444444444
chr7	113722800	113728500	6	4200	0.5
chr7	128043875	128050775	6	5225	0.680851063829787
chr7	130125500	130133125	6	6200	0.806451612903226
chr7	140323725	140328200	6	3500	0.46875
chr7	140335225	140341875	6	4650	0.957746478873239
chr7	148031325	148038275	6	4650	0.980392156862745
chr7	150940100	150950625	6	9200	0.440677966101695
chr8	519800	523350	6	2525	0.75
chr8	10585925	10592475	6	5525	0.233333333333333
chr8	22223825	22228800	6	3525	0.730769230769231
chr8	22842500	22848450	6	4525	0.918918918918919
chr8	49554600	49560075	6	3725	1
chr8	67032575	67041050	6	4850	0.968421052631579
chr8	95070400	95073975	6	2775	0.810810810810811
chr8	123797825	123801925	6	2750	0.833333333333333
chr8	128979575	128984625	6	4400	0.470588235294118
chr8	129044900	129047825	6	2300	0.55
chr8	142136575	142142225	6	4025	0.842105263157895
chr8	144357675	144364525	6	5500	0.548387096774194
chr8	144813900	144823900	6	9000	0.549019607843137
chr8	144948000	144953425	6	4575	0.373333333333333
chr9	36161550	36166625	6	3825	0.936170212765957
chr9	74356650	74361400	6	3500	0.588235294117647
chr9	93953350	93959125	6	4650	0.448275862068966
chr9	101010300	101017550	6	5000	0.65
chr9	109084050	109087675	6	3000	0.511627906976744
chr9	112954225	112957550	6	2325	0.896551724137931
chr9	133319625	133329350	6	7225	0.928104575163399
chr1	6554850	6559575	5	3600	0.40506329113924
chr1	12537475	12542250	5	4025	0.408163265306122
chr1	15503200	15505950	5	2200	0.482758620689655
chr1	17302675	17308225	5	4050	0.545454545454545
chr1	19663250	19666275	5	2175	0.636363636363636
chr1	20510975	20514100	5	2425	0.571428571428571
chr1	21022725	21025400	5	2275	0.571428571428571
chr1	23426250	23430100	5	3225	0.413793103448276
chr1	27048175	27053275	5	4625	0.352941176470588
chr1	29447100	29452425	5	4125	0.43010752688172
chr1	31844950	31848025	5	2600	0.357142857142857
chr1	33470600	33474200	5	2725	0.571428571428571
chr1	33615800	33619750	5	3050	0.470588235294118
chr1	36349150	36353675	5	3525	0.551020408163265
chr1	44398400	44403200	5	4075	0.464285714285714
chr1	47077025	47083350	5	4925	0.58974358974359
chr1	47897475	47900825	5	2775	0.5
chr1	86041900	86046150	5	3300	0.525
chr1	153579375	153585175	5	4925	0.526315789473684
chr1	156671300	156682925	5	9925	0.527272727272727
chr1	160174225	160181450	5	5975	0.571428571428571
chr1	160369350	160374150	5	3900	0.626506024096386
chr1	165321400	165325925	5	3400	0.612244897959184
chr1	167686075	167694625	5	7000	0.605633802816901
chr1	172464725	172469875	5	4250	0.476190476190476
chr1	183245225	183251950	5	5325	0.403225806451613
chr1	185613575	185618600	5	3975	0.571428571428571
chr1	202554925	202561525	5	5400	0.460176991150442
chr1	203094650	203098625	5	3575	0.242424242424242
chr1	221887600	221893175	5	4775	0.523809523809524
chr1	228349150	228353125	5	3325	0.273684210526316
chr1	229337825	229342000	5	3475	0.583333333333333
chr10	3803225	3805700	5	2075	0.625
chr10	3867775	3873125	5	4225	0.557692307692308
chr10	5624000	5639825	5	14050	0.493392070484582
chr10	11724975	11731825	5	5850	0.344827586206897
chr10	29367000	29369350	5	2125	0.173913043478261
chr10	29429150	29433475	5	3350	0.392857142857143
chr10	63802200	63811125	5	6975	0.428571428571429
chr10	88122650	88126175	5	3050	0.245614035087719
chr10	95194900	95200975	5	5100	0.521739130434783
chr10	129717650	129722500	5	3925	0.633333333333333
chr11	392300	397825	5	4750	0.391304347826087
chr11	2947975	2952775	5	4300	0.347826086956522
chr11	61461375	61469025	5	7250	0.206896551724138
chr11	63673625	63679250	5	4575	0.514285714285714
chr11	65626025	65631425	5	4050	0.549450549450549
chr11	66647400	66651025	5	2850	0.555555555555556
chr11	68093400	68100325	5	6050	0.232558139534884
chr11	73849125	73852875	5	3000	0.428571428571429
chr11	75916650	75922700	5	5525	0.285714285714286
chr11	91957025	91960800	5	3425	0.205128205128205
chr12	3600675	3603375	5	2125	0.56
chr12	4415850	4418425	5	2050	0.482758620689655
chr12	5537750	5544025	5	4875	0.565217391304348
chr12	10515025	10519575	5	3875	0.451612903225806
chr12	12161575	12164675	5	2600	0.45
chr12	13346550	13350225	5	3075	0.27906976744186
chr12	50633325	50637525	5	3575	0.264150943396226
chr12	52239850	52245400	5	4425	0.571428571428571
chr12	53400850	53403275	5	1925	0.461538461538462
chr12	54744875	54754850	5	8250	0.325991189427313
chr12	57911100	57919450	5	6025	0.479452054794521
chr12	66288350	66292025	5	3150	0.262295081967213
chr13	26623825	26626725	5	2275	0.551724137931034
chr13	31316500	31321275	5	3875	0.474226804123711
chr13	52216625	52220650	5	3750	0.181818181818182
chr13	97776525	97781075	5	4125	0.260869565217391
chr13	99705950	99709800	5	2950	0.515151515151515
chr13	111277250	111281900	5	4125	0.215384615384615
chr13	113545725	113550050	5	3400	0.533333333333333
chr14	23287100	23294525	5	6475	0.239130434782609
chr14	23640675	23645050	5	3625	0.5
chr14	24864800	24870550	5	4075	0.547619047619048
chr14	38677125	38680800	5	2675	0.584615384615385
chr14	50511350	50515500	5	3425	0.417910447761194
chr14	75987275	75989825	5	2125	0.32
chr14	85995800	85998350	5	2050	0.521739130434783
chr14	95961850	95964375	5	1925	0.594594594594595
chr14	103984075	103989950	5	5150	0.625
chr14	105789250	105793800	5	3625	0.631578947368421
chr15	41054975	41062850	5	7375	0.125984251968504
chr15	53076275	53083500	5	5950	0.415094339622642
chr15	58838875	58845650	5	6250	0.181818181818182
chr15	66763650	66766500	5	2475	0.272727272727273
chr15	66856625	66859825	5	2425	0.5625
chr15	74091425	74094375	5	2275	0.482758620689655
chr15	74425025	74430050	5	3900	0.463768115942029
chr15	74606300	74613175	5	6125	0.555555555555556
chr15	77817525	77823600	5	5300	0.454545454545455
chr15	89080625	89087975	5	5600	0.53125
chr15	89533225	89538900	5	4725	0.470588235294118
chr15	90545825	90550075	5	3800	0.217391304347826
chr15	93570675	93574475	5	3175	0.604651162790698
chr16	115875	129825	5	12350	0.360248447204969
chr16	2804125	2806875	5	2275	0.466666666666667
chr16	4436300	4445650	5	7950	0.548672566371681
chr16	19124800	19129275	5	3100	0.549450549450549
chr16	20684800	20688925	5	3350	0.553191489361702
chr16	27333700	27339175	5	4550	0.327586206896552
chr16	27471225	27473875	5	2175	0.6
chr16	48569250	48573300	5	3800	0.193548387096774
chr16	48639150	48643125	5	3100	0.431372549019608
chr16	49728875	49738400	5	8375	0.356164383561644
chr16	49865975	49873975	5	7125	0.524590163934426
chr16	50346775	50351100	5	3275	0.615384615384615
chr16	57508650	57521775	5	11725	0.3125
chr16	57790750	57795025	5	3650	0.439024390243902
chr16	66510350	66515525	5	4000	0.575342465753425
chr16	67437750	67441950	5	3725	0.333333333333333
chr16	67894425	67898150	5	3025	0.577777777777778
chr16	68690100	68693450	5	2525	0.585365853658537
chr16	73204250	73207750	5	2950	0.523809523809524
chr16	84647450	84653250	5	4675	0.610526315789474
chr16	89984025	89993150	5	8050	0.347826086956522
chr17	1899075	1903750	5	3450	0.516129032258065
chr17	17737825	17745875	5	6750	0.523809523809524
chr17	17751100	17754550	5	2975	0.285714285714286
chr17	18903075	18908875	5	4950	0.390243902439024
chr17	19285900	19291800	5	5075	0.379746835443038
chr17	25665600	25668800	5	2800	0.24
chr17	32577625	32582850	5	4750	0.184615384615385
chr17	40931825	40937500	5	4600	0.5
chr17	43095600	43099925	5	3750	0.342857142857143
chr17	44892075	44899150	5	5300	0.553459119496855
chr17	57405875	57408825	5	2475	0.325581395348837
chr17	60702850	60708700	5	4475	0.430555555555556
chr17	62064375	62068300	5	2850	0.592592592592593
chr17	65515725	65518525	5	2100	0.625
chr17	71331875	71335300	5	2675	0.564102564102564
chr17	71637700	71640925	5	2875	0.175438596491228
chr17	73839450	73846025	5	5625	0.28169014084507
chr17	80832075	80834825	5	2375	0.380952380952381
chr18	904650	909650	5	4075	0.518518518518518
chr18	19748325	19752475	5	3550	0.452830188679245
chr18	33960775	33963950	5	2275	0.612244897959184
chr18	45662000	45665575	5	2725	0.541666666666667
chr18	47684900	47690000	5	4300	0.611111111111111
chr19	675300	679900	5	3600	0.576271186440678
chr19	1902875	1910375	5	5175	0.63768115942029
chr19	6216100	6224525	5	7800	0.384615384615385
chr19	7543350	7548875	5	4525	0.36734693877551
chr19	7895550	7898750	5	2625	0.411764705882353
chr19	17796375	17799600	5	2475	0.5
chr19	36132250	36136600	5	3500	0.564102564102564
chr19	45255875	45262175	5	5550	0.26865671641791
chr19	46282175	46288425	5	5400	0.485714285714286
chr19	48164525	48172050	5	6075	0.474576271186441
chr19	49863450	49867575	5	3450	0.444444444444444
chr19	54972025	54976500	5	4150	0.133333333333333
chr19	55994075	56001375	5	6275	0.583333333333333
chr2	9307325	9311500	5	3350	0.638888888888889
chr2	9369300	9377250	5	6425	0.45360824742268
chr2	45168200	45172025	5	2925	0.622950819672131
chr2	46635325	46638950	5	3025	0.5625
chr2	62700625	62705825	5	4375	0.6
chr2	75061550	75065600	5	3275	0.430769230769231
chr2	86221650	86228600	5	5550	0.622222222222222
chr2	102417700	102424875	5	6550	0.627450980392157
chr2	161060050	161067025	5	6300	0.285714285714286
chr2	161437575	161441525	5	3175	0.418604651162791
chr2	219122175	219129650	5	6325	0.462962962962963
chr2	237620200	237624650	5	3950	0.368421052631579
chr2	238231275	238236200	5	4275	0.292682926829268
chr2	239192075	239200100	5	5500	0.595744680851064
chr2	241389075	241399700	5	9475	0.252252252252252
chr2	241504050	241510375	5	4800	0.627118644067797
chr20	1369050	1374550	5	4200	0.5
chr20	17943325	17947325	5	3525	0.20253164556962
chr20	20347450	20350850	5	2925	0.37037037037037
chr20	25275075	25278600	5	3125	0.5
chr20	43986500	43989700	5	2875	0.258064516129032
chr20	44976450	44980625	5	3425	0.594594594594595
chr20	52195600	52199775	5	3300	0.52
chr20	52555725	52559350	5	2925	0.444444444444444
chr20	55983800	55986000	5	1825	0.333333333333333
chr20	61422625	61427150	5	3650	0.412698412698413
chr20	61807525	61811400	5	3475	0.25
chr20	62853375	62857075	5	3225	0.315789473684211
chr21	40328900	40332275	5	3050	0.130434782608696
chr21	45341025	45345775	5	3450	0.621621621621622
chr22	17600625	17603275	5	2000	0.56
chr22	19946275	19952075	5	4900	0.514285714285714
chr22	30096350	30102450	5	5250	0.6
chr22	31001400	31006025	5	3775	0.4
chr22	31685525	31688950	5	2675	0.5625
chr22	31995975	31999850	5	3100	0.432432432432432
chr22	35772475	35778025	5	5325	0.125
chr22	37894175	37900350	5	5350	0.373333333333333
chr22	39756000	39760825	5	4075	0.291666666666667
chr22	40614600	40618550	5	3050	0.514285714285714
chr22	45603825	45606400	5	1875	0.571428571428571
chr3	11599550	11605025	5	4325	0.622222222222222
chr3	13056700	13065125	5	6400	0.564102564102564
chr3	14242650	14246775	5	3325	0.5
chr3	15686525	15690150	5	3150	0.444444444444444
chr3	32856675	32860675	5	3375	0.432432432432432
chr3	39181875	39197400	5	12175	0.618181818181818
chr3	39217675	39223025	5	3800	0.565217391304348
chr3	43910950	43914875	5	3400	0.275862068965517
chr3	45634500	45639425	5	3725	0.592592592592593
chr3	46970875	46979775	5	7450	0.372413793103448
chr3	47026700	47030975	5	3525	0.444444444444444
chr3	50370625	50376375	5	4200	0.555555555555556
chr3	52269700	52275025	5	4150	0.4
chr3	177074550	177080925	5	5550	0.566037735849057
chr3	194872975	194877450	5	3425	0.585365853658537
chr3	195633200	195639150	5	4325	0.602941176470588
chr4	785500	789550	5	3025	0.625
chr4	13542950	13547000	5	3075	0.465116279069767
chr4	30718850	30725725	5	6125	0.225352112676056
chr4	38114375	38116675	5	1750	0.48
chr4	77541750	77546425	5	4075	0.341463414634146
chr4	141002650	141007500	5	4225	0.392156862745098
chr4	141172125	141176675	5	3725	0.309859154929577
chr4	185303300	185308650	5	4750	0.448275862068966
chr5	16893925	16898325	5	3800	0.266666666666667
chr5	37770025	37773175	5	2850	0.333333333333333
chr5	37833825	37841200	5	6625	0.491228070175439
chr5	64355525	64359125	5	2925	0.5
chr5	73810500	73814400	5	3125	0.625
chr5	118607175	118611775	5	3750	0.571428571428571
chr5	118689000	118693075	5	3100	0.626865671641791
chr5	132102250	132114200	5	9000	0.482014388489209
chr5	133889600	133892750	5	2575	0.45
chr5	138608300	138612525	5	3325	0.518518518518518
chr5	149156000	149160050	5	2900	0.6
chr5	151074900	151080625	5	4825	0.224137931034483
chr5	153745200	153750525	5	4475	0.604651162790698
chr5	170845375	170849175	5	3275	0.378378378378378
chr5	176513050	176517450	5	3225	0.524590163934426
chr5	179243400	179252075	5	6675	0.5875
chr6	1381875	1385325	5	2850	0.272727272727273
chr6	6712475	6715775	5	2750	0.32258064516129
chr6	8179675	8183925	5	3700	0.488888888888889
chr6	10520200	10523925	5	3400	0.315789473684211
chr6	15430825	15434350	5	3175	0.214285714285714
chr6	30068000	30071700	5	2925	0.571428571428571
chr6	35180900	35184175	5	2450	0.5
chr6	40314850	40317475	5	1950	0.512820512820513
chr6	41338325	41344025	5	4725	0.439024390243902
chr6	41548575	41553225	5	3900	0.466666666666667
chr6	41602250	41615225	5	11875	0.307692307692308
chr6	42103500	42110825	5	6300	0.289855072463768
chr6	44628225	44636625	5	7425	0.283464566929134
chr6	52375950	52380525	5	3850	0.592592592592593
chr6	108434900	108441300	5	4800	0.591549295774648
chr6	108484875	108491450	5	5675	0.5
chr6	148559950	148561975	5	1625	0.428571428571429
chr7	1569600	1579125	5	8475	0.344827586206897
chr7	2796350	2804500	5	7100	0.266666666666667
chr7	5729275	5738325	5	8375	0.210526315789474
chr7	22600400	22606100	5	5050	0.468085106382979
chr7	28093950	28095750	5	1450	0.5
chr7	29023500	29027725	5	3700	0.227272727272727
chr7	45023450	45025950	5	1925	0.5
chr7	47365050	47372750	5	6025	0.52972972972973
chr7	53022800	53028275	5	4750	0.583333333333333
chr7	55195550	55202250	5	4950	0.538461538461538
chr7	73241400	73248275	5	6375	0.222222222222222
chr7	92324500	92328200	5	3100	0.5
chr7	100164725	100170400	5	4825	0.220472440944882
chr7	100276000	100278825	5	2050	0.541666666666667
chr7	111799250	111803575	5	3600	0.470588235294118
chr7	128093775	128098125	5	3575	0.377777777777778
chr7	128467075	128474350	5	6375	0.406779661016949
chr7	131286350	131293250	5	5850	0.4
chr7	151450975	151454900	5	3250	0.48
chr8	12978250	12982800	5	3375	0.53968253968254
chr8	22254650	22257875	5	2750	0.4375
chr8	22560775	22563200	5	1850	0.5
chr8	37372325	37377475	5	4225	0.447761194029851
chr8	40029800	40034975	5	4100	0.523076923076923
chr8	49341450	49345275	5	3575	0.102564102564103
chr8	80578050	80581400	5	3075	0.19047619047619
chr8	101758775	101760500	5	1425	0.631578947368421
chr8	102166575	102172575	5	5375	0.48
chr8	102462325	102468125	5	5100	0.352941176470588
chr8	127459925	127463825	5	3050	0.615384615384615
chr8	127509225	127514200	5	4125	0.357142857142857
chr8	142422425	142429450	5	6350	0.186915887850467
chr8	144371275	144375150	5	2800	0.619047619047619
chr8	144904450	144912375	5	6550	0.532110091743119
chr9	969800	973250	5	2975	0.488888888888889
chr9	14906150	14911000	5	4350	0.296296296296296
chr9	80326225	80330850	5	4200	0.263157894736842
chr9	92444275	92452750	5	8000	0.25531914893617
chr9	92684475	92686900	5	2050	0.538461538461538
chr9	95945600	95950325	5	3725	0.434782608695652
chr9	109639750	109642700	5	2475	0.424242424242424
chr9	116987350	116992875	5	4775	0.615384615384615
chr9	117565725	117569525	5	3125	0.610169491525424
chr9	124128975	124132250	5	2775	0.375
chr9	127457175	127461675	5	3875	0.392156862745098
chr9	131900325	131910825	5	9600	0.151202749140893
chr9	132079725	132084900	5	4875	0.166666666666667
chrX	39867525	39873350	5	5175	0.4
chrX	53309225	53311950	5	2200	0.486486486486487
chrX	71299100	71303100	5	3175	0.625
chrX	109422925	109426400	5	2950	0.4
chrX	129251825	129255725	5	3275	0.608695652173913
chr1	1343325	1345100	4	1525	0.285714285714286
chr1	3373975	3378550	4	3950	0.297872340425532
chr1	3661200	3663625	4	2225	0.230769230769231
chr1	6264875	6268250	4	2900	0.3
chr1	8467150	8470975	4	3500	0.195121951219512
chr1	9240075	9244150	4	3575	0.239130434782609
chr1	15268400	15274400	4	5650	0.116666666666667
chr1	15346375	15349150	4	2175	0.323529411764706
chr1	16274400	16281150	4	6300	0.146341463414634
chr1	23728875	23730900	4	1675	0.277777777777778
chr1	28845200	28849025	4	3325	0.311688311688312
chr1	31406000	31408400	4	2075	0.266666666666667
chr1	44870550	44874050	4	3100	0.236559139784946
chr1	47655750	47659025	4	2825	0.191489361702128
chr1	52126200	52128250	4	1775	0.285714285714286
chr1	59478600	59483750	4	4650	0.195121951219512
chr1	94509775	94515700	4	5075	0.248062015503876
chr1	110418900	110422075	4	2925	0.149253731343284
chr1	110610325	110613250	4	2500	0.244897959183673
chr1	111733575	111737725	4	3625	0.242424242424242
chr1	145470675	145475325	4	4025	0.247422680412371
chr1	150978000	150980725	4	2400	0.25
chr1	151281650	151287425	4	5375	0.237623762376238
chr1	151482900	151489300	4	5575	0.327868852459016
chr1	154988600	154991950	4	3075	0.17910447761194
chr1	155162425	155166125	4	3225	0.222222222222222
chr1	156828350	156831225	4	2575	0.210526315789474
chr1	157123725	157126475	4	2500	0.230769230769231
chr1	160377075	160381500	4	3775	0.307692307692308
chr1	162665650	162667575	4	1725	0.235294117647059
chr1	165863550	165870675	4	6875	0.0689655172413793
chr1	169077025	169081925	4	4300	0.194690265486726
chr1	201276175	201281325	4	4825	0.133333333333333
chr1	201343625	201347325	4	3325	0.285714285714286
chr1	217307450	217311050	4	3050	0.263157894736842
chr1	224025025	224026400	4	1200	0.222222222222222
chr1	224689650	224692375	4	2350	0.226415094339623
chr10	418150	420650	4	2100	0.235294117647059
chr10	3927625	3933000	4	5025	0.20253164556962
chr10	14693900	14698100	4	3750	0.16
chr10	24495650	24499800	4	3825	0.129032258064516
chr10	71527425	71530100	4	2200	0.277777777777778
chr10	72237125	72243400	4	5575	0.289473684210526
chr10	75724900	75728550	4	3300	0.159090909090909
chr10	79046600	79054300	4	7175	0.311111111111111
chr10	80018950	80021500	4	2300	0.27906976744186
chr10	122835825	122839125	4	3000	0.210526315789474
chr10	130337450	130343225	4	5450	0.117647058823529
chr10	134257775	134262075	4	3850	0.232142857142857
chr10	134328350	134335050	4	5975	0.210526315789474
chr11	636425	639925	4	3250	0.12
chr11	1527700	1530725	4	2675	0.232558139534884
chr11	1769550	1772575	4	2725	0.208955223880597
chr11	2708475	2717000	4	8175	0.0566801619433198
chr11	2798775	2803450	4	4375	0.176470588235294
chr11	3858200	3861650	4	3025	0.294117647058824
chr11	7593150	7601000	4	7525	0.0914285714285714
chr11	7692250	7696025	4	3350	0.256410256410256
chr11	12866025	12869000	4	2550	0.20253164556962
chr11	36094800	36096775	4	1750	0.210526315789474
chr11	47937025	47941250	4	3800	0.181818181818182
chr11	61594000	61603000	4	8200	0.161490683229814
chr11	62472725	62478425	4	4950	0.24
chr11	63528825	63535125	4	5850	0.242424242424242
chr11	66789600	66792500	4	2500	0.297297297297297
chr11	67894250	67897150	4	2525	0.240963855421687
chr11	71723150	71726175	4	2675	0.214285714285714
chr11	76782350	76786625	4	3975	0.25
chr11	78651400	78655925	4	3800	0.316831683168317
chr11	85870550	85874175	4	3350	0.235294117647059
chr11	116965175	116968250	4	2775	0.226415094339623
chr11	117745075	117748525	4	3000	0.327868852459016
chr11	119205575	119212825	4	6825	0.244897959183673
chr11	124628150	124633875	4	5450	0.254545454545455
chr12	2444075	2447975	4	3275	0.320987654320988
chr12	3111800	3114350	4	2375	0.19047619047619
chr12	50064600	50069425	4	4525	0.136363636363636
chr12	54650625	54657500	4	6425	0.206896551724138
chr12	66216400	66218975	4	2100	0.285714285714286
chr12	95266100	95268575	4	2125	0.23728813559322
chr12	95595850	95600475	4	4150	0.271186440677966
chr12	107161075	107162750	4	1375	0.3125
chr12	110156675	110158700	4	1775	0.315789473684211
chr12	125399800	125406200	4	5625	0.191780821917808
chr13	30730900	30733925	4	2725	0.307692307692308
chr13	45389450	45392550	4	2675	0.230769230769231
chr13	51267125	51269325	4	1925	0.260869565217391
chr13	52209325	52213075	4	3175	0.28125
chr13	53763950	53767375	4	2850	0.303030303030303
chr13	79181150	79184175	4	2525	0.317460317460317
chr13	98823275	98827375	4	3725	0.172413793103448
chr13	111136800	111140325	4	2950	0.273972602739726
chr13	114522675	114525625	4	2675	0.266666666666667
chr14	45718725	45720125	4	1150	0.32
chr14	50436875	50440275	4	3150	0.166666666666667
chr14	62074050	62078975	4	4600	0.125
chr14	75415375	75423900	4	8225	0.0571428571428571
chr14	89713925	89717775	4	3550	0.25
chr15	41217675	41223700	4	5700	0.162790697674419
chr15	58731975	58734675	4	2250	0.285714285714286
chr15	62757025	62758700	4	1350	0.324324324324324
chr15	66193925	66197050	4	2750	0.166666666666667
chr15	66911225	66915850	4	4100	0.264150943396226
chr15	74419750	74423450	4	3250	0.253968253968254
chr15	75246425	75251725	4	4725	0.2
chr15	77797325	77801750	4	4025	0.222222222222222
chr15	81278950	81281700	4	2300	0.305555555555556
chr15	89164000	89168400	4	3950	0.3
chr15	89179150	89183750	4	4200	0.243243243243243
chr15	89451250	89456125	4	4600	0.108108108108108
chr15	89644375	89646200	4	1575	0.272727272727273
chr15	89950225	89953125	4	2550	0.230769230769231
chr15	90323875	90328750	4	4400	0.285714285714286
chr15	90733075	90737000	4	3450	0.277777777777778
chr15	93361875	93366600	4	4350	0.218181818181818
chr15	95387400	95389450	4	1825	0.24390243902439
chr15	99341425	99345925	4	3900	0.297872340425532
chr16	1337950	1340525	4	2150	0.32
chr16	3095350	3097625	4	1950	0.256410256410256
chr16	57503550	57507700	4	3800	0.163265306122449
chr16	65690475	65694550	4	3750	0.129032258064516
chr16	68765525	68768200	4	2325	0.266666666666667
chr16	72980475	72982550	4	1875	0.235294117647059
chr16	77867150	77869400	4	2025	0.192307692307692
chr17	1528425	1531675	4	2850	0.289473684210526
chr17	7338750	7344475	4	5375	0.128
chr17	18895700	18897875	4	1925	0.3125
chr17	26646450	26648325	4	1675	0.266666666666667
chr17	26731575	26735575	4	3375	0.289156626506024
chr17	26851725	26853725	4	1800	0.24
chr17	36713600	36717200	4	3125	0.304347826086957
chr17	43485825	43490100	4	4025	0.103092783505155
chr17	48501125	48507575	4	5500	0.261904761904762
chr17	57500125	57506125	4	5550	0.131147540983607
chr17	62289225	62291600	4	2075	0.2
chr17	64462225	64465600	4	3025	0.222222222222222
chr17	69820675	69822300	4	1425	0.25
chr17	71300175	71306800	4	6000	0.315789473684211
chr17	73628675	73631500	4	2575	0.156862745098039
chr17	74009675	74011550	4	1675	0.222222222222222
chr17	76121500	76129175	4	7200	0.146341463414634
chr17	76180275	76183150	4	2575	0.206896551724138
chr17	78753250	78757050	4	3325	0.239130434782609
chr17	79503300	79505425	4	1850	0.228571428571429
chr18	8799875	8802400	4	2225	0.277777777777778
chr18	11994250	11997175	4	2600	0.259259259259259
chr18	12333700	12337725	4	3675	0.264150943396226
chr18	46147750	46151175	4	3175	0.136363636363636
chr18	56257075	56260150	4	2775	0.205882352941176
chr19	1064050	1067900	4	3600	0.294117647058824
chr19	2092850	2095725	4	2525	0.238095238095238
chr19	2271300	2276850	4	4900	0.257142857142857
chr19	3094750	3101525	4	6350	0.173913043478261
chr19	4367450	4380675	4	12525	0.112676056338028
chr19	5046075	5050050	4	3625	0.264150943396226
chr19	7933275	7937850	4	3975	0.31858407079646
chr19	16188300	16192025	4	3400	0.204081632653061
chr19	16691750	16701250	4	8800	0.22360248447205
chr19	16725375	16728200	4	2475	0.321428571428571
chr19	18759150	18763025	4	3575	0.2
chr19	30153425	30159250	4	5225	0.198675496688742
chr19	41698225	41700700	4	2075	0.296296296296296
chr19	45377175	45383400	4	5775	0.113207547169811
chr19	47404050	47408625	4	4200	0.173913043478261
chr19	47689650	47694900	4	4675	0.19672131147541
chr19	49566925	49569675	4	2500	0.166666666666667
chr19	52193475	52198625	4	4525	0.215827338129496
chr19	53446075	53449200	4	2675	0.205128205128205
chr19	58867100	58869625	4	2375	0.142857142857143
chr2	9937775	9943625	4	5325	0.321428571428571
chr2	10036125	10038525	4	2075	0.227272727272727
chr2	20649250	20652200	4	2725	0.210526315789474
chr2	43571425	43576575	4	4725	0.136645962732919
chr2	72369975	72375575	4	5200	0.210526315789474
chr2	75075950	75079675	4	3325	0.217391304347826
chr2	86262500	86266225	4	3500	0.121212121212121
chr2	99117925	99120725	4	2475	0.208333333333333
chr2	112461200	112464775	4	3100	0.3
chr2	117843775	117846425	4	2275	0.238805970149254
chr2	149632875	149634925	4	1775	0.285714285714286
chr2	174868575	174871275	4	2425	0.27906976744186
chr2	175690700	175694200	4	3125	0.210526315789474
chr2	178032525	178037575	4	4450	0.266666666666667
chr2	217399975	217402400	4	2050	0.324324324324324
chr2	220150025	220153175	4	2575	0.317460317460317
chr2	231729975	231738400	4	7725	0.159090909090909
chr2	236568000	236570450	4	2175	0.275862068965517
chr2	237567925	237571750	4	3350	0.24390243902439
chr2	241308125	241311700	4	3000	0.282352941176471
chr20	3218275	3221500	4	2850	0.257142857142857
chr20	3657525	3663325	4	5075	0.227848101265823
chr20	18036325	18040150	4	3625	0.129032258064516
chr20	19970550	19975925	4	4750	0.26890756302521
chr20	36191475	36193325	4	1575	0.256410256410256
chr20	36450150	36453325	4	2725	0.28125
chr20	43964325	43977550	4	12450	0.130841121495327
chr20	47338000	47340975	4	2700	0.307692307692308
chr20	47895875	47900475	4	3875	0.238805970149254
chr20	48899750	48903350	4	3300	0.230769230769231
chr20	50060925	50065325	4	3975	0.129496402877698
chr20	52237400	52240850	4	2975	0.30379746835443
chr20	60009000	60013200	4	4000	0.0833333333333333
chr20	61056500	61061975	4	4625	0.25531914893617
chr20	61282075	61284800	4	2400	0.228571428571429
chr21	27488350	27490575	4	2000	0.258064516129032
chr21	36215800	36220725	4	4325	0.253731343283582
chr21	36236300	36241025	4	3975	0.266666666666667
chr21	40359575	40364850	4	4450	0.31404958677686
chr21	44613700	44618050	4	4050	0.137931034482759
chr21	44847425	44851375	4	3300	0.318840579710145
chr21	47390300	47395525	4	4875	0.109090909090909
chr21	47607775	47611850	4	3575	0.294117647058824
chr22	19156850	19167625	4	8875	0.261484098939929
chr22	21397350	21400650	4	2975	0.205128205128205
chr22	23860525	23865700	4	4675	0.313725490196078
chr22	31476425	31482900	4	5475	0.272727272727273
chr22	33345475	33348275	4	2375	0.292682926829268
chr22	38678200	38681550	4	2850	0.27906976744186
chr22	39409675	39411825	4	1925	0.228571428571429
chr22	39648375	39651900	4	3050	0.307692307692308
chr22	41105200	41111400	4	5925	0.1
chr22	50627050	50631575	4	4250	0.16
chr3	9956050	9960300	4	3975	0.150943396226415
chr3	11629350	11635725	4	5800	0.121827411167513
chr3	48698350	48702000	4	3175	0.225
chr3	49705075	49707100	4	1750	0.325581395348837
chr3	52055975	52058075	4	1825	0.292682926829268
chr3	71544875	71548900	4	3525	0.212765957446809
chr3	112405100	112409475	4	4125	0.0857142857142857
chr3	119068050	119073125	4	4725	0.230769230769231
chr3	134180775	134184100	4	3075	0.151515151515152
chr3	139490500	139494725	4	3925	0.139130434782609
chr3	156845275	156849300	4	3650	0.315789473684211
chr3	171591250	171594175	4	2650	0.235294117647059
chr3	197192025	197196175	4	3900	0.275862068965517
chr4	2257750	2262850	4	4850	0.115942028985507
chr4	4457100	4461800	4	4275	0.155339805825243
chr4	8261725	8264900	4	2950	0.206896551724138
chr4	54457000	54459725	4	2475	0.135593220338983
chr4	77509450	77513025	4	3175	0.181818181818182
chr4	140586375	140588975	4	2350	0.166666666666667
chr4	148750425	148753675	4	2750	0.257142857142857
chr4	169736525	169739225	4	2350	0.315789473684211
chr4	186486975	186489900	4	2575	0.258064516129032
chr5	14034900	14039900	4	4200	0.296296296296296
chr5	102779500	102782125	4	2200	0.292682926829268
chr5	122423300	122426875	4	3200	0.269230769230769
chr5	131722125	131726600	4	3800	0.275862068965517
chr5	149993750	149996175	4	2100	0.203389830508475
chr5	150050075	150054325	4	3775	0.262295081967213
chr5	156816325	156818275	4	1675	0.3125
chr5	171600125	171602925	4	2325	0.309859154929577
chr5	173040450	173042675	4	1925	0.254545454545455
chr6	10314050	10317450	4	3200	0.101694915254237
chr6	11196575	11198675	4	1875	0.186046511627907
chr6	17864125	17866700	4	2275	0.25
chr6	21996275	22000575	4	3875	0.153846153846154
chr6	25172450	25176300	4	3300	0.293333333333333
chr6	30689525	30692100	4	2350	0.181818181818182
chr6	33240400	33246400	4	5700	0.102564102564103
chr6	35685075	35688725	4	3325	0.285714285714286
chr6	36643750	36647950	4	3650	0.326530612244898
chr6	37069650	37073550	4	3525	0.235294117647059
chr6	43817950	43819950	4	1775	0.208333333333333
chr6	90924725	90930375	4	5250	0.191780821917808
chr6	99278950	99284125	4	4700	0.147540983606557
chr6	110830175	110832500	4	2025	0.277777777777778
chr6	114662800	114665075	4	1975	0.307692307692308
chr6	117868750	117872300	4	3150	0.289855072463768
chr6	138244650	138249275	4	4075	0.181818181818182
chr6	168076575	168080000	4	3050	0.235294117647059
chr6	168840600	168843225	4	2200	0.297872340425532
chr6	170019325	170021625	4	1975	0.256410256410256
chr6	170532650	170535875	4	2825	0.160919540229885
chr7	2726975	2730450	4	3100	0.216216216216216
chr7	5673200	5679275	4	5700	0.0909090909090909
chr7	29602100	29606475	4	4000	0.282051282051282
chr7	45957325	45964650	4	6750	0.133971291866029
chr7	73117600	73121825	4	3800	0.242990654205607
chr7	92459725	92462375	4	2475	0.117647058823529
chr7	96650075	96657050	4	6700	0.0675675675675676
chr7	99215025	99217725	4	2350	0.32258064516129
chr7	100463200	100466975	4	3500	0.113636363636364
chr7	127996450	128002550	4	5350	0.277227722772277
chr7	128549250	128552250	4	2750	0.15
chr7	134518150	134520700	4	2125	0.317460317460317
chr7	138618850	138620750	4	1625	0.275862068965517
chr7	140771000	140774725	4	3275	0.25
chr7	141059800	141063650	4	3375	0.240963855421687
chr7	155164425	155168300	4	3600	0.181818181818182
chr7	157064175	157066400	4	1925	0.294117647058824
chr8	19294850	19297175	4	1925	0.313725490196078
chr8	20125250	20129500	4	3950	0.170731707317073
chr8	23311800	23314675	4	2625	0.166666666666667
chr8	26369950	26372925	4	2575	0.3125
chr8	36999900	37004050	4	3800	0.2
chr8	49319325	49321850	4	2175	0.208333333333333
chr8	49447725	49450925	4	2950	0.163265306122449
chr8	56850700	56852850	4	1900	0.266666666666667
chr8	61821100	61824900	4	3300	0.24390243902439
chr8	80523950	80525825	4	1675	0.216216216216216
chr8	86846775	86850425	4	3125	0.290322580645161
chr8	95651175	95655525	4	3975	0.197183098591549
chr8	103740150	103743700	4	3300	0.2
chr8	119085725	119088250	4	2275	0.25
chr8	142065425	142070450	4	4600	0.222222222222222
chr8	143760175	143764400	4	3400	0.32967032967033
chr9	37025575	37028575	4	2725	0.2
chr9	37033800	37038300	4	3975	0.294117647058824
chr9	38195550	38197600	4	1825	0.25
chr9	38309250	38311925	4	2350	0.276923076923077
chr9	91358600	91364850	4	5500	0.3125
chr9	92275525	92279375	4	3450	0.30188679245283
chr9	95507475	95512525	4	4725	0.15
chr9	95521975	95526275	4	3675	0.25
chr9	98782700	98785525	4	2400	0.291666666666667
chr9	117132150	117135525	4	2800	0.326086956521739
chr9	127999650	128001975	4	2075	0.216216216216216
chr9	129372050	129375875	4	3550	0.181818181818182
chr9	130635600	130640825	4	4825	0.285714285714286
chr9	131005775	131009025	4	2975	0.155555555555556
chr9	136397850	136401325	4	2825	0.298507462686567
chr9	136576175	136582025	4	4975	0.255555555555556
chr1	8260100	8265875	3	5575	0.0618556701030928
chr1	8298075	8300450	3	2275	0.0816326530612245
chr1	16343325	16346700	3	3225	0.0666666666666667
chr1	36038350	36043950	3	5350	0.0764331210191083
chr1	43470375	43475300	3	4700	0.08
chr1	86034425	86038600	3	3925	0.087719298245614
chr1	92945875	92952725	3	6500	0.087378640776699
chr1	109815050	109820800	3	5625	0.0555555555555556
chr1	112263150	112265000	3	1750	0.0784313725490196
chr1	157011900	157014300	3	2250	0.0857142857142857
chr1	161049300	161057500	3	7925	0.0610169491525424
chr1	205461050	205463125	3	1975	0.0714285714285714
chr1	214611975	214615150	3	3050	0.0576923076923077
chr10	24525625	24530075	3	4225	0.0897435897435897
chr10	73595725	73601525	3	5700	0.043956043956044
chr10	76982475	76987250	3	4600	0.0615384615384615
chr10	80230475	80232625	3	2050	0.0727272727272727
chr10	80703975	80706225	3	2125	0.0789473684210526
chr10	81202025	81204775	3	2650	0.0533333333333333
chr10	112581275	112584675	3	3300	0.0434782608695652
chr10	135088125	135093675	3	5400	0.0412371134020619
chr11	1072275	1074675	3	2250	0.0810810810810811
chr11	8847325	8849900	3	2400	0.0909090909090909
chr11	8852875	8856775	3	3650	0.0882352941176471
chr11	12560625	12566025	3	5125	0.0662983425414365
chr11	72904275	72907050	3	2650	0.0705882352941176
chr11	118777925	118795575	3	17475	0.0170212765957447
chr11	119185275	119192675	3	7125	0.0720720720720721
chr11	128077225	128079125	3	1800	0.0754716981132075
chr12	2392600	2398025	3	5125	0.0823529411764706
chr12	4037500	4039825	3	2200	0.0895522388059701
[truncated: 69 more rows]
