# Supplementary material for: Large organized chromatin lysine domains help distinguish primitive from differentiated cell populations
Source: Nat Commun. 2021 Jan 21;12:499. doi: 10.1038/s41467-020-20830-9 (PMC7820432; doi:10.1038/s41467-020-20830-9)
Supplement: Supplementary file 3 — Supplementary Software [file 41467_2020_20830_MOESM3_ESM.zip › E005-H3K4me3_LOCKS.bed]

chr11	62412975	62610400	21	37875	12.2181818181818
chr11	63974175	64108225	21	31675	13.2621359223301
chr16	3147575	3231100	21	19850	12.7619047619048
chr17	46604175	46669250	21	27050	14.7317073170732
chr19	45901275	46013325	21	28650	7.84615384615385
chr19	58789200	59032225	21	33850	13.5953757225434
chr2	74601375	74758350	21	32075	13.2781954887218
chr6	25991975	26218675	21	47525	13.2555555555556
chr6	28661075	28771400	21	19250	13.1875
chr7	27134125	27187500	21	27050	4.68702290076336
chr7	27187600	27229025	21	23475	5.55555555555556
chr17	8013125	8130750	20	37025	12.0666666666667
chr1	1207625	1356550	19	27150	12.5287356321839
chr5	180587325	180689650	19	33725	5.82258064516129
chr6	26223575	26342750	19	31875	9.95348837209302
chr19	1236275	1295850	18	23350	11
chr1	161052850	161197250	17	25200	11.1764705882353
chr11	736400	859700	17	28550	11.8245614035088
chr15	96864075	96904825	17	27450	10.969696969697
chr16	86529950	86614900	17	27850	8.72941176470588
chr7	150705575	150823525	17	25850	7.86666666666667
chr1	156074625	156100050	16	13275	3.58389261744966
chr17	79816400	79895700	16	20325	7.39240506329114
chr16	680200	746050	15	18125	8.92405063291139
chr16	3054150	3116825	15	16725	10.8214285714286
chr17	7108025	7198575	15	27350	7.3
chr8	145633300	145704925	15	18250	10.8135593220339
chr10	103535025	103604125	14	13550	9.16417910447761
chr14	24550075	24713050	14	27450	9.046875
chr16	67183875	67233950	14	16325	4.19718309859155
chr6	27739825	27871575	14	33425	9.45614035087719
chr7	100797375	100826275	14	10675	8.92307692307692
chr16	1979200	2043125	13	16600	8.77064220183486
chr8	144622500	144719625	13	19350	9.17808219178082
chr1	155138825	155198075	12	13825	7.97575757575758
chr12	115102675	115136550	12	19650	3.63265306122449
chr12	125395400	125425800	12	12475	4.69822485207101
chr14	21077600	21153775	12	17600	8.79452054794521
chr16	30345300	30457700	12	21225	8.71084337349398
chr4	111532425	111562825	12	16375	3.52941176470588
chr12	7033700	7081175	11	18875	4.4390243902439
chr17	1927075	1963100	11	13725	6.13636363636364
chr17	40821825	40836250	11	10150	5
chr17	46669375	46704200	11	17375	6.48571428571429
chr17	79448150	79487050	11	13725	7.17647058823529
chr19	41103125	41129950	11	11325	6.76
chr19	49116900	49143550	11	12300	5.31914893617021
chr5	42991400	43068950	11	23325	7.52657004830918
chr6	32116175	32164975	11	16300	4.54227405247813
chr6	33377300	33401375	11	12575	4.98461538461538
chr1	45240375	45286475	10	12850	6.23170731707317
chr12	58129800	58177475	10	14425	5.65891472868217
chr16	73080775	73105325	10	11300	5.68888888888889
chr16	75278300	75300600	10	9875	5.68888888888889
chr19	911600	934675	10	11950	3.1875
chr6	27242725	27266325	10	8825	3.90697674418605
chr1	154927500	154982550	9	21600	5.3
chr10	21782950	21824875	9	23325	5.29896907216495
chr10	101279925	101297625	9	8175	3.74545454545455
chr11	31826150	31842125	9	5850	5.26666666666667
chr11	65183700	65197925	9	13050	1.15384615384615
chr12	54377825	54413500	9	9925	6.27083333333333
chr13	100607950	100638450	9	16700	2.01398601398601
chr16	2057600	2086275	9	9425	4.74509803921569
chr2	63271325	63286500	9	7300	3.79487179487179
chr5	3591200	3607050	9	6325	4.64285714285714
chr6	31762000	31806225	9	16250	6.51219512195122
chr8	145009700	145031350	9	16450	1.75757575757576
chr9	96707825	96722975	9	7275	4.97435897435897
chr9	140081700	140120600	9	13025	6.37313432835821
chrX	153596350	153641000	9	15950	6.19417475728155
chr1	153917375	153964775	8	16125	4.88198757763975
chr1	155210425	155248375	8	10750	5.42857142857143
chr11	554675	578225	8	9675	4.73684210526316
chr14	37125300	37136475	8	7350	2.24561403508772
chr15	60286300	60299100	8	8425	2.15384615384615
chr17	7461325	7493475	8	12600	5.58730158730159
chr17	45898150	45933175	8	9050	5.53488372093023
chr17	79979300	80024325	8	11100	5.64571428571429
chr19	30015625	30021275	8	3400	2.19512195121951
chr19	55573375	55604350	8	8850	5.24444444444444
chr3	50357475	50403300	8	16850	3.22093023255814
chr6	27506950	27536425	8	8000	5.18181818181818
chr8	72584000	72595925	8	4000	4.69565217391304
chr8	145725900	145755625	8	11400	3.5036496350365
chr1	2979825	2990575	7	6675	1.66371681415929
chr1	38454550	38471775	7	7600	3.44262295081967
chr1	63782700	63796525	7	8350	4.38297872340426
chr1	155034325	155058575	7	9450	3.80165289256198
chr10	22604500	22635000	7	11475	3.67251461988304
chr10	104153400	104195850	7	12950	4.41333333333333
chr11	307850	321225	7	8125	3.91044776119403
chr11	32448350	32459850	7	4200	4.21052631578947
chr11	65321100	65345200	7	11025	4.08290155440415
chr12	56100250	56140200	7	13000	4.08571428571429
chr12	57620225	57637625	7	8075	3.23333333333333
chr14	57261050	57284150	7	9000	3.94074074074074
chr18	46465850	46479775	7	10725	2.41025641025641
chr19	1846800	1865275	7	9950	4.47169811320755
chr19	6730075	6745050	7	7200	4
chr19	12885450	12918350	7	14300	2.04411764705882
chr19	45250300	45262050	7	6950	4.17142857142857
chr19	48893300	48903875	7	5950	2.97142857142857
chr19	59049400	59086350	7	13625	4.82517482517482
chr2	171669600	171680525	7	7775	0.814814814814815
chr2	200320050	200336300	7	10500	2.09395973154362
chr20	21486075	21495500	7	3725	3.56410256410256
chr20	61425225	61456275	7	8200	4.88888888888889
chr3	193851475	193859975	7	6900	0.977777777777778
chr4	4854275	4869050	7	8825	2.68493150684932
chr5	92914025	92925300	7	10600	0.102564102564103
chr5	122422025	122435825	7	7700	3.33333333333333
chr5	174147225	174163300	7	13000	3.44
chr6	10403700	10430425	7	16375	2.72289156626506
chr6	27095000	27126050	7	9975	4.16
chr6	33238750	33292050	7	19550	4.35754189944134
chr6	44205025	44239050	7	10725	3.07853403141361
chr7	99745850	99775675	7	7775	4.87671232876712
chr7	121939675	121952175	7	6600	4.34146341463415
chr7	150685775	150692150	7	2425	4.35
chr8	11557850	11567875	7	7975	2.69565217391304
chr9	140189525	140200025	7	5325	4.52631578947368
chr1	119526175	119532650	6	4850	2.14814814814815
chr10	8085700	8106075	6	14775	3.30434782608696
chr11	59312500	59333925	6	9550	3.2
chr11	126275575	126279350	6	2550	1.18518518518519
chr12	57022250	57040500	6	8450	3.21052631578947
chr14	38052550	38069500	6	9775	2.42857142857143
chr14	52116725	52122325	6	5075	1.05882352941176
chr15	70385500	70393625	6	6900	1.1875
chr16	29815925	29833650	6	12175	1.05
chr16	57510025	57520900	6	8125	0.858895705521472
chr17	6914775	6927625	6	7700	1.40625
chr17	43501450	43510475	6	5625	3.53571428571429
chr17	59473300	59494325	6	14375	1.70833333333333
chr17	66192175	66203150	6	6050	2.98076923076923
chr17	70106650	70120875	6	7975	3.03076923076923
chr17	76347700	76357600	6	6650	3.17857142857143
chr19	1016450	1042350	6	8950	3.94312796208531
chr19	4058625	4068525	6	9100	0.25
chr19	13206100	13214025	6	3725	3.2
chr19	13944050	13962075	6	9050	1.92682926829268
chr19	18058075	18063650	6	4900	0.333333333333333
chr19	18526125	18550050	6	9675	3
chr19	36230775	36250325	6	9700	2.18681318681319
chr19	42771825	42790500	6	9350	3.49484536082474
chr19	50828600	50837725	6	6575	2.0327868852459
chr19	55987300	56000800	6	6175	3.06508875739645
chr20	62678450	62681425	6	2225	1.05882352941176
chr21	38065125	38077700	6	6575	3.725
chr21	43181175	43189500	6	5900	2.125
chr3	27753725	27765725	6	7100	3.89873417721519
chr3	157812050	157828900	6	7025	3.90909090909091
chr3	176037725	176044875	6	3725	3.2156862745098
chr3	181427575	181435075	6	7100	0.555555555555556
chr4	5888650	5895325	6	3700	3.52631578947368
chr4	174427700	174460300	6	16950	2.99415204678363
chr5	1881750	1887725	6	4725	0.567901234567901
chr5	50673000	50686425	6	10950	0.853333333333333
chr6	1604400	1615575	6	7500	2
chr6	3156425	3170375	6	6100	4.04651162790698
chr6	5994950	6009650	6	9100	1.78947368421053
chr6	33159900	33181900	6	8575	3.2
chr6	137809225	137819550	6	5175	3.52112676056338
chr9	21989675	22009750	6	7650	3.6989247311828
chrX	39864325	39874700	6	6375	2.08333333333333
chrX	136506750	136512525	6	3275	1.66666666666667
chrX	136644500	136657525	6	9700	3.34328358208955
chr1	22257475	22264550	5	4200	2.61818181818182
chr1	27334200	27339925	5	4225	2.39024390243902
chr1	36614100	36627675	5	7100	2.14102564102564
chr1	47690750	47698300	5	4450	2.69135802469136
chr1	150533075	150553050	5	9300	2.77165354330709
chr1	170630150	170637750	5	4975	1.74311926605505
chr1	199997800	200017900	5	8700	2.76811594202899
chr1	200859775	200866625	5	5275	1.03896103896104
chr1	232254250	232262425	5	4000	2.432
chr10	35926350	35933225	5	6100	1.1875
chr10	114709300	114718125	5	6250	2.80769230769231
chr10	118890775	118898050	5	3750	3.2
chr10	124892225	124899725	5	3775	2.07142857142857
chr10	126840075	126851450	5	7800	2.12121212121212
chr11	2156225	2165675	5	6425	3.12903225806452
chr11	62307025	62324400	5	9325	2.02469135802469
chr11	63682650	63688650	5	5500	1.52941176470588
chr11	65149250	65158650	5	5200	1.88235294117647
chr11	65546650	65556875	5	5550	2.35714285714286
chr11	118787275	118801425	5	12050	0.506329113924051
chr12	6872850	6883300	5	5750	1.94219653179191
chr12	54422250	54427900	5	2775	2.17142857142857
chr12	113903050	113910650	5	2725	2.83116883116883
chr13	56150500	56157600	5	3100	3.01639344262295
chr14	36986550	36990375	5	2250	2
chr14	103588400	103593950	5	3000	2.31428571428571
chr14	105952775	105958450	5	4450	0.852941176470588
chr16	30101575	30109125	5	4825	1.37777777777778
chr16	49313175	49317400	5	3150	0.96551724137931
chr16	54315550	54325775	5	7000	0.588235294117647
chr16	87415175	87427525	5	6050	2.01652892561983
chr17	2295225	2306100	5	8400	1.55844155844156
chr17	27037500	27074125	5	17550	3.13068181818182
chr17	27940225	27950600	5	5350	2.57657657657658
chr17	35290350	35307600	5	10900	2.79194630872483
chr17	43220975	43239825	5	8750	3.05263157894737
chr17	62653050	62659525	5	5250	1.01960784313725
chr17	77784200	77789250	5	2350	2.47368421052632
chr17	77809725	77819075	5	6650	1.87654320987654
chr17	78448750	78452450	5	2300	0.958333333333333
chr17	79360175	79374825	5	10250	2.14666666666667
chr17	81036200	81043000	5	5725	0.457142857142857
chr18	55094675	55109075	5	7000	2.4375
chr19	675775	681050	5	4175	0.697674418604651
chr19	2268875	2274200	5	4500	0.64
chr19	3572075	3578125	5	3525	2.82608695652174
chr19	7980800	7991475	5	5725	3.2
chr19	11528525	11533700	5	3800	0.868686868686869
chr19	14182600	14203150	5	8875	3.16455696202532
chr19	17345450	17359250	5	6575	2.6951871657754
chr19	17413250	17423225	5	5100	2.26315789473684
chr19	48994125	48997775	5	2100	3.23809523809524
chr19	49216225	49224700	5	4725	3.16883116883117
chr19	54460950	54466625	5	3550	2.46153846153846
chr2	19546975	19563525	5	9000	1.79545454545455
chr2	45227675	45241775	5	6275	2.8
chr2	72370100	72377575	5	6925	0.150943396226415
chr2	119603675	119606225	5	2200	0.444444444444444
chr2	172948950	172971800	5	13600	3.08724832214765
chr2	175198250	175209225	5	6700	0.988095238095238
chr2	237072275	237078975	5	4725	1.93103448275862
chr2	241496625	241509325	5	7000	2.93577981651376
chr20	23330000	23344125	5	7150	2.68292682926829
chr20	25841925	25849450	5	3250	3.17647058823529
chr20	42810200	42816775	5	4550	2.97297297297297
chr20	45980525	45989800	5	7200	2.375
chr20	60939300	60944450	5	4775	0.197183098591549
chr22	46464950	46477700	5	7100	2.03174603174603
chr3	42844475	42853750	5	4150	2.25185185185185
chr3	52000425	52018175	5	6800	2.99173553719008
chr3	52086600	52091950	5	4550	0.307692307692308
chr3	137480150	137491025	5	5500	1.71717171717172
chr3	138663200	138669450	5	4150	2.65384615384615
chr3	147126625	147131375	5	3175	1.08333333333333
chr3	169376075	169387375	5	6700	1.52238805970149
chr4	2060000	2062825	5	2100	1.55555555555556
chr4	93192350	93199025	5	2850	3.21311475409836
chr4	146653450	146656425	5	2125	0.909090909090909
chr5	2748275	2757600	5	8750	0.235294117647059
chr5	50258950	50266325	5	5775	1.28395061728395
chr5	134362875	134376550	5	10225	1.19254658385093
chr5	139016575	139032850	5	7375	2.70204081632653
chr5	142778300	142785600	5	6525	1.48148148148148
chr5	148786325	148794200	5	6650	2.15384615384615
chr6	27634925	27649275	5	7875	2.94674556213018
chr6	29592900	29601875	5	6750	1.53571428571429
chr6	35452800	35466700	5	9800	2.3859649122807
chr6	36644225	36650700	5	5650	0.29585798816568
chr7	1703500	1710750	5	5450	1.14563106796116
chr7	23504625	23516500	5	10250	0.285714285714286
chr7	27278900	27285775	5	3875	1.21212121212121
chr7	44920300	44926100	5	5175	1.36363636363636
chr7	128044250	128050875	5	4175	1.8494623655914
chr7	138143850	138148425	5	3500	2.5
chr7	149744425	149746700	5	1725	0.551724137931034
chr7	155596125	155605175	5	5700	1.36585365853659
chr8	99951600	99963825	5	8900	1.67676767676768
chr9	79630850	79637425	5	3700	1.73333333333333
chr9	85497000	85501550	5	2850	1.47058823529412
chr9	129373000	129377850	5	2300	1.56363636363636
chrX	39949150	39958800	5	8400	0.299145299145299
chrX	121355125	121358975	5	1825	2.92857142857143
chrX	139584575	139590225	5	3375	2.29166666666667
chr1	1365750	1372575	4	4725	1.47368421052632
chr1	4714375	4716475	4	1600	0.769230769230769
chr1	32040750	32046175	4	4225	0.517985611510791
chr1	32225825	32230500	4	3875	0.794117647058823
chr1	39873575	39880700	4	5625	0.666666666666667
chr1	40420425	40423325	4	2400	0.378378378378378
chr1	41826225	41832925	4	3800	1.80327868852459
chr1	44435225	44446425	4	6000	1.85074626865672
chr1	47898275	47904575	4	3525	1.43396226415094
chr1	87793350	87802625	4	8375	0.615384615384615
chr1	145469800	145478550	4	6550	0.745762711864407
chr1	149783050	149785300	4	1900	0.6
chr1	150228025	150245775	4	7575	2.16988416988417
chr1	153580425	153588775	4	6625	1.31034482758621
chr1	200375200	200381975	4	4950	0.813559322033898
chr1	201976500	201984475	4	5700	1.9344262295082
chr1	207995100	207997375	4	1975	0.235294117647059
chr1	214152775	214163375	4	5900	2.14285714285714
chr1	223202150	223204600	4	1825	0.689655172413793
chr10	50603000	50606750	4	2425	1.51612903225806
chr10	50817250	50819400	4	1400	0.923076923076923
chr10	53797600	53799775	4	1375	2
chr10	72968700	72978100	4	5525	1.88333333333333
chr10	77154950	77169850	4	13025	0.305825242718447
chr10	97318675	97321675	4	2800	0.142857142857143
chr10	101686475	101690650	4	3700	0.337349397590361
chr10	119301250	119305300	4	3375	0.360655737704918
chr11	636825	639900	4	1750	1.95555555555556
chr11	46410825	46414925	4	3500	0.297872340425532
chr11	64409525	64411725	4	1900	0.413793103448276
chr11	65374250	65384600	4	6625	1.36787564766839
chr11	69516825	69519875	4	2625	0.326530612244898
chr11	111780875	111784600	4	3325	0.2
chr11	119204700	119211875	4	5425	1.25252525252525
chr11	128387525	128393075	4	4975	0.705882352941177
chr12	57078450	57083425	4	4775	0.0975609756097561
chr12	91502125	91505550	4	2550	0.983050847457627
chr12	95940425	95945725	4	4750	0.201680672268908
chr12	114839875	114848150	4	7450	0.36231884057971
chr12	124870175	124874325	4	3825	0.219512195121951
chr13	22242925	22250025	4	6675	0.220338983050847
chr13	53419925	53426250	4	6100	0.105263157894737
chr13	76334825	76337425	4	1725	1.17391304347826
chr13	110432275	110440400	4	6525	0.557894736842105
chr13	111357325	111370225	4	7975	1.51666666666667
chr14	29234850	29237875	4	2375	0.782608695652174
chr14	38660150	38662625	4	1725	1.35714285714286
chr14	42071025	42079725	4	7850	1.10344827586207
chr14	48727300	48729500	4	1625	1.8
chr14	95233600	95238300	4	3450	0.607843137254902
chr14	105992350	105995425	4	2625	0.25
chr15	68125175	68133900	4	6250	0.90625
chr15	72460925	72462525	4	1075	0.956521739130435
chr15	75930350	75945025	4	9125	1.68217054263566
chr15	76627550	76640175	4	9075	2.07920792079208
chr15	77923725	77926875	4	2800	0.307692307692308
chr16	1202250	1204700	4	1600	1.92592592592593
chr16	2198150	2207375	4	6175	1.34567901234568
chr16	3237675	3242875	4	4250	0.53125
chr16	11033925	11040325	4	4975	0.545454545454545
chr16	54961400	54972750	4	10000	0.328358208955224
chr16	80837075	80839125	4	1825	0.19047619047619
chr16	85202100	85208475	4	4725	0.777777777777778
chr16	85643850	85649650	4	5450	0.516129032258065
chr16	87521150	87527425	4	3750	1.87755102040816
chr17	1131600	1133550	4	1375	1.2
chr17	1388200	1396300	4	6500	0.662576687116564
chr17	1612750	1621450	4	6625	1.62962962962963
chr17	14200300	14213975	4	9125	1.32188841201717
chr17	26367800	26371825	4	3350	0.583333333333333
chr17	27915000	27921450	4	6275	0.0588235294117647
chr17	28562075	28565875	4	2625	1.35714285714286
chr17	38218525	38225825	4	4025	1.95275590551181
chr17	41171950	41177800	4	4100	1.08108108108108
chr17	53798100	53802925	4	3950	0.420168067226891
chr17	72740975	72748025	4	4375	1.44525547445255
chr17	72918900	72921075	4	1825	0.782608695652174
chr17	74067075	74072975	4	3425	1.57894736842105
chr17	75315275	75320150	4	4000	0.622222222222222
chr17	77766725	77775175	4	4300	2.10126582278481
chr18	904700	909550	4	3375	1.16129032258065
chr18	19744675	19757550	4	12150	0.46
chr18	70208950	70211625	4	2175	0.4
chr18	76737200	76745675	4	5125	1.504
chr19	796375	802200	4	5300	0.150375939849624
chr19	1064725	1068500	4	2475	0.987341772151899
chr19	3983200	3987875	4	4400	0.315789473684211
chr19	4455450	4458325	4	2625	0.176470588235294
chr19	5564225	5568400	4	3650	0.25
chr19	7933450	7939900	4	3700	1.50819672131148
chr19	8428100	8432750	4	2475	2.025
chr19	10397625	10407150	4	6225	0.776255707762557
chr19	13260200	13276000	4	9775	1.64664310954064
chr19	18716350	18718475	4	1275	1.28
chr19	18898325	18901450	4	1625	1.78378378378378
chr19	31838525	31848050	4	7500	0.507936507936508
chr19	35605425	35610175	4	3500	1.05263157894737
chr19	40970525	40973450	4	2700	0.32258064516129
chr19	41303975	41309100	4	4625	0.198347107438017
chr19	41724350	41732875	4	5325	1.24031007751938
chr19	41828925	41833925	4	2750	2.03125
chr19	43241350	43244325	4	1925	2
chr19	46141500	46149775	4	4950	1.48717948717949
chr19	46171025	46174725	4	2675	0.71264367816092
chr19	46282300	46286750	4	3325	0.421052631578947
chr19	47137075	47143475	4	3675	1.5625
chr19	47729050	47736225	4	6800	0.0952380952380952
chr19	49990325	50003875	4	5700	2.00943396226415
chr19	50706250	50709300	4	1775	2.06060606060606
chr19	50815525	50819725	4	3300	0.430379746835443
chr19	54150850	54154350	4	2075	1.53191489361702
chr19	54409875	54413600	4	3075	0.368421052631579
chr19	54480950	54485775	4	3750	0.471698113207547
chr19	56145950	56169100	4	13100	1.23735408560311
chr2	17719200	17725800	4	5225	1.76470588235294
chr2	45160475	45162800	4	1450	1.72413793103448
chr2	66659050	66674350	4	14675	0.0753138075313808
chr2	73142725	73148100	4	4050	1.17948717948718
chr2	77315100	77318125	4	2200	0.595744680851064
chr2	95690825	95693200	4	1900	0.692307692307692
chr2	100720150	100722700	4	2125	0.7
chr2	105468700	105471700	4	2700	0.171428571428571
chr2	106011850	106016025	4	3875	0.169491525423729
chr2	145267925	145282625	4	11350	1.14782608695652
chr2	157176225	157179625	4	2975	0.533333333333333
chr2	188416075	188419300	4	2550	1.41666666666667
chr2	188897350	188900450	4	2425	1.07692307692308
chr2	202896700	202904400	4	6950	0.263157894736842
chr2	210164425	210167500	4	1350	2
chr2	219252000	219272200	4	8850	2.07665505226481
chr2	238318600	238323200	4	4300	0.363636363636364
chr2	241391550	241396575	4	4400	0.285714285714286
chr20	22562300	22565975	4	2650	1.8
chr20	52206225	52213575	4	5125	2.16666666666667
chr20	55964150	55968425	4	3925	0.155339805825243
chr20	60638425	60642500	4	3750	0.258064516129032
chr20	62127650	62131100	4	2050	2
chr20	62368575	62373150	4	4150	0.357142857142857
chr20	62709000	62715850	4	4425	1.93333333333333
chr21	38080575	38083125	4	1350	2.10526315789474
chr21	38737525	38742975	4	4575	1.78571428571429
chr21	46128050	46132700	4	2150	1.78571428571429
chr22	20783375	20793225	4	4850	1.97633136094675
chr22	39093525	39103625	4	6275	1.36904761904762
chr22	46371375	46375400	4	2975	1.10714285714286
chr3	47017200	47023725	4	4150	1.42553191489362
chr3	52566025	52572375	4	5000	1.40350877192982
chr3	53286250	53290425	4	3725	0.592592592592593
chr3	54670775	54673200	4	1750	0.739130434782609
chr3	75716950	75722075	4	4600	0.585365853658537
chr3	123414950	123420525	4	4475	0.318471337579618
chr3	147108850	147112600	4	2850	0.943396226415094
chr3	170073575	170079900	4	5900	0.12987012987013
chr3	184278800	184287725	4	5525	2.02127659574468
chr3	185650025	185656300	4	5400	2
chr3	190270625	190272100	4	875	1.875
chr4	779325	780450	4	925	0.333333333333333
chr4	1002825	1006650	4	3300	0.265060240963855
chr4	1768425	1770125	4	1425	0.303030303030303
chr4	7103625	7105575	4	1625	0.380952380952381
chr4	84030400	84035700	4	3225	1.88732394366197
chr4	93362350	93366625	4	2575	1.37037037037037
chr4	119809700	119812950	4	2550	0.95
chr4	139935925	139940175	4	3700	1.03448275862069
chr4	154707275	154714400	4	6675	0.125
chr4	180087425	180091275	4	1850	1.57575757575758
chr5	14440375	14442950	4	2250	0.842105263157895
chr5	16735825	16742200	4	4550	0.834437086092715
chr5	25441350	25446050	4	3750	0.636363636363636
chr5	72740125	72748025	4	6025	0.603351955307263
chr5	87967650	87974225	4	3025	1.5625
chr5	108742725	108747150	4	4100	0.214285714285714
chr5	153852425	153863725	4	9475	1.05882352941176
chr5	158523775	158533950	4	6100	2
chr5	180227825	180242400	4	6950	1.6875
chr6	10882025	10888275	4	3225	1.88372093023256
chr6	17985275	17989075	4	3325	1.1
chr6	28944875	28957000	4	6500	1.3859649122807
chr6	30646975	30659250	4	10050	0.347826086956522
chr6	30848550	30854650	4	5350	1.02325581395349
chr6	31135525	31141300	4	4925	0.317073170731707
chr6	31696350	31708700	4	8425	1.1743119266055
chr6	52437975	52442800	4	4400	0.51063829787234
chr6	74226400	74233900	4	6550	0.344827586206897
chr6	94543225	94545875	4	1625	1.40740740740741
chr6	108434875	108441050	4	3700	1.48235294117647
chr6	170597200	170606350	4	6200	2.07476635514019
chr7	1569925	1578925	4	6925	0.840425531914894
chr7	25891500	25898450	4	4950	1.04225352112676
chr7	35288175	35297750	4	6000	1.33333333333333
chr7	41735500	41745825	4	8375	0.513011152416357
chr7	54609375	54615025	4	3275	1.62352941176471
chr7	96645750	96657125	4	6650	1.24200913242009
chr7	100485925	100495100	4	6225	1.65413533834586
chr7	130789900	130796150	4	5725	0.160427807486631
chr7	142981700	142987025	4	3600	1.79710144927536
chr7	148679650	148685550	4	3700	1.42857142857143
chr7	149468325	149471550	4	2975	0.137931034482759
chr7	150671400	150676550	4	3325	1.44578313253012
chr7	150942150	150950250	4	5300	0.964285714285714
chr8	11534450	11538125	4	2225	1.21951219512195
chr8	22454350	22463600	4	5650	1.57534246575342
chr8	37653675	37660650	4	5125	1.39622641509434
chr8	37961400	37965250	4	3525	0.214285714285714
chr8	38642450	38649100	4	4000	1.72549019607843
chr8	65487975	65494650	4	3825	1.55752212389381
chr8	67574975	67580775	4	5325	0.166666666666667
chr8	97165825	97174325	4	5200	2.14285714285714
chr8	114444325	114451000	4	4900	1.03225806451613
chr8	115294225	115296700	4	1825	1.05
chr8	119961300	119965000	4	2800	1.1304347826087
chr8	122650000	122655050	4	4575	0.606060606060606
chr8	146011525	146026100	4	7875	1.44347826086957
chr9	23820400	23831650	4	6400	1.91935483870968
chr9	33163075	33168275	4	4850	0.230769230769231
chr9	97766200	97770800	4	4075	0.484848484848485
chr9	101469150	101472000	4	2525	0.218181818181818
chr9	110247400	110254100	4	6225	0.272727272727273
chr9	116355875	116359950	4	3725	0.571428571428571
chr9	118236125	118237650	4	1050	0.761904761904762
chr9	132244125	132261000	4	9900	1.24770642201835
chr9	134148675	134158850	4	5575	1.81052631578947
chr9	134268675	134273825	4	4275	1.03846153846154
chr9	139886275	139891625	4	5025	0.126315789473684
chrX	39679425	39681350	4	1475	0.55
chrX	48897100	48901825	4	3950	0.36734693877551
chrX	70315000	70319425	4	3850	0.695652173913043
chrX	71524675	71529425	4	3700	0.929577464788732
chrX	93956875	93958875	4	1350	1.16666666666667
chrX	99663175	99666450	4	2775	0.342857142857143
chrX	136630325	136633425	4	1850	1.66666666666667
chr1	875300	878550	3	3100	0.0555555555555556
chr1	954575	957350	3	2550	0.48
chr1	1050350	1052450	3	1825	0.380952380952381
chr1	1446350	1448575	3	2075	0.25
chr1	2158000	2166100	3	6950	0.248927038626609
chr1	2477350	2480000	3	1950	0.542857142857143
chr1	6507025	6509425	3	2200	0.164383561643836
chr1	8934850	8939925	3	4850	0.413793103448276
chr1	15849800	15854350	3	4175	0.245614035087719
chr1	16083200	16087900	3	3950	0.306451612903226
chr1	16542500	16544475	3	1725	0.203389830508475
chr1	16839650	16841500	3	1650	0.256410256410256
chr1	18433750	18437725	3	3725	0.5
chr1	21835375	21837125	3	1375	0.340425531914894
chr1	22468150	22470450	3	2150	0.195121951219512
chr1	24645775	24649525	3	3200	0.365591397849462
chr1	25071225	25075500	3	3975	0.0845070422535211
chr1	34628450	34633000	3	4250	0.326530612244898
chr1	37937025	37945925	3	7050	0.604444444444444
chr1	38509800	38513900	3	3825	0.136986301369863
chr1	39669950	39672900	3	2725	0.4
chr1	40039000	40042875	3	3575	0.148148148148148
chr1	43418175	43426150	3	7575	0.197183098591549
chr1	44870575	44874950	3	3850	0.4
chr1	45984975	45988475	3	3250	0.153846153846154
chr1	46712350	46714725	3	2125	0.181818181818182
chr1	62660050	62664850	3	4200	0.490566037735849
chr1	64970800	64971950	3	1000	0.260869565217391
chr1	75197225	75200075	3	2675	0.380952380952381
chr1	89355925	89359075	3	2800	0.8
chr1	91183250	91185700	3	1800	0.766666666666667
chr1	91188975	91192525	3	2675	0.694736842105263
chr1	95389425	95395375	3	5650	0.4
chr1	101185250	101187800	3	1925	0.625
chr1	110880000	110884975	3	4525	0.444444444444444
chr1	113366225	113368350	3	1975	0.0967741935483871
chr1	144520000	144521675	3	1375	0.391304347826087
chr1	151029975	151035750	3	5300	0.315789473684211
chr1	153536025	153538725	3	2075	0.657142857142857
chr1	154839550	154842750	3	2850	0.32258064516129
chr1	156046125	156055000	3	6650	0.746781115879828
chr1	156468000	156473175	3	3925	0.676056338028169
chr1	163038600	163040725	3	1600	0.607142857142857
chr1	164527550	164533500	3	5475	0.122448979591837
chr1	173444275	173449075	3	4650	0.0576923076923077
chr1	179110300	179112250	3	1475	0.739130434782609
chr1	180122950	180127675	3	4175	0.310077519379845
chr1	182991025	182995700	3	4375	0.72
chr1	201252300	201255925	3	3225	0.22
chr1	201472475	201476825	3	3900	0.408163265306122
chr1	204281225	204283975	3	2075	0.528301886792453
chr1	205537750	205539100	3	900	0.842105263157895
chr1	206136050	206137775	3	1225	0.838709677419355
chr1	209601125	209605750	3	4425	0.117647058823529
chr1	221050050	221058250	3	6100	0.690721649484536
chr1	228400200	228402225	3	1825	0.177777777777778
chr1	231001925	231005325	3	3300	0.0425531914893617
chr1	234735200	234748850	3	10200	0.585751978891821
chr1	235489450	235494125	3	4350	0.112359550561798
chr1	241800825	241804225	3	3225	0.10126582278481
chr10	3213875	3216025	3	1900	0.296296296296296
chr10	5488275	5492175	3	3650	0.451612903225806
chr10	7707850	7710125	3	1900	0.385964912280702
chr10	17268900	17277450	3	8375	0.625
chr10	30720600	30726775	3	5175	0.414634146341463
chr10	33239750	33249325	3	8150	0.34
chr10	38644825	38645900	3	875	0.5
chr10	43571775	43573475	3	1450	0.3
chr10	45469900	45474350	3	4150	0.32258064516129
chr10	69832625	69835625	3	2675	0.197802197802198
chr10	75632400	75635150	3	2600	0.1
chr10	76584050	76587500	3	3150	0.181818181818182
chr10	81585275	81587525	3	2050	0.176470588235294
chr10	88122625	88127425	3	3725	0.661016949152542
chr10	88715550	88717325	3	1450	0.363636363636364
chr10	88727900	88731825	3	3700	0.125
chr10	89101350	89103100	3	1400	0.666666666666667
chr10	90709850	90712550	3	2450	0.333333333333333
chr10	99443375	99447950	3	4250	0.127659574468085
chr10	106398825	106402625	3	3675	0.047244094488189
chr10	115802575	115806175	3	3425	0.115384615384615
chr10	124907800	124911100	3	2375	0.819672131147541
chr10	126135725	126139275	3	3375	0.115384615384615
chr10	133108725	133111250	3	2250	0.225
chr10	133999300	134001700	3	1975	0.5
chr10	135049975	135052300	3	1925	0.478260869565217
chr11	391550	397350	3	4650	0.512
chr11	1409825	1412600	3	2175	0.769230769230769
chr11	1567725	1569950	3	1800	0.40625
chr11	2015550	2019725	3	3775	0.161290322580645
chr11	2289925	2292550	3	2475	0.111111111111111
chr11	2398025	2401225	3	2725	0.239130434782609
chr11	7506600	7508525	3	1550	0.695652173913043
chr11	9333725	9337100	3	2875	0.423529411764706
chr11	27718100	27723675	3	5375	0.166666666666667
chr11	27739275	27744850	3	4550	0.705882352941177
chr11	28128325	28132800	3	3275	0.754098360655738
chr11	43600300	43603275	3	2800	0.1
chr11	46298900	46303375	3	3825	0.341463414634146
chr11	46401325	46404775	3	3275	0.0826446280991736
chr11	47397775	47400025	3	1550	0.774193548387097
chr11	58344275	58348275	3	3800	0.142857142857143
chr11	61519600	61522450	3	2550	0.134831460674157
chr11	63766450	63768450	3	1900	0.0689655172413793
chr11	65121450	65123675	3	2100	0.111111111111111
chr11	65264175	65275400	3	10925	0.042654028436019
chr11	65683350	65688625	3	4275	0.639175257731959
chr11	66045200	66046325	3	925	0.444444444444444
chr11	66055350	66060050	3	3375	0.924528301886792
chr11	66079200	66085250	3	5675	0.0864864864864865
chr11	66187625	66189075	3	1100	0.685714285714286
chr11	67203650	67205475	3	1400	0.689655172413793
chr11	68517225	68519325	3	1550	0.740740740740741
chr11	71949650	71952250	3	2050	0.382352941176471
chr11	105480225	105482750	3	2375	0.111111111111111
chr11	105946950	105949800	3	2675	0.178571428571429
chr11	113743850	113747050	3	2900	0.177777777777778
chr11	118779575	118785000	3	4700	0.39344262295082
chr11	119612225	119613725	3	1250	0.380952380952381
chr11	120381925	120383100	3	850	0.761904761904762
chr11	121162650	121166425	3	3425	0.324324324324324
chr11	128455500	128457475	3	1800	0.294117647058824
chr11	128554800	128557850	3	2775	0.164948453608247
chr11	130296975	130298900	3	1800	0.133333333333333
chr12	1699450	1704800	3	5075	0.202898550724638
chr12	3067200	3073600	3	4500	0.869565217391304
chr12	3600075	3602825	3	2400	0.461538461538462
chr12	5538950	5543650	3	4525	0.384615384615385
chr12	6444450	6451575	3	6250	0.287581699346405
chr12	6975975	6983425	3	5300	0.893617021276596
chr12	7940475	7944325	3	2675	0.838709677419355
chr12	8394850	8396950	3	1875	0.272727272727273
chr12	12867175	12880125	3	8400	0.882352941176471
chr12	46382125	46386250	3	3925	0.0860215053763441
chr12	53294625	53299025	3	4075	0.606060606060606
chr12	53340525	53346500	3	5225	0.476190476190476
chr12	53439750	53448350	3	6550	0.717703349282297
chr12	56614325	56618900	3	3725	0.53448275862069
chr12	57520800	57527950	3	6500	0.25
chr12	58237650	58241225	3	3425	0.062015503875969
chr12	80080575	80086425	3	5475	0.875
chr12	91572025	91576875	3	4500	0.416666666666667
chr12	92533400	92541450	3	7650	0.333333333333333
chr12	97856550	97860800	3	3250	0.833333333333333
chr12	103349975	103352825	3	2325	0.378378378378378
chr12	106695500	106697950	3	2250	0.12987012987013
chr12	106976625	106981350	3	3225	0.915254237288136
chr12	110717950	110722775	3	4575	0.111111111111111
chr12	113658350	113661225	3	2300	0.477611940298507
chr12	119613775	119620900	3	5100	0.726315789473684
chr12	120666400	120669075	3	2325	0.311688311688312
chr12	121415625	121418725	3	2750	0.219178082191781
chr12	122014125	122021225	3	6825	0.0504201680672269
chr12	122234950	122251100	3	12200	0.643006263048017
chr13	23948350	23950250	3	1450	0.382978723404255
chr13	33159775	33163125	3	3125	0.142857142857143
chr13	37004700	37007275	3	2050	0.703703703703704
chr13	41704575	41707850	3	2975	0.227272727272727
chr13	45146350	45153050	3	6350	0.157894736842105
chr13	50569800	50573675	3	3025	0.794520547945205
chr13	51743725	51745400	3	1200	0.923076923076923
chr13	96293625	96297450	3	3325	0.298245614035088
chr14	20799275	20801850	3	2325	0.518518518518518
chr14	21267825	21270950	3	2475	0.5
chr14	21733675	21738325	3	4125	0.205479452054795
chr14	50467225	50470775	3	2525	0.904761904761905
chr14	52327000	52329400	3	2050	0.309859154929577
chr14	69281075	69283550	3	1900	0.763636363636364
chr14	100067875	100072275	3	4075	0.131578947368421
chr14	102974650	102977225	3	2300	0.214285714285714
chr14	103010700	103012475	3	1475	0.380952380952381
chr14	103672625	103674975	3	2075	0.257142857142857
chr14	104601800	104606675	3	4500	0.213333333333333
chr15	27016400	27019375	3	2775	0.153846153846154
chr15	28339750	28344975	3	3675	0.814814814814815
chr15	29861850	29864275	3	2225	0.15
chr15	37386825	37396925	3	9200	0.116991643454039
chr15	40573875	40575950	3	1950	0.0895522388059701
chr15	41793400	41795100	3	1400	0.380952380952381
chr15	49715325	49717950	3	2425	0.333333333333333
chr15	53095675	53098475	3	2425	0.253968253968254
chr15	59039300	59042950	3	3125	0.382978723404255
chr15	65132925	65137625	3	4550	0.0695652173913043
chr15	65186075	65187325	3	1050	0.461538461538462
chr15	74420100	74423375	3	2900	0.210526315789474
chr15	75742150	75749175	3	6675	0.111111111111111
chr15	88797975	88801700	3	3550	0.120481927710843
chr15	90117925	90121475	3	3375	0.0900900900900901
chr15	93630800	93633375	3	2375	0.123076923076923
chr15	100880950	100882725	3	1550	0.196078431372549
chr15	102028550	102030450	3	1550	0.6
chr16	1030100	1033300	3	3025	0.0884955752212389
chr16	2184925	2186675	3	1400	0.758620689655172
chr16	2262675	2265800	3	2850	0.169811320754717
chr16	2587125	2589050	3	1675	0.380952380952381
chr16	4161975	4167250	3	4925	0.104046242774566
chr16	4364700	4368250	3	3375	0.0714285714285714
chr16	4662650	4667400	3	4325	0.379310344827586
chr16	5146925	5149075	3	1850	0.432432432432432
chr16	9768225	9769825	3	1275	0.88
chr16	10274325	10277300	3	2825	0.130434782608696
chr16	15247675	15249325	3	1250	0.666666666666667
chr16	15949075	15952550	3	2725	0.827586206896552
chr16	30904225	30908825	3	3600	0.575757575757576
chr16	50775175	50777200	3	1825	0.203389830508475
chr16	51181900	51190575	3	8500	0.0309597523219814
chr16	57830800	57837050	3	5075	0.661538461538462
chr16	65151750	65159050	3	6375	0.518518518518518
chr16	67062275	67065475	3	2850	0.229885057471264
chr16	67426275	67428450	3	2050	0.117647058823529
chr16	67463700	67466100	3	2175	0.238095238095238
chr16	68267575	68274000	3	4875	0.674285714285714
chr16	71559400	71560825	3	1250	0.24390243902439
chr16	87899875	87905150	3	3525	0.885496183206107
chr16	89266800	89268750	3	1575	0.6875
chr16	89386125	89387275	3	850	0.75
chr17	234900	236325	3	1300	0.25
chr17	934350	935575	3	875	0.666666666666667
chr17	4401525	4404500	3	2475	0.41025641025641
chr17	7736800	7748800	3	10250	0.581818181818182
chr17	10706025	10707350	3	1100	0.352941176470588
chr17	15163325	15168600	3	4100	0.777777777777778
chr17	19288450	19290925	3	1650	0.862068965517241
chr17	27275225	27279975	3	4450	0.285714285714286
chr17	29058125	29060300	3	1800	0.350877192982456
chr17	30263300	30265775	3	2150	0.32258064516129
chr17	36411850	36413800	3	1650	0.521739130434783
chr17	36607050	36612000	3	4475	0.264462809917355
chr17	36828775	36831650	3	2475	0.285714285714286
chr17	37307025	37311525	3	4325	0.163265306122449
chr17	37350950	37357825	3	4725	0.700636942675159
chr17	42392175	42394125	3	1775	0.163265306122449
chr17	43044300	43049775	3	3950	0.880733944954128
chr17	43248625	43250575	3	1700	0.290909090909091
chr17	43392350	43395475	3	2725	0.32
chr17	44847075	44850000	3	2225	0.866666666666667
chr17	45608025	45610350	3	2075	0.222222222222222
chr17	47072050	47081925	3	9175	0.475247524752475
chr17	48132175	48137000	3	4450	0.4
chr17	48205275	48208325	3	2800	0.161616161616162
chr17	48940475	48945925	3	4900	0.225988700564972
chr17	54669575	54675800	3	6075	0.0645161290322581
chr17	62772800	62778300	3	5150	0.166666666666667
chr17	63552225	63558425	3	6075	0.0273972602739726
chr17	64960000	64962600	3	2450	0.0952380952380952
chr17	74260650	74264475	3	2850	0.480769230769231
chr17	76731400	76733225	3	1550	0.695652173913043
chr17	76919125	76922150	3	2825	0.113636363636364
chr17	77019775	77023700	3	2775	0.866666666666667
chr17	78233550	78238575	3	3725	0.677966101694915
chr17	79917275	79919275	3	1775	0.25
chr17	80709000	80712550	3	2450	0.888888888888889
chr18	3593125	3596825	3	3400	0.229885057471264
chr18	8608525	8611875	3	3250	0.181818181818182
chr18	8704225	8708925	3	3925	0.436974789915966
chr18	11980000	11983950	3	3575	0.288888888888889
chr18	18688750	18692900	3	4000	0.0597014925373134
chr18	24125775	24131500	3	5500	0.238095238095238
chr18	30349600	30353075	3	2950	0.384615384615385
chr18	48085600	48087800	3	2050	0.214285714285714
chr18	55888775	55891375	3	2375	0.325581395348837
chr18	57564575	57570100	3	5050	0.161849710982659
chr18	60381850	60387875	3	5175	0.270833333333333
chr18	74331625	74333625	3	1625	0.5
chr18	77153175	77160800	3	5875	0.684563758389262
chr19	570925	575550	3	4125	0.30188679245283
chr19	1406600	1410475	3	3425	0.19047619047619
chr19	3968450	3971575	3	2500	0.395604395604396
chr19	4389775	4391400	3	1250	0.514285714285714
chr19	6475250	6477275	3	1800	0.3125
chr19	6590000	6591575	3	1475	0.0930232558139535
chr19	7894025	7895975	3	1675	0.36734693877551
chr19	10675650	10680500	3	3825	0.576
chr19	13133125	13136225	3	2450	0.652173913043478
chr19	15559625	15561250	3	1475	0.24
chr19	17797175	17799650	3	2225	0.162162162162162
chr19	17940675	17942550	3	1325	0.714285714285714
chr19	18334800	18337075	3	1975	0.37037037037037
chr19	19572500	19573625	3	1000	0.230769230769231
chr19	33716250	33718500	3	1975	0.2
chr19	39892900	39906200	3	11575	0.401197604790419
chr19	42755750	42760825	3	4900	0.0552486187845304
chr19	42828100	42830875	3	2575	0.131578947368421
chr19	43420250	43421975	3	1500	0.333333333333333
chr19	43707425	43709675	3	1875	0.363636363636364
chr19	45504275	45505875	3	1300	0.41025641025641
chr19	46269925	46274650	3	4500	0.0857142857142857
chr19	46385550	46390675	3	4000	0.589285714285714
chr19	46475675	46477275	3	1300	0.714285714285714
chr19	47742375	47744875	3	1650	0.909090909090909
chr19	47759100	47761850	3	2525	0.218181818181818
chr19	48016875	48019375	3	2025	0.356164383561644
chr19	48101675	48104525	3	2700	0.142857142857143
chr19	49013575	49014875	3	1100	0.294117647058824
chr19	49465825	49470575	3	4025	0.613333333333333
chr19	49953975	49957625	3	3350	0.188235294117647
chr19	50141125	50146575	3	5200	0.0900900900900901
chr19	50369175	50373800	3	3450	0.75
chr19	50431075	50434125	3	2900	0.0909090909090909
chr19	54368975	54373950	3	4525	0.254901960784314
chr19	54445275	54447225	3	1325	0.619047619047619
chr19	55849950	55853125	3	2650	0.340425531914894
chr2	7057100	7059225	3	1825	0.305084745762712
chr2	8018425	8020750	3	1975	0.733333333333333
chr2	8816300	8826300	3	9425	0.124401913875598
chr2	10586600	10590175	3	3200	0.333333333333333
chr2	16845375	16847750	3	2250	0.0895522388059701
chr2	20548350	20551975	3	3500	0.0689655172413793
chr2	24269200	24273675	3	3400	0.853932584269663
chr2	26255425	26259975	3	4225	0.103896103896104
chr2	30368900	30372900	3	3075	0.612244897959184
chr2	42273925	42279300	3	5225	0.0444444444444444
chr2	46523400	46528525	3	5000	0.0375
chr2	46925275	46928700	3	3050	0.285714285714286
chr2	47399700	47404550	3	4650	0.588235294117647
chr2	48130425	48134875	3	4275	0.062992125984252
chr2	55273000	55278950	3	5675	0.122448979591837
chr2	63840575	63842950	3	1950	0.439024390243902
chr2	66801150	66809575	3	6150	0.71244635193133
chr2	67559025	67560300	3	1075	0.342857142857143
chr2	71203825	71206575	3	2125	0.48
chr2	74208150	74215350	3	4975	0.770186335403727
chr2	75060650	75064250	3	3275	0.173913043478261
chr2	87016250	87018625	3	1850	0.608695652173913
chr2	88924750	88928250	3	3125	0.206896551724138
chr2	90448050	90450975	3	2625	0.21978021978022
chr2	96657100	96658675	3	1300	0.4375
chr2	98205850	98207450	3	1350	0.4
chr2	105458800	105462075	3	2800	0.41025641025641
chr2	109149625	109153025	3	3075	0.227848101265823
chr2	119612400	119613775	3	1025	0.689655172413793
chr2	119913025	119916525	3	2425	0.752941176470588
chr2	131720925	131722200	3	1100	0.444444444444444
chr2	175190300	175193825	3	2575	0.752941176470588
chr2	176943900	176945600	3	1350	0.833333333333333
chr2	178075900	178079875	3	3775	0.0888888888888889
chr2	192541800	192546325	3	4225	0.134328358208955
chr2	197032925	197037025	3	3425	0.413793103448276
chr2	198569450	198573375	3	3500	0.233333333333333
chr2	217555150	217560425	3	4950	0.454545454545455
chr2	219221700	219222625	3	800	0.272727272727273
chr2	220251350	220253775	3	2125	0.258064516129032
chr2	223916325	223919425	3	2750	0.230769230769231
chr2	224901400	224905025	3	3450	0.195121951219512
chr2	231728975	231734250	3	3650	0.8
chr2	235401875	235406600	3	4250	0.198581560283688
chr2	237476075	237481400	3	4100	0.646464646464647
chr2	238496875	238500525	3	2775	0.785714285714286
chr2	238599525	238603675	3	3850	0.125
chr2	239147675	239150150	3	2250	0.244897959183673
chr2	241834325	241836025	3	1375	0.465116279069767
chr2	242497750	242501775	3	3525	0.666666666666667
chr20	589875	591425	3	1325	0.666666666666667
chr20	2672600	2674800	3	1850	0.41025641025641
chr20	2731200	2733625	3	2275	0.177777777777778
chr20	10197600	10200250	3	2500	0.142857142857143
chr20	17206475	17209725	3	3000	0.208955223880597
chr20	19865625	19870650	3	4100	0.48062015503876
chr20	20348250	20351125	3	2675	0.238095238095238
chr20	21080525	21083950	3	3325	0.0740740740740741
chr20	21376450	21378175	3	1550	0.294117647058824
chr20	21502125	21503925	3	1275	0.918918918918919
chr20	30555125	30556675	3	1375	0.170212765957447
chr20	31068750	31073175	3	4275	0.0776699029126214
chr20	34327300	34331450	3	3700	0.224299065420561
chr20	34636550	34639500	3	2625	0.647058823529412
chr20	37356075	37357225	3	850	0.588235294117647
chr20	41817050	41819125	3	1425	0.680851063829787
chr20	45946325	45949125	3	1900	0.84375
chr20	48099725	48101300	3	1350	0.333333333333333
chr20	48598700	48603725	3	4525	0.194805194805195
chr20	48767600	48771000	3	3025	0.229166666666667
chr20	49126150	49130075	3	3625	0.434782608695652
chr20	57424675	57431325	3	5275	0.675675675675676
chr20	61583675	61585875	3	2050	0.101694915254237
chr21	18826700	18828075	3	950	0.733333333333333
chr21	40718550	40722425	3	3650	0.117647058823529
chr21	42877400	42880850	3	3275	0.0754716981132075
chr21	44844025	44848150	3	2925	0.823529411764706
chr21	46338750	46340825	3	1900	0.384615384615385
chr21	47009925	47011200	3	1025	0.4375
chr21	47400875	47404250	3	3075	0.130841121495327
chr21	47646175	47650075	3	3525	0.176470588235294
chr21	47741475	47745800	3	4025	0.18348623853211
chr22	29467200	29470575	3	3075	0.295081967213115
chr22	33452325	33454750	3	2200	0.177215189873418
chr22	34313975	34319350	3	5200	0.0537634408602151
chr22	37678575	37680500	3	1500	0.588235294117647
chr22	37955675	37959400	3	3450	0.165137614678899
chr22	38899000	38903175	3	4000	0.0567375886524823
chr22	41486750	41491525	3	4550	0.069364161849711
chr22	45663775	45665725	3	1700	0.232558139534884
chr22	46448850	46450825	3	1700	0.285714285714286
chr22	46971650	46974875	3	2900	0.380952380952381
chr22	51111225	51114700	3	2975	0.53125
chr3	8542750	8545050	3	1950	0.470588235294118
chr3	9436650	9442650	3	5550	0.218487394957983
chr3	13919725	13922500	3	2650	0.133333333333333
chr3	14851400	14853850	3	2225	0.153846153846154
chr3	29321275	29327450	3	4950	0.50561797752809
chr3	37032125	37036075	3	3700	0.101010101010101
chr3	37492975	37495900	3	2500	0.358974358974359
chr3	39187975	39196450	3	7775	0.176678445229682
chr3	45634825	45639350	3	4200	0.48
chr3	46617275	46622200	3	4200	0.549019607843137
chr3	51974850	51977250	3	2075	0.352941176470588
chr3	55513325	55524200	3	10725	0.0343347639484979
chr3	57993750	57997375	3	3500	0.0504201680672269
chr3	58476950	58479825	3	2250	0.484848484848485
chr3	72494025	72496950	3	2700	0.114942528735632
chr3	87036525	87041050	3	3875	0.555555555555556
chr3	90132550	90134850	3	1900	0.64
chr3	112139925	112141425	3	1150	0.666666666666667
chr3	112354775	112360625	3	5550	0.194174757281553
chr3	113414175	113418225	3	3100	0.914285714285714
chr3	123165125	123169375	3	3925	0.141732283464567
chr3	123601400	123603825	3	2275	0.0882352941176471
chr3	126192500	126195800	3	2875	0.235294117647059
chr3	128201600	128216800	3	11025	0.719626168224299
chr3	132439125	132442375	3	2875	0.179775280898876
chr3	133291600	133295425	3	3425	0.224299065420561
chr3	156270250	156273600	3	2975	0.22
chr3	168861425	168867650	3	4525	0.552238805970149
chr3	177075825	177078575	3	2325	0.333333333333333
chr3	184097150	184099575	3	2200	0.307692307692308
chr4	774150	777050	3	2450	0.647058823529412
chr4	1164650	1167100	3	2175	0.189189189189189
chr4	1240250	1244175	3	3750	0.0666666666666667
chr4	1794500	1797650	3	2950	0.12
chr4	3767025	3769125	3	1950	0.266666666666667
chr4	9153500	9155700	3	1900	0.297872340425532
chr4	15680800	15685100	3	3900	0.472727272727273
chr4	16896900	16900875	3	3500	0.184873949579832
chr4	17809000	17814750	3	4350	0.469879518072289
chr4	30717950	30728325	3	9900	0.833333333333333
chr4	40515550	40517925	3	1950	0.378378378378378
chr4	40628550	40633275	3	3925	0.903225806451613
chr4	54456550	54459750	3	2600	0.75
chr4	83930700	83934975	3	3975	0.155038759689922
chr4	88449125	88450575	3	1200	0.388888888888889
chr4	113625750	113629425	3	3250	0.285714285714286
chr4	143325350	143327425	3	1650	0.526315789473684
chr4	155663125	155666800	3	2925	0.42
chr4	177711275	177714625	3	3025	0.538461538461538
chr4	183062275	183068225	3	4575	0.323699421965318
chr4	187165925	187168425	3	1925	0.631578947368421
chr4	187809075	187810275	3	875	0.769230769230769
chr5	472075	475425	3	3200	0.0879120879120879
chr5	7395125	7398200	3	2775	0.157303370786517
chr5	38339875	38341275	3	1125	0.583333333333333
chr5	38844875	38847975	3	2825	0.1875
chr5	40796700	40799675	3	2825	0.166666666666667
chr5	56467975	56475575	3	7200	0.166666666666667
chr5	59187975	59190225	3	2025	0.2
chr5	60625375	60631275	3	5725	0.0813008130081301
chr5	75377800	75381150	3	2925	0.25531914893617
chr5	83013150	83018750	3	5175	0.127659574468085
chr5	86546975	86548475	3	1000	0.88
chr5	92905875	92909125	3	2500	0.767123287671233
chr5	106314575	106316650	3	1900	0.142857142857143
chr5	118405575	118409275	3	3375	0.645161290322581
chr5	139779650	139783350	3	3550	0.0601503759398496
chr5	141254250	141258900	3	4275	0.158273381294964
chr5	141698175	141707625	3	9175	0.0338983050847458
chr5	154133800	154138325	3	4200	0.103703703703704
chr5	161274125	161276150	3	1900	0.09375
chr5	170059875	170061175	3	1100	0.363636363636364
chr5	170845900	170848250	3	2200	0.195121951219512
chr5	173041700	173044125	3	2250	0.131578947368421
chr5	173314525	173320100	3	5100	0.191011235955056
chr6	2764350	2768675	3	4075	0.0945945945945946
chr6	3226225	3232825	3	5650	0.524590163934426
chr6	12288150	12293625	3	4100	0.683870967741935
chr6	13484925	13488925	3	3675	0.181818181818182
chr6	19836600	19840725	3	3925	0.0775193798449612
chr6	26593750	26598450	3	4325	0.380952380952381
chr6	32094825	32098925	3	3725	0.185567010309278
chr6	37136650	37140950	3	4025	0.118421052631579
chr6	41471250	41473425	3	1850	0.269230769230769
chr6	48035975	48037325	3	1025	0.64
chr6	53012300	53013625	3	975	0.769230769230769
chr6	53407900	53413550	3	3900	0.918918918918919
chr6	58146800	58149700	3	2725	0.099009900990099
chr6	75911525	75918750	3	6225	0.260089686098655
chr6	86350400	86355175	3	4375	0.349206349206349
chr6	106957475	106962075	3	4250	0.135135135135135
chr6	110299125	110300800	3	1400	0.538461538461538
chr6	116571725	116576225	3	4325	0.0769230769230769
chr6	116597450	116601975	3	4175	0.44
chr6	117921250	117924475	3	2925	0.222222222222222
chr6	127438725	127442675	3	3700	0.516129032258065
chr6	131615550	131617825	3	1575	0.92
chr6	132223425	132225150	3	1300	0.578947368421053
chr6	134490900	134500075	3	7700	0.324909747292419
chr6	138187325	138192050	3	3575	0.770642201834862
chr6	157097575	157103675	3	5375	0.251256281407035
chr6	166579825	166583325	3	2975	0.262626262626263
chr6	167038925	167042325	3	2975	0.203703703703704
chr7	555900	562675	3	6575	0.0401606425702811
chr7	2558250	2564175	3	5700	0.111111111111111
chr7	19154775	19159025	3	4125	0.0394736842105263
chr7	20160650	20164525	3	3600	0.222222222222222
chr7	20822550	20828000	3	5200	0.0512820512820513
chr7	30951550	30953300	3	1650	0.129032258064516
chr7	33943325	33946700	3	3050	0.407407407407407
chr7	42273400	42278725	3	5075	0.285714285714286
chr7	50342975	50345300	3	2075	0.245614035087719
chr7	55638150	55641150	3	2750	0.162162162162162
chr7	66459150	66462550	3	3200	0.126315789473684
chr7	73244625	73247775	3	2875	0.155555555555556
chr7	75071100	75072700	3	1225	0.916666666666667
chr7	76255625	76257300	3	1450	0.294117647058824
chr7	83821125	83825900	3	4550	0.0864197530864197
chr7	97910000	97916000	3	5800	0.0538116591928251
chr7	101928425	101931675	3	2875	0.452830188679245
chr7	107641025	107644825	3	3500	0.13953488372093
chr7	109236150	109237300	3	875	0.695652173913043
chr7	112725825	112727725	3	1725	0.227272727272727
chr7	116139075	116141825	3	2650	0.0476190476190476
chr7	128094350	128097600	3	3075	0.296296296296296
chr7	129418250	129422250	3	3775	0.184210526315789
chr7	129709625	129712450	3	2450	0.571428571428571
chr7	131237325	131243175	3	5675	0.037914691943128
chr7	142580425	142583500	3	2700	0.6
chr7	150065050	150070850	3	4050	0.859060402684564
chr7	155088250	155092850	3	4275	0.178861788617886
chr7	156801350	156804350	3	2575	0.368421052631579
chr8	493025	496700	3	3475	0.413793103448276
chr8	4848900	4852700	3	3325	0.347826086956522
chr8	9005375	9009550	3	3675	0.274809160305344
chr8	9760350	9764825	3	4275	0.0740740740740741
chr8	10585875	10592375	3	5800	0.199004975124378
chr8	12987125	12991650	3	4225	0.0993788819875776
chr8	17553550	17555175	3	1350	0.4
chr8	21644100	21647925	3	3675	0.0655737704918033
chr8	22547250	22553775	3	5975	0.225806451612903
chr8	25900625	25905750	3	4325	0.534883720930233
chr8	26721825	26724850	3	2275	0.691358024691358
chr8	28258350	28260550	3	1875	0.470588235294118
chr8	37754300	37757475	3	3025	0.16
chr8	39759825	39761325	3	1350	0.142857142857143
chr8	40010550	40013675	3	2700	0.297872340425532
chr8	41163350	41168475	3	4650	0.165680473372781
chr8	42749150	42754025	3	4100	0.707317073170732
chr8	50821900	50824500	3	2375	0.636363636363636
chr8	108508300	108510300	3	1725	0.272727272727273
chr8	132320850	132322475	3	1300	0.432432432432432
chr8	142137625	142140625	3	2750	0.118811881188119
chr8	142315675	142319325	3	3125	0.24
chr8	144371300	144374525	3	2725	0.533333333333333
chr8	145103600	145106325	3	2250	0.507462686567164
chr9	693300	694875	3	1100	0.882352941176471
chr9	2275475	2278275	3	2100	0.453333333333333
chr9	14720775	14722675	3	1700	0.347826086956522
chr9	34988550	34992175	3	3100	0.395348837209302
chr9	66454650	66458800	3	4050	0.142857142857143
chr9	74380575	74384825	3	3750	0.280701754385965
chr9	90025825	90027550	3	1275	0.869565217391304
chr9	91605400	91609475	3	3700	0.333333333333333
chr9	91791750	91795750	3	3350	0.341463414634146
chr9	102580900	102591300	3	7550	0.910569105691057
chr9	112259475	112262625	3	2750	0.430769230769231
chr9	112887725	112890550	3	2725	0.0727272727272727
chr9	113339150	113342775	3	3375	0.823529411764706
chr9	115093350	115097125	3	3500	0.145161290322581
chr9	116263725	116266075	3	2175	0.192307692307692
chr9	124460850	124463450	3	2400	0.12987012987013
chr9	124498125	124500125	3	1750	0.272727272727273
chr9	124989900	124991475	3	1100	0.722222222222222
chr9	126773250	126775050	3	1425	0.476190476190476
chr9	128000100	128004825	3	4600	0.041958041958042
chr9	130828600	130832000	3	3125	0.19047619047619
chr9	130952825	130955575	3	2650	0.19047619047619
chr9	132330150	132331875	3	1625	0.16
chr9	133971400	133973275	3	1725	0.111111111111111
chr9	135994825	135997125	3	2025	0.418604651162791
chr9	136293250	136295275	3	1800	0.216216216216216
chr9	137216900	137221600	3	4300	0.138364779874214
chrX	197850	200650	3	2550	0.181818181818182
chrX	9431325	9435550	3	3575	0.207407407407407
chrX	14890425	14892500	3	1825	0.229508196721311
chrX	16141700	16145825	3	3700	0.324324324324324
chrX	19532975	19534225	3	950	0.6
chrX	21958275	21961550	3	3000	0.245614035087719
chrX	38420125	38422100	3	1750	0.163934426229508
chrX	40504200	40507350	3	2250	0.826666666666667
chrX	41189850	41196750	3	6175	0.681818181818182
chrX	50211775	50214775	3	2800	0.115384615384615
chrX	53348525	53351000	3	2200	0.158730158730159
chrX	66763225	66767375	3	3975	0.0833333333333333
chrX	68723675	68726200	3	2350	0.123076923076923
chrX	70364425	70366400	3	1675	0.390243902439024
chrX	80063025	80066475	3	3225	0.111111111111111
chrX	91034825	91036925	3	1600	0.533333333333333
chrX	107680450	107685475	3	4325	0.218181818181818
chrX	113233575	113235225	3	1050	0.909090909090909
chrX	129113975	129119150	3	4925	0.163265306122449
chrX	130215700	130217825	3	1700	0.526315789473684
chrX	130926025	130927650	3	1250	0.473684210526316
chrX	130961600	130965600	3	3775	0.144927536231884
chrX	142721000	142724375	3	3075	0.434782608695652
chrX	148620600	148623475	3	2625	0.157894736842105
chrX	152908200	152910250	3	1300	0.8
chrX	153093700	153096825	3	2525	0.575757575757576
chrX	153191000	153194250	3	2850	0.282352941176471
chr2	43445475	43455300	2	9775	0.010230179028133
