# Supplementary material for: Large organized chromatin lysine domains help distinguish primitive from differentiated cell populations
Source: Nat Commun. 2021 Jan 21;12:499. doi: 10.1038/s41467-020-20830-9 (PMC7820432; doi:10.1038/s41467-020-20830-9)
Supplement: Supplementary file 3 — Supplementary Software [file 41467_2020_20830_MOESM3_ESM.zip › E005-H3K9me3_LOCKS.bed]

chr1	2608275	2792725	78	49575	24.1075268817204
chr1	2793075	2921050	78	36275	29.25
chr1	4249275	4484575	78	31050	42.6086956521739
chr1	227710025	227884025	78	44150	29.5238095238095
chr10	37525225	37761500	78	29400	64
chr10	37763825	37995450	78	43000	42.8461538461538
chr10	38339425	38565250	78	32925	58.3684210526316
chr10	42766700	43018200	78	51800	55
chr10	132024475	132185925	78	36450	50
chr12	34200750	34612100	78	161250	55.76
chr12	38422275	38627675	78	50475	55.1818181818182
chr12	133472375	133589575	78	53575	22
chr12	133589700	133683750	78	58050	8.42857142857143
chr12	133684200	133791325	78	58850	7.57446808510638
chr13	19449150	19628175	78	55425	38.7368421052632
chr13	19628475	19764650	78	61000	35.5172413793103
chr14	106007225	106213100	78	47250	42.7692307692308
chr14	106213250	106359250	78	63175	21.0588235294118
chr14	106360000	106500375	78	52725	19.1052631578947
chr14	106576825	106772600	78	31250	50.9166666666667
chr14	106773950	106969025	78	32450	52.32
chr14	106971700	107155200	78	35700	35.8571428571429
chr15	20392950	20508300	78	42450	30.1935483870968
chr15	22301975	22508300	78	45050	36.1052631578947
chr15	24919725	25292400	78	33375	63.3157894736842
chr16	32451900	32562275	78	31600	39.9
chr16	33798300	33976100	78	60300	31.9459459459459
chr16	34180500	34367875	78	59650	31.1818181818182
chr16	34369475	34539475	78	61950	21.7209302325581
chr16	34540425	34723675	78	45525	28.9
chr16	34726600	34874500	78	45075	22.0714285714286
chr17	21668650	21950025	78	45700	53
chr18	76089350	76350375	78	36025	51.6666666666667
chr19	8956700	9067025	78	37050	22.1818181818182
chr19	9293975	9464125	78	37225	59.030303030303
chr19	9464325	9583225	78	52300	22.0338983050847
chr19	9583575	9687050	78	47625	14.5
chr19	11761300	11972775	78	34375	52
chr19	11973000	12157050	78	54150	51.0526315789474
chr19	12157400	12342400	78	42950	62.7368421052632
chr19	19895700	20043100	78	30650	23.7142857142857
chr19	20655775	20815675	78	33675	50
chr19	20947050	21071600	78	38225	38.7333333333333
chr19	21361725	21600625	78	30075	59.1612903225806
chr19	22061025	22221225	78	33550	38.0769230769231
chr19	22222850	22398475	78	31700	28.375
chr19	22398625	22523050	78	32800	26.7058823529412
chr19	22523350	22668675	78	33175	32.0740740740741
chr19	22669000	22802500	78	54975	37
chr19	22802725	22968225	78	35425	34.6
chr19	22969350	23083950	78	34525	34.4
chr19	23084100	23222325	78	30350	27.0833333333333
chr19	24412175	24560900	78	32950	24.9767441860465
chr19	28050075	28266100	78	40575	45.4
chr19	37104375	37208100	78	42075	27.5172413793103
chr19	37208675	37306450	78	41725	17.2
chr19	37306575	37423650	78	40675	40.7
chr19	37425250	37604125	78	46425	52.72
chr19	37604225	37690425	78	37925	18.7096774193548
chr19	37845600	37964650	78	41875	31.4117647058824
chr19	37966775	38103725	78	46775	50.3157894736842
chr19	52303675	52439425	78	50350	29.6551724137931
chr19	52439750	52539825	78	48500	14.6
chr19	52539875	52628425	78	42675	13
chr19	52775925	52887200	78	42925	33
chr19	52887325	52986450	78	49450	12.5555555555556
chr19	53640525	53794925	78	43975	40.0769230769231
chr19	55203050	55378550	78	36825	31.1578947368421
chr19	56265625	56435350	78	30300	36.8421052631579
chr19	56436500	56569975	78	31475	23.1282051282051
chr19	56853900	56976325	78	36275	47.6774193548387
chr19	56976900	57087225	78	40275	29.2222222222222
chr19	57088475	57221875	78	47800	26.7058823529412
chr19	57224050	57378225	78	35800	39.7142857142857
chr19	57380500	57489825	78	33025	15.2307692307692
chr19	57490150	57579525	78	28600	16.3157894736842
chr19	57839050	58067925	78	54075	58.4
chr19	58367200	58484375	78	42950	37.8064516129032
chr19	58485100	58589500	78	68600	8
chr19	58591225	58691650	78	64650	17.2380952380952
chr19	58691800	58929600	78	86550	49.2258064516129
chr20	29540850	29911875	78	61300	38.8947368421053
chr21	9825375	9999825	78	55900	45.4782608695652
chr21	10698025	10895700	78	136425	14.8666666666667
chr21	10895750	11032550	78	32100	19.8181818181818
chr21	11032950	11128925	78	51725	11.84
chr22	47597375	47739575	78	33700	25.304347826087
chr22	47739775	47842425	78	39450	13.4871794871795
chr22	47842625	47973175	78	39725	29.2432432432432
chr22	48177075	48398075	78	29750	57.1
chr22	48963625	49151875	78	29525	48
chr3	75679375	75816525	78	54100	24.3333333333333
chr4	10125	129400	78	47375	50.5
chr4	129600	263725	78	42375	28.3333333333333
chr4	263775	397325	78	42225	19.7142857142857
chr4	49015175	49231525	78	55900	46.72
chr4	190259575	190500700	78	32475	51.4
chr4	190500825	190584150	78	46500	6.0625
chr4	190584625	190676425	78	40800	9.25925925925926
chr5	140431525	140645075	78	41900	43.0212765957447
chr5	140645325	140769800	78	54125	13.4814814814815
chr5	178296075	178400300	78	50725	36
chr5	178401225	178524175	78	46975	33.5862068965517
chr7	56183550	56361625	78	31400	58.48
chr7	56362300	56584125	78	49350	56.4347826086956
chr7	56585375	56751050	78	44850	39.1034482758621
chr7	57190850	57308725	78	53700	24.4545454545455
chr7	57309550	57405225	78	42850	8.8125
chr7	57405275	57508250	78	57825	9.35483870967742
chr7	61739525	61899200	78	64775	28.2424242424242
chr7	62419475	62558000	78	49425	56.32
chr7	63294150	63459775	78	45950	40.8421052631579
chr7	63460175	63594650	78	53800	47.5789473684211
chr7	63594875	63744825	78	39125	41.7894736842105
chr7	63783950	63971650	78	37900	60.3529411764706
chr7	153020150	153274375	78	28000	52.9090909090909
chr7	157232025	157450800	78	30225	47.0476190476191
chr7	157453825	157618900	78	41825	46.9411764705882
chr7	157619200	157722050	78	34950	18.8888888888889
chr7	157722500	157861250	78	41950	34.3
chr7	157862175	157965950	78	60625	14.5185185185185
chr7	157966925	158087850	78	50150	35.6666666666667
chr7	158088150	158243725	78	42000	35.8461538461538
chr8	953000	1194250	78	36375	56.5714285714286
chr8	1196675	1441700	78	33100	51.125
chr8	47388300	47598025	78	29400	46.3529411764706
chr8	47601075	47800750	78	35575	46.3636363636364
chr8	47801425	47998900	78	34675	60.9
chr14	107156600	107287900	76	33775	26.7777777777778
chr16	3335750	3493475	76	55400	57.8048780487805
chr19	44871100	45010900	76	50050	45.6190476190476
chr22	49719700	50011050	76	29350	59.12
chr12	37915575	38233375	75	29575	51.2727272727273
chr19	55004350	55179600	75	32750	39.6521739130435
chr9	99449450	99611725	73	34300	46.25
chr1	143389400	143543175	72	27575	49.1818181818182
chr19	36983900	37084375	72	39700	14.8205128205128
chr19	27731875	27901800	71	28025	32.2068965517241
chr16	46385800	46523675	70	40575	25.2391304347826
chr4	397725	491425	70	46775	15.2222222222222
chr16	31739225	31866500	68	28400	38.3157894736842
chr19	15687350	15913100	67	22850	43.1
chr19	53795300	53920375	64	33375	34.6363636363636
chr1	142582125	142672625	62	29875	16.9333333333333
chr16	33347700	33434450	62	24425	30.2162162162162
chr19	24290825	24388800	62	24775	22
chr5	140120025	140290125	62	40375	37.1
chr10	37997250	38126950	60	30000	27.2258064516129
chr22	47982750	48091325	60	25075	23.5714285714286
chr7	62558075	62705375	60	26825	33.1818181818182
chr19	44324300	44425275	59	27775	20.1621621621622
chr9	115738400	115825650	59	29400	24.1
chr19	28295775	28436025	58	34400	27.9166666666667
chr16	32567100	32654350	57	26675	18.4
chr15	22509250	22581600	53	30375	28.0740740740741
chr17	21952450	22033025	51	30375	22.1052631578947
chr5	150251775	150344475	49	23600	21.2380952380952
chr17	21194850	21254125	48	33400	5.64102564102564
chr19	23506750	23573100	48	28450	9.61538461538461
chr21	9645900	9717275	45	19900	16.2727272727273
chr5	179642725	179707050	44	24925	18.8235294117647
chr19	57579650	57652175	43	16975	16.1176470588235
chr21	11129200	11188200	43	34000	5.27272727272727
chr17	25263000	25347550	40	23475	14.4905660377358
chr15	25404875	25501050	39	79125	13.3636363636364
chr2	132999750	133046700	36	18900	12.5
chr21	10585925	10636700	35	19650	9.57894736842105
chr8	43355825	43448225	35	44850	5.76923076923077
chr16	68575775	68617000	34	25500	5.93333333333333
chr19	38275200	38324475	34	17500	7.28
chr19	52628500	52671200	34	17050	9.78571428571429
chr10	39076550	39154975	33	73125	1.4
chr10	38772400	38909200	32	70275	8.73170731707317
chr18	14907425	14947850	31	14025	8.94117647058824
chr19	37718425	37751600	31	16950	4.30769230769231
chr5	178120425	178153775	31	15475	7.09090909090909
chr10	18841775	18867775	30	13600	7.23404255319149
chr10	42354900	42407775	30	36450	9.29411764705882
chr19	12622050	12656600	29	18900	4.64
chr3	44751100	44783325	29	17975	4.94736842105263
chr16	33600100	33631950	28	13875	5.07692307692308
chr4	3573100	3615025	28	19950	7.23809523809524
chr19	20211225	20242700	27	13525	3.92
chr19	21981350	22012100	27	13900	5.375
chr2	89830475	89890700	27	46550	6.24
chr10	127574450	127606850	26	14025	7.13333333333333
chr4	190796200	190826075	26	9675	7.52380952380952
chr7	6704025	6745025	26	26800	6.23728813559322
chr19	9067125	9092025	25	10675	7.6
chr19	21071825	21097950	25	15100	4.65384615384615
chr8	47000375	47176525	25	148950	1.84816132858837
chr1	247302000	247323700	24	13000	3.75757575757576
chr11	2660650	2685250	23	14025	4.4
chr15	25292500	25355875	23	49475	6.23529411764706
chr19	53942075	53967250	23	11950	5.54545454545455
chr16	35128375	35149275	22	11450	3.61111111111111
chr19	53979475	53998975	22	9800	4.95238095238095
chr5	140772100	140814150	22	24425	5.61904761904762
chr19	9255675	9275175	21	12075	4
chr19	53046700	53068050	21	12075	4.72727272727273
chr1	40918825	40936125	20	10750	2.72340425531915
chr19	8912200	8935575	20	15750	5.36842105263158
chr8	146193975	146210950	20	9675	4.43478260869565
chr19	23835125	23853500	19	8500	5.04347826086957
chrX	58279700	58319150	19	36875	0.35
chr17	21303175	21330500	18	22400	3.875
chr19	7072575	7095450	18	16475	3.31707317073171
chr19	19813625	19833100	18	13750	2.25
chr19	53296425	53317850	18	11550	5.01694915254237
chr19	53448950	53464150	18	11575	2
chr19	53558400	53577475	18	11750	3.33333333333333
chr4	49633250	49660100	18	22700	0.76056338028169
chr5	178536400	178553250	18	11125	3.53846153846154
chr9	66832975	66851000	18	8625	4.63157894736842
chr9	68406700	68431650	18	12600	4.5
chr1	247196450	247219050	17	11900	3.72881355932203
chr1	247140550	247159100	16	10575	2.9375
chr12	133791400	133820150	16	21250	4.2
chr3	75816575	75837400	16	8350	3.73913043478261
chr7	64158850	64170625	16	5375	2.2962962962963
chr9	114297275	114313975	16	9925	3.07142857142857
chr19	14824225	14840450	15	9925	2.80952380952381
chr19	53266250	53276975	15	5000	3.5
chr2	95808375	95823000	15	10925	1.17948717948718
chr7	152100150	152113400	15	6550	2.55555555555556
chr8	46922125	46955525	15	24725	1.59090909090909
chr16	71475200	71488650	14	9225	2.26086956521739
chr17	5078375	5094275	14	11050	2
chr19	24561125	24571325	14	5425	2.6
chr16	34955375	34971950	13	10675	1.6
chr19	2845900	2859875	13	10150	1.62962962962963
chr19	12374100	12390200	13	10625	1.77777777777778
chr19	44826600	44841325	13	6800	2.66666666666667
chr11	74571225	74584675	12	8100	1.88888888888889
chr19	35242100	35259250	12	8475	2.08333333333333
chr19	53339150	53349750	12	7375	1.93939393939394
chr2	95874375	95887900	12	9450	1.88461538461538
chr4	49512225	49521950	12	6350	2.10810810810811
chr7	5097275	5111975	12	9300	2.51428571428571
chr1	5726000	5735175	11	5550	1.70588235294118
chr11	3373450	3385575	11	8725	1.27272727272727
chr16	75199275	75211400	11	7550	1.70731707317073
chr17	4989075	5001200	11	9600	2.16666666666667
chr19	21600850	21607850	11	4275	2.22222222222222
chr20	60680325	60689075	11	5900	1.61290322580645
chr3	44536300	44545075	11	4950	2.08333333333333
chr4	3625350	3635925	11	7425	0.972972972972973
chr5	96801425	96808175	11	3800	2.3448275862069
chr6	30245925	30258375	11	6450	2.3
chr8	191800	200875	11	5400	1.43589743589744
chr15	80206850	80214350	10	4775	1.23809523809524
chr17	22206500	22218350	10	8550	2.10909090909091
chr19	23619225	23624325	10	2375	1.77777777777778
chr7	57697850	57716300	10	14825	1.71428571428571
chr7	64450200	64462275	10	9975	1.6
chr7	138238475	138251225	10	10100	2
chr9	44873050	44883175	10	8050	0.527777777777778
chr1	143274025	143281150	9	4225	1.48717948717949
chr16	3270025	3278875	9	6150	1.8
chr16	34923675	34931000	9	4575	1.70731707317073
chr17	25479500	25486450	9	4750	0.888888888888889
chr19	2827175	2838000	9	8500	1.76271186440678
chr19	24178775	24187600	9	5025	1.66666666666667
chr19	44462425	44475400	9	8925	1.8125
chr19	58210825	58220550	9	7275	1.36363636363636
chr22	16868350	16873225	9	3650	0.606060606060606
chr3	128572175	128580550	9	6300	1.1
chr8	145925225	145940100	9	10200	1.38181818181818
chr1	152446475	152452350	8	4175	1.28
chr12	32132125	32137500	8	4025	0.842105263157895
chr13	41445650	41453125	8	5850	0.682926829268293
chr15	20544175	20566725	8	19200	1.17647058823529
chr18	106875	111975	8	3675	1.15789473684211
chr19	10151700	10158025	8	5075	1.3
chr19	12356250	12361975	8	3600	1.36363636363636
chr19	21700625	21707575	8	3950	1.5
chr19	53381925	53388750	8	5100	0.509433962264151
chr19	58937475	58952675	8	12250	0.882352941176471
chr2	63525700	63532550	8	5600	0.818181818181818
chr2	95542350	95546025	8	2450	0.818181818181818
chr2	162135075	162139175	8	3050	0.777777777777778
chr21	39594500	39601925	8	6100	0.787878787878788
chr22	16847900	16862525	8	12975	0.492307692307692
chr6	168438875	168443725	8	3825	0.727272727272727
chr8	146060600	146075500	8	13950	0.258064516129032
chr9	137888500	137894575	8	4550	0.72
chr1	121351575	121358200	7	4200	1.01639344262295
chr1	152279725	152286525	7	5425	0.775510204081633
chr1	228427075	228434875	7	4550	1.03529411764706
chr10	42596700	42601975	7	3950	1.04
chr10	73703100	73708875	7	4675	0.514285714285714
chr10	85509325	85514575	7	3500	0.88
chr10	135428925	135435700	7	5650	1.09090909090909
chr15	62559375	62563200	7	3375	0.311111111111111
chr16	87565675	87569750	7	2375	1.13513513513514
chr17	80900575	80910275	7	7775	0.521739130434783
chr18	77488750	77497200	7	6525	0.695652173913043
chr19	58075000	58089550	7	12625	0.380952380952381
chr2	6982525	6988025	7	4400	1.03703703703704
chr2	92028575	92033300	7	3000	0.977777777777778
chr20	46318000	46323075	7	3225	0.866666666666667
chr22	17038250	17049500	7	9625	0.75
chr4	116935925	116941700	7	4650	0.789473684210526
chr6	27416250	27425275	7	6875	0.888888888888889
chr7	146200925	146204525	7	2900	0.476190476190476
chr8	47282125	47361575	7	65075	0.380412371134021
chr1	30952850	30957650	6	4050	0.75
chr1	33956750	33963450	6	5400	0.684210526315789
chr10	44137800	44142350	6	3875	0.684210526315789
chr11	17389725	17395725	6	5125	0.689655172413793
chr14	71615400	71618325	6	2150	0.769230769230769
chr16	10433100	10438050	6	3375	0.848484848484849
chr17	16453800	16459025	6	3975	0.727272727272727
chr18	32881900	32889925	6	5950	0.64957264957265
chr19	9761125	9766825	6	4800	0.43010752688172
chr19	9867425	9871875	6	3625	0.545454545454545
chr19	20839900	20843575	6	2350	0.789473684210526
chr19	36882325	36887525	6	4150	0.708333333333333
chr19	53086875	53090000	6	2325	0.541666666666667
chr2	95425000	95430100	6	3375	0.736842105263158
chr4	190677125	190680975	6	3025	0.604651162790698
chr7	57829200	57837225	6	7375	0.48
chr1	4149550	4152300	5	2375	0.518518518518518
chr10	42661225	42667700	5	5925	0.372093023255814
chr10	133607375	133612600	5	4775	0.272727272727273
chr11	1435900	1442200	5	5250	0.25
chr11	59689225	59692075	5	2325	0.518518518518518
chr15	22040375	22044750	5	3550	0.461538461538462
chr17	22167625	22171775	5	3450	0.41025641025641
chr19	58097925	58104125	5	5825	0.13953488372093
chr19	58287450	58291675	5	3725	0.470588235294118
chr2	9997275	10001550	5	3575	0.352941176470588
chr2	167598350	167602475	5	3350	0.411764705882353
chr20	40227025	40229625	5	2100	0.516129032258065
chr21	32856375	32859125	5	2225	0.521739130434783
chr21	46154825	46159525	5	4100	0.333333333333333
chr3	43054525	43058875	5	3725	0.470588235294118
chr5	165559800	165561575	5	1475	0.444444444444444
chr7	149224550	149229275	5	4200	0.285714285714286
chr8	135476000	135479400	5	2650	0.451612903225806
chr8	146153475	146161300	5	6950	0.342857142857143
chr9	138805000	138811775	5	5800	0.477272727272727
chr9	140837900	140841800	5	3100	0.5
chr10	45841625	45844075	4	2050	0.285714285714286
chr12	40876050	40880300	4	3800	0.211764705882353
chr13	31887775	31890525	4	2550	0.170212765957447
chr14	19792900	19794725	4	1575	0.25
chr15	69980950	69982800	4	1575	0.266666666666667
chr15	100711475	100714300	4	2525	0.212765957446809
chr16	897125	902125	4	4375	0.227848101265823
chr16	33567675	33574775	4	6325	0.266666666666667
chr16	35020850	35030600	4	9275	0.0963855421686747
chr18	77781050	77785975	4	4475	0.175
chr19	23752125	23756000	4	3300	0.256410256410256
chr19	36939975	36942900	4	2600	0.206896551724138
chr19	58126225	58136500	4	9375	0.198581560283688
chr2	2509100	2511875	4	2450	0.222222222222222
chr2	78279325	78280950	4	1450	0.24
chr2	129224000	129229050	4	4575	0.163636363636364
chr21	15442500	15449275	4	6175	0.179487179487179
chr21	35538150	35540725	4	2325	0.15625
chr21	47354100	47358025	4	3425	0.260869565217391
chr3	129633975	129638125	4	3775	0.166666666666667
chr4	6058700	6063250	4	4050	0.25
chr7	4377600	4378900	4	1125	0.285714285714286
chr7	57545625	57556875	4	10800	0.17910447761194
chr7	64340125	64344250	4	3975	0.0930232558139535
chr8	61404575	61406825	4	1950	0.24390243902439
chr8	140555000	140560300	4	4650	0.205128205128205
chr9	138656775	138659300	4	2275	0.163934426229508
chr9	141013025	141017875	4	4450	0.202898550724638
chrX	2135700	2138725	4	2550	0.262295081967213
chr1	23686050	23691600	3	5325	0.0721649484536082
chr11	2020325	2024375	3	3850	0.072463768115942
chr17	16525650	16528850	3	3050	0.0618556701030928
chr19	23404300	23407800	3	3375	0.0512820512820513
chr19	58194400	58200750	3	6050	0.0538116591928251
chr19	58230700	58235000	3	4100	0.072992700729927
chr2	41720625	41724125	3	3325	0.0769230769230769
chr8	47237375	47255700	3	17650	0.069164265129683
chr9	104169050	104172825	3	3625	0.0588235294117647
