# Supplementary material for: Large organized chromatin lysine domains help distinguish primitive from differentiated cell populations
Source: Nat Commun. 2021 Jan 21;12:499. doi: 10.1038/s41467-020-20830-9 (PMC7820432; doi:10.1038/s41467-020-20830-9)
Supplement: Supplementary file 3 — Supplementary Software [file 41467_2020_20830_MOESM3_ESM.zip › E005-H3K27ac_LOCKS.bed]

chr1	94018300	94284550	69	49700	32.8860759493671
chr1	154904450	155166525	69	66350	33.925
chr10	80807825	81044125	69	98250	30.6086956521739
chr11	65045375	65384500	69	109975	44.6666666666667
chr11	66764575	67230775	69	74400	46.2857142857143
chr12	6375975	6899000	69	92975	44.9180327868852
chr12	124844375	125200225	69	75300	35.5333333333333
chr13	110868200	111014550	69	48975	28.9454545454545
chr14	23235275	23625125	69	69125	41.7142857142857
chr14	61719050	62038025	69	73400	32.2307692307692
chr14	68916725	69144175	69	83900	37.4594594594595
chr16	4294850	4705325	69	67325	31.421686746988
chr16	81465400	81682125	69	54200	38.0833333333333
chr16	84975225	85272475	69	46775	39.4285714285714
chr16	85339450	85614200	69	66375	36.3181818181818
chr16	89363325	89766575	69	45625	48.1797752808989
chr17	17584325	17864000	69	68825	40.8148148148148
chr18	46276475	46545425	69	88175	42.2
chr19	18364850	18576425	69	78700	30.5294117647059
chr2	28491050	28861525	69	58300	39.7340425531915
chr2	43178000	43532925	69	67325	40
chr2	46361425	46589850	69	65875	48
chr20	48517650	48804500	69	72525	39.3
chr20	48806725	49068475	69	70500	36.16
chr20	52195575	52404275	69	47325	28.4827586206897
chr22	31343550	31710050	69	55925	48.0727272727273
chr22	36633900	36857625	69	82275	44.8461538461538
chr22	45809350	46084650	69	50950	45.6086956521739
chr5	149808000	150050775	69	65025	45.2666666666667
chr6	31508100	31909425	69	71075	41.2
chr7	47479900	47641000	69	78750	25.375
chr7	137558575	137700400	69	52750	32.9655172413793
chr9	130446400	130744400	69	66450	38.037037037037
chr1	214490700	214747025	68	37700	42.7111111111111
chr12	56210675	56754875	68	76225	45.3768115942029
chr9	37903325	38074750	68	63925	19.75
chr1	26323275	26662900	66	52050	42.6060606060606
chr11	72823250	73099625	66	79925	38.3
chr19	1064725	1284925	66	74125	33.0909090909091
chr15	67305925	67485975	64	57275	23.52
chr17	48104000	48396300	64	85425	31.8412698412698
chr19	748000	1042850	64	68350	32.7222222222222
chr1	2019600	2262875	62	64350	16.8190476190476
chr1	8121200	8330125	60	52000	32.4285714285714
chr21	44707100	44942650	60	49250	35.1162790697674
chr11	62234850	62497425	59	69450	34.4
chr15	74606425	74754625	59	58900	34.1621621621622
chr22	30591300	30783825	59	66325	34.16
chr2	54682200	54901475	57	38350	35.8292682926829
chr1	19664225	19832375	56	38025	33.8082191780822
chr1	36765400	36954800	56	50625	16.9411764705882
chr22	38559375	38732925	56	60400	22.4
chr22	39597750	39779875	56	53750	34.8421052631579
chr6	25962300	26331425	56	76625	35.7209302325581
chr7	27135250	27241425	56	54925	15.0434782608696
chr8	30196950	30362100	56	33075	32.8421052631579
chr8	128806050	128984575	56	43375	32.2105263157895
chr9	134467275	134622900	56	53700	20.0888888888889
chr12	108953625	109144750	54	42000	37.4166666666667
chr14	50318900	50550825	54	51125	33.0161290322581
chr17	75347500	75491100	54	67400	24
chr20	36661050	36847200	54	53975	27.9166666666667
chr17	76247300	76424800	53	63500	26.8932038834951
chr17	76815575	76984400	53	40075	17.7333333333333
chr19	2385325	2628225	53	43150	31.037037037037
chr6	30580700	30823400	53	61275	29.3333333333333
chr17	738075	923300	52	41500	32.1111111111111
chr19	39108800	39227475	52	75600	20.3448275862069
chr5	150439750	150663550	52	49975	36.6666666666667
chr12	115094275	115273050	51	42725	31.9090909090909
chr19	10611000	10891150	51	39800	33.5384615384615
chr3	57928700	58058375	51	41625	18.1739130434783
chr6	11194800	11430750	51	34050	30.7234042553191
chr8	37549100	37774025	51	51175	33.5172413793103
chr3	129252825	129414875	50	45425	32
chr11	95882075	96076950	49	40175	34
chr14	77367425	77566375	49	72375	26.5945945945946
chr5	131700350	131841850	49	47375	28.4444444444444
chr9	137383200	137602225	49	40975	33.6
chr1	201419750	201572875	48	46900	30.3921568627451
chr12	52518975	52642875	48	45550	32.7857142857143
chr3	124480375	124609650	48	38800	21.8
chr17	46599375	46692050	47	56000	20.6
chr11	63933075	64134275	46	50575	20.4324324324324
chr3	50264350	50403275	46	54700	22
chr3	194821200	194992675	46	35600	29.1428571428571
chr2	219122150	219284625	45	53925	22.68
chr22	43312000	43411925	45	29450	26.875
chr5	95032250	95180050	45	35350	28.8571428571429
chr7	150642375	150823475	45	43725	22.7118644067797
chr9	97757400	97868475	45	34050	20.875
chrX	153595125	153776700	45	40150	30.7083333333333
chr17	1457150	1640150	44	46325	26.5405405405405
chr21	46706550	46859800	44	41000	27.0222222222222
chr1	234594050	234768025	43	48600	29.6190476190476
chr11	64510200	64692725	43	45325	21.2592592592593
chr2	20248175	20349600	43	39200	13.3076923076923
chr1	39551925	39696925	42	37800	16.2857142857143
chr12	6930200	7126500	42	41600	26.984126984127
chr12	53260875	53448625	42	54675	23.1794871794872
chr13	33743050	33864900	42	24325	28.3636363636364
chr17	25782750	25931550	42	41050	29.9615384615385
chr3	14402050	14523925	42	38575	24.75
chr8	145633525	145754700	42	34950	27.7297297297297
chr9	116279650	116417725	42	33750	21.4237288135593
chr2	47136650	47316650	41	48200	24.5882352941176
chr20	45931600	46021950	41	50650	14
chr17	55910225	56033425	40	42975	21.3559322033898
chr19	13123375	13284400	40	39800	26.5294117647059
chr19	14585800	14682950	40	28375	20.0615384615385
chr4	6887375	7070925	40	35250	27.8
chr1	160979425	161198100	39	52875	20
chr5	139014900	139127600	39	56850	23.3023255813953
chr1	15249900	15358000	38	30825	20.8181818181818
chr1	94485825	94597050	38	31050	25.2941176470588
chr1	208348200	208429500	38	30950	19.2272727272727
chr14	93473975	93585850	38	24600	22.7567567567568
chr2	20619000	20737050	38	30775	26.45
chr2	238064775	238209875	38	26725	26
chr22	24531475	24644075	38	25475	25.3962264150943
chr5	148759225	148851750	38	44300	24
chr6	159219450	159300300	38	33175	16.7
chr11	63570100	63707325	37	29575	25.1351351351351
chr16	73019575	73105325	37	30150	14.6206896551724
chr3	123436775	123539175	37	28150	25.0625
chr10	21567725	21690175	36	24450	24.5142857142857
chr10	63771550	63869600	36	23825	24.5
chr20	30127000	30210300	36	44375	13.4545454545455
chr22	46392200	46505075	36	34200	21.1864406779661
chr5	172277450	172457050	36	39150	22.2321428571429
chr7	5436175	5649325	36	51025	21.8620689655172
chr7	55082300	55212575	36	29700	21.3333333333333
chr7	129962675	130081625	36	30625	23.2592592592593
chr1	223853125	223965300	35	31775	23.7678571428571
chr11	12131450	12271225	35	30450	23.1764705882353
chr2	36676350	36744900	35	17275	23.5
chr2	102637400	102778475	35	30225	24.1025641025641
chr10	105397325	105566775	34	38400	15.5294117647059
chr11	122512850	122619575	34	21375	22.8181818181818
chr12	109187675	109252850	34	32750	22.08
chr14	69362975	69448825	34	40150	17.9191919191919
chr17	38618975	38721675	34	35375	20.3
chr17	73005100	73202550	34	36450	21.8823529411765
chr19	38699875	38894450	34	30675	21.8222222222222
chr20	35898425	36037000	34	34125	22.5454545454545
chr1	27781775	27934550	33	64875	19.8571428571429
chr12	6276025	6344850	33	34600	6.98181818181818
chr13	111023975	111077700	33	26850	12.9047619047619
chr18	74765925	74845275	33	28850	8.79012345679012
chr19	38443950	38527950	33	19675	23.3
chr19	54084475	54173800	33	24250	22.4285714285714
chr2	20766950	20851625	33	30200	12.5333333333333
chr2	28862025	28978150	33	32125	17.8983050847458
chr7	2818800	2884700	33	23875	19.1
chr9	130257650	130348075	33	49050	21.2666666666667
chr1	23831550	23927950	32	33950	16.6222222222222
chr1	31942700	32057975	32	39125	18.5
chr10	3792025	3904625	32	31500	16.2469135802469
chr10	79595650	79731900	32	33325	17.8105263157895
chr11	8692350	8800425	32	29375	21.7411764705882
chr12	54731725	54827575	32	35875	22.8888888888889
chr13	111152100	111215375	32	20600	16.6315789473684
chr15	42196200	42273250	32	21500	19.4705882352941
chr2	70296200	70370975	32	32900	14.2758620689655
chr3	141079525	141174825	32	26375	21.7727272727273
chr1	157934750	158013500	31	29575	21.3176470588235
chr16	616200	745825	31	30625	20.304
chr16	2009100	2098850	31	28600	18.6896551724138
chr19	5902800	5985925	31	28000	12.5333333333333
chr1	21564425	21672700	30	32125	15.8260869565217
chr1	68188850	68306150	30	23250	20.6739130434783
chr10	71070975	71152250	30	25900	16.2033898305085
chr16	86527550	86619950	30	27050	19.1818181818182
chr17	8020950	8213950	30	42925	16.1138211382114
chr21	36167075	36263900	30	28025	9.78723404255319
chr3	123303125	123420875	30	27825	17.3698630136986
chr1	43388825	43481250	29	51975	13.2857142857143
chr1	54715675	54808625	29	24650	15.5438596491228
chr1	235053575	235136425	29	31275	19.0350877192982
chr10	72971800	73030625	29	24925	7.7
chr11	62518375	62630050	29	27425	11.5828220858896
chr11	76285075	76382475	29	22450	20.0571428571429
chr12	13243800	13361925	29	27950	14.9
chr12	111834650	111905375	29	22400	16.1481481481481
chr15	70719075	70801600	29	20825	14.3655913978495
chr15	101679400	101748225	29	15825	19.4736842105263
chr20	10600525	10690300	29	19550	13.0443349753695
chr21	44343700	44417950	29	23875	16.32
chr4	8507825	8597375	29	31900	13.0175438596491
chr5	135328700	135424400	29	19950	18.1
chr5	156932500	157005625	29	24625	18.3783783783784
chr9	127004725	127073600	29	33425	9.66666666666667
chr1	1238425	1374025	28	40900	19.4705882352941
chr1	204244775	204351875	28	23925	19.6585365853659
chr10	126375200	126434100	28	20700	14.9473684210526
chr12	48099175	48230250	28	36300	17.0442477876106
chr19	13841150	14017575	28	38925	19.3333333333333
chr20	31033400	31128400	28	29950	18.5957446808511
chr20	42763700	42840675	28	22125	13.9661016949153
chr4	153848150	153920075	28	21075	18.9714285714286
chr8	23145650	23224275	28	25375	18.6666666666667
chr1	22220675	22288575	27	38800	13.0153846153846
chr1	145435050	145589475	27	28025	17.75
chr10	82195400	82271325	27	35900	18.2857142857143
chr11	61509750	61602975	27	24125	18.6666666666667
chr11	126137600	126257025	27	22575	14.5227272727273
chr14	75690550	75778050	27	27075	15.6164383561644
chr15	78336625	78398025	27	29075	9.94594594594595
chr17	37787525	37944100	27	28400	18.3859649122807
chr6	7125450	7205000	27	22050	17.6
chr7	130558850	130609000	27	23675	6.36734693877551
chr8	30383175	30437700	27	21325	15.9230769230769
chr8	145002900	145088875	27	40725	12.35
chr10	5579300	5662000	26	28350	9.6
chr11	20032475	20086150	26	21375	16.952380952381
chr14	24550450	24741400	26	29700	16.5084745762712
chr14	35800500	35875250	26	29900	8.25454545454545
chr14	96658550	96752375	26	19625	16.4
chr15	90686650	90778050	26	20600	14.96
chr16	11170050	11234600	26	22825	14.2739726027397
chr16	70715075	70802600	26	43225	10.4090909090909
chr17	1944450	1998800	26	30025	13.0588235294118
chr17	4377350	4426150	26	30125	6
chr19	10920275	11010250	26	18725	17.5084745762712
chr19	17172075	17248550	26	22900	12
chr2	105987600	106072850	26	24100	16.126582278481
chr22	37880175	37986175	26	32100	16.3116883116883
chr3	42054100	42143275	26	27075	18.0571428571429
chr3	46967750	47029775	26	28350	8.23529411764706
chr3	134027450	134101350	26	48375	12
chr5	14142425	14191625	26	18900	9.36363636363636
chr5	141195725	141262800	26	26950	14.3076923076923
chr10	112578175	112633275	25	27500	5.48648648648649
chr12	57463500	57547150	25	30450	16.1
chr16	57825400	57881075	25	22250	15.4
chr17	73629200	73720875	25	37475	15.3134328358209
chr17	79779375	79895650	25	31225	10.5
chr19	44240475	44303925	25	25300	12.7317073170732
chr19	48101425	48157550	25	22700	8.94117647058824
chr2	235855775	235921450	25	32975	11.6
chr6	42980700	43150525	25	38900	15.2993630573248
chr1	16438425	16511250	24	28475	15.9230769230769
chr1	204041825	204086875	24	17525	11.4117647058824
chr1	204367425	204425000	24	22850	11.6842105263158
chr10	75625775	75700950	24	24300	13.8709677419355
chr10	81892100	81968100	24	25150	15.2957746478873
chr10	95194100	95256750	24	27425	10.9052631578947
chr14	55492175	55604450	24	20275	15.6938775510204
chr14	74178950	74270000	24	44100	7.94736842105263
chr15	40330325	40408525	24	28800	13.6756756756757
chr16	67426575	67466525	24	20025	9.20833333333333
chr17	79339100	79403500	24	19650	16.16
chr19	15387275	15444050	24	18050	15.6571428571429
chr2	47058875	47114425	24	27525	14.6835443037975
chr22	20840500	20912700	24	25325	11.7142857142857
chr22	45080400	45156150	24	21500	16.2
chr3	15328875	15374675	24	17275	7.6
chr5	148927725	148998275	24	18250	14.8333333333333
chr1	181057325	181122725	23	23875	10.9041095890411
chr10	45430450	45497500	23	27325	14.5230769230769
chr16	11678300	11735350	23	19225	14.1428571428571
chr17	40664150	40730900	23	29600	8.88888888888889
chr17	42142900	42220200	23	24775	15.3478260869565
chr17	43165425	43253900	23	29600	9.79411764705882
chr17	57406700	57465700	23	20175	11.6363636363636
chr2	85751075	85843775	23	24425	12.2058823529412
chr3	5018050	5068750	23	21500	15.4666666666667
chr3	150442775	150516500	23	17500	14
chr4	77891075	77944425	23	16425	12.5833333333333
chr6	3787950	3830350	23	17175	15
chr9	673725	713475	23	14825	10.72
chr9	131632600	131710975	23	19250	13.8540145985401
chr1	19239875	19292775	22	21775	14.6976744186047
chr1	153478925	153552100	22	24325	11.25
chr10	33226800	33305500	22	19750	14.9565217391304
chr12	120620100	120704100	22	30725	13.1259259259259
chr15	63331675	63386825	22	23150	12.0526315789474
chr15	93412250	93474300	22	20650	8.8695652173913
chr16	3147625	3211900	22	12700	14.3272727272727
chr17	73507750	73561750	22	16475	8.24242424242424
chr17	73760200	73875075	22	25525	14.8985507246377
chr2	206544525	206600075	22	21650	12
chr21	39649100	39700275	22	10850	13.8095238095238
chr3	192594325	192636425	22	18700	7.2
chr3	195834150	195892425	22	20800	9.80392156862745
chr4	57905525	57949900	22	15725	11.7142857142857
chr9	139741550	139845400	22	19475	14.974358974359
chr1	17886050	17924500	21	15050	9.93333333333333
chr11	1960125	2020150	21	32900	14.35
chr14	76071025	76128250	21	18150	10.5882352941176
chr16	30345850	30457825	21	21825	12.8181818181818
chr20	270600	363175	21	24200	10.0588235294118
chr3	120135650	120191050	21	15200	8.44736842105263
chr3	124826550	124868350	21	13700	13.4705882352941
chr5	151038825	151087500	21	22050	6.85714285714286
chr7	1543100	1616050	21	25975	11.8709677419355
chr10	104352225	104411325	20	30500	5.58536585365854
chr10	114807450	114859450	20	16625	11.76
chr11	2903950	2955225	20	12600	11.6153846153846
chr14	68826125	68872100	20	11700	8.88461538461539
chr14	100027925	100072225	20	19400	8.03448275862069
chr15	96863975	96904750	20	31850	1.88888888888889
chr17	7108050	7186025	20	29550	7.45555555555556
chr17	43354875	43399125	20	14925	11
chr17	47957700	47994575	20	18425	5.59677419354839
chr17	80793725	80859050	20	29075	11.7872340425532
chr19	45901200	45989150	20	28075	8.98245614035088
chr5	34682725	34745125	20	15800	10.5822784810127
chr6	32075600	32165475	20	23975	13.0204081632653
chr8	144623050	144719625	20	21000	10.688
chr10	134201175	134278650	19	36025	10.8589743589744
chr11	12694900	12726325	19	15050	9.04545454545454
chr11	128363200	128393725	19	12650	9.91304347826087
chr12	89739600	89786200	19	16750	4.418410041841
chr17	38460350	38507275	19	23975	5.80645161290323
chr17	72741000	72776125	19	18650	6.9
chr19	4368125	4409800	19	20025	6.2962962962963
chr19	47728700	47779750	19	19025	12.5
chr2	20406525	20442125	19	23600	5.63265306122449
chr20	56255800	56294075	19	14050	10.6315789473684
chr21	46359400	46442125	19	17725	9.875
chr3	50604825	50665375	19	23075	9.37037037037037
chr3	71544850	71592825	19	13500	12.3404255319149
chr8	11702825	11755450	19	21075	11.9607843137255
chr8	22399175	22463675	19	35150	11.7777777777778
chr9	131865600	131947175	19	25925	12.35
chr9	135988000	136025350	19	17975	9.78378378378378
chr1	33166950	33235800	18	21375	11.6363636363636
chr1	33615325	33648300	18	13275	11.8333333333333
chr10	121410300	121449350	18	20625	8.25
chr11	795750	846600	18	22400	8.13114754098361
chr11	65620900	65687950	18	24600	10.8571428571429
chr11	72482275	72539900	18	21725	8.94409937888199
chr12	58225475	58293225	18	18850	11.2727272727273
chr14	103006075	103069350	18	17800	8.66666666666667
chr15	89630525	89665350	18	11375	8.53763440860215
chr16	75120725	75150700	18	11825	10.1
chr16	75249875	75307175	18	31775	8.953125
chr17	37020050	37065600	18	22500	6.25806451612903
chr2	97532425	97594550	18	25200	7.24137931034483
chr20	35448225	35492825	18	15450	9.11764705882353
chr22	23557600	23599450	18	13675	9.92857142857143
chr3	54984750	55035725	18	14375	10.2315789473684
chr3	171842825	171878150	18	14425	10.0740740740741
chr3	193543850	193601725	18	17775	9.93548387096774
chr8	42325025	42361675	18	11775	8.375
chr9	136700825	136758450	18	22675	7.58333333333333
chr9	137210150	137271775	18	24525	10.1851851851852
chr1	8423350	8473000	17	14200	8.83760683760684
chr1	150501750	150553075	17	29225	7.70212765957447
chr1	205242875	205294650	17	21175	8.06451612903226
chr10	76966750	77014400	17	15375	8.91428571428571
chr11	131920150	131944250	17	11950	9.81818181818182
chr13	28527100	28554775	17	10175	10.2564102564103
chr15	65128250	65197825	17	21900	8.67692307692308
chr17	2277950	2316350	17	21175	6.24242424242424
chr17	74663450	74734700	17	20075	9.6
chr17	75275950	75327975	17	19300	8.7843137254902
chr18	8774525	8814350	17	12350	5.89473684210526
chr19	4968175	4993425	17	15125	9.81818181818182
chr19	6199025	6223400	17	13050	7.88235294117647
chr19	16177925	16209575	17	15850	5.83333333333333
chr19	41104150	41152925	17	15325	10.5555555555556
chr3	14242625	14287900	17	18125	9.27906976744186
chr8	37447400	37469500	17	12450	6.66666666666667
chr8	67418800	67461675	17	14900	5.48
chr9	33128400	33173375	17	21175	9.09803921568627
chr9	130828725	130879300	17	19450	7.92941176470588
chrX	39944825	39969350	17	13600	3.75757575757576
chr1	12200950	12246575	16	23100	4.32183908045977
chr1	23669500	23751825	16	19175	9.08387096774194
chr1	164734600	164757350	16	11700	3.20634920634921
chr10	126806750	126851425	16	15900	9.03529411764706
chr11	287975	336875	16	17375	9.55038759689922
chr17	59471225	59494225	16	16075	2.25688073394495
chr19	17402750	17452250	16	18650	6.83673469387755
chr19	39615975	39659025	16	16525	5.30232558139535
chr2	1708825	1749300	16	13525	8.06666666666667
chr20	19716450	19767775	16	15300	9.5688622754491
chr20	30279725	30327675	16	24300	4.25830258302583
chr21	40168675	40204125	16	16750	9.61538461538461
chr3	53267075	53306275	16	14925	9.33333333333333
chr3	195603250	195642000	16	13475	6.92857142857143
chr4	87837650	87861450	16	12100	7.27272727272727
chr5	149509775	149544300	16	19600	2.44578313253012
chr6	11586275	11625775	16	12600	9.60714285714286
chr6	15894425	15930025	16	16400	8.80555555555556
chr6	33238875	33291900	16	20150	8.18421052631579
chr6	151356225	151392800	16	10400	7.86138613861386
chr7	22600375	22629550	16	11425	8.03333333333333
chr9	114798200	114837625	16	12325	8.07894736842105
chr9	139683150	139703425	16	11850	3.36842105263158
chr9	140187475	140208925	16	9225	9.13513513513514
chr1	39857125	39877400	15	11300	4.39583333333333
chr1	41818900	41853900	15	9875	8.35555555555556
chr1	43996075	44031850	15	26025	4.34285714285714
chr10	74052250	74096000	15	19575	6.23529411764706
chr10	106057625	106100700	15	23600	7.33884297520661
chr11	68079575	68149475	15	16700	7.68
chr12	50633425	50652175	15	10275	4.4
chr13	114863100	114898025	15	22275	7.71428571428571
chr14	68697100	68717750	15	7525	6.47619047619048
chr16	67184325	67247700	15	17650	6.63157894736842
chr16	84852950	84877725	15	16100	5.53488372093023
chr17	4479900	4513975	15	12825	8.22950819672131
chr17	39919225	39970575	15	23025	4.72340425531915
chr17	47047800	47101025	15	15075	7.10084033613445
chr19	4050475	4090900	15	20025	6.90740740740741
chr19	41281050	41318075	15	18175	7.55882352941176
chr2	16827250	16847650	15	8625	6.63157894736842
chr2	218766500	218809125	15	19075	8.33962264150943
chr20	55378875	55409325	15	10250	8.18181818181818
chr3	112094250	112119925	15	11000	5.96581196581197
chr3	112353800	112374075	15	10050	7
chr5	39396825	39433750	15	11400	7.8
chr5	172191600	172235500	15	20800	6.07751937984496
chr6	10398750	10442375	15	23150	6.65714285714286
chr6	44184525	44233325	15	22275	4.35294117647059
chr6	86168625	86202775	15	9875	7.78512396694215
chr7	75918775	75952275	15	17725	7.33333333333333
chr8	22045350	22085300	15	18300	7.03448275862069
chr9	96196550	96216475	15	9750	6.54545454545455
chr9	140082400	140122275	15	12500	8.23300970873786
chr1	27317350	27360425	14	18775	3.83745583038869
chr1	120314150	120334025	14	6400	6.61904761904762
chr1	150576300	150608425	14	11325	6.81818181818182
chr1	159876250	159908500	14	15250	4.1078431372549
chr10	74002550	74037625	14	13725	6
chr10	80514125	80538000	14	7625	8.35294117647059
chr11	12397900	12440325	14	11350	8.09615384615385
chr11	47412400	47449000	14	11625	7.29166666666667
chr11	47926875	47946625	14	9600	7.34883720930233
chr13	100631725	100650075	14	10850	5.33333333333333
chr15	63124775	63144275	14	8100	6.34285714285714
chr15	99251250	99278550	14	8550	8.43478260869565
chr17	53497675	53530575	14	8375	7.24489795918367
chr17	57913300	57935000	14	16800	2.75
chr19	1853625	1888250	14	15825	6.54166666666667
chr19	47342800	47367500	14	9075	7.16666666666667
chr19	49116925	49149925	14	18550	4.93333333333333
chr19	55571275	55599000	14	8875	7.63636363636364
chr2	182638925	182657125	14	7875	4.48979591836735
chr20	3761800	3807875	14	16300	7.76470588235294
chr22	37562825	37586600	14	13825	4.65
chr22	47126850	47172175	14	15275	6.34666666666667
chr4	10090000	10121600	14	16350	7.42372881355932
chr4	77115050	77157750	14	10975	8.47191011235955
chr5	140873975	140909625	14	18900	4.71005917159763
chr6	34191125	34217425	14	12300	2.3728813559322
chr8	67340275	67376250	14	12100	8.03883495145631
chr9	71783800	71804600	14	8300	4.84210526315789
chr9	118912725	118928900	14	11050	6.09090909090909
chr1	934900	960875	13	10075	5.07070707070707
chr1	26197725	26222525	13	14350	7.6
chr1	155929575	155954075	13	15125	6.24561403508772
chr1	164603225	164630375	13	9975	5.26923076923077
chr10	112155100	112190950	13	14850	5.78571428571429
chr11	12816050	12837800	13	10800	7.33333333333333
chr11	46293850	46321275	13	15600	2.7
chr11	47197325	47216800	13	11575	6.72413793103448
chr11	65537950	65560075	13	11200	7.87878787878788
chr11	117042400	117093025	13	18725	7.70642201834862
chr12	114837800	114849800	13	7450	2.45454545454545
chr12	120516975	120561425	13	9325	7.90697674418605
chr14	103560575	103605175	13	13850	6.95454545454545
chr15	40614175	40643625	13	17375	3.37777777777778
chr15	66990975	67022925	13	15250	4.60869565217391
chr15	67052125	67073125	13	10475	5.3469387755102
chr16	11439375	11460425	13	10550	3.81818181818182
chr16	89881875	89910075	13	12750	3.64583333333333
chr17	81036950	81068150	13	17850	6.88524590163934
chr19	2041225	2065300	13	14200	2.47272727272727
chr19	2082300	2097450	13	9350	3.77777777777778
chr2	75818950	75836300	13	10900	2.54545454545455
chr20	60924925	60963300	13	24950	4.75
chr3	48588375	48602225	13	7450	4.3
chr3	127985900	128002050	13	10225	4
chr4	140999875	141020100	13	10800	5.23809523809524
chr5	77799875	77830750	13	10175	5.29230769230769
chr6	1382700	1396800	13	6750	6.46666666666667
chr6	3402675	3425050	13	8250	7.12
chr7	73236100	73266825	13	12275	5.74647887323944
chr7	150058575	150082225	13	12950	4.35294117647059
chr8	17344000	17364775	13	10000	6.28070175438596
chr8	103624175	103648225	13	11350	4.68965517241379
chr9	97662275	97691600	13	18775	5.16216216216216
chr9	116137625	116151625	13	7250	6.34146341463415
chr9	132090825	132126000	13	12150	7.62962962962963
chr1	27458700	27488925	12	16225	2.72258064516129
chr1	45259125	45292750	12	17550	5.21428571428571
chr1	109782225	109851700	12	15950	6.70175438596491
chr1	232686600	232696450	12	4375	3
chr10	22904850	22923300	12	9475	4.32558139534884
chr10	101281550	101295850	12	7800	4
chr10	104153450	104195250	12	13250	6.94545454545455
chr11	126268650	126287125	12	12250	3.15789473684211
chr12	56101250	56140200	12	14500	4.31944444444444
chr12	122219500	122250800	12	19100	5.8
chr15	31637175	31669775	12	13650	5.5
chr15	39177075	39188625	12	4875	5.39622641509434
chr15	45923725	45941275	12	6000	5.86666666666667
chr15	57767925	57803850	12	14150	6.78899082568807
chr16	25151150	25167950	12	12475	2.52307692307692
chr16	28536350	28554550	12	7875	5.4375
chr16	31119400	31154375	12	17225	3.85
chr16	57504375	57520925	12	10875	5
chr16	66542050	66561300	12	11375	1.92771084337349
chr16	68770775	68797925	12	12075	6.34782608695652
chr16	70450650	70473750	12	13375	4.07407407407407
chr16	87875000	87908775	12	15825	6.95238095238095
chr17	27036775	27062350	12	15625	2.72368421052632
chr17	39676000	39705700	12	14850	6.47457627118644
chr17	62151675	62165750	12	5475	3.93023255813953
chr17	77001675	77028775	12	13325	5.10769230769231
chr17	79007875	79046550	12	18800	3.06870229007634
chr19	3552650	3577075	12	11825	6.89230769230769
chr2	101728550	101742150	12	5800	6.72727272727273
chr2	113379775	113404675	12	9100	6.55384615384615
chr2	201979575	202004775	12	14050	6.80645161290323
chr2	217544300	217561550	12	8725	6.42105263157895
chr20	48284950	48304725	12	7700	7.11111111111111
chr22	22005400	22023925	12	7925	5.33980582524272
chr3	119863000	119879000	12	6425	3.95555555555556
chr3	149084650	149109275	12	12425	5.23809523809524
chr3	184279600	184322100	12	14975	6.33962264150943
chr4	6748725	6776975	12	14200	5.64444444444444
chr4	57960275	57986075	12	10675	6
chr5	171829650	171857100	12	9875	7.17948717948718
chr5	174146925	174163575	12	8025	5.23529411764706
chr5	175958125	175981675	12	12275	5.04347826086957
chr6	111910425	111928375	12	11275	2.40579710144928
chr6	158174600	158188375	12	9025	2.6875
chr7	16700375	16711475	12	4675	7.17647058823529
chr8	23380700	23409025	12	11325	5.1264367816092
chr8	67032475	67045750	12	8775	3.35
chr9	92493425	92516175	12	10900	7.01639344262295
chr1	33802200	33816775	11	10900	2.07407407407407
chr1	86034450	86051000	11	9825	5.64705882352941
chr1	94787725	94802525	11	7100	5.575
chr1	153917325	153964175	11	15425	5.72027972027972
chr1	169071675	169085900	11	11375	1.75
chr1	201973700	201992950	11	15025	4.95
chr1	207192475	207206725	11	8300	4.94117647058824
chr1	229333050	229346350	11	7875	5.02702702702703
chr10	24538700	24548775	11	5000	4.625
chr11	444475	470550	11	11425	3.95555555555556
chr11	689775	712875	11	13200	5.08235294117647
chr11	46355000	46370725	11	12950	0.702702702702703
chr11	57044100	57063575	11	8575	4.06779661016949
chr11	70951175	70967250	11	9275	6
chr11	74892550	74907150	11	7175	3.14285714285714
chr11	119551125	119573200	11	9025	6.13636363636364
chr12	12953225	12977025	11	6000	5.94117647058824
chr12	46650400	46663900	11	9200	3.4
chr12	113658425	113690550	11	17375	2.41988950276243
chr12	120720100	120740475	11	8075	5.2089552238806
chr14	68603750	68614275	11	6425	2.04761904761905
chr14	91251350	91287100	11	16025	3.79512195121951
chr14	94420600	94432925	11	7525	3.58823529411765
chr14	105132025	105164400	11	15400	5.52447552447552
chr14	105931525	105958025	11	17825	2.96103896103896
chr15	45737125	45750300	11	5775	4.64406779661017
chr15	93340725	93384250	11	18375	3.55263157894737
chr15	99432050	99451150	11	12675	3.6
chr16	2198225	2220100	11	11725	5.94736842105263
chr16	27324725	27342700	11	12700	1.61538461538462
chr16	29272725	29284050	11	4475	3.29411764705882
chr16	80644050	80654950	11	8375	1.09375
chr16	81736925	81752875	11	5725	4.0983606557377
chr17	40063025	40076650	11	8275	6
chr18	19744675	19758400	11	11350	1.44
chr19	39888075	39927400	11	19575	5.13089005235602
chr19	55984500	56006200	11	10350	5.83673469387755
chr2	23640950	23659525	11	6300	5.82222222222222
chr2	43567150	43577975	11	5650	3.65
chr2	108993350	109006125	11	5450	6.11764705882353
chr2	235149400	235167800	11	7725	3.61165048543689
chr2	238596725	238617550	11	11650	4.26086956521739
chr20	30249625	30269125	11	10100	3.1025641025641
chr20	62461350	62505350	11	13550	4.72727272727273
chr21	37574250	37585200	11	5725	5.75609756097561
chr21	43181175	43189500	11	6275	2.47619047619048
chr22	24156175	24181900	11	13200	2.90909090909091
chr22	32020750	32047275	11	9425	5.84210526315789
chr22	39842050	39871850	11	14475	4.2247191011236
chr22	50324925	50364850	11	24375	4.33333333333333
chr3	45676825	45689525	11	5050	4.26086956521739
chr3	69128850	69143550	11	8675	3.09677419354839
chr3	140789575	140808325	11	8550	3.88461538461538
chr3	193498300	193513550	11	8200	4.57534246575342
chr4	2924150	2939050	11	7750	4.14035087719298
chr4	41205525	41219075	11	6225	3.89473684210526
chr5	14202775	14210600	11	3575	5.2
chr5	78992775	79001925	11	4875	5.81818181818182
chr5	123984125	123999225	11	10400	2.51851851851852
chr5	134362800	134376475	11	8500	2.34666666666667
chr5	170171300	170189125	11	6875	4.875
chr6	33377075	33402125	11	13850	3.10924369747899
chr6	37092275	37113600	11	16700	0.628571428571429
chr6	140297050	140312750	11	7650	5.63636363636364
chr7	6413175	6439700	11	9800	4.34188034188034
chr7	75580800	75601800	11	9225	3.76923076923077
chr7	151377200	151397025	11	10825	3.77011494252874
chr8	80992700	81004575	11	6725	3.11111111111111
chr9	97622400	97635875	11	6450	6.04761904761905
chr9	109640125	109656000	11	6575	6.38095238095238
chr9	132164600	132179375	11	7725	5.17647058823529
chr9	132311650	132339325	11	10175	4.93478260869565
chrX	1367300	1389925	11	8225	6.29268292682927
chr1	6545100	6559600	10	6125	3.88
chr1	8929300	8951125	10	11225	3.01408450704225
chr1	9375550	9402525	10	9650	4.98795180722892
chr1	32103975	32118525	10	9475	4.125
chr1	32154575	32181725	10	12325	2.31746031746032
chr1	56960975	56985350	10	11150	4.83333333333333
chr1	164567175	164585675	10	7225	4.61538461538461
chr1	203474450	203491025	10	12225	1.35593220338983
chr10	8091200	8106125	10	13425	0.52
chr10	47676725	47687850	10	6800	1.43478260869565
chr10	104209150	104223775	10	8525	4.26315789473684
chr11	10408475	10420525	10	6900	3.91304347826087
chr11	59312450	59333950	10	10575	4.7843137254902
chr11	108354775	108370700	10	8925	4
chr12	106520475	106534600	10	8600	4.5
chr12	110382825	110391350	10	5325	2.75
chr12	119605525	119622425	10	13775	1.62790697674419
chr13	29131875	29145050	10	5175	4.90476190476191
chr14	21561725	21575575	10	7725	5.16666666666667
chr14	69144250	69162775	10	9675	5.2972972972973
chr14	69245750	69286925	10	22025	2.68055555555556
chr15	65701200	65715950	10	8300	3.25490196078431
chr15	75930475	75966575	10	16100	4.54814814814815
chr16	86327725	86339500	10	5650	1.90588235294118
chr17	2859275	2871000	10	8550	0.681818181818182
chr17	3788925	3798800	10	4175	5.11764705882353
chr17	38252725	38281175	10	19125	1.60493827160494
chr17	39488350	39499225	10	5475	3.89041095890411
chr17	56581725	56597425	10	9975	2.99115044247788
chr17	74247700	74273700	10	14850	3.80582524271845
chr17	75114075	75125775	10	5650	2.86666666666667
chr17	80185800	80200425	10	11725	1.25714285714286
chr19	1580950	1593425	10	7325	3.30769230769231
chr19	3033650	3063450	10	11600	4.80232558139535
chr19	13043600	13068575	10	11025	4.05454545454545
chr19	36230775	36249925	10	10050	4.81967213114754
chr19	39308950	39331550	10	12375	5.37777777777778
chr19	39338225	39361175	10	10175	5.14285714285714
chr19	50361475	50382200	10	11725	2.3716814159292
chr2	26977925	26995825	10	8350	4.18181818181818
chr2	30446225	30463000	10	8825	3.06930693069307
chr2	161228125	161238625	10	5875	2.21621621621622
chr2	241184000	241199625	10	9175	3.8
chr20	35088825	35101850	10	9225	4.27272727272727
chr21	19111450	19118975	10	5075	1.23076923076923
chr22	29771475	29785250	10	7850	3.25
chr22	30014825	30026825	10	5825	4.57142857142857
chr22	33381750	33396775	10	8425	3.72972972972973
chr22	39089475	39109250	10	9125	4.59259259259259
chr3	72495400	72508875	10	6825	4.88235294117647
chr4	129268425	129280300	10	7025	2.65454545454545
chr4	129438125	129451000	10	7525	4.21621621621622
chr4	169552200	169564225	10	6625	5.25581395348837
chr5	131588500	131605100	10	10575	4.07407407407407
chr5	177539300	177558900	10	9075	3.47887323943662
chr5	180212225	180244575	10	16300	4.11428571428571
chr5	180610950	180619700	10	5700	4.04761904761905
chr6	3157000	3168650	10	8050	1.6
chr6	52401400	52423300	10	9575	3.03174603174603
chr7	25885150	25900550	10	12425	1
chr7	100409850	100427150	10	6450	5.35
chr7	134128925	134148000	10	9050	5.15151515151515
chr8	29511000	29529400	10	7375	4.09090909090909
chr8	38255900	38269600	10	5825	4.08695652173913
chr8	38287350	38326500	10	13550	3.60869565217391
chr8	38642375	38651350	10	5800	2.66666666666667
chr8	103906375	103923200	10	11525	1.86206896551724
chr8	142024850	142039550	10	7100	3.24444444444444
chr9	90314800	90332800	10	8225	3.85507246376812
chr9	114658275	114667350	10	6600	1
chr9	124029875	124062575	10	20600	2.20689655172414
chr9	132355300	132373475	10	7425	5.22222222222222
chr9	134268375	134285825	10	10275	3.1219512195122
chrX	129215350	129245675	10	11075	4.42990654205607
chr1	6659550	6686300	9	13950	4.50980392156863
chr1	9349800	9365600	9	9275	3.13432835820896
chr1	17760850	17770575	9	6575	3.82857142857143
chr1	59604500	59623150	9	6275	3.82716049382716
chr1	65883150	65896175	9	7850	3.57894736842105
chr1	109911175	109919375	9	5500	2.57142857142857
chr1	114575000	114582050	9	3750	3.89473684210526
chr1	156044575	156056925	9	6425	2.61111111111111
chr1	202073000	202088175	9	8300	3.28205128205128
chr1	223190275	223205900	9	6950	3.30434782608696
chr1	228269225	228281025	9	7775	2.25
chr10	3128375	3141300	9	6800	3.69230769230769
chr10	21797000	21824675	9	15850	2.89108910891089
chr10	63696675	63704950	9	4600	3.76
chr10	104518450	104545700	9	16225	2.448
chr10	114708750	114721650	9	9775	1.31818181818182
chr10	128093500	128099925	9	4050	1.65217391304348
chr10	128119250	128130300	9	6000	2.375
chr11	736375	749150	9	7000	3.80392156862745
chr11	9774800	9796375	9	10500	4.30434782608696
chr11	10602275	10616050	9	7925	3.49152542372881
chr11	11994575	12012100	9	8475	2.91588785046729
chr11	75036675	75064175	9	24175	0.728395061728395
chr11	78507200	78522025	9	6275	4.11320754716981
chr11	94464125	94483875	9	9050	2.91304347826087
chr12	125211050	125219675	9	4725	3.04545454545455
chr13	31432950	31448625	9	10375	4.17543859649123
chr13	95918750	95928650	9	5225	2.48
chr15	60662400	60675225	9	8550	4
chr15	67036575	67042525	9	3350	2.20689655172414
chr15	83951675	83957800	9	4375	1.07692307692308
chr15	89529700	89538700	9	4400	2.41666666666667
chr16	19117425	19133375	9	6325	4.38095238095238
chr16	57405950	57418700	9	6150	4.26415094339623
chr16	57540950	57552700	9	7050	4.27777777777778
chr16	84631000	84638350	9	5050	1.86206896551724
chr16	85771500	85788125	9	8300	3.80582524271845
chr18	11941875	11957725	9	8575	3.57446808510638
chr18	56526025	56538975	9	8825	2.70588235294118
chr19	2770325	2788325	9	7650	4.25925925925926
chr19	9894575	9904250	9	6025	3.14754098360656
chr19	12885400	12912650	9	19200	4.51351351351351
chr19	45244600	45262100	9	9725	4
chr19	52772300	52781925	9	4575	3.02702702702703
chr19	58321125	58332400	9	6350	3.6
chr2	31504350	31512175	9	6600	0.56
chr2	36593950	36604425	9	5025	4.04081632653061
chr2	71671850	71686150	9	9100	4.33333333333333
chr2	128393400	128422525	9	10800	3.94690265486726
chr2	161061175	161086250	9	15075	1.92857142857143
chr2	232566500	232582925	9	11525	2.61682242990654
chr2	235397425	235406575	9	7075	1.90243902439024
chr2	237475925	237495850	9	14175	1.25
chr20	17939500	17952775	9	8975	3.16129032258065
chr21	41107700	41123475	9	7800	4.09523809523809
chr21	45131575	45154225	9	8725	4.02061855670103
chr22	37307225	37325775	9	10475	2.81481481481481
chr22	38282650	38307825	9	15750	2.44444444444444
chr22	50962550	50984800	9	15375	1.47368421052632
chr3	8538700	8546375	9	5575	2.75
chr3	32878825	32893775	9	7000	2.512
chr3	52311200	52323925	9	7900	4
chr3	64192075	64211875	9	8250	3.40845070422535
chr3	87032525	87046425	9	5725	4.4375
chr3	119068050	119081075	9	6900	4.48648648648649
chr3	189834275	189840275	9	3425	3
chr4	37977775	38000825	9	14150	2.10714285714286
chr5	92909850	92924150	9	6975	4.19718309859155
chr5	115866950	115884075	9	8775	4.03361344537815
chr5	133837175	133864225	9	12000	3.12857142857143
chr6	7540800	7554200	9	7625	3.85714285714286
chr6	28175600	28193825	9	6225	3.86666666666667
chr6	42008825	42018875	9	5625	1.70909090909091
chr6	52363275	52387925	9	10325	3.49295774647887
chr6	134608175	134618300	9	4800	3.14666666666667
chr6	151675950	151684325	9	4425	3.28888888888889
chr7	73685925	73699400	9	6625	3.69230769230769
chr7	100755325	100773875	9	11450	2.515625
chr7	107587275	107594600	9	4825	2.30769230769231
chr8	6414250	6421125	9	4650	0.928571428571429
chr8	146011475	146026375	9	9050	2.73333333333333
chr9	747800	756450	9	4150	4.33333333333333
chr9	100980925	100991850	9	6300	3.23076923076923
chr9	124359975	124375925	9	8050	2.92592592592593
chr1	9495975	9510800	8	7825	3.2289156626506
chr1	28010350	28016825	8	3700	1.54285714285714
chr1	55321725	55329050	8	4950	1.07317073170732
chr1	166870375	166878750	8	5500	1.89655172413793
chr1	225839325	225845750	8	5150	0.666666666666667
chr10	5528375	5538800	8	7450	3.31578947368421
chr10	97019700	97038700	8	9000	2.86538461538462
chr10	126742875	126755275	8	10600	1.11111111111111
chr11	559425	570000	8	9175	0.34
chr11	12101550	12112550	8	4975	3.2
chr11	48069400	48078125	8	4650	2.26086956521739
chr11	58939125	58960425	8	12225	2.01846153846154
chr11	60916975	60933150	8	8550	3.18181818181818
chr11	63295200	63305600	8	4950	2.33333333333333
chr11	63528875	63537900	8	8200	0.642857142857143
chr11	67885750	67896750	8	6500	2.87912087912088
chr11	69907775	69917175	8	6975	2.6
chr11	114160625	114169775	8	7975	0.647058823529412
chr11	118475275	118506275	8	16525	2.76254180602007
chr12	4377950	4390400	8	9300	3.68
chr12	8971075	8984400	8	6200	2.95726495726496
chr12	51712625	51721475	8	7475	1.36585365853659
chr12	51779975	51789575	8	5850	2
chr12	123370725	123383225	8	8325	1.24770642201835
chr14	21267225	21271500	8	3100	1.18181818181818
chr14	75029700	75041975	8	7875	2.82666666666667
chr14	98152150	98165325	8	9400	1.11688311688312
chr14	103531900	103542000	8	7600	1.72413793103448
chr14	105484725	105492950	8	4750	2.43333333333333
chr15	51626950	51636650	8	7150	0.96
chr15	51657050	51661850	8	2425	2.33333333333333
chr15	74228050	74237750	8	4650	3.10588235294118
chr15	74273900	74288000	8	8025	2.64406779661017
chr15	75072900	75083250	8	6050	2.17391304347826
chr15	91185125	91193775	8	4100	3.10526315789474
chr16	3054825	3078200	8	12725	3.23255813953488
chr16	24531600	24539600	8	6500	0.592592592592593
chr16	29815875	29841650	8	16300	3.73684210526316
chr16	30661125	30681650	8	11475	2.86764705882353
chr16	66393450	66402875	8	4575	2.58227848101266
chr16	87414925	87427100	8	7675	1.7741935483871
chr17	2074800	2086150	8	9075	0.842105263157895
chr17	38218750	38232225	8	10050	1.80645161290323
chr17	39108450	39116875	8	5350	1.58064516129032
chr17	42611100	42626125	8	8675	3.6
chr17	43486575	43493025	8	4125	2.38095238095238
chr17	62674500	62679700	8	4025	0.666666666666667
chr17	63550100	63558475	8	5450	3.28
chr17	70458150	70466450	8	4700	3.09090909090909
chr17	74044250	74051625	8	5400	1.64705882352941
chr17	75135875	75146950	8	5125	2.64864864864865
chr17	78227325	78244625	8	9050	2.77987421383648
chr18	3649225	3655900	8	3850	1.54545454545455
chr18	43839500	43846025	8	5000	0.698412698412698
chr18	51773050	51781775	8	5025	2.79411764705882
chr19	4712850	4726225	8	6500	2.5
chr19	4909475	4916850	8	5075	3.66666666666667
chr19	5562975	5578425	8	7325	3.43157894736842
chr19	8375400	8387975	8	7325	2.41441441441441
chr19	8426625	8436525	8	6825	2
chr19	19515625	19521700	8	3975	2.22222222222222
chr19	41246075	41263400	8	9575	2.56603773584906
chr19	53507325	53515200	8	4475	3.2
chr2	16798275	16817975	8	10975	3.06666666666667
chr2	37879400	37885975	8	4225	0.981132075471698
chr2	46290625	46303475	8	6875	2.13223140495868
chr2	46631150	46640675	8	6450	2.73333333333333
chr2	85481000	85492800	8	6225	3.53191489361702
chr2	113931825	113939400	8	4925	1.73913043478261
chr2	120009850	120017375	8	3750	3.68
chr2	174869100	174898625	8	12750	2.59171597633136
chr2	232465700	232487525	8	11600	1.9622641509434
chr2	232526500	232546875	8	12125	3.67567567567568
chr2	238222275	238236450	8	7350	2.76729559748428
chr20	2795075	2803125	8	3900	2.66666666666667
chr20	24111450	24117050	8	4250	1
chr20	39607750	39615450	8	5075	2.05263157894737
chr20	45901825	45907950	8	4025	1.14285714285714
chr20	49920150	49935375	8	7375	3.45283018867925
chr21	42606025	42612300	8	4075	2.27272727272727
chr21	44465125	44470675	8	3925	0.952380952380952
chr22	21304225	21312500	8	5400	1.31818181818182
chr22	23518800	23528425	8	6800	1.64705882352941
chr22	50730175	50748025	8	13800	2.25
chr3	12717100	12723425	8	3550	3.44
chr3	32905775	32912900	8	4675	2.1025641025641
chr3	49492300	49509750	8	12450	2.52173913043478
chr3	52558700	52572125	8	9250	2.37037037037037
chr3	127532125	127542500	8	8150	1.8
chr3	149290125	149300325	8	5775	2
chr3	193850675	193861500	8	8875	0.8
chr4	38130150	38135600	8	3750	1.66666666666667
chr4	57604475	57612925	8	4025	3.06382978723404
chr4	174430100	174453300	8	14550	3.17073170731707
chr5	39099075	39105400	8	5150	0.512820512820513
chr5	79476275	79489775	8	8775	3.64179104477612
chr5	141657025	141677300	8	7200	3.55102040816327
chr5	148439850	148455150	8	10225	2.25974025974026
chr5	149485525	149497375	8	8450	2.93333333333333
chr6	6686900	6701225	8	5250	3.55813953488372
chr6	34982275	34989300	8	5150	2.47058823529412
chr6	52429400	52442700	8	8200	1.95744680851064
chr7	554850	562425	8	5050	2.85
chr7	2554950	2570975	8	12000	1.28301886792453
chr7	2670850	2686575	8	13025	0.481481481481481
chr7	44670625	44680525	8	7725	1.01333333333333
chr7	47442700	47450125	8	4150	3.56756756756757
chr7	48122800	48135375	8	9725	0.935483870967742
chr7	107634250	107651575	8	9400	1.95555555555556
chr7	131222575	131231000	8	4425	2.37209302325581
chr7	135390375	135400875	8	6525	3.36842105263158
chr8	13122000	13134750	8	5925	3.04878048780488
chr8	19534650	19543500	8	5050	2.21428571428571
chr8	22239925	22257200	8	6050	3.44117647058824
chr8	67250825	67261275	8	7200	1.10344827586207
chr8	103728500	103744250	8	6725	3.09090909090909
chr9	89985400	89991300	8	4450	0.685714285714286
chr9	91144375	91153250	8	5475	1.2
chr9	117876725	117884275	8	3425	2.5
chr9	133967200	133976300	8	6875	1.3
chr9	139885900	139896675	8	8850	2.4
chrX	21958275	21965850	8	4700	3.58974358974359
chrX	109410975	109426325	8	8275	3.29577464788732
chr1	15477800	15485950	7	6225	1.36842105263158
chr1	17304900	17312400	7	5150	1.7027027027027
chr1	24931850	24937625	7	3125	2.83870967741935
chr1	26675500	26687300	7	8750	1.87878787878788
chr1	38454925	38471975	7	10175	2.6875
chr1	41327625	41335225	7	4000	1.94736842105263
chr1	54195550	54200975	7	4125	0.846153846153846
chr1	61542225	61549700	7	5650	1.62962962962963
chr1	62659925	62664800	7	3200	1.25581395348837
chr1	90371275	90378850	7	4725	1.95555555555556
chr1	147228875	147234825	7	3750	1.6875
chr1	151166925	151173150	7	5100	1
chr1	156070225	156111400	7	24575	1.63673469387755
chr1	156629575	156647950	7	14850	0.78714859437751
chr1	156674175	156682650	7	7350	0.518518518518518
chr1	201252700	201262075	7	6400	2.40909090909091
chr1	209600850	209608950	7	7075	0.588235294117647
chr1	209821875	209828075	7	4875	1.51515151515152
chr1	226060875	226071200	7	7375	2.64
chr10	1029250	1035000	7	4025	1.94871794871795
chr10	5502800	5512575	7	8075	0.9
chr10	34983775	34989325	7	3525	1.61904761904762
chr10	48331700	48338075	7	4275	2
chr10	73589875	73601475	7	6875	1.50276243093923
chr10	81156975	81168275	7	8925	2.07142857142857
chr10	88622050	88629200	7	3200	2.4
chr10	99441825	99449875	7	5800	1.26027397260274
chr10	101686400	101692250	7	4450	0.941176470588235
chr10	102105425	102111175	7	4250	1.51724137931034
chr10	121164375	121175450	7	7925	2.1304347826087
chr11	3174125	3186150	7	7325	1.80392156862745
chr11	35639050	35645725	7	4500	2.24
chr11	43941450	43948050	7	6200	0.205128205128205
chr11	61275400	61282725	7	4725	2.64
chr11	61729350	61742925	7	10450	0.75
chr11	64878100	64890600	7	6175	2.31460674157303
chr11	67438450	67452450	7	6100	2.87218045112782
chr11	68204225	68209900	7	3050	2.32
chr11	69249475	69265475	7	6700	2.54929577464789
chr11	73845300	73853075	7	5950	1
chr11	75206850	75221650	7	9600	1.98657718120805
chr11	110206100	110211750	7	3450	2.07407407407407
chr11	114029600	114036200	7	5425	1
chr11	117685000	117700250	7	10575	1.09947643979058
chr11	120170425	120176450	7	4500	0.909090909090909
chr11	125980375	125986350	7	4625	0.869565217391304
chr12	11946350	11952425	7	4425	1.54838709677419
chr12	12735275	12742525	7	5350	0.888888888888889
chr12	54406600	54415600	7	6000	2.47826086956522
chr12	56913925	56924000	7	5650	1.77464788732394
chr12	76114750	76119700	7	3175	1.74358974358974
chr12	95594175	95600475	7	5400	0.818181818181818
chr14	65162975	65194025	7	18500	1.69072164948454
chr14	70115300	70120875	7	3500	2.7
chr14	75916575	75926350	7	7275	0.888888888888889
chr14	77769075	77788500	7	9525	2.07751937984496
chr14	89906375	89910125	7	2200	1.54838709677419
chr14	93110400	93117725	7	5850	1.35593220338983
chr15	41875900	41882650	7	4700	1.11764705882353
chr15	65093825	65104100	7	5350	2.57657657657658
chr15	75156850	75166300	7	6650	2.28571428571429
chr15	90638425	90650550	7	9125	1.57142857142857
chr15	99393975	99402175	7	5825	2.28571428571429
chr16	118175	136150	7	11100	1.63302752293578
chr16	22380400	22386750	7	3800	2.48275862068966
chr16	54962000	54967575	7	3725	2.33333333333333
chr16	68033000	68041425	7	6800	1.21428571428571
chr16	84532450	84539350	7	3775	2.0952380952381
chr16	86228350	86235175	7	4775	1.30909090909091
chr16	87978600	87990650	7	9825	0.931506849315068
chr16	88825375	88843150	7	11675	1.45098039215686
chr17	1682800	1693425	7	5550	2.32727272727273
chr17	4750875	4764150	7	9950	1.23076923076923
chr17	19357200	19364350	7	3875	2.9375
chr17	25565750	25574500	7	6350	0.947368421052632
chr17	27068850	27077725	7	7925	1.25
chr17	40567025	40589075	7	8050	2.60975609756098
chr17	41170100	41177600	7	4700	2.9047619047619
chr17	41602125	41616775	7	10200	2.4
chr17	48761900	48772025	7	6675	0.977777777777778
chr17	66594400	66600125	7	3475	2.44444444444444
chr17	79626125	79634350	7	5000	2.75555555555556
chr18	3591975	3608100	7	12250	1.02564102564103
chr18	67942900	67949075	7	3275	2.73913043478261
chr19	2811475	2823300	7	9700	0.415686274509804
chr19	11194700	11208250	7	10550	2.15873015873016
chr19	47609400	47626125	7	7950	2.65158371040724
chr19	49055450	49063700	7	4950	2.5
chr19	53438300	53450550	7	9325	2.9811320754717
chr19	54272075	54278950	7	4275	1.83333333333333
chr19	55758575	55771575	7	8375	1.55752212389381
chr19	55880050	55886250	7	4250	1.21311475409836
chr2	20377600	20389825	7	8675	1.11111111111111
chr2	38400975	38408800	7	5225	1.29411764705882
chr2	47038975	47046325	7	5375	0.740740740740741
chr2	69989275	69998125	7	6725	1.66666666666667
chr2	73331075	73341075	7	6075	2.42718446601942
chr2	75060700	75079525	7	8825	2.63291139240506
chr2	100625025	100631125	7	3075	2.76190476190476
chr2	105940350	105947550	7	5375	1.93548387096774
chr2	110858150	110865575	7	5425	1.42857142857143
chr2	120183475	120192650	7	8150	0.324324324324324
chr2	145265650	145282575	7	15350	0.666666666666667
chr2	172959700	172967100	7	4350	1.56862745098039
chr2	178103925	178110950	7	4550	1.66666666666667
chr2	189155775	189170775	7	8725	2.08917197452229
chr2	208116850	208124175	7	4750	2.68571428571429
chr2	216295350	216302250	7	5000	1.59090909090909
chr2	231872025	231882500	7	8100	2.34782608695652
chr2	235328925	235338275	7	5625	2.96
chr2	240142925	240149025	7	4150	1.46666666666667
chr20	6684400	6691350	7	3800	2.30434782608696
chr20	25030450	25039575	7	7350	0.691588785046729
chr20	49269625	49280375	7	6350	2.65753424657534
chr20	55964475	55974000	7	7675	0.636363636363636
chr20	61054675	61062575	7	4625	2.24
chr20	62681200	62688850	7	4325	2.14285714285714
chr21	42586950	42595000	7	5975	1.39130434782609
chr21	43373175	43378875	7	4025	0.91304347826087
chr21	43933300	43938925	7	4650	0.615384615384615
chr21	46285750	46303575	7	11925	2.5952380952381
chr22	29379150	29385825	7	3475	2.55555555555556
chr22	36857700	36868550	7	9050	0.8
chr22	38198150	38204625	7	5025	1.5
chr3	49448400	49467725	7	10000	2.91034482758621
chr3	51421550	51430125	7	6750	1
chr3	64325750	64341600	7	8250	2.51798561151079
chr3	72937625	72941825	7	2625	1.85185185185185
chr3	98696775	98703200	7	2750	2.16666666666667
chr3	122815450	122824150	7	4950	2.40506329113924
chr3	184031975	184056975	7	12225	2.59375
chr3	187980400	187991025	7	8075	1.9047619047619
chr4	88037775	88042750	7	3500	1.19148936170213
chr5	37834850	37841225	7	5050	0.938775510204082
chr5	43033950	43044800	7	7450	2.18666666666667
chr5	54892825	54900950	7	5100	2.4
chr5	73926200	73940025	7	9400	1.78378378378378
chr6	11649300	11656400	7	6025	1.23076923076923
chr6	12287475	12296575	7	5425	2.15384615384615
chr6	13420100	13429600	7	5300	2.76923076923077
chr6	27857225	27871125	7	9625	2.90697674418605
chr6	41604400	41612850	7	6625	1.19354838709677
chr6	44628225	44636575	7	6950	0.780487804878049
chr6	134209700	134217350	7	4675	1.94736842105263
chr6	138142875	138151225	7	5300	2.77966101694915
chr6	158402050	158411575	7	6150	1.09433962264151
chr7	12068200	12072250	7	2500	1.33333333333333
chr7	28682575	28687600	7	2875	1.63157894736842
chr7	73567800	73574875	7	4600	1.47619047619048
chr7	73889675	73898625	7	6525	1.70491803278689
chr7	101457675	101463425	7	3125	2.25806451612903
chr7	130126000	130133625	7	5550	1.71428571428571
chr7	137851125	137857125	7	4625	0.7
chr7	152236800	152242600	7	4725	0.777777777777778
chr8	19515325	19524175	7	4925	2.05882352941176
chr8	26493075	26500950	7	6350	0.597701149425287
chr8	29439475	29443825	7	2775	1.13207547169811
chr8	96074975	96084200	7	4750	2.07692307692308
chr8	102162075	102176375	7	8050	2.78181818181818
chr8	134591375	134595850	7	3550	0.588235294117647
chr8	134644300	134649625	7	4300	1.66666666666667
chr8	143743150	143763725	7	11025	2.88333333333333
chr8	144094800	144108775	7	8350	1.74257425742574
chr9	98267800	98280050	7	8600	1.81512605042017
chr9	112874100	112895125	7	12150	1.51219512195122
chr9	124083025	124098875	7	11200	1.30357142857143
chr9	129289500	129297900	7	4850	2.45569620253165
chr9	129551175	129556400	7	3025	1.29032258064516
chr1	874825	880675	6	4700	0.608695652173913
chr1	11789600	11797600	6	4375	2.14432989690722
chr1	24739700	24746200	6	4175	2
chr1	26735675	26746400	6	6350	1.70552147239264
chr1	32090850	32096400	6	4125	1.88888888888889
chr1	37936700	37953000	6	11275	1.10344827586207
chr1	53791125	53798350	6	5375	1.0188679245283
chr1	54869475	54875800	6	4725	0.96
chr1	55349325	55354050	6	4100	0.956521739130435
chr1	94284825	94295475	6	6475	1.98360655737705
chr1	95388125	95393975	6	4675	1.14285714285714
chr1	117185250	117191850	6	3450	2.11428571428571
chr1	117395275	117401550	6	3800	1.72602739726027
chr1	117809225	117815125	6	3650	1.91666666666667
chr1	150121000	150127325	6	5425	0.88
chr1	153579875	153590125	6	8350	1.33333333333333
chr1	167648825	167654800	6	3300	1
chr1	172874400	172879500	6	2950	1.81132075471698
chr1	203067550	203073425	6	5050	0.5
chr1	205409200	205421525	6	8075	1.27586206896552
chr1	212636750	212644175	6	4650	1.6551724137931
chr1	212656100	212664900	6	7500	1.72727272727273
chr1	226591625	226596425	6	3800	0.56
chr1	228870700	228875775	6	4075	0.508474576271186
chr1	241800925	241805525	6	3075	1.14814814814815
chr10	5488250	5492150	6	3200	0.533333333333333
chr10	7449275	7453375	6	3425	0.4375
chr10	11725000	11732500	6	6950	0.413793103448276
chr10	14689725	14698350	6	6375	1.40425531914894
chr10	70979350	70984950	6	3025	1.9047619047619
chr10	71206150	71221550	6	7800	2.01030927835052
chr10	77155350	77170175	6	12850	0.741379310344828
chr10	79150425	79154050	6	2775	0.833333333333333
chr10	81044275	81050425	6	3925	1.55
chr10	82167425	82176300	6	4875	1.93650793650794
chr10	85281250	85284375	6	2050	1.4
chr10	91106400	91113050	6	4025	1.28301886792453
chr10	111834000	111837500	6	1975	1.48387096774194
chr10	120965400	120972000	6	4725	1.84615384615385
chr10	123746325	123750225	6	2825	0.622950819672131
chr10	125622700	125628050	6	3525	1.74358974358974
chr11	951625	960100	6	6800	0.672727272727273
chr11	1897275	1903700	6	5250	0.493506493506494
chr11	12306250	12310775	6	3700	1.2
chr11	12560500	12565950	6	3800	2.15384615384615
chr11	46933950	46940925	6	4300	1.83783783783784
chr11	57528700	57533250	6	3500	1.0625
chr11	69450975	69459825	6	7400	0.827586206896552
chr11	75097050	75099700	6	1700	1.89473684210526
chr11	86450925	86459750	6	6175	1.64444444444444
chr11	94380525	94385525	6	3275	1.38461538461538
chr11	110247725	110252650	6	3475	0.857142857142857
chr11	124766850	124771000	6	2925	0.821428571428571
chr12	15101475	15105975	6	3025	1.03448275862069
chr12	31899500	31904200	6	2750	2.07407407407407
chr12	50611350	50618675	6	5925	0.666666666666667
chr12	52240350	52243725	6	2125	2.06896551724138
chr12	65062850	65067475	6	3150	1.09090909090909
chr12	96630675	96634750	6	3225	0.56
chr12	108696225	108710450	6	9425	1.76642335766423
chr12	122948000	122954600	6	4375	1.58620689655172
chr13	34212700	34219525	6	5475	1.04347826086957
chr13	44802950	44807350	6	3850	0.421052631578947
chr13	52216600	52220525	6	3450	0.631578947368421
chr13	73740375	73748850	6	5075	1.83783783783784
chr13	101043700	101047325	6	2600	1.42857142857143
chr13	113342725	113348950	6	4700	1.29166666666667
chr13	114143625	114150525	6	4725	1.68888888888889
chr14	55116075	55121650	6	4425	0.766666666666667
chr14	65691475	65710950	6	10925	1.6195652173913
chr14	91879775	91885250	6	3525	1.83333333333333
chr14	95683925	95694925	6	6250	1.78571428571429
chr14	95784750	95790425	6	3900	0.805555555555556
chr14	101290050	101294025	6	2650	1.26315789473684
chr14	105553350	105560850	6	5425	1.03125
chr15	41850000	41861425	6	8400	1.23076923076923
chr15	42782525	42792975	6	6375	1.28205128205128
chr15	58550250	58555225	6	3550	1.13207547169811
chr15	60681950	60692950	6	9825	1.6
chr15	63083850	63087525	6	2725	0.75
chr15	63888350	63894300	6	4125	1.4
chr15	66762725	66767150	6	3300	1.26666666666667
chr15	66922250	66926200	6	3075	0.941176470588235
chr15	69417575	69422550	6	3625	1.14893617021277
chr15	70383800	70393725	6	8575	0.633663366336634
chr15	72453250	72464800	6	6900	1.24675324675325
chr15	73976000	73981950	6	4925	0.346666666666667
chr15	74214525	74223475	6	7275	1.00917431192661
chr15	78282725	78287050	6	3250	0.888888888888889
chr15	85872675	85881125	6	5775	1.43333333333333
chr15	101661375	101669200	6	4825	1.6
chr16	446325	452625	6	4275	1.425
chr16	8953825	8963675	6	8200	1.57575757575758
chr16	29210175	29213925	6	2375	2.07692307692308
chr16	67706875	67713150	6	5450	0.434782608695652
chr16	81726125	81732175	6	3900	1.55555555555556
chr16	84600250	84603900	6	2425	1
chr16	87821625	87829950	6	6925	0.645161290322581
chr17	2774700	2780175	6	3625	1.09677419354839
chr17	6915175	6927050	6	6775	1.49090909090909
chr17	7475250	7495225	6	13150	1.17412935323383
chr17	12629325	12637675	6	7050	0.392857142857143
chr17	15334000	15341350	6	5300	0.8
chr17	21185925	21199275	6	6925	2.14507772020725
chr17	26566400	26570925	6	3225	1.88888888888889
chr17	27427425	27437150	6	6950	1.30357142857143
chr17	27475375	27486425	6	7300	1.6
chr17	35848025	35855425	6	4425	1.77777777777778
chr17	39831225	39835850	6	2800	1.48387096774194
chr17	46574975	46578900	6	2300	1.64285714285714
chr17	48045725	48054275	6	6150	1.01123595505618
chr17	53403175	53409050	6	3725	1.58620689655172
chr17	57365300	57368900	6	2400	1.29411764705882
chr17	67601025	67606675	6	3700	1.33333333333333
chr18	2978325	2983150	6	3025	1.47368421052632
chr18	3446200	3459225	6	11750	0.933333333333333
chr18	9706450	9713150	6	4725	1.88888888888889
chr18	20681825	20687950	6	5575	0.340425531914894
chr19	1901725	1909600	6	5800	0.756756756756757
chr19	2160700	2173700	6	10225	0.926829268292683
chr19	3365575	3370475	6	4375	0.311111111111111
chr19	4232725	4236825	6	2250	1.7037037037037
chr19	18623825	18633775	6	7000	1.1875
chr19	20188775	20194450	6	3200	1.43333333333333
chr19	33780800	33796175	6	13150	1.77777777777778
chr19	40447025	40450600	6	2050	1.2
chr19	42771825	42791250	6	12525	1.34670487106017
chr19	45377525	45383650	6	5250	0.354838709677419
chr19	51865950	51872250	6	4700	1.25925925925926
chr19	53069525	53074225	6	3600	1.55555555555556
chr19	53360100	53364375	6	3475	0.484848484848485
chr19	58162250	58168475	6	4425	1.41176470588235
chr2	1655600	1661750	6	4800	0.593406593406593
chr2	9369425	9377225	6	5125	1.11111111111111
chr2	10877325	10882675	6	2825	1.85185185185185
chr2	25473400	25483225	6	5600	1.49367088607595
chr2	39738375	39744725	6	3750	1.5
chr2	42273050	42283775	6	9700	0.518518518518518
chr2	42325500	42334800	6	5950	1.44117647058824
chr2	55273500	55279775	6	5450	0.7
chr2	62634400	62639350	6	3750	1.23809523809524
chr2	66657975	66674350	6	13825	0.452261306532663
chr2	70201950	70211150	6	6325	1.47619047619048
chr2	71202925	71206300	6	2225	1.83333333333333
chr2	71290900	71299900	6	4975	1.8021978021978
chr2	73311750	73320325	6	5550	1.21428571428571
chr2	129058325	129067800	6	7500	0.719101123595506
chr2	182675575	182680075	6	3375	0.65625
chr2	201269550	201274050	6	4025	0.204081632653061
chr2	202013050	202017875	6	3900	0.666666666666667
chr2	218866525	218873200	6	5550	0.684210526315789
chr2	219863375	219867300	6	2950	1.57142857142857
chr2	220269050	220274125	6	4125	0.456140350877193
chr2	228535550	228540100	6	2900	1.27272727272727
chr2	240185700	240190575	6	3275	0.941176470588235
chr2	241499550	241508975	6	7250	1.33333333333333
chr2	242208250	242212900	6	2950	1.87096774193548
chr20	1303225	1311500	6	6900	0.75
chr20	17782250	17789800	6	4550	1.3
chr20	33890000	33901550	6	7800	1.6
chr20	39065350	39072400	6	4125	1.85714285714286
chr20	52554025	52559275	6	3750	0.823529411764706
chr20	61423250	61428850	6	3775	1.94117647058824
chr21	42556475	42562025	6	4200	0.727272727272727
chr21	44593150	44599450	6	4675	0.972222222222222
chr21	45016400	45021275	6	3150	1.06666666666667
chr21	45573300	45577925	6	3125	1.75609756097561
chr22	23860525	23865725	6	3900	1.6875
chr22	27504100	27512600	6	4250	2.13559322033898
chr22	38134875	38150125	6	13150	0.466019417475728
chr22	41680600	41687550	6	6200	0.666666666666667
chr22	45401825	45406425	6	2475	1.8
chr22	45553400	45561025	6	5350	1.25
chr3	8910450	8914800	6	3350	0.595744680851064
chr3	13027725	13037125	6	6825	0.993865030674847
chr3	16824750	16829600	6	3525	0.657894736842105
chr3	24186225	24189400	6	2525	1.15789473684211
chr3	52079275	52092000	6	7750	1.69
chr3	72672875	72678200	6	4575	0.290322580645161
chr3	125362575	125368025	6	3200	1.51807228915663
chr3	128201075	128211650	6	9525	0.421052631578947
chr3	128222150	128226250	6	2925	1.0625
chr3	190085825	190090175	6	2250	2
chr4	2789500	2808125	6	11500	1.73913043478261
chr4	2862550	2864775	6	1575	0.818181818181818
chr4	88837825	88844175	6	3625	1.625
chr5	1105775	1112125	6	3875	1.39130434782609
chr5	1512600	1524850	6	7975	1.25961538461538
chr5	10689250	10696500	6	5775	0.592592592592593
chr5	10699325	10705775	6	5150	1.66666666666667
chr5	16735375	16742900	6	4625	1.74285714285714
chr5	31933325	31940475	6	5325	1.58974358974359
chr5	36151125	36158700	6	4700	1.81333333333333
chr5	38634400	38638600	6	2550	1.82608695652174
chr5	52774450	52779525	6	3800	1.02564102564103
chr5	96035125	96042475	6	4075	1.95505617977528
chr5	141735425	141744600	6	5550	1.375
chr5	169732550	169739850	6	4625	1.82222222222222
chr5	173311475	173317875	6	4375	1.32
chr6	4803200	4807650	6	2700	2.09756097560976
chr6	25169950	25176450	6	4900	0.869565217391304
chr6	37207425	37214375	6	5375	1.51515151515152
chr6	39234700	39239475	6	3475	0.904761904761905
chr6	108877675	108886850	6	6850	1.75
chr6	119416975	119421150	6	2675	1.51351351351351
chr6	130003450	130009225	6	4275	1.09433962264151
chr6	134494150	134500075	6	4625	0.941176470588235
chr6	134741075	134745025	6	3025	0.648648648648649
chr6	139688325	139698350	6	7675	1.80392156862745
chr6	143994050	144000600	6	4300	1.49295774647887
chr6	150173100	150178650	6	4100	0.73469387755102
chr6	159136100	159140050	6	2400	2
chr7	1493850	1502125	6	5525	1.34453781512605
chr7	26191400	26199450	6	5225	1.17142857142857
chr7	44508150	44513700	6	3325	1.34883720930233
chr7	44654625	44663000	6	6050	1.47222222222222
chr7	47704500	47711000	6	4000	1.29411764705882
chr7	64457425	64462175	6	3725	1.92592592592593
chr7	92103600	92108625	6	3025	1.11688311688312
chr7	98807425	98809850	6	1975	0.592592592592593
chr7	99155425	99161575	6	4575	2
chr7	101957675	101963100	6	3875	1.4375
chr7	131286875	131293225	6	4950	0.916666666666667
chr8	6455200	6462875	6	6500	1.11764705882353
chr8	11658350	11666750	6	5925	1.44262295081967
chr8	15392800	15398575	6	3600	1.42857142857143
chr8	17531200	17534600	6	2275	1.04347826086957
chr8	38585225	38594550	6	5575	1.96551724137931
chr8	90809025	90818375	6	6975	1.37313432835821
chr8	131007100	131012250	6	3175	1.53571428571429
chr8	134302775	134310975	6	6875	1.17948717948718
chr8	142136675	142142175	6	4575	0.413793103448276
chr8	144814500	144824675	6	9275	0.19672131147541
chr9	4507850	4511450	6	2500	0.5625
chr9	33100625	33109825	6	6850	0.716981132075472
chr9	34988650	34995900	6	6500	0.448979591836735
chr9	38225050	38229425	6	3175	0.75
chr9	95854275	95861050	6	5125	1.33333333333333
chr9	112789300	112794150	6	3925	0.838709677419355
chr9	124129875	124135975	6	4625	0.625
chr9	127457025	127461550	6	3825	0.571428571428571
chr9	128275675	128279400	6	2250	2
chr9	132240950	132264550	6	22550	0.0677966101694915
chr9	138982000	138988100	6	4650	0.677966101694915
chrX	39612050	39619900	6	5400	1.51351351351351
chrX	48558825	48564375	6	4775	0.275862068965517
chrX	68302350	68309225	6	4200	2.03076923076923
chrX	133678675	133686475	6	4875	2.0625
chr1	1708375	1715150	5	5825	0.51063829787234
chr1	7358200	7362100	5	3200	0.5
chr1	9429625	9437675	5	6850	0.520833333333333
chr1	9746975	9751950	5	3525	0.72
chr1	12772200	12776400	5	3025	0.888888888888889
chr1	15513225	15516500	5	2350	0.814814814814815
chr1	16274900	16281050	5	5475	0.619047619047619
chr1	17453925	17457150	5	2450	0.888888888888889
chr1	20806300	20813275	5	5250	0.736111111111111
chr1	21051450	21060525	5	7725	0.403361344537815
chr1	27151425	27155550	5	3325	0.8
chr1	32713675	32717325	5	2450	1.28571428571429
chr1	32797400	32805175	5	6325	0.479166666666667
chr1	47267375	47273725	5	5725	0.372881355932203
chr1	61425075	61430025	5	3125	0.911392405063291
chr1	85097975	85101450	5	2525	0.846153846153846
chr1	101771900	101775550	5	2525	0.842105263157895
chr1	113064725	113072075	5	5300	0.811594202898551
chr1	113413575	113417200	5	2575	0.936170212765957
chr1	117904850	117911575	5	4975	0.696774193548387
chr1	151481775	151489325	5	6350	0.961538461538462
chr1	151509150	151516325	5	4950	0.916030534351145
chr1	153328725	153339450	5	10200	0.10762331838565
chr1	156468000	156478300	5	8175	0.649122807017544
chr1	156710225	156723125	5	10225	0.63013698630137
chr1	171389525	171395450	5	5150	0.711111111111111
chr1	180123125	180128225	5	3725	0.943396226415094
chr1	184449600	184453125	5	3100	0.6
chr1	201680225	201691125	5	7225	1.0954356846473
chr1	220863725	220871025	5	5025	1.15384615384615
chr1	231911500	231914725	5	2750	0.580645161290323
chr1	234851275	234864725	5	10825	0.543283582089552
chr1	246843125	246848600	5	4300	0.91304347826087
chr1	247457050	247459175	5	1650	0.666666666666667
chr10	1350675	1353475	5	1725	1.36
chr10	17043925	17046425	5	2025	1.22222222222222
chr10	33421650	33426775	5	3175	1.29411764705882
chr10	33482750	33487925	5	3175	1.36170212765957
chr10	72741950	72746625	5	3950	0.259259259259259
chr10	88713475	88719575	5	5025	0.454545454545455
chr10	91000475	91003150	5	2275	0.341463414634146
chr10	101735675	101738650	5	1825	1.07692307692308
chr10	103872950	103888350	5	10050	1.18881118881119
chr10	111967350	111971575	5	3825	0.16
chr10	112253750	112264550	5	9125	0.903846153846154
chr10	114119800	114123325	5	2650	0.682926829268293
chr10	118031175	118034275	5	2550	0.642857142857143
chr10	120526725	120530225	5	2100	1.03225806451613
chr10	120859000	120864450	5	3250	1.16483516483516
chr10	134441050	134447475	5	4150	1.31111111111111
chr11	503800	508075	5	3225	1.31428571428571
chr11	2157375	2159875	5	1625	1.125
chr11	9586575	9599525	5	11375	0.784
chr11	10369850	10376400	5	4775	1.0752688172043
chr11	12736325	12739100	5	1950	0.758620689655172
chr11	12743800	12750175	5	4350	1.31818181818182
chr11	13139100	13142250	5	2250	0.882352941176471
chr11	16999425	17010525	5	7650	0.784090909090909
chr11	28856225	28859475	5	2475	0.606060606060606
chr11	33721525	33726200	5	3350	1.01408450704225
chr11	57825525	57829325	5	2775	0.656716417910448
chr11	62643425	62658850	5	8250	1.15929203539823
chr11	65404600	65408650	5	2925	0.826666666666667
chr11	66724125	66726625	5	1700	1
chr11	67231000	67237275	5	4375	1.16666666666667
chr11	68775225	68783025	5	7375	0.137931034482759
chr11	74242925	74247275	5	3525	1.35483870967742
chr11	79148125	79152625	5	3650	0.506024096385542
chr11	85870475	85874775	5	3375	0.730769230769231
chr11	92805025	92808900	5	2200	1.31428571428571
chr11	110166375	110171100	5	3700	0.933333333333333
chr11	110299200	110304075	5	3875	0.689655172413793
chr11	111806475	111811050	5	3275	1.22727272727273
chr11	115941125	115945850	5	3475	1.33333333333333
chr11	119204575	119212175	5	5875	1.13131313131313
chr11	119926100	119929650	5	2675	0.636363636363636
chr11	119991475	119996100	5	4100	0.21978021978022
chr11	120080525	120083875	5	2975	0.171428571428571
chr11	121670875	121673875	5	2100	1.15
chr11	126860575	126864225	5	2800	0.631578947368421
chr11	130048825	130052450	5	2725	0.8
chr12	2373200	2378300	5	3625	1.16129032258065
chr12	2444100	2448000	5	2825	0.830769230769231
chr12	7733875	7738175	5	2800	1.01694915254237
chr12	33044575	33051275	5	5050	1
chr12	46776275	46783225	5	5350	0.767441860465116
chr12	47472575	47480100	5	4825	0.963636363636364
chr12	49204125	49212875	5	5575	1.125
chr12	50579000	50582950	5	3475	0.277777777777778
chr12	50594225	50598275	5	2750	1.18181818181818
chr12	53608875	53619625	5	10100	0.242424242424242
chr12	54473025	54476275	5	2100	0.866666666666667
chr12	59309375	59315275	5	4350	1.28301886792453
chr12	65925450	65932200	5	6300	0.107142857142857
chr12	76217650	76220500	5	2125	0.761904761904762
chr12	80605700	80610000	5	2900	1.38461538461538
chr12	106473150	106478900	5	5250	0.2
chr12	109895500	109906425	5	10100	0.56
chr12	122062775	122068050	5	4050	1.15789473684211
chr12	123235350	123238150	5	2175	0.666666666666667
chr12	123752425	123757100	5	4300	0.166666666666667
chr13	41137175	41140450	5	1975	1.36363636363636
chr13	50526150	50529625	5	2350	0.926829268292683
chr13	51720400	51723875	5	2075	1.09677419354839
chr13	98794475	98797225	5	2125	0.878048780487805
chr13	111251375	111254025	5	2075	0.933333333333333
chr13	111564375	111569800	5	4600	1.27272727272727
chr13	111616250	111620650	5	3150	0.875
chr13	113832175	113834400	5	1550	0.846153846153846
chr14	23024950	23027750	5	1775	1.33333333333333
chr14	54418350	54424225	5	5125	0.354838709677419
chr14	62161475	62166150	5	3775	0.418604651162791
chr14	71129350	71134650	5	4900	0.695652173913043
chr14	73358900	73361675	5	1925	1.33333333333333
chr14	75439750	75449450	5	7225	0.919540229885057
chr14	93030075	93035575	5	4075	1.26470588235294
chr14	100838050	100843575	5	3900	1.05263157894737
chr15	43181300	43184825	5	2550	0.833333333333333
chr15	51649875	51654950	5	3450	0.842105263157895
chr15	58758750	58763225	5	2950	1.1304347826087
chr15	65655700	65662450	5	5900	0.518518518518518
chr15	70482350	70491675	5	5950	1.2090395480226
chr15	71585700	71589375	5	3200	0.363636363636364
chr15	72263575	72268650	5	3550	1.11111111111111
chr15	72486250	72490525	5	3025	0.654545454545455
chr15	86160675	86164575	5	3250	0.666666666666667
chr15	89081150	89086350	5	2925	1.20588235294118
chr15	89451975	89457075	5	4050	0.483516483516484
chr15	90541525	90549425	5	6275	0.545454545454545
chr15	90576950	90581525	5	4000	0.457142857142857
chr15	91100450	91106275	5	4375	0.622950819672131
chr16	1753375	1757700	5	3525	1.03030303030303
chr16	2260950	2265725	5	3675	0.52
chr16	2562950	2571575	5	7025	0.854545454545454
chr16	10670475	10675325	5	4000	0.4
chr16	11405150	11411075	5	5150	0.361111111111111
chr16	21521550	21525600	5	3600	0.705882352941177
chr16	48556450	48560950	5	3250	0.869565217391304
chr16	48640550	48647775	5	6025	0.553191489361702
chr16	49887900	49893300	5	4900	0.275862068965517
chr16	55531800	55537875	5	4450	0.814159292035398
chr16	68047475	68050975	5	2525	1.375
chr16	69026650	69029700	5	1975	1.17948717948718
chr16	69563100	69565675	5	2000	1.04347826086957
chr16	77995075	77999850	5	3700	0.694444444444444
chr16	79801550	79804950	5	2875	0.484848484848485
chr16	81682550	81686375	5	3025	0.636363636363636
chr16	86003275	86006150	5	1950	1.17241379310345
chr17	3704725	3708300	5	2025	1.25
chr17	7252950	7258500	5	4200	0.645161290322581
chr17	14233450	14238350	5	3825	0.75
chr17	14639975	14643125	5	2475	0.5
chr17	15312675	15316500	5	2925	0.838709677419355
chr17	15551875	15559550	5	4750	1.19327731092437
chr17	17010625	17013325	5	2000	0.521739130434783
chr17	18903500	18908875	5	4425	0.608695652173913
chr17	28551000	28554125	5	2600	0.740740740740741
chr17	36855325	36863425	5	7575	0.285714285714286
chr17	36902225	36909700	5	6800	0.135593220338983
chr17	38082050	38086450	5	3750	0.636363636363636
chr17	38332125	38336975	5	3375	0.780487804878049
chr17	39571550	39578125	5	5325	0.705882352941177
chr17	39807050	39814075	5	5800	1.09375
chr17	46124525	46133950	5	8825	0.228571428571429
chr17	55333050	55336275	5	2350	0.928571428571429
chr17	57860125	57866225	5	5050	0.390243902439024
chr17	61911725	61921300	5	6825	1.37404580152672
chr17	67756175	67760225	5	3350	0.426666666666667
chr17	73451725	73457575	5	4475	1.19230769230769
chr17	74440350	74443175	5	2200	0.590909090909091
chr17	79066025	79072075	5	4675	0.808080808080808
chr18	3012225	3015925	5	2800	1.11111111111111
chr18	8746575	8752200	5	3825	1.22222222222222
chr18	8936250	8939025	5	2125	0.928571428571429
chr18	9823825	9829025	5	4275	0.717948717948718
chr18	32238325	32241550	5	2575	0.695652173913043
chr18	33731250	33734375	5	2325	0.666666666666667
chr18	42259100	42263400	5	3650	0.787878787878788
chr18	46064925	46075375	5	8125	0.666666666666667
chr18	53253100	53257675	5	3075	1.07692307692308
chr18	60985825	60990325	5	2750	1.23809523809524
chr19	675600	681075	5	4275	0.557377049180328
chr19	1650250	1653550	5	2575	1.2
chr19	2269000	2274575	5	4625	0.521739130434783
chr19	4866375	4871225	5	4300	1.3
chr19	6270950	6279675	5	6850	0.754098360655738
chr19	6735450	6745825	5	8525	0.666666666666667
chr19	10336525	10342525	5	5250	0.354430379746835
chr19	15357550	15364325	5	6050	0.444444444444444
chr19	16434925	16439925	5	3725	0.558139534883721
chr19	16691575	16699650	5	6650	0.542056074766355
chr19	16903950	16906725	5	2075	0.689655172413793
chr19	16930750	16937175	5	6050	0.141592920353982
chr19	17351150	17361050	5	8675	0.382978723404255
chr19	31629750	31632575	5	2350	0.392156862745098
chr19	35757800	35761250	5	3125	0.232558139534884
chr19	46283100	46288275	5	4175	1.3
chr19	46384525	46390825	5	4500	0.983870967741935
chr19	48165400	48172075	5	5925	0.165289256198347
chr19	50816750	50819525	5	1825	1.4
chr19	53243725	53246825	5	2350	0.666666666666667
chr2	8816150	8826000	5	8325	0.512396694214876
chr2	10035400	10038500	5	2250	1.05882352941176
chr2	16080100	16084275	5	3275	0.448979591836735
chr2	29335525	29341300	5	4475	0.75
chr2	31491675	31495425	5	2950	0.72
chr2	36787900	36792225	5	3425	0.571428571428571
chr2	47536800	47541150	5	3675	0.636363636363636
chr2	47922300	47926650	5	3575	0.406779661016949
chr2	61403625	61407950	5	3325	0.818181818181818
chr2	66800600	66811000	5	7925	0.663829787234043
chr2	70270950	70274975	5	3175	0.615384615384615
chr2	98327100	98330550	5	2525	0.76
chr2	121492450	121499750	5	5725	0.833333333333333
chr2	201241325	201248475	5	4800	1.1
chr2	207986275	207989050	5	2175	0.692307692307692
chr2	208630850	208635975	5	4750	0.181818181818182
chr2	217508550	217511075	5	1800	1
chr2	220109700	220119525	5	6575	0.901234567901235
chr2	227655500	227666525	5	9975	0.197278911564626
chr2	232024300	232028175	5	2650	0.761904761904762
chr2	233514225	233520525	5	4200	1.23076923076923
chr2	235053325	235057400	5	2775	1.1875
chr2	235353725	235359250	5	3350	1.40425531914894
chr20	1379450	1382275	5	1875	0.75
chr20	1790075	1792450	5	1825	0.666666666666667
chr20	17591375	17596300	5	3625	0.681318681318681
chr20	17914550	17920175	5	3650	0.759259259259259
chr20	33110600	33117025	5	4375	1.09090909090909
chr20	39631500	39634650	5	2225	0.814814814814815
chr20	39764975	39770575	5	4775	0.571428571428571
chr20	44407200	44410900	5	2875	1
chr20	44596925	44601800	5	4325	1.28
chr20	46066000	46070825	5	4050	0.631578947368421
chr20	49340900	49349400	5	7125	0.463414634146341
chr20	49595925	49599600	5	3150	0.380952380952381
chr20	55014275	55019625	5	4050	0.8
chr20	57265975	57268875	5	2225	0.857142857142857
chr20	62585125	62589675	5	3775	0.333333333333333
chr21	42619975	42624900	5	3525	0.76056338028169
chr21	43097975	43105625	5	5025	1.33333333333333
chr21	47441525	47444025	5	1725	1.17241379310345
chr21	47517200	47519725	5	1825	0.774193548387097
chr22	18401375	18406475	5	4175	0.523809523809524
chr22	19158400	19167475	5	6350	0.719424460431655
chr22	23875025	23881875	5	5375	0.49438202247191
chr22	24260800	24265625	5	3050	0.983606557377049
chr22	30192625	30198300	5	4450	0.58
chr22	35706850	35710725	5	3025	0.527777777777778
chr22	45704850	45710175	5	3475	1.05263157894737
chr3	13899375	13903200	5	3100	0.727272727272727
chr3	23986050	23989875	5	3275	0.258064516129032
chr3	27573750	27578225	5	3950	0.357142857142857
chr3	38192725	38196950	5	2950	1.38461538461538
chr3	39181900	39197250	5	12350	0.591194968553459
chr3	46433950	46438325	5	3400	0.823529411764706
chr3	46614300	46618875	5	3550	0.930232558139535
chr3	48466650	48476825	5	9500	0.160919540229885
chr3	50187325	50198850	5	7275	1.30434782608696
chr3	53876550	53880375	5	3025	0.96969696969697
chr3	55223150	55226700	5	2300	1.25
chr3	55514825	55524550	5	9175	0.421052631578947
chr3	58418825	58422575	5	3150	1.03225806451613
chr3	71112125	71116425	5	3475	0.606060606060606
chr3	98610300	98615050	5	3250	0.547619047619048
chr3	101808150	101812525	5	2475	1.22222222222222
chr3	112082725	112085575	5	2075	1.15789473684211
chr3	119012475	119017100	5	3775	0.45
chr3	119353950	119358525	5	3975	0.324324324324324
chr3	123975000	123980725	5	3550	1.01923076923077
chr3	124270000	124274050	5	2775	1.12727272727273
chr3	127465100	127468050	5	2075	1.03030303030303
chr3	127954575	127957625	5	2100	1
chr3	133705225	133709100	5	2900	0.72
chr3	138548125	138554525	5	4900	0.836734693877551
chr3	147109700	147112750	5	2075	1.36842105263158
chr3	159501650	159507925	5	3800	1.11926605504587
chr3	159570200	159575925	5	4150	0.617647058823529
chr3	171692575	171696975	5	3125	0.75
chr3	177165775	177171175	5	4125	0.984126984126984
chr3	177622025	177625025	5	2150	1.04347826086957
chr3	184374225	184377950	5	3300	0.28169014084507
chr4	6270975	6276450	5	4550	1.07692307692308
chr4	7969600	7975675	5	4975	1.07692307692308
chr4	10173900	10177375	5	2850	1.23076923076923
chr4	13989775	13992950	5	2475	0.5
chr4	37440925	37445600	5	3700	0.938775510204082
chr4	38664175	38676875	5	10525	0.952380952380952
chr4	41144300	41149150	5	3550	0.96551724137931
chr4	54929550	54933825	5	3400	0.846153846153846
chr4	62066050	62069000	5	2400	0.5
chr4	69270150	69273725	5	2850	0.444444444444444
chr4	88937075	88940100	5	2125	0.857142857142857
chr4	139898450	139904975	5	4050	1.375
chr4	166246525	166250175	5	3225	0.246153846153846
chr5	50259050	50266025	5	5200	0.857142857142857
chr5	71825225	71828825	5	2600	0.774193548387097
chr5	74345900	74352400	5	5500	0.742857142857143
chr5	76101425	76105375	5	3325	0.431372549019608
chr5	95191175	95201275	5	9100	0.7
chr5	124074100	124085625	5	9675	1.28205128205128
chr5	125702725	125707450	5	3375	0.936170212765957
chr5	133580700	133584000	5	2650	0.482758620689655
chr5	134474325	134477125	5	2125	1.05263157894737
chr5	138029325	138031825	5	1800	0.823529411764706
chr5	138607225	138613075	5	3825	1.1264367816092
chr5	149789625	149793175	5	2775	0.682926829268293
chr5	153853025	153859925	5	5525	0.417910447761194
chr5	156810150	156815225	5	4250	1.10526315789474
chr5	167714875	167720400	5	4700	0.351351351351351
chr5	172751425	172757250	5	3950	1.25
chr5	173205000	173210775	5	5025	0.676923076923077
chr5	175842200	175846200	5	3250	0.428571428571429
chr5	176328825	176333225	5	3400	0.903225806451613
chr6	10518925	10524600	5	4300	0.701030927835051
chr6	22146400	22150225	5	2525	1
chr6	36788775	36791200	5	1500	1.1
chr6	38229450	38232825	5	2850	0.585365853658537
chr6	42103950	42110850	5	5975	0.723404255319149
chr6	51941625	51944325	5	2200	0.6
chr6	71958225	71961350	5	2700	0.269230769230769
chr6	71997375	71999800	5	2100	0.235294117647059
chr6	90057550	90063350	5	4600	0.821428571428571
chr6	94126725	94130200	5	2800	0.666666666666667
chr6	105403800	105406375	5	2050	0.529411764705882
chr6	109265475	109269925	5	3600	0.486486486486487
chr6	117868750	117872300	5	2825	1
chr6	125420700	125426025	5	3225	1.40540540540541
chr6	132832175	132835450	5	2550	1.22222222222222
chr6	134399400	134403175	5	2225	1.27659574468085
chr6	151612050	151615800	5	2575	0.941176470588235
chr6	158134425	158140275	5	3925	1.3
chr6	160398375	160403325	5	3300	1.03921568627451
chr6	163772600	163777575	5	4225	0.481481481481481
chr6	167031825	167034725	5	2500	0.368421052631579
chr7	2660650	2663775	5	2575	0.75
chr7	6481575	6489150	5	5150	1
chr7	7303550	7309150	5	4575	1.15
chr7	23503500	23515000	5	8925	0.710526315789474
chr7	27701450	27705375	5	3400	0.37037037037037
chr7	29024400	29027700	5	2175	0.88
chr7	41814375	41820175	5	3875	1.09090909090909
chr7	69062150	69065200	5	1925	1.27272727272727
chr7	74070350	74076475	5	5475	0.171875
chr7	90224075	90226575	5	2125	0.421052631578947
chr7	92324575	92329300	5	3750	0.754098360655738
chr7	106743775	106747200	5	2975	0.347826086956522
chr7	115993775	115998175	5	3600	0.829268292682927
chr7	116164325	116168750	5	4150	0.126984126984127
chr7	131239100	131243125	5	2975	0.772727272727273
chr7	134891950	134897025	5	3600	1.3469387755102
chr7	137999500	138002625	5	1925	1.33333333333333
chr7	149192175	149195250	5	2525	0.37037037037037
chr8	8959425	8963225	5	2275	1
chr8	17657575	17661925	5	3600	0.8
chr8	19940825	19945325	5	3250	1.14285714285714
chr8	22777425	22782100	5	3500	0.512820512820513
chr8	28256475	28260900	5	3550	1.17241379310345
chr8	29497775	29500225	5	1675	1
chr8	29607750	29611325	5	2075	1.1875
chr8	38853075	38862850	5	7175	1.12359550561798
chr8	41053200	41055550	5	2000	0.342857142857143
chr8	42009625	42013250	5	2525	1
chr8	48421175	48428175	5	5875	0.429447852760736
chr8	55063075	55066475	5	2475	0.705882352941177
chr8	67102050	67110450	5	5750	0.84375
chr8	71578325	71581800	5	2475	0.705882352941177
chr8	81013875	81016475	5	2075	0.685714285714286
chr8	102448825	102453300	5	3600	0.666666666666667
chr8	123792500	123800675	5	5625	1.17730496453901
chr8	131274300	131278575	5	3225	0.8
chr8	134578250	134588575	5	7600	1.0314465408805
chr8	144948000	144953275	5	3575	1.01754385964912
chr9	4144000	4149100	5	3225	1.25
chr9	27411275	27414575	5	2350	0.872727272727273
chr9	34643825	34654825	5	7400	0.986425339366516
chr9	90020000	90024225	5	3550	0.615384615384615
chr9	93687650	93690050	5	1600	0.888888888888889
chr9	93954100	93961025	5	5300	0.575757575757576
chr9	94707075	94713075	5	3850	1.11504424778761
chr9	95007175	95010925	5	2925	0.56
chr9	114719725	114724600	5	3475	1.02702702702703
chr9	114930725	114939500	5	5625	1.0718954248366
chr9	129133300	129140025	5	4450	0.956521739130435
chr9	131181825	131186450	5	3575	0.829268292682927
chr9	139255250	139258600	5	2675	0.64
chr9	140559800	140562000	5	1575	0.814814814814815
chrX	12988675	12997600	5	6250	0.978723404255319
chrX	23799050	23803325	5	3400	0.636363636363636
chrX	40027450	40036775	5	6875	0.972972972972973
chrX	132676700	132679650	5	2425	0.380952380952381
chr1	1097700	1101775	4	3425	0.372881355932203
chr1	1837975	1841450	4	2675	0.394366197183099
chr1	15526600	15528625	4	1625	0.409090909090909
chr1	16005500	16011875	4	5900	0.352941176470588
chr1	16048875	16053000	4	3475	0.404040404040404
chr1	16083250	16088600	4	4600	0.19047619047619
chr1	17525300	17528800	4	3125	0.217391304347826
chr1	21949225	21956125	4	5625	0.492063492063492
chr1	22769400	22772000	4	1875	0.607142857142857
chr1	23151300	23159225	4	7025	0.147058823529412
chr1	23186725	23191300	4	3825	0.675675675675676
chr1	27518125	27519700	4	1325	0.588235294117647
chr1	27753950	27758250	4	3375	0.65
chr1	32816575	32820125	4	2800	0.653061224489796
chr1	33472700	33475125	4	2025	0.352941176470588
chr1	33563375	33566225	4	2475	0.357142857142857
chr1	33796775	33798625	4	1625	0.222222222222222
chr1	35308275	35311350	4	2650	0.232558139534884
chr1	36040150	36043400	4	2700	0.647058823529412
chr1	38155325	38158750	4	2775	0.592592592592593
chr1	39205800	39208400	4	2200	0.526315789473684
chr1	40399300	40403050	4	3225	0.4
chr1	43522100	43524875	4	2050	0.634146341463415
chr1	52362800	52365400	4	2175	0.418604651162791
chr1	52471075	52473700	4	2125	0.52
chr1	53587900	53589750	4	1500	0.418604651162791
chr1	54841775	54846175	4	3650	0.680851063829787
chr1	56291850	56294350	4	1975	0.6
chr1	62694225	62697200	4	2250	0.6875
chr1	64077100	64079250	4	1625	0.681818181818182
chr1	65362350	65364650	4	2000	0.315789473684211
chr1	67028175	67030850	4	2225	0.35
chr1	85690450	85691900	4	1225	0.272727272727273
chr1	108168675	108171175	4	1825	0.595744680851064
chr1	109939050	109941375	4	1825	0.476190476190476
chr1	110042550	110044550	4	1400	0.588235294117647
chr1	110333225	110336575	4	3100	0.15
chr1	110470275	110474350	4	3500	0.555555555555556
chr1	113240450	113250525	4	9000	0.404371584699454
chr1	116991175	116993200	4	1500	0.636363636363636
chr1	151281800	151287150	4	4625	0.563380281690141
chr1	151960425	151968000	4	7125	0.151724137931034
chr1	155193800	155198200	4	4200	0.0769230769230769
chr1	156389575	156393100	4	3100	0.416666666666667
chr1	156512225	156514475	4	1900	0.259259259259259
chr1	160065475	160069375	4	2825	0.641509433962264
chr1	160174200	160179050	4	4550	0.0952380952380952
chr1	165858525	165873125	4	10775	0.689075630252101
chr1	180135575	180139475	4	3475	0.175
chr1	183008300	183010425	4	1925	0.235294117647059
chr1	203095775	203097375	4	1150	0.625
chr1	221050225	221056350	4	5225	0.506666666666667
chr1	221888600	221893150	4	4100	0.271186440677966
chr1	226847775	226853600	4	5500	0.078740157480315
chr1	228080225	228084550	4	3825	0.258064516129032
chr1	228349775	228354900	4	4325	0.625
chr1	230247800	230250425	4	2175	0.521739130434783
chr1	231001675	231005350	4	3275	0.242424242424242
chr1	231173175	231177050	4	3000	0.545454545454545
chr1	233233225	233235125	4	1525	0.625
chr1	241753150	241756450	4	2975	0.325581395348837
chr1	245125875	245129025	4	2725	0.272727272727273
chr10	21461600	21465225	4	3200	0.205128205128205
chr10	25160850	25163075	4	1900	0.266666666666667
chr10	30719800	30727675	4	7075	0.484848484848485
chr10	35928550	35932000	4	2850	0.324324324324324
chr10	43140050	43142575	4	2150	0.636363636363636
chr10	43891100	43895275	4	3700	0.311111111111111
chr10	76583900	76587275	4	2875	0.458333333333333
chr10	79048600	79052975	4	3725	0.666666666666667
chr10	79362425	79364000	4	1175	0.521739130434783
chr10	85298925	85304300	4	4825	0.346938775510204
chr10	88852300	88856100	4	3425	0.20253164556962
chr10	94449075	94452100	4	2425	0.470588235294118
chr10	96987875	96991725	4	3275	0.35
chr10	97238475	97241000	4	2250	0.25
chr10	97319175	97322400	4	2400	0.545454545454545
chr10	104433625	104439425	4	5175	0.351351351351351
chr10	105638775	105642600	4	3175	0.344086021505376
chr10	116278725	116281125	4	1725	0.521739130434783
chr10	120718300	120722450	4	3350	0.352941176470588
chr10	123753200	123755275	4	1600	0.461538461538462
chr10	126334675	126339400	4	3725	0.458715596330275
chr10	128072475	128077925	4	4600	0.444444444444444
chr10	129705425	129707800	4	1900	0.545454545454545
chr10	133792900	133796025	4	2150	0.676923076923077
chr11	267675	269450	4	1500	0.344827586206897
chr11	392375	396875	4	4075	0.2
chr11	534350	537925	4	2950	0.550724637681159
chr11	2324650	2328725	4	3225	0.457142857142857
chr11	6623925	6634675	4	8775	0.657657657657658
chr11	7593175	7600325	4	6500	0.340425531914894
chr11	8828825	8834350	4	4000	0.622950819672131
chr11	10620650	10623125	4	2125	0.333333333333333
chr11	12096975	12099025	4	1800	0.37037037037037
chr11	12866175	12868950	4	2175	0.625
chr11	19733300	19737725	4	3825	0.225806451612903
chr11	45878425	45882575	4	3775	0.5
chr11	46574925	46577975	4	2775	0.173913043478261
chr11	48019025	48021350	4	1875	0.5
chr11	57075275	57080950	4	4975	0.231884057971014
chr11	57192075	57195425	4	3125	0.192307692307692
chr11	61112300	61116900	4	3825	0.354166666666667
chr11	72414000	72417875	4	2950	0.677966101694915
chr11	76491900	76501575	4	8550	0.282051282051282
chr11	76797350	76800225	4	2525	0.424242424242424
chr11	77181425	77186375	4	4450	0.354430379746835
chr11	100746050	100749225	4	2600	0.357142857142857
chr11	102336925	102341025	4	3600	0.241379310344828
chr11	110065875	110068125	4	1800	0.590909090909091
chr11	114066700	114069850	4	2700	0.333333333333333
chr11	115373450	115376175	4	2250	0.416666666666667
chr11	118895100	118897100	4	1750	0.173913043478261
chr11	119596950	119601150	4	3725	0.481481481481481
chr11	120055150	120059475	4	3975	0.325581395348837
chr11	121335000	121338450	4	2775	0.4
chr11	124628500	124633775	4	4350	0.478260869565217
chr11	125033425	125040625	4	5825	0.441988950276243
chr11	125364775	125366650	4	1425	0.578947368421053
chr11	128204050	128206875	4	2025	0.611111111111111
chr12	2392850	2397650	4	3775	0.507462686567164
chr12	3326025	3328625	4	2050	0.529411764705882
chr12	4133275	4136850	4	3175	0.16
chr12	7282275	7284325	4	1750	0.4
chr12	12013800	12017175	4	3125	0.222222222222222
chr12	24713775	24716725	4	2225	0.654545454545455
chr12	31881050	31887325	4	5175	0.490322580645161
chr12	32589225	32591300	4	1675	0.5
chr12	45625425	45629925	4	3850	0.433333333333333
chr12	45677075	45679325	4	1900	0.32258064516129
chr12	48297475	48299450	4	1525	0.571428571428571
chr12	49657950	49662525	4	4200	0.21875
chr12	50664875	50666225	4	1100	0.285714285714286
chr12	51005825	51009775	4	2825	0.571428571428571
chr12	51179100	51183925	4	4400	0.232558139534884
chr12	52257100	52260250	4	2850	0.184615384615385
chr12	52277175	52280500	4	2550	0.526315789473684
chr12	54388800	54391750	4	2550	0.266666666666667
chr12	57852450	57856650	4	3400	0.474226804123711
chr12	79939600	79943300	4	3450	0.333333333333333
chr12	92537175	92541700	4	3700	0.482758620689655
chr12	93320425	93324200	4	3325	0.416666666666667
chr12	96587175	96591525	4	3675	0.4
chr12	100623200	100626250	4	2475	0.411764705882353
chr12	110476125	110478450	4	1850	0.488888888888889
chr12	122515925	122521050	4	4575	0.382352941176471
chr12	123525900	123529050	4	2600	0.387096774193548
chr12	126466475	126470525	4	3300	0.580645161290323
chr12	130687150	130690100	4	2025	0.644067796610169
chr13	44976675	44981500	4	4525	0.171428571428571
chr13	45389475	45393450	4	3075	0.486486486486487
chr13	49198925	49201650	4	1925	0.685714285714286
chr13	80910950	80917550	4	5725	0.256410256410256
chr13	97918625	97920850	4	1875	0.482758620689655
chr13	98952375	98954900	4	2000	0.476190476190476
chr13	99737500	99740725	4	2850	0.5
chr13	100006650	100009575	4	2375	0.571428571428571
chr13	107510750	107514725	4	3475	0.212121212121212
chr13	111560350	111561875	4	1200	0.571428571428571
chr13	113373875	113378025	4	3600	0.25531914893617
chr14	21492650	21495100	4	2100	0.272727272727273
chr14	61113750	61116650	4	2475	0.585365853658537
chr14	61187800	61191400	4	3250	0.238805970149254
chr14	61611625	61615425	4	3275	0.333333333333333
chr14	64143975	64145650	4	1350	0.470588235294118
chr14	68086050	68087525	4	1275	0.235294117647059
chr14	74792200	74795075	4	2375	0.305084745762712
chr14	98236650	98239075	4	2100	0.45
chr15	33404800	33408200	4	2550	0.679245283018868
chr15	35084300	35088300	4	3425	0.282608695652174
chr15	49353975	49358525	4	3450	0.488372093023256
chr15	55879600	55881300	4	1325	0.451612903225806
chr15	57840825	57847300	4	4650	0.654545454545455
chr15	58732000	58734475	4	1975	0.64
chr15	58839175	58845050	4	4775	0.55
chr15	64148850	64151925	4	2775	0.222222222222222
chr15	64991250	64996250	4	4600	0.2
chr15	66911775	66915600	4	3050	0.4375
chr15	69080175	69088575	4	7500	0.45
chr15	70463275	70465750	4	2000	0.461538461538462
chr15	74465025	74467175	4	1475	0.606060606060606
chr15	75742175	75749175	4	6450	0.142857142857143
chr15	76627525	76630300	4	2425	0.56
chr15	78438725	78442650	4	3325	0.310344827586207
chr15	83990675	83992800	4	1700	0.451612903225806
chr15	90602200	90608875	4	5175	0.404494382022472
chr15	90943275	90946525	4	2800	0.666666666666667
chr15	91379200	91384500	4	4525	0.473684210526316
chr15	101260575	101264075	4	3150	0.203389830508475
chr16	583450	586025	4	2125	0.387096774193548
chr16	1734150	1742700	4	5775	0.658536585365854
chr16	8925250	8926875	4	1325	0.482758620689655
chr16	11347275	11351250	4	3525	0.375
chr16	19727075	19730475	4	2925	0.526315789473684
chr16	29299225	29303575	4	3625	0.354838709677419
chr16	30904375	30908800	4	4050	0.12987012987013
chr16	46916425	46920650	4	3825	0.175824175824176
chr16	55695675	55703900	4	6475	0.483091787439614
chr16	56658975	56661325	4	1950	0.428571428571429
chr16	57298450	57301250	4	2350	0.4
chr16	66510150	66515625	4	4950	0.239130434782609
chr16	67492275	67494125	4	1350	0.551724137931034
chr16	67997850	68003525	4	4900	0.341085271317829
chr16	69598050	69602100	4	3650	0.310344827586207
chr16	79631800	79636575	4	4225	0.222222222222222
chr16	88336975	88341250	4	3900	0.307692307692308
chr16	88846450	88852025	4	4650	0.607142857142857
chr16	88868625	88871525	4	2525	0.533333333333333
chr17	1387750	1396800	4	7725	0.350877192982456
chr17	7736925	7748975	4	11475	0.0700389105058366
chr17	9571225	9577525	4	5725	0.218181818181818
chr17	12530125	12532250	4	1825	0.37037037037037
chr17	14202625	14207400	4	4175	0.458333333333333
chr17	18870450	18873550	4	2525	0.631578947368421
chr17	20075350	20078625	4	2800	0.333333333333333
chr17	26661550	26666025	4	3625	0.48936170212766
chr17	27947000	27952225	4	4725	0.245283018867925
chr17	28671175	28673225	4	1625	0.6
chr17	29885475	29890000	4	4225	0.333333333333333
chr17	36101700	36106450	4	4400	0.285714285714286
chr17	38758375	38765400	4	5650	0.549295774647887
chr17	39058075	39060275	4	1875	0.241379310344828
chr17	42632550	42637850	4	4850	0.206896551724138
chr17	43507825	43510825	4	2675	0.196078431372549
chr17	45770575	45773300	4	2400	0.48
chr17	54987650	54995325	4	6200	0.597701149425287
chr17	55699850	55701575	4	1375	0.5
chr17	57905025	57909450	4	3900	0.65
chr17	58164300	58165750	4	1150	0.625
chr17	61775700	61779050	4	3075	0.171428571428571
chr17	64462250	64465400	4	2575	0.424242424242424
chr17	66727575	66731125	4	3025	0.461538461538462
chr17	70116150	70120600	4	3825	0.261904761904762
chr17	70387800	70390700	4	2050	0.619047619047619
chr17	71300450	71309050	4	7900	0.148514851485149
chr17	76122900	76127175	4	3825	0.292682926829268
chr17	76168175	76171150	4	2275	0.545454545454545
chr17	76775625	76780275	4	3825	0.449438202247191
chr17	77961350	77968225	4	6325	0.4375
chr17	79312225	79320825	4	7600	0.233333333333333
chr17	79475650	79487050	4	10950	0.121951219512195
chr17	79677550	79680950	4	3075	0.206896551724138
chr17	80053500	80058575	4	4675	0.215384615384615
chr17	80224450	80227750	4	2650	0.285714285714286
chr17	80453600	80455875	4	1900	0.37037037037037
chr18	3525800	3527225	4	1200	0.357142857142857
chr18	8703600	8709625	4	4950	0.43010752688172
chr18	12306800	12311000	4	3525	0.461538461538462
chr18	24235525	24237575	4	1775	0.266666666666667
chr18	29090750	29094050	4	2650	0.620689655172414
chr18	33037875	33041850	4	3800	0.0851063829787234
chr18	42309825	42314100	4	3200	0.615384615384615
chr18	47684900	47689900	4	4175	0.666666666666667
chr18	47719525	47721125	4	1300	0.538461538461538
chr18	55888325	55892650	4	3450	0.371681415929204
chr18	56243975	56249350	4	4275	0.545454545454545
chr18	74202525	74208475	4	4950	0.256410256410256
chr19	570925	576300	4	4200	0.592592592592593
chr19	3093800	3099225	4	3725	0.677966101694915
chr19	4454950	4458250	4	2975	0.538461538461538
chr19	4470950	4475125	4	3225	0.55421686746988
chr19	11305075	11309100	4	3350	0.444444444444444
chr19	15305800	15307375	4	1275	0.666666666666667
chr19	16573475	16575600	4	1700	0.625
chr19	19487875	19491450	4	3050	0.473684210526316
chr19	28461900	28464250	4	1925	0.392156862745098
chr19	30332075	30336900	4	4575	0.315789473684211
chr19	33738950	33742525	4	3025	0.426666666666667
chr19	34285450	34290600	4	4500	0.666666666666667
chr19	34807225	34811625	4	3800	0.285714285714286
chr19	36389400	36395550	4	5575	0.352941176470588
chr19	40048150	40050700	4	2175	0.324324324324324
chr19	41537225	41539300	4	1500	0.666666666666667
chr19	42720550	42725375	4	4550	0.160919540229885
chr19	42754675	42760875	4	5800	0.1875
chr19	45279025	45281500	4	1900	0.588235294117647
chr19	45347750	45353500	4	5150	0.269230769230769
chr19	46268300	46274750	4	5575	0.32
chr19	46773425	46776075	4	2375	0.476190476190476
chr19	47404800	47408375	4	3050	0.361702127659574
chr19	48901400	48903875	4	1950	0.564102564102564
chr19	49197975	49200325	4	1925	0.666666666666667
chr19	49464700	49471600	4	6600	0.0826446280991736
chr19	49493050	49497725	4	4200	0.413793103448276
chr19	49658075	49659450	4	1125	0.357142857142857
chr19	50092825	50097475	4	4200	0.290909090909091
chr19	50141100	50146350	4	4725	0.196078431372549
chr19	55624050	55630450	4	5650	0.340909090909091
chr19	56096450	56098800	4	2100	0.296296296296296
chr2	3632000	3634275	4	1700	0.604651162790698
chr2	9307550	9311550	4	3475	0.393939393939394
chr2	9937750	9944775	4	6100	0.341772151898734
chr2	12308625	12310800	4	1600	0.608695652173913
chr2	25094150	25097925	4	3350	0.25
chr2	37192725	37195225	4	2075	0.588235294117647
chr2	37550475	37553250	4	2500	0.232558139534884
chr2	38417400	38420325	4	2375	0.392857142857143
chr2	40677500	40679725	4	1925	0.313725490196078
chr2	42772025	42774575	4	2200	0.666666666666667
chr2	43149125	43160200	4	10175	0.256410256410256
chr2	47416350	47422325	4	4325	0.648648648648649
chr2	60776350	60783050	4	6475	0.0683760683760684
chr2	62531175	62537100	4	5225	0.39622641509434
[truncated: 598 more rows]
