# Supplementary material for: Large organized chromatin lysine domains help distinguish primitive from differentiated cell populations
Source: Nat Commun. 2021 Jan 21;12:499. doi: 10.1038/s41467-020-20830-9 (PMC7820432; doi:10.1038/s41467-020-20830-9)
Supplement: Supplementary file 3 — Supplementary Software [file 41467_2020_20830_MOESM3_ESM.zip › E005-H3K27me3_LOCKS.bed]

chr1	799425	931825	48	52700	33.5833333333333
chr1	3121000	3230900	48	26275	35.8947368421053
chr1	3231250	3333350	48	33925	22.2105263157895
chr1	18920850	19036325	48	48800	18
chr1	22870075	22952275	48	39100	35.6666666666667
chr1	40060000	40164700	48	41625	30.3529411764706
chr1	46888650	46996600	48	61825	27.8823529411765
chr1	202595125	202682350	48	31400	35.4444444444444
chr10	102371900	102434675	48	37600	5.14893617021277
chr10	102438050	102561050	48	74900	22
chr10	102776575	102903675	48	65975	25.304347826087
chr10	102941500	103054625	48	57750	30.1
chr11	1559100	1666200	48	31925	19.7
chr11	72291125	72374475	48	33750	21.8620689655172
chr12	54294575	54478050	48	147125	16
chr12	54478450	54545000	48	25525	32.0952380952381
chr12	132824500	132914125	48	29175	26.8
chr12	132915550	132999225	48	41475	30.1666666666667
chr15	89883875	89993025	48	76375	9.36842105263158
chr16	1021325	1117225	48	31275	29.6470588235294
chr16	3003650	3150175	48	50375	32.9444444444444
chr16	87608500	87702950	48	28000	30.8181818181818
chr16	88979000	89085025	48	30825	30.85
chr17	7901950	8024700	48	46425	34.7777777777778
chr17	43784425	43880625	48	29925	35.8
chr17	47509225	47598075	48	35775	26.1904761904762
chr17	47927125	48013550	48	41825	16.5263157894737
chr17	72838150	72947700	48	51575	36.5
chr17	77088175	77173750	48	29525	31.375
chr17	77344175	77398375	48	24950	15.0344827586207
chr19	1665850	1740825	48	42375	13.2592592592593
chr19	3222825	3371325	48	36050	34.9523809523809
chr2	219800825	219907200	48	55375	19.5833333333333
chr20	30544200	30688225	48	28050	36.3333333333333
chr20	44628800	44770950	48	35775	34
chr20	44868175	44966925	48	38300	14.1290322580645
chr20	60991700	61091175	48	35350	29.0285714285714
chr20	61600300	61687725	48	60550	10.7878787878788
chr20	61689850	61772600	48	29800	19.2142857142857
chr20	61850975	62006750	48	35125	27.625
chr20	62078625	62184675	48	48700	19.2083333333333
chr22	22467350	22569725	48	27500	36.0444444444444
chr22	22681375	22751700	48	23450	12.4137931034483
chr22	39940925	40079475	48	38500	34.125
chr3	184198625	184324225	48	35900	35.1538461538462
chr4	1481875	1576250	48	41150	12
chr4	3645925	3747550	48	28050	36.8484848484849
chr5	473800	571325	48	50900	20.1578947368421
chr5	134771175	134863825	48	39400	26.1764705882353
chr5	176089675	176165100	48	35575	19.2727272727273
chr5	176195225	176290675	48	42050	26.8888888888889
chr6	27197425	27270450	48	26950	15.8095238095238
chr6	28625275	28777075	48	46050	37.375
chr6	29966200	30131850	48	32625	33.36
chr6	41281500	41426100	48	42175	37.3076923076923
chr6	150227425	150326325	48	53975	35.037037037037
chr7	1354275	1441375	48	39250	26.3157894736842
chr7	27126475	27273250	48	131075	13.8823529411765
chr7	127743350	127844300	48	34225	22.8648648648649
chr7	155129100	155223300	48	47750	11.1818181818182
chr7	155223350	155303475	48	56575	6.47058823529412
chr8	11412300	11517350	48	26750	33.8888888888889
chr8	22534800	22635300	48	31500	31.3684210526316
chr8	22635375	22763500	48	22350	36.9565217391304
chr9	36976950	37046200	48	48075	4.21818181818182
chr9	126714025	126816625	48	52750	21.8
chr9	129262100	129391250	48	45850	29.9166666666667
chr9	133792950	133901725	48	30700	16.7058823529412
chr9	134979575	135066675	48	38875	28
chr1	3515725	3649950	47	38025	34.1818181818182
chr15	74510750	74603475	47	23925	31.875
chr20	61264450	61375550	47	33375	20.1904761904762
chr3	128144275	128253625	47	57975	24.0689655172414
chr11	69499775	69604125	46	33725	23.75
chr2	121071350	121158575	46	28175	22
chr7	1224750	1342800	46	77000	16.25
chr17	36665625	36777275	45	56100	21.4333333333333
chr10	102561225	102636900	44	38350	23.6842105263158
chr9	139015150	139097975	44	50850	17.4375
chr12	132999725	133065850	42	29425	21.875
chr17	46592900	46737900	42	112400	21.8333333333333
chr15	96863375	96965700	41	56100	11.4285714285714
chr2	233320975	233405425	41	35125	20.8
chr5	180471225	180558175	41	27975	19.2083333333333
chr12	48372225	48422875	40	31825	7.39393939393939
chr4	960825	1080200	40	36400	20.3030303030303
chr9	36839225	36914125	40	17525	12.7567567567568
chr1	156781950	156864750	39	45775	19.8888888888889
chr5	172621550	172696950	39	36250	17.6666666666667
chr1	10755325	10812750	37	24125	12.4761904761905
chr12	54545275	54612525	37	21350	14.6666666666667
chr17	48013800	48086700	37	47500	16.1739130434783
chr9	129391300	129517075	37	63325	16.7460317460317
chr1	47861325	47936025	36	38100	17.3076923076923
chr16	89085175	89138725	36	20775	16.4444444444444
chr20	61141975	61211925	36	34050	16.3
chr10	118885200	118939025	35	40875	6.38095238095238
chr17	46779300	46843700	34	52575	2.96296296296296
chr5	1831925	1898500	34	46375	7.54285714285714
chr7	150845500	150905350	34	25200	10.9333333333333
chr1	40164775	40201725	33	17950	9.1578947368421
chr13	28345575	28408500	33	32100	11.5862068965517
chr2	220282375	220398300	33	37775	11.4117647058824
chr2	242962825	243000175	33	15900	6.57142857142857
chr1	156351000	156415075	32	44825	10.9375
chr13	100592625	100653000	32	41950	11
chr19	1445425	1531975	32	39050	12
chr2	176925650	177059475	31	122800	9.11111111111111
chr9	135845575	135883825	31	15600	7.33333333333333
chr1	6474300	6527175	30	37100	8.63157894736842
chr11	118004450	118047225	30	25200	6
chr19	13092000	13142400	29	36625	6.09090909090909
chr8	41722225	41767950	29	16250	8.7710843373494
chr2	219713075	219773825	28	47225	4.71794871794872
chr20	25036700	25072075	28	21625	6.59090909090909
chr16	56658125	56716975	27	41850	3.35593220338983
chr17	34988575	35019575	27	21100	4.28571428571429
chr5	92904600	92952850	27	38200	5.41176470588235
chr8	11528025	11584800	27	43650	5.23809523809524
chr12	115100875	115142450	26	33250	3.44186046511628
chr12	132646325	132680850	26	18675	7.05263157894737
chr3	147071175	147145900	26	61475	1.64516129032258
chr10	101274050	101318950	25	31625	7.04347826086957
chr22	22570025	22605450	25	16425	5.93103448275862
chr1	10841175	10871275	24	13400	6
chr1	17012425	17054650	24	25525	5.90243902439024
chr1	38072375	38110200	24	21450	4.78260869565217
chr1	156584950	156628100	24	27500	3.3968253968254
chr2	207114350	207140500	24	17600	2.45454545454545
chr5	42990050	43026725	24	18300	5.76
chr6	100032275	100072250	24	31975	4
chr7	155303675	155331225	24	16750	6
chr1	110607375	110639225	23	21950	4.09302325581395
chr16	3217075	3248975	23	25675	2.64
chr4	3855175	3883075	23	20100	2.57142857142857
chr7	75886500	75915250	23	15600	5.36363636363636
chr6	50785000	50820775	22	29250	3.25
chr1	6219625	6242450	21	12775	3.83333333333333
chr16	202425	231400	21	17700	2.75
chr4	8847825	8901725	21	47525	4.52631578947368
chr5	50672425	50696300	21	16925	2.17021276595745
chr6	30405875	30438000	21	22875	3.93548387096774
chr9	135101725	135123650	21	13875	2.22222222222222
chr1	180189750	180214275	20	17900	3.76470588235294
chr19	1741600	1791150	20	41950	3.25
chr6	1593225	1630825	20	31800	2
chr6	10378375	10427350	20	39300	3.05263157894737
chr9	127237050	127275175	20	27600	3.56363636363636
chr10	135037525	135065550	19	21900	1.05882352941176
chr19	55666000	55698100	19	21025	1.41935483870968
chr22	37719050	37738625	19	13650	1.78947368421053
chr5	1378350	1396950	19	13250	3.33333333333333
chr5	1650825	1673700	19	14575	3.55555555555556
chr7	1441450	1464300	19	13375	3.4
chr12	52230450	52246275	18	9900	2.54545454545455
chr19	18887525	18913625	18	21675	0.745098039215686
chr19	36332875	36362700	18	20925	1.8
chr20	22536900	22572250	18	31200	0.711111111111111
chr10	77153750	77178850	17	19200	2.4375
chr16	67183100	67211925	17	24625	0.909090909090909
chr17	37747700	37788925	17	33975	2.65454545454545
chr2	73134600	73161125	17	22675	1.5
chr14	29223825	29256275	16	23225	1.8125
chr22	30096425	30122875	16	18150	2.11111111111111
chr4	81103550	81130000	16	22400	0.666666666666667
chr11	44319500	44362375	15	38200	1.12676056338028
chr14	57259575	57288200	15	22375	1.79487179487179
chr17	75774850	75791225	15	10400	1.61797752808989
chr2	241756825	241773550	15	11425	1.82857142857143
chr5	87955125	87992100	15	33000	0.722222222222222
chr6	99268925	99297200	15	23750	1.84615384615385
chr12	54128500	54153875	14	20850	1.2
chr12	58003875	58028100	14	21325	1.22222222222222
chr12	130640050	130654250	14	11300	0.888888888888889
chr20	37341925	37364650	14	18650	1.75
chr4	3476725	3498125	14	17225	1.45
chr4	147551850	147577600	14	19875	0.816326530612245
chr4	174419450	174462425	14	40075	1.33333333333333
chr6	34101000	34123900	14	19325	1.53571428571429
chr7	96616400	96657075	14	37400	0.791666666666667
chr8	21896025	21928025	14	27275	1.54430379746835
chr1	10919975	10930425	13	7150	0.840579710144927
chr1	44869900	44888000	13	14225	1.2
chr1	228244300	228263625	13	14650	1.04166666666667
chr12	133176625	133198100	13	16975	1.16883116883117
chr15	41783675	41806475	13	19175	1.12820512820513
chr17	77203425	77220825	13	13575	1.17647058823529
chr4	111530200	111564775	13	30575	1.04477611940298
chr8	23551225	23575025	13	20550	1.28571428571429
chr10	131754325	131775500	12	19350	0.666666666666667
chr11	124707650	124725700	12	15375	1.1304347826087
chr20	2667200	2683650	12	12850	1.02564102564103
chr20	62667450	62685850	12	15675	0.727272727272727
chr4	41742175	41759250	12	15450	0.904761904761905
chr5	134360750	134390550	12	27000	0.758620689655172
chr7	1701600	1716500	12	12125	0.774193548387097
chr7	20822225	20838975	12	14800	0.68
chr1	1096525	1113675	11	15100	0.411764705882353
chr1	4710050	4720225	11	7400	0.989010989010989
chr12	50345575	50365300	11	16475	0.746666666666667
chr13	28525700	28558375	11	30875	0.96969696969697
chr16	88448000	88457975	11	7425	0.761904761904762
chr17	48634225	48645625	11	9500	0.961538461538462
chr17	77759950	77795925	11	32250	0.764705882352941
chr19	12939350	12953775	11	11325	0.954954954954955
chr2	72366100	72383325	11	14975	0.596491228070175
chr2	105458200	105493500	11	31300	0.332631578947368
chr5	174144525	174164825	11	17625	0.425
chr5	176043650	176063475	11	15975	1.02564102564103
chr7	129410625	129431175	11	17975	0.772727272727273
chrX	25018925	25042850	11	22425	0.909090909090909
chr10	8072800	8106775	10	32650	0.461538461538462
chr10	134895750	134910925	10	12425	0.769230769230769
chr13	112704750	112733775	10	26375	0.666666666666667
chr14	38051700	38074550	10	21000	0.253731343283582
chr15	53073250	53099525	10	24500	0.521739130434783
chr16	86327625	86333175	10	4150	0.857142857142857
chr16	86521450	86555725	10	30650	0.577319587628866
chr19	55949000	55964750	10	14075	0.278260869565217
chr22	19700725	19717000	10	14075	0.785714285714286
chr22	19736175	19761925	10	23575	0.476190476190476
chr3	157811525	157827200	10	13875	0.342857142857143
chr6	50672625	50694950	10	19650	0.470588235294118
chr7	121937875	121958375	10	17600	0.378378378378378
chr7	155588125	155610075	10	19850	0.5
chr8	55364350	55385275	10	19125	0.666666666666667
chr1	91168800	91198325	9	27350	0.347826086956522
chr12	103342900	103361925	9	17550	0.195121951219512
chr14	73700175	73708025	9	6700	0.37037037037037
chr2	71109575	71136600	9	25725	0.588235294117647
chr22	46359975	46374950	9	13825	0.571428571428571
chr3	27753775	27774525	9	19025	0.545454545454545
chr4	2040750	2051950	9	8500	0.596774193548387
chr5	176165175	176176750	9	9400	0.578947368421053
chr6	44236000	44247425	9	9375	0.583333333333333
chr7	156788325	156818875	9	29425	0.56
chr8	140711725	140720875	9	8225	0.588235294117647
chr1	6298875	6312875	8	12550	0.282608695652174
chr11	74947850	74958275	8	8825	0.424242424242424
chr11	124730525	124746100	8	14975	0.173913043478261
chr12	49928550	49945025	8	14750	0.368421052631579
chr12	58117875	58136575	8	17500	0.196078431372549
chr17	1953975	1963850	8	8675	0.403361344537815
chr17	59471200	59490975	8	18775	0.163265306122449
chr18	19742600	19758400	8	14500	0.410714285714286
chr18	44772175	44793225	8	19125	0.272727272727273
chr19	13205050	13212775	8	7025	0.205128205128205
chr19	15563525	15572725	8	8100	0.285714285714286
chr19	42495000	42506925	8	10325	0.417910447761194
chr2	175189725	175209875	8	18975	0.235955056179775
chr20	20340875	20355900	8	13925	0.317460317460317
chr4	6557150	6569225	8	10125	0.396551724137931
chr4	13522775	13551650	8	27450	0.385185185185185
chr4	54956975	54977225	8	18975	0.444444444444444
chr5	122419675	122437125	8	16575	0.166666666666667
chr5	134864025	134887425	8	22325	0.157303370786517
chr6	1374450	1397050	8	20175	0.401673640167364
chr9	96702275	96725175	8	21350	0.4
chrX	139582525	139593750	8	10600	0.235294117647059
chrX	153143550	153153600	8	8950	0.318181818181818
chr1	228188000	228201575	7	12600	0.188679245283019
chr10	102324000	102331925	7	7075	0.236559139784946
chr11	2152800	2171500	7	17450	0.228813559322034
chr11	8280800	8293250	7	11450	0.28
chr11	31816175	31851250	7	32800	0.245614035087719
chr11	64404325	64414400	7	9100	0.2
chr11	124586350	124595800	7	8725	0.206896551724138
chr11	124606375	124633150	7	25325	0.167164179104478
chr14	37114375	37137950	7	22625	0.222222222222222
chr16	86597600	86615250	7	16600	0.263157894736842
chr19	30712175	30721625	7	8550	0.228571428571429
chr2	223151750	223181900	7	28175	0.267175572519084
chr20	21678775	21698150	7	18125	0.285714285714286
chr4	4850150	4879000	7	27000	0.164705882352941
chr6	100893500	100918975	7	24475	0.130434782608696
chr8	99950400	99966075	7	14950	0.132075471698113
chr9	21964475	21978125	7	12450	0.259459459459459
chr10	23475950	23494350	6	17950	0.0869565217391304
chr11	75913175	75924925	6	11175	0.152380952380952
chr19	18712375	18727125	6	13875	0.103896103896104
chr19	42413250	42442575	6	28600	0.10062893081761
chr2	19549275	19564650	6	14825	0.125
chr2	172943150	172975250	6	31325	0.0663900414937759
chr2	237143900	237150100	6	5850	0.102564102564103
chr4	113428825	113446000	6	16300	0.157894736842105
chr9	135450700	135468175	6	16950	0.0720720720720721
chr1	221049250	221070725	5	21175	0.0384615384615385
chr14	36971025	36997825	5	25900	0.0629470672389127
chr2	119588200	119619550	5	30825	0.0297872340425532
chr6	108476175	108499675	5	22700	0.0658082975679542
chr12	49725850	49743575	4	17575	0.0236686390532544
