# Supplementary material for: Large organized chromatin lysine domains help distinguish primitive from differentiated cell populations
Source: Nat Commun. 2021 Jan 21;12:499. doi: 10.1038/s41467-020-20830-9 (PMC7820432; doi:10.1038/s41467-020-20830-9)
Supplement: Supplementary file 3 — Supplementary Software [file 41467_2020_20830_MOESM3_ESM.zip › E005-H3K36me3_LOCKS.bed]

chr1	12302700	12387425	75	35900	9.30232558139535
chr1	17911100	18020650	75	51725	17.7272727272727
chr1	39748250	39838725	75	49550	11.2727272727273
chr1	156166350	156303075	75	66725	11.6315789473684
chr10	3114050	3210500	75	56900	18.4
chr10	80870275	80995650	75	59175	13.8888888888889
chr10	126655150	126786425	75	45075	17.2307692307692
chr10	127410250	127504625	75	37000	18.1686746987952
chr10	128769675	128867700	75	35200	14.9090909090909
chr11	3685300	3760000	75	45850	6.58064516129032
chr11	34093625	34182150	75	61325	5.6
chr11	68280375	68372875	75	36775	13.8918918918919
chr12	393525	491625	75	39275	17.0434782608696
chr12	51064950	51139100	75	34775	7.54545454545455
chr12	101680125	101773500	75	27375	16.4705882352941
chr12	105505725	105608825	75	35525	12
chr12	111873500	111982525	75	38400	16.5714285714286
chr12	112078375	112176000	75	42925	8.78260869565217
chr12	112453325	112536775	75	35850	13.4736842105263
chr12	112572450	112674475	75	57400	8.42857142857143
chr12	124807100	124949050	75	103975	11.6666666666667
chr12	132198575	132287425	75	56475	7.77777777777778
chr12	133200200	133330575	75	77825	16.8571428571429
chr12	133345725	133458975	75	77975	7.41666666666667
chr13	99037150	99126375	75	39425	13.0588235294118
chr13	111055150	111150925	75	45900	17.047619047619
chr13	113822575	113927400	75	50575	16.5142857142857
chr14	31566000	31648000	75	33800	6.45454545454545
chr14	50240775	50313750	75	38475	6.33333333333333
chr14	103920075	104044750	75	38250	16.9230769230769
chr15	22921150	23013075	75	49025	10.2
chr15	40230325	40325500	75	39125	12.7058823529412
chr15	43236725	43351600	75	28050	15.7
chr15	43668700	43762275	75	36600	11.3513513513514
chr15	44840750	44940625	75	40425	13.7073170731707
chr15	59347875	59451850	75	34725	17.9354838709677
chr15	63897950	63983625	75	32400	9.375
chr15	93466500	93546575	75	50225	8.53846153846154
chr16	4845600	4952525	75	68375	10.0983606557377
chr16	16101600	16201125	75	46400	9.63157894736842
chr16	19603650	19723750	75	39350	18.3333333333333
chr16	58538025	58622875	75	50225	8.77966101694915
chr16	88008900	88110550	75	36650	11.7391304347826
chr17	902675	1003150	75	54150	10.8717948717949
chr17	3908600	4000300	75	59750	7.30434782608696
chr17	5236125	5332700	75	45300	18.4117647058824
chr17	8341875	8438125	75	52275	16.1052631578947
chr17	15878000	15979075	75	38600	17.5
chr17	26873325	27049050	75	92300	17.5555555555556
chr17	65883800	65950750	75	31375	6.9
chr17	73606225	73755200	75	66725	18.3880597014925
chr17	78238325	78331300	75	63350	3.76
chr17	78795475	78920025	75	41075	15.7543859649123
chr18	13001725	13121150	75	37300	17
chr19	4996250	5120150	75	61400	16.1379310344828
chr19	38571875	38692950	75	46125	13.7948717948718
chr19	41704400	41851150	75	75625	13.047619047619
chr19	58689000	58851775	75	86500	18.5396825396825
chr2	9569175	9656850	75	34650	12.4210526315789
chr2	86252375	86368500	75	69275	18.1481481481481
chr2	118674625	118766500	75	42325	13.3636363636364
chr2	128865200	128938700	75	31050	13.1578947368421
chr2	216975875	217067025	75	48625	14.7142857142857
chr2	218665075	218751600	75	52175	8.26666666666667
chr2	239972000	240066425	75	55675	16.4444444444444
chr20	32980575	33083400	75	31100	15.6
chr20	45836950	45926875	75	56425	10.1666666666667
chr20	47557800	47642875	75	41750	8.44444444444444
chr20	47665800	47751650	75	41850	13.2727272727273
chr20	60815925	60940150	75	78150	12.75
chr21	45452475	45564375	75	60900	8
chr21	47607775	47735975	75	73175	18.7368421052632
chr22	24427350	24530725	75	59575	15.84
chr22	31797600	31880275	75	43125	15.1818181818182
chr22	32190575	32291475	75	35000	18.1052631578947
chr3	48991050	49104700	75	54700	13.3913043478261
chr3	52604900	52702325	75	35225	14.9230769230769
chr3	172000650	172106650	75	35225	12.1904761904762
chr3	183434675	183546575	75	40775	14.3050847457627
chr4	3089075	3182475	75	37875	15.2
chr4	7757875	7862550	75	41475	15.8
chr5	14346900	14435275	75	40500	15.25
chr5	70754475	70845525	75	31300	16.1111111111111
chr5	176608475	176708200	75	33800	16
chr6	42576075	42658925	75	33925	13.0588235294118
chr6	90352275	90428900	75	41050	10.1818181818182
chr7	5334100	5443350	75	59700	17.0666666666667
chr7	98478750	98560625	75	57650	6.54545454545455
chr7	156954225	157046550	75	31750	16.6363636363636
chr8	25133925	25249675	75	32125	14.8571428571429
chr8	48676525	48782925	75	47300	18.4761904761905
chr8	48784225	48856300	75	39825	6.44444444444444
chr8	103266200	103344950	75	31225	14.4375
chr9	130190800	130319650	75	74525	10.5882352941176
chr9	133990150	134098300	75	43275	16.1538461538462
chr9	135137250	135214900	75	38750	9.1304347826087
chr9	135468925	135562975	75	36225	17.5254237288136
chr9	137570075	137678375	75	63375	13.5135135135135
chr9	140635725	140725675	75	57375	11.625
chr1	19399000	19528275	74	110125	2.51851851851852
chr16	70497150	70609700	74	68925	17.0526315789474
chr17	18135375	18263850	74	73850	13.1515151515152
chr17	62475800	62579725	74	41100	14.258064516129
chr3	58062725	58158325	74	62275	10.7647058823529
chr10	70482375	70557125	73	45200	4.62222222222222
chr13	24993025	25081275	73	35375	7.18518518518519
chr16	14665950	14762675	73	43750	13.6451612903226
chr4	1895350	1993525	73	46825	9.76
chr5	37290300	37364150	73	34375	16.375
chr6	43457050	43540925	73	45850	13.7894736842105
chr6	160412925	160531475	73	64850	14.2307692307692
chr7	101796925	101898075	73	39950	10.9090909090909
chr7	135256650	135336175	73	29875	12.2666666666667
chr1	11114375	11221650	72	57325	17.1578947368421
chr12	56142350	56233525	72	35475	16.8181818181818
chr14	103397500	103477725	72	56500	5
chr3	47691975	47788850	72	33450	12.4583333333333
chr5	134099600	134197025	72	36175	17.2380952380952
chr6	30513400	30653700	72	67875	15.7666666666667
chr7	72853300	72933100	72	51375	4.12121212121212
chr7	107557675	107642625	72	29925	16
chrX	53559950	53661750	72	52625	13.1538461538462
chr1	223904100	224009025	71	49775	9.92307692307692
chr10	95064425	95148325	71	39000	8.6875
chr11	47796450	47867650	71	38700	14.1052631578947
chr12	110340725	110429575	71	41200	8.54545454545454
chr3	47848200	47969825	71	55075	17.3
chr5	133996825	134060050	71	32175	8.18181818181818
chr7	98931100	99062025	71	74550	14
chr1	19626750	19753725	70	51600	14.6666666666667
chr1	33229500	33334050	70	37975	15.3333333333333
chr13	114740950	114847475	70	51700	17.4782608695652
chr16	70349850	70459925	70	40575	16.7
chr1	55531525	55613475	69	35200	8.42696629213483
chr10	13643475	13747475	69	36475	14.551724137931
chr11	70158975	70232375	69	36800	16.695652173913
chr18	74564125	74686275	69	35750	16.25
chr2	9459200	9557250	69	31200	14.5714285714286
chr2	128698075	128775650	69	40325	7.43589743589744
chr2	216224000	216298225	69	28550	14.8
chr9	94971100	95051475	69	46550	14.5714285714286
chr12	120528800	120664750	68	89350	16.2
chr17	79505175	79598800	68	65500	3.5
chr19	12760725	12885425	68	52750	14.7272727272727
chr2	3418000	3520950	68	42350	14.5116279069767
chr21	33672575	33761025	68	53950	12.7
chr3	37024150	37107500	68	35200	15.3333333333333
chr4	39823700	39925875	68	29575	16
chr6	90430525	90513250	68	29775	15.2173913043478
chr6	161494450	161586725	68	32175	11.9032258064516
chr7	151798400	151901675	68	44275	9.80487804878049
chr13	113461100	113539825	67	47175	6.23529411764706
chr15	75644575	75728800	67	45625	15.0714285714286
chr19	11274300	11364225	67	45125	10.2
chr2	99979725	100078575	67	29425	15.4814814814815
chr1	22003600	22082950	66	27800	10
chr12	6600525	6715450	66	70175	13.25
chr17	36863650	36977875	66	58925	10.3478260869565
chr19	17252025	17352525	66	62475	13.1320754716981
chr9	131698300	131783675	66	44325	13.7857142857143
chr12	123773375	123834950	65	38300	3.2
chr12	132464200	132566325	65	69450	8
chr15	90978375	91046225	65	35675	12.8695652173913
chr16	4676725	4780575	65	57150	9.04918032786885
chr2	233649575	233726675	65	29550	14.6666666666667
chr9	114123650	114202200	65	32050	9.61538461538461
chr12	966800	1046225	64	36500	13.6363636363636
chr13	110801500	110866375	64	33875	5.66666666666667
chr22	36676550	36783150	64	69575	12.0816326530612
chr8	126015450	126094425	64	31125	11.1428571428571
chr11	20057525	20141250	63	32300	13.4736842105263
chr14	74360450	74443325	63	34675	12.8571428571429
chr2	152268875	152331275	63	28175	8.8421052631579
chr3	122808400	122883750	63	40975	5.11111111111111
chr11	46762725	46837725	62	38400	13.4285714285714
chr13	111274650	111356350	62	42725	7.41176470588235
chr14	21819675	21910550	62	52875	12.7076923076923
chr17	76060850	76204100	62	42875	12.962962962963
chr1	229575550	229640975	61	27100	5.84
chr10	851225	931700	61	37775	11.2631578947368
chr13	111880200	111969850	61	36325	6.80952380952381
chr19	11088475	11178675	61	64175	6.26086956521739
chr19	34810825	34917500	61	49200	12.5
chr2	240895500	240961025	61	37350	5.5
chr15	41332500	41390875	60	33075	6.08
chr17	639300	729300	60	41675	6.85245901639344
chr2	54101100	54163300	60	25700	6.88888888888889
chr2	201756825	201824000	60	22300	10.5
chr5	154242850	154315225	60	33950	12.9166666666667
chr7	98560800	98658375	60	66625	8.27586206896552
chr13	114148625	114209800	59	33925	8.21052631578947
chr15	99434475	99506925	59	39825	12.1904761904762
chr16	3775850	3843575	59	44100	3.22727272727273
chr17	80521275	80602625	59	48725	6.21052631578947
chr18	12309650	12374800	59	33000	12.0588235294118
chr21	47747400	47824900	59	44225	11.2666666666667
chr22	41504300	41576725	59	47850	8.85714285714286
chr5	145492625	145559475	59	24575	9.5
chr9	131324575	131404075	59	59150	8.42424242424242
chr1	39888025	39953925	58	43500	7.42857142857143
chr16	521350	633500	58	37500	11.9541984732824
chr2	54839225	54898500	58	38725	4.09523809523809
chr3	183637450	183707250	58	26200	10.2
chr9	134443300	134526175	58	45750	6.69565217391304
chr14	91624250	91691550	57	28975	8.66666666666667
chr15	65739100	65807500	57	26000	9.4
chr18	21094925	21160800	57	38325	10.2666666666667
chr2	69551100	69600775	57	27100	9.05263157894737
chr3	47626800	47685875	57	23325	11.4782608695652
chr7	6416950	6485800	57	34400	10.8965517241379
chr14	21672875	21735150	56	30800	7.65714285714286
chr14	90424175	90503425	56	22825	11
chr14	102344300	102395750	56	23975	10.1111111111111
chr16	23530425	23605800	56	46250	5.30526315789474
chr17	57721625	57779950	56	32350	7.65217391304348
chr22	19315950	19398725	56	47750	7.35483870967742
chr16	1666275	1752825	55	57700	5
chr5	137708725	137773200	55	33125	10.3125
chr10	75841775	75900125	54	35975	4.75
chr16	27470250	27557300	54	72800	3.4375
chr16	28107350	28169375	54	38600	8.5
chr19	16481475	16552875	54	42325	9.14285714285714
chr2	61703050	61752500	54	27725	6.31578947368421
chr4	1286100	1380775	54	56075	7.2093023255814
chr4	187503775	187564100	54	25725	9.29411764705882
chr5	133462775	133509325	54	29775	4.24
chr1	173907700	173962175	53	22275	6.93333333333333
chr1	186281875	186341900	53	25200	6.94444444444444
chr10	93572725	93621950	53	20575	7.36842105263158
chr12	125552375	125624225	53	30000	8.11428571428571
chr2	234343400	234402250	53	36200	5.47826086956522
chr22	29898200	29966550	53	37825	6.50909090909091
chr5	179659050	179713825	53	27325	8.8421052631579
chr6	7176850	7253050	53	34850	8.75862068965517
chr7	138194650	138272475	53	29475	8.91666666666667
chr11	118342700	118406350	52	36950	9.13846153846154
chr14	102441150	102523725	52	64950	4.69230769230769
chr17	27805825	27871025	52	22025	8.82352941176471
chr19	1077825	1171425	52	51700	7.66666666666667
chr19	10870425	10946125	52	52000	5.72972972972973
chr19	33083650	33149925	52	35600	6.77777777777778
chr3	10292725	10360700	52	36050	9.47368421052632
chr3	49315150	49374550	52	37550	2.17142857142857
chr9	107545650	107607250	52	32600	5.68421052631579
chr9	132838650	132899775	52	29575	6.72
chr14	90726425	90782725	51	28400	7.25
chr15	31201425	31258275	51	30700	7.47826086956522
chr22	18334525	18390325	51	27075	6.34782608695652
chr5	179238625	179333500	51	60175	8.09677419354839
chr7	44684700	44750075	51	30450	8.3
chr1	12000325	12092600	50	51275	8.47058823529412
chr10	12241325	12293125	50	21300	7.38888888888889
chr10	123954650	124017950	50	31375	6.94117647058824
chr11	46667300	46729075	50	38750	7.40350877192982
chr12	114342225	114400375	50	38875	3.9
chr16	24928300	24988875	50	38025	7.48387096774194
chr18	43476525	43535275	50	26625	4.95454545454545
chr20	3232225	3297450	50	25850	7.46153846153846
chr20	62614000	62667350	50	38850	2.58333333333333
chr4	57851775	57899500	50	22900	5.29032258064516
chr5	14452050	14511250	50	34800	6.75
chr7	157148250	157215500	50	37125	6.8695652173913
chr14	73528575	73592025	49	27975	7.76
chr16	24783725	24841175	49	35300	8.1
chr16	30663900	30796850	49	70400	8.27464788732394
chr17	40619625	40675375	49	28575	5.52
chr3	15054050	15100975	49	31800	1.94594594594595
chr10	79538950	79619850	48	50500	6.95652173913043
chr10	97364875	97413150	48	26775	5.08333333333333
chr19	10238975	10301050	48	43550	5.81818181818182
chr22	42965625	43034025	48	39750	6.7
chr5	134666825	134727950	48	35375	6.45454545454545
chr10	1118050	1178900	47	37475	6.25454545454545
chr11	68536100	68583725	47	23175	7.25
chr14	35032050	35078250	47	25900	5.07692307692308
chr16	88639575	88700050	47	39500	6.66666666666667
chr20	35812225	35873575	47	36750	6.7741935483871
chr5	14286500	14339900	47	20650	6.3
chr10	79734950	79802775	46	43275	6.35087719298246
chr11	3760500	3804675	46	26600	6.57142857142857
chr14	104119350	104176675	46	42875	3.45454545454545
chr15	79173575	79227050	46	28725	4.57142857142857
chr16	84081975	84132800	46	31725	5.78571428571429
chr17	1397825	1461225	46	33950	5.59322033898305
chr19	19385700	19469900	46	57450	4.53846153846154
chr2	26410950	26461250	46	28950	5.77777777777778
chr20	30104000	30159100	46	33250	4.375
chr20	37624325	37672025	46	23200	6.55813953488372
chr6	160161775	160208300	46	23450	5.74545454545455
chr11	9425675	9468100	45	21225	6.08333333333333
chr14	68227250	68277850	45	33000	2.75
chr18	33717075	33756975	45	21250	4.81818181818182
chr7	55210725	55262525	45	28100	6.51851851851852
chr13	114240825	114296600	44	32575	5.13333333333333
chr16	70154375	70196850	44	26675	3.33333333333333
chr5	1458675	1521500	44	44100	5.71830985915493
chr7	768875	829900	44	34325	5.33333333333333
chr12	118816825	118854950	43	23550	5.41176470588235
chr17	17114075	17179525	43	36825	4.75336322869955
chr18	77455250	77516475	43	41450	3.05263157894737
chr19	34923775	34964750	43	26000	3.80952380952381
chr20	47837850	47908950	43	51900	4.0377358490566
chr5	149383275	149436050	43	34150	2.625
chr7	6052275	6094750	43	27525	4.73333333333333
chr1	22147550	22226500	42	62950	2.42424242424242
chr13	98637625	98676025	42	21475	4.14285714285714
chr17	30189050	30226600	42	24900	3.28571428571429
chr17	37562400	37604800	42	26275	2.78260869565217
chr2	238242300	238290350	42	23975	3.37142857142857
chr11	134014175	134064725	41	26800	4.3448275862069
chr15	42702150	42744175	41	23275	3.66666666666667
chr15	78755350	78792600	41	17275	4
chr21	37710050	37750525	41	22500	4.2
chr3	12610350	12653700	41	26925	4.76190476190476
chr4	8374375	8418775	41	25600	4.09523809523809
chr6	159002050	159061900	41	30700	4.94117647058824
chr1	182812475	182858525	40	34825	1.9
chr12	109921100	109973975	40	37950	3.5
chr16	81685850	81744500	40	38900	3.21212121212121
chr16	89576950	89634100	40	41625	3
chr17	36613850	36664250	40	31700	4.51282051282051
chr8	11677575	11721500	40	31675	2.75862068965517
chr9	136625125	136680150	40	37400	2.78571428571429
chr16	234250	277375	39	32000	2.38461538461538
chr4	841225	907350	39	55225	1.25
chr1	33117925	33152075	38	24350	2.41379310344828
chr1	44030950	44091450	38	45000	2.33333333333333
chr10	105158075	105210125	38	39725	2.8780487804878
chr11	47738275	47786550	38	36375	2.72
chr16	2100225	2165850	38	51850	2.22641509433962
chr17	61864325	61915600	38	39875	2
chr19	47176225	47214700	38	28400	3.68
chr3	9692775	9744975	38	40075	2.68085106382979
chr9	91940900	91979400	38	25025	2.35714285714286
chr11	14479650	14517275	37	24225	3.33333333333333
chr12	69205600	69238875	37	17550	2.61016949152542
chr22	42018375	42061475	37	33050	1.65
chr8	30401975	30437775	37	24325	3.45
chr8	141534450	141584125	37	37800	3.1044776119403
chr9	127063650	127120450	37	42550	3.39393939393939
chr10	75594750	75633150	36	26175	2.6875
chr12	64804250	64837550	36	20575	2.95238095238095
chr2	219089350	219150650	36	41825	1.84615384615385
chr22	45910400	45961475	36	32850	2.94871794871795
chr1	226016475	226065425	35	28850	2.93023255813953
chr10	120793375	120834400	35	31575	2.18181818181818
chr17	37032125	37077100	35	31525	2.25641025641026
chr5	6596075	6631800	35	24550	2.875
chr12	117582100	117617500	34	22825	2.41935483870968
chr2	198256000	198289050	34	23400	2
chr1	154197600	154243650	33	37075	1.16666666666667
chr12	118457100	118490300	33	19625	2.44444444444444
chr14	69337500	69393375	33	43750	2.42105263157895
chr16	8981075	9018475	33	27775	2.37037037037037
chr3	139073375	139101325	33	17575	2.5
chr1	150908900	150941800	32	22900	2.17391304347826
chr1	151373125	151403325	32	20350	1.73333333333333
chr17	17030150	17088250	32	51275	1.14285714285714
chr17	25909625	25954125	32	30625	1.93220338983051
chr17	76788175	76834875	32	38425	2.05263157894737
chr17	78331475	78369850	32	30675	2.07142857142857
chr19	2180500	2237850	32	46050	2.35643564356436
chr19	11204400	11244125	32	29675	2.1025641025641
chr8	21832350	21864225	32	21425	2.0625
chr10	103545175	103572675	31	19775	1.88235294117647
chr14	20834275	20876725	31	30950	2.15789473684211
chr2	85846300	85879450	31	26050	1.28
chr22	42262575	42304075	31	32850	1.75
chr5	179128175	179158200	31	21325	1.48148148148148
chr9	137686925	137737425	31	40350	1.89473684210526
chr7	102039675	102067850	30	20000	1.52
chr8	134249525	134285075	30	27400	1.39622641509434
chr11	2964175	2998925	29	27750	1.46153846153846
chr11	125467350	125491950	29	18400	1.07692307692308
chr20	32660950	32694500	29	25875	1.36363636363636
chr3	12938950	12984925	29	37100	1.78571428571429
chr16	66756475	66783400	28	20900	1.42857142857143
chr17	40022775	40070750	28	40325	1.36633663366337
chr2	242164450	242209575	27	38725	1.4375
chr22	41641075	41681100	27	33275	1.08
chr3	195775900	195803375	27	22800	0.857142857142857
chr1	226545400	226580325	24	29800	0.72
chr10	99210575	99241925	23	25100	0.878048780487805
chr21	44264175	44294250	23	25575	0.85
chr20	34298125	34327650	22	25875	0.714285714285714
chr6	33630175	33666575	22	29625	0.758620689655172
chr12	53848050	53882100	21	31250	0.523809523809524
chr3	48603400	48630625	21	23275	0.566666666666667
chr5	149739500	149784025	21	39900	0.465753424657534
chr16	30970500	30996325	20	22075	0.477272727272727
chr22	23609125	23640725	20	27725	0.390977443609023
chr1	155882975	155902725	19	17325	0.41025641025641
chr10	1038775	1064175	19	22025	0.296296296296296
chr17	1367450	1387775	18	17225	0.511627906976744
chr17	45729425	45758600	17	26525	0.377358490566038
chr16	70286025	70306025	16	18025	0.268292682926829
chr7	148899825	148919600	16	16900	0.385964912280702
chr11	129739250	129758700	15	17800	0.262295081967213
chr19	16190875	16214825	15	22250	0.244897959183673
chr19	52703200	52733100	15	27300	0.289855072463768
chr9	117098175	117113650	15	13050	0.29126213592233
chr11	70253175	70285075	13	28125	0.275167785234899
chr7	1507775	1542775	12	33450	0.0975609756097561
chr7	65424550	65441275	12	14700	0.228187919463087
chrX	47055950	47076175	12	18450	0.258823529411765
chr1	151202525	151219175	11	15525	0.238805970149254
chr1	180151025	180168650	11	16325	0.206349206349206
chr11	62281650	62304300	11	21450	0.2
chr11	72394425	72423675	11	27475	0.222222222222222
chr12	4388575	4400875	11	11175	0.2
chr15	41268550	41280325	11	10575	0.23728813559322
chr3	50131725	50156925	11	24100	0.206896551724138
chr3	128973050	128995675	11	20775	0.236220472440945
chr1	110580800	110601850	10	19725	0.164705882352941
chr10	81044675	81075550	10	28750	0.13986013986014
chr12	49414450	49449200	10	32475	0.17910447761194
chr12	112320150	112329075	10	8100	0.175438596491228
chr15	25294200	25338500	10	42475	0.169934640522876
chr4	1214325	1236150	10	20350	0.184873949579832
chr15	70341475	70360375	9	17950	0.131578947368421
chr15	72490600	72505200	9	13650	0.159509202453988
chr17	26666350	26679525	9	12450	0.177215189873418
chr19	2794300	2814900	9	18825	0.194690265486726
chr9	36201150	36214300	9	11700	0.18348623853211
chr1	32837250	32849075	8	11200	0.181818181818182
chr10	75548425	75564025	8	14650	0.145985401459854
chr19	35508175	35519500	8	10575	0.176991150442478
chr19	56196200	56210125	8	13100	0.15
chr3	128612450	128635600	8	21775	0.173913043478261
chr4	10075550	10105100	8	28575	0.136986301369863
chr7	44146675	44160300	8	12425	0.169014084507042
chr7	128475125	128497350	8	20700	0.173913043478261
chr9	134348300	134375225	8	25850	0.181818181818182
chr9	134384975	134405625	8	19275	0.153846153846154
chr1	17734350	17746900	7	11650	0.135135135135135
chr10	101635800	101642825	7	6450	0.148148148148148
chr11	758875	767800	7	8175	0.153846153846154
chr11	1772975	1783275	7	9675	0.125
chr12	57566225	57606875	7	38450	0.133333333333333
chr12	121131725	121141075	7	8650	0.166666666666667
chr16	2215500	2228675	7	12425	0.149253731343284
chr16	8898900	8910300	7	10775	0.108108108108108
chr16	89795150	89807275	7	11325	0.166666666666667
chr17	30796000	30808800	7	11750	0.139737991266376
chr19	4709325	4722075	7	11325	0.161616161616162
chr19	10426975	10441475	7	13525	0.114285714285714
chr2	27422250	27432250	7	9225	0.148148148148148
chr2	30457300	30461700	7	4025	0.157894736842105
chr20	17592300	17624375	7	30750	0.164383561643836
chr20	25251125	25274875	7	22125	0.154882154882155
chr21	47408650	47425275	7	15950	0.0666666666666667
chr3	38166275	38176025	7	8750	0.156028368794326
chr3	45999125	46010225	7	10550	0.108108108108108
chr3	48444475	48466100	7	20800	0.125984251968504
chr4	3511775	3528075	7	15450	0.156521739130435
chr5	133894475	133913550	7	17825	0.140625
chr5	137899825	137909350	7	8950	0.160714285714286
chr7	2404550	2422100	7	16100	0.147239263803681
chr8	144984000	145013200	7	28550	0.112676056338028
chr9	133498775	133512500	7	13050	0.165745856353591
chr9	139390425	139415075	7	23350	0.136
chrX	47028075	47040200	7	11175	0.16
chr1	1683675	1694175	6	10000	0.0789473684210526
chr1	8920225	8934525	6	13675	0.0917431192660551
chr11	61179925	61189425	6	8900	0.135593220338983
chr11	65384300	65399725	6	14425	0.107936507936508
chr11	75276850	75285725	6	8250	0.125984251968504
chr12	48174675	48193800	6	18250	0.138613861386139
chr12	49949700	49960425	6	10125	0.10738255033557
chr12	56990650	57001625	6	10350	0.111111111111111
chr12	57917875	57929750	6	11175	0.143646408839779
chr12	120109950	120120200	6	9500	0.142857142857143
chr12	124954950	124961775	6	6425	0.103896103896104
chr14	23527900	23538175	6	9550	0.113636363636364
chr14	75358450	75370225	6	11075	0.141843971631206
chr14	105236625	105247475	6	10275	0.0941176470588235
chr15	42451100	42460825	6	9175	0.0939597315436242
chr16	2806225	2825650	6	18800	0.0869565217391304
chr17	7800225	7815975	6	14850	0.119760479041916
chr17	73486200	73506400	6	19050	0.1
chr19	798425	816275	6	17125	0.131578947368421
chr19	2104850	2125100	6	19200	0.0829493087557604
chr19	5207475	5217525	6	9225	0.131578947368421
chr19	7681450	7692975	6	10900	0.133333333333333
chr19	16627375	16649275	6	20500	0.132743362831858
chr19	18960700	18979700	6	18200	0.103225806451613
chr19	50153025	50166825	6	13150	0.137931034482759
chr2	47247050	47258025	6	10550	0.0869565217391304
chr2	99181750	99190700	6	8350	0.138888888888889
chr20	33580675	33602050	6	20700	0.113475177304965
chr20	61517150	61528400	6	10525	0.121212121212121
chr21	45728725	45748150	6	18300	0.112676056338028
chr22	30728300	30744875	6	15950	0.127659574468085
chr22	50713375	50731475	6	16950	0.135135135135135
chr3	126729400	126744150	6	14150	0.0980392156862745
chr4	951200	961500	6	9900	0.107142857142857
chr4	2924850	2935225	6	9550	0.125
chr5	177632525	177644075	6	11100	0.0512820512820513
chr6	30856450	30868250	6	11125	0.0987654320987654
chr7	150824600	150836025	6	10850	0.136363636363636
chr1	2330125	2342100	5	11425	0.0842105263157895
chr1	2438875	2453400	5	14050	0.0427553444180523
chr1	16452150	16462750	5	10150	0.0829015544041451
chr1	32792475	32799450	5	6525	0.108108108108108
chr1	33787800	33800125	5	11400	0.115606936416185
chr1	40025725	40038625	5	12175	0.0888888888888889
chr1	156905375	156919675	5	13400	0.114649681528662
chr1	205272075	205281500	5	8850	0.103286384976526
chr10	82271600	82281425	5	9325	0.0848484848484849
chr10	135105900	135113575	5	7375	0.0851063829787234
chr11	47495725	47502550	5	6575	0.0759493670886076
chr11	61072400	61082650	5	9850	0.108108108108108
chr11	62587700	62593650	5	5725	0.0882352941176471
chr11	67010100	67024475	5	13700	0.10062893081761
chr11	68695975	68708950	5	12300	0.0939597315436242
chr11	71148025	71156750	5	8225	0.107142857142857
chr11	71710950	71735975	5	24375	0.0921052631578947
chr11	117260950	117268700	5	7275	0.11864406779661
chr12	2906175	2914525	5	7825	0.0947368421052632
chr12	49493625	49500900	5	6800	0.118518518518519
chr12	108133800	108138675	5	4525	0.0970873786407767
chr14	21540950	21554525	5	12575	0.103542234332425
chr14	77927500	77933775	5	5925	0.10989010989011
chr14	93407450	93413100	5	5300	0.105263157894737
chr15	79606050	79612150	5	5725	0.117647058823529
chr16	2746725	2756575	5	9600	0.0555555555555556
chr16	67174100	67183775	5	9100	0.0986547085201794
chr16	72131350	72147125	5	14650	0.113314447592068
chr17	12894750	12904600	5	9475	0.0718562874251497
chr17	20904850	20917000	5	11675	0.0652173913043478
chr17	48211550	48224625	5	12575	0.0619469026548673
chr17	74712200	74720650	5	7750	0.113207547169811
chr17	76986375	76995675	5	9050	0.0512820512820513
chr17	80035550	80052450	5	16600	0.0754716981132075
chr19	1417125	1428200	5	10600	0.0917431192660551
chr19	1641325	1650375	5	8675	0.0603015075376884
chr19	7073350	7085450	5	11625	0.0975609756097561
chr19	8548075	8556050	5	7425	0.108108108108108
chr19	37725700	37732775	5	6750	0.0958904109589041
chr19	39114275	39119625	5	5075	0.0895522388059701
chr19	39190450	39220150	5	28600	0.0880503144654088
chr19	39325925	39338725	5	12275	0.108108108108108
chr19	40738525	40747325	5	8300	0.088
chr19	42731950	42741400	5	9050	0.0809248554913295
chr19	50981125	50987075	5	5625	0.105263157894737
chr19	58489900	58500725	5	10525	0.0615384615384615
chr2	3624850	3629975	5	4750	0.117647058823529
chr2	28624300	28638900	5	13925	0.0900900900900901
chr2	73470075	73479350	5	8775	0.0903954802259887
chr2	242282175	242288000	5	5500	0.110236220472441
chr20	37046975	37063225	5	15175	0.104166666666667
chr20	60699275	60710275	5	10375	0.0943396226415094
chr21	45210975	45224825	5	13500	0.0736842105263158
chr21	46931325	46937050	5	5425	0.111111111111111
chr22	19453500	19461875	5	8150	0.0645161290322581
chr22	36909600	36923000	5	12625	0.108108108108108
chr3	9778050	9789950	5	11525	0.0952380952380952
chr3	14170925	14183925	5	12475	0.076555023923445
chr3	47039900	47050200	5	9675	0.104712041884817
chr3	49144825	49156775	5	11100	0.117647058823529
chr3	49734475	49745075	5	10150	0.0833333333333333
chr3	52555600	52563550	5	7550	0.09375
chr3	58412025	58417750	5	5450	0.117647058823529
chr3	124481425	124488650	5	6850	0.0655737704918033
chr3	127777275	127792675	5	14500	0.112903225806452
chr3	134075175	134091600	5	15525	0.115068493150685
chr3	187442325	187450000	5	7150	0.108108108108108
chr4	1736175	1744275	5	7700	0.0759493670886076
chr5	33459425	33464925	5	5225	0.0810810810810811
chr5	137503175	137508050	5	4600	0.102564102564103
chr5	151047925	151053650	5	5375	0.0923076923076923
chr5	179197675	179203925	5	5825	0.106194690265487
chr5	180657625	180670375	5	12325	0.114285714285714
chr6	36934750	36946575	5	11500	0.0540540540540541
chr6	159185125	159199875	5	14275	0.10126582278481
chr7	4797350	4806550	5	8625	0.105263157894737
chr7	99950000	99958550	5	8075	0.110091743119266
chr7	127728825	127735200	5	6000	0.117647058823529
chr8	21953825	21962175	5	7875	0.117647058823529
chr8	145617175	145623350	5	5850	0.113207547169811
chr9	95399025	95405725	5	6300	0.109090909090909
chr9	139334650	139344300	5	9075	0.113207547169811
chr9	139355075	139373250	5	17275	0.0902255639097744
chrX	54836325	54843125	5	6375	0.117647058823529
chrX	153688875	153701600	5	12175	0.0838323353293413
chr1	3547475	3554375	4	6625	0.0645161290322581
chr1	6527250	6533475	4	6000	0.0869565217391304
chr1	8414700	8425450	4	10300	0.0538116591928251
chr1	17346250	17351525	4	5075	0.0597014925373134
chr1	17748600	17756475	4	7675	0.043956043956044
chr1	32092900	32099075	4	5825	0.0869565217391304
chr1	32654850	32663800	4	8725	0.0465116279069767
chr1	38441150	38447475	4	5975	0.0775193798449612
chr1	43398200	43405600	4	7150	0.072463768115942
chr1	43884200	43901200	4	16475	0.0576131687242798
chr1	44152525	44165250	4	12525	0.0363636363636364
chr1	114510300	114513675	4	3225	0.0833333333333333
chr1	154550625	154565400	4	14225	0.0597014925373134
chr1	155232675	155240975	4	7750	0.0853080568720379
chr1	155738475	155743175	4	4450	0.08
chr1	156443025	156453475	4	10100	0.0720720720720721
chr1	201108975	201117275	4	8075	0.0537634408602151
chr1	228587250	228591275	4	3825	0.075
chr10	51584500	51589075	4	4325	0.0860215053763441
chr10	73574550	73582575	4	7725	0.0828402366863905
chr10	101652925	101658950	4	5750	0.0806451612903226
chr10	105379275	105386325	4	6800	0.0816326530612245
chr11	10817825	10828950	4	10875	0.0895522388059701
chr11	18419000	18422550	4	3350	0.0833333333333333
chr11	62481675	62491925	4	9925	0.0813953488372093
chr11	63663375	63673875	4	10125	0.0539083557951483
chr11	63960025	63966725	4	6350	0.089171974522293
chr11	64891925	64900750	4	8650	0.0304568527918782
chr11	71182400	71190275	4	7625	0.078125
chr12	6435625	6444675	4	8425	0.0878048780487805
chr12	6776050	6784075	4	7675	0.0863309352517986
chr12	46756700	46763975	4	6950	0.0776699029126214
chr12	50185100	50193025	4	7500	0.0692640692640693
chr12	53451350	53459800	4	8025	0.0860215053763441
chr12	123886425	123892275	4	5600	0.0882352941176471
chr15	86286550	86291850	4	5050	0.0714285714285714
chr15	91458000	91464075	4	5725	0.0857142857142857
chr16	1807475	1820800	4	12725	0.0826446280991736
chr16	11930075	11936725	4	6400	0.0869565217391304
chr16	16203000	16208025	4	4800	0.0540540540540541
chr16	28836700	28848800	4	11875	0.0354609929078014
chr16	28879975	28886125	4	5900	0.08
chr16	67573150	67583200	4	9700	0.0895522388059701
chr16	69775075	69783575	4	8025	0.09
chr16	74945175	74949250	4	3925	0.0714285714285714
chr16	75659500	75665825	4	6025	0.0779220779220779
chr17	8043400	8054125	4	10150	0.0788177339901478
chr17	17715475	17724175	4	8275	0.0790960451977401
chr17	33316000	33323325	4	6925	0.0761904761904762
chr17	34168450	34172850	4	4175	0.0776699029126214
chr17	34868325	34871275	4	2800	0.0833333333333333
chr17	38140500	38154550	4	13825	0.0444444444444444
chr17	46995825	47003650	4	7475	0.073394495412844
chr17	73168150	73173250	4	4875	0.0784313725490196
chr17	74078075	74091000	4	12500	0.0560747663551402
chr17	79842075	79848575	4	6200	0.0839160839160839
chr19	621050	625575	4	4300	0.0747663551401869
chr19	3975100	3984950	4	9525	0.043343653250774
chr19	5147000	5151750	4	4550	0.0631578947368421
chr19	5586175	5601525	4	14875	0.0755813953488372
chr19	5922300	5931900	4	9300	0.0395256916996047
chr19	9673850	9679375	4	5300	0.0618556701030928
chr19	13050050	13055825	4	5400	0.0882352941176471
chr19	16975850	16983250	4	7150	0.0857142857142857
chr19	36212200	36226825	4	14050	0.0758293838862559
chr19	39865550	39875400	4	9600	0.0571428571428571
chr19	45376225	45383650	4	7175	0.0759493670886076
chr19	45853625	45861325	4	7425	0.0622222222222222
chr19	50097125	50107950	4	10300	0.0839160839160839
chr19	54645275	54661600	4	15375	0.0676056338028169
chr2	74586875	74598900	4	11650	0.0710059171597633
chr2	232317325	232327475	4	9825	0.0552147239263804
chr2	233430400	233434975	4	4350	0.0857142857142857
chr2	242657900	242665650	4	7575	0.0476190476190476
chr20	10619800	10630350	4	10250	0.0394736842105263
chr20	34140975	34147625	4	6300	0.0842105263157895
chr20	44998800	45005850	4	6700	0.0793650793650794
chr21	45104200	45112225	4	7725	0.0838323353293413
chr21	46911425	46919725	4	8075	0.0754716981132075
chr22	20091350	20103825	4	12075	0.0824742268041237
chr22	29722100	29739825	4	17225	0.0467532467532468
chr22	39129575	39139500	4	9750	0.0689655172413793
chr22	50892225	50906900	4	14225	0.0484848484848485
chr3	52289250	52295575	4	6125	0.0869565217391304
chr3	53256475	53271275	4	14450	0.0437956204379562
chr3	195593150	195600100	4	6625	0.0827586206896552
chr4	76876400	76879950	4	3375	0.0821917808219178
chr5	10258025	10264950	4	6600	0.0846560846560847
chr5	40828200	40834700	4	6300	0.0666666666666667
chr6	7881900	7889950	4	7775	0.0563380281690141
chr6	37441050	37448875	4	7400	0.0897435897435897
chr7	287675	294925	4	7000	0.0594059405940594
chr7	6505050	6510200	4	4900	0.0806451612903226
chr7	44246800	44253650	4	6500	0.0883977900552486
chr7	100274125	100287700	4	13200	0.0527859237536657
chr7	158712100	158716525	4	4150	0.0769230769230769
chr9	35056150	35068650	4	12200	0.0404624277456647
chr9	86584325	86591675	4	7050	0.0845070422535211
chr9	140071825	140082050	4	9675	0.0795454545454545
chrX	1712250	1722350	4	9675	0.0534351145038168
chrX	71490025	71495150	4	4925	0.0869565217391304
chr1	880300	892975	3	12425	0.0327868852459016
chr1	1320100	1330000	3	9700	0.0364963503649635
chr1	10463675	10470800	3	6900	0.0512820512820513
chr1	35649925	35656800	3	6650	0.0504201680672269
chr1	36637575	36647600	3	9925	0.0138888888888889
chr1	38268825	38272850	3	3925	0.05
chr1	40529125	40534450	3	5125	0.0555555555555556
chr1	40534550	40538200	3	3525	0.0560747663551402
chr1	43849050	43853450	3	4225	0.0509554140127389
chr1	43904225	43918175	3	13600	0.05
chr1	44131175	44136225	3	4900	0.0457142857142857
chr1	45105775	45113900	3	7925	0.031496062992126
chr1	45241825	45247300	3	5275	0.0493827160493827
chr1	109777075	109782250	3	5000	0.0473372781065089
chr1	110463175	110468825	3	5550	0.0227272727272727
chr1	116939125	116950075	3	10750	0.036231884057971
chr1	151023975	151029525	3	5450	0.0317460317460317
chr1	153729550	153733800	3	4100	0.0529801324503311
chr1	155978500	155983750	3	5050	0.0546448087431694
chr1	161178625	161184575	3	5800	0.043010752688172
chr1	173831625	173836200	3	4450	0.0444444444444444
chr1	228283300	228288325	3	4900	0.0441176470588235
chr10	5955750	5961225	3	5350	0.0476190476190476
chr10	6262050	6268850	3	6675	0.0273972602739726
chr10	73587250	73592575	3	5225	0.0412371134020619
chr10	104238575	104247375	3	8575	0.0398671096345515
chr10	104848375	104851225	3	2750	0.0459770114942529
chr10	129900875	129907275	3	6275	0.0342857142857143
chr10	135093175	135100375	3	7025	0.0353982300884956
chr11	603825	614075	3	9800	0.0491803278688525
chr11	1975075	1978800	3	3625	0.0392156862745098
chr11	9163250	9168750	3	5350	0.0418848167539267
chr11	61550450	61558175	3	7600	0.0207612456747405
chr11	62561450	62570525	3	8925	0.0459770114942529
chr11	64529675	64539775	3	9900	0.0341880341880342
chr11	67045375	67055150	3	9500	0.0416666666666667
chr11	67204875	67210075	3	5050	0.0479041916167665
chr11	71192550	71197775	3	5050	0.0451977401129944
chr11	71937700	71949800	3	11650	0.0469973890339426
chr11	118769100	118776050	3	6825	0.025531914893617
chr11	118981200	118985300	3	3950	0.054421768707483
chr12	49219925	49228450	3	8375	0.028169014084507
chr12	49229500	49234250	3	4625	0.0341880341880342
chr12	109239525	109243300	3	3650	0.0560747663551402
chr12	109890025	109896025	3	5800	0.0386473429951691
chr12	123349925	123354500	3	4475	0.027972027972028
chr12	124089600	124093850	3	4125	0.0413793103448276
chr12	124965850	124971525	3	5525	0.0434782608695652
chr14	23372250	23376550	3	4200	0.0341880341880342
chr14	94512475	94517775	3	5100	0.043010752688172
chr14	103801500	103809400	3	7750	0.0291970802919708
chr14	105682700	105688475	3	5625	0.0487804878048781
chr14	105929200	105936525	3	7175	0.0349344978165939
chr15	28356625	28361325	3	4575	0.0379746835443038
chr15	43019425	43027850	3	8175	0.045045045045045
chr15	60642450	60648650	3	6050	0.0470588235294118
chr15	74705275	74710350	3	4850	0.0555555555555556
chr15	75498075	75506975	3	8700	0.0328947368421053
chr15	85184025	85186975	3	2850	0.0555555555555556
chr15	89170775	89175975	3	5025	0.0523560209424084
chr15	89861650	89874425	3	12475	0.05
chr16	18793775	18800600	3	6725	0.0253164556962025
chr16	31194725	31208025	3	13025	0.0252631578947368
chr16	31714025	31718700	3	4550	0.0566037735849057
chr16	58073650	58077950	3	4200	0.0449438202247191
chr16	67975375	67986650	3	11025	0.043360433604336
chr16	69965000	69976000	3	10600	0.0520446096654275
chr16	75266275	75272525	3	6075	0.0425531914893617
chr16	87869375	87876850	3	7300	0.0418848167539267
chr16	88718375	88725125	3	6550	0.04
chr16	89292525	89295250	3	2625	0.043956043956044
chr17	1577575	1586400	3	8625	0.0421940928270042
chr17	4078775	4083725	3	4800	0.0567375886524823
chr17	7124225	7134375	3	10000	0.0326086956521739
chr17	7411150	7418125	3	6775	0.0380228136882129
chr17	17998950	18005675	3	6500	0.0434782608695652
chr17	19282400	19289175	3	6625	0.0470588235294118
chr17	20917850	20925325	3	7350	0.0266666666666667
chr17	27416550	27427700	3	10900	0.0291970802919708
chr17	40123750	40130650	3	6725	0.0446927374301676
chr17	40822325	40825925	3	3475	0.0495867768595041
chr17	44107750	44111975	3	4100	0.0425531914893617
chr17	56165125	56171650	3	6325	0.0547945205479452
chr17	56420975	56426175	3	5050	0.05
chr17	76670400	76674575	3	4050	0.0555555555555556
chr17	78107200	78114500	3	7100	0.0506329113924051
chr17	78115475	78118225	3	2650	0.0476190476190476
chr17	78921775	78924300	3	2425	0.0512820512820513
chr17	79162125	79165450	3	3225	0.0506329113924051
chr17	79861300	79867550	3	6100	0.0350877192982456
chr17	80011150	80022350	3	10975	0.0349854227405248
chr17	80399625	80404825	3	5050	0.0441988950276243
chr19	1008450	1015800	3	7175	0.0484848484848485
chr19	2760600	2766425	3	5625	0.0446927374301676
chr19	3530275	3537025	3	6525	0.0555555555555556
chr19	3610800	3615075	3	4150	0.0506329113924051
chr19	4500700	4506425	3	5600	0.0451127819548872
chr19	4656075	4660950	3	4775	0.0307692307692308
chr19	7995275	8001625	3	6250	0.018018018018018
chr19	9719900	9730350	3	10125	0.0376175548589342
chr19	10751125	10755300	3	4050	0.0413793103448276
chr19	10787500	10795850	3	8125	0.053030303030303
chr19	10796425	10803775	3	7175	0.0371747211895911
chr19	15219700	15232400	3	12500	0.0293255131964809
chr19	15362425	15372025	3	9325	0.0332409972299169
chr19	15533225	15541225	3	7800	0.0434782608695652
chr19	16949800	16959500	3	9500	0.032345013477089
chr19	16961200	16965675	3	4350	0.0384615384615385
chr19	19759950	19771225	3	11075	0.0491803278688525
chr19	41235575	41238125	3	2450	0.0533333333333333
chr19	42702375	42707375	3	4875	0.0535714285714286
chr19	44675475	44681675	3	6075	0.0465116279069767
chr19	45487225	45496825	3	9500	0.0113960113960114
chr19	47222725	47237650	3	14525	0.035264483627204
chr19	47568050	47576275	3	8050	0.047244094488189
chr19	47582850	47590575	3	7525	0.0396825396825397
chr19	48251325	48262500	3	10875	0.0497512437810945
chr19	50117450	50122475	3	4875	0.0567375886524823
chr19	50331525	50343450	3	11800	0.0220588235294118
chr19	54962125	54972925	3	10600	0.0252525252525253
chr19	58261875	58267350	3	5275	0.0568181818181818
chr2	10925825	10928625	3	2700	0.0563380281690141
chr2	74177475	74180500	3	2925	0.0547945205479452
chr2	85615350	85619250	3	3775	0.0437956204379562
chr2	96947000	96959450	3	12050	0.0527859237536657
chr2	201718025	201724525	3	6400	0.0377358490566038
chr2	220096825	220103275	3	6275	0.0531914893617021
chr2	241066800	241072600	3	5625	0.0473933649289099
chr20	1422175	1430625	3	8300	0.0236220472440945
chr20	2441100	2447000	3	5775	0.0319148936170213
chr20	31033375	31044425	3	10850	0.0512820512820513
chr20	40048875	40051725	3	2750	0.0526315789473684
chr20	44525350	44528400	3	2950	0.0465116279069767
chr20	49193725	49198225	3	4375	0.0422535211267606
chr20	55091800	55095950	3	3975	0.0566037735849057
chr20	57269875	57275750	3	5750	0.0384615384615385
chr20	61906950	61921450	3	14200	0.036697247706422
chr20	62219550	62224925	3	5200	0.050761421319797
chr20	62292025	62298150	3	6025	0.0217391304347826
chr21	47534775	47543500	3	8425	0.0377358490566038
chr22	19439625	19445175	3	5350	0.0418848167539267
chr22	19964775	19969650	3	4750	0.0454545454545455
chr22	21344575	21355175	3	10475	0.0306122448979592
chr22	24164100	24170275	3	6025	0.0402010050251256
chr22	29688450	29696125	3	7400	0.0466926070038911
chr22	30971425	30985575	3	13900	0.0268199233716475
chr22	32013700	32019250	3	5325	0.0552486187845304
chr22	35735950	35742875	3	6725	0.0543478260869565
chr22	35828225	35830800	3	2475	0.0512820512820513
chr22	39144250	39149175	3	4775	0.0551724137931034
chr22	40813650	40823600	3	9775	0.027027027027027
chr22	41741625	41748350	3	6525	0.0542986425339367
chr22	42606525	42611350	3	4675	0.0529801324503311
chr3	12873875	12879150	3	5100	0.0537634408602151
chr3	14520150	14525175	3	4900	0.0526315789473684
chr3	49107050	49111800	3	4575	0.0522875816993464
chr3	51728425	51735575	3	7000	0.0425531914893617
chr3	52433650	52442225	3	8475	0.0172413793103448
chr3	52518575	52528025	3	9300	0.0245398773006135
chr3	126744925	126753725	3	8600	0.0470588235294118
chr3	197679075	197683450	3	4275	0.0283687943262411
chr4	732675	735300	3	2525	0.043956043956044
chr4	2940250	2945775	3	5375	0.0295566502463054
chr5	1803800	1808500	3	4500	0.0563380281690141
chr5	137494400	137503075	3	8425	0.036697247706422
chr5	149497050	149501975	3	4825	0.0338983050847458
chr5	170820550	170826600	3	5900	0.0476190476190476
chr6	31590450	31606275	3	15275	0.041025641025641
chr6	31653650	31659500	3	5650	0.0560747663551402
chr6	31745500	31751425	3	5825	0.018018018018018
chr6	32942100	32949100	3	6825	0.0434782608695652
chr6	34388925	34392925	3	3875	0.0504201680672269
chr6	35044825	35058225	3	13225	0.0344827586206897
chr6	36565650	36569675	3	3925	0.0327868852459016
chr6	43640925	43647575	3	6550	0.0264900662251656
chr6	43743875	43753525	3	9350	0.0405797101449275
chr7	1578475	1583325	3	4700	0.047244094488189
chr7	45110950	45117025	3	5925	0.0375586854460094
chr7	72984350	72989425	3	4925	0.047244094488189
chr7	75686325	75696625	3	10125	0.0292397660818713
chr7	100028500	100032825	3	4225	0.0333333333333333
chr7	137565825	137568225	3	2300	0.0506329113924051
chr7	143083025	143089350	3	6075	0.0492610837438424
chr7	148705900	148712500	3	6350	0.0508474576271186
chr8	22447125	22449500	3	2275	0.0555555555555556
chr8	22474475	22480400	3	5775	0.0421052631578947
chr8	22490525	22495025	3	4300	0.0526315789473684
chr8	142186425	142191750	3	5175	0.0521739130434783
chr8	144871775	144880100	3	8200	0.0317460317460317
chr8	146013550	146017450	3	3800	0.0506329113924051
chr9	33258425	33261550	3	3025	0.0476190476190476
chr9	33920550	33929500	3	8725	0.0568181818181818
chr9	131027175	131032325	3	4975	0.0421052631578947
chr9	135973225	135979975	3	6500	0.0523560209424084
chr9	136231700	136235450	3	3625	0.0441176470588235
chr9	137016700	137024950	3	8075	0.0383141762452107
chr9	139271700	139279125	3	7225	0.0517241379310345
chrX	70345850	70349075	3	3125	0.0465116279069767
chrX	153214850	153230050	3	14825	0.0464037122969838
chr1	1151000	1159650	2	8575	0.0174927113702624
chr1	1717575	1722600	2	4975	0.0201005025125628
chr1	2233875	2240750	2	6800	0.0220588235294118
chr1	16056875	16062125	2	5200	0.0192307692307692
chr1	26155575	26160250	2	4625	0.0216216216216216
chr1	27092300	27102450	2	10050	0.0199004975124378
chr1	37945550	37950275	2	4675	0.0213903743315508
chr1	150304775	150309225	2	4400	0.0227272727272727
chr1	160247425	160252375	2	4900	0.0204081632653061
chr1	160259200	160269250	2	9975	0.0150375939849624
chr1	166815000	166820925	2	5875	0.0170212765957447
chr10	104126475	104131000	2	4475	0.0223463687150838
chr11	769875	774300	2	4375	0.0228571428571429
chr11	836225	841550	2	5275	0.018957345971564
chr11	897500	903550	2	6000	0.0166666666666667
chr11	2412475	2418725	2	6200	0.0161290322580645
chr11	47309575	47314600	2	4975	0.0201005025125628
chr11	47344825	47352475	2	7600	0.0131578947368421
chr11	61620925	61625600	2	4625	0.0216216216216216
chr11	62649375	62657650	2	8200	0.0182926829268293
chr11	65270100	65274525	2	4375	0.0228571428571429
chr11	65301950	65307175	2	5175	0.0193236714975845
chr11	65618100	65624450	2	6300	0.0158730158730159
chr11	65997700	66004175	2	6425	0.0155642023346304
chr11	66258750	66263725	2	4925	0.0203045685279188
chr11	66390475	66397125	2	6600	0.0151515151515152
chr11	67074175	67079675	2	5450	0.018348623853211
chr11	67198725	67204275	2	5500	0.0181818181818182
chr11	67256325	67262125	2	5750	0.0173913043478261
chr11	75112125	75117850	2	5675	0.0176211453744493
chr11	117087750	117092525	2	4725	0.0211640211640212
chr12	57559525	57564075	2	4500	0.0222222222222222
chr12	57624650	57629350	2	4650	0.021505376344086
chr12	122264175	122269175	2	4950	0.0202020202020202
chr14	24645750	24656550	2	10700	0.0186915887850467
chr14	105253000	105259250	2	6200	0.0161290322580645
chr15	42108625	42117050	2	8350	0.0179640718562874
chr15	70360975	70367225	2	6200	0.0161290322580645
chr15	74911425	74924250	2	12700	0.0196850393700787
chr15	91418725	91426400	2	7600	0.0197368421052632
chr16	1363600	1372250	2	8575	0.0174927113702624
chr16	1825025	1830575	2	5500	0.0181818181818182
chr16	3530725	3537150	2	6375	0.0156862745098039
chr16	22332825	22340950	2	8050	0.0186335403726708
chr16	23698400	23703125	2	4675	0.0213903743315508
chr16	57784700	57791000	2	6250	0.016
chr16	66971550	66978175	2	6550	0.0229007633587786
chr16	67909850	67919025	2	9075	0.0220385674931129
chr16	69351900	69359375	2	7400	0.0202702702702703
chr16	85687025	85693275	2	6200	0.0161290322580645
chr17	1553525	1558975	2	5400	0.0185185185185185
chr17	4793250	4801025	2	7700	0.0194805194805195
chr17	7477200	7482750	2	5500	0.0181818181818182
chr17	7494625	7500725	2	6050	0.0165289256198347
chr17	27205975	27213550	2	7500	0.02
chr17	39845800	39850225	2	4375	0.0228571428571429
chr17	40146700	40151050	2	4300	0.0232558139534884
chr17	42958800	42963650	2	4800	0.0208333333333333
chr17	45008450	45014025	2	5525	0.0180995475113122
chr17	47118200	47123925	2	5675	0.0176211453744493
chr17	48152450	48159325	2	6825	0.0146520146520147
chr17	48467500	48472725	2	5175	0.0193236714975845
chr17	56585400	56590400	2	4950	0.0202020202020202
chr17	73231950	73242950	2	10925	0.0137299771167048
chr17	78181775	78186625	2	4800	0.0208333333333333
chr17	80200050	80211725	2	11575	0.0172786177105832
chr17	80884075	80890000	2	5875	0.0170212765957447
chr18	47797600	47803725	2	6075	0.0164609053497942
chr19	324600	330375	2	5725	0.0174672489082969
chr19	1270825	1275350	2	4475	0.0223463687150838
chr19	3452200	3457875	2	5625	0.0177777777777778
chr19	3957050	3961850	2	4750	0.0210526315789474
chr19	5611800	5616550	2	4700	0.0212765957446809
chr19	8920900	8925425	2	4475	0.0223463687150838
chr19	9637900	9647175	2	9225	0.010840108401084
chr19	10662400	10667125	2	4675	0.0213903743315508
chr19	12056050	12061475	2	5375	0.0186046511627907
chr19	15477900	15486175	2	8225	0.0121580547112462
chr19	19606500	19615075	2	8525	0.0117302052785924
chr19	39957875	39965775	2	7850	0.0127388535031847
chr19	44250625	44255025	2	4350	0.0229885057471264
chr19	46325625	46333900	2	8225	0.0121580547112462
chr19	47992200	47997700	2	5450	0.018348623853211
chr19	52467675	52472475	2	4750	0.0210526315789474
chr19	54628875	54633425	2	4500	0.0222222222222222
chr2	1679975	1685000	2	4975	0.0201005025125628
chr2	27454175	27459875	2	5650	0.0176991150442478
chr2	38972125	38976500	2	4325	0.023121387283237
chr2	96960875	96965875	2	4950	0.0202020202020202
chr2	234197975	234203975	2	5950	0.0168067226890756
chr20	3780825	3786575	2	5700	0.0175438596491228
chr20	61536450	61543750	2	7225	0.0207612456747405
chr21	44476600	44481275	2	4625	0.0216216216216216
chr21	44481825	44488675	2	6800	0.0147058823529412
chr21	45171450	45177425	2	5925	0.0168776371308017
chr22	30415200	30419775	2	4525	0.0220994475138122
chr22	31482425	31493450	2	10900	0.0229357798165138
chr22	37452050	37456750	2	4650	0.021505376344086
chr22	43271200	43279750	2	8475	0.0176991150442478
chr22	43563175	43568675	2	5450	0.018348623853211
chr22	50653100	50662000	2	8800	0.0227272727272727
chr3	5252500	5256875	2	4325	0.023121387283237
chr3	14205025	14210150	2	5075	0.0197044334975369
chr3	48715000	48720475	2	5425	0.0184331797235023
chr3	49158600	49164325	2	5675	0.0176211453744493
chr3	50390550	50396100	2	5500	0.0181818181818182
chr3	50614075	50618500	2	4375	0.0228571428571429
chr3	52261725	52266775	2	5000	0.02
chr3	129274550	129279375	2	4775	0.0209424083769634
chr3	183881125	183890075	2	8900	0.0112359550561798
chr3	195602350	195607175	2	4775	0.0209424083769634
chr3	196547150	196551725	2	4525	0.0220994475138122
chr4	2824150	2832100	2	7900	0.0126582278481013
chr4	3229675	3238775	2	9000	0.0222222222222222
chr4	6301950	6306525	2	4525	0.0220994475138122
chr5	868050	872875	2	4775	0.0209424083769634
chr5	880725	887625	2	6850	0.0145985401459854
chr5	1318075	1326500	2	8375	0.0119402985074627
chr5	1813525	1818350	2	4775	0.0209424083769634
chr5	10679475	10684025	2	4500	0.0222222222222222
chr5	14710200	14714625	2	4375	0.0228571428571429
chr5	150405700	150410300	2	4550	0.021978021978022
chr5	154178850	154186025	2	7100	0.0211267605633803
chr5	176756650	176766625	2	9925	0.0100755667506297
chr5	176857175	176863900	2	6675	0.0149812734082397
chr5	176950450	176960225	2	9725	0.0102827763496144
chr5	179224100	179228700	2	4550	0.021978021978022
chr6	3722975	3728375	2	5350	0.0186915887850467
chr6	31635200	31640225	2	4975	0.0201005025125628
chr6	42993575	42998100	2	4475	0.0223463687150838
chr7	295550	302000	2	6400	0.015625
chr7	930075	939175	2	9025	0.0166204986149584
chr7	4820525	4831875	2	11225	0.022271714922049
chr7	5032075	5037625	2	5500	0.0181818181818182
chr7	6678950	6685050	2	6050	0.0165289256198347
chr7	6730250	6739525	2	9175	0.0217983651226158
chr7	100170900	100176975	2	6025	0.016597510373444
chr7	149186550	149191350	2	4750	0.0210526315789474
chr7	150729925	150734600	2	4625	0.0216216216216216
chr8	22105150	22110425	2	5225	0.0191387559808612
chr8	134471425	134479000	2	7525	0.0132890365448505
chr8	144518950	144523425	2	4425	0.0225988700564972
chr8	145531575	145537150	2	5525	0.0180995475113122
chr9	124533450	124539800	2	6300	0.0158730158730159
chr9	133489150	133494575	2	5375	0.0186046511627907
chr9	133758850	133764700	2	5800	0.0172413793103448
chr9	136225400	136229850	2	4400	0.0227272727272727
chr9	139285900	139291975	2	6025	0.016597510373444
chr9	139347850	139352875	2	4975	0.0201005025125628
