# Supplementary material for: Large organized chromatin lysine domains help distinguish primitive from differentiated cell populations
Source: Nat Commun. 2021 Jan 21;12:499. doi: 10.1038/s41467-020-20830-9 (PMC7820432; doi:10.1038/s41467-020-20830-9)
Supplement: Supplementary file 3 — Supplementary Software [file 41467_2020_20830_MOESM3_ESM.zip › E006-H3K4me1_LOCKS.bed]

chr1	19679075	19785675	61	53925	14.6
chr1	214588800	214700750	61	56225	13.0588235294118
chr10	33443050	33604050	61	61650	15.8461538461538
chr10	81018250	81207000	61	75625	14
chr11	47989475	48129550	61	45925	15.3454545454545
chr12	66259875	66352100	61	51375	11.9393939393939
chr12	124837175	125010475	61	91650	9.81818181818182
chr13	110946350	111064650	61	76825	10.0909090909091
chr14	68968125	69126700	61	53525	12.9375
chr15	66992800	67108300	61	53800	14.65
chr15	67303275	67447600	61	87650	12.8
chr15	99190225	99298850	61	39825	14.125
chr16	89360250	89476125	61	54175	14.8571428571429
chr17	46614725	46714425	61	65075	12.9268292682927
chr17	62604800	62704125	61	36550	13.4545454545455
chr17	75230200	75439525	61	110500	10.8311688311688
chr19	1081675	1245800	61	58500	13.5932203389831
chr19	18384500	18551500	61	65575	13.78125
chr2	20666225	20866800	61	59000	15.2
chr2	36556450	36669950	61	48225	13.8947368421053
chr2	109149625	109271575	61	54050	12.5283018867925
chr22	36695725	36839950	61	87325	15.0588235294118
chr3	123320500	123439875	61	45175	13.7551020408163
chr3	171756650	171865350	61	43600	13.6363636363636
chr4	7805675	7932200	61	63475	12.4571428571429
chr5	14136650	14233300	61	64800	12.9565217391304
chr7	47479975	47605950	61	65200	14.1904761904762
chr8	30240275	30316475	61	35025	11.6
chr8	118905550	119039900	61	53675	12.9180327868852
chr8	128852000	129005250	61	69825	15.7272727272727
chr8	131236200	131371825	61	49275	13.6
chr9	37913475	38053075	61	82400	6.69230769230769
chr9	97757250	97858100	61	50750	9.85714285714286
chr9	137207650	137349500	61	81150	10.9189189189189
chr16	81462775	81604150	59	44450	14.5806451612903
chr5	34563025	34722600	59	50350	13.6756756756757
chr7	27127700	27253100	59	77600	13.3658536585366
chr14	61956150	62092100	58	66800	13.6363636363636
chr9	116245975	116421025	58	60700	14.8484848484848
chr1	201499575	201630425	57	61175	14.2
chr11	122512275	122679600	57	58875	14.1818181818182
chr14	74975300	75139025	57	71175	14.7837837837838
chr16	85148725	85292775	57	64200	12.75
chr2	54727850	54867200	57	58900	14.2033898305085
chr22	43298100	43414325	57	46350	14.4761904761905
chr7	134375150	134532575	57	43475	12.6666666666667
chr16	85312475	85437125	56	48625	13.4594594594595
chr3	159478050	159603325	56	46150	12.8181818181818
chr10	126678100	126792400	55	48500	14.4117647058824
chr11	121997100	122086750	55	47175	13.8222222222222
chr16	85545750	85661750	55	48950	10.8666666666667
chr2	216242050	216304525	55	26325	10.9565217391304
chr22	18386050	18488575	55	37525	14
chr3	149280600	149377500	55	44625	11.8260869565217
chr16	89476500	89576425	54	41450	11.9024390243902
chr17	76305100	76428900	54	63750	10.8292682926829
chr22	46390550	46518850	54	76075	11.2857142857143
chr3	11564800	11686050	54	51725	13.7272727272727
chr3	46906125	47030950	54	44500	12.5882352941176
chr5	172256150	172387925	54	61175	11.2608695652174
chr9	112820575	112922550	54	44025	11.9333333333333
chr21	39610350	39701300	53	40500	13.7674418604651
chr7	137600625	137687850	53	47175	13.8095238095238
chr8	30320025	30426825	53	43125	13.0555555555556
chr19	13093950	13196525	52	59350	8.2093023255814
chr1	201661200	201789200	51	61400	13.4465408805031
chr11	12122075	12211400	51	51100	10.6829268292683
chr17	25812150	25914050	51	45600	7.83333333333333
chr17	48171850	48317900	51	69800	12.2142857142857
chr1	25004875	25106275	49	31825	13.0344827586207
chr20	36701175	36830150	49	40425	11.8620689655172
chr9	114654250	114737225	49	37450	11.04
chr1	2120525	2266425	48	75625	11.3488372093023
chr1	234976450	235136450	48	51450	12.7931034482759
chr19	47388675	47516350	48	40875	11.6140350877193
chr2	37841075	37940700	48	39175	8.69811320754717
chr2	240134225	240253675	48	45700	11.3333333333333
chr10	104338825	104489550	47	58950	11.6216216216216
chr6	158383100	158483700	47	48150	10.1212121212121
chr10	80807850	80967575	46	108425	11.8
chr13	97873900	97962425	46	37050	11.4509803921569
chr13	99172475	99237575	46	24525	11.3023255813953
chr18	74746925	74850400	46	44625	8.64705882352941
chr19	18552750	18633775	46	43050	11.3333333333333
chr4	169752125	169808900	46	27500	6.27272727272727
chr9	97609350	97716100	45	45800	10.5454545454545
chr19	15356725	15448150	44	48850	9.67741935483871
chr13	110865925	110921400	43	28125	9.03030303030303
chr6	129956425	130038800	43	33400	11.3333333333333
chr2	161219900	161291125	42	37650	7.72
chr20	49109850	49168175	42	27150	10.4347826086957
chr4	57904350	58002950	42	55150	9.76
chr9	130253000	130348900	42	64650	7.04347826086957
chr11	762325	864100	41	49650	10.4615384615385
chr11	63971600	64090325	41	40850	8.70229007633588
chr11	128318050	128400575	41	47700	6.12903225806452
chr17	17566100	17658625	41	48625	10
chr2	238570750	238653775	41	38375	9.31428571428571
chr1	157961225	158046525	40	52275	9.72727272727273
chr1	208343625	208419050	40	37425	8.26760563380282
chr10	120949275	121050525	40	30225	10.4
chr4	77890025	77977900	40	38825	9.94285714285714
chr6	7106850	7176150	40	30750	9.28358208955224
chr7	93996200	94055350	40	22875	8.63414634146342
chr9	137509725	137603300	40	37250	8.63157894736842
chr10	75752700	75818900	39	27925	9.5
chr16	57791350	57881075	39	34400	8.34408602150538
chr22	37879350	37970850	39	40150	9.86363636363636
chr5	178685350	178759050	39	33075	10.2916666666667
chr7	116150150	116233925	39	32225	9.83783783783784
chr12	52399625	52477350	38	29475	8.52173913043478
chr15	68870075	68950775	38	35850	9.25
chr17	1891825	1999050	38	48175	10.047619047619
chr6	15244500	15337775	38	28575	10.2077922077922
chr15	31617025	31670950	37	27600	7.54545454545455
chr15	63330875	63390225	37	32600	6.78787878787879
chr15	99384800	99459425	37	36675	9.58333333333333
chr16	73018875	73105900	37	45400	10.0833333333333
chr2	39651750	39761725	37	31250	9.96129032258064
chr6	56571800	56638075	37	28825	9.52727272727273
chr8	23145225	23225150	37	47175	3.81666666666667
chr10	96971625	97069600	36	28750	9.16923076923077
chr14	100019025	100095300	36	35325	8.68965517241379
chr5	14233900	14287125	36	27825	8.19354838709677
chr5	149826325	149909550	36	49000	7.25
chr7	139408475	139478900	36	33625	9.05263157894737
chr17	16923050	16985075	35	29500	9.16666666666667
chr2	1705125	1762825	35	28800	7.9
chr2	121612800	121713125	35	42025	8.90909090909091
chr3	127441300	127524350	35	41850	9.35714285714286
chr12	111834375	111911000	34	45425	5.77142857142857
chr15	101699650	101750600	34	23950	9.27272727272727
chr22	30578375	30654450	34	47100	7.05660377358491
chr5	135322075	135402975	34	41700	9.125
chr6	52362600	52443175	34	62600	5.19148936170213
chr9	35645800	35737250	34	30800	8.88301886792453
chr9	114768275	114838350	34	31900	8
chr1	21603825	21677150	33	45950	5.6969696969697
chr10	63775750	63824325	33	25850	7.93103448275862
chr12	54377825	54433725	33	47175	2.35294117647059
chr12	54718150	54786550	33	24350	7.51351351351351
chr5	14395525	14459500	33	38325	7.53846153846154
chr5	156929400	157005625	33	36775	7.4468085106383
chr6	16698025	16771375	33	33175	8
chr1	85739350	85810875	32	30725	6.40366972477064
chr10	81903725	81968075	32	28750	6.75862068965517
chr16	70696050	70806525	32	55375	7.59770114942529
chr17	74663550	74732000	32	32675	5.70588235294118
chr2	218762750	218837475	32	41675	6.69230769230769
chr20	56255825	56294225	32	22750	7.05882352941176
chr5	92905975	92948300	32	18050	7.36363636363636
chr11	12226675	12271025	31	21450	7.10344827586207
chr11	65182650	65223775	31	30575	3.33333333333333
chr14	69378525	69450050	31	52725	4.75609756097561
chr15	42208850	42265375	31	34375	7.875
chr16	4333950	4402300	31	27775	8.52173913043478
chr17	1263750	1304275	31	18575	7.83050847457627
chr17	43163900	43254175	31	32575	8.45714285714286
chr19	908800	963925	31	29025	6
chr2	235857450	235922100	31	51925	1.17241379310345
chr3	71544200	71601425	31	30825	7.66666666666667
chr8	12934950	12991850	31	27750	8.1578947368421
chr9	134542700	134615925	31	31025	8.16666666666667
chr12	6287100	6345150	30	30325	5.8
chr12	122180750	122251825	30	31600	7.44
chr15	40329925	40401950	30	38500	8.44444444444444
chr16	9183800	9233300	30	24275	6.96103896103896
chr18	46441000	46533750	30	49300	7.74509803921569
chr19	5926700	5988075	30	30600	7.44444444444444
chr2	85955975	86029875	30	35200	6.41176470588235
chr2	102348675	102399225	30	29250	5.75
chr20	30249200	30311275	30	44275	6.3
chr3	57991625	58061275	30	38275	7.79310344827586
chr6	30704775	30756250	30	29500	7.57894736842105
chr7	55111475	55160550	30	28550	6
chr7	100727975	100783375	30	32000	5.36842105263158
chr9	33101175	33173175	30	29425	6.64444444444444
chr1	218517975	218558475	29	23200	4.28070175438596
chr12	57471825	57552775	29	35825	7.76470588235294
chr12	109192325	109253200	29	42475	7.61904761904762
chr17	17803825	17855375	29	22800	6.69230769230769
chr2	207980625	208032850	29	28725	7.68421052631579
chr3	189759250	189827200	29	19100	7.53571428571429
chr8	8142325	8210325	29	26275	6.04545454545455
chr8	145002150	145066100	29	42725	6.58333333333333
chr1	39605700	39704500	28	44625	7.33333333333333
chr14	95944250	96004225	28	30200	5.54166666666667
chr15	67449825	67494200	28	26175	7.61538461538461
chr19	39139475	39227550	28	70200	3.62162162162162
chr1	27809950	27941400	27	66325	5.92452830188679
chr1	43995075	44054025	27	20350	6.68421052631579
chr1	94049350	94104975	27	30300	6.95238095238095
chr12	52557525	52611350	27	32425	7.17241379310345
chr12	125211675	125261200	27	24025	6.44444444444444
chr16	24986700	25027450	27	22800	5.32432432432432
chr16	67181475	67232625	27	25100	4.34782608695652
chr3	45160075	45225600	27	26175	5.80519480519481
chr3	134026850	134097150	27	47850	5.69565217391304
chr5	149991050	150040875	27	28300	5.82051282051282
chr8	141596725	141657250	27	28075	4.48387096774194
chr12	7023000	7081225	26	24675	4.75471698113208
chr12	108999275	109047775	26	24025	6
chr15	74665775	74727275	26	40400	6.28571428571429
chr2	47255350	47318800	26	35150	4.72727272727273
chr3	99352525	99397550	26	25275	6.45833333333333
chr5	176888525	176928600	26	24975	3.05263157894737
chr7	130557150	130610550	26	46175	2.28571428571429
chr1	43388800	43445825	25	35725	4.8
chr11	35159775	35214300	25	32875	4.84848484848485
chr14	70091850	70141025	25	18800	6.16666666666667
chr15	96864000	96904775	25	32400	2.34782608695652
chr17	38452150	38515275	25	42925	6.88235294117647
chr2	65571850	65629825	25	22650	5.35802469135802
chr7	73400000	73458300	25	18950	5.53424657534247
chr8	22405475	22464850	25	37375	6.37974683544304
chr8	128805975	128846325	25	23975	6.66666666666667
chr9	132213350	132271850	25	29400	6.56410256410256
chr1	223886175	223937000	24	40175	2.14285714285714
chr15	74189375	74259325	24	33075	6.44736842105263
chr16	87876425	87905300	24	21200	1.90243902439024
chr9	139415300	139453325	24	21375	5.18181818181818
chr1	156060400	156126175	23	31400	5.1
chr10	134201200	134243675	23	22575	6.36923076923077
chr11	47528000	47562850	23	16500	5.81609195402299
chr11	96032600	96077000	23	27275	5.52380952380952
chr12	56094350	56140100	23	22975	6.10810810810811
chr13	114781175	114837850	23	26350	5.23664122137405
chr14	69223325	69291725	23	26900	6.06451612903226
chr14	103568550	103605475	23	21225	4.88888888888889
chr17	40550750	40584150	23	16750	5
chr17	43338775	43403475	23	38325	4.15094339622642
chr17	55989425	56034150	23	25375	6.38461538461539
chr17	57887475	57936775	23	26000	3.97794117647059
chr19	16174925	16200425	23	15550	4.36363636363636
chr2	238187000	238236225	23	21475	4.9126213592233
chr2	238330075	238414625	23	33400	5.48484848484848
chr5	151038725	151082975	23	31925	5.72
chr10	79254000	79297800	22	19900	5.77142857142857
chr14	50426775	50475900	22	22825	4.25
chr17	59463550	59494675	22	19625	5.4468085106383
chr22	23555225	23594550	22	20550	4.04347826086957
chr3	30647100	30677550	22	12975	5.54545454545455
chr3	120135450	120170950	22	27125	3.88235294117647
chr4	2831425	2875950	22	16675	5.92
chr1	206857500	206891125	21	22875	1.64444444444444
chr11	65318850	65363250	21	22575	5.09677419354839
chr12	125010725	125058950	21	28175	4.14814814814815
chr16	3898900	3931825	21	13500	5.2
chr16	88810050	88852450	21	27150	4.09448818897638
chr20	31031475	31073725	21	24400	5.41025641025641
chr20	35448325	35493500	21	25025	4.72222222222222
chr3	99478625	99504675	21	12400	5.29411764705882
chr5	98098550	98127925	21	13250	4.97959183673469
chr5	149507625	149544725	21	29875	2.76470588235294
chr9	127010450	127073750	21	46775	3.26760563380282
chrX	45602725	45635650	21	21475	4.61111111111111
chr1	1238375	1312000	20	31925	5.45631067961165
chr10	105497425	105543925	20	18325	4.55
chr11	64609850	64647950	20	26525	3.84615384615385
chr11	65056275	65087375	20	18250	4.125
chr11	126199325	126234025	20	15350	5.30769230769231
chr12	106499725	106539500	20	21675	5.02941176470588
chr16	57651775	57681375	20	18675	5.33333333333333
chr17	74235725	74275675	20	16825	4.71428571428571
chr19	10981150	11010250	20	12700	5.33333333333333
chr2	36675400	36720800	20	27800	4.78260869565217
chr20	48284075	48319325	20	21000	3.76190476190476
chr21	44998475	45034175	20	15300	4.80769230769231
chr3	14464075	14516525	20	25925	4.25503355704698
chr5	71428650	71464100	20	15675	5.40983606557377
chr6	72101675	72131125	20	15525	4.17391304347826
chr6	108876625	108920350	20	22250	4.99363057324841
chr9	97554650	97592100	20	14525	4.85714285714286
chr9	134268400	134312150	20	26775	3.62790697674419
chr1	36808250	36855600	19	22650	3.85365853658537
chr11	12814275	12840900	19	16900	4.64
chr11	76474250	76518575	19	22175	5.05882352941176
chr11	95876300	95903350	19	15725	3.9
chr12	123352150	123383950	19	19350	2.80851063829787
chr13	114516500	114568025	19	27000	5.05333333333333
chr14	69129475	69163175	19	20900	4.54166666666667
chr14	74178575	74243125	19	38400	4.03333333333333
chr17	38246550	38281850	19	21625	3.58620689655172
chr17	72732675	72773725	19	20825	4.62295081967213
chr2	85804100	85839775	19	18475	2.31304347826087
chr2	102716400	102747575	19	12950	3.6969696969697
chr20	30125600	30162325	19	22200	3.95294117647059
chr22	37698900	37733875	19	19325	5.04
chr3	98673175	98705800	19	18625	3.5304347826087
chr3	99574825	99596975	19	12525	4.17647058823529
chr3	112348200	112374975	19	19450	2.60606060606061
chr3	129305750	129347400	19	31325	3.24528301886792
chr3	147108575	147142375	19	17100	4.95
chr4	157860725	157899400	19	24275	4.35714285714286
chr7	2835975	2868250	19	20375	3.22222222222222
chr7	55167075	55208925	19	21050	5.02857142857143
chr7	104596825	104631775	19	18050	4.72727272727273
chr1	22220700	22271425	18	37875	1.35779816513761
chr1	94124375	94148225	18	17800	1.41379310344828
chr1	201449275	201482225	18	22850	2.8
chr10	33224125	33253375	18	20400	3.51219512195122
chr11	95927275	95964100	18	16525	3.88888888888889
chr14	93496200	93532725	18	17600	4.45333333333333
chr14	103848900	103871150	18	10400	2.94736842105263
chr16	1202050	1234100	18	12275	4.84210526315789
chr16	84852925	84877975	18	17800	4.59259259259259
chr17	27457575	27491625	18	20275	4.53658536585366
chr17	75439575	75486650	18	34125	4.23776223776224
chr17	79000500	79046325	18	23550	3.95652173913043
chr18	3245250	3270225	18	15125	3.87096774193548
chr18	46340150	46390275	18	25275	4.8
chr19	2161600	2189550	18	16100	4.65671641791045
chr19	4692475	4725450	18	18125	4.77227722772277
chr2	43682200	43696450	18	8975	3
chr2	121490825	121531350	18	22750	3.66666666666667
chr20	25200600	25239550	18	20350	3.57798165137615
chr21	35890150	35910850	18	12100	4.18181818181818
chr21	46706400	46757175	18	27150	2.58823529411765
chr3	149084750	149109175	18	13500	4.32432432432432
chr5	139013125	139081325	18	56875	3.04347826086957
chr6	1604350	1626500	18	10225	4.24615384615385
chr6	33377150	33401950	18	14800	3.14285714285714
chr7	75965450	75995675	18	10575	3.72727272727273
chr8	23376200	23419725	18	20750	3.41772151898734
chr9	131643025	131685225	18	21900	2.60824742268041
chrX	64886975	64932250	18	21125	4.15384615384615
chr1	15733200	15760225	17	13175	3.35483870967742
chr1	41939775	41970475	17	17750	2.61904761904762
chr1	113044325	113080500	17	18350	4.51063829787234
chr10	126401575	126434650	17	17350	4.25
chr10	126821525	126851350	17	17975	4.2
chr11	12736300	12754975	17	11750	3.6
chr11	118474825	118507100	17	24425	3.60714285714286
chr11	120195425	120218600	17	12525	4.03389830508475
chr12	48193200	48223650	17	24325	2.57142857142857
chr13	100630275	100649700	17	12950	3.73333333333333
chr14	100839075	100860725	17	11050	3.875
chr15	33142050	33171850	17	11825	3.89333333333333
chr15	48916450	48940600	17	12225	3.2093023255814
chr17	71279500	71314225	17	20875	4.11538461538461
chr2	28609575	28647675	17	22950	4.52173913043478
chr2	105985550	106023375	17	29850	2
chr22	30011125	30034175	17	16275	3.33333333333333
chr22	45891875	45917625	17	16725	3.06666666666667
chr3	50272550	50312900	17	29800	2.68518518518519
chr3	156393775	156412425	17	12100	3.5
chr5	131745400	131783025	17	21350	3.75
chr5	140863050	140909700	17	26500	2.72791519434629
chr7	107572525	107602775	17	19025	2.83333333333333
chr8	142024775	142056050	17	14650	4
chr9	94896050	94917000	17	11150	4.54545454545455
chr9	124494175	124514975	17	13750	2.77777777777778
chr1	54737175	54769900	16	18225	3.01030927835052
chr10	3131475	3154850	16	13675	4.21276595744681
chr10	105392050	105429600	16	20825	3.92
chr11	65237950	65278350	16	25275	3.47368421052632
chr12	27691025	27718300	16	14025	4.24489795918367
chr12	120661725	120704100	16	30425	4.09230769230769
chr14	52509375	52522500	16	6825	3.84615384615385
chr15	22903675	22924125	16	9600	3.90322580645161
chr15	60661125	60706850	16	35575	2.61818181818182
chr17	40810900	40836400	16	14775	3.72413793103448
chr17	55548975	55567175	16	9325	3.65333333333333
chr17	55935575	55984775	16	29850	1.85526315789474
chr17	79359075	79405225	16	31425	3.63888888888889
chr19	31820525	31846200	16	15000	2.97222222222222
chr19	45240125	45264150	16	16800	2
chr19	50351225	50382725	16	14600	3.02083333333333
chr2	129056725	129080675	16	18250	2.4
chr20	35088975	35129075	16	25725	3.3469387755102
chr22	20858125	20891850	16	21125	3.12280701754386
chr22	30693975	30716400	16	15500	1.95604395604396
chr3	15346875	15374875	16	13250	3.39325842696629
chr4	38667300	38690750	16	13875	3.45161290322581
chr5	77810400	77849275	16	15675	3.41880341880342
chr5	148777350	148810700	16	23600	3.80952380952381
chr1	39851250	39884375	15	23950	2.17391304347826
chr1	154971375	154992075	15	13975	2.80769230769231
chr1	156042900	156056950	15	8000	2.78260869565217
chr1	201417000	201441300	15	15650	2.69767441860465
chr1	205227400	205276225	15	21875	3.72727272727273
chr10	45453125	45482175	15	20475	3.66292134831461
chr10	73722900	73778200	15	30500	3.43010752688172
chr10	74002425	74025975	15	13325	3.63636363636364
chr10	82242900	82272125	15	21875	1.89690721649485
chr10	104522500	104545750	15	15075	2.57142857142857
chr11	8777400	8801025	15	14500	2.96774193548387
chr11	57070950	57094300	15	16975	1.07317073170732
chr12	57618850	57638000	15	14600	2.26086956521739
chr12	109105750	109128250	15	14425	2.42307692307692
chr14	55134175	55159425	15	12900	2.96703296703297
chr14	105931425	105958775	15	17950	3.36842105263158
chr16	27324475	27347725	15	14200	2.53333333333333
chr16	87983925	88004625	15	10075	3.56756756756757
chr17	42261650	42289175	15	11900	3.72222222222222
chr19	49116675	49143275	15	16150	3.11428571428571
chr2	64864875	64883325	15	11300	3.31818181818182
chr2	113956100	113985050	15	16200	3.825
chr2	145258350	145282500	15	16250	3.875
chr2	151322750	151342375	15	14500	1.56
chr2	218852550	218876075	15	14900	1.85310734463277
chr2	238103975	238138650	15	18250	3.82857142857143
chr20	23121675	23142925	15	14100	3.2
chr21	36247025	36264225	15	10600	2.22222222222222
chr21	38064125	38082800	15	10050	3.78571428571429
chr3	12985900	13009925	15	14650	3.26315789473684
chr3	52304300	52323675	15	9900	2.93023255813953
chr3	53266600	53290550	15	16375	1.35260115606936
chr3	55507900	55526050	15	12025	3.23529411764706
chr3	66522200	66541450	15	10925	3.71428571428571
chr6	41662425	41703975	15	16050	3.7196261682243
chr7	6285075	6302300	15	9875	3.82857142857143
chr9	124029625	124064300	15	25125	1.21428571428571
chr9	130676925	130700950	15	14000	3.3125
chrX	39941600	39960625	15	13375	3.65079365079365
chr1	2454600	2480925	14	15925	3.26923076923077
chr1	86028775	86053950	14	13850	2.68918918918919
chr1	94779800	94801050	14	13675	3.25423728813559
chr1	230202200	230228225	14	15300	2.9375
chr10	80978750	81010225	14	21775	1.71681415929204
chr10	126802375	126816950	14	7950	3.09090909090909
chr11	1883775	1903800	14	12325	3.06382978723404
chr11	11989975	12020825	14	21125	2.41758241758242
chr11	86509750	86530375	14	15875	1.90909090909091
chr11	95974725	96001150	14	13250	3.44117647058824
chr12	11857875	11885200	14	11975	3.3551912568306
chr14	23524800	23550125	14	14250	3.15384615384615
chr14	61103950	61126050	14	16050	3.23529411764706
chr15	58757875	58769650	14	9125	1.76470588235294
chr15	59582375	59609125	14	15625	2.99363057324841
chr15	62735950	62768575	14	13925	3.44
chr15	68112750	68136900	14	11800	3.40540540540541
chr15	90937675	90969475	14	15725	2.9622641509434
chr16	2065600	2099100	14	19650	3.33333333333333
chr16	86695050	86715625	14	11600	3.48571428571429
chr17	17666400	17690100	14	14025	3.33333333333333
chr17	33389500	33417225	14	13675	3.51807228915663
chr17	48103675	48144775	14	28325	2.9922480620155
chr17	57432625	57459800	14	16325	3.59259259259259
chr17	77763300	77778550	14	11250	0.754385964912281
chr19	2040650	2065325	14	17250	3.08771929824561
chr19	4367800	4403800	14	24250	2.46376811594203
chr19	41100325	41122150	14	14300	2.41666666666667
chr2	43173775	43206850	14	16125	2.62135922330097
chr2	47096350	47116250	14	11150	3.09090909090909
chr2	73311400	73341575	14	15625	2.98678414096916
chr2	74775475	74805350	14	12600	3.5632183908046
chr20	17623500	17638050	14	11050	3.51724137931034
chr22	24113350	24134625	14	9800	3.46268656716418
chr3	5053000	5068725	14	8775	2.04878048780488
chr3	50370625	50397525	14	15075	2.32142857142857
chr4	129738100	129753775	14	8575	3.2
chr6	11194400	11216625	14	16100	1.36
chr6	36564525	36577675	14	9200	2.63157894736842
chr7	134583450	134593525	14	7075	1.53333333333333
chr1	53573025	53592400	13	10350	2.42465753424658
chr1	54837375	54852850	13	8075	3.11320754716981
chr1	156861900	156884775	13	14175	3.21052631578947
chr1	159878750	159896300	13	14150	0.666666666666667
chr10	51564700	51577625	13	9800	1.26315789473684
chr10	73013700	73032725	13	12750	1.33742331288344
chr10	74065475	74100725	13	20900	1.92857142857143
chr11	27472850	27495275	13	11650	2.87912087912088
chr11	94535050	94547800	13	5825	3.2
chr11	128577100	128591625	13	7525	2.86868686868687
chr12	6431550	6457350	13	19225	1.75555555555556
chr12	27767425	27783850	13	8850	2.7
chr12	52622775	52644175	13	14300	2.9375
chr13	114869925	114900425	13	24800	0.647773279352227
chr15	48838575	48859425	13	11025	3.19298245614035
chr15	93445950	93466700	13	16725	1.26666666666667
chr16	676325	700750	13	13075	3.25373134328358
chr16	4418775	4443775	13	19850	2.8695652173913
chr16	11438400	11459250	13	12875	3.07692307692308
chr16	29815325	29841625	13	19050	3.15555555555556
chr17	27036800	27056525	13	13050	1.59055118110236
chr17	38687925	38717800	13	21500	1.58024691358025
chr17	53519900	53533275	13	7100	2.38775510204082
chr19	13943875	13964875	13	17150	2.17391304347826
chr2	27291550	27310400	13	13025	1.6
chr2	127850275	127867325	13	12600	0.966666666666667
chr2	188404600	188416375	13	8300	1.75
chr21	16367525	16379650	13	6975	2.78048780487805
chr22	28186325	28201200	13	8850	1.85365853658537
chr22	38694025	38715550	13	15275	3.19444444444444
chr22	50339550	50364800	13	15250	3.0958904109589
chr3	66436675	66459975	13	11900	2.97872340425532
chr3	69126950	69145250	13	13350	2.3030303030303
chr3	124838675	124870500	13	14475	3.125
chr5	133882675	133913600	13	14700	2.78082191780822
chr5	150438625	150467350	13	20300	1.19745222929936
chr6	44016375	44044975	13	22200	2.26666666666667
chr6	45400600	45417450	13	11075	3.11111111111111
chr6	56659150	56675100	13	10075	2.3302752293578
chr8	26450325	26477600	13	13575	2.84158415841584
chr8	67024650	67051800	13	16125	1.80952380952381
chr8	145725875	145755650	13	17375	2.18367346938776
chr1	8074525	8089025	12	10575	1.76699029126214
chr1	9291500	9305225	12	8325	2.23255813953488
chr1	42126950	42150800	12	12850	2.67307692307692
chr1	150520975	150550000	12	21650	1.66666666666667
chr1	182990925	183002600	12	7550	1.81818181818182
chr1	234734350	234765225	12	20950	2.60606060606061
chr10	13743100	13766900	12	15125	2.94202898550725
chr10	82212975	82238575	12	19850	1.33333333333333
chr10	95216175	95243675	12	22075	2.47826086956522
chr10	102754375	102779200	12	12550	2.54166666666667
chr10	106076400	106100350	12	20550	1.25252525252525
chr11	9773500	9797575	12	14550	2.88
chr11	10313450	10332425	12	12750	2.24657534246575
chr11	46368350	46391900	12	12000	2.08333333333333
chr11	65404325	65415100	12	6925	2.71428571428571
chr11	86398300	86410550	12	6050	2.84210526315789
chr12	53885925	53902875	12	10100	1.19047619047619
chr12	76411850	76432550	12	13025	2.95833333333333
chr14	95714025	95732675	12	10850	2.34782608695652
chr14	99985000	100009200	12	12625	2.51428571428571
chr15	60642475	60657800	12	10250	1.70588235294118
chr16	11761600	11777525	12	10200	2.45454545454545
chr16	84758025	84775600	12	10775	2.80555555555556
chr17	4837300	4857750	12	12675	2.76595744680851
chr17	7474675	7495125	12	15550	1.44444444444444
chr17	17009650	17024925	12	10775	2.12
chr17	17733775	17760200	12	13850	2.38190954773869
chr17	37023975	37058625	12	26400	2.83636363636364
chr17	38598675	38620350	12	17450	2.70588235294118
chr17	75134050	75150550	12	8950	2.60869565217391
chr18	8743500	8757725	12	10700	1.66666666666667
chr19	570925	591625	12	11325	2.90740740740741
chr19	1245925	1277075	12	24800	2.78481012658228
chr19	12884550	12913625	12	17175	2.89583333333333
chr19	42771725	42791100	12	13300	1.58333333333333
chr19	48217150	48233975	12	12075	1.18421052631579
chr19	48823150	48837625	12	9600	1.49090909090909
chr19	48892650	48904025	12	6950	2.22222222222222
chr2	37991200	38011950	12	15525	1.36
chr20	48743500	48771200	12	14400	2.46327683615819
chr21	44908300	44941025	12	16725	2.88888888888889
chr21	46375150	46393150	12	11500	2.47619047619048
chr21	47390325	47407475	12	12425	1.91666666666667
chr22	38019450	38039950	12	12225	2.3921568627451
chr22	46074450	46089475	12	12525	1
chr3	50191625	50210350	12	15550	0.679245283018868
chr3	149245575	149274550	12	19025	1.68
chr3	193847275	193860800	12	10600	1.81818181818182
chr3	195611625	195639075	12	15975	2.92173913043478
chr4	10087375	10120150	12	28425	1.90625
chr5	60594225	60615900	12	11625	1.76470588235294
chr5	72659775	72674625	12	9100	2.16666666666667
chr5	77886900	77908700	12	10100	2.8735632183908
chr5	139671900	139683375	12	7500	2.17142857142857
chr5	172215150	172230100	12	10900	1.44186046511628
chr6	138187300	138196475	12	5150	2.84210526315789
chr6	150172775	150186200	12	8550	2.36666666666667
chr7	41731050	41748875	12	12550	2
chr7	73587475	73598700	12	7250	2.21276595744681
chr7	100802425	100817950	12	11550	1.84210526315789
chr8	38298500	38326600	12	11650	2.66666666666667
chr8	42389825	42403325	12	7700	2.62745098039216
chr8	67418000	67439075	12	12125	2.93181818181818
chr8	119060325	119075825	12	7125	2.62686567164179
chr8	119079650	119093400	12	9175	1.67123287671233
chr9	130716125	130744425	12	20775	2.76363636363636
chrX	39999900	40018050	12	9150	2.82051282051282
chr1	1803000	1815300	11	6125	2.22641509433962
chr1	8452600	8485825	11	17200	1.64341085271318
chr1	26033175	26040400	11	4475	2.52631578947368
chr1	32033975	32057975	11	15275	1.5
chr1	33847775	33859475	11	8200	1.72222222222222
chr1	36613325	36634300	11	11925	1.47272727272727
chr1	45264725	45281575	11	14275	1.0952380952381
chr1	95383375	95395675	11	7650	1.94366197183099
chr1	230983625	231005975	11	15825	1.12658227848101
chr10	33401425	33434750	11	18100	2.25531914893617
chr10	72989000	73008200	11	15075	1.33333333333333
chr10	93347400	93377500	11	18000	2.04285714285714
chr10	95191675	95207950	11	11875	2.47058823529412
chr10	121060725	121080450	11	11750	1.58333333333333
chr11	12697750	12720000	11	18000	2.17391304347826
chr11	44610100	44633025	11	11975	1.9047619047619
chr11	62303200	62331075	11	21325	1.3921568627451
chr11	65651875	65674600	11	16050	1.51162790697674
chr11	86446075	86461450	11	12275	2.12903225806452
chr12	47471025	47493850	11	14025	2.19417475728155
chr12	76208225	76220575	11	8850	2.10810810810811
chr14	105256825	105272600	11	11525	0.679245283018868
chr15	40614250	40639125	11	20525	0.793388429752066
chr15	68622125	68661625	11	18600	1.91709844559585
chr15	72509100	72530700	11	14300	1.66216216216216
chr15	75951425	75968175	11	12675	1.72413793103448
chr15	101779550	101793400	11	7375	2.20833333333333
chr16	16111725	16124375	11	7600	2.57142857142857
chr17	1386125	1399850	11	10050	2
chr17	7115325	7128600	11	9750	2.12765957446809
chr17	48335000	48357625	11	15975	1.85714285714286
chr17	70112000	70124125	11	8050	1.3469387755102
chr17	79815425	79831150	11	11375	0.964285714285714
chr18	74155525	74172925	11	13850	0.610687022900763
chr19	3505475	3521175	11	8850	2.27027027027027
chr19	42363250	42377700	11	7925	2.3030303030303
chr19	42744075	42761225	11	11150	1.49532710280374
chr2	9385275	9406800	11	14550	2.41860465116279
chr2	75815075	75836350	11	11625	2.42222222222222
chr2	114643875	114659000	11	9225	2.33333333333333
chr2	135155700	135170525	11	7225	2.16901408450704
chr2	201173025	201186825	11	8825	2.55555555555556
chr20	1789375	1801975	11	10075	1.1304347826087
chr20	17937025	17954600	11	13000	1.90243902439024
chr20	39674950	39687800	11	9025	1.78082191780822
chr21	36172775	36192675	11	13600	1.86813186813187
chr21	46547925	46558600	11	7800	2.12121212121212
chr21	46837325	46854475	11	11225	2.05263157894737
chr22	19860825	19875925	11	12550	0.55
chr3	13577325	13592275	11	10025	1.30935251798561
chr3	42054150	42088125	11	18300	1.70403587443946
chr3	52558750	52573625	11	10000	2.5531914893617
chr3	54991600	55005575	11	7975	2.59340659340659
chr3	71110350	71119975	11	5350	2.10526315789474
chr3	141118025	141135425	11	12775	2.4
chr3	187975700	187994250	11	15000	1.6734693877551
chr4	2794000	2821875	11	18825	1.64705882352941
chr4	123746800	123756225	11	4825	2.04255319148936
chr5	16883525	16898300	11	8825	1.96153846153846
chr5	73107975	73123550	11	12800	0.466666666666667
chr5	148821800	148836950	11	9625	2.13513513513514
chr6	42006975	42019350	11	7200	2.5
chr6	44081500	44096775	11	10950	0.932203389830508
chr6	44184450	44206200	11	14075	2.05839416058394
chr6	111197725	111205900	11	5475	1.875
chr8	27490825	27504275	11	8250	2.45714285714286
chr9	4287975	4307050	11	12300	1.92920353982301
chr9	73018000	73030450	11	8900	1.55555555555556
chr9	89985525	90004950	11	9250	2.39416058394161
chr9	110810675	110820850	11	6500	2.23188405797101
chr1	27317225	27339900	10	17300	2.10526315789474
chr1	50881400	50893950	10	6150	2.13953488372093
chr1	94696625	94705825	10	6175	1.55102040816327
chr1	150121000	150136675	10	12300	1.40740740740741
chr1	154390650	154407575	10	11350	2
chr1	154924875	154949500	10	15625	2.01923076923077
chr1	156626450	156647975	10	16675	1.11731843575419
chr1	181059850	181075550	10	13450	1.11111111111111
chr1	200983150	200996075	10	7325	2.05555555555556
chr1	203630625	203645900	10	12350	0.864864864864865
chr1	221884450	221903950	10	14075	1.6
chr10	75646025	75677075	10	19300	2.22535211267606
chr10	77154625	77169825	10	9525	1.02564102564103
chr11	9586525	9600350	10	9225	1.45882352941176
chr11	61728850	61743925	10	11250	1.43103448275862
chr11	73017450	73047100	10	26800	0.591836734693878
chr11	131916925	131945150	10	21375	1.38129496402878
chr12	50611350	50618650	10	4375	1.87878787878788
chr12	53772425	53784775	10	8425	1.90243902439024
chr12	96626900	96636700	10	7650	0.8
chr12	109077525	109098650	10	15075	1.45454545454545
chr12	113666525	113685725	10	13050	1.75
chr12	129294725	129309575	10	8600	1.48051948051948
chr13	76583000	76589800	10	4750	2.23529411764706
chr13	95918475	95934700	10	12250	1.5609756097561
chr13	111064800	111078400	10	9875	1.21904761904762
chr14	68601875	68614775	10	11025	0.613333333333333
chr14	73925650	73935850	10	6525	2
chr15	63176000	63193400	10	9250	1.93333333333333
chr15	78279350	78289975	10	7025	1.97777777777778
chr15	78336700	78370675	10	25275	0.795180722891566
chr16	11169875	11189375	10	12450	2.25714285714286
chr16	86602500	86624800	10	16000	2.07317073170732
chr16	88267750	88280175	10	7600	1.59322033898305
chr17	2133775	2148625	10	9950	2.20689655172414
chr17	7736550	7749275	10	10725	0.4
chr17	29885325	29901200	10	13325	2
chr17	38170625	38183400	10	9925	0.715447154471545
chr17	45330750	45358900	10	15750	2.20869565217391
chr17	62491450	62500925	10	6375	0.862068965517241
chr17	73073075	73092750	10	11775	1.875
chr17	73674500	73700200	10	20200	0.953020134228188
chr18	43530400	43547875	10	11875	2.24
chr19	6056375	6071700	10	9375	2.10526315789474
chr19	16690750	16706400	10	10925	2.19230769230769
chr19	41250375	41263000	10	7025	2.18604651162791
chr2	43265400	43279675	10	10050	1.48571428571429
chr2	96865750	96876075	10	6300	1.95348837209302
chr2	161202700	161212325	10	5600	1.33333333333333
chr2	223910975	223922625	10	6825	1.63478260869565
chr2	235926550	235940525	10	11050	1.38888888888889
chr20	33885100	33917675	10	21725	1.45945945945946
chr20	36898300	36909175	10	6975	1.6
chr20	39774100	39785100	10	5375	2.06451612903226
chr21	30670250	30680250	10	6150	2.2
chr22	20117050	20130450	10	7550	2.06451612903226
chr22	38069725	38078000	10	5825	0.909090909090909
chr22	50729425	50748375	10	16700	1.03225806451613
chr3	45645625	45654700	10	5100	2.11111111111111
chr3	105077675	105087950	10	6425	1.96078431372549
chr3	128200200	128212600	10	9300	0.852941176470588
chr4	1191550	1209850	10	11350	1.4228855721393
chr4	157691200	157704075	10	10500	0.461538461538462
chr4	169551150	169560575	10	7950	0.689655172413793
chr5	73925075	73940225	10	12150	1.47169811320755
chr5	124070150	124085625	10	11400	1.625
chr6	3738650	3753825	10	10900	1.17460317460317
chr6	34202525	34218150	10	11775	1.14285714285714
chr6	37093375	37113625	10	14650	0.915492957746479
chr6	86157725	86183225	10	19500	2.23076923076923
chr6	170595350	170606500	10	6750	1.48387096774194
chr7	1490000	1502725	10	9025	2
chr7	104640225	104651050	10	5600	2.02739726027397
chr7	140320375	140332275	10	7575	1.52941176470588
chr7	143075875	143093925	10	13750	1.3
chr7	150773875	150789000	10	11225	1.59322033898305
chr8	13121700	13134775	10	10725	1
chr8	18704525	18712675	10	5850	1.5
chr8	41160650	41168275	10	5300	1.15789473684211
chr8	77584700	77596250	10	7100	2.03225806451613
chr8	134299075	134310975	10	8725	1.3
chr9	109640175	109660300	10	10325	2.11965811965812
chr9	116915900	116946925	10	18375	2.13846153846154
chr9	127995850	128006475	10	6400	1.57575757575758
chr1	19942825	19950300	9	5700	1.07692307692308
chr1	20801175	20813875	9	9975	1.5625
chr1	25826825	25833125	9	4175	1.44186046511628
chr1	27018225	27034700	9	12425	1.38823529411765
chr1	27754225	27765725	9	7150	1.56521739130435
chr1	54789025	54804500	9	12150	0.461538461538462
chr1	109931575	109941475	9	7725	0.787878787878788
chr1	169071625	169091500	9	13725	1.64444444444444
chr10	8090175	8097900	9	5650	0.606741573033708
chr10	12740875	12753225	9	10800	0.758620689655172
chr10	35697625	35715325	9	12575	1.38297872340426
chr10	72971650	72983025	9	8225	1.09433962264151
chr10	73522175	73535425	9	10900	1.26086956521739
chr10	82167400	82176750	9	6875	1.27659574468085
chr10	121412650	121431175	9	15700	1.25
chr10	124609500	124616900	9	6250	0.571428571428571
chr11	3167550	3187325	9	14100	1.90384615384615
chr11	75044300	75063900	9	18225	0.461538461538462
chr11	94521025	94531000	9	7775	1.55555555555556
chr11	120078725	120091050	9	8025	1.3265306122449
chr12	4377750	4386675	9	6700	1.68888888888889
chr12	53454500	53466875	9	10425	0.466666666666667
chr12	53606750	53619700	9	10425	1.27868852459016
chr12	53872075	53877425	9	3950	0.517241379310345
chr12	54804775	54818525	9	9825	1.42857142857143
chr12	105619450	105630775	9	7850	1.32307692307692
chr12	106467825	106491100	9	14800	1.74193548387097
chr13	33845200	33857225	9	10375	1.01754385964912
chr13	45899050	45914350	9	13000	1.21428571428571
chr13	99127150	99140650	9	10425	1.12727272727273
chr13	114142350	114151900	9	6775	1.08333333333333
chr14	21560475	21575850	9	9225	1.85882352941176
chr14	35800750	35813150	9	8450	1.34
chr14	52139900	52148375	9	5450	1.84615384615385
chr14	61927850	61947875	9	12475	1.46153846153846
chr14	104177725	104191000	9	8775	1.74545454545455
chr15	39870750	39882250	9	8850	1.1304347826087
chr15	44083675	44094050	9	6525	1.25
chr15	70380350	70394550	9	10300	1.85074626865672
chr15	73974450	73990675	9	10675	1.63636363636364
chr15	74265100	74291050	9	16425	1.43181818181818
chr15	74484850	74503350	9	11075	1.14851485148515
chr16	115500	136775	9	17675	1.77777777777778
chr16	4060250	4066550	9	4050	1.42857142857143
chr16	8953825	8965575	9	8875	0.8
chr16	11192425	11204650	9	8625	0.989247311827957
chr16	29272600	29284575	9	7700	1.26470588235294
chr16	65149900	65160275	9	5675	1.5
chr16	66541650	66559700	9	12700	1.56701030927835
chr17	10017275	10032775	9	10300	1.45
chr17	20931825	20944525	9	9500	1.57142857142857
chr17	36619425	36629900	9	8175	0.848484848484849
chr17	57829200	57844450	9	10550	1.52941176470588
chr17	61351025	61358400	9	4300	1.75
chr17	75116875	75129550	9	9175	1.11111111111111
chr18	19747125	19752975	9	4425	0.631578947368421
chr19	2085075	2098275	9	7800	1.6140350877193
chr19	18948150	18956000	9	4300	1.9
chr19	39887975	39907700	9	13425	1.14634146341463
chr19	45594025	45607625	9	10550	0.871794871794872
chr2	7147550	7154800	9	4375	1.63157894736842
chr2	39634550	39640925	9	4975	0.580645161290323
chr2	40321950	40331600	9	7250	1.7
chr2	46552175	46568150	9	13425	1.61290322580645
chr2	55233875	55243725	9	6750	1.25925925925926
chr2	74226725	74237650	9	8700	1.6
chr2	109825275	109835650	9	7175	1.54
chr2	192549425	192556975	9	5850	0.666666666666667
chr2	201987025	201997950	9	9250	0.8
chr2	237071600	237089350	9	11125	1.71428571428571
chr20	57465375	57475675	9	5850	1.92592592592593
chr20	60924950	60957925	9	25200	1.48314606741573
chr21	45138050	45156400	9	11575	1.65957446808511
chr22	39914150	39931400	9	11425	1.66336633663366
chr22	43546825	43553175	9	4750	1.53846153846154
chr22	45922075	45931400	9	6375	1.52380952380952
chr3	51420900	51433925	9	8525	1.31034482758621
chr3	55191550	55205350	9	9275	1.4
chr3	124497925	124520825	9	12100	1.91416309012876
chr3	127792225	127803950	9	7600	1.79166666666667
chr3	152032775	152039275	9	4125	1.9
chr3	152097900	152104825	9	5050	1.46666666666667
chr3	152116350	152122000	9	4025	1.16666666666667
chr3	192594350	192611775	9	11475	1.78217821782178
chr4	129435325	129451025	9	9825	1.5609756097561
chr4	141009575	141021575	9	9325	1.15151515151515
chr5	1789000	1802425	9	8450	1.39622641509434
chr5	43033925	43045400	9	7650	1.42222222222222
chr5	77796075	77807525	9	8050	1.42857142857143
chr5	131787000	131812225	9	15175	1.78947368421053
chr5	131821950	131838625	9	12075	1.6078431372549
chr5	159329625	159344225	9	7725	1.7741935483871
chr5	176789275	176799475	9	6700	1.74603174603175
chr5	179243575	179256425	9	9100	1.8
chr5	180666000	180677925	9	7000	1.46938775510204
chr6	26532950	26540475	9	5475	1.47826086956522
chr6	27857250	27864200	9	4650	1.48387096774194
chr6	31695825	31708800	9	8900	1.52173913043478
chr6	33165475	33177050	9	8650	1.04
chr6	43968125	43980325	9	8575	1.54929577464789
chr6	112078725	112087600	9	5775	1.1864406779661
chr6	148841225	148853200	9	8200	1.63636363636364
chr6	167001875	167014075	9	8675	1.72602739726027
chr7	23502525	23514725	9	7825	1.3469387755102
chr7	48122750	48137725	9	9450	1.45679012345679
chr8	134576050	134588550	9	9900	0.88
chr9	90182125	90187625	9	3500	1.72413793103448
chr9	117037850	117051325	9	9450	1.28767123287671
chr9	133708700	133725625	9	13400	1.0379746835443
chr9	140111175	140122350	9	6525	1.89010989010989
chrX	106953375	106961875	9	6250	0.9375
chrX	153305100	153316750	9	6325	1.91208791208791
chr1	9255725	9263000	8	6425	0.375
chr1	15478400	15486525	8	6875	0.447761194029851
chr1	16710550	16724025	8	7900	1.47286821705426
chr1	145434975	145443200	8	5350	1.47619047619048
chr1	145469800	145479675	8	7350	1.44444444444444
chr1	153504275	153527125	8	18275	1.12121212121212
chr1	153928275	153941325	8	7875	1.46666666666667
chr1	156455900	156481075	8	19450	1.51648351648352
chr1	163132050	163144700	8	9000	0.748091603053435
chr1	170630175	170638950	8	5050	1.5421686746988
chr1	179094125	179100675	8	4700	1.06451612903226
chr1	204042775	204050900	8	5500	1.55555555555556
chr1	224019825	224026350	8	4300	1.27272727272727
chr1	224819300	224828650	8	6200	1.54838709677419
chr1	234855200	234868175	8	10750	0.774193548387097
chr10	22904700	22916375	8	8600	1.41935483870968
chr10	117704825	117711125	8	4225	1.47368421052632
chr10	126388525	126398950	8	6750	1.24137931034483
chr11	1846475	1856225	8	7975	1.36363636363636
chr11	10343975	10351575	8	6050	0.594594594594595
chr11	12301925	12312175	8	8050	1.15555555555556
chr11	13353625	13362850	8	6275	1.04918032786885
chr11	44583900	44601450	8	15625	0.222222222222222
chr11	46293400	46322125	8	20275	1.23943661971831
chr11	67028675	67045825	8	13150	1.48571428571429
chr11	68093925	68100300	8	5225	1.30434782608696
chr11	75264350	75279675	8	12225	0.670731707317073
chr11	119230675	119243125	8	9400	1.1875
chr12	48145550	48153725	8	6275	1.26666666666667
chr12	51781425	51789600	8	6275	1.03448275862069
chr12	53337650	53346000	8	6125	1.48148148148148
chr12	66352325	66357100	8	3300	1.27272727272727
chr12	108951325	108962825	8	8600	1.03448275862069
chr12	120631000	120640200	8	6575	1.26666666666667
chr13	22242850	22250050	8	5875	0.888888888888889
chr14	37124275	37136425	8	9025	1.37037037037037
chr14	53384250	53396325	8	9350	1.02631578947368
chr14	80046825	80053800	8	5375	0.878048780487805
chr14	85993100	86003450	8	8075	1.21428571428571
chr14	102780000	102787675	8	4950	1.08474576271186
chr15	85944600	85951900	8	5775	1.45454545454545
chr15	89654725	89663450	8	5475	1.33333333333333
chr16	2817150	2829200	8	8050	1.11111111111111
chr16	20908275	20926150	8	12500	0.829787234042553
chr16	31482250	31489475	8	4875	1.18181818181818
chr16	56942725	56951000	8	5375	1.5
chr16	66296250	66305850	8	5800	1.49122807017544
chr16	70459775	70474075	8	10075	1.34831460674157
chr17	851650	862650	8	6625	1.25842696629213
chr17	7460800	7467525	8	4975	1.30909090909091
chr17	15158975	15168600	8	7000	1.23404255319149
chr17	39927950	39942625	8	12200	0.826086956521739
chr17	47090100	47101075	8	7675	1.47368421052632
chr17	72199275	72210975	8	8250	0.869565217391304
chr17	76911825	76922575	8	7775	1.25333333333333
chr17	80184825	80206000	8	17225	1.47619047619048
chr19	3981200	3988325	8	5500	0.761904761904762
chr19	8509175	8518950	8	5750	1.54545454545455
chr19	11299325	11309925	8	8525	0.930232558139535
chr19	35489625	35498125	8	6200	0.9
chr19	50138600	50148975	8	7475	0.6
chr19	56619300	56627250	8	6500	1.3
chr2	10111375	10116925	8	3625	1.33333333333333
chr2	11882500	11895000	8	9050	1.17757009345794
chr2	12854525	12863700	8	5725	1.54639175257732
chr2	42272975	42285000	8	7725	1.17073170731707
chr2	43567125	43577975	8	7600	1.52941176470588
chr2	56110550	56116425	8	4000	1.53333333333333
chr2	69993625	70000675	8	4575	1.35294117647059
chr2	85658525	85666225	8	6125	0.727272727272727
chr2	113397425	113407600	8	7725	0.991869918699187
chr2	178115400	178122550	8	5300	0.909090909090909
chr2	206544425	206554150	8	8275	1.27272727272727
chr2	227619000	227628350	8	6000	1.53846153846154
chr2	241389125	241398200	8	7075	0.866666666666667
chr20	304225	311900	8	5725	1.5
chr20	17640725	17648400	8	6425	0.761904761904762
chr20	55964500	55975575	8	8450	0.948453608247423
chr21	30712175	30724725	8	8525	1.07142857142857
chr22	39629225	39641575	8	9950	0.974358974358974
chr22	50679725	50691125	8	7125	0.975
chr3	8538675	8552350	8	10700	0.63
chr3	63952600	63964125	8	8075	1.35779816513761
chr3	126712775	126722950	8	8150	0.948453608247423
chr3	183872100	183880300	8	4925	1.24489795918367
chr3	185445050	185452800	8	5925	0.666666666666667
chr3	187958475	187963000	8	3225	0.894736842105263
chr3	194870100	194883150	8	8450	1.42857142857143
chr4	87951450	87962700	8	6825	1.48387096774194
chr5	10699275	10708750	8	7525	0.672897196261682
chr5	74343750	74352400	8	5675	1.24324324324324
chr5	111069375	111085875	8	12925	0.645161290322581
chr5	123984025	124001600	8	13900	0.871794871794872
chr5	142195825	142211125	8	11900	0.946428571428571
chr5	142691275	142697400	8	3375	1.30434782608696
chr5	170735375	170744100	8	6125	1.32203389830508
chr5	172742275	172757475	8	11450	1.16279069767442
chr6	12289200	12297100	8	6550	1.11111111111111
chr6	30844050	30858650	8	9550	1.28947368421053
chr6	33279550	33292050	8	8625	1.3030303030303
chr6	35451875	35469000	8	14000	0.891566265060241
chr6	35685925	35701250	8	10375	1.42105263157895
chr6	39897075	39902575	8	2800	1.41176470588235
chr6	44628200	44636600	8	7350	0.714285714285714
chr6	56389250	56394975	8	4425	0.666666666666667
chr6	149652725	149658725	8	5050	0.481481481481481
chr7	25885650	25902875	8	13875	1.48717948717949
chr7	26233150	26237475	8	3425	0.818181818181818
chr7	29023925	29030025	8	4175	1.30769230769231
chr7	47686800	47695025	8	5775	1.54838709677419
chr7	134887650	134896975	8	5800	1.44186046511628
chr8	6414650	6421000	8	4675	0.823529411764706
chr9	21680625	21686550	8	5025	0.411764705882353
chr9	91603825	91610525	8	3875	1.44444444444444
chr9	111869125	111883025	8	8850	1.31851851851852
chr9	123687875	123700800	8	8300	1.34939759036145
chr9	124478525	124490225	8	6500	1.53086419753086
chr9	132954025	132963175	8	5425	1.41666666666667
chr9	135987750	136004875	8	13450	1.06293706293706
chrX	39763025	39768925	8	4700	0.476190476190476
chrX	71488375	71496150	8	6975	0.358974358974359
chrX	153955375	153965075	8	7600	1.33333333333333
chr1	870375	881000	7	8025	1.23076923076923
chr1	1706875	1716625	7	7025	1.20588235294118
chr1	1788675	1795025	7	4600	0.711864406779661
chr1	8427250	8445725	7	11225	1.01075268817204
chr1	8719250	8731550	7	9050	0.925925925925926
chr1	9307650	9314150	7	4450	1.2112676056338
chr1	16697450	16705275	7	6500	0.666666666666667
chr1	19262800	19284725	7	17125	0.791044776119403
chr1	19801800	19814425	7	9275	0.825396825396825
chr1	23879775	23891550	7	10300	0.285714285714286
chr1	32396525	32411050	7	11150	1.21739130434783
chr1	33792700	33816800	7	21725	0.364864864864865
chr1	38460675	38471975	7	9825	0.588235294117647
chr1	47897125	47904000	7	4800	0.761061946902655
chr1	68212100	68220650	7	7625	0.490566037735849
chr1	116914875	116923775	7	7050	0.642857142857143
chr1	164733925	164745100	7	9025	0.527918781725888
chr1	179000975	179008600	7	5075	1.11904761904762
chr1	200332400	200338725	7	3775	1.01694915254237
chr1	200856925	200867900	7	7275	1.21428571428571
chr1	228268925	228281025	7	9725	1.01818181818182
chr1	231761700	231767325	7	4025	0.974358974358974
chr10	3845150	3856000	7	8800	1.08235294117647
chr10	25005175	25011575	7	4475	1.18181818181818
chr10	30470775	30478575	7	6200	1.13333333333333
chr10	60459950	60465375	7	3975	0.823529411764706
chr10	63989950	63994675	7	3600	0.96969696969697
chr10	75827450	75834175	7	5175	1.1304347826087
chr10	89416050	89422600	7	4950	0.763157894736842
chr10	95135925	95147700	7	9000	0.706896551724138
chr10	99443275	99450200	7	5550	0.682926829268293
chr11	8735925	8745450	7	8050	0.526315789473684
chr11	65621500	65631250	7	6775	1.08928571428571
chr11	68815475	68820550	7	3800	0.981132075471698
chr11	72446550	72453750	7	5850	0.408163265306122
chr11	102316600	102322350	7	4075	1.15
chr11	114028300	114044175	7	13225	0.567901234567901
chr12	12987800	12993650	7	4400	1.15789473684211
chr12	13351875	13365125	7	12050	0.472222222222222
chr12	46940325	46944175	7	2975	1
chr12	52298550	52307875	7	6900	1.07936507936508
chr12	57109575	57118050	7	6800	0.794871794871795
chr12	58225075	58241275	7	12950	0.866359447004608
chr12	66246475	66253625	7	4125	1.12727272727273
chr12	69864750	69870325	7	4050	1.05263157894737
chr12	92468575	92475400	7	5450	1.05882352941176
chr12	104193250	104201200	7	5700	1.16216216216216
chr12	122515750	122530450	7	9350	1.15918367346939
chr12	125158525	125173475	7	11450	0.622516556291391
chr13	27608850	27615150	7	4475	1.23076923076923
chr13	33681550	33688575	7	5975	0.6
chr13	58203525	58208600	7	3475	1.2
chr13	60735475	60739825	7	2950	1.1304347826087
chr13	77426850	77430750	7	3175	0.592592592592593
chr13	99959525	99966025	7	4825	0.923076923076923
chr13	110430425	110438325	7	5550	0.918918918918919
chr13	113434550	113438525	7	3100	0.666666666666667
chr14	23287075	23294575	7	6150	0.383561643835616
chr14	60559700	60564100	7	3575	0.685714285714286
chr14	62170075	62173500	7	2525	1.10344827586207
chr14	69725925	69730875	7	3950	0.956521739130435
chr14	75739975	75748375	7	5950	1
chr14	76342425	76346200	7	2800	0.96551724137931
chr14	94421625	94432925	7	6250	1.18518518518519
chr14	105484300	105495075	7	8925	0.697247706422018
chr15	40075525	40082225	7	4900	1.0952380952381
chr15	45926575	45941575	7	10100	1.13114754098361
chr15	71564850	71575175	7	6700	1.03448275862069
chr15	75072525	75086125	7	12250	0.5
chr16	1659350	1666700	7	5200	0.84375
chr16	11222025	11235800	7	11050	0.6
chr16	19124250	19133550	7	7150	0.96
chr16	21518225	21526975	7	7400	0.62962962962963
chr16	50235525	50244975	7	6925	1
chr16	51183350	51190300	7	4975	0.909090909090909
chr16	54315725	54321875	7	4300	1.20833333333333
chr16	55512375	55517125	7	3700	0.82051282051282
chr16	67992900	68003475	7	8125	1.07692307692308
chr16	75267350	75302400	7	29875	0.475247524752475
chr17	7135225	7147050	7	8250	1.1970802919708
chr17	17721100	17730325	7	8450	0.424242424242424
chr17	42632300	42640100	7	6550	0.650602409638554
chr17	48711600	48721100	7	7325	0.758620689655172
chr17	48761950	48773250	7	8575	0.701030927835051
chr17	60702975	60711550	7	6775	1.13333333333333
chr17	71222275	71227700	7	4400	0.947368421052632
chr17	76969150	76976975	7	6575	1
chr17	80053400	80065225	7	8200	0.952380952380952
chr17	81035450	81050875	7	11600	1.16666666666667
chr18	20803700	20812550	7	7000	0.746666666666667
chr18	46067000	46077075	7	7850	0.761904761904762
chr18	68085975	68091850	7	4800	0.5625
chr19	675400	681625	7	4250	1.16363636363636
chr19	1852200	1865525	7	11050	0.537313432835821
chr19	10870075	10881350	7	8525	0.815533980582524
chr19	30017000	30020950	7	3075	0.75
chr19	39616750	39624725	7	6175	0.598425196850394
chr19	40779675	40793050	7	9775	0.748858447488584
chr19	55879225	55889600	7	6750	0.961240310077519
chr19	55983850	55991525	7	6225	1.09090909090909
chr19	56150500	56161025	7	7175	1.06666666666667
chr2	100625050	100631200	7	5350	0.21875
chr2	128164325	128174750	7	7475	0.91588785046729
chr2	162927400	162932850	7	4850	0.533333333333333
chr2	219259700	219272825	7	8900	1.11320754716981
chr2	222433875	222439100	7	3950	0.8
chr2	241308175	241314800	7	5775	0.385542168674699
chr20	4044100	4051275	7	6225	0.5
chr20	10645175	10653625	7	6100	0.992
chr20	30789300	30798175	7	6250	0.853932584269663
chr20	32250525	32263925	7	8950	1.02564102564103
chr20	33925650	33932875	7	5950	0.626865671641791
chr20	36615425	36623450	7	5225	0.905660377358491
chr20	45954075	45967125	7	9925	1.21951219512195
chr20	57120975	57126175	7	3900	0.883720930232558
chr21	16429625	16434875	7	3500	1.20833333333333
chr21	47874175	47880325	7	4400	1.23076923076923
chr22	22290700	22303700	7	10425	1.09774436090226
chr22	31685575	31689825	7	3375	0.75
chr22	36857300	36868875	7	10000	0.611111111111111
chr22	38134650	38150200	7	13275	0.839285714285714
chr22	44416900	44423500	7	4325	0.96551724137931
chr3	8887250	8896850	7	5175	1.2
chr3	8909400	8916050	7	4875	0.652173913043478
chr3	14443425	14458275	7	11075	1.09195402298851
chr3	15671475	15680575	7	7825	0.4
chr3	34046875	34054550	7	5925	0.6
chr3	48465875	48476300	7	8225	1
chr3	52078275	52092325	7	9925	1.15436241610738
chr3	73670150	73675000	7	3175	0.838709677419355
chr3	98602425	98616225	7	12650	0.666666666666667
chr3	98617425	98626225	7	5550	1.15254237288136
chr3	134199350	134207075	7	4900	1.20481927710843
chr3	148731750	148737925	7	4075	1.05660377358491
chr3	193803975	193809475	7	4150	0.8
chr4	41202750	41212300	7	7650	0.91304347826087
chr4	77128600	77136325	7	5275	1.03448275862069
chr4	77872300	77879475	7	4875	0.787878787878788
chr4	81184850	81190550	7	4425	1
chr4	88037200	88043100	7	5125	0.384615384615385
chr4	103735650	103741350	7	4875	0.782608695652174
chr5	392550	401950	7	6675	0.895348837209302
chr5	5418925	5425500	7	4275	1.03296703296703
chr5	6719625	6725075	7	3800	0.792452830188679
chr5	6726725	6735175	7	6775	0.823529411764706
chr5	83673925	83681550	7	5425	1.21052631578947
chr5	106799800	106806250	7	5050	0.9375
chr5	114790500	114798375	7	5575	1.1219512195122
chr5	134180675	134187150	7	3875	1.0625
chr5	172191600	172206250	7	12075	0.444444444444444
chr6	11423750	11435675	7	10150	0.5
chr6	11605350	11618850	7	9775	1.10891089108911
chr6	18386475	18390400	7	3300	0.526315789473684
chr6	30646475	30659700	7	11475	0.414141414141414
chr6	35180850	35187875	7	4525	1.22388059701493
chr6	47134875	47138475	7	2300	0.909090909090909
chr6	109797825	109803700	7	4450	0.651162790697674
chr6	137102950	137111325	7	5350	1.23529411764706
chr6	151356175	151367450	7	8350	1.09259259259259
chr6	152591050	152595150	7	2950	1
chr6	157464175	157474075	7	8100	1.2
chr7	2143250	2157125	7	9600	1.13385826771654
chr7	2547450	2571425	7	18950	1.16062176165803
chr7	5727200	5744225	7	14650	0.818181818181818
chr7	17717275	17722750	7	4125	0.810810810810811
chr7	47607800	47624400	7	13150	0.7
chr7	98702350	98710325	7	5475	1.125
chr7	115866675	115873575	7	5025	0.685714285714286
chr7	128466675	128477200	7	9075	0.4
chr7	150671150	150677450	7	4450	0.772727272727273
chr7	155595800	155605200	7	7225	1.06666666666667
chr8	27466050	27475425	7	7700	0.506666666666667
chr8	61430775	61435400	7	3725	0.857142857142857
chr8	142007525	142016800	7	5825	1.08695652173913
chr8	144357650	144364425	7	5450	0.508474576271186
chr9	38054125	38068500	7	11650	1.23404255319149
chr9	74375850	74384825	7	7000	1.04255319148936
chr9	91266075	91269575	7	2825	0.7
chr9	116980875	116990525	7	6850	0.581395348837209
chr9	123449500	123461400	7	8000	0.967741935483871
chr9	127419850	127424050	7	3225	0.538461538461538
chr9	132471225	132478400	7	4700	1.2258064516129
chr9	140195075	140202900	7	6050	0.931034482758621
chrX	40025700	40036825	7	9025	0.88135593220339
chrX	65852075	65857375	7	4325	0.454545454545455
chr1	2374325	2385300	6	8200	0.811188811188811
chr1	8928325	8941750	6	11325	0.469483568075117
chr1	12674725	12682050	6	6300	0.785714285714286
chr1	14106975	14112250	6	4575	0.275862068965517
chr1	16464525	16484050	6	18200	0.441176470588235
chr1	17336200	17343250	6	5900	0.358208955223881
chr1	17558725	17564050	6	4350	0.592592592592593
chr1	19791625	19798075	6	5350	0.383561643835616
chr1	27468150	27473275	6	4250	0.75
chr1	44439625	44447700	6	6100	0.607843137254902
chr1	51726300	51735150	6	6675	0.678260869565217
chr1	54194900	54207425	6	11400	0.213333333333333
chr1	54952600	54956725	6	2875	0.714285714285714
chr1	55321675	55328300	6	5425	0.304347826086957
chr1	86015950	86022250	6	4850	0.733333333333333
chr1	90369000	90378875	6	8175	0.4
chr1	92164100	92167750	6	2900	0.8
chr1	98787700	98793950	6	5650	0.25531914893617
chr1	101086750	101097650	6	9350	0.320441988950276
chr1	110328875	110340000	6	8500	0.523364485981308
chr1	150582125	150588525	6	5100	0.556701030927835
chr1	154148350	154154950	6	5850	0.271186440677966
chr1	162640575	162648725	6	5950	0.824427480916031
chr1	166807650	166814400	6	4400	0.727272727272727
chr1	203164775	203170500	6	4425	0.578947368421053
chr1	205340950	205346100	6	4450	0.378378378378378
chr1	221270675	221276200	6	4725	0.439024390243902
chr10	705425	709100	6	2825	0.88
chr10	3867175	3873050	6	4175	0.844444444444444
chr10	17268500	17278750	6	8250	0.764705882352941
chr10	29541725	29547050	6	3950	0.814814814814815
chr10	35927775	35933625	6	4000	0.761904761904762
chr10	62184700	62190450	6	4800	0.533333333333333
chr10	80561575	80566950	6	4400	0.769230769230769
chr10	112253550	112265700	6	10175	0.888888888888889
chr10	128945500	128951975	6	4550	0.769230769230769
chr11	636450	639925	6	2950	0.416666666666667
chr11	702250	711225	6	8125	0.15748031496063
chr11	2113075	2121775	6	8100	0.185185185185185
chr11	3069800	3073575	6	3275	0.608695652173913
chr11	12429200	12436850	6	6625	0.529411764705882
chr11	33753000	33759450	6	4425	0.8
chr11	46713550	46721525	6	6725	0.347826086956522
chr11	47486050	47491650	6	4100	0.742857142857143
chr11	63635975	63641700	6	4750	0.514285714285714
chr11	65148100	65159700	6	10450	0.530612244897959
chr11	65677925	65689725	6	8850	0.769230769230769
chr11	65879125	65888850	6	7700	0.585987261146497
chr11	67132700	67147600	6	11775	0.897435897435897
chr11	67793900	67801225	6	5775	0.588235294117647
chr11	114003075	114008950	6	4625	0.538461538461538
chr11	117684950	117702075	6	13375	0.424390243902439
chr11	118777900	118801700	6	20575	0.860759493670886
chr11	119287400	119294675	6	6050	0.810810810810811
chr11	121760575	121764000	6	2550	0.857142857142857
chr11	128772075	128776425	6	3850	0.416666666666667
chr12	5539125	5544125	6	3950	0.433962264150943
chr12	13050925	13055775	6	4325	0.260869565217391
chr12	13150225	13155725	6	4350	0.619047619047619
chr12	15930450	15936575	6	4400	0.684210526315789
chr12	26146425	26151650	6	4175	0.780487804878049
chr12	26274500	26280275	6	4325	0.607594936708861
chr12	46776075	46786700	6	8300	0.888888888888889
chr12	46946925	46952325	6	4575	0.521739130434783
chr12	52537500	52547100	6	8000	0.554054054054054
chr12	57852300	57856950	6	3400	0.830769230769231
chr12	63122325	63127350	6	4275	0.5
chr12	66024350	66030075	6	5025	0.4
chr12	75872925	75879100	6	5250	0.310344827586207
chr12	93566875	93571650	6	3875	0.666666666666667
chr12	105647250	105653275	6	4950	0.75
chr12	133075425	133084425	6	7150	0.896551724137931
chr13	33801200	33811775	6	8250	0.607594936708861
chr13	95906125	95911925	6	4650	0.5
chr13	95949625	95954675	6	4400	0.478260869565217
chr13	114860900	114868550	6	6675	0.317460317460317
chr14	54417075	54424250	6	6300	0.709677419354839
chr14	54465400	54470200	6	4025	0.325
chr14	65169425	65194050	6	18300	0.782435129740519
chr14	68674950	68679250	6	3450	0.8
chr14	68711100	68718475	6	6175	0.409090909090909
chr14	72177675	72183575	6	4950	0.888888888888889
chr14	77412950	77430000	6	14125	0.666666666666667
chr14	96556275	96563750	6	5675	0.739130434782609
chr14	104601600	104605900	6	3300	0.871794871794872
chr15	26028925	26036850	6	6600	0.520547945205479
chr15	39416250	39426050	6	7725	0.728323699421965
chr15	41782150	41788450	6	4875	0.75
chr15	57507375	57511850	6	3900	0.230769230769231
chr15	59513525	59517700	6	3400	0.594594594594595
chr15	71144175	71150600	6	5000	0.823529411764706
chr15	75158525	75166525	6	6425	0.636363636363636
chr15	76627500	76635525	6	6650	0.576923076923077
chr15	80770525	80778200	6	6950	0.27906976744186
chr15	86016275	86026725	6	7650	0.881720430107527
chr16	728725	736200	6	6000	0.5
chr16	1737475	1742775	6	4575	0.327868852459016
chr16	2197700	2214050	6	14750	0.206572769953052
chr16	4660625	4668100	6	5525	0.528925619834711
chr16	11884975	11893675	6	5975	0.696969696969697
chr16	15235475	15241875	6	5200	0.507462686567164
chr16	20861450	20866125	6	3350	0.666666666666667
chr16	49730050	49737100	6	6100	0.64
chr16	67273900	67284150	6	9300	0.189655172413793
chr16	67425350	67434025	6	6425	0.686567164179104
chr16	67915675	67919275	6	2850	0.8125
chr16	84534125	84540150	6	4600	0.565217391304348
chr16	84720400	84723775	6	2275	0.85
chr17	1546775	1554600	6	6600	0.441176470588235
chr17	4415500	4418950	6	2750	0.517241379310345
chr17	7251525	7259775	6	7050	0.333333333333333
chr17	13490775	13494725	6	3050	0.636363636363636
chr17	14200225	14210300	6	8475	0.28125
chr17	18215575	18224275	6	6350	0.893203883495146
chr17	19285900	19293000	6	6175	0.666666666666667
chr17	27068800	27077950	6	7950	0.611111111111111
chr17	27940000	27950600	6	9825	0.280701754385965
chr17	35289125	35297050	6	6950	0.528301886792453
chr17	36596975	36613750	6	12600	0.763888888888889
chr17	36897075	36908625	6	8475	0.896551724137931
chr17	39214700	39219325	6	3925	0.388888888888889
chr17	62772000	62778525	6	5925	0.315789473684211
chr17	74486375	74498475	6	9775	0.890625
chr17	76122225	76126775	6	3500	0.703703703703704
chr17	76180700	76184600	6	3050	0.823529411764706
chr17	76874375	76882675	6	7550	0.167539267015707
chr17	79517575	79525350	6	5200	0.806201550387597
chr17	79878400	79887200	6	6975	0.8
chr18	20012350	20015700	6	2425	0.837209302325581
chr18	56242650	56252500	6	7775	0.543352601156069
chr19	656850	664600	6	6400	0.571428571428571
chr19	4908825	4916850	6	6225	0.597938144329897
chr19	8426575	8433950	6	6025	0.864864864864865
chr19	10396750	10407150	6	7850	0.688524590163934
chr19	11247200	11256125	6	6975	0.578313253012048
chr19	11275025	11281150	6	4675	0.641509433962264
chr19	11484425	11495275	6	7725	0.786885245901639
chr19	17436925	17440475	6	2625	0.645161290322581
chr19	33878950	33888900	6	9075	0.307692307692308
chr19	38468175	38474225	6	4875	0.588235294117647
chr19	41723850	41733225	6	7800	0.803738317757009
chr19	42719200	42726200	6	4575	0.8
chr19	46911150	46920625	6	6175	0.863309352517986
chr2	10260025	10266175	6	4800	0.722222222222222
chr2	28018025	28024300	6	5525	0.294117647058824
chr2	28176225	28185325	6	7825	0.416
chr2	47072800	47087050	6	11450	0.756302521008403
chr2	47396825	47402250	6	4650	0.514285714285714
chr2	74206225	74216550	6	7175	0.88
chr2	97192775	97200600	6	5975	0.770833333333333
chr2	99524750	99534000	6	6625	0.814814814814815
chr2	110363475	110370425	6	5050	0.747826086956522
chr2	206557075	206580275	6	17375	0.863636363636364
chr2	206616250	206623575	6	5450	0.779220779220779
chr2	217553300	217561950	6	6850	0.65625
chr2	220549475	220555675	6	4575	0.582278481012658
chr2	231578725	231583575	6	3850	0.823529411764706
chr2	242483425	242491975	6	6075	0.75
chr20	1302925	1311575	6	6825	0.4
chr20	2110425	2116150	6	4725	0.526315789473684
chr20	19864750	19871025	6	5375	0.692307692307692
chr20	32975775	32979325	6	2625	0.842105263157895
chr20	33109875	33117100	6	5375	0.761904761904762
chr20	42565050	42572200	6	6125	0.78125
chr20	43320050	43325275	6	4150	0.755555555555556
chr20	48723475	48733225	6	7550	0.649350649350649
chr20	49174275	49180050	6	4700	0.425
chr20	61551450	61561850	6	8475	0.371308016877637
chr20	62578475	62590225	6	9675	0.719101123595506
chr21	35338725	35345175	6	5225	0.64
chr21	36574575	36582225	6	6150	0.417582417582418
chr21	43933300	43938975	6	4625	0.842105263157895
chr21	44830900	44835950	6	4250	0.491803278688525
chr21	46344775	46353150	6	5950	0.821428571428571
chr22	31497250	31504300	6	5875	0.56
chr22	38288650	38295325	6	5275	0.634920634920635
chr22	38571300	38578325	6	5575	0.727272727272727
chr22	39704275	39716225	6	9500	0.5
chr22	41806275	41811925	6	3500	0.853333333333333
chr22	41951300	41962075	6	7100	0.862068965517241
chr22	47164475	47173825	6	6300	0.79047619047619
chr3	13057000	13067350	6	8275	0.650793650793651
chr3	14182225	14187925	6	5100	0.216216216216216
chr3	45634450	45642225	6	6325	0.6
chr3	48592550	48604875	6	10625	0.721311475409836
chr3	50660250	50666375	6	4800	0.541176470588235
chr3	64248475	64254425	6	5075	0.846153846153846
chr3	66478200	66484350	6	4925	0.8
chr3	69058000	69064075	6	4225	0.783783783783784
chr3	111452800	111459125	6	5500	0.622222222222222
chr3	124548150	124556950	6	6975	0.796296296296296
chr3	145879300	145884950	6	4975	0.325581395348837
chr3	171973400	171979825	6	5850	0.468085106382979
chr3	172031625	172039125	6	5900	0.578313253012048
chr3	187453225	187460950	6	7150	0.219178082191781
chr4	1032825	1042100	6	7950	0.578947368421053
chr4	7648425	7655825	6	6275	0.346456692913386
chr4	26085025	26087775	6	2300	0.555555555555556
chr4	54342000	54346600	6	3175	0.745762711864407
chr4	55091325	55101300	6	7650	0.64968152866242
chr4	119753450	119756375	6	2175	0.666666666666667
chr4	122648125	122650650	6	2150	0.285714285714286
chr4	150923325	150929800	6	4475	0.717948717948718
chr5	10755925	10763025	6	5625	0.863157894736842
chr5	31361550	31367575	6	4900	0.838709677419355
chr5	39395150	39402375	6	5800	0.622222222222222
chr5	43016300	43020875	6	3875	0.345679012345679
chr5	82766750	82772675	6	5225	0.75
chr5	92524575	92529975	6	3950	0.830188679245283
chr5	118657200	118665925	6	7200	0.866666666666667
chr5	134574800	134585800	6	6850	0.88135593220339
chr5	139933250	139937800	6	3175	0.857142857142857
chr5	141692925	141708050	6	12950	0.287081339712919
chr5	142439600	142446525	6	5150	0.712328767123288
chr5	148862275	148870475	6	6025	0.754716981132076
chr5	149917625	149926425	6	6625	0.566037735849057
chr5	180222800	180238925	6	11750	0.639455782312925
chr6	26270725	26274725	6	3025	0.5
chr6	29594900	29601825	6	4675	0.80952380952381
chr6	45616675	45626200	6	6925	0.69047619047619
chr6	52280475	52286100	6	4050	0.819672131147541
chr6	56724900	56734800	6	8100	0.497109826589595
chr6	107809225	107814975	6	4250	0.813953488372093
chr6	149288725	149292800	6	3025	0.8
chr6	166966300	166972775	6	4975	0.683333333333333
chr7	2656700	2665225	6	6450	0.834782608695652
chr7	22893225	22900350	6	5125	0.854700854700855
chr7	36428500	36434075	6	4525	0.4
chr7	44504550	44511650	6	5600	0.5625
chr7	45959100	45964675	6	4925	0.36
chr7	73888525	73899575	6	9525	0.666666666666667
chr7	75919475	75927350	6	5975	0.863636363636364
chr7	100462850	100468475	6	4150	0.714285714285714
chr7	128740625	128744075	6	2800	0.583333333333333
chr7	130002700	130015075	6	11525	0.113475177304965
chr7	157194550	157199375	6	3625	0.727272727272727
chr8	11660950	11667475	6	5300	0.484848484848485
chr8	23307875	23315900	6	6550	0.857142857142857
chr8	30658200	30665950	6	6000	0.644067796610169
chr8	37371525	37380800	6	7950	0.571428571428571
chr8	38255100	38268250	6	11175	0.784
chr8	38756325	38764675	6	6675	0.75609756097561
chr8	49227700	49232975	6	4350	0.883720930232558
chr8	61860600	61865950	6	4625	0.318181818181818
chr8	97917475	97922450	6	3600	0.676056338028169
chr8	104355625	104363000	6	5925	0.373333333333333
chr8	141994400	141998825	6	3525	0.5
chr8	145685175	145693600	6	5675	0.728571428571429
chr9	13717300	13721900	6	3700	0.48
chr9	74292575	74301200	6	7450	0.782608695652174
chr9	91143550	91154225	6	9100	0.390532544378698
chr9	93953950	93961200	6	6350	0.333333333333333
chr9	95496925	95503525	6	5175	0.857142857142857
chr9	95888400	95898575	6	7925	0.867924528301887
chr9	100984300	100989650	6	4550	0.470588235294118
chr9	116714675	116721225	6	6000	0.19047619047619
chr9	117263950	117268500	6	3625	0.6875
chr9	129946725	129951050	6	3725	0.352941176470588
chr9	130853025	130864600	6	9200	0.619718309859155
chr9	138775800	138783400	6	7100	0.260869565217391
chr9	139218725	139225775	6	5575	0.372093023255814
chr9	140168375	140176550	6	6850	0.75
chr9	140559150	140561675	6	1725	0.782608695652174
chrX	17430550	17434825	6	3575	0.518518518518518
chrX	39867575	39874600	6	5475	0.588235294117647
chr1	12653600	12658200	5	4025	0.428571428571429
chr1	14088825	14094325	5	4175	0.504854368932039
chr1	16498125	16510225	5	9350	0.416666666666667
chr1	21776625	21781100	5	3750	0.529411764705882
chr1	32164975	32174425	5	8600	0.419354838709677
chr1	32261175	32265750	5	4125	0.266666666666667
chr1	40847200	40850875	5	2875	0.545454545454545
chr1	59279325	59285850	5	5850	0.428571428571429
chr1	70032675	70035500	5	2350	0.461538461538462
chr1	110596725	110601825	5	4025	0.484848484848485
chr1	115872475	115876050	5	3125	0.344827586206897
chr1	153607525	153609600	5	1725	0.285714285714286
chr1	155033800	155037850	5	3200	0.526315789473684
chr1	156673125	156683450	5	9450	0.384615384615385
chr1	161988350	161994625	5	4925	0.559139784946237
chr1	165820200	165828175	5	7100	0.416666666666667
chr1	202554325	202561175	5	6200	0.375
chr1	205195450	205199700	5	3150	0.515151515151515
chr1	218660750	218663825	5	2350	0.466666666666667
chr1	221049725	221058425	5	7850	0.309090909090909
chr1	223957300	223965325	5	6225	0.482758620689655
chr1	230275100	230279350	5	3275	0.511627906976744
chr1	230960000	230963950	5	3650	0.133333333333333
chr1	236071675	236075500	5	3225	0.409090909090909
chr1	240513625	240516750	5	2525	0.476190476190476
chr10	658775	663025	5	3775	0.272727272727273
chr10	3507275	3515950	5	6575	0.5
chr10	11865775	11867800	5	1550	0.555555555555556
chr10	17254675	17260750	5	5550	0.209302325581395
chr10	32056950	32060525	5	2700	0.5625
chr10	34983775	34990700	5	6325	0.461538461538462
chr10	35735450	35740900	5	4700	0.526315789473684
chr10	60514300	60518350	5	3600	0.324324324324324
chr10	91274100	91279475	5	4200	0.512
chr10	99473750	99479525	5	4875	0.282828282828283
chr10	101281050	101283575	5	1950	0.571428571428571
chr10	103697400	103703050	5	5300	0.13953488372093
chr10	103872025	103882525	5	8850	0.355555555555556
chr10	104209075	104214225	5	3875	0.523076923076923
chr10	105607850	105616350	5	6900	0.529411764705882
chr10	114570275	114573750	5	2800	0.533333333333333
chr10	121108025	121110575	5	2075	0.4375
chr10	124907325	124911250	5	3375	0.457142857142857
chr11	2008200	2015950	5	6400	0.571428571428571
chr11	2399450	2413075	5	12600	0.344827586206897
chr11	2964950	2968775	5	3200	0.358208955223881
chr11	6625725	6634675	5	8075	0.51063829787234
chr11	7926325	7928975	5	2125	0.555555555555556
chr11	8827350	8837200	5	8225	0.4
chr11	27718050	27723625	5	4550	0.372093023255814
chr11	31831375	31839900	5	7575	0.333333333333333
chr11	36093600	36097400	5	3325	0.315789473684211
chr11	43941425	43948000	5	6050	0.25
chr11	46410650	46414850	5	3625	0.333333333333333
chr11	46933850	46943150	5	7700	0.385964912280702
chr11	47428450	47439950	5	9400	0.430555555555556
chr11	57412050	57418050	5	5450	0.226415094339623
chr11	58392550	58397425	5	4350	0.551724137931034
chr11	61461350	61468975	5	7100	0.118811881188119
chr11	62479875	62482450	5	2025	0.4
chr11	67202850	67210600	5	7000	0.463768115942029
chr11	69449400	69456325	5	5100	0.550724637681159
chr11	73845275	73854300	5	7775	0.346368715083799
chr11	75916750	75922375	5	5175	0.25
chr11	93860625	93870775	5	8625	0.449704142011834
chr11	102047800	102050450	5	2300	0.285714285714286
chr11	117068100	117076475	5	8025	0.105263157894737
chr11	121971450	121978875	5	6400	0.5625
chr11	123054225	123061075	5	5575	0.5
chr11	130270025	130274800	5	4100	0.325581395348837
chr11	130503500	130508425	5	4225	0.333333333333333
chr11	130741950	130745025	5	2475	0.529411764705882
chr12	46758775	46764425	5	5325	0.137931034482759
chr12	48167450	48173625	5	5325	0.533333333333333
chr12	48294300	48299600	5	4725	0.311111111111111
chr12	52363875	52372075	5	7675	0.191489361702128
chr12	53437675	53449025	5	10225	0.5
chr12	57024200	57031900	5	6075	0.425531914893617
chr12	57910750	57919450	5	6725	0.534246575342466
chr12	64399100	64404975	5	5350	0.224137931034483
chr12	79813125	79819275	5	5700	0.333333333333333
chr12	89739475	89749900	5	8075	0.518518518518518
chr12	94177525	94181800	5	3650	0.551724137931034
chr12	109893250	109906425	5	11125	0.351351351351351
chr12	121156550	121159050	5	2075	0.486486486486487
chr12	132473550	132477275	5	2975	0.4
chr13	20764150	20768775	5	3500	0.577777777777778
chr13	33756950	33764025	5	5975	0.515151515151515
chr13	78766525	78769775	5	2775	0.4
chr13	94977950	94983025	5	4225	0.476190476190476
chr13	111836925	111840950	5	3075	0.548387096774194
chr14	75349300	75353725	5	3550	0.433333333333333
chr14	75916550	75924525	5	7125	0.191304347826087
chr14	104003075	104011275	5	7025	0.545454545454545
chr14	105212325	105217075	5	3850	0.56
chr14	105552875	105561175	5	7125	0.237037037037037
chr15	26104075	26109300	5	4300	0.483516483516484
chr15	38419975	38424150	5	3400	0.571428571428571
chr15	39956650	39960275	5	3100	0.580645161290323
chr15	41217775	41224675	5	6275	0.315789473684211
chr15	42790200	42792975	5	2475	0.27027027027027
chr15	58652700	58655450	5	2075	0.514285714285714
chr15	62787050	62790225	5	2600	0.384615384615385
chr15	63888850	63894500	5	4650	0.358974358974359
chr15	65359050	65364875	5	5000	0.553846153846154
chr15	75938600	75947750	5	7400	0.56140350877193
chr15	79196625	79199500	5	2425	0.4
chr15	89451275	89457175	5	5000	0.472222222222222
chr15	91497750	91501425	5	3125	0.340425531914894
chr15	101260625	101267275	5	5375	0.541353383458647
chr16	1580450	1586300	5	5350	0.526315789473684
chr16	16087300	16093300	5	5350	0.421052631578947
chr16	31462800	31470000	5	6325	0.428571428571429
chr16	50217125	50220250	5	2500	0.333333333333333
chr16	57923750	57928675	5	4675	0.275862068965517
chr16	65102075	65106425	5	3700	0.454545454545455
chr16	66582300	66587825	5	4450	0.576271186440678
chr16	67475375	67484225	5	7250	0.32258064516129
chr16	68267900	68272200	5	3575	0.356164383561644
chr16	88295525	88299975	5	3650	0.40506329113924
chr16	90084975	90090025	5	4075	0.461538461538462
chr17	3703575	3708825	5	4650	0.444444444444444
chr17	3788475	3798800	5	9200	0.4375
chr17	7211825	7219675	5	6150	0.428571428571429
chr17	16184475	16191775	5	5850	0.530120481927711
chr17	18087775	18095100	5	6325	0.551724137931034
chr17	35847950	35855650	5	6375	0.503597122302158
chr17	38218375	38232675	5	11600	0.510948905109489
chr17	39832100	39835875	5	3100	0.4
chr17	43506750	43510875	5	3450	0.388888888888889
chr17	44233675	44238000	5	3950	0.210526315789474
chr17	54756250	54760200	5	3550	0.307692307692308
chr17	55517200	55523725	5	5675	0.425531914893617
chr17	66192125	66197375	5	4750	0.162162162162162
chr17	70582825	70588650	5	4825	0.444444444444444
chr17	72918850	72921100	5	1650	0.545454545454545
chr17	74377750	74384275	5	5600	0.345679012345679
chr17	77808975	77819625	5	9200	0.491428571428571
chr17	78762575	78768675	5	5625	0.235294117647059
chr17	80171050	80177025	5	5325	0.48
chr18	8777650	8780725	5	2625	0.476190476190476
chr18	9647475	9649925	5	1950	0.538461538461538
chr18	9823800	9829050	5	4200	0.51685393258427
chr18	33735500	33739650	5	3625	0.536585365853659
chr18	42309075	42314675	5	5075	0.24390243902439
chr18	43416400	43420825	5	3900	0.32258064516129
chr18	46200325	46203825	5	2950	0.285714285714286
chr18	55473700	55477025	5	2450	0.551724137931034
chr18	55980725	55984100	5	2850	0.466666666666667
chr19	867675	872800	5	4100	0.413793103448276
chr19	2424575	2429075	5	3675	0.521739130434783
chr19	2539575	2547175	5	6775	0.265193370165746
chr19	3604950	3609425	5	3725	0.418604651162791
chr19	5125275	5129950	5	4325	0.157894736842105
chr19	7989675	7995200	5	4425	0.409638554216867
chr19	10526450	10532225	5	5125	0.238095238095238
chr19	13200875	13205300	5	4100	0.5
chr19	18957750	18961700	5	3325	0.444444444444444
chr19	30716800	30720050	5	2475	0.571428571428571
chr19	35451075	35455450	5	3400	0.527777777777778
chr19	36132325	36136625	5	3925	0.208955223880597
chr19	44255575	44264050	5	7175	0.402777777777778
chr19	44267025	44271775	5	4075	0.458333333333333
chr2	1654300	1661750	5	7025	0.555555555555556
chr2	12694525	12697375	5	2350	0.378378378378378
chr2	33293150	33297150	5	3550	0.2
chr2	33434350	33442300	5	7250	0.25
chr2	62886700	62892325	5	4975	0.346153846153846
chr2	64993825	64998600	5	3525	0.545454545454545
chr2	67876300	67878900	5	1975	0.511627906976744
chr2	97482800	97486550	5	2950	0.518518518518518
chr2	97538450	97544350	5	5200	0.3125
chr2	100493475	100500525	5	5550	0.529411764705882
chr2	102319075	102323550	5	3425	0.533333333333333
chr2	105938425	105947625	5	7800	0.36697247706422
chr2	109741225	109747125	5	4975	0.509803921568627
chr2	111874475	111881750	5	6125	0.409638554216867
chr2	120187500	120191100	5	2775	0.434782608695652
chr2	133195325	133198900	5	3250	0.210526315789474
chr2	150597025	150602575	5	4475	0.491803278688525
chr2	157176375	157179650	5	2875	0.358974358974359
chr2	159945475	159951550	5	5375	0.275862068965517
chr2	161076225	161087075	5	10525	0.078740157480315
chr2	164520475	164525025	5	3875	0.285714285714286
chr2	189992750	189995900	5	2275	0.56
chr2	190027900	190031825	5	3300	0.578947368421053
chr2	190149475	190153500	5	3475	0.3
chr2	204666550	204670150	5	3025	0.333333333333333
chr2	208376875	208380025	5	2425	0.545454545454545
chr2	216522100	216530350	5	7200	0.310344827586207
chr2	217235150	217239225	5	3250	0.457142857142857
chr2	227288200	227294725	5	5800	0.297872340425532
chr2	233250250	233254025	5	3000	0.48
chr2	234881975	234886425	5	3800	0.375
chr2	234933800	234937475	5	3200	0.294117647058824
chr2	235396225	235406625	5	9000	0.548672566371681
chr2	241504050	241510425	5	5000	0.53968253968254
chr20	19755125	19759600	5	4125	0.169491525423729
chr20	31125850	31128200	5	1750	0.5
chr20	45901750	45908200	5	6050	0.222222222222222
chr20	47545275	47547775	5	2200	0.214285714285714
chr20	48564575	48569000	5	3525	0.461538461538462
chr20	48598625	48607850	5	8775	0.135338345864662
chr20	49943125	49945150	5	1575	0.5
chr20	57265725	57270425	5	3800	0.516129032258065
chr21	17941850	17944650	5	2200	0.470588235294118
chr21	43180975	43189525	5	7225	0.437086092715232
chr21	45719000	45725250	5	4775	0.467741935483871
chr22	19157050	19167500	5	8450	0.284615384615385
chr22	23486950	23490400	5	2750	0.380952380952381
chr22	24638100	24644250	5	5500	0.346666666666667
chr22	24796400	24799650	5	2875	0.344827586206897
chr22	29701950	29711500	5	7750	0.447058823529412
chr22	38198000	38204725	5	5875	0.558139534883721
chr22	42567725	42570525	5	2300	0.3125
chr22	46372275	46375500	5	2575	0.5
chr22	50705800	50711575	5	4725	0.388349514563107
chr3	10230650	10238825	5	7475	0.339622641509434
chr3	15808625	15812275	5	2875	0.444444444444444
chr3	45048475	45050925	5	2000	0.571428571428571
chr3	58369100	58375450	5	5625	0.32258064516129
chr3	64204625	64212625	5	7175	0.198581560283688
chr3	64223175	64228575	5	5050	0.114285714285714
chr3	64428650	64431525	5	2150	0.558139534883721
chr3	71037600	71040575	5	2575	0.529411764705882
chr3	81789675	81794725	5	4575	0.328358208955224
chr3	111579500	111585525	5	5575	0.24
chr3	124595250	124605500	5	8200	0.418604651162791
chr3	146220625	146225625	5	4350	0.368421052631579
chr3	171885375	171890000	5	4300	0.135135135135135
chr3	183885625	183898525	5	9825	0.5
chr3	184280400	184288000	5	6800	0.434782608695652
chr3	189720400	189723700	5	2875	0.461538461538462
chr3	189947725	189950600	5	2275	0.454545454545455
chr4	13918050	13924725	5	6225	0.206185567010309
chr4	41156100	41163850	5	7125	0.339622641509434
chr4	54552600	54555575	5	2325	0.4375
chr4	54727750	54730725	5	2425	0.518518518518518
chr4	69919325	69925050	5	4525	0.518518518518518
chr4	77115025	77122450	5	6650	0.521739130434783
chr4	81155950	81162450	5	5700	0.512820512820513
chr4	88935950	88940875	5	4175	0.263157894736842
chr4	89454200	89456475	5	1800	0.571428571428571
chr4	114604225	114606350	5	1750	0.333333333333333
chr4	134067625	134074250	5	6050	0.26865671641791
chr4	169505950	169511150	5	4925	0.0808080808080808
chr4	184060975	184064950	5	3275	0.338461538461538
chr5	14108250	14111200	5	2550	0.307692307692308
chr5	17378075	17382200	5	3600	0.313725490196078
chr5	36155375	36159050	5	3250	0.297297297297297
chr5	37834325	37841350	5	6200	0.301587301587302
chr5	40676675	40682925	5	5250	0.456692913385827
chr5	54895050	54901100	5	5350	0.434782608695652
chr5	67560000	67562850	5	2225	0.470588235294118
chr5	72933325	72937275	5	3375	0.538461538461538
chr5	75983350	75988750	5	5000	0.164383561643836
chr5	77933250	77937250	5	3250	0.461538461538462
chr5	87985400	87989275	5	2975	0.474576271186441
chr5	109026975	109031350	5	3900	0.254545454545455
chr5	118622575	118626725	5	3525	0.298507462686567
chr5	118636350	118641325	5	4775	0.102564102564103
chr5	122423200	122426825	5	3075	0.4
chr5	138606725	138612500	5	5075	0.219512195121951
chr5	148635400	148638000	5	2225	0.285714285714286
chr5	171569825	171574050	5	3250	0.444444444444444
chr5	176520650	176528175	5	5700	0.58
chr5	176726700	176733050	5	4925	0.536585365853659
chr5	176880475	176885450	5	4275	0.387096774193548
chr5	176970750	176976125	5	4800	0.25
chr6	2630275	2635300	5	4025	0.494845360824742
chr6	7214975	7217925	5	2575	0.32258064516129
chr6	11649325	11657000	5	6875	0.294117647058824
chr6	11765800	11773925	5	7550	0.116129032258065
chr6	14881075	14884675	5	2700	0.575342465753425
chr6	17971700	17974150	5	2025	0.421052631578947
chr6	24908725	24912400	5	3125	0.325581395348837
chr6	25172625	25176250	5	3275	0.185185185185185
chr6	31461550	31467400	5	4800	0.463414634146341
chr6	32153725	32160925	5	5750	0.423529411764706
chr6	35011925	35021325	5	7600	0.512605042016807
chr6	36590850	36593575	5	2350	0.521739130434783
chr6	41902700	41910600	5	6050	0.573248407643312
chr6	42659150	42663125	5	3175	0.365591397849462
chr6	53847625	53852175	5	3475	0.574468085106383
chr6	56553600	56560350	5	5725	0.555555555555556
chr6	75911100	75918750	5	6750	0.313725490196078
chr6	99278975	99284100	5	4475	0.20952380952381
chr6	108970325	108978475	5	7475	0.181818181818182
chr6	109034075	109036400	5	1925	0.347826086956522
chr6	111922225	111928450	5	5475	0.476190476190476
chr6	117814800	117820550	5	5000	0.345679012345679
chr6	117832000	117835750	5	3000	0.4
chr6	144634600	144638850	5	3500	0.473684210526316
chr6	158181225	158187325	5	5400	0.275862068965517
chr6	159270400	159277575	5	5425	0.516666666666667
chr6	165984325	165989150	5	3750	0.553846153846154
chr6	169688550	169694225	5	4525	0.5
chr7	2669225	2686300	5	14750	0.484848484848485
chr7	5630475	5639650	5	7700	0.524137931034483
chr7	26191325	26199475	5	6750	0.457516339869281
chr7	80511850	80515375	5	2925	0.277777777777778
chr7	104583975	104587150	5	2550	0.466666666666667
chr7	105679475	105683675	5	3075	0.526315789473684
chr7	111706925	111709475	5	2025	0.418604651162791
chr7	113722725	113728075	5	4125	0.484848484848485
chr7	116325950	116333950	5	6725	0.32967032967033
chr7	116345925	116349275	5	2850	0.48780487804878
chr7	116374250	116378725	5	3875	0.421052631578947
chr7	116415850	116424125	5	7150	0.323529411764706
chr7	130127925	130133150	5	4425	0.580645161290323
chr7	137563125	137568675	5	4850	0.208333333333333
chr8	10587225	10592375	5	3850	0.574468085106383
chr8	19033600	19037275	5	2675	0.516129032258065
chr8	26369850	26372925	5	2650	0.4
chr8	28221200	28227500	5	5100	0.564705882352941
chr8	29015450	29019000	5	2850	0.580645161290323
chr8	38642350	38651675	5	8025	0.51063829787234
chr8	49181225	49184475	5	2625	0.41025641025641
chr8	62620600	62624000	5	2925	0.333333333333333
chr8	97656750	97659925	5	2325	0.545454545454545
chr8	118878525	118881450	5	2400	0.454545454545455
chr8	121789400	121793625	5	3625	0.44
chr8	142136575	142143825	5	5775	0.540540540540541
chr9	4143675	4149625	5	5325	0.228571428571429
chr9	16702125	16706825	5	4100	0.260869565217391
chr9	21548250	21552925	5	3875	0.41025641025641
chr9	32422900	32428275	5	4425	0.356589147286822
chr9	33026400	33030150	5	3025	0.439024390243902
chr9	35109325	35117500	5	6925	0.298245614035088
chr9	117669200	117671475	5	1775	0.5
chr9	129890850	129897950	5	6200	0.377358490566038
chr9	132174700	132179900	5	3975	0.476190476190476
chr9	132724225	132728750	5	4025	0.30188679245283
chr9	133810775	133815200	5	3750	0.425531914893617
chr9	136234100	136242050	5	7075	0.366666666666667
chr9	136919975	136932300	5	11100	0.457516339869281
chr9	139613825	139618175	5	3525	0.447058823529412
chrX	17609150	17611050	5	1625	0.384615384615385
chrX	99898325	99906050	5	7100	0.428571428571429
chr1	933575	937675	4	3575	0.205882352941176
chr1	1057200	1059625	4	2100	0.25
chr1	9374400	9382825	4	7800	0.140221402214022
chr1	12226700	12228725	4	1750	0.2
chr1	15944525	15947650	4	2600	0.229885057471264
chr1	16120275	16129650	4	8325	0.256880733944954
chr1	23854025	23858550	4	3975	0.235294117647059
chr1	26215925	26220200	4	3875	0.217391304347826
chr1	37936200	37947275	4	9950	0.170068027210884
chr1	37949950	37953125	4	2900	0.214285714285714
chr1	41616700	41619950	4	2875	0.184615384615385
chr1	64979125	64983675	4	4075	0.219178082191781
chr1	68035450	68039550	4	3775	0.28
chr1	94278525	94284125	4	4700	0.276923076923077
chr1	94442475	94447025	4	4200	0.210526315789474
chr1	109356975	109360050	4	2725	0.192307692307692
chr1	109370550	109374700	4	3925	0.109090909090909
chr1	113240950	113249400	4	7950	0.136752136752137
chr1	150977375	150982475	4	4475	0.229885057471264
chr1	154839075	154843275	4	3525	0.272727272727273
chr1	157934650	157940650	4	5625	0.111111111111111
chr1	159822925	159825600	4	2325	0.212121212121212
chr1	165601200	165603750	4	2275	0.266666666666667
chr1	168435150	168440500	4	4900	0.197802197802198
chr1	171187300	171190200	4	2450	0.280701754385965
chr1	172883550	172888400	4	4200	0.25
chr1	183007250	183014975	4	7275	0.247422680412371
chr1	202003075	202005425	4	1950	0.266666666666667
chr1	203005150	203009250	4	3775	0.146788990825688
chr1	203611775	203615550	4	3375	0.26865671641791
chr1	204056450	204059000	4	2225	0.244897959183673
chr1	204261550	204267125	4	5025	0.208092485549133
chr1	205282375	205290400	4	7100	0.202020202020202
chr1	214572925	214579600	4	6175	0.178571428571429
chr1	222719525	222721400	4	1725	0.121212121212121
chr1	225841400	225846525	4	4700	0.241379310344828
chr1	232901200	232903875	4	2350	0.271186440677966
chr1	236080175	236084550	4	4125	0.115384615384615
chr10	5586975	5597200	4	8850	0.264150943396226
chr10	10833875	10837625	4	3350	0.266666666666667
chr10	13817125	13819775	4	2375	0.274509803921569
chr10	14518250	14520725	4	2100	0.24390243902439
chr10	17064525	17069150	4	4225	0.181818181818182
chr10	31070700	31075325	4	3975	0.210526315789474
chr10	52084725	52087475	4	2375	0.192307692307692
chr10	62040500	62043350	4	2600	0.178571428571429
chr10	64565025	64567275	4	2000	0.19047619047619
chr10	71487875	71495475	4	6850	0.260869565217391
chr10	78111575	78113525	4	1700	0.24390243902439
chr10	79048625	79054600	4	5350	0.204081632653061
chr10	80300875	80304625	4	3400	0.222222222222222
chr10	88717525	88721900	4	4075	0.193548387096774
chr10	100025600	100030550	4	4425	0.208955223880597
chr10	101763775	101769150	4	5025	0.148148148148148
chr10	102129950	102134975	4	4700	0.264705882352941
chr10	104989600	104993300	4	3125	0.277777777777778
chr10	116390950	116395975	4	4575	0.193548387096774
chr10	119119550	119124500	4	4600	0.21875
chr10	125753850	125758025	4	3800	0.206896551724138
chr10	127930150	127937175	4	6075	0.276923076923077
chr11	7593150	7601550	4	8050	0.087378640776699
chr11	9823025	9826475	4	3150	0.125
chr11	16624850	16629975	4	4475	0.261904761904762
chr11	17741500	17743075	4	1375	0.214285714285714
chr11	33710375	33717200	4	6275	0.188679245283019
chr11	35439900	35442175	4	2025	0.232558139534884
chr11	62472675	62478100	4	4675	0.28
chr11	63766200	63770375	4	3825	0.25
chr11	66079050	66086800	4	7150	0.217391304347826
chr11	66137000	66140425	4	3050	0.214285714285714
chr11	68204125	68210400	4	5625	0.20952380952381
chr11	71779950	71784525	4	4150	0.186915887850467
chr11	75111325	75115925	4	4325	0.123711340206186
chr11	75735100	75738300	4	2800	0.25
chr11	93882100	93886200	4	3775	0.153846153846154
chr11	102040775	102044050	4	2925	0.235294117647059
chr11	108828475	108831525	4	2675	0.25
chr11	114160425	114169775	4	8725	0.260162601626016
chr11	116854125	116858325	4	3900	0.25
chr11	119205600	119212450	4	6450	0.119402985074627
chr11	133988350	133991875	4	2975	0.27027027027027
chr12	13250375	13256800	4	5700	0.195488721804511
chr12	13347100	13350200	4	2750	0.210526315789474
chr12	15851300	15855550	4	3950	0.159090909090909
chr12	22438000	22441675	4	3375	0.19047619047619
chr12	27329275	27334700	4	4875	0.161290322580645
chr12	50640075	50643075	4	2625	0.280701754385965
chr12	53624100	53628600	4	3850	0.253968253968254
chr12	57558550	57561600	4	2650	0.274509803921569
chr12	57606550	57611825	4	4375	0.275
chr12	59477675	59480600	4	2750	0.117647058823529
chr12	65995450	66000025	4	4325	0.171428571428571
chr12	69010400	69013050	4	2325	0.274509803921569
chr12	69893000	69897525	4	4125	0.219512195121951
chr12	76050000	76056850	4	6300	0.189473684210526
chr12	76344975	76348575	4	3400	0.163265306122449
chr12	93501375	93504025	4	2475	0.15
chr12	105724975	105729625	4	4100	0.275862068965517
chr12	108696250	108702925	4	6375	0.0833333333333333
chr12	122883625	122885975	4	2150	0.166666666666667
chr12	123007350	123009600	4	2075	0.206896551724138
chr13	24182875	24185725	4	2500	0.193548387096774
chr13	31436575	31448625	4	10975	0.261603375527426
chr13	47212825	47217050	4	4025	0.0727272727272727
chr13	52092600	52094875	4	2025	0.235294117647059
chr13	75343800	75347525	4	3275	0.253968253968254
chr13	98865325	98870350	4	4800	0.0816326530612245
chr13	98873250	98875450	4	1875	0.264150943396226
chr13	98904625	98908850	4	3750	0.217391304347826
chr13	98917975	98920675	4	2525	0.0816326530612245
chr14	23314375	23322850	4	7650	0.234234234234234
chr14	42074100	42077800	4	3275	0.252631578947368
chr14	74260925	74264200	4	2875	0.269230769230769
chr14	77495275	77501850	4	6050	0.193548387096774
chr14	77502925	77513025	4	9725	0.0704225352112676
chr14	96518600	96521975	4	3150	0.1875
chr14	105153450	105166975	4	12600	0.186666666666667
chr15	31732700	31735500	4	2525	0.186046511627907
chr15	44203575	44206475	4	2625	0.188679245283019
chr15	57351225	57354175	4	2500	0.238805970149254
chr15	64443250	64446700	4	3150	0.181818181818182
chr15	65185150	65190525	4	4900	0.198019801980198
chr15	74607150	74612650	4	5025	0.141176470588235
chr15	85872650	85877400	4	4350	0.206896551724138
chr15	85954950	85958600	4	3425	0.133333333333333
chr15	90545800	90550000	4	3825	0.263157894736842
chr15	93351275	93355100	4	3500	0.171428571428571
chr16	9049675	9056500	4	6575	0.0714285714285714
chr16	22380375	22385325	4	4700	0.170212765957447
chr16	70605000	70612075	4	6250	0.16
chr17	594175	599000	4	4325	0.169014084507042
chr17	1529775	1531700	4	1725	0.242424242424242
chr17	2074725	2087375	4	11900	0.186274509803922
chr17	7338700	7344950	4	5900	0.111111111111111
chr17	27910950	27922250	4	9600	0.247422680412371
chr17	39058050	39061175	4	2775	0.260869565217391
chr17	40061925	40074625	4	11600	0.139737991266376
chr17	47905550	47909000	4	3075	0.233766233766234
chr17	57500150	57505950	4	4975	0.25
chr17	61509100	61514275	4	4825	0.266666666666667
chr17	64417875	64420700	4	2600	0.136363636363636
chr17	70381900	70391325	4	8675	0.156378600823045
chr17	70510675	70515850	4	4700	0.219178082191781
chr17	73028125	73032125	4	3575	0.259259259259259
chr17	79312200	79318675	4	5950	0.140845070422535
chr17	80223875	80230600	4	6300	0.103448275862069
chr17	80487475	80490225	4	2400	0.236842105263158
chr18	2976875	2983750	4	6450	0.222222222222222
chr18	3452425	3459675	4	6775	0.191489361702128
chr18	3592250	3597925	4	5250	0.1875
chr18	3601900	3607350	4	5100	0.266666666666667
chr18	9116075	9119025	4	2600	0.212765957446809
chr18	9615000	9617500	4	2175	0.235294117647059
chr18	20956975	20961225	4	3650	0.266666666666667
chr18	21296125	21300650	4	4100	0.1875
chr18	32287050	32291250	4	3800	0.146341463414634
chr18	33057625	33059850	4	1950	0.260869565217391
chr18	46154275	46157600	4	2925	0.235294117647059
chr18	55887900	55892900	4	4675	0.242424242424242
chr18	56662775	56666600	4	3475	0.263157894736842
chr18	74187500	74190250	4	2550	0.1
chr18	77703825	77706000	4	2025	0.105263157894737
chr19	1037500	1043350	4	5625	0.0612244897959184
chr19	4974825	4979700	4	4650	0.0952380952380952
chr19	10118300	10121475	4	2875	0.170731707317073
chr19	13063000	13067450	4	3875	0.27906976744186
chr19	14582750	14589175	4	5925	0.236559139784946
chr19	18059450	18063650	4	3600	0.230769230769231
chr19	18117625	18120550	4	2550	0.232558139534884
chr19	18851925	18854725	4	2550	0.214285714285714
chr19	34920450	34922525	4	1825	0.266666666666667
chr19	40926450	40929900	4	3150	0.193548387096774
chr19	45310575	45314075	4	3125	0.229508196721311
chr19	46282225	46289050	4	6450	0.0939597315436242
chr2	9939550	9943925	4	4100	0.210526315789474
chr2	28668000	28673400	4	5175	0.111111111111111
chr2	31456275	31458975	4	2325	0.257142857142857
chr2	36787850	36792225	4	3875	0.25974025974026
chr2	43307675	43315875	4	7450	0.220183486238532
chr2	45395675	45401500	4	5075	0.236842105263158
chr2	47038575	47042125	4	3250	0.214285714285714
chr2	47209575	47216700	4	6750	0.181818181818182
chr2	47498750	47502200	4	3175	0.142857142857143
chr2	64499400	64504925	4	4875	0.218181818181818
chr2	65064025	65068075	4	3550	0.205882352941176
chr2	65091275	65094550	4	2900	0.150537634408602
chr2	69468825	69471700	4	2550	0.2
chr2	72369950	72375600	4	5000	0.196078431372549
chr2	110083125	110088475	4	4725	0.201834862385321
chr2	127412500	127418950	4	5850	0.181818181818182
chr2	128406800	128409800	4	2675	0.206896551724138
chr2	158693050	158699275	4	5675	0.177083333333333
chr2	171672075	171675575	4	3200	0.142857142857143
chr2	172958800	172968425	4	9250	0.111888111888112
chr2	173113025	173118800	4	5325	0.166666666666667
chr2	173302450	173307625	4	4600	0.228571428571429
chr2	173942500	173945700	4	2850	0.233766233766234
chr2	178102625	178111125	4	7175	0.253521126760563
chr2	191331525	191334850	4	3100	0.133333333333333
chr2	192030100	192032650	4	2275	0.264150943396226
chr2	208115550	208125350	4	9575	0.142857142857143
chr2	219123300	219128175	4	4600	0.202898550724638
chr2	220269050	220274075	4	4700	0.160919540229885
chr2	224588850	224591900	4	2725	0.230769230769231
chr2	225746125	225752100	4	5450	0.15
chr2	232023925	232028450	4	4025	0.192771084337349
chr2	232054550	232057725	4	2925	0.24390243902439
chr2	239772025	239777900	4	5275	0.241935483870968
chr20	10628600	10636175	4	7250	0.0952380952380952
chr20	17590675	17596675	4	5025	0.235294117647059
chr20	36022100	36026200	4	3725	0.266666666666667
chr20	43122525	43126850	4	4000	0.116504854368932
chr20	43964000	43977900	4	13275	0.24
chr20	47895825	47902050	4	5700	0.197183098591549
chr20	55203350	55207075	4	3425	0.170212765957447
chr20	56592500	56595400	4	2575	0.205128205128205
chr20	61422625	61427500	4	4275	0.171052631578947
chr21	28214125	28216750	4	2250	0.260869565217391
chr22	18915500	18918600	4	2750	0.266666666666667
chr22	20919500	20926075	4	5775	0.275862068965517
chr22	26946025	26950625	4	4000	0.237623762376238
chr22	28261450	28265175	4	3350	0.179775280898876
chr22	31476450	31483225	4	6100	0.219354838709677
chr22	41682625	41687600	4	4675	0.117647058823529
chr22	43004225	43010175	4	5675	0.0719424460431655
chr22	44755450	44760925	4	4825	0.272
chr22	45603675	45609525	4	5325	0.227272727272727
chr22	46179000	46182750	4	3350	0.153846153846154
chr22	47486050	47489275	4	2950	0.157894736842105
chr3	4458250	4460425	4	2025	0.133333333333333
chr3	4760150	4765050	4	4375	0.210526315789474
chr3	14241700	14246800	4	4650	0.210526315789474
chr3	14264300	14267350	4	2675	0.274509803921569
chr3	16489250	16491950	4	2375	0.218181818181818
chr3	16515200	16528650	4	12025	0.216867469879518
chr3	17080625	17082950	4	1975	0.259259259259259
chr3	25467350	25470250	4	2575	0.222222222222222
chr3	29226050	29230300	4	3925	0.15
chr3	29371525	29374250	4	2475	0.25
chr3	41722225	41727400	4	4800	0.153846153846154
chr3	45706025	45710725	4	4475	0.102564102564103
chr3	46026275	46031450	4	4800	0.117647058823529
chr3	48506375	48512075	4	5400	0.0869565217391304
chr3	48698500	48701950	4	3025	0.246913580246914
chr3	60727800	60729925	4	1875	0.195121951219512
chr3	71029875	71034075	4	3900	0.2
chr3	71149200	71154425	4	4625	0.153846153846154
chr3	101546000	101548600	4	2400	0.19047619047619
chr3	101808075	101812725	4	4100	0.278481012658228
chr3	111526850	111532000	4	4875	0.162162162162162
chr3	120214775	120218600	4	3500	0.260869565217391
chr3	123468050	123480450	4	11475	0.25
chr3	124488950	124495100	4	5675	0.191304347826087
chr3	124769350	124773975	4	4400	0.173913043478261
chr3	129273275	129282000	4	7750	0.144578313253012
chr3	133661350	133665025	4	3425	0.0975609756097561
chr3	138654625	138657750	4	2850	0.222222222222222
chr3	140346450	140350250	4	3525	0.24
chr3	159337025	159340125	4	2675	0.266666666666667
[truncated: 238 more rows]
