# Supplementary material for: Large organized chromatin lysine domains help distinguish primitive from differentiated cell populations
Source: Nat Commun. 2021 Jan 21;12:499. doi: 10.1038/s41467-020-20830-9 (PMC7820432; doi:10.1038/s41467-020-20830-9)
Supplement: Supplementary file 3 — Supplementary Software [file 41467_2020_20830_MOESM3_ESM.zip › E006-H3K4me3_LOCKS.bed]

chr11	62305550	62608650	33	70425	17.5490196078431
chr11	65081000	65258875	33	43650	13.5652173913043
chr12	49073300	49527150	33	50250	22.5877551020408
chr12	54329250	54420125	33	47025	9.39495798319328
chr17	46560425	46704150	33	57450	16.6812227074236
chr19	982575	1210025	33	38900	22.3157894736842
chr19	57828875	58400825	33	52025	20.5238095238095
chr6	25962275	26328450	33	77700	22.9787234042553
chr19	12720550	12958950	32	41625	18.6666666666667
chr5	140698550	140874925	32	25250	18.2931937172775
chr12	56319700	56754975	29	60675	17.8620689655172
chr19	58774100	59086325	28	51175	10.8396226415094
chr12	6930250	7126850	27	39850	16.036866359447
chr19	45872250	46032575	27	34325	14.3333333333333
chr7	27127900	27250475	27	77300	8.21276595744681
chr17	8013200	8199350	25	47275	14.112676056338
chr3	50263700	50403225	25	36500	13.7843137254902
chr9	140050875	140211125	24	33025	12.3488372093023
chr7	130572200	130628550	23	20900	8.39024390243902
chr19	1232925	1295875	22	32925	13.2692307692308
chr2	74601500	74801400	22	40025	13.4809160305344
chrX	153594725	153719875	22	34450	8.41860465116279
chr1	1200525	1355950	20	39475	7.83157894736842
chr17	48250850	48297825	19	17525	12.08
chr22	46392200	46503675	19	42125	11.5862068965517
chr17	7114825	7200225	18	28175	8.44897959183673
chr17	79815450	79895725	18	25475	7.0062893081761
chr5	87955425	87991325	18	14875	10.4516129032258
chr14	24550075	24712950	16	29200	9.0625
chr16	672175	746000	16	19450	10.3298969072165
chr4	174415225	174460400	16	12375	10.35
chr5	180587225	180676500	16	28750	10.2133333333333
chr1	2120700	2166450	15	18125	9.28971962616822
chr1	155140100	155248425	15	24400	9.02752293577982
chr12	120631125	120676300	15	13300	9.77173913043478
chr5	139016600	139051475	15	16550	5.05376344086022
chr6	27759025	27871625	15	30250	8.26666666666667
chr9	130317775	130343400	15	12125	7.78723404255319
chr1	156626550	156739275	14	29800	7.2
chr2	239754125	239777650	14	17875	3.33333333333333
chr11	774950	860250	13	36400	8.5
chr12	56097700	56139375	13	20200	4
chr16	30345300	30457725	13	22725	8.61971830985915
chr16	67183850	67233300	13	17275	4.4
chr18	46448900	46479675	13	16050	5.84615384615385
chr19	42720050	42818025	13	30100	7.04587155963303
chr1	156046175	156100600	12	24425	6.41025641025641
chr1	223888450	223915250	12	9125	4.375
chr17	80163125	80199800	12	11325	4.73913043478261
chr2	105458950	105478975	12	8525	7.56923076923077
chr8	22408375	22463800	12	18925	7.52
chr11	118475775	118506075	11	11900	5.97222222222222
chr16	73080700	73105350	11	12575	4.56410256410256
chr17	7451675	7494225	11	16000	6.61855670103093
chr19	47729050	47779175	11	16225	5.97402597402597
chr6	31760650	31807075	11	17900	6.5679012345679
chr6	32116250	32165175	11	16750	4.13978494623656
chr12	58119600	58177500	10	16550	5.90990990990991
chr14	61104000	61125500	10	15725	1.92
chr15	93424925	93453025	10	13400	3.98387096774194
chr16	2054050	2099075	10	16100	5.44554455445545
chr16	2561300	2589075	10	10225	6.30645161290323
chr16	75271925	75291100	10	11750	5.625
chr17	43201675	43250700	10	17000	5.83505154639175
chr8	145633125	145705075	10	18550	6.33502538071066
chr12	115102650	115136550	9	24625	2.77310924369748
chr13	100630525	100644050	9	9500	2.09090909090909
chr14	23288650	23322875	9	10000	4.0695652173913
chr16	2198025	2211825	9	11525	1.75
chr17	4837375	4903800	9	22600	4.77611940298507
chr19	911550	935325	9	12050	2.46153846153846
chr19	39880450	39939075	9	22675	3.70689655172414
chr2	145265025	145282600	9	14800	1.57894736842105
chr2	151330400	151353175	9	11400	4.2
chr22	50679700	50710700	9	12550	3.77358490566038
chr4	111539150	111559100	9	10225	3.84615384615385
chr7	100797300	100823700	9	8600	5.22330097087379
chr1	54197825	54206500	8	6975	0.7
chr1	153917425	153965425	8	17000	4.33519553072626
chr10	63805400	63816975	8	7250	2.41666666666667
chr11	1885000	1898225	8	8375	2.08695652173913
chr11	64050900	64087125	8	13250	3.93893129770992
chr15	96864000	96906800	8	32700	3.93162393162393
chr16	2009100	2042775	8	13125	4.36756756756757
chr16	29815900	29837500	8	16325	0.674846625766871
chr17	2295000	2310900	8	10200	1.94736842105263
chr19	1846325	1885675	8	17975	3.33823529411765
chr19	10511825	10543675	8	12125	3.98009950248756
chr2	171672250	171680500	8	5275	3.28888888888889
chr20	45978225	45989825	8	8925	2.78571428571429
chr3	185647575	185661450	8	7125	2.01020408163265
chr5	148783900	148794350	8	7675	3.03225806451613
chr6	33238725	33292000	8	23150	3.71563981042654
chr6	33377425	33399625	8	13050	2.54
chr6	34191100	34217800	8	12100	3.56734693877551
chr8	145008100	145066050	8	31275	3.47603833865815
chr8	145726050	145755550	8	11350	3.95238095238095
chr1	16466625	16484000	7	9250	2.88495575221239
chr1	33804100	33816400	7	7475	2.66666666666667
chr10	131754600	131771375	7	10775	3.76315789473684
chr11	46311725	46321300	7	5475	1.85365853658537
chr11	63992425	64020925	7	17325	1.29032258064516
chr11	118777900	118801425	7	20050	0.617283950617284
chr12	12867125	12890125	7	12425	3.93939393939394
chr14	77489500	77508575	7	11900	2.19642857142857
chr17	27037525	27074725	7	18275	3.11864406779661
chr17	38209675	38232225	7	8925	3.02941176470588
chr17	40821875	40836300	7	9425	1.55263157894737
chr17	48341425	48352175	7	5900	2.60869565217391
chr17	66192300	66203300	7	6400	2.08955223880597
chr19	6735500	6745400	7	7000	1.70212765957447
chr19	13944000	13962700	7	12550	1.73033707865169
chr19	39154500	39158525	7	1925	3.36363636363636
chr19	56145775	56170175	7	15475	2.68571428571429
chr2	172947525	172971825	7	13800	3.65957446808511
chr20	25833750	25849425	7	5750	3.575
chr3	147109575	147141400	7	14725	2.2443729903537
chr5	42990050	43020850	7	13025	3.09876543209877
chr5	50674175	50686400	7	8950	0.805825242718447
chr5	149517150	149536050	7	8675	2.51063829787234
chr5	151057450	151079275	7	9175	3.87234042553191
chr6	1378425	1396825	7	12300	2.74074074074074
chr7	2556550	2569875	7	7525	1.7008547008547
chr7	25889000	25902700	7	6700	1.75
chr7	100765275	100781325	7	8150	3.96774193548387
chr9	33159325	33168225	7	5825	3.03030303030303
chrX	47049875	47057225	7	5350	1.27272727272727
chr1	27317500	27326500	6	7425	1.28571428571429
chr1	27919875	27931375	6	6825	2.74074074074074
chr1	38454575	38480075	6	10800	3.23076923076923
chr1	38509850	38513875	6	2975	1.63636363636364
chr1	45265250	45279825	6	10550	0.727272727272727
chr1	170630175	170640650	6	7850	2.84210526315789
chr1	173171825	173176525	6	2975	2.08
chr10	104168125	104195925	6	9325	2.90654205607477
chr11	31829900	31839800	6	7550	1.2962962962963
chr11	64630900	64647225	6	9850	1.91549295774648
chr11	65623000	65671125	6	24300	2.53465346534653
chr11	66094075	66116100	6	9875	2.33928571428571
chr11	67770350	67782300	6	4850	3.24242424242424
chr12	13348875	13359950	6	8975	2.57142857142857
chr12	57620425	57637625	6	8350	2.32203389830508
chr13	84453125	84457475	6	2900	1.29411764705882
chr14	105433700	105445350	6	6925	3.04347826086957
chr15	74214650	74233950	6	8500	3.04417670682731
chr16	118275	135325	6	8575	1.88659793814433
chr16	86596925	86619900	6	18075	1.30569948186528
chr17	76917300	76932225	6	7025	2.67961165048544
chr17	79007325	79018950	6	6475	2.90625
chr18	19745225	19757100	6	9525	1.81481481481481
chr19	2041775	2062500	6	7900	3
chr19	4968225	4978025	6	4600	2.94214876033058
chr19	13123375	13142750	6	9075	1.50892857142857
chr19	18525425	18549650	6	11625	2.75409836065574
chr19	19570200	19575050	6	3325	1.57894736842105
chr19	30015950	30020050	6	2500	1.18518518518519
chr19	41102725	41121075	6	10300	2.37735849056604
chr19	48892675	48903925	6	6000	2
chr2	63274500	63286400	6	5650	3.04761904761905
chr2	66800650	66810950	6	7575	2.09090909090909
chr2	201990225	201994825	6	2550	2.58823529411765
chr22	19156825	19167325	6	8050	0.91304347826087
chr22	19747000	19754700	6	4450	2
chr22	28191000	28198925	6	7475	0.434782608695652
chr22	50737400	50747025	6	8625	0.333333333333333
chr3	98609025	98621675	6	10850	2.85714285714286
chr3	129311700	129326550	6	8075	1.64102564102564
chr3	193851475	193860000	6	6975	1.08108108108108
chr3	195616750	195641975	6	9050	2.7940074906367
chr4	81104150	81124825	6	10100	2.93877551020408
chr4	122610750	122619225	6	6800	1.9375
chr6	33160400	33182175	6	10200	2.5
chr6	35452825	35466525	6	8950	2.22222222222222
chr6	44204925	44238725	6	10925	2.88118811881188
chr7	5594475	5610500	6	6700	3.02816901408451
chr7	19144325	19159950	6	12500	0.666666666666667
chrX	590100	596550	6	5250	0.864864864864865
chr1	2455075	2461950	5	4050	1.44642857142857
chr1	2983875	2987900	5	3350	0.333333333333333
chr1	8932950	8940500	5	6350	1.78947368421053
chr1	21763000	21768150	5	2750	2.20779220779221
chr1	22257425	22264575	5	5125	1.18072289156627
chr1	68148925	68154650	5	5100	0.36734693877551
chr1	113242900	113261875	5	7975	1.912
chr1	144925875	144941725	5	7850	2.27169811320755
chr1	154927450	154956950	5	15800	1.77606177606178
chr1	156466075	156475500	5	7700	0.639175257731959
chr1	221908500	221917350	5	7175	1.52941176470588
chr1	234735175	234749425	5	12175	1.78378378378378
chr1	234857600	234860875	5	2500	0.653846153846154
chr10	3509400	3511950	5	1950	0.8
chr10	33239650	33251450	5	9025	0.35625
chr10	101290625	101297100	5	4000	1.30769230769231
chr10	106058800	106061250	5	1775	0.6
chr10	124907900	124916125	5	4300	2.13461538461538
chr10	126840700	126851175	5	7350	1.76923076923077
chr11	307800	321250	5	8925	0.957983193277311
chr11	2398025	2405150	5	5375	2
chr11	6623300	6641000	5	9775	2.3302752293578
chr11	65258950	65276275	5	14225	0.429400386847195
chr11	67795275	67811450	5	7075	2.11965811965812
chr12	6656750	6665575	5	7500	0.804123711340206
chr12	46758950	46781100	5	11500	1.65087281795511
chr12	53772625	53778700	5	4300	0.980392156862745
chr12	54420825	54428275	5	4225	1.79591836734694
chr12	88810900	88813075	5	1700	0.888888888888889
chr13	22242900	22250050	5	6600	0.476190476190476
chr13	36044675	36053550	5	8100	0.366197183098592
chr13	111354975	111370225	5	8700	1.54639175257732
chr14	74219050	74227775	5	7300	0.857142857142857
chr14	89895075	89897325	5	1675	0.56
chr15	39871300	39882225	5	10025	0.565217391304348
chr15	68125325	68133950	5	6025	1.8019801980198
chr15	75929825	75954225	5	10950	2.32234432234432
chr16	764575	779275	5	7225	1.7025641025641
chr16	4420575	4428025	5	6400	0.617647058823529
chr16	11032375	11040350	5	6075	1.7
chr16	14394725	14404950	5	6050	1.67407407407407
chr16	85643875	85649350	5	5050	0.363636363636364
chr17	1387600	1396175	5	7550	0.456140350877193
chr17	7736750	7762600	5	15525	2.15094339622642
chr17	14200300	14213775	5	9750	0.682352941176471
chr17	35291725	35295375	5	2900	0.6
chr17	38171575	38175950	5	2750	1.68421052631579
chr17	72740950	72748200	5	4275	1.56390977443609
chr17	77766225	77774925	5	5575	0.931297709923664
chr17	77783700	77789275	5	3225	0.986301369863014
chr17	77805875	77819125	5	7850	1.38916256157635
chr19	3358125	3375950	5	10500	1.2987012987013
chr19	11199200	11205950	5	5325	2.07407407407407
chr19	13259575	13279050	5	11350	2.12820512820513
chr19	15360050	15363200	5	2525	0.413793103448276
chr19	17413250	17423225	5	5500	1.25179856115108
chr19	35629750	35634500	5	2425	1.5625
chr19	39173925	39176900	5	1525	1.89473684210526
chr19	45245350	45262175	5	8950	1.95833333333333
chr19	48216325	48224275	5	5875	1
chr19	50368750	50382250	5	8000	1.72
chr19	55984775	56001100	5	7675	2
chr2	11884475	11889700	5	3600	2.41025641025641
chr2	72370125	72377600	5	6475	0.480769230769231
chr2	106009600	106021150	5	6450	1.58048780487805
chr2	119598875	119606000	5	6275	0.285714285714286
chr2	188414675	188419425	5	3550	1.33333333333333
chr2	200320050	200336350	5	10475	2.13422818791946
chr2	219922225	219926075	5	3275	0.583333333333333
chr2	220108075	220119825	5	6550	1.96396396396396
chr2	239694875	239700400	5	3275	1.25714285714286
chr2	241496525	241509300	5	7725	2.37209302325581
chr20	43965575	43984025	5	8825	1.67224080267559
chr20	60930275	60932600	5	1925	0.56
chr21	43181225	43189500	5	5250	2.17910447761194
chr22	19865300	19869475	5	2975	2.38095238095238
chr22	36763275	36767450	5	3100	0.784313725490196
chr3	37030975	37036200	5	4575	1.07692307692308
chr3	52565975	52573225	5	5700	0.985074626865672
chr3	75716975	75722475	5	5200	0.24
chr3	87034100	87043325	5	7225	0.684210526315789
chr3	128202375	128212000	5	8325	1.25
chr3	151984300	151990975	5	5650	0.8125
chr3	156391525	156399850	5	6900	0.975609756097561
chr3	170073625	170079850	5	5250	0.875
chr4	1712525	1729950	5	7450	1.86585365853659
chr4	54228250	54232900	5	3850	1.8
chr4	139935450	139940850	5	3925	1.83333333333333
chr4	170187850	170193975	5	5200	0.727272727272727
chr5	2747575	2757350	5	6200	1.43589743589744
chr5	43309425	43314450	5	4350	0.540540540540541
chr5	52082800	52101200	5	9500	1.88690476190476
chr5	53812850	53820900	5	6100	1.47368421052632
chr6	10403775	10420100	5	11750	1.63636363636364
chr6	85469700	85484975	5	8375	2.23076923076923
chr6	100901600	100914225	5	10150	1.16521739130435
chr6	151175225	151178175	5	1700	1.66666666666667
chr7	12725900	12730225	5	3750	0.5
chr7	96650475	96657150	5	4700	1
chr7	155596050	155605200	5	5625	1.53571428571429
chr8	42009500	42013675	5	3100	2.375
chr8	42392900	42398450	5	5000	0.857142857142857
chr8	103818075	103823600	5	3925	1.73770491803279
chr9	35519325	35523075	5	2850	2
chr9	125132875	125138375	5	4175	1.79591836734694
chr9	127531700	127542450	5	5300	1.95428571428571
chr9	131901150	131906275	5	4500	0.260869565217391
chr9	136999800	137004500	5	3925	1.2
chrX	23350350	23353400	5	2250	0.647058823529412
chrX	73068950	73072600	5	3000	1
chr1	1369475	1373400	4	2600	1
chr1	19273700	19284125	4	6275	1.36082474226804
chr1	23880725	23887125	4	6200	0.0909090909090909
chr1	36614050	36627975	4	9400	1.37735849056604
chr1	36848950	36853575	4	3700	0.810810810810811
chr1	39873275	39880700	4	6775	0.199095022624434
chr1	43420575	43429575	4	5700	1.44186046511628
chr1	47695300	47698225	4	2225	0.909090909090909
chr1	63152300	63156550	4	3550	0.933333333333333
chr1	95388100	95395525	4	6975	0.115384615384615
chr1	112936450	112941150	4	4200	0.484848484848485
chr1	151029325	151035800	4	5550	0.17910447761194
chr1	153515525	153522200	4	5325	1.23809523809524
chr1	153537875	153541450	4	2675	1.23404255319149
chr1	154839450	154843175	4	3125	0.28125
chr1	155050900	155058625	4	5800	0.904761904761905
chr1	155656225	155660300	4	3625	0.7
chr1	155900850	155905025	4	3825	0.3
chr1	155940000	155959350	4	10650	1.08585858585859
chr1	156861950	156867625	4	4250	0.769230769230769
chr1	157977225	157981700	4	2950	1.33333333333333
chr1	164527600	164534925	4	6450	0.918032786885246
chr1	173442800	173449050	4	5100	0.764705882352941
chr1	200374700	200379800	4	3750	0.649122807017544
chr1	206135425	206137775	4	1525	0.903225806451613
chr1	221050225	221058175	4	6000	0.583333333333333
chr1	249115050	249121325	4	5700	0.318181818181818
chr10	3818200	3829125	4	8950	0.455445544554455
chr10	8091275	8099750	4	6475	0.662921348314607
chr10	21803575	21825025	4	13700	1.01618122977346
chr10	22604450	22615525	4	6800	1.25862068965517
chr10	24754425	24757650	4	2975	0.461538461538462
chr10	28965550	28970525	4	4600	0.2
chr10	49808775	49815600	4	5075	0.894736842105263
chr10	69865650	69870225	4	3325	1.04225352112676
chr10	74094400	74096200	4	1325	0.714285714285714
chr10	79787950	79796650	4	5375	1.39428571428571
chr10	89101000	89103100	4	1600	0.75
chr10	95238075	95242950	4	4300	0.351351351351351
chr10	104433600	104436925	4	2200	1.23076923076923
chr10	106398800	106402650	4	3425	0.357142857142857
chr10	114709300	114718700	4	7275	1.32584269662921
chr10	126136250	126139000	4	1925	1.12820512820513
chr11	503275	508425	4	4725	0.145985401459854
chr11	61731250	61740200	4	6150	0.780487804878049
chr11	64878950	64890775	4	6175	1.49275362318841
chr11	67118975	67122950	4	3200	0.470588235294118
chr11	68775400	68781900	4	5575	0.571428571428571
chr11	75268975	75277900	4	6350	0.818181818181818
chr11	85775225	85781225	4	5450	0.451612903225806
chr11	116966175	116969975	4	3550	0.166666666666667
chr11	124628150	124633275	4	3900	1.06060606060606
chr11	125034000	125040475	4	4225	1.1830985915493
chr12	6712175	6717150	4	4350	0.294117647058824
chr12	49657575	49663325	4	5500	0.195121951219512
chr12	57479800	57488450	4	8050	0.536585365853659
chr12	66216375	66225050	4	8175	0.692307692307692
chr12	69201050	69207025	4	4975	1.16666666666667
chr12	92531925	92541600	4	8575	0.372881355932203
chr12	109246500	109252775	4	5875	0.268292682926829
chr12	111840875	111850275	4	7700	0.336996336996337
chr12	113900350	113903400	4	1850	1.33333333333333
chr12	121018275	121022875	4	3000	1.15384615384615
chr12	122230300	122251200	4	15700	0.87603305785124
chr12	125395150	125406950	4	7925	1.03174603174603
chr13	110430475	110440450	4	9550	0.146892655367232
chr13	110956075	110964650	4	7425	1.27272727272727
chr14	38060575	38069325	4	4450	1.36170212765957
chr14	45429150	45437050	4	7225	0.777777777777778
chr14	52116275	52124900	4	6900	0.659685863874346
chr14	69417650	69420325	4	1975	1.04761904761905
chr14	75075825	75084050	4	4900	1.43181818181818
chr14	105780075	105784350	4	3350	0.769230769230769
chr15	37386350	37399625	4	9075	0.738372093023256
chr15	57510000	57513900	4	2875	1
chr15	66992775	67000225	4	7150	0.451612903225806
chr15	72518350	72529925	4	7325	1.28333333333333
chr15	90542925	90548600	4	5050	0.785714285714286
chr16	430525	433925	4	3075	0.296296296296296
chr16	1202200	1204875	4	2125	0.682926829268293
chr16	4161475	4167275	4	5375	0.156862745098039
chr16	15247175	15249325	4	1575	0.588235294117647
chr16	24997975	25000550	4	1750	1.1875
chr16	54316000	54321900	4	5275	0.857142857142857
chr16	54960250	54972900	4	11625	0.146853146853147
chr16	57830875	57837225	4	5450	0.88
chr16	86536975	86554100	4	14475	0.615384615384615
chr16	89237350	89242475	4	4450	0.27027027027027
chr16	89626125	89632875	4	5900	0.576271186440678
chr17	880475	884400	4	3550	0.55
chr17	1952450	1963100	4	8275	0.545454545454545
chr17	3792125	3797150	4	3750	0.896551724137931
chr17	6914350	6927100	4	7975	1.22222222222222
chr17	7379175	7391100	4	7850	0.641891891891892
chr17	26367800	26372525	4	4075	0.55
chr17	27272400	27280050	4	5000	1.3112582781457
chr17	36411350	36413775	4	2050	0.269230769230769
chr17	36605925	36612850	4	6175	0.5
chr17	41171500	41177775	4	4400	1.11926605504587
chr17	43389200	43395500	4	5025	0.528571428571429
chr17	48130750	48142550	4	9075	1.5
chr17	59472675	59494650	4	18925	0.333333333333333
chr17	59529075	59539925	4	6375	1.49738219895288
chr17	62652925	62659475	4	6200	0.181818181818182
chr17	70112875	70121600	4	7150	0.904761904761905
chr17	73689125	73690450	4	1100	0.380952380952381
chr17	74066875	74073375	4	4400	1.41463414634146
chr17	75419475	75424000	4	2775	1.06060606060606
chr17	81036175	81042950	4	6425	0.125
chr18	3446975	3456525	4	9300	0.25
chr18	24125425	24131125	4	5425	0.222222222222222
chr18	56529700	56534900	4	4275	0.775510204081633
chr19	2163325	2169575	4	5025	0.5
chr19	2266575	2274400	4	5575	1.0958904109589
chr19	4058000	4068600	4	9825	0.166666666666667
chr19	4397150	4403850	4	4175	1.11363636363636
chr19	5803625	5806000	4	1575	1.29032258064516
chr19	8427150	8432850	4	4725	0.424242424242424
chr19	11303525	11308900	4	4300	0.790123456790123
chr19	17184925	17191450	4	5150	0.775193798449612
chr19	18058100	18061875	4	2675	1.40909090909091
chr19	18385275	18393800	4	5725	1.0828025477707
chr19	41220200	41228550	4	7350	1.40425531914894
chr19	46799850	46804775	4	4675	0.3
chr19	47124350	47128400	4	3300	0.571428571428571
chr19	50831675	50834450	4	1900	0.693877551020408
chr2	3622250	3626650	4	3725	0.4
chr2	30447875	30460350	4	7425	1.49180327868852
chr2	36581500	36589850	4	6700	0.8
chr2	66659150	66675150	4	15500	0.0563380281690141
chr2	90448200	90450975	4	2150	0.838709677419355
chr2	96656675	96658700	4	1575	0.580645161290323
chr2	121101200	121105475	4	3650	0.305882352941176
chr2	149632375	149634525	4	1825	0.466666666666667
chr2	175198250	175207550	4	5750	1.02409638554217
chr2	175627500	175629925	4	1525	1.11764705882353
chr2	176968800	176972825	4	3400	0.283185840707965
chr2	179341825	179347225	4	4700	0.20253164556962
chr2	203878425	203883975	4	4550	0.698412698412698
chr2	219148975	219157650	4	5975	0.985915492957746
chr20	21490475	21494900	4	3025	0.962962962962963
chr20	34635950	34639500	4	3000	1.06666666666667
chr20	35089075	35094450	4	4325	0.434782608695652
chr20	57463150	57471150	4	7150	0.5
chr20	62327925	62331000	4	2650	0.325581395348837
chr20	62679350	62681425	4	1300	1.47826086956522
chr21	17906075	17910150	4	2800	1.11428571428571
chr21	28212175	28219675	4	6850	0.6875
chr21	38069700	38077825	4	6375	0.63265306122449
chr21	40717600	40722150	4	3725	1.5
chr21	47400775	47407450	4	5650	1.32142857142857
chr22	20921025	20923900	4	1825	1.1304347826087
chr22	30637375	30645225	4	6600	0.692307692307692
chr22	39092900	39103675	4	7375	1.14009661835749
chr3	11679175	11685750	4	5700	1.06122448979592
chr3	29321175	29328725	4	6550	0.380952380952381
chr3	98699900	98702725	4	1800	0.823529411764706
chr3	129829200	129831825	4	2175	0.355555555555556
chr3	141102300	141106725	4	3975	0.21875
chr3	145873950	145883250	4	5750	1.21875
chr3	156268175	156273675	4	5025	0.608695652173913
chr3	187007950	187010300	4	2000	0.454545454545455
chr4	680875	683525	4	2375	0.413793103448276
chr4	2060025	2061750	4	1550	0.285714285714286
chr4	6270925	6275400	4	2775	1.34939759036145
chr4	13543550	13551125	4	4500	1.04347826086957
chr4	86395850	86399300	4	3050	0.245614035087719
chr4	88928150	88932275	4	3550	0.705882352941177
chr4	99575025	99581375	4	5900	0.769230769230769
chr4	143323150	143327550	4	3950	0.318181818181818
chr4	160149025	160152075	4	2775	0.186046511627907
chr5	14153675	14158075	4	3000	1.2280701754386
chr5	27472350	27474325	4	1625	0.538461538461538
chr5	43033875	43045000	4	8225	1.26984126984127
chr5	75377925	75380825	4	1700	1.5
chr5	92935075	92940325	4	2950	1.38235294117647
chr5	95291575	95298425	4	6275	0.228571428571429
chr5	174147750	174154550	4	3650	1.39837398373984
chr6	3226525	3232650	4	4950	0.867469879518072
chr6	30646750	30659275	4	11725	0.105793450881612
chr6	31461575	31467150	4	4625	0.763157894736842
chr6	31696250	31708775	4	9250	0.857142857142857
chr6	36643950	36651475	4	7100	0.0909090909090909
chr6	52435250	52442875	4	6625	0.652173913043478
chr6	74225850	74233900	4	7025	0.256637168141593
chr6	75911425	75918775	4	6950	0.16
chr6	108878325	108886825	4	7675	0.514285714285714
chr6	132267625	132273100	4	5050	0.315789473684211
chr6	150175775	150178150	4	1800	0.727272727272727
chr7	555900	562450	4	5950	0.189473684210526
chr7	1494250	1500600	4	4075	1.29090909090909
chr7	1703825	1710600	4	4900	1.28
chr7	5731075	5735825	4	3975	0.272727272727273
chr7	35731000	35735900	4	4550	0.241379310344828
chr7	81395375	81399800	4	3200	1.03703703703704
chr7	149468325	149471175	4	2650	0.117647058823529
chr8	13369750	13373250	4	2575	1.11111111111111
chr8	37754550	37757450	4	2600	0.142857142857143
chr8	38237175	38245050	4	6850	0.435294117647059
chr8	57469650	57473000	4	2950	0.333333333333333
chr8	99950700	99964125	4	12425	1.17391304347826
chr8	102504125	102506725	4	2025	1.04
chr8	114444350	114450925	4	4425	1.34545454545455
chr8	128821675	128823225	4	1100	0.72
chr8	143749275	143753775	4	4075	0.380952380952381
chr9	14307025	14323375	4	8275	1.49122807017544
chr9	19124275	19130150	4	4900	0.431654676258993
chr9	91146800	91152450	4	4850	0.439024390243902
chr9	110247350	110253950	4	6400	0.0727272727272727
chr9	128507950	128513250	4	4725	1.52380952380952
chr9	129374975	129376300	4	975	0.75
chr9	139557400	139563950	4	5525	0.445945945945946
chrX	30670550	30673625	4	2625	0.444444444444444
chrX	39868050	39874625	4	4100	1.488
chrX	39949200	39969450	4	11875	1.10803324099723
chrX	77357450	77363875	4	4375	0.697368421052632
chrX	119691425	119696125	4	4475	0.315789473684211
chrX	152952750	152955650	4	2400	0.484848484848485
chrX	153232200	153239500	4	6800	0.814814814814815
chr1	893175	897325	3	3875	0.197530864197531
chr1	1050300	1052450	3	1925	0.311111111111111
chr1	1165600	1168625	3	2775	0.118811881188119
chr1	1446350	1449225	3	2625	0.466666666666667
chr1	1654750	1656375	3	1375	0.4
chr1	1819750	1824250	3	4400	0.032520325203252
chr1	2477325	2480000	3	2075	0.465753424657534
chr1	6843750	6847025	3	2925	0.342857142857143
chr1	8081750	8087900	3	6050	0.0177777777777778
chr1	9882300	9885800	3	3100	0.538461538461538
chr1	12654975	12656625	3	1425	0.5
chr1	15271550	15274275	3	2400	0.318181818181818
chr1	15849825	15854400	3	4375	0.135593220338983
chr1	17198675	17200350	3	1450	0.444444444444444
chr1	19808525	19813450	3	4200	0.406779661016949
chr1	22468375	22470475	3	1975	0.133333333333333
chr1	23667325	23671900	3	4450	0.193548387096774
chr1	25942350	25946200	3	3700	0.0672268907563025
chr1	26347975	26351050	3	2425	0.551724137931034
chr1	27018600	27027575	3	7325	0.411214953271028
chr1	27189725	27192600	3	2625	0.545454545454545
chr1	28764275	28765675	3	1125	0.432432432432432
chr1	32166350	32171000	3	4550	0.028169014084507
chr1	37936925	37946050	3	8400	0.167224080267559
chr1	40102775	40105800	3	2775	0.157303370786517
chr1	50888350	50890750	3	2200	0.256410256410256
chr1	55349225	55353775	3	4400	0.235294117647059
chr1	61542200	61550475	3	6750	0.519083969465649
chr1	65399100	65400400	3	1125	0.275862068965517
chr1	78469725	78476575	3	6100	0.448275862068966
chr1	86041050	86051025	3	9575	0.142857142857143
chr1	87793375	87801725	3	8175	0.040983606557377
chr1	109418975	109422475	3	3200	0.25
chr1	110610200	110613250	3	2550	0.607142857142857
chr1	116914975	116921300	3	5700	0.225490196078431
chr1	119521850	119532950	3	8425	0.615853658536585
chr1	145208800	145211800	3	2825	0.181818181818182
chr1	149783075	149785000	3	1625	0.428571428571429
chr1	152079975	152085425	3	5200	0.0764331210191083
chr1	160174600	160178225	3	3050	0.403846153846154
chr1	160310700	160314325	3	3450	0.275862068965517
chr1	162530475	162534500	3	3825	0.292682926829268
chr1	200864050	200866500	3	1950	0.608695652173913
chr1	201505925	201511500	3	3875	0.585714285714286
chr1	204255850	204257525	3	1325	0.514285714285714
chr1	205286225	205291325	3	4950	0.0423280423280423
chr1	206643075	206646375	3	2575	0.526315789473684
chr1	208413050	208418725	3	4775	0.583333333333333
chr1	212457600	212461700	3	3625	0.299065420560748
chr1	213030400	213034575	3	4025	0.193548387096774
chr1	225612500	225616825	3	4000	0.146341463414634
chr1	226110475	226112675	3	1875	0.363636363636364
chr1	228268925	228276100	3	5800	0.467289719626168
chr1	228400250	228402225	3	1775	0.186046511627907
chr1	235488825	235494150	3	5125	0.0645161290322581
chr1	236849350	236851000	3	1375	0.333333333333333
chr1	241800775	241804200	3	3300	0.0526315789473684
chr1	243414150	243420775	3	6225	0.108786610878661
chr1	244210325	244214725	3	3850	0.310679611650485
chr10	178925	183325	3	4100	0.380952380952381
chr10	23727350	23730900	3	3350	0.105263157894737
chr10	25463325	25465675	3	2075	0.257142857142857
chr10	30721675	30726875	3	4700	0.289473684210526
chr10	35927750	35933275	3	5225	0.228571428571429
chr10	43571925	43573450	3	1300	0.285714285714286
chr10	45469825	45474375	3	4125	0.317460317460317
chr10	77154900	77169800	3	12875	0.314741035856574
chr10	90749175	90753900	3	4375	0.5
chr10	92678100	92681025	3	2775	0.111111111111111
chr10	94350850	94355075	3	4100	0.24
chr10	100992000	100996400	3	4100	0.099290780141844
chr10	104503050	104505500	3	2200	0.222222222222222
chr10	106087375	106091700	3	4150	0.161290322580645
chr10	116581025	116585125	3	3425	0.36734693877551
chr10	133999300	134002025	3	2375	0.424242424242424
chr10	134349725	134354425	3	4200	0.180555555555556
chr11	1591950	1596050	3	3925	0.172413793103448
chr11	2016475	2019725	3	2950	0.257142857142857
chr11	2156950	2162475	3	5100	0.152046783625731
chr11	5617300	5619575	3	2075	0.181818181818182
chr11	8739150	8741425	3	1875	0.285714285714286
chr11	10919775	10922575	3	2425	0.5
chr11	12027575	12031475	3	3750	0.0461538461538462
chr11	12694900	12702575	3	6925	0.451612903225806
chr11	12713775	12716375	3	2400	0.133333333333333
chr11	19617750	19621950	3	3450	0.615384615384615
chr11	27490625	27495025	3	4000	0.595744680851064
chr11	35159925	35166700	3	6400	0.257425742574257
chr11	44585875	44590800	3	4700	0.099290780141844
chr11	47278875	47281550	3	2075	0.518518518518518
chr11	47544925	47546375	3	1225	0.303030303030303
chr11	57076250	57079600	3	2725	0.415841584158416
chr11	57192150	57195025	3	2675	0.1875
chr11	64215500	64217150	3	1500	0.228571428571429
chr11	65058000	65060125	3	1625	0.596491228070175
chr11	65553975	65555900	3	1525	0.5
chr11	66045175	66046325	3	1000	0.258064516129032
chr11	66079225	66085900	3	6400	0.0558139534883721
chr11	66885100	66890000	3	4450	0.188235294117647
chr11	67166725	67169875	3	2525	0.436781609195402
chr11	69064425	69066625	3	1950	0.555555555555556
chr11	78127275	78130425	3	3000	0.145454545454545
chr11	86664025	86667775	3	3550	0.104166666666667
chr11	96071225	96076925	3	5500	0.0490196078431373
chr11	104914325	104916325	3	1725	0.266666666666667
chr11	105946950	105949850	3	2725	0.172413793103448
chr11	111605675	111607075	3	1075	0.6
chr11	111780925	111785350	3	4150	0.245614035087719
chr11	114178075	114179600	3	1250	0.307692307692308
chr11	122026500	122030475	3	3275	0.421052631578947
chr11	122045250	122051525	3	5925	0.5
chr11	126860100	126861250	3	975	0.380952380952381
chr11	129242900	129246425	3	2825	0.469135802469136
chr11	133825300	133827625	3	2000	0.545454545454545
chr12	859925	866325	3	6050	0.444444444444444
chr12	1699550	1704850	3	5025	0.184615384615385
chr12	4377750	4386125	3	8000	0.0746887966804979
chr12	6442100	6451625	3	8625	0.529411764705882
chr12	8394825	8396950	3	1900	0.272727272727273
chr12	9599800	9602300	3	2175	0.314285714285714
chr12	10869075	10871450	3	2025	0.444444444444444
chr12	41582100	41583950	3	1600	0.387096774193548
chr12	51317700	51321275	3	3300	0.163265306122449
chr12	53439525	53448325	3	8550	0.125
chr12	53845400	53848800	3	3225	0.0747663551401869
chr12	54581775	54583150	3	1175	0.256410256410256
chr12	54762375	54764675	3	2125	0.111111111111111
chr12	56221050	56226250	3	4675	0.152941176470588
chr12	56915250	56918500	3	3025	0.307692307692308
chr12	57911850	57918675	3	6350	0.173333333333333
chr12	58281775	58283625	3	1600	0.304347826086957
chr12	62859625	62863150	3	3275	0.344827586206897
chr12	78333650	78337575	3	3750	0.08
chr12	91569400	91576975	3	7225	0.296296296296296
chr12	104529950	104532875	3	2700	0.128205128205128
chr12	105723800	105728575	3	4025	0.596491228070175
chr12	108731350	108733325	3	1625	0.571428571428571
chr12	109083825	109086425	3	2100	0.333333333333333
chr12	110270275	110271600	3	1150	0.294117647058824
chr12	111872150	111874075	3	1600	0.30188679245283
chr12	114833325	114852825	3	19225	0.08
chr12	120728550	120731375	3	2475	0.255813953488372
chr12	122014550	122020650	3	5675	0.0917431192660551
chr12	122500725	122503425	3	2375	0.235294117647059
chr12	122883825	122885175	3	1150	0.294117647058824
chr12	124779375	124781700	3	2150	0.140845070422535
chr12	130386875	130389075	3	1800	0.428571428571429
chr13	23946325	23950275	3	3725	0.157303370786517
chr13	30420750	30425150	3	4150	0.10126582278481
chr13	33159725	33163850	3	3850	0.428571428571429
chr13	41704525	41707900	3	3075	0.189473684210526
chr13	50652950	50658075	3	4750	0.102272727272727
chr13	99226775	99230575	3	3650	0.0792079207920792
chr13	111855825	111857250	3	1250	0.195121951219512
chr13	113806600	113809150	3	1975	0.461538461538462
chr13	114017025	114019225	3	1900	0.264150943396226
chr13	114143350	114148775	3	4400	0.481481481481481
chr13	114540400	114542950	3	2175	0.27027027027027
chr13	114829025	114832100	3	2750	0.196078431372549
chr14	21098575	21101825	3	2900	0.239130434782609
chr14	21733650	21738400	3	4150	0.171052631578947
chr14	23537800	23541375	3	3250	0.259259259259259
chr14	29228300	29229275	3	850	0.260869565217391
chr14	29234450	29237950	3	3025	0.615384615384615
chr14	36988150	36990450	3	2050	0.259259259259259
chr14	39899300	39903100	3	3625	0.10752688172043
chr14	50327975	50330925	3	2800	0.109090909090909
chr14	50466850	50470775	3	3175	0.560975609756098
chr14	52779475	52785875	3	6150	0.363636363636364
chr14	53255750	53259225	3	3325	0.0776699029126214
chr14	61936975	61939450	3	2050	0.526315789473684
chr14	64968300	64973900	3	5425	0.0540540540540541
chr14	69253475	69263425	3	9525	0.0874635568513119
chr14	73703900	73706875	3	2500	0.473684210526316
chr14	73922525	73925950	3	2725	0.521739130434783
chr14	74251125	74256800	3	4325	0.588957055214724
chr14	77384350	77386950	3	2125	0.36
chr14	77606200	77608375	3	2050	0.210526315789474
chr14	94543650	94548475	3	4350	0.566666666666667
chr14	99736250	99741475	3	4925	0.108108108108108
chr14	102550375	102555175	3	4550	0.135593220338983
chr14	103521200	103525200	3	3575	0.303030303030303
chr14	103588350	103591050	3	2475	0.25531914893617
chr14	105484750	105488775	3	3600	0.217821782178218
chr14	105992225	105995450	3	3125	0.0404040404040404
chr15	33131300	33133025	3	1475	0.4
chr15	33382500	33384775	3	1650	0.590909090909091
chr15	35084225	35088150	3	3425	0.254545454545455
chr15	41244575	41248950	3	4175	0.0863309352517986
chr15	42262450	42265425	3	2825	0.230769230769231
chr15	42563325	42568450	3	4675	0.152866242038217
chr15	49715250	49720900	3	5475	0.2
chr15	70387000	70393625	3	6125	0.327272727272727
chr15	70766675	70768025	3	1075	0.5
chr15	73923275	73927075	3	3550	0.102564102564103
chr15	74720975	74727025	3	5825	0.15
chr15	75082250	75083050	3	675	0.315789473684211
chr15	75247350	75251950	3	3975	0.383838383838384
chr15	75742100	75749300	3	7000	0.0710059171597633
chr15	79381900	79384125	3	1675	0.607142857142857
chr15	81071150	81075300	3	3975	0.333333333333333
chr15	85872650	85875000	3	2000	0.387096774193548
chr15	88798300	88800975	3	2300	0.333333333333333
chr15	89147725	89149225	3	1350	0.173913043478261
chr15	89453675	89457150	3	3275	0.324324324324324
chr15	89630600	89635200	3	4150	0.177215189873418
chr15	89874800	89879275	3	3675	0.555555555555556
chr15	90117900	90121350	3	3050	0.540540540540541
chr15	96589675	96591125	3	1225	0.292682926829268
chr16	637450	641525	3	3775	0.172043010752688
chr16	1659400	1666450	3	6725	0.0754716981132075
chr16	2183650	2186600	3	2350	0.38961038961039
chr16	3067275	3074625	3	5875	0.542857142857143
chr16	3237775	3241950	3	3500	0.353846153846154
chr16	3926900	3931750	3	3900	0.605042016806723
chr16	4662500	4667275	3	4500	0.3
chr16	5146900	5149050	3	1900	0.368421052631579
chr16	9183900	9189575	3	5325	0.0886699507389163
chr16	11346100	11353125	3	5525	0.606382978723404
chr16	11677775	11681725	3	3700	0.173913043478261
chr16	14279700	14282075	3	2275	0.0655737704918033
chr16	15237600	15238650	3	850	0.5
chr16	16042700	16046400	3	3525	0.0727272727272727
chr16	19894100	19898050	3	3575	0.521739130434783
chr16	30074950	30081900	3	6450	0.164251207729469
chr16	31468350	31472100	3	3475	0.153846153846154
chr16	50099425	50101600	3	1975	0.1875
chr16	51182075	51190675	3	8300	0.062111801242236
chr16	67875475	67882375	3	5825	0.481203007518797
chr16	69598275	69602650	3	4150	0.0933333333333333
chr16	75296275	75300750	3	4325	0.2
chr16	79629850	79636525	3	6125	0.151898734177215
chr16	81037750	81042350	3	4275	0.341463414634146
chr16	81477575	81482275	3	4175	0.270676691729323
chr16	84647750	84652650	3	4100	0.253521126760563
chr16	85037725	85039650	3	1625	0.36
chr16	86530475	86533150	3	2400	0.256410256410256
chr16	87468975	87470650	3	1250	0.619047619047619
chr16	87523075	87527400	3	4100	0.0925925925925926
chr16	89785525	89790575	3	4575	0.196531791907514
chr17	181175	182825	3	1400	0.263157894736842
chr17	259400	261775	3	1975	0.295081967213115
chr17	1612750	1621425	3	7675	0.28099173553719
chr17	7253075	7258525	3	5300	0.0418848167539267
chr17	7515375	7519000	3	3175	0.299065420560748
chr17	8283475	8288875	3	4800	0.152046783625731
chr17	12568025	12571125	3	2950	0.216216216216216
chr17	15162475	15168650	3	4800	0.415730337078652
chr17	20943200	20947750	3	4200	0.126582278481013
chr17	21452375	21455275	3	2625	0.144329896907216
chr17	28704025	28708450	3	3425	0.519685039370079
chr17	29058150	29060600	3	2075	0.352941176470588
chr17	29718025	29719500	3	1275	0.27027027027027
chr17	29885500	29892975	3	6225	0.429268292682927
chr17	30263375	30266000	3	2250	0.347826086956522
chr17	33414075	33416975	3	2700	0.116279069767442
chr17	37307225	37311475	3	4100	0.150943396226415
chr17	37351025	37358450	3	6025	0.481132075471698
chr17	38333400	38334925	3	1425	0.129032258064516
chr17	38443600	38445425	3	1425	0.375
chr17	49195850	49199675	3	3650	0.0860215053763441
chr17	53341300	53343825	3	2150	0.256410256410256
chr17	54669725	54675475	3	5625	0.06
chr17	56062125	56066600	3	4100	0.304347826086957
chr17	57914475	57920750	3	6075	0.357142857142857
chr17	62772800	62778025	3	3875	0.571428571428571
chr17	63552725	63558475	3	5350	0.166666666666667
chr17	65988700	65992825	3	3850	0.166666666666667
chr17	66031175	66033900	3	2525	0.129032258064516
chr17	70584250	70589000	3	4100	0.25974025974026
chr17	71304125	71308875	3	4450	0.454545454545455
chr17	74135175	74138025	3	2250	0.588235294117647
chr17	74260550	74264800	3	3450	0.38655462184874
chr17	74863925	74866000	3	1850	0.254545454545455
chr17	75135975	75139100	3	2725	0.24
chr17	75276400	75279200	3	2525	0.225806451612903
chr17	75283550	75285025	3	1250	0.388888888888889
chr17	75315150	75321875	3	5650	0.584615384615385
chr17	76347475	76350025	3	2200	0.431372549019608
chr17	78233500	78238425	3	4600	0.20952380952381
chr17	79360100	79377975	3	12925	0.534136546184739
chr17	79475550	79487100	3	11350	0.03584229390681
chr18	10926100	10927500	3	1150	0.378378378378378
chr18	12375450	12378425	3	2725	0.161616161616162
chr18	42258700	42263075	3	4175	0.0759493670886076
chr18	47016050	47018975	3	2725	0.4
chr18	48720450	48725000	3	4200	0.101449275362319
chr18	55101300	55105950	3	4125	0.280373831775701
chr18	55922125	55924925	3	2575	0.175
chr18	70208950	70211650	3	2025	0.567164179104478
chr18	74331550	74333700	3	1925	0.291666666666667
chr18	77153150	77157000	3	3325	0.404761904761905
chr19	570900	576400	3	4900	0.239520958083832
chr19	659450	665375	3	4325	0.484848484848485
chr19	675700	681075	3	4725	0.218390804597701
chr19	796325	803275	3	6600	0.116788321167883
chr19	1438000	1441175	3	3075	0.105263157894737
chr19	2234925	2241675	3	6550	0.0769230769230769
chr19	3572050	3574600	3	2300	0.142857142857143
chr19	3760100	3763575	3	2750	0.571428571428571
chr19	3968025	3971600	3	3300	0.521739130434783
chr19	4326875	4329500	3	2200	0.518518518518518
chr19	4580500	4581800	3	1125	0.242424242424242
chr19	5436075	5437250	3	950	0.571428571428571
chr19	6277550	6280525	3	2675	0.123711340206186
chr19	7893950	7896750	3	2650	0.0941176470588235
chr19	16434950	16439450	3	4150	0.388888888888889
chr19	17345325	17347475	3	1850	0.327868852459016
chr19	18716100	18718600	3	2125	0.369230769230769
chr19	18900575	18902225	3	1450	0.235294117647059
chr19	19599925	19601250	3	1050	0.551724137931034
chr19	39137825	39143450	3	4850	0.258064516129032
chr19	40970475	40973525	3	2900	0.129032258064516
chr19	41724350	41733050	3	7675	0.241379310344828
chr19	41828375	41834150	3	4800	0.448598130841121
chr19	45504250	45505975	3	1500	0.260869565217391
chr19	46385575	46390675	3	4575	0.25
chr19	49216175	49220550	3	3950	0.25
chr19	49465150	49471100	3	5350	0.358490566037736
chr19	49990325	49994550	3	3625	0.251851851851852
chr19	55849950	55853200	3	3050	0.0943396226415094
chr19	55894700	55900750	3	5900	0.0350877192982456
chr2	45200	47325	3	1900	0.196078431372549
chr2	8816375	8826300	3	9525	0.0943396226415094
chr2	9345950	9349550	3	3425	0.0776699029126214
chr2	16079750	16084300	3	4325	0.111111111111111
chr2	20098300	20102675	3	3500	0.545454545454545
chr2	20865075	20867825	3	2600	0.242424242424242
chr2	25473250	25476125	3	2750	0.0810810810810811
chr2	31456575	31459925	3	3175	0.087719298245614
chr2	33358600	33363325	3	4425	0.228571428571429
chr2	46925275	46929550	3	3850	0.168067226890756
chr2	62931750	62936100	3	4150	0.181818181818182
chr2	64975750	64979500	3	3200	0.27906976744186
chr2	65214450	65218175	3	3550	0.32
chr2	71203800	71206575	3	2550	0.294117647058824
chr2	73143025	73146025	3	2775	0.156862745098039
chr2	87754975	87756925	3	1475	0.52
chr2	88924575	88928325	3	3350	0.21505376344086
chr2	91844850	91848500	3	3375	0.145454545454545
chr2	96870725	96875975	3	4650	0.254777070063694
chr2	97426000	97430225	3	4050	0.0851063829787234
chr2	98205900	98207450	3	1350	0.25
chr2	101765350	101769400	3	3875	0.0808080808080808
chr2	102720600	102722800	3	1900	0.608695652173913
chr2	154727825	154729650	3	1475	0.35
chr2	170366225	170367875	3	1550	0.121212121212121
chr2	171570375	171574150	3	3400	0.533333333333333
chr2	178106725	178108125	3	1200	0.352941176470588
chr2	181844250	181849900	3	4875	0.423076923076923
chr2	182755850	182760750	3	4075	0.446043165467626
chr2	197031700	197037050	3	5250	0.028169014084507
chr2	202896700	202904475	3	7500	0.0603448275862069
chr2	216292800	216302725	3	9225	0.167785234899329
chr2	217553350	217560575	3	6850	0.212765957446809
chr2	220251150	220253750	3	2275	0.4
chr2	220325050	220326075	3	800	0.545454545454545
chr2	223159025	223164150	3	4475	0.309859154929577
chr2	224900525	224904975	3	4025	0.352941176470588
chr2	232326425	232330450	3	3550	0.343434343434343
chr2	232570650	232578675	3	7175	0.336842105263158
chr2	233925150	233926875	3	1575	0.210526315789474
chr2	235400500	235406525	3	5900	0.0267857142857143
chr2	237072275	237077500	3	4550	0.29585798816568
chr2	238316825	238323325	3	6200	0.333333333333333
chr2	240320275	240324175	3	3325	0.376470588235294
chr2	241391550	241393825	3	1800	0.516129032258065
chr20	10197450	10200575	3	3000	0.0810810810810811
chr20	14315650	14318425	3	2500	0.2
chr20	21080500	21083900	3	2775	0.512820512820513
chr20	22563125	22565150	3	1625	0.470588235294118
chr20	25227375	25231975	3	4350	0.363636363636364
chr20	30190550	30196750	3	5175	0.428571428571429
chr20	30303800	30311925	3	7800	0.106382978723404
chr20	30605925	30607550	3	1450	0.333333333333333
chr20	43587000	43589500	3	2350	0.444444444444444
chr20	44440675	44443375	3	2275	0.285714285714286
chr20	48099775	48101325	3	1425	0.2
chr20	49252100	49253400	3	1075	0.375
chr20	52207225	52211925	3	4425	0.109090909090909
chr20	57425050	57431175	3	4450	0.610169491525424
chr20	60638400	60642450	3	3925	0.0612244897959184
chr20	60939325	60945500	3	6050	0.0262008733624454
chr20	61425125	61429275	3	3875	0.155172413793103
chr20	61555525	61561050	3	5000	0.269503546099291
chr20	61884375	61886575	3	1875	0.5
chr20	62167700	62169675	3	1675	0.387096774193548
chr20	62369650	62373550	3	3600	0.132352941176471
chr20	62489350	62490300	3	800	0.315789473684211
chr21	38737525	38743300	3	5600	0.2
chr21	44843350	44848175	3	4225	0.192592592592593
chr21	47646125	47650075	3	3675	0.130841121495327
chr21	47703475	47707475	3	3575	0.294117647058824
chr21	47741525	47745900	3	4100	0.166666666666667
chr22	21056125	21058425	3	2000	0.26865671641791
chr22	24180575	24181900	3	1075	0.411764705882353
chr22	24638975	24641850	3	2325	0.39344262295082
chr22	36230475	36236800	3	6125	0.0810810810810811
chr22	36779000	36785175	3	5150	0.456140350877193
chr22	37881750	37882775	3	825	0.454545454545455
chr22	37955575	37960775	3	5000	0.186046511627907
chr22	38141150	38146275	3	4175	0.523076923076923
chr22	38706275	38714725	3	7275	0.358333333333333
chr22	40572875	40576700	3	3675	0.25
chr22	41956250	41959525	3	3125	0.10126582278481
chr22	44319100	44321675	3	2400	0.142857142857143
chr22	45663875	45665750	3	1700	0.177777777777778
chr22	45897775	45903225	3	5175	0.148148148148148
chr22	51038500	51039750	3	900	0.6
chr22	51111250	51114300	3	2450	0.475
chr3	4872300	4873400	3	950	0.275862068965517
chr3	5018625	5029200	3	9175	0.352941176470588
chr3	6902300	6904750	3	2225	0.131578947368421
chr3	8542225	8546350	3	3750	0.229508196721311
chr3	9436525	9442675	3	5925	0.09375
chr3	12879400	12883625	3	4025	0.065359477124183
chr3	13323475	13325050	3	1325	0.56
chr3	33839175	33842575	3	3000	0.387096774193548
chr3	37901600	37905375	3	3475	0.344827586206897
chr3	39187975	39196175	3	7500	0.407079646017699
chr3	52000100	52002750	3	2500	0.0659340659340659
chr3	52442650	52446225	3	3425	0.117647058823529
chr3	53286200	53290450	3	3950	0.434782608695652
chr3	71176325	71180450	3	3775	0.216216216216216
chr3	77087750	77092050	3	3925	0.588235294117647
chr3	99590925	99595750	3	4575	0.307692307692308
chr3	116162150	116164700	3	2275	0.219512195121951
chr3	117714675	117716575	3	1800	0.166666666666667
chr3	123600375	123603850	3	3375	0.125
chr3	125633650	125636225	3	2375	0.177777777777778
chr3	126191050	126195775	3	4400	0.12
chr3	127174300	127176250	3	1675	0.271186440677966
chr3	132439150	132442400	3	2725	0.30952380952381
chr3	141120600	141123800	3	2825	0.357142857142857
chr3	149371450	149377075	3	5050	0.266666666666667
chr3	157154250	157159025	3	4425	0.375
chr3	170136050	170140050	3	3900	0.0952380952380952
chr3	177075600	177078575	3	2475	0.404494382022472
chr3	184031775	184038400	3	5250	0.502564102564103
chr3	184097275	184099575	3	2075	0.380952380952381
chr3	185537575	185544825	3	7000	0.103896103896104
chr3	187454600	187464675	3	9950	0.0327868852459016
chr4	699000	702625	3	3000	0.450980392156863
chr4	773800	776575	3	2625	0.0860215053763441
chr4	1002775	1006850	3	3725	0.227272727272727
chr4	1768525	1769950	3	1300	0.3
chr4	1794575	1797550	3	2625	0.191489361702128
chr4	1871700	1875325	3	3375	0.110236220472441
chr4	2934100	2938400	3	3925	0.138888888888889
chr4	6200800	6202825	3	1775	0.218181818181818
chr4	7103600	7105675	3	1775	0.416666666666667
chr4	9153525	9155775	3	2075	0.16
chr4	16897950	16900900	3	2700	0.266666666666667
chr4	17808875	17814800	3	5100	0.24468085106383
chr4	74087450	74089225	3	1525	0.263157894736842
chr4	77674100	77675725	3	1200	0.484848484848485
chr4	100007450	100012050	3	4150	0.186666666666667
chr4	100866125	100872625	3	5550	0.516666666666667
chr4	106392700	106395650	3	2775	0.258064516129032
chr4	113626350	113628025	3	1375	0.340425531914894
chr4	124317500	124322950	3	5200	0.521739130434783
chr4	132896100	132897825	3	1325	0.439024390243902
chr4	139159800	139164150	3	4200	0.140350877192982
chr4	146653500	146656500	3	2700	0.163265306122449
chr4	151500050	151507175	3	5225	0.45360824742268
chr4	154707325	154714200	3	5750	0.22680412371134
chr5	3594375	3599225	3	4000	0.543689320388349
chr5	17216175	17220400	3	4075	0.0555555555555556
chr5	42949200	42953850	3	4450	0.072992700729927
chr5	56110100	56115500	3	4550	0.606060606060606
chr5	56468050	56475775	3	7525	0.0625
chr5	87436350	87440375	3	3700	0.170542635658915
chr5	94415900	94417675	3	1475	0.326530612244898
chr5	102593675	102597075	3	3200	0.100840336134454
chr5	111016625	111017750	3	900	0.6
chr5	127870500	127875325	3	4500	0.571428571428571
chr5	131592675	131596900	3	3850	0.201550387596899
chr5	134364675	134370775	3	5175	0.377777777777778
chr5	141697300	141707650	3	9100	0.248587570621469
chr5	145315725	145319075	3	3075	0.168674698795181
chr5	150003800	150006250	3	2300	0.0779220779220779
chr5	150458400	150462125	3	3225	0.26890756302521
chr5	151149775	151154450	3	4375	0.11965811965812
chr5	153855000	153859175	3	3600	0.512820512820513
chr5	154133725	154138300	3	4325	0.0902255639097744
chr5	171612625	171616800	3	3775	0.16793893129771
chr5	175394525	175395750	3	1050	0.357142857142857
chr5	176045975	176047825	3	1475	0.473684210526316
chr5	176896550	176901275	3	4300	0.153846153846154
chr5	179243600	179251675	3	7150	0.259414225941423
chr5	180685250	180689725	3	4225	0.0662251655629139
chr6	28907425	28912450	3	4075	0.438709677419355
chr6	30068375	30071700	3	2900	0.344827586206897
chr6	30581450	30586725	3	4875	0.161764705882353
chr6	35180950	35185575	3	3875	0.451612903225806
chr6	35569025	35570525	3	1375	0.13953488372093
chr6	42013200	42019350	3	4850	0.549618320610687
chr6	44040550	44042425	3	1750	0.13953488372093
chr6	48035950	48037450	3	1350	0.228571428571429
chr6	78170850	78177100	3	5000	0.446808510638298
chr6	99279300	99285025	3	4725	0.305882352941176
chr6	106957500	106962575	3	4800	0.0888888888888889
chr6	121756525	121761550	3	4750	0.106508875739645
chr6	138187325	138192425	3	4550	0.243243243243243
chr6	138891325	138893875	3	2175	0.521739130434783
chr6	159236275	159240875	3	4350	0.424242424242424
chr6	159589700	159592225	3	2150	0.354838709677419
chr6	163833475	163841100	3	7225	0.258064516129032
chr6	168558175	168559200	3	825	0.555555555555556
chr6	170100400	170104625	3	3600	0.3125
chr6	170121975	170125700	3	3400	0.224489795918367
chr7	2670900	2674975	3	3700	0.165289256198347
chr7	3339900	3342450	3	2325	0.25
chr7	7605850	7609550	3	3350	0.210526315789474
chr7	17337800	17341575	3	3600	0.0597014925373134
chr7	20823450	20827200	3	3475	0.181818181818182
chr7	22893325	22896000	3	2525	0.0779220779220779
chr7	23505025	23514975	3	8475	0.217741935483871
chr7	26191350	26196525	3	4025	0.56551724137931
chr7	41734925	41746150	3	9725	0.29023746701847
chr7	47490150	47493400	3	2575	0.526315789473684
chr7	47618400	47622300	3	3175	0.608695652173913
chr7	49812875	49815700	3	2575	0.390243902439024
chr7	50343150	50345325	3	1600	0.436363636363636
chr7	55638050	55641200	3	2825	0.297297297297297
chr7	63385750	63387475	3	1500	0.285714285714286
chr7	66204675	66207925	3	3075	0.16
chr7	70596150	70598050	3	1725	0.169491525423729
chr7	72297925	72301975	3	3825	0.179487179487179
chr7	73129750	73134450	3	4525	0.0479041916167665
chr7	77323950	77328675	3	3900	0.251748251748252
chr7	83820600	83826025	3	5325	0.0258064516129032
chr7	98245775	98249500	3	3550	0.0689655172413793
chr7	101928350	101931775	3	3300	0.0909090909090909
chr7	107639400	107644825	3	4900	0.169934640522876
chr7	112089700	112093875	3	3850	0.333333333333333
chr7	115911050	115912750	3	1275	0.588235294117647
chr7	116164275	116171500	3	6800	0.2
chr7	127670650	127673150	3	2375	0.142857142857143
chr7	128378475	128382775	3	4075	0.461538461538462
chr7	128467825	128474400	3	5775	0.32258064516129
chr7	134853450	134856875	3	2850	0.320754716981132
chr7	136759425	136761875	3	1925	0.622222222222222
chr7	150753850	150760775	3	6725	0.181818181818182
chr7	150775975	150787250	3	9575	0.32
chr7	150942050	150950275	3	7000	0.380952380952381
chr7	151214625	151218150	3	3350	0.163265306122449
chr7	152130000	152134500	3	3800	0.352
chr7	156801600	156804100	3	2050	0.507936507936508
chr8	1771275	1774675	3	2625	0.520833333333333
chr8	12985125	12991650	3	5300	0.444444444444444
chr8	21644300	21647150	3	2375	0.540540540540541
chr8	22021775	22025375	3	3375	0.416666666666667
chr8	22547275	22553800	3	6325	0.055045871559633
chr8	25313050	25318375	3	5075	0.0745341614906832
chr8	28258250	28260475	3	1900	0.5
chr8	30889775	30893000	3	3050	0.123076923076923
chr8	38030375	38036050	3	5375	0.0985221674876847
chr8	38642425	38649200	3	5250	0.571428571428571
chr8	42696875	42699325	3	2350	0.0470588235294118
chr8	48571600	48573175	3	1450	0.12
chr8	49342675	49343975	3	1125	0.272727272727273
chr8	53473900	53478750	3	4275	0.349206349206349
chr8	56013825	56015875	3	1775	0.262295081967213
chr8	58906625	58909375	3	2600	0.0674157303370786
chr8	67039300	67041625	3	1650	0.619047619047619
chr8	77315625	77320725	3	4725	0.313725490196078
chr8	89336125	89341350	3	4875	0.512820512820513
chr8	95270600	95275150	3	4350	0.384615384615385
chr8	97167025	97173950	3	5575	0.51
chr8	101960175	101966125	3	5700	0.4
chr8	119117175	119125400	3	7825	0.375
chr8	119960575	119965325	3	4450	0.193548387096774
chr8	122649950	122655075	3	4925	0.0655737704918033
chr8	133492125	133493625	3	1275	0.344827586206897
chr8	144676350	144682300	3	4925	0.581818181818182
chr9	22005100	22009850	3	4475	0.141414141414141
chr9	34988550	34992450	3	3400	0.615384615384615
chr9	35110000	35117475	3	6425	0.385416666666667
chr9	35603250	35607025	3	3575	0.073394495412844
chr9	35673950	35676450	3	1900	0.523076923076923
chr9	69146700	69148750	3	1750	0.37037037037037
chr9	72658175	72661575	3	2975	0.571428571428571
chr9	72870700	72875825	3	4950	0.0526315789473684
chr9	74380525	74384850	3	3900	0.23728813559322
chr9	75566050	75568000	3	1675	0.296296296296296
chr9	82184900	82190775	3	5450	0.099009900990099
chr9	90340275	90344675	3	3800	0.526315789473684
chr9	94181775	94187600	3	5600	0.0588235294117647
chr9	96716375	96718475	3	1675	0.566037735849057
chr9	96927850	96932500	3	3575	0.598425196850394
chr9	97682975	97685300	3	1850	0.354838709677419
chr9	100818325	100820550	3	2050	0.166666666666667
chr9	103188500	103192875	3	3800	0.454545454545455
chr9	108004825	108009300	3	3700	0.335766423357664
chr9	112887350	112890525	3	2950	0.151515151515152
chr9	123472350	123478125	3	4775	0.41340782122905
chr9	124029725	124034825	3	4525	0.241379310344828
chr9	124048100	124049925	3	1675	0.125
chr9	126773200	126775100	3	1700	0.2
chr9	127019375	127025350	3	5525	0.122641509433962
chr9	127999700	128004850	3	5050	0.0248447204968944
chr9	130283375	130285325	3	1525	0.604651162790698
chr9	130659050	130662500	3	3075	0.230769230769231
chr9	130677750	130679825	3	1750	0.241379310344828
chr9	132221575	132223625	3	1675	0.619047619047619
chr9	132250100	132253675	3	3300	0.134615384615385
chr9	134268625	134272900	3	4000	0.103703703703704
chr9	139220375	139225300	3	4775	0.0601503759398496
chrX	1509275	1513975	3	4475	0.166666666666667
chrX	1570175	1573350	3	2825	0.236559139784946
chrX	9431275	9436150	3	3775	0.611940298507463
chrX	14890475	14892500	3	1825	0.2
chrX	21958275	21961900	3	3400	0.10958904109589
chrX	24664275	24665925	3	1300	0.611111111111111
chrX	38660250	38666475	3	5900	0.184615384615385
chrX	41190625	41197125	3	6275	0.0413223140495868
chrX	48897000	48901825	3	4200	0.251655629139073
chrX	49040525	49043225	3	2550	0.0967741935483871
chrX	53111050	53113475	3	2225	0.103896103896104
chrX	99663950	99666425	3	2150	0.5
chrX	99898675	99901050	3	2200	0.131578947368421
chrX	100661650	100665775	3	3575	0.551724137931034
chrX	130925875	130927725	3	1675	0.2
chrX	131349600	131353800	3	4000	0.375
chrX	136647575	136649425	3	1600	0.32
chrX	153191250	153194275	3	2575	0.217391304347826
chrX	153360675	153363850	3	2600	0.348837209302326
