# Supplementary material for: Large organized chromatin lysine domains help distinguish primitive from differentiated cell populations
Source: Nat Commun. 2021 Jan 21;12:499. doi: 10.1038/s41467-020-20830-9 (PMC7820432; doi:10.1038/s41467-020-20830-9)
Supplement: Supplementary file 3 — Supplementary Software [file 41467_2020_20830_MOESM3_ESM.zip › E006-H3K9me3_LOCKS.bed]

chr10	38772450	38808375	35	29475	1.05882352941176
chr10	39076600	39104500	35	20000	2.03571428571429
chr10	39104775	39137625	35	23575	1.89473684210526
chr15	25414425	25485000	35	65050	0.590909090909091
chr19	58481525	58523100	35	31575	2.19047619047619
chr19	58616600	58657925	35	31200	1.84615384615385
chr19	58673475	58706350	35	23900	1.57894736842105
chr7	158036675	158076700	35	24700	2.32258064516129
chrX	58280025	58315750	35	26050	2.36842105263158
chr19	37023450	37054400	34	19375	1.85714285714286
chr21	11106225	11148325	34	30575	1.4375
chr12	133673400	133705350	33	21925	2.42105263157895
chr19	37111650	37140625	33	18675	2.19047619047619
chr20	29803925	29834600	32	22650	1.8
chr21	10773750	10863075	32	82200	1.30232558139535
chr19	58549275	58585925	31	26225	2.1
chr19	58747500	58784275	28	31025	1.74358974358974
chr12	133566600	133592225	27	15925	1.75
chr19	21049550	21068475	27	13750	1.55555555555556
chr14	106363075	106388225	26	19550	1.16666666666667
chr8	47084775	47176550	25	87850	0.830769230769231
chr4	49633275	49660075	23	19925	1.47826086956522
chr7	6711875	6743925	22	23850	1.38461538461538
chr19	52971725	52990075	21	13650	1.375
chr10	42790525	42817150	19	23700	0.894736842105263
chr16	68582900	68608075	19	19850	1.24
chr19	52467700	52483625	18	10975	1.07692307692308
chr5	178353750	178370550	18	13800	1.17647058823529
chr7	157852925	157870100	17	12425	0.979166666666667
chr19	9672250	9686250	16	11050	0.875
chr5	179674300	179691375	16	13325	0.727272727272727
chr19	7074625	7090250	14	12975	0.918918918918919
chr19	9628750	9647025	14	15000	0.860215053763441
chr19	37725675	37737750	14	9275	0.577777777777778
chr7	56536075	56548500	14	9475	0.666666666666667
chr8	43388575	43409850	14	15800	0.761904761904762
chr19	53301050	53310175	13	7050	0.857142857142857
chr19	58706425	58729850	13	20750	0.716981132075472
chr3	75776800	75791850	13	11175	0.784313725490196
chr1	40925725	40934600	12	7050	0.595744680851064
chr10	39139375	39154950	12	12725	0.666666666666667
chr10	42373725	42385525	12	10350	0.413793103448276
chr19	37615600	37628675	12	10075	0.736842105263158
chr7	62496900	62509500	12	9775	0.6
chr12	133633025	133645150	11	10850	0.428571428571429
chr12	133790875	133813775	11	18125	0.657894736842105
chr19	12052125	12064650	11	11025	0.540540540540541
chr19	44976200	44989875	11	11575	0.56140350877193
chr2	89850075	89861525	10	9600	0.579710144927536
chr8	146060600	146075500	10	13675	0.56
chr1	227819725	227829850	9	8350	0.514285714285714
chr12	34439025	34560350	9	120050	0.0362537764350453
chr12	133615775	133622350	9	5250	0.5
chr16	3362600	3371825	9	8050	0.436363636363636
chr19	9445825	9455750	9	8725	0.5
chr19	12632025	12642400	9	9475	0.214285714285714
chr22	48726175	48731600	9	4650	0.4
chr4	49147250	49153525	9	5125	0.432432432432432
chr7	57545675	57556850	9	9175	0.408450704225352
chr8	47000400	47035300	9	31425	0.548042704626335
chr14	106390250	106396725	8	5675	0.375
chr15	25294175	25338450	8	42750	0.393939393939394
chr17	21303200	21310975	8	6775	0.4
chr19	9762125	9766650	8	3750	0.444444444444444
chr21	9902575	9914375	8	11000	0.166666666666667
chr7	64454450	64459950	8	4800	0.310344827586207
chr10	133607175	133612875	7	5000	0.266666666666667
chr12	133765950	133773350	7	6625	0.258064516129032
chr16	34373850	34387775	7	12900	0.299212598425197
chr17	21311275	21321275	7	8925	0.24390243902439
chr19	9487625	9498125	7	9100	0.326530612244898
chr8	47039025	47064675	7	25100	0.0804020100502513
chr10	37967050	37972650	6	5175	0.25
chr10	37989525	37995425	6	5375	0.269230769230769
chr13	19520900	19529975	6	8450	0.269230769230769
chr15	20544175	20560125	6	15150	0.105263157894737
chr19	2851000	2855575	6	4025	0.272727272727273
chr19	53056350	53061275	6	4300	0.268292682926829
chr19	58938975	58947275	6	7700	0.148148148148148
chr21	9874800	9882550	6	7275	0.106194690265487
chr7	57705425	57715750	6	9575	0.130434782608696
chr8	144991025	144996075	6	4500	0.228571428571429
chr12	34258400	34263100	5	4125	0.175438596491228
chr12	34356325	34364900	5	8225	0.105263157894737
chr14	106302450	106308200	5	5350	0.194444444444444
chr15	25485125	25493125	5	7425	0.172839506172839
chr17	21244450	21248850	5	4150	0.0909090909090909
chr19	9719250	9724625	5	5025	0.133333333333333
chr19	22782000	22789325	5	6725	0.163522012578616
chr19	44468400	44475400	5	6425	0.128
chr19	44995075	45003500	5	7625	0.173913043478261
chr19	52915575	52921375	5	5500	0.0740740740740741
chr8	145929425	145934850	5	4900	0.176470588235294
chr12	38542950	38557675	4	13975	0.111888111888112
chr12	133623175	133629650	4	6075	0.0987654320987654
chr13	19531325	19537300	4	5675	0.0769230769230769
chr14	106317150	106326850	4	9425	0.0655737704918033
chr19	37498375	37508300	4	9525	0.102857142857143
chr19	58230700	58235025	4	4100	0.0983606557377049
chr21	15164975	15167425	4	2300	0.0952380952380952
chr4	434425	439250	4	4575	0.0975609756097561
chr8	47312700	47342575	4	29625	0.0479041916167665
chr8	47343625	47351575	4	7700	0.0671140939597315
chr2	89866575	89876000	3	9325	0.0145454545454545
chr5	140682450	140685700	3	3150	0.036697247706422
chr8	146154600	146160450	3	5675	0.0365296803652968
