# Supplementary material for: Large organized chromatin lysine domains help distinguish primitive from differentiated cell populations
Source: Nat Commun. 2021 Jan 21;12:499. doi: 10.1038/s41467-020-20830-9 (PMC7820432; doi:10.1038/s41467-020-20830-9)
Supplement: Supplementary file 3 — Supplementary Software [file 41467_2020_20830_MOESM3_ESM.zip › E006-H3K27ac_LOCKS.bed]

chr1	1136450	1374275	70	79675	29.2631578947368
chr1	19699000	19832675	70	51250	24.4
chr10	120783075	121095950	70	52025	37.0095238095238
chr11	12063350	12246750	70	67275	26.3636363636364
chr11	66963625	67382150	70	89575	31.7368421052632
chr12	124837225	125039975	70	96850	14.3555555555556
chr12	125041425	125336850	70	52700	37.2105263157895
chr13	110822000	111005950	70	55225	34.9411764705882
chr14	68914700	69162125	70	59000	26.6117647058824
chr15	67305900	67469675	70	78725	19.9230769230769
chr16	1979275	2257075	70	78625	31.5581395348837
chr16	89258475	89498900	70	50275	38.0645161290323
chr17	576500	856225	70	45950	37.5918367346939
chr17	1927175	2305450	70	97375	36.8915662650602
chr17	43298700	43518275	70	53025	35.9583333333333
chr17	75223450	75449575	70	108625	25.1851851851852
chr19	843800	1114325	70	81175	32
chr19	12978200	13262575	70	77500	36.7894736842105
chr19	18473575	18625025	70	60975	32.16
chr19	55879225	56199975	70	76650	36.3125
chr2	36557625	36720125	70	37225	34.5789473684211
chr2	43227450	43521875	70	70075	20.8196721311475
chr2	47029150	47290325	70	75150	29.5555555555556
chr2	238030050	238215575	70	62175	35.3333333333333
chr20	48595675	48895450	70	59875	26.7142857142857
chr22	36592925	36815950	70	84600	38.3013698630137
chr22	45809225	46071575	70	47650	36.1702127659574
chr5	14140600	14258475	70	49100	22.7
chr5	149827525	150036200	70	69450	34.48
chr7	47479950	47709950	70	69400	19.2258064516129
chr7	134322700	134632325	70	47775	29.4285714285714
chr8	30240325	30359600	70	37125	16.6896551724138
chr8	128746500	128950725	70	64425	24.2857142857143
chr9	37899375	38037950	70	62675	17.2
chr9	130525225	130770375	70	72825	19.7857142857143
chr9	137209250	137432025	70	72925	28.9090909090909
chr9	139376050	139623900	70	69800	29.8918918918919
chr16	11034225	11234675	69	49725	34.7441860465116
chr4	7805600	7988175	69	56750	28.8717948717949
chr15	66936650	67176625	67	53025	36.4705882352941
chr16	81465275	81686650	67	44900	23.1707317073171
chr22	30578425	30831675	67	80425	35.6842105263158
chr3	123396775	123563275	67	44525	36.8148148148148
chr1	8002300	8320325	66	59025	28.953488372093
chr5	176726725	176982175	66	66875	29.2631578947368
chr21	46706475	46898900	64	69775	25.3333333333333
chr10	80819275	80963825	63	92500	12.9090909090909
chr10	80978800	81214900	63	80800	17.375
chr10	63723125	63860175	62	41150	33.5636363636364
chr17	17584225	17759900	62	70975	17.8490566037736
chr17	76238150	76439625	62	72975	31.9047619047619
chr17	79815575	80077975	62	65425	32.75
chr3	50125800	50403225	62	86100	33.48
chr8	12922400	13231000	62	44650	34.2077922077922
chr19	41075875	41338450	61	60975	30.0888888888889
chr9	130150225	130391725	61	74250	27.0819672131148
chr10	126688000	126851250	60	49175	27.75
chr6	43939925	44102075	60	42725	28.8
chr11	63915875	64175425	59	58475	29.9148936170213
chr9	97757575	97870075	59	44425	12
chr9	137477950	137709100	59	48950	29.4230769230769
chr16	30856300	31227050	58	60825	31.25
chr5	172256275	172387525	58	67950	24.3809523809524
chr17	7080475	7389725	57	72750	23.4666666666667
chr11	392800	639875	56	47275	30.983606557377
chr14	61928775	62087375	55	54625	21.6363636363636
chr17	76834700	77035425	55	51775	21.5652173913043
chr19	1122900	1291700	55	80275	21.9230769230769
chr1	39547500	39738350	54	42250	26.7090909090909
chr11	689775	883125	54	74025	22.9
chr2	218670150	218875075	53	62825	28.5
chr6	52362900	52468775	53	46150	22.3529411764706
chr11	122021250	122106525	52	33650	19.1428571428571
chr13	33742425	33864925	52	37650	28.6666666666667
chr16	84721200	84888425	52	33400	23.84
chr2	235857400	235942250	52	49450	18.2
chr4	1160775	1343325	52	49925	28.2105263157895
chr12	54357425	54447950	51	41625	24.3333333333333
chr9	140081725	140215750	51	47425	14.7391304347826
chr11	72395275	72552350	50	42675	18.0816326530612
chr17	48171850	48386600	50	87625	14.4545454545455
chr19	2161700	2291825	50	42700	27.6216216216216
chr19	2453075	2639575	50	44750	24.5294117647059
chr11	62264600	62497450	49	67750	21.12
chr19	3335225	3465825	49	47975	20.2777777777778
chr14	69351200	69449950	48	56175	20.2608695652174
chr19	5880550	5993200	48	36350	18.4761904761905
chr22	19831425	19987125	48	39025	17.1764705882353
chr14	77367175	77526400	47	59575	25.8421052631579
chr5	34564225	34762625	47	35750	26.2
chr5	95059350	95217825	47	32825	23.5238095238095
chr5	148757825	148881100	47	55625	16.9444444444444
chr8	145514175	145755475	47	53075	23.5689655172414
chr9	116264700	116450275	47	44525	22.8235294117647
chr9	132077250	132271800	47	53325	19.3333333333333
chr1	234987475	235158425	46	46775	21.8082191780822
chr12	52399925	52601800	46	53800	24.2962962962963
chr2	240120925	240271000	46	36950	23.2820512820513
chr5	131698775	131842675	46	47200	25.9090909090909
chr7	55111550	55215000	46	39100	21.6923076923077
chr17	73804700	74118275	45	43075	22.128
chr21	44707275	44940975	45	41350	24.1311475409836
chr16	85293150	85437050	44	32875	24
chr22	38597075	38724325	44	47525	23.7777777777778
chr17	43108900	43253750	43	43275	24.1818181818182
chr2	102637350	102772475	43	34975	23.3333333333333
chr7	27135025	27240175	43	77550	19.4444444444444
chr17	37774075	37912300	42	36875	16.9032258064516
chr17	55910450	56033775	42	54650	13.6923076923077
chr6	158387700	158493275	42	43600	9.51304347826087
chr16	85148775	85280550	41	46275	13.3939393939394
chr22	46355900	46516525	41	83225	14.3157894736842
chr1	21577600	21672900	40	46150	19.304347826087
chr16	16054325	16127250	40	28200	12.7878787878788
chr3	124478925	124606750	40	33450	21.4642857142857
chr7	2756425	2914125	40	38225	17.2413793103448
chr14	96664925	96752475	39	32250	15.1304347826087
chr19	38453175	38570775	39	29225	19.0857142857143
chr2	238219075	238271050	39	22375	16.6
chr3	57933925	58058350	39	36650	19.7931034482759
chr5	139014850	139128825	39	64775	15.3538461538462
chr7	4681075	4832375	39	35975	21.5813953488372
chr7	137601375	137693650	39	34925	11.4761904761905
chr1	36549425	36723875	38	35975	20.7368421052632
chr12	111834550	111911000	38	39525	8.55555555555556
chr2	127807400	127952225	38	34075	13.8163265306122
chr11	64602950	64692900	37	40475	11.1973684210526
chr11	128318075	128380475	37	25725	7.58490566037736
chr16	29268025	29354950	37	27800	18.6315789473684
chr17	36571150	36643300	37	33025	14.7777777777778
chr20	30249200	30328225	37	39775	11.16
chr3	14432875	14516550	37	33325	8.93939393939394
chr7	93996275	94058725	37	28550	8.2962962962963
chr8	30359700	30427100	37	29875	17.9298245614035
chr12	109186650	109252900	36	42600	10.3636363636364
chr17	38589600	38679225	36	32900	12.3571428571429
chr19	45901200	46031975	36	38525	12.7142857142857
chr2	20760850	20875725	36	37625	14.5348837209302
chr22	43315850	43411900	36	29475	13.7142857142857
chr8	23145600	23225675	36	41125	5.05263157894737
chr19	14583200	14683175	35	30575	14.8148148148148
chr3	48626500	48755100	35	31250	15.3684210526316
chr8	22406125	22531750	35	44100	17.3670886075949
chr12	6376050	6501625	34	39800	17.8787878787879
chr17	38170650	38337800	34	50075	18.2352941176471
chr2	28542100	28638200	34	32600	14.3448275862069
chr3	127449175	127523800	34	32625	17.8604651162791
chr6	32043250	32165450	34	32400	13.972972972973
chr7	130551400	130611125	34	39800	14.3636363636364
chr9	127004825	127083175	34	45550	15.1111111111111
chr1	157935250	158009425	33	29350	11.4736842105263
chr1	223887025	223964525	33	36000	16.8421052631579
chr10	5580050	5674825	33	26875	14.6086956521739
chr10	74002450	74124800	33	42575	13.3684210526316
chr17	80162675	80259425	33	43400	13.5
chr19	42695400	42807450	33	39025	16.0588235294118
chr5	135328675	135403000	33	34025	13.1111111111111
chr12	123318900	123383275	32	25150	17.1428571428571
chr13	114739975	114845375	32	32950	13.2
chr15	42208850	42265375	32	23350	8.22727272727273
chr19	39137775	39227525	32	74850	1.77777777777778
chr2	238571400	238647025	32	27425	13.1111111111111
chr21	47441525	47553500	32	38025	16.5882352941176
chr22	20848875	20912150	32	26700	15.7073170731707
chr6	30639975	30769100	32	47250	11.5813953488372
chr15	74674525	74727525	31	29900	8.16666666666667
chr16	27246000	27348725	31	32725	16.65
chr16	67183875	67347175	31	35700	15.2682926829268
chr17	8021100	8153200	31	41675	10
chr18	74755450	74845325	31	35875	16
chr20	36701575	36802375	31	27975	12.7586206896552
chr22	39673625	39761425	31	27625	16.4390243902439
chr3	11539750	11655825	31	34700	15.531914893617
chr4	169717250	169805725	31	19575	12.0888888888889
chr7	5435025	5639600	31	52600	17.1481481481481
chr15	33111200	33166150	30	19500	11.8983050847458
chr17	4377500	4424650	30	17650	8.33333333333333
chr20	45932500	46001625	30	34250	11.1578947368421
chr7	104563550	104657775	30	22575	15.75
chr11	35132825	35202550	29	20600	14.2
chr11	123035025	123107025	29	21825	13.7818181818182
chr3	46950725	47030350	29	29325	14.6428571428571
chr9	112852375	112915275	29	18750	13.9230769230769
chr1	43388875	43446075	28	32975	10.875
chr12	57463450	57552300	28	36550	13.9375
chr16	73049500	73105625	28	25475	13.8235294117647
chr2	121479825	121552325	28	25575	14.6666666666667
chr1	201417575	201485775	27	36075	6.70588235294118
chr16	4303075	4401875	27	31175	13.2727272727273
chr16	84955875	85049400	27	26375	14.7368421052632
chr2	217497575	217564000	27	21400	10.4444444444444
chr20	35899275	35978500	27	24350	13.6888888888889
chr3	42054150	42144400	27	28875	9.72972972972973
chr3	71098175	71185050	27	23000	12.695652173913
chr9	97661850	97715475	27	22175	10.5454545454545
chr9	132307425	132432275	27	34875	11.9455782312925
chr10	45428450	45497325	26	27700	13.0602409638554
chr11	65183000	65278300	26	61675	8.26470588235294
chr12	6302875	6344475	26	22175	5.91304347826087
chr12	109003225	109044300	26	15525	9.30434782608696
chr13	111023950	111078400	26	33050	9.16666666666667
chr14	75013300	75098575	26	35625	10.2307692307692
chr15	89630225	89681500	26	18100	9.54385964912281
chr3	129271875	129347375	26	37300	8.77777777777778
chr3	171820375	171936725	26	24925	14.0430107526882
chr5	172140275	172243925	26	35400	13.6666666666667
chr1	27814650	27904600	25	49800	7.72131147540984
chr14	103978825	104043850	25	24325	8.8
chr16	57791375	57861425	25	25450	13.05
chr17	73628725	73720125	25	34175	13.2207792207792
chr19	10827775	10891475	25	21275	12.1428571428571
chr20	49119350	49163500	25	13725	9.14285714285714
chr5	156932600	157003525	25	23325	10.6206896551724
chr1	8454525	8526275	24	22725	10.9130434782609
chr1	16437975	16516000	24	33950	10.8372093023256
chr11	61512125	61603000	24	30600	10.6875
chr15	78339100	78386625	24	21775	8.64150943396226
chr19	18384600	18455675	24	29925	8.86274509803922
chr2	105979600	106026925	24	27400	7.67741935483871
chr20	54984125	55019900	24	20725	6.86666666666667
chr5	151038725	151129575	24	37075	7.36448598130841
chr1	2120500	2189875	23	34725	5.19540229885058
chr1	12506950	12547100	23	12375	11.4814814814815
chr1	201664400	201720725	23	24025	6.43478260869565
chr1	226830400	226897275	23	21250	10.4137931034483
chr10	97005675	97055700	23	17175	8.64646464646465
chr12	7013600	7080950	23	27975	9.6
chr12	120620075	120740450	23	38900	9.73417721518987
chr12	122186125	122251425	23	31200	11.5
chr15	40330100	40401875	23	28675	11.2258064516129
chr15	96863975	96906600	23	35800	4.27272727272727
chr22	36816075	36878550	23	26125	10.5625
chr6	11194650	11252475	23	19525	7.82352941176471
chr1	2199925	2263075	22	29325	10.3529411764706
chr1	33789875	33833850	22	23150	9.63636363636364
chr11	2903050	2978025	22	24350	8.75
chr12	106468300	106534600	22	20775	9.25581395348837
chr13	114516500	114611575	22	29575	10.2489626556017
chr14	70076750	70134075	22	15250	7.97727272727273
chr15	65128225	65197850	22	28725	11.4237288135593
chr15	99415825	99459425	22	20300	5.58823529411765
chr17	46616200	46704300	22	72700	11.3913043478261
chr17	74664075	74734700	22	27675	9.9
chr18	46440950	46490325	22	34725	11.7272727272727
chr3	120135575	120159875	22	13400	3.47826086956522
chr5	150430875	150488525	22	22650	7.46875
chr1	25029175	25076700	21	15975	10.8823529411765
chr1	201499425	201563600	21	21425	10.6923076923077
chr11	12397775	12463775	21	20625	9.00970873786408
chr12	54731675	54785050	21	17650	11.010101010101
chr15	68870150	68914075	21	15850	8.20833333333333
chr15	80770550	80806850	21	17825	11.1176470588235
chr16	70714125	70805075	21	49875	6.82857142857143
chr17	38454700	38520550	21	37425	10.3793103448276
chr17	79333875	79404150	21	30550	9.86046511627907
chr19	47436900	47495050	21	17600	10.6153846153846
chr2	238357800	238422100	21	23025	8.1
chr20	25199175	25239500	21	15650	10
chr3	124826300	124868350	21	14250	7.34782608695652
chr3	141101500	141150850	21	23775	10
chr4	10085725	10125800	21	30500	4.8695652173913
chr4	57919400	57949900	21	13325	6.26086956521739
chr7	44612575	44687950	21	18850	10.6363636363636
chr8	42027475	42079725	21	13025	10.0888888888889
chr9	132933875	132983350	21	18625	10.7
chr1	17864725	17916075	20	18100	6.72727272727273
chr1	150516125	150603075	20	35675	7.54545454545455
chr1	154377250	154419800	20	16400	7.75
chr10	106056900	106113350	20	25725	7.83050847457627
chr11	95919875	95980875	20	13300	9.84
chr14	23524950	23591075	20	19625	8.71074380165289
chr15	101716700	101748225	20	14475	7.2
chr16	87868325	87906150	20	17400	10.3809523809524
chr17	74511125	74559175	20	17175	9.17333333333333
chr19	39826000	39939425	20	37000	8.90909090909091
chr2	30440450	30483500	20	14150	10.4109589041096
chr5	180610925	180689775	20	23425	10.1621621621622
chr6	7129975	7177200	20	16100	8.55813953488372
chr7	100751800	100783400	20	21375	2.30769230769231
chr8	49282850	49353050	20	22450	6.69047619047619
chr9	114792450	114838000	20	17450	9.1
chr1	933925	976750	19	18700	9.14285714285714
chr1	156043550	156105075	19	32500	8.55555555555556
chr11	12694875	12719925	19	15125	7.78947368421053
chr11	65620450	65695725	19	42125	6.84615384615385
chr11	96032550	96076975	19	15000	9.52941176470588
chr13	114861025	114900350	19	30775	5
chr14	69500975	69555725	19	16275	9.30769230769231
chr14	74178925	74241700	19	36300	6.20833333333333
chr19	4337900	4403750	19	30100	6.66666666666667
chr2	189835050	189887400	19	14075	10.0882352941176
chr21	40169175	40197525	19	13025	8.41379310344828
chr21	47390400	47418625	19	19850	2.17391304347826
chr22	43000050	43032900	19	13050	6.90909090909091
chr5	149507575	149544600	19	28325	2.96969696969697
chr5	179220175	179264950	19	19850	10.030303030303
chr6	148818350	148860275	19	18575	7.65384615384615
chr9	38038000	38075075	19	18950	6.97058823529412
chr1	22220650	22284100	18	38600	8.85416666666667
chr10	73723075	73778050	18	18850	5.68421052631579
chr10	95213300	95242975	18	20600	4.3448275862069
chr16	671675	745925	18	28550	4.22222222222222
chr16	88810050	88857550	18	26500	8.63768115942029
chr6	26155675	26253825	18	32525	9.02
chr8	38756475	38815625	18	16725	7.39130434782609
chr1	12203025	12246575	17	15650	7.41176470588235
chr1	26015050	26041875	17	11450	7.71428571428571
chr1	153504225	153546025	17	22775	8.15909090909091
chr11	46354150	46391825	17	13125	7.0625
chr11	57056350	57104000	17	17825	8.85333333333333
chr11	78495350	78523875	17	11900	8.51282051282051
chr12	113652000	113698625	17	17100	8.21428571428571
chr13	98852300	98877175	17	9775	7.51111111111111
chr14	50432975	50476150	17	17575	6.60869565217391
chr15	93424450	93467775	17	20675	5.98360655737705
chr16	85584975	85620600	17	19175	6.03636363636364
chr17	38687950	38717600	17	21450	2.83333333333333
chr17	48100050	48143850	17	23250	8.25
chr17	79004675	79046475	17	24325	6
chr19	10981150	11010300	17	10875	6.18518518518519
chr19	16174975	16200200	17	15550	5.46153846153846
chr19	31817325	31846175	17	13750	6.69565217391304
chr19	48206600	48249275	17	17500	7.76344086021505
chr2	1718000	1762825	17	19325	7.56521739130435
chr2	151323425	151353350	17	13225	7.90476190476191
chr2	161222325	161238200	17	6550	7.30434782608696
chr20	30125800	30162325	17	21100	7.47826086956522
chr20	48177650	48213100	17	12875	7.15789473684211
chr22	37888475	37922800	17	16050	5.5
chr22	50708500	50753450	17	23575	7.92
chr3	66443450	66469400	17	8525	6.36666666666667
chr3	149084975	149114175	17	12300	8.90909090909091
chr3	158419275	158456825	17	10250	7.96363636363636
chr5	92907900	92943675	17	19125	5.53488372093023
chr6	41662450	41703800	17	17100	4.44230769230769
chr1	10723350	10755575	16	11175	4.08163265306122
chr10	3128425	3154625	16	12350	7.33333333333333
chr10	75633050	75680250	16	17775	7.40983606557377
chr11	65043000	65102500	16	22050	7.13684210526316
chr14	105931425	105958075	16	17825	2.12121212121212
chr15	40614275	40643650	16	20900	2.92
chr16	3155775	3209425	16	11750	7.22935779816514
chr17	41115950	41177625	16	13575	8.625
chr17	48980400	49034225	16	17125	6.23703703703704
chr18	11976575	12016050	16	14775	6.95652173913043
chr19	50351850	50393825	16	17975	6.18181818181818
chr20	35456250	35492825	16	22850	2.5952380952381
chr20	61423200	61456325	16	12750	6.70422535211268
chr22	41676125	41711275	16	13575	6.17721518987342
chr3	183851650	183904950	16	17075	6.62857142857143
chr6	31760325	31819350	16	18500	6.50602409638554
chr6	151356125	151392900	16	15700	7.90384615384615
chr7	25881325	25900475	16	11375	6.55813953488372
chr9	139734275	139797925	16	20400	8.43478260869565
chr1	19239825	19284125	15	22725	4.47887323943662
chr1	39851250	39880050	15	13375	4.84444444444444
chr1	94040100	94061475	15	9350	3.45161290322581
chr1	181056375	181089025	15	13450	7.52542372881356
chr10	17006925	17072225	15	21450	7.3037037037037
chr10	104371000	104439375	15	35350	6.04255319148936
chr11	46293500	46327025	15	21900	5.29411764705882
chr11	47409900	47449000	15	19325	4.93617021276596
chr12	53454600	53475050	15	9700	4.96842105263158
chr12	58223150	58263425	15	16675	6.82258064516129
chr14	23284250	23322875	15	22875	3.81609195402299
chr14	61104000	61125175	15	10525	5.37254901960784
chr14	75719075	75766225	15	17375	5.02857142857143
chr15	67469950	67489975	15	11425	5.01818181818182
chr16	24987075	25007050	15	10925	6
chr16	67866525	67919100	15	17500	6.5
chr17	25856450	25893700	15	16150	6.42857142857143
chr2	42273400	42292600	15	15275	4.54545454545455
chr2	43173725	43207500	15	12625	4.62686567164179
chr2	85804100	85844875	15	17775	4.70588235294118
chr20	33889650	33915525	15	15450	3.41666666666667
chr20	43321100	43350600	15	10350	7.50649350649351
chr20	60924900	60964525	15	30900	2.34545454545455
chr21	38065650	38081150	15	8700	7.77777777777778
chr3	53262575	53290525	15	17050	4.75862068965517
chr3	55193100	55237700	15	13575	7.93220338983051
chr3	112351650	112374575	15	14625	4.65116279069767
chr5	123984000	123999250	15	9375	4.58823529411765
chr7	44111675	44147500	15	14850	7.01449275362319
chr9	131643175	131667850	15	13200	3.81818181818182
chr9	135987775	136039650	15	23250	6.73015873015873
chr9	136799750	136826200	15	11400	5.88235294117647
chr9	139219075	139268550	15	21725	5.46902654867257
chr1	201593950	201626275	14	14100	5.9016393442623
chr1	221881400	221898575	14	8375	6.8
chr10	134201225	134238000	14	23350	6.48275862068965
chr11	11990500	12020625	14	13650	7.33333333333333
chr11	67788050	67821000	14	17750	3.98039215686275
chr13	95917750	95934675	14	12575	1.55555555555556
chr14	96550525	96572700	14	9150	7.1
chr14	103571550	103605400	14	17425	5.02222222222222
chr15	74213475	74249950	14	23000	3.03225806451613
chr16	11439325	11459175	14	10575	2.64285714285714
chr16	57644575	57671850	14	14450	6.78350515463918
chr16	86327500	86341825	14	9750	1.42222222222222
chr16	86597025	86624775	14	19500	6.97142857142857
chr17	7451725	7519025	14	24500	6.56179775280899
chr17	27036900	27077700	14	22300	6.97902097902098
chr17	57435075	57459850	14	12350	6.19512195121951
chr18	46351350	46389750	14	16875	3.35714285714286
chr18	74155650	74172950	14	10275	4.17142857142857
chr19	3492375	3521250	14	10200	7.01298701298701
chr19	7980700	7996650	14	8725	3.73333333333333
chr2	47290400	47316675	14	16125	7.2972972972973
chr2	239754475	239779225	14	17775	2.25
chr3	52078275	52127900	14	20125	7.125
chr3	69128450	69145200	14	7900	5
chr6	33377125	33401850	14	16900	3.55555555555556
chr7	851675	881950	14	11775	6.71428571428571
chr7	5664475	5687200	14	10150	3.64705882352941
chr8	119012575	119033125	14	10025	6.13953488372093
chr9	94896450	94917000	14	10950	5.87234042553191
chr9	100980925	100995800	14	6925	5.91304347826087
chr9	124029725	124064300	14	24425	2.76404494382022
chrX	153583975	153641450	14	24250	7.22857142857143
chr1	159879075	159907950	13	12950	4.14634146341463
chr1	205242900	205276275	13	14600	5.42857142857143
chr1	227945850	227967200	13	8300	5.95959595959596
chr10	81951675	81967950	13	12050	6.70588235294118
chr11	1319125	1331750	13	7325	6.06666666666667
chr11	73017600	73054850	13	26275	3.27058823529412
chr11	114029725	114051450	13	11850	5.19101123595506
chr11	118463800	118512675	13	22500	6.61818181818182
chr11	119561850	119573350	13	4475	4.82758620689655
chr12	48193175	48223600	13	19600	6.22222222222222
chr12	76411850	76429000	13	11575	3.36842105263158
chr13	99127775	99162650	13	12300	6.37142857142857
chr14	21536825	21575800	13	14675	4.25252525252525
chr16	21512900	21533475	13	12050	3.64705882352941
chr16	30363200	30421225	13	18400	5.95876288659794
chr17	40061900	40076375	13	10125	1.54545454545455
chr17	57829225	57844500	13	10325	2.74698795180723
chr17	75449675	75486600	13	22025	4.90909090909091
chr19	2081825	2098125	13	10450	2.41379310344828
chr19	33879875	33897775	13	9200	6.11764705882353
chr19	40917900	40952425	13	13425	6.19354838709677
chr19	56616075	56654925	13	15475	4.75213675213675
chr2	37991275	38010900	13	9175	4.5
chr2	73290025	73320175	13	11950	6.07017543859649
chr2	85106750	85154200	13	12200	6.62162162162162
chr2	100625025	100636025	13	7875	3.05263157894737
chr2	129048800	129080600	13	17300	5.125
chr2	206560375	206585700	13	13150	6.08695652173913
chr2	241496700	241529800	13	14175	5.856
chr22	31996375	32047300	13	17200	6.41095890410959
chr22	37937625	37966975	13	17700	3.86206896551724
chr22	39896950	39930875	13	13625	5.65714285714286
chr5	77881500	77907575	13	8950	6.6875
chr5	111069700	111094375	13	9125	5.35483870967742
chr5	140873375	140909675	13	19525	4.98765432098765
chr5	172729075	172769375	13	12575	6.23684210526316
chr6	34190975	34217475	13	14150	5.25581395348837
chr7	22599850	22630050	13	10550	6.60869565217391
chr7	75919425	75956075	13	16550	5.85714285714286
chr7	139420075	139440575	13	10225	6.65
chr8	22021800	22051175	13	12600	5.94936708860759
chr8	134577225	134596425	13	12425	3.63636363636364
chr8	141636950	141656975	13	9175	4.86274509803922
chr8	143742550	143782325	13	17450	6.27722772277228
chr1	36808175	36846225	12	16175	4.5
chr1	38454825	38482200	12	14550	3.88679245283019
chr1	109932100	109941350	12	6500	4.63157894736842
chr1	154971425	154991700	12	15350	2.27722772277228
chr1	207192500	207206000	12	8075	3.6734693877551
chr10	13745400	13761600	12	9600	1.8
chr10	63984525	63994500	12	5075	5.40540540540541
chr10	82213000	82237625	12	18125	2.84210526315789
chr11	1985200	2020225	12	19775	3.24867724867725
chr11	10313875	10351550	12	15000	3.77391304347826
chr11	12821900	12837875	12	7450	5.5
chr11	75035250	75063900	12	20225	2.14634146341463
chr12	92527675	92541675	12	9475	1.78461538461538
chr12	115102600	115136525	12	26275	2.36601307189542
chr13	24244025	24256000	12	9125	1.61290322580645
chr14	100027850	100047575	12	12875	5.53846153846154
chr15	39416575	39433650	12	9225	4.10714285714286
chr15	60651125	60676025	12	14800	3.04761904761905
chr15	63331750	63353175	12	15675	3.21428571428571
chr15	74265550	74290850	12	13600	5.1869918699187
chr15	75065850	75087450	12	14000	3.57575757575758
chr16	115475	152850	12	21300	5.80487804878049
chr16	1737475	1764800	12	9325	5.8433734939759
chr16	3054350	3078900	12	11900	6
chr16	57504200	57520975	12	10650	4.48780487804878
chr17	17838675	17852225	12	5125	5.6
chr17	57912650	57936700	12	18525	5.10526315789474
chr17	74242350	74275600	12	15375	4.51612903225806
chr18	43530375	43547800	12	8025	2.97777777777778
chr19	2040225	2065350	12	17975	2
chr19	45240200	45264100	12	16325	2.43137254901961
chr19	47228050	47243025	12	7175	5.18918918918919
chr2	55324600	55348375	12	9200	4.56521739130435
chr2	219143500	219163550	12	14200	4.47368421052632
chr20	10628550	10642200	12	7225	4.58333333333333
chr20	31043325	31073600	12	23325	1.8232044198895
chr20	62461225	62505375	12	15325	4.55555555555556
chr20	62681200	62697575	12	8475	5.62264150943396
chr21	36167000	36192225	12	12825	3.44827586206897
chr3	16099825	16116725	12	9500	4.64
chr3	127789900	127803925	12	6350	4.875
chr5	14258700	14271700	12	7675	2.33898305084746
chr5	17179875	17191550	12	6825	3.85185185185185
chr5	52313900	52328875	12	4850	5.2
chr5	54049050	54058275	12	4600	2.19512195121951
chr5	77799950	77830800	12	11750	5.07692307692308
chr5	180224800	180245675	12	13625	1.968
chr6	37093350	37113650	12	12800	2.86486486486486
chr6	151245325	151256075	12	4725	3.12820512820513
chr6	169557600	169574300	12	9475	5
chr7	6413550	6440200	12	9625	5.03921568627451
chr8	23376750	23409025	12	12125	5.96
chr8	37652325	37684600	12	13900	4.3010752688172
chr8	145002100	145035300	12	29900	5.54545454545455
chr9	132457275	132477050	12	10575	4.33333333333333
chr9	134530600	134555300	12	11800	5.64583333333333
chrX	39942675	39969325	12	15125	3.64044943820225
chr1	2374425	2399550	11	11150	4.55
chr1	9292025	9314175	11	8800	3.23809523809524
chr1	27317250	27339950	11	18425	1.3469387755102
chr1	45264750	45292325	11	16550	4.77777777777778
chr1	94556775	94572675	11	10450	2.91666666666667
chr1	178576625	178583850	11	4925	1.10344827586207
chr1	208404350	208418700	11	8050	2
chr10	114708750	114721650	11	9350	2.27586206896552
chr11	2708525	2725175	11	7925	4.21686746987952
chr11	8786600	8800800	11	7100	3.875
chr11	9773750	9797575	11	11200	5.02912621359223
chr11	12253975	12261275	11	4675	3
chr11	44585100	44601500	11	10950	1.6
chr11	95882050	95896925	11	8225	5.29411764705882
chr12	56912025	56924575	11	7750	3.27272727272727
chr12	76206000	76220075	11	5600	3.74358974358974
chr12	109893250	109916150	11	13200	4.76767676767677
chr12	112544375	112569000	11	9675	3.34653465346535
chr12	125394125	125425850	11	15675	5.08571428571429
chr13	31433075	31457425	11	14375	4.63829787234043
chr13	113831175	113849775	11	8700	4.17391304347826
chr14	69238225	69286575	11	25275	4.36641221374046
chr15	71080600	71095425	11	7550	2.61224489795918
chr15	90355350	90392550	11	9925	4.46938775510204
chr16	4418825	4444775	11	22175	0.75
chr16	20908525	20925625	11	10450	2.20408163265306
chr16	66542550	66559700	11	10575	1.91666666666667
chr16	84628175	84653025	11	14100	4.29752066115702
chr17	16921700	16959650	11	11200	5.11864406779661
chr17	27451400	27488000	11	15750	3.90769230769231
chr17	73073325	73092700	11	11650	3.42857142857143
chr18	8791150	8802925	11	8375	2.75675675675676
chr19	1845775	1887625	11	21975	5.18918918918919
chr19	4704100	4725025	11	11425	2.61224489795918
chr19	36230750	36250875	11	10350	3.42857142857143
chr19	46267275	46296650	11	15250	4.20689655172414
chr19	49116775	49153050	11	20825	3.29166666666667
chr2	20406175	20426125	11	15125	2.16
chr2	30627000	30645950	11	7950	3.45205479452055
chr2	43566850	43578075	11	6825	2.44
chr2	218082950	218091425	11	4650	3.48148148148148
chr2	227617450	227626225	11	4675	3.40740740740741
chr20	270550	311275	11	14175	5.18604651162791
chr20	3761750	3794300	11	16150	3.27884615384615
chr20	25274100	25296775	11	10700	2.92571428571429
chr22	38019375	38039875	11	14625	1.5
chr3	55502950	55525400	11	15225	2.96
chr3	134067225	134094700	11	23725	4.96774193548387
chr3	194286625	194308775	11	8550	4.36559139784946
chr4	38664175	38683500	11	12450	5.15789473684211
chr5	16885850	16898225	11	5525	4.76190476190476
chr6	33238800	33291900	11	23075	5.12068965517241
chr6	44184500	44217150	11	15000	4
chr6	111872200	111897925	11	10450	5.16666666666667
chr6	123119000	123130200	11	4125	4.55555555555556
chr7	5727650	5743500	11	12425	2.90909090909091
chr7	137556325	137571375	11	5900	4.90909090909091
chr8	11702775	11726525	11	14650	2.6875
chr8	131270350	131282425	11	9325	1
chr9	116924650	116944400	11	12400	2.30555555555556
chr9	133718000	133738450	11	11850	5.09090909090909
chr9	134268400	134285925	11	10850	2.34042553191489
chr9	134602650	134620950	11	6850	4.53521126760563
chr1	1092350	1106450	10	10600	4.45161290322581
chr1	8927000	8951125	10	12450	4.34285714285714
chr1	19966800	19981075	10	7825	3.35483870967742
chr1	153928425	153964200	10	13575	4.35374149659864
chr10	3927675	3937825	10	6600	3.66666666666667
chr10	82254000	82272075	10	12725	2.75
chr10	101280225	101297100	10	6850	3.95
chr11	306600	328275	10	14075	2.46153846153846
chr11	2113850	2121750	10	5550	2.14285714285714
chr11	2396475	2413650	10	14975	2.11764705882353
chr11	61716775	61743525	10	15350	3.74712643678161
chr11	62193300	62202100	10	5825	3.24137931034483
chr11	65145500	65159875	10	11325	0.783783783783784
chr11	65404425	65432075	10	12050	3.64444444444444
chr12	12955925	12977075	10	8300	4.56
chr12	46758900	46785175	10	14000	3.8974358974359
chr14	73694250	73709200	10	6275	3.21875
chr15	74485900	74503350	10	8675	4.11428571428571
chr16	4457700	4477200	10	7725	3.69512195121951
chr16	29815350	29839075	10	19625	0.496296296296296
chr16	75263300	75306625	10	34150	2.03846153846154
chr16	86511700	86553825	10	25800	4.06338028169014
chr16	87978750	88002825	10	9625	4.23529411764706
chr16	88335575	88351675	10	9250	4.06060606060606
chr17	37020050	37044300	10	17975	0.84971098265896
chr17	40557975	40576225	10	10000	3.04
chr17	63550075	63558475	10	6200	2.56
chr17	64528875	64547550	10	8150	3.3968253968254
chr17	72741050	72773675	10	16025	4.37974683544304
chr17	75117075	75128775	10	6625	4.47368421052632
chr18	2976900	2988850	10	6600	1.9375
chr18	20804150	20819025	10	7375	4.18367346938776
chr19	12885375	12918175	10	21275	4.13513513513514
chr19	15427550	15444175	10	7750	4
chr19	54690325	54715575	10	14300	3.13636363636364
chr2	27291650	27310275	10	11700	4.3030303030303
chr2	37872975	37885300	10	5950	4.12903225806452
chr2	40350875	40357850	10	3950	2.82352941176471
chr2	87751775	87759225	10	3900	2.26666666666667
chr2	192207725	192216600	10	3275	4.48275862068965
chr2	234317100	234332425	10	6325	3.08860759493671
chr2	235352800	235361225	10	4900	2.27272727272727
chr20	36899150	36909150	10	6000	1.57692307692308
chr20	55964500	55976700	10	8375	1.22727272727273
chr20	56280825	56294100	10	5250	3.76666666666667
chr3	45095925	45108675	10	7150	3.37931034482759
chr3	50628075	50658350	10	11150	4.30864197530864
chr3	52558750	52573250	10	9100	3.18518518518519
chr4	57957875	57978825	10	9125	2.73214285714286
chr4	77919475	77945425	10	8850	4.38834951456311
chr4	174430350	174454325	10	13975	3.50993377483444
chr5	1789500	1808725	10	8050	4.27272727272727
chr5	171524325	171542500	10	7275	3.21621621621622
chr5	175957525	175976875	10	13225	1.40298507462687
chr6	3739425	3753900	10	9100	3.05128205128205
chr6	10403825	10431625	10	13225	4.54838709677419
chr6	43662800	43677675	10	6225	2.95454545454545
chr7	1487100	1507100	10	10325	3.67901234567901
chr7	2658350	2686350	10	20550	2.68181818181818
chr7	55253175	55262525	10	5925	2.59259259259259
chr7	143075800	143090325	10	11550	4.06896551724138
chr8	67032575	67045675	10	6750	3.43589743589744
chr8	142155175	142175400	10	10100	3.44444444444444
chr8	145039275	145066000	10	14550	4.41666666666667
chr9	124081275	124097575	10	7075	3.33333333333333
chrX	153955425	153966250	10	5600	2.96296296296296
chr1	15250100	15257250	9	3900	3.6
chr1	15733475	15756350	9	10700	3.42857142857143
chr1	17761775	17770575	9	6225	2.48275862068966
chr1	32038475	32058000	9	13625	2.88888888888889
chr1	53573000	53582200	9	4775	2.88888888888889
chr1	54197000	54207025	9	8400	0.75
chr1	110329050	110336650	9	4950	3.37142857142857
chr1	150121000	150136525	9	13025	1.55555555555556
chr1	155930425	155959250	9	18750	3.46666666666667
chr1	180119650	180128300	9	6850	1.68421052631579
chr1	206857825	206874500	9	8700	2.88135593220339
chr1	230983700	231006325	9	12850	2.13953488372093
chr10	8091775	8104075	9	7775	2.97142857142857
chr10	30465350	30478600	9	5325	3.625
chr10	77154725	77169825	9	13700	0.962962962962963
chr10	95191700	95207200	9	10425	0.882882882882883
chr10	104528750	104545700	9	10825	3.07042253521127
chr10	121410300	121431175	9	15575	1.03448275862069
chr11	3062725	3073275	9	7275	1.58536585365854
chr11	3167700	3191700	9	13075	2.55223880597015
chr11	131931875	131944300	9	7350	3.48148148148148
chr12	6637675	6665575	9	21000	3.1875
chr12	12866675	12890025	9	12525	2.60262008733624
chr12	47051900	47059325	9	4075	3.83333333333333
chr12	56100875	56124925	9	13750	3.62091503267974
chr12	102283200	102288925	9	3225	2
chr13	24364200	24371600	9	3700	2.34782608695652
chr14	102427725	102441325	9	7425	3.47826086956522
chr14	105131675	105167625	9	20975	2.71698113207547
chr15	39482900	39488825	9	3250	2.85714285714286
chr15	68711025	68724525	9	5575	3.51111111111111
chr15	71619575	71630250	9	5800	2
chr15	89525075	89536200	9	4825	3.86206896551724
chr16	8952000	8965575	9	8725	3.28
chr16	29205200	29214775	9	7600	1.16129032258065
chr16	88267750	88279900	9	7950	1.21428571428571
chr17	4751975	4763425	9	6575	2.45161290322581
chr17	29885400	29901600	9	11100	1.44444444444444
chr17	39926725	39943650	9	12775	1.02564102564103
chr17	42079075	42092725	9	7075	2.6031746031746
chr17	60703000	60712100	9	6925	3.24137931034483
chr17	75135375	75146925	9	5875	3.15789473684211
chr17	76164200	76184000	9	8400	3.63855421686747
chr18	8744750	8756225	9	8475	2.53658536585366
chr18	8806450	8814850	9	3450	3.43396226415094
chr18	8942900	8953775	9	5775	1.96581196581197
chr19	6056375	6071625	9	7925	3.74358974358974
chr2	46292950	46303550	9	6525	3.40740740740741
chr2	241389550	241397625	9	3675	3.75
chr20	1869725	1881750	9	6725	1.8974358974359
chr20	4129000	4143775	9	6975	2.98148148148148
chr20	17938325	17952750	9	10775	1.95121951219512
chr20	49966675	49985725	9	8400	3.58333333333333
chr20	62572625	62590850	9	12175	1.76884422110553
chr21	43181125	43189525	9	6125	1.5
chr21	45131600	45160975	9	13525	3.30612244897959
chr21	46375500	46393075	9	8450	3.17647058823529
chr22	22290800	22307225	9	11725	3.6
chr22	30015050	30023725	9	6125	1.65853658536585
chr22	31494475	31504175	9	7575	1.5625
chr22	38283025	38308400	9	13375	3
chr22	39626125	39641400	9	10575	2.67415730337079
chr3	13052975	13067300	9	8225	2.61818181818182
chr3	16214625	16223375	9	5775	2.24390243902439
chr3	45172350	45188125	9	6700	2.60992907801418
chr3	64325700	64341600	9	7950	2.90909090909091
chr3	149290125	149304750	9	8400	2.94444444444444
chr3	184049050	184065625	9	10500	2.72727272727273
chr3	193847325	193860800	9	10025	3.38461538461538
chr4	2789425	2821850	9	18900	1.47783251231527
chr4	141011900	141020725	9	5175	2.46666666666667
chr5	6727075	6734600	9	4425	3.42857142857143
chr5	64492850	64500900	9	5525	1.55
chr5	158605575	158614825	9	6450	1.56756756756757
chr5	171838225	171848750	9	7550	2.78260869565217
chr6	41602400	41615225	9	7925	1.65432098765432
chr6	108971275	108978350	9	4475	2.23076923076923
chr6	150173475	150186200	9	8350	3.61904761904762
chr7	214475	232500	9	10800	1.50769230769231
chr7	542025	562425	9	11100	3.48502994011976
chr7	2143225	2161125	9	7250	3.63855421686747
chr7	107587275	107594575	9	4225	3.31034482758621
chr7	129989950	130021000	9	17400	2.87074829931973
chr7	150065025	150077700	9	9325	2.89795918367347
chr8	11365850	11375225	9	6575	3.5
chr8	26465125	26476825	9	8975	1.03030303030303
chr8	27466050	27475425	9	6775	0.823529411764706
chr8	37739175	37752575	9	5350	3.38823529411765
chr8	69832325	69838375	9	4275	1.38461538461538
chr9	117038825	117051350	9	7500	2
chr9	131672000	131685250	9	8525	2.68181818181818
chr1	997675	1010400	8	6300	3.1219512195122
chr1	9374500	9387275	8	6750	3.09090909090909
chr1	32396875	32411025	8	8650	2.7719298245614
chr1	33219200	33235800	8	10675	2.03571428571429
chr1	44006575	44018875	8	7000	2.96875
chr1	61542275	61549825	8	6200	1.24137931034483
chr1	112275475	112287150	8	7825	1.1969696969697
chr1	153570925	153590150	8	9750	3.13812154696133
chr1	156458475	156481075	8	15875	1.79130434782609
chr1	201976275	201992700	8	12100	2.44859813084112
chr1	203165325	203172400	8	5200	0.944444444444444
chr1	218542700	218551275	8	4000	2.47272727272727
chr1	225838825	225846775	8	7200	0.551724137931034
chr1	234720625	234757875	8	22150	1.45185185185185
chr10	79595575	79607225	8	5350	2.32558139534884
chr11	5383800	5388550	8	3025	1.38461538461538
chr11	65321200	65361400	8	18875	3.12
chr11	75128700	75133775	8	3275	1.86666666666667
chr11	78798050	78807100	8	4850	2.72727272727273
chr11	93860750	93870800	8	7325	1.1875
chr11	111426650	111433700	8	5500	1.57894736842105
chr11	120200675	120210550	8	5375	3.15789473684211
chr12	46942275	46952350	8	5800	2.92105263157895
chr12	51781400	51789500	8	5850	2.24
chr12	53885950	53900525	8	9150	2.94117647058824
chr12	76050025	76056600	8	4425	2.64516129032258
chr12	110382800	110391025	8	5900	1.32307692307692
chr12	120966200	120977500	8	5500	2.4
chr12	132471500	132477175	8	3225	2.21052631578947
chr13	23947100	23953625	8	3300	3.05882352941176
chr13	33680825	33687750	8	4650	1.33333333333333
chr13	102102100	102109275	8	4550	2.45454545454545
chr14	52814500	52819275	8	2800	1.43478260869565
chr14	61606900	61621975	8	8100	2.1021897810219
chr14	105256750	105272575	8	10750	1.58333333333333
chr15	26028925	26036750	8	4975	3.15384615384615
chr15	39870725	39880975	8	7925	1.62962962962963
chr15	65701175	65715900	8	7600	2.22916666666667
chr15	68929850	68937125	8	5000	1.0952380952381
chr15	74462525	74473225	8	6750	1.54545454545455
chr15	78282100	78290075	8	5875	2.96296296296296
chr15	101655575	101669350	8	7100	2.41538461538462
chr16	764150	779350	8	7725	2.8135593220339
chr16	57294000	57304750	8	5425	2.92592592592593
chr16	67992325	68003500	8	8450	1.51219512195122
chr17	1386150	1399325	8	10325	1.04
chr17	6915125	6927075	8	8100	1.2
chr17	10701000	10707400	8	4550	2.72727272727273
chr17	39801875	39815500	8	8375	2.6
chr17	46023950	46037875	8	7025	2.15384615384615
chr17	48761875	48773275	8	8200	2.125
chr19	655725	665400	8	6450	3.21739130434783
chr19	9894350	9904250	8	6425	3.13333333333333
chr19	45276975	45281525	8	3050	1.33333333333333
chr19	55758175	55771575	8	8850	1.77777777777778
chr2	9368600	9377300	8	6325	0.882352941176471
chr2	9388025	9403975	8	8500	1.90804597701149
chr2	11883700	11890500	8	4400	2.17647058823529
chr2	33433500	33442250	8	7175	1.21428571428571
chr2	40324150	40333225	8	5625	2.7741935483871
chr2	64867375	64882100	8	6900	2.8936170212766
chr2	69464425	69472350	8	5275	2.15384615384615
chr2	109186750	109192925	8	2900	2.97142857142857
chr2	112248350	112255750	8	3250	3
chr2	120183675	120193600	8	5675	2.41379310344828
chr2	145261750	145282600	8	16725	2.81481481481481
chr2	200320475	200328825	8	5525	1.26666666666667
chr20	33862425	33874275	8	7675	2.35514018691589
chr20	48895675	48914050	8	10100	2.57142857142857
chr20	48919150	48930075	8	8600	0.962962962962963
chr21	35892900	35901025	8	5850	1.5625
chr21	45552750	45564250	8	7200	2.57142857142857
chr22	38134700	38150175	8	13625	0.490566037735849
chr3	16515275	16520575	8	3975	1.76470588235294
chr3	66531450	66537825	8	4100	1.11764705882353
chr3	127534025	127542550	8	7100	0.521739130434783
chr3	134027425	134036725	8	7875	0.546875
chr3	187925475	187933050	8	5250	2.33333333333333
chr4	6270900	6280975	8	6600	2.14285714285714
chr5	53810275	53820975	8	6500	2.86666666666667
chr5	56730950	56739625	8	5250	1.3125
chr5	58330575	58338725	8	4400	2.23529411764706
chr5	134574825	134583500	8	4750	2.53846153846154
chr5	141693000	141707900	8	11125	2.72222222222222
chr5	176513025	176527925	8	8350	2.25757575757576
chr6	1381925	1396875	8	12175	1.26
chr6	16752450	16771425	8	8500	2.45544554455446
chr6	35451200	35468725	8	14325	2
chr6	86168525	86179500	8	6125	2.48
chr6	134491000	134500075	8	7150	1.25
chr6	169470075	169476725	8	5525	1.16279069767442
chr7	2547700	2570925	8	18050	1.60810810810811
chr7	19144250	19159700	8	9725	1.50877192982456
chr7	48122850	48135350	8	6975	2.21897810218978
chr7	130692150	130698225	8	4450	1
chr7	150095375	150108500	8	7300	3.16129032258065
chr7	150773925	150788375	8	12175	1.1304347826087
chr8	37396675	37405175	8	4325	2.93333333333333
chr8	38258800	38270150	8	7075	1.73033707865169
chr8	146011500	146026400	8	9200	2.88235294117647
chr9	682725	699300	8	10150	2.56756756756757
chr9	94796325	94801025	8	3300	1.43589743589744
chr9	118352075	118360550	8	4675	3.04347826086957
chrX	45624850	45635050	8	7175	2.48275862068966
chrX	64908125	64932350	8	8925	3.11111111111111
chr1	7609175	7613125	7	3025	1.25
chr1	8430175	8442575	7	6925	2.3125
chr1	9349800	9364200	7	7625	2.15286624203822
chr1	9495475	9510200	7	8350	2.03636363636364
chr1	27912500	27934500	7	17675	2.25
chr1	40848725	40853350	7	3575	1.36842105263158
chr1	54868600	54874750	7	5125	1.22222222222222
chr1	65884900	65892325	7	5625	0.954545454545455
chr1	94071800	94085800	7	7550	2.36363636363636
chr1	95002825	95010750	7	4775	1.4
chr1	112933650	112947725	7	6550	2.36708860759494
chr1	169071675	169090000	7	12500	2.06185567010309
chr1	180065825	180071250	7	3425	2.30769230769231
chr1	202545100	202550200	7	4150	1.04
chr1	203502800	203507300	7	3075	1.23809523809524
chr1	208374350	208383100	7	5125	1.6231884057971
chr1	243427250	243435150	7	4875	1.80392156862745
chr10	3108550	3116900	7	4450	2.12121212121212
chr10	17255675	17277650	7	13100	2.26909090909091
chr10	135138375	135142750	7	2950	1
chr11	1847500	1856275	7	6275	1.63265306122449
chr11	8822450	8837100	7	7425	2.33165829145729
chr11	57542650	57550525	7	7000	0.25531914893617
chr11	63766500	63771825	7	3150	2.48780487804878
chr11	122007200	122012850	7	2950	1.53846153846154
chr12	2352525	2360750	7	5300	1.89473684210526
chr12	13347225	13362400	7	11300	0.802083333333333
chr12	49654450	49663275	7	4975	2.26923076923077
chr12	53437750	53448650	7	9975	1.17647058823529
chr12	54650850	54657475	7	5125	1.77142857142857
chr12	54801300	54826750	7	12300	2.05825242718447
chr12	58280325	58293325	7	10125	1.44
chr12	65015200	65021450	7	4400	2
chr12	91532100	91537150	7	3850	1
chr12	104673975	104683775	7	6000	1.37209302325581
chr12	105647250	105652650	7	4325	1.82608695652174
chr12	109082400	109092050	7	8400	0.793650793650794
chr13	111094675	111101425	7	4550	1.03846153846154
chr13	114198575	114203850	7	4150	0.875
chr14	65181975	65194025	7	10775	0.358620689655172
chr14	68603700	68614225	7	6400	1.41935483870968
chr14	75916600	75924525	7	6150	0.941176470588235
chr15	39592175	39597850	7	3625	1.57142857142857
chr15	63137075	63144250	7	5825	0.455696202531646
chr15	68656075	68661525	7	2825	2
chr15	75951525	75967100	7	12075	1.01369863013699
chr16	2517275	2525825	7	5575	2.35555555555556
chr16	4060250	4065575	7	3000	1.58490566037736
chr16	23678725	23682325	7	2550	1.09090909090909
chr16	29165525	29171750	7	4200	1.6
chr16	54961625	54972525	7	9200	0.558558558558559
chr16	66162975	66169950	7	5200	1.05454545454545
chr16	68771225	68779350	7	5500	1.71830985915493
chr16	74768425	74779050	7	4200	2.57142857142857
chr16	87414225	87427275	7	8325	1.15315315315315
chr17	1080525	1085575	7	2975	2.26086956521739
chr17	10017300	10040025	7	9650	2.38647342995169
chr17	27272025	27280100	7	5400	1.4
chr17	35843050	35855500	7	6575	2.55
chr17	38076800	38086525	7	6775	2.60377358490566
chr17	59528650	59541250	7	8150	2.27586206896552
chr17	71283050	71308900	7	15075	2.2
chr17	77766200	77772300	7	4425	1.15789473684211
chr17	78763050	78770375	7	6425	0.769230769230769
chr17	81136975	81151000	7	6725	2.58333333333333
chr18	3592225	3608100	7	11800	1.27777777777778
chr18	55980700	55984675	7	3075	1.25
chr19	5125475	5132875	7	4325	1.01030927835052
chr19	6263375	6280050	7	9850	2.03619909502262
chr19	13262675	13284400	7	14375	2.40243902439024
chr19	13943850	13965450	7	19775	0.275449101796407
chr19	16564900	16575525	7	5275	1.96875
chr19	30716300	30720650	7	2275	2.36363636363636
chr19	51862300	51872175	7	6625	2.5
chr2	11528500	11534825	7	3975	1.76
chr2	16831225	16838425	7	4175	1.54838709677419
chr2	26980150	26995900	7	8175	2.26845637583893
chr2	54824650	54833050	7	3325	2.55555555555556
chr2	97192775	97204925	7	7100	2.55696202531646
chr2	110857575	110865550	7	7175	0.571428571428571
chr2	159945925	159951450	7	3725	1.84
chr2	173113000	173118825	7	3975	2.22222222222222
chr2	178116000	178131750	7	8075	2
chr2	196423800	196429025	7	3550	2.33333333333333
chr2	220109600	220119500	7	8250	1.46268656716418
chr20	3903550	3909075	7	2925	1.33333333333333
chr20	43226300	43230975	7	2750	1.8
chr20	45901800	45909775	7	5725	2
chr20	61552650	61561400	7	7475	1.03846153846154
chr20	62312750	62340675	7	14925	2.0506329113924
chr21	45016375	45026475	7	5850	1.27710843373494
chr21	45714650	45725950	7	7350	1.62732919254658
chr22	39089550	39103575	7	8275	1.5364238410596
chr22	45603650	45612825	7	5850	1.73333333333333
chr3	13031725	13038600	7	4975	2.11111111111111
chr3	87031925	87042925	7	7200	1.16129032258065
chr3	99590875	99595675	7	3300	2.11111111111111
chr3	128201325	128210750	7	7850	1.45454545454545
chr3	141158725	141164425	7	3100	2.29268292682927
chr3	145873875	145884900	7	5575	1.50769230769231
chr3	149250575	149261325	7	5850	2.02272727272727
chr3	151975525	151991500	7	7400	2.55203619909502
chr4	81156200	81162050	7	3375	2.09090909090909
chr4	99435675	99445125	7	6875	2.34146341463415
chr4	99573925	99581350	7	6150	0.642857142857143
chr4	149363025	149367125	7	2950	1.05
chr5	10550450	10558000	7	4000	2.20779220779221
chr5	14439725	14453975	7	8525	2.46428571428571
chr5	50674100	50686375	7	6600	2.40540540540541
chr5	95590275	95595500	7	3350	1.21212121212121
chr5	97643100	97651200	7	6000	1.5
chr5	131592675	131606550	7	11575	0.510869565217391
chr5	132102975	132113825	7	7050	1.73584905660377
chr5	134720625	134735700	7	9150	2.45871559633028
chr5	149789550	149793500	7	2700	2.5
chr5	156810125	156818275	7	5775	2.51162790697674
chr5	178685350	178705825	7	14275	1.37662337662338
chr6	2789175	2793875	7	3175	2.28571428571429
chr6	11649450	11656600	7	5050	1.66666666666667
chr6	35435525	35441300	7	4450	1.92592592592593
chr6	42011650	42019300	7	5625	0.740740740740741
chr6	43080725	43097625	7	13700	1.07438016528926
chr6	44630200	44636425	7	3925	1.33333333333333
chr6	108899950	108904175	7	3025	1.02702702702703
chr6	157464225	157472500	7	5575	2.05194805194805
chr6	160397975	160406800	7	5900	0.949152542372881
chr6	167008200	167013475	7	4575	0.421052631578947
chr7	36244575	36250625	7	3675	2.42424242424242
chr7	41732500	41746525	7	9875	2.04705882352941
chr7	55636875	55642325	7	4150	0.875
chr7	100025600	100044375	7	10125	2.04918032786885
chr7	134851150	134863125	7	6925	2.22516556291391
chr8	49227775	49232950	7	3675	2.35294117647059
chr8	99950850	99962575	7	9150	0.539325842696629
chr8	125191800	125196700	7	3875	1.18181818181818
chr8	131006625	131012675	7	4000	1.67272727272727
chr8	131152350	131157375	7	3350	1.3
chr9	73018250	73037200	7	13325	1.46534653465347
chr9	91143900	91153525	7	7200	1.02439024390244
chr9	95854375	95862500	7	6400	1.54838709677419
chr9	101719725	101727325	7	5025	1.95652173913043
chr9	123687875	123700775	7	6800	1.52
chr9	136234150	136243775	7	6225	1.6
chrX	2608200	2616650	7	7175	1.92
chrX	21958100	21965825	7	5625	2.43137254901961
chrX	45662375	45669600	7	5450	1.15909090909091
chr1	873525	880925	6	6325	0.588235294117647
chr1	16120500	16127850	6	5850	1.17241379310345
chr1	21776700	21781025	6	3100	0.727272727272727
chr1	23072225	23081275	6	5650	1.11320754716981
chr1	23854400	23858300	6	2725	0.888888888888889
chr1	32797900	32805150	6	5500	0.774774774774775
chr1	41960475	41966650	6	4900	0.740740740740741
chr1	43522225	43526400	6	2700	0.941176470588235
chr1	56181025	56187850	6	5625	0.549019607843137
chr1	85097975	85101500	6	2250	1.55
chr1	94087975	94091650	6	2250	1.47368421052632
chr1	115872400	115875800	6	2425	1.09677419354839
chr1	151509125	151516350	6	4975	1.7
chr1	156629450	156647950	6	14125	1.06046511627907
chr1	158036825	158041300	6	3100	1
chr1	160174275	160181500	6	6475	0.444444444444444
chr1	164734500	164744875	6	7900	0.673913043478261
chr1	205281650	205290925	6	7150	1.88888888888889
chr1	221049775	221058250	6	6975	0.482758620689655
chr10	7449250	7453425	6	3550	0.666666666666667
chr10	22906575	22915050	6	3850	1.84
chr10	29932050	29939150	6	4150	1.31034482758621
chr10	31100625	31111125	6	5925	1.78181818181818
chr10	33242350	33252625	6	7850	1.80392156862745
chr10	54073000	54079475	6	4600	1.26760563380282
chr10	71623100	71629350	6	3550	1.2183908045977
chr10	73000125	73007800	6	5925	1
chr10	73591475	73601050	6	5150	1.71612903225806
chr10	76983425	76988875	6	3750	1.44615384615385
chr10	82167425	82176350	6	5375	1.42857142857143
chr10	88713550	88720075	6	5425	0.689655172413793
chr10	126421475	126433675	6	7775	1.57647058823529
chr10	134345975	134354875	6	5275	1.38181818181818
chr11	1893550	1903775	6	8725	0.357142857142857
chr11	12744650	12750150	6	3625	1.64102564102564
chr11	28777625	28781350	6	2500	1.5
chr11	44610100	44619400	6	5850	1.32394366197183
chr11	57824750	57828675	6	3325	0.538461538461538
chr11	58340500	58347825	6	6000	1.10714285714286
chr11	64877975	64890250	6	7150	1.89795918367347
chr11	75264675	75279750	6	12525	0.72
chr11	86450925	86459750	6	6350	1.22448979591837
chr12	2371200	2378775	6	5425	1
chr12	2444125	2448025	6	3300	0.4375
chr12	11946475	11952500	6	4825	0.833333333333333
chr12	27343350	27347375	6	2675	1.81818181818182
chr12	29892050	29896950	6	2675	1.44
chr12	46795125	46798850	6	2925	0.933333333333333
chr12	46885125	46890100	6	3200	1.72727272727273
chr12	48166700	48171975	6	3775	0.596491228070175
chr12	57846125	57856625	6	5800	1.76271186440678
chr12	65063050	65067475	6	3275	0.878048780487805
chr12	76114250	76119725	6	4625	0.8
chr12	96026725	96032725	6	4075	1.2
chr12	96627500	96636800	6	7475	1
chr12	108696350	108702425	6	3850	1.8
chr12	108953200	108962525	6	6750	0.740740740740741
chr12	108974000	108977925	6	2425	1.53846153846154
chr12	109115050	109128800	6	9625	1.20454545454545
chr12	133065375	133071125	6	4300	1.10204081632653
chr13	24324925	24329375	6	2675	1.56756756756757
chr13	110432325	110440350	6	5575	1.5625
chr14	35866800	35875175	6	6625	1.31034482758621
chr14	52518025	52521425	6	2400	1.125
chr14	68858025	68865300	6	4000	1.81818181818182
chr14	72177775	72181650	6	2525	0.923076923076923
chr14	95996825	96002675	6	4275	1.16666666666667
chr15	33209225	33214500	6	3200	1.2258064516129
chr15	39135350	39138700	6	2375	0.740740740740741
chr15	43801050	43811200	6	6525	1.55752212389381
chr15	44112825	44119650	6	3675	1.71428571428571
chr15	63888250	63894325	6	5425	0.328767123287671
chr15	75158575	75166375	6	5675	0.806451612903226
chr15	75929525	75946175	6	10725	1.84
chr15	83951600	83957825	6	4825	1.23076923076923
chr15	90773600	90778050	6	2925	1.71428571428571
chr15	93344475	93355100	6	7775	1.2108843537415
chr16	9051975	9058450	6	4200	1.31914893617021
chr16	11345325	11351600	6	5925	0.16
chr16	11405200	11411000	6	4575	0.923076923076923
chr16	30131425	30136050	6	3550	1.1304347826087
chr16	49729850	49737850	6	7075	0.387755102040816
chr16	57541075	57549675	6	5875	0.975206611570248
chr16	57563650	57571075	6	5400	0.673913043478261
chr16	67491350	67496925	6	4200	0.685714285714286
chr16	70461475	70473775	6	8625	1.10344827586207
chr16	75138875	75145800	6	5600	0.652631578947368
chr16	82068300	82072725	6	2900	1.28301886792453
chr16	86488550	86493375	6	3375	1.56862745098039
chr17	1681875	1691650	6	6800	1.53246753246753
chr17	3788475	3798825	6	8900	0.576923076923077
chr17	4487250	4492125	6	3375	1.05882352941176
chr17	4501450	4511900	6	5050	1.90322580645161
chr17	4841450	4857425	6	13175	1
chr17	9811225	9814950	6	2450	1.44
chr17	16341475	16348075	6	5050	0.666666666666667
chr17	36897725	36909800	6	9400	1.07017543859649
chr17	40283475	40291400	6	4975	1.30232558139535
chr17	40931700	40936000	6	3175	0.883720930232558
chr17	42611025	42626250	6	9800	1.57746478873239
chr17	62674450	62681175	6	5975	0.289855072463768
chr17	74486375	74498275	6	9575	0.776315789473684
chr18	19745800	19757775	6	10125	1.67213114754098
chr19	2324125	2334275	6	7750	0.945736434108527
chr19	4984025	4989400	6	3800	1.35135135135135
chr19	10920100	10929775	6	8450	0.344827586206897
chr19	11247250	11257000	6	7650	1
chr19	11299675	11309975	6	7700	0.955223880597015
chr19	11484800	11495225	6	7375	1.14035087719298
chr19	15354350	15370625	6	8750	1.72058823529412
chr19	15403725	15412175	6	5950	1.00884955752212
chr19	16434875	16443200	6	6450	1.9
chr19	16692075	16700900	6	6300	1.05
chr19	17184925	17193750	6	6650	0.846846846846847
chr19	17217250	17222050	6	3500	0.588235294117647
chr19	17413375	17423900	6	7000	1.45695364238411
chr19	39644725	39649000	6	2925	0.875
chr19	45347675	45354200	6	5850	0.516129032258065
chr19	47285725	47300275	6	8300	1.87096774193548
chr19	47742575	47747575	6	2925	1.78571428571429
chr19	49953900	49960125	6	3925	1.78571428571429
chr19	49990275	50004450	6	8675	1.67567567567568
chr19	53445125	53449250	6	2950	1.03225806451613
chr19	57789575	57795375	6	4000	1.89473684210526
chr2	11513300	11520250	6	4850	1.32631578947368
chr2	42325500	42333725	6	4600	1.88461538461538
chr2	71291375	71299275	6	5025	1.66666666666667
chr2	85875075	85878300	6	2425	0.740740740740741
chr2	128164800	128169700	6	3150	1.17948717948718
chr2	134081450	134085850	6	3525	0.36734693877551
chr2	161162100	161166350	6	2775	1.15555555555556
chr2	173940000	173945600	6	4475	1.17241379310345
chr2	178103875	178111000	6	5875	0.461538461538462
chr2	202560450	202564400	6	3550	0.25
chr2	206594800	206600025	6	3950	1.25581395348837
chr2	216391950	216396950	6	4325	0.705882352941177
chr2	218151075	218155525	6	2825	1.2
chr2	220305925	220326850	6	11400	1.47747747747748
chr2	232526525	232546875	6	11275	1.46969696969697
chr2	237651850	237655675	6	2600	1.41666666666667
chr2	240032025	240036850	6	3625	0.647058823529412
chr2	242483600	242490425	6	3725	1.825
chr20	4921450	4924650	6	2450	0.55
chr20	30421475	30433450	6	8000	1.15384615384615
chr20	43983100	43992775	6	5575	1.64864864864865
chr20	48290925	48296325	6	4050	0.905660377358491
chr20	52195200	52199725	6	3650	0.5
chr21	36575075	36582175	6	4950	1.9
chr21	37581700	37585000	6	2425	0.625
chr22	23521175	23525900	6	4375	0.166666666666667
chr22	23557675	23568825	6	6625	1.13793103448276
chr22	28192525	28201175	6	5300	1.42222222222222
chr22	31471775	31488550	6	11600	0.96969696969697
chr22	36366400	36371050	6	3725	0.8
chr22	37821575	37829025	6	5475	1.82089552238806
chr22	38069700	38078075	6	6600	0.903225806451613
chr22	38568550	38578350	6	6600	1.69811320754717
chr22	41875025	41879300	6	3550	0.482758620689655
chr22	44315250	44322075	6	3875	1.77049180327869
chr22	47034425	47038350	6	2675	0.80952380952381
chr22	50339575	50364850	6	18450	0.931506849315068
chr3	5018025	5031575	6	11675	0.719424460431655
chr3	5058025	5068800	6	6075	1.37974683544304
chr3	8540500	8546300	6	3600	1.73913043478261
chr3	11323700	11333900	6	5925	1.5606936416185
chr3	12699800	12706475	6	4825	1.16
chr3	13577750	13581550	6	3025	1.25
chr3	14183450	14190175	6	5400	1.38461538461538
chr3	14249700	14254425	6	3775	0.346153846153846
chr3	14272375	14277750	6	3825	1.64285714285714
chr3	15671950	15679325	6	5625	1.13793103448276
chr3	52268050	52275150	6	5950	1.72413793103448
chr3	69913500	69920300	6	4175	1.54929577464789
chr3	111479700	111484125	6	3325	1.25
chr3	123350900	123356175	6	4175	0.790697674418605
chr3	129105950	129111400	6	3225	1.67213114754098
chr3	134043250	134056375	6	10975	0.631578947368421
chr3	149966000	149970400	6	2325	1.9047619047619
chr3	156268650	156273550	6	3800	1
chr3	184278775	184287900	6	5950	1.35714285714286
chr3	190953100	190957050	6	2300	1.8974358974359
chr3	193587000	193591725	6	3775	0.567901234567901
chr3	194870125	194883200	6	8125	1.15740740740741
chr3	195618950	195628500	6	7175	1.31111111111111
chr4	1032975	1041250	6	6575	1.78260869565217
chr4	5748575	5761425	6	8825	1.0353982300885
chr4	24104950	24108475	6	3050	0.363636363636364
chr4	77115100	77122075	6	5225	0.731707317073171
chr4	77903325	77912650	6	6825	1.31578947368421
chr5	371275	381425	6	7975	1.11538461538462
chr5	392575	402150	6	7625	0.592592592592593
chr5	14006950	14012400	6	3200	1.48837209302326
chr5	16932850	16937300	6	3325	1.88888888888889
chr5	50259000	50266025	6	5325	1.17647058823529
chr5	53996700	53999975	6	2350	0.944444444444444
chr5	64368575	64373100	6	2525	1.42105263157895
chr5	76100100	76104525	6	2675	1.46666666666667
chr5	133885400	133892750	6	6425	0.521739130434783
chr5	134362400	134371350	6	7100	0.482142857142857
chr5	153746125	153749875	6	2900	0.592592592592593
chr5	153852475	153860050	6	5500	1.08108108108108
chr5	172877900	172886550	6	7075	1.21621621621622
chr6	3156950	3167100	6	5750	1.58333333333333
chr6	17928025	17933575	6	3575	1.16666666666667
chr6	35011900	35021200	6	6350	0.833333333333333
chr6	35686100	35701725	6	10525	1.26591760299625
chr6	42104000	42110850	6	5800	0.883720930232558
chr6	43056525	43066000	6	5575	1.25396825396825
chr6	43771250	43775800	6	2750	1.79591836734694
chr6	52281650	52289750	6	4475	1.50877192982456
chr6	57336275	57340525	6	2650	1.60975609756098
chr6	88409350	88416225	6	4875	1.67272727272727
chr6	100901675	100914175	6	9000	1.2
chr6	117814825	117819800	6	2950	1.81818181818182
chr6	132267575	132276875	6	6925	1.67567567567568
chr6	140300575	140304275	6	2600	1.65217391304348
chr6	169651525	169654150	6	2025	1.05263157894737
chr7	1091825	1100550	6	4950	1.70491803278689
chr7	6481475	6489075	6	5375	1.32631578947368
chr7	23504625	23514825	6	7800	1.6078431372549
chr7	25790400	25794750	6	3775	0.424242424242424
chr7	30950500	30956050	6	3875	1.40540540540541
chr7	41950475	41958700	6	5250	1.19626168224299
chr7	56114125	56121400	6	4475	1.50442477876106
chr7	65610000	65618250	6	6100	1
chr7	130624125	130631200	6	5825	1.10344827586207
chr7	136637925	136643550	6	3000	1.5
chr7	139332600	139336400	6	2275	1.47619047619048
chr7	149468375	149471525	6	2100	0.842105263157895
chr7	150477375	150486250	6	5625	1.44329896907216
chr8	29015400	29019425	6	2950	1.05263157894737
chr8	38642450	38651325	6	5625	1.54385964912281
chr8	48644075	48656175	6	7225	1.63636363636364
chr8	71518450	71523400	6	4175	0.571428571428571
chr8	93020425	93022850	6	1650	0.888888888888889
chr8	94547400	94551550	6	2475	1.48387096774194
chr8	104355350	104362050	6	4450	1.02325581395349
chr8	144650425	144661900	6	6650	1.61194029850746
chr9	4292550	4303025	6	6650	1.56862745098039
chr9	12813425	12819150	6	4600	1.29411764705882
chr9	14345825	14350225	6	3725	0.473684210526316
chr9	27086775	27090375	6	2825	1.45454545454545
chr9	35680425	35696475	6	10400	1.25396825396825
chr9	75191750	75194475	6	1800	1.55555555555556
chr9	98267825	98279775	6	8675	1.46835443037975
chr9	104240725	104243800	6	1875	1.52
chr9	112669125	112677025	6	6075	0.573529411764706
chr9	114658125	114666625	6	6750	1.625
chr9	116716000	116721175	6	4000	0.952380952380952
chr9	117125925	117130175	6	2725	1.44
chr9	124129900	124136400	6	4750	0.79646017699115
chr9	125132850	125140325	6	4525	1.79661016949153
chr9	130853200	130863850	6	8725	0.490272373540856
chr9	140499425	140515450	6	8100	1.6
chr1	1062750	1069900	5	5275	0.691588785046729
chr1	1565900	1567750	5	1400	0.666666666666667
chr1	6328650	6334200	5	4750	0.482758620689655
chr1	7325025	7328325	5	2300	1.15789473684211
chr1	9430250	9437775	5	5850	0.891566265060241
chr1	9777200	9780250	5	2500	0.5
chr1	14846825	14849950	5	2525	0.588235294117647
chr1	15266200	15277325	5	8075	0.441767068273092
chr1	17336925	17339675	5	2275	0.413793103448276
chr1	26215975	26223375	5	6125	0.716417910447761
chr1	32091000	32094575	5	3025	0.75
chr1	32225625	32228800	5	2500	0.549019607843137
chr1	42178175	42180825	5	2000	0.482758620689655
chr1	52108075	52110825	5	2075	1.03703703703704
chr1	53587000	53590400	5	3100	0.210526315789474
chr1	54005775	54010250	5	3700	0.785714285714286
chr1	68148600	68154800	5	4625	0.727272727272727
chr1	94485050	94488625	5	2600	0.634146341463415
chr1	94509825	94515725	5	4000	0.734177215189873
chr1	95191100	95195400	5	2675	1.19047619047619
chr1	118367300	118371275	5	3300	0.647058823529412
chr1	145469875	145479350	5	7375	0.737430167597765
chr1	156695250	156699200	5	3150	1.05263157894737
chr1	172885800	172888425	5	2125	0.457142857142857
chr1	180135975	180139325	5	2825	0.303030303030303
chr1	203630750	203637975	5	4550	1.18446601941748
chr1	203639875	203645850	5	4700	1.14285714285714
chr1	209821850	209828025	5	5575	0.615384615384615
chr1	225628600	225631025	5	1525	0.903225806451613
chr1	245126625	245135825	5	6400	1.14285714285714
chr1	249114300	249121450	5	6075	0.764705882352941
chr10	1031800	1035550	5	3150	0.857142857142857
chr10	3845650	3854575	5	8125	0.150537634408602
chr10	5488225	5492225	5	3500	0.294117647058824
chr10	12748300	12753200	5	3725	1
chr10	17553150	17555575	5	1750	0.72
chr10	21797400	21818050	5	12675	1.15596330275229
chr10	22918975	22921125	5	1550	0.571428571428571
chr10	28031300	28034850	5	3000	0.476190476190476
chr10	30720575	30727550	5	5500	0.607142857142857
chr10	33268750	33275775	5	6150	1.05263157894737
chr10	47151075	47153250	5	1500	1.14285714285714
chr10	48599875	48602950	5	2600	0.615384615384615
chr10	71949950	71954275	5	3525	0.447368421052632
chr10	73506750	73509300	5	2025	0.416666666666667
chr10	81923050	81927600	5	3600	1.02439024390244
chr10	104260500	104265525	5	3450	0.880952380952381
chr10	114811875	114823825	5	7500	1.23214285714286
chr10	121165750	121176000	5	8000	0.925619834710744
chr11	7593150	7600975	5	6575	0.625
chr11	8737100	8750950	5	8800	1.14285714285714
chr11	9823225	9826725	5	2875	1
chr11	9963575	9966675	5	2275	0.545454545454545
chr11	10413900	10417400	5	2675	0.724137931034483
chr11	12027575	12031450	5	3425	0.341463414634146
chr11	20131375	20134800	5	3125	0.421052631578947
chr11	27718500	27724050	5	4400	0.75
chr11	46669700	46672050	5	1875	0.35
chr11	46713575	46723375	5	7125	0.774647887323944
chr11	62621050	62625100	5	3250	0.75
chr11	63529825	63537800	5	6625	0.5625
chr11	66079075	66107075	5	17325	1.12698412698413
chr11	66734950	66741725	5	4425	1.15789473684211
chr11	68095375	68099075	5	2550	1.07692307692308
chr11	68309175	68311300	5	1525	1.04347826086957
chr11	69450650	69463200	5	11850	0.4
chr11	69829225	69832475	5	2300	0.8
chr11	95828950	95833375	5	3250	1.17241379310345
chr11	100746050	100749225	5	2875	0.181818181818182
chr11	122576225	122581275	5	3375	1.05128205128205
chr11	128386375	128394925	5	7425	0.28
chr11	130048850	130052500	5	3075	0.357142857142857
chr11	131925100	131929225	5	3075	0.941176470588235
chr12	4377800	4386150	5	7725	0.1875
chr12	48145975	48153625	5	5800	1.09803921568627
chr12	57631800	57637150	5	3475	1.13978494623656
chr12	64237075	64241025	5	3425	0.64
chr12	65925300	65932075	5	6050	0.181818181818182
chr12	66024775	66029300	5	3500	0.509803921568627
chr12	89843950	89848500	5	3000	0.966666666666667
chr12	92896975	92900550	5	2725	0.818181818181818
chr12	110433275	110441350	5	5125	1.22137404580153
chr12	110460275	110463125	5	2375	0.428571428571429
chr12	114833275	114852825	5	18525	0.202247191011236
chr12	121415900	121419825	5	3350	0.262295081967213
chr12	122850300	122854125	5	3125	0.558139534883721
chr12	132313450	132317500	5	3125	1.11111111111111
chr13	31418925	31423175	5	3375	0.549019607843137
chr13	41556125	41558700	5	2125	0.421052631578947
chr13	97906900	97914700	5	7300	0.588235294117647
chr13	100631700	100640325	5	5750	1.15189873417722
chr13	113545750	113549200	5	2400	0.888888888888889
chr13	114143450	114150500	5	5650	0.481481481481481
chr14	30662525	30665825	5	2450	0.782608695652174
chr14	31730725	31734100	5	2675	0.368421052631579
chr14	35832125	35837550	5	3750	1.18181818181818
chr14	52779700	52785525	5	4650	1.1
chr14	55238050	55244275	5	5600	0.167832167832168
chr14	65223625	65232100	5	6450	0.582010582010582
chr14	68712050	68717825	5	3950	0.80952380952381
chr14	93110350	93117650	5	6825	0.2
chr14	93579450	93583175	5	3350	0.315789473684211
chr15	31555250	31559300	5	3125	0.452830188679245
chr15	31732800	31736600	5	2875	0.717948717948718
chr15	39176850	39181350	5	3325	1.15789473684211
chr15	41135550	41140225	5	4350	0.126582278481013
chr15	44203625	44206400	5	1950	1.125
chr15	50426500	50430500	5	3525	0.254545454545455
chr15	52392500	52396375	5	2675	0.852459016393443
chr15	58652625	58655000	5	1750	0.777777777777778
chr15	60681175	60692950	5	10975	0.75
chr15	71144300	71150300	5	5350	0.655172413793103
chr15	81481125	81484275	5	2500	0.482758620689655
chr15	85872700	85877200	5	3125	1.21739130434783
chr15	99393875	99400975	5	6350	0.444444444444444
chr15	101707475	101712450	5	4075	1.16129032258065
chr16	446425	452625	5	4525	0.97196261682243
chr16	615150	621550	5	4750	0.837606837606838
chr16	4544750	4546750	5	1650	0.421052631578947
chr16	14594600	14597650	5	2625	0.48
chr16	15972375	15974825	5	2050	0.411764705882353
chr16	19124650	19133300	5	6100	1.17073170731707
chr16	22380275	22386900	5	5650	0.45360824742268
chr16	49887950	49893550	5	5225	0.140350877192982
chr16	65152875	65159925	5	5450	1.03921568627451
chr16	88766850	88773775	5	5000	1.11111111111111
chr16	90085175	90089900	5	3800	0.444444444444444
chr17	880525	884350	5	2975	0.555555555555556
chr17	4132875	4136225	5	2125	1.08
chr17	9142400	9148575	5	4325	0.816326530612245
chr17	16999000	17002650	5	2450	1.11864406779661
chr17	20823750	20826025	5	1875	0.533333333333333
chr17	37048925	37058175	5	7025	0.533980582524272
chr17	39214900	39218975	5	3150	0.8125
chr17	39844050	39848550	5	3975	0.814814814814815
chr17	40825600	40835650	5	8700	0.431372549019608
chr17	46122700	46138000	5	10925	0.752525252525252
chr17	59471100	59494300	5	20675	0.397463002114165
chr17	67757300	67760000	5	2025	0.75
chr17	70459775	70466150	5	3675	1.21311475409836
chr17	78753600	78758025	5	2750	1.17647058823529
chr17	79531000	79536650	5	4875	0.711111111111111
chr17	80285975	80293450	5	5025	0.8
chr17	80815900	80825450	5	6650	0.821621621621622
chr17	81036725	81051100	5	13100	0.262626262626263
chr18	3011775	3015850	5	3200	0.521739130434783
chr18	3446400	3459525	5	11575	1
chr18	8701500	8709550	5	6275	0.860215053763441
chr18	33092750	33096425	5	2975	0.863636363636364
chr19	675275	681650	5	5625	0.4375
chr19	1406550	1419275	5	10525	0.571428571428571
chr19	4633475	4636800	5	2700	0.4
chr19	4968175	4979650	5	8875	0.833333333333333
chr19	6216600	6221000	5	3825	0.484848484848485
chr19	8454375	8463725	5	6650	1.17857142857143
chr19	16679475	16684475	5	3950	0.571428571428571
chr19	18957725	18961725	5	2975	1.23529411764706
chr19	40783650	40793025	5	7000	0.790243902439024
chr19	45594250	45607850	5	9975	0.666666666666667
chr19	47755900	47762650	5	4950	0.825174825174825
chr2	3473400	3475925	5	2075	0.4
chr2	5830725	5837950	5	5925	0.784313725490196
chr2	10542350	10551150	5	4750	1.22641509433962
chr2	20643375	20651400	5	6750	0.617647058823529
chr2	20687100	20692375	5	3250	1.24324324324324
chr2	28668450	28672750	5	3125	0.793650793650794
chr2	36787900	36791975	5	3050	0.653846153846154
chr2	46556300	46567625	5	8500	0.877358490566038
chr2	47416400	47422450	5	4650	0.607142857142857
chr2	48940625	48943425	5	1775	1.03703703703704
chr2	60776275	60783000	5	6300	0.274509803921569
chr2	66658100	66675200	5	15675	0.143198090692124
chr2	69402625	69407475	5	3275	0.941176470588235
chr2	69524675	69527275	5	2050	0.736842105263158
chr2	70296175	70298575	5	1775	0.909090909090909
chr2	74208325	74213600	5	4450	0.608695652173913
chr2	96810425	96814900	5	3000	1.2112676056338
chr2	102420325	102424850	5	3600	0.504854368932039
chr2	109250400	109258025	5	5250	0.685314685314685
chr2	114643900	114652500	5	5175	1.15492957746479
chr2	120244375	120247150	5	2100	0.96
chr2	161061100	161067050	5	5375	0.8
chr2	161243125	161248050	5	3450	0.76
chr2	172959350	172968000	5	7825	0.458333333333333
chr2	190073575	190077075	5	2450	1.1219512195122
chr2	201241300	201246325	5	4550	0.262295081967213
chr2	201988125	201996275	5	7075	0.397058823529412
chr2	218194200	218198200	5	3100	1.1
chr2	218200875	218205100	5	2925	0.918032786885246
chr2	219133900	219139500	5	4450	1.07142857142857
chr2	220249375	220253850	5	3050	1.01369863013699
chr2	222435100	222439050	5	3425	0.769230769230769
chr2	227048550	227053200	5	3150	0.806451612903226
chr2	232570675	232582950	5	11125	0.236734693877551
chr2	235401325	235406725	5	4600	0.75
chr20	17641325	17645525	5	2825	1.21212121212121
chr20	17914075	17920450	5	4050	1.21428571428571
chr20	24630625	24632775	5	1600	0.777777777777778
chr20	30190050	30200675	5	9575	0.788732394366197
chr20	33109900	33117075	5	5025	0.966666666666667
chr20	34203400	34207725	5	3675	0.380952380952381
chr20	39764950	39771275	5	5500	0.285714285714286
chr20	39800675	39808075	5	6075	0.810810810810811
chr20	46643425	46646900	5	2150	1.21428571428571
chr20	48564575	48568675	5	2925	0.947368421052632
chr20	52205950	52213525	5	5950	1.24
chr20	52351800	52357700	5	5325	0.631578947368421
chr21	43372750	43379000	5	4450	1.12941176470588
chr21	46285250	46295500	5	9550	0.235294117647059
chr21	46468875	46473900	5	3900	0.636363636363636
chr22	18452075	18457100	5	4375	0.523809523809524
chr22	18913525	18919075	5	4525	0.888888888888889
chr22	20230775	20234800	5	3100	0.962962962962963
chr22	21160200	21162400	5	1750	0.695652173913043
chr22	31432375	31436075	5	2625	1.12820512820513
chr22	37412800	37420750	5	5250	1.05555555555556
chr22	37724325	37728025	5	3050	0.413793103448276
chr22	37879850	37883225	5	2800	0.4
chr22	39608375	39611450	5	2375	0.433333333333333
chr22	41806175	41811975	5	4175	0.888888888888889
chr22	41952575	41962125	5	6750	0.822222222222222
chr22	44419500	44423500	5	3650	0.19047619047619
chr22	44753550	44760475	5	5025	1.05982905982906
chr22	46769100	46776300	5	4450	0.947368421052632
chr3	10065025	10068675	5	2925	1
chr3	10230900	10238625	5	5875	0.65
chr3	14242625	14246525	5	2900	0.636363636363636
chr3	27573850	27578200	5	3650	0.48
chr3	45706100	45710575	5	3425	0.697674418604651
chr3	46026300	46031100	5	3875	0.916666666666667
chr3	53193225	53197925	5	4300	0.260869565217391
chr3	53838275	53841525	5	2450	0.8
chr3	66490975	66494250	5	2900	0.227272727272727
chr3	75481775	75485625	5	3400	0.315789473684211
chr3	99578100	99582300	5	2875	0.738461538461539
chr3	111456025	111458700	5	1775	0.888888888888889
chr3	111621475	111624475	5	2000	0.72
chr3	123336675	123341000	5	3825	0.379310344827586
chr3	133286950	133294275	5	5875	0.851485148514851
chr3	136190700	136194400	5	2375	1.05882352941176
chr3	149270625	149274000	5	2725	0.727272727272727
chr3	149953025	149956350	5	2350	1.08333333333333
chr3	171522500	171530125	5	5625	0.793103448275862
chr3	171996800	171999300	5	1625	0.823529411764706
chr3	194205450	194210825	5	4850	0.461538461538462
chr4	860775	862875	5	1700	0.482758620689655
chr4	1719475	1725625	5	4650	1.19480519480519
chr4	2257450	2265550	5	7325	0.625
chr4	2862850	2864925	5	1375	1
chr4	6689725	6698225	5	5900	1.07407407407407
chr4	6942100	6947025	5	4300	0.193548387096774
chr4	7649700	7654900	5	4600	0.186046511627907
chr4	38132600	38135600	5	2375	0.818181818181818
chr4	54682350	54684850	5	1750	0.896551724137931
chr4	89531650	89534900	5	2575	0.571428571428571
chr4	111539175	111544625	5	4700	0.76
chr4	120446050	120448625	5	1950	0.774193548387097
chr4	148675050	148677575	5	1825	0.727272727272727
chr4	169552100	169559000	5	6275	0.25
chr4	170036325	170039475	5	2675	0.785714285714286
chr5	1104050	1107825	5	2750	0.896551724137931
chr5	10563000	10568975	5	5225	0.535714285714286
chr5	10691825	10696525	5	3200	0.716981132075472
chr5	54892800	54901050	5	6250	1.17647058823529
chr5	60623900	60630200	5	5575	0.59375
chr5	96035125	96040000	5	4025	1.23076923076923
chr5	97441725	97446925	5	3675	1.2
chr5	100235800	100239550	5	2725	1.08
chr5	118658000	118660775	5	2225	1.04347826086957
chr5	138520775	138523300	5	1675	0.933333333333333
chr5	138606625	138612075	5	3725	0.884210526315789
chr5	139143075	139145750	5	1675	1.16666666666667
chr5	141253900	141258875	5	4150	1.08108108108108
chr5	149678000	149685350	5	5825	0.444444444444444
chr6	7540800	7547550	5	4425	1.2156862745098
chr6	11607350	11618675	5	6725	1.12418300653595
chr6	13354175	13356600	5	1975	0.625
chr6	21664675	21667900	5	2575	0.465116279069767
chr6	22146350	22150375	5	3075	0.73469387755102
chr6	25172650	25176200	5	2925	0.545454545454545
chr6	27857675	27866475	5	6025	1.15606936416185
chr6	35057350	35060925	5	2525	1.08333333333333
chr6	37663225	37666825	5	2850	0.45
chr6	56389250	56394450	5	3700	0.673469387755102
chr6	56705375	56709225	5	2975	0.75
chr6	106993825	106996525	5	2025	1.125
chr6	125420700	125426000	5	3775	1.04444444444444
chr6	126264525	126268450	5	3375	0.272727272727273
chr6	132442525	132445175	5	1800	1.15789473684211
chr6	133965200	133967450	5	1775	0.869565217391304
chr6	134209575	134217550	5	6550	0.574712643678161
chr6	136332750	136337925	5	4375	0.391304347826087
chr6	136929125	136932200	5	2425	0.413793103448276
chr6	138168875	138171900	5	2325	0.8
chr6	139690325	139698275	5	6700	0.666666666666667
chr6	139727975	139730825	5	2225	0.65
chr6	160462025	160464450	5	2000	0.375
chr7	816900	819925	5	2300	0.9
chr7	912925	917975	5	3650	1.05882352941176
chr7	3283400	3286000	5	1800	0.923076923076923
chr7	22893375	22900375	5	5825	0.556521739130435
chr7	26191400	26196950	5	4900	0.206896551724138
chr7	30834525	30841175	5	5075	0.875
chr7	36428500	36434025	5	4950	0.405405405405405
chr7	44417500	44423875	5	5225	0.871794871794872
chr7	73151875	73158350	5	5150	1.05660377358491
chr7	73241750	73248250	5	5925	0.178217821782178
chr7	74070100	74077375	5	6525	1
chr7	92324500	92328650	5	3725	0.189189189189189
chr7	92642650	92646850	5	3650	0.514285714285714
chr7	93549850	93553475	5	2850	0.386363636363636
chr7	99155350	99162125	5	6400	0.099009900990099
chr7	99676800	99680700	5	3525	0.25531914893617
chr7	106407900	106411600	5	2325	1.05263157894737
chr7	119692400	119695875	5	3050	0.363636363636364
chr7	120723050	120727100	5	3150	0.555555555555556
chr7	130128275	130133800	5	4750	0.444444444444444
chr7	130641300	130647550	5	4800	0.833333333333333
chr7	139523300	139526250	5	2125	1.2
chr7	140323450	140328225	5	3650	0.942857142857143
chr7	151392400	151398125	5	4100	1.08860759493671
chr7	156930925	156933900	5	2650	0.272727272727273
chr7	158805500	158809025	5	2800	0.511627906976744
chr8	19520975	19524175	5	2750	0.5
chr8	20078125	20081850	5	2850	0.785714285714286
chr8	26492275	26500975	5	7550	0.369747899159664
chr8	28256475	28260875	5	3650	1.06666666666667
chr8	38029925	38035550	5	3675	1.09090909090909
chr8	49811400	49817875	5	4200	1.16176470588235
chr8	64131900	64134575	5	2125	0.645161290322581
chr8	67430000	67436525	5	5225	0.975609756097561
chr8	104510800	104513875	5	2325	0.631578947368421
chr8	118989825	118994575	5	3400	0.658536585365854
chr8	144675550	144683250	5	5900	1.02702702702703
chr9	16335550	16338200	5	2300	0.380952380952381
chr9	75763750	75769675	5	4750	0.616666666666667
chr9	93953375	93961225	5	7100	0.423076923076923
chr9	94707075	94713125	5	3725	1.20754716981132
chr9	95004100	95009975	5	4875	0.645161290322581
chr9	95266875	95270700	5	2950	0.73469387755102
chr9	100834050	100837525	5	2550	0.695652173913043
chr9	101008725	101014625	5	3950	0.918032786885246
chr9	101668775	101672650	5	3050	0.426666666666667
chr9	101819800	101822200	5	1875	0.727272727272727
chr9	111204950	111208350	5	2350	0.857142857142857
chr9	113409375	113414700	5	4250	0.790697674418605
chr9	113680125	113684550	5	3650	0.436363636363636
chr9	118685350	118688200	5	2275	0.761904761904762
chr9	118913550	118920425	5	6200	0.227272727272727
chr9	126136025	126140850	5	4325	0.611111111111111
chr9	132724225	132728725	5	3775	0.646153846153846
chr9	134292600	134299475	5	5525	0.642857142857143
chr9	134500250	134504475	5	2800	1.06493506493506
chr9	137443150	137449325	5	4925	0.62
chr9	138899625	138904725	5	3925	0.958333333333333
chrX	9431275	9436150	5	3625	0.592592592592593
chrX	10140975	10143875	5	2250	0.740740740740741
chrX	12988625	12997625	5	7175	0.832214765100671
chrX	38660150	38666425	5	5325	0.318181818181818
chrX	40027650	40036725	5	7225	0.742857142857143
chrX	133678625	133685875	5	5200	1.125
chr1	1820875	1827175	4	5100	0.57516339869281
chr1	2062250	2070025	4	6625	0.374429223744292
chr1	2321775	2325100	4	2925	0.222222222222222
chr1	2454600	2458750	4	3375	0.436781609195402
chr1	3688450	3692975	4	3675	0.584615384615385
chr1	6672450	6676075	4	3225	0.211764705882353
chr1	7357450	7362125	4	4425	0.157894736842105
chr1	9209925	9211975	4	1650	0.454545454545455
chr1	15478600	15486550	4	7475	0.210526315789474
chr1	15525900	15529625	4	3075	0.354838709677419
chr1	16342775	16347050	4	3875	0.25
chr1	16699250	16703725	4	3450	0.603174603174603
chr1	16711675	16714200	4	2075	0.5
chr1	20091450	20093200	4	1350	0.388888888888889
chr1	23902025	23906000	4	3425	0.37037037037037
chr1	24741550	24746325	4	4200	0.252100840336134
chr1	25095075	25097875	4	2625	0.181818181818182
chr1	26601375	26617825	4	14050	0.316784869976359
chr1	31280850	31283575	4	2375	0.583333333333333
chr1	33853200	33857150	4	3225	0.330097087378641
chr1	37936550	37947225	4	9825	0.393162393162393
chr1	37949975	37953100	4	2825	0.1875
chr1	38493100	38496625	4	3200	0.35
chr1	42135825	42139275	4	3050	0.315789473684211
chr1	43470525	43474900	4	3625	0.595744680851064
chr1	44029300	44031900	4	2400	0.133333333333333
chr1	45137750	45142900	4	4150	0.545454545454545
chr1	47655375	47658650	4	2775	0.545454545454545
chr1	52362750	52365425	4	2300	0.277777777777778
chr1	54150325	54154200	4	3425	0.360655737704918
chr1	54737625	54746600	4	7900	0.549019607843137
chr1	56159375	56163000	4	3150	0.577777777777778
chr1	59227775	59230725	4	2475	0.324324324324324
chr1	64507975	64510075	4	1700	0.432432432432432
chr1	86071425	86080100	4	6800	0.614285714285714
chr1	92164650	92166975	4	1775	0.488888888888889
chr1	94501675	94503775	4	1525	0.628571428571429
chr1	94533100	94536400	4	2875	0.451612903225806
chr1	95388125	95395475	4	5700	0.56
chr1	109262125	109264450	4	1925	0.484848484848485
chr1	109911175	109916150	4	3850	0.376237623762376
chr1	110469525	110474300	4	3950	0.530612244897959
chr1	113256775	113259050	4	1725	0.558139534883721
chr1	119526000	119532525	4	5725	0.394160583941606
chr1	145089800	145094250	4	3475	0.578947368421053
chr1	151167750	151174025	4	4375	0.527777777777778
chr1	151281700	151287225	4	5225	0.292682926829268
chr1	155193775	155198225	4	4200	0.166666666666667
chr1	156673275	156679675	4	4875	0.611111111111111
chr1	159869575	159871250	4	1400	0.3125
chr1	165859850	165873350	4	8850	0.634304207119741
chr1	200320600	200322700	4	1875	0.285714285714286
chr1	200383900	200386450	4	1925	0.611111111111111
chr1	202249775	202252125	4	2000	0.3
chr1	202554150	202560575	4	5675	0.387096774193548
chr1	204098100	204100975	4	2400	0.448275862068966
chr1	204262850	204266650	4	3300	0.366666666666667
chr1	206878500	206881575	4	2825	0.48
chr1	228130675	228136500	4	5000	0.254777070063694
chr1	228269150	228278725	4	8200	0.348547717842324
chr1	228916425	228918700	4	1725	0.526315789473684
chr1	230219075	230223475	4	3950	0.457142857142857
chr1	245316775	245320600	4	3425	0.391304347826087
chr1	246022825	246025050	4	1625	0.533333333333333
chr10	3817125	3829250	4	11500	0.116504854368932
chr10	5983950	5989025	4	3950	0.5
chr10	21623025	21626375	4	2600	0.617647058823529
chr10	26774125	26777350	4	2925	0.5
chr10	29541675	29546975	4	4350	0.552631578947368
chr10	30345725	30348975	4	2975	0.19047619047619
chr10	31986150	31989700	4	3125	0.363636363636364
chr10	35101650	35105700	4	3125	0.575
chr10	35620000	35622325	4	1975	0.254545454545455
chr10	35928525	35932650	4	3650	0.25
chr10	48571400	48574925	4	2725	0.586666666666667
chr10	63696675	63700175	4	2825	0.5
chr10	64342350	64344725	4	1725	0.571428571428571
chr10	69894250	69897150	4	2400	0.347826086956522
chr10	71209250	71212075	4	2550	0.260869565217391
chr10	71217625	71220425	4	2300	0.421052631578947
chr10	71561125	71563825	4	2475	0.16
chr10	73524675	73534000	4	8950	0.0705882352941176
chr10	77871825	77873675	4	1450	0.451612903225806
chr10	80301275	80304600	4	2825	0.25
chr10	81914100	81920425	4	5825	0.220472440944882
chr10	88841700	88845050	4	2725	0.380952380952381
chr10	90709825	90713550	4	3250	0.292682926829268
chr10	97296300	97298325	4	1775	0.333333333333333
chr10	99172550	99175175	4	2050	0.545454545454545
chr10	104358950	104365800	4	5500	0.592592592592593
chr10	104559675	104563800	4	3550	0.363636363636364
chr10	104989650	104993250	4	3200	0.219178082191781
chr10	112253825	112264875	4	9225	0.485355648535565
chr10	125753950	125757700	4	3050	0.326086956521739
chr10	129704875	129707525	4	2200	0.342857142857143
chr10	133758725	133761475	4	2275	0.272727272727273
chr10	133792900	133796350	4	2775	0.432432432432432
chr10	134257800	134263225	4	4000	0.60377358490566
chr11	352575	356450	4	3200	0.515151515151515
chr11	1779425	1785850	4	5975	0.142857142857143
chr11	9586525	9599550	4	11700	0.176470588235294
chr11	10611475	10616125	4	3650	0.385542168674699
chr11	10620500	10622925	4	2200	0.193548387096774
chr11	12866200	12869000	4	2525	0.146341463414634
chr11	26967950	26970300	4	1850	0.533333333333333
chr11	44999075	45002025	4	2500	0.32258064516129
chr11	46400275	46404725	4	3925	0.326530612244898
chr11	60926075	60930075	4	3200	0.475247524752475
chr11	61461825	61468925	4	6625	0.166666666666667
chr11	64510075	64514275	4	3850	0.171428571428571
chr11	67885525	67890700	4	4225	0.431372549019608
chr11	73093925	73100775	4	5375	0.512820512820513
chr11	75336900	75339150	4	1700	0.620689655172414
chr11	78127225	78132250	4	4550	0.264150943396226
chr11	94525700	94529825	4	3125	0.615384615384615
chr11	111600200	111609600	4	8525	0.606060606060606
chr11	124628500	124633150	4	4375	0.127272727272727
chr11	125033500	125041575	4	7150	0.237442922374429
chr11	130318025	130321750	4	3300	0.454545454545455
chr11	130579675	130581400	4	1300	0.4
chr11	131981325	131983175	4	1650	0.2
chr12	1684575	1686950	4	2125	0.275862068965517
chr12	11858300	11860800	4	2000	0.433333333333333
chr12	13022725	13027450	4	3950	0.421052631578947
chr12	15780425	15784575	4	3850	0.137931034482759
chr12	16500000	16504575	4	4225	0.258064516129032
chr12	31521675	31524775	4	2475	0.636363636363636
chr12	50634025	50637500	4	3175	0.19672131147541
chr12	53296625	53302700	4	5675	0.222222222222222
chr12	53610125	53619400	4	8925	0.117647058823529
chr12	53624025	53628100	4	3325	0.40625
chr12	53772425	53777425	4	4350	0.376811594202899
chr12	54473000	54476375	4	2650	0.444444444444444
chr12	54671550	54677200	4	5000	0.23448275862069
chr12	56210625	56213300	4	2375	0.380952380952381
chr12	56364425	56368800	4	3775	0.265060240963855
chr12	56509200	56514575	4	5050	0.130434782608696
chr12	56519700	56524400	4	4050	0.298850574712644
chr12	72688200	72690975	4	2100	0.530612244897959
chr12	76270950	76272750	4	1425	0.5
chr12	76345750	76348525	4	2525	0.137931034482759
chr12	91571500	91577875	4	5700	0.444444444444444
chr12	93320425	93324125	4	3500	0.230769230769231
chr12	93770175	93775225	4	4425	0.521739130434783
chr12	102960500	102962525	4	1475	0.631578947368421
chr12	109057975	109062200	4	3800	0.5
chr12	110750325	110752250	4	1625	0.416666666666667
chr12	111015125	111017225	4	1725	0.296296296296296
chr12	116818050	116822875	4	3800	0.413793103448276
chr12	120552950	120557525	4	3900	0.376237623762376
chr12	121627325	121629300	4	1500	0.628571428571429
chr12	123458475	123469975	4	9275	0.555555555555556
chr12	123624500	123628475	4	3600	0.294117647058824
chr13	24440150	24442850	4	2225	0.5625
chr13	29105100	29107375	4	2025	0.222222222222222
chr13	31407000	31408725	4	1350	0.533333333333333
chr13	36272875	36275550	4	2450	0.125
chr13	98823325	98829600	4	4850	0.470588235294118
chr13	98918000	98920700	4	2375	0.217391304347826
chr13	99200125	99202800	4	2175	0.428571428571429
chr13	108518050	108521100	4	2850	0.2
chr13	114185750	114187825	4	1675	0.611111111111111
chr14	23768025	23772400	4	3675	0.521739130434783
chr14	24834400	24839575	4	4825	0.19047619047619
chr14	35118100	35120875	4	2425	0.3
chr14	50994975	51000325	4	4625	0.594594594594595
chr14	54086525	54088075	4	1200	0.5
chr14	55117050	55121725	4	4300	0.253521126760563
chr14	55150775	55154700	4	3150	0.611111111111111
chr14	65800675	65802550	4	1650	0.205128205128205
chr14	73079950	73085475	4	5200	0.121212121212121
chr14	81866450	81868675	4	1825	0.4
chr14	90420525	90424500	4	3425	0.5
chr14	93472450	93475200	4	2375	0.232558139534884
chr14	93509450	93513625	4	3575	0.521739130434783
chr14	96583100	96584975	4	1600	0.434782608695652
chr14	96587400	96589350	4	1775	0.166666666666667
chr14	99738250	99740925	4	2150	0.333333333333333
chr14	100217475	100226200	4	8375	0.157894736842105
chr14	102289525	102292000	4	1825	0.566037735849057
chr14	102652575	102654775	4	1800	0.486486486486487
chr14	102782350	102787250	4	3775	0.576271186440678
chr15	33009375	33013350	4	3600	0.387096774193548
chr15	34657775	34660700	4	2650	0.216216216216216
chr15	40074325	40076575	4	1900	0.352941176470588
chr15	41220800	41223200	4	2175	0.19047619047619
chr15	42096350	42099175	4	2275	0.615384615384615
chr15	48784950	48787450	4	2175	0.352941176470588
chr15	49715325	49717550	4	1750	0.444444444444444
chr15	58731900	58734500	4	2150	0.615384615384615
chr15	59460500	59462925	4	2175	0.25
chr15	61263300	61267400	4	3725	0.244897959183673
chr15	62745875	62749250	4	2875	0.5
chr15	63072700	63076450	4	3075	0.592592592592593
chr15	63663525	63667725	4	3950	0.119047619047619
chr15	64538550	64540975	4	2175	0.188679245283019
chr15	64991325	64996175	4	4125	0.465116279069767
chr15	65359100	65362575	4	2800	0.41025641025641
chr15	68563325	68566275	4	2250	0.625
chr15	68681650	68683425	4	1425	0.363636363636364
chr15	70385550	70393750	4	6300	0.601941747572815
chr15	70784450	70788025	4	3025	0.360655737704918
chr15	76627500	76635425	4	7375	0.48
chr15	90541450	90548675	4	6450	0.5
chr15	91100425	91106225	4	4350	0.571428571428571
chr16	429525	434525	4	4250	0.41025641025641
chr16	574125	586925	4	9375	0.563380281690141
chr16	637350	644475	4	6275	0.291390728476821
chr16	2260950	2265750	4	3800	0.592592592592593
chr16	2561250	2571600	4	9300	0.268398268398268
chr16	10670975	10675100	4	3450	0.354166666666667
chr16	11420850	11423725	4	2500	0.444444444444444
chr16	12048975	12050775	4	1350	0.6
chr16	19819350	19821100	4	1450	0.424242424242424
chr16	19894175	19896575	4	2000	0.588235294117647
chr16	28197750	28201425	4	3150	0.361111111111111
chr16	29230375	29233875	4	3175	0.175438596491228
chr16	31462950	31465450	4	2200	0.416666666666667
chr16	48641075	48645825	4	3900	0.536082474226804
chr16	77332025	77333750	4	1350	0.551724137931034
chr16	79631850	79636525	4	4075	0.390243902439024
chr16	79801600	79804925	4	2625	0.520547945205479
chr16	86396200	86398550	4	1850	0.611111111111111
chr16	87234600	87237150	4	2150	0.315789473684211
chr16	87260250	87262100	4	1600	0.263157894736842
chr16	87811325	87813300	4	1675	0.363636363636364
chr16	88295475	88299975	4	3850	0.313253012048193
chr16	88518600	88523200	4	4000	0.465116279069767
chr16	89984050	89993125	4	7625	0.564102564102564
chr17	1341200	1343175	4	1575	0.585365853658537
chr17	2305500	2311475	4	5550	0.625
chr17	17397975	17400675	4	2475	0.1875
chr17	18903075	18908850	4	5025	0.326241134751773
chr17	19286200	19293025	4	5475	0.508474576271186
chr17	20074850	20078650	4	3200	0.354430379746835
chr17	25772875	25775175	4	1850	0.48
chr17	25821375	25824450	4	2575	0.631578947368421
chr17	27911025	27921200	4	8500	0.458333333333333
chr17	30066000	30068375	4	1650	0.606060606060606
chr17	33453925	33457200	4	2675	0.474576271186441
chr17	42664125	42665825	4	1425	0.428571428571429
chr17	48715175	48718950	4	3400	0.195652173913043
chr17	54669750	54674575	4	3775	0.461538461538462
chr17	55333075	55336275	4	2675	0.36
chr17	57902475	57909525	4	6600	0.115789473684211
chr17	59412225	59416875	4	3725	0.531645569620253
chr17	61774200	61779075	4	4375	0.294117647058824
chr17	61914875	61921475	4	6025	0.159574468085106
chr17	62656250	62659500	4	3075	0.111111111111111
chr17	66373300	66381600	4	7400	0.284153005464481
chr17	73470875	73473200	4	1775	0.611111111111111
chr17	76122275	76126725	4	3775	0.428571428571429
chr17	76675275	76677875	4	2350	0.294117647058824
chr17	79677425	79681150	4	3500	0.142857142857143
chr17	81008575	81012075	4	2875	0.631578947368421
chr18	10015075	10017050	4	1575	0.588235294117647
chr18	11945975	11949925	4	3650	0.333333333333333
chr18	20611325	20613250	4	1525	0.416666666666667
chr18	46064800	46075550	4	8750	0.436018957345972
chr18	46147050	46151175	4	3750	0.146341463414634
chr18	55888325	55892675	4	3450	0.590163934426229
chr18	56529650	56535175	4	5300	0.142857142857143
chr18	56662850	56666575	4	3325	0.357142857142857
chr18	61003025	61005000	4	1500	0.5
chr18	71355000	71359425	4	4000	0.204081632653061
chr18	72913475	72924900	4	9725	0.551724137931034
chr18	74275800	74278950	4	2600	0.417910447761194
chr19	570925	577225	4	5375	0.377358490566038
chr19	2900300	2902425	4	1800	0.454545454545455
chr19	4006800	4010800	4	3550	0.235294117647059
chr19	4909150	4917050	4	6625	0.487179487179487
chr19	5291975	5294350	4	2100	0.226415094339623
chr19	6735375	6745850	4	8700	0.565445026178011
chr19	10336375	10342525	4	5125	0.47787610619469
chr19	10396800	10403650	4	5150	0.536312849162011
chr19	15487625	15491800	4	3925	0.296296296296296
chr19	16307275	16311375	4	3575	0.551724137931034
chr19	17351125	17360775	4	7800	0.631578947368421
chr19	18313825	18318425	4	3750	0.555555555555556
chr19	33863825	33868325	4	3750	0.433333333333333
chr19	36389000	36396325	4	6600	0.466666666666667
chr19	42615300	42619850	4	4025	0.5
chr19	44267700	44270625	4	2350	0.611111111111111
chr19	46379400	46382800	4	2775	0.553191489361702
chr19	46384475	46390725	4	5700	0.163636363636364
chr19	46799625	46807325	4	6725	0.571428571428571
chr19	47691675	47694500	4	2400	0.327868852459016
chr19	50138625	50147275	4	7475	0.206896551724138
chr19	50179150	50184075	4	4450	0.188679245283019
chr19	53495500	53497525	4	1700	0.387096774193548
chr19	54970800	54976875	4	5500	0.416666666666667
chr2	1655350	1661725	4	5925	0.114832535885167
chr2	3631900	3636275	4	3675	0.580645161290323
chr2	10441625	10445250	4	3325	0.228571428571429
chr2	11213475	11214925	4	1175	0.421052631578947
chr2	12854600	12860675	4	5500	0.164179104477612
chr2	19561325	19563425	4	1650	0.533333333333333
chr2	20290450	20295275	4	4075	0.481012658227848
chr2	25472775	25476425	4	3200	0.578947368421053
chr2	28018400	28024275	4	5350	0.373333333333333
chr2	30495325	30497850	4	1975	0.56
chr2	33088700	33091150	4	2200	0.181818181818182
chr2	39738350	39741550	4	2475	0.571428571428571
chr2	54859775	54862950	4	2750	0.387096774193548
chr2	61403625	61409000	4	4700	0.30188679245283
chr2	63840375	63842975	4	2175	0.392156862745098
chr2	69448575	69450750	4	1875	0.454545454545455
chr2	71680500	71686150	4	4425	0.390243902439024
chr2	85659950	85666175	4	5300	0.4
chr2	85995600	86001850	4	5625	0.483870967741935
chr2	91844075	91848300	4	3650	0.1875
chr2	96930100	96933325	4	2650	0.478260869565217
chr2	109780525	109782750	4	1800	0.56
chr2	110447625	110450375	4	2100	0.583333333333333
chr2	113967075	113970875	4	3325	0.227848101265823
chr2	113974625	113978375	4	3350	0.32
chr2	119987825	119990850	4	2550	0.28169014084507
chr2	121690350	121699575	4	8300	0.564705882352941
chr2	128641675	128645275	4	3025	0.36
chr2	132247625	132251700	4	3550	0.4
chr2	161077050	161086275	4	8350	0.181069958847737
chr2	161439075	161440925	4	1600	0.5
chr2	191332025	191335300	4	2450	0.571428571428571
chr2	201170250	201173950	4	3275	0.583333333333333
chr2	201269350	201274050	4	4475	0.170212765957447
chr2	202662075	202663975	4	1500	0.439024390243902
chr2	202896650	202904725	4	6975	0.336633663366337
chr2	207997650	208000050	4	2025	0.378378378378378
chr2	215672475	215675625	4	2650	0.315789473684211
chr2	216556775	216559575	4	2175	0.5
chr2	216575825	216578750	4	2525	0.538461538461538
chr2	217912075	217913800	4	1425	0.378378378378378
chr2	219259725	219272325	4	10275	0.413223140495868
chr2	220269125	220274350	4	4900	0.16
chr2	225010325	225012050	4	1350	0.5
chr2	231621800	231624475	4	1925	0.594594594594595
chr2	231638750	231640225	4	1300	0.24
chr2	231729075	231738325	4	8350	0.191387559808612
chr2	237476050	237479050	4	2425	0.548387096774194
chr2	238793425	238797050	4	3075	0.311111111111111
chr20	1302725	1311875	4	8875	0.105263157894737
chr20	1789500	1794625	4	4250	0.52
chr20	2112325	2115150	4	2350	0.342105263157895
chr20	3657500	3663325	4	5350	0.180327868852459
chr20	23141250	23142925	4	1400	0.545454545454545
chr20	23615550	23619150	4	2775	0.557377049180328
chr20	25033300	25035425	4	1875	0.292682926829268
chr20	34327300	34332650	4	4550	0.568421052631579
chr20	34355750	34361775	4	4875	0.495867768595041
chr20	35088950	35097775	4	7775	0.166666666666667
chr20	43122575	43126675	4	3700	0.25531914893617
chr20	47442525	47445325	4	2125	0.608695652173913
chr20	48552300	48555675	4	2900	0.388888888888889
chr20	49252100	49255500	4	2825	0.4
chr20	49268300	49272950	4	3750	0.542056074766355
chr20	60876825	60881775	4	4575	0.421052631578947
chr20	62368700	62373775	4	4600	0.24
chr21	40328275	40332225	4	3525	0.454545454545455
chr21	45612250	45614950	4	2275	0.285714285714286
chr21	45660125	45662425	4	1850	0.416666666666667
chr21	46493125	46496575	4	3125	0.16
chr21	47238175	47241000	4	2250	0.571428571428571
chr22	19107850	19110700	4	2450	0.266666666666667
chr22	19158100	19167600	4	9075	0.183673469387755
chr22	20918825	20925825	4	5375	0.553191489361702
chr22	24638200	24644225	4	5375	0.285714285714286
chr22	28065050	28067500	4	2175	0.333333333333333
chr22	29106125	29109100	4	2300	0.564102564102564
chr22	31002225	31006075	4	3275	0.361111111111111
chr22	32927275	32930325	4	2575	0.32
chr22	35706850	35711875	4	4400	0.344827586206897
chr22	35745375	35749075	4	2925	0.511627906976744
chr22	37427150	37430275	4	2575	0.333333333333333
chr22	37699350	37706475	4	6375	0.215384615384615
chr22	38053650	38058625	4	4475	0.333333333333333
chr22	38198050	38204625	4	5300	0.625
chr22	39865350	39871725	4	5975	0.115942028985507
chr22	41031125	41034000	4	2600	0.195121951219512
chr22	42221650	42223275	4	1300	0.538461538461538
chr22	43038150	43046100	4	7025	0.231578947368421
chr22	43579625	43584200	4	3250	0.583333333333333
chr22	44945275	44948025	4	2175	0.461538461538462
chr22	50976650	50981275	4	3600	0.37037037037037
chr3	8484000	8487800	4	3150	0.254901960784314
chr3	12234225	12237125	4	2425	0.333333333333333
chr3	15808925	15811425	4	1800	0.6
chr3	16130400	16133950	4	2850	0.372093023255814
chr3	16154225	16156725	4	1900	0.571428571428571
chr3	16924750	16927950	4	2875	0.352941176470588
chr3	23986125	23989750	4	3225	0.368421052631579
chr3	29735000	29738400	4	2700	0.372093023255814
chr3	37901400	37905750	4	3675	0.324324324324324
chr3	43327250	43331350	4	3000	0.63265306122449
chr3	44036400	44041375	4	4475	0.293577981651376
[truncated: 717 more rows]
