# Supplementary material for: Large organized chromatin lysine domains help distinguish primitive from differentiated cell populations
Source: Nat Commun. 2021 Jan 21;12:499. doi: 10.1038/s41467-020-20830-9 (PMC7820432; doi:10.1038/s41467-020-20830-9)
Supplement: Supplementary file 3 — Supplementary Software [file 41467_2020_20830_MOESM3_ESM.zip › E006-H3K27me3_LOCKS.bed]

chr1	10830575	10974375	76	54225	21.3333333333333
chr1	22459975	22599500	76	51450	18.2857142857143
chr1	40057850	40190100	76	59100	21.1304347826087
chr1	200979050	201082775	76	38250	13.9583333333333
chr1	205377100	205519575	76	50125	17.6129032258065
chr10	102321350	102459525	76	71950	22.4878048780488
chr10	102459725	102614925	76	109600	8.33333333333333
chr10	102940800	103087575	76	86250	17.5294117647059
chr11	1589800	1729025	76	43725	21.7837837837838
chr11	69500500	69664175	76	74525	17.030303030303
chr12	54277375	54476300	76	148325	12.7407407407407
chr12	54477200	54603375	76	43050	13.4358974358974
chr15	66307425	66416350	76	32900	19.7142857142857
chr15	77909775	78026575	76	37825	21.1333333333333
chr15	89883875	90042750	76	108425	11.9565217391304
chr16	87618700	87721975	76	51650	14
chr16	88992950	89113500	76	57200	12.7111111111111
chr17	47927150	48056875	76	94325	8.18181818181818
chr17	77088175	77208850	76	61075	15.9
chr2	27034625	27176725	76	39950	20.9166666666667
chr20	44672225	44841975	76	45550	22.1459854014599
chr20	61600075	61728800	76	84650	21.3636363636364
chr5	141068400	141194475	76	55350	18.1052631578947
chr6	33817625	33914425	76	36625	21.3636363636364
chr6	41333400	41480175	76	68775	17.8947368421053
chr6	150235225	150355000	76	73350	13.6666666666667
chr7	127743450	127860450	76	56175	15.2380952380952
chr7	155116300	155291875	76	89975	20.8461538461538
chr8	22534275	22668200	76	55950	16.2857142857143
chr8	22668975	22760600	76	50075	9.68
chr9	36800150	36900450	76	41825	21.3333333333333
chr9	133773125	133900425	76	50250	20.5185185185185
chr9	134971850	135099475	76	65925	13.8260869565217
chr9	135284625	135440700	76	50575	22.5806451612903
chr12	52685175	52799750	75	42850	18.5833333333333
chr19	1665750	1797375	75	86150	15.1
chr2	109522225	109614625	75	37625	12
chr17	77746675	77907075	74	73975	17.9047619047619
chr7	27127050	27299200	74	138700	15
chr17	47502250	47656125	73	73975	20.8
chr19	46644775	46775175	72	39475	15.5
chr6	34013250	34129850	72	55125	17.8095238095238
chr15	74495625	74605675	70	49350	18.4444444444444
chr16	85956825	86044550	70	34425	12.8205128205128
chr17	27290450	27398650	69	56450	13.6153846153846
chr17	7896175	8028950	67	67625	16.1111111111111
chr2	121773425	121861875	67	38000	12.25
chr3	122674750	122761575	67	50125	15.4594594594595
chr1	46881125	47018775	66	86000	14
chr1	202595150	202688075	66	56025	11.1764705882353
chr11	61266250	61363750	66	52575	15.3809523809524
chr2	121071450	121164450	66	47025	9.92307692307692
chr2	219808300	219930475	66	79625	12.5454545454545
chr3	123106675	123202000	66	36850	15.8461538461538
chr9	126713950	126836375	65	69325	13.5
chr10	102788550	102935850	64	85300	11.5294117647059
chr13	113543350	113644875	64	34500	15.1538461538462
chr9	36956450	37066700	63	64675	13.4146341463415
chr1	22654425	22736775	62	36100	13.7894736842105
chr12	132943200	133030100	60	44550	10.1860465116279
chr2	26773275	26876875	59	52175	12.3809523809524
chr5	176089450	176178575	58	59375	8.36734693877551
chr9	129340450	129470750	57	91525	9.14285714285714
chr8	11528000	11617100	54	64125	8
chr12	48367750	48424275	50	38800	6.08
chr17	36684225	36779550	49	68725	3.8125
chr8	41716475	41770625	44	30525	4.14814814814815
chr17	46779275	46844325	32	57125	1.52941176470588
chr2	176930325	177046600	24	111275	0.666666666666667
chr7	1257475	1310875	22	49100	0.5
chr17	46639625	46726800	17	84150	0.285714285714286
chr13	100617475	100652525	12	33275	0.203208556149733
chr19	42418975	42442575	9	22400	0.105590062111801
chr1	91169975	91198250	8	27175	0.0886075949367089
chr2	223153275	223178825	5	25275	0.0197044334975369
chr4	8855600	8882925	5	26825	0.0293333333333333
chr7	156789200	156818875	5	28975	0.0291970802919708
chr17	35284050	35301700	4	17500	0.0171673819742489
chr4	13523450	13547125	4	23500	0.0129589632829374
chr10	8072725	8101700	3	28850	0.00689655172413793
