# Supplementary material for: Large organized chromatin lysine domains help distinguish primitive from differentiated cell populations
Source: Nat Commun. 2021 Jan 21;12:499. doi: 10.1038/s41467-020-20830-9 (PMC7820432; doi:10.1038/s41467-020-20830-9)
Supplement: Supplementary file 3 — Supplementary Software [file 41467_2020_20830_MOESM3_ESM.zip › E006-H3K36me3_LOCKS.bed]

chr1	1581750	1753725	88	65650	21.6551724137931
chr1	12295075	12402025	88	49775	17.7391304347826
chr1	155279900	155450375	88	48600	22.1875
chr1	156165525	156305775	88	70750	23.3714285714286
chr10	12176325	12283075	88	41375	23.1428571428571
chr10	69646825	69764750	88	43375	11.92
chr10	75469725	75631325	88	82225	14.5714285714286
chr10	95063975	95165450	88	67625	6.94736842105263
chr10	128769600	128878925	88	48700	14.4705882352941
chr11	3685325	3777200	88	60900	7.04761904761905
chr11	65155750	65399725	88	97525	24
chr12	101676000	101790350	88	41475	10.875
chr12	105505725	105621900	88	56750	9.77777777777778
chr12	110340750	110454500	88	55425	21.025641025641
chr12	111853075	111979925	88	55650	20.8571428571429
chr12	112453375	112576650	88	48025	17.375
chr12	112576700	112694375	88	64950	10.9
chr12	124807125	124979850	88	126625	14.8461538461538
chr12	133200400	133363550	88	95800	17.4074074074074
chr14	31566100	31659400	88	40125	17
chr14	58715525	58836275	88	42825	20.6666666666667
chr15	41228500	41376750	88	54050	22.3076923076923
chr15	43236700	43347200	88	37850	12.7826086956522
chr15	43628300	43761050	88	53750	20.9285714285714
chr15	44831425	44948900	88	51925	19.4736842105263
chr15	48702275	48804075	88	51275	7.41666666666667
chr15	50850400	50958675	88	34725	12.8461538461538
chr15	59399975	59516425	88	51425	19.2631578947368
chr15	63897950	63998200	88	43125	16.3333333333333
chr15	81074650	81195200	88	36175	18.2962962962963
chr15	93452700	93571600	88	84975	12.4444444444444
chr16	1495425	1686050	88	76375	21.9130434782609
chr16	16101575	16210275	88	71525	4.3
chr16	19576350	19718100	88	51000	17.4418604651163
chr16	53257225	53351925	88	42250	9.40740740740741
chr16	58538275	58644400	88	58325	16.6666666666667
chr17	3908425	4015300	88	75300	4.08888888888889
chr17	5235225	5350625	88	63425	16.6666666666667
chr17	8341875	8449300	88	59525	13.1578947368421
chr17	15873000	15985350	88	51100	17.375
chr17	16957700	17161825	88	103175	20.7111111111111
chr17	26873775	27074050	88	99700	17.2727272727273
chr17	35860050	35991600	88	48150	22.1333333333333
chr17	60018900	60137150	88	42100	20.3888888888889
chr17	62475775	62574775	88	55325	11.7142857142857
chr17	65862750	65967250	88	40525	21.5714285714286
chr17	78237575	78357175	88	85825	3.76470588235294
chr18	2666825	2777525	88	36675	18.8235294117647
chr18	43429125	43535275	88	60825	10.5714285714286
chr19	4991625	5140525	88	74500	17.2727272727273
chr19	11075575	11236550	88	92350	23.7402597402597
chr19	34810850	34956325	88	71550	22
chr19	49962275	50212725	88	84475	19.1944444444444
chr2	9569175	9670125	88	46150	7.42857142857143
chr2	36666625	36764900	88	38525	14.1
chr2	61407225	61539075	88	42625	11.6842105263158
chr2	86251300	86378675	88	82375	11.8536585365854
chr2	128851050	128941575	88	40225	13.0526315789474
chr2	216178425	216294525	88	70775	15.5897435897436
chr2	230628200	230743250	88	36475	19.9047619047619
chr2	239971925	240085775	88	62925	13.8571428571429
chr20	32861950	33061400	88	48825	20.9444444444444
chr20	47668300	47775825	88	48150	23
chr20	62492600	62662800	88	88375	21.1
chr21	40566375	40681025	88	37450	21.8
chr21	47607775	47768600	88	84550	20.1276595744681
chr22	20864625	21135975	88	71275	22.5862884160757
chr22	32154200	32271275	88	45550	21.7
chr3	47626575	47734775	88	40475	19.1428571428571
chr3	52491600	52656100	88	65975	18.5806451612903
chr3	123327450	123432325	88	51950	11.0526315789474
chr3	171956950	172068225	88	43625	17
chr3	183433050	183534425	88	50600	9.45454545454546
chr4	3089025	3212550	88	53775	14.6428571428571
chr4	5607450	5761400	88	62375	16.2666666666667
chr4	119609075	119753175	88	55700	22.3157894736842
chr5	14271325	14372075	88	56975	7.7
chr5	14372125	14477450	88	62250	16.4545454545455
chr5	31401875	31551900	88	47750	20.72
chr5	70754500	70844275	88	38775	12.75
chr6	30513375	30693375	88	88550	21.9607843137255
chr6	43453275	43578525	88	60525	20.969696969697
chr6	90337225	90438900	88	51775	9.80645161290323
chr6	151195600	151328875	88	39225	21.5263157894737
chr6	152509300	152653175	88	48225	20
chr6	166822425	166944575	88	55300	21.3333333333333
chr7	5330250	5475950	88	69325	21.6470588235294
chr7	47313950	47432025	88	64950	12.96
chr7	98478750	98580000	88	78100	4.9375
chr7	98930925	99084650	88	83925	22.3255813953488
chr7	107534025	107638900	88	56425	22.5
chr7	156956875	157057400	88	45925	8.5
chr8	25131750	25240600	88	44275	16.625
chr8	48676450	48791550	88	56400	22.3428571428571
chr8	62414800	62571825	88	35225	22.7222222222222
chr8	103265175	103369925	88	44100	18.4444444444444
chr8	131060600	131172625	88	57600	16.5384615384615
chr9	94970900	95081625	88	68150	16.3255813953488
chr9	131698725	131852550	88	65575	21.0526315789474
chr9	135137250	135259300	88	62350	14.6115702479339
chr9	137537150	137693425	88	102200	13.6896551724138
chr9	140596900	140714950	88	67450	13.9047619047619
chr1	155678925	155806825	87	51700	20.9285714285714
chr15	28406475	28541600	87	43350	13.6521739130435
chr8	48791750	48890350	87	58050	14.6111111111111
chr10	80845550	80997000	86	78150	19.8571428571429
chr12	122956975	123114925	86	52025	20.3589743589744
chr4	7757850	7873475	86	59900	12.1739130434783
chr5	16663675	16794900	86	46075	17.5384615384615
chrX	53559450	53680150	86	63175	20.5882352941176
chr12	123720850	123834950	85	56375	16.952380952381
chr14	103350400	103477725	85	67750	21.8837209302326
chr15	40230300	40330225	85	51800	10.09375
chr19	41711900	41854450	85	87075	15.5172413793103
chr14	21819150	21976450	84	74600	21.1559633027523
chr2	3386300	3521000	84	55025	19.3939393939394
chr20	47557800	47651800	84	51125	7.23809523809524
chr11	68280400	68384375	83	49550	10.5555555555556
chr13	111055125	111176375	83	69175	11.8888888888889
chr1	55531625	55637775	82	48525	19.75
chr4	2597925	2755525	82	64050	17.5855855855856
chr9	133995150	134111700	82	53575	12.7
chr1	39747900	39856375	81	66300	8.08695652173913
chr10	70483125	70558500	81	50700	6.47058823529412
chr14	50239200	50317125	81	47900	4.82051282051282
chr15	22921100	23031250	81	59100	11.7931034482759
chr17	33921675	34024250	81	34575	13.2307692307692
chr19	38545450	38698400	81	52400	19.0181818181818
chr2	44112375	44220075	81	33975	16.7619047619048
chr2	99979750	100078825	81	38950	17.1
chr9	114123500	114212275	81	45825	9.82608695652174
chr9	130190800	130330425	81	88575	6.18518518518519
chr11	70159025	70286300	80	71800	19.1
chr18	13000525	13130575	80	44600	15.4166666666667
chr19	4345875	4506975	80	68650	18.8
chr20	37110000	37206400	80	40700	19.1578947368421
chr6	42576025	42665375	80	40350	12.8095238095238
chr7	5634425	5800150	80	52325	15.1
chr8	134469200	134578500	80	55800	13.037037037037
chr9	33248000	33356950	80	58500	14.9047619047619
chr12	112078350	112195350	79	51625	9.5
chr20	3230750	3361750	79	47800	18.7272727272727
chr6	160412625	160531500	79	69300	16.8235294117647
chr7	104677875	104787050	79	37850	14.6315789473684
chr12	120528825	120699575	78	94600	17.5833333333333
chr21	45452475	45560250	78	63450	10
chr3	47846725	47969850	78	62575	15.7
chr12	388325	494150	77	51250	17.3684210526316
chr2	218663750	218784475	77	78350	11.2923076923077
chr3	132168175	132261100	77	35425	17.4285714285714
chr17	902650	1010625	76	52400	16.5882352941176
chr2	54080225	54176075	76	40450	13.3333333333333
chr21	36162750	36259400	76	56675	14.5833333333333
chr3	37037850	37134900	76	43725	15
chr7	72853325	72933100	76	54675	5.67741935483871
chr12	51064950	51141900	75	34725	8.52631578947368
chr19	58689000	58831650	75	90000	8.52482269503546
chr2	118673625	118766500	75	50300	11.2307692307692
chr1	186281300	186370150	74	35625	13.1063829787234
chr10	13633750	13747500	74	47125	16
chr2	9458725	9557225	74	46500	14.5263157894737
chr19	53037250	53138325	73	45975	16.5185185185185
chr2	27817050	27919700	73	40200	14.5555555555556
chr4	1902375	2008375	73	50900	15.4117647058824
chr4	39823700	39920500	73	35300	11.4117647058824
chr1	22003550	22082950	72	32800	9.47826086956522
chr12	56142300	56234850	72	43000	10.2
chr12	133364500	133462450	72	67925	6.83333333333333
chr7	151797900	151901675	72	49100	7.91836734693878
chr9	135468925	135567000	72	44100	10.32
chr9	139224825	139374900	72	97050	11.3076923076923
chr1	171483650	171563575	71	46525	13.8461538461538
chr12	132198550	132287450	70	60450	7.10344827586207
chr19	3955575	4121425	70	81925	11.2402234636872
chr19	39836425	39983150	70	77625	9.36470588235294
chr2	216975850	217074650	70	63425	7.22222222222222
chr20	45836950	45941325	70	67250	4.32142857142857
chr20	60815950	60930475	70	68125	13.8918918918919
chr4	73941575	74041175	70	32050	8.8695652173913
chr5	32353625	32432375	70	32150	13.8918918918919
chr5	37296925	37364150	70	34200	6.46511627906977
chr7	101796575	101893925	70	38275	14.1935483870968
chr7	139247975	139342150	70	50900	10.1904761904762
chr11	47796900	47867650	69	39025	8.4
chr13	24992975	25081700	69	43400	8.82352941176471
chr16	70497150	70609800	69	69275	14.0888888888889
chr2	122095725	122188050	69	39850	10
chr3	58062725	58158350	69	65900	10.0555555555556
chr4	187503750	187595750	69	41300	10.5405405405405
chr5	133996850	134060025	69	36375	8.27272727272727
chr1	11114350	11221650	68	57875	7.40909090909091
chr17	80521300	80618975	68	52150	12.1978021978022
chr11	34091900	34185200	67	63650	12.1818181818182
chr13	99037050	99134275	67	43100	10.5652173913043
chr14	21671625	21735825	67	41375	4.84210526315789
chr15	65736350	65807750	67	31225	10
chr15	90970200	91046250	67	44475	11.375
chr17	18135350	18257150	67	71675	6.72727272727273
chr19	11274275	11363700	67	46375	10.16
chr5	125879350	125963975	67	26975	10.8181818181818
chr7	158522475	158603325	67	37250	13
chr8	126015425	126094525	67	38450	7.5
chr10	851225	934975	66	42850	10.8181818181818
chr11	85664950	85742350	66	30325	9.26666666666667
chr13	114740575	114853300	66	63650	9.90476190476191
chr17	27792275	27871975	66	30925	11
chr2	238230800	238321175	66	56025	11.3076923076923
chr4	38871600	38947200	66	43450	9.73913043478261
chr9	32404975	32499950	66	40225	11.2592592592593
chr1	19399025	19528300	65	114700	2.7
chr10	3114025	3212425	65	67725	9.72972972972973
chr12	966900	1053625	65	42975	10.7333333333333
chr14	69331275	69444275	65	74100	11.9090909090909
chr17	79505225	79598900	65	67875	3.33333333333333
chr2	102441675	102514075	65	38875	6.48648648648649
chr2	152268900	152331725	65	30900	11.0526315789474
chr2	240894875	240961025	65	38850	5.5
chr20	40031850	40127250	65	44250	11
chr1	223903250	224009050	64	62350	8.88888888888889
chr12	132464200	132565925	64	71775	5.71428571428571
chr14	103917850	103981775	64	33725	8.73333333333333
chr2	128698075	128775650	64	40725	6.97560975609756
chr2	233649525	233726675	64	37500	8.23529411764706
chr22	31797600	31867375	64	43800	8.85714285714286
chr6	158451075	158541800	64	37350	10.5263157894737
chr13	110800650	110866400	63	48125	4.36363636363636
chr21	38492275	38575650	63	38175	7.25581395348837
chr9	111631275	111692175	63	29850	7.56521739130435
chr16	4847300	4941400	62	61600	8.06896551724138
chr18	12309500	12374775	62	39025	9.06976744186047
chr1	236689525	236766100	61	40650	9.4
chr3	52657075	52734325	61	40450	6.52380952380952
chr5	145492075	145559325	61	32750	6.19047619047619
chr5	154242800	154315300	61	37575	9.21212121212121
chr5	176663550	176736750	61	38425	5.29166666666667
chr7	148451950	148516750	61	30200	8.97142857142857
chr1	173903650	173968200	60	29400	9.26666666666667
chr12	104682700	104749125	59	36275	8.90322580645161
chr15	31201175	31258800	59	32800	8.8
chr4	83738250	83804925	59	40325	5.1304347826087
chr5	96072650	96139375	59	34525	9.22222222222222
chr11	20057550	20132175	58	37700	7.66666666666667
chr18	21086425	21156600	58	45275	4.22222222222222
chr2	86670600	86747675	58	39775	9.6
chr6	17615800	17675975	58	24000	8.8695652173913
chr12	124071150	124144250	57	40825	8.68181818181818
chr3	122808150	122885725	57	48925	4.85
chr3	183637450	183707250	57	31150	8.33333333333333
chr9	132838600	132899725	57	33800	4.73913043478261
chr13	114148550	114209850	56	37050	2.63636363636364
chr17	660000	729300	56	33050	6.90909090909091
chr19	33083650	33149925	56	38300	8
chr4	1286225	1380775	56	53875	4.78260869565217
chr6	7176900	7253025	56	39700	7.51515151515152
chr10	93572700	93626100	55	24275	6.23529411764706
chr11	68521625	68585800	55	34700	7.78947368421053
chr12	72000950	72055650	55	29000	6.62068965517241
chr12	116395700	116457275	55	25925	8.08695652173913
chr13	115002225	115072650	55	41650	8.26666666666667
chr16	84870475	84940000	55	28325	6.94736842105263
chr3	56639575	56707200	55	26250	8.38095238095238
chr9	107545650	107607425	55	39950	3.2258064516129
chr1	203640550	203713425	54	40025	8.2
chr11	12219100	12286200	54	40600	6.51851851851852
chr11	117206700	117283900	54	41325	5.95744680851064
chr12	6618825	6714750	54	70025	8.18518518518519
chr13	111274650	111356450	54	47250	5.20987654320988
chr14	35032050	35092975	54	35525	4.8
chr16	3775850	3843575	54	48375	2.33333333333333
chr16	14665925	14721300	54	28425	7.68
chr14	73533025	73592050	53	32650	6.71428571428571
chr16	23530450	23605775	53	48000	5.27659574468085
chr17	57721600	57779975	53	40475	4.57142857142857
chr19	17252050	17330750	53	56850	2.1123595505618
chr3	49046900	49116800	53	44800	5.90476190476191
chr6	90439475	90504450	53	23975	7.57142857142857
chr1	39877100	39953925	52	54850	6.75
chr1	214517300	214576325	52	28475	6.125
chr10	121654800	121704550	52	23725	7.18181818181818
chr13	113461275	113526350	52	33800	4.64285714285714
chr17	40618075	40675375	52	31025	4.35
chr7	6423800	6485800	52	36100	6.57142857142857
chr10	97364850	97424050	51	33625	6.97345132743363
chr21	33678800	33762575	51	60150	3.93939393939394
chr9	124043725	124116800	51	41550	5.1875
chr1	203766325	203826100	50	32325	6.5
chr10	102676350	102726700	50	27500	5.14285714285714
chr10	127409800	127458100	50	30075	6.08695652173913
chr2	61703050	61756325	50	32000	6.72727272727273
chr5	179658375	179711450	50	32100	4.57777777777778
chr7	157148200	157215325	50	40300	5.89473684210526
chr16	87728400	87797800	49	35850	5.23076923076923
chr19	19385725	19469925	49	57675	4.05882352941176
chr22	41510200	41576750	49	48500	5.65384615384615
chr3	49315125	49374675	49	40350	2.52173913043478
chr4	57851750	57899925	49	29825	4.09090909090909
chr10	1125275	1178900	48	37875	5.33333333333333
chr12	109175425	109249175	48	49100	4.95652173913043
chr13	111880250	111946800	48	30300	5.37254901960784
chr15	65847375	65897050	48	26025	5.6
chr16	27470300	27557100	48	74075	1.48717948717949
chr2	54839225	54898550	48	44750	3.65217391304348
chr8	141524700	141595400	48	45925	5.61904761904762
chr10	75841750	75900100	47	42975	3.52
chr15	75644575	75709150	47	42775	5.22222222222222
chr16	28107350	28169375	47	42750	4.73333333333333
chr18	33716350	33758250	47	26450	3.26829268292683
chr5	72147325	72204825	47	33225	5.11111111111111
chr5	134666875	134729300	47	37025	5.52
chr9	100405650	100454025	47	25600	5.2
chr9	131324600	131403225	47	62675	3.56666666666667
chr15	99449650	99506925	46	40125	3.41176470588235
chr3	12610350	12660250	46	32425	4.44444444444444
chr1	224575250	224613075	45	25500	2.13793103448276
chr14	104119350	104176400	45	44750	1.45945945945946
chr17	37644250	37688425	45	27975	4.55555555555556
chr11	120312750	120358500	44	23550	3.73913043478261
chr14	68214500	68277875	44	43875	2.5625
chr20	30107175	30158425	44	33800	3.33333333333333
chr3	15054050	15100975	44	32675	3.75
chr12	118816800	118854625	43	24725	2.84615384615385
chr16	24937850	24988850	43	38125	2.18181818181818
chr17	37562550	37604800	43	27875	2.5
chr19	10238950	10298175	43	43750	3.65217391304348
chr2	11902950	11968600	43	40050	3.44
chr5	1458675	1521525	43	44475	3.53982300884956
chr12	109883900	109973975	42	59525	2.52317880794702
chr13	113873650	113920600	42	32250	2.88888888888889
chr15	79173575	79227025	42	33450	3.61904761904762
chr7	98580075	98656275	42	52975	2.35714285714286
chr14	102441150	102521975	41	69025	1.52542372881356
chr16	70154375	70196800	41	24300	2.70588235294118
chr17	40452925	40500625	41	30850	1.93333333333333
chr9	134449200	134506925	41	38100	3.5
chr12	64804250	64842850	40	29075	2
chr16	4695500	4757650	40	42825	2.96774193548387
chr20	47837825	47909000	40	55250	2.3125
chr2	69559900	69600775	39	27825	2.25806451612903
chr5	149383275	149436100	39	39750	2.16
chr1	22147150	22226925	38	68025	2.10526315789474
chr1	33117925	33154075	38	26225	2.23809523809524
chr1	182812500	182858525	38	37550	1.85365853658537
chr16	234300	277725	38	33875	1.95744680851064
chr16	22255725	22298150	38	25325	2.33333333333333
chr2	136505125	136543975	38	24475	2.57142857142857
chr7	149276125	149318425	38	28125	2.41176470588235
chr17	30189025	30226600	37	27450	2.25806451612903
chr20	34288675	34328825	37	34050	1.40740740740741
chr8	134249500	134297175	37	37700	2.3
chr19	47176200	47214650	36	28250	2.17857142857143
chr9	136626575	136678875	36	33775	2.26923076923077
chr11	47738300	47786550	35	38825	1.53333333333333
chr2	191825900	191873875	35	38025	2
chr4	841225	907375	35	56025	1.21212121212121
chr11	2964175	3000800	34	29400	1
chr17	37028175	37078250	34	40625	1.25
chr3	9692800	9744375	34	40900	1.625
chr1	151373000	151403325	33	22200	1.44827586206897
chr1	154197600	154243650	33	39925	1.58333333333333
chr7	6054575	6089425	33	25850	1.75
chr16	89582325	89634125	32	38625	1.32584269662921
chr2	85846300	85879600	32	26650	1.1
chr11	14479650	14517400	31	31150	1.21212121212121
chr17	76787950	76834300	31	38575	1.22222222222222
chr5	179128175	179158175	29	22525	1.14285714285714
chr22	42029575	42061725	28	26075	0.96875
chr2	198258625	198285925	27	21925	0.702702702702703
chr22	38247200	38278500	26	25575	0.8125
chr22	36676500	36745450	25	62625	0.462962962962963
chr8	11677575	11711300	25	27625	0.680851063829787
chr10	1038750	1064250	21	22675	0.423076923076923
chr22	29668300	29697475	20	25975	0.261538461538462
chr5	149739400	149783075	20	39200	0.390243902439024
chr17	40033225	40071075	18	35000	0.317757009345794
chr11	129738150	129758700	15	19075	0.181818181818182
chr7	1514100	1542775	15	26925	0.181818181818182
chr19	2206575	2234650	14	25950	0.174418604651163
chr12	57546925	57607950	12	56975	0.168674698795181
chr19	16190775	16214825	12	23125	0.184615384615385
chr10	81044650	81075575	11	28800	0.169642857142857
chr12	54787675	54805025	11	15875	0.172839506172839
chr2	242164875	242197575	11	30750	0.15
chr12	53848050	53873350	10	24175	0.166666666666667
chr17	61884500	61903450	10	18000	0.12
chr1	151202475	151222875	9	19225	0.151260504201681
chr1	155919150	155933125	9	12750	0.137931034482759
chr4	1214300	1236125	9	20500	0.134020618556701
chr7	2401850	2422075	9	18600	0.145695364238411
chr9	134385000	134402850	9	16550	0.142857142857143
chr11	61066225	61083350	8	16200	0.111111111111111
chr11	64529675	64544675	8	14375	0.112359550561798
chr16	8895225	8910300	8	14250	0.142857142857143
chr17	46993825	47012575	8	17450	0.141414141414141
chr17	72789275	72798650	8	8575	0.126315789473684
chr19	2102875	2125100	8	21000	0.13953488372093
chr19	5207425	5223350	8	14825	0.106666666666667
chr19	56194775	56210125	8	14625	0.1
chr19	58054025	58068050	8	13125	0.120481927710843
chr3	128612450	128635625	8	21675	0.141509433962264
chr7	128474800	128497400	8	21450	0.1125
chr9	139390450	139414300	8	22625	0.14
chrX	47057500	47076300	8	17750	0.0855614973262032
chr1	1320075	1331400	7	10700	0.1125
chr1	8918950	8934500	7	14850	0.117647058823529
chr1	19544525	19552025	7	6925	0.109090909090909
chr1	44126850	44137950	7	10350	0.11864406779661
chr1	180150900	180169025	7	17625	0.0427807486631016
chr12	49414800	49429825	7	14250	0.133333333333333
chr15	43014975	43027825	7	12200	0.0888888888888889
chr19	15219625	15232400	7	12300	0.0845070422535211
chr2	10924150	10933525	7	8775	0.132075471698113
chr20	60700175	60716550	7	15500	0.110599078341014
chr22	31481775	31497500	7	14825	0.133333333333333
chr3	50130725	50156900	7	25125	0.102040816326531
chr4	10075475	10105125	7	29050	0.0389105058365759
chr6	36564500	36577750	7	12575	0.135593220338983
chr9	134348100	134374350	7	25375	0.111111111111111
chr9	136225475	136238400	7	12275	0.0921985815602837
chr1	3547450	3555575	6	7750	0.0860215053763441
chr1	17734375	17747350	6	12150	0.108843537414966
chr1	29473675	29486025	6	11575	0.108695652173913
chr1	32652925	32664575	6	11075	0.103703703703704
chr1	32837200	32849075	6	11450	0.105263157894737
chr1	33787800	33800975	6	12775	0.08
chr1	40529125	40539900	6	10325	0.102564102564103
chr1	154550575	154565400	6	14250	0.0882352941176471
chr11	71182375	71197800	6	14725	0.0826446280991736
chr11	125473275	125480875	6	7000	0.109090909090909
chr12	46752850	46765675	6	12150	0.101449275362319
chr15	25294200	25340550	6	45025	0.113207547169811
chr16	68584200	68598200	6	13450	0.073394495412844
chr16	72131350	72147650	6	15375	0.0765027322404372
chr17	27232850	27247700	6	14250	0.0830188679245283
chr19	1416450	1430725	6	13525	0.0952380952380952
chr19	1641275	1650325	6	8600	0.0983606557377049
chr19	12734350	12741575	6	6750	0.109375
chr19	18960875	18979750	6	18125	0.0886075949367089
chr19	52816425	52826400	6	9500	0.0824742268041237
chr21	45728725	45748150	6	18225	0.11214953271028
chr22	43271200	43285800	6	13925	0.100840336134454
chr5	137899475	137908675	6	8800	0.0757575757575758
chr5	150508525	150520075	6	11050	0.108695652173913
chr5	177632525	177644075	6	11225	0.102564102564103
chr7	4793850	4806100	6	11450	0.114503816793893
chr9	137702075	137736350	6	32950	0.101769911504425
chr1	2330150	2341850	5	11025	0.0957446808510638
chr1	2439300	2453325	5	13400	0.0879120879120879
chr1	26152225	26160500	5	7900	0.0731707317073171
chr1	40025725	40038650	5	12325	0.0714285714285714
chr1	110589650	110599575	5	9625	0.0666666666666667
chr1	226564025	226574575	5	10000	0.0952380952380952
chr10	102108050	102118000	5	9300	0.0932642487046632
chr10	105197525	105207850	5	10050	0.0674157303370786
chr10	135105875	135114100	5	7775	0.096
chr11	493700	503100	5	8950	0.0760869565217391
chr11	64891925	64900750	5	8575	0.046875
chr12	48174925	48192825	5	17400	0.0958083832335329
chr12	133659550	133667200	5	7225	0.0888888888888889
chr15	72506525	72513800	5	6975	0.0666666666666667
chr16	2806225	2825575	5	18925	0.0526315789473684
chr16	11930050	11936725	5	6325	0.0930232558139535
chr16	53527375	53531750	5	4125	0.0919540229885057
chr16	88779725	88794775	5	14425	0.0891089108910891
chr17	12894200	12904575	5	9875	0.0736196319018405
chr17	20904850	20925325	5	19925	0.0779220779220779
chr17	48211500	48224650	5	12525	0.0744186046511628
chr17	76986375	76995725	5	9000	0.0952380952380952
chr17	80035550	80052450	5	16500	0.0952380952380952
chr19	1008550	1015800	5	6875	0.0925925925925926
chr19	5922300	5931700	5	8975	0.0648148148148148
chr19	8547050	8556025	5	8500	0.0769230769230769
chr19	10787475	10803725	5	15850	0.0374531835205993
chr19	16312575	16322525	5	9425	0.091254752851711
chr19	16949875	16959175	5	8975	0.0638297872340425
chr19	47222900	47237700	5	14325	0.0526315789473684
chr19	53570000	53579400	5	9000	0.078740157480315
chr19	54645275	54661600	5	15825	0.050314465408805
chr2	15740275	15746825	5	6250	0.0808080808080808
chr2	198352850	198359200	5	6075	0.0674157303370786
chr2	201678775	201686875	5	7750	0.089171974522293
chr20	10619775	10632975	5	12825	0.0618556701030928
chr20	17593050	17624400	5	30625	0.0540540540540541
chr21	44269050	44281150	5	11600	0.0824742268041237
chr22	23624475	23633100	5	8250	0.0804597701149425
chr22	24493525	24500575	5	6800	0.0645161290322581
chr3	52236325	52247450	5	10475	0.0909090909090909
chr3	124481550	124488500	5	6550	0.0794701986754967
chr3	126730600	126744150	5	13025	0.0909090909090909
chr3	134075150	134092100	5	16100	0.0754716981132075
chr4	1736275	1744300	5	7550	0.0909090909090909
chr4	2924850	2935200	5	9825	0.0821917808219178
chr5	137496425	137508050	5	11300	0.0595238095238095
chr5	151041275	151055850	5	14150	0.0458715596330275
chr5	173031650	173038450	5	6475	0.0776699029126214
chr5	180659150	180670300	5	10625	0.0847457627118644
chr6	7897700	7905325	5	7425	0.0666666666666667
chr6	31497200	31508425	5	10925	0.0588235294117647
chr6	33650050	33660275	5	9850	0.0465116279069767
chr6	37441050	37452025	5	10525	0.0902255639097744
chr7	6678925	6696100	5	16275	0.0952380952380952
chr7	100274100	100286550	5	12000	0.079295154185022
chr7	150932000	150940325	5	8050	0.087719298245614
chr8	12942175	12948975	5	6575	0.0606060606060606
chr8	42173475	42182950	5	9000	0.0941176470588235
chr8	144983950	145013400	5	29025	0.03584229390681
chr9	35710125	35725850	5	15200	0.0875912408759124
chr9	37424150	37432400	5	7875	0.0851063829787234
chr9	86584000	86591700	5	7350	0.0662251655629139
chr1	8414700	8426875	4	11750	0.0415584415584416
chr1	16051225	16062200	4	10425	0.0710659898477157
chr1	27097350	27108325	4	10575	0.0682926829268293
chr1	32792475	32799400	4	6625	0.0681818181818182
chr1	41471250	41478700	4	7125	0.0717948717948718
chr1	43884025	43901200	4	16850	0.032258064516129
chr1	109951525	109958075	4	6300	0.0666666666666667
chr1	110458025	110470125	4	11675	0.0549828178694158
chr1	160181925	160189475	4	7250	0.0720720720720721
chr1	201772625	201783475	4	10600	0.0618556701030928
chr10	6255300	6272700	4	16675	0.058455114822547
chr10	73575275	73582175	4	6700	0.0540540540540541
chr10	79779950	79786025	4	5900	0.0421052631578947
chr10	82271575	82279250	4	7400	0.0634920634920635
chr10	104238625	104247400	4	8550	0.0552486187845304
chr10	135092225	135100425	4	7950	0.0666666666666667
chr11	1296300	1302325	4	5825	0.054421768707483
chr11	18423225	18428125	4	4650	0.0707964601769911
chr11	62282900	62304325	4	21000	0.0354330708661417
chr11	63663375	63673500	4	9750	0.0608108108108108
chr11	71710950	71735975	4	24600	0.029126213592233
chr11	71937700	71949800	4	11600	0.0487804878048781
chr11	72397550	72414300	4	16400	0.0695652173913043
chr11	118367375	118378500	4	10650	0.064
chr12	56990000	57001650	4	11325	0.0610169491525424
chr12	108090300	108096400	4	5900	0.0555555555555556
chr12	110769875	110784350	4	13975	0.0655737704918033
chr12	120110475	120120300	4	9425	0.0669144981412639
chr12	133516525	133523525	4	6825	0.0493827160493827
chr14	77927525	77933775	4	5900	0.0717948717948718
chr15	42108625	42118850	4	10000	0.0606060606060606
chr15	70341475	70354575	4	12550	0.0647482014388489
chr15	72490350	72505200	4	14450	0.0610687022900763
chr15	78839300	78843800	4	4325	0.0634920634920635
chr15	91458025	91464100	4	5800	0.0674157303370786
chr16	2746725	2756525	4	9500	0.0459770114942529
chr16	24576000	24583625	4	7300	0.0689655172413793
chr16	69965000	69976000	4	10525	0.0594795539033457
chr16	89797875	89807300	4	9025	0.0642570281124498
chr17	27416550	27427975	4	11100	0.0580912863070539
chr17	30800150	30808800	4	8350	0.0672268907563025
chr17	40965675	40971775	4	5900	0.0683760683760684
chr17	45745150	45758625	4	13175	0.0472972972972973
chr17	48262025	48277025	4	14650	0.028735632183908
chr17	61780100	61784925	4	4650	0.055045871559633
chr17	74078100	74091025	4	12475	0.0672782874617737
chr17	79841800	79848575	4	6500	0.0672268907563025
chr18	32822375	32829400	4	6775	0.0606060606060606
chr19	322475	330375	4	7650	0.0563380281690141
chr19	5586150	5601525	4	14850	0.0512820512820513
chr19	7073350	7085500	4	11825	0.0578512396694215
chr19	9719250	9729925	4	10400	0.0597014925373134
chr19	35511375	35519500	4	7900	0.0402684563758389
chr19	39327300	39338700	4	11150	0.0316205533596838
chr19	40738500	40747375	4	8350	0.0675675675675676
chr19	42731950	42741325	4	9075	0.0568720379146919
chr19	45487200	45496750	4	9175	0.0611620795107034
chr19	45853575	45861225	4	7325	0.0717488789237668
chr19	47568025	47576275	4	8000	0.0634920634920635
chr19	50331525	50344550	4	12600	0.0516129032258065
chr19	53847950	53856225	4	8050	0.0473933649289099
chr19	57795700	57805725	4	9775	0.0357142857142857
chr2	28623425	28639150	4	15325	0.0569105691056911
chr2	47247275	47258025	4	10425	0.0563380281690141
chr2	96947000	96960575	4	13225	0.0666666666666667
chr20	25251125	25273650	4	22050	0.0364238410596026
chr20	33580725	33598850	4	17675	0.0381679389312977
chr20	35237650	35244300	4	6400	0.0714285714285714
chr20	44688900	44696150	4	6975	0.0669856459330144
chr20	61534500	61543750	4	8975	0.0663507109004739
chr20	61906625	61921275	4	14275	0.0320366132723112
chr21	30421250	30426000	4	4575	0.0634920634920635
chr21	44519525	44525375	4	5650	0.0701754385964912
chr21	47408425	47425375	4	16525	0.032258064516129
chr22	20073200	20084400	4	10825	0.0588235294117647
chr22	21344550	21355000	4	10225	0.0427807486631016
chr22	24935575	24941525	4	5800	0.0526315789473684
chr22	29741900	29750975	4	8850	0.0521739130434783
chr22	30728275	30744450	4	15750	0.0689655172413793
chr22	50207575	50212325	4	4575	0.0655737704918033
chr22	50713400	50723575	4	9875	0.0584795321637427
chr22	50892225	50906850	4	14125	0.0606060606060606
chr3	10341175	10349575	4	8125	0.0555555555555556
chr3	14170925	14183925	4	12725	0.0538461538461538
chr3	14516950	14525425	4	8300	0.0357142857142857
chr3	45999125	46010200	4	10750	0.045045045045045
chr3	58412650	58417750	4	4875	0.0655737704918033
chr3	127777275	127792675	4	15175	0.0315457413249211
chr3	128981375	128992225	4	10625	0.0516129032258065
chr3	187441450	187450025	4	8300	0.0575539568345324
chr3	197679075	197683775	4	4550	0.0666666666666667
chr5	137890850	137897675	4	6550	0.0574712643678161
chr5	140073475	140079125	4	5475	0.0384615384615385
chr5	175773575	175778125	4	4350	0.0612244897959184
chr6	74195375	74198800	4	3250	0.0705882352941176
chr7	286400	301900	4	15250	0.0237154150197628
chr7	4820475	4831875	4	11175	0.0427807486631016
chr7	5031450	5038425	4	6750	0.0446428571428571
chr7	6726225	6742225	4	15325	0.0697674418604651
chr7	99950025	99957475	4	7175	0.0609137055837563
chr8	144898425	144905325	4	6725	0.0444444444444444
chr9	99520425	99527175	4	6475	0.0619469026548673
chr9	133498250	133512500	4	13650	0.0623700623700624
chrX	70340825	70349100	4	7925	0.0689655172413793
chrX	71489975	71495950	4	5750	0.0597014925373134
chr1	1150700	1159675	3	8750	0.0293255131964809
chr1	9660875	9664700	3	3725	0.0465116279069767
chr1	11891625	11898900	3	7175	0.0261437908496732
chr1	17748600	17756875	3	8075	0.0434782608695652
chr1	19629225	19635150	3	5800	0.0454545454545455
chr1	24077125	24084600	3	7325	0.0444444444444444
chr1	35649975	35657600	3	7450	0.0337552742616034
chr1	43847425	43853525	3	5975	0.03125
chr1	43904175	43918175	3	13675	0.0398009950248756
chr1	45098925	45105400	3	6325	0.0280373831775701
chr1	45105775	45113900	3	7900	0.03584229390681
chr1	46494250	46498550	3	4175	0.0437956204379562
chr1	116939100	116950725	3	11475	0.018348623853211
chr1	150546850	150551625	3	4675	0.0373831775700935
chr1	151023950	151029525	3	5425	0.0404040404040404
chr1	151264375	151268400	3	3900	0.0408163265306122
chr1	160258675	160269325	3	10400	0.0387596899224806
chr1	160317700	160327300	3	9425	0.0298507462686567
chr10	17271525	17279500	3	7775	0.045662100456621
chr10	105158025	105160950	3	2825	0.0449438202247191
chr10	120807350	120815025	3	7525	0.0340909090909091
chr10	129900875	129907275	3	6275	0.0342857142857143
chr11	2412475	2418700	3	6125	0.0248447204968944
chr11	10817450	10828675	3	11050	0.0276243093922652
chr11	12495300	12498750	3	3350	0.0421052631578947
chr11	62482675	62491925	3	9100	0.0291970802919708
chr11	62649900	62657675	3	7600	0.0382775119617225
chr11	67012475	67025025	3	12175	0.046908315565032
chr11	67045325	67055125	3	9600	0.0294117647058824
chr11	69458350	69467375	3	8925	0.025974025974026
chr11	73963375	73966550	3	3075	0.0434782608695652
chr11	93527375	93531600	3	4100	0.0434782608695652
chr11	118389900	118394200	3	4200	0.0341880341880342
chr11	118769100	118775725	3	6400	0.0458715596330275
chr11	125487925	125491475	3	3425	0.046875
chr12	6856100	6861450	3	5250	0.0388349514563107
chr12	13365300	13369550	3	4125	0.0447761194029851
chr12	108133825	108138675	3	4725	0.037037037037037
chr13	45909400	45914675	3	5150	0.0461538461538462
chr14	68154675	68159350	3	4550	0.0447761194029851
chr14	75549250	75552700	3	3350	0.0384615384615385
chr14	94509875	94517800	3	7725	0.0346020761245675
chr14	96702625	96709275	3	6500	0.046875
chr14	105253000	105259175	3	6075	0.031496062992126
chr14	105929200	105936525	3	7175	0.0306122448979592
chr15	44103150	44108375	3	5050	0.043956043956044
chr15	63348900	63355200	3	6175	0.029126213592233
chr15	67476300	67486000	3	9550	0.0220385674931129
chr15	72549550	72556175	3	6500	0.0285714285714286
chr15	74911450	74925900	3	14250	0.0402684563758389
chr15	75498200	75506675	3	8225	0.0412371134020619
chr15	81236650	81243600	3	6800	0.0441176470588235
chr15	89169400	89175900	3	6325	0.0408163265306122
chr16	1711725	1726325	3	14325	0.0348583877995643
chr16	2128275	2145250	3	16375	0.0459363957597173
chr16	2278025	2286325	3	8125	0.0350877192982456
chr16	8720800	8728150	3	7200	0.0425531914893617
chr16	21970050	21972825	3	2675	0.0408163265306122
chr16	23675125	23681550	3	6200	0.0457142857142857
chr16	28836675	28849850	3	12950	0.0309278350515464
chr16	30367800	30372275	3	4350	0.0368098159509202
chr16	30672050	30682525	3	10225	0.0405063291139241
chr16	31194725	31208075	3	13025	0.0379746835443038
chr16	66756450	66762200	3	5625	0.0280373831775701
chr16	67573100	67583225	3	9850	0.0447284345047923
chr16	85007450	85012275	3	4650	0.0457142857142857
chr16	85687075	85693300	3	6100	0.0394736842105263
chr16	88664625	88669350	3	4575	0.0465116279069767
chr16	89947850	89952775	3	4775	0.0428571428571429
chr17	7124200	7134225	3	9875	0.0324324324324324
chr17	8043375	8048650	3	5125	0.0418848167539267
chr17	19282475	19288200	3	5600	0.032258064516129
chr17	26666350	26674175	3	7550	0.0422535211267606
chr17	26687075	26692325	3	5125	0.046875
chr17	38140525	38154575	3	13825	0.0367647058823529
chr17	41578400	41584025	3	5525	0.0239520958083832
chr17	43179025	43187050	3	7825	0.041958041958042
chr17	56165150	56171625	3	6300	0.0447761194029851
chr17	74467075	74470150	3	2975	0.0380952380952381
chr17	78923425	78926575	3	3050	0.0392156862745098
chr17	79861425	79867550	3	5900	0.0440528634361234
chr17	80011200	80022275	3	10800	0.0353982300884956
chr19	800125	814200	3	13825	0.0267857142857143
chr19	1115525	1125175	3	9475	0.0220994475138122
chr19	2242075	2249650	3	7425	0.025
chr19	8532875	8537800	3	4825	0.0254777070063694
chr19	9487625	9495300	3	7475	0.0348432055749129
chr19	11028800	11035650	3	6675	0.0392156862745098
chr19	11725975	11732900	3	6675	0.0420168067226891
chr19	14823350	14830800	3	7225	0.0416666666666667
chr19	15362375	15372025	3	9400	0.0330578512396694
chr19	15477250	15486225	3	8850	0.0242424242424242
chr19	15533225	15541950	3	8525	0.0315457413249211
chr19	21991175	21994400	3	3125	0.0380952380952381
chr19	36213150	36226825	3	13225	0.0468384074941452
chr19	39206800	39220125	3	13175	0.018140589569161
chr19	49605325	49612725	3	7275	0.0359281437125748
chr19	51298475	51303750	3	5125	0.0421052631578947
chr19	52195625	52203275	3	7450	0.0431654676258993
chr19	58259650	58269175	3	9400	0.0171428571428571
chr19	58489650	58500725	3	10875	0.0235294117647059
chr2	27557225	27562000	3	4650	0.0377358490566038
chr2	38972150	38976525	3	4275	0.0298507462686567
chr2	47182850	47188350	3	5400	0.0240963855421687
chr2	47218850	47224550	3	5575	0.0335195530726257
chr2	65296550	65301625	3	4950	0.0344827586206897
chr2	74586800	74598925	3	11850	0.0368663594470046
chr2	105988875	105991700	3	2725	0.0444444444444444
chr2	128039300	128044950	3	5525	0.04
chr2	217364375	217370500	3	5975	0.0404040404040404
chr2	219107875	219121975	3	13650	0.0467836257309941
chr2	232317425	232327825	3	10125	0.0417910447761194
chr2	233431425	233435450	3	3925	0.032
chr2	234747450	234750900	3	3350	0.0373831775700935
chr2	239086700	239094000	3	7125	0.0389105058365759
chr2	241401350	241406950	3	5450	0.0441988950276243
chr2	242280075	242288025	3	7725	0.0423728813559322
chr2	242657950	242665675	3	7550	0.0467289719626168
chr20	1422200	1428575	3	6175	0.0467836257309941
chr20	3841850	3848250	3	6175	0.0452488687782805
chr20	35852200	35861600	3	9150	0.0453074433656958
chr20	55052675	55057200	3	4425	0.0404040404040404
chr21	35891975	35895950	3	3875	0.0333333333333333
chr21	45211650	45224800	3	12925	0.0305810397553517
chr21	47534500	47550325	3	15575	0.0237388724035608
chr22	19439600	19445125	3	5400	0.0297029702970297
chr22	29722175	29728250	3	5875	0.0457142857142857
chr22	30199350	30203600	3	4150	0.0263157894736842
chr22	30971200	30985600	3	14200	0.0274599542334096
chr22	38881850	38887250	3	5300	0.03125
chr22	46481875	46490250	3	8150	0.0355555555555556
chr3	9777975	9790525	3	12325	0.0325581395348837
chr3	12944625	12953950	3	9175	0.0377358490566038
chr3	45970375	45974250	3	3775	0.0336134453781513
chr3	47040700	47048900	3	8000	0.0389105058365759
chr3	48615600	48626900	3	11100	0.034965034965035
chr3	50682300	50686125	3	3725	0.0310077519379845
chr3	51966625	51973600	3	6825	0.0331491712707182
chr3	52433725	52442850	3	9025	0.0307692307692308
chr3	129298700	129305875	3	7025	0.0387096774193548
chr3	183909800	183912825	3	2925	0.04
chr3	184038025	184048350	3	10125	0.0344827586206897
chr3	185637875	185643975	3	5975	0.0289855072463768
chr4	2823900	2837275	3	13125	0.0389972144846797
chr4	3513825	3523650	3	9500	0.0459770114942529
chr4	10108700	10117850	3	8950	0.0343839541547278
chr5	40826575	40834675	3	7975	0.031413612565445
chr5	154178850	154186300	3	7275	0.0387096774193548
chr5	176950425	176960250	3	9700	0.0253164556962025
chr5	179249300	179255300	3	5850	0.0423280423280423
chr5	179316300	179322000	3	5575	0.0298507462686567
chr6	31590350	31606300	3	15425	0.0407470288624788
chr6	35044825	35057500	3	12550	0.0204081632653061
chr6	36934325	36946600	3	12025	0.044280442804428
chr6	43742750	43753525	3	10475	0.031496062992126
chr6	159026575	159032575	3	5875	0.0330578512396694
chr6	159186500	159196050	3	9375	0.0275482093663912
chr7	6184575	6190925	3	6225	0.0307692307692308
chr7	30670575	30675150	3	4475	0.0261437908496732
chr7	100028725	100032850	3	4025	0.037037037037037
chr7	127729325	127735800	3	6375	0.0338983050847458
chr7	138241025	138251425	3	10250	0.0272727272727273
chr7	139411675	139417025	3	5250	0.0425531914893617
chr7	150813750	150821125	3	7200	0.0427350427350427
chr8	146070150	146077275	3	6975	0.0408163265306122
chr9	35056150	35068650	3	12400	0.0100755667506297
chr9	35695725	35709650	3	13650	0.0352941176470588
chrX	41200075	41208350	3	8100	0.0332225913621262
chrX	53222100	53231375	3	9175	0.0208333333333333
chrX	70459725	70464700	3	4850	0.0333333333333333
chrX	153214875	153230075	3	14925	0.0320366132723112
chr1	19700375	19705525	2	5100	0.0196078431372549
chr1	27657975	27663575	2	5550	0.018018018018018
chr1	36637575	36647700	2	10050	0.0149253731343284
chr1	38441150	38446450	2	5250	0.019047619047619
chr1	65308575	65314325	2	5700	0.0175438596491228
chr1	153636425	153642350	2	5875	0.0170212765957447
chr1	154312100	154319350	2	7200	0.0138888888888889
chr1	155934700	155940325	2	5575	0.0179372197309417
chr1	156906450	156912800	2	6300	0.0158730158730159
chr1	201107975	201117250	2	9225	0.010840108401084
chr10	112265875	112271175	2	5250	0.019047619047619
chr11	836225	841550	2	5275	0.018957345971564
chr11	9162750	9172350	2	9525	0.015748031496063
chr11	47495700	47501725	2	5975	0.0167364016736402
chr11	62561475	62570525	2	9000	0.0111111111111111
chr11	62587700	62593650	2	5900	0.0169491525423729
chr11	66028575	66034450	2	5825	0.0171673819742489
chr11	66390050	66397150	2	7050	0.0141843971631206
chr11	111590425	111595925	2	5450	0.018348623853211
chr12	50185100	50193050	2	7900	0.0126582278481013
chr12	53450700	53457200	2	6450	0.0155038759689922
chr12	58214875	58221950	2	7025	0.0142348754448399
chr12	108916425	108922075	2	5600	0.0178571428571429
chr12	121000200	121005575	2	5325	0.0187793427230047
chr13	30087100	30092375	2	5225	0.0191387559808612
chr14	24645750	24656525	2	10700	0.014018691588785
chr15	44055050	44061600	2	6500	0.0153846153846154
chr16	105125	111300	2	6125	0.0163265306122449
chr16	2047825	2053825	2	5950	0.0168067226890756
chr16	22332825	22340200	2	7325	0.0136518771331058
chr16	23698400	23703975	2	5525	0.0180995475113122
chr16	31087425	31096650	2	9150	0.0163934426229508
chr16	68386825	68392275	2	5400	0.0185185185185185
chr16	71484175	71490925	2	6700	0.0149253731343284
chr16	84211725	84219050	2	7275	0.013745704467354
chr16	85694600	85702950	2	8275	0.0181268882175227
chr17	1575175	1586350	2	11075	0.018058690744921
chr17	7477225	7482725	2	5450	0.018348623853211
chr17	37003675	37009425	2	5700	0.0175438596491228
chr17	48152425	48159325	2	6850	0.0145985401459854
chr17	61906525	61913775	2	7200	0.0138888888888889
chr17	73232125	73242900	2	10725	0.00932400932400932
chr17	73695350	73705150	2	9725	0.0154241645244216
chr17	80200100	80211725	2	11575	0.00863930885529158
chr17	80419400	80424650	2	5200	0.0192307692307692
chr18	43662500	43672125	2	9575	0.010443864229765
chr19	1219875	1225225	2	5300	0.0188679245283019
chr19	7995250	8001150	2	5850	0.0170940170940171
chr19	8929250	8935850	2	6550	0.0152671755725191
chr19	12056075	12061500	2	5375	0.0186046511627907
chr19	14518375	14524700	2	6275	0.0159362549800797
chr19	15506850	15514850	2	7925	0.0189274447949527
chr19	16333075	16341050	2	7925	0.0126182965299685
chr19	16627350	16633050	2	5650	0.0176991150442478
chr19	19133075	19138500	2	5375	0.0186046511627907
chr19	19606500	19615050	2	8475	0.0176991150442478
chr19	52538975	52545025	2	6000	0.0166666666666667
chr19	52703825	52711725	2	7850	0.0127388535031847
chr19	52714000	52721600	2	7550	0.0132450331125828
chr19	52721900	52728250	2	6300	0.0158730158730159
chr19	54962100	54971775	2	9625	0.0103896103896104
chr2	27425400	27431800	2	6350	0.015748031496063
chr2	27454150	27459900	2	5700	0.0175438596491228
chr2	201715850	201724525	2	8600	0.0174418604651163
chr2	219127350	219132675	2	5275	0.018957345971564
chr2	220096875	220103100	2	6175	0.0161943319838057
chr20	32662925	32670625	2	7650	0.0130718954248366
chr20	44468550	44473775	2	5175	0.0193236714975845
chr20	44585625	44591425	2	5750	0.0173913043478261
chr21	47769000	47778550	2	9475	0.0158311345646438
chr21	47980150	47985375	2	5175	0.0193236714975845
chr22	19453475	19461850	2	8325	0.012012012012012
chr22	20091975	20103775	2	11725	0.0127931769722814
chr22	36911625	36922350	2	10625	0.0188235294117647
chr22	50654100	50661975	2	7825	0.012779552715655
chr3	12961625	12967575	2	5900	0.0169491525423729
chr3	49158575	49164325	2	5700	0.0175438596491228
chr3	52289225	52295575	2	6300	0.0158730158730159
chr3	53256075	53271275	2	15100	0.0132450331125828
chr3	126183050	126189950	2	6850	0.0145985401459854
chr3	126745100	126753775	2	8600	0.0174418604651163
chr3	129288375	129294900	2	6475	0.0154440154440154
chr3	183894850	183902600	2	7700	0.012987012987013
chr4	2940250	2946150	2	5850	0.0170940170940171
chr4	3229675	3238750	2	9000	0.0166666666666667
chr4	109543225	109549350	2	6075	0.0164609053497942
chr5	1802975	1808525	2	5500	0.0181818181818182
chr6	3722975	3728400	2	5375	0.0186046511627907
chr6	7881800	7890275	2	8400	0.0178571428571429
chr6	31745525	31751425	2	5850	0.0170940170940171
chr6	32942075	32950225	2	8100	0.0123456790123457
chr6	43643925	43649150	2	5175	0.0193236714975845
chr6	44216350	44223450	2	7050	0.0141843971631206
chr6	159201400	159207125	2	5675	0.0176211453744493
chr7	45138675	45148925	2	10200	0.00980392156862745
chr7	141448275	141453450	2	5125	0.0195121951219512
chr7	143083025	143089275	2	6200	0.0161290322580645
chr7	150823750	150834700	2	10850	0.0184331797235023
chr8	145531575	145537225	2	5600	0.0178571428571429
chr9	33033850	33039325	2	5425	0.0184331797235023
chr9	33460275	33470425	2	10100	0.0099009900990099
chr9	127087500	127093200	2	5650	0.0176991150442478
chr9	135928450	135934075	2	5575	0.0179372197309417
chr9	137308525	137317100	2	8525	0.0117302052785924
chrX	54836125	54841500	2	5325	0.0187793427230047
