# Supplementary material for: Large organized chromatin lysine domains help distinguish primitive from differentiated cell populations
Source: Nat Commun. 2021 Jan 21;12:499. doi: 10.1038/s41467-020-20830-9 (PMC7820432; doi:10.1038/s41467-020-20830-9)
Supplement: Supplementary file 3 — Supplementary Software [file 41467_2020_20830_MOESM3_ESM.zip › E007-H3K4me1_LOCKS.bed]

chr1	41819500	41982925	60	57100	17.2631578947368
chr10	73357150	73521500	60	48825	18
chr10	80798425	80921175	60	76525	15.68
chr11	703200	857375	60	61150	18.6486486486486
chr11	44724300	44881475	60	47950	17.8823529411765
chr11	64375175	64572400	60	46825	17
chr11	126173250	126312725	60	37100	17.3529411764706
chr12	124864300	124999700	60	66225	18.3703703703704
chr12	125130325	125289425	60	36100	17.6
chr13	99126650	99228025	60	41150	17.0434782608696
chr14	77460800	77612650	60	53775	12.24
chr14	93469325	93573175	60	41025	18.5714285714286
chr15	67303325	67443125	60	62425	9.70526315789474
chr15	99190175	99302550	60	39300	10.3333333333333
chr16	85157275	85287350	60	54775	9.47368421052632
chr16	85291650	85431400	60	51575	18.1142857142857
chr16	85449175	85601300	60	63425	16.5416666666667
chr16	89357000	89474250	60	58950	12.9230769230769
chr17	17566300	17716375	60	69300	12.75
chr17	27262900	27411425	60	41175	14.2307692307692
chr17	46593475	46691300	60	31125	17.4054054054054
chr17	55408800	55550250	60	40200	17.8857142857143
chr17	55550525	55658075	60	46900	17.7142857142857
chr17	79280725	79435800	60	70825	12.3333333333333
chr19	13094000	13204725	60	58075	8.27027027027027
chr19	19488500	19652225	60	46825	17.4193548387097
chr2	218764025	218885075	60	45850	18.4761904761905
chr2	240114225	240233050	60	48525	12.5090909090909
chr21	46316600	46439775	60	42575	18.4666666666667
chr22	23483550	23624175	60	52250	17.3170731707317
chr3	66443425	66544225	60	50575	9.72413793103448
chr5	14142425	14253100	60	34925	16.3636363636364
chr6	15239700	15362600	60	38675	13.2727272727273
chr7	27120425	27240700	60	36975	14.2702702702703
chr7	47510075	47632150	60	53000	15.7391304347826
chr7	150634850	150787750	60	61700	15.7
chr8	128805975	128912075	60	44125	16.16
chr9	116217200	116384475	60	46125	17.4848484848485
chr9	130587250	130724950	60	49400	15.4
chr9	136686400	136827675	60	59925	15.6315789473684
chr9	137206675	137335800	60	82600	16.4666666666667
chr9	139375900	139522300	60	76750	17.6153846153846
chr1	205213275	205346175	59	56550	18.2352941176471
chr13	110935825	111048975	59	31675	15.2941176470588
chr14	68959300	69111250	59	49925	16.8421052631579
chr11	1927800	2037300	58	52600	11.4193548387097
chr11	119510800	119635475	58	47725	13.4583333333333
chr1	226821425	226927650	57	41100	17.8888888888889
chr7	151062625	151250125	57	35150	16.9047619047619
chr9	132143375	132269700	57	49275	16
chr10	126681650	126759825	56	37100	13.2121212121212
chr17	55926250	56035400	56	61325	7.45454545454545
chr3	184242150	184415800	56	58400	16.8372093023256
chr9	124307875	124471375	56	47025	16.6666666666667
chr1	19686100	19799100	55	43100	14.2352941176471
chr1	54734950	54852000	55	66825	10.125
chr19	39125475	39234850	55	55625	15.25
chr22	29278000	29386200	55	34150	14.7
chr1	2157775	2287275	54	68950	11.9183673469388
chr11	114000025	114131850	54	49100	14.7027027027027
chr17	78953025	79076150	54	51350	13.8904109589041
chr19	5023075	5164875	54	43350	14.4117647058824
chr3	12973125	13099450	54	46575	15.7727272727273
chr1	156022175	156132850	53	49900	9.53846153846154
chr19	18525000	18634975	53	54300	7.8
chr15	68845225	68967125	52	31700	13.8181818181818
chr16	89474350	89576375	52	39925	15.3962264150943
chr18	46446725	46548125	51	44800	15.4736842105263
chr11	2769525	2952625	50	50300	14.8571428571429
chr17	25813325	25913325	50	35075	8.36363636363636
chr2	121598300	121716925	50	40575	15.7333333333333
chr9	127515200	127644650	50	36800	15.1851851851852
chr9	140041625	140176600	50	48150	15.1304347826087
chr1	10717350	10823250	49	49075	14.5833333333333
chr1	64934825	65012250	49	25275	9.76315789473684
chr17	37773625	37863775	49	42325	6.47524752475248
chr20	35918525	36051700	49	39550	14.969696969697
chr22	45012975	45154725	49	35175	14.969696969697
chr10	71587500	71674475	48	32775	13.3066666666667
chr16	660850	779525	48	48000	14.7857142857143
chr17	75358950	75500975	48	91150	13.8461538461538
chr2	43349250	43460025	46	34000	14.2439024390244
chr2	102342075	102448450	46	31275	13.8095238095238
chr1	27810000	27961625	45	76975	12.4210526315789
chr10	80922475	81048150	45	58000	9.52
chr17	48169050	48262475	45	37275	14
chr19	15358050	15444300	45	38725	13.7692307692308
chr3	32854650	32917825	45	38775	13.2
chr3	51974450	52102625	45	48050	10.8148148148148
chr7	1064650	1178525	45	36625	13.3235294117647
chr1	156779350	156898000	44	32925	12.4246575342466
chr10	123871575	123967275	44	33075	12.0666666666667
chr12	54377875	54455525	44	20800	11.8571428571429
chr16	85601550	85697700	44	60600	6.96774193548387
chr17	1899025	1999475	44	43275	10.1081081081081
chr22	42654275	42750750	44	40200	11.7575757575758
chr22	43287875	43363300	44	25500	10.6046511627907
chr11	63764525	63847175	43	36875	5.6
chr9	34553625	34666550	43	48075	11.2857142857143
chr12	52398125	52477375	42	32075	11.7058823529412
chr17	38572825	38678550	42	30150	12.2222222222222
chr19	1204975	1304700	42	51475	10.16
chr19	49897650	49982425	42	25400	12.5813953488372
chr4	961550	1049925	42	38075	8.8
chr5	141174800	141304325	42	40525	10.0170212765957
chr5	176827400	176946600	42	42675	12.695652173913
chr8	26428575	26520275	42	24950	11.4545454545455
chr8	142356500	142445900	42	40575	10
chr11	12695225	12754800	41	28725	12.1142857142857
chr14	99984975	100095275	41	56475	10.8965517241379
chr16	49555675	49642850	41	27425	9.1304347826087
chr3	112928800	112997475	41	33450	12.5294117647059
chr6	7106425	7177175	41	24850	11.9555555555556
chr1	39592575	39699375	40	36175	10.4347826086957
chr10	35657425	35760475	40	31975	12.8214285714286
chr10	126801450	126863275	40	31725	10.2325581395349
chr15	74461650	74557175	40	42750	8.8421052631579
chr19	45577775	45690925	40	37025	9.05
chr2	238571450	238653725	40	26300	11.2307692307692
chr1	9864950	9990475	39	32625	12.4516129032258
chr10	72189825	72283900	39	29825	11.8518518518519
chr16	2002800	2109025	39	44550	12.375
chr16	84534875	84601450	39	21975	11.9487179487179
chr2	121467500	121562750	39	45625	7.27272727272727
chr6	33707925	33783775	39	32400	11.7857142857143
chr14	69383225	69448775	38	36850	4.53488372093023
chr1	22220450	22290575	37	35375	8.45161290322581
chr10	126354825	126434125	37	44150	9.21428571428571
chr11	67155075	67212725	37	24400	9.625
chr14	74178850	74262325	37	40300	6.06666666666667
chr14	77367125	77444725	37	34025	11.0847457627119
chr15	40570025	40665150	37	35125	10.6896551724138
chr20	56235925	56294325	37	25600	11.4193548387097
chr15	96863425	96913450	36	35175	4.55555555555556
chr20	62667025	62734425	36	27075	10.1538461538462
chr21	44728075	44790675	36	18800	10.8571428571429
chr21	46706350	46788750	36	35325	10.8837209302326
chr9	129372050	129453325	36	38100	10.1176470588235
chr1	230235300	230299275	35	26775	7.81818181818182
chr11	72446725	72505950	35	23425	9.86206896551724
chr12	3303225	3367425	35	26800	9.125
chr15	31611750	31670825	35	31350	7.32075471698113
chr16	81477150	81538775	35	24800	9.68421052631579
chr15	40330025	40408550	34	38450	5.625
chr16	70713150	70795700	34	49600	5.96825396825397
chr17	74476600	74566400	34	31450	10.3870967741935
chr17	76336450	76394600	34	32150	8.76190476190476
chr3	129267375	129347225	34	37125	10.25
chr7	2490950	2600200	34	44250	10.1395348837209
chr8	41126275	41189050	34	26850	8.06666666666667
chr15	93569775	93625675	33	29700	7.95833333333333
chr19	5929800	5980225	33	25950	7.41666666666667
chr9	139683150	139761775	33	26625	8.36
chr11	46351150	46415025	32	37775	7.44444444444444
chr13	114781375	114847500	32	24975	7.2
chr17	36713600	36776400	32	30450	7.58823529411765
chr2	99060700	99103400	32	15775	7.30909090909091
chr5	139013125	139092575	32	59025	4.10958904109589
chr1	21580975	21677200	31	43525	9.17460317460317
chr16	73058150	73105900	31	29075	4.70833333333333
chr17	38209575	38281850	31	37925	8.30630630630631
chr17	63518700	63570000	31	22650	9.65217391304348
chr2	64833725	64882325	31	17775	7.3
chr20	10598750	10656375	31	33350	5.72972972972973
chr22	40571600	40622850	31	19000	9.52941176470588
chr7	131203675	131243650	31	18325	9.41176470588235
chr8	22396875	22464475	31	33650	9.64705882352941
chr1	17858375	17924175	30	30250	9.16666666666667
chr14	91812500	91869875	30	29650	7.17647058823529
chr16	67183175	67242350	30	25475	7.2
chr2	85956375	86031800	30	27425	8.33333333333333
chr22	42299025	42374300	30	21800	9.07317073170732
chr6	44001975	44055400	30	20700	9.38888888888889
chr8	38269300	38331925	30	26100	8.20547945205479
chr1	18953825	18988900	29	20450	4.97674418604651
chr1	164552600	164595400	29	19800	9.125
chr12	106490750	106542050	29	24000	7.42857142857143
chr2	25472025	25539675	29	32400	6.64285714285714
chr6	10381100	10427325	29	23250	7.10204081632653
chr7	30916350	30978500	29	21300	8.90196078431373
chr10	72988625	73039950	28	30150	3.76744186046512
chr11	44948500	44989550	28	23600	7.03846153846154
chr12	52212625	52268500	28	30200	6.8125
chr12	125000000	125054975	28	34750	3.09090909090909
chr15	75926850	76001450	28	27450	6.88524590163934
chr16	4417250	4467250	28	22950	8.2
chr17	827800	884350	28	20100	7.77777777777778
chr17	17717600	17764075	28	26225	9
chr2	206559100	206599900	28	19975	6.24390243902439
chrX	39937450	39968275	28	20450	5
chr1	204034000	204080750	27	25750	7.44444444444444
chr1	208289350	208359500	27	24675	8.26229508196721
chr11	65306200	65363225	27	29950	4.95522388059702
chr12	57606800	57645075	27	25725	7.39130434782609
chr16	88810025	88860450	27	27800	7.52173913043478
chr17	36571175	36626650	27	31625	4.56716417910448
chr17	75271875	75327975	27	22300	8.51851851851852
chr22	26945150	26988550	27	14225	6.97560975609756
chr22	44721500	44763125	27	14125	7.76
chr3	46965250	47013500	27	25100	3.51724137931034
chr3	181405125	181459775	27	27025	7.91836734693878
chr5	149861500	149910025	27	26525	6
chr5	149989700	150041250	27	25100	6.47619047619048
chr8	141596800	141648325	27	23975	5.78260869565217
chr9	130281575	130348700	27	29475	6.58333333333333
chr1	16460475	16518850	26	31225	7.53846153846154
chr1	181057200	181111700	26	23400	6.44444444444444
chr1	235089875	235136450	26	20875	7.11904761904762
chr10	71075750	71123025	26	20825	7
chr13	100601725	100650425	26	22150	7.48387096774194
chr13	113342675	113391725	26	21075	6.23255813953488
chr3	50263700	50313925	26	36000	6.47619047619048
chr11	295950	342750	25	22200	6.39130434782609
chr12	6302875	6344750	25	24050	6.41666666666667
chr12	7022150	7081175	25	24850	5.8961038961039
chr12	115102625	115142300	25	20350	4
chr14	103550600	103597350	25	22475	7.85
chr15	86288775	86338925	25	20550	5.52941176470588
chr17	71527575	71567875	25	18550	6.19178082191781
chr17	73504050	73555500	25	18500	6.12658227848101
chr18	74790550	74827650	25	14350	7.71428571428571
chr22	36738750	36784800	25	26575	7.78947368421053
chr22	36813200	36866375	25	16500	6.48484848484848
chr9	127018775	127072750	25	30400	7.11578947368421
chr9	134268350	134313875	25	25400	3.82417582417582
chr1	22571800	22602425	24	11675	5.77142857142857
chr1	43388875	43432975	24	32525	1.94285714285714
chr10	126300350	126346900	24	28025	2.95833333333333
chr12	3239375	3281975	24	15850	6.8
chr12	54723225	54788125	24	33700	7.07317073170732
chr16	87853525	87894975	24	23825	7.2972972972973
chr17	77748450	77789650	24	27950	2.77777777777778
chr18	46351350	46389425	24	20975	3.68421052631579
chr19	55970950	56006100	24	18900	4.45454545454545
chr4	111530225	111562650	24	16575	7.54838709677419
chr5	87955425	87991450	24	14700	7.26666666666667
chr6	41512825	41560200	24	28950	5.80645161290323
chr6	52401025	52442625	24	18100	7.22222222222222
chr8	144544250	144585350	24	18125	5.39285714285714
chr9	132344150	132405125	24	20150	6.51851851851852
chr1	23098700	23135825	23	16975	5.83333333333333
chr1	31350150	31384325	23	20200	6
chr10	45453175	45497225	23	24075	6.28571428571429
chr10	74001675	74037600	23	18475	4.5
chr10	79623675	79654700	23	15525	4.31578947368421
chr11	57071000	57108225	23	19200	5.52380952380952
chr15	65128225	65176700	23	20950	7.1063829787234
chr16	1194775	1245125	23	19325	6.17391304347826
chr17	71581150	71628000	23	22925	5.71428571428571
chr22	30619275	30654400	23	16425	6.09523809523809
chr5	140855050	140905400	23	25175	7.15789473684211
chr1	6534425	6581225	22	17525	6.45
chr10	134199150	134244025	22	27275	3.95833333333333
chr11	61507175	61545325	22	17100	5.80645161290323
chr13	113406475	113438500	22	12925	5.29166666666667
chr17	17005600	17045775	22	15700	5.73913043478261
chr17	47560000	47606550	22	17325	6.57142857142857
chr22	19928125	19990000	22	25450	6.08695652173913
chr22	39840700	39877000	22	18450	5.44
chr3	11617975	11662350	22	20725	5.90476190476191
chr3	14451900	14483425	22	16425	5.80645161290323
chr5	146810850	146836150	22	11050	5.11111111111111
chr5	149509300	149547600	22	20700	4.08333333333333
chr6	15420925	15449100	22	14250	4.98181818181818
chr7	1263350	1295250	22	13250	6.62857142857143
chr8	145536450	145567350	22	13300	6.8
chr8	145721100	145756375	22	21350	3.10144927536232
chr9	112857175	112894475	22	15550	6.41025641025641
chr9	138971025	139015325	22	26475	3.80722891566265
chr1	64237775	64263250	21	14200	5.48387096774194
chr1	223888325	223927925	21	15200	6.21276595744681
chr10	21782750	21825225	21	26600	5.33333333333333
chr14	101172825	101204925	21	17725	4.70175438596491
chr15	89901675	89943900	21	14600	6.11111111111111
chr16	4338250	4380775	21	20875	5.04477611940298
chr17	38459550	38514100	21	41150	2.85714285714286
chr19	35605350	35647075	21	19050	6.34883720930233
chr19	39880350	39927775	21	20400	4.21978021978022
chr2	176943500	176974100	21	12100	6.13636363636364
chr2	223154075	223185900	21	17500	4.28571428571429
chr21	46823025	46859975	21	26200	4.91666666666667
chr5	79469425	79509575	21	14425	6.41791044776119
chr6	34097125	34123200	21	14075	6.20512820512821
chr7	2640650	2688325	21	30000	5.52941176470588
chr7	156791800	156815925	21	14600	4.23809523809524
chr9	135987975	136025350	21	22000	6.53658536585366
chrX	68348250	68375700	21	11050	5.66666666666667
chr10	73723075	73747025	20	15200	2.15384615384615
chr11	125060450	125099250	20	14625	6.08450704225352
chr12	48147050	48173950	20	12000	6.04166666666667
chr12	110144550	110177725	20	16250	5.56521739130435
chr14	75399275	75452200	20	19550	5.65714285714286
chr16	1577125	1601025	20	9475	4.92857142857143
chr17	4477075	4511975	20	15100	4.95238095238095
chr17	58211600	58243075	20	16700	3.68181818181818
chr17	79958250	79996150	20	16225	3.89473684210526
chr2	36581550	36611600	20	12500	4.33333333333333
chr2	85454050	85505500	20	24675	5.625
chr2	119599050	119617125	20	12325	3
chr20	30150875	30185025	20	12850	5.54545454545455
chr5	123974875	124006925	20	16475	4.46376811594203
chr6	3329075	3365075	20	16525	5.93939393939394
chr7	20815450	20838975	20	15625	1.67441860465116
chr7	42250375	42279425	20	20175	5.76470588235294
chr1	17018450	17044550	19	13525	3.88235294117647
chr1	19239425	19284400	19	23425	5.30275229357798
chr1	32210850	32239000	19	20650	3.84615384615385
chr1	32389475	32423700	19	11000	5.6
chr10	114801725	114836225	19	15825	5.45454545454545
chr11	65058750	65089675	19	13400	5.0188679245283
chr11	120049675	120070375	19	12600	4.5
chr14	100745025	100780325	19	14525	4.2803738317757
chr16	9035675	9061450	19	14050	3.28
chr17	6342775	6391425	19	18925	5.3125
chr17	38689850	38717125	19	14200	4.30434782608696
chr17	59467225	59494700	19	16050	4.03448275862069
chr19	10980350	11010250	19	17025	2.97435897435897
chr2	237067275	237088725	19	16650	2
chr20	61545525	61571525	19	15250	3.92982456140351
chr22	28168025	28207675	19	25350	3.03448275862069
chr22	39675250	39716825	19	18400	5.65
chr8	145003650	145033825	19	26200	1.62162162162162
chr1	150521000	150553125	18	19525	3.92
chr11	63990975	64021950	18	19275	3.6144578313253
chr11	113942825	113964425	18	11825	4
chr15	70369900	70395575	18	16025	2.47058823529412
chr16	57653175	57680875	18	17650	2.95652173913043
chr17	76246175	76277750	18	17150	5.12727272727273
chr17	77889150	77930000	18	19075	4.7741935483871
chr2	127830550	127866100	18	24475	2.37037037037037
chr20	48288750	48316700	18	11450	4.95
chr21	45553900	45586600	18	15900	5.1
chr3	147095225	147117175	18	12500	3.51515151515152
chr4	4853825	4874725	18	15925	2.51063829787234
chr7	2836525	2867350	18	15350	4.03571428571429
chr9	38006775	38048625	18	23450	5.23809523809524
chr9	74365725	74385025	18	12475	2.16216216216216
chr9	97669050	97693225	18	12125	2.90909090909091
chr9	116915900	116948875	18	12500	5.25490196078431
chr1	931275	976975	17	25250	3.69491525423729
chr1	154810300	154843375	17	17850	4.39175257731959
chr1	154970725	154992450	17	14600	2.875
chr10	5615600	5642125	17	11400	4.82926829268293
chr10	80719225	80745850	17	12225	4.81818181818182
chr10	102483000	102509475	17	14100	4.71428571428571
chr10	106076225	106100275	17	17925	1.91549295774648
chr11	551750	580575	17	14625	3.77777777777778
chr11	73017325	73055725	17	27825	4.8
chr13	112707575	112734425	17	13975	4.8695652173913
chr15	78339200	78370450	17	13600	3.85714285714286
chr15	93446000	93466300	17	11425	2.75
chr16	17458850	17487500	17	11300	4.3768115942029
chr16	81658750	81695025	17	16425	4.69565217391304
chr17	35275250	35307900	17	21500	4.6
chr17	42170450	42201750	17	19350	3.31034482758621
chr17	42611125	42640425	17	19225	1.8
chr17	81036075	81068050	17	18850	4.48275862068965
chr2	97522275	97564825	17	23725	2.51655629139073
chr2	128393550	128413675	17	9925	4.64285714285714
chr2	145259850	145282425	17	13750	4.26666666666667
chr20	31032275	31073775	17	24200	3.72602739726027
chr20	36530400	36548200	17	11000	2.74285714285714
chr21	43169575	43193050	17	15600	4.2
chr22	37934575	37966800	17	17950	4
chr22	39092475	39112225	17	9600	3.33333333333333
chr3	50159250	50211725	17	31075	4.10810810810811
chr4	1711700	1730975	17	9100	3.92
chr4	13529200	13551150	17	10100	4.57777777777778
chr5	73921075	73940000	17	11625	2.90322580645161
chr6	107921350	107943050	17	9775	4.33333333333333
chr1	2455050	2481550	16	19950	3.44444444444444
chr1	157962025	157998050	16	26175	1.86842105263158
chr1	230983650	231005650	16	11425	3.48148148148148
chr11	75037050	75063875	16	19325	1.57575757575758
chr14	57268625	57284875	16	10425	2.92307692307692
chr15	41195950	41235450	16	18200	2.6
chr15	62744025	62768575	16	10950	4.24
chr15	68111875	68137925	16	18950	1.74468085106383
chr15	69075025	69109825	16	19575	4.26315789473684
chr16	3054850	3082825	16	16900	2.06060606060606
chr16	21518200	21539075	16	11775	4.13793103448276
chr17	37751525	37765150	16	8400	2.51162790697674
chr17	43200800	43233125	16	13850	4.19047619047619
chr18	8786200	8802450	16	9125	3.1304347826087
chr18	56510150	56538950	16	15475	3.83703703703704
chr19	2233275	2254525	16	11975	4.51612903225806
chr19	13943900	13963275	16	13650	2.47619047619048
chr19	41095725	41120975	16	15400	3.75
chr2	43265525	43286925	16	12050	4.09090909090909
chr2	66651825	66674375	16	11675	2.88421052631579
chr22	46355000	46375525	16	11400	3.52
chr22	50339525	50364775	16	15800	2.64615384615385
chr4	87945250	87971050	16	15225	2
chr6	33377175	33402200	16	16175	3.32258064516129
chr6	158400575	158433250	16	12725	4.51428571428571
chr7	55613025	55627175	16	7350	1.72727272727273
chr8	21899625	21919200	16	12525	3.92307692307692
chr1	27317600	27339925	15	15925	1.94736842105263
chr10	43889450	43905300	15	8075	3.14285714285714
chr10	119292050	119314050	15	14075	3.66666666666667
chr11	1567200	1595975	15	16275	3.10344827586207
chr11	3166200	3191775	15	16600	3.82978723404255
chr11	72325050	72349225	15	11700	2.89655172413793
chr12	48192225	48223625	15	20250	2.97435897435897
chr12	53602375	53638550	15	20000	3.25490196078431
chr14	105038050	105054550	15	8475	3.09090909090909
chr14	105123275	105176350	15	29225	3.28
chr14	105789225	105809625	15	13025	3.83333333333333
chr15	74676525	74701975	15	12600	3.81818181818182
chr17	7474650	7496875	15	14450	3.04761904761905
chr19	2040225	2065475	15	17525	2.50793650793651
chr22	24104750	24134650	15	12900	3.25274725274725
chr22	39254125	39270225	15	9750	2.20408163265306
chr3	53269575	53296075	15	12475	3.2258064516129
chr3	134069300	134097350	15	21275	1.96666666666667
chr5	124032400	124048075	15	9825	3.33333333333333
chr6	43725850	43744475	15	9775	3.40425531914894
chr6	112178475	112195200	15	8725	3.33333333333333
chr8	30247700	30262925	15	8700	3.85714285714286
chr8	145684325	145712175	15	15725	3.91428571428571
chr9	129878950	129898925	15	11125	3.85714285714286
chrX	40000150	40018125	15	12025	3.47169811320755
chr1	2119525	2147000	14	17200	2.84507042253521
chr1	33218950	33241675	14	14250	1.86206896551724
chr1	158022775	158048925	14	12550	2.89655172413793
chr1	203473650	203498525	14	12925	3.60869565217391
chr1	205469775	205492900	14	10900	3.72972972972973
chr1	205628300	205650625	14	14250	1.7910447761194
chr1	232683625	232695250	14	7550	3.52941176470588
chr10	95505725	95523000	14	8575	3.27659574468085
chr11	20042350	20058675	14	9175	2.13636363636364
chr11	31817300	31849475	14	25100	2.09302325581395
chr12	6416800	6457075	14	19425	3.15151515151515
chr12	123352400	123381050	14	14475	3.70909090909091
chr12	123543050	123563075	14	9975	3.57894736842105
chr15	60286050	60303650	14	9100	3.68421052631579
chr17	2283050	2302875	14	14500	2.19047619047619
chr17	41166300	41189500	14	13175	3.54385964912281
chr17	48124050	48142500	14	11575	3.44444444444444
chr17	48334775	48358125	14	13725	2.88888888888889
chr17	70103125	70124325	14	11150	3.14814814814815
chr19	4968050	4989275	14	12225	3.25925925925926
chr19	18942225	18961150	14	8875	3.52542372881356
chr2	27291625	27310675	14	10600	3.68115942028985
chr2	45155100	45183500	14	24375	0.75
chr2	129057150	129081750	14	18875	1.78378378378378
chr2	217543575	217562375	14	11500	3.46666666666667
chr20	31096175	31133625	14	18825	3.56756756756757
chr3	140788275	140815050	14	20225	2.7037037037037
chr4	10093350	10126100	14	23750	2.92173913043478
chr5	92905875	92924800	14	11900	2.6969696969697
chr5	171862775	171888175	14	10550	3.75280898876404
chr5	180222775	180239175	14	9850	2.4
chr7	101508825	101528650	14	9775	1.76344086021505
chr9	82273875	82287625	14	8450	2.97142857142857
chr9	126116225	126143575	14	19550	1.875
chr1	234734425	234755175	13	10800	3.125
chr10	8084350	8107100	13	20725	0.457142857142857
chr10	81191075	81209700	13	9950	2.77777777777778
chr10	102754275	102774550	13	10275	2.25396825396825
chr10	105404775	105429750	13	13750	2.83823529411765
chr10	131754500	131771650	13	10975	1.28155339805825
chr11	2154275	2173350	13	12125	3.04615384615385
chr11	20177600	20187400	13	8025	1
chr11	44578450	44595275	13	9675	2.47058823529412
chr11	66079050	66116175	13	18475	2.52571428571429
chr11	117679700	117704650	13	11775	2.25806451612903
chr11	119226150	119253200	13	18500	2.15384615384615
chr12	122224225	122239825	13	9650	3.10714285714286
chr13	28534375	28555025	13	11325	2.74074074074074
chr14	101130100	101150375	13	12375	1.91397849462366
chr14	105931125	105959025	13	21725	1.69811320754717
chr15	65653975	65672325	13	10000	2.7906976744186
chr15	73974900	73992675	13	9375	2.41379310344828
chr16	1018025	1036425	13	9950	2.55813953488372
chr16	1954425	1974925	13	9425	3.39240506329114
chr16	11222175	11235825	13	6350	3.17241379310345
chr16	49881125	49903675	13	9575	3.125
chr17	7107275	7128475	13	16275	2.59090909090909
chr17	30809575	30832400	13	11975	3.15966386554622
chr17	72731850	72764575	13	19425	2.85714285714286
chr17	80832400	80851125	13	9075	3.16363636363636
chr18	74155575	74169125	13	8800	1.3469387755102
chr19	12885325	12913625	13	16575	2.92307692307692
chr19	46906975	46920600	13	8775	2.35294117647059
chr19	55880025	55904475	13	15325	1.62130177514793
chr19	56150575	56171325	13	10475	2.97777777777778
chr2	208006600	208021800	13	8700	3.3134328358209
chr21	46115100	46133275	13	10650	2.91525423728814
chr22	42821525	42841225	13	10075	2.54054054054054
chr3	147121950	147142400	13	12650	3.09836065573771
chr4	2789225	2822550	13	21475	3.3
chr4	7901675	7920000	13	8550	2.78048780487805
chr5	141689600	141707875	13	12925	1.77777777777778
chr5	153568625	153579375	13	6700	2.75862068965517
chr6	35684375	35710925	13	15225	3.36507936507937
chr6	37090825	37112750	13	10600	2.025
chr7	19145500	19160025	13	8800	3.13513513513514
chr9	38052900	38070700	13	10600	3.38461538461538
chr9	124040350	124063200	13	13675	2.04878048780488
chr9	139576200	139592500	13	8200	3.01449275362319
chr1	1092375	1110150	12	9175	2.57142857142857
chr1	1353400	1376950	12	15725	2.96774193548387
chr1	50880825	50897075	12	10000	1.92592592592593
chr1	109779975	109806875	12	14750	2.7185628742515
chr11	1890350	1904550	12	8700	2.55737704918033
chr11	62304000	62328875	12	18250	1.07878787878788
chr11	117738925	117749000	12	8000	1.35294117647059
chr12	125394625	125406900	12	8650	2
chr13	114871350	114889225	12	12600	1.46153846153846
chr14	65167650	65196775	12	21750	1.03333333333333
chr14	105629375	105648750	12	10450	2.08928571428571
chr15	74592325	74613175	12	12900	2.83333333333333
chr16	67420850	67441925	12	14075	2.53333333333333
chr16	86596950	86613825	12	9550	2.88461538461538
chr17	1386125	1400000	12	9700	1.1875
chr17	55161800	55178150	12	9675	2.3265306122449
chr18	77152950	77166100	12	7625	1.86666666666667
chr19	1444800	1472975	12	16350	2.84651162790698
chr19	1837025	1865550	12	19075	1.52
chr19	39614950	39637400	12	13600	1.51807228915663
chr19	42745350	42761300	12	9800	2
chr19	48110925	48129750	12	9000	2.9811320754717
chr19	49125725	49149900	12	14425	2
chr19	56047300	56066725	12	9225	2.72
chr2	7057050	7069125	12	5525	2.61904761904762
chr2	28559425	28581525	12	9475	3.04081632653061
chr2	66794250	66810900	12	8850	3
chr2	175196075	175209825	12	9900	2.02631578947368
chr2	219257700	219272725	12	10450	1.59183673469388
chr20	61875225	61894525	12	12000	1.51785714285714
chr21	38064475	38083300	12	14475	1.46938775510204
chr22	19733000	19755825	12	14025	1.98360655737705
chr22	43380425	43401625	12	9100	2.875
chr22	46390375	46411125	12	10425	2.38709677419355
chr3	48506100	48518350	12	8775	2.625
chr3	62350550	62365275	12	10475	1.63157894736842
chr4	8268725	8280625	12	6750	2.51282051282051
chr6	3156475	3168625	12	7025	2.29090909090909
chr6	15378600	15392900	12	7650	2.48484848484848
chr6	44183750	44206100	12	14075	2.55172413793103
chr7	5452475	5471575	12	11450	2.74418604651163
chr7	44251200	44266125	12	8125	2.77777777777778
chr7	101577200	101591425	12	7600	2.42105263157895
chr7	105277475	105296975	12	10075	1.93243243243243
chr7	127657125	127673625	12	10775	2
chr8	9754075	9765675	12	8275	1.90909090909091
chr8	99950650	99964125	12	10125	3
chr9	96704825	96723725	12	12150	1.60824742268041
chrX	153137475	153153000	12	10375	3
chr1	6319300	6338975	11	13875	2.33962264150943
chr1	16437600	16451575	11	8225	1.92307692307692
chr1	23878625	23896350	11	12975	2.1
chr1	45264750	45279775	11	10150	2.25806451612903
chr1	114517550	114528000	11	8175	0.830188679245283
chr1	208274125	208283875	11	5875	2.66666666666667
chr1	208403725	208418675	11	10125	2.17391304347826
chr10	88422575	88439175	11	9325	1.82608695652174
chr10	103527075	103544150	11	12325	2.02941176470588
chr10	116274850	116287375	11	6750	1.83333333333333
chr10	123350375	123361350	11	6975	1.94117647058824
chr11	61446575	61469300	11	13625	2.36974789915966
chr11	76492175	76514025	11	12050	2.55445544554455
chr11	118475325	118496900	11	17400	1.30434782608696
chr11	128554900	128566050	11	8500	1.47826086956522
chr12	276375	291975	11	9725	2.50746268656716
chr12	52569000	52597750	11	17050	2.12765957446809
chr12	57479000	57490750	11	8800	1.54716981132075
chr12	89738375	89752100	11	10300	1.86206896551724
chr12	113900725	113918000	11	14900	0.8
chr13	111558650	111565975	11	5550	1.58620689655172
chr15	31587950	31602775	11	10675	2.21428571428571
chr15	60681975	60693450	11	7975	1.1304347826087
chr15	75063175	75086050	11	14550	2.25
chr16	67457600	67470050	11	7550	1.95348837209302
chr16	75128975	75150900	11	13250	2.61016949152542
chr17	10017500	10031850	11	8775	1.7
chr17	27036775	27056500	11	12950	1.27142857142857
chr17	36857325	36869950	11	9175	1.64705882352941
chr17	40819250	40836475	11	13975	0.75609756097561
chr17	43386600	43396425	11	5900	2.53333333333333
chr17	48039950	48058650	11	11450	2.53658536585366
chr17	71635625	71643625	11	5675	2.21621621621622
chr17	74126425	74143925	11	15075	1.14814814814815
chr19	2540175	2551225	11	7000	1.82716049382716
chr19	6215750	6243775	11	17550	2.68686868686869
chr19	18842175	18861250	11	10025	2.65671641791045
chr19	41722425	41733100	11	7250	2
chr19	55849675	55866925	11	9575	2.0506329113924
chr19	56614675	56633625	11	14125	2.37037037037037
chr2	54796075	54806775	11	7500	1.8125
chr2	129037675	129053700	11	10750	1.9622641509434
chr2	200320275	200336300	11	10700	1.51351351351351
chr2	220305900	220326550	11	11825	1.8659793814433
chr2	235859025	235873700	11	9175	2.25316455696203
chr20	21489475	21504225	11	10525	0.95
chr20	57418400	57431425	11	6275	2.63636363636364
chr20	60002225	60024550	11	11525	2.32
chr21	44082525	44099025	11	11400	1.73913043478261
chr22	19860175	19875850	11	10225	1.56521739130435
chr22	38699200	38716000	11	11550	2.09090909090909
chr22	45894800	45914900	11	13825	2.41509433962264
chr3	64199725	64211900	11	7725	2
chr4	666850	683925	11	11725	2.13333333333333
chr4	1193750	1207175	11	8800	1.77272727272727
chr5	16855175	16870700	11	7900	2
chr5	115888950	115906350	11	8425	2.48214285714286
chr5	124064775	124081075	11	12125	2.23880597014925
chr5	172278875	172300850	11	12575	2.59459459459459
chr5	179770025	179781900	11	8075	1.75438596491228
chr6	34200650	34216725	11	11600	1.84905660377358
chr7	45612950	45624150	11	6700	2.70588235294118
chr7	101028025	101049425	11	9200	2.0952380952381
chr7	130002950	130014650	11	7800	1.33333333333333
chr7	150064825	150086700	11	16425	2.03389830508475
chr8	61646775	61657000	11	5000	2.6
chr9	124478475	124490300	11	9700	1.17647058823529
chr9	124494125	124519500	11	18600	2.51851851851852
chr9	130853200	130866825	11	9000	1.77215189873418
chrX	40023850	40036775	11	8825	1.81395348837209
chr1	1975925	1984150	10	5550	1.2
chr1	3263100	3274350	10	7200	1.28358208955224
chr1	23917825	23928075	10	7200	1.88679245283019
chr1	26735275	26749800	10	10175	1.06666666666667
chr1	91176100	91185800	10	5925	2.22950819672131
chr1	94127525	94136075	10	5150	2.12121212121212
chr1	112262625	112273625	10	6050	2.22222222222222
chr1	200002725	200012550	10	7625	0.938775510204082
chr1	201704375	201735550	10	20100	1.96703296703297
chr1	204675125	204685000	10	7200	0.831168831168831
chr10	74068250	74097050	10	20075	2.13513513513514
chr10	82167375	82178625	10	7850	1.08910891089109
chr10	101279475	101298525	10	13400	1.16666666666667
chr10	114884500	114899350	10	11100	1.55555555555556
chr10	124892150	124911325	10	14175	1.96610169491525
chr11	27412225	27420925	10	7025	0.8
chr11	61272650	61285100	10	9375	1.35483870967742
chr11	63634525	63642450	10	4750	1.5
chr11	65148300	65159500	10	7550	1.2093023255814
chr11	65182725	65197925	10	12950	0.914285714285714
chr12	111862025	111876750	10	8225	1.67032967032967
chr13	95353950	95366325	10	10075	1.13333333333333
chr13	100511175	100518175	10	3750	2.22222222222222
chr14	21559500	21575875	10	11100	1.12
chr14	21986325	22012375	10	17350	2.04081632653061
chr16	19885575	19897675	10	7500	1.81132075471698
chr16	29814575	29837725	10	15700	2.23728813559322
chr16	49308250	49318025	10	6650	1.64705882352941
chr16	49855325	49874775	10	11850	2.18461538461538
chr17	37024025	37057950	10	23750	1.59641255605381
chr17	76402525	76413875	10	7525	2.1
chr17	76886800	76900025	10	8800	1.6231884057971
chr17	76967025	76977100	10	7025	1.12280701754386
chr19	18714150	18725100	10	8650	2.31578947368421
chr2	47289075	47307500	10	13800	1.2093023255814
chr2	206544450	206554150	10	6900	1.9047619047619
chr20	36144350	36157825	10	9950	1.50769230769231
chr20	43270000	43281975	10	8200	2.33333333333333
chr20	60928175	60957875	10	23650	1.36842105263158
chr22	24176925	24192175	10	9500	2
chr22	29535850	29550525	10	8275	2.13559322033898
chr22	39914525	39932050	10	11275	1.80246913580247
chr22	47004850	47019225	10	8375	2.22857142857143
chr3	5018575	5031525	10	7400	2.07547169811321
chr3	57183775	57200275	10	11100	1.54929577464789
chr3	193847100	193860750	10	11125	1.02702702702703
chr3	195611600	195628200	10	12650	1.16279069767442
chr5	1094575	1111500	10	13975	1
chr5	6715075	6725075	10	7150	0.916666666666667
chr5	79540750	79553925	10	8225	2.10526315789474
chr5	131592600	131606500	10	9700	1.74358974358974
chr5	148794050	148805000	10	6600	1.94202898550725
chr5	170733875	170745700	10	8250	1.23636363636364
chr6	15501675	15508850	10	4625	1.58333333333333
chr6	26024725	26035400	10	6525	1.84
chr6	32150275	32165500	10	10025	1.77777777777778
chr6	33165500	33178025	10	9000	1.16279069767442
chr6	44087525	44096725	10	5850	1.96875
chr6	148662200	148670100	10	3950	2
chr6	157166300	157175850	10	4500	2.05714285714286
chr7	1490000	1507100	10	10925	2.3030303030303
chr7	2138600	2152425	10	10350	1.8
chr7	27274900	27292125	10	10200	2.14457831325301
chr7	55600650	55608500	10	4675	2.21428571428571
chr7	70161100	70176825	10	8675	2.23809523809524
chr7	74069350	74078875	10	6475	1.33333333333333
chr7	129409325	129427450	10	13225	2
chr8	20118875	20138700	10	12350	2.0655737704918
chr9	35656525	35665675	10	5750	1.66666666666667
chr9	135460125	135470075	10	6950	1.21212121212121
chr1	2431600	2438850	9	5300	1.25581395348837
chr1	11844350	11853075	9	6475	1.52
chr1	26601425	26618525	9	11275	1.77272727272727
chr1	32039650	32050400	9	7400	1.57894736842105
chr1	38506725	38519250	9	7900	1.36
chr1	41263400	41274425	9	7300	1.86363636363636
chr1	147010200	147017375	9	4475	1.32394366197183
chr1	155931425	155954575	9	17000	1.40540540540541
chr1	156624725	156647950	9	19450	1.6551724137931
chr1	204889800	204900100	9	6250	1.92792792792793
chr1	225998525	226006225	9	5275	1.76470588235294
chr1	228268875	228278675	9	7375	1.63636363636364
chr10	30014025	30026450	9	6950	1.80487804878049
chr10	35925025	35933675	9	6475	0.838709677419355
chr10	77154600	77170550	9	12700	0.734177215189873
chr10	81156975	81173225	9	13575	1.52380952380952
chr10	82212500	82236975	9	18425	1.78378378378378
chr10	104371025	104395300	9	18450	1.29333333333333
chr10	114712750	114726775	9	10200	1.36231884057971
chr11	8735500	8746650	9	8925	1.84615384615385
chr11	44612225	44626325	9	8700	1.19101123595506
chr11	63604950	63616700	9	6950	1.47368421052632
chr11	120078750	120097500	9	8925	1.81818181818182
chr12	4377725	4392150	9	10925	1.58333333333333
chr12	13346650	13352475	9	3750	1.76
chr12	46653475	46665075	9	6625	1.90625
chr12	109192125	109201475	9	5725	1.79310344827586
chr12	120527875	120541250	9	8150	1.72413793103448
chr12	125548150	125554825	9	4025	1.31034482758621
chr12	129301075	129309650	9	4950	1.86666666666667
chr14	89802875	89808725	9	4725	0.368421052631579
chr14	100196200	100205975	9	5275	1.46341463414634
chr14	102779975	102787675	9	4700	1.3125
chr14	105432925	105446725	9	10575	1.40425531914894
chr15	63333150	63346800	9	9900	1.27659574468085
chr16	632200	643575	9	7050	1.76923076923077
chr16	54315550	54325875	9	7300	1.05747126436782
chr16	54961200	54974150	9	7800	1.63934426229508
chr16	57173700	57182625	9	5800	1.52380952380952
chr16	57559900	57572125	9	8775	1.85185185185185
chr16	75267575	75302075	9	25050	1.15789473684211
chr17	2075100	2086100	9	7800	1.79310344827586
chr17	7379100	7391325	9	7825	1.67391304347826
chr17	20933600	20941925	9	5300	1.37704918032787
chr17	61510850	61518575	9	5200	1.81818181818182
chr17	61771725	61781700	9	6200	1.88888888888889
chr17	71330975	71346950	9	10025	1.91666666666667
chr17	73821550	73833000	9	7450	1.92307692307692
chr17	76911925	76922525	9	7125	1.24324324324324
chr17	79475925	79491600	9	10700	1.87692307692308
chr17	80185825	80201625	9	13900	0.337837837837838
chr19	7921500	7940100	9	12250	1.55555555555556
chr19	7980450	7994725	9	9725	1.13333333333333
chr19	8454375	8463625	9	6125	1.58333333333333
chr19	40779650	40792625	9	9050	1.16455696202532
chr19	47229800	47235725	9	4050	1.56
chr2	60776450	60784900	9	4825	1.58974358974359
chr2	85655025	85666175	9	8400	0.710526315789474
chr2	120451550	120460975	9	6500	1.22222222222222
chr2	236401400	236415925	9	9375	1.42857142857143
chr20	32412100	32421700	9	5775	1.69230769230769
chr20	35088925	35103225	9	9525	1.84
chr20	47401050	47416525	9	8300	1.67441860465116
chr21	47390200	47403575	9	9750	1.37931034482759
chr22	19701200	19712675	9	8575	1.02127659574468
chr22	21318650	21328825	9	5825	1.51648351648352
chr22	38135000	38149250	9	10075	1.02564102564103
chr22	38570900	38578350	9	4275	1.63636363636364
chr22	46970975	46986625	9	11725	1.13131313131313
chr22	50705800	50714850	9	6325	1.10144927536232
chr3	8539350	8546725	9	4700	1.52631578947368
chr3	122692625	122717575	9	14775	1.95833333333333
chr3	169375950	169387900	9	8875	1.26530612244898
chr3	171853400	171862325	9	6475	1.2
chr4	1764225	1787550	9	14125	1.78801843317972
chr4	113429625	113445525	9	9550	1.47058823529412
chr5	16732650	16743550	9	8000	1.85714285714286
chr5	98117750	98123750	9	3300	1.55555555555556
chr5	133838750	133850275	9	5925	1.74647887323944
chr5	176789225	176801125	9	8050	1.57575757575758
chr6	1604050	1615850	9	8650	1.83333333333333
chr6	29589700	29602300	9	10000	0.795918367346939
chr6	99272000	99285100	9	9725	1.28
chr6	112078750	112087925	9	6900	1.5
chr7	551975	566325	9	9450	1.37254901960784
chr7	5664150	5679200	9	10000	1.90654205607477
chr7	100802425	100818050	9	14175	0.571428571428571
chr8	128918275	128946000	9	14800	1.54666666666667
chr8	134577200	134587825	9	6275	1.38297872340426
chr8	146012875	146026350	9	8525	1.78125
chr9	128409800	128420400	9	6975	1.07936507936508
chr9	134543050	134556750	9	11075	1.84
chr9	134602775	134614750	9	8700	1.87692307692308
chr9	139837025	139846475	9	6275	1.13513513513514
chr1	852325	862675	8	6850	1.09836065573771
chr1	10894825	10900125	8	3425	0.933333333333333
chr1	26020600	26038850	8	11075	1.33774834437086
chr1	26752000	26760025	8	5625	1
chr1	38460650	38472300	8	9100	0.607843137254902
chr1	39857450	39864975	8	4950	1.40625
chr1	40357025	40368500	8	9425	0.6875
chr1	63782200	63790400	8	6125	1.06122448979592
chr1	86041925	86051850	8	7000	0.979591836734694
chr1	119526125	119533200	8	5675	1.61904761904762
chr1	151961125	151967925	8	4650	1.48571428571429
chr1	153928450	153941950	8	8600	1.09090909090909
chr1	160368400	160385275	8	13375	1.6
chr1	170628775	170638500	8	7250	0.75
chr1	203289475	203298425	8	7775	1.39130434782609
chr1	221049800	221058500	8	5375	1.37142857142857
chr1	234666400	234675025	8	5050	1.36363636363636
chr10	75665225	75674575	8	6625	1.11538461538462
chr10	105516450	105533175	8	9525	1.63636363636364
chr11	2396675	2413950	8	13400	1.25581395348837
chr11	11990000	12002250	8	8425	0.956521739130435
chr11	16625150	16636000	8	7225	1.57407407407407
chr11	45938025	45945975	8	5850	1.5
chr11	63853025	63864825	8	9500	1.64705882352941
chr11	111600325	111609350	8	6900	0.914285714285714
chr11	133902075	133912300	8	7900	0.964285714285714
chr12	1683450	1692175	8	6775	0.947368421052632
chr12	6926925	6939950	8	10850	0.674698795180723
chr12	31470625	31476900	8	3800	1.61538461538462
chr12	54805150	54815500	8	7000	1.21311475409836
chr12	70325950	70330425	8	3275	1.375
chr12	109027375	109038800	8	8250	0.961538461538462
chr12	122062725	122073025	8	6300	1.47058823529412
chr13	22242625	22250150	8	6075	0.714285714285714
chr13	114555725	114567875	8	8325	1.44954128440367
chr14	69147300	69158775	8	7725	1.54237288135593
chr14	73080925	73085275	8	3100	1.07142857142857
chr14	105659200	105674375	8	9650	1.30285714285714
chr15	65701600	65716475	8	12075	0.542553191489362
chr15	74419750	74431300	8	9575	1.19298245614035
chr16	3029400	3041300	8	8175	1.56862745098039
chr16	53118675	53128475	8	5850	1.6
chr16	70460775	70474325	8	9125	1.45263157894737
chr16	88868650	88879750	8	7075	1.35294117647059
chr17	3858125	3869075	8	6300	1.53703703703704
chr17	4401150	4410375	8	5525	1.53846153846154
chr17	4841375	4857425	8	9525	1.35064935064935
chr17	7251775	7259950	8	6775	0.96
chr17	7736300	7749100	8	9975	1
chr17	36897025	36910400	8	9350	1.01754385964912
chr17	46063575	46083800	8	14350	1.48611111111111
chr17	56604500	56613375	8	5075	1.56363636363636
chr18	19745175	19752650	8	6350	0.465116279069767
chr18	55094625	55109175	8	10900	1.20567375886525
chr19	655575	664575	8	5875	1.4468085106383
chr19	4384600	4399900	8	10825	1.10679611650485
chr19	6060100	6068350	8	5450	1.30769230769231
chr19	18698625	18709675	8	6850	1.54716981132075
chr19	30713575	30720850	8	4750	1.36
chr19	42779275	42791175	8	8875	0.744186046511628
chr19	50828200	50838550	8	8150	0.953846153846154
chr19	51220350	51231725	8	7850	1.19512195121951
chr2	11882825	11891400	8	7300	0.7
chr2	172944925	172955950	8	7800	1.26923076923077
chr20	48595425	48607850	8	10050	0.9375
chr20	55200175	55207075	8	5875	0.444444444444444
chr20	55832725	55846175	8	10800	0.898550724637681
chr20	55964500	55977700	8	10900	0.779220779220779
chr21	44829225	44837275	8	5625	1.04347826086957
chr22	17595450	17603525	8	5125	1.63888888888889
chr22	39625475	39641700	8	13425	0.567375886524823
chr22	40390100	40399725	8	7300	1.30434782608696
chr22	50679725	50691125	8	7275	1.06329113924051
chr22	50729275	50750250	8	16550	0.666666666666667
chr3	38494250	38502875	8	5425	1.63265306122449
chr3	45634500	45642200	8	5550	1.51515151515152
chr3	47018525	47024650	8	4575	0.695652173913043
chr3	48591575	48602900	8	8800	0.633333333333333
chr3	51420675	51433275	8	8675	1.49295774647887
chr3	55514875	55524650	8	8025	0.553191489361702
chr3	61668325	61676375	8	6425	0.76056338028169
chr3	187453725	187460950	8	5500	0.769230769230769
chr4	2592700	2601275	8	5525	1.03030303030303
chr4	54957225	54970625	8	8925	1.04761904761905
chr4	141011450	141017875	8	4900	1
chr5	6726800	6733575	8	4525	1.11475409836066
chr5	132106325	132114175	8	6125	0.909090909090909
chr5	153852300	153864775	8	9200	1.32673267326733
chr5	179243425	179251475	8	5775	0.87037037037037
chr6	40310050	40317925	8	5800	1.34426229508197
chr6	41602175	41616775	8	11575	1.14285714285714
chr6	41695925	41703975	8	4325	1.5609756097561
chr6	159233025	159238775	8	4700	0.5
chr7	55255475	55261375	8	4075	1
chr7	73149300	73161175	8	6400	1.5702479338843
chr7	73440900	73448800	8	6000	1.05454545454545
chr7	121939525	121957650	8	13325	1.06432748538012
chr7	143102150	143109475	8	5575	0.571428571428571
chr7	149467725	149474750	8	4900	1.07407407407407
chr7	155240925	155253100	8	7650	1.24475524475524
chr8	25894700	25909750	8	12450	0.855072463768116
chr8	28564775	28570800	8	5275	0.310344827586207
chr8	143550650	143558025	8	5700	0.827586206896552
chr8	144094500	144108850	8	11375	1.45238095238095
chr8	145633075	145642125	8	5850	1.37142857142857
chr9	1044650	1053375	8	6275	1.46666666666667
chr9	14906650	14910850	8	3425	0.444444444444444
chr9	79627075	79638350	8	8250	1.18518518518519
chr9	124574500	124583075	8	6000	1.30555555555556
chr9	126766125	126782475	8	13825	0.437086092715232
chr9	131143575	131157450	8	10100	0.779816513761468
chr9	133807625	133817200	8	7000	1.20430107526882
chr9	136834275	136848725	8	11450	0.768361581920904
chr9	140189175	140203000	8	11675	0.789473684210526
chrX	149672025	149677750	8	3750	1.5609756097561
chr1	3131825	3139350	7	5775	0.704225352112676
chr1	3369950	3378075	7	5375	0.961038961038961
chr1	8931075	8941050	7	7425	1.07407407407407
chr1	10706750	10712350	7	3600	1.26153846153846
chr1	15478400	15484875	7	4525	0.793650793650794
chr1	17297825	17307700	7	6675	1.17117117117117
chr1	27723600	27734275	7	8600	1.07692307692308
chr1	29208425	29215075	7	4350	1.16981132075472
chr1	37497450	37504500	7	5425	0.787878787878788
chr1	44439450	44448000	7	6200	0.705882352941177
chr1	48457825	48462725	7	4250	0.777777777777778
chr1	94557700	94562525	7	3575	1.14285714285714
chr1	110039975	110044850	7	3975	0.56
chr1	116914800	116923250	7	5525	1.04761904761905
chr1	148927800	148931750	7	3300	0.48
chr1	153579425	153586225	7	5350	0.676470588235294
chr1	155050250	155059550	7	7700	1.09433962264151
chr1	158070975	158076275	7	3675	1.07142857142857
chr1	171187350	171192600	7	3675	0.961538461538462
chr1	217307200	217314475	7	5500	0.689655172413793
chr1	225954550	225960050	7	4375	0.551724137931034
chr1	229158275	229167300	7	6175	1.26436781609195
chr10	13745125	13753550	7	6300	0.974358974358974
chr10	82256975	82269425	7	9950	1
chr10	114570300	114576775	7	5025	0.823529411764706
chr10	118890325	118900300	7	8025	0.5
chr10	134347325	134358700	7	7325	1.21212121212121
chr10	135137650	135143750	7	4175	1.01754385964912
chr11	691150	698700	7	5125	1.11111111111111
chr11	10323850	10331125	7	5900	0.608695652173913
chr11	44881675	44888425	7	5475	0.615384615384615
chr11	61476800	61487250	7	7175	1.10791366906475
chr11	62687225	62696050	7	6650	0.765957446808511
chr11	66404800	66412725	7	5500	0.807339449541284
chr11	68604950	68611925	7	5800	0.363636363636364
chr11	119203075	119212925	7	8050	1.08695652173913
chr12	32653800	32659625	7	3675	1.3
chr12	49730075	49742025	7	9250	0.841269841269841
chr12	53885900	53896200	7	7200	0.918918918918919
chr12	57846025	57857025	7	6575	1.17948717948718
chr12	58225425	58238950	7	12200	0.321678321678322
chr12	120796500	120809250	7	9000	0.753424657534247
chr13	53418775	53427050	7	7425	0.391304347826087
chr13	79175350	79184225	7	6775	0.728971962616822
chr13	100308225	100313100	7	3950	0.8
chr13	110783925	110791425	7	5500	0.936170212765957
chr13	111861175	111869175	7	6075	0.826086956521739
chr14	61112925	61126000	7	8950	1.20353982300885
chr14	65223550	65232125	7	7550	0.373333333333333
chr14	89873450	89876775	7	2375	0.727272727272727
chr14	100126300	100134075	7	4825	1.16279069767442
chr14	101294950	101310325	7	14150	1.3
chr14	105258525	105272375	7	10325	0.982456140350877
chr14	105552100	105561150	7	7075	1.28571428571429
chr15	78279350	78286975	7	5875	0.647058823529412
chr16	2197325	2212925	7	13825	0.207547169811321
chr16	4660425	4669525	7	7300	0.48780487804878
chr16	67274525	67284200	7	7600	0.656716417910448
chr17	3789000	3798750	7	8000	0.686274509803922
chr17	7754250	7762750	7	6650	0.727272727272727
chr17	19285625	19292900	7	5775	1.09090909090909
chr17	27939800	27951025	7	9925	0.723404255319149
chr17	41976975	41987575	7	7575	1.15686274509804
chr17	43505650	43510850	7	4125	0.717948717948718
chr17	44891225	44899625	7	6950	0.823529411764706
chr17	45922500	45931125	7	4975	1.22222222222222
chr17	48634025	48645000	7	9150	0.368
chr17	56158525	56167225	7	6425	0.744525547445255
chr17	73028250	73033000	7	3700	0.645161290322581
chr17	80284650	80295050	7	6925	1.13924050632911
chr18	43912475	43919125	7	5275	1.17460317460317
chr19	675375	681750	7	4200	1.25925925925926
chr19	950400	963550	7	9025	0.8
chr19	2271100	2276650	7	4325	0.711111111111111
chr19	10396775	10407200	7	9125	0.764705882352941
chr19	15305775	15312275	7	3525	1.22727272727273
chr19	17351150	17361150	7	6875	0.744186046511628
chr19	41303375	41319325	7	12650	1.18095238095238
chr19	47133025	47143725	7	6675	1.27272727272727
chr19	54703875	54715125	7	9100	0.75
chr19	59024925	59032200	7	5100	1.06849315068493
chr2	20644700	20650900	7	4300	1
chr2	20732175	20740400	7	5500	1.28571428571429
chr2	25554900	25566175	7	6950	1.23728813559322
chr2	26831375	26840075	7	5500	1.29411764705882
chr2	36682000	36689225	7	4850	1.27659574468085
chr2	47209625	47217275	7	6350	0.944444444444444
chr2	55380925	55386800	7	3850	1.02439024390244
chr2	74663200	74670300	7	6500	0.346153846153846
chr2	105466300	105474200	7	5250	1.12820512820513
chr2	120186375	120191025	7	3275	1.21212121212121
chr2	161258475	161263025	7	2900	0.971428571428571
chr2	208626275	208637925	7	9125	1.21052631578947
chr2	208759900	208768250	7	6550	0.948717948717949
chr2	236960075	236964350	7	2750	1.11111111111111
chr20	1797200	1800650	7	2625	1.23809523809524
chr20	21080000	21087525	7	6700	0.608695652173913
chr20	39674900	39680500	7	4000	0.884615384615385
chr20	43965250	43977550	7	10825	0.971428571428571
chr21	35498200	35504900	7	5225	1.20833333333333
chr22	23860525	23866475	7	4350	0.857142857142857
chr22	25778575	25787150	7	6700	0.709677419354839
chr22	29701225	29712150	7	9025	0.549019607843137
chr22	32598300	32603475	7	4175	1.14285714285714
chr22	36719225	36733875	7	13500	0.722222222222222
chr22	43720675	43726675	7	4175	0.914285714285714
chr22	45349675	45354325	7	3250	1.07692307692308
chr3	9441000	9446950	7	4650	0.780487804878049
chr3	127995650	128002550	7	6100	1.1875
chr3	128198575	128212625	7	13000	0.5
chr3	138654575	138669775	7	11075	1.3
chr3	185441800	185446850	7	3225	1.17241379310345
chr4	8856750	8864875	7	5500	1.12676056338028
chr4	187603825	187611100	7	4650	1.16129032258065
chr5	1881650	1888125	7	5475	0.459016393442623
chr5	3100950	3108075	7	6000	0.625
chr5	16932725	16937675	7	3175	1.19354838709677
chr5	115867400	115873275	7	4475	0.769230769230769
chr5	123142725	123147875	7	3900	0.666666666666667
chr5	177539950	177554750	7	12525	0.848484848484849
chr6	5992850	6009725	7	12800	1.07368421052632
chr6	7540800	7547425	7	3825	1.27659574468085
chr6	21746975	21752200	7	3775	0.882352941176471
chr6	33279850	33292075	7	8625	0.985915492957746
chr6	35451925	35469175	7	13400	1.04081632653061
chr6	99084575	99091825	7	4675	0.888888888888889
chr6	166579125	166584175	7	4400	0.285714285714286
chr7	1703350	1711725	7	6325	0.888888888888889
chr7	75618500	75624900	7	4900	1.09090909090909
chr7	100484575	100495275	7	9400	1.2258064516129
chr7	113722700	113728550	7	4600	0.869565217391304
chr7	130125550	130131775	7	4225	1.14814814814815
chr7	130790000	130796300	7	4675	1.18181818181818
chr7	155595650	155606125	7	9550	0.869565217391304
chr8	23307325	23314675	7	6000	0.594594594594595
chr8	28348000	28356425	7	6350	1.22033898305085
chr8	37371625	37379800	7	5800	1.29411764705882
chr8	37550425	37558825	7	6325	0.747663551401869
chr8	48435800	48440075	7	3175	0.75
chr8	70374575	70379900	7	4075	0.571428571428571
chr9	33157850	33168475	7	7725	0.720720720720721
chr9	35110075	35117450	7	5625	0.709677419354839
chr9	37410650	37416800	7	4650	1.29411764705882
chr9	92108000	92114375	7	4450	1.05263157894737
chr9	117262900	117268500	7	4325	1
chr9	127352625	127360050	7	6625	0.625
chr9	131934900	131942125	7	5975	1.11764705882353
chr9	132646175	132652850	7	4900	1.20689655172414
chr9	136576200	136582000	7	4050	1.23076923076923
chr9	136852700	136860475	7	4550	1.11111111111111
chr9	138775275	138786500	7	8375	0.69047619047619
chr9	138893050	138905425	7	10100	1.08
chr9	140205125	140215850	7	8250	1.04444444444444
chrX	39862400	39873400	7	9375	0.35
chrX	68060975	68067625	7	4675	1.1
chr1	1171650	1176550	6	4125	0.581818181818182
chr1	1279825	1297875	6	13550	0.693069306930693
chr1	16338775	16347050	6	7250	0.492307692307692
chr1	23850875	23858725	6	6825	0.436363636363636
chr1	24634000	24636600	6	1900	0.642857142857143
chr1	32797925	32805200	6	5675	0.592592592592593
chr1	70032675	70035975	6	2600	0.461538461538462
chr1	95017175	95021050	6	2875	0.785714285714286
chr1	110159400	110168625	6	7675	0.80952380952381
chr1	155144600	155149925	6	4325	0.536585365853659
chr1	159906025	159916475	6	7500	0.962962962962963
chr1	200856275	200866725	6	8600	0.941176470588235
chr1	201468075	201476925	6	6725	0.5625
chr1	201862700	201866475	6	2475	0.882352941176471
chr1	202544975	202549725	6	3525	0.888888888888889
chr1	203118425	203124925	6	5400	0.682926829268293
chr1	204542275	204549500	6	5400	0.810810810810811
chr1	205405200	205427350	6	20800	0.423076923076923
chr10	44876225	44882600	6	5000	0.524590163934426
chr10	72431625	72435600	6	3075	0.810810810810811
chr10	77188950	77193150	6	3125	0.869565217391304
chr10	102982450	102990925	6	6950	0.679245283018868
chr10	104427375	104439625	6	10600	0.796610169491525
chr10	104533650	104543625	6	7875	0.96
chr10	111651700	111655950	6	3200	0.64
chr10	112255500	112263750	6	6200	0.888888888888889
chr10	134257800	134267375	6	7475	0.794871794871795
chr11	2055500	2059625	6	3700	0.294117647058824
chr11	2231625	2235925	6	3300	0.590909090909091
chr11	8719800	8724100	6	3450	0.5
chr11	10951975	10956475	6	3175	0.833333333333333
chr11	12766350	12771900	6	3900	0.953488372093023
chr11	12882825	12889900	6	5550	0.540540540540541
chr11	57224475	57232800	6	7250	0.391752577319588
chr11	61305375	61310800	6	4800	0.727272727272727
chr11	63527450	63538400	6	8650	0.691489361702128
chr11	65252800	65266300	6	11100	0.48780487804878
chr11	65654425	65661650	6	5950	0.427350427350427
chr11	68137300	68145300	6	5675	0.859375
chr11	75268125	75278175	6	8850	0.262910798122066
chr11	91956025	91962175	6	5025	0.403361344537815
chr11	95927000	95931625	6	3625	0.666666666666667
chr11	118777900	118801750	6	20575	0.871287128712871
chr11	125032600	125042225	6	8125	0.414893617021277
chr11	125967400	125977125	6	8325	0.666666666666667
chr11	133815100	133828375	6	10850	0.869565217391304
chr12	1696525	1704850	6	6525	0.872340425531915
chr12	3140375	3143750	6	2900	0.333333333333333
chr12	6640875	6652450	6	8975	0.803571428571429
chr12	6872375	6883675	6	9300	0.536796536796537
chr12	11974725	11983675	6	6750	0.892307692307692
chr12	13250725	13256175	6	4325	0.790697674418605
chr12	49204275	49214550	6	7750	0.685185185185185
chr12	57024200	57031825	6	5950	0.916666666666667
chr12	57539000	57546500	6	5950	0.610169491525424
chr12	57911850	57920200	6	6225	0.704761904761905
chr12	92896925	92901000	6	2900	0.897959183673469
chr12	111840900	111853250	6	10500	0.571428571428571
chr13	41211825	41214775	6	2300	0.434782608695652
chr13	51795500	51799650	6	2825	0.897959183673469
chr14	36986375	36991075	6	3700	0.73015873015873
chr14	42074675	42079450	6	3675	0.756756756756757
chr14	50465775	50470775	6	4200	0.454545454545455
chr14	94419275	94426775	6	6500	0.481012658227848
chr14	104161750	104167375	6	4750	0.516129032258065
chr14	104601175	104608450	6	5950	0.31304347826087
chr14	105478250	105483275	6	3925	0.676923076923077
chr14	105778050	105784325	6	4100	0.910891089108911
chr15	31555175	31560275	6	4125	0.588235294117647
chr15	41055150	41062725	6	6575	0.54320987654321
chr15	53075275	53084375	6	8175	0.16260162601626
chr15	65373750	65382025	6	7400	0.489795918367347
chr15	77828500	77836275	6	6225	0.903225806451613
chr15	77918825	77928050	6	6775	0.573170731707317
chr15	89451250	89457200	6	4875	0.666666666666667
chr16	1076400	1081175	6	3425	0.884615384615385
chr16	1659250	1666600	6	4875	0.8
chr16	3017500	3023275	6	4525	0.789473684210526
chr16	10669575	10675425	6	4700	0.65
chr16	19869575	19873900	6	3700	0.666666666666667
chr16	28887400	28895325	6	6150	0.828828828828829
chr16	31142775	31154575	6	7100	0.917293233082707
chr16	58054825	58063950	6	6800	0.770642201834862
chr16	66773525	66776950	6	2575	0.842105263157895
chr16	68408700	68412300	6	2775	0.888888888888889
chr16	70450675	70456225	6	4775	0.325581395348837
chr16	72969700	72973475	6	3200	0.476190476190476
chr16	86538750	86546975	6	5800	0.702290076335878
chr16	90084475	90090000	6	4225	0.904761904761905
chr17	2607400	2616275	6	6400	0.953271028037383
chr17	7135225	7141125	6	4250	0.931034482758621
chr17	16998550	17002975	6	3850	0.292682926829268
chr17	41618050	41625575	6	6175	0.553191489361702
chr17	47088550	47101875	6	11200	0.712328767123288
chr17	48281300	48290875	6	8300	0.395604395604396
chr17	49025500	49034850	6	6225	0.918918918918919
chr17	55359125	55366750	6	6900	0.538461538461538
chr17	57441400	57451175	6	8625	0.243243243243243
chr17	66285500	66291475	6	3625	0.945454545454545
chr17	73839300	73845250	6	4600	0.681818181818182
chr17	74436850	74445000	6	6050	0.943396226415094
chr17	76180100	76184525	6	3725	0.848484848484849
chr17	77960050	77968200	6	6925	0.740740740740741
chr17	79210550	79216775	6	4500	0.87037037037037
chr17	79879000	79887300	6	6250	0.947368421052632
chr17	80052000	80065400	6	10550	0.811188811188811
chr17	80225250	80232575	6	5025	0.931818181818182
chr17	80491600	80495125	6	3000	0.413793103448276
chr17	80816600	80826150	6	7600	0.744827586206897
chr18	3601925	3608125	6	5225	0.756756756756757
chr18	22654625	22659350	6	3650	0.758620689655172
chr18	25731000	25735700	6	3375	0.806451612903226
chr19	1353875	1362850	6	6325	0.894736842105263
chr19	12775100	12781800	6	4575	0.917647058823529
chr19	14274875	14279175	6	3525	0.45
chr19	33879400	33889100	6	8450	0.390243902439024
chr19	41698050	41702150	6	3400	0.526315789473684
chr19	46281800	46287750	6	5450	0.175438596491228
chr19	46799825	46807975	6	6250	0.919540229885057
chr19	47598225	47602925	6	3600	0.956521739130435
chr19	47607900	47614050	6	4650	0.892857142857143
chr19	49648775	49655650	6	5400	0.746666666666667
chr19	54480975	54485725	6	3650	0.714285714285714
chr19	54972600	54976850	6	3750	0.444444444444444
chr19	56037050	56040450	6	2550	0.745098039215686
chr2	19549700	19553575	6	3025	0.744186046511628
chr2	20384250	20392000	6	5950	0.649350649350649
chr2	20410800	20415350	6	3900	0.4
chr2	20869250	20876225	6	5575	0.675
chr2	26199950	26206200	6	5050	0.787878787878788
chr2	42190525	42195650	6	4150	0.576271186440678
chr2	42272175	42283175	6	9300	0.642857142857143
chr2	43293025	43303750	6	6975	0.819047619047619
chr2	45027100	45033775	6	5950	0.266666666666667
chr2	45234875	45241975	6	5400	0.648648648648649
chr2	74206775	74216825	6	7125	0.96
chr2	74226650	74237650	6	9700	0.37593984962406
chr2	74724725	74735850	6	8150	0.88135593220339
chr2	121100675	121107475	6	5725	0.71264367816092
chr2	171670075	171681200	6	9475	0.481927710843373
chr2	208024400	208029525	6	4000	0.530612244897959
chr2	219123350	219127925	6	4050	0.344827586206897
chr2	233386550	233391250	6	3775	0.75
chr2	235932500	235936575	6	3150	0.731707317073171
chr2	242498925	242505150	6	5200	0.651162790697674
chr20	20343850	20348950	6	4200	0.95
chr20	22555475	22560625	6	3750	0.821428571428571
chr20	31362425	31369400	6	5625	0.871794871794872
chr20	36354050	36359225	6	4300	0.864864864864865
chr20	39764050	39772325	6	6125	0.760233918128655
chr20	48502750	48510400	6	6200	0.528571428571429
chr20	61055525	61065275	6	7300	0.9125
chr21	32624075	32630550	6	4650	0.92156862745098
chr21	43932550	43937600	6	3475	0.857142857142857
chr21	45658950	45664475	6	4675	0.547619047619048
chr21	46285600	46295300	6	7225	0.701492537313433
chr21	46447075	46454875	6	4825	0.950354609929078
chr22	20223875	20238025	6	12600	0.461538461538462
chr22	38027400	38037825	6	9250	0.452380952380952
chr22	43684725	43694700	6	7200	0.948453608247423
chr22	46500875	46508625	6	6750	0.536585365853659
chr3	48464650	48476100	6	8325	0.834782608695652
chr3	50371475	50376575	6	3400	0.666666666666667
chr3	52563975	52573625	6	7125	0.833333333333333
chr3	53876375	53881125	6	3325	0.806451612903226
chr3	58033575	58038750	6	4075	0.64
chr3	63949150	63960300	6	9300	0.466666666666667
chr3	124488550	124495225	6	4925	0.681818181818182
chr3	137479150	137491050	6	10550	0.490196078431373
chr3	155461225	155467275	6	5175	0.727272727272727
chr3	193530000	193535950	6	4800	0.4
chr3	194798075	194802325	6	3025	0.909090909090909
chr3	194870125	194878475	6	6325	0.666666666666667
chr4	1236000	1245400	6	6700	0.810526315789474
chr4	3479000	3491575	6	8775	0.880503144654088
chr4	5888350	5895400	6	5100	0.923076923076923
chr4	38111075	38116675	6	4300	0.615384615384615
chr4	109086775	109095100	6	7150	0.444444444444444
chr4	140743500	140748525	6	4600	0.27906976744186
chr4	153856250	153860125	6	2700	0.666666666666667
chr4	174448325	174453025	6	3175	0.8
chr5	7418425	7423500	6	3725	0.794117647058823
chr5	39421025	39425600	6	2975	0.774193548387097
chr5	50261550	50265900	6	3750	0.275862068965517
chr5	131722475	131725950	6	2425	0.909090909090909
chr5	139531525	139534050	6	1975	0.578947368421053
chr5	169403750	169406350	6	1675	0.909090909090909
chr5	170845400	170850700	6	3900	0.645161290322581
chr6	10555125	10561275	6	5025	0.888888888888889
chr6	10580450	10589800	6	6600	0.892086330935252
chr6	30845025	30858775	6	10050	0.763358778625954
chr6	36643800	36648975	6	4650	0.32258064516129
chr6	39191350	39199825	6	6325	0.645161290322581
chr6	42102900	42110850	6	6525	0.324324324324324
chr6	44628875	44636600	6	6650	0.916666666666667
chr6	132269875	132276900	6	4800	0.838095238095238
chr6	149288275	149294250	6	4475	0.756756756756757
chr7	2796975	2804525	6	5650	0.842105263157895
chr7	22600475	22605775	6	4200	0.465753424657534
chr7	45959050	45964400	6	4050	0.788732394366197
chr7	71076100	71080425	6	3225	0.666666666666667
chr7	73891650	73898525	6	5450	0.872727272727273
chr7	90249950	90256250	6	5325	0.363636363636364
chr7	121576800	121582450	6	3975	0.705882352941177
chr7	137851700	137856400	6	3550	0.857142857142857
chr7	150939575	150951225	6	10500	0.170212765957447
chr8	1773500	1780425	6	4500	0.82051282051282
chr8	10586000	10592475	6	5500	0.305084745762712
chr8	29202525	29211950	6	7700	0.339285714285714
chr8	37638700	37646675	6	6200	0.837209302325581
chr8	143689700	143700650	6	8425	0.767123287671233
chr8	144357175	144364550	6	5725	0.677966101694915
chr8	144371175	144375825	6	3575	0.721311475409836
chr8	144486550	144491250	6	3975	0.346153846153846
chr8	144605850	144612450	6	5225	0.586206896551724
chr9	967950	978000	6	8150	0.963636363636364
chr9	82224075	82230225	6	5350	0.631578947368421
chr9	89213300	89217850	6	3075	0.775510204081633
chr9	94604900	94610325	6	4350	0.744186046511628
chr9	95891600	95898600	6	5475	0.608695652173913
chr9	95963325	95971025	6	7175	0.344827586206897
chr9	123635250	123641350	6	4325	0.876190476190476
chr9	124541600	124549425	6	5125	0.857142857142857
chr9	127419850	127423975	6	3275	0.651162790697674
chr9	132094425	132104325	6	7450	0.838709677419355
chr9	135057200	135063725	6	5550	0.360655737704918
chrX	9499450	9503750	6	3325	0.916666666666667
chrX	68130500	68134950	6	3650	0.512820512820513
chrX	71340800	71347525	6	4625	0.72
chrX	102981550	102986375	6	3800	0.774193548387097
chrX	118107350	118111025	6	2950	0.695652173913043
chrX	153166400	153170450	6	3300	0.476190476190476
chr1	873650	879500	5	5250	0.158730158730159
chr1	6506000	6511275	5	4725	0.152380952380952
chr1	8075300	8080375	5	4675	0.27906976744186
chr1	9240075	9244175	5	3800	0.135593220338983
chr1	12652600	12657025	5	3675	0.372093023255814
chr1	23693075	23700825	5	5625	0.528089887640449
chr1	25943650	25946750	5	2700	0.253968253968254
chr1	27753925	27756700	5	2375	0.315789473684211
chr1	32662850	32667975	5	4500	0.424242424242424
chr1	36038075	36044375	5	5625	0.372881355932203
chr1	37936925	37946075	5	7875	0.494845360824742
chr1	44703450	44709025	5	4300	0.580645161290323
chr1	44870500	44875200	5	4175	0.253968253968254
chr1	46953000	46959775	5	5875	0.467532467532468
chr1	53585550	53589325	5	3375	0.32258064516129
chr1	57028500	57032925	5	3400	0.533333333333333
chr1	87797675	87802925	5	4325	0.424778761061947
chr1	112275450	112284100	5	6850	0.566666666666667
chr1	113240525	113249425	5	7775	0.24113475177305
chr1	145470675	145475425	5	3875	0.512820512820513
chr1	151342675	151346550	5	3050	0.387096774193548
chr1	156457175	156475950	5	15975	0.437908496732026
chr1	157123750	157126475	5	2325	0.32
chr1	165320100	165326500	5	5325	0.373626373626374
chr1	200982975	200995575	5	9825	0.603174603174603
chr1	201616275	201622975	5	5100	0.444444444444444
chr1	212778100	212784975	5	5225	0.589595375722543
chr1	221889500	221893025	5	2975	0.4
chr1	223180675	223185600	5	3750	0.516129032258065
chr1	229828675	229832600	5	3375	0.580645161290323
chr1	244524250	244527300	5	2550	0.375
chr10	562900	566675	5	2700	0.487179487179487
chr10	8075650	8079675	5	3575	0.461538461538462
chr10	17063375	17066775	5	3000	0.324324324324324
chr10	17268525	17272100	5	2975	0.5
chr10	26500650	26507700	5	5950	0.446043165467626
chr10	80514000	80518075	5	3400	0.450704225352113
chr10	88713275	88720725	5	6900	0.619047619047619
chr10	98067700	98071225	5	2925	0.458333333333333
chr10	102585750	102590525	5	4475	0.142857142857143
chr10	102728250	102732275	5	3500	0.338983050847458
chr10	102819200	102827700	5	6350	0.486486486486487
chr10	102973650	102978075	5	3675	0.571428571428571
chr10	104167425	104175100	5	7000	0.148648648648649
chr10	121010125	121014925	5	4000	0.4
chr10	131693150	131698050	5	4075	0.358974358974359
chr10	134703725	134705975	5	1700	0.571428571428571
chr11	2751200	2753825	5	2325	0.384615384615385
chr11	12819625	12825925	5	5350	0.5
chr11	13335475	13337825	5	1850	0.4
chr11	27462275	27467425	5	4000	0.555555555555556
chr11	27739300	27744875	5	4225	0.559139784946237
chr11	32454650	32461475	5	5850	0.433333333333333
chr11	36091875	36096775	5	4125	0.555555555555556
chr11	60915400	60921500	5	4700	0.616666666666667
chr11	64121175	64128275	5	5600	0.556390977443609
chr11	65553350	65557350	5	3225	0.549019607843137
chr11	67136900	67144650	5	6175	0.523489932885906
chr11	68206475	68209900	5	2525	0.481481481481481
chr11	69449325	69456375	5	5425	0.491228070175439
chr11	69516775	69522325	5	4400	0.565217391304348
chr11	69586800	69590850	5	3375	0.4
chr11	70157650	70160450	5	2475	0.32258064516129
chr11	118765725	118769875	5	3350	0.418604651162791
chr11	119494300	119498650	5	3700	0.358974358974359
chr11	120417100	120420950	5	2900	0.470588235294118
chr11	121334500	121339200	5	3775	0.428571428571429
chr11	124625925	124633525	5	5975	0.530386740331492
chr11	125211725	125221700	5	9250	0.172043010752688
chr12	11803675	11806700	5	2575	0.476190476190476
chr12	14409075	14414425	5	4475	0.508474576271186
chr12	23906150	23911900	5	4750	0.420168067226891
chr12	42862850	42867300	5	3700	0.440677966101695
chr12	49072475	49075275	5	2250	0.555555555555556
chr12	49481825	49489100	5	6175	0.340136054421769
chr12	49724775	49727250	5	2175	0.3125
chr12	53728500	53733000	5	3675	0.395348837209302
chr12	58285850	58293250	5	6425	0.585365853658537
chr12	65063025	65068675	5	4275	0.565217391304348
chr12	66285100	66292050	5	6075	0.459016393442623
chr12	103349725	103352900	5	2525	0.608695652173913
chr12	108705450	108707900	5	2075	0.285714285714286
chr12	109231550	109235100	5	3200	0.238095238095238
chr12	120662275	120680950	5	16000	0.271739130434783
chr12	121970425	121976975	5	5700	0.238993710691824
chr12	123462925	123469725	5	5575	0.424242424242424
chr13	28363525	28368475	5	4300	0.342857142857143
chr13	41887375	41890075	5	2125	0.555555555555556
chr13	110430675	110437850	5	5225	0.582089552238806
chr13	112755750	112762825	5	5900	0.526315789473684
chr13	114862150	114868225	5	5125	0.358490566037736
chr14	23443150	23450400	5	5950	0.58252427184466
chr14	24044875	24048750	5	3475	0.380952380952381
chr14	54418250	54424275	5	4925	0.346153846153846
chr14	73700675	73709150	5	7425	0.29126213592233
chr14	89768875	89771850	5	2375	0.521739130434783
chr14	104015400	104019275	5	3250	0.315789473684211
chr15	31315300	31317775	5	2000	0.545454545454545
chr15	40727375	40738625	5	8975	0.58974358974359
chr15	42233825	42239600	5	4675	0.576923076923077
chr15	60368150	60370550	5	1800	0.55
chr15	66764500	66767175	5	2350	0.444444444444444
chr15	66993850	67000500	5	5075	0.536082474226804
chr15	75133725	75137950	5	3500	0.388349514563107
chr15	76452900	76456350	5	2625	0.53125
chr15	76627500	76635625	5	7625	0.166666666666667
chr15	86124300	86127600	5	2450	0.509090909090909
chr16	115450	129650	5	12675	0.2
chr16	2559700	2570200	5	8200	0.449760765550239
chr16	3922225	3925925	5	3125	0.303030303030303
chr16	10694350	10696225	5	1450	0.571428571428571
chr16	30039225	30043625	5	3925	0.338028169014085
chr16	48569275	48573075	5	3225	0.5
chr16	51185950	51191025	5	4325	0.472222222222222
chr16	52558425	52563025	5	4025	0.491803278688525
chr16	67916625	67920725	5	3475	0.363636363636364
chr16	67948725	67952425	5	3100	0.549019607843137
chr16	67997200	68003925	5	5200	0.47244094488189
chr16	79613550	79616150	5	2000	0.470588235294118
chr16	79801450	79804275	5	2300	0.476190476190476
chr16	81726125	81732150	5	4825	0.476190476190476
chr17	4801825	4807000	5	4400	0.272727272727273
chr17	14199925	14209150	5	8275	0.205128205128205
chr17	17467425	17472100	5	3775	0.415094339622642
chr17	26643975	26648325	5	3500	0.5
chr17	27910500	27925300	5	12700	0.261682242990654
chr17	36664550	36669125	5	3675	0.617647058823529
chr17	55725750	55729050	5	2625	0.482758620689655
chr17	55738500	55743650	5	4475	0.263157894736842
chr17	62772025	62778625	5	6200	0.205128205128205
chr17	72916450	72921150	5	3850	0.558823529411765
chr17	76874475	76882050	5	5750	0.608108108108108
chr17	77804350	77819675	5	13750	0.212871287128713
chr17	80341400	80346325	5	4150	0.405797101449275
chr18	9105500	9108050	5	2125	0.461538461538462
chr18	22861575	22867300	5	5175	0.24
chr18	34025775	34030350	5	3825	0.47887323943662
chr18	45687075	45690375	5	2650	0.4
chr19	1025900	1031075	5	4075	0.470588235294118
chr19	2474800	2479700	5	4200	0.576923076923077
chr19	3094775	3101475	5	6375	0.107142857142857
chr19	3981100	3987900	5	5125	0.477272727272727
chr19	5335725	5341275	5	4200	0.617886178861789
chr19	6735475	6745875	5	8125	0.576
chr19	10526475	10532750	5	5575	0.294117647058824
chr19	11529050	11534800	5	4175	0.533333333333333
chr19	14582775	14589300	5	5125	0.523809523809524
chr19	16692025	16701250	5	8500	0.15929203539823
chr19	17412325	17416425	5	3050	0.595744680851064
chr19	30015050	30021925	5	6025	0.615384615384615
chr19	36132200	36136800	5	4150	0.325581395348837
chr19	38754325	38759000	5	4025	0.25531914893617
chr19	38876225	38881300	5	4375	0.470588235294118
chr19	44036475	44040175	5	2675	0.558139534883721
chr19	45255900	45262175	5	5300	0.521739130434783
chr19	46144125	46149850	5	5150	0.288888888888889
chr19	48823125	48826000	5	2225	0.564102564102564
chr19	51320925	51325200	5	3225	0.547945205479452
chr19	54382075	54387600	5	4200	0.585365853658537
chr2	1716900	1721225	5	3700	0.608695652173913
chr2	10465575	10473725	5	6425	0.605263157894737
chr2	30453325	30457750	5	3575	0.418604651162791
chr2	54829375	54834050	5	4100	0.408163265306122
chr2	63273675	63287000	5	12325	0.202898550724638
chr2	73141075	73148650	5	6700	0.412371134020619
chr2	85388075	85392750	5	3750	0.602739726027397
chr2	102679950	102682400	5	1875	0.6
chr2	110456350	110460150	5	3150	0.533333333333333
chr2	171568125	171574200	5	5450	0.489795918367347
chr2	172959000	172968200	5	8025	0.232258064516129
chr2	202802125	202805275	5	2775	0.25
chr2	202887575	202891300	5	3150	0.6
chr2	219741625	219745950	5	3800	0.28
chr2	219757050	219763450	5	5500	0.5
chr2	220280250	220284200	5	3375	0.551724137931034
chr2	220347650	220352075	5	4050	0.24
chr2	235900225	235909550	5	7475	0.449438202247191
chr2	239193250	239199775	5	5425	0.354838709677419
chr2	241187025	241192325	5	4900	0.238095238095238
chr2	241504150	241510350	5	4900	0.484375
chr2	242840850	242845050	5	3500	0.478260869565217
chr20	2729000	2734025	5	4450	0.361111111111111
chr20	3776050	3782875	5	5400	0.431818181818182
chr20	17626500	17630675	5	3675	0.4
chr20	20442075	20447525	5	4750	0.440677966101695
chr20	21169700	21173625	5	3400	0.260869565217391
chr20	37351275	37360325	5	8650	0.217391304347826
chr20	39782750	39787800	5	4200	0.428571428571429
chr20	44959325	44963375	5	3425	0.578947368421053
chr20	46599000	46603125	5	3025	0.545454545454545
chr20	48723550	48730625	5	4950	0.618181818181818
chr20	61146075	61149325	5	2850	0.217391304347826
chr20	61265475	61268800	5	2825	0.253521126760563
chr20	61803900	61811825	5	7300	0.237623762376238
chr20	62367700	62374350	5	5100	0.561643835616438
chr20	62851100	62856950	5	4875	0.423076923076923
chr21	40351325	40354675	5	2900	0.37037037037037
chr21	40356725	40364925	5	6400	0.432432432432432
chr22	18912250	18922425	5	9125	0.411764705882353
chr22	19723975	19727975	5	3275	0.518518518518518
chr22	24540225	24544875	5	4050	0.294117647058824
chr22	24824700	24831150	5	5625	0.348837209302326
chr22	30084475	30090250	5	4600	0.567567567567568
chr22	30601250	30606900	5	4150	0.5
chr22	38198000	38204750	5	5500	0.6
chr22	38476625	38482325	5	4950	0.28
chr22	39755750	39761550	5	4550	0.512
chr22	45604250	45609400	5	4000	0.618181818181818
chr3	11600225	11604300	5	3400	0.538461538461538
chr3	48631575	48637400	5	5275	0.3
chr3	50354275	50362150	5	6675	0.5
chr3	50660250	50666350	5	5550	0.307692307692308
chr3	58024400	58030850	5	4950	0.548387096774194
chr3	85007375	85011675	5	3125	0.53125
chr3	128717175	128723050	5	5050	0.4
chr3	164910575	164915125	5	3650	0.5
chr3	177801125	177804525	5	2650	0.387096774193548
chr4	778375	780975	5	2275	0.444444444444444
chr4	3304225	3309975	5	4700	0.545454545454545
chr4	6939175	6947050	5	6600	0.590909090909091
chr5	1512000	1518350	5	5875	0.218181818181818
chr5	3590350	3595775	5	4400	0.561797752808989
chr5	14256875	14263000	5	4625	0.428571428571429
chr5	37834325	37841300	5	6300	0.261904761904762
chr5	43039500	43045525	5	4500	0.45
chr5	76101675	76105450	5	3075	0.490566037735849
chr5	77836175	77840600	5	3450	0.617647058823529
chr5	83677750	83680250	5	2125	0.387096774193548
chr5	112537550	112541250	5	3000	0.411764705882353
chr5	134772425	134774700	5	1925	0.333333333333333
chr5	146887650	146890225	5	2050	0.5
chr5	149679225	149684350	5	4225	0.612903225806452
chr5	151061825	151067175	5	4175	0.548387096774194
chr5	156987950	156991900	5	3450	0.291666666666667
chr5	172659350	172666375	5	6400	0.211538461538462
chr5	176726375	176730075	5	3000	0.512820512820513
chr5	179509025	179513125	5	3775	0.375
chr6	15458225	15461825	5	2800	0.604651162790698
chr6	21843150	21847675	5	3800	0.30188679245283
chr6	30068025	30071750	5	3100	0.41025641025641
chr6	30649600	30659700	5	8600	0.39
chr6	33586900	33592150	5	4425	0.317073170731707
chr6	35010375	35018925	5	7125	0.293333333333333
chr6	36564600	36568650	5	3425	0.425531914893617
chr6	43459625	43465075	5	4650	0.444444444444444
chr6	45387125	45392200	5	4450	0.444444444444444
chr6	90924850	90930325	5	4850	0.158415841584158
chr6	100911825	100915850	5	3225	0.467532467532468
chr6	112162625	112169275	5	5575	0.333333333333333
chr6	138858925	138863550	5	3400	0.6
chr6	168196325	168198325	5	1775	0.181818181818182
chr7	87725	94825	5	5725	0.6
chr7	1979500	1983400	5	2925	0.459459459459459
chr7	5594200	5599075	5	3975	0.351351351351351
chr7	11231775	11233800	5	1575	0.583333333333333
chr7	36645750	36647775	5	1750	0.2
chr7	44793725	44797175	5	3175	0.178571428571429
chr7	100198100	100203925	5	5325	0.181818181818182
chr7	100607575	100612200	5	4100	0.269230769230769
chr7	128044150	128050850	5	5400	0.619047619047619
chr7	131309050	131314825	5	4175	0.611111111111111
chr7	148031375	148037125	5	4700	0.513274336283186
chr7	150032475	150039500	5	6400	0.407407407407407
chr7	151450975	151455125	5	3425	0.48
chr7	157481000	157486100	5	4075	0.473684210526316
chr7	158933275	158937375	5	3175	0.618181818181818
chr8	11661650	11667500	5	4950	0.478260869565217
chr8	26369375	26373050	5	3450	0.0952380952380952
chr8	77610150	77613050	5	2575	0.5
chr8	97165200	97174425	5	7350	0.542553191489362
chr8	127433900	127440050	5	5400	0.378378378378378
chr8	144501825	144514375	5	9675	0.564814814814815
chr8	144649575	144657825	5	7000	0.504672897196262
chr8	144903300	144912750	5	8150	0.585365853658537
chr9	14343350	14351025	5	7125	0.260869565217391
chr9	23820450	23825775	5	4275	0.415094339622642
chr9	82306425	82311025	5	4025	0.192307692307692
chr9	100613850	100616625	5	2500	0.181818181818182
chr9	109630500	109634450	5	3350	0.549019607843137
chr9	117144250	117153150	5	6875	0.362790697674419
chr9	126622175	126627875	5	5050	0.25974025974026
chr9	129275825	129280425	5	3800	0.357142857142857
chr9	130725050	130744450	5	17525	0.220657276995305
chr9	132724200	132728725	5	3825	0.344827586206897
chr9	136237400	136240050	5	2075	0.514285714285714
chr9	136919400	136932075	5	11775	0.238095238095238
chr9	137435575	137439350	5	3150	0.36
chr9	139218625	139225325	5	5325	0.592592592592593
chr9	139654700	139659425	5	3700	0.615384615384615
chr9	139916825	139924675	5	6475	0.27710843373494
chrX	68050250	68055575	5	4800	0.260869565217391
chrX	132008700	132013600	5	4300	0.457142857142857
chr1	3687200	3693375	4	5550	0.288135593220339
chr1	7536550	7538675	4	1850	0.25
chr1	7594150	7598325	4	3700	0.166666666666667
chr1	8522375	8526625	4	3725	0.258064516129032
chr1	15004325	15006300	4	1700	0.307692307692308
chr1	17759925	17764000	4	3750	0.27027027027027
chr1	25891400	25896525	4	4800	0.226415094339623
chr1	26346400	26350050	4	3375	0.153846153846154
chr1	31844925	31848025	4	2825	0.169014084507042
chr1	33341100	33344675	4	3100	0.244897959183673
chr1	33826450	33834025	4	7300	0.291666666666667
chr1	36815000	36819450	4	3975	0.181818181818182
chr1	38749800	38752750	4	2550	0.285714285714286
chr1	39732525	39736600	4	3550	0.278688524590164
chr1	42381450	42386125	4	4325	0.176991150442478
chr1	45791250	45795625	4	3925	0.234234234234234
chr1	53758825	53765100	4	5725	0.145454545454545
chr1	54692900	54695600	4	2325	0.285714285714286
chr1	55012750	55015475	4	2475	0.210526315789474
chr1	56899625	56905900	4	5400	0.282828282828283
chr1	90030600	90033025	4	2225	0.153846153846154
chr1	95328500	95332350	4	3250	0.254545454545455
chr1	110470400	110474750	4	4150	0.101694915254237
chr1	119542075	119545025	4	2625	0.181818181818182
chr1	152081775	152085550	4	3450	0.210526315789474
chr1	164680775	164683000	4	2075	0.222222222222222
chr1	166915000	166922500	4	6850	0.220472440944882
chr1	180197800	180206300	4	7750	0.271428571428571
chr1	197879250	197888400	4	8600	0.0769230769230769
chr1	204223050	204226000	4	2450	0.313725490196078
chr1	206627325	206630875	4	3125	0.181818181818182
chr1	206859725	206868775	4	8100	0.305882352941176
chr1	206910900	206913475	4	2300	0.25
chr1	214155675	214160675	4	4625	0.128571428571429
chr10	536275	540750	4	4100	0.293333333333333
chr10	3509225	3512075	4	2475	0.28
chr10	13701150	13703975	4	2575	0.275862068965517
chr10	30345650	30348350	4	2425	0.230769230769231
chr10	31871350	31873875	4	2150	0.285714285714286
chr10	47129425	47131775	4	2075	0.166666666666667
chr10	50602825	50606800	4	3650	0.119402985074627
chr10	72972725	72978700	4	5425	0.150943396226415
chr10	73302200	73304775	4	2300	0.192307692307692
chr10	80192575	80197000	4	3850	0.283018867924528
chr10	88725775	88732000	4	5925	0.111111111111111
chr10	95194875	95199425	4	4200	0.258064516129032
chr10	99330025	99333100	4	2800	0.304347826086957
chr10	102788550	102793275	4	4425	0.186046511627907
chr10	123337225	123341000	4	3275	0.3125
chr10	126135550	126139975	4	4075	0.113207547169811
chr10	130337075	130340225	4	2950	0.0857142857142857
chr11	414475	418125	4	3200	0.24390243902439
chr11	503300	506425	4	2550	0.305084745762712
chr11	2289525	2293050	4	3150	0.212765957446809
chr11	2323775	2327575	4	3425	0.243243243243243
chr11	13983850	13988525	4	4125	0.258064516129032
chr11	17756750	17761350	4	4000	0.254237288135593
chr11	27720150	27724075	4	3150	0.285714285714286
chr11	35569975	35572500	4	2300	0.19047619047619
chr11	44324950	44328675	4	3200	0.25
chr11	44932225	44934400	4	1925	0.222222222222222
chr11	45679800	45687750	4	6925	0.27027027027027
chr11	47939075	47941175	4	1850	0.307692307692308
chr11	56947050	56949575	4	2200	0.235294117647059
chr11	58951000	58954575	4	3375	0.133333333333333
chr11	66185050	66189125	4	3625	0.272727272727273
chr11	66646425	66651325	4	4600	0.126984126984127
chr11	68091625	68100275	4	8325	0.075
chr11	70168475	70171100	4	2300	0.210526315789474
chr11	71199025	71200900	4	1650	0.256410256410256
chr11	76165300	76167600	4	2100	0.275862068965517
chr11	76299325	76301550	4	1925	0.285714285714286
chr11	77121050	77124250	4	2800	0.205882352941176
chr11	86516050	86519775	4	3175	0.305084745762712
chr11	94658925	94661175	4	2100	0.114285714285714
chr11	94985375	94989850	4	3975	0.225
chr11	116370400	116372300	4	1625	0.311111111111111
chr11	121105750	121108700	4	2675	0.258064516129032
chr11	124766875	124769175	4	1975	0.307692307692308
chr11	128759875	128763300	4	2925	0.292134831460674
chr11	129242525	129245600	4	2875	0.181818181818182
chr11	133097150	133099850	4	2450	0.169014084507042
chr11	134599825	134602075	4	1925	0.25531914893617
chr12	4242150	4246650	4	4300	0.121212121212121
chr12	4394950	4400125	4	4275	0.307692307692308
chr12	10515175	10519425	4	3750	0.236842105263158
chr12	16756000	16760375	4	3750	0.246913580246914
chr12	24530700	24534150	4	3100	0.186666666666667
chr12	49283850	49285225	4	1200	0.285714285714286
chr12	50055575	50059950	4	3975	0.235294117647059
chr12	53437625	53448225	4	9850	0.142348754448399
chr12	54650850	54657475	4	6400	0.111111111111111
chr12	56472550	56476650	4	3675	0.197530864197531
chr12	70290325	70292375	4	1875	0.136363636363636
chr12	106132950	106135650	4	2325	0.303030303030303
chr12	111297900	111300525	4	2175	0.30188679245283
chr12	114297725	114302050	4	3900	0.158730158730159
chr12	119615900	119618825	4	2525	0.294117647058824
chr12	123578475	123581450	4	2525	0.285714285714286
chr13	41159850	41163200	4	2850	0.23728813559322
chr13	52210400	52213275	4	2625	0.222222222222222
chr13	100373000	100380000	4	6300	0.2
chr13	110775350	110780625	4	4550	0.311688311688312
chr13	114198425	114203400	4	4550	0.228571428571429
chr14	23953875	23956325	4	2050	0.256410256410256
chr14	24035375	24039275	4	3375	0.27027027027027
chr14	34401200	34403075	4	1650	0.285714285714286
chr14	35834375	35838525	4	3850	0.2
chr14	88830300	88832525	4	1900	0.277777777777778
chr14	90526500	90529600	4	2800	0.148148148148148
chr14	94630375	94632400	4	1750	0.235294117647059
chr14	95233625	95240625	4	6325	0.188679245283019
chr14	100218150	100222775	4	4200	0.222222222222222
chr14	101688150	101693450	4	4975	0.0823529411764706
chr14	104613450	104618500	4	4750	0.161616161616162
chr15	25886625	25889850	4	2900	0.208333333333333
chr15	28339375	28345025	4	5175	0.285714285714286
chr15	41163750	41166725	4	2475	0.27906976744186
chr15	57678400	57680950	4	2275	0.210526315789474
chr15	63726500	63730200	4	3475	0.113207547169811
chr15	65185050	65188550	4	3225	0.266666666666667
chr15	66921425	66927300	4	4825	0.307692307692308
chr15	73888175	73891375	4	2950	0.172413793103448
chr15	74078250	74080575	4	1975	0.296296296296296
chr15	74273950	74278125	4	3750	0.163265306122449
chr15	77795825	77801750	4	5250	0.222222222222222
chr15	78613450	78618100	4	4225	0.154929577464789
chr15	101666250	101669150	4	2575	0.155844155844156
chr16	2139900	2143250	4	2800	0.276595744680851
chr16	2516950	2524925	4	7475	0.285714285714286
chr16	8978050	8980650	4	2425	0.230769230769231
chr16	17198800	17201250	4	2100	0.274509803921569
chr16	49696850	49700975	4	3725	0.202247191011236
chr16	66958650	66962750	4	3675	0.205128205128205
chr16	67490475	67494750	4	3925	0.177777777777778
chr16	67570375	67573825	4	3075	0.164705882352941
chr16	84630900	84635725	4	4250	0.269230769230769
chr16	88987025	88995375	4	7150	0.292490118577075
chr16	89034000	89037325	4	3000	0.25
chr17	980500	984400	4	3325	0.277777777777778
chr17	2116375	2119725	4	2975	0.215384615384615
chr17	7460350	7464825	4	4150	0.290909090909091
chr17	21260750	21264700	4	3675	0.205128205128205
chr17	27068775	27077750	4	7475	0.305555555555556
chr17	30842925	30848500	4	5050	0.198473282442748
chr17	32560825	32563900	4	2525	0.282051282051282
chr17	32577650	32580450	4	2575	0.150943396226415
chr17	39927950	39934650	4	6050	0.230088495575221
chr17	48070075	48074800	4	4225	0.282828282828283
chr17	48276725	48279325	4	2325	0.212765957446809
chr17	48679075	48683075	4	3450	0.279569892473118
chr17	66191775	66197500	4	5350	0.11864406779661
chr17	73749300	73752625	4	3000	0.151898734177215
chr17	76309750	76315850	4	5675	0.263157894736842
chr17	79447325	79452225	4	4350	0.3
chr18	74961225	74964000	4	2400	0.25
chr19	573200	577700	4	3875	0.265060240963855
chr19	1064100	1068025	4	3600	0.207792207792208
chr19	2329025	2334625	4	4850	0.25531914893617
chr19	3606000	3609400	4	2925	0.302325581395349
chr19	4058075	4064875	4	6500	0.142857142857143
chr19	5393250	5398500	4	4850	0.259259259259259
chr19	8371175	8374150	4	2525	0.311688311688312
chr19	14313925	14316500	4	2275	0.285714285714286
chr19	17715975	17717925	4	1700	0.296296296296296
chr19	41193050	41198525	4	4575	0.292307692307692
chr19	43835475	43837325	4	1600	0.266666666666667
chr19	45905525	45910875	4	4525	0.308724832214765
chr19	46317850	46322125	4	3875	0.292682926829268
chr19	47105400	47109250	4	3625	0.210526315789474
chr19	47446475	47449700	4	2900	0.168421052631579
chr19	47522600	47525725	4	2775	0.2
chr19	47659225	47662800	4	3050	0.285714285714286
chr19	50000275	50004525	4	4000	0.235294117647059
chr19	54409775	54414175	4	3825	0.24390243902439
chr2	2850175	2854350	4	3575	0.280701754385965
chr2	16123150	16127050	4	3625	0.186046511627907
chr2	16347275	16350550	4	2825	0.307692307692308
chr2	98962675	98965150	4	2225	0.216216216216216
chr2	106417550	106419425	4	1575	0.3
chr2	129246900	129249200	4	2125	0.122448979591837
chr2	157176275	157179675	4	3075	0.210526315789474
chr2	208089650	208093500	4	3450	0.272727272727273
chr2	217507475	217510050	4	2250	0.258064516129032
chr2	231531350	231534550	4	2825	0.226415094339623
chr2	231730000	231738425	4	7575	0.188235294117647
chr2	232475850	232480475	4	4225	0.145454545454545
chr2	235355125	235360350	4	4725	0.135338345864662
chr2	237476100	237482050	4	5550	0.129032258064516
chr2	238521300	238525275	4	3350	0.296296296296296
chr2	241308525	241312650	4	3525	0.269230769230769
chr2	241893850	241895700	4	1650	0.206896551724138
chr20	279225	283775	4	3925	0.232142857142857
chr20	2084400	2086300	4	1675	0.266666666666667
chr20	18035675	18040225	4	4250	0.13953488372093
chr20	30305500	30311250	4	4775	0.253012048192771
chr20	45974700	45991800	4	16550	0.1015625
chr20	52323050	52325150	4	1800	0.296296296296296
chr20	52555675	52560025	4	3875	0.261904761904762
chr20	55861800	55865650	4	3400	0.210526315789474
chr20	61069525	61072275	4	2275	0.3125
chr21	28217875	28219650	4	1500	0.3125
chr21	45666600	45670550	4	3525	0.285714285714286
chr21	46184575	46188975	4	4150	0.170212765957447
chr22	22279550	22282750	4	2800	0.245614035087719
chr22	28423125	28427400	4	3925	0.176470588235294
chr22	29873725	29878425	4	4200	0.2
chr22	31534300	31537325	4	2750	0.222222222222222
chr22	34133475	34136225	4	2525	0.181818181818182
chr22	37879250	37883950	4	4475	0.065359477124183
chr22	40633275	40634925	4	1425	0.296296296296296
chr22	40929550	40931900	4	2075	0.25
chr22	42759975	42766075	4	5350	0.242424242424242
chr22	46469550	46475875	4	5725	0.262295081967213
chr22	46903225	46908125	4	4450	0.25
chr3	9903150	9905250	4	1800	0.304347826086957
chr3	10235400	10236825	4	1225	0.206896551724138
chr3	13597350	13599700	4	2125	0.178571428571429
chr3	16522000	16525075	4	2575	0.272727272727273
chr3	38139975	38141975	4	1775	0.222222222222222
chr3	41037325	41039700	4	2100	0.208333333333333
chr3	43020175	43022800	4	2425	0.133333333333333
chr3	46733950	46738550	4	4250	0.150943396226415
chr3	48698325	48702675	4	3900	0.25
chr3	50239275	50243900	4	4275	0.2
chr3	50532475	50536150	4	3200	0.296296296296296
chr3	109073925	109076825	4	2500	0.243243243243243
chr3	126716925	126723575	4	6300	0.133333333333333
chr3	134977200	134979750	4	2200	0.285714285714286
chr3	156466750	156469575	4	2600	0.121212121212121
chr3	171869550	171874500	4	4275	0.260869565217391
chr4	2390375	2393125	4	2350	0.297872340425532
chr4	3703375	3706050	4	2500	0.15
chr4	4482625	4484475	4	1625	0.3
chr4	6676150	6678900	4	2525	0.140350877192982
chr4	8504200	8509550	4	4675	0.227272727272727
chr4	16083550	16086200	4	2275	0.269230769230769
chr4	77905075	77909025	4	3275	0.3125
chr4	134067600	134074350	4	6000	0.291666666666667
chr4	185303250	185308750	4	5125	0.307692307692308
chr5	1874375	1878475	4	3400	0.258064516129032
chr5	10635425	10638825	4	3100	0.121951219512195
chr5	16893950	16898350	4	4025	0.262295081967213
chr5	92755975	92759775	4	3175	0.233766233766234
chr5	122429125	122431525	4	1975	0.27906976744186
chr5	141059125	141063725	4	4100	0.236220472440945
chr5	148865025	148866950	4	1675	0.260869565217391
chr5	150050600	150054200	4	3050	0.3
chr5	153664975	153667900	4	2600	0.264705882352941
chr5	170170975	170173950	4	2625	0.27906976744186
chr5	171004175	171006625	4	2225	0.173913043478261
chr5	172753450	172757800	4	3950	0.227848101265823
chr5	173958500	173961475	4	2425	0.301369863013699
chr5	177809525	177812725	4	3050	0.0769230769230769
chr6	3226300	3232775	4	5950	0.140845070422535
chr6	3749625	3751775	4	1850	0.222222222222222
chr6	15362650	15367400	4	4125	0.222222222222222
chr6	33240400	33246275	4	5500	0.153846153846154
chr6	36212300	36213950	4	1400	0.296296296296296
chr6	37531625	37535325	4	3500	0.105263157894737
chr6	41338400	41344050	4	5325	0.102040816326531
chr6	83668275	83670225	4	1775	0.285714285714286
chr6	144278800	144287325	4	7950	0.133333333333333
chr6	157273450	157275275	4	1500	0.303030303030303
chr6	158459000	158462175	4	2900	0.120481927710843
chr7	2056950	2060325	4	3150	0.277777777777778
chr7	25764725	25767425	4	2425	0.228571428571429
chr7	30508475	30512875	4	3975	0.173913043478261
chr7	73129850	73134725	4	4225	0.238532110091743
chr7	73241800	73248250	4	5350	0.297142857142857
chr7	96650025	96657075	4	6475	0.131868131868132
chr7	100164700	100170675	4	5750	0.0714285714285714
chr7	105517425	105520000	4	2275	0.230769230769231
chr7	128096200	128098250	4	1650	0.311111111111111
chr7	132257175	132261575	4	4100	0.175
chr7	142552950	142554975	4	1875	0.235294117647059
chr7	143079100	143085125	4	5625	0.121212121212121
chr7	150820425	150824625	4	3900	0.16
chr8	8646275	8649450	4	2775	0.258064516129032
chr8	49454500	49458525	4	3425	0.253164556962025
chr8	54788875	54795575	4	6450	0.0628930817610063
chr8	65487975	65493200	4	4550	0.208
chr8	103793600	103795550	4	1700	0.232558139534884
chr8	103816825	103822750	4	5225	0.256756756756757
chr8	125721400	125724750	4	3050	0.128205128205128
chr8	145045150	145052600	4	6400	0.283950617283951
chr9	16343325	16346000	4	2450	0.238095238095238
chr9	37025000	37030625	4	5025	0.294117647058824
chr9	38686000	38688425	4	2025	0.290909090909091
chr9	73734200	73740000	4	5425	0.260869565217391
chr9	84211500	84213050	4	1325	0.258064516129032
chr9	92096025	92099800	4	3625	0.0869565217391304
chr9	92218150	92222525	4	3950	0.25
chr9	95507450	95512575	4	4550	0.242424242424242
chr9	97712350	97715500	4	2925	0.133333333333333
chr9	131123125	131125000	4	1600	0.24390243902439
chr9	131900375	131910850	4	9375	0.272
chr9	133766750	133769525	4	2350	0.244897959183673
chr9	136397675	136401600	4	3575	0.229508196721311
chrX	39630725	39632625	4	1725	0.157894736842105
chrX	47053900	47058425	4	3875	0.1875
chrX	53309250	53312100	4	2550	0.216216216216216
chrX	54508250	54511800	4	3250	0.206896551724138
chr1	2404325	2409775	3	5275	0.0757575757575758
chr1	7560375	7562825	3	2350	0.0506329113924051
chr1	19805750	19811375	3	5375	0.0763358778625954
chr1	39875200	39878825	3	3450	0.0754716981132075
chr1	44009425	44017425	3	7650	0.0827586206896552
chr1	53781100	53783775	3	2575	0.0588235294117647
chr1	153516250	153523475	3	7050	0.0625
chr1	153746575	153750600	3	3800	0.0839160839160839
chr1	154940150	154946300	3	5925	0.0465116279069767
chr1	180890625	180899075	3	8150	0.0708661417322835
chr1	201661700	201666900	3	4975	0.0568181818181818
chr1	228223350	228226625	3	3150	0.0526315789473684
chr1	244515500	244518500	3	2850	0.0705882352941176
chr10	73838900	73841025	3	2025	0.0816326530612245
chr10	82244925	82248225	3	3150	0.0689655172413793
chr10	88122300	88126225	3	3750	0.0719424460431655
chr10	105498250	105500650	3	2275	0.0845070422535211
chr11	2708325	2717000	3	8450	0.05
chr11	2740775	2744250	3	3300	0.0672268907563025
chr11	8847200	8850950	3	3650	0.0701754385964912
chr11	44906150	44909875	3	3550	0.0851063829787234
chr11	44913575	44916450	3	2700	0.0842105263157895
chr11	46070625	46073925	3	3150	0.0677966101694915
chr11	57412025	57418575	3	6225	0.0686695278969957
chr11	69298275	69302450	3	4050	0.0555555555555556
chr12	50064350	50069500	3	4925	0.0838323353293413
chr12	71832600	71834950	3	2250	0.0506329113924051
chr12	122012400	122017100	3	4600	0.0245398773006135
chr12	123750350	123755250	3	4725	0.0657894736842105
chr13	99101775	99104425	3	2500	0.0845070422535211
chr13	114892350	114897600	3	4975	0.0843373493975904
chr14	24013625	24020450	3	6500	0.0824742268041237
chr14	68942900	68944750	3	1750	0.0714285714285714
chr14	75916550	75924800	3	8050	0.0454545454545455
chr14	104177225	104181500	3	4125	0.0536912751677852
chr15	57843000	57847700	3	4500	0.08
chr15	65625525	65631050	3	5400	0.0555555555555556
chr15	89164925	89168400	3	3300	0.0819672131147541
chr15	90585450	90588875	3	3325	0.0625
chr16	2173725	2177850	3	4000	0.0394736842105263
chr16	3147425	3150225	3	2700	0.0555555555555556
chr16	72404850	72406675	3	1725	0.0727272727272727
chr17	7338775	7345250	3	6300	0.0645161290322581
chr17	8053550	8059625	3	5900	0.050314465408805
chr17	43486050	43490150	3	3950	0.0689655172413793
chr17	46126900	46134300	3	7275	0.0303030303030303
chr17	48696425	48699425	3	2875	0.0576923076923077
chr18	43169050	43170975	3	1825	0.0754716981132075
chr18	77670800	77673450	3	2550	0.08
chr19	8550625	8555075	3	4325	0.0645161290322581
chr19	11248250	11250650	3	2300	0.0701754385964912
chr19	13204825	13207725	3	2800	0.0606060606060606
chr19	18059375	18064350	3	4875	0.028169014084507
chr19	18759125	18763125	3	3875	0.0594059405940594
chr19	31842150	31847125	3	4800	0.0595238095238095
chr19	38493475	38497075	3	3500	0.0597014925373134
chr19	46874450	46878125	3	3550	0.0659340659340659
chr19	47971775	47975150	3	3250	0.0594059405940594
chr19	49242375	49245425	3	2925	0.0666666666666667
chr19	49567200	49569875	3	2550	0.0789473684210526
chr19	50190775	50195975	3	5025	0.0595238095238095
chr19	58867400	58869700	3	2175	0.0833333333333333
chr2	11679225	11682975	3	3600	0.0666666666666667
chr2	16510275	16513325	3	2900	0.0842105263157895
chr2	28541600	28546525	3	4775	0.0714285714285714
chr2	72369325	72375600	3	6100	0.045045045045045
chr2	74740050	74743975	3	3775	0.0727272727272727
chr2	85405125	85409150	3	3900	0.0705882352941176
chr2	119590600	119594850	3	4075	0.0689655172413793
chr2	183730100	183733425	3	3175	0.0769230769230769
chr2	210477225	210481025	3	3600	0.0720720720720721
chr2	217498575	217502650	3	3900	0.0847457627118644
chr2	220370650	220379750	3	8925	0.043859649122807
chr2	222416700	222420800	3	4000	0.0408163265306122
chr20	308175	311850	3	3525	0.0707964601769911
chr20	30299100	30301900	3	2650	0.0705882352941176
chr20	38478000	38480600	3	2500	0.0816326530612245
chr20	57468575	57474250	3	5550	0.0315789473684211
chr20	62578475	62584400	3	5700	0.0485436893203883
chr20	62819250	62821625	3	2275	0.05
chr21	34394800	34399725	3	4825	0.0588235294117647
chr21	41008225	41011025	3	2675	0.0810810810810811
chr21	44578275	44583200	3	4650	0.0718562874251497
chr21	47484800	47488075	3	3125	0.0612244897959184
chr22	20198325	20200325	3	1900	0.0615384615384615
chr3	66544425	66550100	3	5400	0.0618556701030928
chr3	119067200	119072175	3	4850	0.0363636363636364
chr3	181473225	181476850	3	3500	0.0487804878048781
chr3	185813300	185817650	3	4250	0.0540540540540541
chr4	77379050	77382400	3	3200	0.0666666666666667
chr4	85416625	85421225	3	4475	0.0449438202247191
chr5	2748950	2750700	3	1650	0.0727272727272727
chr5	138726475	138732225	3	5600	0.0575539568345324
chr6	43967975	43974775	3	6600	0.0467289719626168
chr6	170552350	170555100	3	2625	0.0618556701030928
chr7	118450	121525	3	2975	0.0396039603960396
chr7	131304000	131306250	3	2125	0.0810810810810811
chr7	150838025	150841125	3	2950	0.0789473684210526
chr7	157189175	157191200	3	1925	0.0701754385964912
chr8	65280725	65285650	3	4800	0.0618556701030928
chr9	77112275	77116125	3	3750	0.0287769784172662
chr9	81052375	81056125	3	3600	0.0707964601769911
chr9	110814150	110816450	3	2150	0.0810810810810811
chr9	131888150	131890400	3	2125	0.0779220779220779
chr9	131928550	131930675	3	2025	0.08
chr9	133535725	133542525	3	6475	0.0803212851405622
chr9	138108050	138111100	3	2900	0.0851063829787234
chrX	69696975	69701925	3	4850	0.0571428571428571
