# Supplementary material for: Large organized chromatin lysine domains help distinguish primitive from differentiated cell populations
Source: Nat Commun. 2021 Jan 21;12:499. doi: 10.1038/s41467-020-20830-9 (PMC7820432; doi:10.1038/s41467-020-20830-9)
Supplement: Supplementary file 3 — Supplementary Software [file 41467_2020_20830_MOESM3_ESM.zip › E007-H3K4me3_LOCKS.bed]

chr11	280275	778575	45	59525	30.0287769784173
chr16	2892400	3242025	45	60650	29.2871287128713
chr19	12758525	13094425	45	56975	31.6818181818182
chr19	45872275	46220625	45	52975	29.2839506172839
chr19	58512000	59085675	45	71250	31.873417721519
chr6	25962625	26441275	45	91475	24.0652173913043
chr6	27439250	27799150	45	67025	18.8780487804878
chr6	28174850	28732200	45	59525	30.8115942028986
chr7	27134925	27275975	45	43125	32
chr17	7077225	7389775	40	70075	18.6792452830189
chr10	42354975	42396900	35	17250	8.85714285714286
chr21	10773875	10809750	32	12075	5.36363636363636
chr17	46604175	46704075	30	23975	16.5333333333333
chr6	27095025	27280925	25	38800	12.1495327102804
chr4	49633425	49660075	24	11350	4.96296296296296
chr1	155138775	155295700	22	36475	10.9333333333333
chr9	140050925	140200300	22	33300	11.1764705882353
chr2	74641775	74783200	21	35550	7.39459459459459
chr6	28732700	28866075	21	23850	11.5337423312883
chrX	153596650	153719900	21	27600	9.05
chrX	39942600	40036725	20	35225	8.48979591836735
chr11	63974200	64110400	18	33425	9.76608187134503
chr15	96864025	96911875	18	31600	8.48648648648649
chr4	174415225	174460275	18	13275	9.64444444444444
chr5	180587100	180689750	18	34600	9.21518987341772
chr8	145652175	145755925	18	31050	10.3975155279503
chr17	8013075	8153775	17	42600	9.15254237288136
chr14	24550000	24712975	16	29800	8.6013986013986
chr5	87955275	87989775	16	13900	8.46153846153846
chr16	67183700	67234275	15	17250	3.61016949152542
chr19	42720100	42830900	15	28625	7.34562211981567
chr2	105458625	105490525	15	19675	4.27118644067797
chr11	795775	862800	14	25475	7.10344827586207
chr2	89865225	89880000	14	11000	1.21739130434783
chr19	41100500	41129975	13	11975	6.37735849056604
chr19	49116250	49150100	13	15775	5.21311475409836
chr3	181412750	181446100	13	18275	5.19354838709677
chr12	125395825	125425800	12	11500	4.66666666666667
chr19	1259400	1288125	12	14300	6.09009009009009
chr2	119590950	119616925	12	12525	4.24
chr4	49146650	49158550	12	5275	5.41176470588235
chr7	100797350	100826325	12	12225	5.25252525252525
chr10	131748400	131771350	11	10800	6.17307692307692
chr17	1927050	1962275	11	13100	5.92592592592593
chr2	133023100	133034850	11	5400	3.94594594594595
chr2	175190300	175209275	11	11600	6.25
chr2	223153750	223172075	11	13650	4.89473684210526
chr3	32855925	32886600	11	14500	3.93333333333333
chr3	147105750	147142675	11	16850	4.57777777777778
chr4	111535175	111562875	11	15550	2.96969696969697
chr1	205413375	205426950	10	8900	5.375
chr10	124892175	124915325	10	10825	5.70491803278689
chr12	7013500	7081200	10	21625	4.92198581560284
chr12	58119625	58177475	10	17975	5.54887218045113
chr14	105939800	105958650	10	11625	3.57894736842105
chr3	51989500	52040275	10	12625	5.86885245901639
chr6	1378500	1394425	10	8475	5.89189189189189
chr6	10403800	10427275	10	12675	4.38961038961039
chr6	99271525	99296475	10	19125	1.42857142857143
chr9	96707675	96722975	10	7150	2.41666666666667
chr1	18956125	18973925	9	9075	4.36734693877551
chr1	153917475	153965425	9	16425	5.11688311688312
chr10	8085650	8102950	9	11300	4.26666666666667
chr11	2016400	2023825	9	5725	1.86666666666667
chr11	118778050	118801450	9	16450	2.27642276422764
chr12	115102775	115136375	9	11650	4.91891891891892
chr13	100607725	100650175	9	29275	2.51428571428571
chr15	74419750	74429550	9	7125	1.67567567567568
chr16	717750	746125	9	10775	4.33663366336634
chr17	40821700	40836325	9	11150	1.90909090909091
chr17	59473250	59494375	9	13050	2.62264150943396
chr17	77783300	77789625	9	4400	0.878048780487805
chr17	79360125	79393975	9	13225	4.94736842105263
chr22	50681000	50710750	9	10675	4.02040816326531
chr4	49098300	49110825	9	4175	4.88
chr6	1604350	1625775	9	11725	4.95384615384615
chr6	32116050	32165100	9	17625	3.71634615384615
chr8	72583975	72596550	9	7150	3.34328358208955
chr1	2979225	2990900	8	6850	2.53763440860215
chr1	27893300	27903025	8	6400	2.61538461538462
chr10	22604475	22635225	8	12700	2.9748743718593
chr12	54375675	54395075	8	7525	3.49090909090909
chr12	56099825	56141425	8	17075	3.46153846153846
chr13	56150175	56158500	8	5775	1.73913043478261
chr14	57260800	57284625	8	17100	4
chr15	37169750	37181200	8	6400	2.44444444444444
chr15	53075750	53098600	8	11600	2.83050847457627
chr16	2009075	2043325	8	15925	2.82716049382716
chr16	73081175	73105350	8	10175	3.41333333333333
chr17	77763275	77778400	8	6150	4
chr17	77805775	77819175	8	8950	2.2962962962963
chr19	1235875	1253900	8	11325	2.8780487804878
chr19	48893350	48903875	8	5875	2.46753246753247
chr2	45155525	45182925	8	16225	1.44954128440367
chr2	64478725	64485675	8	4600	3.3
chr20	21486075	21496850	8	4875	4.61016949152542
chr20	37351550	37360325	8	6325	1.29411764705882
chr3	50357375	50403400	8	16900	3.39325842696629
chr3	62351400	62364500	8	6750	4.3030303030303
chr4	93191575	93199350	8	5075	4.41176470588235
chr6	33377200	33402050	8	14850	1.72903225806452
chr7	157476450	157486925	8	8350	1.47826086956522
chr8	145012550	145065600	8	18300	4.10888252148997
chr8	145548800	145562800	8	6575	3.54545454545455
chr9	34610900	34654250	8	11425	4.4031007751938
chr9	135455050	135467850	8	10800	1.04761904761905
chr1	1282750	1296600	7	7125	3.02702702702703
chr1	26735250	26746700	7	8850	2.79166666666667
chr1	50881050	50890000	7	5050	3
chr1	155034250	155059000	7	10925	3.85185185185185
chr1	156642575	156678725	7	13550	3.63786008230453
chr1	197880250	197891025	7	5750	2.65573770491803
chr10	53795050	53800325	7	3500	2.2
chr10	101290500	101297800	7	4500	1.68181818181818
chr10	102497150	102508625	7	5475	3.20754716981132
chr10	114708875	114718600	7	8075	2.15384615384615
chr10	118890750	118899725	7	4825	3.47826086956522
chr11	20177400	20186025	7	5375	1.95348837209302
chr11	65183600	65196225	7	9400	1.88235294117647
chr13	79167900	79184175	7	7475	3.18
chr14	21561000	21573125	7	7575	1.47019867549669
chr14	38052600	38069625	7	9600	2.1
chr15	37386350	37403600	7	13275	4
chr17	7736750	7762500	7	16175	2.77777777777778
chr18	55094575	55109125	7	8750	2.80434782608696
chr19	3358675	3370350	7	6325	3.79746835443038
chr19	7922750	7940025	7	7600	3.81538461538462
chr19	47910050	47933950	7	8850	3.33913043478261
chr19	56145750	56169050	7	14525	2.07920792079208
chr2	172948950	172975000	7	12450	3.55555555555556
chr20	25834175	25849550	7	6750	3.71052631578947
chr3	137479250	137491050	7	5925	1.97752808988764
chr3	193851450	193860000	7	7175	1
chr4	62631800	62636050	7	2025	2.91666666666667
chr4	113430600	113445675	7	7900	2.13725490196078
chr5	158521975	158533975	7	8100	1.15789473684211
chr6	31696275	31708775	7	8125	1.29245283018868
chr6	31781700	31806450	7	12650	2.1969696969697
chr6	33238750	33292025	7	20550	3.98989898989899
chr6	50783475	50793825	7	3475	4
chr7	20816325	20838900	7	12825	2.81818181818182
chr8	77612550	77621525	7	6925	3.55555555555556
chr9	76700350	76703600	7	2450	0.615384615384615
chr9	79627025	79638325	7	6800	2.27906976744186
chr1	1098325	1101775	6	2475	0.8
chr1	6299175	6310225	6	5975	2.46153846153846
chr1	26481550	26497525	6	6900	3.24074074074074
chr1	170629325	170637875	6	5525	1.74774774774775
chr10	118922100	118928500	6	3375	1.93103448275862
chr10	126839975	126851475	6	9600	0.754098360655738
chr11	32455525	32460925	6	3125	1.88571428571429
chr11	65320925	65345500	6	11650	2.67808219178082
chr14	21990200	22012025	6	8575	3.2
chr14	38659625	38664150	6	3075	1.4375
chr14	61112850	61125175	6	8200	2.8125
chr15	70384625	70393675	6	7500	1.47619047619048
chr16	679075	700625	6	9675	2.32432432432432
chr16	86538800	86550200	6	8825	1.44827586206897
chr17	27037450	27074525	6	17725	3.09859154929577
chr17	58211650	58220825	6	4950	2.1651376146789
chr17	66192075	66203325	6	6275	2.68571428571429
chr17	76347575	76362600	6	8100	2.225
chr18	18942925	18947900	6	3050	3.05882352941176
chr19	796475	802375	6	4950	0.55
chr19	911600	933300	6	9800	2.28395061728395
chr19	1438025	1453550	6	7350	2.13559322033898
chr19	6735450	6745025	6	6225	2.33333333333333
chr19	18539550	18554700	6	6475	2.58139534883721
chr19	18714400	18718550	6	2050	2.45714285714286
chr19	48823750	48837675	6	6225	3.03296703296703
chr2	19546925	19563475	6	8800	2.25396825396825
chr2	63270725	63286750	6	15000	0.240963855421687
chr2	145267975	145282625	6	12450	0.872727272727273
chr2	200320075	200336300	6	11075	2
chr20	23330000	23344125	6	7025	3.21428571428571
chr20	38897425	38903950	6	2750	3.14285714285714
chr20	45979725	45989750	6	8400	1.08333333333333
chr21	32926075	32933100	6	5250	1.55555555555556
chr21	46125975	46132650	6	5550	0.363636363636364
chr3	157812000	157828975	6	8275	2.72413793103448
chr3	176037200	176045000	6	5700	1.04672897196262
chr4	24323150	24327700	6	2375	2.90909090909091
chr4	49117650	49123225	6	2375	3.09090909090909
chr4	185937225	185942850	6	3825	2.08333333333333
chr5	12662925	12668225	6	3775	1.375
chr5	50672625	50686350	6	8600	1.3015873015873
chr5	134363050	134376550	6	7550	2.4695652173913
chr5	147248775	147254725	6	4350	2.41176470588235
chr5	174147300	174163250	6	8650	2.14285714285714
chr6	33159750	33181950	6	10350	2.76829268292683
chr7	96645700	96657125	6	6100	3.18604651162791
chr7	138143400	138149300	6	4625	1
chr8	11559525	11566750	6	5250	0.790697674418605
chr8	25898125	25905850	6	6575	1.80952380952381
chr8	97165700	97174375	6	6275	1.10810810810811
chrX	73068525	73072525	6	2900	1.07142857142857
chr1	2456225	2462350	5	5000	1.64102564102564
chr1	36614075	36627350	5	6700	1.90361445783133
chr1	63782450	63796550	5	10800	1.234375
chr1	110610250	110613675	5	2900	0.431372549019608
chr1	154927250	154957000	5	14400	2.00888888888889
chr1	229566750	229570925	5	3650	0.41025641025641
chr10	21795625	21825025	5	22850	0.777327935222672
chr10	71328850	71338650	5	5500	2.04347826086957
chr11	2156275	2162700	5	5675	0.434782608695652
chr11	43596525	43604925	5	5600	2.19607843137255
chr11	66405250	66411875	5	5675	1.69230769230769
chr11	71949500	71956725	5	4825	1.38983050847458
chr11	128554825	128565700	5	7100	2.40909090909091
chr12	6712375	6723625	5	4900	2.36904761904762
chr12	12867175	12880150	5	9425	1.26136363636364
chr12	113900400	113918025	5	16300	0.333333333333333
chr13	51743250	51747825	5	3075	2
chr13	54840700	54846925	5	3850	1.92857142857143
chr14	101291600	101298075	5	4200	2.35087719298246
chr15	60286250	60299625	5	13025	0.0588235294117647
chr15	76627525	76640225	5	8825	1.96190476190476
chr16	764600	779275	5	7575	1.6751269035533
chr16	11033600	11040325	5	4950	0.571428571428571
chr16	86597100	86603800	5	4150	2.5
chr17	2295125	2306125	5	8750	2.28571428571429
chr17	7475250	7493500	5	7775	2.49438202247191
chr17	43505700	43510500	5	3750	1.5
chr17	56401300	56410575	5	5125	1.71666666666667
chr18	19744900	19757750	5	12000	0.468085106382979
chr18	55922225	55924750	5	1675	1.25925925925926
chr18	76733075	76745850	5	9350	0.786885245901639
chr19	1854875	1865350	5	8850	0.954128440366973
chr19	13943975	13962050	5	7925	2.12987012987013
chr19	36230675	36250150	5	9725	2.28855721393035
chr19	48993900	48997750	5	2525	2.22222222222222
chr19	49216100	49224725	5	6200	1.42105263157895
chr19	50814975	50819775	5	4400	0.37037037037037
chr19	50828525	50837750	5	7375	1.34615384615385
chr19	51221175	51231725	5	5625	2.39175257731959
chr19	54460800	54466925	5	5000	0.947368421052632
chr19	54480925	54486175	5	4525	0.252100840336134
chr19	54926275	54932700	5	4725	1.19101123595506
chr2	27293200	27304600	5	5350	2.44198895027624
chr2	45227500	45241850	5	6775	2.3469387755102
chr2	66659200	66674350	5	12250	1.30555555555556
chr2	72370075	72377600	5	7225	0.0754716981132075
chr2	121101225	121105425	5	3075	2.1
chr2	171669500	171680725	5	9175	0.766666666666667
chr2	241391475	241395950	5	3750	0.56
chr20	22562250	22567950	5	3600	2.42553191489362
chr20	36148525	36157425	5	6250	2.1875
chr20	61637600	61641025	5	2600	1.2
chr22	33447850	33454775	5	5200	1.52727272727273
chr3	50273025	50284350	5	6675	2.21428571428571
chr3	54669800	54673525	5	3275	0.434782608695652
chr3	169375975	169387525	5	7925	0.912087912087912
chr3	184095350	184099625	5	3125	2
chr3	185647675	185656250	5	7025	1.58823529411765
chr4	4854425	4868775	5	8725	1.66355140186916
chr4	40628575	40633275	5	4100	1.28
chr4	88843325	88848675	5	3200	1.6969696969697
chr4	113556900	113573200	5	8100	2.35245901639344
chr5	1881575	1887775	5	4525	1.11827956989247
chr5	122421925	122435850	5	8725	1.47899159663866
chr5	154133800	154139025	5	4800	0.222222222222222
chr5	170735600	170739950	5	3025	1.36585365853659
chr5	176896650	176901275	5	3575	0.909090909090909
chr6	5994500	6009700	5	11150	0.614583333333333
chr6	94541925	94545900	5	2850	2
chr6	137808525	137819700	5	8525	0.969072164948454
chr6	170589600	170606550	5	10575	2.05741626794258
chr7	23503600	23530950	5	13775	2.34157303370787
chr7	27278900	27286150	5	3775	1.90697674418605
chr7	109234075	109237325	5	2125	2
chr7	128044325	128050875	5	3950	1.80851063829787
chr7	155595825	155605225	5	6950	1.43333333333333
chr8	99951675	99962025	5	8475	0.461538461538462
chr8	144509075	144513950	5	3200	1.4
chr8	145149075	145165100	5	6875	2.42424242424242
chr8	146011525	146025650	5	7750	1.64878048780488
chr9	126770425	126781600	5	7850	1.26582278481013
chr9	134280700	134283350	5	1525	1.11111111111111
chrX	99662825	99667075	5	3600	0.6
chrX	113283525	113289275	5	4850	0.6
chrX	139583600	139593700	5	7550	2.52459016393443
chrX	152950350	152956350	5	5550	0.4
chr1	1564225	1567900	4	2475	1.54166666666667
chr1	16969575	16975200	4	3700	1.10924369747899
chr1	17197625	17202075	4	3425	0.837209302325581
chr1	25255075	25259225	4	3700	0.347826086956522
chr1	27018625	27027450	4	8325	0.0816326530612245
chr1	37498050	37502325	4	3850	0.40625
chr1	41826300	41833050	4	4000	1.48529411764706
chr1	43418500	43425975	4	5600	1.64102564102564
chr1	47694400	47698325	4	3100	0.649350649350649
chr1	47898250	47904525	4	3750	1.41284403669725
chr1	61542175	61550025	4	5750	1.17241379310345
chr1	62660025	62665575	4	4850	0.684210526315789
chr1	87793325	87801800	4	8050	0.516129032258065
chr1	91182050	91185700	4	2975	0.727272727272727
chr1	95388600	95395425	4	6050	0.372093023255814
chr1	119526175	119532975	4	5850	0.387878787878788
chr1	144519425	144521675	4	1700	0.88
chr1	144992875	144995125	4	1700	0.769230769230769
chr1	149782550	149785325	4	2350	0.5
chr1	156045675	156055050	4	8475	0.387096774193548
chr1	214152650	214163450	4	7825	0.89051094890511
chr1	221049925	221058300	4	6350	1.66666666666667
chr1	223202125	223204600	4	1925	0.666666666666667
chr1	244210275	244215725	4	5025	0.148148148148148
chr10	1091525	1103875	4	7300	1.23255813953488
chr10	89100950	89103075	4	1675	0.647058823529412
chr10	94819650	94837025	4	11700	1.45454545454545
chr10	119300525	119313650	4	7975	1.33333333333333
chr10	135042850	135045275	4	2125	0.25
chr11	2904325	2908000	4	3250	0.387096774193548
chr11	31824550	31842400	4	16550	0.307692307692308
chr11	46367000	46370775	4	3250	0.4
chr11	59316425	59328950	4	8475	0.944206008583691
chr11	64478575	64481625	4	2150	1.05263157894737
chr11	67033475	67039625	4	4125	0.743589743589744
chr11	111781025	111784775	4	3400	0.194444444444444
chr11	125927200	125933650	4	6125	0.10958904109589
chr11	128773275	128775950	4	1975	1.1
chr12	6444475	6451575	4	5775	0.511111111111111
chr12	6872700	6883350	4	6925	1.08936170212766
chr12	14860150	14863900	4	2925	1.2
chr12	49482275	49488600	4	3225	1.45833333333333
chr12	49735350	49742025	4	4875	1.46067415730337
chr12	53439725	53448350	4	6325	1.02068965517241
chr12	53772500	53777700	4	3925	0.623655913978495
chr12	57479800	57488500	4	6000	1.55555555555556
chr12	57630100	57637625	4	5575	1.44117647058824
chr12	59718725	59722575	4	2375	1.23636363636364
chr12	92531950	92541550	4	8550	0.233333333333333
chr12	120666400	120669100	4	1825	1.10526315789474
chr13	110432900	110440475	4	5975	1.50649350649351
chr13	111357250	111370225	4	8300	1.43548387096774
chr13	112707775	112712475	4	3500	1.52727272727273
chr13	113546275	113550075	4	3100	0.685714285714286
chr14	21090900	21102100	4	8075	0.711864406779661
chr14	23537975	23541325	4	2625	1.25
chr14	33401550	33409850	4	6975	1.46938775510204
chr14	65005925	65011750	4	5200	0.689655172413793
chr14	76445600	76453100	4	4800	1.3030303030303
chr14	95233300	95240500	4	6725	0.10126582278481
chr14	103588325	103593925	4	3100	1.63636363636364
chr15	40571850	40576300	4	3200	0.923076923076923
chr15	75930325	75944275	4	8350	1.60299625468165
chr16	2198100	2207350	4	6700	0.989010989010989
chr16	2517450	2526325	4	6125	1.46666666666667
chr16	8957925	8963650	4	4000	1.05263157894737
chr16	29815900	29832625	4	13825	0.580281690140845
chr16	30904275	30908800	4	3575	0.8
chr16	33955600	33959675	4	2175	1.6
chr16	49312050	49317550	4	4425	0.714285714285714
chr16	54315525	54325875	4	9500	0.2
chr16	65266100	65268900	4	2250	1.08333333333333
chr16	75283675	75287850	4	3475	0.588235294117647
chr16	84648800	84652675	4	3600	0.333333333333333
chr16	85643850	85649625	4	5450	0.5
chr17	1131050	1133550	4	2025	0.6
chr17	1387850	1396350	4	6625	0.617801047120419
chr17	6553525	6561275	4	5550	0.880503144654088
chr17	14200225	14214075	4	10075	1.01930501930502
chr17	16341500	16344800	4	3025	0.210526315789474
chr17	25263050	25268025	4	3125	0.784313725490196
chr17	26118975	26121200	4	1600	1.25
chr17	26367800	26371825	4	3525	0.384615384615385
chr17	35290300	35300425	4	9375	0.176470588235294
chr17	36411475	36413775	4	1800	0.571428571428571
chr17	41172300	41178425	4	4250	1.11926605504587
chr17	44893450	44899175	4	4525	0.755102040816326
chr17	62037575	62039825	4	1650	1.05882352941176
chr17	62772800	62778250	4	4275	0.567164179104478
chr17	71608375	71610575	4	1300	1.33333333333333
chr17	72740950	72747900	4	3975	1.63076923076923
chr17	74067025	74073425	4	4600	0.602941176470588
chr17	79475825	79487175	4	9650	0.802547770700637
chr17	80708275	80712925	4	3425	0.787878787878788
chr18	56935175	56941950	4	4300	1.32307692307692
chr18	57564550	57570500	4	5550	0.439024390243902
chr18	60381825	60388300	4	6000	0.909090909090909
chr18	77153125	77160800	4	5200	1.63265306122449
chr19	570875	576000	4	4650	0.226415094339623
chr19	2268700	2274175	4	4475	1.09090909090909
chr19	3572100	3578425	4	4300	1.18867924528302
chr19	4455550	4458375	4	2575	0.166666666666667
chr19	5803575	5806400	4	2350	0.4
chr19	10397500	10407325	4	7325	0.785714285714286
chr19	11528525	11533700	4	4025	0.705882352941177
chr19	11998125	12001225	4	2675	0.6
chr19	13226125	13231775	4	4775	0.595238095238095
chr19	13260175	13279050	4	10675	1.57333333333333
chr19	17413200	17421650	4	4875	1.4
chr19	17444100	17451500	4	4475	1.39805825242718
chr19	18526125	18531875	4	4400	0.752941176470588
chr19	30015400	30021750	4	5650	0.512820512820513
chr19	35629725	35634575	4	3275	1.54716981132075
chr19	39892825	39906175	4	11425	0.474226804123711
chr19	41303900	41308825	4	4300	0.470588235294118
chr19	42501525	42503600	4	1250	1.44
chr19	47137075	47143425	4	3675	1.55789473684211
chr19	50311825	50323000	4	5650	1.63963963963964
chr19	50706275	50709400	4	2050	1.63157894736842
chr19	57348600	57352825	4	3875	0.144329896907216
chr2	8816225	8826050	4	9250	0.217821782178218
chr2	66801100	66809575	4	6200	0.768518518518518
chr2	88924200	88928225	4	3550	0.185567010309278
chr2	90448025	90450975	4	2325	1.02857142857143
chr2	121833025	121834675	4	1250	1
chr2	157184375	157199925	4	8225	1.67716535433071
chr2	182545075	182549275	4	2700	1.52238805970149
chr2	210164300	210167875	4	3100	0.327272727272727
chr2	219922225	219926150	4	3425	0.484848484848485
chr2	227655500	227666625	4	9900	0.393162393162393
chr2	238496850	238500300	4	2975	0.692307692307692
chr20	20343525	20351175	4	6275	0.586826347305389
chr20	21080475	21087450	4	5400	1.44736842105263
chr20	34326775	34331475	4	4075	1
chr20	39311325	39321625	4	7275	0.740458015267176
chr20	57414650	57431400	4	9800	1.45454545454545
chr20	57463075	57470725	4	6825	1.33333333333333
chr20	60939375	60944725	4	4525	0.5625
chr20	61147750	61151550	4	3375	0.454545454545455
chr20	61425200	61428825	4	3125	0.342857142857143
chr20	62569725	62574025	4	2300	1.31506849315068
chr20	62708800	62716400	4	5200	0.971751412429379
chr21	34395700	34399700	4	2450	1.2972972972973
chr21	38080800	38083350	4	1975	0.680851063829787
chr21	40717600	40722375	4	4475	0.608695652173913
chr21	43181150	43189500	4	6200	1.08661417322835
chr22	18921275	18924125	4	2500	0.390243902439024
chr22	20783275	20793275	4	5400	1.70652173913043
chr22	28138025	28140550	4	1750	0.896551724137931
chr22	38792000	38795800	4	3475	0.181818181818182
chr22	39093475	39103700	4	6025	1.51677852348993
chr22	43737875	43740325	4	2150	0.27027027027027
chr3	27760800	27765575	4	3850	1.52380952380952
chr3	50304550	50307475	4	2550	0.380952380952381
chr3	51420975	51430950	4	6400	1.62874251497006
chr3	52565975	52572375	4	5025	1.6
chr3	53286575	53290475	4	3525	0.277777777777778
chr3	57230800	57234000	4	1925	1.12280701754386
chr3	109050650	109059000	4	7600	0.592592592592593
chr3	128202675	128212000	4	6350	1.125
chr3	138663275	138669550	4	4525	0.874074074074074
chr3	170073575	170080850	4	7025	0.206896551724138
chr3	185300000	185304950	4	3750	1.5
chr3	187454850	187464675	4	9075	0.233183856502242
chr4	568700	572050	4	2375	1.03225806451613
chr4	5888500	5895350	4	5450	0.556701030927835
chr4	13543450	13551125	4	5150	0.938271604938272
chr4	93362350	93366900	4	3750	0.518518518518518
chr4	151499900	151508025	4	6525	0.730769230769231
chr4	155662475	155668400	4	5175	0.4
chr4	180087000	180091375	4	3150	0.814814814814815
chr4	187164250	187168500	4	3725	0.313725490196078
chr5	2747500	2757950	4	10075	0.054421768707483
chr5	3590650	3607150	4	11375	1.2093023255814
chr5	42991550	42995625	4	3475	0.304347826086957
chr5	72742400	72748000	4	3750	1.26
chr5	92905825	92932975	4	15625	1.02594810379242
chr5	124073750	124085600	4	11300	0.689655172413793
chr5	141698675	141707150	4	8025	0.521739130434783
chr5	173314550	173319275	4	3625	1.61904761904762
chr5	179243500	179250150	4	5775	0.75609756097561
chr6	10881900	10888275	4	4300	1.6989247311828
chr6	28944875	28957100	4	6525	1.44285714285714
chr6	30646975	30659350	4	8825	1.38461538461538
chr6	75911450	75918750	4	6075	1.43333333333333
chr6	108434875	108441225	4	4100	1.45882352941176
chr6	109801325	109805325	4	2525	1.16666666666667
chr6	114745325	114749050	4	3275	0.333333333333333
chr6	116571500	116576650	4	4775	0.104347826086957
chr7	20160125	20165050	4	4700	0.307692307692308
chr7	25891475	25898450	4	4825	1.09859154929577
chr7	54609350	54615075	4	4350	1.29411764705882
chr7	83089250	83093350	4	3000	1.11627906976744
chr7	100485875	100495150	4	6625	1.375
chr7	121779700	121785225	4	5075	1.11111111111111
chr7	121939575	121957525	4	14125	0.725868725868726
chr7	125564150	125566650	4	1900	0.888888888888889
chr7	129417150	129425900	4	5825	1.01382488479263
chr7	149744375	149746775	4	2075	0.24
chr8	10586050	10592475	4	5300	0.353658536585366
chr8	41162825	41169250	4	6125	0.130434782608696
chr8	140714700	140718575	4	3225	0.473684210526316
chr9	23819875	23831750	4	8525	1.52317880794702
chr9	37024850	37038325	4	9225	1.06666666666667
chr9	74379500	74384900	4	4950	0.185185185185185
chr9	91605050	91609400	4	3850	0.666666666666667
chr9	91790875	91795850	4	4225	0.283185840707965
chr9	101469175	101472025	4	2575	0.212765957446809
chr9	118915475	118919650	4	3550	0.376237623762376
chr9	124989125	124991550	4	1800	0.702702702702703
chr9	129372750	129378725	4	5100	0.356164383561644
chr9	133535250	133542200	4	4950	0.671328671328671
chr9	139481325	139483250	4	1400	0.761904761904762
chrX	39864225	39874775	4	6800	1.09489051094891
chrX	47049850	47055500	4	4175	1
chrX	48897050	48901875	4	3900	0.533333333333333
chrX	62972550	62975750	4	2875	0.4375
chrX	82760800	82766425	4	4475	1.15789473684211
chrX	91357000	91360450	4	2350	1.30434782608696
chrX	121354900	121359500	4	3475	0.59375
chrX	133678425	133685575	4	6275	0.411764705882353
chrX	136644300	136657725	4	12850	0.180327868852459
chr1	954575	957400	3	2575	0.583333333333333
chr1	1050325	1052450	3	1850	0.325581395348837
chr1	2158050	2164550	3	6075	0.144927536231884
chr1	2487250	2489275	3	1825	0.6
chr1	3710075	3713875	3	3050	0.54
chr1	6239125	6240550	3	1275	0.205128205128205
chr1	7843025	7845050	3	1750	0.4
chr1	10698325	10699850	3	1350	0.37037037037037
chr1	12226725	12228850	3	1875	0.347826086956522
chr1	15849725	15854400	3	4275	0.233333333333333
chr1	16542350	16544475	3	1900	0.203389830508475
chr1	16839650	16841500	3	1700	0.146341463414634
chr1	17221775	17223650	3	1700	0.24
chr1	21056550	21060100	3	3025	0.356435643564356
chr1	23880375	23888775	3	6625	0.603603603603604
chr1	24476725	24478475	3	1425	0.418604651162791
chr1	25071225	25074400	3	2850	0.185567010309278
chr1	25592875	25594850	3	1750	0.254545454545455
chr1	25942250	25946225	3	3225	0.484210526315789
chr1	27336300	27339925	3	3400	0.0869565217391304
chr1	28831575	28837100	3	5225	0.242424242424242
chr1	36020150	36024600	3	4150	0.363636363636364
chr1	38218000	38219950	3	1725	0.269230769230769
chr1	38230300	38232325	3	1800	0.192307692307692
chr1	38507850	38514225	3	6175	0.0670391061452514
chr1	54868600	54873900	3	5150	0.041025641025641
chr1	64970750	64972075	3	1200	0.206896551724138
chr1	142535475	142539700	3	4100	0.0952380952380952
chr1	145469700	145478475	3	6700	0.599033816425121
chr1	149193475	149194800	3	1225	0.125
chr1	149286325	149288200	3	1500	0.52
chr1	149718375	149719925	3	1275	0.642857142857143
chr1	153505250	153509150	3	2925	0.693877551020408
chr1	154839525	154843200	3	3350	0.126126126126126
chr1	156695150	156699500	3	4200	0.0413793103448276
chr1	156861925	156864275	3	2000	0.4
chr1	160988525	160991875	3	3100	0.16
chr1	164527500	164533600	3	5850	0.0603015075376884
chr1	172110450	172114000	3	2925	0.48936170212766
chr1	180198000	180205725	3	6200	0.462962962962963
chr1	200003200	200012600	3	8100	0.272727272727273
chr1	200375125	200382150	3	6000	0.464285714285714
chr1	200990575	200993625	3	2725	0.186046511627907
chr1	201707500	201711475	3	3700	0.115702479338843
chr1	201978975	201982950	3	3650	0.183333333333333
chr1	205537625	205538900	3	1050	0.461538461538462
chr1	205639175	205640550	3	1200	0.434782608695652
chr1	209601500	209604575	3	2800	0.2
chr1	226248850	226253700	3	4650	0.0574712643678161
chr1	227502125	227507275	3	4950	0.461538461538462
chr1	228193750	228196750	3	2675	0.16
chr1	235488775	235494175	3	5100	0.0879120879120879
chr1	237204950	237207925	3	2550	0.275862068965517
chr1	241801075	241804200	3	2950	0.0727272727272727
chr10	3213925	3216025	3	1875	0.222222222222222
chr10	3822200	3829050	3	6550	0.0683760683760684
chr10	7707625	7710150	3	2200	0.328358208955224
chr10	23480450	23482150	3	1275	0.642857142857143
chr10	28965425	28970550	3	4925	0.0609756097560976
chr10	38644875	38645900	3	775	0.666666666666667
chr10	49514050	49516350	3	2200	0.0606060606060606
chr10	77154875	77169825	3	14375	0.0780911062906725
chr10	88122500	88127525	3	4125	0.527131782945736
chr10	102987925	102990050	3	1725	0.4
chr10	105451750	105453650	3	1650	0.27906976744186
chr10	111765500	111770225	3	4425	0.21505376344086
chr10	112255550	112261550	3	5700	0.19047619047619
chr10	123353350	123358675	3	5225	0.0218579234972678
chr10	133108700	133111300	3	2425	0.181818181818182
chr10	133999275	134001975	3	2325	0.411764705882353
chr10	135048800	135052300	3	3200	0.484848484848485
chr11	12695050	12702575	3	5650	0.653846153846154
chr11	44747450	44751125	3	3275	0.175824175824176
chr11	46298900	46303275	3	3550	0.457627118644068
chr11	63741550	63744375	3	2725	0.0416666666666667
chr11	64409275	64412225	3	2775	0.256410256410256
chr11	64947950	64952250	3	4075	0.4
chr11	65243950	65246850	3	2325	0.525
chr11	65264175	65275400	3	10925	0.042654028436019
chr11	65553625	65556250	3	2325	0.375
chr11	66079150	66085225	3	5700	0.0869565217391304
chr11	66111575	66116150	3	4300	0.162162162162162
chr11	67139050	67143950	3	4375	0.236842105263158
chr11	67805825	67808425	3	2350	0.253968253968254
chr11	69515625	69519975	3	3250	0.678260869565217
chr11	73018025	73024500	3	6325	0.0522875816993464
chr11	75272600	75277775	3	4450	0.333333333333333
chr11	75916575	75922450	3	5725	0.0714285714285714
chr11	86664175	86667850	3	3375	0.13953488372093
chr11	111853025	111854575	3	1300	0.390243902439024
chr11	118186000	118187575	3	1325	0.48
chr11	118659425	118664075	3	4350	0.113207547169811
chr11	124628150	124633225	3	4750	0.152380952380952
chr11	125033125	125038225	3	4850	0.25531914893617
chr11	129242475	129246575	3	3925	0.0761904761904762
chr12	6479975	6485900	3	4800	0.571428571428571
chr12	7940375	7944325	3	3000	0.627450980392157
chr12	8394850	8397000	3	1950	0.212765957446809
chr12	8941125	8943725	3	2350	0.384615384615385
chr12	31521925	31524725	3	2350	0.430769230769231
chr12	31538300	31539900	3	1100	0.666666666666667
chr12	49657900	49661625	3	3300	0.565217391304348
chr12	50449700	50452225	3	2175	0.421052631578947
chr12	51317925	51321125	3	3000	0.173913043478261
chr12	53610650	53617725	3	5750	0.416289592760181
chr12	53845325	53848375	3	2950	0.181818181818182
chr12	56520975	56524350	3	2875	0.329411764705882
chr12	57022200	57030675	3	6975	0.662251655629139
chr12	57869025	57871575	3	2200	0.30379746835443
chr12	58236200	58241225	3	4075	0.47682119205298
chr12	106974650	106981675	3	6825	0.263157894736842
chr12	111177600	111182100	3	4275	0.115702479338843
chr12	116712300	116716400	3	3800	0.148760330578512
chr12	117313975	117320200	3	4700	0.682352941176471
chr12	122234950	122251100	3	12025	0.684989429175476
chr12	123007825	123013250	3	5025	0.282608695652174
chr12	125669700	125674175	3	4225	0.09375
chr12	133261975	133266200	3	3175	0.6
chr13	28363700	28365775	3	1650	0.714285714285714
chr13	37004500	37007375	3	2450	0.454545454545455
chr13	45145950	45153725	3	7300	0.167539267015707
chr13	48984350	48987425	3	2725	0.347826086956522
chr13	50569800	50574125	3	3725	0.376237623762376
chr13	53023100	53025175	3	1875	0.184615384615385
chr13	55614250	55615550	3	975	0.466666666666667
chr13	95354250	95366975	3	12075	0.128571428571429
chr13	99226725	99230650	3	3725	0.0980392156862745
chr13	112720075	112728975	3	8800	0.0217391304347826
chr14	21733625	21738425	3	4550	0.10062893081761
chr14	24006750	24008875	3	1975	0.145454545454545
chr14	28141250	28142750	3	1400	0.222222222222222
chr14	29234400	29238275	3	3650	0.133333333333333
chr14	29242450	29244225	3	1350	0.6
chr14	36988225	36990425	3	1950	0.304347826086957
chr14	48727300	48729950	3	2475	0.5
chr14	52116850	52120925	3	3825	0.241379310344828
chr14	52780275	52783500	3	2850	0.631578947368421
chr14	53196350	53198375	3	1825	0.184615384615385
chr14	53255900	53259150	3	2800	0.348837209302326
chr14	60714475	60718275	3	3650	0.0652173913043478
chr14	64968550	64973625	3	4525	0.168674698795181
chr14	73702075	73706975	3	4475	0.181818181818182
chr14	101192775	101195950	3	2950	0.116504854368932
chr14	102550875	102555200	3	4075	0.163265306122449
chr14	104601675	104607000	3	5100	0.141176470588235
chr14	105992275	105995425	3	2775	0.164948453608247
chr15	29559625	29562825	3	2950	0.4
chr15	29861700	29864500	3	2700	0.0727272727272727
chr15	35084200	35088225	3	3750	0.163934426229508
chr15	41217775	41224025	3	5925	0.0873362445414847
chr15	62358800	62361075	3	2175	0.0714285714285714
chr15	65132875	65136550	3	2975	0.631578947368421
chr15	75742150	75749000	3	6525	0.111111111111111
chr15	77922900	77927575	3	4425	0.259259259259259
chr15	78367975	78370525	3	2450	0.114285714285714
chr15	88797950	88801850	3	3775	0.0659340659340659
chr15	102028600	102030475	3	1750	0.136363636363636
chr16	754600	756925	3	2200	0.12
chr16	1202100	1204900	3	2600	0.166666666666667
chr16	2174500	2175875	3	1150	0.4
chr16	2587200	2589075	3	1625	0.4
chr16	4364150	4368250	3	3725	0.426229508196721
chr16	4662675	4667350	3	4250	0.385964912280702
chr16	9768125	9769900	3	1525	0.484848484848485
chr16	15247675	15249325	3	1350	0.388888888888889
chr16	21529275	21533475	3	4075	0.0416666666666667
chr16	28302200	28306400	3	3725	0.478260869565217
chr16	48641100	48644750	3	3100	0.353982300884956
chr16	50581275	50584575	3	3100	0.113636363636364
chr16	67426125	67430575	3	3425	0.5625
chr16	67464100	67466700	3	2450	0.123076923076923
chr16	67875450	67882325	3	5575	0.694214876033058
chr16	80837100	80839175	3	1975	0.133333333333333
chr16	85202100	85206525	3	3650	0.342105263157895
chr16	85362100	85364250	3	1625	0.622222222222222
chr16	89237200	89239725	3	1975	0.463768115942029
chr17	934325	935750	3	1275	0.296296296296296
chr17	4848650	4855425	3	6425	0.526315789473684
chr17	16116950	16121575	3	4175	0.165605095541401
chr17	20943200	20947775	3	4225	0.126582278481013
chr17	27275075	27279950	3	4625	0.285714285714286
chr17	29058125	29060575	3	2075	0.294117647058824
chr17	30263250	30266000	3	2425	0.28169014084507
chr17	36607325	36611725	3	4200	0.123076923076923
chr17	36875175	36876875	3	1350	0.428571428571429
chr17	37307000	37311450	3	4300	0.0588235294117647
chr17	40760100	40762875	3	2675	0.08
chr17	41620250	41624475	3	3900	0.714285714285714
chr17	43248650	43250500	3	1450	0.45
chr17	44847050	44850075	3	2475	0.529411764705882
chr17	45608050	45610475	3	2125	0.289855072463768
chr17	46088800	46092025	3	3025	0.151898734177215
chr17	46723375	46725225	3	1700	0.228571428571429
chr17	48275575	48279300	3	3175	0.608695652173913
chr17	54669700	54675500	3	5650	0.0833333333333333
chr17	56159675	56163625	3	3450	0.213592233009709
chr17	61626775	61629900	3	3000	0.0625
chr17	63549600	63558475	3	8725	0.0185185185185185
chr17	74131150	74138275	3	5375	0.624390243902439
chr17	74704350	74707700	3	2850	0.257425742574257
chr17	75276425	75279075	3	2200	0.509803921568627
chr17	75446100	75450700	3	4000	0.318840579710145
chr17	76181375	76184475	3	2600	0.5
chr17	78233550	78238375	3	4025	0.307692307692308
chr17	79138725	79140700	3	1575	0.377358490566038
chr18	108075	109650	3	1300	0.580645161290323
chr18	19320150	19323150	3	2825	0.0833333333333333
chr18	24125775	24131550	3	5650	0.133333333333333
chr18	33160550	33163525	3	2600	0.235294117647059
chr18	46473100	46479700	3	6450	0.0326530612244898
chr18	48720075	48725050	3	4725	0.0883977900552486
chr18	70208800	70211625	3	2575	0.197530864197531
chr18	72915800	72924875	3	7875	0.329588014981273
chr19	2013825	2016575	3	2350	0.333333333333333
chr19	2094400	2097575	3	2675	0.246913580246914
chr19	3028250	3029575	3	1050	0.470588235294118
chr19	3982775	3987900	3	4900	0.421052631578947
chr19	4390050	4392100	3	1475	0.615384615384615
chr19	6422325	6425925	3	2450	0.606741573033708
chr19	6530425	6534775	3	3325	0.64
chr19	7615650	7616725	3	850	0.5
chr19	7852300	7854550	3	1875	0.354838709677419
chr19	7893950	7896050	3	1850	0.259259259259259
chr19	8454225	8456650	3	2250	0.137931034482759
chr19	9902000	9904375	3	2125	0.311111111111111
chr19	10526575	10532100	3	4775	0.350649350649351
chr19	10675500	10680675	3	4100	0.625
chr19	15559500	15561325	3	1700	0.206896551724138
chr19	16737325	16740425	3	2950	0.0776699029126214
chr19	17353625	17357975	3	4125	0.0845070422535211
chr19	17796650	17799750	3	2950	0.176470588235294
chr19	18721325	18724500	3	2800	0.606060606060606
chr19	18899250	18902075	3	2600	0.158730158730159
chr19	20347450	20350100	3	2075	0.596491228070175
chr19	31838475	31848075	3	7925	0.494117647058824
chr19	33716050	33718475	3	2250	0.129032258064516
chr19	40970575	40973525	3	2850	0.0816326530612245
chr19	45311450	45313575	3	1925	0.272727272727273
chr19	45504250	45505750	3	1175	0.529411764705882
chr19	46282275	46285775	3	3350	0.166666666666667
chr19	46385550	46390700	3	4225	0.416666666666667
chr19	47729050	47735325	3	6025	0.0761904761904762
chr19	48101750	48104525	3	2550	0.185185185185185
chr19	49241625	49244875	3	2325	0.701298701298701
chr19	49520775	49523200	3	2050	0.328358208955224
chr19	49841150	49843550	3	2050	0.41025641025641
chr19	49944100	49947150	3	2775	0.202898550724638
chr19	50141175	50146600	3	4725	0.602739726027397
chr19	50178825	50183950	3	4600	0.235294117647059
chr19	50368800	50373900	3	3975	0.611570247933884
chr19	50431025	50434150	3	3000	0.0625
chr19	51068500	51071925	3	3225	0.0840336134453782
chr19	51160750	51163950	3	2725	0.273972602739726
chr19	51896975	51898875	3	1725	0.133333333333333
chr19	52405450	52410050	3	3925	0.203125
chr19	53934525	53937000	3	2250	0.230769230769231
chr19	54335275	54337575	3	1925	0.285714285714286
chr19	54368875	54374125	3	4875	0.178571428571429
chr19	54382075	54387425	3	4150	0.616438356164384
chr19	54409750	54413975	3	3950	0.174757281553398
chr19	54445150	54447275	3	1700	0.36734693877551
chr19	55880350	55882275	3	1700	0.238095238095238
chr19	55995675	55999325	3	2975	0.458715596330275
chr2	17719175	17725925	3	6525	0.0759493670886076
chr2	27529475	27531425	3	1550	0.55
chr2	30368900	30372850	3	3050	0.591836734693878
chr2	42273400	42279475	3	5825	0.2
chr2	63840575	63842975	3	2125	0.428571428571429
chr2	64630750	64632025	3	1025	0.571428571428571
chr2	73142300	73148475	3	5350	0.483870967741935
chr2	74208100	74215850	3	6100	0.633879781420765
chr2	75060625	75064250	3	3425	0.0833333333333333
chr2	87016000	87018800	3	2350	0.482758620689655
chr2	88123825	88125400	3	1225	0.424242424242424
chr2	88750125	88753200	3	2950	0.0714285714285714
chr2	95536325	95537800	3	1200	0.7
chr2	95690750	95693325	3	2375	0.138888888888889
chr2	96657150	96658675	3	1250	0.466666666666667
chr2	98205900	98207450	3	1400	0.181818181818182
chr2	112895350	112898550	3	2825	0.333333333333333
chr2	128641825	128645275	3	3350	0.0454545454545455
chr2	157176075	157179675	3	3225	0.366197183098592
chr2	170589700	170593825	3	3550	0.478260869565217
chr2	176943875	176945775	3	1600	0.484848484848485
chr2	178075925	178079775	3	3575	0.159090909090909
chr2	179342425	179347250	3	4125	0.463157894736842
chr2	179913300	179914850	3	1150	0.551724137931034
chr2	181844475	181850025	3	4600	0.366863905325444
chr2	182755875	182759250	3	3000	0.26530612244898
chr2	188429050	188430625	3	1350	0.363636363636364
chr2	188539125	188540650	3	1300	0.352941176470588
chr2	188896850	188900825	3	3600	0.4
chr2	207674725	207676925	3	1800	0.421052631578947
chr2	210288150	210291525	3	3125	0.130841121495327
chr2	231728925	231735450	3	4775	0.704225352112676
chr2	239147575	239150300	3	2525	0.142857142857143
chr2	241505400	241509150	3	3425	0.181818181818182
chr20	387500	390675	3	3000	0.131578947368421
chr20	2672600	2674850	3	2050	0.232558139534884
chr20	10197550	10200250	3	2550	0.142857142857143
chr20	21376425	21378425	3	1825	0.162162162162162
chr20	30793350	30797025	3	3425	0.126984126984127
chr20	34636575	34639550	3	2700	0.432432432432432
chr20	39968525	39970225	3	1525	0.357142857142857
chr20	41816650	41819325	3	2400	0.176470588235294
chr20	47441675	47445500	3	3525	0.130841121495327
chr20	47893050	47902500	3	9050	0.0930232558139535
chr20	50177175	50179975	3	2300	0.555555555555556
chr20	51588325	51591900	3	3350	0.294117647058824
chr20	52205925	52211900	3	5525	0.111731843575419
chr20	55964025	55968675	3	4425	0.0909090909090909
chr20	60638325	60642500	3	4025	0.1
chr20	61049150	61051900	3	2575	0.10958904109589
chr20	61804850	61811000	3	5750	0.179775280898876
chr20	62167650	62169700	3	1775	0.275862068965517
chr20	62368475	62373125	3	4400	0.115942028985507
chr20	62586025	62589125	3	2875	0.117647058823529
chr20	62679200	62681600	3	2100	0.378378378378378
chr21	38070350	38074175	3	3650	0.0740740740740741
chr21	44493200	44497450	3	3650	0.375
chr21	46338725	46340800	3	1675	0.518518518518518
chr21	46493350	46496125	3	2650	0.0645161290322581
chr21	46824025	46827575	3	3375	0.0833333333333333
chr21	47703475	47707425	3	3375	0.466666666666667
chr21	47741150	47745875	3	4625	0.0307692307692308
chr22	17745175	17747850	3	2100	0.444444444444444
chr22	28190250	28200825	3	9075	0.313953488372093
chr22	29467200	29470600	3	3025	0.456140350877193
chr22	30116000	30117175	3	1000	0.526315789473684
chr22	31476525	31481900	3	4700	0.505050505050505
chr22	37880275	37882775	3	2300	0.148148148148148
chr22	45663700	45665775	3	1850	0.2
chr22	46366750	46368800	3	1850	0.307692307692308
chr22	46371275	46375475	3	3825	0.314285714285714
chr22	46465550	46471175	3	5400	0.0779220779220779
chr22	48971175	48973175	3	1850	0.145454545454545
chr22	50944675	50947775	3	2675	0.315789473684211
chr22	51111175	51114950	3	3350	0.174603174603175
chr3	9436925	9445450	3	7675	0.289719626168224
chr3	25468950	25473050	3	3850	0.235294117647059
chr3	47619075	47621150	3	1975	0.0833333333333333
chr3	48282050	48285575	3	2875	0.48
chr3	52087100	52092000	3	4650	0.24
chr3	52442975	52445975	3	2900	0.0701754385964912
chr3	66545350	66552275	3	6700	0.0714285714285714
chr3	75716900	75722375	3	5225	0.155555555555556
chr3	98043325	98044400	3	825	0.48
chr3	112139900	112141450	3	1350	0.4
chr3	116161500	116164875	3	3100	0.128440366972477
chr3	125633925	125636200	3	2025	0.272727272727273
chr3	126192575	126195800	3	2850	0.214285714285714
chr3	128719375	128723075	3	3225	0.294117647058824
chr3	129829275	129831925	3	2300	0.521739130434783
chr3	132439150	132442425	3	2575	0.608695652173913
chr3	133291650	133295425	3	3425	0.207547169811321
chr3	146259625	146263150	3	2975	0.347826086956522
chr3	150125125	150132375	3	7100	0.114285714285714
chr3	170585275	170588825	3	3325	0.142857142857143
chr3	177075850	177078275	3	2075	0.225806451612903
chr3	184278800	184283575	3	3450	0.682926829268293
chr3	196693675	196696925	3	3100	0.25
chr4	779325	780475	3	1000	0.266666666666667
chr4	1002750	1006975	3	3825	0.204545454545455
chr4	1164650	1167025	3	2100	0.197183098591549
chr4	1579950	1582275	3	2050	0.516129032258065
chr4	2813575	2814800	3	925	0.592592592592593
chr4	3532300	3534950	3	2475	0.138888888888889
chr4	6472025	6474800	3	2450	0.645161290322581
chr4	8581675	8583200	3	1300	0.416666666666667
chr4	9153500	9155800	3	2025	0.297872340425532
chr4	16897125	16900350	3	2800	0.341463414634146
chr4	55091500	55100575	3	8725	0.0848056537102474
chr4	123747175	123751525	3	4225	0.2
chr4	154178100	154181425	3	3100	0.521739130434783
chr4	159089975	159093725	3	2675	0.51685393258427
chr4	171009950	171012775	3	2250	0.625
chr5	472000	475500	3	3325	0.0860215053763441
chr5	692600	694500	3	1625	0.482758620689655
chr5	1008650	1010225	3	1450	0.315789473684211
chr5	14035825	14037225	3	1250	0.214285714285714
chr5	18672375	18674375	3	1550	0.627450980392157
chr5	27036200	27039075	3	2350	0.631578947368421
chr5	32709175	32714550	3	4975	0.333333333333333
chr5	43017225	43020750	3	3325	0.13953488372093
chr5	50258950	50266300	3	6050	0.593548387096774
chr5	60625500	60631325	3	5675	0.0672268907563025
chr5	76940550	76941825	3	950	0.6
chr5	89768800	89773475	3	4400	0.666666666666667
chr5	102200775	102203900	3	2925	0.195121951219512
chr5	106314100	106318075	3	3025	0.553571428571429
chr5	120035600	120038950	3	2700	0.5
chr5	126179125	126180750	3	1250	0.628571428571429
chr5	139779625	139783350	3	3600	0.0493827160493827
chr5	141254275	141258925	3	4425	0.0839160839160839
chr5	145315850	145317900	3	1825	0.228571428571429
chr5	148786400	148790725	3	4025	0.13986013986014
chr5	153852850	153859500	3	5725	0.374269005847953
chr5	175394500	175395725	3	1075	0.266666666666667
chr5	176046000	176047775	3	1200	0.666666666666667
chr5	176558550	176564125	3	5025	0.210526315789474
chr6	2764525	2768650	3	3800	0.136752136752137
chr6	19836675	19840725	3	3825	0.078125
chr6	29592600	29602225	3	8875	0.180995475113122
chr6	31135525	31141275	3	4325	0.658385093167702
chr6	32094750	32098825	3	3500	0.372093023255814
chr6	35452975	35454725	3	1525	0.358974358974359
chr6	52001400	52004650	3	2550	0.422222222222222
chr6	74226775	74233850	3	5900	0.284403669724771
chr6	77271050	77274500	3	2975	0.207547169811321
chr6	80815725	80817750	3	1825	0.226415094339623
chr6	105400525	105408250	3	7250	0.114285714285714
chr6	111580075	111581650	3	1375	0.19047619047619
chr6	116597475	116602100	3	4400	0.222222222222222
chr6	119667650	119672100	3	4350	0.121212121212121
chr6	127438625	127442700	3	3850	0.388888888888889
chr6	130029100	130032075	3	2850	0.121212121212121
chr6	134494175	134499775	3	4075	0.649006622516556
chr6	138187325	138190350	3	2850	0.1
chr6	139689200	139697725	3	7675	0.697674418604651
chr6	144981000	144982925	3	1475	0.684210526315789
chr6	147523100	147527300	3	4050	0.230769230769231
chr6	163833450	163840150	3	6400	0.275862068965517
chr7	554800	562700	3	7500	0.577777777777778
chr7	1497100	1500025	3	2500	0.314606741573034
chr7	5565900	5572650	3	6600	0.0358744394618834
chr7	12725900	12730625	3	4450	0.130434782608696
chr7	14024675	14032175	3	6575	0.299559471365639
chr7	20368825	20373575	3	4275	0.25
chr7	21466025	21471725	3	4475	0.657342657342657
chr7	44885675	44889075	3	3200	0.105263157894737
chr7	51394675	51396350	3	1400	0.666666666666667
chr7	72297900	72301450	3	3350	0.10958904109589
chr7	74306275	74307625	3	1100	0.4
chr7	75071100	75072700	3	1350	0.551724137931034
chr7	93550550	93553575	3	2750	0.192307692307692
chr7	97909950	97914350	3	4125	0.149532710280374
chr7	101928575	101931725	3	2750	0.565217391304348
chr7	112725925	112727600	3	1525	0.15
chr7	116164375	116167825	3	3325	0.048
chr7	123172400	123175625	3	2575	0.695652173913043
chr7	128094350	128097625	3	2975	0.25
chr7	130789950	130796200	3	6025	0.0666666666666667
chr7	150753850	150760750	3	6675	0.13953488372093
chr7	150776650	150786700	3	8225	0.521367521367521
chr7	150941900	150950575	3	6150	0.627450980392157
chr7	153748725	153750400	3	1525	0.163265306122449
chr7	155088200	155092900	3	4300	0.211382113821138
chr7	155249475	155253700	3	3500	0.346153846153846
chr7	155259375	155261475	3	1875	0.19047619047619
chr8	8084700	8086850	3	1800	0.55
chr8	22454350	22458550	3	3550	0.344827586206897
chr8	27167025	27169950	3	2750	0.115942028985507
chr8	27470925	27472675	3	1550	0.235294117647059
chr8	28258300	28260625	3	2000	0.315789473684211
chr8	38297150	38300800	3	3125	0.349514563106796
chr8	65487925	65494750	3	5125	0.616352201257862
chr8	67575400	67580750	3	4950	0.155844155844156
chr8	70378250	70381775	3	3350	0.102564102564103
chr8	87354125	87357425	3	3150	0.0689655172413793
chr8	110551125	110553900	3	2625	0.0909090909090909
chr8	114444275	114451200	3	6625	0.119047619047619
chr8	122650000	122655050	3	4075	0.493333333333333
chr8	142315575	142319375	3	3350	0.186915887850467
chr8	143531200	143534925	3	3300	0.198198198198198
chr8	144371225	144374575	3	2975	0.27027027027027
chr8	144905100	144907600	3	2025	0.512820512820513
chr8	145103300	145107175	3	3500	0.289855072463768
chr9	34988500	34992150	3	3375	0.170212765957447
chr9	35603350	35606975	3	3300	0.116504854368932
chr9	35686750	35691650	3	4800	0.181818181818182
chr9	66454625	66459000	3	3975	0.210526315789474
chr9	69785400	69787700	3	2000	0.28169014084507
chr9	84299550	84305950	3	6100	0.0725388601036269
chr9	98266500	98280125	3	11425	0.380090497737557
chr9	102580775	102591475	3	8450	0.635379061371841
chr9	109621450	109628775	3	7125	0.260869565217391
chr9	126117625	126121025	3	3100	0.106194690265487
chr9	127161525	127162625	3	900	0.48
chr9	127265450	127267750	3	1775	0.48
chr9	128000450	128004850	3	4250	0.073394495412844
chr9	130659125	130662425	3	2675	0.423529411764706
chr9	131152750	131156350	3	3425	0.454545454545455
chr9	132221475	132223600	3	1725	0.529411764705882
chr9	133709775	133713350	3	3300	0.45
chr9	134268575	134272800	3	3925	0.117647058823529
chr9	140444300	140447300	3	2450	0.607142857142857
chr9	140512000	140515425	3	3000	0.461538461538462
chr9	140771825	140773675	3	1600	0.226415094339623
chrX	196875	200700	3	2975	0.717948717948718
chrX	14890350	14892500	3	1975	0.158730158730159
chrX	21958275	21961575	3	2775	0.666666666666667
chrX	23800825	23803275	3	1825	0.553846153846154
chrX	49040525	49043925	3	2975	0.333333333333333
chrX	66763325	66768050	3	4550	0.0684931506849315
chrX	70502600	70506525	3	3400	0.252252252252252
chrX	70585075	70588150	3	2925	0.0792079207920792
chrX	71524550	71529475	3	4275	0.308724832214765
chrX	71774075	71775050	3	750	0.545454545454545
chrX	80063000	80066450	3	3275	0.0917431192660551
chrX	107973625	107981325	3	6275	0.420600858369099
chrX	113233425	113235275	3	1675	0.222222222222222
chrX	114956175	114959075	3	2550	0.173913043478261
chrX	115949575	115951450	3	1600	0.470588235294118
chrX	118922600	118926925	3	3975	0.434782608695652
chrX	123093050	123098475	3	5175	0.0612244897959184
chrX	124523625	124526275	3	1900	0.557377049180328
chrX	129113950	129119200	3	4975	0.16
chrX	129243350	129245600	3	2050	0.342857142857143
chrX	134555325	134557400	3	1700	0.296296296296296
chrX	136506600	136512575	3	4550	0.679245283018868
chrX	136629600	136633575	3	3650	0.253521126760563
chrX	149105650	149109125	3	2500	0.695652173913043
chrX	150343100	150347475	3	3550	0.496
chrX	152988175	152992775	3	3350	0.693548387096774
chrX	153190875	153194250	3	3100	0.202247191011236
