# Supplementary material for: Large organized chromatin lysine domains help distinguish primitive from differentiated cell populations
Source: Nat Commun. 2021 Jan 21;12:499. doi: 10.1038/s41467-020-20830-9 (PMC7820432; doi:10.1038/s41467-020-20830-9)
Supplement: Supplementary file 3 — Supplementary Software [file 41467_2020_20830_MOESM3_ESM.zip › E007-H3K9me3_LOCKS.bed]

chr1	2769475	2847325	68	60075	1.90243902439024
chr1	2847525	2925325	68	46750	6.20689655172414
chr1	142579775	142656350	68	38050	5.3015873015873
chr10	42443025	42517500	68	52225	6.21917808219178
chr11	50324400	50401325	68	47975	4.90909090909091
chr11	50434550	50498250	68	42275	4.29411764705882
chr11	50709525	50768525	68	36050	2.56
chr12	34427025	34610050	68	157750	4.48101265822785
chr12	34620375	34691775	68	47050	4.81553398058252
chr12	34692550	34776750	68	61325	4.2
chr12	37979250	38053250	68	35175	5.66666666666667
chr12	38081525	38146450	68	38775	5.54545454545455
chr12	38186975	38255075	68	36750	7.11764705882353
chr12	38264025	38340375	68	52300	5.88235294117647
chr12	38340575	38420675	68	58575	5.93103448275862
chr12	133559500	133664325	68	69175	4.76190476190476
chr12	133664575	133753800	68	64250	5.89189189189189
chr13	19685750	19765825	68	48850	5.84615384615385
chr14	106224200	106327825	68	59100	7.01075268817204
chr14	106341675	106448250	68	70475	6.91566265060241
chr14	107101825	107183450	68	40075	6.375
chr15	20416250	20476250	68	33025	4.09523809523809
chr16	32478700	32574125	68	68550	7.2
chr16	33365950	33425075	68	34950	4.92307692307692
chr16	33852475	33973925	68	77400	5.45
chr19	8971475	9044575	68	39075	5.2
chr19	24385575	24475625	68	31125	6.11267605633803
chr19	24475675	24565350	68	72675	4.18181818181818
chr19	57029675	57116400	68	44225	7
chr19	58551375	58653050	68	67525	6.625
chr21	11021675	11088125	68	43700	4.5
chr3	75704500	75802150	68	58200	6
chr4	190470075	190548825	68	57075	3.21428571428571
chr4	190548975	190627900	68	51775	3.82608695652174
chr5	46158425	46232475	68	46400	3.83673469387755
chr5	46318450	46382550	68	32300	6.5625
chr5	178328225	178409500	68	53175	6.63636363636364
chr7	57261275	57338725	68	51375	6.06896551724138
chr7	57341175	57428125	68	54750	6.32
chr7	57939325	58001600	68	32050	4.24
chr7	62110900	62178450	68	32175	6.58620689655172
chr7	62220150	62273325	68	28700	4.69565217391304
chr7	157887675	157980850	68	55850	7.2
chr7	158028650	158113350	68	47425	6.23529411764706
chr8	43362400	43454725	68	69250	3.36
chr8	43455375	43525650	68	39450	5.05263157894737
chr8	43564150	43623700	68	35675	4.95238095238095
chr8	43623875	43691925	68	41775	3.56
chr8	47263650	47380525	68	94875	5.25
chr8	47381900	47455125	68	49625	4.88888888888889
chr11	50549825	50607025	67	31225	5.58333333333333
chr16	32574525	32654400	67	50825	3.28571428571429
chr4	35725	110075	67	52575	6.4
chr7	63523875	63612025	67	49600	5.42857142857143
chr1	2688050	2767425	66	50175	7.11111111111111
chr5	46033925	46100650	65	38150	5.90476190476191
chr7	57428425	57520950	65	55000	5.95744680851064
chr11	54794150	54852425	64	41775	3.68421052631579
chr15	22412750	22496325	64	45750	5.03448275862069
chr15	22500050	22569225	64	43275	3.76
chr21	10880325	10951350	63	32925	5.88235294117647
chr5	49457300	49517700	63	33050	4.76923076923077
chr4	393225	466000	61	50550	4.5
chr7	62273550	62319375	55	29550	4
chr4	190628075	190684525	51	35625	3.23529411764706
chr5	46275850	46313350	47	26500	2.46153846153846
chr8	46915100	46974350	47	42175	2.125
chr21	10698000	10875075	42	154500	1.82222222222222
chr5	45942175	45977125	40	23750	1.68888888888889
chr19	37110050	37140625	38	22075	1.44827586206897
chr15	25414400	25499125	37	77825	0.716049382716049
chr8	47812250	47847700	30	27900	1.16666666666667
chr16	34955350	34992125	28	30650	0.952380952380952
chr22	47776225	47808175	28	26875	0.588235294117647
chr19	22504450	22530175	25	21075	0.88
chr21	11106200	11149075	22	39175	0.34375
chr16	34790225	34816125	19	22925	0.490566037735849
chr7	61866525	61894025	18	24100	0.46969696969697
chr19	9056100	9078700	16	19950	0.490566037735849
chr16	68584325	68608050	15	21025	0.474820143884892
chr21	11162950	11186925	15	20825	0.361702127659574
chr8	47750750	47766950	15	14375	0.258823529411765
chr9	115801700	115817650	14	13825	0.41025641025641
chr19	58700125	58727150	13	24875	0.24390243902439
chr4	49633250	49660125	13	24500	0.28169014084507
chr8	46999450	47065775	12	63050	0.325581395348837
chr16	3355825	3372650	11	15350	0.231578947368421
chr5	45986800	45994750	11	7050	0.3
chr19	19817600	19829375	10	10725	0.225806451612903
chr5	179676900	179690700	10	12400	0.264150943396226
chr10	18850800	18862425	9	10875	0.1875
chr19	37035300	37046025	9	9725	0.213333333333333
chr7	63830925	63841150	9	9375	0.238095238095238
chr8	47083475	47176600	9	91375	0.142857142857143
chr1	40922100	40934675	8	11875	0.15
chr10	39101950	39154975	8	52225	0.136986301369863
chr19	12052175	12064675	8	11900	0.142857142857143
chr5	178138500	178145525	8	6325	0.172839506172839
chr16	35137625	35145125	7	7000	0.157894736842105
chr19	9636425	9647525	7	10425	0.130434782608696
chr19	58756875	58779400	7	21300	0.142857142857143
chr21	11091400	11101100	7	9225	0.099009900990099
chr19	21048950	21070925	6	21375	0.051948051948052
chr19	44975575	44992375	6	15700	0.117154811715481
chr4	49111625	49123250	6	10925	0.125
chr7	64450275	64458700	6	8050	0.105263157894737
chr13	19520850	19540100	5	18750	0.0816326530612245
chr16	34682900	34692450	5	9225	0.0789473684210526
chr16	46434600	46456600	5	21250	0.0863787375415282
chr19	44468400	44476525	5	7775	0.0810810810810811
chr20	29645500	29653950	5	8050	0.0765027322404372
chr22	47762725	47774425	5	11225	0.0684410646387833
chr10	38772350	38818900	4	46250	0.0115942028985507
chr15	20544175	20560175	4	15575	0.0453400503778338
chr19	12631975	12642575	4	10350	0.0516129032258065
chr19	52615550	52625000	4	9075	0.050314465408805
chr19	52821425	52830350	4	8700	0.0379746835443038
chr7	6726175	6739500	4	12950	0.0458015267175573
chr8	47547850	47553800	4	5750	0.0540540540540541
chrX	58279600	58296075	4	16225	0.0361990950226244
chrX	58298000	58319250	4	21075	0.010230179028133
chr10	39076550	39101825	3	25000	0.0156774916013438
chr21	9902250	9914475	3	12050	0.0219178082191781
chr15	25295175	25327375	2	32150	0.0031104199066874
