# Supplementary material for: Large organized chromatin lysine domains help distinguish primitive from differentiated cell populations
Source: Nat Commun. 2021 Jan 21;12:499. doi: 10.1038/s41467-020-20830-9 (PMC7820432; doi:10.1038/s41467-020-20830-9)
Supplement: Supplementary file 3 — Supplementary Software [file 41467_2020_20830_MOESM3_ESM.zip › E007-H3K27ac_LOCKS.bed]

chr1	2046850	2208000	38	39350	32.7586206896552
chr1	10692150	10784225	38	23000	17.7586206896552
chr1	19712625	19783600	38	18600	28.9655172413793
chr1	27782025	27927625	38	54800	28.64
chr1	43388900	43523500	38	32525	26.6410256410256
chr1	54722875	54874925	38	35400	19.2121212121212
chr1	155016425	155171000	38	35025	28.8571428571429
chr1	155936300	156094175	38	46475	37.4705882352941
chr1	226828525	227003075	38	24725	36.7480916030534
chr10	80826450	80925575	38	32325	32.0909090909091
chr10	80925825	81078050	38	29800	31.3103448275862
chr10	126305775	126491050	38	29750	43.3176470588235
chr11	235725	448100	38	28125	42.8148148148148
chr11	693350	834250	38	30875	33.9375
chr11	1884500	2016775	38	40050	32.5423728813559
chr11	44747250	44915850	38	25600	25.2222222222222
chr11	46224025	46404775	38	31550	34.3333333333333
chr11	62267200	62496775	38	49250	35.969696969697
chr11	63639375	63845850	38	26850	31.1282051282051
chr11	63914025	64116350	38	36300	43.0857142857143
chr11	64490800	64684675	38	36025	35.1724137931034
chr11	65183600	65356300	38	60275	24.5490196078431
chr11	65359300	65670750	38	37875	42.8990825688073
chr11	65989875	66235400	38	30200	32.0298507462687
chr11	67006325	67164375	38	31750	30.1944444444444
chr12	6276150	6434000	38	31900	40.4285714285714
chr12	6712425	6934850	38	30850	40
chr12	56320025	56652150	38	45800	36.1071428571429
chr14	23235325	23527750	38	39925	40.0631578947368
chr14	68916150	69088400	38	34250	39.8039215686275
chr14	69094150	69275825	38	36900	37.5853658536585
chr14	77367250	77512225	38	43400	35.8
chr15	64977625	65159400	38	29875	37.3571428571429
chr16	615850	729825	38	24750	24.4166666666667
chr16	2053650	2211150	38	35300	33.8285714285714
chr16	4262750	4429675	38	30425	39.1627906976744
chr16	30537225	30906275	38	38150	38.6829268292683
chr16	84913350	85208100	38	22575	39.76
chr16	85584875	85685600	38	28375	39.7142857142857
chr16	89357025	89475000	38	21650	37.6666666666667
chr17	504550	820125	38	29875	41.4133333333333
chr17	1900750	1999025	38	30475	19.8636363636364
chr17	7284575	7531550	38	42200	39.390625
chr17	17566925	17693450	38	40625	40.2608695652174
chr17	38194975	38376575	38	42125	40.0952380952381
chr17	46604700	46681750	38	38800	13.0487804878049
chr17	48128625	48279375	38	31725	41.9642857142857
chr17	55447450	55637250	38	29175	33.2941176470588
chr17	55910175	56018075	38	38125	23.5925925925926
chr17	75347800	75449475	38	48875	31.2592592592593
chr19	1205025	1289450	38	43475	20.24
chr19	12977975	13131425	38	21325	40.1333333333333
chr19	17136975	17433825	38	31375	37.875
chr19	18512850	18669700	38	26575	39.7435897435897
chr19	39086950	39202450	38	43975	37.1428571428571
chr19	41076175	41260800	38	32050	41.8918918918919
chr19	55917175	56135575	38	29325	40.2307692307692
chr2	47031025	47273300	38	29150	39.3571428571429
chr2	220215075	220378175	38	22950	41.7647058823529
chr22	36697625	36835825	38	43175	30.2962962962963
chr22	46392125	46486500	38	27525	22.6756756756757
chr3	50242750	50372200	38	43425	33.36
chr3	51975325	52123350	38	30450	43.7894736842105
chr5	139015100	139127750	38	40900	41.0731707317073
chr5	148724450	148867125	38	31675	43.7777777777778
chr6	25991975	26253725	38	65400	16.5045045045045
chr6	31507825	31803525	38	47075	29.8888888888889
chr7	5421700	5678750	38	51400	39.037037037037
chr7	27135775	27209625	38	38675	9.64705882352941
chr7	47490175	47617550	38	28275	22.0289855072464
chr7	150642475	150765025	38	25325	38.16
chr8	145581150	145704425	38	28225	29.8494623655914
chr9	97757550	97865225	38	21675	32.25
chr9	130473975	130679275	38	27800	39.6666666666667
chr9	132077800	132243425	38	29250	27.25
chr9	137206875	137329725	38	21625	30.4545454545455
chr9	139376525	139466650	38	32900	21
chr9	140022650	140190350	38	27950	31.2857142857143
chr1	150480650	150615025	37	30125	36.2857142857143
chr19	10610350	10880825	37	29275	38.4905660377358
chr19	58789525	59087700	37	39250	41.2857142857143
chr20	31033400	31172625	37	29400	35.6734693877551
chr8	22406125	22527100	37	28250	31.0909090909091
chr9	116263250	116417775	37	22225	35.1428571428571
chr1	39546275	39738125	36	31975	24.8305084745763
chr14	99930750	100072250	36	30750	23.3076923076923
chr15	67305925	67482625	36	32150	24.4545454545455
chr16	85208275	85430300	36	24125	39.8333333333333
chr4	7806550	7942950	36	20750	36
chr8	128746525	128963650	36	31025	40.5925925925926
chr1	27319525	27488775	35	29625	41.7692307692308
chr12	6936150	7080625	35	34850	25.5384615384615
chr13	114790900	114909925	35	25150	33.4347826086956
chr14	91770025	91885225	35	17225	38.8
chr19	47538525	47793525	35	36250	37.9183673469388
chr6	30482850	30761625	35	44850	28.0869565217391
chr9	136779200	136934100	35	21800	40.7333333333333
chrX	39945650	40126950	35	24100	41.9506172839506
chr1	1194375	1371675	34	37850	28
chr1	21544050	21672725	34	27450	39.65
chr1	201857350	202033575	34	27025	35.5254237288136
chr14	24548575	24780950	34	30025	17.479674796748
chr16	67425050	67523725	34	21775	29.8723404255319
chr17	820875	951350	34	24150	35.1666666666667
chr17	7077275	7256600	34	41925	20.9292929292929
chr17	8021225	8241700	34	39300	36.7462686567164
chr17	73389350	73554350	34	26050	31.7209302325581
chr19	12775450	12958950	34	36475	30.3333333333333
chr11	57333450	57568250	33	32450	19.812865497076
chr12	53460050	53777350	33	35300	30.9951690821256
chr17	76869850	77020525	33	21000	38.6666666666667
chr19	13132300	13283350	33	33575	37.5625
chr2	232419150	232582725	33	39975	23.0416666666667
chr5	141191675	141262725	33	20350	29.8518518518519
chr5	149961600	150181225	33	21650	40.3428571428571
chr5	172277450	172443850	33	23650	34.5454545454545
chr8	30240575	30326975	33	21225	35.6296296296296
chr9	34554850	34666575	33	27775	28.1052631578947
chr9	35645800	35846325	33	33425	32.9166666666667
chr1	109756100	109850250	32	21625	37.4285714285714
chr1	201645100	201733100	32	21050	16.5333333333333
chr10	123650450	123957450	32	24150	38.76
chr11	72407950	72543100	32	21875	33.5714285714286
chr12	54368250	54558175	32	19550	39.1304347826087
chr17	4378100	4511475	32	22850	21.4666666666667
chr17	42142900	42357575	32	31650	29.6216216216216
chr19	5903025	5994100	32	21800	33.04
chr19	18385225	18499700	32	29750	22.8421052631579
chr19	49197925	49437250	32	32750	32.974358974359
chr20	35806375	35987650	32	25825	36
chr9	37936825	38070350	32	24525	37
chr1	27614450	27763025	31	28125	31.68
chr1	160951600	161197625	31	33500	29.4782608695652
chr10	104355750	104513000	31	31875	37.3888888888889
chr12	124853475	124948100	31	21650	24.3333333333333
chr16	67143050	67313750	31	22450	37.4871794871795
chr17	17694475	17792625	31	22675	28.9473684210526
chr17	37783175	37912825	31	28275	18.8727272727273
chr17	46018925	46200425	31	34875	23.7142857142857
chr19	867650	993850	31	25725	38.4848484848485
chr19	39798650	40030875	31	30350	38.4590163934426
chr4	6889825	7070950	31	21325	35.6521739130435
chr12	124963775	125054275	30	24575	29.5652173913043
chr15	31588975	31690725	30	19425	37.05
chr17	26876575	27089350	30	32800	33.6666666666667
chr17	76309875	76391250	30	31450	9.2
chr17	78965700	79075575	30	20325	27.1621621621622
chr19	1065400	1180525	30	19900	30.3333333333333
chr19	14063250	14278550	30	27025	33.1724137931034
chr5	176829400	176982050	30	28250	32.078431372549
chr9	132243550	132393100	30	34350	21.3684210526316
chr1	205231175	205345400	29	30250	34.6190476190476
chr10	114778550	114895675	29	16650	33.6923076923077
chr11	61513250	61612850	29	25900	13.1182795698925
chr19	45906050	46032725	29	26725	24.2105263157895
chr3	32855900	32914375	29	23925	19.3548387096774
chr9	139683150	139797350	29	20300	32.4444444444444
chr15	75913000	76031625	28	20475	19.4634146341463
chr19	14583450	14682900	28	18850	21.7966101694915
chr19	49943425	50037650	28	17700	29.8095238095238
chr2	218765675	218887400	28	21200	33.8095238095238
chr1	17842350	17924325	27	20300	26.1304347826087
chr15	93340725	93474150	27	27425	32.1
chr16	70715250	70794600	27	29500	12.6666666666667
chr3	171842950	171927300	27	14450	27.2280701754386
chr8	37532950	37707825	27	25950	24.5283018867925
chr9	124449450	124547275	27	19325	29.2533333333333
chr9	131831475	131988725	27	28775	30.0810810810811
chrX	153595200	153687900	27	21125	21.1875
chr1	1051150	1109175	26	14600	22.2608695652174
chr1	32091650	32255375	26	19900	31.0416666666667
chr12	54743400	54826825	26	24875	20.48
chr12	106468325	106534575	26	15025	30.5294117647059
chr12	120631975	120763825	26	26325	27.8181818181818
chr15	90686700	90838925	26	17225	30.5454545454545
chr17	79773250	79899775	26	24375	23.0574712643678
chr17	79925125	80035850	26	15750	25.6571428571429
chr19	2150075	2254175	26	20325	29.5652173913043
chr19	42695600	42807625	26	27875	26.3492063492063
chr2	43385050	43504375	26	27450	31.92
chr6	27720300	27871075	26	35400	24.3870967741935
chr1	8424350	8526075	25	21400	16.6451612903226
chr1	22223100	22283950	25	25825	18.9803921568627
chr1	154904450	154991475	25	31175	23.0243902439024
chr10	72971900	73039175	25	14250	27.9375
chr10	112579175	112680475	25	17150	29.6666666666667
chr11	62520775	62657175	25	26875	18
chr12	52207775	52306050	25	17700	22.4126984126984
chr17	36945200	37082125	25	28900	31.3142857142857
chr17	41115975	41194725	25	16525	13.25
chr17	48908200	49034850	25	20825	29.9718309859155
chr19	3358900	3460150	25	18800	27.5172413793103
chr19	36485700	36706925	25	20825	31.4090909090909
chr22	50672475	50749025	25	19750	20.6451612903226
chr4	980375	1041025	25	14475	22.1081081081081
chr7	150019950	150104475	25	26450	27.3125
chr12	52400175	52477050	24	16025	16.0869565217391
chr15	74421300	74521050	24	18425	26.0714285714286
chr19	4327025	4415900	24	21575	25.4117647058824
chr19	55757975	55865325	24	15700	29.5714285714286
chr20	45924950	46001625	24	29600	21.7777777777778
chr20	60925200	61003475	24	25700	23.0714285714286
chr22	30683225	30822600	24	17950	26.9047619047619
chr9	126985475	127072675	24	17050	30
chr1	43996200	44048575	23	19150	13.531914893617
chr12	57463475	57546425	23	23150	16.15
chr13	113342975	113424275	23	13500	28.0952380952381
chr14	69354800	69447350	23	22250	23.0555555555556
chr16	3126625	3209425	23	14475	22
chr17	71152150	71320400	23	18100	26.6451612903226
chr19	1354075	1424825	23	16700	22.6086956521739
chr20	30131775	30199600	23	21875	14.1333333333333
chr5	151043675	151152725	23	18700	24.65625
chr5	172134650	172264775	23	18075	25.9736842105263
chr9	130281975	130342050	23	21525	10.35
chr1	45187525	45308925	22	19175	24.1111111111111
chr1	145435050	145611475	22	25175	23.1666666666667
chr10	82204300	82277875	22	19450	20.9677419354839
chr11	64764125	64952725	22	21100	25.3506493506494
chr15	96864025	96909250	22	33425	4.18604651162791
chr15	99297025	99450325	22	17025	27.7777777777778
chr16	30345775	30457775	22	24125	13.452380952381
chr16	30996525	31154375	22	20250	28.1020408163265
chr17	73611050	73697300	22	17975	24.5142857142857
chr18	46449475	46502975	22	19650	11.1315789473684
chr19	1837900	1908025	22	19625	20
chr19	55574100	55668675	22	14650	27.5
chr20	3741675	3910350	22	20475	23.632
chr20	30249250	30327700	22	20000	15.4461538461538
chr20	42765325	42840600	22	12975	28.551724137931
chr3	46967900	47029700	22	17050	22.5555555555556
chr5	149491625	149569950	22	17975	25.1666666666667
chr6	42980775	43094525	22	23525	16.993006993007
chr8	144612000	144719250	22	18050	18.1111111111111
chr8	145007600	145065525	22	24225	14.925
chr9	130689225	130770175	22	21775	27.8545454545455
chr1	19218650	19338800	21	16425	26.875
chr11	68079575	68149050	21	14125	15.9591836734694
chr14	103978900	104120450	21	22025	18.1643835616438
chr16	81614475	81691275	21	12825	17.8181818181818
chr19	2031975	2098025	21	18800	25.8214285714286
chr19	5083175	5156425	21	13225	25.0810810810811
chr19	44005950	44144575	21	16900	20
chr2	45155800	45200800	21	11000	19.7
chr2	206546450	206599950	21	16100	17.3076923076923
chr2	235858925	235933125	21	19725	23.3846153846154
chr3	112947550	113005525	21	12725	20.1
chr5	149828050	149909725	21	18750	15.4545454545455
chr5	180610900	180708275	21	18300	25.2631578947368
chr6	44153700	44238050	21	21900	24
chr7	2534125	2607300	21	23475	17.1764705882353
chr8	30388725	30454725	21	15475	22.7017543859649
chr9	130817700	130894425	21	20100	24.8148148148148
chr1	2983825	3052875	20	13125	18.4736842105263
chr1	16465575	16511800	20	22525	10.7368421052632
chr1	204034100	204098650	20	15900	24.0344827586207
chr1	223887950	223960800	20	14375	15.3170731707317
chr11	75022650	75063850	20	17525	15.2
chr11	114012725	114054000	20	11450	16.0606060606061
chr11	119177050	119252825	20	20900	18.4923076923077
chr12	58225450	58336000	20	21925	15.5939086294416
chr14	74178950	74262275	20	34400	8.81481481481481
chr15	65578325	65678850	20	18475	18.1408450704225
chr2	85442200	85505475	20	13625	19.6744186046512
chr3	129310875	129382425	20	17475	23.2121212121212
chr3	134027450	134126550	20	29150	13.6421052631579
chr3	181412725	181447775	20	16775	19.5294117647059
chr7	2647275	2691850	20	14725	19
chr9	134231900	134312550	20	21375	13.3793103448276
chr1	94557275	94585200	19	8925	20.4736842105263
chr1	156627000	156681600	19	27650	21.1428571428571
chr1	235090525	235148325	19	19625	12.4651162790698
chr13	100608350	100650100	19	19825	5.91666666666667
chr14	105929475	105967375	19	19750	8.22857142857143
chr16	86526975	86551225	19	18775	1.31034482758621
chr17	7736825	7836425	19	25475	14.3181818181818
chr17	80794000	80851100	19	10950	19.6666666666667
chr19	56616725	56665575	19	15000	13.7058823529412
chr2	121467425	121586750	19	22800	22.7692307692308
chr2	219123375	219160625	19	17400	8.16666666666667
chr22	31471800	31537200	19	14850	20.2857142857143
chr22	39675325	39748300	19	12650	19.8857142857143
chr3	11598425	11685775	19	20050	17.3
chr3	53267100	53322425	19	11400	18.9393939393939
chr3	140769725	140823575	19	15525	11.6629213483146
chr4	10093900	10121600	19	11850	10.1935483870968
chr6	43594675	43693625	19	16700	23.5675675675676
chr7	99677000	99775550	19	18450	15.2307692307692
chr1	155175800	155295600	18	23125	19.1666666666667
chr1	156391175	156479400	18	18150	17.1904761904762
chr10	71198000	71267200	18	10775	22.7142857142857
chr10	134201200	134239300	18	17875	7.88235294117647
chr11	2905025	2977975	18	11650	22.5098039215686
chr11	65057900	65123400	18	15175	20.4838709677419
chr14	61991675	62035950	18	10000	21.25
chr15	40614300	40651100	18	14900	14.6666666666667
chr16	3013075	3078850	18	17375	14.464
chr16	30906625	30970250	18	16050	18.1428571428571
chr17	38459575	38520050	18	24500	21.0243902439024
chr18	8747900	8802375	18	10325	19.6153846153846
chr19	2516950	2611300	18	14275	21.6
chr19	50299875	50393850	18	18550	14.603550295858
chr19	54926725	54985300	18	21825	8.81188118811881
chr2	127807575	127865600	18	13800	17.9365079365079
chr20	10600350	10656000	18	16675	15.1612903225806
chr21	46706525	46752700	18	12150	23.2
chr22	19928925	19988200	18	12025	20.0869565217391
chr3	42054500	42133325	18	22775	10.8727272727273
chr3	184374175	184435850	18	14825	12.8
chr9	124023600	124097525	18	18150	22.2150537634409
chr9	134113250	134165850	18	10550	12.4516129032258
chr1	933000	976175	17	13600	18.4444444444444
chr1	2456650	2497900	17	16300	8.93670886075949
chr1	26126025	26254750	17	15525	21.6811594202899
chr1	157962075	158016025	17	20075	15.7049180327869
chr10	21782800	21824775	17	28825	8.88
chr10	102728625	102827675	17	18725	20.6976744186047
chr11	12811550	12887725	17	14975	18.0816326530612
chr11	73017500	73055250	17	21525	5.34615384615385
chr13	28527225	28552600	17	8000	11.8
chr13	111011950	111065525	17	9650	17.8823529411765
chr15	67052950	67144425	17	13925	19.259842519685
chr15	90574725	90627800	17	12850	19.3170731707317
chr17	36571175	36641650	17	17725	15.6981132075472
chr17	43201050	43275250	17	19750	13.8857142857143
chr19	10939700	11010250	17	13200	22.0842105263158
chr2	74648300	74782825	17	22100	14.45
chr2	128394875	128460250	17	9850	21.7931034482759
chr20	61417175	61456325	17	9675	18.8275862068966
chr3	13028625	13071375	17	10100	18.6363636363636
chr3	184278850	184322925	17	12700	10.5714285714286
chr5	141659300	141744175	17	17450	14.2894736842105
chr7	2836550	2913775	17	12800	18.6233766233766
chr8	145514425	145562725	17	9000	20.2285714285714
chr1	3098100	3139375	16	9175	18.0666666666667
chr1	3523925	3549000	16	5675	14
chr1	159869575	159916175	16	12475	9.78947368421053
chr1	181057350	181111625	16	12525	17.2142857142857
chr10	71072700	71109525	16	12225	15.3333333333333
chr10	74002625	74037600	16	12250	7
chr10	74055650	74124525	16	16800	13.8105263157895
chr11	67347150	67402275	16	10025	13.495145631068
chr11	118867850	118992875	16	19800	17.5478260869565
chr12	56097425	56141400	16	18825	3.01818181818182
chr16	2009175	2042775	16	12450	17.1111111111111
chr16	53074950	53165975	16	17550	14.3333333333333
chr17	19234950	19302025	16	11500	18.9411764705882
chr2	97481150	97574050	16	18775	19.7083333333333
chr20	35448350	35492800	16	11175	15.7931034482759
chr20	62572525	62612975	16	12500	15.8260869565217
chr22	28171300	28206825	16	12425	16.8888888888889
chr5	123916275	124015025	16	13875	19.2258064516129
chr5	131773550	131841825	16	11650	20.4324324324324
chr6	33216300	33291875	16	19125	14.0168067226891
chr7	75912025	75952200	16	11500	17.3333333333333
chr7	158604400	158657400	16	10775	13.5789473684211
chr9	33129650	33172300	16	11525	18.7619047619048
chr9	131124275	131183650	16	12400	14.88
chr9	135988500	136025350	16	14200	13.3548387096774
chr1	33167200	33232825	15	18450	12.76
chr1	164527775	164582975	15	12825	15.1
chr10	73723125	73804825	15	13325	16.8253968253968
chr10	120965525	121031750	15	11200	18.1176470588235
chr11	8815800	8893900	15	13925	18.9032258064516
chr11	44963450	45002100	15	9900	11.3636363636364
chr12	53289675	53371400	15	18450	11.531914893617
chr14	24006250	24048525	15	11750	11.3617021276596
chr15	41185950	41246175	15	9300	17.2916666666667
chr15	60662925	60692075	15	11400	14.1
chr16	67867000	67919050	15	11775	11.4098360655738
chr16	75267400	75376950	15	28025	18.2
chr17	59473925	59494225	15	9475	7.94117647058824
chr17	80163950	80201500	15	10150	11.1506849315068
chr18	11976750	12015700	15	8725	9.6551724137931
chr19	3666425	3725975	15	13600	15.2571428571429
chr19	13943925	14017775	15	18850	18.843137254902
chr2	85751450	85844175	15	16700	14.8421052631579
chr2	220385775	220442050	15	10250	16.6376811594203
chr2	240211250	240287975	15	13050	16.5333333333333
chr20	31330275	31380725	15	11525	11.1803278688525
chr3	50175000	50209775	15	16425	8.68686868686869
chr3	120135650	120189200	15	10300	12.5321100917431
chr5	1097625	1112175	15	8475	2.04761904761905
chr6	29589725	29635775	15	12675	14.6440677966102
chr7	1055250	1113250	15	11625	9.85964912280702
chr9	37412400	37487450	15	12500	16.4864864864865
chr9	98172850	98261350	15	11525	18.90625
chr1	33606250	33648750	14	8300	16.3921568627451
chr1	36614250	36670350	14	14575	17.8805970149254
chr1	41823675	41865425	14	7075	15.6363636363636
chr1	113044825	113070475	14	4950	14.5555555555556
chr1	153571150	153671650	14	13325	17.0909090909091
chr1	153894125	153964175	14	16450	15.3888888888889
chr10	126806750	126851450	14	15350	16.8095238095238
chr12	109216925	109252875	14	15475	16.6666666666667
chr14	65169325	65231575	14	19875	16.4948453608247
chr15	74214575	74287950	14	15425	17.5555555555556
chr15	78340725	78369950	14	6350	13.1333333333333
chr16	730025	778825	14	13125	13.609756097561
chr16	49845750	49901975	14	15550	17.5714285714286
chr16	73080700	73105325	14	10575	5.41935483870968
chr17	982250	1018925	14	9325	13.8730158730159
chr17	2282650	2339425	14	17050	16.6117647058824
chr17	39928200	39976375	14	16275	5.17333333333333
chr17	40664725	40730900	14	17525	7.12605042016807
chr17	43482150	43509925	14	5850	11.9344262295082
chr17	75449700	75491075	14	15425	11.3125
chr17	80048700	80077425	14	11025	13.1929824561404
chr19	3024675	3063400	14	8200	17.5
chr19	39614925	39658275	14	9575	12.3333333333333
chr19	49116200	49149950	14	19000	8.10526315789474
chr2	20766750	20819225	14	15850	13.304347826087
chr2	43551325	43578000	14	7250	12.85
chr2	70298175	70370950	14	17725	13.4166666666667
chr20	36005800	36050050	14	10250	13.3333333333333
chr20	52195575	52214000	14	8475	9.11111111111111
chr21	45122275	45161975	14	8450	14.4651162790698
chr22	36847425	36878175	14	10525	11.6875
chr22	39844350	39871800	14	9775	11.7692307692308
chr3	38027350	38081225	14	11900	17.609756097561
chr3	52231125	52323700	14	13625	17.4567901234568
chr3	141064600	141150725	14	12200	13.44
chr3	184049850	184099575	14	13175	11.1632653061224
chr3	195603850	195642000	14	11475	7.61038961038961
chr4	174429625	174460450	14	15350	4.75
chr6	2840600	2931950	14	12625	17.8363636363636
chr6	32118100	32165500	14	18100	5.22
chr8	142401625	142443850	14	8275	15.6734693877551
chr1	8917575	8975225	13	9575	14.4444444444444
chr1	234651225	234691125	13	13275	14
chr1	243633900	243660325	13	7375	10.9767441860465
chr10	95173075	95231900	13	12600	15.4358974358974
chr11	8781100	8800800	13	5475	12.9090909090909
chr11	47197325	47292600	13	17925	14.1477272727273
chr11	133804350	133827825	13	6825	13.9310344827586
chr12	110144725	110177775	13	8300	15.9411764705882
chr12	113658500	113698375	13	9125	11.3882352941176
chr14	61104000	61125150	13	8250	8.25806451612903
chr14	77541975	77589475	13	11200	9.875
chr14	105116450	105166700	13	15275	13.2873563218391
chr15	40361075	40408300	13	17625	8.94949494949495
chr15	93180300	93211150	13	8700	15.8222222222222
chr16	84853625	84875850	13	7175	8.34042553191489
chr17	27459850	27507925	13	11825	13.8775510204082
chr17	38694625	38716600	13	9125	4.4
chr17	40805375	40851675	13	12300	13.685393258427
chr17	55161850	55187000	13	7425	12.4090909090909
chr17	63512050	63591150	13	14600	15.6699029126214
chr17	74254875	74269075	13	7225	5.21428571428571
chr17	76244375	76269325	13	6750	15.3333333333333
chr19	7922700	7940000	13	5825	11.5757575757576
chr19	45577850	45617025	13	12150	9.51898734177215
chr19	46267425	46296825	13	12900	14.0512820512821
chr19	54662575	54714400	13	14800	15.728813559322
chr2	43294725	43338125	13	16100	5.67567567567568
chr20	62461425	62497425	13	11200	7.1
chr22	43327175	43356850	13	6900	10.3111111111111
chr3	197246900	197302525	13	7750	14.5384615384615
chr4	113557650	113577150	13	7875	8.79452054794521
chr5	92907850	92924675	13	10775	3
chr6	1382825	1396825	13	6975	6.95652173913043
chr6	10403875	10427150	13	7725	9.59183673469388
chr6	37091175	37112975	13	12375	2.20338983050847
chr7	1553275	1617000	13	11225	14.2962962962963
chr8	37739575	37774050	13	9975	16.3
chr8	145721100	145755700	13	13850	7.64102564102564
chr9	136719575	136758975	13	12875	13.8139534883721
chr9	140190575	140215825	13	13725	5.55555555555556
chrX	48748475	48828750	13	12350	11.2982456140351
chr1	9471100	9513925	12	6750	10.5137614678899
chr1	25030925	25073525	12	9125	12.3684210526316
chr1	26021150	26054975	12	6200	14.8941176470588
chr1	26481625	26504250	12	6975	12.2857142857143
chr1	61515450	61549700	12	9500	13.0172413793103
chr1	201461825	201483350	12	12100	2.54545454545455
chr1	206845700	206880425	12	7350	13.8333333333333
chr10	21567900	21605400	12	10725	11.5185185185185
chr10	88616025	88632900	12	5175	11.3125
chr11	8692325	8750975	12	18750	8.49382716049383
chr11	31817250	31838275	12	5450	11.8823529411765
chr12	115105050	115136325	12	11200	9.28
chr13	110972350	111000250	12	6925	11.1304347826087
chr14	21987500	22012025	12	13375	10.16
chr14	38052525	38069475	12	7675	8.8
chr14	101290025	101309875	12	11750	4.14285714285714
chr16	420850	452575	12	8700	14.0869565217391
chr16	11406700	11449250	12	8800	12.2772277227723
chr16	57640700	57680850	12	11500	13.75
chr17	16921775	16959625	12	8400	11.7931034482759
chr17	42611100	42637750	12	12200	9.65384615384615
chr17	47071450	47101050	12	14700	4.42857142857143
chr17	57903050	57930725	12	10100	12.1481481481481
chr17	73839375	73875050	12	11475	7.94736842105263
chr17	74666825	74734775	12	16550	14.875
chr17	76403625	76424950	12	5475	8.33898305084746
chr17	81037000	81059975	12	7175	14
chr19	6214975	6241925	12	8050	12.4561403508772
chr19	45244775	45262100	12	7825	5.09677419354839
chr19	50159850	50195725	12	11975	7.62962962962963
chr2	220024650	220119400	12	15300	14.3448275862069
chr20	270525	329425	12	14350	11.2972972972973
chr22	23550000	23587500	12	8825	13.3913043478261
chr3	14443425	14504850	12	10375	10.3851851851852
chr3	50373175	50413000	12	9250	12.0588235294118
chr3	193983450	194018300	12	8850	5.71134020618557
chr4	87947575	87967200	12	5850	9.5
chr6	5995975	6009600	12	3775	14.0769230769231
chr6	32075625	32098450	12	6925	12.1333333333333
chr6	33574950	33602700	12	8475	7.36842105263158
chr6	34191100	34217375	12	11525	5.37142857142857
chr6	35004125	35026425	12	10100	7.45098039215686
chr6	99275325	99293700	12	5725	9.76923076923077
chr7	130581425	130607075	12	7800	10.8
chr7	150923525	150950650	12	11125	12.5333333333333
chr9	97669950	97691600	12	7300	12.258064516129
chr9	127519300	127555650	12	9425	12.4615384615385
chr9	134543850	134555250	12	7450	4.03921568627451
chr9	139606375	139623475	12	6525	12.6666666666667
chr1	2242500	2262850	11	10200	7.36842105263158
chr1	26602300	26633800	11	11375	10.6363636363636
chr1	38454925	38481975	11	11675	4.7906976744186
chr1	112267475	112299200	11	9675	10.5333333333333
chr1	151226850	151320575	11	12450	12.5802469135802
chr10	81157400	81169875	11	7600	5.2
chr10	126734200	126754075	11	7250	7.04347826086957
chr11	2398750	2431000	11	8650	11.622641509434
chr11	7593175	7627550	11	8250	8.38709677419355
chr11	12397925	12440300	11	7450	12.780487804878
chr11	12694950	12718650	11	8400	8.58333333333333
chr12	125389025	125425825	11	13125	12.3934426229508
chr14	21507400	21575575	11	14900	12.9832402234637
chr14	93486000	93526875	11	8450	11.44
chr15	37385775	37403500	11	11475	4
chr15	60287425	60303375	11	6950	10.952380952381
chr15	75065850	75092500	11	5675	13.4814814814815
chr15	93599825	93618225	11	9000	6
chr16	11172325	11199750	11	7075	13
chr16	84537500	84583100	11	8275	12.9122807017544
chr16	87873150	87908800	11	10350	12.6896551724138
chr16	88825500	88852000	11	8500	6.89908256880734
chr16	89882175	89905100	11	5725	10.8108108108108
chr17	1529875	1553900	11	7450	12.7096774193548
chr17	14202725	14220825	11	6075	9.2972972972973
chr17	75277550	75322000	11	11800	13.3103448275862
chr18	19745250	19757750	11	8925	4.58333333333333
chr19	11241525	11277625	11	9600	7.71428571428571
chr19	36346150	36398500	11	8500	13.1882352941176
chr19	46365450	46406850	11	9725	11.9466666666667
chr19	48101475	48127050	11	9550	8.48387096774194
chr19	48971475	49006200	11	6375	13.3658536585366
chr19	58310150	58362675	11	9300	13.875
chr2	27255400	27310025	11	10375	9.91946308724832
chr2	30626875	30645600	11	4275	9.84615384615385
chr2	66652725	66674375	11	14300	4.22535211267606
chr2	121615900	121663100	11	8550	12.9090909090909
chr20	57452300	57483575	11	8875	10.9230769230769
chr21	44566500	44597800	11	5775	11.5
chr22	20849200	20908500	11	12925	11.7894736842105
chr22	27038150	27078025	11	9975	13.5833333333333
chr22	39626100	39651425	11	8800	4.9620253164557
chr22	45892250	45914600	11	7100	9.18181818181818
chr3	48466650	48517225	11	16200	11.8285714285714
chr3	50604675	50665775	11	14000	13.5454545454545
chr3	53193100	53205925	11	6600	2.41025641025641
chr5	140886525	140909300	11	13550	7.9
chr5	174146950	174163575	11	4800	13.6842105263158
chr6	33358525	33402200	11	17225	9.21678321678322
chr7	100073475	100088575	11	5400	6.80952380952381
chr7	100167325	100210850	11	11000	13.4
chr7	129984675	130019900	11	12175	6.35714285714286
chr8	11653200	11671425	11	6425	9.02702702702703
chr9	117132125	117161175	11	9600	11.5714285714286
chr9	139466700	139498225	11	8875	10.5384615384615
chr9	140559275	140577375	11	7125	7.80392156862745
chr1	9935250	9961075	10	6075	11.7454545454545
chr1	17215300	17265600	10	12125	7.07692307692308
chr1	94127500	94147825	10	5175	9.88372093023256
chr1	114566100	114582250	10	7225	9.79310344827586
chr1	150186025	150266975	10	15125	12.2857142857143
chr1	153504725	153541750	10	10750	11.7614678899083
chr1	203236600	203277025	10	11325	8.55
chr1	205409525	205426950	10	14925	1.09090909090909
chr10	8091825	8106075	10	7750	3.29032258064516
chr10	79632400	79659600	10	7700	6.9
chr10	105395500	105439025	10	11950	9.5
chr11	555325	577700	10	6800	9.90909090909091
chr11	2017125	2034375	10	5050	12.3636363636364
chr11	47415225	47448675	10	8025	9.55555555555556
chr11	69451550	69490150	10	10900	10.2564102564103
chr11	76478825	76510375	10	10500	8.32608695652174
chr11	119579975	119601100	10	7700	6.88
chr12	6469750	6493975	10	9225	6.47368421052632
chr12	122228125	122250775	10	14700	5.43283582089552
chr13	27524775	27543000	10	4600	9.48387096774194
chr14	50505525	50529900	10	5350	12.5217391304348
chr14	75719100	75778050	10	13700	7.0314465408805
chr15	43784050	43811400	10	7425	9.904
chr16	28833450	28893950	10	9350	11.607476635514
chr16	75131900	75150950	10	6025	8.78048780487805
chr17	3782325	3798775	10	4925	10.6415094339623
chr17	18127350	18151475	10	7325	9.89655172413793
chr17	39804400	39823825	10	8075	5.05343511450382
chr17	56401525	56446950	10	10050	11.6551724137931
chr17	71334425	71358175	10	9025	5.775
chr17	77801050	77813725	10	5400	11.5555555555556
chr17	78931400	78944725	10	4850	12.4
chr17	79353425	79378375	10	18125	5.225
chr18	56510350	56539000	10	13375	10.3809523809524
chr19	485200	519075	10	7350	12.56
chr19	2770300	2786300	10	5225	10.8636363636364
chr19	6729975	6768075	10	11975	12.2133333333333
chr19	18757475	18776650	10	4950	9.08333333333333
chr19	40922875	40952575	10	10675	5.92452830188679
chr19	41303475	41318050	10	9850	3.27868852459016
chr19	48893600	48904925	10	4925	8.2
chr19	53439050	53450250	10	4875	5.96551724137931
chr2	1706050	1749000	10	9675	11.0740740740741
chr2	36582075	36608700	10	6450	12.4444444444444
chr2	105459000	105479025	10	6700	7.56862745098039
chr2	110448100	110460150	10	4925	6.32727272727273
chr2	133023100	133034850	10	5125	3.73684210526316
chr20	48901425	48938925	10	8900	11.6486486486486
chr21	44072800	44094925	10	5575	10.3829787234043
chr21	46776525	46788825	10	6100	4.52631578947368
chr22	35767625	35777475	10	3975	6.45714285714286
chr22	37941025	37966800	10	12450	5.09090909090909
chr22	38283375	38307800	10	9675	8.4
chr22	38610325	38642625	10	7225	8.22222222222222
chr22	50327000	50364825	10	15675	4.05847953216374
chr3	9931850	9989400	10	9850	11.7692307692308
chr3	63941000	63961750	10	5275	12.1333333333333
chr3	122693100	122713050	10	6225	6.65384615384615
chr3	186897925	186905325	10	4000	1.9
chr3	187982375	187990900	10	4750	2.43478260869565
chr3	193847325	193860525	10	9675	1.82608695652174
chr4	1185450	1204275	10	6575	10.3333333333333
chr4	38663825	38683450	10	11150	7.84126984126984
chr4	69269275	69276625	10	4825	1.68421052631579
chr5	50672975	50695800	10	7200	8.45569620253165
chr5	79476800	79501575	10	8250	8.11764705882353
chr5	124070825	124085650	10	11700	2.83333333333333
chr6	3337800	3363625	10	5900	10.8888888888889
chr6	7137275	7174650	10	8575	11.5166666666667
chr6	11194850	11224750	10	6625	7.2
chr7	20816450	20839650	10	9250	9.48936170212766
chr7	27212000	27228250	10	4975	9.65
chr7	73867150	73900900	10	8400	12.1714285714286
chr8	28241825	28270250	10	6825	9.6
chr9	35489000	35539875	10	10525	11.8015267175573
chr9	74359875	74384500	10	6450	9.27868852459016
chr9	126770675	126781300	10	5475	3.03030303030303
chr9	133698825	133738450	10	10500	5.47826086956522
chr9	139220350	139258225	10	8700	10.4166666666667
chr1	15523400	15542075	9	5750	10.1764705882353
chr1	26735300	26759500	9	12125	8.63157894736842
chr1	32398200	32422275	9	7900	6.48214285714286
chr1	156695900	156739125	9	13350	9.36170212765957
chr1	164603300	164621025	9	4750	9.04
chr1	208405350	208418650	9	5575	3.38775510204082
chr1	226062800	226087750	9	6350	10.4464285714286
chr10	77155350	77169800	9	11800	1.01960784313725
chr10	80116725	80127450	9	3800	9.23076923076923
chr10	97020200	97034000	9	5150	4.64615384615385
chr10	102105375	102135025	9	10775	8.72289156626506
chr10	106059275	106100200	9	11475	10.2772277227723
chr10	114708475	114720450	9	9650	0.666666666666667
chr10	131743925	131763350	9	4500	10.08
chr11	2828450	2860825	9	4975	10.5454545454545
chr11	3174150	3191175	9	6475	7.17948717948718
chr11	111781775	111810025	9	8000	7.78021978021978
chr11	117731725	117757125	9	7325	10
chr11	118475300	118507000	9	15650	4.27
chr12	9058625	9068725	9	6575	3.17857142857143
chr14	99734825	99741525	9	3275	3
chr16	117250	135350	9	10475	1.87128712871287
chr16	1194800	1210700	9	4925	6.96
chr16	11587275	11596100	9	3250	10
chr16	14395100	14405375	9	5800	5.09523809523809
chr16	57293975	57307825	9	4375	5.6
chr16	57505900	57520775	9	5100	6.25
chr16	68766000	68779250	9	5050	6.55555555555556
chr17	2074825	2096150	9	10500	6.74
chr17	36755900	36766375	9	5500	5.0625
chr17	40164650	40180675	9	6875	5.91489361702128
chr17	40554425	40581025	9	6125	9.85365853658537
chr17	48334750	48352425	9	10875	2.83516483516484
chr17	48761875	48797750	9	9100	9.48214285714286
chr17	73073925	73092250	9	6700	5.94230769230769
chr17	79092350	79112350	9	5475	9.80555555555556
chr19	781825	803400	9	9650	5.82857142857143
chr19	7981350	8009575	9	6775	10.1553398058252
chr19	39202750	39227025	9	9125	8.8
chr19	46133050	46149175	9	4050	9.1063829787234
chr19	47123750	47165450	9	9050	10.1639344262295
chr2	28575275	28623350	9	14050	7.50819672131148
chr2	42272950	42288825	9	12000	2.11594202898551
chr2	47283400	47307150	9	10275	8.22222222222222
chr2	54778300	54806775	9	8325	10
chr2	129058675	129080300	9	7050	9.12280701754386
chr2	236401825	236423350	9	4750	8.77551020408163
chr2	238205675	238236225	9	6475	8.45588235294118
chr2	241391075	241398600	9	4150	3.36842105263158
chr22	20225600	20234650	9	6000	1.55555555555556
chr22	22275525	22307200	9	7300	7.38095238095238
chr22	23860575	23881050	9	8300	4.94039735099338
chr22	38136825	38149275	9	6700	3.90243902439024
chr3	187437800	187468850	9	10550	8.85161290322581
chr4	1712900	1729675	9	6525	10.8235294117647
chr4	1761450	1796625	9	10625	7.63934426229508
chr4	2798000	2814850	9	7375	2.93478260869565
chr4	2924125	2945125	9	5375	9.13207547169811
chr4	88441700	88452425	9	3850	4.12903225806452
chr4	113667500	113681325	9	6375	4.93975903614458
chr5	133838750	133866400	9	9250	6.88372093023256
chr5	156981175	157005550	9	7475	7.2
chr5	176289475	176296925	9	2450	6.75
chr5	177539950	177558850	9	9025	8.85714285714286
chr6	3157000	3168650	9	7400	2.60869565217391
chr6	6683850	6703475	9	4325	10.1818181818182
chr6	26520450	26556550	9	7800	8.83870967741935
chr6	35685750	35709025	9	12450	3.77777777777778
chr6	121751875	121763000	9	4975	8.16666666666667
chr7	554475	562025	9	5475	4.6
chr7	852225	882450	9	7650	9.94520547945205
chr7	1491850	1513725	9	6425	9.62264150943396
chr7	6413625	6435825	9	5925	8.36666666666667
chr7	25885475	25897775	9	7125	1.58208955223881
chr7	42252100	42278950	9	9925	10
chr7	70921625	70939500	9	8400	4.26415094339623
chr7	75586300	75601775	9	5875	6.57142857142857
chr7	102064575	102082450	9	4200	10.8823529411765
chr7	157475725	157486675	9	4800	7.53846153846154
chr8	38287200	38330600	9	16400	3.73134328358209
chr9	95963500	95971775	9	4825	1.52941176470588
chr9	133971275	134001775	9	6950	9.23404255319149
chr9	138883150	138904450	9	7575	8.11764705882353
chr9	138980350	139012025	9	10350	7.37777777777778
chr1	8174000	8183425	8	5500	7.55555555555556
chr1	11844625	11867325	8	10975	5.26896551724138
chr1	27976650	27999725	8	6600	8.21686746987952
chr1	31352300	31369500	8	4875	6.06976744186047
chr1	32039700	32055100	8	7925	4.12121212121212
chr1	36831450	36867675	8	10250	5.11594202898551
chr1	39857450	39877275	8	7025	4.96
chr1	40348775	40368100	8	6575	9.02040816326531
chr1	41950125	41968700	8	5450	6.22727272727273
chr1	149887500	149911825	8	5850	8.77272727272727
chr1	203285575	203297450	8	6350	8.05714285714286
chr1	207194000	207206725	8	4850	6.18181818181818
chr1	225997625	226013625	8	4425	7.59420289855072
chr1	226296625	226316625	8	7375	7.80851063829787
chr1	228327150	228361825	8	9625	8.3030303030303
chr1	230984750	231005425	8	8375	3.66233766233766
chr1	234734475	234755150	8	14575	1.18571428571429
chr10	45469850	45477675	8	4900	2.7906976744186
chr10	54724250	54728950	8	2950	1.78947368421053
chr10	73517250	73533825	8	4600	8.54320987654321
chr10	88424850	88432350	8	3500	3.66666666666667
chr10	134257850	134266625	8	4500	2.66666666666667
chr11	834375	863875	8	8625	6.03448275862069
chr11	6623950	6640950	8	8625	3.02985074626866
chr11	12180525	12189775	8	4000	7.27272727272727
chr11	69249525	69265275	8	5825	2.704
chr11	73356475	73366000	8	3700	6.45454545454545
chr12	1768900	1780275	8	3975	7.0625
chr12	46764775	46781775	8	6875	4.70422535211268
chr12	57623450	57637200	8	4025	7.35294117647059
chr12	120796650	120808000	8	6000	4.875
chr13	95357725	95366275	8	5175	1.54545454545455
chr13	99128000	99148550	8	4975	8.88888888888889
chr14	70102950	70125725	8	5275	9.01176470588235
chr14	103574875	103593950	8	5575	8.17142857142857
chr15	63333100	63346775	8	12325	0.592592592592593
chr15	77914250	77926875	8	6625	4.82608695652174
chr16	1020025	1033900	8	4725	5.58208955223881
chr16	11677075	11699300	8	5375	6.58461538461538
chr16	57831000	57850850	8	6550	7.05660377358491
chr16	84628225	84638925	8	5150	5.65217391304348
chr17	151725	161175	8	3150	6.92592592592593
chr17	16999425	17013275	8	4550	8.52054794520548
chr17	27910425	27925200	8	8500	3.79487179487179
chr17	27940700	27950550	8	4550	5.96363636363636
chr17	36886025	36909650	8	10275	7.41284403669725
chr17	74128075	74142350	8	5275	7.65
chr17	76164225	76176375	8	4725	8.29411764705882
chr18	74157700	74172400	8	4625	6.05882352941176
chr19	9894750	9904300	8	5300	3.49090909090909
chr19	11364000	11380150	8	3875	8.56
chr19	14472825	14495100	8	5150	8.46153846153846
chr19	47921025	47933875	8	6725	6.58333333333333
chr2	64067175	64077150	8	6600	1.6
chr2	96810525	96819150	8	4050	9
chr2	120995075	121011550	8	4875	9.21739130434783
chr2	201980300	201996125	8	9075	1.95402298850575
chr2	240142950	240148725	8	3350	1.61904761904762
chr20	17939525	17952725	8	7125	5.04761904761905
chr20	35082925	35101650	8	6575	7.11111111111111
chr20	36145150	36157025	8	4725	9.11111111111111
chr20	55835750	55841675	8	3975	1.58823529411765
chr20	55964525	55974450	8	5350	2.65454545454545
chr21	47390275	47403250	8	8925	2.63414634146341
chr22	18912675	18926200	8	6400	7.65217391304348
chr22	19158400	19170050	8	5975	8.54545454545454
chr22	21995925	22020950	8	6475	8.21052631578947
chr22	39092375	39109400	8	6300	6.50793650793651
chr22	50945375	50978625	8	8625	7.59509202453988
chr3	5018575	5037175	8	8775	7.16049382716049
chr3	13081525	13088450	8	3025	4
chr3	16698575	16713950	8	5625	6.1025641025641
chr3	49026475	49067300	8	11200	5.53982300884956
chr3	58033950	58051800	8	5375	6.41025641025641
chr3	66543450	66552200	8	5475	1.59259259259259
chr4	53690550	53709400	8	4125	8.83116883116883
chr5	178692175	178703600	8	4425	4.6031746031746
chr6	35435625	35466525	8	15625	8
chr6	41528525	41553125	8	7425	4.07407407407407
chr6	110673300	110680675	8	3975	2.15151515151515
chr6	143994150	144000650	8	3850	2.48
chr6	158447250	158464825	8	5150	6.85714285714286
chr6	170589300	170616475	8	12475	4.08
chr7	906750	919175	8	4575	8.91304347826087
chr7	2139675	2151450	8	7175	3.1025641025641
chr7	20159825	20166700	8	4425	2.10526315789474
chr7	44673125	44680400	8	4625	4.23076923076923
chr7	73237050	73248175	8	5875	5.88888888888889
chr7	101021675	101055075	8	6050	8.46153846153846
chr7	137927400	137932875	8	3825	1.39393939393939
chr8	65280825	65292525	8	7125	4
chr9	137429650	137449250	8	5800	5.09090909090909
chr1	2209075	2233025	7	6000	7.06024096385542
chr1	6329200	6337350	7	4450	2.54054054054054
chr1	12654825	12690625	7	7950	6.60089686098655
chr1	23126100	23135700	7	4650	3.7910447761194
chr1	64239325	64249625	7	5275	2.45283018867925
chr1	110159625	110166625	7	3300	5.48148148148148
chr1	113360125	113369675	7	3850	6.82758620689655
chr1	154151100	154160475	7	4600	2.08695652173913
chr1	160062400	160071475	7	3250	5.71428571428571
chr1	160078500	160088350	7	5150	3.5609756097561
chr1	204415250	204436375	7	8700	4.10322580645161
chr1	204449950	204486225	7	6650	6.51162790697674
chr1	209601050	209608950	7	5375	3.87878787878788
chr1	234851350	234863525	7	8425	4.52380952380952
chr10	35926550	35933000	7	4625	3
chr10	103532475	103543850	7	3625	6.13793103448276
chr10	121410275	121418450	7	4300	2.04347826086957
chr11	2714075	2730375	7	5200	6.36065573770492
chr11	16999225	17009950	7	5550	2.28571428571429
chr11	20042975	20053925	7	4400	4.95238095238095
chr11	43941475	43966350	7	8825	7.12820512820513
chr11	45107025	45114000	7	2550	4.64705882352941
chr11	46925175	46941325	7	6250	6.70588235294118
chr11	63294875	63305525	7	4500	4.23880597014925
chr11	63528075	63537650	7	8100	0.638888888888889
chr11	66311050	66316350	7	2750	4.06666666666667
chr11	69515575	69521125	7	2300	6.58333333333333
chr11	70951750	70964575	7	5050	3.575
chr11	75258875	75295775	7	12650	5.67123287671233
chr11	119926150	119933525	7	3625	2.7012987012987
chr11	125212950	125219600	7	3075	3.56521739130435
chr11	133897100	133912050	7	6475	3.73831775700935
chr12	4377925	4390750	7	8925	4.7037037037037
chr12	6641075	6652075	7	8700	1.08235294117647
chr12	33044550	33051225	7	3250	4.9375
chr12	48201600	48223325	7	12300	2.11063829787234
chr12	57022325	57040550	7	8700	3.33333333333333
chr12	57846225	57856650	7	5100	3.38461538461538
chr12	95939375	95946250	7	4800	1.23076923076923
chr12	111840925	111851500	7	7100	0.923076923076923
chr12	125668775	125673725	7	2400	3
chr13	22243425	22249800	7	3325	4.31818181818182
chr13	36044625	36053150	7	3700	2.92957746478873
chr13	100370300	100378900	7	3400	3.80555555555556
chr13	107181575	107188950	7	5200	1.58490566037736
chr14	101365325	101371875	7	2675	4.16
chr15	69080300	69090075	7	5150	3.80952380952381
chr15	86292000	86310150	7	5050	6.05042016806723
chr15	90641125	90650525	7	4475	6.89473684210526
chr16	2254825	2265675	7	4300	3.63218390804598
chr16	2517125	2526225	7	5325	2.8135593220339
chr16	9052025	9061000	7	3450	5.87096774193548
chr16	14723200	14731225	7	4850	2.44444444444444
chr16	21523000	21537175	7	5450	6.89795918367347
chr16	74763475	74779250	7	5950	4.16129032258065
chr16	85547800	85560975	7	3800	6.36363636363636
chr16	88868675	88879250	7	5450	5.69491525423729
chr17	7606400	7621025	7	5225	5.97260273972603
chr17	9142400	9150850	7	4800	4.41176470588235
chr17	16341475	16349825	7	4775	2.32142857142857
chr17	19359875	19367775	7	3900	5.08108108108108
chr17	25659075	25681350	7	5750	5.7319587628866
chr17	27358600	27376150	7	5150	5.54545454545455
chr17	43045925	43065675	7	6425	6.73333333333333
chr17	46681825	46691975	7	4025	4.19512195121951
chr17	56023675	56033350	7	4675	5.63636363636364
chr17	70113275	70123450	7	4000	7.55555555555556
chr17	79390250	79404275	7	5750	6.38095238095238
chr18	46064825	46074300	7	5600	2.18181818181818
chr18	71948250	71959875	7	4600	7.07462686567164
chr18	72913525	72924450	7	6925	3.10204081632653
chr19	675600	681550	7	3775	1.3125
chr19	1444875	1454050	7	3850	7.1219512195122
chr19	4049425	4068325	7	12325	1.84375
chr19	5679725	5693575	7	5725	5.25373134328358
chr19	10336575	10349375	7	5850	2.87931034482759
chr19	11305050	11315150	7	4200	5.14285714285714
chr19	38741325	38761525	7	8000	4.98245614035088
chr19	41692850	41699925	7	3175	4.62857142857143
chr19	48823550	48837625	7	7025	3.07216494845361
chr19	50057025	50064200	7	3050	4.09523809523809
chr2	25472925	25483675	7	6975	2.05263157894737
chr2	64867500	64882050	7	5875	5.8125
chr2	145259975	145282600	7	17125	2.94736842105263
chr2	172171125	172176925	7	4100	1.25
chr2	227655550	227666525	7	6525	2.48275862068966
chr2	234327300	234333550	7	4025	1.75757575757576
chr2	238521275	238526325	7	3025	1.54166666666667
chr2	238596450	238624625	7	8650	5.71428571428571
chr2	240186750	240198250	7	3550	7.53846153846154
chr20	30423775	30434050	7	3675	4.23529411764706
chr20	49252675	49272425	7	4875	6.8659793814433
chr20	62312900	62340325	7	6600	6.97029702970297
chr21	32925800	32932525	7	5050	1.40983606557377
chr21	36257475	36263875	7	5175	0.454545454545455
chr21	44375525	44380825	7	2900	2.7
chr21	47468850	47499875	7	8300	6.8029197080292
chr22	17737625	17754200	7	8975	7.05
chr22	17848050	17861675	7	4975	5.15789473684211
chr22	19861600	19880675	7	7375	3.7125748502994
chr22	37895850	37915300	7	5475	6.11594202898551
chr22	45944475	45950375	7	4075	1.84615384615385
chr3	46606975	46621200	7	6425	7.07246376811594
chr3	48592700	48600975	7	4500	1.41463414634146
chr3	49492375	49509825	7	8500	4.89655172413793
chr3	49839900	49851750	7	5450	7.05084745762712
chr3	52559450	52572100	7	5300	7
chr3	123412450	123420500	7	4700	4.17777777777778
chr3	127406925	127419700	7	5650	3.56363636363636
chr3	127532925	127542125	7	3850	4.33898305084746
chr3	128201600	128216475	7	4650	7.6
chr3	147104750	147116200	7	6000	3.26315789473684
chr3	159569475	159579425	7	5050	3.82608695652174
chr3	194870800	194883175	7	7675	1.67883211678832
chr4	2259425	2265825	7	2775	5.66666666666667
chr4	87393575	87405750	7	4750	4.70796460176991
chr4	111535275	111558825	7	8025	7.43448275862069
chr4	187164525	187173325	7	3275	4.96296296296296
chr5	2749825	2757100	7	3900	4.71428571428571
chr5	3100600	3107875	7	4800	5.07692307692308
chr5	14439800	14452825	7	5950	5.47826086956522
chr5	16734950	16743450	7	6550	1.33333333333333
chr5	68216875	68220775	7	2625	1.52
chr5	134362800	134376200	7	5800	4.15384615384615
chr5	147248525	147255275	7	3900	3.82608695652174
chr5	158522900	158531800	7	4125	5.56521739130435
chr5	171829650	171848175	7	6950	6.31818181818182
chr6	27095100	27115775	7	8600	3.95454545454545
chr6	37207550	37213250	7	2875	3.61290322580645
chr6	42009075	42018900	7	3675	4.57142857142857
chr6	52431375	52442650	7	5025	7.2
chr6	107426700	107440600	7	5075	4.23188405797101
chr6	168065525	168079975	7	4225	6.11764705882353
chr7	4756800	4787600	7	9025	6.60689655172414
chr7	121571500	121582275	7	4325	5.64705882352941
chr7	121939825	121952000	7	4500	6
chr7	143066925	143089725	7	6125	7.35849056603774
chr8	839275	851825	7	5000	7.08823529411765
chr8	27465300	27472875	7	5400	1.76
chr8	142361300	142378350	7	5050	6.43478260869565
chr8	144544250	144554550	7	5475	2.43137254901961
chr8	146011525	146025050	7	8300	2.66666666666667
chr9	123630475	123641050	7	4550	7.12820512820513
chr9	131637925	131658025	7	5225	4.9375
chr9	131664375	131685200	7	5700	7.6
chr9	132933725	132950050	7	7175	6.60975609756098
chrX	191950	201350	7	4475	2.51851851851852
chrX	12988675	12997375	7	5500	1.66666666666667
chrX	136645800	136658800	7	5725	3.13888888888889
chr1	1003650	1016000	6	5100	3.6989247311828
chr1	3262975	3271775	6	4800	1.53846153846154
chr1	6294750	6306875	6	6550	3.83673469387755
chr1	8226100	8230500	6	2150	2.72727272727273
chr1	8761050	8773225	6	5550	4.53846153846154
chr1	9648875	9654375	6	3775	1.84615384615385
chr1	10784450	10798775	6	4825	5.46666666666667
chr1	10816350	10822325	6	2750	5.09677419354839
chr1	11740350	11765325	6	8800	5.28
chr1	15735550	15744125	6	4275	4.16438356164384
chr1	16532450	16544500	6	4175	4.68421052631579
chr1	44966000	44974325	6	3650	4.50909090909091
chr1	62659925	62664825	6	3950	0.866666666666667
chr1	90369625	90377800	6	3425	5.36363636363636
chr1	94040075	94051225	6	4425	3.33333333333333
chr1	119527275	119532800	6	3450	2.21052631578947
chr1	150943300	150954625	6	6925	4.88
chr1	165865150	165869975	6	3275	1.02439024390244
chr1	202545125	202549700	6	2850	2.54545454545455
chr1	213080525	213102750	6	5725	5.73856209150327
chr1	221050325	221055975	6	3600	1.41176470588235
chr1	228100725	228111575	6	6025	2.95522388059702
chr1	244210325	244218525	6	4450	3.54385964912281
chr10	414800	420575	6	3000	3.46153846153846
chr10	3846450	3853775	6	3900	5
chr10	7449225	7454950	6	3875	2.91666666666667
chr10	55235300	55239825	6	2550	3.92
chr10	63802775	63811050	6	4300	4.68292682926829
chr10	81954675	81967875	6	6900	4.62162162162162
chr10	97234725	97240675	6	2425	3.12
chr10	111966725	111971550	6	4000	1.68421052631579
chr10	123282850	123287775	6	2750	2.59259259259259
chr10	134440800	134447325	6	4050	1.52941176470588
chr11	9586625	9597675	6	8200	1.09219858156028
chr11	10314550	10330950	6	8800	4.84210526315789
chr11	16625450	16635925	6	5525	4
chr11	19837575	19841750	6	2975	1.02127659574468
chr11	27413350	27417975	6	2025	3.15384615384615
chr11	44580800	44590800	6	3950	5.40983606557377
chr11	65149150	65158900	6	5350	4.65384615384615
chr11	65682400	65688250	6	4150	1.33333333333333
chr11	67885525	67890725	6	3550	1.19148936170213
chr11	111846950	111860150	6	4275	4
chr11	117087700	117104175	6	5625	5.02097902097902
chr11	124628500	124633125	6	2400	2.41379310344828
chr11	126009050	126018050	6	3175	5.60655737704918
chr11	134859975	134864975	6	2125	4.71794871794872
chr12	52537625	52543675	6	4900	1
chr12	53439325	53448625	6	8500	0.135593220338983
chr12	59309425	59315250	6	4075	1.32075471698113
chr12	66285500	66293400	6	3425	4.6
chr12	107711725	107715375	6	2375	1.09677419354839
chr12	122707350	122711325	6	2375	0.962962962962963
chr12	123355475	123381050	6	9025	4.92173913043478
chr13	51817550	51821475	6	1875	3.8
chr13	100338225	100342975	6	3025	2.46153846153846
chr13	110777875	110791275	6	4225	5.86274509803922
chr13	111853975	111865075	6	4025	5.83098591549296
chr13	113635175	113639450	6	2150	2.96
chr13	114561100	114567350	6	4000	1.66666666666667
chr14	23024900	23031250	6	2775	2.64150943396226
chr14	35800675	35817100	6	6575	5.07894736842105
chr14	68603825	68611100	6	3925	1.91208791208791
chr14	68706650	68717825	6	4025	4.31111111111111
chr14	70072775	70082875	6	3675	5.14285714285714
chr14	73694975	73705925	6	3875	5.04255319148936
chr14	77769750	77788500	6	5875	4.55555555555556
chr14	89759350	89772700	6	5450	3.54838709677419
chr14	100606800	100612875	6	4100	2.82926829268293
chr14	100838050	100844150	6	3600	4
chr14	105433700	105440900	6	3875	3.92307692307692
chr15	27010950	27018900	6	3625	4.30769230769231
chr15	39757975	39767050	6	3925	5.14666666666667
chr15	65359050	65364250	6	3400	3.5
chr15	77788075	77803450	6	5975	5.47826086956522
chr15	78604775	78624575	6	6550	5.46511627906977
chr15	89179150	89193250	6	4600	5.75862068965517
chr15	89655275	89664650	6	2325	5.93333333333333
chr16	11034675	11040250	6	2225	3.36842105263158
chr16	12181725	12191375	6	3250	3.78947368421053
chr16	29815275	29841650	6	16950	4.41791044776119
chr16	54961750	54971350	6	5025	4.93103448275862
chr16	66394925	66402725	6	2525	4.45833333333333
chr16	70461500	70473775	6	7275	1.78947368421053
chr16	83873150	83877075	6	2275	3.33333333333333
chr16	86228350	86234925	6	4325	1.47368421052632
chr16	86328300	86338100	6	3875	3.1044776119403
chr16	86609125	86613475	6	2575	1.65
chr16	87978750	87991000	6	5350	5.17142857142857
chr16	89984075	89993025	6	5650	1.59677419354839
chr17	6915200	6927050	6	6075	3.52941176470588
chr17	8279175	8288950	6	4650	5.42028985507246
chr17	10701375	10707750	6	4575	4.33333333333333
chr17	30809750	30814925	6	3175	1.73529411764706
chr17	36713900	36721375	6	2550	5.6
chr17	37349400	37357575	6	5750	2.07142857142857
chr17	38614550	38621125	6	2650	4.91891891891892
chr17	41977250	41985900	6	5300	1.69354838709677
chr17	48279950	48290150	6	7475	1.13793103448276
chr17	57860200	57865825	6	3650	2.78260869565217
chr17	71638200	71642000	6	2850	0.8
chr17	72741025	72747300	6	4200	2.07017543859649
chr17	74437525	74442925	6	1700	5.25
chr17	78228200	78244725	6	6450	4.66666666666667
chr17	78763175	78767750	6	1850	3.16666666666667
chr17	79475925	79487175	6	8850	1.09090909090909
chr17	79668675	79681525	6	6225	3.47445255474453
chr18	3592400	3607850	6	10500	1.33333333333333
chr18	46367600	46395650	6	7300	4.48421052631579
chr19	566875	577100	6	5225	4.22222222222222
chr19	2268975	2275775	6	4925	2.35294117647059
chr19	3981800	3990300	6	4725	5.9
chr19	4968250	4978900	6	4550	3.93258426966292
chr19	8454375	8460000	6	3550	2.30769230769231
chr19	10526900	10531775	6	2025	3.06666666666667
chr19	11195825	11207550	6	8525	1.78378378378378
chr19	11483875	11494925	6	5525	3.18918918918919
chr19	15305825	15311750	6	3400	4.32
chr19	36230725	36259325	6	7825	4.67924528301887
chr19	40447050	40450550	6	1775	2
chr19	41723675	41736725	6	6875	2.71578947368421
chr19	41803000	41834925	6	13450	3.53591160220994
chr19	42975675	42980375	6	2475	2.625
chr19	47352500	47370000	6	7175	4.32323232323232
chr19	50138675	50146325	6	4375	3.70588235294118
chr2	16078425	16084325	6	5100	0.928571428571429
chr2	63270750	63279350	6	4700	2.26373626373626
chr2	75070325	75076800	6	2950	3.96296296296296
chr2	109202950	109212225	6	3250	5.54054054054054
chr2	217497225	217510700	6	7025	5.41860465116279
chr2	219252300	219272275	6	9525	3.03061224489796
chr2	238498950	238512900	6	4650	4.62068965517241
chr2	238578100	238587150	6	3075	5.94736842105263
chr2	241499650	241508625	6	5600	4.51063829787234
chr20	31558875	31563750	6	2575	2.21052631578947
chr20	32250575	32274975	6	8425	5.46456692913386
chr20	33460125	33465125	6	3025	2.86666666666667
chr20	39764950	39771175	6	4700	1.52380952380952
chr20	57265975	57270400	6	2700	1.74468085106383
chr20	61055550	61062675	6	5050	0.826666666666667
chr20	61883375	61893600	6	4275	5.40540540540541
chr22	17951025	17956700	6	3375	2.05714285714286
chr22	23521125	23525575	6	2975	1.13513513513514
chr22	31001875	31005825	6	2925	2.08333333333333
chr22	32143375	32150825	6	3725	3.05263157894737
chr22	37411025	37420775	6	5400	2.51428571428571
chr22	37574475	37596075	6	5750	5
chr22	38198150	38204525	6	5525	0.521739130434783
chr22	39822725	39828325	6	3400	1.15384615384615
chr22	41681025	41687100	6	3675	1.56521739130435
chr22	50777150	50782175	6	2775	3.28888888888889
chr22	50907875	50914175	6	3175	3.62264150943396
chr3	8540375	8544800	6	3325	1.4
chr3	9437075	9446625	6	6800	4.36363636363636
chr3	39218525	39225800	6	4150	3.24324324324324
chr3	55515600	55523025	6	6325	1.07692307692308
chr3	64326500	64341275	6	4725	4.31578947368421
chr3	66448675	66456525	6	2650	5.125
chr3	71176200	71185025	6	4400	5.18367346938776
chr3	106544625	106550350	6	3225	1.6
chr3	123336975	123341150	6	2150	2.07142857142857
chr3	124758200	124775625	6	6200	4.37037037037037
chr3	169376000	169386950	6	5475	4.88888888888889
chr4	1857000	1874275	6	5275	5.73033707865169
chr4	2592775	2600875	6	3125	4.44444444444444
chr4	6781375	6787200	6	2425	5.21428571428571
chr4	57964475	57986025	6	4425	5.81818181818182
chr4	88837900	88844200	6	3350	2.05128205128205
chr4	105411500	105421875	6	4425	5.13888888888889
chr4	124467000	124477225	6	3675	4.98823529411765
chr4	140074200	140081225	6	3675	4.04878048780488
chr4	149363025	149367175	6	2175	2.14814814814815
chr4	154707575	154714100	6	4675	2.3265306122449
chr5	16894250	16901575	6	2825	4.83333333333333
chr5	34684100	34687600	6	2775	0.680851063829787
chr5	37834400	37841125	6	4300	1.91666666666667
chr5	40679000	40681850	6	2050	1.36842105263158
chr5	92934875	92939900	6	2525	2.13333333333333
chr5	153855200	153859475	6	3075	1.21428571428571
chr5	156810200	156815175	6	3125	3.44444444444444
chr5	175958125	175974725	6	9325	1.86206896551724
chr5	179222225	179235425	6	5550	5.66265060240964
chr5	180228625	180245575	6	6825	2.90909090909091
chr6	4772350	4777700	6	2825	2.12
chr6	7540900	7548725	6	3625	3.90697674418605
chr6	10580900	10589675	6	5125	2.13698630136986
chr6	11650050	11657000	6	3050	3.60975609756098
chr6	21587050	21599550	6	7200	2.69565217391304
chr6	30845150	30860275	6	9525	2.37837837837838
chr6	31137325	31141675	6	2775	3.39130434782609
chr6	31864325	31870875	6	4550	3.09090909090909
chr6	33167275	33181775	6	7475	2.27338129496403
chr6	41417525	41425125	6	2575	4.83333333333333
chr6	74225000	74233875	6	6925	2.57142857142857
chr6	134209750	134217550	6	4600	1.15384615384615
chr6	158243450	158255150	6	4525	5.06818181818182
chr7	1703950	1710500	6	2850	5.88235294117647
chr7	47618475	47623225	6	2800	1.64179104477612
chr7	73149350	73158375	6	5100	5
chr7	73701300	73709175	6	3000	3.6875
chr7	100136075	100145700	6	4150	3.61111111111111
chr7	100760275	100771850	6	4425	3.48888888888889
chr7	101577725	101586175	6	4675	3
chr7	127667375	127673225	6	3600	2.77777777777778
chr7	131284800	131311600	6	9025	5.03125
chr7	140335375	140341950	6	4925	2.26315789473684
chr7	148841275	148845900	6	3825	0.96969696969697
chr8	8241300	8249275	6	4750	2.67567567567568
chr8	11559925	11567375	6	3800	4.52830188679245
chr8	23307850	23315800	6	4575	3.19402985074627
chr8	77584800	77599850	6	5725	3.83606557377049
chr8	99952350	99960250	6	3150	4.47619047619048
chr8	143550550	143556975	6	1950	5.26315789473684
chr8	144896550	144912275	6	9175	2.8099173553719
chr9	2808625	2813600	6	3150	5.61904761904762
chr9	35095850	35117450	6	8675	3.35251798561151
chr9	126118050	126126700	6	6300	2.75555555555556
chr9	131784875	131799925	6	4500	5.88571428571429
chr9	132724250	132728700	6	3825	0.432432432432432
chr9	136994150	137002400	6	4350	2.30927835051546
chrX	9978350	9985250	6	2625	4.92682926829268
chr1	875325	880650	5	4025	0.372881355932203
chr1	1707050	1715100	5	6300	1.57894736842105
chr1	1820950	1827050	5	4150	2.44897959183673
chr1	3369975	3378050	5	5025	2.52054794520548
chr1	3709375	3713575	5	2025	2.84210526315789
chr1	6659450	6675975	5	7925	2.5
chr1	9309625	9314225	5	3375	0.948717948717949
chr1	15268975	15273575	5	3400	0.583333333333333
chr1	16274675	16280275	5	4150	0.818181818181818
chr1	16339075	16346725	5	4900	1.2695652173913
chr1	23850950	23858375	5	4650	2.20689655172414
chr1	24342725	24349225	5	2750	3.05882352941176
chr1	27189075	27194400	5	3000	4
chr1	27927675	27934575	5	5200	3.61290322580645
chr1	31288675	31297900	5	3550	3.97402597402597
chr1	32797900	32807225	5	4500	3.26666666666667
chr1	33799800	33816325	5	8950	2.16822429906542
chr1	34628500	34633025	5	3325	0.837837837837838
chr1	37936925	37952975	5	8550	2.1
chr1	38507325	38513575	5	3650	1.97142857142857
chr1	44703500	44708350	5	3250	0.840909090909091
chr1	46646225	46654175	5	4375	2.54117647058824
chr1	53752900	53762200	5	3650	3.32710280373832
chr1	86072200	86079050	5	3200	2.52083333333333
chr1	95328425	95333050	5	3750	0.468085106382979
chr1	113241250	113250475	5	6925	1.08196721311475
chr1	151429800	151432600	5	2400	0.355555555555556
chr1	154297275	154302150	5	3825	0.51063829787234
chr1	156148750	156152450	5	1750	2.81481481481481
chr1	156862900	156868575	5	4550	0.520833333333333
chr1	160174350	160181550	5	5975	0.482758620689655
chr1	169071675	169085625	5	8250	2.91304347826087
chr1	178901000	178909475	5	3475	3.1875
chr1	180136025	180138900	5	2375	0.5625
chr1	180891825	180897750	5	4825	2.31578947368421
chr1	200331400	200334850	5	2275	1.02439024390244
chr1	200989225	200993900	5	2550	2.15
chr1	208351300	208358725	5	2775	4.1304347826087
chr1	209824475	209827850	5	2275	1.92
chr1	226591575	226596475	5	4225	0.307692307692308
chr1	228130625	228136400	5	4400	0.679245283018868
chr1	244087000	244089025	5	1650	0.4
chr10	3893000	3895900	5	1875	1.44444444444444
chr10	5488575	5492175	5	1675	2
chr10	5625175	5629900	5	2525	3.03030303030303
chr10	6242750	6246675	5	3450	0.228571428571429
chr10	31070725	31074800	5	3150	1.9
chr10	32038275	32050150	5	5325	3.30526315789474
chr10	33245375	33251550	5	4200	1.1858407079646
chr10	33269225	33274700	5	3225	3.65714285714286
chr10	63659600	63664025	5	3275	1.71428571428571
chr10	72382775	72386250	5	2100	1
chr10	73506025	73509325	5	2225	1.21951219512195
chr10	75665850	75671525	5	3900	1.54166666666667
chr10	79048650	79052400	5	1900	2.71428571428571
chr10	91106275	91112450	5	3150	2.30379746835443
chr10	93348875	93352650	5	3100	0.88
chr10	93639100	93647975	5	5600	1.33783783783784
chr10	96987850	96992625	5	3725	0.608695652173913
chr10	99299400	99303550	5	2450	1.5
chr10	101765825	101770400	5	2325	3.1219512195122
chr10	103872450	103894150	5	11425	2.79553903345725
chr10	104165375	104172800	5	4725	1.27027027027027
chr10	112255625	112261625	5	5075	1.06666666666667
chr10	124634975	124639750	5	2700	4.125
chr10	134328500	134334700	5	4425	1.02083333333333
chr10	135185700	135193575	5	3225	3.46153846153846
chr11	612275	616375	5	3075	0.88
chr11	11993525	12002125	5	5175	1.55752212389381
chr11	19733350	19736925	5	3050	0.324324324324324
chr11	57078175	57103950	5	8500	2.83665338645418
chr11	58939125	58955025	5	7250	2.71369294605809
chr11	63859150	63865550	5	2725	2.73684210526316
chr11	117059875	117076175	5	6625	3.94444444444444
chr11	118777975	118801425	5	21700	0.187725631768953
chr11	125033075	125041225	5	7075	0.421052631578947
chr11	125949350	125954225	5	2825	1.56756756756757
chr11	130049450	130052025	5	1600	1.03225806451613
chr12	647475	652000	5	1925	3.18518518518519
chr12	13347250	13352350	5	3575	1.55555555555556
chr12	31670650	31673000	5	2050	0.588235294117647
chr12	51780000	51789475	5	3100	3.2987012987013
chr12	58138125	58150075	5	4350	3.88990825688073
chr12	96587675	96592250	5	2700	3.15
chr12	109195475	109201525	5	4125	1.12941176470588
chr12	111179325	111182125	5	2375	0.5
chr12	113905950	113911775	5	1875	3.875
chr12	122062775	122071475	5	4075	3.06382978723404
chr12	132105875	132109900	5	2450	3.72727272727273
chr12	132313325	132316275	5	2475	0.413793103448276
chr13	31437550	31448625	5	7325	2.19130434782609
chr13	36429500	36432800	5	2375	1.09090909090909
chr13	52217650	52220475	5	1525	2.58823529411765
chr13	73632350	73636750	5	2900	2.6
chr13	82447125	82449950	5	1900	3.17647058823529
chr13	100397050	100402500	5	2200	3.58823529411765
chr13	112720475	112733500	5	3875	3.10526315789474
chr13	113539725	113549975	5	4425	3.19354838709677
chr14	50433000	50439775	5	3250	3.46666666666667
chr14	55117075	55121225	5	3175	0.755555555555556
chr14	57270850	57276525	5	4200	1.15254237288136
chr14	65692500	65698725	5	3450	3.52
chr14	65703150	65706600	5	1950	1.25714285714286
chr14	68857075	68865325	5	5125	2.06451612903226
chr14	70175325	70183825	5	4450	2
chr14	71120075	71122850	5	1325	2.55555555555556
chr14	89814825	89819100	5	3300	0.534883720930233
chr14	89906350	89909850	5	2275	0.933333333333333
chr14	101192350	101197275	5	4325	0.273972602739726
chr14	101688750	101692625	5	2850	0.682926829268293
chr14	104613675	104618575	5	3775	1.14285714285714
chr14	105553375	105560900	5	4850	1.55963302752294
chr15	40728500	40734400	5	3300	1.88095238095238
chr15	40758325	40764475	5	2975	3.88
chr15	41135500	41140200	5	3975	0.34375
chr15	41784850	41788600	5	2775	1.26315789473684
chr15	57841000	57847625	5	2925	3.31428571428571
chr15	62587000	62589650	5	1525	1.84
chr15	64385125	64389550	5	2975	2.11428571428571
chr15	65165025	65167525	5	1300	2.27272727272727
chr15	65703050	65716075	5	7725	1.875
chr15	66762700	66767150	5	2800	2.84210526315789
chr15	66909650	66915275	5	2825	2.57142857142857
chr15	66992850	67000225	5	5050	1.08571428571429
chr15	77896275	77900950	5	2500	1.52
chr15	78283350	78286900	5	1600	3
chr15	89163950	89167700	5	3125	0.424242424242424
chr15	89535150	89538750	5	2575	2.07407407407407
chr15	93629800	93633300	5	2575	0.782608695652174
chr15	101602775	101611550	5	4850	1.97122302158273
chr16	2561375	2571400	5	6100	1.41052631578947
chr16	4816625	4819275	5	2275	0.416666666666667
chr16	8955325	8963850	5	6250	1.39325842696629
chr16	11761700	11768325	5	3200	2.35294117647059
chr16	15949850	15953100	5	1925	2.11111111111111
chr16	19719275	19730575	5	4275	4.16161616161616
chr16	19885500	19896150	5	5200	3.41666666666667
chr16	25865425	25867900	5	1600	1
chr16	27246700	27257050	5	5525	3.36111111111111
chr16	30101575	30108325	5	4300	1.45833333333333
chr16	48641075	48647575	5	4475	1.52173913043478
chr16	51576675	51579950	5	2800	0.285714285714286
chr16	55531925	55537450	5	4000	0.857142857142857
chr16	56640075	56645350	5	4600	0.46875
chr16	67562100	67572800	5	4825	4.13333333333333
chr16	68676300	68680875	5	3500	1.33333333333333
chr16	72881325	72885350	5	1500	3.76470588235294
chr16	87416150	87427075	5	6175	1.72277227722772
chr16	89508800	89511525	5	1825	1.77777777777778
chr16	89623350	89632775	5	4900	3.68181818181818
chr17	231975	236800	5	2300	2.22222222222222
chr17	1387600	1396600	5	7425	0.522222222222222
chr17	15334025	15338625	5	2375	2.8
chr17	18903850	18908700	5	3375	1.04477611940298
chr17	29884100	29887525	5	2525	1.62962962962963
chr17	35848175	35855475	5	3450	3.58208955223881
chr17	39677825	39687275	5	5425	2.47540983606557
chr17	43387775	43395450	5	4300	3.32352941176471
chr17	54670100	54675900	5	4525	0.465116279069767
chr17	55738500	55743275	5	3500	0.903225806451613
chr17	57406075	57410675	5	3925	0.928571428571429
chr17	62702475	62705725	5	1650	2.27272727272727
chr17	71606075	71613800	5	7250	0.233009708737864
chr17	73028200	73032800	5	3325	1.5
chr17	75953625	75956575	5	2150	1
chr18	3446450	3459525	5	11775	1.06976744186047
chr18	8620325	8624125	5	1725	3.30769230769231
chr18	8703200	8707900	5	3475	1.36842105263158
chr18	10926075	10930100	5	1800	3.48387096774194
chr18	18842625	18846250	5	1725	3.88235294117647
chr18	33429350	33432275	5	1925	0.888888888888889
chr18	45663000	45666425	5	1675	2.47619047619048
chr18	52054850	52058725	5	1825	3.3
chr18	53253025	53257650	5	3975	0.329411764705882
chr18	60424875	60428275	5	2050	1.8
chr18	61939350	61942575	5	2650	0.5
chr18	74199825	74208800	5	6150	3.19230769230769
chr18	74809025	74815875	5	2625	2.60869565217391
chr19	1015700	1030275	5	7950	1.33628318584071
chr19	1038000	1041600	5	2625	1.07317073170732
chr19	2327425	2338100	5	7575	1.65384615384615
chr19	4908825	4916600	5	3500	3.30769230769231
chr19	5394550	5398500	5	2925	0.785714285714286
chr19	16694400	16699400	5	3325	1.72093023255814
chr19	18058025	18062300	5	2975	0.678571428571429
chr19	18262625	18272800	5	5275	2.63414634146341
chr19	38804200	38812450	5	2775	4
chr19	42386450	42392375	5	3175	3.68
chr19	46907025	46920325	5	5400	3.31645569620253
chr19	48015250	48019350	5	2525	1.27272727272727
chr19	51067625	51071525	5	2300	1.45
chr19	51865825	51872075	5	3975	2.71428571428571
chr19	52407100	52412575	5	2875	3.65217391304348
chr19	54460425	54463850	5	1725	3
chr19	56146100	56169000	5	10825	1.94535519125683
chr2	1594975	1601025	5	2275	3.62264150943396
chr2	9398725	9403575	5	2625	1.84210526315789
chr2	11883900	11889600	5	2825	3.33333333333333
chr2	28542325	28546125	5	2475	1.05263157894737
chr2	37881100	37885250	5	2475	2.34782608695652
chr2	39346800	39352450	5	4775	1.64705882352941
chr2	43265875	43274075	5	3475	2.36619718309859
chr2	45235900	45241675	5	2225	2.96774193548387
chr2	60772500	60783125	5	6350	2.8695652173913
chr2	73143700	73148575	5	2125	2.61904761904762
chr2	85359750	85362775	5	2700	0.272727272727273
chr2	85640200	85648600	5	3525	2.89108910891089
chr2	91844075	91847700	5	2450	1.30769230769231
chr2	121691950	121695750	5	1975	3.68
chr2	136873050	136877275	5	3075	1.14285714285714
chr2	175788250	175791450	5	1825	1.91304347826087
chr2	178104825	178110975	5	3200	3.76
chr2	200321000	200324975	5	3025	1.44827586206897
chr2	206944000	206951725	5	4950	2.45901639344262
chr2	217553600	217561400	5	7050	0.451612903225806
chr2	222434150	222438975	5	4125	0.3125
chr2	223916400	223922150	5	3350	2.375
chr2	232274275	232277650	5	2225	1.61538461538462
chr2	238105925	238111700	5	2450	2.82758620689655
chr2	239148350	239152475	5	2025	2.85714285714286
chr20	3657600	3663350	5	3475	1.42857142857143
chr20	17914750	17920475	5	2200	2.89795918367347
chr20	23329900	23343900	5	6700	2.97222222222222
chr20	30791400	30797050	5	4325	1.17647058823529
chr20	34203450	34207675	5	2750	1.72727272727273
chr20	34355850	34361675	5	3825	1.76119402985075
chr20	43965225	43977450	5	10800	0.268965517241379
chr20	47893025	47900025	5	5950	2.14285714285714
chr20	48503900	48508125	5	1925	4
chr20	50040725	50046175	5	2975	2.03333333333333
chr20	52352325	52357750	5	4725	0.818181818181818
chr20	52514950	52518475	5	1525	2.6875
chr20	52556100	52559325	5	2500	0.962962962962963
chr20	62368475	62373225	5	4175	0.447761194029851
chr21	35055375	35059075	5	2250	1.21428571428571
chr21	37468775	37472900	5	1875	3.47826086956522
chr21	45559450	45564850	5	2400	2.125
chr21	45719100	45724950	5	4250	0.848484848484849
chr21	46824075	46830425	5	3900	3.39130434782609
chr21	47737550	47745775	5	4450	3.08045977011494
chr22	20190400	20195325	5	4050	0.862745098039216
chr22	30591375	30605650	5	6075	3.43859649122807
chr22	30641525	30649875	5	3075	3.71875
chr22	38034025	38038500	5	3600	0.666666666666667
chr22	38571950	38578350	5	3325	1.38461538461538
chr22	41105775	41111175	5	2025	3.19230769230769
chr3	27573825	27576725	5	2300	0.545454545454545
chr3	39182850	39196575	5	8900	2.5546218487395
chr3	39446225	39451600	5	2450	2.77611940298507
chr3	48631825	48637000	5	3700	1.06666666666667
chr3	49937575	49944150	5	2875	3.90243902439024
chr3	52486625	52491050	5	2850	2
chr3	53876500	53880450	5	2800	0.758620689655172
chr3	57933550	57947375	5	5825	3.8018018018018
chr3	57955300	57961050	5	2675	2.72222222222222
chr3	64199700	64211875	5	5225	3.28
chr3	65385575	65388100	5	1800	1.44
chr3	66533425	66538225	5	2325	2.39285714285714
chr3	109053050	109058600	5	3325	2.81481481481481
chr3	123129925	123132875	5	2525	0.434782608695652
chr3	124490775	124500425	5	3575	4.13186813186813
chr3	124601200	124608950	5	5900	0.817518248175182
chr3	155459125	155465925	5	3550	3.69230769230769
chr3	176908775	176916925	5	4150	2.80769230769231
chr3	193529700	193535325	5	3450	2.85185185185185
chr4	7969575	7975650	5	2725	2.25806451612903
chr4	24322600	24324900	5	1625	1.07692307692308
chr4	24471950	24475175	5	2150	0.862068965517241
chr4	41144550	41149350	5	3450	0.904761904761905
chr4	55091400	55100475	5	6725	1.84
chr4	87922625	87932725	5	3625	2.23853211009174
chr4	109087600	109094800	5	4250	2
chr4	124706150	124709100	5	2175	1.38461538461538
chr4	189027700	189031325	5	2700	1.66666666666667
chr5	77775	83425	5	2225	4.15686274509804
chr5	36151175	36157550	5	2900	3.75862068965517
chr5	52774425	52778850	5	3000	1.84
chr5	54892850	54898800	5	4300	2.2
chr5	95192875	95195675	5	1900	1.80952380952381
chr5	125703900	125707425	5	2050	1.94444444444444
chr5	131592725	131602075	5	4625	3.45454545454545
chr5	138609000	138613075	5	3000	1.18181818181818
chr5	149156050	149160025	5	2800	1.79310344827586
chr5	149789650	149793575	5	2350	2.04761904761905
chr5	150459650	150465500	5	3225	3.82857142857143
chr5	159586975	159597050	5	4200	3.37254901960784
chr5	177630900	177635150	5	3025	2
chr5	178741075	178747175	5	2825	3.76
chr6	3226375	3232450	5	4450	0.957446808510638
chr6	12007875	12014000	5	5125	0.813559322033898
chr6	15243350	15250025	5	5875	0.416666666666667
chr6	15264700	15269725	5	3325	3.42857142857143
chr6	22146275	22150200	5	2650	0.954545454545455
chr6	28948425	28956675	5	3900	3.01492537313433
chr6	33545250	33548425	5	2325	1.8
chr6	42103025	42110800	5	5100	1.52941176470588
chr6	42407750	42422675	5	8500	2.02870813397129
chr6	43734975	43743150	5	5775	2.8936170212766
chr6	90057625	90063325	5	3350	3.21428571428571
chr6	112080150	112086475	5	3300	3.72093023255814
chr6	132269900	132276500	5	4675	1.58974358974359
chr6	155251325	155254525	5	1625	3.21739130434783
chr6	157464800	157470350	5	2275	3.89473684210526
chr6	160398250	160402950	5	2225	3.04347826086957
chr6	163756475	163763325	5	2950	2.65573770491803
chr7	89100	93200	5	2800	1.78947368421053
chr7	45959450	45962850	5	2675	1.35483870967742
chr7	48124300	48130225	5	3900	3.17948717948718
chr7	55195550	55202175	5	3875	3.84
chr7	66091750	66094925	5	2575	1.1304347826087
chr7	70158500	70166225	5	3375	3.63636363636364
chr7	71077400	71080350	5	1900	1.63636363636364
chr7	75226525	75229550	5	2125	1.82608695652174
chr7	75618575	75624575	5	2625	3.45454545454545
chr7	93997300	94006175	5	3675	3.85567010309278
chr7	98734900	98742325	5	3750	3.83561643835616
chr7	99867300	99870475	5	2450	0.571428571428571
chr7	100288825	100293850	5	3225	2.46666666666667
chr7	100485025	100494250	5	4050	3.39393939393939
chr7	101457625	101463450	5	2725	3.41666666666667
chr7	107587875	107594225	5	3300	1.4639175257732
chr7	113722850	113728475	5	5025	0.7
chr7	128044250	128050700	5	3950	3.125
chr7	130790250	130795850	5	4625	0.506666666666667
chr7	131222975	131227125	5	2075	2.48780487804878
chr7	143102350	143108050	5	2250	3.10344827586207
chr7	148031400	148037150	5	3300	2.73684210526316
chr7	150776875	150787200	5	8425	0.738853503184713
chr8	28920700	28924175	5	1800	1.33333333333333
chr8	38757950	38760100	5	1650	0.75
chr8	38853350	38857900	5	3175	1.65714285714286
chr8	41163950	41170300	5	4125	1.01754385964912
chr8	72582800	72586075	5	1875	1.52380952380952
chr8	95447300	95451275	5	3100	1.5
chr8	97532500	97537650	5	2975	1.61538461538462
chr8	102162075	102172025	5	3500	3.61797752808989
chr8	124664975	124671150	5	2875	3.66666666666667
chr8	126009375	126013225	5	2850	1.23809523809524
chr8	126441200	126447575	5	5650	0.774193548387097
chr8	144099450	144108325	5	5675	2.48571428571429
chr8	144947975	144953275	5	3900	2.38461538461538
chr8	145979750	145988200	5	3800	3.24675324675325
chr9	14312775	14323375	5	6550	3.44186046511628
chr9	16704275	16711450	5	3925	1.54954954954955
chr9	90020000	90024125	5	2650	1.5625
chr9	91146975	91150975	5	2225	2.125
chr9	100904450	100909300	5	2700	1.81818181818182
chr9	126135475	126140850	5	4200	1.17391304347826
chr9	129482250	129486125	5	1675	4
chr9	131004425	131008850	5	3425	0.769230769230769
chr9	131445350	131453125	5	5800	1.57746478873239
chr9	132646300	132652925	5	3100	3.64285714285714
chr9	137532550	137539375	5	4675	2.60869565217391
chr9	137597075	137602225	5	3625	2.58823529411765
chr9	138778450	138783225	5	2475	2.54545454545455
chr9	139559150	139561875	5	1475	3.75
chr9	139916925	139923775	5	2925	3.17391304347826
chr9	140347725	140354300	5	3050	2.33333333333333
chrX	38660175	38666450	5	4925	0.408450704225352
chrX	49019775	49029300	5	4275	2.91428571428571
chrX	68047975	68054600	5	4350	2.02898550724638
chrX	106916400	106920800	5	2075	2.88888888888889
chrX	137792575	137794750	5	1625	0.758620689655172
chrX	153714025	153719675	5	2700	3.56363636363636
chr1	1564600	1567400	4	1650	1.46341463414634
chr1	2375600	2381800	4	2875	1.54347826086957
chr1	3238225	3240700	4	1525	1.58974358974359
chr1	6320700	6323175	4	1725	0.727272727272727
chr1	8064175	8065825	4	1225	0.636363636363636
chr1	9747100	9750425	4	1575	2.08
chr1	15850250	15854000	4	3150	0.473684210526316
chr1	17760850	17766650	4	3975	2
chr1	19793875	19796525	4	1650	1
chr1	20807025	20813900	4	4875	1.69047619047619
chr1	26795475	26800175	4	3300	1
chr1	28831850	28847300	4	8075	1.85660377358491
chr1	31844975	31849625	4	3000	2.25454545454545
chr1	32713650	32716700	4	2050	1.51351351351351
chr1	36348325	36352875	4	3125	0.964705882352941
chr1	38155400	38158800	4	2775	0.48
chr1	40780350	40782950	4	1900	0.8
chr1	45137800	45142225	4	2525	2
chr1	65613000	65615900	4	2600	0.16
chr1	66797425	66802375	4	2975	1.73333333333333
chr1	81896000	81898700	4	2325	0.225352112676056
chr1	86041900	86050900	4	7575	0.365482233502538
chr1	94079350	94084225	4	4425	0.4
chr1	110471300	110474425	4	2025	1.75
chr1	151116000	151120050	4	2975	2.2962962962963
chr1	151482525	151488875	4	5575	1
chr1	154839525	154842700	4	2450	1.30769230769231
chr1	158072600	158074450	4	1200	2.11764705882353
chr1	159140975	159142825	4	1075	2
chr1	160621150	160623425	4	1700	0.564102564102564
chr1	164740075	164744225	4	2825	1.5
chr1	167688575	167692025	4	2300	1.55102040816327
chr1	170631200	170634400	4	2500	0.714285714285714
chr1	172418850	172422550	4	2225	1.69811320754717
chr1	173833950	173838475	4	3900	0.952380952380952
chr1	174840325	174845050	4	2200	2.4
chr1	183838900	183840625	4	1250	0.666666666666667
chr1	200859650	200866725	4	6375	0.277777777777778
chr1	201365650	201369525	4	3275	0.368421052631579
chr1	201616850	201620125	4	3000	0.206896551724138
chr1	202775000	202780925	4	3875	1.30841121495327
chr1	207996300	208001075	4	4150	0.285714285714286
chr1	208040450	208042900	4	2025	0.571428571428571
chr1	210406025	210411500	4	3350	1.80246913580247
chr1	211571400	211574150	4	1875	1.66666666666667
chr1	213152950	213155100	4	1775	0.5
chr1	214618475	214622275	4	3150	0.896551724137931
chr1	224685200	224694325	4	4625	1.92233009708738
chr1	228269000	228276050	4	4925	2.3125
chr1	228592975	228596075	4	2400	0.8
chr1	229161275	229165100	4	2050	1.96153846153846
chr1	230247725	230250225	4	1825	1.2
chr1	232693350	232696000	4	1225	2.26086956521739
chr1	245127400	245135800	4	5025	1.46820809248555
chr1	245317200	245320400	4	1825	1.22727272727273
chr10	3507550	3515000	4	4325	1.94871794871795
chr10	3817200	3829200	4	9250	0.753036437246964
chr10	5587000	5594325	4	5250	0.774193548387097
chr10	10912600	10914725	4	1075	2
chr10	17268875	17273800	4	4500	0.246913580246914
chr10	21461725	21464150	4	2100	0.274509803921569
chr10	24495825	24499750	4	3675	0.130434782608696
chr10	25010250	25014250	4	3500	0.254545454545455
chr10	29876550	29879550	4	1775	1.76
chr10	30345775	30348400	4	2300	0.416666666666667
chr10	30720600	30726825	4	4525	0.555555555555556
chr10	45454075	45461200	4	4300	1.52845528455285
chr10	55355150	55359925	4	3900	0.549019607843137
chr10	69621200	69623225	4	1300	0.947368421052632
chr10	73286775	73289625	4	1925	1.9
chr10	73595500	73601050	4	4400	0.759493670886076
chr10	75632850	75634900	4	1475	0.764705882352941
chr10	76982975	76987200	4	3550	1.61904761904762
chr10	77871850	77873700	4	1425	0.484848484848485
chr10	97277600	97279150	4	975	1.21739130434783
chr10	99443325	99448125	4	2925	1.64705882352941
chr10	101289800	101293525	4	2500	1.23076923076923
chr10	104261125	104264825	4	2925	0.5
chr10	104533975	104543325	4	5075	1.96491228070175
chr10	104677350	104679700	4	1925	0.489795918367347
chr10	115717925	115721525	4	2950	0.523809523809524
chr10	118031175	118034400	4	2825	0.551724137931034
chr10	119301250	119305550	4	2325	1.5
chr10	121074650	121078225	4	3250	0.160919540229885
chr10	121128150	121130800	4	1600	1.33333333333333
chr10	121168775	121176900	4	3400	2.12631578947368
chr10	123468150	123470375	4	1325	1.71428571428571
chr10	134527250	134529600	4	1550	1.83333333333333
chr10	134964225	134966125	4	1500	0.8
chr11	534400	537950	4	2650	0.721311475409836
chr11	636550	639950	4	3100	0.3
chr11	1781325	1785875	4	2425	1.78787878787879
chr11	1853375	1856100	4	2175	1.26315789473684
chr11	6279950	6281850	4	1050	1.91666666666667
chr11	8102325	8105525	4	2325	0.653846153846154
chr11	14361750	14363975	4	1725	0.608695652173913
chr11	27490750	27495000	4	2675	1.73333333333333
chr11	27720275	27722425	4	1400	1
chr11	33721575	33723975	4	1875	0.416666666666667
chr11	45938750	45944475	4	3825	0.988235294117647
chr11	63605625	63609200	4	2650	1.41666666666667
chr11	65815850	65820675	4	3275	0.970873786407767
chr11	66485525	66488350	4	1775	2.25
chr11	66821775	66824825	4	2050	1.24324324324324
chr11	67231300	67237225	4	3425	1.95505617977528
chr11	68604800	68609750	4	4250	0.368421052631579
chr11	68775725	68783125	4	6825	0.356164383561644
chr11	71790125	71792725	4	2275	0.631578947368421
chr11	76776925	76787350	4	5325	2.1437125748503
chr11	92804925	92807675	4	1875	1.09090909090909
chr11	111601675	111609425	4	6825	0.242152466367713
chr11	114127050	114130275	4	2625	0.318181818181818
chr11	120051000	120059450	4	4825	1.62025316455696
chr11	123644875	123647875	4	1900	0.88135593220339
chr11	128563050	128565325	4	1625	0.909090909090909
chr11	130014725	130016725	4	1300	1.12
chr12	3067525	3073625	4	4650	0.715328467153285
chr12	3259775	3261600	4	1575	0.352941176470588
chr12	3308925	3311275	4	1600	1.14285714285714
chr12	4396075	4399050	4	1775	2
chr12	5539925	5543950	4	2050	1.9375
chr12	6660025	6665175	4	4200	0.708860759493671
chr12	7282300	7284425	4	1650	1.03703703703704
chr12	8012325	8014325	4	1625	0.461538461538462
chr12	11801450	11806375	4	3650	0.698412698412698
chr12	11946250	11950575	4	2525	1.04918032786885
chr12	12012925	12017250	4	2250	2.14634146341463
chr12	12836950	12838850	4	1525	0.428571428571429
chr12	12867200	12879850	4	8000	1.17090909090909
chr12	13250725	13255275	4	3925	0.524590163934426
chr12	22486825	22488950	4	1500	1.22222222222222
chr12	27674300	27678625	4	2400	1.88571428571429
chr12	45625475	45629875	4	3625	0.509090909090909
chr12	50219050	50223050	4	2950	0.886075949367089
chr12	53398125	53401200	4	2750	0.777777777777778
chr12	53886075	53896100	4	6550	1.73913043478261
chr12	65063075	65067500	4	2425	1.95454545454545
chr12	70759250	70761300	4	1675	0.486486486486487
chr12	92537650	92541625	4	3300	1.6
chr12	92896950	92900000	4	2625	0.461538461538462
chr12	94542400	94544700	4	1475	1
chr12	94654350	94658400	4	2625	0.821917808219178
chr12	110042875	110046100	4	1900	2.15
chr12	118809650	118815775	4	3100	1.95876288659794
chr12	120426200	120428325	4	1550	0.971428571428571
chr12	120553850	120556650	4	2225	0.53968253968254
chr12	121968700	121976500	4	4600	2.26086956521739
chr12	122013075	122022175	4	8525	1.05555555555556
chr12	122515925	122520200	4	3775	0.205128205128205
chr12	123009925	123012475	4	2100	0.416666666666667
chr12	123235825	123238150	4	1575	1.5
chr12	124624975	124627150	4	1600	0.608695652173913
chr12	133004975	133010025	4	2375	2.37837837837838
chr13	29003400	29005375	4	1275	0.928571428571429
chr13	44977450	44980075	4	2375	0.244897959183673
chr13	45477175	45481350	4	3575	0.818181818181818
chr13	51721075	51723850	4	1975	0.711111111111111
chr13	51742400	51745325	4	2300	0.857142857142857
chr13	58203600	58209100	4	4000	0.717948717948718
chr13	61157125	61159850	4	2300	0.324324324324324
chr13	78271275	78273125	4	1300	0.888888888888889
chr13	80910925	80917550	4	5850	0.238341968911917
chr13	97909700	97912775	4	1925	1.8
chr13	98794275	98797275	4	2625	0.25
chr13	100150375	100154550	4	2825	1.88679245283019
chr13	110436525	110440275	4	3225	0.34375
chr13	111136950	111140275	4	2550	0.59375
chr13	111357525	111368850	4	6625	1.66169154228856
chr13	111934000	111935475	4	1050	0.727272727272727
chr13	112857650	112859950	4	1900	0.588235294117647
chr13	114185800	114187825	4	1500	0.875
chr14	21492600	21495100	4	2100	0.355555555555556
chr14	23650900	23652850	4	1375	1.30769230769231
chr14	29234400	29237900	4	2650	0.928571428571429
chr14	38658150	38661675	4	2100	1.75757575757576
chr14	54418450	54423525	4	4025	1.09090909090909
chr14	56584275	56587400	4	2425	1.07317073170732
chr14	61611725	61615250	4	2175	1.15151515151515
chr14	68726775	68728975	4	1675	0.666666666666667
chr14	70345375	70349475	4	2100	2.125
chr14	71371725	71377325	4	2875	2.27272727272727
chr14	74791800	74795050	4	2775	0.571428571428571
chr14	75916625	75924525	4	3925	2.21621621621622
chr14	88776600	88778900	4	1900	0.666666666666667
chr14	89017625	89021850	4	2250	2.11940298507463
chr14	90082925	90086500	4	2625	0.88135593220339
chr14	90976400	90984925	4	3600	2.21666666666667
chr14	93579450	93583100	4	3200	0.229508196721311
chr14	94153750	94156625	4	2125	1.08333333333333
chr14	95981200	95983575	4	1525	1.79310344827586
chr14	100770450	100776000	4	4250	1.28358208955224
chr14	101241850	101244125	4	1175	1.90909090909091
chr14	104604225	104607475	4	2075	0.857142857142857
chr15	28339875	28342275	4	1325	1.3125
chr15	31440250	31444450	4	2600	1.28395061728395
chr15	33009525	33011325	4	1100	1.05263157894737
chr15	35837475	35842650	4	3550	1.33333333333333
chr15	37189400	37191200	4	1200	0.869565217391304
chr15	42233875	42238375	4	2575	1.45454545454545
chr15	56029350	56036475	4	4750	1.19148936170213
chr15	57677675	57680800	4	2425	0.619047619047619
chr15	63140600	63143725	4	2525	0.488888888888889
chr15	63888175	63893900	4	5250	0.121212121212121
chr15	70384450	70393925	4	7500	1.15
chr15	72518925	72530550	4	6625	1.5906976744186
chr15	74609775	74612950	4	2075	2
chr15	75162125	75166300	4	2300	1.77358490566038
chr15	75492475	75496675	4	3650	0.305882352941176
chr15	75742375	75748850	4	5925	0.194174757281553
chr15	88798750	88800850	4	1025	2.38095238095238
chr15	90542350	90548575	4	5225	0.626262626262626
chr15	91411400	91429325	4	8475	2.33774834437086
chr15	92887125	92889300	4	1475	0.871794871794872
chr15	101738725	101742375	4	2175	2.25641025641026
chr16	1659375	1665175	4	3800	2.15094339622642
chr16	2550850	2552625	4	1475	0.285714285714286
chr16	4742900	4744950	4	1725	0.313725490196078
chr16	5018550	5020775	4	1925	0.347826086956522
chr16	11875650	11877525	4	1575	0.357142857142857
chr16	17368375	17370350	4	1325	1.44
chr16	17469475	17473575	4	2150	1.5
chr16	19141875	19143875	4	1625	1
chr16	22644750	22647850	4	2675	0.436363636363636
chr16	23515525	23522200	4	3825	1.88888888888889
chr16	26996175	26999125	4	2425	1.05263157894737
chr16	27335350	27342575	4	3225	2.2970297029703
chr16	29719875	29722550	4	2000	1.15151515151515
chr16	31224950	31227225	4	1450	1.89473684210526
chr16	51183175	51190275	4	6850	0.133333333333333
chr16	58033575	58035925	4	2100	0.181818181818182
chr16	74133750	74136075	4	1975	0.37037037037037
chr16	81726250	81732425	4	5225	0.344827586206897
chr16	87524775	87526600	4	1200	1.25
chr16	88518800	88522500	4	2800	0.666666666666667
chr16	88599600	88601675	4	1650	0.451612903225806
chr16	88700200	88701625	4	1025	0.736842105263158
chr16	89571550	89575675	4	3325	1.31578947368421
chr16	90085075	90089825	4	3450	0.829268292682927
chr17	1507850	1511500	4	1800	2.24
chr17	1613300	1621975	4	6175	1.11801242236025
chr17	1849275	1851500	4	1950	0.27027027027027
chr17	3867875	3870575	4	1625	2.20689655172414
chr17	4842025	4855450	4	10350	1.31073446327684
chr17	9098125	9100050	4	1325	0.875
chr17	10017525	10021525	4	2475	1.65079365079365
chr17	17396850	17400625	4	2850	0.583333333333333
chr17	18758875	18762125	4	2125	2.25
chr17	27134650	27140075	4	3450	1.37037037037037
chr17	34947700	34950475	4	2275	0.833333333333333
chr17	35292575	35294750	4	1150	2.2
chr17	36068400	36071325	4	1750	1.48
chr17	38174025	38175925	4	1450	0.833333333333333
chr17	40273025	40275200	4	1350	1.17241379310345
chr17	44847925	44851500	4	2700	1.25
chr17	44896250	44899600	4	2800	0.818181818181818
chr17	54990625	54993925	4	2525	0.838709677419355
chr17	56590950	56596925	4	4150	1.59459459459459
chr17	57442325	57451225	4	6850	1.32710280373832
chr17	57500400	57505200	4	2350	1.75
chr17	61915625	61921200	4	3875	1.01754385964912
chr17	62037525	62041150	4	2200	1
chr17	63051550	63060825	4	4625	2.32478632478632
chr17	64298125	64301675	4	2475	0.727272727272727
chr17	67443900	67448150	4	2375	2.29508196721311
chr17	67497050	67498675	4	1425	0.222222222222222
chr17	71529175	71533625	4	2450	1.70909090909091
chr17	72206750	72210875	4	3450	0.340425531914894
chr17	72423050	72430650	4	5975	0.678787878787879
chr17	72753500	72761125	4	6175	0.463636363636364
chr17	74523500	74527650	4	3750	0.210526315789474
chr17	75797950	75800150	4	1850	0.466666666666667
chr17	78865150	78867300	4	1175	1.40740740740741
chr17	79312200	79320925	4	7850	0.17910447761194
chr17	80224975	80227700	4	1800	1.43589743589744
chr17	80709050	80713950	4	3125	0.98876404494382
chr18	107450	109600	4	1350	1.5
chr18	12287250	12289275	4	1800	0.333333333333333
chr18	12334075	12337675	4	3125	0.269662921348315
chr18	13216850	13219050	4	1750	0.545454545454545
chr18	40322300	40324975	4	2050	0.888888888888889
chr18	42259100	42263475	4	3875	0.219178082191781
chr18	43913150	43919100	4	3475	2.35
chr18	43991675	43994800	4	1750	2.09756097560976
chr18	53086850	53091200	4	3075	0.883116883116883
chr18	56939400	56941700	4	1500	1.21739130434783
chr18	60381750	60385000	4	2825	0.285714285714286
chr18	72120575	72124975	4	2450	2.04166666666667
chr18	72162700	72168750	4	2950	1.92156862745098
chr18	77153200	77156325	4	2150	1.30232558139535
chr18	77710575	77712575	4	1550	0.758620689655172
chr19	659375	663975	4	4075	0.457142857142857
chr19	1939625	1944725	4	4775	0.27906976744186
chr19	2474825	2479275	4	3825	0.48
chr19	3093775	3100600	4	3625	2.27906976744186
chr19	3761100	3763450	4	1900	0.615384615384615
chr19	4453250	4458450	4	3775	0.76271186440678
chr19	4471000	4474700	4	2825	0.8
chr19	5803600	5806375	4	1500	1.48571428571429
chr19	6458975	6460925	4	1475	1.36842105263158
chr19	8267750	8269975	4	1725	0.666666666666667
chr19	13569425	13571425	4	1800	0.222222222222222
chr19	14314125	14318650	4	2425	2.12765957446809
chr19	15358100	15364300	4	5800	0.103225806451613
chr19	15407250	15410400	4	1950	1.51111111111111
chr19	16434925	16439275	4	2775	1.17647058823529
chr19	17444075	17451500	4	3725	1.56701030927835
chr19	17796425	17799750	4	2675	0.514285714285714
chr19	18131825	18134700	4	1525	1.44444444444444
chr19	18698775	18705925	4	4500	1.3006993006993
chr19	18942300	18945200	4	2375	0.482758620689655
chr19	30718075	30720150	4	1500	0.666666666666667
chr19	30939650	30942225	4	2325	0.205128205128205
chr19	33782250	33784900	4	1250	2.13793103448276
chr19	33792200	33796200	4	2800	1.09677419354839
chr19	35604100	35609950	4	3475	1.53623188405797
chr19	35757975	35761125	4	2825	0.339622641509434
chr19	38877925	38881000	4	2750	0.25531914893617
chr19	40784750	40793050	4	5500	2.10526315789474
chr19	44615975	44618050	4	1475	0.923076923076923
chr19	46117400	46120175	4	1775	1.26315789473684
chr19	48165925	48168150	4	1450	1.71428571428571
chr19	49464650	49471100	4	5050	1.35483870967742
chr19	49658400	49662025	4	2500	1.33333333333333
chr19	50092875	50097525	4	4175	0.4
chr19	50816625	50819775	4	2750	0.297872340425532
chr19	54382125	54385775	4	1925	2.08333333333333
chr19	54411575	54413525	4	1375	0.842105263157895
chr19	57348625	57352725	4	3700	0.434782608695652
chr19	58398550	58400900	4	2150	0.148148148148148
chr2	149725	152550	4	1900	1.06122448979592
chr2	1644550	1646650	4	1025	2.34782608695652
chr2	3403225	3404825	4	1000	1.23809523809524
chr2	8816075	8825975	4	8625	0.559322033898305
chr2	10260050	10263850	4	3500	0.166666666666667
chr2	11545875	11547450	4	1400	0.24
chr2	16242400	16247250	4	4600	0.169491525423729
chr2	20411225	20414500	4	1425	2.1
chr2	20421925	20426225	4	3700	0.75
chr2	20686850	20692000	4	3075	1.84
chr2	25533250	25538550	4	3000	1.59183673469388
chr2	30368950	30373075	4	2850	0.789473684210526
chr2	42164175	42168175	4	3000	0.612244897959184
chr2	42255400	42259325	4	2825	0.971428571428571
chr2	43149725	43159000	4	8475	0.396396396396396
chr2	43186250	43190400	4	3650	0.230769230769231
chr2	44361850	44365850	4	3200	0.962962962962963
chr2	46768125	46771875	4	3150	0.447368421052632
chr2	47922050	47926625	4	4100	0.193548387096774
chr2	64368875	64372600	4	1875	2
chr2	64500150	64504825	4	2675	2.2258064516129
chr2	64628225	64633650	4	3000	1.42857142857143
chr2	65657325	65665825	4	6250	0.855721393034826
chr2	73510450	73512475	4	1575	0.782608695652174
chr2	74119450	74124700	4	2725	1.97368421052632
chr2	74209650	74213325	4	3025	0.309278350515464
chr2	75060725	75064750	4	2800	0.952380952380952
chr2	77747275	77750575	4	2675	0.608695652173913
chr2	85657200	85666125	4	5250	1.69230769230769
chr2	86449975	86453100	4	2300	0.612903225806452
chr2	102420675	102424875	4	2750	1.5609756097561
chr2	111876250	111881200	4	3625	1.90697674418605
chr2	128642200	128645100	4	2075	1
chr2	135531075	135533000	4	1575	0.615384615384615
chr2	147296475	147300775	4	2850	1.67567567567568
chr2	171358750	171362675	4	1975	1.94444444444444
chr2	188896850	188899550	4	2325	0.421052631578947
chr2	201066375	201068850	4	1700	1
chr2	201241325	201248475	4	3800	2
chr2	208759900	208762825	4	1850	2.08695652173913
chr2	231728925	231743925	4	8850	2.36269430051813
chr2	235354925	235359250	4	4050	0.25
chr2	235401850	235406650	4	3475	0.875
chr2	237074925	237076975	4	1600	0.516129032258065
chr2	237765150	237767175	4	1775	0.292682926829268
chr2	240320225	240324000	4	2050	1.58620689655172
chr2	241373750	241377725	4	2625	1.46666666666667
chr2	242155975	242158250	4	1450	0.769230769230769
chr20	1303750	1311525	4	5125	1.09803921568627
chr20	5149300	5152550	4	2275	0.8
chr20	21169700	21173600	4	3625	0.380952380952381
chr20	25033275	25039600	4	3950	1.48275862068966
chr20	30448350	30450125	4	1400	0.421052631578947
chr20	36614975	36616750	4	1425	0.615384615384615
chr20	44976875	44980475	4	3125	1.33333333333333
chr20	47441500	47445275	4	2550	0.978723404255319
chr20	47903450	47906125	4	1050	2.38095238095238
chr20	48290950	48293975	4	1600	1.78947368421053
chr20	49921300	49923375	4	1500	1.05882352941176
chr20	50062625	50064675	4	1575	0.769230769230769
chr20	52367425	52371125	4	1975	1.71428571428571
chr20	52530800	52534550	4	3050	0.576271186440678
chr20	56013600	56021000	4	3525	2.38095238095238
chr20	57243050	57246425	4	2400	0.936170212765957
chr20	59266800	59269300	4	1700	1.03703703703704
chr20	60811325	60814650	4	2375	1.08333333333333
chr20	62283450	62290725	4	4175	1.80165289256198
chr20	62685575	62689825	4	2000	1.66666666666667
chr21	28336100	28340300	4	3875	0.129032258064516
chr21	33244600	33247700	4	2450	1.53846153846154
chr21	33976075	33978000	4	1525	0.615384615384615
chr21	38119400	38124550	4	3025	2
chr21	38963850	38966900	4	2575	0.382978723404255
chr21	40907500	40910675	4	1975	1.44444444444444
chr21	44356475	44360075	4	1925	1.85714285714286
chr21	44391875	44396275	4	2725	2.21276595744681
chr21	46289575	46295225	4	4975	0.474576271186441
chr21	46847150	46852775	4	2675	1.7027027027027
chr22	20066950	20072850	4	3850	1.6140350877193
chr22	29278625	29280800	4	1350	1.45454545454545
chr22	31685775	31688475	4	2300	0.6
chr22	33196700	33200900	4	3375	0.48
chr22	36016525	36019075	4	1500	1.63157894736842
chr22	38597150	38601975	4	3000	1.55844155844156
chr22	39147175	39152600	4	3025	1.89010989010989
chr22	39914775	39920700	4	5150	0.703703703703704
chr22	40571750	40575825	4	3475	0.477611940298507
chr22	41047475	41051150	4	2175	1.7741935483871
chr22	41123075	41125575	4	1700	0.926829268292683
chr22	43039050	43046075	4	6050	0.24390243902439
chr22	43522500	43525900	4	2525	1.24137931034483
chr22	44319150	44322325	4	2425	0.444444444444444
chr22	44419550	44423525	4	2125	2.0952380952381
chr22	46903700	46906800	4	1900	1.57142857142857
chr22	51059125	51061700	4	1650	0.878048780487805
chr3	4624025	4626550	4	1425	1.72972972972973
chr3	5064625	5068750	4	2325	2.14285714285714
chr3	9242975	9246850	4	2625	1.05128205128205
chr3	25495175	25497925	4	2325	0.372881355932203
chr3	27754525	27757075	4	1875	1.02325581395349
chr3	43327300	43329200	4	1575	0.454545454545455
chr3	71293750	71296850	4	1650	1.4
chr3	106925725	106928375	4	2025	1.08108108108108
chr3	107148325	107151175	4	2250	0.608695652173913
chr3	119067650	119072150	4	3025	0.8
chr3	120396750	120399800	4	1925	2
chr3	122744800	122747400	4	2025	0.51063829787234
chr3	123101925	123105600	4	2975	0.926829268292683
[truncated: 1,559 more rows]
