# Supplementary material for: Large organized chromatin lysine domains help distinguish primitive from differentiated cell populations
Source: Nat Commun. 2021 Jan 21;12:499. doi: 10.1038/s41467-020-20830-9 (PMC7820432; doi:10.1038/s41467-020-20830-9)
Supplement: Supplementary file 3 — Supplementary Software [file 41467_2020_20830_MOESM3_ESM.zip › E007-H3K27me3_LOCKS.bed]

chr1	799375	976125	51	85600	38.2352941176471
chr1	2555250	2792575	51	44725	43.9183673469388
chr1	2917750	3133700	51	50625	67.75
chr1	3133825	3278350	51	33775	65.1034482758621
chr1	18859300	19035750	51	58025	33.3684210526316
chr1	20615575	20747850	51	40400	44.1666666666667
chr1	23675525	24004675	51	64525	41.6260162601626
chr1	40060000	40203150	51	91575	27.0588235294118
chr1	44962175	45068825	51	54650	28.8275862068966
chr1	47854275	48181300	51	72525	55.2941176470588
chr1	156585875	156858700	51	86375	30.8303249097473
chr1	228601825	228734775	51	48450	48.5
chr10	102214400	102394125	51	46250	56.7741935483871
chr10	102395475	102550950	51	108575	12.7272727272727
chr10	102774425	102919775	51	97025	15
chr11	1559025	1754925	51	40050	63.5
chr11	2555675	2672900	51	29975	68.6666666666667
chr11	2720000	2904825	51	50525	57.2
chr12	54128500	54233075	51	37525	46.1818181818182
chr12	54281500	54505950	51	185050	16.5555555555556
chr12	132838175	132934400	51	36800	19.28
chr12	132943050	133030925	51	62250	10.3333333333333
chr15	89868250	90030875	51	102150	15.0740740740741
chr17	7722725	7981325	51	58100	33.8787878787879
chr17	32813900	32970475	51	44100	59.75
chr17	46492850	46780050	51	153775	56.4545454545455
chr17	47926850	48033875	51	43500	43.9166666666667
chr17	77089000	77214775	51	36175	33.125
chr17	79305875	79766425	51	64325	56.0408163265306
chr18	56880950	57059225	51	62200	46.3170731707317
chr19	1665750	1812225	51	87750	17.1111111111111
chr2	219645575	219897450	51	110200	40.4516129032258
chr20	44637150	44855625	51	49475	46.9473684210526
chr20	61601675	61720725	51	64275	20.6
chr22	22306100	22445300	51	67900	21.6666666666667
chr22	22445425	22572100	51	84250	10.8965517241379
chr22	22677700	22810325	51	117100	2.90740740740741
chr22	22867100	22959150	51	33175	23.4814814814815
chr22	22998400	23086650	51	21250	30.75
chr22	23086800	23239200	51	22900	24.0952380952381
chr22	50965250	51196125	51	56500	61.6666666666667
chr4	1490550	1607225	51	39325	29.027027027027
chr6	27059525	27274200	51	47325	58.2461538461538
chr6	28505575	28801825	51	89550	60.4736842105263
chr6	41259800	41441450	51	66950	66.3333333333333
chr6	41442775	41525075	51	41650	14.2916666666667
chr6	150234200	150468075	51	111725	21.2981132075472
chr7	127742550	127881850	51	40775	35.2631578947368
chr7	150845475	151124350	51	50200	41.2108843537415
chr7	155116375	155233725	51	58900	38.4545454545455
chr8	11410875	11589175	51	78600	43.4444444444444
chr9	66454550	66525225	51	41225	7.05263157894737
chr9	139871425	140175425	51	79775	59.7931034482759
chr16	88447425	88860125	50	59125	52.3333333333333
chr20	59648475	59837250	50	26275	43.5
chr9	129323925	129556275	50	95950	55.28
chr10	102551325	102637525	49	53050	14.7586206896552
chr19	17790550	18366600	49	53950	60.0909090909091
chr19	50705425	51111975	49	55775	62.1379310344828
chr2	121179100	121286100	48	43000	21.4117647058824
chr5	176200800	176304775	48	41150	38.1052631578947
chr6	27461875	27599225	48	35575	49.8333333333333
chr7	1361625	1472225	48	38525	30
chr12	54506050	54613025	47	55375	18.3076923076923
chr19	7642975	8115600	47	57925	52.9855072463768
chr21	34382800	34526175	47	60250	46.7368421052632
chr19	3266725	3374725	46	40700	29.5454545454545
chr19	13084275	13214375	46	95425	21.8518518518519
chr5	473725	599000	46	46225	23.4285714285714
chr5	176023000	176176775	46	40400	53.3023255813954
chr9	134997375	135121775	46	35650	43.0285714285714
chr10	102955000	103071550	45	69150	18.0952380952381
chr1	3526275	3688100	44	35625	38.7567567567568
chr1	46903125	47016950	43	85250	17.5
chr8	21880475	22224550	43	79525	52.5940594059406
chr9	126719725	126810625	43	55550	42.3
chr1	10845600	10968675	42	27750	48.551724137931
chr17	77338575	77413825	42	27300	20.3809523809524
chr19	40971050	41141875	42	48075	47.3714285714286
chr19	51139600	51286175	42	48550	15.7486910994764
chr13	28343375	28456075	41	48575	41.8
chr20	44856300	44973800	41	37550	36.6
chr3	184206425	184326525	41	45175	33.3684210526316
chr6	30325150	30451400	41	46175	48.1818181818182
chr1	22871400	22954325	40	29475	22.547619047619
chr9	21738675	22012600	40	75325	31.5675675675676
chr1	3279325	3449375	39	28950	48.7166666666667
chr17	46780550	46895925	39	65775	38.1290322580645
chr19	51314150	51434600	39	31400	39.6842105263158
chr2	220282450	220435550	39	48850	32.2105263157895
chr2	233213300	233391500	39	56225	46.9
chr12	132646450	132705350	38	34575	10.5263157894737
chr16	3003700	3108575	38	46850	10.5909090909091
chr16	86311225	86398600	38	32300	34.1818181818182
chr2	73296925	73552350	38	42875	38.6
chr2	121411425	121498600	38	18725	31.1612903225806
chr7	1224800	1341550	38	73325	26.4285714285714
chr1	156326250	156421150	37	63875	16.25
chr11	63767175	63867750	37	32450	43.8125
chr17	72837550	72974650	37	60250	22.7619047619048
chr5	42905000	43046925	37	54550	44.5
chr13	20700825	20990200	36	44425	33.2794117647059
chr17	77214850	77320400	36	16775	41.4782608695652
chr20	61722325	61814725	36	33375	28.258064516129
chr10	135032400	135238825	35	49900	34.5208333333333
chr12	48287400	48430850	35	59275	36.8421052631579
chr12	130616350	130721325	35	34825	31.1666666666667
chr20	61145425	61208700	35	25550	19.5483870967742
chr9	139018850	139098175	34	41425	25.8181818181818
chr17	45784950	45878525	33	32725	24.9166666666667
chr5	134792400	134893425	33	72500	33.84
chr20	61313700	61388075	32	17325	30.76
chr6	29972000	30143375	32	46000	26.1111111111111
chr9	36980350	37047250	32	48000	9.42857142857143
chr1	6452550	6559125	31	43500	27.7142857142857
chr12	114828725	114942525	31	67125	19.5384615384615
chr17	78387250	78512675	31	38225	31.9090909090909
chr4	3802975	3883075	31	22700	33.4545454545455
chr9	69785275	69844375	31	25375	20
chr1	149135500	149233475	30	30250	20.2307692307692
chr11	2455475	2530925	30	27000	20.0555555555556
chr12	133106425	133198100	30	56850	13.5726495726496
chr16	56619900	56717950	30	72625	16.3414634146341
chr20	62084950	62181225	30	30575	20.64
chr5	180469225	180558050	30	29875	14.6984126984127
chr9	100686800	100749125	30	25950	17.4318181818182
chr1	111093525	111223575	29	31500	24.0869565217391
chr1	228182775	228266050	29	47975	31.3333333333333
chr17	34987875	35019500	29	20250	5.2
chr17	43804750	43891400	29	27825	26.7
chr19	46463075	46583325	29	18325	30.3703703703704
chr19	54383100	54518300	29	37025	28.9090909090909
chr16	1106175	1163750	28	28600	12.4736842105263
chr17	17578200	17714550	28	42275	24.3265306122449
chr4	8834025	8921775	28	55625	26.5714285714286
chr5	1831900	1898550	28	41350	9.62264150943396
chr20	22382900	22447525	27	24775	20.0526315789474
chr4	938725	1060275	27	41600	20.2962962962963
chr7	155233850	155334475	27	87675	14.5217391304348
chr1	6204650	6322400	26	32275	19.5294117647059
chr1	10752750	10796975	26	19075	25.1111111111111
chr17	56303000	56358075	26	21200	15.4
chr20	2488025	2550575	26	25775	8
chr1	17004625	17106375	25	29275	21.44
chr16	3197600	3248900	25	34175	7.94029850746269
chr17	37734700	37914400	25	53450	18.95
chr17	47515250	47578800	25	21550	24.7027027027027
chr2	44992800	45043900	25	29800	16.3225806451613
chr2	220158475	220226025	25	22725	22.7272727272727
chr10	101244775	101315625	24	44800	9.6
chr16	33935275	33965875	24	9200	16.25
chr16	86062750	86114475	24	11025	17.8333333333333
chr19	55653050	55697200	24	26700	5.72727272727273
chr21	38035725	38104875	24	34200	15.3333333333333
chr1	1926300	2006800	23	20650	18.0952380952381
chr15	74994500	75051900	23	12950	19.76
chr3	128143925	128220950	23	53575	9
chr6	43197375	43276800	23	24250	17.625
chr9	71098850	71146375	23	22500	14.8095238095238
chrX	146755825	146790825	23	18500	14.2222222222222
chr13	28476225	28566675	22	65850	14.6666666666667
chr14	99707650	99747075	22	24200	13.2631578947368
chr2	73108925	73164250	22	39800	2.59375
chr2	242966900	243000600	22	19275	19.2631578947368
chr20	25034625	25072275	22	29925	2.45454545454545
chr9	131144400	131184550	22	31650	1.2972972972973
chr1	38070925	38110775	21	29900	2.57142857142857
chr1	175855850	175891000	21	25500	3.1
chr10	77151000	77199925	21	41225	2.59459459459459
chr12	133031425	133067825	21	20200	8.7
chr14	36888025	36922850	21	24700	4.93333333333333
chr2	121069625	121135450	21	22225	15.3142857142857
chr21	10777425	10809450	21	5625	17.3636363636364
chr5	172628675	172696300	21	35075	18.08
chr8	143485200	143549550	21	23150	15.2925170068027
chr16	198575	231525	20	26125	0.898550724637681
chr17	36713525	36768175	20	35650	12.2380952380952
chr17	77760550	77823150	20	55375	3.44827586206897
chr2	71163650	71207175	20	20150	11.0909090909091
chr22	22572250	22623250	20	35100	4.19178082191781
chr6	44236075	44287400	20	22600	9.34857142857143
chr8	23529675	23592650	20	48900	8.9
chr9	38200925	38234125	20	17900	15.1515151515152
chrX	68478775	68507000	20	13525	9.3125
chr10	119997775	120029675	19	16325	7.09090909090909
chr11	61273175	61359750	19	20700	14.8495575221239
chr11	118012875	118047175	19	25225	2.88888888888889
chr11	128390350	128423000	19	17475	13.4166666666667
chr14	21090675	21132950	19	18950	11.1084337349398
chr2	71085950	71145675	19	46300	6.06896551724138
chr2	133011925	133039200	19	9475	11.0666666666667
chr7	150412925	150450525	19	24925	7.75
chr7	157374575	157407650	19	17325	6.47619047619048
chr7	157462000	157501200	19	22125	13.6363636363636
chr8	11589350	11617350	19	9900	14.9047619047619
chr14	105973700	106004700	18	10800	12.125
chr15	45398025	45430600	18	25975	2.34782608695652
chr16	724975	779575	18	28425	11.6888888888889
chr16	828375	875925	18	18150	6.04716981132075
chr16	1901800	1928850	18	10475	6.78651685393258
chr17	41981675	42040325	18	18900	14.4
chr19	1501325	1529625	18	17325	8.06060606060606
chr2	121307500	121352200	18	21650	11
chr3	38674850	38700775	18	16775	5.38888888888889
chr5	2727825	2765050	18	22175	10.2352941176471
chr6	37707225	37753675	18	20175	10.2083333333333
chrX	138268850	138292325	18	16975	4.47058823529412
chr1	20790825	20818100	17	12750	7.25581395348837
chr1	203268375	203299525	17	13700	10.6086956521739
chr12	115092375	115175500	17	49450	11.4117647058824
chr16	30663150	30709025	17	29425	5.9375
chr18	70103750	70123375	17	11525	9.1
chr19	3445300	3483375	17	18000	4.23668639053254
chr2	45144050	45193550	17	41550	6.26666666666667
chr4	3460125	3499325	17	25625	10.3846153846154
chr1	48181400	48203000	16	11375	10.1428571428571
chr1	113246475	113266800	16	8400	8
chr11	120064950	120090925	16	13400	8.97560975609756
chr13	112978150	113003525	16	10900	3.72727272727273
chr14	36948800	37003725	16	46225	3.27272727272727
chr16	86508825	86557225	16	40875	6.11428571428571
chr17	38952425	38969475	16	8125	6.76923076923077
chr17	42613600	42640100	16	10900	6.9375
chr17	45921625	45956300	16	23775	9.18181818181818
chr17	56225475	56247925	16	9775	6.63636363636364
chr19	18874625	18925250	16	35300	7.37254901960784
chr2	114021100	114052425	16	21775	4.21428571428571
chr2	219900250	219929625	16	21600	2.03921568627451
chr22	37716250	37738600	16	15550	2.65116279069767
chr3	181412675	181453975	16	22050	4.05
chrX	103486325	103515725	16	18950	9.88888888888889
chrX	119932450	119959325	16	8000	9.46153846153846
chr1	19036450	19054950	15	11000	5.52380952380952
chr1	110607150	110638100	15	23450	7.9
chr11	57223650	57251475	15	16100	4.86713286713287
chr13	100603000	100652975	15	41200	2.51851851851852
chr17	80272100	80297750	15	15650	4.92
chr19	3023250	3048475	15	15100	7.42857142857143
chr19	39734575	39761925	15	14350	7.22222222222222
chr19	55575175	55599850	15	19500	1.39130434782609
chr2	178590675	178610625	15	12900	3.17647058823529
chr2	207113625	207140550	15	23550	0.742857142857143
chr3	46913125	46941200	15	18300	8.45454545454546
chr4	5888625	5909700	15	16075	1.87878787878788
chr4	6550000	6576125	15	17000	6.9
chr5	1642500	1673700	15	13550	5
chr5	171039925	171058300	15	10600	6.2962962962963
chr7	75887175	75915325	15	14350	6.52380952380952
chr7	128530125	128562975	15	12050	7.8433734939759
chr8	26365450	26392825	15	23125	1.31506849315068
chr9	68408800	68427375	15	12200	1.61702127659574
chr1	39266675	39287125	14	13100	6
chr1	180188075	180214200	14	20150	6.70588235294118
chr11	17711325	17761650	14	31225	3.71818181818182
chr11	65547250	65576725	14	13375	7.12820512820513
chr16	78097525	78115800	14	10875	5.52380952380952
chr19	36321050	36360625	14	24250	3.95061728395062
chr19	38860575	38892800	14	14700	6.05555555555556
chr4	2035375	2064325	14	17675	4.92682926829268
chr7	31796375	31820925	14	17450	3.36585365853659
chr1	991825	1015425	13	15250	2.82051282051282
chr1	18425100	18446950	13	11650	4.61538461538461
chr1	231334800	231354900	13	11925	4.23529411764706
chr10	99782875	99805300	13	17225	4.5625
chr10	134897075	134916400	13	14300	3.20689655172414
chr11	19358950	19372450	13	10375	2.25806451612903
chr11	20214225	20238275	13	15500	4.69565217391304
chr12	308000	325100	13	12250	2.10526315789474
chr12	50337475	50365350	13	16000	5
chr12	54940375	54958000	13	11450	3.36
chr12	113895125	113926450	13	24700	5.44444444444444
chr14	57309375	57324850	13	10050	2.6031746031746
chr14	68067725	68080550	13	8075	5.18181818181818
chr16	2899550	2922225	13	11200	5.76470588235294
chr16	86222550	86236200	13	6725	4.56
chr17	36090500	36112800	13	17250	2.4
chr17	42054775	42084300	13	12350	6.45945945945946
chr17	43296650	43326050	13	15050	3.33050847457627
chr17	48034075	48086725	13	37550	5.36082474226804
chr19	42650425	42666025	13	8150	4.5
chr20	2665650	2690200	13	19125	4
chr3	62391525	62408025	13	9600	5.80645161290323
chr4	8578650	8610675	13	14550	5.8936170212766
chr4	83702675	83734625	13	25850	2.73684210526316
chr5	134401100	134410800	13	5775	2.73684210526316
chr6	27709025	27743625	13	25675	2.68965517241379
chr8	145692075	145712775	13	12125	6.08
chr9	136075275	136094600	13	7200	5.67010309278351
chr1	205533025	205550000	12	10775	3.52941176470588
chr13	53844425	53857525	12	9175	3.55555555555556
chr14	24798050	24822475	12	16900	4.38461538461539
chr14	38046525	38093725	12	35675	5.39495798319328
chr14	95505650	95517125	12	8625	3.625
chr17	71891875	71908350	12	12700	1.5
chr19	2281725	2313600	12	22300	2.3448275862069
chr2	100719525	100742950	12	19500	1.11111111111111
chr2	177496850	177512825	12	9350	5.44444444444444
chr2	234227525	234247725	12	15600	2.53731343283582
chr2	238384350	238398350	12	10100	2.2
chr20	36528500	36546250	12	9375	4.28571428571429
chr22	19736750	19766950	12	25750	5.33333333333333
chr22	38845025	38865125	12	16050	1.25
chr3	197801200	197815725	12	10375	1.04545454545455
chr4	802200	825200	12	18725	4.09090909090909
chr4	4842100	4880950	12	34750	0.918918918918919
chr4	105825975	105845075	12	11700	3.30769230769231
chr5	139126075	139146225	12	14475	2.44186046511628
chr6	34106350	34123925	12	14875	0.6875
chr7	112713725	112726350	12	8400	4
chr9	119031575	119051300	12	12125	4.45833333333333
chr9	136470050	136483250	12	10200	2.11111111111111
chrX	29238550	29249475	12	6850	3.36363636363636
chrX	136626050	136658000	12	16375	2.72340425531915
chr1	169648300	169662075	11	7325	4.08333333333333
chr1	231171175	231184525	11	9900	2.15789473684211
chr10	95595025	95611525	11	13025	3.05263157894737
chr10	103517900	103540825	11	17950	3.0625
chr12	54839000	54851650	11	9550	1.62962962962963
chr13	112305125	112316875	11	7200	3.03030303030303
chr14	37039375	37069925	11	26750	4.125
chr15	79347325	79356825	11	6650	1.84615384615385
chr15	88365225	88372550	11	4400	1.53846153846154
chr16	1954100	1980625	11	16100	2.87234042553191
chr16	73057500	73106225	11	42875	0.344827586206897
chr17	1807200	1820975	11	10625	2.03125
chr19	2974300	2989775	11	10125	1.86274509803922
chr2	106562800	106574550	11	7775	3.82978723404255
chr20	43932550	43946800	11	8400	2
chr3	45884300	45893700	11	5475	1.75
chr3	57188650	57204075	11	11550	2.22222222222222
chr3	75702625	75722525	11	14175	3.46875
chr4	156342100	156354975	11	8875	2.08695652173913
chr5	35749350	35763225	11	9125	3.81818181818182
chr5	79854825	79869675	11	9300	3.91836734693878
chr5	170728775	170765600	11	29550	2.5
chr6	28169850	28192225	11	17800	0.838709677419355
chr6	64245100	64253825	11	5425	2.44444444444444
chr6	92001425	92013175	11	8975	1.62962962962963
chr6	108469450	108502950	11	29750	2.96774193548387
chr8	41160650	41183750	11	19325	1.48148148148148
chr8	144837950	144859275	11	17150	1.35294117647059
chr9	36857625	36869275	11	7050	3.12
chr9	95558575	95579275	11	13200	2.32432432432432
chr9	127237375	127252750	11	12225	1.32203389830508
chr9	135874425	135884200	11	6675	1.30434782608696
chrX	39941150	39968225	11	21375	2.79452054794521
chrX	130189100	130220350	11	21350	3.65714285714286
chr1	2843425	2850200	10	5025	1.16666666666667
chr1	68693975	68704075	10	8575	0.8
chr1	84934225	84944275	10	6850	2.16
chr1	110684375	110699100	10	12850	1.76470588235294
chr1	145139200	145146400	10	3475	2.34782608695652
chr1	230916000	230925025	10	7475	0.888888888888889
chr10	111963225	111973700	10	7950	1.11428571428571
chr11	20614700	20633575	10	16650	1.13333333333333
chr12	1693850	1705775	10	5950	3
chr12	50440950	50456300	10	12450	3.1
chr12	54087375	54098650	10	8100	2.70967741935484
chr12	55002550	55010325	10	5575	0.888888888888889
chr12	130523600	130538275	10	11025	1.91836734693878
chr13	94790675	94798525	10	5700	1.05882352941176
chr15	72524900	72537300	10	7300	2.82352941176471
chr16	86831950	86843625	10	7125	2.28125
chr17	26236625	26249275	10	8600	1.61538461538462
chr17	72607375	72615325	10	3700	2.22857142857143
chr17	77711850	77726300	10	10575	1.58823529411765
chr19	5489575	5502600	10	8875	2.22222222222222
chr19	48993275	49005975	10	8200	2.84210526315789
chr2	74774425	74789500	10	7850	2.90909090909091
chr2	114256300	114266700	10	6800	2.52173913043478
chr2	210617550	210636450	10	14850	1.78723404255319
chr2	231896750	231906900	10	7350	2
chr2	241757125	241772525	10	12350	0.65625
chr20	55834125	55846850	10	10300	2.3
chr20	60784525	60802750	10	14700	1.39130434782609
chr22	39940825	39958900	10	12225	2.61538461538462
chr22	46451225	46473000	10	18825	0.72
chr3	129684900	129701525	10	15325	0.666666666666667
chr3	189515200	189528125	10	8275	2
chr4	7088875	7100475	10	7250	1.68181818181818
chr5	77134350	77152125	10	15650	2.21428571428571
chr6	385725	399200	10	10050	2.04761904761905
chr6	1593525	1630850	10	34525	2.10526315789474
chr6	35173500	35188850	10	10650	2.6
chr6	108431950	108459050	10	25350	2.38461538461538
chr7	4742375	4752500	10	8100	0.56
chr7	20815425	20839875	10	21650	2.05128205128205
chr7	25891450	25908925	10	13375	2.29090909090909
chr7	27125650	27297025	10	166775	1.44827586206897
chr7	64336200	64352500	10	10150	2.71698113207547
chr7	150670625	150680225	10	7050	1.13725490196078
chr8	61581675	61590850	10	6050	3.21739130434783
chr8	140497450	140503375	10	3700	2.92857142857143
chr8	144482025	144517550	10	23550	1.53571428571429
chr9	34575275	34594800	10	16925	0.962962962962963
chr9	37644175	37655225	10	8950	1.64705882352941
chr1	1097500	1113625	9	11525	1.80740740740741
chr1	2458275	2474850	9	14075	1.88888888888889
chr1	26476900	26492825	9	12500	1.02197802197802
chr1	148922850	148932300	9	7200	1.77777777777778
chr1	232383425	232393700	9	5975	2.43373493975904
chr10	22602400	22638125	9	29250	0.742857142857143
chr10	72969050	72978875	9	7900	0.979591836734694
chr10	92672500	92695750	9	18750	1.46875
chr10	103984075	104003600	9	18150	0.654545454545455
chr10	118884400	118937725	9	50400	2.03174603174603
chr10	133845400	133858825	9	10225	1.68421052631579
chr11	30032600	30055100	9	19525	1.10344827586207
chr12	1928225	1943625	9	8525	2.06382978723404
chr12	106969250	106989375	9	17950	1.28571428571429
chr12	108296700	108302950	9	4950	1.16129032258065
chr14	51288675	51301975	9	8525	1.56521739130435
chr15	45751350	45771400	9	14800	1.4390243902439
chr17	8009350	8035025	9	18650	0.88780487804878
chr17	39860100	39869150	9	6825	1.24324324324324
chr17	40821450	40840225	9	13400	2.30645161290323
chr17	54665900	54676875	9	7725	1.92592592592593
chr19	13972500	13988350	9	12800	1.78666666666667
chr19	18704450	18728100	9	20450	1.12903225806452
chr19	42494950	42506900	9	10600	0.827586206896552
chr2	56402400	56418675	9	14925	0.711111111111111
chr2	145265725	145280750	9	11600	2
chr2	223148300	223190850	9	39100	2.06451612903226
chr22	37093550	37104000	9	7275	2.2
chr22	37811350	37826275	9	12500	1.36842105263158
chr3	62340450	62371525	9	26600	1.84615384615385
chr4	141673975	141680850	9	4975	1.72413793103448
chr5	76917475	76950400	9	30250	1.80487804878049
chr5	135525350	135543500	9	14150	1.53333333333333
chr6	27633750	27652250	9	16300	1.52941176470588
chr6	28977200	28984400	9	4450	2.23076923076923
chr6	137833875	137840150	9	4400	1.6551724137931
chr6	147821175	147834600	9	11325	1.72727272727273
chr7	42126425	42136250	9	6850	1.75
chr8	22534850	22564650	9	22700	1.11920529801324
chr8	66182500	66191900	9	7300	1.2
chr8	124421350	124427850	9	4450	2
chr9	105950	118825	9	10275	2.21428571428571
chr9	70966475	70974700	9	5325	2.3125
chr9	115850675	115857750	9	4600	1.4
chrX	35744550	35753200	9	7125	1.20754716981132
chr1	203482150	203491075	8	5725	1.21311475409836
chr1	204675100	204684025	8	7400	1.15
chr10	50597475	50612850	8	14025	0.347826086956522
chr10	50810100	50828875	8	16825	1.48837209302326
chr10	98938050	98959425	8	13150	1.52475247524752
chr10	121233425	121242800	8	8250	0.333333333333333
chr11	3184975	3193500	8	6150	1.54838709677419
chr11	27814550	27821275	8	4850	0.769230769230769
chr11	79144825	79154525	8	7825	1.07692307692308
chr11	115254900	115265175	8	8250	1.35
chr11	124584350	124633175	8	37425	1.5839243498818
chr11	133820200	133830400	8	6825	1.24324324324324
chr12	52239075	52246975	8	5075	1.44
chr12	58117525	58161500	8	26800	1.57857142857143
chr12	109742250	109751275	8	7775	0.833333333333333
chr12	110334775	110343200	8	6500	0.876404494382023
chr14	23757100	23770125	8	9700	1.02666666666667
chr14	70031225	70043550	8	8300	1.56756756756757
chr14	77604250	77613650	8	8000	1.01960784313725
chr14	80454725	80463750	8	6875	1.55555555555556
chr14	93385325	93392025	8	4575	1.09677419354839
chr14	105395875	105406675	8	9100	0.740740740740741
chr15	37384175	37406150	8	18175	0.852941176470588
chr15	96861950	96917525	8	52850	0.215384615384615
chr16	75867250	75874975	8	5375	1.03703703703704
chr16	89002375	89012150	8	7875	1.46666666666667
chr17	33120525	33130050	8	6550	1.1219512195122
chr17	35276150	35306075	8	27625	1.29411764705882
chr17	44845600	44856900	8	9000	0.863157894736842
chr19	586900	597100	8	7875	1.04
chr19	12939300	12952950	8	12250	0.388888888888889
chr19	39987000	40008300	8	16975	1.2258064516129
chr20	34679300	34688675	8	7500	0.727272727272727
chr20	62667775	62685325	8	16675	0.689655172413793
chr3	147069175	147144650	8	72400	0.27012987012987
chr4	563875	575800	8	9875	0.8
chr4	1392550	1413850	8	19500	0.790697674418605
chr4	148647825	148656950	8	6900	1.27659574468085
chr5	92903225	92959425	8	53500	0.416666666666667
chr5	137423525	137433975	8	7500	0.94488188976378
chr5	151278025	151287800	8	7850	0.95
chr5	174115000	174122475	8	6075	0.8
chr7	32975275	32986400	8	9625	0.470588235294118
chr7	36396725	36408500	8	9675	0.653061224489796
chr7	113002400	113010200	8	6125	0.754098360655738
chr8	1317950	1325350	8	5250	1.18181818181818
chr8	133489950	133499450	8	7550	1.48
chr9	118915750	118922275	8	5450	0.64
chrX	25015550	25044825	8	27575	0.736842105263158
chrX	71518175	71534600	8	11725	1.4375
chr1	5279475	5288750	7	8025	0.363636363636364
chr1	17197225	17203100	7	5175	0.408163265306122
chr1	21510000	21521375	7	8150	0.752808988764045
chr1	37233975	37240900	7	5800	0.380952380952381
chr1	54199050	54207950	7	7825	0.608695652173913
chr1	61938400	61948225	7	8625	0.323529411764706
chr1	179261450	179268375	7	5125	0.923076923076923
chr10	15509100	15520725	7	9175	0.684931506849315
chr10	23456025	23495175	7	36200	0.357142857142857
chr10	29224550	29231525	7	5250	0.956521739130435
chr10	71322775	71346450	7	22200	0.452830188679245
chr10	71809850	71815725	7	4675	0.526315789473684
chr10	85712250	85720600	7	6700	0.727272727272727
chr10	112428125	112434175	7	4900	0.645161290322581
chr10	126132725	126145500	7	12025	0.277777777777778
chr11	29384600	29388875	7	3175	0.851851851851852
chr11	65222175	65229200	7	5725	0.653846153846154
chr12	1636450	1645550	7	7950	0.758620689655172
chr12	4376275	4383800	7	5500	0.610169491525424
chr12	79043725	79050975	7	5500	0.871794871794872
chr12	94558050	94570225	7	10950	0.947368421052632
chr12	124444975	124460175	7	12175	0.559006211180124
chr12	132309850	132319100	7	7300	0.692307692307692
chr13	111762450	111770700	7	6775	0.529411764705882
chr14	37109325	37141400	7	31050	0.350515463917526
chr15	31772575	31779800	7	6250	0.454545454545455
chr15	41210300	41227625	7	15025	0.846153846153846
chr15	74510775	74519950	7	7775	0.39344262295082
chr15	77922000	77929375	7	5100	0.902439024390244
chr16	322925	333325	7	8475	0.7
chr16	54313275	54328950	7	14950	0.181818181818182
chr17	35082775	35088025	7	4550	0.4375
chr17	58212150	58231475	7	16025	0.774193548387097
chr17	80327275	80338250	7	9075	0.606451612903226
chr18	5889625	5897100	7	5975	0.814814814814815
chr18	18961575	18970475	7	6650	0.857142857142857
chr18	34939100	34951775	7	11150	0.571428571428571
chr19	8396175	8410025	7	10675	0.835294117647059
chr19	30010700	30025175	7	13025	0.655172413793103
chr19	46906050	46912050	7	4375	0.709677419354839
chr2	65499950	65508450	7	7425	0.857142857142857
chr2	66651625	66675150	7	22600	0.177777777777778
chr2	74722525	74750600	7	25400	0.342857142857143
chr2	95687575	95698600	7	9950	0.875
chr2	116897125	116908350	7	9575	0.465753424657534
chr2	136872475	136879375	7	5875	0.625
chr2	171669500	171685550	7	14925	0.434782608695652
chr20	49636450	49647275	7	8950	0.666666666666667
chr21	38409525	38413900	7	3450	0.903225806451613
chr21	45656725	45671250	7	12875	0.784313725490196
chr21	46116650	46135175	7	16700	0.48
chr22	40051250	40062050	7	9650	0.347826086956522
chr22	50446800	50458250	7	10100	0.526315789473684
chr5	3583975	3608800	7	23075	0.72
chr6	29815600	29821725	7	4625	0.930232558139535
chr6	32817750	32826225	7	7725	0.583333333333333
chr6	117581800	117597125	7	13750	0.521739130434783
chr6	125682375	125687450	7	3875	0.869565217391304
chr7	69059750	69091550	7	29175	0.294117647058824
chr7	126886525	126896125	7	8575	0.428571428571429
chr7	143056650	143061850	7	4175	0.444444444444444
chr8	37652250	37661425	7	8300	0.818181818181818
chr8	110620225	110631600	7	9475	0.575342465753425
chr8	145551100	145565225	7	12900	0.172413793103448
chr9	117681950	117695275	7	11350	0.620689655172414
chr9	133807700	133819550	7	10350	0.580645161290323
chrX	577300	610575	7	29050	0.521739130434783
chrX	82755975	82766575	7	9675	0.272727272727273
chr1	38215300	38236050	6	19850	0.25
chr1	51430775	51449650	6	17900	0.4
chr1	55459925	55468225	6	7400	0.428571428571429
chr1	161691950	161697900	6	5050	0.434782608695652
chr1	231118275	231123625	6	4450	0.36697247706422
chr10	58898100	58907300	6	8050	0.268292682926829
chr10	90456000	90467275	6	9625	0.439306358381503
chr11	8280925	8293275	6	11900	0.19047619047619
chr11	44319475	44362375	6	40300	0.390977443609023
chr11	69450400	69457375	6	6125	0.266666666666667
chr11	131561050	131565900	6	3900	0.40506329113924
chr12	6931150	6934825	6	3050	0.466666666666667
chr12	58003875	58028200	6	23075	0.387596899224806
chr12	81106625	81112050	6	4400	0.433333333333333
chr12	130384800	130393225	6	7475	0.307692307692308
chr13	22241275	22252125	6	10125	0.4
chr13	112704275	112734400	6	29100	0.354166666666667
chr14	95228325	95247175	6	18100	0.361111111111111
chr14	95980700	95985250	6	3800	0.48
chr14	101188775	101197200	6	7625	0.294117647058824
chr15	29860575	29866425	6	4975	0.37037037037037
chr16	85927575	85935875	6	7775	0.363636363636364
chr16	89985275	89992300	6	6125	0.416666666666667
chr18	22622900	22631650	6	7200	0.323809523809524
chr19	1444725	1460325	6	14400	0.326530612244898
chr19	33788550	33796225	6	6925	0.296296296296296
chr19	42021175	42031875	6	8775	0.472727272727273
chr19	47136275	47145375	6	7325	0.481012658227848
chr2	10857700	10866325	6	7900	0.358974358974359
chr2	13813050	13820075	6	6025	0.347826086956522
chr2	18956175	18963650	6	6350	0.375
chr2	26912675	26921225	6	6575	0.484848484848485
chr2	50160525	50169575	6	7675	0.360655737704918
chr2	87012650	87022350	6	8625	0.4375
chr2	96779800	96787200	6	6850	0.1875
chr2	105457450	105493475	6	34500	0.207792207792208
chr20	13196225	13204875	6	7125	0.303030303030303
chr20	39306575	39328000	6	20475	0.470588235294118
chr20	61043450	61063900	6	19200	0.172307692307692
chr20	61266500	61277425	6	10000	0.385964912280702
chr21	43636550	43644600	6	7050	0.38961038961039
chr22	19699900	19719075	6	17875	0.393939393939394
chr22	23701575	23713750	6	10925	0.211111111111111
chr22	30113050	30121900	6	8250	0.171428571428571
chr22	42304725	42324875	6	17550	0.440677966101695
chr3	10910850	10918275	6	6525	0.354430379746835
chr3	38067200	38073725	6	5675	0.384615384615385
chr4	41863550	41889200	6	24375	0.273504273504274
chr4	81102025	81133425	6	30575	0.491228070175439
chr4	143632000	143638100	6	4975	0.316831683168317
chr5	6447200	6458100	6	10125	0.346666666666667
chr5	72727875	72750400	6	21575	0.384615384615385
chr5	134359650	134392400	6	31525	0.260869565217391
chr5	139224250	139230475	6	5500	0.482758620689655
chr5	180071825	180080275	6	7925	0.238095238095238
chr6	99270100	99297300	6	26450	0.112
chr6	136422775	136428925	6	5175	0.338461538461538
chr7	6565000	6577725	6	11675	0.177777777777778
chr7	37953825	37961175	6	6250	0.333333333333333
chr7	100804900	100825600	6	20225	0.112903225806452
chr7	128574675	128582400	6	7200	0.285714285714286
chr8	123387650	123394350	6	5375	0.402985074626866
chr9	14311550	14324200	6	10700	0.41726618705036
chrX	119121375	119137775	6	15950	0.0810810810810811
chrX	119439575	119447250	6	6975	0.388888888888889
chrX	128782000	128790125	6	7200	0.413793103448276
chr1	50796825	50801375	5	4150	0.164383561643836
chr1	209958975	209963150	5	3750	0.169014084507042
chr10	131751750	131774300	5	22025	0.0472813238770686
chr11	91955475	91960825	5	5000	0.102564102564103
chr12	5538225	5547175	5	8375	0.136363636363636
chr12	26272850	26283275	5	9775	0.111111111111111
chr12	49928475	49944450	5	15050	0.161490683229814
chr13	39955400	39965625	5	9375	0.125
chr15	60284550	60299375	5	14425	0.0818181818181818
chr15	62352925	62362650	5	9425	0.0444444444444444
chr16	59369000	59378900	5	9150	0.152
chr17	14198000	14209575	5	10950	0.1015625
chr18	35140950	35152375	5	10425	0.168141592920354
chr2	284950	291275	5	6050	0.137931034482759
chr20	37272100	37277250	5	4675	0.171428571428571
chr21	36254525	36266600	5	11200	0.12396694214876
chr22	20284275	20290625	5	5875	0.16
chr3	54152600	54161325	5	8050	0.157894736842105
chr4	1858325	1871100	5	12275	0.0701754385964912
chr5	87953725	87992600	5	38350	0.112903225806452
chr5	149565500	149573175	5	7200	0.12
chr5	158519100	158534425	5	13850	0.172413793103448
chr6	1373950	1401100	5	26350	0.0620525059665871
chr7	129412050	129431225	5	18925	0.0597014925373134
chr8	77584275	77597800	5	13200	0.0784313725490196
chr8	97153150	97176500	5	21975	0.0934579439252336
chr8	145045675	145053800	5	7575	0.133333333333333
chr9	91146800	91152400	5	5225	0.146788990825688
chr9	120173975	120182075	5	7375	0.145922746781116
chrX	129066725	129074775	5	7375	0.163265306122449
chrX	152780725	152788275	5	7225	0.146341463414634
chrX	152905075	152915100	5	9475	0.100558659217877
chr15	53073025	53100125	4	26750	0.0231548480463097
chr15	68109400	68131575	4	21975	0.0137931034482759
chr16	67182950	67213475	4	29975	0.0325
chr2	176928700	177061400	4	131250	0.0231749710312862
