# Supplementary material for: Large organized chromatin lysine domains help distinguish primitive from differentiated cell populations
Source: Nat Commun. 2021 Jan 21;12:499. doi: 10.1038/s41467-020-20830-9 (PMC7820432; doi:10.1038/s41467-020-20830-9)
Supplement: Supplementary file 3 — Supplementary Software [file 41467_2020_20830_MOESM3_ESM.zip › E007-H3K36me3_LOCKS.bed]

chr1	11114350	11264275	83	76750	22.2666666666667
chr1	12303350	12443375	83	41950	26.8421052631579
chr1	43825475	44126600	83	111700	25.5581395348837
chr1	55510300	55619175	83	52700	14.3333333333333
chr1	155678925	155793975	83	54650	14.125
chr1	186281325	186377000	83	51575	15.1764705882353
chr1	235270725	235401350	83	53575	24.24
chr10	12119275	12228575	83	48525	25.125
chr10	27393950	27518450	83	55075	24.3809523809524
chr10	70097525	70215125	83	42575	21.8888888888889
chr10	101910450	102040975	83	43850	24.0909090909091
chr10	126655725	126816000	83	55350	21.2173913043478
chr11	3685775	3785175	83	76750	2.58823529411765
chr11	47738275	47867650	83	95300	21.025641025641
chr11	62284275	62501050	83	89400	25.8412698412698
chr11	121340725	121498575	83	48900	27
chr12	56477525	56680100	83	101725	27.5833333333333
chr12	101676125	101766975	83	44025	11.25
chr12	105505700	105610600	83	44250	13.6363636363636
chr12	111855725	111989950	83	47475	23.6
chr12	112572450	112689500	83	59450	13.1578947368421
chr12	122957000	123059400	83	63650	12.7096774193548
chr12	124798775	124953850	83	97900	10.16
chr12	132464225	132622875	83	89550	21
chr14	20748100	20940925	83	74225	24.8
chr14	31566125	31648000	83	45375	6.17391304347826
chr14	58716300	58842900	83	48350	24.5714285714286
chr14	64513475	64679225	83	36450	18.2222222222222
chr15	40232150	40324600	83	51875	9.88461538461539
chr15	43236750	43364375	83	38175	21.7142857142857
chr15	43620625	43756325	83	61825	25.4736842105263
chr15	44831450	44944175	83	50425	14.6486486486486
chr15	50853300	50950800	83	30700	23.6666666666667
chr15	59347875	59470525	83	51100	24.5555555555556
chr15	63848550	63974525	83	39100	21.9583333333333
chr15	75647125	75801400	83	77400	27.0740740740741
chr16	1495650	1685025	83	70450	17.859649122807
chr16	16102850	16217875	83	55350	26.1052631578947
chr16	19512700	19665875	83	40675	27.44
chr16	53256850	53345125	83	51400	6.56
chr17	3908750	4012025	83	58725	9.75609756097561
chr17	5235250	5360900	83	76775	17.0857142857143
chr17	8267750	8456625	83	89100	19.7543859649123
chr17	15878000	15981850	83	55050	8.66666666666667
chr17	18089250	18263850	83	101125	10.7142857142857
chr17	37561325	37701600	83	69600	20.962962962963
chr17	60018975	60124525	83	50025	11.2258064516129
chr17	65850025	65979600	83	57525	19.7
chr17	78182000	78306775	83	53700	23.609756097561
chr17	80676750	80861675	83	61900	22.952380952381
chr18	6940650	7042400	83	38650	15.7777777777778
chr18	13000400	13124725	83	52325	23.6470588235294
chr18	56532575	56651600	83	54800	16.4705882352941
chr19	17256250	17409550	83	67650	22.4242424242424
chr19	37002525	37200825	83	59650	27.6271186440678
chr19	47567025	47714050	83	74325	28.0967741935484
chr19	49949725	50213825	83	87625	23.4285714285714
chr19	58042250	58355675	83	105775	25.0555555555556
chr2	9569200	9664950	83	51600	7
chr2	44113100	44220875	83	59900	22
chr2	61406450	61565025	83	43325	27.7272727272727
chr2	86252375	86396725	83	103775	8.54545454545454
chr2	122095750	122221325	83	47950	21.037037037037
chr2	239972050	240097425	83	51375	23.7857142857143
chr20	25391050	25504200	83	60775	20.8421052631579
chr20	32980750	33083675	83	39375	27.875
chr21	40566650	40665975	83	42350	11.5
chr21	47607750	47770075	83	96650	18.1904761904762
chr3	47626775	47729550	83	65300	6.10526315789474
chr3	52607725	52701100	83	45200	11.9183673469388
chr3	183432975	183517550	83	50925	6.07407407407407
chr4	3089000	3199850	83	60150	9.69230769230769
chr4	39823675	39922950	83	40550	14.2758620689655
chr5	14281775	14401700	83	44700	25.2727272727273
chr5	70754450	70839975	83	42375	13.8260869565217
chr5	176562050	176688675	83	48600	26.16
chr6	43399800	43582300	83	80900	19.010752688172
chr6	79649425	79768625	83	49500	25
chr6	90333625	90451875	83	81400	16.5454545454545
chr6	168265375	168366550	83	41025	13.68
chr7	47315600	47464525	83	42750	23.5555555555556
chr7	98478650	98603850	83	103800	1.76923076923077
chr7	107534025	107634525	83	39600	14.7777777777778
chr7	156954225	157057575	83	45325	10.5185185185185
chr8	1776300	1895600	83	61650	16.4
chr8	48685375	48803925	83	83800	5
chr8	103266150	103368725	83	57125	8.36363636363636
chr9	123150325	123308850	83	61325	18.8936170212766
chr9	133974825	134105550	83	58450	17.75
chr9	134273425	134495650	83	116900	25.6260162601626
chr9	135137250	135261875	83	68725	20.2105263157895
chr9	137576925	137700650	83	46150	16.1428571428571
chr9	140596850	140719150	83	70375	7.64285714285714
chrX	40982775	41089500	83	34650	22.1
chrX	53559425	53680850	83	76500	12.1818181818182
chr10	75475300	75632525	82	77125	15.6086956521739
chr17	35868125	36001275	82	48475	19.2941176470588
chr11	68280375	68384375	81	58575	10
chr12	133141850	133337050	81	105125	19.5438596491228
chr19	37813725	37976200	81	44975	24.8235294117647
chr5	31434025	31556100	81	54275	16.6315789473684
chr9	94970800	95104125	81	84175	18.3870967741935
chr13	20534675	20660275	80	45475	24.9
chr15	22925825	23031275	80	52200	9.65217391304348
chr15	28405450	28541600	80	45350	14.8461538461538
chr16	58538225	58714325	80	88825	25.0606060606061
chr2	128866675	128949750	80	44825	7.22222222222222
chr3	44795025	44896300	80	36650	19.304347826087
chr5	179653675	179766025	80	54925	18.625
chr8	17785725	17888200	80	51500	14.3333333333333
chr1	28785950	28948625	79	59225	11.0728476821192
chr10	128769700	128881400	79	39700	15.9354838709677
chr12	112080575	112194375	79	50225	10.6315789473684
chr15	93429425	93571600	79	100100	26.1714285714286
chr16	89748750	89880800	79	75250	8.38157894736842
chr3	47729825	47820050	79	49500	13.6470588235294
chr14	55406875	55533325	77	39225	23.7894736842105
chr17	33921075	34053175	77	41175	21.2631578947368
chr2	3379450	3521075	77	43125	19.9375
chr2	99978075	100078725	77	46550	14.7142857142857
chr22	31797075	31883975	77	51975	18.75
chr9	114123625	114212275	77	43525	20.5714285714286
chr10	93691225	93793750	76	37825	16.9230769230769
chr15	35147950	35256750	76	34875	13.2380952380952
chr2	201735225	201824025	76	42675	20
chr20	47557800	47651725	76	47450	8.66666666666667
chr4	73941125	74041100	76	36775	10.3225806451613
chr2	27817825	27919650	75	44225	10.9583333333333
chr20	45837150	45941375	75	79875	4.18181818181818
chr20	47665350	47795025	75	66550	22
chr6	161492525	161587525	75	46200	12.5
chr7	98931150	99096450	75	83800	18.88
chr7	121672475	121775725	75	42675	17.4516129032258
chr12	112453325	112544550	74	54850	7.91666666666667
chr12	133345975	133461525	74	72700	8.85
chr14	50239225	50317575	74	53800	6.875
chr4	1895350	2008975	74	61100	13.5151515151515
chr1	39747925	39856325	73	71075	8.96774193548387
chr18	43429575	43535300	73	38975	14
chr3	132167025	132260625	73	37150	19.3333333333333
chr1	247004175	247092600	72	42150	12.3030303030303
chr14	90415875	90511650	72	36600	11.6981132075472
chr20	37111575	37205150	72	34125	18
chr3	58062725	58158300	72	63050	15.3125
chr3	172004450	172106575	72	31125	16.8695652173913
chr5	134099550	134197050	72	53975	11.9090909090909
chr13	103257150	103332450	71	42050	11.1428571428571
chr18	74564150	74681150	71	34950	18
chr2	54080300	54176050	71	46800	10.5454545454545
chr3	56596075	56707425	71	37725	20.0975609756098
chr7	135250950	135336175	71	57100	9.71428571428571
chr9	15424775	15509125	71	48475	5.76470588235294
chr12	51064950	51141450	70	37250	10.1176470588235
chr2	47632875	47712625	70	35100	18.6315789473684
chr4	2626975	2754750	70	62000	17.9047619047619
chr17	40715625	40881475	69	55200	18.1393034825871
chr4	48509200	48592425	69	31050	17.4736842105263
chr5	37289525	37364625	69	50400	6.23076923076923
chr7	158420125	158494325	69	41175	9.8
chr12	393550	494150	68	48600	14.9655172413793
chr13	111077075	111176400	68	58025	9.2
chr14	103397975	103477725	68	54450	3.36842105263158
chr16	14645750	14762650	68	53750	17.5728155339806
chr16	74907625	74996175	68	40675	12.1481481481481
chr21	45452475	45561150	68	63325	10.0869565217391
chr3	49046875	49168600	68	75700	17.7435897435897
chr3	133294775	133377950	68	41325	10.0333333333333
chr5	133996825	134060025	68	31775	7.09677419354839
chr8	141741850	141855275	68	31700	18.1666666666667
chr1	17250775	17377200	67	53875	13.1304347826087
chr1	179956775	180081800	67	31875	15.2121212121212
chr16	23476025	23605775	67	78850	18.1142857142857
chr5	82774625	82878775	67	36550	13.7647058823529
chr6	30513400	30648075	67	73150	14.7058823529412
chr7	151797925	151901675	67	44300	8.95454545454546
chr2	71562200	71666925	66	45600	12.2820512820513
chr20	60827800	60937650	66	73450	12.0952380952381
chr4	5727725	5872500	66	48575	16.53125
chr6	76334050	76425425	66	31375	12.7
chr7	6427025	6522225	66	48575	9.07407407407407
chr7	77198975	77288525	66	32600	17.6296296296296
chr11	108011775	108084925	65	33850	12
chr13	113822600	113919650	65	57050	16
chr2	17843175	17925575	65	29800	11.7391304347826
chr9	109668125	109776350	65	46350	8.47619047619048
chr9	130162150	130294150	65	62200	15.2380952380952
chr1	236701625	236766200	64	43300	5.6
chr12	133658275	133777625	64	64500	9.14285714285714
chr15	65737650	65807750	64	32975	7.88888888888889
chr17	79475675	79600600	64	73175	13.1288343558282
chr19	39836050	39983150	64	79775	13.0740740740741
chr1	169769050	169857500	63	29300	11.6
chr11	70164075	70240625	63	45875	16.4
chr12	132198550	132287000	63	58050	4.83333333333333
chr13	24993025	25080500	63	32400	10.75
chr16	68260250	68395150	63	52850	15
chr17	80516250	80618650	63	53725	14.9350649350649
chr2	128698075	128782150	63	52725	10.1176470588235
chr2	219384225	219461750	63	41350	15.1333333333333
chr3	122808400	122886725	63	38800	10.2222222222222
chr4	83738925	83803175	63	38175	8.43478260869565
chr5	125879275	125962100	63	41500	11.1111111111111
chr12	966725	1053625	62	49725	14
chr13	37535325	37621625	62	42175	11.6153846153846
chr14	39498800	39565325	62	31475	6.91666666666667
chr16	4845650	4953300	62	69425	7.92857142857143
chr17	27792300	27871950	62	33425	12.6363636363636
chr2	102441650	102511725	62	37775	8.3448275862069
chr22	18286725	18389625	62	34600	13.0625
chr3	13355200	13439225	62	49900	12.8888888888889
chr9	135468975	135567175	62	45500	11.3394495412844
chr1	33233300	33329425	61	46700	14.0322580645161
chr10	93562100	93622950	61	38000	7.96153846153846
chr13	110801500	110865525	61	34550	10.0952380952381
chr2	216223975	216298225	61	29800	12.8
chr2	216975275	217074600	61	75575	7.68627450980392
chr2	233649975	233726350	61	37525	12.3809523809524
chr5	54637750	54737650	61	35975	11.9333333333333
chr6	35801350	35885150	61	35825	14.6315789473684
chr6	42600750	42662100	61	31100	5.77777777777778
chr10	96310025	96371750	60	38225	4.68421052631579
chr18	21086425	21160725	60	44125	14.1818181818182
chr21	34876050	34959150	60	52750	11
chr7	128591400	128658200	60	36600	10.6206896551724
chr8	95839475	95898925	60	29000	10.4545454545455
chr9	74298675	74365950	60	36400	14.2222222222222
chr1	22003775	22082950	59	32625	12.125
chr10	70482350	70558450	59	61525	4.5
chr13	99037075	99127475	59	38875	13.972972972973
chr13	113461075	113539875	59	44450	7.7037037037037
chr17	49232925	49302600	59	37700	10.1176470588235
chr2	32687775	32756650	59	24425	11.6363636363636
chr20	40031850	40127250	59	54975	12.375
chr4	140256450	140315100	59	24350	9.82857142857143
chr7	5347125	5441550	59	43025	8.78571428571429
chr7	72853350	72933325	59	63100	4.96969696969697
chr8	48804150	48891625	59	69025	7.94444444444444
chr8	120769800	120864975	59	27600	13.5294117647059
chr12	6600500	6715475	58	82825	7.37142857142857
chr12	110340750	110429775	58	37575	13.4857142857143
chr18	12309650	12370800	58	35575	9.52380952380952
chr19	33074000	33149875	58	39050	6.66666666666667
chr7	138188600	138272625	58	64775	5.35064935064935
chr8	126015425	126094500	58	39950	11.2727272727273
chr1	229575500	229640400	57	35775	10.8571428571429
chr15	90983700	91045450	57	32175	12.7826086956522
chr19	5006875	5124550	57	45450	12.7826086956522
chr4	57827200	57899475	57	39800	9.2
chr5	137708350	137773175	57	41300	5.16129032258065
chr6	17615000	17676025	57	36850	3.61290322580645
chr8	38103250	38195000	57	28925	12.5
chr9	111631250	111693375	57	34600	7.25
chr11	125466875	125537400	56	41225	6.64705882352941
chr19	58695900	58831375	56	88350	8
chr22	19315900	19398750	56	54000	6.22857142857143
chr5	145491950	145560625	56	50075	3.26829268292683
chr7	148451875	148527475	56	36275	11.55
chr8	95658675	95719350	56	24050	6.9
chr9	111794300	111856950	56	29175	9.28571428571429
chr1	1683675	1770525	55	50300	9.66292134831461
chr1	171483100	171562025	55	60100	2.95652173913043
chr1	223931775	224009050	55	41100	7.73913043478261
chr10	123237550	123312150	55	33400	11.7727272727273
chr11	93400750	93476950	55	41375	11.5555555555556
chr15	90122000	90196175	55	45900	9.03571428571429
chr17	637600	729300	55	46500	9.33333333333333
chr17	29071450	29136825	55	24275	9.19148936170213
chr2	86670625	86737225	55	41425	11.3
chr20	62546900	62666725	55	64075	11.7
chr22	46668200	46763125	55	57200	7.70909090909091
chr5	145598875	145666575	55	23400	11.3333333333333
chr6	90451950	90513250	55	40450	6
chr8	124331200	124391925	55	28550	7.33333333333333
chr14	73614700	73690125	54	27525	11.3333333333333
chr16	3775975	3843600	54	46150	2.82352941176471
chr17	6480725	6538600	54	30000	10
chr3	37036875	37107550	54	40075	9.5
chr7	6026500	6094825	54	39725	5.94285714285714
chr9	131707900	131781825	54	51900	8.32258064516129
chr10	5765700	5850375	53	43600	10.68
chr15	41331575	41390900	53	41275	5.92307692307692
chr21	33680925	33761000	53	58550	6.71111111111111
chr6	160431125	160531450	53	67050	9.5
chr12	123655300	123711500	52	25225	10
chr3	153967375	154033150	52	36075	10.4210526315789
chr7	75164600	75228250	52	41525	7.52380952380952
chr8	8174600	8240825	52	32025	9.57894736842105
chr9	107545650	107602850	52	28325	6.53846153846154
chr1	46054825	46126900	51	51400	4.60869565217391
chr10	3141050	3212375	51	53775	4.2
chr10	75830375	75900125	51	48250	8.72
chr11	46762700	46838850	51	54400	6.42307692307692
chr11	108137825	108208375	51	19200	9.5
chr12	69084325	69137350	51	30900	6.2
chr15	40456500	40522350	51	34425	8.33333333333333
chr15	99449675	99506925	51	43950	2
chr19	11086775	11178675	51	71075	5.36363636363636
chr4	85592275	85645775	51	23300	7.55555555555556
chr10	1118025	1178825	50	33250	6.42857142857143
chr11	14477925	14540150	50	42575	9.5
chr12	125552425	125624225	50	31700	8.16438356164384
chr14	103927900	103981750	50	27675	8.36363636363636
chr2	11716600	11784300	50	33275	8.70967741935484
chr2	240895625	240961000	50	34875	7.94871794871795
chr22	24708000	24775950	50	30175	9.33333333333333
chr1	203766300	203848175	49	43050	6.85714285714286
chr12	123773375	123834975	49	48525	2
chr13	114148600	114208300	49	28900	8.95238095238095
chr15	31201125	31253275	49	31225	5.51724137931035
chr19	19385925	19469875	49	58600	4.55
chr5	98191525	98240800	49	29700	3.2
chr6	3077125	3156200	49	40350	6.33333333333333
chr10	123954925	124015625	48	31150	7.41935483870968
chr14	21672925	21736800	48	52150	3.47368421052632
chr14	90725300	90783075	48	29650	6.63414634146341
chr17	78307725	78369800	48	45775	2.72727272727273
chr18	33713950	33757200	48	31925	5.86206896551724
chr20	37623450	37672050	48	26250	6.5
chr22	40655500	40721900	48	36525	7.12
chr4	88940975	88999550	48	31775	8.63636363636364
chr14	55605850	55651575	47	23650	6.17391304347826
chr14	92592825	92633675	47	28925	2.8
chr15	65845650	65899750	47	34750	3.51851851851852
chr16	24938625	24988925	47	31700	6.61538461538461
chr16	84082575	84135725	47	34300	5.47368421052632
chr5	14452075	14509075	47	35325	6.1875
chr5	61643875	61697200	47	24150	7.75
chr5	179249600	179333475	47	58450	4.86111111111111
chr7	762250	828275	47	36600	6.97297297297297
chr7	36435250	36494550	47	23150	6.96
chr1	26737875	26806350	46	35900	3.9047619047619
chr10	13206350	13255675	46	33300	6.18181818181818
chr19	16481900	16552050	46	44350	5.33333333333333
chr2	152268300	152334975	46	52750	4.82352941176471
chr22	42965600	43033950	46	41250	6.72727272727273
chr3	47846725	47917400	46	47875	4.7012987012987
chr5	32369700	32420200	46	29575	5.5
chr9	139269425	139374800	46	80225	3.79220779220779
chr1	160246850	160330925	45	56950	6.14814814814815
chr1	173905450	173962175	45	30275	6.92
chr10	12241025	12293050	45	30200	6
chr10	121654575	121703125	45	24450	6.9
chr12	120563550	120664750	45	78700	6.51063829787234
chr15	66600000	66645275	45	21575	6.86363636363636
chr2	60987275	61027625	45	26050	4.69565217391304
chr20	30345250	30394725	45	33775	7.33333333333333
chr22	24432850	24500550	45	47025	5.46666666666667
chr3	49315050	49374675	45	37075	2.35294117647059
chr5	72147275	72204775	45	40600	4.66666666666667
chr1	117616700	117661300	44	26750	3.17391304347826
chr16	27470275	27557325	44	74975	2.48275862068966
chr16	28108050	28169375	44	41825	4.25641025641026
chr17	29162825	29209575	44	18850	5.625
chr17	57721325	57779975	44	45275	2.875
chr19	41737075	41838325	44	65325	6.33333333333333
chr20	34047825	34103225	44	41075	6.73684210526316
chr4	841250	907325	44	47550	3.33333333333333
chr4	13568800	13617125	44	25250	6.8
chr7	91707675	91760725	44	21725	7
chr9	33292025	33349350	44	37400	5.21739130434783
chr9	96279225	96326875	44	21325	6.62068965517241
chr9	125607525	125659875	44	29550	5.625
chr9	131324600	131403900	44	62500	4.68852459016393
chr1	224574100	224619500	43	30775	3.8125
chr14	73534700	73591525	43	39000	4.33333333333333
chr14	78157750	78222800	43	35825	6.43478260869565
chr17	18770000	18822150	43	28550	4.75675675675676
chr2	54839250	54898500	43	47125	5.17647058823529
chr1	19399225	19528350	42	120525	1.66666666666667
chr1	39887875	39953700	42	50750	4.28571428571429
chr10	96081725	96121200	42	20850	4.5
chr14	64877825	64929175	42	35825	3.39393939393939
chr3	52762000	52802650	42	24850	5
chr4	187503800	187557975	42	34100	5.5
chr7	73922225	73964000	42	24950	4.77777777777778
chr1	214787550	214841425	41	40300	5.08108108108108
chr13	20299800	20352375	41	23325	4.82758620689655
chr16	2100225	2165250	41	47350	5.45454545454545
chr17	26932100	27033350	41	73425	4.97435897435897
chr5	154264025	154312275	41	33875	3.8125
chr14	102441125	102521775	40	69300	2.41176470588235
chr17	30189825	30226600	40	29775	1.2258064516129
chr19	4912150	4963100	40	30000	4.05714285714286
chr19	10238950	10298325	40	48200	2.70588235294118
chr2	61703075	61760125	40	44700	2.91891891891892
chr2	231925900	231966825	40	27575	4.06896551724138
chr5	133464425	133509475	40	29600	3.06122448979592
chr5	178987900	179049825	40	45000	4.96
chr1	226016500	226065450	39	28575	3.57142857142857
chr11	134010450	134065275	39	41800	2.66666666666667
chr14	68226750	68279425	39	39200	2.64705882352941
chr14	104119850	104179225	39	45675	2.27906976744186
chr15	79172975	79220525	39	34700	3.9
chr16	70154375	70196850	39	27900	2.59259259259259
chr3	12611050	12653775	39	33225	2.27272727272727
chr8	61734350	61780300	39	30200	4
chr8	73922675	73968900	39	33575	4.19047619047619
chr1	23622125	23665225	38	27525	3.83561643835616
chr11	34129675	34185250	38	41700	3.72727272727273
chr12	109921150	109973925	38	35050	3.5
chr19	10883050	10946050	38	46125	1.75384615384615
chr4	185614850	185651625	38	22450	3.40740740740741
chr1	155279900	155330775	37	28850	3.6
chr13	73317900	73353575	37	24350	3.26315789473684
chr15	78755300	78793550	37	26800	3.66666666666667
chr20	47837875	47908925	37	53925	3.36
chr3	9466875	9523625	37	47800	2.06451612903226
chr3	127772525	127834475	37	40400	3.18518518518519
chr7	30638150	30686075	37	30075	3.61421319796954
chr7	127943275	127979975	37	26975	1.71428571428571
chr9	19056575	19096550	37	25050	3.23809523809524
chr1	59121575	59161250	36	24575	3.12
chr16	4700450	4757825	36	40325	3.13333333333333
chr22	36676525	36745375	36	58325	2.12903225806452
chr3	14484925	14531375	36	36925	2.16393442622951
chr5	149383275	149435975	36	41175	2.5
chr14	102348575	102382125	35	20800	3.2
chr15	22836950	22870900	35	21875	2.90909090909091
chr17	17030175	17087900	35	48750	3.05
chr2	136505100	136543975	35	28125	1.87096774193548
chr3	15054075	15101050	35	36425	1.58333333333333
chr3	179287825	179320125	35	23425	1.74193548387097
chr7	129657650	129686125	35	16775	3.02857142857143
chr1	31729875	31768150	34	28200	2.64285714285714
chr12	117582075	117625700	34	34450	2
chr17	40618125	40649300	34	20275	2.13793103448276
chr22	45914075	45961000	34	34725	2.05882352941176
chrX	16847350	16882050	34	20425	2.42424242424242
chr1	154178525	154243650	33	51550	2.28985507246377
chr12	118816825	118854700	33	28600	2.54545454545455
chr16	15688600	15733350	33	32775	2.63829787234043
chr17	76062800	76101475	33	26150	2.6
chr2	111394525	111432600	33	27675	2.47058823529412
chr2	191834100	191874750	33	32300	2.47619047619048
chr1	27055700	27109700	32	44300	1.47826086956522
chr10	127409775	127448800	32	30550	2.15
chr14	35047100	35078225	32	21050	2.41176470588235
chr15	69709650	69740925	32	24550	1.14285714285714
chr16	233200	278125	32	36875	2.3448275862069
chr16	89576900	89631500	32	41950	1.53424657534247
chr19	47176225	47214625	32	28575	2.24561403508772
chr2	113303700	113334475	32	24225	1.57142857142857
chr2	216178300	216216050	32	23750	2.09756097560976
chr22	29902450	29946875	32	34750	1.5
chr15	41630450	41676650	31	33325	1.82300884955752
chr17	41567425	41607350	31	30900	1.75757575757576
chr1	100733325	100757800	30	17100	1.36363636363636
chr10	13686925	13714200	30	18575	1.80769230769231
chr19	2180600	2234650	30	42850	1.59574468085106
chr19	11201400	11244625	30	36850	1.48387096774194
chr2	136597400	136630700	30	24825	1.80952380952381
chr1	113635975	113669900	29	27275	1.38461538461538
chr10	64928750	64958100	29	20900	1.42857142857143
chr14	62188225	62214750	29	21175	1.45454545454545
chr12	57532075	57606700	28	67250	1.25581395348837
chr13	98634700	98676250	28	35850	0.82051282051282
chr2	85844800	85881425	28	30275	1.43396226415094
chr9	91940825	91979300	28	29775	1.34615384615385
chr10	105158075	105209725	27	44250	1
chr16	89944400	89980425	27	28275	1.09278350515464
chr17	1775275	1802575	27	21750	1.18518518518519
chr22	41520025	41576525	27	49775	1.08571428571429
chr22	42018325	42061550	27	37550	1.26315789473684
chr11	118619550	118657175	26	32000	0.830769230769231
chr6	4035925	4064325	26	21500	1.21052631578947
chr16	30711275	30756775	25	37950	0.823529411764706
chr17	46987925	47019000	25	26750	0.883720930232558
chr9	80915000	80944500	25	25175	0.896551724137931
chr1	22147975	22193225	24	37650	0.9375
chr1	160176750	160202625	24	21925	0.775510204081633
chr2	219089375	219121900	24	27700	0.909090909090909
chr17	62505100	62535325	23	26050	0.638888888888889
chr17	76789150	76834275	23	40575	0.466666666666667
chr22	42261550	42304150	23	37850	0.657894736842105
chr7	102939550	102966775	23	22875	0.75
chr1	33117875	33152550	22	30475	0.529411764705882
chr10	121588125	121610000	22	17675	0.580645161290323
chr10	103545125	103572675	21	24525	0.387096774193548
chr11	2968550	3000400	21	28500	0.363636363636364
chr12	64803625	64837550	20	31050	0.352941176470588
chr3	195775425	195800150	20	22300	0.36734693877551
chr10	13361150	13382950	19	18550	0.432432432432432
chr16	30970250	30996325	19	22975	0.478260869565217
chr22	41641075	41680000	19	34300	0.434782608695652
chr16	70560150	70609050	18	46325	0.327586206896552
chr17	40122725	40155650	18	28950	0.305084745762712
chr5	179132025	179158225	18	23500	0.35
chr19	21543225	21564125	17	19350	0.28169014084507
chr16	21968400	21994700	16	23375	0.327272727272727
chr1	21080150	21103350	15	21125	0.252873563218391
chr1	150297200	150320675	14	21475	0.221105527638191
chr1	182812425	182858500	14	43650	0.208333333333333
chr16	8983450	9010275	14	24200	0.271604938271605
chr16	24805225	24835850	14	28625	0.261904761904762
chr17	38543900	38569625	14	23400	0.2
chr2	62092925	62112425	14	17700	0.235294117647059
chr15	59170150	59189450	13	17900	0.228571428571429
chr7	1508525	1542775	13	32425	0.11864406779661
chr10	70719675	70740700	11	19375	0.179487179487179
chr12	53409925	53434025	11	22475	0.161616161616162
chr19	5914500	5934400	11	18550	0.18018018018018
chr10	99210700	99230875	10	19425	0.0900900900900901
chr11	9447450	9466975	10	18600	0.155172413793103
chr11	129738125	129759100	10	20175	0.0816326530612245
chr14	21856650	21884450	10	26825	0.10752688172043
chr22	35798600	35822500	10	22200	0.138888888888889
chr1	171752700	171766675	9	13275	0.137931034482759
chr1	226546275	226580350	9	32750	0.0898876404494382
chr10	120795400	120825375	9	28625	0.139130434782609
chr17	30684650	30702150	9	16550	0.147058823529412
chr19	8527275	8543875	9	15975	0.0875912408759124
chr2	242166125	242196775	9	29300	0.136585365853659
chr20	34296350	34328850	9	31300	0.138888888888889
chr20	35851325	35872850	9	20400	0.0809716599190283
chr3	50130725	50158750	9	27050	0.126582278481013
chr5	33453400	33472625	9	18225	0.115942028985507
chr5	149739400	149783075	9	41525	0.134920634920635
chr10	1039975	1059100	8	18475	0.072289156626506
chr15	43014925	43027875	8	12225	0.099009900990099
chr22	29677775	29697400	8	18750	0.125
chr22	38877125	38899350	8	21050	0.132075471698113
chr3	14698300	14714025	8	14875	0.114754098360656
chrX	47055600	47076200	8	19575	0.0896860986547085
chr1	39463000	39475375	7	11775	0.111111111111111
chr1	78418125	78435325	7	16700	0.0662983425414365
chr1	115260350	115281000	7	19950	0.0588235294117647
chr1	155890275	155903600	7	12650	0.104347826086957
chr12	133615725	133631825	7	15225	0.109090909090909
chr17	26666425	26679250	7	12300	0.0970873786407767
chr17	34161475	34174050	7	11975	0.0990990990990991
chr17	40047125	40070625	7	22775	0.105263157894737
chr19	56194775	56209450	7	13950	0.110344827586207
chr2	10919950	10934000	7	13275	0.113207547169811
chr3	14197625	14214725	7	16350	0.107142857142857
chr3	52235425	52250025	7	13700	0.0849056603773585
chr6	28868725	28880875	7	11375	0.100719424460432
chr7	149417825	149427925	7	9450	0.105263157894737
chr9	36198900	36214225	7	14600	0.0880503144654088
chr9	124525075	124539825	7	13925	0.10752688172043
chr9	139389325	139415075	7	24625	0.0897959183673469
chr1	17734325	17747375	6	12425	0.0909090909090909
chr1	38030325	38043925	6	13025	0.0900900900900901
chr1	44126850	44137975	6	10450	0.096551724137931
chr1	151205575	151221775	6	15600	0.073394495412844
chr11	64529700	64545200	6	15150	0.0617283950617284
chr12	53847825	53873400	6	25050	0.0921658986175115
chr14	21823750	21840250	6	16000	0.0792079207920792
chr15	72490650	72513750	6	22450	0.0869565217391304
chr16	2215525	2227975	6	11800	0.0966183574879227
chr16	71951800	71963300	6	11000	0.0923076923076923
chr16	74655075	74668150	6	12575	0.0941176470588235
chr17	61882450	61903475	6	20400	0.0961538461538462
chr19	1611250	1623375	6	11550	0.0638297872340425
chr19	2102900	2125100	6	21075	0.092378752886836
chr19	46349400	46358125	6	8125	0.09375
chr20	17594750	17618400	6	22875	0.0578947368421053
chr20	31377650	31398425	6	20050	0.0719424460431655
chr22	43270400	43285850	6	14625	0.0777777777777778
chr3	128981425	128995675	6	13600	0.094488188976378
chr4	2938600	2953650	6	14275	0.0689655172413793
chr5	1459375	1479800	6	19475	0.096045197740113
chr5	10253600	10265950	6	11975	0.0909090909090909
chr5	151167425	151182275	6	14150	0.086687306501548
chr7	56120525	56130850	6	9900	0.0727272727272727
chr9	136225775	136238850	6	12400	0.0769230769230769
chr1	2438850	2453350	5	14000	0.0431654676258993
chr1	46725500	46735350	5	9550	0.0789473684210526
chr1	76254500	76263050	5	8225	0.0784313725490196
chr10	6255300	6276800	5	20425	0.0743243243243243
chr11	59415625	59426575	5	10600	0.0701754385964912
chr11	66463600	66469525	5	5650	0.0769230769230769
chr11	71711350	71735975	5	24225	0.0258481421647819
chr12	112320150	112329275	5	8700	0.0685714285714286
chr14	69341400	69353075	5	11325	0.073394495412844
chr14	75356275	75370875	5	13900	0.0721649484536082
chr15	70341550	70357125	5	14925	0.0573476702508961
chr17	20903150	20925325	5	21550	0.0382165605095541
chr17	45729050	45743750	5	14075	0.072
chr19	16190900	16208150	5	16725	0.0695652173913043
chr19	34949650	34960275	5	10275	0.0652173913043478
chr19	52816425	52827250	5	10325	0.0616740088105727
chr19	58488900	58500775	5	11500	0.0719424460431655
chr2	27453625	27468275	5	14175	0.056
chr2	96946625	96966225	5	19025	0.051948051948052
chr2	198351925	198363275	5	11075	0.073394495412844
chr20	33580700	33598775	5	17700	0.0511182108626198
chr20	57478075	57487350	5	8775	0.0747663551401869
chr20	61906875	61921250	5	14025	0.058252427184466
chr3	41273600	41281375	5	7425	0.0789473684210526
chr3	45999075	46010475	5	11175	0.041958041958042
chr4	10075150	10105100	5	29550	0.0249221183800623
chr4	17620550	17632325	5	11375	0.0666666666666667
chr5	137494350	137508700	5	13950	0.0614035087719298
chr6	86323000	86333950	5	10625	0.0522875816993464
chr6	159201400	159210900	5	9150	0.0547945205479452
chr8	144987025	145012825	5	25175	0.0390625
chr1	3695200	3702000	4	6575	0.0506329113924051
chr1	8414725	8424925	4	9775	0.0538116591928251
chr1	32837250	32847150	4	9550	0.058252427184466
chr1	36756000	36760550	4	4400	0.0563380281690141
chr1	38441150	38448725	4	7400	0.0350877192982456
chr1	40025700	40039250	4	13025	0.0579710144927536
chr1	40214550	40222225	4	7400	0.0552995391705069
chr1	43391100	43411000	4	19550	0.0316027088036117
chr1	45105825	45113900	4	7925	0.0294117647058824
chr1	70702550	70717200	4	14375	0.0476190476190476
chr1	93299075	93310050	4	10625	0.0504731861198738
chr1	110589000	110600925	4	11625	0.0538720538720539
chr1	120276375	120286800	4	10200	0.0418410041841004
chr1	154550175	154567950	4	17225	0.0554371002132196
chr1	156241500	156249325	4	7525	0.0553359683794466
chr1	205763550	205769200	4	5475	0.0487804878048781
chr10	73574550	73586925	4	12000	0.0527859237536657
chr10	101635025	101650825	4	15425	0.0542986425339367
chr11	1773525	1778950	4	5275	0.0465116279069767
chr11	3378600	3394575	4	15675	0.0338983050847458
chr11	62561475	62570525	4	8875	0.0521739130434783
chr11	118365975	118378875	4	12375	0.055045871559633
chr12	14939650	14945050	4	5200	0.0509554140127389
chr12	46752900	46765150	4	12025	0.0392156862745098
chr12	49414475	49429275	4	14575	0.0447761194029851
chr12	56990650	57001625	4	10775	0.0291970802919708
chr12	104326200	104344900	4	18300	0.0434782608695652
chr12	121131850	121141750	4	9750	0.0307692307692308
chr14	24645775	24657025	4	11050	0.04
chr14	89071950	89078800	4	6600	0.0558659217877095
chr15	93586975	93597175	4	9925	0.0402010050251256
chr16	3021275	3027400	4	5900	0.0574712643678161
chr16	18857850	18864750	4	6675	0.0545454545454545
chr16	72132450	72147475	4	14775	0.0350877192982456
chr17	1575175	1587125	4	11625	0.0404624277456647
chr17	40035975	40046600	4	10200	0.0574712643678161
chr17	61871300	61880025	4	8400	0.051948051948052
chr17	80035600	80052475	4	16625	0.049079754601227
chr19	799100	816300	4	16700	0.041958041958042
chr19	1251200	1258650	4	7175	0.0574162679425837
chr19	1416950	1430750	4	13475	0.0487804878048781
chr19	5586500	5601525	4	14550	0.0540540540540541
chr19	15219950	15232375	4	12125	0.0410958904109589
chr19	16949825	16959525	4	9500	0.0305343511450382
chr19	39114275	39119250	4	4800	0.0555555555555556
chr19	54642875	54661575	4	18150	0.0347551342812006
chr2	48021375	48036225	4	14450	0.0324825986078886
chr2	128040100	128048400	4	8025	0.0526315789473684
chr2	239086775	239094075	4	7150	0.0289855072463768
chr20	32867175	32874475	4	7025	0.0517241379310345
chr3	126744925	126753575	4	8425	0.0493827160493827
chr3	127330875	127338800	4	7650	0.0465116279069767
chr3	156865050	156876800	4	11450	0.052434456928839
chr3	184036650	184048450	4	11500	0.0448430493273543
chr4	1216950	1230375	4	13125	0.0484848484848485
chr4	57320975	57328950	4	7750	0.0547945205479452
chr4	99999525	100006475	4	6725	0.0578034682080925
chr5	862250	875500	4	12800	0.0562060889929742
chr5	74650175	74657775	4	7350	0.0441176470588235
chr5	148883400	148891250	4	7625	0.0512820512820513
chr5	173031650	173040775	4	8950	0.0275862068965517
chr6	33650050	33660000	4	9675	0.0555555555555556
chr6	160186375	160194725	4	8025	0.0486111111111111
chr7	73521025	73525175	4	4000	0.0533333333333333
chr7	148699600	148714350	4	14350	0.0436893203883495
chr8	22470925	22479675	4	8450	0.0544747081712062
chr8	141564825	141573550	4	8525	0.0287769784172662
chr9	127106950	127119275	4	11975	0.0571428571428571
chrX	1712225	1722375	4	9725	0.0560747663551402
chrX	153576625	153597325	4	20200	0.0413793103448276
chr1	1320700	1331375	3	10425	0.0347394540942928
chr1	6527250	6531450	3	4100	0.0330578512396694
chr1	8918000	8936050	3	17725	0.0244648318042813
chr1	19545475	19552025	3	6450	0.0222222222222222
chr1	24972000	24978150	3	6025	0.0365853658536585
chr1	28598075	28602975	3	4800	0.0254777070063694
chr1	32792450	32798700	3	6125	0.0285714285714286
chr1	33788375	33799225	3	10725	0.0319148936170213
chr1	35641250	35657575	3	16150	0.033003300330033
chr1	41471250	41482300	3	10900	0.0309278350515464
chr1	52858100	52862150	3	3950	0.0336134453781513
chr1	53724750	53732450	3	7575	0.0212014134275618
chr1	118482975	118488900	3	5825	0.0303030303030303
chr1	120263050	120270200	3	7025	0.0359281437125748
chr1	145593550	145598950	3	5250	0.0372670807453416
chr1	154136350	154145875	3	9375	0.0357142857142857
chr1	166812325	166823975	3	11525	0.0148148148148148
chr1	201106875	201121425	3	14250	0.0304347826086957
chr1	201819950	201827775	3	7700	0.0224719101123595
chr10	80878650	80885700	3	6950	0.021505376344086
chr10	82271600	82279250	3	7475	0.0375586854460094
chr10	99508750	99517775	3	8925	0.028169014084507
chr10	104238975	104247375	3	8250	0.0278745644599303
chr10	129898875	129915025	3	15975	0.0195121951219512
chr11	10817800	10829200	3	11275	0.0136363636363636
chr11	34094025	34102550	3	8375	0.0343347639484979
chr11	47491950	47502550	3	10475	0.0214285714285714
chr11	64080725	64084050	3	3225	0.0373831775700935
chr11	64893800	64900750	3	6850	0.0233918128654971
chr11	67832100	67839800	3	7550	0.0290909090909091
chr11	70253125	70260200	3	6975	0.0236686390532544
chr11	71938000	71949175	3	11025	0.0158730158730159
chr11	129991450	129995400	3	3850	0.0310077519379845
chr12	2906150	2914750	3	8400	0.0372670807453416
chr12	6776075	6784125	3	7900	0.0316205533596838
chr12	48175675	48185900	3	10000	0.0308483290488432
chr12	56212750	56217325	3	4450	0.037037037037037
chr12	108910900	108924400	3	13225	0.0277777777777778
chr12	110769800	110788025	3	18125	0.00667779632721202
chr12	124217400	124222400	3	4900	0.0341880341880342
chr14	23544875	23552250	3	7200	0.037593984962406
chr15	25294175	25333975	3	39150	0.0247557003257329
chr15	44054900	44061625	3	6625	0.0310077519379845
chr15	89857125	89875525	3	18100	0.0216606498194946
chr16	1711750	1726350	3	14350	0.0303030303030303
chr16	8898125	8904275	3	6000	0.0283018867924528
chr16	19708375	19711875	3	3400	0.0338983050847458
chr16	22332850	22340200	3	7200	0.032258064516129
chr16	24575550	24583750	3	8000	0.0311284046692607
chr16	29988925	30003625	3	14525	0.0175438596491228
chr16	31193625	31208450	3	14650	0.0161616161616162
chr16	46995350	47003600	3	8075	0.0262295081967213
chr16	68584175	68590325	3	6025	0.0307692307692308
chr16	84211275	84219150	3	7775	0.0136054421768707
chr17	7124425	7134225	3	9650	0.0340909090909091
chr17	12894200	12904575	3	10125	0.0285714285714286
chr17	12912800	12919900	3	7000	0.0210526315789474
chr17	17126650	17136300	3	9500	0.028169014084507
chr17	17696500	17702975	3	6350	0.0357142857142857
chr17	38140500	38154175	3	13475	0.0311284046692607
chr17	45745125	45758625	3	13275	0.0252100840336134
chr17	47116550	47124650	3	7900	0.0332225913621262
chr17	56164225	56172250	3	7850	0.0377358490566038
chr17	56585400	56590175	3	4650	0.0368098159509202
chr17	73486525	73493400	3	6775	0.021978021978022
chr17	76116625	76122675	3	5900	0.029126213592233
chr17	78106725	78118225	3	11250	0.0304568527918782
chr17	80884100	80890375	3	6150	0.027027027027027
chr18	32822350	32829400	3	6925	0.0288461538461538
chr19	322400	331725	3	9175	0.0271186440677966
chr19	3957075	3962750	3	5575	0.0205128205128205
chr19	8041375	8049925	3	8400	0.0337552742616034
chr19	9637675	9647625	3	9825	0.0158311345646438
chr19	9719000	9730400	3	11200	0.0297766749379653
chr19	10662400	10667825	3	5300	0.0297029702970297
chr19	11554375	11560575	3	6100	0.0333333333333333
chr19	15362925	15380425	3	17200	0.0265095729013255
chr19	15506875	15515250	3	8275	0.0251572327044025
chr19	18683675	18688775	3	5000	0.0268456375838926
chr19	18959725	18975350	3	15475	0.0204081632653061
chr19	21326275	21332075	3	5700	0.0357142857142857
chr19	35507850	35519525	3	11575	0.0178571428571429
chr19	36719100	36724875	3	5675	0.036036036036036
chr19	39206900	39220125	3	12975	0.022883295194508
chr19	47222775	47237700	3	14700	0.0247349823321555
chr19	52392100	52405850	3	13600	0.0118343195266272
chr19	53847950	53857450	3	9325	0.03690036900369
chr2	74584350	74598900	3	14350	0.0243407707910751
chr2	96855775	96861400	3	5525	0.0201005025125628
chr2	99181700	99190825	3	8925	0.0359281437125748
chr2	170661925	170665875	3	3850	0.0296296296296296
chr2	198258925	198270475	3	11275	0.0343137254901961
chr2	219498400	219504450	3	5925	0.0363636363636364
chr2	241706175	241713750	3	7450	0.0216606498194946
chr20	10619775	10632625	3	12600	0.0350877192982456
chr20	52188725	52194800	3	5950	0.0306122448979592
chr20	61517150	61527700	3	10350	0.0363636363636364
chr21	30432400	30440375	3	7800	0.0332225913621262
chr21	44475650	44493575	3	17500	0.0379008746355685
chr21	45104225	45112200	3	7775	0.034965034965035
chr22	19439600	19445925	3	6225	0.018018018018018
chr22	23624275	23638300	3	13825	0.0242914979757085
chr22	29731450	29739775	3	8175	0.0264900662251656
chr22	29742550	29751000	3	8325	0.0245901639344262
chr22	30971550	30985600	3	13850	0.0263157894736842
chr22	31721000	31726675	3	5550	0.0338983050847458
chr22	40753500	40759875	3	6250	0.0348837209302326
chr22	50184250	50188525	3	4175	0.032258064516129
chr22	50873300	50880825	3	7400	0.0310880829015544
chr3	12872600	12882350	3	9475	0.0326975476839237
chr3	39449400	39456325	3	6800	0.0347826086956522
chr3	48443800	48466150	3	22050	0.0227596017069701
chr3	53257150	53271350	3	14050	0.0125
chr3	126183025	126190550	3	7375	0.0289855072463768
chr3	128619425	128635725	3	15950	0.0344827586206897
chr3	139073400	139080350	3	6825	0.0287081339712919
chr4	2927325	2934575	3	7125	0.032258064516129
chr4	78082425	78086825	3	4300	0.0300751879699248
chr4	109542975	109549350	3	6250	0.0298507462686567
chr5	1051300	1061075	3	9625	0.0238095238095238
chr5	138651650	138662575	3	10675	0.0338028169014084
chr5	148727325	148731800	3	4350	0.0372670807453416
chr5	177632500	177644550	3	11900	0.0226628895184136
chr5	179223950	179228675	3	4600	0.036144578313253
chr6	15497925	15515925	3	17600	0.032626427406199
chr6	30856350	30868275	3	11700	0.032
chr6	31590275	31606300	3	15650	0.026890756302521
chr6	35044825	35058200	3	13250	0.0135593220338983
chr6	36564450	36576275	3	11625	0.0238095238095238
chr6	159186475	159199350	3	12625	0.0337552742616034
chr6	160161475	160169675	3	8025	0.0355871886120996
chr6	160195350	160205200	3	9700	0.0224089635854342
chr7	295600	302000	3	6250	0.0340425531914894
chr7	23557175	23561800	3	4525	0.032520325203252
chr7	99666350	99678125	3	11425	0.0356347438752784
chr7	100274125	100287675	3	13450	0.0209424083769634
chr7	134125225	134130825	3	5450	0.036144578313253
chr7	139086425	139091450	3	4900	0.0333333333333333
chr7	157152150	157162325	3	9975	0.0298507462686567
chr8	30420500	30428200	3	7550	0.0306122448979592
chr8	141547275	141551675	3	4300	0.0373831775700935
chr9	21836400	21842050	3	5525	0.0327868852459016
chr9	35057950	35068675	3	10625	0.0116959064327485
chr9	37778025	37783650	3	5525	0.023121387283237
chr9	98219850	98224450	3	4500	0.0344827586206897
chr9	99520175	99527200	3	6850	0.037593984962406
chrX	153214825	153230375	3	15350	0.0272727272727273
chr1	11891150	11898875	2	7675	0.0130293159609121
chr1	16452150	16457900	2	5700	0.0175438596491228
chr1	24077100	24084625	2	7475	0.0133779264214047
chr1	24978550	24984550	2	5950	0.0168067226890756
chr1	41219250	41226175	2	6875	0.0145454545454545
chr1	67885975	67892100	2	6075	0.0164609053497942
chr1	156913125	156919725	2	6550	0.0152671755725191
chr10	79794650	79802775	2	8075	0.0123839009287926
chr10	101652575	101660600	2	7975	0.0125391849529781
chr11	9162775	9169850	2	7025	0.0142348754448399
chr11	16767450	16776050	2	8525	0.0175953079178886
chr11	57569075	57574850	2	5725	0.0174672489082969
chr11	61179925	61189425	2	9425	0.0159151193633952
chr11	61574800	61581075	2	6225	0.0160642570281124
chr11	62587725	62593650	2	5875	0.0170212765957447
chr11	65393050	65398875	2	5775	0.0173160173160173
chr11	68700625	68707925	2	7250	0.0137931034482759
chr11	93525675	93533075	2	7350	0.0136054421768707
chr11	118770150	118776050	2	5850	0.0170940170940171
chr11	118893875	118899625	2	5700	0.0175438596491228
chr12	49164400	49170150	2	5700	0.0175438596491228
chr12	49430350	49449350	2	18950	0.00527704485488127
chr12	69990125	69996375	2	6200	0.0161290322580645
chr12	109887950	109895700	2	7700	0.012987012987013
chr14	70234750	70242075	2	7275	0.013745704467354
chr14	105929225	105936525	2	7250	0.0137931034482759
chr15	63348900	63355200	2	6250	0.016
chr15	75499275	75505875	2	6550	0.0152671755725191
chr15	91418875	91425950	2	7025	0.0142348754448399
chr16	2278025	2284775	2	6700	0.0149253731343284
chr16	67859750	67866450	2	6650	0.0150375939849624
chr16	67909725	67918325	2	8525	0.0175953079178886
chr16	85694575	85704850	2	10200	0.0147058823529412
chr16	87869375	87876875	2	7450	0.0134228187919463
chr17	4793550	4800925	2	7325	0.0136518771331058
chr17	8130750	8140000	2	9200	0.0108695652173913
chr17	40965675	40972000	2	6275	0.0159362549800797
chr17	44107775	44117825	2	9975	0.0150375939849624
chr17	45008425	45014700	2	6225	0.0160642570281124
chr17	48457500	48472700	2	15075	0.0165837479270315
chr17	58127925	58135175	2	7200	0.0138888888888889
chr17	73230400	73242925	2	12450	0.0120481927710843
chr17	74078250	74088325	2	10025	0.00997506234413965
chr17	77753275	77760075	2	6750	0.0148148148148148
chr17	79652550	79659800	2	7200	0.0138888888888889
chr18	47797450	47803725	2	6225	0.0160642570281124
chr19	881000	886950	2	5900	0.0169491525423729
chr19	2240825	2249550	2	8650	0.0173410404624277
chr19	5212850	5222450	2	9525	0.015748031496063
chr19	15477875	15486175	2	8250	0.0121212121212121
chr19	16333900	16341150	2	7200	0.0138888888888889
chr19	39190475	39205825	2	15225	0.0164203612479475
chr19	39327275	39338725	2	11400	0.0087719298245614
chr19	44980725	44989900	2	9125	0.010958904109589
chr19	54962100	54971750	2	9600	0.0104166666666667
chr2	75111250	75117725	2	6425	0.0155642023346304
chr2	101619300	101625600	2	6250	0.016
chr2	201715950	201724650	2	8625	0.0173913043478261
chr2	241720975	241728100	2	7075	0.0141342756183746
chr2	242657950	242664800	2	6800	0.0147058823529412
chr20	31033375	31044375	2	10925	0.0137299771167048
chr20	39790450	39800000	2	9500	0.0105263157894737
chr21	44518000	44525550	2	7500	0.0133333333333333
chr21	45210950	45224850	2	13800	0.0144927536231884
chr21	45734575	45740325	2	5700	0.0175438596491228
chr21	46898625	46904725	2	6050	0.0165289256198347
chr22	19453450	19461850	2	8350	0.0119760479041916
chr22	20092000	20103775	2	11725	0.00852878464818763
chr22	24164100	24170275	2	6125	0.0163265306122449
chr22	29667550	29676825	2	9200	0.016304347826087
chr22	36911600	36922500	2	10825	0.0138568129330254
chr22	39118300	39128675	2	10300	0.0145631067961165
chr22	39129525	39139575	2	10000	0.01
chr22	50713425	50722450	2	8975	0.011142061281337
chr22	50896750	50906900	2	10100	0.0099009900990099
chr22	51006975	51013250	2	6225	0.0160642570281124
chr3	10341250	10347600	2	6300	0.0158730158730159
chr3	12945275	12953950	2	8600	0.0174418604651163
chr3	51676675	51682575	2	5850	0.0170940170940171
chr3	52434200	52442200	2	7950	0.0125786163522013
chr3	126734600	126743700	2	9025	0.0166204986149584
chr3	134075150	134082875	2	7675	0.0130293159609121
chr3	183881100	183890050	2	8900	0.0112359550561798
chr4	524250	530800	2	6500	0.0153846153846154
chr4	129763525	129769325	2	5750	0.0173913043478261
chr4	129769600	129779725	2	10075	0.00992555831265509
chr5	1333400	1339500	2	6050	0.0165289256198347
chr5	1488700	1495375	2	6625	0.0150943396226415
chr5	137899850	137908700	2	8800	0.0113636363636364
chr5	141241500	141249025	2	7475	0.0133779264214047
chr5	154177750	154186925	2	9100	0.0164835164835165
chr5	176757625	176766675	2	8975	0.0167130919220056
chr5	176857175	176863925	2	6700	0.0149253731343284
chr5	176950400	176960225	2	9750	0.0153846153846154
chr6	7890925	7896675	2	5700	0.0175438596491228
chr6	31497250	31508425	2	11125	0.00898876404494382
chr6	41060500	41066975	2	6425	0.0155642023346304
chr6	41894900	41901625	2	6675	0.0149812734082397
chr7	6726200	6739525	2	13275	0.00753295668549906
chr7	26246000	26251775	2	5725	0.0174672489082969
chr7	70246300	70257275	2	10900	0.0137614678899083
chr7	98630375	98636600	2	6175	0.0161943319838057
chr8	22105025	22111050	2	5975	0.0167364016736402
chr8	38274275	38280875	2	6550	0.0152671755725191
chr8	42956750	42967050	2	10225	0.0146699266503667
chr8	101720400	101730725	2	10250	0.0146341463414634
chr8	103843900	103852175	2	8225	0.0121580547112462
chr9	2648200	2654250	2	6000	0.0166666666666667
chr9	74969300	74975850	2	6500	0.0153846153846154
chr9	86583950	86592900	2	8875	0.0169014084507042
chr9	116040525	116047625	2	7050	0.0141843971631206
chr9	136908350	136916950	2	8525	0.0175953079178886
chr9	137013400	137024975	2	11500	0.0130434782608696
