# Supplementary material for: Large organized chromatin lysine domains help distinguish primitive from differentiated cell populations
Source: Nat Commun. 2021 Jan 21;12:499. doi: 10.1038/s41467-020-20830-9 (PMC7820432; doi:10.1038/s41467-020-20830-9)
Supplement: Supplementary file 3 — Supplementary Software [file 41467_2020_20830_MOESM3_ESM.zip › E008-H3K4me1_LOCKS.bed]

chr1	10489900	10759625	72	46075	29.6129032258065
chr1	64167900	64358950	72	55225	22
chr1	164526350	164681375	72	63225	29.2142857142857
chr1	214360400	214674250	72	54000	37.9090909090909
chr10	34853375	35100925	72	41000	37
chr10	80784275	81004150	72	84150	24.4571428571429
chr10	88391525	88590400	72	45325	35.68
chr10	114397625	114739200	72	54700	30.8518518518519
chr10	114740800	114879175	72	55250	22.5185185185185
chr10	126697850	126816400	72	49300	33.1428571428571
chr11	683750	864125	72	61150	30
chr11	12694950	12845300	72	58900	27.625
chr11	19681700	19927750	72	54725	35.4857142857143
chr11	44545975	44871125	72	61375	35.8205128205128
chr11	46255625	46486950	72	65950	36.9230769230769
chr11	61245000	61465850	72	51675	30.2142857142857
chr11	65209325	65412450	72	56875	37.6923076923077
chr12	6712325	6984100	72	54900	30.1851851851852
chr12	11733100	11976200	72	46725	36.6923076923077
chr13	41051700	41220175	72	43750	36.95
chr14	77367700	77555525	72	71850	24.1052631578947
chr14	89695350	89885675	72	59150	25.5882352941176
chr15	26860475	27016900	72	51875	24.8235294117647
chr15	77738000	77955400	72	56400	36.7058823529412
chr15	90514650	90776675	72	47475	35.0232558139535
chr15	99068700	99281275	72	58850	36.6206896551724
chr15	99281600	99428375	72	58725	15.8947368421053
chr16	3004200	3174175	72	53125	17.2888888888889
chr16	81437375	81687200	72	46900	28.8333333333333
chr16	85146175	85360950	72	47400	30.4705882352941
chr16	85361400	85609825	72	68325	35.304347826087
chr16	89308075	89468250	72	57300	36.4411764705882
chr17	7068300	7294800	72	49900	30.0882352941176
chr17	17566400	17751950	72	63700	21.7857142857143
chr17	27222825	27467425	72	61425	35.0909090909091
chr17	37711575	37893150	72	59325	26.5
chr17	42975725	43313900	72	56175	36.8372093023256
chr17	46547800	46703675	72	47175	30.5
chr17	47925200	48201950	72	55250	36.1578947368421
chr17	48501350	48805100	72	51550	29.219512195122
chr17	55312100	55551925	72	60575	35.7
chr17	55908225	56160500	72	57300	33.304347826087
chr17	72836075	73110225	72	47500	34.156862745098
chr17	74377425	74609325	72	58175	30.9090909090909
chr17	76162700	76384500	72	67375	27.7272727272727
chr18	55680575	55923200	72	47900	38.156862745098
chr19	773025	1041050	72	51375	38.25
chr19	1063400	1258675	72	48200	35.0857142857143
chr19	2415625	2727825	72	45000	36.8372093023256
chr19	12750575	12991850	72	45175	37.1698113207547
chr19	12995350	13228900	72	56800	27.6842105263158
chr19	18262125	18527825	72	52275	29.6842105263158
chr19	42532675	42795675	72	49100	32.8974358974359
chr2	43241100	43478325	72	49025	34.468085106383
chr2	121405075	121650825	72	68575	33.8064516129032
chr2	220070675	220391975	72	62750	31.7454545454545
chr2	236377575	236610175	72	49550	35.2941176470588
chr20	61371950	61614475	72	57375	31.6190476190476
chr21	27356025	27523100	72	44475	36.7
chr22	29277975	29411000	72	48925	21.5238095238095
chr22	34118775	34304950	72	55150	36.4285714285714
chr22	36506200	36848175	72	62750	38.2727272727273
chr22	39359650	39576425	72	47925	33.4117647058824
chr3	50160725	50380300	72	68575	27.6862745098039
chr3	61506950	61693325	72	50525	21.8333333333333
chr3	61693875	61898300	72	42800	32.3529411764706
chr3	171756375	171942700	72	55625	19.6862745098039
chr4	87854825	87999875	72	55350	17.25
chr5	14093350	14264150	72	60575	29.2903225806452
chr5	140983575	141225225	72	53125	35
chr5	141977200	142247325	72	39250	38
chr5	176030250	176244525	72	42975	38.5454545454545
chr6	3117375	3380350	72	54025	25.6567164179104
chr6	15130225	15341800	72	73475	32.639175257732
chr6	15341850	15449150	72	67050	14.2631578947368
chr6	41373675	41570925	72	65150	34.6666666666667
chr6	111790750	112115375	72	45850	35.6538461538462
chr6	157093225	157238225	72	49725	27.8947368421053
chr6	157238450	157409575	72	39900	31.3846153846154
chr7	27120375	27276075	72	47075	22.1904761904762
chr7	75792125	76002875	72	41800	30.3448275862069
chr7	150639050	150807050	72	58375	27.8181818181818
chr8	30196775	30391200	72	67525	34.0540540540541
chr8	118889850	119101250	72	49375	26.5263157894737
chr8	128771800	128919350	72	75850	34.1764705882353
chr8	128919450	129111800	72	52225	38.0869565217391
chr8	145513500	145745150	72	50925	24.551724137931
chr9	130251650	130555875	72	51000	36.6086956521739
chr9	130564300	130797525	72	51450	37.8823529411765
chr9	140007875	140208950	72	52275	36.25
chr17	781025	1027225	71	48450	38.2285714285714
chr22	42654275	42875200	71	58225	25.7254901960784
chr1	27803750	28017225	70	72075	36.3846153846154
chr15	57484450	57738650	70	46450	37.84
chr16	657875	864450	70	47050	37.3939393939394
chr16	29796250	30135175	70	57325	34.2222222222222
chr19	49894950	50116975	70	44925	35.3488372093023
chr2	60635800	60831200	70	65450	27.3333333333333
chr21	38727475	38909975	70	39700	26.7
chr3	65814900	66053075	70	43200	36
chr3	185419600	185544850	70	50100	14.1463414634146
chr5	123885250	124108900	70	67550	32.3684210526316
chr18	60380975	60524900	69	56750	27.4074074074074
chr2	202787950	203036575	69	48025	33
chr6	26154100	26365250	69	35525	37.1428571428571
chr2	102312650	102448325	68	46525	24.5882352941176
chr3	72304225	72541750	68	40975	34.4081632653061
chr5	176723575	176943525	68	55350	27.0344827586207
chr12	32514675	32738750	67	38300	34.5625
chr15	66895725	67191525	67	52750	32.6666666666667
chr8	144414250	144719675	67	56300	29.0204081632653
chr1	156021750	156182450	66	50250	35.1304347826087
chr11	235275	477700	66	53950	26.24
chr17	25782400	25906275	66	54275	20.4827586206897
chr2	85346900	85583050	66	64550	33.0666666666667
chr1	54715650	54880250	65	77475	29.3913043478261
chr5	106790650	106972175	65	48150	30.8235294117647
chr7	70039425	70239400	65	52150	34.8888888888889
chr9	131785125	132045400	65	48400	30.0588235294118
chr1	154908200	155067350	64	50500	34.7317073170732
chr11	63742775	63956100	64	48775	33.7435897435897
chr11	63974250	64183175	64	51175	27.7
chr2	240122825	240363625	64	45575	27.36
chr22	23371525	23624500	64	55250	33.2903225806452
chr6	31496775	31807225	64	49975	25.7623762376238
chr6	56555200	56732200	64	41575	33.2857142857143
chr7	5516825	5751850	64	47175	31.5
chr7	157065425	157226125	64	35825	27
chr1	2120650	2254550	63	54600	27.2413793103448
chr10	35617500	35813050	63	47075	31.8518518518519
chr10	75610925	75812450	63	40700	33.6296296296296
chr11	64455575	64704075	63	53150	31.5
chr18	46351850	46589025	62	67575	27.7777777777778
chr8	38559175	38865025	62	35075	33.35
chr8	101768075	102185150	62	47025	31.344262295082
chr9	16670900	16874025	62	42500	30.3404255319149
chr15	67303125	67470425	61	56475	19.0833333333333
chr4	7806250	7988250	61	40275	26.64
chr1	21818475	22014500	60	36875	30.5
chr11	100534475	100709075	60	34225	29.3529411764706
chr12	3106500	3346775	60	43925	25.219512195122
chr17	44121575	44272400	60	41525	29.8620689655172
chr19	45872075	46032950	60	34775	18.2264150943396
chr9	134095775	134407275	60	51650	30.280701754386
chr9	138967525	139161025	60	46150	28.6666666666667
chr9	140429525	140604050	60	42650	33.4857142857143
chr1	31180750	31384300	59	41100	30.8636363636364
chr10	97167850	97320425	59	38900	29.7368421052632
chr12	121895350	122129375	59	39050	30.64
chr13	99097250	99252375	59	51000	25.5692307692308
chr16	11586850	11776475	59	41975	32
chr5	79361100	79562775	59	56300	32.7741935483871
chr12	54321275	54476300	58	35450	23
chr16	49555800	49750425	58	44800	31.6296296296296
chr2	36565250	36720775	58	44350	31.6969696969697
chr2	238480425	238653725	58	46725	25.5157894736842
chr20	35848650	36052225	58	44700	28.7
chr5	141531725	141710475	58	45925	26.8275862068966
chr1	44870500	45126075	57	53325	29.2421052631579
chr13	113327950	113447100	57	38675	22.9411764705882
chr17	2679525	2844075	57	33925	31
chr7	151065500	151218175	57	39250	23.7073170731707
chr9	132143400	132287350	57	38900	28.8125
chr9	127455625	127657000	56	43250	24.95
chr1	39546075	39699350	55	52325	24.9090909090909
chr1	205156525	205345950	55	55350	29
chr11	14318675	14408900	55	29975	26.5263157894737
chr2	153238000	153358125	55	35450	24.56
chr5	115834325	115915075	55	40575	19.4117647058824
chr14	69388300	69523750	54	48250	28.4444444444444
chr16	89468425	89561650	54	41500	13.2432432432432
chr2	39573625	39751450	54	35625	19.8421052631579
chr22	26940675	27105025	54	53625	25.1428571428571
chr22	43278150	43412175	54	37050	19
chr1	155138200	155295750	53	35850	27.0555555555556
chr11	125175400	125387725	53	37200	23.3548387096774
chr13	51782925	51902825	53	35725	22.1739130434783
chr17	55552525	55693900	53	41300	29
chr3	42039300	42234550	53	38575	28.35
chr12	108982525	109128325	52	34375	25.4285714285714
chr8	22398050	22604300	52	48950	27.7263157894737
chrX	132460875	132607700	52	34425	20.7761194029851
chr11	119422550	119635575	51	44950	27.6666666666667
chr13	98793475	98996200	51	38725	21.7894736842105
chr15	31588600	31733075	51	40500	25.0877192982456
chr17	7451650	7626250	51	39200	28.3673469387755
chr2	176931275	177057800	51	43100	17.9259259259259
chr22	17819875	17973025	51	38900	28.1025641025641
chr8	21867125	22046875	51	39300	28.5714285714286
chr10	73276650	73425575	50	37150	26
chr11	44873225	45012550	50	42425	22.2692307692308
chr11	95870050	96014675	50	28750	25.2592592592593
chr11	120039225	120225125	50	31600	24.4444444444444
chr17	43370425	43518500	50	29775	25.0724637681159
chr19	19472150	19652725	50	43725	26.9090909090909
chr15	40526900	40676850	49	40525	24.5
chr15	65094200	65214275	49	40250	22.8461538461538
chr17	36479775	36669075	49	46125	26.2698412698413
chr17	75346400	75477900	49	71875	13.6825396825397
chr2	64414900	64595625	49	38450	27.7894736842105
chr20	48273725	48393175	49	34050	26.3529411764706
chr3	147057700	147142900	49	45800	24.1025641025641
chr9	23725125	23851925	49	35425	17.4736842105263
chr9	134497450	134637875	49	48450	23.1612903225806
chr1	8427300	8543450	48	43925	13.7647058823529
chr17	6338225	6483050	48	34350	18
chr5	112495825	112632375	48	33825	26.2424242424242
chr7	47492225	47632150	48	34825	20.25
chr8	141948300	142145075	48	39300	27.375
chr11	72407975	72543650	47	33550	23.3571428571429
chr12	52398125	52546575	47	34550	23
chr17	38566250	38677975	47	31875	23.92
chr17	39773075	39978050	47	35325	26.2439024390244
chr3	31917625	32046025	47	33875	26.4838709677419
chr6	138786350	138918175	47	34725	25.8709677419355
chr9	139420425	139510200	47	34850	8.6969696969697
chr12	62993675	63133800	46	35150	25.6744186046512
chr16	67183325	67318850	46	32725	26
chr16	84537275	84683900	46	34550	23.0769230769231
chr17	38437350	38523600	46	40150	18.7368421052632
chr2	25419150	25566200	46	40975	19.875
chr3	32818475	32944150	46	61600	19.125
chr1	46908200	47024550	45	31200	17.8095238095238
chr18	74779200	74881300	45	24100	25.4285714285714
chr20	44509400	44719125	45	31900	24.3859649122807
chr9	84188925	84314475	45	31900	25.448275862069
chrX	8584250	8701475	45	23700	22.2105263157895
chr1	156326975	156479850	44	47450	20.9411764705882
chr10	96953750	97074375	44	27700	25.4444444444444
chr11	128366775	128498100	44	30575	19.76
chr12	124963750	125067175	44	49225	21.0810810810811
chr15	68797000	68965425	44	31325	23.0510948905109
chr20	62062875	62207100	44	30450	25.4736842105263
chr6	44123350	44243525	44	36525	17.3939393939394
chr8	72548375	72668850	44	32975	25.2857142857143
chr9	129350400	129453375	44	33525	18.7252747252747
chr9	136720975	136860475	44	37225	20.0571428571429
chr1	56972800	57050550	43	38125	17.5625
chr17	1859475	1999550	43	28200	24.7096774193548
chr18	56499550	56597675	43	33675	19.1666666666667
chr20	45922100	46012850	43	44950	15.304347826087
chr3	184227600	184380525	43	39475	19.7391304347826
chr1	19718100	19814350	42	38025	13.7831325301205
chr1	32155300	32281575	42	31800	24.3181818181818
chr1	64934800	65015875	42	41925	7.37142857142857
chr14	61872600	62083275	42	36375	23.5
chr19	39108325	39209575	42	44675	21.1
chr3	194868475	194993050	42	36375	17.2307692307692
chr7	51280800	51397675	42	25700	20.7272727272727
chr8	93061500	93129675	42	27750	15.7142857142857
chr1	6474350	6558500	41	26350	20.0526315789474
chr1	17829075	17929525	41	40125	18.75
chr10	102384725	102510500	41	33975	22.6
chr10	123284150	123374500	41	34025	20.1818181818182
chr11	67113575	67237275	41	34700	21.4805194805195
chr14	99984650	100095300	41	42200	18.4705882352941
chr16	17439200	17577650	41	34125	21.3725490196078
chr20	31319250	31412250	41	32875	16.6470588235294
chr5	139012825	139092575	41	54675	10.1904761904762
chr11	2801375	2935625	40	30825	22.75
chr11	62303425	62390200	40	30625	16.9142857142857
chr12	6993450	7091875	40	31550	23.4857142857143
chr12	115087700	115195875	40	37125	22.7368421052632
chr15	96855850	96965050	40	41525	18.494623655914
chr16	49843250	49918775	40	29150	20.7826086956522
chr17	45897850	45983975	40	26550	18.7407407407407
chr19	478350	590975	40	20000	23.2
chr3	46972225	47067200	40	26125	22
chr6	159213925	159316825	40	30025	21.3939393939394
chr7	101447100	101545200	40	27550	22
chr7	150008825	150105025	40	43125	16.8695652173913
chr14	23937900	24050000	39	34975	16.2857142857143
chr2	106356525	106439000	39	23050	22.9090909090909
chr2	161216575	161277075	39	23175	13.4054054054054
chr2	201170100	201259375	39	33850	20.0606060606061
chr3	51974400	52092350	39	31375	22.7619047619048
chr3	57993450	58070250	39	36075	22.1739130434783
chr4	123683775	123784750	39	29725	16.1463414634146
chr8	61588400	61690125	39	24625	22.6206896551724
chr9	126067050	126208500	39	28525	21.6923076923077
chr1	11739775	11867750	38	35150	17.2222222222222
chr11	125929050	126039625	38	27975	13.8125
chr15	40172275	40235150	38	25575	13.8947368421053
chr2	45134100	45242050	38	36950	20.2340425531915
chr3	176820400	176931800	38	22500	20.7727272727273
chr6	31038250	31184375	38	26200	21.2982456140351
chr7	105383700	105574350	38	33400	21.1538461538462
chr8	142356800	142465000	38	30200	16
chr1	8701575	8791325	37	24200	20.8205128205128
chr1	205398950	205502700	37	37800	16.0740740740741
chr10	61590300	61669050	37	20600	19.8823529411765
chr10	123871425	123952550	37	31975	9.29411764705882
chr11	123345725	123457225	37	23400	19.5789473684211
chr12	52205375	52267725	37	27150	11.9473684210526
chr15	89874575	89977800	37	34275	17.0909090909091
chr16	2003000	2099050	37	30625	15.3333333333333
chr16	84697000	84776375	37	24900	14.5945945945946
chr17	4383650	4549125	37	30325	20.5
chr19	55849675	55929625	37	30225	20.4
chr2	99053425	99132375	37	22050	20.9824561403509
chr20	30144950	30200675	37	23925	11.4210526315789
chr5	75767825	75840275	37	21500	20.5142857142857
chr7	131192875	131254100	37	34000	8.1063829787234
chr9	34547825	34655500	37	33975	14.5217391304348
chr1	21564500	21677300	36	37425	14.188679245283
chr1	204033175	204122100	36	40350	17.25
chr14	91790175	91885275	36	34125	14.3023255813953
chr16	88803475	88879725	36	29550	19.4666666666667
chr17	71249600	71365800	36	29700	15.84
chr20	52195175	52302750	36	25000	15.7959183673469
chr22	28109300	28217625	36	33200	18.3076923076923
chr6	7086100	7196450	36	33675	19.9583333333333
chr7	105274500	105367950	36	37200	11
chr16	75086475	75165475	35	26500	15.2
chr17	19264700	19398600	35	27400	19.75
chr17	36713925	36776500	35	29800	6.09756097560976
chr2	97480925	97599650	35	32100	19.9636363636364
chr20	57375300	57477575	35	31975	18.1935483870968
chr21	44336475	44413550	35	21400	14.6666666666667
chr22	40571550	40645800	35	33850	11.8823529411765
chr6	15449275	15509350	35	21150	18.3030303030303
chr10	52302725	52390175	34	24525	19.4651162790698
chr10	104371500	104481875	34	35025	17.76
chr16	85610000	85686600	34	38125	17.0181818181818
chr17	75730400	75838750	34	22250	18.1666666666667
chr19	4326300	4416550	34	30525	18.5555555555556
chr2	232198375	232286175	34	22825	18.7826086956522
chr5	149821125	149916575	34	30300	14.8823529411765
chr8	20089500	20234750	34	35775	18.9876543209877
chr9	90129125	90236550	34	23525	18.9285714285714
chr1	6238700	6337325	33	27025	17.9433962264151
chr11	27437750	27495325	33	24850	18.1176470588235
chr12	26110050	26207750	33	20100	18.25
chr14	69006125	69131275	33	25150	19.04
chr15	65618275	65717325	33	36850	15.8
chr17	42141675	42220625	33	28025	18.6274509803922
chr19	15387425	15444300	33	27075	10.0571428571429
chr2	54769700	54841250	33	24325	12.72
chr2	189138875	189210175	33	22275	14.3809523809524
chr2	206535025	206602925	33	26825	12.5263157894737
chr20	3712450	3802400	33	26475	13.0833333333333
chr6	10545825	10614250	33	26875	18.2758620689655
chr8	38259175	38346350	33	34950	8.76811594202899
chr1	16438325	16509225	32	30100	10.9565217391304
chr10	72968550	73039975	32	30850	10.6896551724138
chr11	72295625	72395650	32	18975	15.9506172839506
chr12	6419125	6505875	32	34375	16.1951219512195
chr19	55949000	56008050	32	20500	17.2571428571429
chr20	56229600	56310225	32	24075	17.9230769230769
chr3	50517250	50588325	32	20150	15.8461538461538
chr3	134026950	134104225	32	28500	16.7169811320755
chr5	173314275	173409050	32	22250	16.3095238095238
chr6	10381075	10427400	32	28600	3.81395348837209
chr7	2838925	2923500	32	31500	17.5308641975309
chr7	55572125	55642100	32	28300	15.906976744186
chr9	98169400	98291825	32	27125	17.92
chr1	156624725	156741200	31	48275	17.8823529411765
chr11	20002725	20088500	31	27125	10.0727272727273
chr17	72347750	72464075	31	26525	14.5555555555556
chr2	129017775	129081750	31	22475	17.2173913043478
chr4	187554675	187650100	31	24500	14.047619047619
chr5	149961675	150054175	31	21625	16.0555555555556
chr5	180611450	180695225	31	21000	16.92
chr9	37997800	38070700	31	35825	16.7777777777778
chrX	45621400	45671975	31	16025	12.08
chr10	22929375	22994725	30	20425	13.375
chr14	99684850	99750950	30	30100	16.5384615384615
chr17	16337975	16420650	30	26775	16.5454545454545
chr2	70310950	70370975	30	20800	11.96
chr20	10598725	10656425	30	27575	14.8947368421053
chr3	11617975	11685775	30	27000	14.7619047619048
chr5	87955200	88005600	30	25000	8.37735849056604
chrX	25008450	25071650	30	24000	15.6296296296296
chr1	27317550	27398025	29	29525	16.7555555555556
chr10	72183000	72274525	29	26225	14.2553191489362
chr15	41185650	41264750	29	22025	12.6885245901639
chr19	49610175	49669425	29	18100	12.75
chr2	85147425	85218400	29	19200	13.7714285714286
chr20	22536750	22572450	29	19850	7.30434782608696
chr20	52474250	52560800	29	27375	11.6585365853659
chr20	62666700	62735800	29	23575	15.9555555555556
chr21	46106025	46199725	29	26175	15.2
chr3	55507925	55654900	29	30825	16.046511627907
chr4	26297700	26379075	29	19825	15.9259259259259
chr4	185303300	185398375	29	26450	16.0980392156863
chr5	171380450	171437625	29	27725	8.23255813953488
chr6	3383900	3467450	29	25375	15.1875
chr6	21689175	21756975	29	26600	12.4166666666667
chr7	143042275	143116125	29	24375	9.46341463414634
chr1	22223175	22290600	28	24350	11.3103448275862
chr1	38492550	38568550	28	18650	11.3
chr1	45242175	45316000	28	18650	14.4210526315789
chr1	201634300	201733200	28	32150	11.5652173913043
chr12	106468325	106539475	28	27525	15.2459016393443
chr16	9025625	9077550	28	20100	12.4742268041237
chr17	38209575	38297950	28	32550	15.8055555555556
chr17	48204875	48262500	28	19275	8.78260869565217
chr19	13936425	13994625	28	19550	11.9487179487179
chr3	12985700	13064525	28	19775	13.3333333333333
chr4	183995025	184066875	28	18650	16.2222222222222
chr1	162138675	162210250	27	18600	11.6216216216216
chr10	71071700	71121325	27	27225	6.9375
chr11	8679950	8746150	27	21400	10.8139534883721
chr12	113900075	113966975	27	23350	14.9302325581395
chr16	67420500	67468400	27	21225	8.17142857142857
chr16	70713125	70795650	27	23825	12.8275862068966
chr17	20058375	20134850	27	20150	13.0909090909091
chr17	41149375	41221450	27	19525	14.1261261261261
chr17	63526000	63591200	27	25325	10.1666666666667
chr2	173291425	173330550	27	20650	6.36065573770492
chr4	111530225	111565425	27	25525	2.27027027027027
chr4	129707800	129766450	27	22400	13
chr4	154110625	154197325	27	24150	14.5
chr6	33538500	33609125	27	20125	12.2790697674419
chr7	130560525	130612475	27	17400	10.5217391304348
chr8	141597575	141648350	27	21225	12.5
chr1	19227500	19292875	26	19975	12
chr1	200322350	200386350	26	23350	14.48
chr10	45445150	45497600	26	21900	10.1
chr11	47994950	48058000	26	18000	8.38461538461539
chr11	125032300	125110500	26	22950	11.9710144927536
chr14	74178550	74241700	26	26875	10.6153846153846
chr15	74465025	74557425	26	29400	13.95
chr15	74650875	74736075	26	19575	12.1666666666667
chr16	29674025	29732400	26	13450	15
chr17	37024050	37082775	26	23800	11.195652173913
chr19	35600725	35647175	26	16075	12.8358208955224
chr3	57157075	57204800	26	27350	9.86666666666667
chr4	93341800	93390200	26	14225	14.0952380952381
chr5	146810850	146848925	26	14800	14.96
chr5	167713050	167775575	26	22000	14.2105263157895
chr9	673600	729875	26	15050	10.2758620689655
chrX	39991200	40036975	26	25650	11.6842105263158
chr1	33177650	33240225	25	21725	10.4375
chr1	41823075	41878775	25	24025	11.92
chr1	201412900	201510350	25	22800	14.3703703703704
chr10	71596100	71641375	25	23800	8.07692307692308
chr11	34195375	34291700	25	19375	13.7714285714286
chr11	57070950	57133950	25	18500	9.77777777777778
chr11	93219350	93279675	25	16500	10.396694214876
chr11	94464975	94521850	25	15950	13.7096774193548
chr12	32252275	32297950	25	13775	11.1304347826087
chr12	122208500	122251425	25	16950	13.9047619047619
chr13	100601675	100650525	25	29850	5.71428571428571
chr15	40355100	40418075	25	29175	11.9230769230769
chr17	14199925	14260475	25	24075	14.1290322580645
chr17	48961325	49012775	25	18125	11.1724137931034
chr17	58211700	58249450	25	18375	8.47058823529412
chr22	19699900	19756225	25	20800	13.3939393939394
chr3	14433025	14483350	25	23325	10.0555555555556
chr3	122661550	122748175	25	25500	13.8571428571429
chr3	181404825	181460575	25	30375	7.58974358974359
chr3	193985225	194034500	25	16850	10
chr4	22476075	22525400	25	14725	9.3469387755102
chr5	16690650	16746500	25	18950	12.695652173913
chr5	92905075	92957825	25	21400	11.25
chr6	87861150	87892450	25	13900	8.46153846153846
chr7	2640675	2687275	25	21475	13.5555555555556
chr8	8699975	8751875	25	21200	11.5555555555556
chr8	145007625	145068950	25	27550	12.7659574468085
chr9	116298425	116398800	25	23450	11.9024390243902
chr9	139559475	139627600	25	16575	13.4137931034483
chr1	90364450	90421550	24	22600	8.52941176470588
chr1	157944975	157996725	24	25275	13.5428571428571
chr10	105394700	105457725	24	20375	13.4545454545455
chr10	126135350	126170825	24	18250	4.47619047619048
chr11	61512800	61545400	24	13525	6.30188679245283
chr11	96030000	96076975	24	17500	12.8571428571429
chr12	19332875	19396400	24	13525	13.5454545454545
chr12	57606500	57645125	24	23825	7.6969696969697
chr13	41220700	41257275	24	19775	4.48
chr14	21963350	22027200	24	23725	11.8571428571429
chr16	73065400	73105950	24	30525	2.72222222222222
chr17	71527925	71566750	24	13825	12.0384615384615
chr19	38470450	38554025	24	24075	12.7826086956522
chr3	66513875	66555850	24	28500	5.6
chr4	140061450	140101650	24	15200	11.3076923076923
chr6	25301200	25346675	24	13750	9.71428571428571
chr7	101554575	101601725	24	18125	13.4545454545455
chr8	11533250	11604325	24	21200	13.1666666666667
chr9	126758675	126808475	24	20875	13.125
chr9	132346600	132404975	24	17900	10.3478260869565
chr1	18953250	19011050	23	26100	12.4736842105263
chr1	24617775	24669425	23	15525	10.9166666666667
chr1	206844875	206898975	23	21825	7.73076923076923
chr11	75025075	75063975	23	24400	6.75675675675676
chr11	94962000	95036275	23	18500	11.2
chr13	29041375	29080075	23	14175	7.88888888888889
chr18	20710500	20765350	23	17450	12.5
chr18	20808125	20870425	23	14550	11.8604651162791
chr2	202717725	202777000	23	13350	13.0980392156863
chr3	66458050	66505250	23	17700	12.4782608695652
chr4	184074275	184117175	23	16025	8.76190476190476
chr5	159658975	159748550	23	19825	12.7142857142857
chr6	35655350	35745050	23	20975	12.1388888888889
chr6	39167350	39207700	23	23350	8.91228070175439
chr7	20805175	20841275	23	20600	5.69230769230769
chr8	26428600	26471000	23	14725	12.72
chr9	71768850	71822975	23	15175	11.875
chr9	112855950	112896075	23	21275	7.9375
chr1	43396975	43445800	22	27200	8.7741935483871
chr1	113346550	113370500	22	13950	3.65217391304348
chr1	178230625	178269775	22	15075	11.375
chr1	225688275	225730275	22	12000	8
chr1	226837050	226879550	22	14925	11.8260869565217
chr10	21782750	21825025	22	30350	4.68965517241379
chr11	10306625	10350075	22	15750	9
chr12	6302100	6342500	22	23050	11.6
chr12	65056475	65091950	22	15350	8.57142857142857
chr12	120653900	120705925	22	25975	8.8125
chr14	89886275	89933725	22	15575	8.55555555555556
chr14	93479700	93528000	22	23125	12.5
chr14	105125900	105175500	22	23125	6.82352941176471
chr15	63766500	63810625	22	14125	11.8260869565217
chr15	65042400	65075425	22	13250	11.8421052631579
chr15	101712900	101744175	22	11375	11.695652173913
chr16	1957625	1994375	22	11250	12.32
chr16	87877400	87916350	22	15700	10.7647058823529
chr17	7736375	7766450	22	13925	7.15254237288136
chr19	3012600	3066125	22	15275	12.1714285714286
chr19	40904225	40957400	22	12725	11.843137254902
chr2	16096525	16132275	22	9800	11.7837837837838
chr2	74206100	74271000	22	24975	10.5777777777778
chr20	57222650	57253325	22	14325	4.29268292682927
chr22	38699850	38735425	22	19675	4.66666666666667
chr3	129308750	129347350	22	21650	5.48837209302326
chr5	34654100	34707275	22	17975	9.77777777777778
chr5	140855075	140905625	22	16650	8.32352941176471
chr6	26015675	26057925	22	15625	11.1904761904762
chr6	163816950	163868025	22	11125	11.7894736842105
chr6	168216400	168267850	22	19050	11.12
chr7	1263425	1295125	22	13675	11
chr7	101005125	101056425	22	13350	12.5806451612903
chr1	226285375	226324300	21	13100	9.25
chr10	21567500	21625950	21	19100	8.73846153846154
chr11	925400	958950	21	14675	7.88235294117647
chr11	47516775	47575625	21	15875	11.6307692307692
chr11	121316825	121353775	21	16500	11.6521739130435
chr11	123045550	123089950	21	14250	9.74193548387097
chr12	48191175	48245300	21	22500	9.19047619047619
chr12	56099125	56149500	21	19425	11.3793103448276
chr12	116550050	116583175	21	12325	10.0526315789474
chr14	100740575	100780325	21	13200	11.0337078651685
chr15	90930800	90969500	21	19425	8.56
chr16	4338125	4379350	21	18300	4.45945945945946
chr17	41602425	41678925	21	24575	10.8351648351648
chr17	47036925	47102025	21	24900	8.7051282051282
chr2	119972050	120017550	21	15050	6.35802469135802
chr21	46823350	46859975	21	22375	10
chr22	24091850	24132125	21	13050	8.8125
chr22	39598650	39666725	21	21425	10.5438596491228
chr4	13514075	13551200	21	18075	8.475
chr4	77608650	77654875	21	18425	9.75510204081633
chr5	50672500	50696300	21	15375	3.66666666666667
chr8	59941900	59981875	21	11900	10.4126984126984
chr9	95498050	95533275	21	12475	9.58823529411765
chr9	131638275	131685200	21	14625	10.4615384615385
chr1	1333150	1376350	20	18925	9.09090909090909
chr1	25050800	25080900	20	12225	6.69565217391304
chr10	22892500	22921025	20	12100	8.08888888888889
chr10	79623825	79661375	20	21425	4.94871794871795
chr10	104152400	104196375	20	15550	8.29268292682927
chr11	65651975	65700550	20	15725	11.2727272727273
chr12	114823075	114852775	20	15175	6.25396825396825
chr13	51720425	51756425	20	14050	9.46666666666667
chr14	99850100	99893400	20	15000	8.83720930232558
chr14	103550325	103594650	20	16575	10.969696969697
chr15	68095975	68137875	20	23425	8.93877551020408
chr15	73888050	73926650	20	16400	8.06521739130435
chr16	21513925	21538850	20	10700	6
chr16	53086425	53134750	20	18200	10.8358208955224
chr16	68766050	68799575	20	14650	11.0526315789474
chr16	69091525	69146300	20	18375	6.34210526315789
chr17	77749850	77790250	20	26750	6.36923076923077
chr18	8607850	8630950	20	17600	1.63636363636364
chr19	55573375	55608075	20	13400	8.3125
chr2	55230625	55260125	20	11750	8.05882352941176
chr2	105458550	105490900	20	18150	6.66666666666667
chr2	207986250	208033350	20	25600	5.86046511627907
chr2	235849175	235895250	20	19800	10.6268656716418
chr20	49334475	49364900	20	9425	8.83018867924528
chr20	56947300	57000375	20	12825	10.5
chr20	62570150	62614150	20	15850	5.93103448275862
chr3	171144500	171180450	20	16600	7.68421052631579
chr4	37972000	38009650	20	13725	8.93877551020408
chr4	174409900	174460500	20	21825	6.83333333333333
chr5	148785675	148833275	20	12200	8.12307692307692
chr6	1596375	1625900	20	15250	9.7037037037037
chr6	2839875	2886625	20	16950	8.5
chr6	35435475	35491075	20	22450	8.77966101694915
chr6	112157075	112195200	20	16625	8.10909090909091
chr8	26169725	26197000	20	11325	7.53488372093023
chr8	37637675	37688400	20	23000	4
chr8	68862250	68897475	20	15375	9.64102564102564
chr8	131333425	131381050	20	15325	8.88235294117647
chr9	6756600	6789150	20	13225	6
chrX	579450	606125	20	12675	10
chrX	39937575	39979950	20	26025	9.27272727272727
chr1	29548050	29599225	19	16300	10.48
chr1	223173975	223215350	19	15475	8.12903225806452
chr10	74002450	74037425	19	15350	4.22222222222222
chr10	119099800	119136250	19	12125	8.18181818181818
chr10	126816600	126851750	19	25400	3.45454545454545
chr10	135032575	135081425	19	15050	7.6
chr11	126214550	126239200	19	11550	6.70588235294118
chr13	107148550	107188875	19	20225	10.5357142857143
chr13	114863025	114899875	19	18025	8.4375
chr17	1276025	1304200	19	10425	7.2258064516129
chr17	59467150	59494875	19	15200	7.75757575757576
chr17	72731800	72779750	19	19975	10.2352941176471
chr17	79359875	79397675	19	20400	6.89230769230769
chr18	48554050	48577450	19	10500	4.31578947368421
chr19	2028300	2070175	19	14900	10.3703703703704
chr19	47117625	47165375	19	11475	10.031746031746
chr2	220394250	220443500	19	18775	7.84126984126984
chr20	17834075	17877925	19	14225	8.32075471698113
chr22	45334775	45371550	19	16650	9.3
chr3	53270000	53313100	19	17075	8.2962962962963
chr3	140782600	140814175	19	16025	5.07142857142857
chr4	146801900	146835775	19	13975	8.96
chr5	179475650	179518625	19	16075	9.34736842105263
chr6	24908300	24937250	19	12575	9
chr6	114639775	114686300	19	13075	10.5964912280702
chr6	158240450	158275125	19	12900	6.35714285714286
chr7	29304725	29349575	19	13725	10.1025641025641
chr7	96617975	96657075	19	21325	6.08695652173913
chr7	100797200	100826325	19	18475	8.5
chr8	132915550	132952575	19	11775	9.8974358974359
chr9	74358450	74385125	19	17025	8.16666666666667
chr9	131143500	131191600	19	18625	10.0350877192982
chr1	932475	977025	18	20025	7.1
chr1	10763875	10800250	18	10900	8.68571428571429
chr1	32389625	32423725	18	12750	7.64179104477612
chr1	158006100	158048975	18	13850	7.6
chr1	203591825	203647900	18	13900	8.74074074074074
chr10	33226875	33274625	18	21900	5.875
chr11	77106675	77138225	18	12050	9.77777777777778
chr11	133371600	133417700	18	15825	8.32258064516129
chr12	19584500	19611500	18	9525	7.07692307692308
chr12	48145525	48174200	18	12625	5.94444444444444
chr12	49348875	49394350	18	19150	6.88571428571429
chr12	58119625	58167175	18	15900	6.33333333333333
chr12	97854725	97874375	18	7375	6.88888888888889
chr13	100370300	100404975	18	15700	7.92307692307692
chr14	68690525	68736175	18	15550	9.59090909090909
chr14	71106900	71137750	18	16900	5.49206349206349
chr14	105931125	105958575	18	13575	4.81481481481481
chr15	89524975	89548325	18	16875	2.35714285714286
chr16	56640800	56682250	18	14900	9.88571428571429
chr16	58018200	58068200	18	14725	7.65957446808511
chr16	70449950	70495325	18	17125	9.81395348837209
chr17	8053925	8096325	18	16300	9.14285714285714
chr17	39652850	39706150	18	14175	6.15625
chr17	42611150	42640175	18	16300	3.6078431372549
chr17	47546900	47593875	18	16925	8.68852459016393
chr17	73313550	73348875	18	11900	9.10526315789474
chr18	3575950	3615875	18	14600	8.89655172413793
chr18	53063675	53093700	18	15000	6.47368421052632
chr19	1439250	1472850	18	16550	3.50602409638554
chr19	8506300	8527300	18	12825	3.4468085106383
chr19	45572425	45621850	18	18425	8.1578947368421
chr19	47892625	47960850	18	16475	9.64179104477612
chr19	49087225	49150600	18	20300	10.1052631578947
chr2	37875900	37904375	18	13500	9.5
chr2	47530775	47585150	18	11975	9.75903614457831
chr2	223148275	223185950	18	20600	5.2463768115942
chr2	224794675	224826425	18	14350	6
chr22	50322650	50364750	18	14025	7.9
chr3	71094850	71130025	18	21425	6.5
chr4	2779550	2822300	18	13400	9.21518987341772
chr6	4906625	4936350	18	10525	8.24
chr6	43436625	43486375	18	12925	9.26666666666667
chr6	149637325	149663975	18	6600	9.93939393939394
chr6	167635100	167662850	18	16925	6.4
chr7	2533100	2571075	18	21825	5.27777777777778
chr7	20150000	20172800	18	10475	4.59090909090909
chr7	73682575	73727200	18	11900	9.8
chr8	1759950	1796250	18	13350	10.16
chr8	131300125	131327050	18	9800	10
chr9	74512625	74542600	18	10825	7.44444444444444
chr9	128507575	128526575	18	12200	6.95652173913043
chr9	138876200	138913700	18	15500	10.1538461538462
chrX	153187225	153215325	18	9875	10.1111111111111
chr1	26735275	26760000	17	13925	6.21428571428571
chr1	62640775	62674075	17	12600	7.08333333333333
chr1	109780325	109828425	17	16950	6.96551724137931
chr1	114617325	114666150	17	15375	8.29166666666667
chr1	160053425	160094950	17	16075	4.29411764705882
chr1	204415275	204465200	17	14450	8.17283950617284
chr1	204529450	204562150	17	12050	7.625
chr1	226059275	226088600	17	13100	7.46153846153846
chr10	6125250	6151675	17	10725	5.04347826086957
chr10	8069050	8121825	17	27800	8.43333333333333
chr10	23475475	23493825	17	9125	5.6
chr10	74055150	74097025	17	17575	8.95744680851064
chr11	554125	579675	17	11375	4.23529411764706
chr11	31817700	31852150	17	29575	3.5
chr11	43955100	43984525	17	8900	8.34375
chr11	73017325	73054900	17	17400	4.90909090909091
chr11	119223625	119253275	17	14650	8
chr11	131507250	131548500	17	11575	7.67741935483871
chr14	93548875	93583375	17	12725	6.475
chr15	37383175	37406600	17	13425	3.05882352941176
chr15	60844025	60886075	17	12225	8.72
chr15	74582900	74621300	17	15800	7.43478260869565
chr16	83835675	83885350	17	14150	7.09090909090909
chr16	86527600	86553750	17	16000	6.74285714285714
chr17	67408400	67432875	17	9200	6.66666666666667
chr18	74193050	74241450	17	12500	9.43396226415094
chr19	5942150	5969850	17	16250	5.35
chr19	18527900	18552450	17	15400	3.0952380952381
chr19	18698600	18725075	17	16250	7.01960784313725
chr19	39614825	39649050	17	19175	2.62295081967213
chr2	145196700	145219250	17	8325	6.52941176470588
chr20	35461375	35494350	17	12200	9.31428571428571
chr22	25362075	25411525	17	13250	7.82456140350877
chr3	112108725	112138175	17	10425	7.5625
chr3	196353950	196380525	17	9000	8.5
chr4	8856700	8880325	17	10150	8.07142857142857
chr4	10102450	10125775	17	14225	3.33333333333333
chr5	118677575	118705750	17	10500	7.33333333333333
chr5	141225450	141263775	17	21650	4.97647058823529
chr5	154128550	154168175	17	24100	3.65957446808511
chr6	4771900	4807325	17	11275	9.27272727272727
chr6	13452825	13497025	17	10500	8.95384615384615
chr6	27774175	27808250	17	9675	8.4
chr6	33377150	33402600	17	15750	5.94117647058824
chr6	99073975	99099250	17	9375	6.46511627906977
chr7	70907475	70947950	17	16050	9.09090909090909
chr7	99745825	99779850	17	11225	8.8
chr7	156791800	156816000	17	16600	2.45161290322581
chr8	1693175	1736500	17	10725	9.37837837837838
chr8	37737975	37783575	17	15150	9.48484848484848
chr9	92263600	92317200	17	15200	9.34177215189873
chrX	40964325	40982000	17	9050	5.12
chrX	48767850	48799425	17	13775	5.12068965517241
chrX	136627550	136661050	17	15525	8.3728813559322
chr1	2454175	2488375	16	14800	7.58139534883721
chr1	11391550	11422900	16	8775	6.70967741935484
chr1	36831550	36867950	16	11700	7.38636363636364
chr1	39451025	39493400	16	14975	8.44444444444444
chr1	113240925	113266750	16	14225	5.29032258064516
chr1	119521550	119552150	16	17375	4.12765957446809
chr1	153917450	153959750	16	13775	7.34042553191489
chr1	203086675	203124050	16	12275	8.72
chr10	102100100	102135475	16	13250	4.47058823529412
chr10	102746100	102779200	16	11675	6
chr10	131747725	131770925	16	15500	8.5
chr11	3171650	3191525	16	11525	3.22222222222222
chr11	63673075	63708025	16	13175	7.23863636363636
chr11	66078625	66116150	16	13375	4.29565217391304
chr11	76474950	76518575	16	15350	6.59459459459459
chr12	8959800	8987725	16	10825	6.69565217391304
chr12	53602400	53638500	16	20925	2.55
chr12	63304425	63330225	16	10975	7.84905660377358
chr13	28995125	29031825	16	15425	4.27173913043478
chr13	30135850	30170625	16	15600	5.375
chr13	112707500	112734450	16	15125	3.05882352941176
chr14	29224300	29254950	16	11625	5.21739130434783
chr14	57351275	57372900	16	14900	7.61904761904762
chr15	53070650	53099200	16	22025	7
chr15	89427825	89457200	16	14325	6.85148514851485
chr17	3858175	3890450	16	11425	7.5
chr17	36855475	36877125	16	11550	4.14814814814815
chr17	70101150	70125875	16	11375	7.90909090909091
chr17	77898000	77930975	16	14650	3.70192307692308
chr18	4106175	4144900	16	14225	7.8125
chr19	7917850	7940075	16	12250	3.42857142857143
chr19	41098325	41121325	16	12325	3.44444444444444
chr2	67545825	67567950	16	8700	7.28
chr2	119589875	119617500	16	20575	4.71641791044776
chr2	157176725	157199950	16	11225	8.23076923076923
chr2	172944825	172975275	16	21625	7.64705882352941
chr2	175633275	175661875	16	12675	6.84615384615385
chr20	31044200	31074150	16	13475	8.26086956521739
chr20	61844150	61868050	16	8975	7.16666666666667
chr21	43166325	43200075	16	16425	7.22448979591837
chr3	71176250	71226875	16	15325	8.12244897959184
chr3	195612025	195642350	16	12950	8.36363636363636
chr4	2463450	2491550	16	9600	6.58823529411765
chr5	2738000	2762450	16	12900	5.64285714285714
chr5	56109325	56135075	16	7800	8.21052631578947
chr5	98103100	98132925	16	10000	7.45945945945946
chr5	138628025	138649000	16	9400	4.75675675675676
chr5	174144775	174164750	16	11975	2.96296296296296
chr6	2984075	3029800	16	11775	7
chr6	27830475	27866425	16	10900	7.80487804878049
chr6	33746650	33783750	16	19050	7.36842105263158
chr6	34088975	34123025	16	16825	4.4375
chr6	100036325	100067425	16	11100	7.59649122807018
chr6	107921000	107949725	16	12225	5.84375
chr6	139288950	139315525	16	9200	6.95238095238095
chr7	1080475	1106300	16	9200	8.32
chr7	100064475	100092200	16	10400	7
chr7	129977350	130020625	16	11550	7.16129032258065
chr7	148393850	148420550	16	10850	6.91666666666667
chr9	117110850	117161200	16	16050	8.24864864864865
chr9	136920475	136934800	16	8125	3.66666666666667
chr9	138756550	138801050	16	16675	6.82105263157895
chrX	21958150	21980125	16	12850	6.66666666666667
chrX	152057125	152076325	16	8825	3.62264150943396
chr1	27665450	27694500	15	11475	6.55172413793103
chr1	65627850	65644750	15	7725	6.60869565217391
chr1	154576200	154600750	15	9825	7.5
chr1	181057125	181087525	15	12775	7.48717948717949
chr1	204302175	204333250	15	13950	5.8974358974359
chr10	34702000	34725550	15	6975	7.62068965517241
chr10	88705125	88733150	15	13825	6.10526315789474
chr10	103013475	103058175	15	13500	6.71698113207547
chr11	57224425	57251425	15	14075	6.06779661016949
chr11	68077425	68122100	15	17950	7.90909090909091
chr11	77156050	77191225	15	18525	5.47540983606557
chr11	92034175	92053650	15	10325	5.60975609756098
chr12	54743250	54788150	15	23050	7.89189189189189
chr12	57846075	57883400	15	12125	7.52941176470588
chr12	76463175	76479550	15	6725	5.51724137931035
chr13	101136400	101183300	15	15700	7.15151515151515
chr14	36963000	36994825	15	13650	7.34615384615385
chr15	60926950	60961450	15	11475	7.68421052631579
chr15	68554875	68583500	15	9575	7.15151515151515
chr15	93177225	93199700	15	12150	6.41935483870968
chr16	3904125	3931950	15	10850	6.18518518518519
chr17	1462600	1496800	15	12575	4.93457943925234
chr19	1258875	1288175	15	17625	7.89473684210526
chr19	49238725	49259750	15	10025	7.86206896551724
chr19	54922550	54950700	15	11725	7.92
chr19	55667375	55692025	15	8750	5.80392156862745
chr2	47276200	47316650	15	14050	6.81578947368421
chr2	62421800	62444700	15	9800	3.91666666666667
chr2	66651825	66674425	15	13025	5.2463768115942
chr20	60005550	60029375	15	11950	5.6
chr22	30620500	30654475	15	10850	7.75
chr22	37934600	37966825	15	15575	4.85714285714286
chr22	39914550	39934400	15	12150	4.84210526315789
chr3	64663700	64680375	15	7975	5.65217391304348
chr4	77917350	77945050	15	10650	6.84210526315789
chr5	139112875	139145975	15	13025	7.76271186440678
chr5	149509750	149547925	15	15350	6.46153846153846
chr5	180212075	180244550	15	14075	5.22222222222222
chr6	21824400	21849925	15	10225	3.55963302752294
chr6	33159200	33183400	15	11325	8.05128205128205
chr6	37089300	37113600	15	16875	2.04347826086957
chr6	43038000	43074250	15	14125	6.98245614035088
chr6	43634875	43677725	15	12400	8
chr7	851625	876100	15	8400	6.28571428571429
chr7	69279325	69306500	15	9475	7.45098039215686
chr7	92369600	92400175	15	11825	7.52380952380952
chr7	100932400	100953775	15	10700	7.20754716981132
chr7	121773625	121797825	15	10425	7.55223880597015
chr7	121939525	121957600	15	12625	1.8974358974359
chr7	155241025	155266125	15	13625	4.8641975308642
chr8	17012275	17029025	15	7375	7.84615384615385
chr8	41154275	41179600	15	11825	5.60714285714286
chr8	91680650	91705050	15	9650	6.84
chr8	97519400	97539900	15	11725	5.38461538461539
chr8	103906075	103932850	15	9325	7.84210526315789
chr9	89986650	90025750	15	12550	7.42857142857143
chr1	23878450	23904400	14	13975	6.16279069767442
chr1	47896950	47918250	14	10175	5.14285714285714
chr1	63759750	63798025	14	15925	6.46666666666667
chr1	95373550	95404175	14	12350	4.93333333333333
chr1	153497850	153523275	14	10400	7.06451612903226
chr1	221049600	221070250	14	13350	2.23076923076923
chr1	234734450	234755250	14	12075	2.66666666666667
chr1	235090425	235123975	14	13075	6.70588235294118
chr1	243633375	243660075	14	13400	5.45454545454545
chr10	11185300	11208875	14	9775	5.38461538461539
chr10	134201075	134236825	14	18400	4.15584415584416
chr11	1566600	1595900	14	15625	2.85245901639344
chr11	12845775	12879350	14	12075	7.03846153846154
chr11	70484400	70518925	14	13675	3.53271028037383
chr11	94372450	94397925	14	13375	5.73913043478261
chr12	111859425	111884675	14	13025	6.81818181818182
chr13	53441525	53482250	14	12125	6.85496183206107
chr13	100504425	100524050	14	7650	5.1219512195122
chr14	57260725	57288125	14	19750	2.56179775280899
chr14	103284275	103307875	14	8325	5.18072289156626
chr14	105766175	105799600	14	12750	6.80701754385965
chr15	37169600	37204150	14	16325	4.63636363636364
chr15	75061000	75093225	14	12150	6.45614035087719
chr15	93445950	93466325	14	11950	2
chr17	25659050	25681825	14	10350	6.30434782608696
chr17	27032125	27056500	14	12600	6.45454545454545
chr17	76121550	76140525	14	9825	6.2
chr17	79282775	79322850	14	16125	6.25882352941176
chr18	48708975	48725775	14	6475	6.66666666666667
chr19	5109350	5137900	14	14375	5.40298507462687
chr19	56144025	56170850	14	11450	6.37037037037037
chr2	11882675	11894900	14	8375	6.28571428571429
chr2	38292750	38336700	14	16475	6.21875
chr2	44393525	44411525	14	5950	6
chr2	65629575	65649400	14	8650	4.10169491525424
chr2	75060500	75095250	14	13200	5.78205128205128
chr2	129119025	129172150	14	13075	7.03571428571429
chr2	145259975	145283250	14	16600	4.2
chr2	232520125	232556400	14	16700	6.36923076923077
chr20	21486075	21505075	14	15475	0.894736842105263
chr20	49526075	49549200	14	6850	6.4
chr21	35012900	35031575	14	7925	7.25925925925926
chr22	35764375	35779250	14	7700	5.15789473684211
chr3	63933375	63961825	14	12475	4.65573770491803
chr4	4853975	4874425	14	13000	1.86440677966102
chr4	16891650	16921350	14	11175	5.78723404255319
chr4	169752200	169772300	14	9825	5.74193548387097
chr5	1500975	1525225	14	16900	1.6551724137931
chr5	76923500	76941950	14	10875	2.05217391304348
chr5	115772500	115790775	14	8950	4.78688524590164
chr5	146933900	146958125	14	11950	3.57746478873239
chr5	177539875	177559175	14	14250	2.15789473684211
chr6	27095200	27117350	14	7050	6
chr6	28731850	28746750	14	11125	1.4
chr6	99273000	99296650	14	13700	2.61538461538462
chr6	160389400	160419550	14	13600	7.17647058823529
chr7	127300250	127326850	14	11250	7.18032786885246
chr7	127650525	127673600	14	9325	5.55555555555556
chr7	129464200	129492075	14	12900	5.83050847457627
chr8	30391650	30413950	14	13600	6.04761904761905
chr8	142215550	142256100	14	11300	6.87837837837838
chr9	72360925	72380350	14	8350	6.28571428571429
chr9	109621150	109657750	14	23125	2.51612903225806
chr9	119033525	119051250	14	10075	6
chrX	9485075	9503625	14	7950	4.35416666666667
chrX	54504925	54523675	14	8400	5.80851063829787
chrX	153137400	153153075	14	10400	2.69230769230769
chr1	26481125	26505025	13	11900	4.63529411764706
chr1	48449125	48472100	13	10425	6
chr1	50881050	50897125	13	10200	2.11111111111111
chr1	54936950	54968925	13	13650	5.95454545454545
chr1	180197500	180226150	13	15050	4.51612903225806
chr1	184016225	184038050	13	7350	6.48888888888889
chr1	208328250	208356875	13	10575	5.33333333333333
chr1	232259800	232279650	13	12025	2.54761904761905
chr10	88608700	88633400	13	16200	4.42424242424242
chr10	99078325	99098475	13	10575	3.58620689655172
chr10	114879650	114900650	13	15500	5
chr10	118917875	118928775	13	7450	2
chr11	2157600	2173700	13	6625	5.5
chr11	32906100	32927075	13	7325	5.44444444444444
chr11	69511750	69528100	13	9200	5.33333333333333
chr11	72118150	72134025	13	5775	3.75
chr11	118016875	118052100	13	13350	3.925
chr11	118475375	118496900	13	15275	1.89130434782609
chr11	118766000	118802075	13	23725	3.95092024539877
chr12	13347125	13365150	13	8300	5.28571428571429
chr12	25081100	25105750	13	8625	5.81481481481481
chr12	57997250	58027550	13	13100	5.12121212121212
chr12	58225425	58263450	13	18975	4.13698630136986
chr12	105097425	105117050	13	8575	6.27272727272727
chr12	112541475	112564600	13	8125	5
chr12	125307900	125327150	13	7175	5.32
chr13	28527175	28555125	13	15700	3.76923076923077
chr13	95353850	95368825	13	11225	2.25531914893617
chr14	23622575	23656375	13	11600	6
chr14	54409250	54436475	13	12925	5.54545454545455
chr14	73689050	73712200	13	11800	4.95238095238095
chr15	66752250	66798600	13	12750	6.34259259259259
chr15	78341975	78370550	13	11500	6.3728813559322
chr15	101779600	101799275	13	10025	3.15789473684211
chr16	8940350	8963900	13	11150	6.07142857142857
chr16	48398300	48421125	13	9575	6.48275862068965
chr16	57828950	57850875	13	10500	4.29032258064516
chr16	67678450	67702425	13	7500	5.93939393939394
chr17	2608000	2628475	13	8950	5.1
chr17	40819650	40836350	13	13550	1.13207547169811
chr18	3441250	3469150	13	11625	5.54666666666667
chr18	59988625	60020600	13	10150	5.94594594594595
chr18	77861575	77879175	13	8025	4.56140350877193
chr19	56616750	56633650	13	11600	2.48
chr2	64861600	64882725	13	10375	5.83783783783784
chr2	71113550	71136075	13	10700	3.39072847682119
chr2	110357575	110374175	13	6725	5.40740740740741
chr2	111486650	111513100	13	11375	3.19540229885057
chr2	127836575	127856550	13	8750	4.8169014084507
chr20	36530400	36547850	13	9625	4.21052631578947
chr20	47893075	47914650	13	10450	6.45454545454545
chr22	38783125	38800125	13	8500	5.64705882352941
chr22	39254525	39272500	13	9675	3.33333333333333
chr22	39686625	39716900	13	14325	3.71428571428571
chr22	45390925	45411100	13	7775	3.34285714285714
chr22	45891875	45913200	13	10600	4.6
chr22	50729575	50753550	13	12975	4.7
chr3	71343950	71360000	13	8525	4.25
chr4	140999250	141020225	13	10275	5.10344827586207
chr4	153846775	153882600	13	13225	5.39568345323741
chr5	17212025	17229675	13	7800	3.91111111111111
chr5	138202200	138221550	13	8475	6.14285714285714
chr6	1377825	1396800	13	11550	5.64705882352941
chr6	2914650	2932975	13	8750	6.09090909090909
chr6	29616600	29645225	13	9850	5.51219512195122
chr6	50803650	50819575	13	8625	4.66666666666667
chr6	52408450	52443075	13	13675	5.77464788732394
chr6	75976700	75993350	13	6600	6.30434782608696
chr6	100894325	100917800	13	13400	5.16129032258065
chr6	149079625	149100200	13	8650	6.11428571428571
chr6	158401775	158424975	13	11850	2.28865979381443
chr7	28206750	28221925	13	5750	4.09523809523809
chr8	667875	681975	13	6600	6.24
chr8	60017375	60033400	13	9300	6.125
chr8	66736725	66752050	13	6325	2.73684210526316
chr9	80633800	80648350	13	7750	3.73333333333333
chr9	96212475	96231750	13	9150	4.69565217391304
chr9	119093100	119105375	13	5200	4.36363636363636
chrX	50440075	50469725	13	10100	6.41935483870968
chrX	153078000	153097650	13	9650	3.15789473684211
chr1	18605075	18630275	12	12200	3.35294117647059
chr1	38453975	38480100	12	11275	5.1219512195122
chr1	39857000	39881825	12	10050	4.896
chr1	144925875	144942050	12	8025	4.36363636363636
chr1	150594300	150609225	12	5750	5.57377049180328
chr1	167188350	167204000	12	8500	2.97142857142857
chr1	199997550	200019325	12	13400	4.93333333333333
chr1	203473575	203496200	12	12650	5.48571428571429
chr1	205628325	205650625	12	12750	4
chr1	225949575	225971775	12	10350	5.49019607843137
chr1	232673350	232699250	12	10300	5.15384615384615
chr10	13379550	13395775	12	10075	4.8125
chr10	53789900	53806500	12	8300	5.20454545454545
chr10	106076450	106103100	12	19275	5.52941176470588
chr10	124891775	124917150	12	17975	1.5
chr11	9694525	9715825	12	7750	5.15789473684211
chr11	62618950	62631600	12	7600	3.09333333333333
chr11	113716400	113734300	12	9275	4.9
chr12	95926725	95947375	12	7775	5.61538461538461
chr12	116589625	116604050	12	7400	3.05882352941176
chr12	120539650	120561650	12	7950	5.18181818181818
chr12	120794575	120814900	12	10550	4.27272727272727
chr13	100330200	100358850	12	13750	5.30434782608696
chr14	38052525	38069800	12	10875	4
chr14	59086400	59107675	12	13600	2.08888888888889
chr14	65420000	65446700	12	10550	5.5
chr14	96967300	96984350	12	7500	4.22222222222222
chr15	64977475	64996350	12	11200	3.29824561403509
chr15	69365800	69387475	12	14075	4.3030303030303
chr15	70369975	70394950	12	17000	2.7741935483871
chr15	92466175	92494575	12	10875	5.35779816513761
chr16	18795250	18818350	12	8575	5.28
chr16	30365075	30393525	12	9500	5.25
chr17	2287850	2306400	12	9100	4.60869565217391
chr17	7338850	7350950	12	8175	1.79591836734694
chr17	20931850	20947900	12	8925	4.33333333333333
chr17	26369400	26385325	12	9100	4.30769230769231
chr17	35284875	35307725	12	18475	0.985915492957746
chr17	40161450	40181150	12	9650	4.98039215686275
chr17	48336875	48361975	12	10250	4.52941176470588
chr17	64707350	64727850	12	9675	4.95081967213115
chr18	44772100	44790550	12	8525	5.52941176470588
chr18	56930850	56944025	12	9425	0.878048780487805
chr19	10854850	10873550	12	6625	4.87179487179487
chr19	46133075	46149925	12	7300	4.86486486486486
chr19	48821625	48837625	12	7725	2.68085106382979
chr19	50364075	50382775	12	7050	3.8780487804878
chr19	58890925	58921125	12	10100	5.65625
chr2	69997525	70026175	12	7550	5.54
chr2	175190100	175209875	12	16375	2.5
chr2	219257675	219272725	12	9150	1.87037037037037
chr2	237066925	237089525	12	18350	3.77142857142857
chr20	21679050	21696775	12	8525	3.28735632183908
chr20	50312025	50332475	12	10275	5.09090909090909
chr20	61626450	61647025	12	9725	4.88888888888889
chr21	38063925	38083875	12	17550	0.6
chr21	46776425	46788775	12	7225	2.28571428571429
chr21	47390200	47403575	12	9075	1.61904761904762
chr22	46360650	46375500	12	9075	2.16
chr3	27753775	27773800	12	15700	1
chr3	128198550	128217150	12	14650	4.51282051282051
chr3	150800550	150826600	12	7850	5.28
chr3	157812000	157829050	12	8375	5.77272727272727
chr4	666825	687025	12	7850	5.33333333333333
chr4	93435750	93447025	12	6125	3.14285714285714
chr4	154702500	154715375	12	6850	4.55555555555556
chr5	1094575	1111300	12	12975	1.89473684210526
chr5	1873775	1888175	12	10900	2.65217391304348
chr5	71528675	71544925	12	7575	4.53333333333333
chr5	120031225	120043950	12	7050	4.33962264150943
chr5	126655850	126678525	12	8950	3.81081081081081
chr5	172655675	172674525	12	13025	2.56603773584906
chr6	674575	693875	12	10125	4.05128205128205
chr6	5992725	6010025	12	14950	0.702702702702703
chr7	5446550	5479675	12	14850	4.65806451612903
chr7	25891000	25903575	12	7200	2.15384615384615
chr7	102566475	102586050	12	9275	4.28571428571429
chr7	121511900	121528050	12	6600	4.64705882352941
chr7	127525250	127546100	12	10325	5.72413793103448
chr8	481025	497525	12	8750	4.27586206896552
chr8	22240450	22258350	12	7925	3.93939393939394
chr8	72459425	72475375	12	9200	3.85507246376812
chr8	73909875	73927250	12	7200	4.52830188679245
chr9	36380850	36393925	12	6975	5.61904761904762
chr9	80559375	80576925	12	8075	5.21052631578947
chr9	92043900	92058525	12	9025	5.09090909090909
chr9	107996125	108022775	12	10250	4.42553191489362
chr9	128274175	128293550	12	7300	5.34117647058823
chrX	9537000	9555625	12	7825	5.03614457831325
chrX	23521850	23533675	12	7875	4.29411764705882
chrX	68348050	68364825	12	8250	4.65217391304348
chrX	71209500	71225300	12	8025	3.73333333333333
chr1	27717650	27733125	11	8525	3.62962962962963
chr1	29061875	29075350	11	5625	3.03703703703704
chr1	91171375	91196575	11	16875	3.56862745098039
chr1	112262300	112284125	11	10300	3.54385964912281
chr1	114687300	114699850	11	9225	0.869565217391304
chr1	165796025	165814525	11	6750	4.11111111111111
chr1	213119700	213133075	11	6475	4.61224489795918
chr10	77154700	77170850	11	12825	1.25
chr10	94819575	94840600	11	11750	3.33333333333333
chr10	95505825	95520850	11	8875	3.53846153846154
chr10	101279425	101301250	11	15900	1.83673469387755
chr10	105589625	105616375	11	9125	4.72941176470588
chr11	45100775	45116800	11	9325	2.53846153846154
chr11	46925475	46941450	11	10950	3
chr11	65183375	65198225	11	13175	0.702702702702703
chr11	66044925	66060325	11	6275	5.08823529411765
chr11	88030625	88047250	11	8600	3.65957446808511
chr11	93872800	93886900	11	7125	4.02941176470588
chr11	102067350	102081125	11	7275	4.47058823529412
chr11	117679825	117702525	11	8500	4.72972972972973
chr12	89736950	89753675	11	11575	4.05263157894737
chr12	102215200	102225300	11	6850	3.2
chr12	125395225	125409200	11	9475	3.27272727272727
chr13	28489525	28503475	11	8425	3.88235294117647
chr13	100442950	100459375	11	5400	4.83720930232558
chr13	103244050	103255150	11	4700	4.45
chr13	111853775	111872750	11	13750	3.14754098360656
chr14	21559425	21578400	11	10625	4.19512195121951
chr14	36736900	36750650	11	7350	4.18181818181818
chr14	55136825	55153125	11	8375	4.07619047619048
chr14	61099500	61125975	11	17075	3.19565217391304
chr14	85995150	86003550	11	6000	1.03896103896104
chr14	98096600	98109125	11	7800	2.35294117647059
chr15	60285325	60305225	11	18600	0.823529411764706
chr16	24739925	24760925	11	10675	2.91891891891892
chr16	27324500	27342500	11	8650	3.525
chr16	50479200	50504375	11	8925	5.10924369747899
chr16	57504325	57521600	11	10450	4.37974683544304
chr16	74053425	74070725	11	8700	4.40506329113924
chr16	75268025	75302350	11	23750	2.09756097560976
chr16	86597075	86613875	11	11475	1.83783783783784
chr17	4750975	4766875	11	10450	2.25531914893617
chr17	27068800	27090800	11	10575	5.01449275362319
chr17	36897075	36910425	11	8300	2
chr17	55161725	55179375	11	10700	1.94444444444444
chr17	80284675	80297750	11	5625	4.98412698412698
chr18	8703175	8725425	11	10350	3.68253968253968
chr19	1844150	1865875	11	13025	5.125
chr19	8258525	8277250	11	8700	5.11827956989247
chr19	10989025	11008275	11	12025	2.42622950819672
chr19	11194625	11207450	11	5775	4.16
chr19	46906925	46920600	11	8100	3.66666666666667
chr19	48110950	48129775	11	10475	2.79310344827586
chr19	50828200	50839100	11	7675	1.65853658536585
chr19	54162275	54175425	11	5025	4.78048780487805
chr2	17716650	17730675	11	8525	3.92857142857143
chr2	19546900	19563550	11	10325	2.16949152542373
chr2	114644075	114655725	11	6800	3.45833333333333
chr2	175688925	175715825	11	8650	4.04545454545455
chr2	200320000	200336000	11	10975	3.41935483870968
chr2	231577025	231591575	11	7300	4.43478260869565
chr2	232465450	232487425	11	9700	5.12
chr2	235901225	235923375	11	11725	4.66666666666667
chr20	61048900	61062700	11	6600	2.86486486486486
chr21	18884025	18900675	11	8425	3.2
chr22	39092925	39111450	11	9725	2.18604651162791
chr3	5018100	5030750	11	6175	4.16
chr3	14313450	14333225	11	8100	4.98666666666667
chr3	195528075	195539075	11	7200	4.14814814814815
chr4	53721425	53744525	11	10075	2.84955752212389
chr4	85412550	85424650	11	8550	1.86885245901639
chr4	113667450	113686825	11	7975	4.82
chr4	174157100	174173675	11	8775	3.74468085106383
chr4	185563525	185575275	11	6825	2.42857142857143
chr5	16853700	16870750	11	7200	4.51612903225806
chr5	147238200	147257325	11	9525	4.16666666666667
chr5	172287300	172300750	11	7625	2.46
chr6	15894200	15913575	11	8975	4.56666666666667
chr6	40296325	40317500	11	9800	5.14285714285714
chr6	44084775	44103450	11	8725	5
chr6	88399200	88408950	11	4750	4.85714285714286
chr6	105397050	105407650	11	5925	3.79591836734694
chr6	121751850	121765725	11	6650	4.08219178082192
chr6	126063225	126076425	11	8275	2.88
chr6	134370200	134385525	11	6825	4.91891891891892
chr6	136747700	136763125	11	7100	3.14893617021277
chr6	144007875	144022375	11	7000	3.10526315789474
chr6	149284075	149295450	11	6375	3.80392156862745
chr7	24429675	24446900	11	9450	2.52571428571429
chr7	42259075	42279250	11	15100	2.09302325581395
chr7	45612925	45624050	11	6825	1.83673469387755
chr7	117506475	117517150	11	5100	3.53846153846154
chr8	77584775	77600375	11	7950	2.82352941176471
chr8	119113650	119125800	11	7025	3.85185185185185
chr9	82276300	82289250	11	7000	3.87096774193548
chr9	96707150	96725775	11	14250	2.33333333333333
chr9	97669050	97685250	11	8325	4.08
chr9	99169875	99186500	11	6300	4.78048780487805
chr9	124975475	124991850	11	8950	4.625
chr9	135454875	135468700	11	11450	2.63636363636364
chrX	103014275	103024250	11	5450	3.15384615384615
chr1	9773175	9782375	10	5550	2.47457627118644
chr1	26601325	26618150	10	8050	3.81481481481481
chr1	34627950	34635550	10	4525	3.47826086956522
chr1	41264525	41273575	10	5150	3.03448275862069
chr1	43146225	43158825	10	6350	4.25
chr1	78437825	78449975	10	5050	3.7037037037037
chr1	116183675	116203000	10	9550	3.32307692307692
chr1	155936175	155959300	10	15225	3.25252525252525
chr1	158065975	158077625	10	9475	1.55555555555556
chr1	183059575	183071425	10	6825	1.56190476190476
chr1	223899650	223922850	10	10650	4.28571428571429
chr1	226907475	226927875	10	8300	4.0377358490566
chr1	229158325	229168675	10	4925	4.0625
chr1	243894150	243911300	10	7850	3.84090909090909
chr10	30014100	30026600	10	5500	3.95
chr10	43888150	43906075	10	11425	3.55223880597015
chr10	65274025	65284175	10	7175	1.68253968253968
chr10	81951400	81968075	10	7425	2.625
chr10	103529950	103544200	10	10900	0.584269662921348
chr10	103588425	103604625	10	8200	3.56862745098039
chr10	104208925	104216300	10	4350	1.75
chr10	133810050	133825300	10	9425	1.81818181818182
chr11	2702550	2725525	10	14650	2.375
chr11	16997975	17009900	10	6600	1.72027972027972
chr11	27408800	27419875	10	7725	0.888888888888889
chr11	27715000	27725275	10	7250	3.91666666666667
chr11	44324650	44342200	10	10825	2.17721518987342
chr11	63645325	63659900	10	7375	2.24390243902439
chr11	67028700	67045750	10	11050	2.26923076923077
chr11	67884375	67897325	10	8775	2.42553191489362
chr11	69449400	69461025	10	7375	2.01904761904762
chr12	49729725	49742225	10	10500	3.5
chr12	52624375	52644725	10	9575	3.5
chr12	69860450	69870275	10	4975	2.4390243902439
chr12	81101475	81111075	10	6450	3.2972972972973
chr12	92527125	92537900	10	6500	3.5
chr12	103344000	103360725	10	8950	3.31182795698925
chr13	54835700	54848725	10	5325	3.875
chr14	34400325	34411350	10	7425	3.8
chr14	37123650	37136675	10	9500	1.6
chr14	64853150	64862525	10	6425	1.57894736842105
chr14	95603900	95615225	10	4950	3.36585365853659
chr15	59582475	59597325	10	6500	3.68
chr15	60681950	60693525	10	8700	1.04347826086957
chr15	73975925	73992050	10	7225	3.85185185185185
chr15	89146950	89170000	10	14100	4.05714285714286
chr16	117600	134950	10	11100	4.03508771929825
chr16	3687150	3704925	10	7700	3.02857142857143
chr16	19862525	19876175	10	9025	3.42857142857143
chr16	54315375	54325950	10	7725	1.85454545454545
chr16	56223350	56237075	10	6100	3.65957446808511
chr16	57559900	57575525	10	9500	2.27397260273973
chr16	79625075	79636575	10	4925	2.94117647058824
chr17	41969225	41987625	10	8450	4.08888888888889
chr17	47286150	47309000	10	10100	3.08695652173913
chr17	62769650	62781600	10	7075	4.45454545454545
chr17	75918825	75933300	10	6850	2.21276595744681
chr17	77804175	77819525	10	13050	0.890756302521008
chr17	80185950	80200500	10	7775	4.29411764705882
chr18	11976725	11991300	10	7750	4.11111111111111
chr19	277175	296675	10	7500	4.33333333333333
chr19	3357975	3375875	10	8250	3.25373134328358
chr19	11484425	11495625	10	5525	3.27272727272727
chr19	31042050	31056900	10	5850	4.44444444444444
chr19	35485275	35497675	10	6875	3.14285714285714
chr19	39888050	39906750	10	11200	1.78640776699029
chr19	40779875	40792850	10	6425	3.13333333333333
chr2	58759925	58771675	10	8650	1.66666666666667
chr2	134889350	134905525	10	8250	3.56
chr2	134955800	134965300	10	6400	1.84615384615385
chr2	169034075	169048850	10	5650	4.02985074626866
chr2	175823050	175834325	10	6075	2.61702127659574
chr2	219735700	219749025	10	6825	3.6
chr20	12728675	12745350	10	8500	3.32467532467532
chr20	20342275	20354325	10	9175	2.8
chr20	32250450	32275050	10	10050	3.75609756097561
chr20	38891475	38908675	10	8325	3.66666666666667
chr22	40328725	40343500	10	7000	3.75342465753425
chr22	46970975	46986550	10	9025	2.57142857142857
chr3	30698725	30710025	10	6300	4.13333333333333
chr3	48589925	48601875	10	6850	3.08108108108108
chr3	109047800	109065650	10	6825	3.21311475409836
chr3	150316250	150327500	10	5925	4
chr3	155079175	155091025	10	6550	2.55813953488372
chr3	189754350	189770150	10	8775	2.52941176470588
chr4	42484475	42493950	10	6500	2.82352941176471
chr4	54957225	54976875	10	16050	1.86440677966102
chr4	55083825	55101025	10	8700	3.7841726618705
chr4	77901650	77912500	10	5800	2.95384615384615
chr4	102199500	102210150	10	5550	2.37837837837838
chr5	43302025	43314700	10	6925	4.08695652173913
chr5	82759650	82773300	10	7475	2.63414634146341
chr5	87682375	87694500	10	8525	1.93333333333333
chr5	123142700	123152050	10	6150	3.76
chr5	153850725	153866375	10	12575	1.41333333333333
chr6	20865500	20882625	10	9675	2.60606060606061
chr6	30168250	30182675	10	5625	3.63636363636364
chr6	30805625	30817625	10	6625	3.53488372093023
chr6	34190725	34216725	10	16825	2.30357142857143
chr6	34988250	35026275	10	18925	3.35757575757576
chr6	44588450	44598650	10	5950	3.55555555555556
chr6	75911450	75923850	10	7650	3.24444444444444
chr6	108434525	108445925	10	7700	3.5625
chr6	144641450	144656000	10	8250	2.8
chr7	89500	101675	10	7650	3.71428571428571
chr7	22846575	22863275	10	8750	4.35897435897436
chr7	24606325	24619875	10	5500	4.08333333333333
chr7	127899175	127914800	10	7850	2.08
chr7	129408800	129427500	10	14225	1.18518518518519
chr7	155595825	155608475	10	10800	1.40740740740741
chr8	11141050	11151525	10	6200	2.32558139534884
chr8	11654225	11671275	10	8950	3.33333333333333
chr8	38408375	38425225	10	9750	3.8974358974359
chr8	61909225	61927125	10	8100	4.42424242424242
chr8	74198175	74209400	10	4725	4.26666666666667
chr8	97556600	97564850	10	5025	3.28205128205128
chr8	103406875	103425900	10	9150	4.23529411764706
chr8	125728050	125741375	10	5425	3.9672131147541
chr8	146010725	146026750	10	9925	1.18987341772152
chr9	92071900	92086650	10	9200	2.3859649122807
chr9	102572000	102592150	10	9750	3.66153846153846
chr9	102901825	102909400	10	4975	2.88
chr9	133698625	133723700	10	12125	3.20833333333333
chrX	24387550	24399275	10	7850	2.98245614035088
chrX	39614225	39634775	10	9500	3.97222222222222
chrX	107967575	107978850	10	6575	1.86046511627907
chrX	114920725	114931775	10	7275	2.45833333333333
chrX	129085975	129096075	10	5275	3.29032258064516
chrX	139582250	139593775	10	6450	2.75
chr1	16532025	16544900	9	8050	1.45762711864407
chr1	17019125	17029700	9	7325	0.96875
chr1	20800100	20814900	9	6750	2.08064516129032
chr1	26021525	26037925	9	10475	1.68181818181818
chr1	38733150	38739400	9	4550	1.40740740740741
chr1	64366575	64382575	9	9250	3.39393939393939
chr1	68208825	68220000	9	7275	3.73913043478261
chr1	75539275	75550325	9	6350	3.71428571428571
chr1	81770850	81780900	9	6500	1.47368421052632
chr1	90285675	90310100	9	10375	3.63513513513514
chr1	113446075	113458475	9	7950	2.47058823529412
chr1	150532225	150553175	9	12725	3.21311475409836
chr1	153715150	153721975	9	5125	1.04
chr1	157124125	157134250	9	5925	2.44444444444444
chr1	170626625	170640350	9	9775	2.44827586206897
chr1	197877500	197892600	9	12825	1.55555555555556
chr1	213028425	213037850	9	4325	2.48
chr1	218468550	218475825	9	5475	1.6
chr1	225997350	226015100	9	8850	3.54545454545455
chr1	232755250	232767175	9	5575	3.13207547169811
chr1	235803850	235815200	9	6250	3.52542372881356
chr1	244512725	244527200	9	6550	3.73553719008264
chr1	244608125	244619650	9	7450	1.57333333333333
chr1	247454875	247463425	9	7600	0.444444444444444
chr10	35924675	35933750	9	6125	1.37037037037037
chr10	93639075	93650700	9	7250	2.38095238095238
chr10	116274800	116287400	9	7075	3.48484848484848
chr10	118889775	118900725	9	8725	1.20588235294118
chr11	2018625	2026750	9	5725	1.94736842105263
chr11	16624975	16636325	9	7775	1.88571428571429
chr11	20176175	20186150	9	7800	1.18367346938776
chr11	62431575	62448700	9	6425	3.32631578947368
chr11	63633075	63641725	9	4325	3.2258064516129
chr11	66176825	66189100	9	7175	2.57777777777778
chr11	124614900	124633675	9	10925	2.13675213675214
chr11	134136475	134148100	9	7425	3.13333333333333
chr12	4377500	4389750	9	8350	1.73913043478261
chr12	14565875	14574025	9	4800	1.48148148148148
chr12	49204475	49218375	9	6175	3.19047619047619
chr12	53885600	53896225	9	6725	1.02857142857143
chr12	57479425	57490350	9	6225	2
chr12	66270425	66294600	9	12750	3.65909090909091
chr12	125667575	125681475	9	9475	3.6
chr13	22242550	22250925	9	5875	1.27272727272727
chr13	26544700	26554950	9	6050	2.49275362318841
chr13	28866575	28877475	9	4900	2.63461538461538
chr13	36558200	36569075	9	6475	1.78461538461538
chr13	45906425	45916875	9	5925	2.51851851851852
chr13	79167675	79184550	9	11625	2.6304347826087
chr14	21090750	21101800	9	5450	3.15384615384615
chr14	48728350	48738000	9	5350	3.03448275862069
chr14	56066200	56078075	9	6700	2.70175438596491
chr14	64968325	64978275	9	4300	2.95890410958904
chr15	44211550	44225300	9	7825	2.39316239316239
chr15	63362950	63383000	9	10600	1.92546583850932
chr15	63480500	63490950	9	5525	3
chr15	64751400	64759400	9	4825	1.91304347826087
chr15	65373550	65381975	9	6300	1.10526315789474
chr15	69099150	69116475	9	8525	3.57142857142857
chr15	72513450	72530550	9	7800	3.41176470588235
chr15	75484750	75497700	9	7900	1.94366197183099
chr15	76626450	76640350	9	10725	1.96610169491525
chr16	81743075	81752950	9	5250	1.6969696969697
chr16	87604450	87620300	9	5575	3.46086956521739
chr17	26214900	26224250	9	6575	1.14285714285714
chr17	36825275	36833800	9	5850	2.43243243243243
chr17	46063925	46092725	9	12800	2.43715846994536
chr17	74257775	74269075	9	6225	2.83870967741935
chr17	75310675	75321875	9	7675	1.90909090909091
chr18	18941100	18949450	9	3675	2.82608695652174
chr18	25731025	25742450	9	4600	3.04347826086957
chr18	55094600	55115225	9	12850	2.10055865921788
chr18	56002050	56014250	9	7975	3.75
chr18	77152950	77163750	9	5550	1.92727272727273
chr19	7980400	7994275	9	7025	3.43478260869565
chr19	38874825	38886075	9	6175	3.06976744186047
chr19	41303825	41319075	9	10825	3.07317073170732
chr19	41692200	41702375	9	6925	1.35294117647059
chr19	41813875	41838275	9	11700	3.57345971563981
chr19	46376725	46390700	9	6100	2.68085106382979
chr19	48893300	48907000	9	9600	1.9047619047619
chr19	59025075	59037225	9	6025	2.77777777777778
chr2	10260175	10267425	9	4225	3.71428571428571
chr2	33823325	33839725	9	6300	3.5625
chr2	42768775	42784100	9	7375	3.63636363636364
chr2	72364850	72377950	9	7500	2.56310679611651
chr2	74708000	74744025	9	14125	3.75342465753425
chr2	85645050	85666175	9	12000	2.94409937888199
chr2	154330225	154336925	9	4200	1.33333333333333
chr2	174979425	174991450	9	6250	2.36363636363636
chr2	188850875	188861100	9	5350	2.16666666666667
chr2	190073250	190087550	9	5350	3.72093023255814
chr2	208626500	208641100	9	9875	3.52941176470588
chr2	217553550	217561925	9	6000	2.08
chr2	227654250	227666800	9	6225	2.08695652173913
chr2	241496000	241509350	9	6750	3.46666666666667
chr20	25838700	25846475	9	3500	3.6875
chr20	32595750	32606200	9	7650	2
chr20	35088725	35103125	9	9725	2.04255319148936
chr20	48595425	48608875	9	10550	1.21951219512195
chr20	48723525	48733225	9	5150	3.33333333333333
chr20	60928750	60957850	9	19875	3.01030927835052
chr21	46285250	46295600	9	7525	1.11111111111111
chr22	18913200	18926325	9	9650	1.04
chr22	25082025	25096350	9	8400	2.84210526315789
chr22	34306525	34321950	9	7950	2.16666666666667
chr3	2694000	2700025	9	3425	1.8
chr3	8535075	8548050	9	7350	3.53333333333333
chr3	18383825	18393775	9	6225	3.27777777777778
chr3	61929800	61940325	9	7800	0.863636363636364
chr3	62350700	62365675	9	13500	0.193548387096774
chr3	76083925	76094625	9	5725	3.57142857142857
chr3	128144925	128155250	9	5475	3.44444444444444
chr3	128438950	128447825	9	5825	2.44444444444444
chr3	133954500	133973250	9	7850	3.3768115942029
chr3	135905125	135917200	9	4900	3.45714285714286
chr3	152013975	152027075	9	7075	2.93333333333333
chr3	184617000	184637000	9	8925	3.11764705882353
chr3	193847125	193860725	9	11050	1.2
chr4	1395975	1402300	9	4075	2
chr4	24466275	24480075	9	5750	3.47368421052632
chr4	25950725	25957800	9	3700	3.35714285714286
chr4	88927725	88935300	9	4100	2.41860465116279
chr4	130943300	130952475	9	5375	2.90909090909091
chr4	183126575	183134225	9	5150	3.25925925925926
chr4	183469575	183482275	9	7450	3.17525773195876
chr5	16889050	16904700	9	7700	2.76666666666667
chr5	80251000	80261075	9	7275	1.71428571428571
chr5	94508175	94516100	9	3625	2.8
chr5	107410250	107421350	9	6275	3.66666666666667
chr5	124388425	124395900	9	4900	3.6
chr5	133330350	133344175	9	8400	3.13333333333333
chr5	138607225	138617900	9	6450	3.56521739130435
chr5	145710525	145725975	9	7975	3.1063829787234
chr5	153568550	153577825	9	5750	1.49090909090909
chr5	168507325	168516525	9	5375	2.51851851851852
chr5	170733825	170745775	9	9000	0.567164179104478
chr5	172751100	172759100	9	5025	2
chr6	10309800	10318600	9	4825	3.71428571428571
chr6	13420125	13433075	9	7525	1.92771084337349
chr6	14874325	14884900	9	5725	2.31746031746032
chr6	28775775	28785750	9	5675	1.46875
chr6	30285175	30295775	9	7525	1.85714285714286
chr6	94751875	94762675	9	5075	1.87341772151899
chr6	116420450	116430275	9	6100	2.43478260869565
chr6	144274125	144297325	9	12600	3.3859649122807
chr7	2797050	2803650	9	4300	2.86486486486486
chr7	21979075	21986875	9	4950	2.83333333333333
chr7	41735550	41746425	9	5650	3.45833333333333
chr7	74063200	74079350	9	9700	3.24731182795699
chr7	76018250	76027375	9	4425	3.3015873015873
chr7	100483925	100495200	9	7500	1.49532710280374
chr7	130125475	130133850	9	4800	1.80281690140845
chr7	148031600	148042300	9	6400	3.18181818181818
chr8	21766725	21781750	9	5975	3.05263157894737
chr8	25894075	25909750	9	14200	0.604651162790698
chr8	40729600	40736775	9	4050	2.3125
chr8	70371150	70381825	9	7600	0.958904109589041
chr8	91648900	91662750	9	8675	1.51063829787234
chr8	95447275	95457825	9	6625	3.69491525423729
chr8	99950675	99964150	9	11625	1.21739130434783
chr9	965600	978300	9	9775	2.78571428571429
chr9	14340625	14356850	9	10400	3.20833333333333
chr9	27421500	27434525	9	5750	3.68421052631579
chr9	36481275	36490875	9	4875	2.06666666666667
chr9	79626725	79643900	9	13100	3.1875
chr9	118229150	118244750	9	6200	3.68253968253968
chr9	130827825	130846275	9	6775	3.61467889908257
chrX	13950150	13963550	9	8325	2.71428571428571
chrX	40948225	40956050	9	4725	2.21621621621622
chrX	73500675	73509000	9	6500	1.81818181818182
chrX	96595075	96601950	9	3200	3
chrX	106686125	106696500	9	5225	3.25
chr1	3705225	3714175	8	6875	0.661290322580645
chr1	8075300	8088575	8	10450	1.70491803278689
chr1	8930650	8943975	8	8475	2
chr1	14917225	14930350	8	8550	2.02061855670103
chr1	15478350	15484275	8	4075	1.16
chr1	16274750	16289125	8	7250	2.41975308641975
chr1	27017175	27033350	8	9900	2.42857142857143
chr1	28585100	28594150	8	5450	2.24242424242424
chr1	37494850	37509950	8	10500	1.66037735849057
chr1	44395375	44405725	8	7100	1.96610169491525
chr1	59160975	59176300	8	6375	2.83050847457627
chr1	94127500	94133450	8	3900	1.91304347826087
chr1	110159400	110167025	8	5025	2.3265306122449
chr1	147010275	147018525	8	6025	0.56
chr1	156861825	156867650	8	3300	2.51612903225806
chr1	166916400	166922225	8	3175	2.17777777777778
chr1	169071650	169085700	8	7475	2.5
chr1	195814800	195821175	8	3775	2
chr1	214150200	214164075	8	10350	0.657894736842105
chr1	228266400	228278175	8	6925	2.2258064516129
chr1	242371425	242377575	8	4575	1.58139534883721
chr10	5488050	5492225	8	2975	1.15789473684211
chr10	5624625	5633950	8	6150	2
chr10	7447300	7455775	8	5450	2.17647058823529
chr10	44787800	44794350	8	3375	2.44444444444444
chr10	65018225	65022925	8	2550	2.64285714285714
chr10	78868300	78878650	8	6000	2.55555555555556
chr10	105516600	105533175	8	8375	2.11111111111111
chr10	126333225	126344500	8	5850	2.7027027027027
chr11	30465700	30477550	8	7150	2
chr11	35637575	35644100	8	3725	2.63157894736842
chr11	57404225	57420775	8	11475	2.59649122807018
chr11	65546775	65558325	8	6875	2.19354838709677
chr11	66403925	66414450	8	6000	2.91525423728814
chr11	68303750	68312025	8	4425	2.83333333333333
chr11	75916375	75924025	8	5975	0.833333333333333
chr11	88059325	88072225	8	4975	2.81318681318681
chr11	119204500	119212875	8	6775	0.950819672131147
chr11	122846975	122855875	8	5500	2
chr11	128554475	128565450	8	8800	1.61764705882353
chr11	129146150	129155175	8	4875	2.07692307692308
chr11	131845525	131855525	8	6150	2.56410256410256
chr12	9057150	9072725	8	10075	1.71929824561404
chr12	46650325	46665275	8	9600	2.89855072463768
chr12	51775225	51787275	8	6525	2.22222222222222
chr12	53336525	53345800	8	7050	1.47619047619048
chr12	95592400	95603975	8	9450	0.636363636363636
chr12	107153050	107170625	8	9450	2.55555555555556
chr12	110149750	110158325	8	5400	2.6
chr12	114876925	114889050	8	6300	2.4
chr12	116698100	116706075	8	3525	2.23529411764706
chr12	124869425	124878375	8	4650	2.81818181818182
chr12	131296500	131304200	8	4175	2.82926829268293
chr13	28363400	28372025	8	6575	0.742857142857143
chr13	28393650	28401250	8	5225	2.52941176470588
chr13	52206575	52222325	8	9525	1.61643835616438
chr13	101766200	101774625	8	6700	2
chr14	21724800	21735900	8	6950	2.7741935483871
chr14	60972500	60983500	8	8175	1.66666666666667
chr14	70159500	70168850	8	4850	2.38888888888889
chr14	75916800	75926425	8	5875	2.69230769230769
chr15	22919275	22925325	8	3350	2.23529411764706
chr15	40721075	40749400	8	16700	1.71111111111111
chr15	63824400	63833000	8	5025	2.88235294117647
chr15	73654300	73664525	8	6100	1.9672131147541
chr15	93599675	93617775	8	11525	2.13793103448276
chr16	4419100	4430750	8	8900	1.85454545454545
chr16	11343950	11351675	8	4600	2.29268292682927
chr16	19886250	19898075	8	7650	1.49450549450549
chr16	31462775	31472050	8	6075	1.36170212765957
chr16	54961375	54974100	8	9050	1.63333333333333
chr16	56691150	56711425	8	8500	2.66666666666667
chr16	74898450	74906200	8	5200	2.27906976744186
chr17	1387425	1397150	8	6550	1.33333333333333
chr17	26280825	26287375	8	4050	2.88
chr17	27907625	27926225	8	12600	2.57731958762887
chr17	27940050	27952625	8	10150	0.916666666666667
chr17	33755325	33763225	8	5375	2.13333333333333
chr17	44889400	44900325	8	7975	2.74285714285714
chr17	49024975	49034800	8	5900	2.4
chr17	59528375	59542050	8	8250	2.17699115044248
chr17	71637625	71643425	8	3725	2.38888888888889
chr17	72199175	72211250	8	8425	0.754716981132076
chr17	74126375	74143925	8	15125	1.4
chr17	79063750	79071900	8	6100	2
chr17	79475850	79491075	8	9725	2.51851851851852
chr17	80052975	80066000	8	9700	1.18918918918919
chr18	45441975	45459750	8	10750	2.15
chr18	76732425	76751050	8	13925	0.931034482758621
chr19	1744250	1758250	8	7975	3.00934579439252
chr19	6734400	6745550	8	8175	0.701492537313433
chr19	13271475	13283350	8	7725	2.57692307692308
chr19	17443125	17452550	8	5400	2.0952380952381
chr19	30713575	30721625	8	5875	1.33333333333333
chr19	45256050	45262950	8	4625	1.48387096774194
chr19	47598275	47603900	8	3800	2.19354838709677
chr19	52405450	52413550	8	4500	2.64705882352941
chr19	56108925	56118575	8	4450	2.51612903225806
chr2	20864575	20876200	8	8525	0.773333333333333
chr2	43149975	43159600	8	8525	0.425531914893617
chr2	120451675	120460950	8	6875	1.57894736842105
chr2	121100650	121108100	8	5450	2.28
chr2	166643675	166654525	8	5700	2.5
chr2	171221175	171227475	8	2900	2.5
chr2	171564500	171575000	8	7200	2.45070422535211
chr2	171669050	171681175	8	10900	0.189473684210526
chr2	207953150	207962350	8	5400	2.58333333333333
chr20	548175	558175	8	4875	3
chr20	4141150	4153900	8	7250	2.69565217391304
chr20	17548600	17556250	8	4700	2.77966101694915
chr20	30292250	30311200	8	11525	2.67441860465116
chr20	44481075	44488400	8	5125	1.06666666666667
chr20	48758700	48771300	8	6800	1.68
chr20	55199225	55213200	8	9750	1.65217391304348
chr20	55499350	55507200	8	5600	1.17857142857143
chr20	55830925	55846050	8	11800	1.92452830188679
chr21	17107900	17117575	8	6375	1.44954128440367
chr21	34391800	34409375	8	11300	1.84
chr21	35566450	35577600	8	7975	1.6969696969697
chr21	44492400	44507800	8	7050	2.17647058823529
chr21	45659225	45670150	8	5550	2.88
chr21	46338625	46353100	8	6900	2.9375
chr22	17731575	17754525	8	14025	2.62666666666667
chr22	25779050	25786625	8	5800	0.945945945945946
chr22	25959250	25966900	8	4550	1.3015873015873
chr22	29701400	29712125	8	5750	2.04347826086957
chr22	32339450	32349950	8	5225	2.63636363636364
chr22	32598200	32603500	8	4075	0.615384615384615
chr22	40390075	40406800	8	12125	2.59340659340659
chr22	44721500	44728725	8	3600	2.4
chr22	46077175	46080675	8	2350	1.85714285714286
chr22	50680875	50691125	8	5850	1.8695652173913
chr3	33617975	33624600	8	4150	1.44615384615385
chr3	53190325	53206750	8	9900	1.31506849315068
chr3	120148525	120158000	8	5275	2.97142857142857
chr3	162435925	162442225	8	4125	2.33333333333333
chr3	169375600	169388050	8	10150	0.906832298136646
chr3	170071350	170082475	8	6850	1.875
chr3	181857350	181863100	8	3400	1.69230769230769
chr3	185297800	185304975	8	4075	2
chr3	185644200	185653625	8	8025	1.25925925925926
chr3	187453700	187460975	8	5000	2.12121212121212
chr4	5885700	5895625	8	6200	1.25714285714286
chr4	40192575	40201800	8	5175	2.42666666666667
chr4	40623125	40634650	8	7325	2.36363636363636
chr4	41429450	41441500	8	6475	1.97183098591549
chr4	53699000	53709550	8	6875	1.30666666666667
chr4	69269125	69276900	8	6825	0.833333333333333
chr4	77505725	77513100	8	5975	1
chr4	85484175	85491100	8	3400	2.16
chr4	94748175	94757175	8	5700	1.45454545454545
chr4	99577050	99584975	8	5025	1.62962962962963
chr4	113429575	113445775	8	10500	1.26086956521739
chr4	119768075	119775050	8	4125	2.10810810810811
chr4	140471375	140482150	8	5025	2.35714285714286
chr4	170164800	170182625	8	7525	2.6969696969697
chr5	3590350	3602975	8	10150	0.902439024390244
chr5	33438750	33449050	8	6350	2.97959183673469
chr5	43037250	43045925	8	6425	0.666666666666667
chr5	54516000	54530750	8	8150	2.32258064516129
chr5	61368475	61374200	8	4125	1.65714285714286
chr5	74156775	74165450	8	6375	1
chr5	77279375	77290350	8	5725	2.21428571428571
chr5	89849650	89860350	8	7075	2.31578947368421
chr5	142774400	142782125	8	5025	2.20689655172414
chr5	169234950	169239950	8	3100	1.64705882352941
chr6	21182600	21189375	8	4675	1.84615384615385
chr6	30646975	30659650	8	9075	0.974358974358974
chr6	33279525	33292150	8	8625	1.17460317460317
chr6	36731950	36748925	8	6225	2.79518072289157
chr6	44628900	44641025	8	8325	1.44444444444444
chr6	81037675	81045500	8	5775	1.82352941176471
chr6	89434925	89441225	8	4275	1.18918918918919
chr6	148662150	148672675	8	6850	2.53846153846154
chr7	2143325	2151525	8	5850	2.36363636363636
chr7	14018525	14027600	8	6000	1.8125
chr7	35288075	35302425	8	9800	2.28571428571429
chr7	83772300	83779350	8	5250	1.37931034482759
chr7	97761025	97766100	8	3425	1.4375
chr7	122076650	122091325	8	6775	2.96875
chr8	9754000	9766475	8	9850	1.41666666666667
chr8	21639500	21648525	8	4525	2.58181818181818
chr8	27465250	27475025	8	7600	1.43333333333333
chr8	70980250	70987925	8	5400	1.4
chr8	71127375	71136050	8	4850	2.57142857142857
chr8	123791950	123801975	8	5800	2.30769230769231
chr8	126395900	126405450	8	5825	1.76811594202899
chr9	34985600	34997925	8	7900	1.2
chr9	71483550	71491650	8	6000	2.47058823529412
chr9	81005575	81013800	8	4300	2.38709677419355
chr9	93651525	93658975	8	4400	2.92592592592593
chr9	100609825	100620875	8	7150	1.7027027027027
chr9	108048925	108062175	8	8600	2.55555555555556
chr9	110044325	110057375	8	6100	2.29885057471264
chr9	115308275	115315250	8	5500	0.923076923076923
chr9	124495750	124509375	8	10125	0.666666666666667
chr9	128645825	128654600	8	5125	1.95744680851064
chrX	15866050	15875325	8	4850	2.69230769230769
chrX	132087400	132095875	8	4150	2.11111111111111
chrX	133670975	133686350	8	7775	2.91228070175439
chrX	136505425	136513825	8	5400	1.51807228915663
chr1	1281025	1297875	7	11475	0.875
chr1	2978225	2991375	7	7825	2.30927835051546
chr1	6925375	6930450	7	3650	0.642857142857143
chr1	12672075	12682900	7	5900	2
chr1	17335525	17343200	7	5200	1.76470588235294
chr1	17754425	17768975	7	10175	1.10843373493976
chr1	23919075	23928075	7	6525	1.05263157894737
chr1	25252125	25262675	7	8975	0.333333333333333
chr1	33802225	33816400	7	9600	1.81034482758621
chr1	33826425	33834025	7	5325	1.83098591549296
chr1	46387100	46396675	7	5400	2.28846153846154
chr1	47689150	47698625	7	7425	0.984126984126984
chr1	86041900	86051875	7	7150	1.39024390243902
chr1	150942825	150955375	7	8825	1.13157894736842
chr1	153595475	153602650	7	3625	2.30985915492958
chr1	159878675	159896125	7	10325	1.78443113772455
chr1	169448275	169457875	7	6300	0.948275862068966
chr1	178994250	179006425	7	4975	2.15873015873016
chr1	197776950	197785075	7	4950	1.93103448275862
chr1	201974550	201981550	7	5000	1
chr1	202772050	202782400	7	7200	1.6
chr1	205708675	205717425	7	4725	2.33333333333333
chr1	224680950	224694450	7	7400	2.13084112149533
chr1	225764375	225770600	7	3575	1.74468085106383
chr1	233424100	233432125	7	6100	0.847058823529412
chr10	13745400	13755675	7	7475	1.28
chr10	34465250	34480475	7	9450	1.8
chr10	71327500	71339500	7	10850	0.25531914893617
chr10	74512225	74519775	7	5900	1.44
chr10	82212475	82228775	7	13500	1.08510638297872
chr10	85918825	85925675	7	4925	1.10526315789474
chr10	102728400	102732150	7	2600	0.761904761904762
chr10	102786475	102793025	7	4625	2.28571428571429
chr10	111762325	111776625	7	8875	1.07216494845361
chr10	134257800	134267425	7	6725	0.727272727272727
chr10	134348250	134358725	7	6050	1.62616822429907
chr10	135137650	135143775	7	3825	1.78260869565217
chr11	3396675	3404350	7	4900	1.38461538461538
chr11	8827650	8837175	7	5725	1.75
chr11	22359000	22366100	7	5950	0.425925925925926
chr11	30566100	30575975	7	6125	1.68
chr11	60914100	60921350	7	5025	1.71428571428571
chr11	63604525	63615875	7	8075	0.739130434782609
chr11	75263800	75277625	7	10075	1.04964539007092
chr11	92845850	92852100	7	4275	1.48717948717949
chr11	101983400	101992075	7	6825	1.07692307692308
chr11	120856375	120860400	7	2600	1.21212121212121
chr12	7937025	7945450	7	4525	1.5
chr12	8120625	8125775	7	2925	2.07692307692308
chr12	31459750	31464625	7	2600	2.21428571428571
chr12	46775525	46786950	7	8650	1.11111111111111
chr12	50089225	50101875	7	7425	1.52
chr12	51316075	51322950	7	5050	1.37777777777778
chr12	53397900	53405375	7	4950	1.68571428571429
chr12	76937725	76946900	7	5400	1.95959595959596
chr12	81470725	81480575	7	5350	1.76271186440678
chr12	121123775	121132400	7	5500	1.56989247311828
chr12	129301100	129309775	7	5450	1.9622641509434
chr13	40063200	40076450	7	8125	1.58823529411765
chr13	53309025	53315350	7	4700	2.29411764705882
chr13	53419375	53427050	7	5850	0.743801652892562
chr14	23282025	23294475	7	6250	2.14678899082569
chr14	24800950	24809500	7	5075	2.05309734513274
chr14	65180950	65196800	7	12600	1.15032679738562
chr14	73749875	73757550	7	4675	1.86486486486486
chr14	74812850	74820250	7	4300	2.22857142857143
chr14	77802650	77807075	7	3175	1.42105263157895
chr14	102779975	102787300	7	4325	1.28301886792453
chr14	104600825	104608450	7	5950	1.51724137931034
chr14	105480250	105488925	7	5475	1.43396226415094
chr14	105552925	105561125	7	4800	1.83050847457627
chr15	44083650	44094050	7	7000	1.62962962962963
chr15	53037275	53046200	7	5625	1.10344827586207
chr15	66692575	66703950	7	7275	1.78947368421053
chr15	74036500	74047325	7	5675	1.75
chr15	74419525	74434500	7	10700	2.11764705882353
chr15	85145225	85153375	7	5350	1.35294117647059
chr15	86328625	86339300	7	5675	1.92
chr16	2517150	2526375	7	6950	1.91304347826087
chr16	11033250	11045575	7	8850	1.8125
chr16	28887250	28895450	7	6400	0.677685950413223
chr16	31141625	31154575	7	7500	1.59550561797753
chr16	48637225	48647825	7	7750	0.923076923076923
chr16	75487775	75492600	7	2975	2.1
chr16	84873250	84883075	7	6725	1.37254901960784
chr17	750225	756225	7	4025	2
chr17	1080600	1086900	7	4075	1.15151515151515
chr17	3790725	3797675	7	5050	1.25
chr17	16995300	17002425	7	4900	1.45098039215686
chr17	30810000	30821000	7	6625	1.88888888888889
chr17	37350250	37358975	7	5900	2.05128205128205
chr17	61773775	61781200	7	5050	1.31034482758621
chr17	64573500	64576750	7	2100	2
chr17	71605925	71614375	7	6100	1.05084745762712
chr17	76967125	76972425	7	2775	2.13953488372093
chr17	78447750	78456050	7	5300	2.19512195121951
chr18	8790950	8802425	7	6750	1.63636363636364
chr18	25136675	25143400	7	3850	2.28571428571429
chr18	33067750	33078350	7	6800	1.74545454545455
chr18	53013650	53022875	7	6925	1.01694915254237
chr18	57529175	57535375	7	5300	0.5
chr18	57562550	57577200	7	7650	1.77966101694915
chr18	67955375	67964575	7	4350	2.22857142857143
chr19	5801950	5807275	7	3525	1.25
chr19	10397025	10407175	7	8750	0.4
chr19	11528375	11534825	7	4600	1.31428571428571
chr19	39918225	39928875	7	5800	1.36283185840708
chr19	44138200	44145000	7	4600	2.11428571428571
chr19	46990550	46999875	7	5750	1.41818181818182
chr19	50138625	50148575	7	5925	1.37704918032787
chr19	50188175	50195725	7	5275	2.13333333333333
chr19	54408425	54414200	7	3750	1.84615384615385
chr19	55762550	55772075	7	5325	2.31034482758621
chr19	56056875	56066600	7	4650	2.05714285714286
chr19	58310075	58317425	7	5825	0.963855421686747
chr19	59064900	59075475	7	6425	1.82417582417582
chr2	8016825	8032325	7	7825	2.17341040462428
chr2	9396775	9403975	7	4000	2.18181818181818
chr2	15948550	15953275	7	3325	1.36363636363636
chr2	37451175	37461500	7	7075	1.61111111111111
chr2	42268025	42282625	7	9875	2.07843137254902
chr2	47210300	47216600	7	3575	2.14814814814815
chr2	68463975	68468800	7	3225	1.52173913043478
chr2	73140475	73154125	7	10350	0.869565217391304
chr2	75280575	75286000	7	3775	1.88888888888889
chr2	85991075	86000350	7	7425	1.1
chr2	101865875	101873025	7	4125	1.33333333333333
chr2	106452825	106460825	7	4250	2.13793103448276
chr2	119911625	119916875	7	3725	1.25490196078431
chr2	162269650	162281300	7	7050	1.5678391959799
chr2	172066875	172074400	7	4075	2.34042553191489
chr2	201988775	201996275	7	3625	2.33333333333333
chr2	219150625	219160475	7	6300	2.3448275862069
chr2	219717825	219726325	7	6300	0.666666666666667
chr2	219757175	219763600	7	5375	1.23529411764706
chr2	222433225	222439600	7	4550	1.21212121212121
chr2	233282825	233291375	7	6825	1.16666666666667
chr2	236959975	236964375	7	3425	0.685714285714286
chr2	237474425	237481725	7	5975	2.33333333333333
chr20	17626500	17631250	7	2750	1.65217391304348
chr20	17937375	17954650	7	11350	1.94520547945205
chr20	23452400	23456100	7	2125	2.28571428571429
chr20	25331450	25339500	7	5675	1.35849056603774
chr20	39779300	39787000	7	4050	2.16666666666667
chr20	43270075	43282025	7	7975	0.910891089108911
chr20	61803975	61811825	7	5925	0.746268656716418
chr21	43880875	43888725	7	4675	2.07142857142857
chr21	45187125	45199000	7	6450	2.32432432432432
chr22	18891600	18900325	7	5175	1.9
chr22	24187425	24192650	7	3475	1.23076923076923
chr22	37698475	37704050	7	3200	1.94117647058824
chr22	42303725	42316875	7	6975	2.26229508196721
chr22	43038900	43046025	7	5275	1.07692307692308
chr3	15671475	15678200	7	5300	0.861538461538462
chr3	23861200	23868275	7	3400	2.33333333333333
chr3	49939450	49949250	7	5750	1.94285714285714
chr3	85009800	85018150	7	6000	1
chr3	98608975	98613575	7	2950	1.44186046511628
chr3	124595250	124609775	7	8525	1.90769230769231
chr3	128717450	128723050	7	3450	1.18518518518519
chr3	149290975	149300075	7	5650	2.05797101449275
chr3	168529025	168535250	7	3325	1.5
chr3	187631425	187637000	7	3300	1.86666666666667
chr3	192604875	192612700	7	6275	1.30769230769231
chr4	6939250	6947900	7	6925	0.696969696969697
chr4	16843650	16850300	7	4025	1.85714285714286
chr4	71788050	71793950	7	2775	2.33333333333333
chr4	94065175	94069500	7	2900	1.7
chr4	95454650	95463100	7	6150	1.48717948717949
chr4	99527975	99535625	7	4725	1.68888888888889
chr4	151499950	151505975	7	4150	0.974358974358974
chr4	152401375	152411575	7	6250	1.8
chr4	153598975	153603475	7	2950	1.75
chr4	155659525	155666825	7	5825	1.2
chr5	7417775	7428375	7	7800	1.33333333333333
chr5	14264975	14270875	7	4825	0.413793103448276
chr5	19766500	19771925	7	3550	1.2
chr5	63252675	63259000	7	3450	1.71428571428571
chr5	81047775	81053000	7	4550	0.32258064516129
chr5	93689700	93699975	7	5425	1.63218390804598
chr5	111071500	111081025	7	4750	1.73493975903614
chr5	122420925	122436075	7	9875	1.61702127659574
chr5	125926900	125930075	7	2425	0.8
chr5	132759250	132763650	7	3325	0.848484848484849
chr5	141735375	141744500	7	6700	0.46551724137931
chr5	146250725	146259150	7	6175	2.11764705882353
chr5	170845250	170852175	7	4500	2.04347826086957
chr5	172010950	172014600	7	2675	0.571428571428571
chr5	175959875	175973100	7	9000	1.86666666666667
chr5	179220150	179235350	7	7475	2.32748538011696
chr6	1869325	1874275	7	4200	0.695652173913043
chr6	3069275	3078225	7	5500	1.78461538461538
chr6	12287475	12293050	7	3400	2.20689655172414
chr6	15017050	15023975	7	4550	1.87878787878788
chr6	30845000	30858050	7	8175	1.96330275229358
chr6	36643800	36650825	7	5425	1.30434782608696
chr6	42100700	42111850	7	8150	1.70149253731343
chr6	47447700	47453825	7	3200	2.08333333333333
chr6	69923925	69931500	7	5650	1.57142857142857
chr6	79858625	79864150	7	4050	1.52941176470588
chr6	90115150	90123175	7	5900	1.72549019607843
chr6	106957025	106962175	7	3750	1.46341463414634
chr6	109798875	109806150	7	4650	1.37931034482759
chr6	111194600	111207150	7	6675	1.68211920529801
chr6	134209575	134217825	7	5025	1.83908045977011
chr6	149184875	149190950	7	3450	2.14634146341463
chr6	157465000	157470175	7	3350	1.44
chr7	21810075	21815900	7	4550	1.18518518518519
chr7	22598800	22605700	7	5850	1
chr7	22891875	22900375	7	4975	2
chr7	23144775	23158325	7	8350	2.26506024096386
chr7	27278500	27292650	7	8900	2.19047619047619
chr7	27945650	27953500	7	6225	1.38888888888889
chr7	43174525	43181625	7	5550	0.641025641025641
chr7	43329325	43336575	7	5100	1.58620689655172
chr7	100136000	100145775	7	7225	1.55102040816327
chr7	121575275	121586350	7	6900	1.43030303030303
chr7	127803750	127809250	7	3675	1.6
chr7	129515600	129522600	7	4875	1.17073170731707
chr7	138346000	138353975	7	4250	1.70588235294118
chr7	140770475	140776750	7	3925	2.10526315789474
chr7	150260475	150265125	7	2675	1.45833333333333
chr7	150939925	150951100	7	9525	0.452830188679245
chr7	151451000	151454975	7	2850	0.95
chr7	155300850	155305250	7	2825	1.23076923076923
chr7	158649875	158657900	7	4650	1.64044943820225
chr8	22731250	22737000	7	3950	2.25806451612903
chr8	23306375	23315925	7	6925	1.48571428571429
chr8	26368725	26373475	7	3625	0.923076923076923
chr8	28557350	28571375	7	10275	1.1588785046729
chr8	41905875	41911650	7	2950	2.22950819672131
chr8	54784250	54797975	7	7475	1.6046511627907
chr8	70744425	70747825	7	2000	2.26086956521739
chr8	75912125	75917900	7	4100	0.857142857142857
chr8	76315025	76321075	7	4250	1.44827586206897
chr8	91937625	91943625	7	3550	1.76923076923077
chr8	145746750	145756450	7	6325	1.77777777777778
chr9	2280100	2286900	7	5750	0.75
chr9	71561075	71566475	7	3200	2
chr9	73727675	73739775	7	7700	2.27118644067797
chr9	91143775	91151300	7	4500	1.41935483870968
chr9	97709900	97715500	7	4200	1.36
chr9	124407150	124417375	7	6075	1.625
chr9	127237300	127245400	7	4225	1.92452830188679
chr9	128712050	128719200	7	3475	2.24
chr9	129289925	129297850	7	5225	1.92857142857143
chr9	132110900	132115925	7	3625	1.25
chr9	132316925	132324825	7	5925	1.2
chr9	132596575	132604150	7	4800	2.3125
chr9	137212275	137224700	7	7275	1.44230769230769
chrX	329675	336300	7	5050	0.566666666666667
chrX	3614150	3621550	7	3375	2.15
chrX	10577550	10589250	7	8625	1.09230769230769
chrX	39862100	39873200	7	10200	1.33333333333333
chrX	68368800	68375875	7	5225	0.74
chrX	70316775	70324800	7	7050	0.695652173913043
chrX	95938875	95946750	7	3975	1.82758620689655
chrX	113288850	113295325	7	3750	2.14814814814815
chrX	131614500	131618700	7	3450	0.514285714285714
chrX	133113600	133121950	7	4950	2.34285714285714
chrX	136824100	136833050	7	5925	2.29268292682927
chrX	150065700	150074150	7	5200	1.97222222222222
chr1	3019625	3023150	6	2875	0.842105263157895
chr1	6659275	6665025	6	4050	0.831168831168831
chr1	10851450	10857175	6	3275	1.62790697674419
chr1	10895050	10900400	6	3600	1.58333333333333
chr1	12122950	12130300	6	5525	0.8
chr1	24476400	24481975	6	4275	0.933333333333333
chr1	28916700	28922750	6	3800	1.62790697674419
chr1	32713300	32718275	6	3725	0.8
chr1	33116275	33121650	6	3025	1.24242424242424
chr1	33276600	33281500	6	3100	1.5625
chr1	35119625	35123125	6	2950	0.476190476190476
chr1	35999350	36005975	6	4050	1.41176470588235
chr1	36038075	36044350	6	5525	0.4
chr1	36639900	36645375	6	4275	0.721311475409836
chr1	37936900	37945625	6	7075	0.685714285714286
chr1	38894600	38900375	6	3500	1.53846153846154
chr1	40356700	40368550	6	8025	1.41860465116279
chr1	43995025	44003500	6	5875	1.29411764705882
chr1	46142925	46148750	6	3975	1.07407407407407
chr1	55033325	55041675	6	4800	1.45454545454545
chr1	65611925	65620350	6	5375	0.892857142857143
chr1	67923025	67930300	6	4875	1.57446808510638
chr1	82298175	82301425	6	2525	0.916666666666667
chr1	83309600	83314850	6	3650	1.03333333333333
chr1	113493125	113497225	6	3025	0.764705882352941
chr1	114573625	114583000	6	8350	0.280373831775701
chr1	116914425	116923750	6	7425	0.597014925373134
chr1	151960800	151968150	6	6075	0.514851485148515
chr1	154716050	154722400	6	3400	1.51851851851852
chr1	165820225	165828000	6	6000	0.909090909090909
chr1	182579850	182588375	6	6850	0.634146341463415
chr1	184637425	184643300	6	4650	0.518518518518518
chr1	197406200	197412125	6	4050	1.1063829787234
chr1	201616175	201621875	6	4450	1.11475409836066
chr1	204272250	204283975	6	6900	1.62376237623762
chr1	204889625	204900600	6	8950	0.714285714285714
chr1	214718725	214727475	6	6050	0.930555555555556
chr1	224422975	224428250	6	3200	1.11864406779661
[truncated: 1,772 more rows]
