# Supplementary material for: Large organized chromatin lysine domains help distinguish primitive from differentiated cell populations
Source: Nat Commun. 2021 Jan 21;12:499. doi: 10.1038/s41467-020-20830-9 (PMC7820432; doi:10.1038/s41467-020-20830-9)
Supplement: Supplementary file 3 — Supplementary Software [file 41467_2020_20830_MOESM3_ESM.zip › E008-H3K4me3_LOCKS.bed]

chr1	1136300	1448225	31	39175	22.9285714285714
chr1	154908250	155162675	31	53400	28.0555555555556
chr1	156541125	156862250	31	47800	28.2558139534884
chr10	38772975	38812600	31	11750	10.7826086956522
chr10	39076825	39118100	31	11700	13.741935483871
chr10	42354950	42393625	31	19175	8.54545454545454
chr10	42790625	42816450	31	10550	6.53846153846154
chr11	504050	796200	31	36475	28.5531914893617
chr11	62309975	62574050	31	54050	22.4096385542169
chr11	65222150	65488400	31	48975	21.6
chr12	56319475	56754025	31	60050	19.4769230769231
chr16	2892375	3152250	31	41300	27.5140186915888
chr16	30885650	31257375	31	46700	17.6610169491525
chr17	7077275	7256275	31	46475	17.8275862068966
chr17	46597850	46667600	31	19200	24.1428571428571
chr17	72838675	73285600	31	48800	26.6792452830189
chr17	79761300	80011150	31	39925	22.8053691275168
chr19	12707775	12946600	31	41325	19.75
chr19	46067700	46321075	31	36275	26.8510638297872
chr19	55831025	55999300	31	29875	24.6976744186047
chr19	58566350	58979300	31	44400	23.0707070707071
chr21	10773950	10800475	31	16575	3.07692307692308
chr21	10800800	10828275	31	13625	5.04347826086957
chr21	10828750	10858325	31	13725	5.86666666666667
chr6	2840800	3170850	31	38250	28.2328042328042
chr6	25962650	26242175	31	67275	24.0821917808219
chr6	26249250	26598550	31	63250	23.5555555555556
chr6	27095000	27280950	31	47525	9.953125
chr6	27439225	27649750	31	49400	17.8421052631579
chr6	28504550	28738375	31	41725	18.3921568627451
chr6	28739675	28945925	31	42175	18.6875
chr6	31459575	31799150	31	51375	26.7466666666667
chr7	27133925	27212300	31	26000	27.8285714285714
chr8	145513950	145752800	31	46200	20.4126984126984
chr9	139921825	140191325	31	43375	20.2325581395349
chr17	7893000	8231025	30	60150	23.4133333333333
chr17	46667775	46755950	30	19150	21.6774193548387
chr19	49399000	49669475	30	36975	20.3387096774194
chr11	67028700	67276825	29	37775	18.5753424657534
chr19	45872250	46057375	29	36600	22.0919540229885
chr19	57828875	58282375	28	45225	21.873417721519
chr20	29804450	29833025	28	11200	6.19047619047619
chr6	27651800	27871725	28	52850	14.1797752808989
chr11	63932325	64141200	27	41575	22.6363636363636
chr17	7283800	7560825	27	45125	24.9292929292929
chr19	49924425	50050350	26	25150	14.4859813084112
chr19	55573400	55691500	26	23750	17.875
chr2	89845775	89879875	26	17000	15.5294117647059
chr4	49633275	49660000	26	15000	4.85714285714286
chr14	23284350	23566325	25	40950	16.8085106382979
chr16	680550	791650	25	29375	14.1224489795918
chr3	32821750	32914275	25	32200	21.2941176470588
chr4	49093650	49123225	25	9750	8.93333333333333
chr10	39119300	39154900	24	8825	19.1578947368421
chr14	24505075	24780550	24	37275	17.0615384615385
chr16	1966900	2099075	24	31625	15.8888888888889
chr19	10304100	10543500	23	36025	15.906976744186
chr6	30433875	30737475	22	41250	20.1428571428571
chrX	153596575	153720000	22	28700	9.19496855345912
chr15	96864000	96911700	21	24325	12.3703703703704
chr19	18208600	18344125	21	19800	16.9677419354839
chr19	47895850	47988275	21	19400	17.5072463768116
chr11	66176075	66411775	20	27000	16.8405797101449
chr16	3155775	3243600	20	27125	10.8958333333333
chr19	7918425	8009675	20	19600	16.8266666666667
chr3	50297275	50403425	20	23925	13.2903225806452
chr5	87955175	87991450	20	19775	5.25
chr7	27212650	27292075	20	18550	14.2790697674419
chrX	48896950	49057150	20	27600	16.5714285714286
chr2	74600600	74783150	19	39975	13.4393939393939
chr16	29873325	30135200	18	38400	15.8941176470588
chr17	46079800	46134175	18	14150	13.3538461538462
chr19	1236275	1295900	18	22975	6.6734693877551
chr2	176931525	176973450	18	12825	13.8695652173913
chr5	42991575	43123900	18	25225	13.8584905660377
chr5	180587275	180689675	18	37175	7.90909090909091
chr16	56622875	56717950	17	19450	11.6260162601626
chr17	7736625	7837225	17	26975	10.75
chr19	42720225	42830900	17	27925	11.3246753246753
chr19	49117400	49150500	17	17100	4
chr19	54592750	54709050	17	23475	14.7
chr4	174415200	174460300	17	13350	8.19230769230769
chr6	10381575	10427325	17	18750	9.14285714285714
chrX	39942350	40036850	17	46400	7.22546419098143
chr16	67183625	67234275	16	18175	3.38235294117647
chr19	17375125	17451925	16	17825	10.1372549019608
chr19	49198925	49256875	16	13825	13.4285714285714
chr3	147087300	147142875	16	21200	9.36170212765957
chr8	145012900	145165225	16	30725	13.9906976744186
chr14	21077225	21175100	15	23725	7.1551724137931
chr15	68112325	68156450	15	13375	13.4573643410853
chr16	73067600	73105325	15	13125	5.76642335766423
chr17	59473250	59494375	15	10650	4.41791044776119
chr2	45155200	45183200	15	16575	6.38095238095238
chr12	57471350	57529825	14	15175	9.75609756097561
chr19	48946525	49017650	14	13700	12.5217391304348
chr19	50305075	50394525	14	19250	10.6607929515419
chr8	144622475	144719600	14	19600	9.35897435897436
chr1	27894600	27942300	13	10950	11.1896551724138
chr1	161067575	161173375	13	20775	8.57803468208093
chr10	101279675	101301025	13	8475	4
chr10	102728525	102833625	13	22600	11.025641025641
chr10	104153400	104223600	13	19975	9.02564102564103
chr13	112707625	112733500	13	10525	6.65
chr17	1914900	1962325	13	11450	9.19230769230769
chr17	37306975	37388450	13	17075	12.1714285714286
chr17	77805350	77819175	13	9225	3.16666666666667
chr19	3024650	3076100	13	9175	10.56
chr19	41100500	41130000	13	11950	6.90909090909091
chr19	50141150	50205025	13	16500	8.90710382513661
chr2	119565250	119617250	13	14550	10.0625
chr3	181412675	181448800	13	22450	5.34545454545455
chr8	22406400	22463600	13	14975	8.21428571428571
chr9	126760475	126808450	13	11650	11.7037037037037
chr1	6500125	6558025	12	12575	9.92380952380952
chr1	222138850	222152525	12	6575	5.23529411764706
chr10	8084925	8106150	12	15875	3.07142857142857
chr11	796400	863375	12	24225	9.34782608695652
chr12	115102650	115141200	12	16850	6.3125
chr13	28527525	28555000	12	10325	7.73333333333333
chr16	30345275	30457750	12	22625	7.83695652173913
chr19	7548100	7620725	12	12525	9.125
chr19	47729000	47779075	12	14725	9.70526315789474
chr19	56109225	56188075	12	24225	11.3728813559322
chr2	223153875	223185875	12	13350	8.59459459459459
chr20	3725150	3781150	12	13650	6.86792452830189
chr6	1604300	1625800	12	12800	3.87179487179487
chr7	98971475	99105025	12	22450	10.2751322751323
chr1	933525	976925	11	11000	9.92105263157895
chr1	6294475	6321850	11	12150	8.04210526315789
chr1	153892950	153965575	11	22150	6.94957983193277
chr10	103532950	103604400	11	19475	7.6403785488959
chr10	131755375	131771375	11	10150	1.97647058823529
chr11	31819100	31849275	11	19100	3.04225352112676
chr11	94372500	94386975	11	9000	4.03571428571429
chr12	6927725	7001125	11	16050	10.0615384615385
chr12	58119600	58177525	11	18775	5.22302158273381
chr12	125395775	125425825	11	14075	4.48
chr14	29226150	29255100	11	7750	9.25925925925926
chr19	59025150	59086300	11	18275	8.60759493670886
chr2	105458625	105490600	11	15200	6.22222222222222
chr2	175190150	175209650	11	13625	4.28571428571429
chr20	45977100	45998325	11	11275	6.65882352941177
chr22	19742825	19755450	11	4600	7.40540540540541
chr4	49147250	49158550	11	5600	2.6
chr7	20815600	20840000	11	17550	4.91666666666667
chr8	72582725	72600450	11	14050	2.58536585365854
chr1	18956050	18973925	10	8825	6.48648648648649
chr1	150186000	150275500	10	18075	8.39779005524862
chr1	223196275	223205200	10	5950	1.67567567567568
chr10	21782900	21825050	10	29050	4.31460674157303
chr11	32447750	32460975	10	7200	3.42857142857143
chr11	65183675	65197675	10	9600	3.56521739130435
chr11	118777975	118801525	10	18050	1.98425196850394
chr11	118926375	118993550	10	17375	9.22627737226277
chr12	4128450	4141125	10	4350	9.05882352941176
chr12	54379000	54415525	10	6975	8.88
chr17	40821650	40836275	10	11800	1.06060606060606
chr17	77750225	77778325	10	9425	6.89719626168224
chr19	1854750	1885550	10	13075	7.06849315068493
chr19	15528100	15568950	10	9150	8.36619718309859
chr19	54926225	54984850	10	12675	8.57142857142857
chr2	66652225	66674350	10	13475	5.11764705882353
chr2	232526500	232552750	10	6550	7.32394366197183
chr20	21486050	21504150	10	10000	5.2972972972973
chr22	50679800	50710725	10	10350	4.59090909090909
chr3	62351175	62364900	10	8125	2.81967213114754
chr3	184016225	184099675	10	15100	8.05797101449275
chr4	13523875	13551150	10	9025	8.96
chr4	111532850	111563050	10	19050	1.22222222222222
chr5	124070750	124087325	10	13750	0.947368421052632
chr6	1378250	1394500	10	7900	3.43859649122807
chr6	35419550	35480300	10	12625	6.63030303030303
chr6	99271475	99296675	10	15350	3.31868131868132
chr7	100797325	100826350	10	15600	3.25
chr8	25894725	25909700	10	8700	5.33333333333333
chr9	96707575	96723100	10	9100	1.95121951219512
chr9	133534550	133591375	10	15375	8.50381679389313
chr1	73445300	73453475	9	4025	3.8125
chr1	155210425	155248675	9	11275	5.44285714285714
chr1	170629200	170640575	9	6450	7.07142857142857
chr1	199997675	200019225	9	12900	2.55238095238095
chr1	221049700	221069200	9	9050	6.48571428571429
chr10	22604475	22635325	9	13150	2.72037914691943
chr10	102489450	102508300	9	7250	7.09090909090909
chr10	124892075	124915550	9	13550	4.27586206896552
chr11	305200	321225	9	10925	3.95121951219512
chr11	2157925	2165600	9	3675	6.33333333333333
chr12	7013425	7081225	9	21700	5.58333333333333
chr12	59716100	59724525	9	5775	3.38461538461538
chr13	100607650	100650325	9	31675	1.36551724137931
chr14	105939925	105958550	9	8500	3.16363636363636
chr15	53075425	53098750	9	13625	2.53012048192771
chr15	74419700	74429550	9	7800	1.04255319148936
chr16	419525	452700	9	10375	7.10606060606061
chr16	86587900	86613750	9	10525	6.55555555555556
chr17	35285250	35307700	9	13575	6.71428571428571
chr17	37757650	37801450	9	10025	5.84090909090909
chr17	77783275	77789675	9	3325	4.33333333333333
chr19	18714350	18724575	9	5950	4.36363636363636
chr19	37794525	37812925	9	7225	8.08219178082192
chr19	39880525	39937450	9	20400	7.61194029850746
chr2	85764275	85844950	9	19025	7.70512820512821
chr2	220386675	220441975	9	11175	8.17543859649123
chr2	237067525	237088800	9	11800	3.93023255813953
chr21	38065275	38083400	9	9000	4.7
chr4	4854300	4873725	9	9400	4.52830188679245
chr4	62626725	62636775	9	7400	1.87878787878788
chr4	88839225	88857225	9	9300	4.63414634146341
chr4	116894775	116902825	9	4575	2.88235294117647
chr5	1874925	1887975	9	7400	5.93220338983051
chr5	18664300	18674975	9	6550	3.92307692307692
chr5	92905700	92924700	9	11275	4.15841584158416
chr6	33215725	33292125	9	24975	4.93731343283582
chr9	35069775	35117575	9	14650	7.19512195121951
chrX	113698825	113707175	9	5375	2.96
chr1	26481550	26504600	8	7800	6.68493150684932
chr1	45768550	45807300	8	12125	5.84105960264901
chr1	197871050	197891125	8	9500	6.25
chr1	205413450	205427050	8	9200	2.21276595744681
chr1	213081525	213090825	8	6125	2.73684210526316
chr10	71328350	71338825	8	8275	0.770833333333333
chr10	118890550	118900750	8	6875	0.930232558139535
chr11	62597775	62651825	8	18900	7.14736842105263
chr11	118586325	118599975	8	4700	5.65714285714286
chr11	124609075	124633225	8	9475	5.62162162162162
chr12	49715750	49742050	8	9600	5.392
chr12	56099875	56141500	8	17125	3.68181818181818
chr14	24006250	24048600	8	15725	5.4014598540146
chr14	38052550	38080825	8	10975	6.67716535433071
chr14	38658325	38681000	8	10150	4.58100558659218
chr14	41984725	41989500	8	2500	3
chr14	48722175	48737700	8	8875	2.23622047244094
chr15	65099075	65119250	8	7200	6.91851851851852
chr15	89910550	89922900	8	4175	5.75
chr16	2561325	2589075	8	8775	5.77443609022556
chr16	29796250	29832200	8	15725	5.82035928143713
chr17	6898550	6950675	8	14800	5.2093023255814
chr17	27036975	27088475	8	19425	6.65868263473054
chr17	40683825	40730950	8	11800	6.2406015037594
chr17	43208825	43239875	8	11925	5.40384615384615
chr19	485450	511775	8	8025	4.38888888888889
chr19	17320225	17359250	8	10500	4.75816993464052
chr19	47137000	47165350	8	7675	7.26
chr2	77313975	77323100	8	7275	2.125
chr2	176987100	177005900	8	6250	4.11627906976744
chr3	54667950	54677025	8	7800	0.941176470588235
chr4	54957250	54976550	8	9975	4.53846153846154
chr5	50672575	50695900	8	11500	6.84210526315789
chr5	134363025	134386525	8	8450	6.10344827586207
chr5	174146900	174163525	8	11525	1.63265306122449
chr6	33377200	33402125	8	15450	5.40983606557377
chr6	95263350	95270075	8	3500	4.7741935483871
chr7	5594500	5638550	8	12025	5.82378854625551
chr7	57545925	57556750	8	2825	6.5
chr7	83086700	83095325	8	6575	1.17647058823529
chr7	96630925	96657150	8	10325	4.84137931034483
chr7	124897975	124905100	8	4075	2.72222222222222
chr7	155596175	155605225	8	7250	1
chr8	30240350	30256425	8	11175	1.81818181818182
chr9	34611125	34652650	8	10350	5.06382978723404
chr9	96106475	96116025	8	4975	3.51515151515152
chr9	118234450	118241825	8	5300	1.54545454545455
chr9	124975475	124991625	8	7900	5.35294117647059
chr9	127519700	127540425	8	10200	4.94915254237288
chr9	129372775	129389325	8	7425	4.79452054794521
chrX	48747850	48785700	8	14000	4.8
chrX	124521275	124530350	8	7725	0.392156862745098
chr1	2979025	2990800	7	5600	3.47169811320755
chr1	26735225	26746800	7	9575	1.30612244897959
chr1	38454150	38479475	7	8575	5.80722891566265
chr1	47690500	47698425	7	4775	3.03225806451613
chr1	91182000	91196625	7	9750	0.968503937007874
chr1	232253450	232264100	7	7875	2.1
chr11	20177375	20186100	7	5675	4.32258064516129
chr11	27650400	27656900	7	4875	1.64285714285714
chr11	59312525	59334250	7	10825	2.46031746031746
chr11	66024150	66060200	7	10725	6.125
chr11	96457650	96465750	7	3700	4.2
chr12	57618875	57637925	7	10075	2.20087336244541
chr12	57984250	58027475	7	12700	5.11494252873563
chr12	87331875	87335925	7	2550	2.5
chr13	56227450	56236050	7	6575	0.727272727272727
chr13	109916850	109926100	7	3525	5.54166666666667
chr13	111559200	111568925	7	6100	4
chr14	57260725	57284725	7	18275	2.06896551724138
chr14	61103750	61125350	7	12650	1.42465753424658
chr16	85640750	85660575	7	6800	5.03658536585366
chr16	86538875	86550275	7	7350	1.67164179104478
chr17	42616925	42639425	7	8400	3.65853658536585
chr17	46795075	46807175	7	6150	4.95833333333333
chr17	66191975	66203350	7	7225	2.5981308411215
chr17	76347500	76362450	7	8325	1.64835164835165
chr18	55094550	55109150	7	11925	1.17894736842105
chr19	11449350	11495325	7	12275	5.8562091503268
chr19	13259700	13279175	7	11175	2.82758620689655
chr19	36230650	36268325	7	11700	5.55066079295154
chr19	36604400	36652250	7	10075	5.44329896907217
chr19	48893350	48903900	7	6850	2.02985074626866
chr2	63270650	63287525	7	13925	0.547770700636943
chr2	64066825	64080875	7	11700	1.92307692307692
chr2	67556550	67564925	7	5700	3.33333333333333
chr2	172958975	172975050	7	9175	3.26470588235294
chr20	25838625	25849600	7	5575	2
chr20	31329975	31354200	7	8600	3.88785046728972
chr22	17738350	17748325	7	5275	4.04081632653061
chr22	28186800	28200850	7	8675	4
chr22	42305750	42322925	7	5425	5.63636363636364
chr22	46366825	46375425	7	5100	5.79487179487179
chr3	57193625	57204650	7	4975	4.21428571428571
chr3	128201675	128212000	7	8100	1.04347826086957
chr3	138654525	138669725	7	10425	1.80246913580247
chr3	184278800	184302625	7	7575	5.27272727272727
chr3	189862600	189869775	7	3700	3.69230769230769
chr4	16998850	17005975	7	4050	2.18181818181818
chr4	24322625	24330525	7	4800	3
chr4	93190175	93201075	7	9775	0.383838383838384
chr4	93359925	93368050	7	5625	5.65217391304348
chr4	113556400	113576975	7	12700	4.13953488372093
chr4	187162900	187172300	7	7200	1.70491803278689
chr5	2738850	2758350	7	12850	5.30909090909091
chr5	126176475	126182050	7	3775	3.76
chr5	140855075	140876175	7	8275	4.23157894736842
chr5	147247225	147255375	7	6825	0.835820895522388
chr5	158521875	158533950	7	7325	2.23300970873786
chr6	5992975	6009800	7	12325	1.47368421052632
chr6	32115775	32165125	7	17375	3.72115384615385
chr6	44184625	44194025	7	5900	1.58677685950413
chr6	100901850	100917675	7	7700	3.28888888888889
chr7	99677625	99728725	7	13575	4.828125
chr7	109230825	109237375	7	4775	1.33333333333333
chr7	150705475	150726525	7	5675	5.78723404255319
chr8	97156575	97174400	7	7850	5.14545454545455
chr8	99951300	99964125	7	10200	2.78048780487805
chr8	115293725	115303475	7	7575	1.92592592592593
chr8	146011500	146025950	7	9525	3.16666666666667
chr9	76699000	76707675	7	6275	1.16129032258065
chr9	90020700	90029650	7	4475	2.31578947368421
chr9	99976025	100002025	7	10725	4.3855421686747
chrX	152907000	152913450	7	3375	5.5
chr1	11708625	11725150	6	5200	4.50704225352113
chr1	25070250	25075325	6	4250	0.888888888888889
chr1	27668475	27694075	6	8200	4.19178082191781
chr1	33206600	33233100	6	8575	4.2279792746114
chr1	50880975	50890025	6	5575	1.95744680851064
chr1	61508325	61523900	6	7350	3.53846153846154
chr1	119521850	119535950	6	7125	4.33898305084746
chr1	229310350	229313500	6	2050	2.55555555555556
chr10	38868975	38874925	6	3000	2.52941176470588
chr10	72968675	72978375	6	6100	2.33333333333333
chr10	103985475	104006900	6	6825	4.36942675159236
chr10	118921950	118928675	6	4025	1.45714285714286
chr10	119294000	119308000	6	7250	3.71428571428571
chr11	43596450	43605050	6	6275	2.26666666666667
chr11	44325875	44342150	6	6550	4.56818181818182
chr12	19590725	19597850	6	5925	0.44578313253012
chr12	57022200	57040575	6	9750	3.95744680851064
chr12	103344050	103359775	6	6075	3.43333333333333
chr12	113900375	113918050	6	16375	0.2
chr13	43443075	43451225	6	4275	2.38095238095238
chr13	56149150	56158775	6	8425	0.507936507936508
chr13	79167775	79184225	6	9200	3.03846153846154
chr13	100339025	100344200	6	3125	2.35714285714286
chr14	21991575	22007975	6	7125	4.45871559633028
chr15	37169650	37181225	6	6300	2.97872340425532
chr15	37385725	37403725	6	13000	2.05882352941176
chr15	93351250	93366150	6	6075	3.6687898089172
chr16	65262975	65269675	6	4850	1.65714285714286
chr16	87900500	87909025	6	5050	3.01960784313725
chr17	36757600	36766200	6	5050	4.44444444444444
chr17	42384600	42404675	6	7950	3.28
chr17	65820700	65827100	6	5400	1.21052631578947
chr17	79360275	79375575	6	10275	2.43478260869565
chr17	79448175	79457100	6	3500	3.28125
chr19	1438000	1450625	6	4875	4.44
chr19	2455275	2495525	6	11500	3.83333333333333
chr19	5802100	5806375	6	2325	4.07692307692308
chr19	13950125	13962050	6	6650	2.28915662650602
chr19	18388950	18404575	6	8250	3.32
chr19	46990700	46999500	6	3775	3.26984126984127
chr19	50828550	50837775	6	7900	0.651162790697674
chr19	52390325	52411575	6	8225	4.31683168316832
chr2	8012350	8021675	6	7350	2.74074074074074
chr2	8816225	8826375	6	9625	0.11
chr2	19546925	19563525	6	9725	1.79591836734694
chr2	145267825	145282650	6	11800	1
chr2	162270400	162284875	6	6700	3.63218390804598
chr2	200320000	200336625	6	13025	0.963855421686747
chr2	219823550	219828625	6	3300	1.88235294117647
chr2	219844450	219850700	6	3425	2.65454545454545
chr20	270125	309575	6	14300	4.26431718061674
chr20	22558225	22568050	6	4900	3.36
chr20	23329950	23344200	6	7875	2.88135593220339
chr20	38896675	38904200	6	5800	0.956521739130435
chr20	43969525	43977525	6	6750	1.43589743589744
chr20	61636150	61642075	6	4425	0.85
chr21	34391850	34402125	6	5225	3.28571428571429
chr22	39093400	39103825	6	7300	1.325
chr22	39897675	39931400	6	9500	4.43956043956044
chr22	42461625	42487775	6	7325	4.54794520547945
chr4	113430725	113445825	6	8675	1.67741935483871
chr5	3590575	3607250	6	11100	2.9047619047619
chr5	25435975	25449075	6	9250	3.03448275862069
chr5	72731575	72748075	6	7700	4.32075471698113
chr5	106313675	106321200	6	6350	0.612244897959184
chr5	115894650	115912850	6	16775	1.3
chr5	141252175	141263725	6	7500	4.61904761904762
chr5	170735425	170742150	6	3750	3.30434782608696
chr5	173314450	173320075	6	3875	2.73684210526316
chr6	33159775	33182175	6	9850	2.71084337349398
chr6	44205050	44244250	6	12950	3.3469387755102
chr6	109798925	109805400	6	5150	0.4
chr6	114741950	114750400	6	6450	1.35483870967742
chr6	121751850	121765475	6	8600	2.33333333333333
chr7	25891450	25901825	6	7350	1.78378378378378
chr7	61784450	61790550	6	1975	3.88888888888889
chr7	70146000	70169400	6	9075	3.84549356223176
chr7	99754675	99775650	6	6750	4.73381294964029
chr7	138143200	138150225	6	6125	0.418604651162791
chr7	157476550	157486850	6	6050	2.22222222222222
chr8	144508925	144517750	6	4375	4.49122807017544
chr9	967700	977900	6	6800	1.38461538461538
chr9	1042175	1052800	6	4425	3.84905660377358
chr9	34577200	34593525	6	6475	4.35668789808917
chr9	100609875	100620525	6	5675	3.57446808510638
chr9	132244150	132260025	6	6375	3.96153846153846
chrX	191950	200800	6	5525	2.19354838709677
chrX	25030975	25041475	6	6300	2
chrX	47049825	47057800	6	6775	0.27027027027027
chrX	82756275	82766575	6	6300	3.62068965517241
chrX	93955925	93960925	6	3775	0.553846153846154
chrX	110786775	110793625	6	3075	3.52727272727273
chrX	113281375	113291225	6	7950	1.52941176470588
chrX	121354400	121362675	6	6100	3.17073170731707
chrX	136627550	136659625	6	20800	1.16
chrX	139583150	139593750	6	9175	3.16666666666667
chr1	11739800	11754125	5	7350	2.85393258426966
chr1	16532475	16544525	5	5400	2.60714285714286
chr1	19276100	19284125	5	3825	3.08910891089109
chr1	36614100	36627450	5	6225	2.50746268656716
chr1	43420500	43429525	5	6650	0.84393063583815
chr1	75595250	75603375	5	7225	1.21739130434783
chr1	113242825	113259075	5	6975	2.03720930232558
chr1	146543825	146557275	5	6450	3.2952380952381
chr1	154151100	154159825	5	5425	1.13095238095238
chr1	156467975	156475225	5	4825	2.08695652173913
chr1	180197900	180208625	5	9700	0.48780487804878
chr1	197166750	197171675	5	4700	0.0930232558139535
chr1	204041350	204050100	5	6575	1.83673469387755
chr1	228192825	228196750	5	2875	0.631578947368421
chr1	230736050	230740075	5	2300	2.11111111111111
chr10	53792500	53801425	5	7650	0.492063492063492
chr10	77154875	77169850	5	12900	0.297560975609756
chr10	94819575	94836950	5	10975	2.02777777777778
chr10	99078300	99098200	5	10000	2.21472392638037
chr10	135042750	135052800	5	6775	3.58208955223881
chr11	2019225	2025750	5	4900	2.91891891891892
chr11	12695025	12703225	5	6500	0.85
chr11	119185625	119192700	5	5000	1.48571428571429
chr11	121511750	121515050	5	2025	3.44444444444444
chr11	128554675	128565575	5	8775	0.53125
chr11	134031975	134039100	5	3725	2.16666666666667
chr12	14857725	14867525	5	6625	2.52830188679245
chr12	31470325	31480250	5	7750	1.9672131147541
chr12	79933950	79937850	5	1500	2.76190476190476
chr13	51742900	51750075	5	5475	0.923076923076923
chr14	21561725	21573250	5	7425	1.30120481927711
chr14	54409650	54431075	5	10050	1.91208791208791
chr14	73702000	73706900	5	4400	0.244897959183673
chr14	77489600	77507375	5	9925	2.6875
chr15	27010925	27019625	5	6250	1.28947368421053
chr15	75917000	75943850	5	9750	3.47540983606557
chr15	76627500	76640275	5	9550	1.75
chr15	93053750	93057250	5	2300	0.888888888888889
chr16	2198025	2207400	5	8100	0.55045871559633
chr16	2245025	2266450	5	7300	3.49112426035503
chr16	2509000	2526250	5	7575	3.56028368794326
chr16	11033575	11040375	5	5375	0.496350364963504
chr16	14722775	14731225	5	5650	2.2962962962963
chr16	33864900	33868800	5	2275	1.42857142857143
chr16	54961150	54974075	5	11975	0.142857142857143
chr16	57509625	57520925	5	3900	3.44262295081967
chr16	75283525	75288250	5	3875	0.631578947368421
chr17	2295250	2306175	5	8550	1.6986301369863
chr17	4841975	4855225	5	9175	2.31007751937985
chr17	37006600	37036900	5	10275	2.71195652173913
chr17	41171625	41179575	5	5475	1.12727272727273
chr17	43502425	43510525	5	5400	3.45454545454545
chr17	48040300	48050625	5	6075	1.76470588235294
chr17	48636000	48642200	5	4350	2.86363636363636
chr17	58211725	58220850	5	5525	1.6030534351145
chr17	58462225	58470925	5	6225	1.93333333333333
chr17	80708300	80713550	5	4150	0.787878787878788
chr18	56931500	56942025	5	6550	1.36633663366337
chr18	77153100	77161275	5	5975	1.51898734177215
chr19	911625	928200	5	9775	1.47368421052632
chr19	2268650	2273800	5	4425	0.5
chr19	4399325	4409650	5	4650	3.07692307692308
chr19	12946825	12952425	5	3150	2.31818181818182
chr19	14182625	14203225	5	9300	2.41584158415842
chr19	30713500	30720600	5	6125	0.536585365853659
chr19	38741725	38757975	5	6050	3.49044585987261
chr19	38864650	38886825	5	7625	3.3
chr19	41073550	41084425	5	4475	2.94642857142857
chr19	45250250	45262125	5	6400	2.25
chr19	48823550	48837675	5	6900	2.7
chr19	54460400	54467000	5	5700	0.793650793650794
chr19	55517125	55523400	5	3800	3.57142857142857
chr2	37881675	37885025	5	1850	3.25
chr2	45227425	45242025	5	7300	2.33009708737864
chr2	72369900	72377625	5	7375	0.307692307692308
chr2	76805175	76809675	5	3850	0.714285714285714
chr2	121101200	121105650	5	3525	0.928571428571429
chr2	157176025	157199875	5	12675	1.86243386243386
chr2	188535025	188541250	5	4075	2.12121212121212
chr2	227655325	227666700	5	8400	0.967032967032967
chr2	241391575	241396025	5	3250	0.830188679245283
chr20	12733225	12738500	5	4250	0.666666666666667
chr20	37351500	37360300	5	7825	0.342465753424658
chr20	52205850	52214050	5	6350	2.04166666666667
chr21	38119450	38124000	5	2675	2.26086956521739
chr21	46123450	46132750	5	8175	0.660714285714286
chr22	39410050	39418275	5	3850	2.57831325301205
chr22	40390300	40394975	5	3325	1.2
chr22	48970800	48973100	5	1850	0.64
chr3	9436550	9446600	5	8800	0.725274725274725
chr3	27753725	27773350	5	11200	1.3531914893617
chr3	57230700	57234650	5	3450	0.533333333333333
chr3	101394175	101412525	5	7625	2.24242424242424
chr3	110685875	110690200	5	3175	1.15151515151515
chr3	112136600	112142425	5	4000	1.07692307692308
chr3	137479175	137491150	5	10225	0.616279069767442
chr3	157811925	157829050	5	9725	2.29230769230769
chr3	185645275	185656300	5	10325	0.758620689655172
chr3	193851325	193860100	5	7900	0.421052631578947
chr4	1002825	1006675	5	3250	0.240963855421687
chr4	16896125	16901025	5	4100	0.864864864864865
chr4	146620425	146626300	5	3825	2.24
chr4	167636775	167641075	5	3175	1.64705882352941
chr5	54516000	54530575	5	7200	2.36893203883495
chr5	109075275	109077950	5	2100	0.818181818181818
chr5	120032775	120040575	5	6375	1.53846153846154
chr5	140787425	140801500	5	4700	3.47252747252747
chr5	153852425	153864025	5	9450	1.15094339622642
chr6	14298900	14302625	5	2575	1.0188679245283
chr6	37102575	37110350	5	5175	1.33333333333333
chr6	50783400	50793850	5	3850	3.24050632911392
chr6	50810400	50819300	5	4575	2.76315789473684
chr6	94539675	94546525	5	5725	2.1
chr6	98225950	98231025	5	2575	2.95238095238095
chr6	132222475	132229275	5	4625	3.53488372093023
chr6	137807600	137819750	5	9750	0.859154929577465
chr7	852600	858125	5	3650	2.0327868852459
chr7	1703300	1710875	5	6575	1.5
chr7	23502575	23531150	5	15425	1.99220272904483
chr7	24435125	24443550	5	7275	0.862745098039216
chr7	35288050	35302050	5	7275	1.59459459459459
chr7	74064425	74076425	5	6725	2.3030303030303
chr7	100025650	100034600	5	6450	2.0952380952381
chr7	121939525	121957550	5	14625	0.681818181818182
chr7	149744050	149746800	5	2450	0.16
chr8	11554975	11568000	5	8125	3.40425531914894
chr8	26148600	26153700	5	3925	2.61538461538462
chr8	38385300	38389725	5	1925	3
chr8	65487900	65500150	5	7775	1.6
chr8	140714450	140718625	5	3775	0.193548387096774
chr8	145979600	145987700	5	4225	2.89655172413793
chr9	4661600	4667025	5	4500	1.24137931034483
chr9	16704750	16711350	5	3150	2.88888888888889
chr9	72371600	72379250	5	4475	2.11428571428571
chr9	85496150	85501575	5	4350	0.395348837209302
chr9	131929175	131941325	5	5700	2.98780487804878
chrX	46184700	46187825	5	1900	0.857142857142857
chrX	53109975	53124425	5	5650	3
chrX	86935200	86942950	5	5100	2.23076923076923
chrX	91033650	91038250	5	3875	0.8
chrX	99662725	99668325	5	4625	0.849315068493151
chrX	113832500	113841425	5	5800	1.31034482758621
chrX	129086325	129096050	5	5500	1.31972789115646
chrX	129113300	129119250	5	5550	0.134615384615385
chrX	149734375	149738450	5	2375	2.5
chr1	6239100	6241175	4	1900	0.176470588235294
chr1	6257525	6269875	4	6650	2.05161290322581
chr1	15849625	15854475	4	4300	0.28169014084507
chr1	19807550	19813625	4	5825	0.0759493670886076
chr1	23880425	23888925	4	6900	0.571428571428571
chr1	27018600	27028800	4	9525	0.333333333333333
chr1	27333250	27339975	4	5650	0.542372881355932
chr1	36348300	36353200	4	4200	0.404040404040404
chr1	44435100	44446500	4	6500	1.60283687943262
chr1	47898225	47904425	4	3825	1.2695652173913
chr1	81711200	81717700	4	5050	1.26530612244898
chr1	113352100	113356750	4	3600	0.769230769230769
chr1	113363775	113369150	4	4150	0.888888888888889
chr1	114573825	114581125	4	4975	1.02666666666667
chr1	144519175	144521850	4	2125	0.555555555555556
chr1	152080025	152085550	4	4650	0.590163934426229
chr1	154578975	154584325	4	4325	1.23636363636364
chr1	156045875	156054725	4	8175	0.137931034482759
chr1	158072825	158074100	4	925	0.625
chr1	161493375	161510725	4	7250	2.28169014084507
chr1	164527425	164535250	4	7275	0.352941176470588
chr1	182990900	182995750	4	4475	0.518518518518518
chr1	201976500	201980725	4	3025	1.39622641509434
chr1	205282450	205291350	4	4925	2.29230769230769
chr1	206857525	206861875	4	3875	0.529411764705882
chr1	214152575	214163400	4	9050	0.741721854304636
chr1	224199525	224202725	4	2100	0.791666666666667
chr1	229566750	229570950	4	3225	0.666666666666667
chr10	1091575	1104225	4	7750	1.1304347826087
chr10	25006625	25014575	4	7050	0.88
chr10	26500550	26507675	4	5875	2
chr10	33239250	33251475	4	8025	0.718120805369127
chr10	38813050	38818850	4	4300	1.5
chr10	50816825	50822875	4	5000	0.816326530612245
chr10	50896750	50899250	4	1500	1.52380952380952
chr10	64563625	64579175	4	7900	2.08602150537634
chr10	68685025	68688675	4	3025	0.611111111111111
chr10	79788000	79799900	4	7575	1.25
chr10	88122500	88127600	4	4250	0.759493670886076
chr10	89100950	89103075	4	1675	0.727272727272727
chr10	92566575	92570825	4	3150	0.560975609756098
chr10	94448425	94460125	4	6575	2.26666666666667
chr10	104964475	104966900	4	1700	0.615384615384615
chr10	123353325	123360550	4	5775	2.29787234042553
chr10	124635400	124640100	4	3175	0.872340425531915
chr11	2904500	2907875	4	2850	0.472727272727273
chr11	19837850	19841000	4	1800	1.77272727272727
chr11	41479775	41481500	4	1200	0.947368421052632
chr11	64878825	64890875	4	6125	1.63636363636364
chr11	70956650	70964625	4	5325	1.3006993006993
chr11	99292675	99294575	4	1475	0.5
chr11	122847000	122855925	4	4750	1.97260273972603
chr11	124706350	124713600	4	2650	2.34375
chr12	6444450	6451675	4	5925	0.483516483516484
chr12	8957525	8960150	4	2150	0.551724137931034
chr12	9063625	9070625	4	6525	0.516129032258065
chr12	14409825	14414250	4	2450	2.07843137254902
chr12	33045300	33050850	4	4550	0.721311475409836
chr12	46761500	46781400	4	11200	1.78142076502732
chr12	49482250	49488625	4	3925	0.931034482758621
chr12	49687075	49691700	4	2300	2.12244897959184
chr12	53339050	53345875	4	5425	0.525139664804469
chr12	53439700	53448600	4	5925	1.22285714285714
chr12	92531050	92541675	4	9100	1.23076923076923
chr12	118557550	118559350	4	1150	1.33333333333333
chr12	125048675	125054025	4	5000	0.608695652173913
chr12	125667900	125674650	4	5575	1.02564102564103
chr13	36427850	36432600	4	3575	1.80952380952381
chr13	36890000	36893075	4	2275	1.68421052631579
chr13	54839925	54848050	4	7100	0.323529411764706
chr13	72438125	72444650	4	4625	1.84
chr13	91503525	91506375	4	1975	1.76
chr13	107216475	107223375	4	5175	1.42857142857143
chr13	110432900	110440525	4	5750	2.06060606060606
chr13	113546225	113550050	4	3400	0.25
chr14	37125250	37136600	4	5400	1.6241610738255
chr14	47571875	47575400	4	1850	1.93333333333333
chr14	59101375	59107125	4	4200	0.741258741258741
chr14	60973300	60983225	4	6275	1.61194029850746
chr14	75347725	75352925	4	4300	1.03846153846154
chr14	84968825	84971950	4	2025	1.9047619047619
chr14	95233375	95242100	4	7200	1.07317073170732
chr14	100838125	100844225	4	4200	1.73913043478261
chr14	102780125	102787250	4	5075	1.42105263157895
chr15	25195750	25206725	4	7650	0.738675958188153
chr15	26964750	26966875	4	1450	1.30769230769231
chr15	40395250	40401975	4	4550	1.04761904761905
chr15	60285525	60303325	4	15300	0.798206278026906
chr15	65707325	65716250	4	5075	1.36842105263158
chr15	70384450	70393950	4	9025	0.5
chr15	79164300	79170400	4	4725	1.45
chr16	9053875	9060375	4	4625	0.690647482014389
chr16	49308750	49317925	4	6675	2.02631578947368
chr16	50099425	50101975	4	2225	0.253968253968254
chr16	54315425	54325925	4	9875	0.162162162162162
chr16	67426750	67430550	4	2575	1.19402985074627
chr16	87415800	87427600	4	6500	1.58677685950413
chr16	87521050	87527450	4	4300	1.39130434782609
chr17	5084150	5086100	4	1150	1.52380952380952
chr17	14200150	14214200	4	10450	1.33663366336634
chr17	25263050	25268025	4	3675	0.666666666666667
chr17	26367700	26372475	4	4425	0.3125
chr17	27274725	27280025	4	5000	0.318181818181818
chr17	29885500	29889150	4	3375	0.166666666666667
chr17	36411475	36413800	4	1775	0.666666666666667
chr17	43043800	43050225	4	4950	0.597014925373134
chr17	63550325	63558450	4	7325	1.03225806451613
chr17	73973800	73980425	4	3375	2.2970297029703
chr17	74128175	74138500	4	6700	1.87878787878788
chr17	76181350	76184550	4	2550	1.52941176470588
chr17	78448600	78453100	4	3900	0.439024390243902
chr18	19744625	19757650	4	11375	1.61764705882353
chr18	52055700	52058500	4	2225	0.476190476190476
chr18	76732925	76746775	4	11925	0.331658291457286
chr19	588350	590950	4	1575	1.8
chr19	796525	801450	4	4175	0.465116279069767
chr19	1062000	1072225	4	5075	1.83333333333333
chr19	3365725	3370650	4	3675	1.08641975308642
chr19	3572125	3578525	4	4325	1.16981132075472
chr19	6735350	6743225	4	6225	1.06521739130435
chr19	8509125	8515150	4	4625	1.58823529411765
chr19	8575775	8579525	4	2975	1.11111111111111
chr19	11589925	11593550	4	1875	2
chr19	17513875	17517225	4	3025	0.272727272727273
chr19	18746700	18749300	4	2200	0.580645161290323
chr19	30015350	30021750	4	5800	0.439024390243902
chr19	35489650	35494750	4	4375	0.647058823529412
chr19	41695550	41701275	4	3675	1.47826086956522
chr19	46906975	46920325	4	6425	2.0377358490566
chr19	50706150	50709500	4	2325	1.4
chr19	51226025	51231750	4	3750	2.21212121212121
chr19	54334450	54338800	4	3700	0.234375
chr19	54382050	54387500	4	4200	0.677966101694915
chr19	54444975	54449475	4	3050	1.6140350877193
chr19	57348600	57352800	4	3200	0.701298701298701
chr2	46925200	46932750	4	4950	1.61616161616162
chr2	55272925	55279400	4	6000	0.212765957446809
chr2	64478275	64486050	4	6675	0.514285714285714
chr2	66800700	66810900	4	7100	1.02631578947368
chr2	70991950	70995950	4	3250	2.3
chr2	73142125	73152375	4	7000	1.74358974358974
chr2	77746975	77750550	4	3050	1.41176470588235
chr2	80526550	80532250	4	4550	1.34883720930233
chr2	85184800	85187625	4	1675	1.03225806451613
chr2	182545025	182549350	4	3250	0.926829268292683
chr2	188427975	188431150	4	2675	0.229885057471264
chr2	197032400	197037150	4	3375	0.947368421052632
chr2	203878500	203883275	4	2925	2.3125
chr2	207673225	207677750	4	3575	0.814814814814815
chr2	208628125	208636300	4	7850	0.588235294117647
chr2	219922175	219926300	4	2750	2.25
chr2	232275150	232279025	4	2650	1.11111111111111
chr2	232570175	232578550	4	7175	0.362637362637363
chr2	233282875	233289125	4	5225	0.666666666666667
chr2	241496475	241501350	4	3375	1.58823529411765
chr2	241505600	241509000	4	3025	0.695652173913043
chr20	520350	525150	4	3650	0.758620689655172
chr20	2672525	2674950	4	2175	0.232558139534884
chr20	17944150	17954600	4	10150	0.137931034482759
chr20	20343200	20353075	4	9225	0.262068965517241
chr20	31068850	31073375	4	4150	0.64
chr20	44388550	44391475	4	2550	0.26865671641791
chr20	52353300	52357325	4	2075	1.85714285714286
chr20	57414400	57431400	4	10525	1.28484848484848
chr20	61425200	61428825	4	3125	0.333333333333333
chr20	62569625	62574025	4	2975	0.675324675324675
chr21	32926500	32933075	4	6075	0.451612903225806
chr21	38962125	38965300	4	2675	0.285714285714286
chr21	47646150	47650250	4	3475	0.245901639344262
chr22	19156775	19167400	4	6925	1.49230769230769
chr22	19701400	19712275	4	5975	2.13953488372093
chr22	20783325	20793050	4	4950	1.88304093567251
chr22	41249650	41254475	4	4325	0.608695652173913
chr22	43737925	43740325	4	2025	0.285714285714286
chr22	45147950	45152325	4	2925	1.18681318681319
chr22	49843225	49844825	4	1325	0.461538461538462
chr3	27574175	27576125	4	1300	0.869565217391304
chr3	47017250	47023475	4	3675	1.34736842105263
chr3	49054725	49067200	4	7000	1.96938775510204
chr3	50273025	50279475	4	3900	1.48717948717949
chr3	52566025	52572400	4	4975	1.55555555555556
chr3	57162775	57165625	4	1600	2.06451612903226
chr3	69057875	69063775	4	3625	1.13333333333333
chr3	104160900	104164325	4	2275	2.23076923076923
chr3	112118225	112120825	4	1350	1.75
chr3	132439125	132442525	4	2925	0.347826086956522
chr3	135683000	135686850	4	3475	0.5
chr3	150317900	150325650	4	3600	1.84615384615385
chr3	162441775	162445875	4	3650	0.347826086956522
chr3	176036225	176046200	4	9650	0.0769230769230769
chr3	182832275	182834600	4	1625	1.71428571428571
chr3	185299500	185304950	4	5175	0.0779220779220779
chr3	187454650	187464975	4	9450	0.625
chr4	568575	572175	4	2750	0.789473684210526
chr4	8857375	8863750	4	3425	1.64044943820225
chr4	24502175	24506375	4	2125	1.6
chr4	69270150	69275075	4	3825	0.714285714285714
chr4	85413625	85423350	4	6500	1.3695652173913
chr4	88784825	88787975	4	1875	1.25
chr4	100007500	100012725	4	4550	0.303030303030303
chr4	120914625	120919175	4	4000	0.164179104477612
chr4	135601850	135606925	4	3850	1.08771929824561
chr4	176385100	176387900	4	1925	1.18181818181818
chr4	186123225	186133225	4	5475	1.6751269035533
chr5	12662850	12669600	4	6275	0.15
chr5	32582825	32587575	4	3350	2.25
chr5	32709075	32714550	4	5050	0.157894736842105
chr5	76939550	76941925	4	1700	0.80952380952381
chr5	87436075	87442250	4	5075	0.394366197183099
chr5	122421525	122435950	4	10100	1.19402985074627
chr5	123639875	123642725	4	2425	0.8
chr5	139486425	139494975	4	6000	1.07826086956522
chr6	8100650	8103500	4	2400	0.375
chr6	30027750	30044175	4	7875	2
chr6	31134575	31141500	4	6400	0.155844155844156
chr6	41336875	41343775	4	3900	1.65909090909091
chr6	42013575	42019300	4	3675	1.91304347826087
chr6	86349125	86355400	4	5675	0.24
chr6	91382175	91386325	4	2775	1.48936170212766
chr6	108434850	108441275	4	4500	1.20430107526882
chr6	121945575	121947150	4	1325	0.32
chr6	126025600	126029550	4	2875	0.676056338028169
chr6	131613150	131620450	4	4700	1.65384615384615
chr6	134209600	134217725	4	5250	2.07594936708861
chr6	139688600	139697825	4	7125	0.555555555555556
chr6	148662825	148669925	4	4925	1.04225352112676
chr6	170597400	170606525	4	8225	0.342245989304813
chr7	94675	97575	4	1675	1.1
chr7	2558150	2564450	4	6000	0.0657894736842105
chr7	7248250	7250950	4	1700	1.31034482758621
chr7	50858350	50862125	4	3475	0.5
chr7	77043350	77046400	4	2675	0.375
chr7	100288900	100293875	4	4425	0.235294117647059
chr7	100485825	100495150	4	6700	1.32876712328767
chr7	100936600	100953200	4	8175	1.77142857142857
chr7	121776700	121786125	4	8075	0.256198347107438
chr7	125550450	125552500	4	1375	1.56521739130435
chr7	132258175	132262775	4	3550	0.888888888888889
chr7	133811450	133815525	4	2175	1.76811594202899
chr7	149468225	149471875	4	3475	0.0975609756097561
chr7	150671225	150676900	4	4400	0.891089108910891
chr7	153748300	153750450	4	1800	0.444444444444444
chr7	156810850	156814450	4	1625	2.34782608695652
chr8	3099800	3102750	4	1725	1.91666666666667
chr8	116224775	116227500	4	1950	1.03448275862069
chr8	143530375	143534925	4	3625	1.56521739130435
chr8	144357950	144364300	4	3975	1.09615384615385
chr9	21964925	21976100	4	4650	2.32
chr9	34375275	34381725	4	4375	1.0381679389313
chr9	74371550	74375925	4	3300	0.625
chr9	79627025	79638400	4	9525	0.493670886075949
chr9	96927825	96931775	4	3550	0.1875
chr9	98257000	98280150	4	12600	1.99459459459459
chr9	101469075	101472075	4	2725	0.25531914893617
chr9	102432850	102436075	4	2025	1.06122448979592
chr9	126117650	126120325	4	2325	0.4
chr9	131445375	131454000	4	7625	0.359281437125749
chr9	135461875	135468150	4	4650	1.83870967741935
chrX	21958225	21965875	4	4750	1.7719298245614
chrX	25020075	25025875	4	3950	1.20588235294118
chrX	33099125	33101675	4	1475	1.125
chrX	53346500	53351325	4	4100	0.842105263157895
chrX	57617750	57623425	4	4350	1.10810810810811
chrX	70314925	70320850	4	4900	0.606741573033708
chrX	91355700	91361100	4	4675	0.620689655172414
chrX	102687125	102689650	4	1550	1.64285714285714
chrX	113231975	113235450	4	3150	0.529411764705882
chrX	152952700	152955675	4	2600	0.473684210526316
chrX	152988150	152992750	4	3550	2
chrX	153359650	153363950	4	2950	0.882352941176471
chr1	858625	861475	3	2750	0.0481927710843374
chr1	1050200	1052450	3	1900	0.347826086956522
chr1	1654750	1656425	3	1475	0.272727272727273
chr1	2157925	2163975	3	5500	0.151658767772512
chr1	2245375	2247075	3	1425	0.666666666666667
chr1	4713600	4718150	3	3500	0.7
chr1	7763400	7766000	3	2350	0.232558139534884
chr1	7843025	7845225	3	1875	0.390243902439024
chr1	8932975	8940800	3	7250	0.375
chr1	10589725	10591300	3	1375	0.307692307692308
chr1	10709450	10711250	3	1325	0.705882352941177
chr1	16159700	16164025	3	3450	0.488188976377953
chr1	16858475	16863525	3	3900	0.492957746478873
chr1	17760275	17768325	3	6600	0.42741935483871
chr1	24476650	24478550	3	1650	0.25
chr1	24645500	24649600	3	3375	0.716417910447761
chr1	25253000	25259275	3	4425	0.824242424242424
chr1	25592900	25594850	3	1675	0.307692307692308
chr1	27049475	27052050	3	2000	0.484848484848485
chr1	27384200	27386100	3	1675	0.274509803921569
chr1	27851825	27855650	3	3175	0.444444444444444
chr1	32401425	32404550	3	2675	0.311111111111111
chr1	32913350	32914800	3	1150	0.444444444444444
chr1	33114875	33119175	3	4150	0.0842105263157895
chr1	33280500	33284900	3	4050	0.774193548387097
chr1	33813225	33816375	3	2950	0.110091743119266
chr1	35654750	35659525	3	4475	0.101910828025478
chr1	38218000	38219950	3	1725	0.230769230769231
chr1	38509150	38514300	3	4850	0.094488188976378
chr1	38890350	38896850	3	5500	0.313131313131313
chr1	39455800	39460075	3	3825	0.260869565217391
chr1	40363675	40368525	3	4375	0.25
chr1	40504825	40508225	3	3225	0.138888888888889
chr1	43472900	43475000	3	1375	0.863636363636364
chr1	44114700	44119575	3	3950	0.452054794520548
chr1	45265275	45267925	3	2400	0.2
chr1	46392075	46393475	3	1150	0.388888888888889
chr1	53898300	53900500	3	1850	0.242424242424242
chr1	62659950	62665800	3	5725	0.0384615384615385
chr1	63782325	63797025	3	12975	0.310588235294118
chr1	64970450	64972200	3	1575	0.242424242424242
chr1	87793200	87801800	3	8250	0.11864406779661
chr1	89355950	89359200	3	2900	0.75
chr1	91893275	91894100	3	700	0.3
chr1	110610175	110613725	3	3400	0.0983606557377049
chr1	112278400	112283550	3	4200	0.463576158940397
chr1	113584350	113585775	3	1125	0.571428571428571
chr1	119542050	119544550	3	1950	0.597014925373134
chr1	120254150	120258700	3	3875	0.823529411764706
chr1	145469650	145478275	3	6775	0.575609756097561
chr1	147011825	147017475	3	4075	0.792207792207792
chr1	148927675	148931225	3	3200	0.4
chr1	149214750	149216150	3	1300	0.125
chr1	149332850	149334575	3	1550	0.277777777777778
chr1	149782400	149785325	3	2650	0.15625
chr1	150943775	150948900	3	4725	0.155555555555556
chr1	151963725	151967925	3	3725	0.235294117647059
chr1	154839400	154843300	3	3475	0.142857142857143
chr1	155901300	155905100	3	3500	0.212765957446809
chr1	160065350	160069375	3	3400	0.262295081967213
chr1	163170375	163173200	3	2450	0.275862068965517
chr1	164544400	164546925	3	2250	0.842105263157895
chr1	173398900	173400350	3	1175	0.608695652173913
chr1	173444125	173449150	3	4750	0.2
chr1	195814825	195817900	3	2750	0.181818181818182
chr1	200990525	200993925	3	3075	0.159090909090909
chr1	201344975	201346450	3	1300	0.363636363636364
chr1	201449225	201451700	3	2275	0.162162162162162
chr1	201474450	201476775	3	2175	0.2
chr1	202774175	202782025	3	7550	0.102189781021898
chr1	203273900	203278000	3	3950	0.0747663551401869
chr1	217307200	217314500	3	6800	0.280373831775701
chr1	223899625	223903425	3	2800	0.745098039215686
chr1	229364825	229367275	3	2225	0.411764705882353
chr1	235488700	235494500	3	5475	0.0962566844919786
chr1	237204875	237208675	3	3525	0.114754098360656
chr1	244611950	244616025	3	3050	0.601941747572815
chr10	974425	978325	3	3050	0.528301886792453
chr10	3213950	3216125	3	1825	0.344827586206897
chr10	6836300	6839075	3	2300	0.438356164383562
chr10	7707675	7710250	3	2225	0.34375
chr10	13386025	13394450	3	7650	0.195286195286195
chr10	17268900	17274200	3	5150	0.03125
chr10	20659175	20661725	3	2175	0.315789473684211
chr10	23480050	23482150	3	1775	0.5
chr10	29922150	29924800	3	2375	0.615384615384615
chr10	30721625	30726450	3	4400	0.338983050847458
chr10	33619725	33626550	3	6600	0.292682926829268
chr10	43900200	43905725	3	4900	0.276729559748428
chr10	52378400	52386025	3	5825	0.640394088669951
chr10	65279925	65283100	3	2950	0.164383561643836
chr10	75725525	75727650	3	1850	0.210526315789474
chr10	75756900	75761725	3	4625	0.0574712643678161
chr10	76583900	76587550	3	3325	0.194174757281553
chr10	80826500	80832350	3	5700	0.0384615384615385
chr10	81584875	81587550	3	2300	0.454545454545455
chr10	86087825	86090075	3	1975	0.225352112676056
chr10	88514725	88520825	3	5425	0.280254777070064
chr10	92054950	92058200	3	2875	0.282051282051282
chr10	96304500	96309525	3	4750	0.36
chr10	98496800	98499350	3	2100	0.264705882352941
chr10	99254675	99260300	3	4100	0.714285714285714
chr10	102586450	102589450	3	2875	0.0869565217391304
chr10	105420000	105422000	3	1675	0.413793103448276
chr10	105451775	105453775	3	1775	0.232558139534884
chr10	111765475	111770250	3	4600	0.0606060606060606
chr10	114708775	114718825	3	9825	0.0375
chr10	126427975	126433775	3	4325	0.636942675159236
chr10	126839475	126851600	3	11875	0.031413612565445
chr10	133999250	134001800	3	2325	0.162162162162162
chr10	134600550	134602625	3	1825	0.347826086956522
chr11	3398025	3404375	3	5300	0.628099173553719
chr11	7925250	7928875	3	3175	0.26530612244898
chr11	7990825	7992250	3	1200	0.4
chr11	8008025	8010575	3	2400	0.0845070422535211
chr11	9333700	9337200	3	3000	0.390804597701149
chr11	14993175	14997175	3	3175	0.594059405940594
chr11	22359325	22365950	3	5300	0.714285714285714
chr11	44747550	44751200	3	3275	0.189473684210526
chr11	46367000	46370775	3	3475	0.149253731343284
chr11	46410650	46415075	3	4300	0.0506329113924051
chr11	63296450	63297825	3	1000	0.857142857142857
chr11	63377925	63382350	3	3500	0.875
chr11	64478550	64481650	3	2225	0.753246753246753
chr11	64947875	64953275	3	5025	0.418604651162791
chr11	65815550	65821200	3	4375	0.723076923076923
chr11	67006625	67010025	3	3225	0.0792079207920792
chr11	67572050	67574300	3	2050	0.166666666666667
chr11	67885250	67889950	3	4425	0.0934579439252336
chr11	68778150	68781925	3	3100	0.415094339622642
chr11	71948900	71956875	3	5425	0.855769230769231
chr11	86664075	86668075	3	3250	0.666666666666667
chr11	105946750	105950475	3	3525	0.0963855421686747
chr11	111382700	111385875	3	2400	0.725
chr11	111472375	111475600	3	2375	0.605263157894737
chr11	116313975	116317350	3	2950	0.168421052631579
chr11	119075875	119078975	3	3000	0.148148148148148
chr11	119204625	119211950	3	5850	0.527777777777778
chr11	121162600	121167150	3	4175	0.354838709677419
chr11	121349400	121350675	3	975	0.608695652173913
chr11	125930625	125933725	3	2525	0.470588235294118
chr11	126223325	126226850	3	2950	0.377358490566038
chr11	129147425	129150600	3	2875	0.27027027027027
chr12	859875	865975	3	5950	0.0365296803652968
chr12	1699200	1704900	3	5525	0.0606060606060606
chr12	1770025	1772675	3	2025	0.463768115942029
chr12	3067150	3073650	3	5725	0.264150943396226
chr12	6713025	6717100	3	3425	0.336
chr12	6872750	6878875	3	5725	0.131455399061033
chr12	7940000	7945400	3	5150	0.0902255639097744
chr12	8121625	8124400	3	2650	0.222222222222222
chr12	8394800	8397050	3	2000	0.25
chr12	11322575	11325900	3	2875	0.264150943396226
chr12	11801425	11806350	3	4825	0.0606060606060606
chr12	12867150	12880150	3	9250	0.766467065868264
chr12	16499900	16503900	3	3725	0.137404580152672
chr12	16757075	16764125	3	5400	0.659685863874346
chr12	20914375	20915750	3	1100	0.5
chr12	31269950	31274250	3	3950	0.468085106382979
chr12	31538125	31540800	3	2250	0.756756756756757
chr12	46657350	46664400	3	6150	0.444444444444444
chr12	48297925	48299750	3	1725	0.117647058823529
chr12	49256700	49260275	3	3325	0.551724137931034
chr12	49657550	49661825	3	3950	0.120805369127517
chr12	49931250	49933700	3	2275	0.186046511627907
chr12	51317675	51321150	3	3300	0.122448979591837
chr12	53610175	53617775	3	6400	0.39647577092511
chr12	53624675	53628200	3	3300	0.102564102564103
chr12	54750750	54753800	3	2925	0.0555555555555556
chr12	57912325	57918100	3	5400	0.155844155844156
chr12	69198650	69205125	3	4125	0.828025477707006
chr12	75760200	75763500	3	2925	0.222222222222222
chr12	85081000	85083925	3	2800	0.0888888888888889
chr12	89739725	89749600	3	9300	0.153846153846154
chr12	102222575	102225300	3	2325	0.293333333333333
chr12	106529725	106535500	3	5525	0.058252427184466
chr12	109895825	109897325	3	1200	0.387096774193548
chr12	111177350	111182150	3	4600	0.0601503759398496
chr12	113658250	113661175	3	2325	0.430769230769231
chr12	114837725	114838950	3	925	0.538461538461538
chr12	117313925	117320400	3	5125	0.565217391304348
chr12	118572800	118576050	3	2675	0.329896907216495
chr12	120666400	120669700	3	2925	0.378378378378378
chr12	120700325	120704000	3	3400	0.160714285714286
chr12	120728600	120731575	3	2725	0.133333333333333
chr12	122234900	122251100	3	12450	0.598360655737705
chr12	128821825	128822900	3	825	0.666666666666667
chr12	133158525	133160825	3	2150	0.145454545454545
chr12	133261850	133266200	3	3250	0.616822429906542
chr13	20531200	20535550	3	4150	0.0740740740740741
chr13	36044525	36053625	3	6075	0.831578947368421
chr13	36561900	36562975	3	750	0.8
chr13	37004450	37007425	3	2750	0.184210526315789
chr13	38441750	38445450	3	3600	0.210526315789474
chr13	41766375	41769125	3	1975	0.8
chr13	45145525	45154125	3	8500	0.018018018018018
chr13	50697475	50708125	3	9200	0.473684210526316
chr13	53419475	53426750	3	7150	0.0563380281690141
chr13	55613925	55617100	3	2975	0.208333333333333
chr13	60736150	60740350	3	3800	0.180555555555556
chr13	61157525	61159175	3	1050	0.896551724137931
chr13	78270300	78274125	3	3550	0.333333333333333
chr13	88323050	88330900	3	6250	0.692737430167598
chr13	93877125	93882825	3	5050	0.208333333333333
chr13	95354250	95366950	3	12425	0.0526315789473684
chr13	96293550	96297475	3	3575	0.195121951219512
chr13	100150325	100155400	3	4175	0.472222222222222
chr13	107181725	107188950	3	6950	0.0653061224489796
chr13	107569075	107570600	3	1300	0.347826086956522
chr13	114143300	114148250	3	4175	0.386666666666667
chr14	20798275	20801950	3	3375	0.272727272727273
chr14	23721100	23722300	3	1025	0.37037037037037
chr14	24801225	24804725	3	3075	0.428571428571429
chr14	33401375	33409925	3	6500	0.869565217391304
chr14	51363550	51365250	3	1525	0.150943396226415
chr14	52116750	52120975	3	4000	0.19047619047619
chr14	60714425	60718675	3	4100	0.0555555555555556
chr14	62161200	62167600	3	5200	0.477272727272727
chr14	65182150	65184150	3	1625	0.518518518518518
chr14	70721100	70722700	3	1250	0.592592592592593
chr14	75743325	75748350	3	4900	0.0483870967741935
chr14	87705350	87707225	3	1425	0.583333333333333
chr14	90081525	90086625	3	4950	0.0816326530612245
chr14	100067825	100072400	3	4125	0.171052631578947
chr14	102550850	102555300	3	4275	0.0784313725490196
chr14	103569925	103571375	3	1150	0.580645161290323
chr14	104601325	104606975	3	5400	0.0808080808080808
chr15	23032200	23035375	3	3000	0.114942528735632
chr15	28339475	28345100	3	4275	0.627450980392157
chr15	31371800	31373375	3	1175	0.516129032258065
chr15	32906050	32910150	3	3600	0.240601503759398
chr15	33485775	33487775	3	1850	0.19047619047619
chr15	40571825	40576350	3	4325	0.148148148148148
chr15	40614675	40620075	3	3650	0.884057971014493
chr15	42563450	42568475	3	4225	0.225165562913907
chr15	43808450	43811375	3	2650	0.418604651162791
chr15	44083775	44086700	3	2500	0.3
chr15	62358700	62361250	3	2400	0.103448275862069
chr15	63793300	63798575	3	4175	0.881720430107527
chr15	65132875	65136600	3	3000	0.615384615384615
chr15	75742150	75749225	3	6625	0.138364779874214
chr15	76194400	76197800	3	2775	0.4
chr15	77922975	77927750	3	4625	0.0909090909090909
chr15	78367925	78370550	3	2325	0.451612903225806
chr15	85143600	85149200	3	4750	0.4
chr15	88798050	88801925	3	3750	0.0638297872340425
chr15	90117775	90122325	3	4400	0.0674157303370786
chr15	93874350	93877300	3	2525	0.4
chr15	100346425	100347625	3	850	0.769230769230769
chr15	101608525	101610200	3	1350	0.512820512820513
chr16	214700	216975	3	2050	0.151515151515152
chr16	1202100	1204850	3	2550	0.27906976744186
chr16	1381550	1384800	3	3100	0.136363636363636
chr16	1727550	1730525	3	2625	0.211764705882353
chr16	4364675	4367825	3	3025	0.0579710144927536
chr16	4421450	4424525	3	2775	0.363636363636364
chr16	4816125	4819400	3	3100	0.111111111111111
chr16	5146650	5149150	3	2150	0.461538461538462
chr16	8959375	8963750	3	4050	0.103703703703704
chr16	9183600	9189975	3	6075	0.0825688073394495
chr16	11675750	11681725	3	5475	0.169491525423729
chr16	15247700	15249375	3	1400	0.4
chr16	21512575	21514625	3	1875	0.119402985074627
chr16	28302075	28306275	3	3825	0.296296296296296
chr16	50278625	50281000	3	2225	0.112676056338028
chr16	50581200	50584225	3	2900	0.0560747663551402
chr16	51180075	51190725	3	10325	0.125
chr16	53535100	53538550	3	3050	0.178571428571429
chr16	56580950	56582050	3	800	0.727272727272727
chr16	67062175	67064900	3	2600	0.0625
chr16	67457650	67459425	3	1525	0.263157894736842
chr16	67464050	67467025	3	2850	0.0740740740740741
chr16	67513600	67516175	3	2325	0.285714285714286
chr16	67875375	67882375	3	6250	0.287671232876712
chr16	68481100	68483425	3	1875	0.328358208955224
chr16	70556250	70561125	3	4575	0.272727272727273
chr16	70652475	70656200	3	2950	0.477611940298507
chr16	86319650	86322800	3	2450	0.545454545454545
chr16	89626075	89632925	3	6475	0.108108108108108
chr16	89766275	89769000	3	2500	0.166666666666667
chr17	853000	855325	3	1800	0.695652173913043
chr17	880350	883875	3	3375	0.150943396226415
chr17	1131550	1133550	3	1750	0.203389830508475
chr17	1388225	1396275	3	6350	0.624338624338624
chr17	6553475	6561375	3	6025	0.724324324324324
chr17	16341450	16345700	3	4100	0.0601503759398496
chr17	16944900	16948625	3	3250	0.254901960784314
chr17	17712600	17715250	3	1900	0.787878787878788
chr17	18758600	18762975	3	3550	0.734177215189873
chr17	19880050	19883750	3	2925	0.6
chr17	26903125	26904400	3	950	0.72
chr17	27503150	27508000	3	4425	0.25974025974026
chr17	28562150	28566050	3	3175	0.493150684931507
chr17	29058000	29060700	3	2325	0.273972602739726
chr17	30263225	30266100	3	2525	0.297297297297297
chr17	33413975	33417175	3	2675	0.40506329113924
chr17	36665350	36667700	3	2125	0.244897959183673
chr17	36827475	36831725	3	4025	0.146341463414634
chr17	36874675	36876975	3	2000	0.181818181818182
chr17	36900025	36910325	3	8650	0.380664652567976
chr17	38497200	38504500	3	6550	0.595744680851064
chr17	40760125	40762875	3	2650	0.08
chr17	44847975	44850775	3	2500	0.230769230769231
chr17	44893375	44899650	3	5675	0.315789473684211
chr17	46893700	46896450	3	2325	0.466666666666667
chr17	48349925	48352825	3	2600	0.27027027027027
chr17	48941000	48946000	3	4525	0.357894736842105
chr17	54669650	54675525	3	5675	0.0689655172413793
chr17	55951725	55953400	3	1075	0.838709677419355
chr17	56159400	56163075	3	3300	0.3
chr17	56590600	56596700	3	4550	0.794117647058823
chr17	57407725	57410675	3	2750	0.24390243902439
chr17	62772775	62778300	3	5175	0.277777777777778
chr17	65988650	65992900	3	4000	0.162790697674419
chr17	66029900	66034100	3	3550	0.723404255319149
chr17	67410400	67414350	3	3825	0.260869565217391
chr17	70111650	70120625	3	7925	0.450867052023121
chr17	71609100	71610200	3	900	0.454545454545455
chr17	72207150	72210625	3	3275	0.130434782608696
chr17	72744050	72747400	3	3100	0.117647058823529
chr17	74704325	74707650	3	2675	0.304347826086957
chr17	75276150	75279600	3	3125	0.207792207792208
chr17	79475825	79487200	3	9950	0.461538461538462
chr17	80476650	80480175	3	3050	0.363636363636364
chr18	3602050	3606725	3	4275	0.458333333333333
chr18	11979875	11984025	3	3800	0.166666666666667
chr18	12881800	12885200	3	3250	0.0824742268041237
chr18	14747575	14748600	3	850	0.307692307692308
chr18	18820850	18824175	3	3175	0.0769230769230769
chr18	19319950	19323725	3	3650	0.214285714285714
chr18	20748700	20750150	3	1025	0.758620689655172
chr18	29671375	29674475	3	2900	0.10958904109589
chr18	32239350	32240975	3	1400	0.375
chr18	46064500	46070100	3	4300	0.571428571428571
chr18	46472100	46479725	3	7075	0.135021097046413
chr18	48719075	48725075	3	5050	0.304093567251462
chr18	53249875	53257775	3	6050	0.628318584070796
chr18	60381725	60388675	3	6700	0.0580912863070539
chr18	65181300	65185000	3	3475	0.0793650793650794
chr18	72915775	72924800	3	8200	0.212765957446809
chr19	341975	345525	3	3000	0.4
chr19	570850	575550	3	4325	0.198198198198198
chr19	1171125	1174600	3	3100	0.226086956521739
chr19	1745000	1748850	3	2650	0.84375
chr19	1904350	1906275	3	1750	0.2
chr19	2700775	2703150	3	1950	0.275862068965517
chr19	3358850	3361250	3	1950	0.372093023255814
chr19	3463200	3464825	3	1275	0.486486486486487
chr19	4456375	4458325	3	1750	0.3125
chr19	4597225	4599150	3	1700	0.32258064516129
chr19	6530300	6535000	3	3875	0.397058823529412
chr19	7863600	7865325	3	1325	0.88
chr19	7893925	7895725	3	1575	0.341463414634146
chr19	8066900	8071350	3	3500	0.53781512605042
chr19	8454150	8456375	3	1950	0.318181818181818
chr19	9901975	9904550	3	2225	0.363636363636364
chr19	10675425	10680700	3	4075	0.661417322834646
chr19	11528375	11533825	3	4725	0.422764227642276
chr19	11668725	11671450	3	2525	0.666666666666667
chr19	13226100	13231950	3	5425	0.294117647058824
chr19	14072925	14074850	3	1750	0.129032258064516
chr19	14245250	14248825	3	3025	0.409638554216867
chr19	18497125	18499775	3	2300	0.311688311688312
chr19	18898275	18902100	3	3000	0.769230769230769
chr19	20188625	20193900	3	3850	0.73972602739726
chr19	20346875	20350050	3	2675	0.607142857142857
chr19	31908675	31910925	3	1625	0.615384615384615
chr19	33716075	33718600	3	2425	0.0579710144927536
chr19	35631800	35635450	3	3225	0.32
chr19	36132250	36140375	3	5000	0.922222222222222
chr19	37156700	37159600	3	2525	0.4
chr19	37956900	37961375	3	4000	0.211920529801325
chr19	38718375	38720800	3	2225	0.135135135135135
chr19	39338275	39344000	3	5325	0.11340206185567
chr19	41255175	41260900	3	4450	0.698412698412698
chr19	41303900	41308275	3	3500	0.56
chr19	41830500	41833800	3	2725	0.38
chr19	42416600	42417850	3	1125	0.206896551724138
chr19	42431850	42433500	3	1375	0.4375
chr19	45311650	45313550	3	1725	0.227272727272727
chr19	45504225	45505750	3	1225	0.588235294117647
chr19	45594125	45598325	3	3850	0.161290322580645
chr19	45718775	45721900	3	2250	0.825
chr19	46475700	46477675	3	1825	0.285714285714286
chr19	47660375	47661750	3	1125	0.736842105263158
chr19	49841050	49843575	3	2200	0.390243902439024
chr19	50059050	50060675	3	1150	0.648648648648649
chr19	50092925	50097400	3	4075	0.156028368794326
chr19	50430900	50434200	3	3050	0.153846153846154
chr19	51160675	51163875	3	2725	0.25974025974026
chr19	54368875	54374100	3	4650	0.372549019607843
chr19	54480900	54486200	3	4875	0.176100628930818
chr19	56096875	56099125	3	1850	0.393939393939394
chr19	58544975	58546425	3	1275	0.195121951219512
chr2	3622200	3626325	3	3825	0.230769230769231
chr2	10182275	10184850	3	2175	0.368421052631579
chr2	10586650	10590150	3	3350	0.0740740740740741
chr2	17719150	17727275	3	7650	0.210526315789474
chr2	20547500	20552000	3	4075	0.236363636363636
chr2	24269075	24273850	3	3825	0.68
chr2	26255375	26260125	3	4550	0.0645161290322581
chr2	37452175	37460525	3	5825	0.861111111111111
chr2	39345675	39352675	3	6000	0.493506493506494
chr2	42273425	42278275	3	4550	0.280701754385965
chr2	56345100	56347550	3	2175	0.315789473684211
chr2	70367925	70370725	3	2375	0.307692307692308
chr2	71203650	71206675	3	2475	0.419753086419753
chr2	74207925	74215350	3	5350	0.594285714285714
chr2	82231375	82232800	3	1100	0.444444444444444
chr2	85195350	85201650	3	5525	0.223300970873786
chr2	87015925	87018800	3	2700	0.112676056338028
chr2	88123825	88125400	3	1175	0.580645161290323
chr2	88923925	88928325	3	4025	0.133333333333333
chr2	90448975	90450975	3	1625	0.36
chr2	95690700	95693425	3	2575	0.103896103896104
chr2	96657150	96658675	3	1200	0.5
chr2	98205900	98207450	3	1300	0.4
chr2	111445000	111446925	3	1325	0.727272727272727
chr2	118036625	118038275	3	1500	0.186046511627907
chr2	119076375	119078325	3	1625	0.296296296296296
chr2	121223400	121224450	3	875	0.347826086956522
chr2	153308675	153310400	3	1525	0.4
chr2	171070800	171071975	3	900	0.428571428571429
chr2	174266325	174267625	3	1150	0.347826086956522
chr2	178075800	178079875	3	3850	0.127659574468085
chr2	179342425	179347275	3	4450	0.205607476635514
chr2	179913875	179916450	3	1775	0.912280701754386
chr2	188375725	188376975	3	850	0.916666666666667
chr2	210163425	210168975	3	5100	0.15819209039548
chr2	215670875	215675800	3	4025	0.479338842975207
chr2	217555175	217560725	3	5125	0.6
chr2	219723700	219726125	3	1825	0.711111111111111
chr2	223724800	223729600	3	4275	0.253521126760563
chr2	231728625	231734475	3	5225	0.310810810810811
chr2	232326175	232330575	3	4200	0.1
chr2	237476075	237480000	3	3575	0.296296296296296
chr2	239147650	239150325	3	2500	0.137931034482759
chr20	5589300	5592200	3	2800	0.235294117647059
chr20	6745575	6752300	3	5225	0.557213930348259
chr20	14314775	14318400	3	3075	0.470588235294118
chr20	21080400	21087475	3	6825	0.145833333333333
chr20	21170200	21173650	3	3175	0.4
chr20	31407275	31409650	3	2100	0.25
chr20	32077175	32079425	3	1925	0.30188679245283
chr20	35089050	35093950	3	3375	0.88695652173913
chr20	35372850	35375125	3	2050	0.158730158730159
chr20	37060800	37064125	3	2675	0.842105263157895
chr20	39311125	39321600	3	7750	0.698529411764706
chr20	39968325	39970125	3	1625	0.212765957446809
chr20	41816625	41819375	3	2575	0.136986301369863
chr20	43537800	43540650	3	2550	0.434782608695652
chr20	44440625	44443375	3	2350	0.282051282051282
chr20	45945750	45949225	3	2925	0.231578947368421
chr20	48598550	48602750	3	3800	0.184873949579832
chr20	48767700	48771025	3	2900	0.311111111111111
chr20	50664225	50665850	3	1300	0.571428571428571
chr20	55964000	55968325	3	4075	0.0909090909090909
chr20	60638450	60642550	3	3900	0.123456790123457
chr20	60940450	60944750	3	4150	0.0697674418604651
chr20	62368775	62372925	3	3900	0.123076923076923
chr20	62586500	62589500	3	2775	0.137931034482759
chr21	15352075	15353100	3	775	0.608695652173913
chr21	15753550	15756650	3	2625	0.523076923076923
chr21	35319800	35321050	3	1100	0.285714285714286
chr21	35444825	35448525	3	3575	0.0491803278688525
chr21	35501725	35502875	3	900	0.592592592592593
chr21	39286425	39289450	3	2650	0.26530612244898
chr21	40823275	40824850	3	1425	0.173913043478261
chr21	40982550	40986675	3	3875	0.0958904109589041
chr21	43181075	43189525	3	6775	0.618357487922705
chr21	44072725	44076375	3	3475	0.0813008130081301
chr21	44343825	44345950	3	1700	0.5
chr21	44492650	44497525	3	4425	0.193548387096774
chr21	46338625	46340775	3	1750	0.692307692307692
chr21	46493400	46496225	3	2650	0.125
chr21	47061450	47064675	3	2350	0.725
chr21	47603125	47605425	3	1900	0.666666666666667
chr21	47740575	47745925	3	4900	0.23021582733813
chr22	21270950	21275950	3	4725	0.0963855421686747
chr22	21333325	21337650	3	3075	0.738738738738739
chr22	23583925	23585775	3	1575	0.269230769230769
chr22	28137525	28140675	3	2875	0.227272727272727
chr22	29194100	29198125	3	3325	0.278688524590164
chr22	29467150	29470575	3	3175	0.222222222222222
chr22	29874175	29878350	3	3850	0.177777777777778
chr22	30115525	30117175	3	1475	0.4
chr22	31476475	31481925	3	4250	0.905263157894737
chr22	33446700	33454800	3	7625	0.10958904109589
chr22	36230525	36236975	3	5375	0.714285714285714
chr22	37955725	37958225	3	2375	0.0705882352941176
chr22	38790000	38795875	3	5375	0.176795580110497
chr22	39711200	39716875	3	5375	0.48
chr22	40057675	40061050	3	2550	0.584269662921348
chr22	41486625	41491925	3	5050	0.0618556701030928
chr22	42760700	42766075	3	4125	0.686131386861314
chr22	43009075	43012025	3	2725	0.13953488372093
chr22	45663675	45665825	3	1925	0.196078431372549
chr22	46971600	46974375	3	2625	0.0879120879120879
chr3	8542375	8543875	3	1225	0.35
chr3	37031000	37036225	3	4975	0.0689655172413793
chr3	39446250	39451550	3	4425	0.395209580838323
chr3	47619100	47621225	3	2025	0.0851063829787234
chr3	50263700	50265925	3	2100	0.133333333333333
chr3	52000825	52003050	3	2050	0.163934426229508
chr3	52088700	52092050	3	3100	0.226415094339623
chr3	52443000	52446100	3	3000	0.0701754385964912
chr3	53285450	53290450	3	4550	0.188235294117647
chr3	66544525	66552325	3	7275	0.0973782771535581
chr3	72492050	72497150	3	3725	0.833333333333333
chr3	75716875	75722475	3	5400	0.222222222222222
chr3	99978875	99983025	3	3475	0.926829268292683
chr3	113414025	113418275	3	3400	0.684210526315789
chr3	116162150	116164900	3	2475	0.219512195121951
chr3	119068075	119069475	3	1025	0.484848484848485
chr3	125633900	125636250	3	1900	0.439024390243902
chr3	126192375	126195825	3	3075	0.195652173913043
chr3	129829250	129831950	3	2325	0.521739130434783
chr3	150125150	150132350	3	7025	0.121212121212121
chr3	169375750	169387825	3	10400	0.300653594771242
chr3	170072275	170082750	3	10000	0.102739726027397
chr3	177075825	177078600	3	2425	0.202898550724638
chr3	184319250	184322950	3	2775	0.666666666666667
chr3	185537600	185544950	3	6550	0.923076923076923
chr3	186895650	186899650	3	3225	0.452830188679245
chr3	189835900	189839500	3	3125	0.224137931034483
chr3	190270375	190272550	3	1925	0.25
chr4	699025	701225	3	2025	0.185185185185185
chr4	1579950	1582275	3	2075	0.4375
chr4	1768175	1770175	3	1525	0.697674418604651
chr4	1794350	1797525	3	2950	0.103092783505155
chr4	3929425	3931600	3	1525	0.72
chr4	5888650	5895375	3	6275	0.106666666666667
chr4	6472050	6474875	3	2500	0.588235294117647
chr4	7103500	7105625	3	1900	0.233333333333333
chr4	9153500	9155800	3	1925	0.454545454545455
chr4	10116450	10120150	3	3575	0.0481927710843374
chr4	15679225	15686425	3	5650	0.593406593406593
chr4	26029425	26032675	3	2925	0.210526315789474
chr4	31997525	32001675	3	3325	0.488372093023256
chr4	41214625	41219400	3	4050	0.625
chr4	41748125	41749575	3	1350	0.125
chr4	71702600	71705725	3	2875	0.35
chr4	75857875	75860475	3	2425	0.113636363636364
chr4	85299725	85300625	3	700	0.588235294117647
chr4	85790125	85792125	3	1525	0.452830188679245
chr4	87880075	87882375	3	1875	0.451612903225806
chr4	88896575	88898375	3	1325	0.772727272727273
chr4	89452675	89455550	3	2075	0.75
chr4	92544125	92548875	3	3600	0.432
chr4	104868275	104870300	3	1475	0.73469387755102
chr4	155661650	155669350	3	7450	0.0808080808080808
chr4	180086100	180092150	3	5650	0.0909090909090909
chr4	185937100	185942950	3	5325	0.359550561797753
chr5	472025	475550	3	3350	0.0869565217391304
chr5	1008625	1010100	3	1300	0.3
chr5	1155375	1156625	3	1025	0.666666666666667
chr5	7261475	7263175	3	1175	0.666666666666667
chr5	33438775	33445100	3	5550	0.260869565217391
chr5	60625200	60630950	3	5575	0.0769230769230769
chr5	65016725	65020625	3	3625	0.153846153846154
chr5	68855425	68857075	3	1475	0.256410256410256
chr5	72782675	72784225	3	1075	0.842105263157895
chr5	74631850	74636750	3	4625	0.2
chr5	76101725	76104450	3	2300	0.296296296296296
chr5	76934350	76937625	3	2500	0.555555555555556
chr5	83014300	83018875	3	3900	0.428571428571429
chr5	126111250	126116400	3	4775	0.307692307692308
chr5	133763275	133765300	3	1675	0.4
chr5	137430525	137431750	3	925	0.538461538461538
chr5	139088150	139092200	3	3825	0.126315789473684
chr5	140380700	140384275	3	2450	0.921348314606742
chr5	145315800	145319000	3	2725	0.452830188679245
chr5	145716975	145720150	3	2100	0.865671641791045
chr5	154091850	154093600	3	1400	0.428571428571429
chr5	154133750	154139575	3	5525	0.132352941176471
chr5	159560075	159561350	3	925	0.785714285714286
chr5	168003425	168007650	3	3650	0.339285714285714
chr5	179243525	179250150	3	5025	0.8
chr5	179495075	179499350	3	3925	0.171428571428571
chr5	179634650	179636650	3	1575	0.458333333333333
chr6	1310825	1314450	3	3350	0.695652173913043
chr6	3454025	3459175	3	4850	0.108108108108108
chr6	12008275	12014350	3	5975	0.036697247706422
chr6	24399725	24405950	3	5225	0.76
chr6	28456525	28460050	3	2900	0.740740740740741
chr6	28948200	28957150	3	6325	0.811188811188811
chr6	28982675	28985175	3	1725	0.833333333333333
chr6	29592000	29602350	3	10075	0.108843537414966
chr6	30289525	30295725	3	4350	0.911392405063291
chr6	31802000	31807275	3	5125	0.16
chr6	32094750	32098850	3	3575	0.314606741573034
chr6	37616050	37618250	3	1750	0.566037735849057
chr6	38669400	38671325	3	1675	0.203389830508475
chr6	41700375	41703975	3	3250	0.165137614678899
chr6	43042925	43046350	3	3300	0.102564102564103
chr6	43137800	43142800	3	4750	0.0827586206896552
chr6	43737350	43743025	3	5250	0.315789473684211
chr6	52147500	52150650	3	2900	0.148148148148148
chr6	53407025	53413575	3	4525	0.75
chr6	62993700	62997075	3	2850	0.339622641509434
chr6	68748850	68751175	3	2075	0.444444444444444
chr6	74226400	74233900	3	6775	0.144067796610169
chr6	76041650	76044975	3	2775	0.343434343434343
chr6	77270650	77274950	3	4000	0.185185185185185
chr6	85471925	85478850	3	5200	0.823529411764706
chr6	89788975	89795350	3	5175	0.571428571428571
chr6	90927625	90929400	3	1500	0.378378378378378
chr6	91203700	91205100	3	1025	0.6875
chr6	98487275	98489050	3	1350	0.8
chr6	106533325	106536250	3	2700	0.170212765957447
chr6	108485725	108491050	3	5125	0.0661157024793388
chr6	111580000	111581700	3	1500	0.177777777777778
chr6	131643475	131648875	3	4250	0.462686567164179
chr6	132269800	132274750	3	4400	0.344827586206897
chr6	138187275	138190350	3	2850	0.153846153846154
chr6	144980475	144983075	3	2425	0.125
chr6	157095725	157105300	3	7425	0.3584229390681
chr6	159063975	159066550	3	2375	0.3
chr6	167638950	167646150	3	6625	0.1171875
chr6	167657750	167659100	3	975	0.709677419354839
chr6	170122525	170126175	3	3525	0.0740740740740741
chr7	1606575	1610975	3	3075	0.777777777777778
chr7	5566325	5572700	3	5875	0.14018691588785
chr7	6413550	6416775	3	2700	0.32258064516129
chr7	12725825	12730675	3	4675	0.103092783505155
chr7	14024325	14032225	3	7775	0.04
chr7	21465875	21472050	3	5550	0.21978021978022
chr7	25988725	25992675	3	3650	0.321428571428571
chr7	28930175	28931325	3	875	0.48
chr7	35731575	35735975	3	3900	0.558139534883721
chr7	37531725	37532700	3	700	0.9
chr7	44885575	44889150	3	3350	0.120689655172414
chr7	45038250	45041325	3	2925	0.142857142857143
chr7	45957450	45963625	3	4400	0.857142857142857
chr7	64362975	64365875	3	2650	0.24
chr7	66459175	66462625	3	3250	0.147058823529412
chr7	72297900	72301475	3	3350	0.10958904109589
chr7	72933175	72937525	3	4125	0.434782608695652
chr7	74306275	74307675	3	1150	0.4
chr7	77165150	77169975	3	4525	0.132352941176471
chr7	93269075	93272300	3	2825	0.196078431372549
chr7	93274800	93276225	3	1125	0.378378378378378
chr7	94283775	94287400	3	3475	0.117647058823529
chr7	96220000	96222225	3	1750	0.466666666666667
chr7	97909825	97913400	3	3175	0.179775280898876
chr7	98245675	98248575	3	2725	0.102564102564103
chr7	99867200	99870625	3	3125	0.518518518518518
chr7	105329500	105332600	3	2450	0.869565217391304
chr7	123172350	123175625	3	2725	0.533333333333333
chr7	128898350	128899575	3	925	0.538461538461538
chr7	129415825	129425925	3	7525	0.688172043010753
chr7	130595300	130598275	3	2550	0.37037037037037
chr7	131236000	131243650	3	7350	0.0961538461538462
chr7	142984875	142987900	3	2325	0.525
chr7	143076400	143081525	3	4825	0.275862068965517
chr7	143102850	143107850	3	3750	0.627737226277372
chr7	145941350	145946650	3	4400	0.380952380952381
chr7	148841200	148847250	3	5925	0.0714285714285714
chr7	150099575	150104450	3	3550	0.681818181818182
chr7	150776700	150786875	3	8650	0.398406374501992
chr7	150941975	150950575	3	5650	0.895522388059702
chr7	151214525	151218100	3	3275	0.428571428571429
chr7	152240800	152242000	3	950	0.588235294117647
chr7	155088025	155092850	3	4525	0.128
chr7	155259250	155261450	3	1825	0.35
chr7	156792225	156793700	3	1225	0.333333333333333
chr7	157128050	157133525	3	5250	0.0736842105263158
chr7	158379150	158381400	3	1575	0.736842105263158
chr8	686775	689575	3	2300	0.610169491525424
chr8	1320875	1323175	3	2025	0.5
chr8	8084525	8086875	3	1825	0.780487804878049
chr8	8741800	8751875	3	7675	0.628378378378378
chr8	9755475	9765725	3	7725	0.643835616438356
chr8	11054925	11059800	3	4400	0.75
chr8	11283225	11284875	3	1175	0.777777777777778
chr8	21775700	21779525	3	3625	0.296296296296296
chr8	23559625	23567900	3	5025	0.873417721518987
chr8	24812300	24816725	3	4200	0.258064516129032
chr8	27628550	27633275	3	3450	0.671875
chr8	28258375	28260650	3	1975	0.3
chr8	29202850	29211225	3	6650	0.881578947368421
chr8	37653600	37659725	3	4875	0.459459459459459
chr8	38032100	38036300	3	3925	0.099290780141844
chr8	65280750	65292525	3	10000	0.379310344827586
chr8	66706900	66707950	3	900	0.32
chr8	67973100	67978125	3	4825	0.10752688172043
chr8	90767700	90772100	3	4150	0.193548387096774
chr8	91650200	91659675	3	8925	0.518518518518518
chr8	94229225	94230475	3	975	0.64
chr8	99438550	99440500	3	1775	0.333333333333333
chr8	103420950	103425800	3	4300	0.246913580246914
chr8	108506825	108510325	3	2925	0.833333333333333
chr8	122649925	122655100	3	4900	0.486486486486487
chr8	126398575	126401525	3	2125	0.78125
chr8	128821700	128824175	3	2050	0.351351351351351
chr8	132320750	132325500	3	4525	0.0925925925925926
chr8	141108075	141111025	3	2450	0.818181818181818
chr8	144371150	144374600	3	3250	0.136363636363636
chr8	145753350	145755950	3	2475	0.0666666666666667
chr9	6079200	6081025	3	1600	0.226415094339623
chr9	15507750	15513600	3	5475	0.0886699507389163
chr9	21332925	21335900	3	2800	0.210526315789474
chr9	34988500	34992500	3	3750	0.128440366972477
chr9	37025275	37038400	3	9725	0.861016949152542
chr9	74380550	74384950	3	4000	0.201680672268908
chr9	74522700	74528775	3	5875	0.0888888888888889
chr9	74581425	74582375	3	775	0.4
chr9	75766725	75769225	3	2325	0.285714285714286
chr9	82184775	82190675	3	5350	0.137931034482759
chr9	89557425	89564050	3	5425	0.488888888888889
chr9	91146750	91151250	3	3800	0.514851485148515
chr9	91924550	91934925	3	8225	0.605839416058394
chr9	95820600	95821850	3	1075	0.333333333333333
chr9	97810450	97812475	3	1600	0.509090909090909
chr9	102580825	102591600	3	8750	0.542955326460481
chr9	102904300	102908850	3	4150	0.324324324324324
chr9	107752950	107756675	3	2725	0.868421052631579
chr9	124130225	124133050	3	2300	0.435897435897436
chr9	126689850	126693050	3	2775	0.311111111111111
chr9	130659400	130662525	3	2325	0.727272727272727
chr9	130739875	130744300	3	4200	0.0775193798449612
chr9	130828675	130832025	3	3075	0.203389830508475
chr9	132113450	132115525	3	1925	0.195121951219512
chr9	132330150	132331900	3	1625	0.24
chr9	132372000	132373800	3	1675	0.125
chr9	134280450	134283775	3	2975	0.142857142857143
chr9	135995100	135997175	3	1775	0.355555555555556
chr9	139084250	139086100	3	1575	0.292682926829268
chr9	139257325	139258625	3	1150	0.235294117647059
chr9	139481800	139483225	3	1025	0.8
chr9	140498725	140501600	3	2500	0.325
chr9	140771625	140773725	3	1900	0.140350877192982
chrX	2879125	2882400	3	2550	0.684210526315789
chrX	9753175	9758375	3	4750	0.165680473372781
chrX	13047200	13049100	3	1525	0.8
chrX	13216200	13217475	3	1000	0.580645161290323
chrX	16199625	16202325	3	2325	0.352941176470588
chrX	23800750	23803325	3	2375	0.140845070422535
chrX	24041250	24045000	3	3625	0.0697674418604651
chrX	41334575	41335625	3	950	0.166666666666667
chrX	44809600	44814500	3	4600	0.102272727272727
chrX	47432725	47434700	3	1825	0.125
chrX	70502375	70506600	3	3925	0.0975609756097561
chrX	71524500	71529600	3	4725	0.161490683229814
chrX	78002775	78004850	3	1825	0.253968253968254
chrX	84210925	84212700	3	1625	0.380952380952381
chrX	103809800	103813725	3	3525	0.196428571428571
chrX	107973075	107981425	3	7250	0.3003663003663
chrX	115948650	115952475	3	2650	0.5
chrX	118921350	118926975	3	5375	0.114285714285714
chrX	128224125	128226375	3	1950	0.285714285714286
chrX	129242975	129245900	3	2775	0.163265306122449
chrX	131349900	131353825	3	3750	0.0806451612903226
chrX	131543575	131547725	3	3300	0.765432098765432
chrX	133116425	133120525	3	3275	0.606060606060606
chrX	135959875	135963550	3	3325	0.869565217391304
chrX	136506450	136513250	3	6400	0.127906976744186
chrX	149105625	149109150	3	2525	0.717391304347826
chrX	150342925	150347775	3	4425	0.165680473372781
chrX	152065825	152067150	3	1050	0.5
chrX	154996375	155000275	3	3350	0.351851851851852
