# Supplementary material for: Large organized chromatin lysine domains help distinguish primitive from differentiated cell populations
Source: Nat Commun. 2021 Jan 21;12:499. doi: 10.1038/s41467-020-20830-9 (PMC7820432; doi:10.1038/s41467-020-20830-9)
Supplement: Supplementary file 3 — Supplementary Software [file 41467_2020_20830_MOESM3_ESM.zip › E008-H3K9me3_LOCKS.bed]

chr1	2688050	2754875	59	42600	3.73913043478261
chr1	2756225	2817175	59	40075	5.15555555555556
chr1	2817250	2883400	59	43975	2
chr1	49884300	49965650	59	21100	14.4615384615385
chr1	50033300	50102650	59	28575	10.125
chr1	142535375	142609825	59	35550	7.81818181818182
chr1	142781000	142842950	59	34775	7.90909090909091
chr1	143413550	143469575	59	30800	5.8
chr1	143470025	143531375	59	24000	10.2222222222222
chr1	152266150	152346775	59	46225	12.8235294117647
chr1	152346900	152423675	59	49750	5.03703703703704
chr1	152424800	152506275	59	49575	11.44
chr1	152590050	152653725	59	44500	2.75409836065574
chr1	152654075	152722825	59	45950	9.47058823529412
chr1	152722950	152796000	59	43350	8.52173913043478
chr1	227804550	227894900	59	55475	13.8260869565217
chr1	248123875	248184975	59	36600	3.8125
chr1	248185150	248255050	59	38225	6
chr1	248255175	248327800	59	50875	14.7826086956522
chr1	248328425	248396750	59	42575	6.82666666666667
chr1	248397150	248466400	59	36025	11.8888888888889
chr1	248466750	248526250	59	37025	5.5
chr1	248526400	248609325	59	54800	7.58333333333333
chr1	248822025	248904475	59	54650	10
chr10	37175650	37257825	59	24225	11.9512195121951
chr10	37257925	37326400	59	23775	11.1578947368421
chr10	37333375	37405925	59	25300	13.9393939393939
chr10	37495100	37574650	59	25650	13.4444444444444
chr10	37576650	37635800	59	37125	5.61538461538461
chr10	37662900	37727425	59	33000	8.5
chr10	37727475	37785425	59	31075	8.47058823529412
chr10	37833500	37898675	59	29350	13.2903225806452
chr10	37898750	37964650	59	33275	9.35135135135135
chr10	37988025	38061850	59	41500	6.11904761904762
chr10	38062325	38133150	59	49050	4.71428571428571
chr10	38133950	38209000	59	36950	12.6923076923077
chr10	38334175	38400975	59	35800	6.75
chr10	38401075	38481875	59	61025	9.36363636363636
chr10	42777325	42896975	59	72900	13.2307692307692
chr10	42897550	42967700	59	39600	7.12328767123288
chr10	135250350	135330575	59	52550	5.46153846153846
chr11	48213275	48283700	59	40375	7.16129032258065
chr11	48311925	48413575	59	66125	9.5
chr11	48471650	48570150	59	31475	12.7428571428571
chr11	48638425	48720550	59	54275	7.25
chr11	48720650	48850150	59	93525	12.4761904761905
chr11	49068025	49141375	59	25050	12.3636363636364
chr11	49871100	49954825	59	30575	14.4347826086957
chr11	49954950	50022650	59	33100	11.36
chr11	50094100	50176050	59	52875	5.07692307692308
chr11	50217225	50291900	59	45600	8.21428571428571
chr11	50291975	50551650	59	220400	13.0393700787402
chr11	50551750	50737725	59	156150	9.11111111111111
chr11	51426075	51507675	59	29375	12.0833333333333
chr11	54794100	54993600	59	170250	4.92682926829268
chr11	54993750	55082825	59	46100	13.4444444444444
chr11	55083450	55169200	59	56150	10.0588235294118
chr11	55169325	55243825	59	45075	7.39130434782609
chr11	55245475	55331675	59	55650	11.4883720930233
chr11	55331750	55424450	59	36575	14
chr11	55425350	55505450	59	38975	8.2
chr11	55507575	55576625	59	43200	13.6153846153846
chr11	58468150	58531425	59	30775	8.73076923076923
chr11	58559925	58633650	59	24750	14.2105263157895
chr12	34293550	34371450	59	58300	2.21052631578947
chr12	34371575	34616925	59	218450	13.9
chr12	34620325	34852400	59	199250	6.43478260869565
chr12	37876350	37955600	59	30675	14.8421052631579
chr12	37955675	38031250	59	52050	5.42857142857143
chr12	38031775	38182125	59	120200	4.48275862068965
chr12	38491450	38565675	59	59500	1.45454545454545
chr12	38623525	38685600	59	35000	5.58823529411765
chr12	133487175	133568800	59	57400	4.68421052631579
chr12	133568925	133674100	59	82675	8.95238095238095
chr12	133674225	133814500	59	119375	2.20689655172414
chr13	19434100	19515050	59	38225	14.5882352941176
chr13	19515825	19620775	59	84200	3.22033898305085
chr13	19684200	19772075	59	68575	3.38888888888889
chr13	19855100	19928500	59	45400	7.4
chr14	20193850	20256825	59	42650	2.25
chr14	20256875	20324000	59	40675	13.5789473684211
chr14	20324450	20399750	59	56350	4.2258064516129
chr14	20399850	20464350	59	35225	14.3
chr14	20556650	20626425	59	34500	6.96551724137931
chr14	20626900	20696275	59	44400	4.51162790697674
chr14	105995225	106089875	59	38650	11.375
chr14	106122925	106235950	59	45550	11.2280701754386
chr14	106236175	106309025	59	56450	3.05882352941176
chr14	106309350	106435100	59	100025	5.73737373737374
chr14	106435200	106522250	59	62725	4.82758620689655
chr14	106570125	106635550	59	29400	12.0540540540541
chr14	106704250	106788400	59	65375	3.21052631578947
chr14	106798300	106893975	59	58725	11.3333333333333
chr14	106894500	106970550	59	59225	3.84615384615385
chr14	106970875	107058575	59	71625	4.81481481481481
chr14	107058950	107132075	59	55900	3.55555555555556
chr14	107132700	107239275	59	83450	2.875
chr15	20101475	20183125	59	32225	14.72
chr15	20392450	20456350	59	37850	10.4761904761905
chr15	20539875	20616775	59	54850	3.66666666666667
chr15	22406050	22473500	59	46000	5.17647058823529
chr15	22474050	22554200	59	60750	4.45161290322581
chr16	31751050	31831900	59	52075	5.17647058823529
chr16	32427800	32508350	59	34450	11.8823529411765
chr16	33341925	33403925	59	32250	14.7272727272727
chr16	33404050	33476950	59	31550	12.2142857142857
chr16	33477475	33541200	59	34675	8.95238095238095
chr16	33541800	33628475	59	55675	7.82352941176471
chr16	33817400	33948025	59	83875	9.06382978723404
chr16	34173350	34271400	59	69375	4.72727272727273
chr16	34271800	34353425	59	52950	7.56521739130435
chr16	34353825	34458875	59	70725	6
chr16	34465625	34567125	59	78575	7.75862068965517
chr16	34567375	34649925	59	63850	1.32
chr16	34650125	34738025	59	69850	9.55555555555556
chr16	34738675	34832475	59	73125	14.952380952381
chr16	34833150	34932100	59	72900	10.468085106383
chr16	34935450	35082200	59	117925	9.90243902439024
chr16	35082650	35175900	59	75225	2.18181818181818
chr16	35175950	35279550	59	74700	6
chr16	46385800	46478900	59	54275	7.8
chr17	21725350	21824375	59	49800	14.75
chr17	21825275	21899775	59	37600	8
chr17	21900050	21977000	59	48525	8.28571428571429
chr17	21977275	22064275	59	48825	11.304347826087
chr17	22065550	22125450	59	34000	4.57142857142857
chr17	22125625	22205975	59	53575	13.9393939393939
chr17	25262975	25352875	59	62800	3.21212121212121
chr17	25432750	25507425	59	43825	11.027027027027
chr19	6872050	6942750	59	45950	2.8
chr19	6943375	7015275	59	46825	3.15384615384615
chr19	8897550	8984200	59	58375	12.1538461538462
chr19	9283800	9347250	59	33150	10.5
chr19	9347300	9409900	59	48000	2.73684210526316
chr19	9410100	9508275	59	71800	11.2592592592593
chr19	9549150	9624800	59	60075	5.23809523809524
chr19	12289100	12361875	59	44350	6
chr19	15712900	15797075	59	56725	12.0833333333333
chr19	15797175	15869600	59	44775	7.88888888888889
chr19	15869650	15940550	59	48525	3.38888888888889
chr19	15940600	16013750	59	45500	4.5
chr19	16014950	16084850	59	44200	4.78571428571429
chr19	20973425	21085350	59	71550	10.6086956521739
chr19	22042700	22145650	59	66875	9.46153846153846
chr19	22146225	22208775	59	33175	10.9090909090909
chr19	22208825	22278450	59	51300	3.89473684210526
chr19	22278825	22351550	59	44075	7.22388059701493
chr19	22351825	22417750	59	40125	7.56521739130435
chr19	22417850	22488875	59	52650	2.3
chr19	22581325	22656575	59	55950	4.88235294117647
chr19	22656625	22747875	59	72900	4.21621621621622
chr19	22748175	22853075	59	63475	11.5833333333333
chr19	22853650	22937650	59	54500	8.32258064516129
chr19	22937925	23016375	59	55275	5.46153846153846
chr19	23016475	23090550	59	52975	6.78787878787879
chr19	23138100	23210650	59	44925	5.80952380952381
chr19	23468800	23550900	59	41525	12.258064516129
chr19	23675575	23741700	59	39800	5
chr19	23999000	24058600	59	39025	4.7
chr19	24059025	24137725	59	48075	6.8
chr19	24335425	24582400	59	215050	7.25714285714286
chr19	27731800	27880300	59	116250	3.72413793103448
chr19	27880550	28072200	59	166275	5.3
chr19	28294475	28388575	59	60825	13.8
chr19	37180325	37268625	59	60100	8.32727272727273
chr19	37345200	37419600	59	48525	7.65
chr19	37420650	37482900	59	36475	3
chr19	37483375	37566150	59	52250	9.25
chr19	37572725	37661400	59	60950	8.18518518518519
chr19	37853125	37948475	59	65925	12.16
chr19	43130225	43202300	59	23450	12
chr19	44324300	44412575	59	48775	13.0810810810811
chr19	44899850	45000725	59	66250	12.6315789473684
chr19	52326550	52442450	59	75975	8.61224489795918
chr19	52858250	52928500	59	41125	7.41176470588235
chr19	55000475	55079975	59	42075	7.51724137931035
chr19	55080025	55159075	59	47550	7.90322580645161
chr19	55159325	55231425	59	45575	9.74193548387097
chr19	55231500	55326250	59	53025	11.8823529411765
chr19	56215025	56281850	59	38125	13.6
chr19	56281975	56354850	59	49250	7.46268656716418
chr19	56355125	56428300	59	55900	4.15384615384615
chr19	56428350	56492825	59	44125	2.72727272727273
chr19	56492925	56551525	59	39575	2.76190476190476
chr19	56905175	56983225	59	58400	7.5625
chr19	56983350	57051000	59	41875	3.21428571428571
chr19	57051400	57146400	59	69850	12.8
chr19	57146925	57220875	59	53650	2.23255813953488
chr19	57221075	57307225	59	63300	6.1
chr19	57307325	57405550	59	82425	1.82608695652174
chr19	57405825	57479850	59	58025	1.76923076923077
chr19	57480275	57560425	59	63400	2.42424242424242
chr19	57560900	57630850	59	47750	3.10344827586207
chr19	57631000	57699425	59	34475	8.47619047619048
chr19	58435375	58525925	59	59125	14.6666666666667
chr19	58527450	58608675	59	45725	9.91304347826087
chr2	132967100	133039325	59	36550	7.63333333333333
chr20	26248750	26316900	59	24750	12.2962962962963
chr20	29546675	29626325	59	34375	14.8085106382979
chr20	29626550	29893225	59	90475	9.38606108065779
chr20	29893375	29962900	59	45750	4.01680672268908
chr20	29963225	30030400	59	44925	3.28
chr20	54377300	54453900	59	26975	12.5
chr20	54454575	54527300	59	41100	7.69014084507042
chr20	54528075	54593000	59	39825	3.38888888888889
chr20	54593375	54663075	59	43350	12.7027027027027
chr20	54663300	54724350	59	41375	3.29411764705882
chr20	54724550	54789125	59	34350	6.52173913043478
chr20	54789750	54861500	59	37375	11.2142857142857
chr21	9411150	9477375	59	52250	2.95652173913043
chr21	9477425	9543975	59	46675	5.23809523809524
chr21	9825400	9920475	59	78125	2.41176470588235
chr21	10366475	10427425	59	29175	6.55555555555556
chr21	10473300	10548275	59	21175	11.4074074074074
chr21	10548600	10614275	59	33025	8.45454545454546
chr21	10697925	10921600	59	198375	4.48484848484848
chr21	10921800	11000075	59	56600	5.17948717948718
chr21	11000225	11109550	59	90300	8.76190476190476
chr22	17148800	17224600	59	25950	12.5
chr22	47573075	47648625	59	50725	5.33333333333333
chr22	47648900	47757375	59	86175	5.05263157894737
chr22	47757825	47866800	59	90775	5.92592592592593
chr22	47867050	47932025	59	44075	4.38095238095238
chr22	47932250	48014250	59	52500	6.38709677419355
chr22	48252350	48322100	59	31050	14.2142857142857
chr22	48322800	48384750	59	26250	11.7241379310345
chr3	75690500	75770550	59	57100	3.625
chr3	90310625	90397550	59	51800	11.8275862068966
chr3	90397650	90488975	59	57725	9.77777777777778
chr3	93557575	93642850	59	24600	14.1111111111111
chr4	123000	196600	59	47200	9.2
chr4	196650	276550	59	53700	10.4444444444444
chr4	333975	423100	59	57425	12.4
chr4	48995350	49054775	59	34550	10.1212121212121
chr4	190460075	190607075	59	121800	13.6842105263158
chr4	190796200	190863175	59	36350	11.2380952380952
chr5	45838700	45903875	59	29225	13.25
chr5	45904225	46136525	59	202075	4.625
chr5	46136675	46369475	59	209400	14.1176470588235
chr5	49430600	49555500	59	91775	7.14285714285714
chr5	49558050	49642800	59	41150	14.9677419354839
chr5	150239925	150314950	59	44025	7.82608695652174
chr5	178300225	178400375	59	69475	14.9473684210526
chr5	178427275	178510275	59	56300	9.92857142857143
chr6	293150	373625	59	31475	10.3703703703704
chr6	58651750	58739725	59	24100	14.7272727272727
chr6	61880325	61954175	59	56025	8.3448275862069
chr7	56174725	56239750	59	39950	5.75
chr7	56239900	56319825	59	62700	2.16393442622951
chr7	56319875	56386200	59	45000	11.6216216216216
chr7	56497000	56592225	59	68875	5.56626506024096
chr7	56592275	56660450	59	41000	5.97849462365591
chr7	56660500	56748150	59	66200	3.61904761904762
chr7	57185575	57260425	59	53375	14.1428571428571
chr7	57260925	57360675	59	85625	2.75409836065574
chr7	57361025	57469575	59	94300	2.16216216216216
chr7	57469750	57542275	59	51275	2
chr7	57545600	57616125	59	42550	8.5
chr7	57787475	57864700	59	32875	11.1034482758621
chr7	57915000	58031350	59	88050	6.53846153846154
chr7	61738800	61968575	59	133650	6.67666666666667
chr7	61969150	62077150	59	82425	6.7843137254902
chr7	62077625	62374225	59	266625	8.22222222222222
chr7	62374375	62529725	59	131700	6.64705882352941
chr7	62530425	62623100	59	66050	8.49275362318841
chr7	62623200	62693325	59	45225	3.69230769230769
chr7	63281725	63359200	59	44375	13.6666666666667
chr7	63359275	63429225	59	48675	2.64516129032258
chr7	63429375	63513725	59	59000	10.5555555555556
chr7	63513975	63600350	59	68925	3.68421052631579
chr7	63600550	63670775	59	40400	13
chr7	63671175	63754425	59	63725	2.98039215686275
chr7	63754475	63847050	59	69200	3.76923076923077
chr7	63847250	63911550	59	42575	5.5
chr7	63912475	63983400	59	44975	4.8
chr7	64013750	64100375	59	49950	10.4615384615385
chr7	64156300	64222900	59	33325	6.28571428571429
chr7	157529325	157615850	59	30425	14.625
chr7	157654100	157730275	59	30975	10.9473684210526
chr7	157730475	157833225	59	33275	14.8205128205128
chr7	157834950	157941450	59	79650	8.57142857142857
chr7	157941550	158024000	59	56175	4.72
chr7	158024175	158102275	59	58475	2.15384615384615
chr7	158102425	158180350	59	42175	9.23809523809524
chr7	158958200	159018100	59	24650	6.90322580645161
chr7	159018150	159086250	59	33775	8.69565217391304
chr8	43044400	43123450	59	40125	6.95652173913043
chr8	43181350	43256675	59	40800	6.58823529411765
chr8	43256775	43353650	59	55975	8.91666666666667
chr8	43353775	43766275	59	385975	4.78260869565217
chr8	46868550	47211350	59	314800	13.375
chr8	47211425	47500550	59	267775	1.89189189189189
chr8	47500725	47592725	59	66900	4.20689655172414
chr8	47592800	47677875	59	42925	12.6666666666667
chr8	47811050	47914425	59	73125	3.28205128205128
chr8	47914500	47980325	59	34700	12.7586206896552
chr9	68370600	68459850	59	41350	13.5555555555556
chr9	125358325	125430050	59	34450	10.6428571428571
chrX	55329925	55422525	59	26125	12.1538461538462
chrX	57954175	58033700	59	33300	13.9
chrX	58055325	58141275	59	58975	3.78947368421053
chrX	58141400	58226150	59	66700	4.75862068965517
chrX	58226575	58388100	59	148575	1.68965517241379
chrX	58388225	58504025	59	98600	5.05882352941176
chrX	61742850	61828050	59	65600	10.5909090909091
chrX	61828325	61905950	59	56250	7.84210526315789
chrX	61906075	62018375	59	91400	7.29411764705882
chrX	62018500	62105500	59	53325	7.10526315789474
chrX	62125600	62205200	59	30100	8
chrX	62207100	62295475	59	35025	9.04761904761905
chrX	155155075	155231675	59	32700	13.1764705882353
chr1	142610300	142679775	58	47900	7.14285714285714
chr10	42967925	43041500	58	50425	14.0645161290323
chr19	24137775	24196025	58	40000	4.75555555555556
chr21	9645700	9727775	58	36075	12.48
chr4	49054850	49172325	58	66650	13.1282051282051
chr1	2883575	2947125	57	26025	12.125
chr11	48570400	48633025	57	31950	8.05128205128205
chr11	51507975	51585900	57	36825	12.1538461538462
chr19	53700975	53800925	57	50875	12.2191780821918
chr4	190863425	190944275	57	33300	12.4864864864865
chr13	19929975	19992975	56	27225	7.33333333333333
chr15	20456400	20516900	55	41225	4.4
chr15	25265650	25364350	55	58775	9.54545454545454
chr19	28072250	28234900	54	139250	8.85714285714286
chr11	55576800	55627950	53	31375	5.68421052631579
chr14	19066100	19125850	53	32975	8.09523809523809
chr18	14897150	14952025	53	34375	7.52380952380952
chr8	47678950	47806425	53	104125	8.17647058823529
chr9	125478350	125542600	53	28550	10.25
chr12	34230275	34288500	52	31675	10.7567567567568
chr21	9982050	10034425	52	25775	6.71428571428571
chr5	140610825	140675800	52	38050	9
chr1	248739500	248795275	51	36475	8.42105263157895
chr11	51351100	51421350	51	40600	9.26315789473684
chr19	22489025	22559250	51	51825	4.16
chr2	92252650	92324975	51	34450	6.48648648648649
chr7	57616700	57670100	51	27975	4.63636363636364
chr14	106636450	106699425	50	44600	5
chr17	25353175	25424425	50	41800	8.42857142857143
chr10	42596675	42683950	49	39850	8.69565217391304
chr18	14956625	15009725	49	23425	7.88888888888889
chr21	9544050	9595450	49	30925	7.64705882352941
chr3	75770650	75842975	49	46350	4.51851851851852
chr7	57695550	57754200	49	39775	4.83333333333333
chr16	32508500	32657975	48	137500	3.3
chr19	15609075	15662200	48	27050	5.25925925925926
chr21	9920525	9972800	48	25625	5.25
chr1	248066050	248117525	46	26175	6.72
chr10	38209050	38259025	46	35375	2.76190476190476
chr12	38182250	38426575	46	222075	6.27272727272727
chr19	8984475	9094400	46	91525	2
chr10	42354850	42539925	45	151000	5.89189189189189
chr2	91916850	91972725	45	21375	5.47058823529412
chr21	15215225	15271625	45	20600	6.61538461538461
chr7	56748825	56801400	45	32475	5.91666666666667
chr17	21194750	21254275	43	42275	3.125
chr4	16700	112275	42	72200	4.88235294117647
chr4	190610275	190684550	41	62475	1.6530612244898
chr10	135330750	135388275	40	40600	3.58024691358025
chr19	37107000	37150850	40	32250	3.55555555555556
chr19	38022425	38083850	40	49250	4.07407407407407
chr11	50031150	50072950	39	31900	3.1304347826087
chr15	21901575	21941775	39	23675	3.56521739130435
chr16	33948325	34022900	39	55000	1.89473684210526
chr13	19800175	19845750	38	32200	3.6875
chr14	19000075	19059750	38	49125	1.2
chr14	20464575	20504350	38	23525	3.62962962962963
chr14	20510775	20549725	38	25750	2.0952380952381
chr19	58668450	58729750	38	47925	2
chr19	23210800	23254500	36	31875	2.76923076923077
chr1	152506800	152555550	35	33750	3.33333333333333
chr15	25414375	25501525	35	80050	1.6056338028169
chr8	43123500	43162325	35	28900	2.86666666666667
chr19	58611025	58661600	33	40400	2.07894736842105
chr19	28388725	28423400	32	22575	2.66666666666667
chr21	11109650	11188225	29	70775	1.53846153846154
chr16	46495375	46524825	26	18700	1.74603174603175
chr19	52599325	52632550	26	27900	1.11111111111111
chr10	132055375	132089775	25	28375	1
chr12	38566350	38601525	25	26775	1.2
chr10	38481975	38506625	24	17825	1.42222222222222
chr19	37725025	37750100	24	18925	1.38461538461538
chr5	150317625	150338125	24	15850	1.1304347826087
chr19	23090625	23124875	23	23625	1.40860215053763
chr19	52802325	52837325	23	29300	1.29032258064516
chr1	249065275	249090550	21	19900	1.09677419354839
chr11	48876825	48902050	20	19775	0.857142857142857
chr19	37023925	37057175	20	28300	1.11764705882353
chr19	44820175	44845275	19	21325	0.894736842105263
chr19	16097575	16117050	17	14975	0.862745098039216
chr19	24299750	24323425	17	20600	0.620689655172414
chr19	37296475	37327175	17	25575	0.867924528301887
chr3	44750975	44770950	17	16675	0.777777777777778
chr4	3619475	3636075	17	13475	0.705882352941177
chr7	294100	318275	17	18650	0.82051282051282
chr16	68586025	68612050	16	23550	0.375
chr11	50737925	50765850	15	25950	0.326530612244898
chr11	48851075	48868850	14	16100	0.303030303030303
chr13	19620950	19653575	14	30075	0.466666666666667
chr16	31917025	31943725	14	23850	0.514285714285714
chr19	20721175	20740625	14	17075	0.618181818181818
chr14	107272800	107288725	13	13400	0.481481481481481
chr15	20000000	20022100	13	20225	0.368421052631579
chr2	95418300	95432675	13	12225	0.529411764705882
chr7	6711900	6743800	13	29025	0.485714285714286
chr13	19655125	19674825	12	17325	0.4
chr19	12627200	12648800	12	18650	0.53968253968254
chr2	95803200	95820400	12	14700	0.509803921568627
chr7	153085325	153095475	12	8950	0.48
chr9	115748175	115768750	12	18350	0.5
chr1	247193950	247221225	11	24800	0.388888888888889
chr11	51190975	51269375	11	70675	0.329411764705882
chr17	16519925	16528925	11	7375	0.458333333333333
chr5	178400925	178418475	11	15725	0.341880341880342
chr1	240141250	240150125	10	7725	0.333333333333333
chr12	38431425	38452525	10	19350	0.30379746835443
chr16	31850425	31863125	10	10575	0.384615384615385
chr19	9628775	9647100	10	17200	0.181818181818182
chr19	11788325	11800025	10	10400	0.392156862745098
chr9	115798775	115817625	10	17675	0.310344827586207
chr9	141006525	141019900	10	11525	0.372881355932203
chr11	2660025	2684250	9	23325	0.1875
chr12	7317550	7326450	9	7900	0.298850574712644
chr16	3354150	3372700	9	16700	0.290322580645161
chr17	25518850	25524100	9	4475	0.275862068965517
chr19	52562825	52576400	9	12300	0.311111111111111
chr6	58752200	58769400	9	16025	0.30952380952381
chr6	62178600	62230675	9	50725	0.196286472148541
chr7	152099175	152113400	9	12800	0.277777777777778
chr8	189425	203150	9	12425	0.25
chr8	146193250	146211300	9	15975	0.294117647058824
chr19	9514550	9531050	8	14750	0.201550387596899
chr19	23618550	23625500	8	6325	0.232558139534884
chr19	23640600	23656625	8	14150	0.232558139534884
chr19	44462075	44480500	8	17525	0.131147540983607
chr4	49633200	49660150	8	25525	0.212290502793296
chr19	7075375	7089625	7	13475	0.16
chr19	28258300	28267275	7	8325	0.135135135135135
chr3	179944700	179953550	7	8200	0.166666666666667
chr4	423500	453500	7	28575	0.178403755868545
chr8	15623650	15629400	7	5350	0.0833333333333333
chr1	40921800	40935750	6	13600	0.0967741935483871
chr11	51285200	51316150	6	30575	0.0175953079178886
chr12	38475450	38485350	6	9450	0.112
chr17	52529850	52535475	6	5275	0.115384615384615
chr10	39076525	39155000	5	78100	0.0131004366812227
chr17	21304775	21317500	5	12425	0.0845070422535211
chr19	21085675	21095025	5	9125	0.041958041958042
chr19	21557900	21570700	5	12450	0.0432900432900433
chr19	21988850	21998100	5	9000	0.043956043956044
chr19	58074825	58089625	5	14150	0.0668693009118541
chr3	93510350	93519025	5	8350	0.0645161290322581
chr4	49213150	49225325	5	11575	0.0818713450292398
chr9	114298725	114312975	5	13950	0.04
chr5	46396125	46405625	4	9275	0.0373831775700935
chr7	58044900	58054275	4	9175	0.0285714285714286
chr8	43783575	43791500	4	7725	0.0340909090909091
