# Supplementary material for: Large organized chromatin lysine domains help distinguish primitive from differentiated cell populations
Source: Nat Commun. 2021 Jan 21;12:499. doi: 10.1038/s41467-020-20830-9 (PMC7820432; doi:10.1038/s41467-020-20830-9)
Supplement: Supplementary file 3 — Supplementary Software [file 41467_2020_20830_MOESM3_ESM.zip › E008-H3K27ac_LOCKS.bed]

chr1	876275	1551550	59	45725	143.714285714286
chr1	7177400	8586625	59	45150	179.620253164557
chr1	25832550	26678550	59	37325	179.789473684211
chr1	26678650	27358875	59	66750	144.571428571429
chr1	27371625	27894950	59	45200	146.511627906977
chr1	28522675	29491225	59	48075	108.782608695652
chr1	32396600	33208975	59	48450	118.625
chr1	54170500	54930275	59	36625	175.4
chr1	93249575	94375675	59	45975	145.333333333333
chr1	112933725	113743000	59	49000	149.76
chr1	150779925	151813050	59	60700	104.702702702703
chr1	154812950	155534100	59	66075	116.8
chr1	155803675	156339475	59	57075	69.75
chr1	204892475	205642300	59	49900	142.148148148148
chr11	9236750	10004900	59	52475	89.8048780487805
chr11	45826050	46404300	59	45475	154.380952380952
chr11	62272850	62657125	59	73950	48.5818181818182
chr11	63215575	63795950	59	51750	82.3414634146341
chr11	64325700	64972300	59	47200	153.222222222222
chr11	64972550	65379450	59	57425	79.6
chr11	65381025	66104325	59	52550	168.4
chr11	66104400	66770750	59	39450	98.1052631578947
chr11	66774250	67372100	59	43900	173.478260869565
chr11	118046850	118811000	59	55175	148.634146341463
chr12	6305125	6724175	59	61525	63.5416666666667
chr12	53296825	53775725	59	61425	62.3495145631068
chr12	56075500	56694175	59	69725	135.789473684211
chr12	121570900	122278175	59	51650	102
chr12	124870150	125473650	59	43550	175.75
chr13	99739075	100523375	59	41050	167.6
chr14	23014875	23630725	59	50850	168.944444444444
chr14	61113950	62229000	59	37675	173.304347826087
chr14	89715850	90082800	59	34650	87.4074074074074
chr15	40176250	40744450	59	46700	176.129032258065
chr15	40762325	42067800	59	54475	134.65
chr15	64889200	65597775	59	52750	99.3103448275862
chr15	73806525	74891300	59	37000	168.277777777778
chr16	102925	776875	59	42600	109.938461538462
chr16	1353600	2178900	59	44900	169.2
chr16	2653075	3200475	59	47075	128.232558139535
chr16	4166725	4818725	59	45700	86
chr16	30345725	30958900	59	57875	82.7012987012987
chr16	85028075	85834325	59	41025	178.125
chr17	1300925	2142000	59	40675	181.764705882353
chr17	6757225	7365100	59	58225	160.333333333333
chr17	17584750	18219500	59	46575	153.764705882353
chr17	26878850	27476675	59	61500	117.684210526316
chr17	38082675	38503625	59	50025	49.7777777777778
chr17	40260100	40986250	59	47575	100.6875
chr17	41043825	41881475	59	48850	170.066666666667
chr17	41956275	42611700	59	44950	154.5
chr17	42613575	43355125	59	45150	175.666666666667
chr17	46549775	47338150	59	44950	169.083333333333
chr17	72742625	73511625	59	52300	152.28
chr17	73511750	74102250	59	41900	136.1
chr18	55856150	56554425	59	44375	159.2
chr19	752950	1255025	59	53575	93.1627906976744
chr19	1790650	2456900	59	51075	125.796610169492
chr19	7927050	8577550	59	36875	157.454545454545
chr19	11195975	12147000	59	43225	137.846153846154
chr19	12162875	13025200	59	52925	94.5301204819277
chr19	13732550	14359300	59	43175	176.081632653061
chr19	17071975	17623525	59	44925	128.742857142857
chr19	17641425	18398850	59	35325	177.757575757576
chr19	18942350	19978425	59	47275	140.088888888889
chr19	39086400	39635275	59	53100	112.523076923077
chr19	44905300	45989150	59	51975	138.222222222222
chr19	45989275	46498275	59	40650	156
chr19	47103550	47793425	59	58425	160.16
chr19	48564825	49139550	59	41400	138.260869565217
chr19	49841875	50317875	59	48475	108.037037037037
chr19	55516950	55997200	59	35375	138.75
chr19	57683675	58514950	59	45325	90.9787234042553
chr2	85026600	85683700	59	49100	127.294117647059
chr2	201000475	201996150	59	45925	175.47619047619
chr2	207629600	208676475	59	46825	151.470588235294
chr20	35082975	35947250	59	45325	125.406593406593
chr20	52195575	52749875	59	46125	175.649122807018
chr20	61799100	62610650	59	38675	150.9
chr22	36230675	36832150	59	48900	123.916666666667
chr22	37897450	38368025	59	40200	94.3846153846154
chr22	38573800	39414775	59	51950	143.789473684211
chr22	39415150	39919650	59	39925	137.176470588235
chr3	49314025	50277175	59	47375	159.266666666667
chr3	128564425	129556150	59	50725	174.642857142857
chr5	123569750	124389775	59	53350	120.388888888889
chr5	140855150	141262025	59	45125	120.333333333333
chr5	141262325	142416800	59	51250	169.2
chr6	2764875	3164075	59	46375	94.4705882352941
chr6	25962450	26313775	59	90100	57.7435897435897
chr6	26924075	27745550	59	35925	170.136363636364
chr6	31324400	32096775	59	58450	141.818181818182
chr6	32805625	33679575	59	68150	166.666666666667
chr6	41410700	42411900	59	45300	173.75
chr7	2143550	2866525	59	44325	157.6
chr7	75226550	76038275	59	37825	165.777777777778
chr7	99839825	100472600	59	47025	149.379310344828
chr7	100472675	101137925	59	45175	136.205128205128
chr7	104571550	105518525	59	45550	178.716981132075
chr8	21775775	23193550	59	48475	117.75
chr8	29710150	30391225	59	52975	111.578947368421
chr8	128746525	128929800	59	45925	120.388888888889
chr9	35488975	36416725	59	50375	144.4
chr9	129986350	130661675	59	37175	132.766666666667
chr9	130666075	131218950	59	39300	133.047619047619
chr9	131266700	131972025	59	53700	118.407407407407
chr9	131988425	132653250	59	41600	173.2
chr9	138982050	139839075	59	40450	177.555555555556
chrX	48327200	49040775	59	51575	156.352941176471
chrX	152864175	153637600	59	46850	156.279069767442
chr10	103985525	104678675	58	46975	152.25
chr8	144548975	145160200	58	42750	126.263157894737
chr1	43123575	43938900	57	47650	129.034482758621
chr10	74645075	75937375	57	54225	167.294117647059
chr11	56891675	57636925	57	57725	139.028571428571
chr6	28180125	28985000	57	39100	131.25
chr12	120523525	121019175	56	51950	108.58064516129
chr14	68604100	69310775	56	44125	169.809523809524
chr19	38355750	38985200	56	36300	138.470588235294
chr16	67449725	68442975	55	51450	110.387096774194
chr17	4028600	4902875	55	51900	100.336
chr19	42532675	43044600	55	39575	122.296296296296
chr7	130581375	131348025	55	45450	125.204545454545
chr16	66401975	67282000	54	31500	130.15873015873
chr1	204034075	204545625	53	41800	156.777777777778
chr12	6741725	7168350	53	53000	94.6060606060606
chr12	48994250	49783450	53	40900	97.625
chr19	4327025	4971400	53	33475	113.657142857143
chr19	18398925	18811875	53	38025	110.083333333333
chr22	41577475	42259400	53	45925	89.3626373626374
chr5	149682075	150633475	53	37475	127.611111111111
chr5	176290975	177034950	53	41625	148
chr1	36000875	36930725	52	48750	137.583333333333
chr11	27234700	27762300	52	32275	145
chr12	12658450	13409825	52	41675	140.055555555556
chr20	48178475	48937900	52	37550	136.516129032258
chr6	42672025	43276900	52	44850	131.473684210526
chr12	123210300	124198250	51	40500	111.428571428571
chr14	23630875	24101200	51	43700	144.206896551724
chr14	77370850	77624950	51	47975	91.7272727272727
chr15	90436375	90994700	51	37500	128.883720930233
chr3	32362225	32917800	51	50200	99.28
chr1	39324525	39748975	50	45900	137.04347826087
chr11	206550	639900	50	41175	57.7837837837838
chr17	565000	1018875	50	33875	105.5
chr22	17565875	18190275	50	43775	129.461538461538
chr3	57811375	58308175	50	27700	148.428571428571
chr8	37882600	38484225	50	48625	113.80487804878
chr1	6245475	6927275	48	37425	135.720930232558
chr10	21567925	22047125	48	52525	128.313725490196
chr11	118867875	119304200	48	39825	89.741935483871
chr12	7790375	8333075	48	40450	132.222222222222
chr17	75277525	75491075	48	42150	36.0430107526882
chr4	77467800	78099000	48	33900	116
chr6	21587425	21948350	48	34775	138.58064516129
chr1	2047650	2574625	47	36375	104.576923076923
chr1	164527150	164757400	47	27225	113.365853658537
chr15	63333175	63903250	47	38775	133.619047619048
chr17	7380725	7836275	47	50550	87.1401869158879
chr22	31290750	32150900	47	42700	121.595238095238
chr3	48075675	48755250	47	44975	89.2413793103448
chr9	134377975	135061000	47	26975	125.276595744681
chrX	15598200	16332300	47	36925	143.636363636364
chr1	23589175	24514475	46	47950	116.755555555556
chr14	69388750	70125475	46	32725	118.857142857143
chr22	26791050	27173950	46	31450	115.714285714286
chr7	22370550	22905150	46	32600	130.086956521739
chr1	43996200	44555350	45	34650	113.491525423729
chr1	225838800	226497675	45	37650	137.224489795918
chr11	44580550	45002025	45	24725	121.428571428571
chr16	89355725	89789025	45	34900	106.666666666667
chr17	79790075	80252025	45	35750	113.111111111111
chr19	10572150	11079625	45	35075	137.578947368421
chr19	58521250	59087700	45	42425	106.444444444444
chr6	43858950	44356350	45	33900	105.454545454545
chr1	44793325	45286350	44	31975	132.526315789474
chr10	99027350	99522650	44	36825	130.833333333333
chr19	49139750	49503050	44	34050	90.6315789473684
chr19	54250100	54545850	44	28575	77.5675675675676
chr2	64368800	65108225	44	35250	132.196078431373
chr2	220024975	220492775	44	36725	130.652173913043
chr6	30456775	30910500	44	52975	66.2448979591837
chr1	27895300	28432225	43	31275	103.530612244898
chr10	88444425	88855750	43	34625	90.6382978723404
chr18	8608550	9022650	43	25600	108.484848484848
chr21	44201700	44597825	43	32600	84.4415584415584
chr8	145514400	145755625	43	28975	95.2941176470588
chr1	201560850	202205575	42	30800	111.25
chr10	80673000	81002750	42	28150	114.628571428571
chr11	693475	952650	42	33925	62.8813559322034
chr16	11587225	12071250	42	24325	102.173913043478
chr17	55333025	55741375	42	26950	113.52380952381
chr15	92936625	93493550	41	37825	102.240963855422
chr17	8021800	8340375	41	40700	124
chr17	76164725	76418125	41	33325	101.625
chr11	19701325	20087575	40	32175	111
chr16	29801275	30135100	40	38800	70.0555555555556
chr19	47852625	48395300	40	30250	121
chr3	186372075	187009600	40	34550	123.268292682927
chr7	148303675	149018475	40	35000	108.846153846154
chr1	153499350	153763150	39	25775	83.5555555555556
chr1	156391700	156739125	39	51250	100.277777777778
chr12	57463525	58005475	39	41375	111.345794392523
chr14	24380300	24912725	39	37575	101.783783783784
chr14	73924150	74601800	39	32350	77.6811594202899
chr17	36828800	37082100	39	34000	74.3076923076923
chr3	185279575	185544300	38	28425	94.8
chr5	79389350	79789425	38	32325	68.6127167630058
chr1	160950775	161410575	37	38825	95.8461538461538
chr12	56694300	57146250	37	34350	111.739130434783
chr14	50048375	50868375	37	38475	91.7464788732394
chr18	60381675	60549425	37	25925	49.8888888888889
chr19	41641650	41945900	37	35725	67.7777777777778
chr4	139831275	140382400	37	30875	102.277777777778
chr6	24646025	25414075	37	29525	106.695652173913
chr7	150659325	150823450	37	21700	61.2592592592593
chr13	100544200	100848900	36	29825	90.8695652173913
chr16	2198250	2602000	36	28800	100.276595744681
chr16	3200775	3768200	36	23525	108
chr5	14115125	14452825	36	22700	77.9047619047619
chr8	37532975	37783025	36	21975	61.4901960784314
chr1	56835875	57045800	35	25925	75.8333333333333
chr11	63890150	64164150	35	32475	61.2244897959184
chr12	132037350	132533050	35	24775	103.692307692308
chr15	99143575	99444825	35	32825	71.5833333333333
chr19	9419925	10063500	35	25625	100.736842105263
chr11	124980850	125497300	34	24000	93.8181818181818
chr17	45898700	46238575	34	27925	91.9411764705882
chr20	30102225	30328625	34	34375	51.2
chr20	49252700	49709425	34	25025	98.4642857142857
chr3	66479475	66660875	34	21325	99.8260869565217
chrX	39923450	40126875	34	31750	80.695652173913
chrX	46988750	47467975	34	28525	89.1111111111111
chr10	79561175	79801575	33	22925	63.0833333333333
chr14	21026700	21296300	33	20775	97.8490566037736
chr18	3231225	3722575	33	44450	86.0377358490566
chr2	47141975	47633850	33	31225	84.5238095238095
chr5	138897300	139092200	33	31750	76.5405405405405
chr6	3164600	3490225	33	26725	92.4444444444444
chrX	114742450	114959100	33	26650	65.6969696969697
chr1	150459450	150669650	32	31050	70.8852459016394
chr11	121068950	121379325	32	21400	89.1428571428571
chr12	109023925	109252500	32	23450	89.4782608695652
chr14	21732775	22027200	32	31975	50.5172413793103
chr18	9433675	9920975	32	24225	64.0476190476191
chr19	35417850	35761075	32	22925	68.8888888888889
chr21	27331775	27543625	32	20500	62.6206896551724
chr6	43323500	43743100	32	26200	69.9322033898305
chr12	8787825	8987450	31	17700	71.6666666666667
chr17	55910250	56234950	31	30100	77.04
chr18	52918700	53180500	31	19700	76.0740740740741
chr2	175613925	175872650	31	23225	54
chr2	232433375	232652000	31	36025	70
chr20	45835300	46012825	31	37550	81.0606060606061
chr9	127330950	127738000	31	32100	84.1428571428571
chr9	140445650	140590175	31	18025	80.2790697674419
chr13	51632900	51899650	30	23725	82.972972972973
chr19	15217675	15561300	30	19800	79.1142857142857
chr4	87812800	87966550	30	23525	72.9285714285714
chr10	73975250	74182400	29	22275	69.375
chr19	52310000	52901500	29	27575	85.7297297297297
chr2	27238925	27713225	29	28225	78.468085106383
chr3	112012400	112145275	29	21975	41.8518518518519
chr4	113557575	113820250	29	36825	82.6666666666667
chr6	36949125	37233375	29	30975	72.5185185185185
chr7	98871700	99229500	29	24750	60.2388059701493
chr8	28205400	28610025	29	20375	83.8490566037736
chr9	139965175	140215700	29	19700	57.1851851851852
chr1	90228800	90461975	28	18950	73.4146341463415
chr1	212923425	213225100	28	21500	71.5789473684211
chr10	114786250	114899325	28	17500	53.3333333333333
chr19	41082025	41317725	28	28300	84.1081081081081
chr3	61649450	61704375	28	14950	26.8
chr4	7805675	8114275	28	17200	57.8974358974359
chr4	16777775	16921400	28	16000	60.7647058823529
chr5	146811350	146958150	28	22150	51.5238095238095
chr6	10518850	10748950	28	26700	65.1379310344828
chr1	224301425	224692200	27	22800	65.8888888888889
chr10	72123675	72296675	27	13800	75.25
chr11	111589450	111958200	27	19975	77.9090909090909
chr12	54582500	54826500	27	28750	37.0476190476191
chr19	1255650	1508275	27	25075	55.04
chr19	14472800	14682925	27	15300	72.695652173913
chr2	202506625	202929850	27	26050	75.6521739130435
chr22	28027075	28326800	27	14375	79.4909090909091
chr11	95887875	96144725	26	15600	59.8064516129032
chr12	76270675	76495950	26	22350	74.8888888888889
chr14	99696700	99767275	26	13150	72.2142857142857
chr15	26860600	27019350	26	18200	60.5833333333333
chr17	19140750	19552725	26	23675	62.9206349206349
chr19	56028600	56187450	26	23650	46.5142857142857
chr20	247400	555750	26	21825	75.9285714285714
chr22	29278600	29451950	26	20350	52.695652173913
chr3	50277250	50397450	26	24400	33.8823529411765
chr5	179047850	179286450	26	22350	73.2258064516129
chrX	16530200	16901450	26	24475	67.6521739130435
chr10	71072700	71169075	25	19800	60.0909090909091
chr11	46928050	47292575	25	25725	71.96
chr11	100547350	100748450	25	13525	67.4761904761905
chr18	46455575	46543425	25	17875	20.6172839506173
chr19	40696650	40972250	25	18950	43.5890410958904
chr19	43967075	44269425	25	17750	74.3333333333333
chr6	27759325	27871075	25	41350	15.7647058823529
chr6	56574675	56820850	25	17225	73.9555555555555
chr6	75914300	76086675	25	16750	66
chr9	16626400	16829425	25	17950	62.4516129032258
chr9	89952100	90146600	25	16450	60.5094339622642
chr1	22228350	22419875	24	16900	44.2439024390244
chr17	37787350	37911725	24	23275	43.5813953488372
chr17	48128575	48289525	24	18325	32.5
chr3	42054550	42221125	24	18775	70.1428571428571
chr9	14237950	14425100	24	17150	70.5806451612903
chr1	16441850	16564100	23	17400	57.2121212121212
chr15	96865575	96903525	23	10600	22.4444444444444
chr17	57642925	57934975	23	23800	49.8
chr20	44386875	44568125	23	18100	40.1333333333333
chrX	113172975	113294350	23	12800	65.6666666666667
chr1	17858475	17915325	22	16550	17.4814814814815
chr1	114446825	114636750	22	22625	52.5454545454545
chr16	30996600	31257950	22	21800	61
chr19	2457075	2611275	22	13550	51.0724637681159
chr19	36485725	36748500	22	16775	50.5454545454545
chr2	37383225	37576750	22	19375	53.021897810219
chr2	70298225	70556600	22	24750	39.84
chr21	34696475	35084875	22	21850	63.0851063829787
chr3	9772300	10069025	22	18950	59.9344262295082
chr3	48935825	49211375	22	24775	44.8214285714286
chr4	88740125	88929750	22	16575	51.1923076923077
chr5	154062100	154163600	22	13950	59.375
chr6	33712725	33808450	22	14075	60.2222222222222
chr6	131571375	131666600	22	12075	53.5652173913044
chr7	20814975	20875275	22	13600	34.8421052631579
chr7	83045225	83098325	22	12775	43.1724137931034
chr9	109447150	109734500	22	20775	64.0930232558139
chr1	32014825	32281550	21	12500	51.5116279069767
chr1	145436625	145611450	21	18200	31.5409836065574
chr1	149967625	150339500	21	33000	39.7368421052632
chr10	134201225	134351950	21	13675	47.2
chr12	49876000	50237450	21	21225	58.7964601769912
chr16	70719225	70835050	21	9950	58.8888888888889
chr17	39811700	39992425	21	19175	40.3448275862069
chr19	39832050	40030900	21	27325	53.4285714285714
chr19	46773425	46920275	21	12750	60.4285714285714
chr5	180587225	180708775	21	16925	41.8947368421053
chr7	150010900	150104500	21	24950	48.55
chr9	6644950	6788675	21	16175	30.5147058823529
chr9	134225275	134314200	21	21575	21.1666666666667
chr1	234613675	234755150	20	18050	51.3255813953488
chr11	8615300	8744125	20	16750	49.7213114754098
chr12	14392250	14571625	20	16575	54.125
chr12	63022750	63124275	20	12125	42.9285714285714
chr14	20773525	20967825	20	16425	60.021978021978
chr15	66949450	67135550	20	11300	59.7272727272727
chr16	75455100	75684225	20	16600	43.4571428571429
chr19	16530600	16772750	20	15925	54.4117647058824
chr2	74648325	74782425	20	18500	44.7647058823529
chr2	145188725	145325475	20	14450	44.2325581395349
chr2	206544375	206679025	20	14625	55.2394366197183
chr20	60928800	61003100	20	17050	49.8064516129032
chr3	171842975	171936775	20	17750	26.6315789473684
chr3	181423475	181514475	20	19875	50.1025641025641
chr4	2757425	2965550	20	15075	56.8
chr4	185264475	185470050	20	15750	51.4526315789474
chr7	65956125	66462350	20	21725	55.2714285714286
chr7	129415950	129593350	20	14075	51.4411764705882
chr8	1693325	1795425	20	12500	36.6363636363636
chr8	146011075	146277500	20	17975	59.9677419354839
chr1	64238275	64310150	19	16825	45.4222222222222
chr1	157962250	158030575	19	15650	51.5238095238095
chr1	209528125	209623225	19	13850	52
chr11	75040175	75114450	19	16200	50.9259259259259
chr14	93500050	93674675	19	13700	53.8
chr16	68741025	68833225	19	15125	42.8260869565217
chr17	16106625	16349825	19	18475	46.2352941176471
chr19	54023500	54172825	19	12400	41.2881355932203
chr2	121467025	121583350	19	17525	52.2857142857143
chr22	34208025	34319025	19	15100	41.4814814814815
chr3	55547025	55733575	19	12250	54.6229508196721
chr4	140967625	141174450	19	15425	39.3142857142857
chr6	138805875	139139625	19	16850	55.2307692307692
chr6	159224900	159343850	19	15875	28.3764705882353
chr7	99595325	99775000	19	19425	37.4603174603175
chr8	72581875	72607900	19	11325	10.4166666666667
chr9	98188300	98279600	19	14200	42.0714285714286
chrX	40781425	40971050	19	17025	45.4430379746835
chrX	132544875	132690775	19	14950	42.8181818181818
chr1	109756025	109827425	18	12625	35.4838709677419
chr1	149783150	149914225	18	18075	30.3291139240506
chr1	160163200	160381500	18	17275	47.5555555555556
chr1	228269500	228401800	18	11575	49.9189189189189
chr11	61539475	61798150	18	22500	50
chr12	93770025	94180025	18	23425	42.2083333333333
chr15	91356900	91566200	18	18025	45.6825396825397
chr16	53064925	53165950	18	17500	24.3846153846154
chr16	69105000	69222425	18	13750	31.75
chr16	70284725	70610675	18	20375	48.4406779661017
chr19	51841825	51913050	18	8800	40.8888888888889
chr5	126054325	126194075	18	10375	48.0888888888889
chr5	133680950	133897975	18	21975	40.5
chr7	5549500	5637925	18	20575	37.6571428571429
chr7	121554825	121607250	18	10600	45.2941176470588
chr8	93062975	93163675	18	11950	48.1666666666667
chr8	103873000	103952525	18	13325	23.8064516129032
chr9	38007800	38070175	18	14500	28.92
chrX	2608825	2782225	18	14675	52.8965517241379
chrX	10476100	10603275	18	13425	52.7755102040816
chrX	102809525	103023525	18	16125	50
chr1	64935350	65038650	17	14150	35.5333333333333
chr1	232245950	232279525	17	11175	10.7096774193548
chr12	2903200	3109025	17	16475	39.6111111111111
chr12	46615350	46786500	17	20850	40.8169014084507
chr12	52208325	52260325	17	8850	30.5833333333333
chr13	107148750	107222750	17	9675	28.8
chr14	102975050	103097450	17	12575	35.5238095238095
chr17	48906625	49031925	17	12400	40.5714285714286
chr19	49568400	49661850	17	9600	49.2307692307692
chr2	42252475	42398925	17	13125	47.8181818181818
chr22	19841125	19975200	17	11550	44.8409090909091
chr22	24092775	24256250	17	12575	49.6842105263158
chr22	50623850	50782125	17	11725	39.6842105263158
chr3	46976400	47052125	17	9075	47.0857142857143
chr3	189700725	189769700	17	9050	40.3333333333333
chr3	197438825	197686925	17	13900	35.5483870967742
chr4	6910550	7009700	17	11500	45.3684210526316
chr7	24429975	24518175	17	11600	47.2463768115942
chr7	27132125	27191000	17	6800	31.5789473684211
chrX	73066550	73199625	17	11975	41.7916666666667
chr1	229163000	229407775	16	14400	41.6133333333333
chr10	45448600	45540450	16	9575	46.3561643835616
chr10	123295925	123360300	16	12750	39.2
chr11	12811375	12888500	16	14275	24
chr11	67976875	68141525	16	12075	45.12
chr15	25068350	25166000	16	10225	43.9333333333333
chr15	44037950	44119625	16	10975	26.1212121212121
chr16	11348625	11449375	16	13350	34.53125
chr17	38566425	38656350	16	10675	43.6875
chr19	34625100	34761650	16	9800	31.2713178294574
chr19	54605650	54713850	16	17700	18.3908045977011
chr20	3747850	3874400	16	14800	22.6666666666667
chr20	10599325	10765500	16	12675	39.6880733944954
chr20	61531350	61586200	16	14325	31.6571428571429
chr3	31931775	32023650	16	10775	38.2
chr3	134027475	134126800	16	15275	26.4
chr4	154048925	154191025	16	14050	45.6279069767442
chr5	89735750	89859500	16	10575	40.2727272727273
chr5	116095550	116203925	16	18450	36
chr5	151052650	151152975	16	14150	37.3333333333333
chr6	7087525	7175925	16	10625	32.046511627907
chr8	26429250	26512900	16	13850	31.3333333333333
chr9	74516775	74600575	16	11150	43.95
chrX	73468500	73563750	16	13650	29.7254901960784
chrX	136631925	136673400	16	14800	25.12
chr1	21635075	21672475	15	9825	27.2142857142857
chr1	153894075	153965575	15	18625	17.1428571428571
chr10	43889500	43954325	15	14600	11.5166666666667
chr10	55223500	55360925	15	15700	28.6206896551724
chr11	8786725	8939100	15	11550	36.4042553191489
chr12	111840900	111884400	15	12125	29.2222222222222
chr13	41223050	41257175	15	15350	3.36764705882353
chr14	65106500	65193375	15	14525	27.1047619047619
chr17	25782750	25856700	15	6875	38.6666666666667
chr18	57503250	57576425	15	10875	31.6521739130435
chr3	57143775	57233950	15	12150	41.1333333333333
chr3	58418825	58483525	15	9075	40.4736842105263
chr3	65864725	66041400	15	13500	42.2083333333333
chr3	197236825	197307550	15	8175	38.9523809523809
chr5	147238425	147327050	15	12950	30.6885245901639
chr6	34982325	35064325	15	11675	36.2718446601942
chr6	167636725	167661625	15	12850	5.02777777777778
chr9	34577250	34666550	15	9925	36.4788732394366
chr1	45768800	45826925	14	11850	13.3793103448276
chr10	95181375	95256850	14	11175	22.0425531914894
chr10	126707275	126753950	14	4950	36.8571428571429
chr10	126790625	126851575	14	18425	29.5308641975309
chr12	52403400	52476225	14	7900	31.8139534883721
chr12	106477425	106535600	14	10750	30.5142857142857
chr14	21492675	21575625	14	16350	24.9268292682927
chr15	60286375	60303575	14	9375	7.44444444444444
chr15	75134500	75249950	14	9825	36.88
chr16	14376050	14405375	14	8625	26.3636363636364
chr16	31453925	31540800	14	9450	27.6470588235294
chr16	49858125	49910600	14	9200	36
chr17	2756225	2796025	14	8450	24.6666666666667
chr17	36560250	36621000	14	14450	11.1627906976744
chr18	45425250	45535125	14	10125	36.2117647058824
chr19	50815000	50888525	14	12650	23.5789473684211
chr2	8011250	8040950	14	11075	16.7647058823529
chr2	60734650	60784050	14	15950	11.6785714285714
chr2	232220500	232278925	14	10150	29.9090909090909
chr22	36835550	36926350	14	8600	35.875
chr3	42622750	42697050	14	11525	32.1081081081081
chr3	53269500	53322575	14	12950	11.047619047619
chr3	196346000	196520625	14	10650	37.9157894736842
chr5	34655050	34736150	14	11225	20.8947368421053
chr6	15228050	15275550	14	15875	21.3846153846154
chr6	29589775	29645150	14	16125	11.6792452830189
chr7	73497300	73709175	14	13600	35.9306358381503
chr7	137846525	137932950	14	18750	28.7727272727273
chr9	74360425	74384325	14	7775	14.3125
chr1	9919475	10021325	13	8625	29.9
chr1	25030975	25096650	13	9225	24.0789473684211
chr1	53881925	53916200	13	10800	18
chr10	133792550	133824325	13	4800	23.7647058823529
chr11	14356300	14397050	13	9000	34.3783783783784
chr11	36091725	36172050	13	9525	22.2941176470588
chr12	58225450	58263225	13	10450	13.3333333333333
chr13	28931650	29031675	13	11050	30.7692307692308
chr13	56226825	56248900	13	7725	27.7272727272727
chr14	71107750	71132700	13	10000	13.25
chr15	37386725	37403025	13	7125	8.10526315789474
chr17	74666925	74734875	13	12000	29.0697674418605
chr19	3025075	3062925	13	5350	33.5789473684211
chr19	20149550	20198650	13	8350	24
chr2	44352550	44402750	13	11275	29.3766233766234
chr2	85685325	85844175	13	15700	33.792349726776
chr20	31319550	31369775	13	13775	28.7826086956522
chr20	34203450	34361775	13	13000	34.68
chr20	57224675	57268650	13	10525	16.0909090909091
chr3	46586350	46671575	13	16025	33.4117647058824
chr3	171101175	171179500	13	12150	24.5636363636364
chr3	191612050	191681700	13	7900	30
chr5	159688300	159743150	13	8150	23.859649122807
chr5	179718400	179780225	13	10325	31.9347826086957
chr6	14777675	14880975	13	8500	24.8888888888889
chr6	94488950	94570100	13	9950	30.2407407407407
chr6	168217800	168262300	13	6750	16.8823529411765
chr7	1543250	1617300	13	10600	19.6161616161616
chr8	9005425	9048500	13	8100	26.5185185185185
chr8	30394300	30413950	13	9950	6.19512195121951
chr8	91653675	91699025	13	11275	25.6164383561644
chr9	84203425	84332825	13	12100	32.375
chrX	45649550	45768900	13	8500	23
chr1	8918325	8972200	12	10175	13.6666666666667
chr1	17754650	17804275	12	10250	16.6821705426357
chr1	199997800	200019300	12	6375	12.3571428571429
chr1	200299800	200385775	12	16025	10.1132075471698
chr1	203236600	203277550	12	6225	23.4736842105263
chr1	223183900	223254800	12	9300	29.9821428571429
chr1	244602850	244625375	12	5475	10.9714285714286
chr1	247457900	247541750	12	8400	30.4390243902439
chr10	3817800	3930750	12	12175	30.1034482758621
chr11	61061925	61214200	12	10600	27.7692307692308
chr12	11757275	11819675	12	8075	31.5151515151515
chr12	14857725	14957275	12	13250	24.2921348314607
chr12	98884050	98989650	12	11575	31.4764397905759
chr13	113358800	113390100	12	6300	23.1176470588235
chr16	4974650	5020725	12	6800	28.4516129032258
chr16	23515850	23706275	12	12900	24.4333333333333
chr16	88826025	88924250	12	9050	29.948275862069
chr17	14204425	14260475	12	8250	22.875
chr17	63511575	63591075	12	10700	20.9411764705882
chr19	13213200	13281350	12	17350	19.8260869565217
chr19	56616750	56665500	12	9100	24.8444444444444
chr2	235859825	235921475	12	13000	25.7209302325581
chr22	33431475	33459175	12	6200	28.0975609756098
chr22	46409000	46474425	12	8850	18.0769230769231
chr3	16698475	16740325	12	13550	7.09933774834437
chr3	52000900	52040525	12	9400	8.32558139534884
chr4	87353600	87405775	12	10375	31.04
chr5	16690675	16754925	12	14975	16.6923076923077
chr5	106800325	106865400	12	5775	30.5
chr6	143994150	144072375	12	12450	26.3030303030303
chr6	160643325	160674050	12	6500	14.7796610169492
chr7	101486975	101526400	12	6450	28.7428571428571
chr8	42342350	42398450	12	6975	22.8943089430894
chr9	35070125	35117475	12	12300	11.1926605504587
chr9	76693275	76707650	12	6325	5.6
chr9	117110950	117161150	12	8975	16.6315789473684
chrX	91355150	91366075	12	5650	5.5
chr1	19775550	19813625	11	8400	20.8
chr1	63759875	63789400	11	8175	9.08695652173913
chr1	81678925	81731375	11	9425	17.1818181818182
chr1	223888500	223915225	11	5200	14.45
chr10	53778550	53804050	11	9100	23.8709677419355
chr10	74512250	74554625	11	7425	17.375
chr10	95030700	95049550	11	8775	7.04761904761905
chr10	121410175	121495500	11	8775	21.0147058823529
chr10	123908375	123943450	11	8325	13.2
chr11	3817750	3877725	11	8950	19.6307692307692
chr11	67885275	67896850	11	6875	3.74193548387097
chr11	73018075	73046350	11	6550	25.1578947368421
chr11	94374000	94395850	11	12600	10.5384615384615
chr13	56138225	56160525	11	7350	9.77319587628866
chr15	89156025	89182825	11	7875	12.6301369863014
chr16	75272700	75300500	11	13650	8.07407407407407
chr17	27892850	27925175	11	6450	25.5744680851064
chr19	5950300	5979925	11	7350	10.88
chr19	6730050	6768300	11	12625	18.8
chr19	36193050	36249700	11	9500	24.8358208955224
chr19	42363325	42392525	11	7525	20.5
chr2	25472425	25502150	11	9550	10.1777777777778
chr2	38303325	38335625	11	7025	17.5
chr2	58760975	58770975	11	5375	7.91304347826087
chr2	97481200	97573700	11	12025	25.8108108108108
chr2	178069600	178130475	11	9775	26.8571428571429
chr2	189139800	189187625	11	13475	27.5652173913043
chr20	47835275	47914425	11	15150	13.8237082066869
chr20	57452500	57471650	11	6850	9.83783783783784
chr3	14443325	14474575	11	6800	11.063829787234
chr3	71176675	71206325	11	5200	27.037037037037
chr3	109049300	109076900	11	13600	27.0526315789474
chr4	37978100	38005050	11	5975	11.622641509434
chr4	76555375	76652125	11	10875	24.2238805970149
chr4	187111550	187188500	11	15300	26.5241379310345
chr5	85913700	85942500	11	5700	19.8271604938272
chr5	118787800	118818900	11	6150	20.962962962963
chr5	177539875	177580900	11	11350	21.6190476190476
chr6	10404050	10427300	11	5400	17.8709677419355
chr6	15017525	15040000	11	5100	27.5789473684211
chr6	32097325	32165450	11	14175	13.9837398373984
chr6	34191300	34217350	11	12275	4.29787234042553
chr6	114740325	114752150	11	6650	2.2258064516129
chr6	144536700	144671275	11	12900	20.7631578947368
chr7	42250325	42278925	11	10375	11.4893617021277
chr7	143058500	143108700	11	10875	24.2727272727273
chr8	68862275	68897225	11	8500	19.6774193548387
chr8	73905875	73924500	11	7525	10.8076923076923
chr8	119083500	119125275	11	8300	23.5625
chr1	12653850	12697125	10	8525	10.5909090909091
chr1	17201675	17253650	10	8350	19.4545454545455
chr1	38454950	38496300	10	11225	15.3012048192771
chr1	61508875	61549075	10	5225	22.4057971014493
chr1	154528725	154600825	10	9375	22.6569343065693
chr1	226841175	226926975	10	8375	22.5
chr10	97219475	97241475	10	4650	20.8235294117647
chr10	103872450	103923425	10	14850	12.5396825396825
chr11	59304875	59333875	10	7150	7.95348837209302
chr11	69451700	69519400	10	12275	23.7619047619048
chr11	92040150	92063650	10	5650	17.5348837209302
chr13	36870650	36900250	10	10375	20.375
chr13	99127725	99161000	10	6525	15.3424657534247
chr14	59091625	59130525	10	7350	18.7027027027027
chr14	105937200	105957025	10	4725	19.5714285714286
chr15	77913975	77927625	10	5850	7.75
chr15	85173575	85202275	10	4600	19.3968253968254
chr16	17473275	17506225	10	3350	23.7037037037037
chr16	18796875	18815875	10	5950	9.025
chr16	19848975	19896150	10	11875	15.125
chr16	58034300	58062800	10	6225	22.6818181818182
chr16	75131950	75154375	10	3600	16.5238095238095
chr17	25603775	25681325	10	9050	20.5174825174825
chr17	26644875	26699175	10	9075	11.7882352941176
chr18	19745825	19756650	10	5650	8.38095238095238
chr18	46986500	47027075	10	6475	21.5652173913043
chr19	50320025	50393825	10	11875	21.375
chr2	33808525	33839675	10	5725	18.2622950819672
chr2	36582050	36604500	10	8450	7.28089887640449
chr2	210162700	210172475	10	6625	1.72727272727273
chr2	216945900	216986525	10	7650	23.8947368421053
chr21	40982300	41014225	10	6175	18.494623655914
chr22	21983425	22020975	10	7250	15.2333333333333
chr22	25348225	25403100	10	7375	15.5686274509804
chr22	40571675	40615050	10	10125	22.1290322580645
chr3	9393150	9446675	10	10425	17.7605633802817
chr3	45714300	45783575	10	9325	21.5328467153285
chr3	120135650	120195150	10	8775	15.9166666666667
chr3	176036925	176048725	10	9450	1.13333333333333
chr4	16995850	17006550	10	5375	8.88
chr4	42270600	42297700	10	4500	22.25
chr4	93353325	93368725	10	9050	3.875
chr4	146805300	146860350	10	7575	23.8461538461538
chr5	12622475	12671475	10	11675	12.0896860986547
chr5	179486950	179517575	10	7750	23.8461538461538
chr6	20866175	20882625	10	3875	8.93333333333333
chr6	105387950	105418350	10	11150	12.5
chr6	144964975	144982875	10	6325	18.7894736842105
chr7	20152550	20169675	10	11275	16.8235294117647
chr7	43680000	43709850	10	6975	14.8260869565217
chr7	150923725	150950550	10	6600	19.9322033898305
chr9	99976000	100001400	10	8025	8.24285714285714
chr9	128507975	128526050	10	6250	12.4210526315789
chrX	21922775	21966025	10	8200	20.7857142857143
chrX	39863350	39874675	10	3725	11.6
chr1	33803675	33831125	9	7475	18.5925925925926
chr1	66797375	66820675	9	7325	13.2
chr1	86041925	86095525	9	11475	17.9368421052632
chr1	95119225	95134125	9	6100	5.52941176470588
chr1	159870100	159916275	9	9575	15.4358974358974
chr1	201437000	201481625	9	8400	20.0533333333333
chr1	218470600	218475675	9	3150	2.44444444444444
chr1	232673675	232695200	9	4575	18.2028985507246
chr1	235049075	235124100	9	9125	19.152
chr10	33239225	33272875	9	11450	8.81818181818182
chr10	35926000	35932975	9	4200	4.72727272727273
chr10	76967325	76995525	9	10300	8.53333333333333
chr10	77155575	77169350	9	5350	8.0625
chr10	91086550	91112150	9	6100	17.5357142857143
chr10	97020225	97051200	9	6650	18.7294117647059
chr10	111967350	111987475	9	6200	20.7894736842105
chr10	126137475	126159875	9	6075	10.6923076923077
chr11	47529550	47601250	9	9975	15.136690647482
chr11	71780900	71824525	9	6825	19.2235294117647
chr11	88033700	88047175	9	5650	4.44444444444444
chr12	32165525	32178325	9	3975	14.08
chr12	66270475	66294575	9	8000	18.1428571428571
chr12	102216200	102224600	9	3300	9.54545454545454
chr13	40057700	40076400	9	3625	16.6923076923077
chr14	34400425	34421225	9	5425	10.4358974358974
chr14	38658025	38678100	9	7600	15.3777777777778
chr14	48723275	48737950	9	6925	5.85365853658537
chr14	57262775	57275825	9	7275	4.77777777777778
chr15	59640100	59665800	9	5450	17.887323943662
chr15	70373575	70404475	9	10075	15.1111111111111
chr16	9763450	9776900	9	9625	4.41509433962264
chr16	84758050	84770100	9	4800	3.20634920634921
chr17	79620200	79680650	9	8025	11.9753086419753
chr18	46064525	46075050	9	6150	2.08695652173913
chr19	488450	575475	9	10825	21.3802816901408
chr19	6361525	6425950	9	6900	18.1276595744681
chr19	13043700	13076275	9	8025	7.26829268292683
chr2	42768975	42797650	9	9300	8.25
chr2	66801200	66810950	9	6175	1.64705882352941
chr2	154388375	154400925	9	3725	17.8666666666667
chr2	224795050	224822875	9	5975	13
chr20	38896575	38908675	9	6825	3.04347826086957
chr20	43149950	43161100	9	4325	7.48
chr22	18916100	18936250	9	5975	10.7384615384615
chr22	23560575	23594125	9	8100	12.4615384615385
chr22	23862850	23881050	9	7775	13.5714285714286
chr22	43329500	43361775	9	3750	20.8260869565217
chr3	54664125	54704450	9	8225	13.4267515923567
chr3	193848800	193860525	9	8525	4.14285714285714
chr4	138450700	138466675	9	6350	4.73684210526316
chr4	153847800	153879175	9	5550	12.9444444444444
chr4	174437900	174451350	9	4200	10.8666666666667
chr5	3100500	3125000	9	8975	18.1951219512195
chr5	7392125	7425350	9	6850	14.7927927927928
chr5	15543475	15555625	9	3550	21.2727272727273
chr5	140018500	140090850	9	7175	17.3333333333333
chr6	26520425	26555325	9	7875	12.8333333333333
chr6	31125125	31171875	9	11325	17.9411764705882
chr6	35435525	35466325	9	11775	9.41592920353982
chr6	35685700	35710725	9	9700	9.4468085106383
chr6	39171775	39200400	9	7600	17.3142857142857
chr6	126021625	126072825	9	8800	20.5815602836879
chr7	70920550	70973350	9	14350	12.1023255813953
chr7	121777825	121790775	9	8500	8.74074074074074
chr7	125550575	125567975	9	4475	14.8205128205128
chr8	60019075	60032850	9	6025	5.48780487804878
chr9	673700	709475	9	5250	16.4838709677419
chr9	133971200	134001800	9	6425	11.2087912087912
chrX	40676375	40740025	9	10175	17.5737704918033
chrX	86933900	86944025	9	6650	5.03448275862069
chr1	38889200	38897925	8	5175	4.27586206896552
chr1	160065150	160085950	8	5050	17.5121951219512
chr1	160620950	160645450	8	8300	6.23684210526316
chr1	202508075	202559100	8	7400	17.1803278688525
chr1	249119400	249168425	8	8200	11.9
chr10	28957350	28976225	8	5900	9.85714285714286
chr10	82213025	82225525	8	7025	2.72727272727273
chr10	102105375	102135050	8	10825	9.32352941176471
chr11	7593200	7622325	8	5975	8.08695652173913
chr11	12695075	12716375	8	8275	8.45
chr11	67373775	67398875	8	7250	13.0526315789474
chr11	72491950	72533850	8	4650	16.0769230769231
chr12	31644925	31675950	8	7150	13.3333333333333
chr12	59715725	59724525	8	5425	1.5
chr12	95589125	95612925	8	8675	7.21052631578947
chr12	112545375	112564125	8	5700	6.27906976744186
chr13	93867800	93886400	8	7350	5.6046511627907
chr13	95358450	95366275	8	4950	1.88888888888889
chr13	110958400	110994000	8	6050	10.2716049382716
chr14	54409525	54449900	8	7675	12.6197183098592
chr14	105131950	105161650	8	8900	7.33333333333333
chr15	60666475	60692050	8	7175	17.5211267605634
chr15	68548825	68574700	8	6775	9.26315789473684
chr15	69366325	69412375	8	7025	16.24
chr15	89525675	89547425	8	9950	7
chr16	14723000	14734300	8	7575	7.80952380952381
chr16	16042900	16070375	8	5600	11.7931034482759
chr16	48639650	48657800	8	5050	15.84
chr16	77996800	78029225	8	10450	17.0666666666667
chr17	2295575	2311050	8	9750	8.55555555555556
chr17	36757975	36766950	8	4300	4.23076923076923
chr17	40162625	40180650	8	6825	16.4444444444444
chr17	55145325	55177325	8	5550	13.3823529411765
chr17	61698850	61725775	8	3925	16.972972972973
chr17	74436950	74449225	8	5750	6.07547169811321
chr18	51749975	51796950	8	6550	15.3518518518519
chr18	53248175	53257725	8	6425	3.14285714285714
chr19	4058050	4067675	8	5450	3.2
chr19	54929225	54985025	8	9100	12.3870967741935
chr2	37881075	37904250	8	7800	9.75757575757576
chr2	42164025	42177850	8	5600	7.68253968253968
chr2	43441650	43458425	8	12300	4.8
chr2	45005100	45033175	8	7400	7.91578947368421
chr2	74414800	74432500	8	4575	15.8571428571429
chr2	99053525	99082200	8	4225	12.3333333333333
chr2	151715850	151732175	8	4700	12.7272727272727
chr2	170933700	170943525	8	4375	5.96363636363636
chr2	171567925	171574250	8	3700	1.89473684210526
chr2	233283975	233290075	8	5275	0.349206349206349
chr2	238490800	238524400	8	9075	10.5714285714286
chr20	12728675	12742100	8	7125	3.27777777777778
chr20	17511500	17553775	8	8625	16.5925925925926
chr20	31057525	31085750	8	6350	11.8536585365854
chr22	21333375	21369650	8	5650	10.1818181818182
chr22	29132025	29204200	8	8600	13.6190476190476
chr3	122739900	122747425	8	3100	13.5
chr3	187454750	187468850	8	9800	2.28571428571429
chr3	195612350	195624325	8	3975	7.48148148148148
chr4	93191500	93201325	8	7450	1.02702702702703
chr4	129722550	129759175	8	9650	13.5
chr4	165786875	165803125	8	8150	16.7741935483871
chr4	187606025	187648625	8	8425	11.4109589041096
chr5	1512525	1524775	8	6825	2.99115044247788
chr5	25441400	25449850	8	6150	1.31578947368421
chr5	53293100	53318350	8	10025	4.72602739726027
chr5	93689825	93699400	8	8300	0.851851851851852
chr5	120032750	120043125	8	5950	3.03030303030303
chr5	138608950	138631700	8	8700	7.15702479338843
chr5	167718075	167729050	8	3975	7.48387096774194
chr6	679325	711700	8	7375	14.2083333333333
chr6	53394750	53413625	8	5775	15.5744680851064
chr6	87861275	87891350	8	6300	13.4545454545455
chr6	109798875	109835725	8	4550	16.8493150684932
chr6	121751375	121764050	8	8275	7.15384615384615
chr6	170599575	170623125	8	3500	14.9090909090909
chr7	74069675	74078950	8	7800	0.914285714285714
chr7	78191625	78209850	8	5650	9.15384615384615
chr7	122077150	122091275	8	4425	16.16
chr7	140324200	140341325	8	4400	10.0909090909091
chr7	148012700	148038325	8	6525	10.954954954955
chr8	11658300	11671450	8	7150	10.5142857142857
chr8	75896150	75917425	8	3900	13.25
chr8	97505475	97544425	8	6775	15.3913043478261
chr9	108048900	108062300	8	6925	6.22222222222222
chr9	116355775	116386075	8	7025	10.0540540540541
chr9	118232375	118242600	8	5175	4.48
chr9	124030075	124061925	8	6850	9.21621621621622
chr9	126118550	126123250	8	2950	1.92592592592593
chrX	2807525	2850400	8	7625	11.531914893617
chrX	23522550	23532925	8	5100	3.1
chrX	102678475	102702000	8	4375	13.3684210526316
chrX	106804175	106810275	8	3925	2.25
chr1	11724625	11761075	7	8925	8.24161073825503
chr1	12771900	12778100	7	4450	0.84
chr1	20950900	20961525	7	3100	13.3684210526316
chr1	35851725	35860225	7	3600	8.63636363636364
chr1	39857150	39876200	7	5700	6.3921568627451
chr1	58469150	58499125	7	5150	13.7121212121212
chr1	178221975	178237975	7	7475	6.35294117647059
chr1	233424250	233431500	7	4150	2.92307692307692
chr10	73596200	73621100	7	4050	12.5882352941176
chr10	92564300	92579525	7	4250	6.88888888888889
chr10	93639325	93648500	7	5725	1.90566037735849
chr10	106077350	106100250	7	10225	11.3125
chr10	112246550	112261725	7	6425	6.11881188118812
chr10	126428050	126433800	7	3800	1.62962962962963
chr11	76154475	76168125	7	7250	8.91428571428571
chr11	93210425	93232775	7	4475	14.2424242424242
chr11	99289475	99295325	7	4425	1.0188679245283
chr11	113718400	113734275	7	6400	8.36111111111111
chr11	134136975	134147475	7	4375	11.1333333333333
chr12	4377800	4386750	7	7825	0.692307692307692
chr12	31868400	31903725	7	5250	13
chr12	51398500	51420675	7	4000	12.1632653061224
chr12	79933025	79944100	7	5850	12
chr12	92530150	92541750	7	5900	5.2156862745098
chr12	105477575	105504025	7	5650	12.1086956521739
chr12	118490150	118502200	7	5150	7.02941176470588
chr12	121106575	121132325	7	5350	11.4
chr12	125669575	125679225	7	3050	9.05
chr12	131323025	131358400	7	6575	12.5858585858586
chr13	28534725	28545950	7	2050	9
chr13	54836125	54846900	7	6375	4.28571428571429
chr13	91497550	91506875	7	1950	12.3125
chr13	101766900	101774625	7	2875	5.33333333333333
chr13	111854425	111871100	7	4375	10.0869565217391
chr13	114865600	114898500	7	5650	13.5151515151515
chr14	96412825	96425325	7	4400	13.0454545454545
chr14	103987050	104035975	7	8825	8.73913043478261
chr15	65648100	65671300	7	6950	9.68115942028986
chr15	67316475	67361175	7	8500	9.93939393939394
chr15	69081775	69114275	7	8900	8.42051282051282
chr15	93603125	93616950	7	6600	7.80952380952381
chr16	74899975	74906150	7	3325	4.85714285714286
chr16	86539525	86550125	7	5375	4.92682926829268
chr16	87885575	87909000	7	6625	12.8666666666667
chr17	29026650	29038425	7	5300	7.76923076923077
chr17	30603475	30638275	7	5850	11.4166666666667
chr17	65713300	65752800	7	6775	10.4
chr17	78228475	78244775	7	6175	9.49019607843137
chr18	71947975	71959975	7	5925	7.8125
chr19	5125500	5132850	7	3950	8.19047619047619
chr2	27937975	27995325	7	7175	11.7796610169492
chr2	39584050	39594675	7	3550	11.5384615384615
chr2	64007275	64083350	7	16150	14.4888888888889
chr2	66659900	66674275	7	6250	7.01694915254237
chr2	69388850	69406150	7	4375	12.5194805194805
chr2	77312975	77322050	7	5300	3.6875
chr2	174056075	174061650	7	2750	4.21428571428571
chr2	219124200	219159850	7	5375	12.4329896907216
chr2	219251975	219272300	7	8250	7.11111111111111
chr20	5149175	5158450	7	2825	10.5384615384615
chr20	32250825	32274825	7	6325	7.61290322580645
chr20	32580225	32600750	7	4575	12.4731182795699
chr21	37432025	37478075	7	8300	13.2857142857143
chr22	19158350	19167425	7	5500	4.11111111111111
chr22	20849125	20865050	7	4425	8.95652173913044
chr22	41075600	41084400	7	2250	7.84
chr22	42460925	42487500	7	5675	7.70212765957447
chr3	11622950	11647150	7	7825	5.63636363636364
chr3	71095875	71115050	7	5625	9.17647058823529
chr3	140789550	140801050	7	5250	3.45454545454545
chr3	141111800	141131950	7	4025	9.96153846153846
chr3	168332100	168337300	7	3325	0.869565217391304
chr4	15655075	15697400	7	9025	12.2189781021898
chr4	24502125	24513725	7	2675	9.3469387755102
chr4	38664550	38676750	7	8650	1.74193548387097
chr4	56041700	56053850	7	3375	10.3243243243243
chr4	123702775	123752525	7	13350	8.29885057471264
chr4	124298725	124340525	7	9025	7.38636363636364
chr4	129599200	129612175	7	5700	10.6666666666667
chr4	180085950	180093025	7	5150	0.714285714285714
chr4	184094675	184106475	7	3700	12.0888888888889
chr5	2749650	2757225	7	4475	3.36842105263158
chr5	32274425	32285975	7	4075	14.0571428571429
chr5	33439350	33449225	7	7575	2.25531914893617
chr5	87683275	87692725	7	3800	6.85
chr5	106312650	106321350	7	6600	2.95238095238095
chr5	107410275	107420200	7	4375	7
chr5	116274075	116284275	7	3425	6.15686274509804
chr5	116376800	116391025	7	3000	14.2068965517241
chr5	173368025	173400725	7	5400	11.1205673758865
chr6	12008375	12014025	7	4450	0.709677419354839
chr6	57380750	57387000	7	2650	3.25714285714286
chr6	98219050	98228300	7	4050	10
chr6	98484100	98493550	7	6450	1.16129032258065
chr6	167560025	167578850	7	4575	12.7692307692308
chr7	554100	560350	7	4850	1
chr7	73149375	73185450	7	5950	14.5248226950355
chr7	83821225	83837250	7	7325	7.94736842105263
chr7	93268350	93276350	7	5175	2.8
chr7	140147500	140185825	7	9025	12.1470588235294
chr7	157099700	157132825	7	9175	8.01298701298701
chr8	9120625	9129100	7	5300	6.5
chr8	27465325	27472700	7	4700	1.95652173913043
chr8	98768850	98798550	7	8125	8.30645161290323
chr8	108498075	108509850	7	4275	5.05
chr9	35156125	35162775	7	2850	5.25
chr9	37415150	37486925	7	10100	12.0621761658031
chr9	90993025	91014600	7	4325	11.1014492753623
chr9	102901875	102909425	7	4200	1.6
chr9	125666300	125704450	7	6975	8.78947368421053
chr9	128407450	128419375	7	6225	12.72
chr9	128454050	128470000	7	3400	11.0588235294118
chr9	138884275	138904400	7	3350	13.7142857142857
chrX	187650	200950	7	5300	6.15384615384615
chrX	3615650	3632200	7	3550	12.8253968253968
chrX	53109900	53123975	7	4275	9.65714285714286
chrX	94338600	94351500	7	3800	13.3181818181818
chr1	17338100	17343225	6	2025	6.60869565217391
chr1	40348450	40368400	6	6475	7.97826086956522
chr1	46390650	46396625	6	5175	0.246575342465753
chr1	48673525	48681750	6	3225	6.42307692307692
chr1	59164200	59171200	6	4725	4.12121212121212
chr1	62642450	62665650	6	9400	6.07142857142857
chr1	95328300	95333025	6	3425	0.923076923076923
chr1	116915075	116920600	6	4475	0.653846153846154
chr1	119869150	119885125	6	5975	6.54761904761905
chr1	154150475	154160700	6	7025	1.04819277108434
chr1	171265550	171269275	6	2625	1.17241379310345
chr1	173413200	173423675	6	2450	6.90196078431373
chr1	195815050	195821200	6	3950	3.09090909090909
chr1	202310050	202332400	6	3800	10.4222222222222
chr1	204675900	204685025	6	3225	5.05
chr1	212779275	212785975	6	3500	2.47619047619048
chr1	228644725	228653050	6	3225	10.1875
chr1	230558075	230565050	6	2275	8.88235294117647
chr10	8091900	8097950	6	2825	5.37931034482759
chr10	18939700	18957650	6	5050	4.51923076923077
chr10	65263350	65282625	6	5125	9.02702702702703
chr10	73023500	73031600	6	3100	5.39393939393939
chr10	82258225	82266725	6	2375	11.1764705882353
chr10	101671800	101691775	6	6200	9.31578947368421
chr10	102791025	102827575	6	6800	8.77333333333333
chr10	111762500	111773925	6	4550	5.01408450704225
chr11	2398775	2422775	6	4675	10.8219178082192
chr11	2713775	2721950	6	3950	3.86842105263158
chr11	6324500	6348050	6	6200	7.98648648648649
chr11	6623900	6640675	6	7250	2.96350364963504
chr11	7926175	7933375	6	4875	3.46153846153846
chr11	72446550	72464075	6	4200	10.865671641791
chr11	75265025	75295675	6	9875	5.12741312741313
chr11	86299725	86305950	6	2075	10
chr11	121968000	121973150	6	2375	8.66666666666667
chr11	128579075	128590700	6	1975	11.1707317073171
chr11	134281100	134284625	6	2300	1.64705882352941
chr12	9043375	9069850	6	10350	10.3214285714286
chr12	19584550	19600375	6	5350	4.78723404255319
chr12	30937825	30950225	6	5650	6.56
chr12	32253325	32278375	6	6000	6.59090909090909
chr12	32598325	32610725	6	6100	6.31428571428571
chr12	51006750	51016000	6	4700	3.81578947368421
chr12	89475875	89482650	6	2250	7.13333333333333
chr12	94654300	94658425	6	3150	0.756756756756757
chr12	97946275	97956275	6	2275	8.18181818181818
chr12	110476150	110486925	6	2700	10.0540540540541
chr12	113658475	113671625	6	5025	11.1320754716981
chr12	114709675	114724750	6	4225	9.65217391304348
chr12	118540025	118575150	6	7450	11.0549450549451
chr13	43441700	43451500	6	3850	9.47826086956522
chr13	54703600	54708325	6	3350	1.46153846153846
chr13	99211750	99230675	6	4700	8.25
chr14	59797025	59810975	6	3050	11.4444444444444
chr14	85995800	86000075	6	2625	1.86666666666667
chr14	100680200	100707525	6	8950	6.78620689655172
chr15	40074275	40081000	6	3075	6.14814814814815
chr15	75742575	75754800	6	6825	3.45794392523365
chr15	78358625	78369900	6	2400	10.24
chr16	8957275	8963800	6	5550	1.03448275862069
chr16	13106150	13112525	6	2475	5.65714285714286
chr16	13445000	13452775	6	4500	3.96153846153846
chr16	27324825	27342450	6	4975	9.275
chr16	28833425	28892100	6	8125	10.6260869565217
chr16	51572400	51579900	6	3775	7.33333333333333
chr16	73081425	73093150	6	4200	6.2
chr16	81477650	81491950	6	4700	9.86046511627907
chr16	87416400	87427250	6	5425	2.3125
chr16	89984075	89992450	6	3625	4.81818181818182
chr17	26729675	26739725	6	3025	9.27272727272727
chr17	30810025	30814950	6	2775	1.96825396825397
chr17	37350950	37357700	6	4925	2.14634146341463
chr17	40070825	40087125	6	4775	9.58974358974359
chr17	57406725	57410375	6	2425	1.37931034482759
chr17	58450375	58470825	6	6900	10.0705882352941
chr17	74260575	74268800	6	3775	5.11764705882353
chr17	74377850	74385850	6	3175	9.75
chr17	76919075	76922500	6	2275	1.66666666666667
chr17	79360875	79376825	6	6850	5.08860759493671
chr17	79455150	79487025	6	8550	8.70520231213873
chr18	4117375	4135475	6	6325	8.28947368421053
chr18	9097225	9106950	6	3950	9.21052631578947
chr18	12271475	12289375	6	3250	7.24705882352941
chr18	29522050	29531050	6	4550	3.92857142857143
chr18	33067875	33078300	6	4425	3.47272727272727
chr18	43840550	43845875	6	3575	1.15789473684211
chr18	48943625	48948100	6	2975	1.22222222222222
chr2	5830400	5867625	6	8975	11.2842105263158
chr2	16078200	16099125	6	7725	8.73504273504273
chr2	25533250	25538575	6	3150	2.44897959183673
chr2	26972975	26987750	6	3850	6.12121212121212
chr2	43396325	43422000	6	6025	10.6415094339623
chr2	44657150	44661575	6	2150	4.51851851851852
chr2	63839475	63846450	6	6650	0.156862745098039
chr2	65658075	65665800	6	4725	2.325
chr2	67549700	67565000	6	5575	4.59259259259259
chr2	70004000	70026125	6	3300	10.5384615384615
chr2	82229825	82241350	6	3925	5.36470588235294
chr2	123412475	123420325	6	2775	5.79661016949153
chr2	171069475	171079575	6	5075	5.03225806451613
chr2	173291825	173300600	6	3700	4.91666666666667
chr2	173397775	173421875	6	9150	4.92822966507177
chr2	174982350	174990175	6	2650	11.5
chr2	188538650	188542800	6	3075	0.933333333333333
chr2	191724200	191747850	6	7000	10.5294117647059
chr2	198441400	198461700	6	4925	10.9310344827586
chr2	218776750	218787225	6	2600	9.89090909090909
chr2	219419650	219443050	6	4775	6.26950354609929
chr2	227655500	227666525	6	5500	3.69014084507042
chr2	231577050	231588475	6	3625	6.55813953488372
chr2	235584850	235596700	6	4375	9.05454545454545
chr20	633075	642725	6	3200	8.2
chr20	17940525	17954575	6	9400	2.62857142857143
chr20	20795025	20802475	6	2250	9.48571428571429
chr20	23329600	23343725	6	6100	2.98245614035088
chr20	43966025	43977500	6	8775	2.5
chr20	55499950	55507250	6	2025	4.90909090909091
chr20	55964475	55971200	6	3325	4.57777777777778
chr20	60696225	60732000	6	5400	11.3385826771654
chr21	40176775	40186975	6	8900	0.594594594594595
chr22	21270975	21280525	6	3400	9.24137931034483
chr22	25083850	25092900	6	5000	3.12328767123288
chr22	35767600	35777675	6	4800	2.66666666666667
chr22	40336850	40341100	6	1600	4
chr22	41107825	41128850	6	3850	7.45161290322581
chr22	43039100	43046050	6	2575	6.7
chr22	50945575	50970950	6	4850	10.5666666666667
chr3	18464600	18487400	6	4275	11.328
chr3	27754575	27764150	6	3550	7.51724137931035
chr3	76086875	76095375	6	7375	1.15384615384615
chr3	85007375	85017825	6	4025	7.65217391304348
chr3	101394450	101410675	6	5400	10.5581395348837
chr3	170071325	170079525	6	7200	0.345323741007194
chr3	184607100	184630225	6	6925	10.6301369863014
chr4	4425350	4429700	6	1975	6.60869565217391
chr4	23932550	23936850	6	2450	3.08571428571429
chr4	55990100	55999600	6	2475	10.047619047619
chr4	59463250	59469725	6	2050	9.66666666666667
chr4	130943950	130950850	6	2725	5.81818181818182
chr4	146619425	146626750	6	2275	7.67567567567568
chr4	169724650	169769700	6	6825	11.0379746835443
chr4	188913850	188919825	6	3300	3.375
chr5	1097650	1111775	6	3950	5.27272727272727
chr5	7261400	7272125	6	4050	5.38775510204082
chr5	12321800	12333525	6	6175	4.70588235294118
chr5	17216500	17225250	6	4325	2.76190476190476
chr5	36590900	36620725	6	5250	6.62385321100917
chr5	112566750	112582850	6	3125	10.1515151515152
chr5	125926875	125937550	6	4650	4.93548387096774
chr5	138166875	138171050	6	2850	1.11111111111111
chr5	142777400	142785575	6	4025	6.64864864864865
chr5	149516625	149524375	6	3575	6.5
chr5	156224575	156231750	6	5850	1.51515151515152
chr6	11194850	11208075	6	3700	5.81538461538462
chr6	11649550	11657150	6	4200	4.08333333333333
chr6	36634200	36650400	6	5200	8
chr6	77267525	77273425	6	3400	3.1304347826087
chr6	89434650	89441175	6	2575	6.56
chr6	90387400	90402800	6	6650	6.8314606741573
chr6	107426625	107446625	6	7525	8.28
chr6	119345100	119359525	6	3525	8.4
chr6	132221275	132229325	6	4225	4.53658536585366
chr6	132270200	132276500	6	5075	1.08
chr6	136818150	136827825	6	4325	5.92
chr6	151178000	151203675	6	5425	7.05172413793103
chr7	852325	872550	6	5650	11.2786885245902
chr7	6413650	6433700	6	4825	7.08888888888889
chr7	14019475	14032450	6	8275	7.11764705882353
chr7	14873100	14876700	6	2025	2.52173913043478
chr7	23144750	23158250	6	6875	4.12727272727273
chr7	25889050	25901775	6	4300	9.5
chr7	70158150	70169500	6	7025	1.2212389380531
chr7	72148575	72160500	6	3600	6.53061224489796
chr7	83737550	83742400	6	1875	4.55555555555556
chr7	98734975	98742275	6	3550	3.27027027027027
chr7	134844975	134863075	6	4600	9.65853658536585
chr7	138658975	138667125	6	2575	10.6857142857143
chr7	158607575	158637100	6	5800	9.8018018018018
chr8	41158300	41170400	6	4100	9.18367346938776
chr8	41908250	41912475	6	2375	1.85714285714286
chr8	65280875	65287075	6	5175	1.0952380952381
chr8	70887650	70908575	6	6300	7.33333333333333
chr8	70973700	70987750	6	5400	10.96
chr8	72754025	72757825	6	2475	1.47826086956522
chr8	92046150	92054250	6	3200	7.02127659574468
chr8	102503575	102517350	6	6075	5.54761904761905
chr8	103816950	103826700	6	4975	9.47826086956522
chr8	145979850	145988125	6	4625	3.11392405063291
chr9	16513950	16522550	6	3850	4.5
chr9	38482975	38487100	6	3050	1
chr9	123630650	123640225	6	4400	6.22727272727273
chr9	133698825	133715350	6	5550	10.8524590163934
chr9	135995925	136025300	6	4875	11.0123456790123
chrX	13950125	13963500	6	6125	2.64
chrX	39674575	39681750	6	4600	1.2
chrX	68356000	68374175	6	5150	8.21359223300971
chrX	69672125	69700375	6	6500	11.0422535211268
chrX	77150125	77166625	6	3925	10.6857142857143
chrX	93951275	93961900	6	6750	1.57333333333333
chrX	97544375	97550100	6	2200	9.30434782608696
chrX	100645300	100673925	6	6275	9.96491228070176
chrX	110785775	110799750	6	4650	5.96825396825397
chrX	133305375	133315850	6	7375	3.72727272727273
chrX	149733875	149743650	6	4225	6.94117647058824
chrX	153706725	153719625	6	2975	9.18518518518519
chr1	8875650	8883075	5	3350	5.67441860465116
chr1	9774075	9781900	5	2675	4.54237288135593
chr1	15057975	15069575	5	4225	4.77586206896552
chr1	37936950	37945325	5	5600	2.06666666666667
chr1	83311000	83314625	5	1675	7.22222222222222
chr1	95871575	95875725	5	3450	0.363636363636364
chr1	110159625	110164400	5	3225	1.3134328358209
chr1	112278250	112299500	5	6800	4.95588235294118
chr1	160137775	160142250	5	3750	0.823529411764706
chr1	167126900	167136325	5	3225	4.49230769230769
chr1	167674775	167692275	5	4450	7.77777777777778
chr1	169074175	169083550	5	6350	4.58823529411765
chr1	178310075	178314600	5	2450	2.38709677419355
chr1	181057850	181075325	5	5175	5.25714285714286
chr1	184638275	184641875	5	1675	2.95238095238095
chr1	202774775	202781525	5	5075	0.943089430894309
chr1	207804300	207809250	5	3800	1.11538461538462
chr1	233606100	233611150	5	4550	0.452830188679245
chr10	1090225	1103600	5	5325	5.49295774647887
chr10	6836275	6845825	5	4325	3.61290322580645
chr10	13727975	13755025	5	4575	8.02739726027397
chr10	20253050	20256100	5	1525	3.09677419354839
chr10	22913175	22920050	5	2050	5.6
chr10	32043500	32049875	5	3675	1.9344262295082
chr10	32289800	32293200	5	1625	2
chr10	35702550	35715600	5	2475	6.25
chr10	44865100	44880400	5	5325	5.60330578512397
chr10	52378350	52390200	5	6475	1.27918781725888
chr10	54724250	54730125	5	5000	0.355932203389831
chr10	70630450	70638625	5	2925	4.53333333333333
chr10	72382300	72393925	5	4375	6.68292682926829
chr10	72971875	72978125	5	3600	5.13333333333333
chr10	96981175	96995850	5	6375	2.95
chr10	102746575	102761650	5	6750	6.69565217391304
chr11	60666650	60692300	5	5150	6.92537313432836
chr11	68778225	68782500	5	3025	1.18367346938776
chr11	70489775	70494375	5	2575	2.78947368421053
chr11	70956475	70964575	5	4775	2.35849056603774
chr11	76492525	76499950	5	4075	2.28571428571429
chr11	85057625	85060800	5	2300	1.5
chr11	93852025	93864500	5	5200	3.18787878787879
chr11	94962750	94968925	5	3075	3.19298245614035
chr11	123611025	123617625	5	5100	2.55555555555556
chr11	131087350	131094800	5	3800	3.82857142857143
chr12	10869125	10876425	5	4425	6.13333333333333
chr12	26265400	26279550	5	4650	5.94117647058824
chr12	33044475	33050475	5	3725	2.36065573770492
chr12	44152075	44158975	5	2350	5.09523809523809
chr12	48202050	48215800	5	10275	1.23456790123457
chr12	53886050	53896025	5	5950	3.43478260869565
chr12	58281850	58291425	5	4850	2.61111111111111
chr12	73004175	73006700	5	1825	0.896551724137931
chr12	74931150	74935575	5	3700	0.666666666666667
chr12	85081675	85086000	5	2725	1.61111111111111
chr12	94819250	94823525	5	1900	5.76470588235294
chr12	95930350	95968850	5	10200	4.71186440677966
chr12	123008875	123012700	5	3275	0.540540540540541
chr12	124615025	124633725	5	5625	5.76470588235294
chr13	26550575	26554550	5	2575	3.09090909090909
chr13	31437000	31448450	5	5000	3.33962264150943
chr13	38488125	38493075	5	3400	1.1875
chr13	43628575	43633275	5	2525	3.77777777777778
chr13	78270375	78273225	5	1675	2.57142857142857
chr13	82560700	82563050	5	1750	0.685714285714286
chr13	98977700	98986025	5	4425	2.1551724137931
chr13	104833025	104835275	5	1975	0.333333333333333
chr13	107568350	107572350	5	1775	2.30769230769231
chr13	110778250	110791275	5	3775	7.87012987012987
chr14	35801200	35811550	5	2825	4.73239436619718
chr14	37636625	37642175	5	2500	3.56666666666667
chr14	54827675	54834075	5	3825	3.36363636363636
chr14	55140125	55151775	5	3650	5.14606741573034
chr14	57361650	57372750	5	4375	5.73913043478261
chr14	58705525	58712650	5	2975	7.77777777777778
chr14	74812875	74829725	5	5825	4.7906976744186
chr14	91879450	91885025	5	4275	0.601941747572815
chr15	25195025	25203300	5	5150	1.20805369127517
chr15	35278625	35288250	5	2875	7.1044776119403
chr15	48589475	48596775	5	2775	6.95454545454545
chr15	59219750	59226750	5	4175	5.52
chr15	67436900	67445100	5	4200	1.51724137931034
chr15	75865350	75872500	5	3250	3.68831168831169
chr15	76159400	76164575	5	2200	6.07407407407407
chr15	85143725	85149000	5	3575	1.20588235294118
chr15	89082875	89090550	5	3500	6.78947368421053
chr15	89437850	89442375	5	1725	5.08333333333333
chr15	100104700	100109550	5	2725	4.05263157894737
chr16	9052075	9061400	5	4575	2.80952380952381
chr16	9910225	9916500	5	3000	5.04545454545455
chr16	11036050	11043525	5	1875	5.45945945945946
chr16	19720775	19730675	5	4400	7.86666666666667
chr16	51180350	51190625	5	7675	0.858447488584475
chr16	56640775	56644175	5	2650	0.782608695652174
chr16	57831600	57844750	5	3325	6.37837837837838
chr16	83869850	83877575	5	4725	2.72727272727273
chr17	20088450	20106525	5	3625	6.49557522123894
chr17	29885925	29889150	5	1175	3.7
chr17	36102150	36105600	5	2625	1.42857142857143
chr17	39678175	39686525	5	3750	3.23232323232323
chr17	43441675	43451600	5	3250	4.70103092783505
chr17	49449300	49452050	5	2375	0.266666666666667
chr17	63051550	63060900	5	4375	3.19047619047619
chr17	64298150	64301775	5	2050	2.0952380952381
chr17	71608375	71613225	5	3500	1.25925925925926
chr18	12880200	12886125	5	2825	2.55555555555556
chr18	21958175	21961400	5	2075	1.33333333333333
chr18	24803400	24812800	5	2650	6.4390243902439
chr18	74229900	74237400	5	2000	7.57142857142857
chr18	76740225	76747925	5	5500	3.47368421052632
chr19	6271800	6279650	5	3325	4.7027027027027
chr19	20369525	20373175	5	2675	0.642857142857143
chr19	36130225	36139975	5	3900	5.06976744186047
chr19	37808275	37812900	5	1975	5
chr19	52190900	52208025	5	6625	5.28571428571429
chr19	53445100	53449350	5	3525	0.434782608695652
chr2	8776725	8783225	5	2100	5.42105263157895
chr2	17719700	17727025	5	6700	0.210526315789474
chr2	36685125	36696700	5	4775	3.35211267605634
chr2	44770800	44776225	5	2450	5.46341463414634
chr2	47915725	47926825	5	5175	3.67479674796748
chr2	52562350	52573075	5	3625	7.14285714285714
chr2	55273600	55279300	5	4300	3
chr2	70955125	70963475	5	4925	1.3125
chr2	77740275	77752075	5	4800	4.80392156862745
chr2	88924000	88931300	5	4350	1.37209302325581
chr2	101866100	101870425	5	2925	2.85714285714286
chr2	110366975	110373475	5	3550	2.91666666666667
chr2	113606425	113610050	5	2650	1.21951219512195
chr2	119067175	119079350	5	5275	7.09859154929577
chr2	171535250	171542575	5	3075	4.23188405797101
chr2	172170925	172184750	5	8500	2.33333333333333
chr2	188893225	188901775	5	5475	4.83333333333333
chr2	203282775	203286575	5	2225	3.31034482758621
chr2	206942300	206952125	5	8100	0.80952380952381
chr2	217555775	217560800	5	3725	0.692307692307692
chr2	231725950	231736225	5	7900	2.85714285714286
chr2	239194025	239198625	5	3450	1.4
chr20	11516575	11524550	5	4550	1.81176470588235
chr20	14691725	14697650	5	2325	4.76
chr20	25334125	25341875	5	2425	7.83333333333333
chr20	46920825	46925325	5	2300	2.71428571428571
chr21	18884300	18900050	5	4325	7.22033898305085
chr21	22161750	22166575	5	1675	5.75
chr21	46122625	46128900	5	3750	1.56363636363636
chr21	46286625	46295225	5	6125	2.02666666666667
chr21	47392050	47402950	5	6275	6.09523809523809
chr22	25799150	25803850	5	2025	6.57142857142857
chr22	31001350	31006025	5	3375	1.41818181818182
chr22	50353525	50356925	5	3000	0.276923076923077
chr3	12874450	12883675	5	3250	4.28846153846154
chr3	15672250	15678125	5	2500	4.52631578947368
chr3	33618675	33623500	5	2850	2.21818181818182
chr3	41404200	41407700	5	1650	2.63157894736842
chr3	52086500	52091950	5	2800	2.21052631578947
chr3	52271125	52275050	5	3000	1.42857142857143
chr3	52566825	52572050	5	2875	2.08333333333333
chr3	60654600	60658675	5	2675	2.16
chr3	64326525	64331400	5	3350	2.93333333333333
chr3	69057450	69064750	5	5900	0.811881188118812
chr3	90118625	90135500	5	5175	7.64285714285714
chr3	95645525	95648750	5	1700	1.87096774193548
chr3	106544000	106550600	5	5850	0.368421052631579
chr3	111844350	111848750	5	2225	5.27272727272727
chr3	138542600	138582925	5	7925	8.01739130434783
chr3	148737525	148739925	5	1650	1.04761904761905
chr3	148911600	148918075	5	4725	3.40740740740741
chr3	152016125	152026425	5	3525	4.39130434782609
chr3	155079875	155087700	5	3675	3.27272727272727
chr3	162435950	162442000	5	2800	2.36585365853659
chr3	173947525	173951650	5	3550	0.827586206896552
chr3	174255600	174259800	5	3575	0.473684210526316
chr3	183872575	183904775	5	7550	6.70531400966184
chr3	194004125	194018300	5	4275	7.57746478873239
chr3	194870800	194881600	5	4600	4.98765432098765
chr4	24659725	24665000	5	3825	0.767676767676768
chr4	26299025	26333000	5	7625	5.14181818181818
chr4	40623150	40633875	5	6525	3.36363636363636
chr4	42484475	42487725	5	1700	2.28571428571429
chr4	62631375	62639950	5	4175	4.27272727272727
chr4	65592775	65604850	5	7000	2.20238095238095
chr4	93439375	93443975	5	2225	2.37837837837838
chr4	95455725	95462550	5	3075	6.04761904761905
chr4	133412225	133418350	5	4225	0.977777777777778
chr4	135543375	135547375	5	2675	0.914285714285714
chr4	135603425	135606025	5	1675	1.11111111111111
chr4	154407150	154419525	5	4100	7.09090909090909
chr4	160148800	160154625	5	1700	6.72727272727273
chr4	167635800	167639400	5	3075	0.375
chr4	185563800	185571625	5	4100	1.95833333333333
chr4	186122850	186132225	5	3425	6.30508474576271
chr5	7362850	7365200	5	1675	1.10344827586207
chr5	9544875	9548150	5	2250	1.0625
chr5	9829375	9835525	5	2575	3.84313725490196
chr5	16895975	16901650	5	2400	4.30769230769231
chr5	34409400	34417500	5	6050	0.535714285714286
chr5	50674125	50683550	5	2675	7.92
chr5	71597325	71604900	5	3600	3.24528301886792
chr5	73926350	73937950	5	3875	6.53333333333333
chr5	74111250	74118150	5	4400	2.53846153846154
chr5	80252300	80257375	5	3075	1.84615384615385
chr5	81045550	81051775	5	2875	3.89090909090909
chr5	87962650	87972100	5	3325	6.4
chr5	90674675	90697200	5	6325	6.70899470899471
chr5	106901750	106908300	5	2750	5.59090909090909
chr5	118405825	118417525	5	6000	3.51282051282051
chr5	125703925	125707325	5	1800	1.74358974358974
chr5	133382500	133390075	5	2800	7.17391304347826
chr5	137666650	137691275	5	6375	5.16582914572864
chr5	177604975	177609775	5	2250	3.61290322580645
chr6	4772250	4776350	5	3400	0.481481481481481
chr6	18260850	18265600	5	3525	0.727272727272727
chr6	29716550	29728525	5	3625	6.64150943396226
chr6	34097125	34107450	5	3825	5.42857142857143
chr6	44629900	44636025	5	3525	2.41860465116279
chr6	52284050	52289700	5	2650	3.85185185185185
chr6	68778675	68781725	5	1875	2.13793103448276
chr6	69925600	69931450	5	2800	2.41558441558442
chr6	81039225	81045200	5	2025	6.32
chr6	86379175	86389650	5	6825	3.05263157894737
chr6	87918550	87923225	5	1500	5.39130434782609
chr6	89789000	89795500	5	4650	1.575
chr6	90508850	90540625	5	7025	7.2090395480226
chr6	111982675	111985600	5	2275	0.823529411764706
chr6	114660850	114666550	5	3825	1.89285714285714
chr6	114681800	114686250	5	2275	4.81481481481481
chr6	137276775	137281050	5	2675	3.47368421052632
chr6	142968175	142972800	5	2575	4.54545454545455
chr6	148918850	148921825	5	2400	0.666666666666667
chr6	149137225	149141275	5	3050	1.5625
chr6	157095175	157113000	5	5300	7.67241379310345
chr7	5457900	5469825	5	10825	0.54
chr7	7240950	7252400	5	5875	6.41269841269841
chr7	7386975	7393575	5	3400	4.25454545454545
chr7	7832225	7835050	5	1850	2.35294117647059
chr7	21906050	21910150	5	2575	1.42857142857143
chr7	23502550	23516600	5	12875	0.791666666666667
chr7	25989175	25994675	5	3575	2.06060606060606
chr7	26191400	26198800	5	4925	3.88888888888889
chr7	27641525	27645050	5	2600	0.689655172413793
chr7	36317800	36331900	5	3875	5.86991869918699
chr7	43329075	43335225	5	4525	0.939759036144578
chr7	51383375	51397200	5	5975	7.66666666666667
chr7	54746500	54749050	5	1775	1.68421052631579
chr7	70348925	70360675	5	5300	3.79661016949153
chr7	77042400	77056525	5	5000	4.64285714285714
chr7	90251125	90256200	5	2050	6.19354838709677
chr7	92459900	92466775	5	5650	1.70588235294118
chr7	97910050	97914400	5	2525	1.23809523809524
chr7	101576850	101591250	5	6050	5.81333333333333
chr7	102573250	102584850	5	6300	7.33333333333333
chr7	109231250	109240000	5	4350	2.22535211267606
chr7	113723175	113728025	5	4100	0.538461538461538
chr7	121512350	121519425	5	3875	3
chr7	127540450	127544950	5	1650	5.9375
chr7	147297975	147305225	5	2775	6.375
chr7	158494500	158498200	5	3300	0.212765957446809
chr7	158649275	158657225	5	3050	3.84615384615385
chr8	839275	843250	5	2700	1.2
chr8	5022550	5029400	5	4650	1.58139534883721
chr8	8241225	8257100	5	6825	6.50574712643678
chr8	10190525	10201825	5	6325	5.40298507462687
chr8	11560375	11568025	5	3450	5.51111111111111
chr8	18624750	18628825	5	2775	2.4
chr8	23309200	23315675	5	2275	6.43478260869565
chr8	38853200	38862800	5	4600	5.1304347826087
chr8	40932000	40937625	5	4875	0.521739130434783
chr8	59967600	59979600	5	4350	6.4
chr8	70372325	70379725	5	2975	5.72413793103448
chr8	76128150	76133200	5	4100	1.18518518518519
chr8	95907150	95909325	5	1375	1.4
chr8	95960500	95964700	5	2975	1.02564102564103
chr8	104656000	104665125	5	4350	2.39175257731959
chr8	126398000	126404975	5	3475	3.49295774647887
chr8	127434000	127438425	5	3250	2.58823529411765
chr8	132319475	132324500	5	2975	2.47058823529412
chr9	2274900	2286075	5	8475	0.96969696969697
chr9	2808600	2818325	5	5875	2.4375
chr9	15135450	15139700	5	3075	0.769230769230769
chr9	17394625	17397875	5	2150	0.909090909090909
chr9	26742900	26749000	5	2675	2.89189189189189
chr9	27487725	27490300	5	1800	0.888888888888889
chr9	38682325	38690750	5	2550	7.51515151515152
chr9	71484000	71489000	5	4000	2.23076923076923
chr9	72373325	72380525	5	5450	0.505050505050505
chr9	72437275	72441625	5	3775	0.9
chr9	81007725	81012750	5	2650	6.91666666666667
chr9	81053125	81055975	5	2175	0.592592592592593
chr9	85422875	85426750	5	1650	4.66666666666667
chr9	85496150	85505425	5	4075	4.91803278688525
chr9	95750650	95755650	5	2975	1.81333333333333
chr9	96108125	96116975	5	3575	4.57894736842105
chr9	99102100	99108875	5	3000	4.62068965517241
chr9	102580800	102585500	5	3925	0.697674418604651
chr9	117344725	117351575	5	4450	4.09302325581395
chr9	124497525	124507425	5	3225	6.56338028169014
chr9	133565125	133569950	5	2150	7.18181818181818
chr9	136855575	136858625	5	1875	1.4
chr9	136995950	137002350	5	2825	4.18181818181818
chr9	137532625	137537300	5	2850	3.73913043478261
chr9	138779050	138783150	5	1575	5.04
chrX	41189850	41195825	5	4650	2.56
chrX	46404275	46412625	5	3500	4.11764705882353
chrX	49041075	49048425	5	3125	4.64150943396226
chrX	71264950	71275200	5	3725	4.05769230769231
chrX	88237250	88248975	5	6850	3.00900900900901
chrX	91843700	91846850	5	2075	1.5625
chrX	96096200	96098625	5	1950	0.736842105263158
chrX	104877975	104881375	5	1700	2.78787878787879
chrX	106953925	106962150	5	3550	3.54761904761905
chrX	113699425	113707800	5	4125	3.80392156862745
chrX	117479300	117482950	5	3175	0.35
chrX	124521150	124530450	5	5300	2.25925925925926
chrX	132764350	132784425	5	3950	6.52941176470588
chrX	133930775	133942000	5	3825	5.84615384615385
chrX	149532125	149535100	5	1850	1.2
chrX	150066350	150072650	5	4250	2.35087719298246
chr1	1709150	1715050	4	4725	0.493333333333333
chr1	9818875	9824150	4	1925	3.82857142857143
chr1	10588175	10591325	4	1975	1.43589743589744
chr1	13909525	13913150	4	3125	0.433333333333333
chr1	15834050	15836300	4	1700	0.521739130434783
chr1	15850175	15854125	4	3225	0.512820512820513
chr1	16156425	16178300	4	7825	2.88659793814433
chr1	17455025	17457750	4	1425	1.68421052631579
chr1	18617000	18626350	4	5325	1.81021897810219
chr1	19335975	19338725	4	2275	0.472727272727273
chr1	20810450	20813700	4	1850	2.04081632653061
chr1	21501150	21504025	4	2525	0.3125
chr1	25558350	25580550	4	5875	4.01941747572816
chr1	29505925	29514125	4	5125	2.03669724770642
chr1	33219175	33233000	4	9325	0.739130434782609
chr1	33277675	33284850	4	3625	3.96610169491525
chr1	38155525	38158775	4	1825	2.15384615384615
chr1	46764150	46770550	4	4500	0.787096774193548
chr1	47078825	47082875	4	2200	3.93548387096774
chr1	58062825	58066625	4	2625	1.65217391304348
chr1	60134875	60137150	4	1475	1.21212121212121
chr1	61761150	61762675	4	1250	0.4
chr1	62415900	62422625	4	2700	4.25352112676056
chr1	64037625	64041600	4	2325	2.76190476190476
chr1	67894450	67897900	4	3000	1.36842105263158
chr1	73448775	73454175	4	3400	2.4
chr1	76251125	76255950	4	3975	1.41176470588235
chr1	76695125	76700125	4	2450	2.64150943396226
chr1	82145675	82148625	4	1925	2.13333333333333
chr1	91585600	91590150	4	2775	1.85714285714286
chr1	96467925	96470225	4	1750	0.413793103448276
chr1	96985325	96989625	4	2900	1
chr1	101414775	101416800	4	1375	1.125
chr1	120216525	120218850	4	1475	1.67741935483871
chr1	144994300	145000900	4	2700	3.25333333333333
chr1	147304900	147310375	4	3675	1.6969696969697
chr1	154297300	154301700	4	2975	1.17241379310345
chr1	171188000	171192650	4	3425	1.66666666666667
chr1	179497350	179499650	4	1675	0.636363636363636
chr1	185283375	185287525	4	3550	0.6
chr1	200990075	200993550	4	1150	4
chr1	203121250	203123300	4	1425	0.827586206896552
chr1	203293950	203297450	4	2125	1.82608695652174
chr1	206858650	206861925	4	2175	1.34545454545455
chr1	212278800	212280300	4	1300	0.285714285714286
chr1	214612450	214622325	4	6000	2.53571428571429
chr1	220509650	220513925	4	3600	0.545454545454545
chr1	227503775	227507450	4	3325	0.538461538461538
chr1	229829525	229833375	4	2750	1.10344827586207
chr1	230386150	230388075	4	1650	0.5
chr1	237451000	237452500	4	1075	0.857142857142857
chr1	238540150	238544750	4	3725	0.541666666666667
chr1	244514375	244526275	4	5125	3.26760563380282
chr10	3509250	3514825	4	2750	3.77777777777778
chr10	5930800	5933075	4	1775	0.8125
chr10	10206725	10208975	4	1450	1.07692307692308
chr10	13386050	13395375	4	7625	4.10526315789474
chr10	14919600	14922575	4	2675	0.19047619047619
chr10	17063875	17066300	4	1575	1.18181818181818
chr10	25010050	25014200	4	3350	0.409638554216867
chr10	32339275	32345875	4	3025	3.94444444444444
chr10	32427775	32429925	4	1625	1.04347826086957
chr10	33622725	33626200	4	2625	0.807017543859649
chr10	34472125	34476350	4	2075	1.82758620689655
chr10	52833250	52843575	4	3425	3.95348837209302
chr10	55097025	55098650	4	1200	0.956521739130435
chr10	59386775	59389525	4	2425	0.4
chr10	59809400	59811925	4	2225	0.260869565217391
chr10	76584100	76587400	4	2850	0.392156862745098
chr10	81204275	81206700	4	1700	0.944444444444444
chr10	95506775	95511375	4	2250	1.36363636363636
chr10	102669775	102673550	4	1725	4.11111111111111
chr10	112676450	112680625	4	2975	1.10144927536232
chr10	114708425	114720675	4	11775	0.0818181818181818
chr10	119104225	119107225	4	2550	0.533333333333333
chr10	134143175	134146350	4	1975	1.27659574468085
chr11	2022200	2026700	4	2200	3.48717948717949
chr11	3399550	3404100	4	2425	2.45454545454545
chr11	10314600	10331825	4	10275	2.66666666666667
chr11	10371250	10376125	4	4400	0.195121951219512
chr11	16627075	16629700	4	1425	1.57142857142857
chr11	32911525	32919475	4	5175	1.1195652173913
chr11	35235925	35239375	4	2100	1.45098039215686
chr11	58939125	58942600	4	2950	0.32
chr11	68306850	68309650	4	1200	2.66666666666667
chr11	68808150	68817625	4	3100	3.93650793650794
chr11	71158475	71164875	4	3325	3.20588235294118
chr11	71497225	71499800	4	2000	0.564102564102564
chr11	73849150	73851550	4	1625	1.24137931034483
chr11	77178900	77191125	4	6875	2.34285714285714
chr11	79182350	79185300	4	2200	0.807017543859649
chr11	84253825	84255400	4	1300	0.384615384615385
chr11	91949900	91960875	4	4700	3.12987012987013
chr11	95012900	95015750	4	1500	2.5
chr11	105480825	105483950	4	2175	0.651162790697674
chr11	115092325	115098300	4	3025	3.64912280701754
chr11	116966200	116970025	4	3025	1.05
chr11	117745075	117748050	4	2350	0.392857142857143
chr11	119596050	119600525	4	4200	0.27027027027027
chr11	125949375	125953225	4	2475	2.74285714285714
chr11	128562875	128564775	4	1200	1.33333333333333
chr11	133410125	133415725	4	2550	3.50819672131148
chr12	1699325	1704575	4	3350	1.82352941176471
chr12	10513325	10518650	4	4525	0.388059701492537
chr12	19337325	19339625	4	1925	0.32258064516129
chr12	23792475	23794675	4	1950	0.185185185185185
chr12	24531375	24533625	4	1475	0.941176470588235
chr12	26662400	26665075	4	2025	0.693877551020408
chr12	29222950	29225825	4	1425	2.75
chr12	42875900	42880350	4	3975	0.461538461538462
chr12	45608750	45629925	4	8025	4.00990099009901
chr12	47473050	47480100	4	3125	3.79487179487179
chr12	51316125	51319375	4	2500	1.1
chr12	52539575	52543500	4	2650	2.61538461538462
chr12	54388700	54390275	4	1100	1.11111111111111
chr12	54411125	54413450	4	1075	2.73684210526316
chr12	58138175	58148675	4	3775	3.45299145299145
chr12	63322325	63329500	4	2800	3.21052631578947
chr12	72340325	72344100	4	3475	0.13953488372093
chr12	76026525	76029450	4	2200	2.5
chr12	79802050	79803975	4	1125	1.52380952380952
chr12	85861875	85863975	4	1600	0.636363636363636
chr12	88535325	88540200	4	3125	1.7027027027027
chr12	89844600	89848150	4	2900	1.6
chr12	96587725	96590400	4	2300	0.444444444444444
chr12	107160100	107169200	4	5925	1.28971962616822
chr12	112304800	112308600	4	3500	0.15625
chr12	118973950	118976775	4	2025	0.96
chr12	130354750	130358700	4	3600	0.736842105263158
chr13	23453825	23458800	4	4675	0.242424242424242
chr13	35487450	35489875	4	2100	0.32
chr13	38920225	38924675	4	2250	4.10810810810811
chr13	43165750	43169725	4	3225	0.9
chr13	47237650	47241450	4	1775	3.26829268292683
chr13	48806675	48811150	4	3800	0.353982300884956
chr13	49549225	49553875	4	3075	3.02564102564103
chr13	52157425	52165450	4	4825	1.29496402877698
chr13	55518950	55521575	4	1550	1.53333333333333
chr13	73632575	73634850	4	1450	1.18518518518519
chr13	78426650	78432225	4	3550	3.92857142857143
chr13	82446000	82450750	4	4425	0.64
chr13	98084550	98087550	4	2575	0.358974358974359
chr13	98627600	98631425	4	3025	0.909090909090909
chr13	98851200	98854575	4	2925	0.564102564102564
chr13	103244475	103250825	4	3100	3.27777777777778
chr13	110437475	110440300	4	2400	0.3125
chr13	111357475	111368925	4	6275	2
chr13	111558550	111568550	4	8575	0.309963099630996
chr13	114143400	114150525	4	4775	2.2
chr13	114994375	115001600	4	3525	2.60194174757282
chr14	31761375	31764625	4	2350	2.45454545454545
chr14	42068375	42076025	4	3925	2.36036036036036
chr14	51706400	51711250	4	3850	0.333333333333333
chr14	72113300	72115725	4	1800	0.615384615384615
chr14	75743250	75762950	4	7500	3.35365853658537
chr14	77779475	77788525	4	4525	2.25641025641026
chr14	91860200	91867075	4	4400	3.11475409836066
chr14	96443950	96447875	4	2600	0.986666666666667
chr14	103798900	103801950	4	2675	0.313725490196078
chr15	31617500	31621500	4	3425	0.305084745762712
chr15	40100350	40102025	4	1100	1.04347826086957
chr15	43181975	43184300	4	2050	0.375
chr15	56033800	56036125	4	1975	0.571428571428571
chr15	58958550	58960400	4	1250	0.714285714285714
chr15	65706700	65716075	4	6325	1.24050632911392
chr15	72519250	72530625	4	6275	1.65876777251185
chr15	80986900	80988875	4	1350	1.03703703703704
chr15	89740425	89743025	4	2075	0.96
chr15	90118050	90121525	4	2750	0.375
chr15	92700925	92708875	4	5350	1.07096774193548
chr16	5108375	5110350	4	1275	1.07142857142857
chr16	6391700	6396650	4	3450	1.51724137931034
chr16	21529350	21533500	4	3775	0.333333333333333
chr16	24109250	24111875	4	2225	0.324324324324324
chr16	28102150	28105350	4	2200	0.861538461538462
chr16	29624300	29626725	4	1625	1.65217391304348
chr16	30959000	30970175	4	4650	3.30612244897959
chr16	46916900	46920200	4	2825	0.268292682926829
chr16	52298275	52301850	4	3025	0.642857142857143
chr16	54962400	54965300	4	2475	0.253968253968254
chr16	71741175	71746925	4	3350	1.85714285714286
chr16	87978800	87990525	4	3850	3.64485981308411
chr16	90085250	90089725	4	3150	1.21428571428571
chr17	2238350	2241975	4	3325	0.173913043478261
chr17	13653775	13656300	4	1550	1.38461538461538
chr17	16945050	16948925	4	2350	1.27659574468085
chr17	18758875	18762375	4	2275	2.57142857142857
chr17	44184200	44186400	4	1350	1.42857142857143
chr17	44848075	44851400	4	2525	0.882352941176471
chr17	44894475	44899675	4	3575	0.648148148148148
chr17	45725800	45729325	4	2925	0.512820512820513
chr17	51531225	51534675	4	2900	0.424242424242424
chr17	56590925	56596725	4	3700	2.12903225806452
chr17	67443725	67448225	4	3000	1.28
chr17	71337600	71345900	4	3150	4.29545454545455
chr17	71562500	71566150	4	2000	4.24
chr17	74128175	74132025	4	1750	4.05882352941176
chr17	74494150	74498200	4	1775	3.76190476190476
chr17	77810875	77813125	4	1775	1.44444444444444
chr17	80709675	80714200	4	3300	1.5
chr18	6487300	6488825	4	1025	1
chr18	20493400	20495550	4	1800	0.390243902439024
chr18	24128175	24130200	4	1250	1.07692307692308
chr18	25291775	25298600	4	3725	2.29166666666667
chr18	42259125	42263350	4	2525	1.17948717948718
chr18	46353650	46356150	4	2150	0.666666666666667
chr18	72162700	72168575	4	3225	1.80769230769231
chr18	74202675	74208500	4	4675	0.302631578947368
chr18	74808850	74814400	4	2550	2.55882352941176
chr19	2782525	2786425	4	2350	3.18518518518519
chr19	3761050	3763450	4	1850	0.810810810810811
chr19	5112400	5115700	4	1850	2.64516129032258
chr19	5292525	5294375	4	1375	0.761904761904762
chr19	9180500	9186875	4	2675	4.31578947368421
chr19	10336825	10342575	4	2900	2.26373626373626
chr19	16933550	16941025	4	2775	3.77049180327869
chr19	29371400	29374500	4	1975	1.51219512195122
chr19	31806850	31810600	4	1875	3.40740740740741
chr19	31839575	31843175	4	2275	2.25
chr19	36359725	36361500	4	1375	1.11111111111111
chr19	36422050	36427800	4	2125	4.03448275862069
chr19	51160900	51163350	4	1625	1.3
chr19	57349500	57351800	4	1200	2.48
chr2	149725	153525	4	3550	0.170212765957447
chr2	7842250	7844800	4	1750	1.53846153846154
chr2	8393375	8398400	4	3225	1.1063829787234
chr2	8816300	8825925	4	8175	0.614035087719298
chr2	10036075	10038475	4	1250	1.61538461538462
chr2	11883975	11887600	4	2100	1.86046511627907
chr2	12855075	12860625	4	4850	0.288
chr2	17929025	17936325	4	3425	2.67272727272727
chr2	37189025	37194475	4	3975	0.631578947368421
chr2	43150975	43158600	4	5300	1.088
chr2	44932500	44934300	4	1125	1.1304347826087
chr2	46523900	46526675	4	2075	1.78947368421053
chr2	46768700	46771800	4	2375	0.72
chr2	50231575	50234250	4	2225	0.421052631578947
chr2	51227950	51231525	4	1625	2.88372093023256
chr2	54188525	54199150	4	3925	4.01639344262295
chr2	60680225	60681775	4	1175	0.6
chr2	62422550	62425125	4	2300	0.166666666666667
chr2	62691500	62694975	4	2525	1.61904761904762
chr2	63893450	63896250	4	1350	2.51428571428571
chr2	73510500	73512400	4	1425	0.625
chr2	74210575	74213300	4	2350	0.5
chr2	75060725	75064800	4	3500	0.277777777777778
chr2	86421475	86429550	4	3500	2.62745098039216
chr2	97426050	97430225	4	2675	1.09859154929577
chr2	102420650	102424825	4	2450	2.36363636363636
chr2	106360525	106363175	4	2250	0.323529411764706
chr2	110456875	110459775	4	1875	1.60975609756098
chr2	111529450	111531300	4	1025	2.1
chr2	115466525	115472400	4	2575	2.98701298701299
chr2	118034925	118038175	4	1350	3.23809523809524
chr2	120012275	120017425	4	3125	2.375
chr2	123756825	123758575	4	1250	0.769230769230769
chr2	125083725	125087700	4	3625	0.606060606060606
chr2	129248425	129250925	4	2125	1.15789473684211
chr2	136631675	136634475	4	2125	0.592592592592593
chr2	136874100	136876125	4	1575	0.941176470588235
chr2	139032850	139035700	4	2375	0.642857142857143
chr2	147295900	147301125	4	4800	0.158730158730159
chr2	155444250	155447350	4	2475	1.38461538461538
chr2	171358375	171362950	4	4200	0.169491525423729
chr2	172287525	172291750	4	3575	0.647058823529412
chr2	174624975	174627275	4	1225	2.57142857142857
chr2	183682975	183684950	4	1550	0.709677419354839
chr2	183900350	183903925	4	3225	0.181818181818182
chr2	200321925	200324975	4	2625	0.625
chr2	206137275	206141775	4	2175	2.11267605633803
chr2	206329525	206331300	4	1275	0.888888888888889
chr2	208814850	208817100	4	1750	0.903225806451613
chr2	208976600	208978350	4	1050	1.33333333333333
chr2	215670900	215675250	4	2350	3.78571428571429
chr2	217497225	217502250	4	4275	0.567567567567568
chr2	223724675	223729600	4	2950	1.525
chr2	223771850	223774200	4	1150	2.63157894736842
chr2	224587575	224591900	4	3450	1.92
chr2	238105950	238111500	4	3425	3.75
chr20	1370650	1374225	4	2750	0.456140350877193
chr20	3995450	3998550	4	1600	2.73684210526316
chr20	5093000	5108950	4	5875	3.69230769230769
chr20	6744300	6749475	4	2175	2.875
chr20	10445475	10450725	4	3450	1.76923076923077
chr20	17660375	17663800	4	2925	0.461538461538462
chr20	30791950	30796275	4	2725	1.6
chr20	31559425	31563125	4	2075	2.63157894736842
chr20	33864550	33873225	4	3750	3.91752577319588
chr20	36148000	36157175	4	4550	2.38235294117647
chr20	39765025	39770200	4	3925	0.835164835164835
chr20	47442500	47445100	4	1700	0.977777777777778
chr20	49921350	49929425	4	3725	3.24444444444444
chr20	55308800	55311950	4	1900	1.55555555555556
chr20	57424700	57427850	4	1875	2.46666666666667
chr20	60008975	60023850	4	5975	3.40196078431373
chr20	61425225	61428075	4	1500	1.62162162162162
chr21	22032675	22035825	4	2475	0.680851063829787
chr21	35567375	35576925	4	3250	4.02
chr21	40350950	40354675	4	2075	1.55172413793103
chr21	44072850	44076425	4	1900	2.83333333333333
chr21	46824075	46829225	4	4325	0.789473684210526
chr21	47603075	47605350	4	1475	1.29032258064516
chr21	47738225	47745825	4	3675	3.74358974358974
chr22	18402725	18406000	4	2100	3.33333333333333
chr22	19273000	19275275	4	1875	0.842105263157895
chr22	23523100	23526200	4	1875	2.5
chr22	26322650	26326150	4	1475	4
chr22	40391050	40398275	4	3900	2.28888888888889
chr22	40929425	40931900	4	2175	0.4
chr22	42760625	42765975	4	3025	1.77215189873418
chr22	45554625	45561100	4	3175	4
chr3	5018550	5029225	4	6025	3.44
chr3	13034500	13036975	4	1500	1.02564102564103
chr3	14162925	14168000	4	3600	1.32307692307692
chr3	29321950	29327625	4	3225	3.06666666666667
chr3	29386150	29389450	4	2350	0.771929824561403
chr3	39218675	39223050	4	2525	2.06666666666667
chr3	39445500	39451650	4	5300	0.315789473684211
chr3	41240075	41244500	4	3675	0.653061224489796
chr3	46034650	46037625	4	1600	3.92
chr3	50961750	50965325	4	1425	4
chr3	51421450	51424150	4	2400	0.222222222222222
chr3	64670575	64674650	4	3075	1.2
chr3	72424575	72427825	4	1550	1.66666666666667
chr3	78393800	78397025	4	2500	0.714285714285714
chr3	79373825	79377050	4	1625	1.36842105263158
chr3	81474475	81476675	4	1475	1.17241379310345
chr3	87776200	87777925	4	1325	0.666666666666667
chr3	101497475	101500100	4	1675	2
chr3	110428450	110431225	4	2175	0.476190476190476
chr3	117116575	117119450	4	2075	0.884615384615385
chr3	120394975	120400225	4	3975	0.424242424242424
chr3	124601275	124609725	4	6700	0.511848341232227
chr3	126469375	126471650	4	1625	0.727272727272727
chr3	132002200	132005250	4	2250	0.576923076923077
chr3	146221300	146225700	4	3950	0.866666666666667
chr3	169376425	169381525	4	2575	1.875
chr3	176908525	176917725	4	5750	2.11570247933884
chr3	186284325	186289300	4	2850	2.875
chr3	187984825	187988900	4	2125	2.07272727272727
chr3	192605800	192611575	4	2000	4.29090909090909
chr3	193529275	193537700	4	5025	3.25490196078431
chr3	195784175	195786400	4	1800	1
chr3	196226850	196231200	4	3600	0.346938775510204
chr4	1712925	1724525	4	4875	3.58620689655172
chr4	2222100	2224725	4	1625	1.74358974358974
chr4	5888950	5892450	4	2025	3.8
chr4	10113050	10120400	4	4250	2.35164835164835
chr4	16030750	16038400	4	2600	2.94736842105263
chr4	26858750	26863725	4	3300	1.83606557377049
chr4	30149875	30152875	4	2200	0.761904761904762
chr4	39635225	39641700	4	4975	0.816
chr4	53699925	53704425	4	2675	3.05882352941176
chr4	53727175	53730950	4	2750	0.8125
chr4	54456975	54459825	4	2350	1.15789473684211
chr4	55091700	55094275	4	1800	0.790697674418605
chr4	69254250	69276900	4	10025	3.075
chr4	79281425	79283800	4	1275	2.38461538461538
chr4	83931225	83934925	4	2600	1.26530612244898
chr4	85790175	85793225	4	1900	1.40540540540541
chr4	96468525	96471150	4	1200	2.92307692307692
chr4	103240525	103244325	4	2175	3.10526315789474
chr4	105411400	105416825	4	3475	2.08955223880597
chr4	109088250	109094425	4	2675	2.56140350877193
chr4	110849250	110850850	4	1225	0.75
chr4	114190475	114193325	4	2100	0.92
chr4	116894025	116898350	4	3550	1.76
chr4	120914650	120917475	4	1875	1.05263157894737
chr4	134513250	134516225	4	2175	1.05555555555556
chr4	155659950	155665400	4	2000	3.87096774193548
chr4	160023575	160026950	4	2450	1.09090909090909
chr4	160513950	160517175	4	2550	0.888888888888889
chr4	163024475	163027600	4	2300	0.680851063829787
chr4	174165025	174168325	4	1275	3.33333333333333
chr4	175321325	175324225	4	2200	0.742857142857143
chr4	183175875	183180375	4	1825	4.15384615384615
chr4	186756825	186769350	4	6200	2.26851851851852
chr5	3786900	3789475	4	1400	2.36363636363636
chr5	5139450	5140900	4	1050	0.916666666666667
chr5	5178225	5184650	4	4800	0.954128440366973
chr5	18797125	18800250	4	1900	2.24242424242424
chr5	32582725	32586675	4	2650	2
chr5	34544525	34549625	4	3025	4.13793103448276
chr5	40678950	40681750	4	1350	3.82608695652174
chr5	52774350	52779575	4	4975	0.0930232558139535
chr5	52840775	52843000	4	1725	0.666666666666667
chr5	53175400	53180550	4	3075	1.5
chr5	55451300	55454625	4	2675	0.346153846153846
chr5	60626150	60629725	4	2700	0.833333333333333
chr5	67483050	67490750	4	3600	2.84057971014493
chr5	71402400	71406500	4	3400	0.96551724137931
chr5	74159575	74165400	4	4650	1.11538461538462
chr5	74345900	74352600	4	5300	1.88571428571429
chr5	75819150	75820975	4	1450	0.620689655172414
chr5	81570075	81574750	4	3500	1.35483870967742
chr5	88998825	89001850	4	2400	1.89473684210526
chr5	92756750	92759325	4	1825	0.926829268292683
chr5	98099300	98110725	4	6000	1.89808917197452
chr5	107004950	107009450	4	4050	0.206185567010309
chr5	111496525	111502775	4	3300	2.84931506849315
chr5	112128675	112132350	4	2175	2.68571428571429
chr5	113691200	113698650	4	3775	2.50943396226415
chr5	115904300	115912650	4	6025	2.85714285714286
chr5	121807600	121810825	4	1650	2.88
chr5	125390300	125393950	4	2725	0.547619047619048
chr5	131825525	131833450	4	3925	2.35483870967742
chr5	145404875	145407075	4	1600	0.571428571428571
chr5	148875825	148879375	4	1200	4.31578947368421
chr5	164105400	164108675	4	2850	0.529411764705882
chr5	165856075	165859600	4	3300	0.115942028985507
chr5	166721300	166723975	4	2350	0.3125
chr5	166730075	166733650	4	2100	1.75
chr5	169822725	169825325	4	2175	0.5
chr5	171405400	171410025	4	2500	2.76190476190476
chr5	171427475	171437575	4	5175	2.21518987341772
chr5	180228750	180238675	4	4400	3.50819672131148
chr6	13485750	13488400	4	1775	2.31578947368421
chr6	14965225	14967775	4	1725	1.52
chr6	15077400	15080250	4	1850	1.21739130434783
chr6	15206625	15211450	4	3925	0.464646464646465
chr6	15909875	15913550	4	2225	1.75
chr6	21109900	21111975	4	975	2.66666666666667
chr6	26595900	26597650	4	1300	0.833333333333333
chr6	74224550	74233875	4	8550	0.214876033057851
chr6	80278700	80284900	4	2725	2.77272727272727
chr6	86350800	86355200	4	3900	0.375
chr6	90119375	90121825	4	1925	0.64
chr6	105470375	105474650	4	2175	3.26666666666667
chr6	107060600	107063875	4	2800	0.294736842105263
chr6	107810400	107814550	4	1400	4.32432432432432
chr6	108878375	108884000	4	5175	0.363636363636364
chr6	114175775	114181300	4	5150	0.222222222222222
chr6	114515700	114518250	4	1350	2.63636363636364
chr6	114644050	114646100	4	1400	0.956521739130435
chr6	117802950	117804975	4	1850	0.25
chr6	118227850	118229550	4	1150	1.05882352941176
chr6	127836175	127840900	4	2875	1.58536585365854
chr6	129064075	129068500	4	3675	0.411764705882353
chr6	130339300	130341925	4	1600	1.66666666666667
chr6	132452225	132454625	4	1125	2.08
chr6	135501900	135505050	4	1500	3.5
chr6	139687775	139697825	4	7750	0.812182741116751
chr6	140203150	140211300	4	3625	2.60344827586207
chr6	143380900	143384500	4	3100	0.347826086956522
chr6	148662600	148669675	4	4225	1.25490196078431
chr6	149288350	149291375	4	1175	3.6
chr6	151772425	151776375	4	2725	2.66666666666667
chr6	158243550	158255175	4	5675	2.30434782608696
chr6	158402150	158407450	4	2575	3.2
chr6	163833950	163838950	4	4125	0.597701149425287
chr6	170018650	170023100	4	3650	1.86206896551724
chr7	94300	98600	4	3925	0.175
chr7	913225	917975	4	2900	1.85454545454545
chr7	7216175	7225425	4	3425	4.29333333333333
chr7	8007950	8010500	4	2100	0.473684210526316
chr7	9977125	9979100	4	1575	0.606060606060606
chr7	21067725	21070725	4	2100	1.23809523809524
chr7	35054350	35055925	4	1150	0.666666666666667
chr7	36428475	36433575	4	2850	1.95294117647059
chr7	40017150	40019725	4	1850	0.8
chr7	41668275	41671075	4	2050	0.80952380952381
chr7	43175025	43181475	4	2700	2.95890410958904
chr7	48124200	48130600	4	5400	0.675324675324675
chr7	52152775	52156625	4	2250	2.16666666666667
chr7	52181375	52189475	4	4225	2.3859649122807
chr7	78028450	78031650	4	2250	0.980392156862745
chr7	81913775	81918325	4	1825	4.20512820512821
chr7	82840675	82842725	4	1125	1.9047619047619
chr7	83320150	83325500	4	1625	4.33333333333333
chr7	94021075	94025600	4	4000	0.344827586206897
chr7	101458150	101461050	4	1975	1.0952380952381
chr7	116161850	116166925	4	4050	0.933333333333333
chr7	121945725	121952150	4	3550	1.88679245283019
chr7	122317025	122320275	4	2100	0.962962962962963
chr7	128550125	128552175	4	1350	1.14285714285714
chr7	129911625	129915225	4	2750	0.862745098039216
chr7	130126150	130131775	4	2500	4.04166666666667
chr7	133812200	133816425	4	1850	2.95652173913043
chr7	135242350	135247625	4	3100	2.15384615384615
chr7	147281775	147284225	4	1225	4
chr7	151153625	151159550	4	2600	1.86440677966102
chr7	152131675	152134325	4	2000	0.580645161290323
chr7	158260475	158263475	4	2200	0.651162790697674
chr8	493200	496275	4	2675	0.285714285714286
chr8	9755475	9761925	4	2950	3.85454545454545
chr8	11056600	11059425	4	2350	1.11111111111111
chr8	18412125	18417600	4	2650	2.53125
chr8	18831250	18836675	4	2275	3.43283582089552
chr8	35048525	35051125	4	1625	1.75757575757576
chr8	48435975	48438775	4	2225	0.571428571428571
chr8	48733700	48736575	4	2350	0.418604651162791
chr8	48871500	48874875	4	3150	0.0869565217391304
chr8	54676075	54679925	4	1725	3.35
chr8	61588675	61593950	4	3275	4.19354838709677
chr8	66628600	66631650	4	2625	0.5
chr8	67576500	67580475	4	2400	1.75438596491228
chr8	82807600	82811150	4	2750	0.875
chr8	91591100	91593200	4	1550	0.814814814814815
chr8	103248150	103252450	4	3575	0.96
chr8	103540750	103557125	4	4225	3.66929133858268
chr8	104687525	104689725	4	1975	0.208333333333333
chr8	108441075	108443100	4	1700	0.444444444444444
chr8	118368825	118371000	4	1625	0.55
chr8	118969175	118972250	4	2400	0.967741935483871
chr8	122651475	122655500	4	3500	0.4
chr8	126009350	126013400	4	3175	0.814814814814815
chr8	126231200	126241100	4	4450	1.86666666666667
chr8	141640400	141646800	4	3100	2.81578947368421
chr8	142237050	142238650	4	1175	0.916666666666667
chr9	2180450	2182475	4	1425	1.14285714285714
chr9	3478550	3480475	4	1400	1.44444444444444
chr9	4661725	4666625	4	2325	2.85185185185185
chr9	20301050	20304200	4	2250	0.684210526315789
chr9	20621150	20623025	4	1350	1.18181818181818
chr9	23776350	23779800	4	2550	0.705882352941177
chr9	23849575	23851450	4	1400	0.769230769230769
chr9	33159350	33168025	4	3150	3.73809523809524
chr9	37574100	37576800	4	2100	0.755555555555556
chr9	75764025	75768025	4	2325	1.96774193548387
chr9	79206625	79210750	4	2725	1.17948717948718
chr9	80199350	80204700	4	4100	1.07692307692308
chr9	80332125	80335050	4	1950	1.10204081632653
chr9	89557575	89563925	4	2750	2.71264367816092
chr9	91146850	91150500	4	2000	1.88888888888889
chr9	91793275	91795850	4	2250	0.241379310344828
chr9	91924600	91934850	4	6575	2.13846153846154
chr9	94183350	94187150	4	1650	3.07692307692308
[truncated: 1,390 more rows]
