# Supplementary material for: Large organized chromatin lysine domains help distinguish primitive from differentiated cell populations
Source: Nat Commun. 2021 Jan 21;12:499. doi: 10.1038/s41467-020-20830-9 (PMC7820432; doi:10.1038/s41467-020-20830-9)
Supplement: Supplementary file 3 — Supplementary Software [file 41467_2020_20830_MOESM3_ESM.zip › E008-H3K27me3_LOCKS.bed]

chr1	795950	949775	48	88525	14.4666666666667
chr1	18859225	19030650	48	64575	38.695652173913
chr1	20602925	20792900	48	59725	29.0909090909091
chr1	40059875	40248150	48	114800	34.1917808219178
chr1	47853050	47979500	48	67550	21.6470588235294
chr1	228565175	228721225	48	52800	66.6666666666667
chr10	102373100	102535675	48	106675	19.7777777777778
chr10	102535850	102622575	48	50125	19.4545454545455
chr10	102729425	102914350	48	97125	56.4126984126984
chr11	2455450	2540300	48	42500	9.8
chr11	2545150	2625900	48	53325	16.5714285714286
chr11	2720000	2816225	48	50550	49
chr11	2818975	2906000	48	39125	14
chr11	63695600	63848550	48	62450	63.5217391304348
chr11	119949900	120105625	48	46950	39.7
chr12	48287375	48371500	48	34375	25.4285714285714
chr12	54087375	54198625	48	61375	39.7872340425532
chr12	54198850	54302775	48	25650	49.6129032258064
chr12	54304625	54546275	48	227875	1.90697674418605
chr12	54550575	54817375	48	49425	64.3636363636364
chr12	130384950	130563100	48	40950	64
chr12	130564800	130685675	48	50900	35.3636363636364
chr12	132807225	132916900	48	45150	25.8139534883721
chr12	132916975	133022675	48	76225	13.7037037037037
chr12	133023625	133171100	48	77800	37.44
chr13	28343350	28483700	48	68775	27.1428571428571
chr15	74497375	74727775	48	35900	65.8888888888889
chr15	89878650	90027350	48	101500	10.4516129032258
chr16	2893650	3227975	48	53500	56.4761904761905
chr17	7892450	8093125	48	64500	41.319587628866
chr17	32863725	32970475	48	58400	27.8947368421053
chr17	46493025	46747300	48	159425	61.6875
chr18	56881325	57057975	48	72225	42.6067415730337
chr19	1444725	1689450	48	65225	34.9677419354839
chr19	3163725	3474650	48	62275	41.5294117647059
chr19	36160050	36478850	48	52825	66
chr19	41949725	42049150	48	30825	30.1818181818182
chr19	42175600	42384125	48	24375	57.741935483871
chr19	50989775	51181925	48	55700	43.2571428571429
chr19	51277375	51388750	48	42975	43.2173913043478
chr2	121176075	121270475	48	54150	15.741935483871
chr2	219645575	219906175	48	116275	35.8571428571429
chr20	59494325	59628650	48	20875	56.3636363636364
chr20	59629400	59687825	48	22950	17.6470588235294
chr20	59688475	59754950	48	28625	25.0344827586207
chr20	59755150	59832100	48	39525	15.7837837837838
chr20	61601525	61714750	48	54450	33.6666666666667
chr22	22339525	22460375	48	106450	2.8955223880597
chr22	22461050	22625625	48	139925	3.75
chr22	22626875	22867950	48	150300	63.0434782608696
chr22	22868000	22956175	48	64600	3.5
chr22	22956525	23065950	48	56050	15.103825136612
chr22	23066025	23135775	48	39975	9.5
chr22	23136950	23206450	48	36675	6.46153846153846
chr22	23207800	23292450	48	31900	30.4444444444444
chr22	50917075	51167675	48	56300	47.7857142857143
chr5	472150	583825	48	45550	42.3529411764706
chr6	28557925	28832850	48	95825	52.6428571428571
chr6	30182250	30453900	48	58750	57.7037037037037
chr6	41309775	41444925	48	82625	26.2962962962963
chr6	150235175	150468925	48	120550	22.2222222222222
chr6	166068950	166690700	48	78525	52.0526315789474
chr7	127669050	127846525	48	47450	44.7603305785124
chr7	150593825	150855400	48	43350	57.7575757575758
chr7	155119675	155235075	48	57150	48.125
chr8	21638925	22300675	48	101525	60.9777777777778
chr9	66342750	66526050	48	51000	42.4380952380952
chr9	71034800	71151050	48	40700	42.9565217391304
chr9	129261750	129515575	48	108025	59.8888888888889
chr9	135848250	136154225	48	44675	53.4117647058824
chr9	139871400	140177475	48	80275	50.0555555555556
chr19	40970925	41169925	47	53800	54.2439024390244
chr2	121271700	121372025	47	37700	29.7647058823529
chr5	134782775	134941350	47	95675	38.0540540540541
chr12	52206650	52461225	45	55950	30.2372881355932
chr19	1690150	1929400	45	71325	46.5438596491228
chr19	45717425	46033425	45	44375	49.5789473684211
chr20	37272850	37523325	44	46600	52.6923076923077
chr19	13090800	13214450	43	100450	8
chr9	21719325	21801825	43	46400	14.4444444444444
chr20	181350	277575	42	32000	29.9
chr5	176201475	176303150	42	32625	49
chr14	23736100	23896925	41	34275	37.8979591836735
chr14	57124300	57385150	41	61225	40.6111111111111
chr17	72836950	72977950	41	61775	21.9285714285714
chr3	184206450	184352850	41	60875	41.6363636363636
chr9	69777150	69844450	41	39425	8.58333333333333
chr1	46901825	47017650	40	93525	17.3333333333333
chr1	156780925	156901225	40	71275	27.9393939393939
chr12	114815900	114945825	40	91400	31
chr17	47956350	48086675	40	71625	22.5217391304348
chr17	78386475	78516675	40	42825	30
chr1	3526500	3688050	39	31100	37.8222222222222
chr17	79305875	79504750	39	54475	24.2857142857143
chr2	219906325	220226400	39	57700	48.5263157894737
chr2	220282450	220451225	39	47925	23.2121212121212
chr5	180469125	180644600	39	55300	40.8461538461538
chr11	20151950	20276000	38	48125	31.015873015873
chr11	64396800	64513575	38	41675	33.1578947368421
chr1	203236975	203320350	37	36525	42.7058823529412
chr1	228182750	228326450	37	63175	35.5522388059701
chr17	56269000	56404350	37	31325	38
chr2	121386000	121492950	37	25775	38.6315789473684
chr5	139379850	139448100	36	24150	23.7894736842105
chr6	41444975	41529375	36	57500	13.3571428571429
chr6	29966250	30143325	35	48125	37
chr9	100686275	100752275	35	35250	11.7560975609756
chrX	39759500	40036850	35	60350	28.2409638554217
chrX	119919175	119989775	35	32375	15.5135135135135
chr11	63848775	63910225	34	18400	20.0740740740741
chr12	162875	325200	34	40825	21.8947368421053
chr9	126719725	126834875	34	58425	30.4210526315789
chr2	71085900	71207200	33	76525	14.0740740740741
chr2	73383325	73552400	33	41125	32.7407407407407
chr20	59891400	59949475	33	14275	35.1578947368421
chr1	23671675	23755700	32	74200	3.61904761904762
chr1	44962475	45034500	32	25825	16.047619047619
chr1	111093625	111223550	32	42150	16.4324324324324
chr1	231278225	231355275	32	38825	18.7058823529412
chr12	132622600	132706975	32	44925	16.1206896551724
chr20	22366150	22447650	32	34600	26.48
chr9	67268600	67360275	32	15125	28.140350877193
chr1	6452525	6559425	31	38600	24.8727272727273
chr19	39709325	39783425	31	20700	27.8787878787879
chr19	54383000	54505325	31	36150	15.7222222222222
chr2	121066325	121155175	31	31725	24.5294117647059
chr10	102966800	103072150	30	64950	15.448275862069
chr11	2625950	2679300	30	30200	26.2222222222222
chr14	36948600	37070325	30	76450	28.5789473684211
chr17	1855050	1964650	30	44050	18.125
chr10	101244575	101315400	29	50300	8
chr16	56617800	56749325	29	78425	19.2105263157895
chr17	34987975	35088000	29	28175	26.5555555555556
chr17	38934800	39001400	29	22775	22.6206896551724
chr11	17671050	17762375	28	45575	15.7263157894737
chr17	17576250	17644150	28	53275	15.5
chr3	128143850	128276200	28	57350	25.6875
chr9	38191800	38254875	28	36675	16.1
chr14	103244625	103750275	27	52225	24.280487804878
chr16	1288000	1351975	27	20575	24.8571428571429
chr17	45773625	45882075	27	33350	24.1428571428571
chr19	2974275	3048475	27	28725	20.7586206896552
chr22	32812675	32867550	27	16600	20.25
chr7	1405575	1463600	27	21750	11.36
chrX	68437150	68524025	27	38950	19.4285714285714
chrX	152865225	152940375	27	25000	16.5
chr15	88789200	88828475	26	17375	16.8333333333333
chrX	146750250	146803875	26	43900	7.92
chr1	38191425	38261600	25	34700	13.4074074074074
chr1	47645100	47710900	25	37675	16.72
chr11	65291300	65361800	25	28850	17.1929824561403
chr16	78077425	78119025	25	24675	5.82352941176471
chr19	28237075	28265050	25	18500	5.91304347826087
chr2	45142550	45245050	25	67450	22
chr4	4838500	4923000	25	44575	18.16
chr7	1250125	1318725	25	52775	5.91304347826087
chr1	156588825	156675325	24	36200	15.7543859649123
chr17	33771475	33892925	24	38425	17.4230769230769
chr19	42635425	42687400	24	23475	14.88
chr2	73107300	73167075	24	48375	5.45454545454545
chr7	155235350	155334600	24	91125	9.33333333333333
chr9	36980850	37047175	24	46700	14.125
chr11	2058750	2093850	23	13200	7.78947368421053
chr11	61266300	61359650	23	23850	18.0765027322404
chr11	128728500	128779600	23	27325	11.2238805970149
chr14	105262275	105406500	23	35200	16.9677419354839
chr21	38035575	38092175	23	37650	18.3333333333333
chr6	27205550	27281425	23	32400	12.05
chr6	144268575	144334050	23	39525	5.8
chrX	129066550	129122000	23	34375	7.07692307692308
chr12	54923300	55011300	22	37275	17.3846153846154
chr14	24785825	24835500	22	27150	11.5238095238095
chr5	139122825	139185825	22	34350	15.8888888888889
chr6	27689725	27744875	22	35425	8.26666666666667
chr12	48570975	48608050	21	22700	12.5833333333333
chr15	79347275	79400150	21	26225	14.4301075268817
chr16	33935425	33965750	21	7300	14.1481481481481
chr17	47534725	47578550	21	17350	12.7368421052632
chr18	19904575	19943750	21	20425	12
chr19	18873625	18925250	21	40825	5.15
chr4	776325	824350	21	36675	4.33333333333333
chr7	32964750	32998650	21	21925	10.1111111111111
chr1	78687500	78737175	20	30900	8.59770114942529
chr11	113923125	113954450	20	22700	5.77777777777778
chr12	115092200	115188650	20	53375	8.68508287292818
chr16	88833425	88859900	20	10125	9.29411764705882
chr17	56205475	56252825	20	12875	11.8064516129032
chr19	42892700	42945625	20	17450	12.3529411764706
chr2	133011950	133039175	20	7350	12.4347826086957
chr2	242970425	243000900	20	22175	9.05882352941176
chr21	34385125	34463150	20	51250	11.1351351351351
chr6	44232325	44287175	20	24000	9.98780487804878
chr7	157453875	157500925	20	26500	9.51515151515152
chr8	23529150	23592725	20	52550	7.51351351351351
chr1	966400	1015300	19	22200	7.24022346368715
chr1	149135400	149233450	19	40100	12.784140969163
chr10	104150625	104197500	19	17450	11.5789473684211
chr11	1559025	1600000	19	25875	8.35897435897436
chr12	54818050	54857625	19	27150	4.98823529411765
chr16	198625	231500	19	25500	1.34328358208955
chr17	46779300	46847175	19	60000	4.93877551020408
chr20	24978650	25072725	19	34000	10.8671679197995
chr5	176022950	176061375	19	17975	12.655737704918
chr7	157373850	157408025	19	23025	9.90909090909091
chr10	102321325	102346600	18	13050	10.375
chr14	36890425	36923325	18	16375	11.9459459459459
chr14	38674500	38729625	18	26525	9.75510204081633
chr17	45921600	45953525	18	24200	4.86075949367089
chr19	55862175	55894525	18	19125	11.037037037037
chr4	2035350	2064475	18	19700	4.40909090909091
chr4	83695925	83736575	18	34975	3.7037037037037
chr5	42951500	43065750	18	51375	11.3333333333333
chrX	109664275	109683500	18	11475	6.2962962962963
chr10	50868650	50909000	17	21400	7.5625
chr10	99783475	99814925	17	19750	11.0857142857143
chr11	1751475	1772200	17	13325	3.82608695652174
chr20	44639100	44689100	17	33725	8.57692307692308
chr3	181412600	181454325	17	21400	9.30769230769231
chr4	3458450	3500875	17	33350	2.2
chr4	6548600	6576550	17	17300	5.23809523809524
chr5	151277350	151306225	17	20125	10.4210526315789
chr8	22405700	22448075	17	19600	4.4375
chr1	6228400	6322800	16	27450	8.62439024390244
chr1	18423250	18446150	16	15400	4.07692307692308
chr1	38063375	38110825	16	31600	5.29411764705882
chr1	48167825	48203275	16	24575	8.36363636363636
chr1	113240850	113272850	16	14475	8.45283018867925
chr1	156352350	156418550	16	42300	9.45454545454546
chr10	120001000	120031450	16	20175	5.24137931034483
chr2	119563750	119622475	16	41450	6.53333333333333
chr22	21310925	21337600	16	14875	5.51351351351351
chr22	39890250	39914425	16	13725	6.4
chr4	156334375	156364125	16	21525	9.76
chr5	35740275	35769850	16	21625	5.03030303030303
chr5	72711575	72750400	16	32325	3.36363636363636
chr5	172649675	172696325	16	34650	8.22222222222222
chr6	37707200	37753925	16	26425	6.36363636363636
chr1	41822000	41853225	15	19425	6.57142857142857
chr10	95585875	95618100	15	23450	7.25
chr11	60767850	60795375	15	18450	2.58064516129032
chr12	1691875	1744950	15	22350	7
chr12	94536500	94582075	15	32425	5.52
chr14	97144150	97164350	15	14925	1.14285714285714
chr16	740900	778800	15	27100	4.94623655913978
chr17	42611450	42641400	15	20400	2.37735849056604
chr19	2281725	2313500	15	20175	4.07142857142857
chr22	19692025	19721425	15	20975	6
chr22	39625200	39650550	15	18900	2.60606060606061
chr3	10902025	10923775	15	13575	7.44
chr5	1864000	1898200	15	28750	2.3265306122449
chr5	77248725	77293125	15	27175	5.45454545454545
chr7	68682850	68708575	15	17975	5.06976744186047
chr7	142490800	142510650	15	10900	6.34782608695652
chr7	150412075	150453525	15	35125	5.07317073170732
chr8	61565200	61595600	15	21725	3.15384615384615
chr9	131933625	131961650	15	16600	7.25333333333333
chrX	70316300	70340200	15	12275	3.58620689655172
chr1	2965825	2995225	14	22375	3.44
chr1	26471175	26495950	14	19175	3.85185185185185
chr1	175853525	175895300	14	35975	2.72
chr10	102914400	102929225	14	7000	7.07692307692308
chr10	111905025	111939575	14	24300	6.5
chr11	57219175	57251975	14	18075	6.94736842105263
chr11	118012900	118047175	14	31100	2
chr17	37744025	37786700	14	37425	4.82352941176471
chr17	77749200	77823550	14	60575	1.81264637002342
chr18	18959550	18984700	14	14500	5.76666666666667
chr19	47134825	47163975	14	15575	5.5
chr19	47919175	47975100	14	22975	7.40625
chr19	55575125	55599800	14	19175	2.17647058823529
chr2	114020350	114052950	14	27025	2.2093023255814
chr3	185812675	185839925	14	19800	3.5
chr3	189489350	189527725	14	20875	7.25
chr4	8578600	8611200	14	14100	6.02409638554217
chr6	33153700	33190700	14	20075	6.32394366197183
chr6	43197325	43254325	14	23550	7.25287356321839
chr9	68408800	68427925	14	14550	1.36842105263158
chr9	115850675	115865025	14	8200	6.85714285714286
chr9	133526375	133558075	14	23975	7.30769230769231
chr9	135029525	135045250	14	12425	3.2
chrX	144879300	144906600	14	22700	2.42105263157895
chr1	26359125	26385175	13	15975	4.03703703703704
chr1	155042925	155059450	13	12250	4.38095238095238
chr10	23444125	23498075	13	43700	3.82716049382716
chr11	128390150	128423375	13	25875	4.4
chr12	50434400	50476125	13	20375	5.57429718875502
chr13	112749250	112772150	13	14500	2.96551724137931
chr14	96162325	96180450	13	11850	4.05882352941176
chr15	74413375	74432075	13	15975	2.22222222222222
chr16	30655075	30709300	13	38250	5.92857142857143
chr17	8903600	8933800	13	25225	1.61290322580645
chr19	55667450	55697225	13	17300	3.86666666666667
chr2	127693800	127707000	13	6475	5.24137931034483
chr22	38845500	38865250	13	16650	1.45
chr5	2733025	2765425	13	21950	4.78260869565217
chr6	49516800	49534400	13	13375	2
chrX	68102100	68116075	13	7900	6.18181818181818
chrX	130181275	130223450	13	28975	5.02702702702703
chr1	33334500	33395075	12	23500	5.02456140350877
chr1	39266675	39287575	12	14475	4
chr1	181054575	181080050	12	16900	4.24137931034483
chr10	77150100	77223125	12	53525	3.64102564102564
chr10	102623300	102639000	12	8625	4.42857142857143
chr11	43558975	43609550	12	30025	3.78378378378378
chr11	115524125	115535125	12	7975	3
chr11	124996225	125044075	12	17500	5.03529411764706
chr12	48371550	48433975	12	59125	0.666666666666667
chr13	39950950	39973275	12	19450	1.5
chr15	45750400	45777475	12	22400	2.10526315789474
chr16	6901650	6919225	12	12600	5.1
chr18	35131200	35152425	12	17050	2.89655172413793
chr19	19175025	19188950	12	6800	4.22857142857143
chr19	30002675	30024875	12	16575	3.82608695652174
chr19	54921700	54941725	12	11250	2.78048780487805
chr2	85971150	86000450	12	16700	4.6
chr2	207113975	207139550	12	23300	0.6
chr20	2487850	2519250	12	24275	3.43396226415094
chr22	37718275	37737900	12	13300	4.17021276595745
chr3	46912725	46941175	12	22800	1.83448275862069
chr4	7084675	7106650	12	15000	4.84210526315789
chr5	37080725	37093275	12	9925	1.61643835616438
chr6	28169125	28192250	12	17725	1.81818181818182
chr6	31319550	31337250	12	11400	4.8
chr6	35171050	35194100	12	18350	1.89473684210526
chr7	27124075	27297050	12	168825	4.58333333333333
chr7	70140550	70161525	12	14775	2.70833333333333
chr7	150855875	150878375	12	18575	3.25
chr8	81470275	81492175	12	16200	2.76190476190476
chr8	110611875	110635700	12	18050	4
chr8	144838000	144859050	12	15625	1.53846153846154
chr9	960575	990975	12	27300	2.64705882352941
chr9	1026775	1058300	12	25600	4.27586206896552
chr9	131142525	131185525	12	39975	0.522727272727273
chr9	140766775	140785600	12	12700	2.8
chr1	17012175	17035525	11	17725	3.6
chr1	20802450	20819650	11	13375	2.95652173913043
chr1	21507425	21525600	11	12650	3.83333333333333
chr1	39061025	39075400	11	9500	1.55
chr1	84933175	84944325	11	8075	2.64285714285714
chr1	179542350	179563150	11	11650	2.25454545454545
chr1	223898700	223921025	11	15225	3.62025316455696
chr1	231163475	231185525	11	13575	2.54545454545455
chr10	98936300	98957475	11	13875	2.1980198019802
chr11	19360050	19372400	11	10650	1.71428571428571
chr15	42656475	42678825	11	13425	3.41052631578947
chr15	45398225	45430550	11	29450	0.586666666666667
chr15	63780175	63802850	11	18750	2.18181818181818
chr16	1956175	1981350	11	15175	2.97014925373134
chr16	8548150	8565475	11	13025	4.19047619047619
chr16	54958925	54984300	11	21200	3.7
chr16	73055850	73108550	11	47975	0.529411764705882
chr17	7722725	7749175	11	10925	4.08333333333333
chr17	44860225	44871950	11	6225	4.125
chr17	72606600	72615825	11	5975	1.83333333333333
chr18	34936350	34960400	11	18350	2.55172413793103
chr19	7918500	7941200	11	14475	3.90123456790123
chr19	18705575	18728550	11	19200	1.76190476190476
chr2	9344550	9360725	11	9375	3.4375
chr2	70652775	70672575	11	10925	3.12781954887218
chr2	85339125	85350000	11	6575	3.16666666666667
chr2	114255425	114269800	11	9950	3.85185185185185
chr20	61044425	61063725	11	17100	0.65625
chr22	23693900	23721050	11	19950	1.77777777777778
chr3	193490250	193509100	11	9150	3.14634146341463
chr4	8847300	8900900	11	48650	2.82758620689655
chr4	16445975	16459025	11	9200	4.11764705882353
chr5	170726175	170765650	11	34150	2.0952380952381
chr7	112997200	113015025	11	14350	3.15384615384615
chr9	117675525	117698300	11	18975	3
chrX	118094875	118123500	11	25025	3.68888888888889
chrX	149515725	149543475	11	11725	4.07692307692308
chr1	33809225	33825850	10	13175	2.66666666666667
chr1	84483850	84501225	10	13275	2.08333333333333
chr1	94700175	94728500	10	20875	1.31666666666667
chr1	230912875	230928425	10	11825	2.70588235294118
chr11	3182425	3192975	10	8550	0.538461538461538
chr12	1633050	1648075	10	11950	2.17142857142857
chr12	113895175	113926400	10	27650	1.80952380952381
chr14	54410825	54432075	10	17950	2.48275862068966
chr14	68064950	68082775	10	14625	1.5
chr14	99728825	99744225	10	11400	1.21428571428571
chr15	96623300	96639425	10	11675	2.58823529411765
chr15	96857125	96919925	10	59175	3.05555555555556
chr16	31482525	31501575	10	14650	1.27941176470588
chr17	40821300	40838125	10	11800	2.8125
chr17	71890600	71909475	10	17125	1.13725490196078
chr18	45930675	45943050	10	9075	2.88888888888889
chr18	70101525	70127825	10	21775	2.41666666666667
chr19	12939425	12951200	10	9825	0.634920634920635
chr2	44992900	45007900	10	10275	2.31578947368421
chr2	178522425	178541525	10	11250	2.58333333333333
chr2	241757275	241773525	10	13675	0.916666666666667
chr22	28185025	28201525	10	14025	0.680851063829787
chr22	50698550	50711550	10	10300	0.625
chr3	45884225	45893725	10	7175	1.15384615384615
chr4	5888650	5910600	10	19200	1.93939393939394
chr4	106060725	106087100	10	21750	2.15686274509804
chr5	54466250	54482475	10	12400	2.75
chr5	72509450	72537575	10	21450	2.51851851851852
chr6	10377325	10430500	10	51100	1.84615384615385
chr6	89840625	89857425	10	12650	1.66197183098592
chr6	168698075	168706350	10	5600	2.47058823529412
chr7	69056050	69096775	10	35525	2.14814814814815
chr7	85389800	85400025	10	7450	2.36363636363636
chr8	97140925	97176700	10	31950	1.23076923076923
chrX	573975	611175	10	32775	1.20833333333333
chrX	99646400	99668975	10	20200	1.15789473684211
chrX	136625300	136651225	10	12625	2.21505376344086
chr1	2458225	2476225	9	16725	0.553191489361702
chr1	19035225	19051125	9	12850	1.49514563106796
chr1	19988550	19997525	9	7350	2.21052631578947
chr1	37493350	37510150	9	13725	2.21052631578947
chr1	205503875	205512500	9	4500	1.6
chr10	103982300	104003625	9	19125	2.15384615384615
chr10	121230050	121243375	9	11250	1.33333333333333
chr11	44319500	44368300	9	41650	2
chr12	49359650	49395450	9	32625	1.24137931034483
chr12	50337200	50365500	9	18325	2.10271903323263
chr12	133171625	133198325	9	24400	1.45833333333333
chr13	97871025	97892225	9	18750	1.64102564102564
chr13	108225300	108237400	9	9125	1.33333333333333
chr14	93381275	93392050	9	7275	2.0655737704918
chr15	23865100	23879750	9	11475	1.3125
chr15	41208700	41237200	9	22250	2.04511278195489
chr15	82334575	82358150	9	14200	2.03636363636364
chr16	75950325	75975475	9	19200	1.83783783783784
chr17	26232700	26250450	9	14700	1.04347826086957
chr17	36090075	36112050	9	18475	0.935064935064935
chr17	38490275	38507825	9	13925	2
chr17	46747500	46758450	9	7875	2.16
chr17	72660675	72672125	9	8500	1.89473684210526
chr17	77712625	77726300	9	10475	1.35
chr17	80284650	80297725	9	11950	0.545454545454545
chr19	5489550	5504300	9	12525	0.612244897959184
chr19	30081475	30088225	9	3825	2.25
chr2	182531575	182559400	9	22375	2.17886178861789
chr20	23013200	23034450	9	18650	1.68
chr21	38409150	38423600	9	12050	2
chr22	37461700	37475625	9	10725	1.93333333333333
chr3	62339275	62370725	9	29500	1.35294117647059
chr3	64662600	64677100	9	12750	0.588235294117647
chr4	1037150	1055525	9	13050	2.21875
chr4	3870900	3882225	9	8850	1.19587628865979
chr4	105823525	105849300	9	21975	1.77049180327869
chr4	185924125	185955425	9	26125	1.06060606060606
chr5	134357525	134394950	9	33550	1.66666666666667
chr5	135524500	135547600	9	21275	0.740740740740741
chr5	153983150	153993225	9	7900	1.3
chr5	158473825	158492500	9	15525	1.12765957446809
chr5	171041500	171058675	9	15000	0.615384615384615
chr6	1372150	1403150	9	29350	1.4375
chr6	33967400	33984425	9	13950	1.34883720930233
chr6	40562450	40569000	9	3700	1.80952380952381
chr6	42058675	42067300	9	4400	2.06779661016949
chr6	64242825	64256375	9	10650	1.08333333333333
chr7	156784775	156822725	9	36350	0.583333333333333
chr8	22765150	22775600	9	6375	1.44303797468354
chr8	26717700	26727650	9	8450	1.5
chr8	41159225	41185275	9	23200	0.666666666666667
chr8	144260525	144274100	9	10375	1.73333333333333
chr9	119031250	119051350	9	16250	2
chr9	132242850	132258075	9	10725	1.39655172413793
chr9	133808175	133819525	9	8325	1.9
chrX	122315025	122321800	9	4925	1.48837209302326
chrX	149385675	149398400	9	10850	0.412698412698413
chr1	17197225	17203075	8	4425	1.03703703703704
chr1	51429125	51451200	8	19825	0.714285714285714
chr1	67978575	67990750	8	9850	1.17948717948718
chr1	232381825	232394450	8	10775	0.933333333333333
chr10	22601850	22638150	8	33925	0.333333333333333
chr10	23977850	23991375	8	11100	1.11111111111111
chr11	27812225	27824075	8	9175	1.17543859649123
chr11	119659000	119672625	8	12100	0.333333333333333
chr11	133897375	133903650	8	5475	0.465116279069767
chr12	79038625	79054350	8	12050	1.36842105263158
chr12	113948200	113960025	8	10525	0.529411764705882
chr12	125667025	125679200	8	9900	0.406779661016949
chr12	130697675	130712775	8	13175	0.56140350877193
chr15	55876300	55883375	8	5650	0.846153846153846
chr15	72524325	72538525	8	11625	0.376811594202899
chr15	93900425	93910300	8	7650	1.23809523809524
chr16	1380975	1395300	8	12300	0.625
chr16	87896200	87905225	8	5700	1.30769230769231
chr17	4427275	4437475	8	8450	1.0625
chr17	44336625	44347675	8	7575	1.02325581395349
chr17	72643825	72650375	8	4950	0.845070422535211
chr17	79914100	79927750	8	12300	0.842105263157895
chr18	19793300	19803700	8	7350	1.33333333333333
chr18	34831425	34841700	8	7750	1.31428571428571
chr19	4579575	4586450	8	5150	1.28205128205128
chr19	45248300	45262150	8	12350	0.585858585858586
chr19	51182525	51208300	8	23925	0.538461538461538
chr2	119910825	119920750	8	9100	0.56
chr2	137261325	137272400	8	8775	1.2
chr2	178590225	178612675	8	20725	0.681818181818182
chr2	217553925	217562000	8	6325	0.466666666666667
chr20	2665625	2690300	8	22050	0.403846153846154
chr20	50714775	50724800	8	8375	1.02127659574468
chr21	36234800	36243750	8	6200	1.21428571428571
chr22	40052400	40062175	8	7800	0.723404255319149
chr22	42303775	42325025	8	19475	0.788732394366197
chr3	12909700	12918875	8	6625	0.684684684684685
chr3	69188625	69196425	8	5325	0.936170212765957
chr3	128710600	128727700	8	15375	0.740740740740741
chr4	154708700	154715275	8	4775	1.01369863013699
chr5	3582775	3609750	8	25225	1.02702702702703
chr5	72585900	72610125	8	22225	0.72
chr5	92902825	92960550	8	56825	0.214285714285714
chr5	137423425	137438525	8	11600	1.06382978723404
chr5	155102225	155116000	8	12200	0.9
chr5	174142875	174173200	8	22375	1.35483870967742
chr6	91997175	92014675	8	15275	0.5625
chr6	102906225	102915650	8	6575	1.07692307692308
chr7	6565275	6576975	8	10550	0.403846153846154
chr7	64335750	64352500	8	13500	0.717299578059072
chr7	90977100	90991775	8	13375	0.271028037383178
chr7	132243625	132265225	8	20025	0.258064516129032
chr8	3096225	3107475	8	9975	0.666666666666667
chr8	14339350	14352300	8	11050	0.714285714285714
chrX	71519225	71535125	8	12775	1.2
chrX	106687000	106697325	8	8375	0.727272727272727
chrX	131495850	131505400	8	8625	0.733333333333333
chrX	139513650	139521525	8	5775	1.13333333333333
chr1	5277350	5290050	7	11650	0.615384615384615
chr1	110606875	110631250	7	23150	0.276923076923077
chr1	148922800	148932350	7	8700	0.551724137931034
chr1	169648050	169662600	7	13325	0.48936170212766
chr1	182579225	182588250	7	7625	0.51063829787234
chr10	9133350	9145650	7	11000	0.6
chr10	15508575	15522375	7	13050	0.162962962962963
chr10	88120375	88138275	7	16250	0.250950570342205
chr10	99729425	99740525	7	8925	0.829268292682927
chr11	1354750	1361750	7	5625	0.633333333333333
chr12	42628175	42642650	7	12425	0.433497536945813
chr12	58003725	58029450	7	24200	0.695652173913043
chr13	20931925	20940550	7	7050	0.823529411764706
chr13	53843150	53860950	7	16350	0.107142857142857
chr13	94789150	94802625	7	11225	0.826666666666667
chr14	38044500	38081950	7	36425	0.423076923076923
chr15	37383675	37406600	7	21075	0.615384615384615
chr15	89340950	89350075	7	8225	0.5
chr17	21260375	21266200	7	4650	0.439024390243902
chr17	44890350	44902900	7	10725	0.441176470588235
chr17	54666900	54677950	7	8975	0.56
chr17	75775050	75792150	7	14350	0.341463414634146
chr18	22621425	22634500	7	12075	0.134453781512605
chr18	59988650	59996050	7	6175	0.666666666666667
chr19	8426825	8432325	7	4675	0.3
chr19	51410350	51420700	7	8425	0.475
chr2	9280300	9286550	7	4675	0.742857142857143
chr2	10215325	10224200	7	7350	0.433333333333333
chr2	42068750	42074375	7	4375	0.67741935483871
chr2	103232550	103240225	7	6925	0.615384615384615
chr2	162092725	162103625	7	8575	0.722222222222222
chr2	224476300	224494275	7	15775	0.608695652173913
chr20	34679250	34690650	7	9700	0.473684210526316
chr20	49637325	49646425	7	7475	0.636363636363636
chr20	61267375	61278500	7	10250	0.307692307692308
chr22	37812325	37825450	7	11400	0.571428571428571
chr22	46454825	46471150	7	14825	0.274509803921569
chr22	51167850	51181250	7	11275	0.617647058823529
chr3	17036300	17048325	7	10775	0.363636363636364
chr3	38687875	38695375	7	6300	0.756756756756757
chr3	122742225	122750425	7	7200	0.333333333333333
chr3	131785550	131795475	7	9200	0.538461538461538
chr3	147070575	147145950	7	74650	0.263157894736842
chr3	190228225	190235500	7	5900	0.551724137931034
chr3	197801175	197815700	7	12525	0.394366197183099
chr4	564125	576075	7	10675	0.695652173913043
chr4	2136425	2149900	7	12250	0.545454545454545
chr4	2413650	2425150	7	10525	0.421052631578947
chr4	140543250	140555550	7	11200	0.538461538461538
chr4	147990175	147998175	7	6650	0.6
chr4	174413425	174467075	7	51550	0.673913043478261
chr5	75371175	75383975	7	12075	0.689655172413793
chr6	1522150	1530350	7	7175	0.7
chr7	555875	565800	7	7825	0.7
chr7	42125800	42136700	7	9150	0.631578947368421
chr7	75905800	75914350	7	7050	0.705882352941177
chr7	114860100	114872800	7	10950	0.761904761904762
chr7	126886675	126898000	7	10075	0.512396694214876
chr7	149456125	149475225	7	16875	0.255506607929515
chr8	22543075	22564575	7	19125	0.25
chr8	143527875	143538025	7	8900	0.264150943396226
chr8	145549075	145565225	7	13350	0.633540372670807
chr9	37644075	37656275	7	10550	0.63013698630137
chr9	131123750	131132175	7	7075	0.823529411764706
chrX	17872650	17885225	7	10850	0.8
chr1	3304725	3314500	6	8625	0.235294117647059
chr10	43794950	43806825	6	10775	0.201680672268908
chr10	50597475	50614250	6	15950	0.275862068965517
chr10	92672100	92698600	6	25800	0.0897435897435897
chr10	108372450	108378500	6	5325	0.3
chr10	118884375	118937725	6	51075	0.117412935323383
chr10	125726925	125734950	6	6950	0.310344827586207
chr10	135138325	135154000	6	14725	0.290598290598291
chr11	75875925	75880650	6	4000	0.343434343434343
chr11	124603800	124633200	6	28575	0.216216216216216
chr13	22241125	22252725	6	11225	0.15
chr13	112648575	112657550	6	8100	0.215384615384615
chr14	42072825	42080650	6	7075	0.2
chr14	74700875	74714950	6	12950	0.315789473684211
chr15	96590475	96601525	6	9900	0.316831683168317
chr16	23868575	23882825	6	12625	0.19811320754717
chr16	50497475	50504400	6	5725	0.378378378378378
chr16	67677900	67689650	6	10775	0.236842105263158
chr16	86315025	86334125	6	18175	0.11304347826087
chr17	27938550	27951300	6	11200	0.25
chr17	36712800	36739300	6	25100	0.327272727272727
chr17	43857750	43869850	6	11000	0.356589147286822
chr17	78533475	78544175	6	9325	0.224899598393574
chr18	55091850	55114250	6	21450	0.307692307692308
chr19	13973650	13988700	6	13825	0.345679012345679
chr19	55949000	55964950	6	14975	0.345454545454545
chr2	26912100	26921225	6	7975	0.310344827586207
chr2	105457100	105494700	6	36575	0.30379746835443
chr2	218124450	218144600	6	19575	0.109090909090909
chr2	223147625	223190900	6	41875	0.204878048780488
chr20	21845775	21854775	6	7650	0.340909090909091
chr20	41656150	41660925	6	3975	0.358208955223881
chr22	19737525	19761275	6	22550	0.136020151133501
chr3	192123575	192132650	6	8300	0.266666666666667
chr4	55084175	55101000	6	15575	0.222222222222222
chr5	88177125	88186800	6	8825	0.193548387096774
chr6	99268575	99297875	6	28600	0.240963855421687
chr6	162041600	162052275	6	10025	0.214876033057851
chr7	1701025	1713000	6	10400	0.261682242990654
chr7	32104825	32114700	6	9275	0.32
chr7	150940850	150954125	6	11675	0.283950617283951
chr8	1317400	1323325	6	5300	0.285714285714286
chr8	19664125	19674400	6	9575	0.25
chr8	134905700	134914600	6	7950	0.166666666666667
chr8	145045675	145053825	6	7525	0.107317073170732
chr9	105825	118875	6	11525	0.233128834355828
chr9	21961225	22011100	6	48025	0.0864864864864865
chr9	66858075	66863250	6	4775	0.176470588235294
chrX	138268100	138293050	6	24250	0.0583333333333333
chr1	199998025	200014825	5	16375	0.0545454545454545
chr1	205008600	205017025	5	8025	0.117647058823529
chr10	71809625	71817275	5	7225	0.089171974522293
chr12	123352125	123366275	5	13625	0.107692307692308
chr13	21097650	21111150	5	12825	0.0745762711864407
chr14	65969600	65977100	5	7000	0.114285714285714
chr15	53072550	53100950	5	27825	0.0610687022900763
chr15	88363725	88374000	5	9875	0.0810810810810811
chr16	86831325	86843950	5	11900	0.118811881188119
chr17	75729675	75735650	5	5550	0.115942028985507
chr20	60788900	60802200	5	12625	0.0952380952380952
chr20	62668175	62684225	5	15450	0.0833333333333333
chr22	37096125	37104250	5	7750	0.074468085106383
chr5	141129725	141134975	5	5050	0.1
chr7	96614675	96658025	5	42825	0.0297482837528604
chr8	54782150	54799525	5	16775	0.088
chrX	11579825	11588750	5	8425	0.0893854748603352
chrX	103486025	103515800	5	28675	0.0945454545454545
chrX	131799275	131810900	5	11050	0.079295154185022
chr13	79159850	79186950	4	26850	0.0122511485451761
chr2	176925650	177061800	4	135700	0.00617283950617284
