# Supplementary material for: Large organized chromatin lysine domains help distinguish primitive from differentiated cell populations
Source: Nat Commun. 2021 Jan 21;12:499. doi: 10.1038/s41467-020-20830-9 (PMC7820432; doi:10.1038/s41467-020-20830-9)
Supplement: Supplementary file 3 — Supplementary Software [file 41467_2020_20830_MOESM3_ESM.zip › E008-H3K36me3_LOCKS.bed]

chr1	55509475	55625575	76	84300	6.5
chr10	101922075	102043450	76	60525	10.4375
chr10	126738650	126831575	76	50025	12.1739130434783
chr11	108009825	108120225	76	68175	8.1
chr12	101675675	101782050	76	87450	2.13333333333333
chr12	112568475	112678050	76	58675	9.91304347826087
chr12	122955700	123091700	76	104600	6.36363636363636
chr12	124807525	124956775	76	91950	12.4761904761905
chr15	25200375	25375125	76	145225	6.84210526315789
chr15	28405450	28522150	76	61150	8.2
chr15	35147250	35248425	76	63175	5.09677419354839
chr15	50850275	50948100	76	55800	6.34146341463415
chr15	59345125	59451950	76	65050	6.82352941176471
chr16	16120875	16223325	76	70300	5.69230769230769
chr17	3908975	4011325	76	65300	9
chr17	5235225	5366200	76	94775	6.85714285714286
chr17	15878025	16002150	76	81275	10.9090909090909
chr17	18089250	18248900	76	97025	5.93571428571429
chr17	60020950	60132525	76	74625	10.2608695652174
chr17	78252875	78364350	76	79850	6.71232876712329
chr18	2666450	2762325	76	54675	7.52941176470588
chr18	29408650	29489900	76	44850	9.05263157894737
chr18	43429500	43535350	76	51150	13.0204081632653
chr19	34811100	34964825	76	96750	8.55172413793103
chr2	9567700	9674025	76	63300	12.6666666666667
chr2	61502350	61599825	76	39050	12.8571428571429
chr2	122095775	122225275	76	61850	7.58333333333333
chr2	128855150	128944475	76	61725	6.74285714285714
chr2	183775200	183865425	76	49475	10.8888888888889
chr20	25391800	25506900	76	76450	5.23809523809524
chr21	40541225	40653650	76	77200	9.86666666666667
chr3	47626600	47762925	76	115875	2.0377358490566
chr3	124450925	124592325	76	66125	12.1538461538462
chr4	3088975	3206400	76	80650	10.8275862068966
chr4	39824250	39905900	76	51650	11.25
chr4	85587250	85678375	76	55875	13.1111111111111
chr5	54612100	54733225	76	68900	12.0434782608696
chr5	70754350	70859725	76	76075	9.18181818181818
chr8	48684225	48890875	76	184625	1.64285714285714
chr8	120767225	120866525	76	54000	7.29032258064516
chr8	141738975	141846525	76	45700	12.0689655172414
chr15	63899875	63991275	75	46575	7.37931034482759
chr17	59919125	60002700	75	40600	8.5
chr4	79284600	79405425	74	64325	9.1875
chr8	87386500	87498300	74	46175	12
chr9	140596850	140731925	74	84875	6.91111111111111
chr4	73939350	74043325	73	64200	10.5
chr5	89966400	90092025	73	43400	11.9259259259259
chr2	86251200	86408525	72	130825	9.4375
chrX	53559375	53708950	72	124750	7.5
chr11	3685950	3816675	71	108375	6
chr16	74907200	74999550	71	54575	11.28
chr21	47746375	47867650	71	75150	7.63333333333333
chr7	98478550	98658350	71	151350	8.45901639344262
chr9	135137250	135279400	71	99425	6.64285714285714
chr3	44807175	44896425	70	52225	6.5
chr3	48602025	48753150	70	77175	10.8125
chr10	75506450	75632950	69	73000	8.33333333333333
chr14	55403600	55491225	69	61375	10.8148148148148
chr15	22927850	23031275	69	56275	8.57142857142857
chr18	56531975	56651825	68	89425	9.14285714285714
chr3	121167475	121263375	68	46900	10.3636363636364
chr17	8341875	8493450	67	111850	9.8125
chr3	52630900	52714925	67	49700	6
chr1	220298900	220386275	66	47800	8.45161290322581
chr2	216223925	216298200	66	44950	8
chr5	74013750	74109850	66	59200	7.86206896551724
chr6	151197375	151296575	66	46675	7.47368421052632
chr11	47737775	47869025	65	109975	8.22222222222222
chr11	108137775	108208400	65	43100	5.26315789473684
chr15	44871875	44952750	65	43200	8
chr15	65736975	65808150	65	47950	4.52631578947368
chr16	1675675	1841750	65	88025	8.68571428571429
chr16	53247975	53359850	65	82650	8.22222222222222
chr16	89780000	89880975	64	70950	8.47619047619048
chr2	17843075	17927225	64	62675	5.90909090909091
chr1	10155300	10241225	63	40500	7.57575757575758
chr17	27800175	27872225	63	43875	8
chr6	76341225	76426075	62	48300	6.95652173913043
chrX	40982625	41093150	62	91600	3.58139534883721
chr20	37116700	37205200	61	54275	6.69767441860465
chr22	31797575	31884375	61	61125	7.76
chr9	99877000	99957400	61	49225	5.56756756756757
chr7	77199000	77288500	60	60275	6.78787878787879
chr7	151808350	151901650	60	50375	6.11111111111111
chr7	156954250	157034300	60	55800	7.22222222222222
chr10	28812550	28909850	59	61400	7.11111111111111
chr17	29062300	29136775	59	35375	6.56
chr17	29161550	29231425	59	41975	7.30434782608696
chr22	24432525	24537200	59	66800	5.84210526315789
chr3	27418075	27491550	59	46300	5
chr12	24966500	25053450	58	47425	7.28125
chr12	123644050	123713550	58	38275	6.2
chr14	20755175	20876700	58	72725	4.84415584415584
chr14	31566075	31647600	58	63250	4.57777777777778
chr6	79647975	79756075	58	79250	5.5
chr16	15098050	15185825	57	43450	6.85714285714286
chr4	48507550	48578650	57	44250	4
chr5	133996775	134061025	57	45350	4
chr1	39747850	39856400	56	85175	6.3
chr3	183432950	183535550	56	77325	4.7719298245614
chr1	52228225	52306300	55	52225	5.83333333333333
chr10	88194275	88277975	55	51250	6.63636363636364
chr12	111901475	111966725	55	40900	6
chr15	59452575	59517625	55	38750	6.44444444444444
chr17	79506900	79600625	55	70825	5.45454545454545
chr17	65881575	65969075	54	67975	2.72727272727273
chr14	103399350	103477075	53	58325	4
chr17	80521275	80602700	53	55675	4.96551724137931
chr3	10062450	10143825	53	52400	5.45714285714286
chr5	118810025	118878850	53	33975	5.86666666666667
chr1	11121775	11220875	52	67900	4.640625
chr6	82888875	82950225	52	40825	3.47540983606557
chr12	112465475	112544600	51	62675	4.42857142857143
chr2	44112400	44222100	51	95850	2.66666666666667
chr12	132464200	132571150	50	79775	4.07692307692308
chr19	10881175	10945775	50	44200	3.88235294117647
chr20	45837025	45943575	50	91550	3.66666666666667
chr21	45472175	45561300	50	63625	3.76470588235294
chr6	90351350	90513300	50	148375	2
chr1	1683675	1770500	48	54800	4.39593908629442
chr12	105505675	105572700	48	52700	4.56
chr13	20298025	20352350	48	34800	3.92307692307692
chr3	37036850	37104850	48	49700	3.05263157894737
chr8	95839450	95900050	48	43275	4.44444444444444
chr1	229575075	229641250	47	49800	3.54716981132075
chr2	128698050	128783075	47	62425	4.11764705882353
chrX	40509675	40574650	47	49500	3.75
chrX	123175425	123235875	47	44000	2.71428571428571
chr1	169790850	169846475	46	41300	3.875
chr12	64849550	64895650	46	31800	3.68627450980392
chr14	50239100	50317650	46	62575	2.72727272727273
chr5	31480475	31557075	46	55125	2.43478260869565
chr7	36435250	36494700	46	41350	3.38028169014085
chr1	47715400	47777675	45	39325	3.39393939393939
chr1	173905175	173962200	45	43300	1.76470588235294
chr11	70164075	70232550	45	54150	1.87878787878788
chr12	32750150	32799525	45	34100	3.9
chr19	11094200	11178650	45	71775	1.875
chr6	17614925	17689025	45	56300	2.20289855072464
chr7	72853375	72935025	45	72000	1.47368421052632
chr9	114123375	114209275	45	72875	2.22222222222222
chr9	131711800	131778075	45	55100	1.66101694915254
chr1	22148175	22222900	44	55475	2.47311827956989
chr12	966000	1042225	44	59000	2.2
chr12	95654100	95695475	44	24300	3.27272727272727
chr15	89797475	89876775	44	65625	3.53333333333333
chr7	148450725	148517075	44	47750	3.52631578947368
chr8	103263425	103373450	44	92000	2.58823529411765
chr1	11240400	11320175	43	60750	3.44
chr12	51079475	51141425	43	40600	3.25925925925926
chr20	5918175	5979325	43	42425	3.44
chr4	83739050	83803200	43	49200	2.60714285714286
chr11	68300075	68384450	42	68575	3.23076923076923
chr3	49314925	49374575	42	35475	3.31034482758621
chrX	130864675	130931575	42	54025	3.23809523809524
chr10	123237550	123300475	41	49475	2.224
chr11	46762675	46840175	41	64750	2.9
chr15	40455500	40523250	41	55350	2.48
chr20	60851250	60930575	41	58775	2.82352941176471
chr4	841300	892075	41	37725	2
chr7	75163025	75218125	41	46425	1.8
chr19	55481100	55515750	40	24175	2.33333333333333
chr1	117604925	117661325	39	44450	2.32432432432432
chr10	70482400	70557100	39	67325	1.61290322580645
chr11	121436475	121501050	39	52650	2.14634146341463
chr4	13570650	13621725	39	39425	1.81818181818182
chr5	54550725	54593150	39	29100	2
chr9	74300025	74355925	38	44500	2
chr1	224466400	224505600	37	28675	1.71428571428571
chr15	41330875	41391025	37	51950	2.14492753623188
chr16	23530400	23605800	37	58300	1.79487179487179
chr20	62614300	62666675	37	41625	1.02631578947368
chr5	37289425	37359775	37	59575	1.39130434782609
chr6	131907050	131946775	37	29325	2.10810810810811
chr12	123773825	123834975	36	53600	0.769230769230769
chr5	125879100	125928850	36	40000	1.94871794871795
chr14	68226475	68280750	35	47075	1.85185185185185
chr5	134099550	134167200	35	59050	1.78947368421053
chr9	111649875	111692250	35	35400	1.02439024390244
chr9	131328550	131403875	35	62850	1.41176470588235
chr2	201773825	201824400	34	42625	0.876712328767123
chr4	57851825	57899450	34	40200	0.923076923076923
chr15	66599125	66630975	33	22500	1.16417910447761
chr15	93464250	93571025	33	100550	1.48387096774194
chr10	3141175	3202650	32	53825	0.68
chr10	12126475	12166200	32	31250	1.03703703703704
chr11	17109400	17146700	32	27950	1.05405405405405
chr13	115002125	115072800	32	58275	1.33333333333333
chr15	41630500	41673875	32	36550	0.914285714285714
chr18	21097325	21153625	32	48500	1.375
chr19	47645675	47694975	32	38825	1.30120481927711
chr1	236703150	236766650	31	58075	1.21212121212121
chr14	64877475	64929275	31	43700	0.814814814814815
chr10	96306425	96372725	30	60875	1.05882352941176
chr3	58080375	58152075	30	66275	0.4
chr14	45564300	45599975	29	31775	0.518518518518518
chr2	60986850	61027250	29	34875	0.63013698630137
chr2	71580425	71638000	29	50975	0.685714285714286
chr2	152268150	152343375	29	68475	0.882352941176471
chr22	36676525	36745450	29	61175	0.481481481481481
chr7	128592650	128645725	29	45175	0.819672131147541
chr2	208428950	208464375	28	29225	0.7
chr15	65845650	65892700	27	40375	0.610169491525424
chr7	135255775	135336125	27	74925	0.703703703703704
chr5	176662025	176725050	26	56525	0.608695652173913
chr19	11201350	11244500	25	39425	0.588235294117647
chr4	140263100	140301175	25	33150	0.451127819548872
chr1	19399050	19528525	22	125775	0.266666666666667
chr2	206984575	207017300	21	29800	0.32
chr7	121714425	121774300	20	57475	0.18848167539267
chr22	41641025	41680000	19	35675	0.218181818181818
chr10	105162475	105207850	17	42625	0.170731707317073
chr15	40292700	40330350	17	35500	0.17741935483871
chr5	145491125	145552425	16	59200	0.142857142857143
chr9	134311025	134376100	16	62150	0.142857142857143
chr16	70559925	70609050	9	48225	0.0438871473354232
chr2	216975200	217034600	9	58150	0.0396825396825397
chr9	94998550	95054200	8	54825	0.027972027972028
chr4	144438150	144473800	7	35075	0.0279329608938547
chr17	61864250	61900725	6	35900	0.0291545189504373
chr5	149746800	149776550	6	29400	0.0241935483870968
chr7	138222275	138261275	6	38625	0.0166666666666667
chr11	129737500	129763200	5	25350	0.0214132762312634
chr15	79171900	79199550	5	27375	0.0207253886010363
chr4	129755900	129795650	5	39125	0.0223255813953488
chr1	226545400	226581625	4	36000	0.0150375939849624
chr11	43341925	43361650	4	19550	0.0133333333333333
chr12	53846725	53871250	4	24375	0.00883002207505519
chr19	58753075	58775800	4	22450	0.0161725067385445
chr20	47688475	47714225	4	25600	0.016
chr5	137494350	137509900	4	15375	0.0156657963446475
chr1	171524050	171538650	3	14500	0.0101010101010101
chr1	182811375	182855275	3	43675	0.00700934579439252
chr14	21690975	21707650	3	16575	0.00790513833992095
chr14	58724100	58740700	3	16475	0.00970873786407767
chr16	27471175	27491225	3	19925	0.0077720207253886
chr17	27020050	27032350	3	12200	0.00865800865800866
chr19	8526250	8543925	3	17575	0.00647249190938511
chr19	16191225	16208175	3	16850	0.00631911532385466
chr19	41794375	41814200	3	19700	0.00867052023121387
chr2	241697150	241716350	3	19100	0.00775193798449612
chr20	2439800	2450075	3	10175	0.0104166666666667
chr3	53256775	53271725	3	14825	0.0105633802816901
chr4	10075000	10105275	3	30050	0.00975609756097561
chr4	57317200	57329450	3	12150	0.00919540229885057
chr6	24702925	24718375	3	15350	0.00980392156862745
chr6	160193275	160209550	3	16175	0.00824742268041237
chr7	70234725	70258450	3	23625	0.00568181818181818
chr1	78410550	78436725	2	26125	0.00382775119617225
chr12	110769150	110789200	2	20000	0.005
chr5	115802025	115834125	2	32050	0.0031201248049922
chr6	86320000	86339225	2	19175	0.00521512385919166
chr6	160158575	160177575	2	18950	0.00527704485488127
