# Supplementary material for: Large organized chromatin lysine domains help distinguish primitive from differentiated cell populations
Source: Nat Commun. 2021 Jan 21;12:499. doi: 10.1038/s41467-020-20830-9 (PMC7820432; doi:10.1038/s41467-020-20830-9)
Supplement: Supplementary file 3 — Supplementary Software [file 41467_2020_20830_MOESM3_ESM.zip › E009-H3K4me1_LOCKS.bed]

chr1	2120600	2406525	72	73100	44.7323943661972
chr1	8427350	8691550	72	64950	34.6060606060606
chr1	10510075	10798900	72	64750	28.6987951807229
chr1	26009850	26345450	72	58950	34.8275862068966
chr1	27614250	27983275	72	102950	40.2222222222222
chr1	156250225	156640625	72	64625	43.1034482758621
chr1	161991650	162369425	72	55500	44.2352941176471
chr1	204158375	204451625	72	58125	40.126582278481
chr1	208202975	208416625	72	50075	38.6315789473684
chr1	214358775	214726425	72	48475	35.2222222222222
chr10	80773275	81002200	72	97300	24.9444444444444
chr11	692000	956125	72	71325	30.1818181818182
chr11	19681650	20010325	72	56450	38.4285714285714
chr11	44692275	44933850	72	63575	25.5434782608696
chr11	63578975	63835375	72	61375	43.68
chr11	65028425	65352175	72	80325	41.4074074074074
chr11	95720800	95945900	72	53475	44.4705882352941
chr11	113907075	114122175	72	70100	27.0967741935484
chr11	124932375	125261750	72	67400	31.92
chr11	125865675	126239075	72	52575	43.3333333333333
chr12	11733325	12032650	72	52625	42.2222222222222
chr12	53594800	53869050	72	53200	37.7931034482759
chr14	68445550	68832450	72	52725	37.037037037037
chr14	68858000	69126400	72	57625	45.2307692307692
chr14	77367475	77563975	72	72100	27.2307692307692
chr15	74448425	74755500	72	62300	33.811320754717
chr15	99179275	99353275	72	62925	19.6666666666667
chr16	4314050	4715125	72	59575	45.5932203389831
chr16	81417275	81701875	72	46250	36.7826086956522
chr16	84956125	85325100	72	58900	37.4651162790698
chr16	85454200	85672850	72	87925	37
chr16	89352975	89516950	72	67800	15.0857142857143
chr17	7077825	7348250	72	66825	35.4615384615385
chr17	17566425	17810950	72	89600	23.5
chr17	36559425	36864550	72	64800	34.7169811320755
chr17	55312600	55546550	72	81950	28.3888888888889
chr17	55828375	56072500	72	73175	29.7611940298507
chr18	25591275	25762125	72	53150	38.2777777777778
chr19	1231125	1477775	72	73375	44.2
chr19	18385425	18607525	72	52525	40.5294117647059
chr19	42612975	42985150	72	62350	37.1515151515151
chr19	47351875	47748200	72	69875	44.1714285714286
chr19	55573375	55896700	72	51875	45.5652173913044
chr2	153190850	153400575	72	50025	23.6
chr2	220070625	220431300	72	70900	34.2666666666667
chr22	26857425	27179900	72	59900	38.7272727272727
chr22	27803025	28124125	72	54850	42.2857142857143
chr22	29278150	29476700	72	64050	25.8947368421053
chr3	193765175	194090375	72	55775	40.4347826086956
chr4	140655175	140927525	72	53900	21.6
chr5	71301575	71545225	72	68025	44.2777777777778
chr5	106780300	106992175	72	60075	38.2666666666667
chr6	15228075	15381100	72	72050	31.5172413793103
chr6	21586925	22037475	72	71525	40.35
chr6	26119375	26421475	72	45750	39.8604651162791
chr6	41336950	41669000	72	75300	45.2380952380952
chr6	111798550	112106375	72	65000	41.5185185185185
chr6	157094575	157270750	72	47025	40.3636363636364
chr7	69061525	69264750	72	48725	42.56
chr8	118889400	119116325	72	46100	41.1578947368421
chr8	128805975	128982525	72	68650	35.2727272727273
chr8	144329550	144692450	72	59600	38.4166666666667
chr9	97627425	97951975	72	56025	41.9354838709677
chr9	131784975	132116125	72	53000	27.6170212765957
chr9	139410950	139636375	72	66125	27.3170731707317
chr9	139917875	140210400	72	71125	38.8333333333333
chr10	126671850	126863150	71	53875	33.1538461538462
chr2	236401775	236685450	71	50275	40.5555555555556
chr3	171727375	171999600	71	64550	38.5423728813559
chr15	66909600	67159025	70	51325	37.2222222222222
chr17	79258775	79534800	70	70325	16.7936507936508
chr17	79761325	80077650	70	64925	34.9056603773585
chr5	140983575	141265050	70	63675	39.8
chr12	124854250	125117250	69	62925	41.25
chr16	3054875	3356525	69	48325	38
chr5	14115175	14374175	69	65825	31.2394366197183
chr9	136652325	136934725	69	57675	39.2982456140351
chr15	67303725	67470400	68	64150	13.3589743589744
chr17	43201325	43518325	68	47925	42
chr5	149564900	149922525	68	54700	41.6393442622951
chr11	57224575	57568775	67	62125	41.6451612903226
chr12	6854075	7127075	67	65000	39.0434782608696
chr7	5390300	5683625	67	54975	38.9545454545455
chr1	232565025	232806400	66	63825	42.3555555555556
chr11	12695075	12889075	66	73750	15.0526315789474
chr20	62573800	62889325	66	52250	41.0485436893204
chr5	123886350	124110550	66	86550	33.4901960784314
chr1	64934725	65165475	64	68675	37.0566037735849
chr2	145087950	145428000	64	70900	40.9
chr3	50231875	50426350	64	62250	40.2222222222222
chr10	114698225	114900025	63	65800	34.9473684210526
chr12	57607325	58027600	63	59600	38.9594594594595
chr20	61422650	61691700	63	54850	40.1739130434783
chr6	163812900	163970475	63	44950	31.4385964912281
chr1	205152800	205345925	61	54250	34
chr9	133453625	133814925	61	50300	39.3571428571429
chr16	89519850	89797525	60	45975	39.1272727272727
chr17	71473875	71717000	60	41300	39.5616438356164
chr3	112770350	113023150	60	54250	33.8
chr2	66652450	66810100	59	50200	27.8
chr1	54715675	54879500	58	75100	36.2727272727273
chr1	154908200	155067325	58	56350	25.7368421052632
chr16	604850	864400	58	55850	32.8915662650602
chr17	1886075	2142475	58	42975	28.5925925925926
chr17	27216100	27444225	58	48950	36
chr17	55546650	55703075	58	62325	23.4
chr22	42656150	42858375	58	52025	34.4
chr6	15381575	15502825	57	50575	31.3333333333333
chr6	33159275	33423850	57	66275	31.5769230769231
chr6	107779450	107996625	57	44975	35.7058823529412
chr13	39897125	40178775	56	48450	35.304347826087
chr18	60381575	60507375	56	43575	26.0769230769231
chr9	130590325	130773900	56	46425	32.8
chr1	164526525	164642225	55	56925	15.6
chr13	41091550	41272975	55	34650	35.3714285714286
chr2	202788725	203036575	55	45575	29.5882352941176
chr2	240116525	240271475	55	39800	33.4545454545455
chr6	31582850	31839275	55	45075	33.8064516129032
chr2	43245700	43458300	54	47650	21.8888888888889
chr2	47392925	47596575	54	46550	35.84
chr7	2429950	2686350	54	57075	36.5357142857143
chr7	127525025	127734525	54	41900	31.3214285714286
chr1	39546275	39699375	53	51025	16.5
chr13	110913550	111140000	53	39900	30.6153846153846
chr2	60637300	60809400	53	30700	33.7777777777778
chr2	102312725	102460225	53	51275	19.6595744680851
chr3	32819950	32928775	53	47425	16.648275862069
chr3	184276800	184504650	53	49125	32.0769230769231
chr1	31191650	31384275	52	42675	29.8333333333333
chr11	63971775	64183125	52	45650	22.8925619834711
chr14	70009550	70194200	52	42325	33.2592592592593
chr2	206494275	206701075	52	41275	34.28
chr20	31033475	31222475	52	46975	34.2727272727273
chr3	185406925	185544900	51	42900	13.0666666666667
chr7	131185200	131348000	51	38550	24.1
chr1	33784000	33939700	50	37725	33.5333333333333
chr1	155138225	155296550	50	39975	25.3513513513514
chr10	35656800	35785500	50	37225	20.6582278481013
chr11	62412400	62655825	50	50350	34.271186440678
chr9	84149425	84333100	50	39150	32.15625
chr1	3506475	3716725	49	35725	30.4444444444444
chr1	109617400	109829725	49	45575	25.304347826087
chr3	149230350	149389350	49	33875	33.3333333333333
chr8	131268075	131378850	49	27950	16.3076923076923
chr17	7451675	7633375	48	42100	29.4736842105263
chr19	4276950	4475550	48	39875	31.65
chr5	115830300	115912575	48	25100	30.1081081081081
chr9	126085050	126274275	48	40975	31.6
chr1	8691600	8851350	47	33350	28.8172043010753
chr1	234610600	234794200	47	43225	32.7352941176471
chr11	2799375	3022475	47	38825	30.6153846153846
chr11	35959550	36152750	47	39850	29.5714285714286
chr15	65023800	65208250	47	35625	27.1333333333333
chr19	13120550	13292975	47	43525	21.8484848484848
chr2	121604275	121710100	47	39775	20.3888888888889
chr4	77345550	77548275	47	45700	24.0909090909091
chr5	139013150	139154750	47	66050	29.9375
chr6	56574400	56721225	47	37225	21.0322580645161
chr7	75807775	76026050	47	28725	28.8235294117647
chr9	132140175	132269575	47	42650	15.9444444444444
chr11	61245400	61422425	46	32950	29.8333333333333
chr11	95948000	96076975	46	39900	15.1428571428571
chr11	118740450	119049350	46	56000	33
chr2	175613900	175791450	46	34675	30.9090909090909
chr2	238480900	238653725	46	38300	24.6666666666667
chr20	52195100	52407925	46	41400	28.2777777777778
chr4	146641450	146861700	46	35125	28.5064935064935
chr6	157273250	157418775	46	30200	30.0952380952381
chr8	145632500	145755150	46	39075	29.75
chr17	25782700	25905050	45	34725	21.5625
chr17	48581275	48746325	45	31800	31.7647058823529
chr4	87919450	88021650	45	40275	18.3636363636364
chr1	64195975	64338975	44	28150	30.7647058823529
chr10	88512175	88633075	44	28450	25.12
chr12	62976075	63152275	44	39775	26.4705882352941
chr18	46985450	47257900	44	35550	29.5714285714286
chr19	891925	1041725	44	30925	31.7
chr22	34151100	34319800	44	28225	30.4516129032258
chr6	3324525	3427925	44	40200	27.2
chr8	30240050	30324700	44	32175	20.5882352941176
chr9	34547850	34666675	44	42900	17.5609756097561
chr1	94074475	94245900	43	32400	29.0714285714286
chr1	156021700	156131700	43	42850	9.72972972972973
chr13	114790875	114918825	43	36175	22.9285714285714
chr17	36867225	37083150	43	49050	27.74
chr17	75346450	75491100	43	72150	16.9090909090909
chr2	235732150	235935075	43	45600	30.1538461538462
chr5	112502075	112632325	43	33550	28.0540540540541
chr10	22885300	23004250	42	30825	18.5714285714286
chr11	64372550	64578650	42	36425	27.5
chr11	119422600	119614025	42	38725	23.6363636363636
chr12	6533000	6813200	42	44950	29.6363636363636
chr15	40320775	40456225	42	40450	26.1379310344828
chr16	368575	583775	42	36225	29.8965517241379
chr2	36579575	36696825	42	29200	20.4782608695652
chr22	30591350	30798650	42	33950	28.59375
chr22	43301975	43412125	42	34550	26.2758620689655
chr8	145007550	145162325	42	41100	20.1587301587302
chr1	23793000	23927975	41	34600	29.7575757575758
chr11	46293725	46440650	41	45650	25.0886075949367
chr13	47126100	47264875	41	24350	26.4210526315789
chr15	31572175	31691225	41	32625	22.1052631578947
chr15	85840050	86048375	41	32175	28.6190476190476
chr15	99356025	99450625	41	34275	29.4444444444444
chr17	1386400	1554700	41	30675	29.6216216216216
chr17	40400100	40584225	41	31550	29.3571428571429
chr3	42054200	42171000	41	36450	25.5094339622642
chr11	267775	418075	40	31900	23.8095238095238
chr15	40530575	40660875	40	32150	28.8461538461538
chr17	781100	908325	40	27375	24.6
chr2	106360150	106460575	40	26875	23.8888888888889
chr4	140933575	141084725	40	33725	24.0327868852459
chr6	3155350	3296050	40	32400	26.6666666666667
chr6	37400150	37556700	40	31400	26.4333333333333
chr6	38078375	38258650	40	29775	30.0952380952381
chr9	112778600	112895975	40	30800	26.8571428571429
chr1	230201675	230336575	39	39700	23.4736842105263
chr11	128363125	128496025	39	21700	27.5121951219512
chr15	65577700	65716450	39	42875	18.8
chr15	89901700	89979200	39	31350	23.8181818181818
chr17	44120425	44272475	39	32375	26.8461538461538
chr22	23477900	23594475	39	38800	24.9565217391304
chr7	27170725	27291950	39	24775	22
chr7	150642175	150760750	39	34625	24.5294117647059
chr8	61588575	61706650	39	33450	19.6
chr9	82174375	82312500	39	43800	28.3555555555556
chrX	71264875	71365650	39	22700	17.3333333333333
chr1	1239375	1376350	38	42575	25.8947368421053
chr12	116550050	116651050	38	23725	26.3809523809524
chr14	69388400	69481375	38	30375	22.08
chr16	84536850	84655850	38	34300	27.5294117647059
chr19	45889400	46018100	38	24900	26.5882352941176
chr5	146786400	146903400	38	27925	28.4545454545455
chr1	27318175	27482350	37	36050	20
chr1	153497950	153671750	37	29800	26.5833333333333
chr1	226830600	226928175	37	33850	18.5
chr3	147058850	147141575	37	33525	17.864406779661
chr7	47482400	47597800	37	25250	20.8666666666667
chr1	21579025	21677325	36	35050	9.90990990990991
chr1	201642625	201733200	36	38825	9.68888888888889
chr12	54718175	54826700	36	36800	24.25
chr17	37719300	37825250	36	25050	23.0588235294118
chr19	38396325	38549175	36	29450	18.8
chr20	47333275	47470825	36	34575	15.7428571428571
chr3	141029600	141160325	36	22200	25.5
chr4	77868025	77945050	36	26575	16.4166666666667
chr5	167695675	167875625	36	30700	23.6938775510204
chr14	91790150	91885275	35	33100	24.4363636363636
chr2	11598950	11724450	35	29625	24.4705882352941
chr2	201170050	201283175	35	30275	18.7076923076923
chr21	38766025	38836150	35	22000	14.4615384615385
chr3	177147100	177337525	35	27050	21.3529411764706
chr5	176815975	176946550	35	36675	21.1891891891892
chr8	20040650	20190650	35	34725	23.9365079365079
chr8	97504775	97597775	35	32100	17.3793103448276
chr8	101998300	102186150	35	35325	17.36
chr9	134530625	134614825	35	35825	16.8461538461538
chr11	67157175	67237300	34	19125	23.5348837209302
chr12	125308000	125425875	34	24325	24.9583333333333
chr15	55942500	56036725	34	35850	24
chr16	49517850	49701000	34	32400	24.5882352941176
chr16	67184425	67312650	34	27475	19.5890410958904
chr19	5027200	5164825	34	22250	24
chr2	25420750	25565925	34	27400	22.5625
chr2	65571900	65666475	34	27250	21.025641025641
chr22	46833800	46986075	34	30125	23.84
chr3	61643200	61721500	34	19200	21.2666666666667
chr3	189754350	189840325	34	19350	14.7826086956522
chr6	138805300	138932625	34	42175	24.1818181818182
chr9	124308500	124438650	34	24125	21.8888888888889
chr1	6293550	6454650	33	34625	19.9484978540773
chr1	38453725	38568600	33	33175	14.5
chr1	157962000	158048950	33	36800	23.0344827586207
chr1	164657750	164766400	33	23575	20.8125
chr10	123871350	123957275	33	30000	20.8888888888889
chr14	100838200	100933225	33	25350	12.3859649122807
chr14	103979500	104120575	33	31700	23.7142857142857
chr17	43019325	43140825	33	23025	21.7619047619048
chr17	46018250	46144475	33	42325	16.1639344262295
chr2	99058850	99132350	33	22825	20.3636363636364
chr22	36723525	36836300	33	41225	19.68
chr9	130467700	130572625	33	18525	17.0810810810811
chr1	56957950	57046550	32	37725	14.7142857142857
chr17	8013200	8114825	32	31250	16.3636363636364
chr17	38437550	38531300	32	36900	19.6428571428571
chr18	55843875	55931050	32	17025	18.8717948717949
chr19	8506650	8580400	32	21350	14.7
chr2	54783700	54862550	32	25950	19.7283950617284
chr20	48242225	48341775	32	27325	22.6315789473684
chr20	55825775	56016675	32	39650	22.2137404580153
chr3	72423250	72497925	32	24425	19.5384615384615
chr3	122662050	122764400	32	35775	21.1923076923077
chr5	87955275	88027850	32	22325	17.75
chr5	142147725	142262900	32	20900	20.1875
chr7	100728000	100826275	32	25325	23.3846153846154
chr9	116262650	116397325	32	29575	19.2142857142857
chr1	19751600	19814350	31	26100	16.7368421052632
chr1	22223100	22284800	31	21075	11.6
chr10	71587900	71662450	31	19300	19.5
chr11	62306450	62390175	31	30075	12.5227272727273
chr19	54598875	54735625	31	25100	21.0555555555556
chr20	20341525	20489150	31	33325	21.1612903225806
chr5	92905875	92959250	31	42675	3.61538461538462
chr7	42104050	42202525	31	31350	17.4210526315789
chr9	98168675	98280200	31	42075	15.0555555555556
chr16	70714200	70795800	30	30950	9.80487804878049
chr17	41115350	41221575	30	23900	17.5142857142857
chr17	48171450	48262575	30	25800	18.2857142857143
chr2	217467275	217564025	30	27100	21.3714285714286
chr20	35820950	35928200	30	22825	19.2142857142857
chr3	12985225	13099450	30	35925	22.125
chr1	235047475	235159425	29	27050	15.8823529411765
chr10	123295925	123368275	29	20650	17.6666666666667
chr12	52208825	52268400	29	26000	12.4878048780488
chr12	106452150	106540050	29	38550	18.5263157894737
chr14	99987425	100087000	29	47350	6.84931506849315
chr15	93813925	93925575	29	22600	20.8260869565217
chr17	46968700	47110025	29	32675	20.4297520661157
chr20	45931375	46001900	29	32125	17.2727272727273
chr3	14443300	14523875	29	23150	20.169014084507
chr3	46965500	47030975	29	22175	10.8888888888889
chr3	57994250	58061175	29	20075	17.1612903225806
chr3	181404500	181477425	29	42175	7.53333333333333
chr4	154110325	154197300	29	34400	20.9
chr4	184017675	184111375	29	17700	18.2
chr9	124452875	124513800	29	19775	10
chr9	132312025	132405075	29	24325	18.6
chr10	79624650	79731650	28	24150	19.531914893617
chr12	3182975	3292575	28	18075	13.15
chr12	13232350	13368525	28	31425	19.1428571428571
chr15	96854875	96909525	28	35950	9.21052631578947
chr19	58977725	59088025	28	22775	18.2444444444444
chr2	121467100	121560675	28	40025	10.2391304347826
chr3	11619650	11686075	28	33500	13.7241379310345
chr5	158374275	158510800	28	29100	18.304347826087
chr6	2839800	2932925	28	20775	19.3932584269663
chr8	38717900	38865025	28	21825	20.2898550724638
chr8	41126325	41226575	28	24425	18.9090909090909
chr1	60129425	60232975	27	16025	17.6923076923077
chr1	82262600	82348725	27	25700	17.3980582524272
chr13	100601700	100649150	27	31625	7.86666666666667
chr16	84732575	84776975	27	16125	11.0909090909091
chr16	88803975	88859800	27	15525	16.2666666666667
chr17	14200275	14278125	27	32050	14.3736263736264
chr18	46448475	46543975	27	38525	14.1290322580645
chr19	39127250	39213475	27	37300	17.9302325581395
chr20	61844075	61928575	27	22025	15.0857142857143
chr3	66515425	66554200	27	27800	4.7
chr3	151976200	152039650	27	16200	15.6164383561644
chr5	98098875	98132650	27	20050	6.4375
chr6	7106400	7176575	27	26750	11.9285714285714
chr6	33711950	33783700	27	25300	14.4444444444444
chr7	155241050	155337575	27	31550	10.8592592592593
chr8	8629800	8751875	27	30350	17.0909090909091
chrX	40000000	40036825	27	17950	8.6
chrX	68348075	68410150	27	15500	17.1475409836066
chr1	931375	1016050	26	27850	15.5333333333333
chr1	181046825	181122550	26	26375	18.093023255814
chr11	44948900	45001825	26	14425	15.6363636363636
chr14	93425525	93526975	26	22825	16.6774193548387
chr17	42141450	42220650	26	22350	11.5505617977528
chr17	78954750	79046300	26	21450	13.3157894736842
chr19	15360175	15444325	26	29900	16.4601769911504
chr19	19546800	19638250	26	23250	17.4814814814815
chr2	9366025	9415700	26	16275	17.1851851851852
chr2	223131850	223186175	26	23800	12.75
chr22	39609925	39716925	26	27925	17.0285714285714
chr22	50679525	50766625	26	27400	15.2142857142857
chr3	129271525	129347325	26	25000	15.1594202898551
chr4	154373250	154466025	26	20825	17.7037037037037
chr5	131745300	131833875	26	18600	11.3469387755102
chr7	129977850	130073850	26	24000	11.6619718309859
chr8	22399100	22486450	26	28075	15.622641509434
chr8	38268925	38343600	26	26675	11.4471544715447
chr9	127004625	127063100	26	24525	14.1818181818182
chr1	43388900	43446700	25	28525	11.7222222222222
chr1	68662650	68699575	25	15900	15.7777777777778
chr10	71072450	71152375	25	21050	18.0338983050847
chr10	125753875	125867025	25	20350	17.1111111111111
chr11	31808725	31849400	25	21725	15.8048780487805
chr15	68863475	68922525	25	17900	9.52380952380952
chr16	75086475	75150650	25	17900	14.125
chr17	48964550	49034250	25	22775	12.4
chr17	75082850	75187125	25	21250	15.9411764705882
chr19	55952300	56006000	25	17275	13.5217391304348
chr2	161222425	161275275	25	20075	12
chr4	38060075	38135100	25	16850	11.378640776699
chr4	77602950	77674375	25	22475	18
chr5	168245075	168325100	25	18200	13.5151515151515
chr7	55586675	55642475	25	23450	11
chr7	70145350	70211850	25	28750	16.1153846153846
chr8	26428550	26483350	25	18800	16.25
chr1	839175	911950	24	18200	17.3181818181818
chr1	203592975	203662950	24	17250	16.5614035087719
chr10	102745650	102827725	24	23325	13.5636363636364
chr10	104370450	104481875	24	38875	14.8125
chr11	75325175	75380775	24	17325	14.2258064516129
chr11	94465000	94528075	24	17925	15.4
chr16	49842750	49903525	24	27950	11.1666666666667
chr19	13944075	13994275	24	16025	15.36
chr2	74681525	74788050	24	26525	17.3866666666667
chr20	49244925	49363350	24	16350	16.2794117647059
chr3	55510900	55591625	24	21600	11
chr3	71094875	71133225	24	22500	13.7391304347826
chr5	34654925	34725750	24	18075	8.39024390243902
chr6	112157025	112212625	24	28600	11.2786885245902
chr10	11185350	11254425	23	17575	13.1940298507463
chr10	82203850	82269425	23	30800	15.55
chr11	75028625	75064175	23	18725	10.7692307692308
chr13	112707575	112775350	23	22125	15.1529411764706
chr15	90542150	90625950	23	26425	15.1923076923077
chr16	56292500	56343100	23	17425	10.4444444444444
chr17	76337625	76386925	23	27775	4.23188405797101
chr17	77748800	77789575	23	27250	12.695652173913
chr18	74188650	74251200	23	19850	13.8545454545455
chr19	39879975	39939075	23	23075	10.5454545454545
chr2	45155125	45183350	23	19300	7.66666666666667
chr2	47253225	47316650	23	23750	10.6666666666667
chr2	74198125	74270600	23	27450	14.1714285714286
chr2	85439375	85505525	23	27150	12.2608695652174
chr2	105450875	105491000	23	24500	10.9268292682927
chr20	31319425	31411700	23	22150	15.8666666666667
chr22	40571550	40622625	23	25850	6.17142857142857
chr3	140769300	140828750	23	34500	4.8695652173913
chr6	43019200	43094725	23	23700	13.5185185185185
chr6	159217000	159243975	23	14675	9.41666666666667
chr7	20815000	20840400	23	11475	3.77777777777778
chr8	93062900	93116900	23	20700	15.6086956521739
chr1	18953825	18985325	22	12075	10.7368421052632
chr1	32211500	32266050	22	18600	8.83783783783784
chr1	44937975	45031550	22	26350	15.2820512820513
chr1	204034025	204083175	22	27575	13.4117647058824
chr10	33226800	33275325	22	21300	7.82716049382716
chr10	72182250	72274000	22	18675	15.7179487179487
chr10	126310600	126382375	22	17275	13.7981651376147
chr11	27437900	27495225	22	23625	11.0526315789474
chr12	52399500	52477325	22	17825	15.1538461538462
chr12	65059225	65090550	22	11750	9.44444444444444
chr12	120794575	120852450	22	21400	14.5333333333333
chr17	63511550	63570575	22	26800	7.10714285714286
chr19	54926050	54985225	22	20800	15.8181818181818
chr2	70938150	70996450	22	20325	13.7333333333333
chr2	173291475	173346925	22	16050	14.6410256410256
chr20	3730675	3802525	22	19075	13.6888888888889
chr20	30134125	30198900	22	16850	13.134328358209
chr22	21310525	21410550	22	18400	13.4838709677419
chr3	51974250	52058400	22	22000	14.0606060606061
chr5	16702400	16759900	22	20350	8.14285714285714
chr5	77786950	77894300	22	19175	13.4336283185841
chr6	10381750	10427300	22	14825	8.76923076923077
chr6	52400875	52463600	22	17275	14.8571428571429
chr6	168220225	168267900	22	19125	7.61538461538461
chr8	68862200	68907125	22	17925	14.2142857142857
chrX	39937600	39969825	22	18800	4.32352941176471
chr1	19227475	19292925	21	20775	12.046511627907
chr1	155879650	155959675	21	25225	9.09219858156028
chr1	206828100	206897875	21	24375	7.68115942028986
chr11	119204475	119253200	21	21375	10.6265060240964
chr12	116681525	116720950	21	11500	15.047619047619
chr14	74178150	74230475	21	26700	4.19354838709677
chr17	39928250	39976300	21	15925	9.90625
chr17	41602475	41670100	21	19500	13.3513513513514
chr17	78630475	78699875	21	14350	11.4468085106383
chr2	16789650	16851050	21	13600	13.5111111111111
chr2	85751450	85845100	21	20900	11.0491803278689
chr20	10599100	10656500	21	35075	7.6875
chr4	1750125	1799625	21	21575	7.68421052631579
chr4	6886100	6976200	21	23775	10.9622641509434
chr5	42991275	43049425	21	14200	15.1
chr5	171380900	171414350	21	10050	13.1111111111111
chr5	176723500	176799250	21	19700	14.8484848484848
chr5	180616200	180677875	21	16350	10.2702702702703
chr6	2952025	3002200	21	12800	11.6296296296296
chr6	44183975	44240125	21	25375	9.3448275862069
chr8	141597550	141648075	21	18075	11.5172413793103
chr9	37997825	38070725	21	26175	7.81818181818182
chr10	104153375	104196250	20	19375	10.0322580645161
chr10	112577450	112635550	20	14875	9.63934426229508
chr10	124892200	124918975	20	14175	5.26315789473684
chr10	134201275	134243475	20	14100	9.21951219512195
chr11	34196125	34289075	20	15950	10
chr11	47516475	47562725	20	14900	13.375
chr12	6302875	6342625	20	16525	11.7333333333333
chr12	66270400	66331850	20	20200	12.4297520661157
chr13	52157375	52238525	20	21025	14.5454545454545
chr13	100308075	100402375	20	33950	13.12
chr15	57668050	57738375	20	16025	12.961038961039
chr16	24739925	24769900	20	10500	12.6666666666667
chr16	87881225	87915875	20	12075	12.55
chr17	40810850	40836525	20	12825	9.64285714285714
chr17	71252350	71321775	20	16125	10.56
chr2	55225975	55259075	20	12025	10.3846153846154
chr2	70298250	70371025	20	19750	8.84057971014493
chr3	134026925	134097350	20	25800	13.0816326530612
chr3	194868900	194931725	20	24300	7.75438596491228
chr4	4854125	4874325	20	13075	4.25
chr4	53690575	53750375	20	13575	11.8947368421053
chr4	95959275	96014150	20	12850	12.2285714285714
chr4	169724400	169772350	20	15725	14.3404255319149
chr4	183446625	183501500	20	15900	10.3076923076923
chr6	34982250	35064950	20	23900	14.5142857142857
chr6	87861150	87892375	20	12125	11.7241379310345
chr7	130561400	130629050	20	19600	12.38
chr7	138140225	138168575	20	7800	9.76
chr1	16465850	16509175	19	20650	6.23333333333333
chr1	44870450	44903450	19	19175	4.64150943396226
chr1	54924950	54966050	19	16550	7.23684210526316
chr10	21777650	21825675	19	33775	10.6666666666667
chr11	121317475	121380125	19	16550	12.88
chr12	123310525	123383975	19	24775	12.7441860465116
chr13	113343000	113390500	19	14900	9.76923076923077
chr14	21966875	22025800	19	21075	9.30666666666667
chr17	74519050	74558325	19	14800	7.5
chr19	6048325	6110150	19	18200	9.04761904761905
chr19	40909125	40952450	19	11375	12.7586206896552
chr2	23697475	23757650	19	12925	10.2295081967213
chr2	109176475	109254250	19	15425	12.9333333333333
chr3	50161275	50208825	19	15150	10.8493150684932
chr3	52308275	52350600	19	18325	4.68
chr3	66450750	66496750	19	17175	11.3571428571429
chr6	33538500	33596350	19	13725	12.2105263157895
chr7	70030900	70064925	19	16900	9.86206896551724
chr7	101497050	101533400	19	14125	11.6842105263158
chr8	21867000	21927750	19	14125	10.2112676056338
chr9	130828075	130895075	19	19600	12.3396226415094
chr1	23101950	23168525	18	22600	5.46987951807229
chr1	36786575	36868050	18	19000	11.5342465753425
chr1	223888100	223941125	18	14650	11.4315789473684
chr10	13828950	13882375	18	14975	10.8421052631579
chr10	45448025	45498125	18	21825	5.20454545454545
chr10	74002525	74038475	18	14175	5.04545454545455
chr10	81002425	81045750	18	13925	5.46
chr10	116245500	116299600	18	17400	10.2820512820513
chr10	131747675	131770800	18	13150	3.78947368421053
chr11	70471550	70517825	18	13525	8.68965517241379
chr11	92028300	92066400	18	16725	6.41666666666667
chr11	118475325	118531550	18	21350	9.68484848484849
chr12	48194750	48232375	18	19575	8.7037037037037
chr12	56099025	56148525	18	18875	11.12
chr13	99127275	99162525	18	18875	5.52272727272727
chr14	103553750	103594000	18	9875	10.7586206896552
chr15	41185800	41258750	18	16475	10.6666666666667
chr15	57489775	57552600	18	21925	8.92173913043478
chr15	93600100	93633750	18	21100	6.32258064516129
chr17	58211500	58240875	18	12400	8.70967741935484
chr19	1837325	1887525	18	21300	7.05882352941176
chr19	41098325	41140500	18	11600	12.4533333333333
chr19	47117650	47165375	18	12475	11.2916666666667
chr2	64844275	64894550	18	19800	10.4390243902439
chr2	207971750	208033525	18	32000	4.56692913385827
chr20	19724525	19767475	18	9650	11.2
chr20	60929475	60985725	18	22925	12.75
chr3	32421375	32465900	18	14000	7.03448275862069
chr3	128711675	128736550	18	13400	8.35555555555556
chr3	187975600	188021375	18	15575	9.16666666666667
chr4	187573200	187650200	18	19700	10.0540540540541
chr6	99073975	99101875	18	16900	5.94444444444444
chr6	168047225	168104600	18	16175	10.6233766233766
chr7	143042300	143083600	18	11300	9.83673469387755
chr8	26297725	26374975	18	17200	12.4571428571429
chr9	135988300	136039950	18	20575	10.6376811594203
chrX	153187225	153250775	18	14475	11.3103448275862
chr1	17864575	17915325	17	23875	11.2
chr1	33167325	33238650	17	20575	10.2352941176471
chr1	33591825	33651875	17	15900	11.5189873417722
chr1	53752225	53794825	17	15425	9.1875
chr1	178222475	178269625	17	13500	11.6888888888889
chr1	228261000	228298450	17	13725	11.3913043478261
chr10	13904525	13936250	17	11775	9.90909090909091
chr11	76478525	76519550	17	14600	9.35714285714286
chr12	120662625	120704100	17	20800	6.96774193548387
chr13	107140550	107189425	17	23550	7.63157894736842
chr16	2008825	2042750	17	14500	11.047619047619
chr16	52530125	52588175	17	22175	6.50980392156863
chr16	53086450	53145250	17	15950	9.48648648648649
chr16	85333975	85375725	17	18800	9.8
chr17	30585075	30617925	17	15175	6.08
chr19	49117050	49150550	17	18700	10.3783783783784
chr2	64485500	64515875	17	10775	8.02739726027397
chr2	127836650	127866100	17	13225	7.6
chr20	49526300	49548925	17	8975	10.5714285714286
chr3	48466725	48517325	17	17850	9.4014598540146
chr3	50646600	50690300	17	14525	9.90625
chr3	127104000	127147050	17	15525	9.09523809523809
chr4	6676300	6734800	17	13375	10.2988505747126
chr4	10094050	10126000	17	18675	2.66666666666667
chr4	129722950	129763100	17	13475	6.25396825396825
chr4	170159525	170196475	17	14925	6.93103448275862
chr5	14414825	14458725	17	12600	11.8
chr5	73912075	73945200	17	18500	6.66666666666667
chr5	93209400	93231175	17	9875	9.1578947368421
chr5	140855025	140905225	17	20700	9.03448275862069
chr5	154132850	154168050	17	18750	7.63636363636364
chr6	26018675	26058250	17	12425	10.0666666666667
chr6	99271175	99295725	17	19250	3.1
chr8	59933500	59996425	17	12775	10.0909090909091
chr9	80559325	80597000	17	9700	10.6829268292683
chr9	124015750	124062825	17	16625	6.88888888888889
chr9	129412725	129446175	17	12075	10.3076923076923
chr9	131143575	131184500	17	22225	9.27272727272727
chr9	134257700	134313875	17	28425	8.3855421686747
chr9	138980525	139014900	17	17025	7.96428571428571
chr1	32389675	32422300	16	14675	5.35416666666667
chr1	165793550	165832800	16	12000	9.5
chr1	205629575	205671325	16	15250	11.0357142857143
chr1	228632950	228678525	16	11350	10.8125
chr10	73368575	73399300	16	9350	9.66666666666667
chr10	73723075	73777450	16	16275	9.56521739130435
chr11	56972125	57010050	16	11650	7.93939393939394
chr11	57078200	57113250	16	14725	9.78947368421053
chr11	64609450	64656750	16	18325	9.11111111111111
chr11	67770375	67808450	16	13225	6.96470588235294
chr11	77112125	77137500	16	8925	7.42857142857143
chr12	6416750	6455625	16	17425	5.93548387096774
chr12	110144775	110177650	16	13500	10.25
chr15	90930775	90969500	16	13625	6.93103448275862
chr16	1018025	1053700	16	12525	9.06122448979592
chr16	11421025	11467150	16	11950	10.8936170212766
chr16	72866775	72920800	16	15825	9.01515151515152
chr17	2286475	2321650	16	16000	6.6551724137931
chr17	7736450	7766450	16	14475	7.37931034482759
chr18	8604325	8630325	16	11000	8.88888888888889
chr19	12880250	12918525	16	18100	6.18867924528302
chr21	46106450	46143900	16	10825	9.44
chr22	17839475	17868575	16	10375	9.88679245283019
chr22	37935100	37966625	16	13075	5.35
chr3	57159550	57204100	16	21250	7.72972972972973
chr3	197268275	197307775	16	8550	11
chr4	965075	1014100	16	14850	10.9714285714286
chr4	2789325	2821875	16	14900	7.42105263157895
chr4	87854825	87894675	16	16625	8.53846153846154
chr5	2738075	2759075	16	11600	6.3
chr5	124298375	124347100	16	13000	7.72857142857143
chr5	146933725	146958500	16	8550	5.56862745098039
chr5	149509750	149541325	16	14550	8.4375
chr6	27094575	27117150	16	9800	5.11111111111111
chr6	27759275	27808350	16	15850	10.9090909090909
chr6	35653775	35710875	16	17825	11.016393442623
chr6	105387675	105424400	16	14425	6.30985915492958
chr7	100135925	100188075	16	16250	8.72602739726027
chr7	121508300	121531950	16	9075	9
chr7	129411525	129432925	16	8675	5.95180722891566
chr8	65276375	65294375	16	11275	2.57142857142857
chr9	74358425	74385125	16	18050	5.41176470588235
chr9	109621750	109660000	16	22700	3.68181818181818
chr9	126758975	126781700	16	12300	5.66666666666667
chr9	140557625	140591950	16	17000	5.42857142857143
chr1	28557000	28594375	15	10875	9.94366197183099
chr1	156695025	156741400	15	16100	10.4
chr1	167188325	167204725	15	8850	2.73469387755102
chr1	199997450	200017975	15	10500	5.52380952380952
chr1	205399500	205427300	15	16250	10.0666666666667
chr11	65652375	65700450	15	16975	8.59154929577465
chr11	93854250	93887425	15	12250	9.37931034482759
chr11	129120425	129167175	15	13100	6.1875
chr12	12653250	12692550	15	11500	9.89189189189189
chr12	56205775	56245050	15	12925	6.02816901408451
chr12	58225400	58293300	15	27100	8.61349693251534
chr12	107133450	107176500	15	15075	8.109375
chr12	109077675	109126575	15	20800	6.38888888888889
chr12	122227525	122251725	15	12875	3.86885245901639
chr14	73686200	73709200	15	10475	5.24444444444444
chr16	21519400	21539450	15	10350	4.57777777777778
chr16	54955075	54972700	15	10775	3
chr16	58132600	58162525	15	10350	9.11764705882353
chr16	72945900	72987700	15	10350	8.7
chr16	73064225	73105950	15	34225	5.44
chr17	6342775	6365725	15	9275	6.48888888888889
chr17	45897425	45930025	15	11200	6.85714285714286
chr17	76246275	76276400	15	17975	4.21212121212121
chr17	76869925	76900575	15	12925	3.89090909090909
chr18	46351650	46399725	15	16450	8.10169491525424
chr18	56505700	56538800	15	16750	4.75757575757576
chr19	5942125	5980300	15	19825	9.2093023255814
chr19	50167225	50196000	15	10950	9.42307692307692
chr2	21473550	21513375	15	11775	10.0327868852459
chr2	119591850	119615875	15	7625	9.05882352941176
chr2	205120150	205148525	15	7550	8.9
chr2	232526375	232552925	15	11575	10.4
chr20	57450425	57477350	15	15375	10.1176470588235
chr22	38785500	38800150	15	7400	5.39130434782609
chr22	39842025	39872175	15	12625	5.52
chr22	39892275	39931900	15	14575	9.32773109243698
chr3	65910325	65950550	15	8625	9.73134328358209
chr5	60681475	60734675	15	13250	9.46938775510204
chr6	32136025	32172050	15	15875	6.88461538461539
chr6	43436775	43486875	15	11750	10.1020408163265
chr7	100463250	100494575	15	14225	4.69879518072289
chr7	102552850	102585750	15	12025	8.125
chr7	151153475	151237450	15	18575	9.98507462686567
chr7	156791950	156815200	15	8375	7.82608695652174
chr9	116915825	116944175	15	9750	8.76
chrX	133303900	133326475	15	10150	8.75
chr1	25050725	25076100	14	8825	6.51282051282051
chr1	150228000	150268175	14	13325	9.43589743589744
chr1	150520950	150553225	14	16625	5.5
chr1	153917025	153959725	14	15725	6.60194174757282
chr1	160054100	160088675	14	15325	9.15151515151515
chr1	214150275	214176825	14	9900	7.94
chr10	8085050	8107125	14	14500	4.84210526315789
chr10	17027625	17072350	14	16525	6.36666666666667
chr10	22604225	22634975	14	12600	7.03448275862069
chr10	74068250	74115425	14	18225	4.78884462151394
chr10	77154850	77169850	14	7975	5.09090909090909
chr11	14346500	14381300	14	7050	8.33333333333333
chr11	20029975	20054575	14	11075	8.96551724137931
chr11	35159975	35202450	14	10775	7.06349206349206
chr11	73017350	73046975	14	21525	2.5
chr12	4377625	4403725	14	15375	2.33766233766234
chr12	58128875	58167450	14	16250	8.36619718309859
chr12	76337500	76374050	14	10075	7.93220338983051
chr12	113658150	113698375	14	10625	8.50909090909091
chr13	99209475	99234900	14	12925	3.20588235294118
chr14	61104100	61126325	14	13550	9
chr14	105778025	105809575	14	12075	8.37777777777778
chr15	68112675	68158650	14	19500	9.46938775510204
chr15	78600475	78640850	14	14025	7.65333333333333
chr15	101728000	101744125	14	7700	4
chr16	69105550	69143175	14	10300	8.87878787878788
chr17	17814150	17848525	14	16675	4.88
chr17	27028625	27056500	14	14650	4.54716981132075
chr17	38247975	38281800	14	16700	8.30769230769231
chr17	45946800	45983300	14	10500	8.48101265822785
chr17	77802025	77824000	14	14500	6.11538461538461
chr18	8765500	8803700	14	13800	7.11475409836066
chr18	53086325	53110275	14	8875	8.07894736842105
chr19	36230175	36258775	14	9650	9.51219512195122
chr2	20756575	20801250	14	13575	8.71698113207547
chr2	26972975	26995350	14	10775	5.5
chr2	224794750	224826475	14	12075	7.41463414634146
chr2	231726475	231773500	14	13850	7.83783783783784
chr20	21486150	21504125	14	9650	5.27659574468085
chr20	36530500	36547850	14	9850	7.25
chr22	24091775	24117125	14	8600	7.38181818181818
chr22	45888925	45913125	14	8100	5.54929577464789
chr22	50339525	50364750	14	9475	5.85714285714286
chr3	193656300	193727250	14	14900	8.64102564102564
chr4	13529250	13551125	14	8650	9.25
chr4	124317375	124340350	14	11625	8.93333333333333
chr5	138628800	138651225	14	8600	8.05555555555556
chr5	146251150	146274925	14	9675	9.5
chr6	27832350	27864275	14	9850	8.34848484848485
chr6	34190850	34217800	14	13850	6.82352941176471
chr6	110672575	110691075	14	8275	9.13793103448276
chr6	143161000	143189600	14	8650	7.84905660377358
chr7	25869400	25902925	14	10725	8.13636363636364
chr7	47610550	47623025	14	7275	4.53333333333333
chr7	69278675	69306525	14	12675	6.125
chr7	83816225	83837475	14	11850	5.92307692307692
chr7	94270500	94290075	14	7950	9.51724137931035
chr7	96621975	96657050	14	9025	9.175
chr8	77584875	77620400	14	13075	5.45945945945946
chr8	108431150	108458000	14	12025	5.43589743589744
chr9	96328525	96364100	14	12400	6.16867469879518
chr9	129276000	129297775	14	9375	8.78260869565217
chr1	2455050	2488525	13	19950	6.36734693877551
chr1	41822975	41853850	13	10475	7.90476190476191
chr1	95373550	95405200	13	15375	5.64556962025316
chr1	112267800	112300900	13	12600	5.61702127659574
chr1	159992025	160040975	13	11575	8.7
chr10	21567900	21616575	13	13475	6.58536585365854
chr10	97217000	97241700	13	11700	3.76470588235294
chr10	101279650	101301250	13	9025	6.36842105263158
chr10	106077150	106103075	13	18350	6.46666666666667
chr10	111964900	111987875	13	9100	8.47368421052632
chr11	554225	587825	13	13075	3.9020979020979
chr11	8691775	8723825	13	12650	7.79166666666667
chr11	66023900	66065225	13	13950	7.81081081081081
chr11	67028675	67060025	13	14425	8.06976744186047
chr11	67118900	67147225	13	11675	7.94936708860759
chr11	128577050	128606550	13	13425	4
chr12	46760675	46789650	13	12175	7.14606741573034
chr14	21531450	21575675	13	17200	8.27692307692308
chr14	65159975	65193875	13	20725	8.26666666666667
chr14	71106975	71133225	13	10975	6.70588235294118
chr14	89796700	89839000	13	13400	8.5
chr14	103850550	103870300	13	7250	5.82352941176471
chr14	105936675	105958825	13	15475	1.95061728395062
chr15	75061025	75092550	13	14900	5.78378378378378
chr16	29801000	29837450	13	16900	8.57446808510638
chr16	84384225	84413050	13	7775	7.11627906976744
chr16	87402950	87429275	13	7625	7.80851063829787
chr17	27458850	27486175	13	13250	6
chr17	35275250	35308375	13	18425	4.42253521126761
chr17	40162775	40184075	13	10350	3.74074074074074
chr17	44886775	44913975	13	11550	6.14285714285714
chr17	64701025	64730350	13	11250	4.2
chr17	65461700	65489975	13	7725	7.14285714285714
chr17	70103100	70123325	13	8525	3.2
chr18	42357975	42400125	13	8700	8.51162790697674
chr18	45438375	45465050	13	10650	7.05263157894737
chr18	48543150	48572350	13	10950	6.62068965517241
chr19	56145525	56170300	13	12975	5.16363636363636
chr2	39626425	39644000	13	6850	4.54901960784314
chr2	97513850	97561925	13	14875	8.5
chr2	129059200	129081750	13	12175	4.32
chr20	10470150	10505725	13	11150	6
chr20	17616425	17646950	13	8425	7.52631578947368
chr20	25512275	25532800	13	8550	8.14634146341463
chr22	19946250	19990475	13	15950	8.3030303030303
chr22	23860900	23881850	13	9150	8.02666666666667
chr3	8531775	8549675	13	9450	7.1
chr3	69126950	69145600	13	11825	2.42553191489362
chr3	168519475	168558350	13	11875	6.56603773584906
chr3	195612300	195642025	13	13725	7.45098039215686
chr4	1853450	1884050	13	13050	5.66666666666667
chr4	37977825	37996900	13	7375	5.72972972972973
chr4	103731625	103751500	13	9175	6.48484848484848
chr5	75800	107100	13	12000	7.92156862745098
chr5	6700225	6733525	13	14700	7.92
chr5	7392275	7429225	13	9775	7.18518518518519
chr5	179467550	179499575	13	12325	5.98095238095238
chr6	24907700	24936625	13	13000	7
chr6	149062150	149091675	13	8525	7.42222222222222
chr7	121550150	121566750	13	8450	6.77777777777778
chr7	150054875	150085600	13	18600	5.33333333333333
chr7	157461925	157487350	13	15875	3.6
chr8	28346675	28376500	13	18625	4.48780487804878
chr8	38627075	38667025	13	13200	8.23529411764706
chr9	138878750	138913425	13	15050	8.37837837837838
chr1	11739300	11768225	12	14800	3.77777777777778
chr1	26601525	26634000	12	13975	6.69879518072289
chr1	39856125	39882250	12	13150	6.02739726027397
chr1	81770425	81795625	12	13050	5.47540983606557
chr1	110024225	110045050	12	7525	6.75
chr1	178994075	179008150	12	6750	5.16666666666667
chr1	225949625	225971375	12	9925	3.65217391304348
chr10	34465275	34484650	12	9900	4.38095238095238
chr10	80720500	80738125	12	7900	3.74358974358974
chr10	82165175	82178525	12	8975	1.90697674418605
chr11	10311175	10345575	12	14200	4.18691588785047
chr11	46925325	46942700	12	10300	1.73913043478261
chr11	66079050	66116150	12	16675	2.86092715231788
chr11	69249525	69265675	12	8575	4.78571428571429
chr11	72414475	72436775	12	8450	6.3125
chr12	111840850	111876500	12	15575	4.08
chr13	51795425	51822750	12	10475	6.26086956521739
chr14	59797100	59825300	12	13075	4.80612244897959
chr14	100679750	100716050	12	11925	6.38461538461539
chr15	40722375	40749400	12	14775	1.78181818181818
chr15	63477325	63503725	12	9725	6.41666666666667
chr15	63783775	63810225	12	12550	6.96
chr15	70368850	70394625	12	18400	1.94285714285714
chr15	78342000	78370575	12	11350	5.66666666666667
chr15	89146875	89169175	12	13925	5.55555555555556
chr15	101779825	101799350	12	9725	2.75409836065574
chr16	49774150	49792000	12	8000	7.68
chr16	53945125	53959525	12	6875	3.25233644859813
chr16	57656975	57680150	12	11900	6.96774193548387
chr17	27908325	27951050	12	19025	5.21739130434783
chr17	42611150	42640400	12	18150	3.66336633663366
chr17	59472775	59494250	12	11400	4.03846153846154
chr18	9094350	9114000	12	10225	4
chr19	2041250	2064925	12	12525	4.47058823529412
chr19	7967450	7994725	12	9900	7.74
chr19	40774425	40792525	12	7500	6.23076923076923
chr2	16499475	16517175	12	7425	7.5609756097561
chr2	27291725	27310850	12	8550	4.66666666666667
chr2	37879425	37903600	12	13175	2.55737704918033
chr2	134888775	134905450	12	6300	7.64705882352941
chr2	209040500	209060825	12	7925	6.95238095238095
chr2	227636925	227666575	12	13900	7.84615384615385
chr20	44960950	44994575	12	12200	7.17241379310345
chr20	60005550	60025500	12	12000	3.6551724137931
chr20	62459475	62498400	12	14325	4.21538461538462
chr22	19742325	19755825	12	5375	6.4
chr22	28169200	28207350	12	28150	5.8974358974359
chr3	9221550	9248400	12	13100	7.68421052631579
chr3	137479750	137491075	12	6950	3.78947368421053
chr3	194971850	194993150	12	7650	7.64705882352941
chr4	22500750	22518725	12	6125	6.09523809523809
chr4	99427525	99445525	12	5925	7.71428571428571
chr4	126234350	126247275	12	8175	4.41379310344828
chr4	138445875	138467375	12	14000	2.5607476635514
chr4	154702675	154715475	12	7775	2.64705882352941
chr4	174427475	174460425	12	9625	7.55223880597015
chr5	36603175	36619175	12	5650	7.37931034482759
chr5	75775275	75798475	12	9275	6.7037037037037
chr5	79469500	79492150	12	10500	4.99009900990099
chr5	102129875	102144200	12	6375	6.68571428571429
chr5	150017050	150040225	12	8275	7.57692307692308
chr5	176033175	176058275	12	6625	7.62962962962963
chr6	72111825	72131100	12	10050	7.16666666666667
chr7	28762200	28788550	12	8400	6.675
chr7	100067125	100092000	12	10800	5.8
chr8	9988100	10010475	12	6475	6.75
chr8	26171250	26189775	12	7825	6.72727272727273
chr8	49434250	49469700	12	10175	7.05263157894737
chr8	67416225	67449450	12	9375	6.52
chr8	75895625	75917925	12	9850	5.07692307692308
chr9	8850925	8869475	12	8350	3.30693069306931
chr9	72360925	72379300	12	7325	5.27272727272727
chr9	98515775	98543350	12	9950	7.04225352112676
chr9	129372850	129389350	12	7475	5
chrX	153595625	153613150	12	7000	7.37931034482759
chr1	6534875	6567400	11	10050	6.85057471264368
chr1	12652800	12680975	11	10550	4.85542168674699
chr1	17221575	17265325	11	11375	6.328125
chr1	26730075	26749750	11	11175	6.96153846153846
chr1	27017350	27054775	11	18575	6.93457943925234
chr1	40343075	40368525	11	13600	4.13333333333333
chr1	218513175	218529100	11	5725	6.3265306122449
chr1	240252225	240264950	11	7425	1.80952380952381
chr10	5624675	5638025	11	5100	5.67567567567568
chr10	43889425	43905325	11	11375	2.34285714285714
chr11	93207150	93233025	11	9800	4.89473684210526
chr12	77257825	77274325	11	8125	6.43478260869565
chr12	109012150	109036100	11	10700	4.8
chr12	113901025	113917925	11	7925	5.90476190476191
chr13	24715775	24743550	11	11000	6.21538461538462
chr13	95356175	95375650	11	9825	6.70175438596491
chr13	111852975	111872575	11	11550	2.37241379310345
chr14	33192800	33203775	11	6500	4.41666666666667
chr14	69501700	69519600	11	8550	4.37735849056604
chr14	81769475	81798475	11	12075	6.52830188679245
chr14	100126625	100152675	11	10675	4.09090909090909
chr14	105131625	105167175	11	17475	4.4
chr15	33356800	33377250	11	7625	6.27586206896552
chr15	37175050	37204350	11	11525	4.89430894308943
chr15	57209125	57223325	11	8900	3.17948717948718
chr15	74414725	74432600	11	9250	4.33333333333333
chr15	93445175	93466350	11	13100	4.90909090909091
chr16	30535550	30557850	11	7675	6.24615384615385
chr16	74053400	74071350	11	10250	6.33333333333333
chr17	20058475	20094625	11	10300	6.47204968944099
chr17	76912200	76932200	11	8050	3.80487804878049
chr18	42289375	42308425	11	10750	4
chr18	53154250	53181700	11	10925	4.82978723404255
chr19	7922775	7940125	11	7150	2.96875
chr19	10981125	11006275	11	13200	3.1830985915493
chr19	13042550	13067700	11	9775	6.55172413793103
chr19	18745900	18774500	11	10875	6.12345679012346
chr19	31136575	31143900	11	5800	1.55555555555556
chr19	39614925	39637500	11	12175	3.05882352941176
chr19	49645350	49662275	11	8200	6.14285714285714
chr2	85645050	85666175	11	10325	4.04580152671756
chr2	85968550	86000400	11	12000	5.68503937007874
chr2	172936600	172971750	11	18250	5.38775510204082
chr2	216969850	216984400	11	8625	3.29411764705882
chr20	4128775	4154050	11	9475	4.69135802469136
chr20	32250375	32282650	11	11875	5.21951219512195
chr20	35082850	35102850	11	10400	5.02631578947368
chr20	36034550	36051400	11	11400	4.26086956521739
chr20	45310300	45339475	11	10700	5.21428571428571
chr21	18884050	18900000	11	6375	6.32
chr21	27478725	27502875	11	9350	6.25641025641026
chr21	38065750	38083350	11	9200	5.45762711864407
chr21	43169625	43193075	11	11050	2.67469879518072
chr22	36405825	36425875	11	7375	6.19230769230769
chr22	38846075	38865275	11	7675	4.96774193548387
chr22	42219675	42244875	11	10275	4.62745098039216
chr3	61929825	61940075	11	6450	3.44444444444444
chr3	62351400	62364425	11	4825	5.07692307692308
chr3	64663775	64680100	11	5700	5.66666666666667
chr3	147647850	147664550	11	8175	3.46938775510204
chr3	159555675	159590300	11	13400	6.61538461538461
chr3	187453675	187469000	11	11075	3.46031746031746
chr3	193526575	193545875	11	7500	5.04444444444444
chr4	2468800	2487675	11	7225	5.83333333333333
chr4	41600175	41625400	11	7750	5.19753086419753
chr4	157878825	157899275	11	6950	5.97058823529412
chr5	3100625	3124900	11	13300	6.42718446601942
chr5	87776500	87787025	11	4825	5.48387096774194
chr5	89838975	89867825	11	12475	5.77777777777778
chr5	140364825	140384950	11	9200	6.62
chr6	151072775	151097350	11	9800	6.8
chr7	2840350	2870300	11	14925	4.46666666666667
chr7	14018575	14033075	11	10200	2.35294117647059
chr7	86271875	86283600	11	5000	4.08510638297872
chr7	150922475	150951150	11	14550	5.87037037037037
chr8	9754075	9768225	11	9200	5.83333333333333
chr9	74514250	74536750	11	8875	5.42857142857143
chr9	96708075	96722900	11	8375	3.66666666666667
chr9	101858375	101882875	11	8650	6.05882352941176
chr9	101930350	101939400	11	5875	6.07407407407407
chr9	119033550	119049375	11	8425	2.72222222222222
chr9	129087850	129111575	11	7500	6.21739130434783
chr9	135279700	135302400	11	8225	4.21276595744681
chrX	13945750	13963450	11	8150	6.88235294117647
chrX	99657475	99673575	11	7075	4.45714285714286
chr1	76694525	76724075	10	8125	5.14285714285714
chr1	77476850	77486125	10	4700	4
chr1	112933350	112947625	10	8050	3.84210526315789
chr1	154149500	154165225	10	8325	4.85185185185185
chr1	221049700	221061925	10	6175	5.15
chr10	1089825	1110950	10	9975	4.23255813953488
chr10	21454450	21464850	10	5325	5.58620689655172
chr10	79787575	79800575	10	6725	2.58267716535433
chr10	91086625	91117250	10	12100	5.04065040650407
chr10	105395425	105422025	10	7350	6.04
chr10	121409750	121432900	10	9025	4.68421052631579
chr11	1577025	1595875	10	6350	6
chr11	27409050	27420125	10	9275	0.507462686567164
chr11	44578450	44594600	10	7325	3.37634408602151
chr11	63853950	63871300	10	9350	3.1219512195122
chr11	67370375	67385400	10	7125	4.22222222222222
chr11	68808000	68819400	10	4925	5.40740740740741
chr11	102062375	102080600	10	5850	5.34328358208955
chr12	1684675	1705000	10	10850	2.17777777777778
chr12	5537725	5543950	10	4900	0.555555555555556
chr12	48162125	48173200	10	5375	5.85714285714286
chr12	57471200	57490325	10	8775	5.59493670886076
chr12	80067850	80086900	10	6400	5.86440677966102
chr12	97850550	97871175	10	9325	4.66666666666667
chr12	105097800	105117025	10	7325	5.92
chr12	125158550	125173475	10	7300	2.51428571428571
chr14	21090975	21102075	10	5850	4.57142857142857
chr14	38052550	38069550	10	7850	5.35135135135135
chr14	56583100	56606150	10	8075	4.84210526315789
chr14	57360825	57372800	10	5600	4.8
chr14	62178200	62186750	10	5075	4.91666666666667
chr15	53075275	53098225	10	12000	4.51020408163265
chr15	72513325	72530600	10	8700	3.41176470588235
chr16	9037150	9061475	10	12525	4.76595744680851
chr16	17469725	17482950	10	7350	2.03508771929825
chr16	17551175	17571050	10	9650	2.65217391304348
chr16	18796650	18817125	10	9175	6
chr16	30378025	30393225	10	7500	4.42622950819672
chr17	7379300	7392900	10	9025	5.88888888888889
chr17	62490400	62505800	10	10175	1.66176470588235
chr17	76967225	76983400	10	5175	4.8
chr18	3445125	3469125	10	11325	4.03030303030303
chr18	9733600	9758825	10	8700	5.38271604938272
chr18	18834425	18852400	10	10525	3.48214285714286
chr18	31152100	31166050	10	6075	5.73913043478261
chr18	52980675	52991775	10	6575	3.47058823529412
chr19	1204950	1217775	10	5975	5.52380952380952
chr19	30713600	30728575	10	10025	3.36585365853659
chr19	35625275	35636450	10	7625	3.59090909090909
chr19	46906900	46920600	10	8375	2.04761904761905
chr19	48110950	48127725	10	7725	3.5
chr19	56616750	56633675	10	11000	3.14814814814815
chr2	20861700	20876050	10	6925	3.31578947368421
chr2	44995000	45018150	10	7775	4.94193548387097
chr2	63270225	63287525	10	14550	0.547945205479452
chr2	157176375	157192625	10	6250	5.85185185185185
chr2	175190425	175209875	10	16375	1.72
chr2	208084175	208096775	10	6250	4.13953488372093
chr2	225434625	225452025	10	9200	2.12903225806452
chr2	235579475	235601500	10	9750	4.54545454545455
chr20	39671625	39687725	10	7725	4.76190476190476
chr21	16422600	16439025	10	10450	3.29411764705882
chr21	45714550	45727525	10	7050	3.35294117647059
chr22	18913250	18926200	10	7650	4.13333333333333
chr22	38701700	38716050	10	8325	3.48837209302326
chr22	39087750	39109375	10	9875	2.98412698412698
chr3	8699500	8705825	10	3250	4.8
chr3	51420450	51435250	10	9725	2.3448275862069
chr3	53190800	53206675	10	7475	4.51063829787234
chr3	61853925	61864350	10	6425	2.88888888888889
chr3	71000500	71020600	10	5150	4.90909090909091
chr3	98603675	98622300	10	9800	5.21739130434783
chr3	128200175	128217325	10	10950	4.56603773584906
chr3	185811300	185829000	10	10475	3.06172839506173
chr3	191068375	191079700	10	4000	5.2
chr4	1030075	1041100	10	5400	2.7
chr4	2391475	2421500	10	8925	4.68292682926829
chr4	6270625	6280400	10	6175	2.70588235294118
chr4	16068750	16086325	10	5975	4.57894736842105
chr4	30717950	30728325	10	4925	5.85185185185185
chr4	83281950	83297800	10	7700	4.21875
chr4	83701575	83721400	10	8325	4.68421052631579
chr4	154058300	154079150	10	7125	5.43859649122807
chr4	185362875	185375700	10	5400	5.64705882352941
chr5	1095325	1111350	10	12525	1.64705882352941
chr5	3590725	3602825	10	6850	2.9375
chr5	56467750	56484750	10	7700	3.92592592592593
chr5	90666200	90680775	10	7850	5.25
chr5	123787500	123807725	10	6775	5.04545454545455
chr5	124222950	124271950	10	15650	5.8
chr5	138279325	138302000	10	12325	4.3469387755102
chr5	172184750	172205550	10	8850	5.575
chr5	179220350	179256500	10	12200	5.83333333333333
chr6	21131550	21147875	10	7425	4.61538461538461
chr6	37091950	37112825	10	14725	1.14851485148515
chr6	91187800	91213250	10	9675	4.39393939393939
chr6	144274850	144297500	10	15100	4.52631578947368
chr7	554075	563275	10	5125	2.78571428571429
chr7	1080350	1105500	10	10200	4.6
chr7	2139375	2152600	10	8725	2.88372093023256
chr7	5728625	5751850	10	12750	6.1
chr7	20363475	20383000	10	6850	5.73333333333333
chr7	23501675	23518500	10	8725	3.25862068965517
chr7	25758050	25773850	10	7650	5.51724137931035
chr7	74063900	74078850	10	7575	4.28571428571429
chr7	105470025	105495200	10	8000	5.6
chr8	11274100	11298725	10	11675	2.8
chr8	25894625	25907975	10	8275	3.03030303030303
chr8	85771775	85777100	10	3000	2.44444444444444
chr8	128746050	128753225	10	4300	2
chr8	146011050	146026475	10	9975	1.47058823529412
chr9	8677350	8685450	10	5750	3.07142857142857
chr9	23813800	23832225	10	10275	6.08333333333333
chr9	35101150	35117600	10	9650	3.62962962962963
chr9	73020850	73036900	10	6500	5.70731707317073
chr9	127515225	127534375	10	14050	4.76190476190476
chr9	139682350	139705050	10	9850	3.65853658536585
chrX	153137400	153153000	10	12075	1.43243243243243
chr1	11785475	11801075	9	7175	3.0379746835443
chr1	20802525	20813900	9	6925	2.59090909090909
chr1	29062025	29075350	9	7000	4.125
chr1	46593275	46603950	9	5300	2.91428571428571
chr1	65884725	65899250	9	6350	4.29787234042553
chr1	85903775	85919325	9	5000	4.66666666666667
chr1	110406325	110426875	9	8000	4.57142857142857
chr1	144925000	144943325	9	11700	2.67741935483871
chr1	145469425	145484425	9	10325	2.71186440677966
chr1	154577500	154589875	9	6225	4.72727272727273
chr1	158068075	158077975	9	7450	2.08695652173913
chr1	159879750	159896325	9	7775	4.18181818181818
chr1	184016275	184039125	9	8225	4.27272727272727
chr1	204675150	204691375	9	8575	4.26262626262626
chr1	212202475	212213025	9	5025	3.67741935483871
chr1	226296425	226316825	9	7150	4.83870967741935
chr10	11053900	11065375	9	5450	3.07936507936508
chr10	30014025	30026700	9	7400	1.57142857142857
chr10	35924750	35933650	9	5775	1.68888888888889
chr10	84331075	84337925	9	4300	1.6
chr10	98887850	98911050	9	9525	3.46745562130178
chr10	103531825	103544275	9	8475	1.3587786259542
chr10	104208950	104216325	9	4125	3.45454545454545
chr10	114482400	114503475	9	6375	4.69135802469136
chr11	2397900	2412650	9	8600	1.6140350877193
chr11	31256000	31265425	9	4975	4.5
chr11	43575625	43604900	9	11300	4.11724137931034
chr11	45361475	45378425	9	5900	4.67605633802817
chr11	58938275	58965700	9	13875	2.82229965156794
chr11	65622775	65641050	9	7725	4.77333333333333
chr11	67885175	67896775	9	6550	4.17647058823529
chr11	69449275	69461600	9	8400	4.4
chr11	70955475	70963475	9	4975	2.22222222222222
chr11	82609450	82620775	9	5275	3.16049382716049
chr11	123058150	123078925	9	7550	3.56701030927835
chr11	128554650	128566075	9	8800	0.6875
chr12	42863000	42881475	9	9050	3.87037037037037
chr12	46653525	46665050	9	7275	1.61904761904762
chr12	49358450	49384850	9	10725	4.625
chr12	125223150	125244075	9	5700	4.59259259259259
chr13	24649825	24668300	9	7200	5.06976744186047
chr13	67797125	67806725	9	4800	5.04347826086957
chr14	37115950	37136450	9	9025	4.464
chr14	51288325	51299650	9	7650	3.90909090909091
chr14	59091625	59107125	9	7625	4.93150684931507
chr14	77767625	77789325	9	8150	4.14
chr14	91106050	91118700	9	6200	5.14666666666667
chr15	38541800	38556450	9	9850	2.93617021276596
chr15	60285900	60318100	9	19175	3.74545454545455
chr15	60682025	60695100	9	8225	4.07407407407407
chr15	69365850	69384450	9	7850	4.53932584269663
chr16	11885175	11893825	9	5075	3.47368421052632
chr16	19719525	19731925	9	6025	3.57377049180328
chr16	19886325	19898100	9	5800	2
chr16	29675025	29692600	9	6450	4.06837606837607
chr16	48398250	48420375	9	8650	4.925
chr16	48637300	48647725	9	7900	3.39130434782609
chr16	54311175	54324925	9	7000	3.33333333333333
chr16	57831400	57850850	9	8525	4.51282051282051
chr16	58054800	58063975	9	6000	2.66666666666667
chr16	75268050	75306650	9	23925	3.30666666666667
chr17	4837400	4857125	9	9800	3.575
chr17	13496650	13506550	9	5750	2.47058823529412
chr17	20934400	20947925	9	7850	2.54945054945055
chr17	48341425	48354925	9	4975	4.52941176470588
chr17	55161650	55178075	9	9300	2.57142857142857
chr17	57439200	57451625	9	9500	1.64912280701754
chr17	71332475	71346025	9	5900	3.54545454545455
chr17	72733475	72761350	9	16050	3.88235294117647
chr17	73972175	73980975	9	4575	2.47619047619048
chr17	74126500	74142300	9	12150	1.74285714285714
chr17	74434050	74448625	9	9550	2.2
chr17	80185950	80196750	9	4500	4.66666666666667
chr18	29252000	29267625	9	7600	4.22222222222222
chr18	77861400	77878100	9	7625	4.32098765432099
chr19	1093275	1114125	9	8275	4.33333333333333
chr19	10396750	10407650	9	6875	3.2
chr19	17345200	17359975	9	7875	4.7037037037037
chr19	18714350	18725050	9	6300	2.27692307692308
chr19	45250175	45262025	9	6525	4.04081632653061
chr19	46282225	46297075	9	5800	4.91588785046729
chr19	46456100	46484850	9	10125	5.06040268456376
chr19	48823125	48837150	9	5800	3.61643835616438
chr2	10260050	10269875	9	5800	2.28571428571429
chr2	19546600	19563450	9	8500	2.3801652892562
chr2	46924850	46935875	9	6350	1.73529411764706
chr2	64066850	64083425	9	11950	1.51666666666667
chr2	71162600	71175700	9	6025	3.35294117647059
chr2	121100700	121108200	9	4650	2.2
chr2	136869375	136879575	9	5675	3.2
chr2	171672100	171681000	9	7300	0.897959183673469
chr2	173413975	173422925	9	4475	4.25
chr2	189155150	189172675	9	8850	5.06666666666667
chr2	200320000	200336300	9	7200	3.88461538461538
chr2	201988550	201995850	9	3525	3.4
chr2	215438825	215445700	9	4075	2.17647058823529
chr2	242248875	242261650	9	7900	3.52631578947368
chr20	21080050	21087550	9	6125	1.04
chr20	25838675	25846850	9	4200	3.61290322580645
chr20	32579400	32588700	9	5825	1.49565217391304
chr20	50312025	50332525	9	9975	4.28
chr20	61991850	62013225	9	7775	4.67647058823529
chr21	46777450	46787925	9	4400	4.91666666666667
chr21	46824050	46840675	9	8200	3.90909090909091
chr21	47390350	47403575	9	6900	4.14634146341463
chr22	22291350	22307725	9	7025	4.78688524590164
chr3	33466100	33473750	9	5250	2.33333333333333
chr3	53270075	53296050	9	10625	3.55905511811024
chr3	71348075	71359925	9	7200	3.42857142857143
chr3	124592025	124608550	9	7475	4.34042553191489
chr3	125310125	125325475	9	5550	4.60215053763441
chr3	171170725	171185125	9	7450	3.24731182795699
chr3	182208750	182237675	9	10425	3.93220338983051
chr4	15678950	15697550	9	8475	3.45882352941176
chr4	52708250	52722325	9	5975	5.12
chr4	95372150	95382675	9	7400	1.61111111111111
chr4	105396800	105423925	9	10975	4.37634408602151
chr4	123746875	123758300	9	5575	4.96
chr4	134067150	134077475	9	7275	4.11764705882353
chr5	58292475	58301025	9	5225	1.92982456140351
chr5	123136375	123152100	9	11725	3.7037037037037
chr5	139486325	139498450	9	6675	2.61290322580645
chr5	141692950	141714650	9	13275	4.21052631578947
chr5	153852300	153860175	9	5000	1.58441558441558
chr5	158521675	158533825	9	7575	3.4375
chr5	171422900	171437425	9	10075	0.96
chr6	5994950	6009750	9	10825	0.839506172839506
chr6	30683825	30693000	9	5250	2.49230769230769
chr6	30804150	30813525	9	5050	2.66666666666667
chr6	30845050	30858100	9	9350	1.88235294117647
chr6	36628800	36651325	9	9475	4.17582417582418
chr6	39192125	39200375	9	6150	1.33333333333333
chr6	69342625	69350750	9	4850	1.9
chr6	75985475	76001350	9	7975	3.5609756097561
chr6	121753925	121765725	9	5300	3.85714285714286
chr6	134372350	134385550	9	5650	2.7
chr6	150463125	150474800	9	6625	3.10526315789474
chr6	160389175	160406600	9	12375	1.54054054054054
chr6	167646975	167662750	9	6375	3.84615384615385
chr6	170574800	170623175	9	17800	5.1304347826087
chr7	21063950	21085650	9	11975	5.08928571428571
chr7	35292950	35301700	9	3975	4.36363636363636
chr7	69470300	69483225	9	5125	4.41666666666667
chr7	70921725	70939275	9	8850	2.93333333333333
chr7	73241700	73248125	9	3875	2
chr7	83735175	83747075	9	4200	4.68965517241379
chr7	92454175	92469950	9	8075	3.25925925925926
chr7	101456800	101469525	9	6575	4.72727272727273
chr7	123383975	123394925	9	6125	3.61290322580645
chr7	129464275	129477750	9	6700	4.11320754716981
chr7	140770800	140776850	9	4775	0.866666666666667
chr7	148031475	148042325	9	8400	0.871794871794872
chr7	148393950	148409225	9	8350	3.16417910447761
chr7	148841075	148848450	9	3925	1.87755102040816
chr8	30388675	30407150	9	10150	4.7027027027027
chr8	37652175	37672825	9	9250	3.95628415300546
chr8	37738350	37756950	9	7925	2.49645390070922
chr8	91649250	91662775	9	6825	5.04761904761905
chr8	99950875	99964125	9	10375	1.13953488372093
chr8	110615225	110622475	9	4975	1.80952380952381
chr8	144895825	144915325	9	10750	3.63157894736842
chr9	3467800	3481050	9	6225	3.42528735632184
chr9	37191050	37202250	9	5475	4.81081081081081
chr9	79626750	79640075	9	7600	5
chr9	124575125	124583300	9	5675	1.72727272727273
chr9	134762800	134777625	9	6100	4.05263157894737
chrX	71171700	71179225	9	4350	2.25
chrX	129215775	129221200	9	3025	2.41666666666667
chr1	15055825	15069575	8	7175	4.22857142857143
chr1	15522550	15542050	8	8150	3.1304347826087
chr1	29483425	29513675	8	11050	3.80141843971631
chr1	32662600	32674775	8	6025	3.17647058823529
chr1	39451325	39464950	8	6500	4
chr1	43145425	43158600	8	9325	0.814814814814815
chr1	46143000	46155275	8	6600	2.95081967213115
chr1	81871925	81881125	8	5300	3.15384615384615
chr1	90295975	90310100	8	9250	3.40425531914894
chr1	145434950	145457750	8	11250	3.28260869565217
chr1	155097675	155113375	8	9500	1.40782122905028
chr1	160368325	160385250	8	14425	0.40625
chr1	169071525	169085775	8	7200	3.52380952380952
chr1	200978375	200995550	8	12475	1.2
chr1	201462925	201482200	8	9150	4.2972972972973
chr1	202772100	202782300	8	6725	1.6
chr1	203475875	203492075	8	11675	1.3780487804878
chr1	218470425	218475600	8	2325	3.44444444444444
chr1	230985600	231006050	8	12350	1.24324324324324
chr1	231550325	231559750	8	5525	4.17142857142857
chr1	233425075	233432125	8	3300	3.52941176470588
chr1	235805100	235814775	8	5875	3.9
chr1	243633300	243655225	8	9775	3.75572519083969
chr10	7448600	7454925	8	4225	3.04
chr10	13747350	13760250	8	6900	4.03389830508475
chr10	31070075	31075300	8	3475	1.91666666666667
chr10	74541550	74554550	8	7350	1.76969696969697
chr10	75531325	75547400	8	8300	2.22556390977444
chr10	105667550	105681975	8	6300	3.60824742268041
chr10	126406650	126434800	8	13175	1.96415770609319
chr11	2708650	2725350	8	10700	1.7037037037037
chr11	3171100	3191575	8	11450	2.9620253164557
chr11	13029350	13035150	8	4300	1.7
chr11	16625150	16636025	8	5675	3.33333333333333
chr11	19566400	19576125	8	5375	2.03076923076923
chr11	20177950	20186175	8	3525	3.73913043478261
chr11	26349925	26356250	8	3050	2.76190476190476
chr11	61456150	61469275	8	5650	3.16
chr11	75264875	75278000	8	9500	3.01818181818182
chr11	77157850	77172550	8	9775	1.90909090909091
chr11	85954675	85961625	8	4525	3.82857142857143
chr11	91955350	91976600	8	9250	3.90062111801242
chr11	121162525	121172325	8	7050	1.45161290322581
chr12	19589925	19600350	8	3800	3.55555555555556
chr12	49730500	49742250	8	10325	0.5
chr12	53885825	53896850	8	7850	0.973684210526316
chr12	54140200	54151425	8	6450	2.90322580645161
chr12	76411875	76431475	8	7425	4.07317073170732
chr12	88964025	88975150	8	6450	3.13793103448276
chr12	89736950	89753675	8	12475	3.33333333333333
chr12	103350575	103359650	8	4275	3.82352941176471
chr12	133065025	133084450	8	9325	3.60869565217391
chr13	28395000	28400825	8	3775	1.15555555555556
chr13	40913975	40927250	8	6275	3.91304347826087
chr13	53418525	53430975	8	8200	3.40845070422535
chr13	101460275	101471775	8	5275	3.10714285714286
chr14	23443150	23454075	8	6525	1.8
chr14	56067325	56077975	8	5325	4.29787234042553
chr14	56677400	56687050	8	5775	1.54761904761905
chr14	89757800	89777100	8	10900	2.89839572192513
chr14	95234800	95242375	8	4075	2.90322580645161
chr14	95598500	95609700	8	6450	1.41333333333333
chr14	102780025	102787700	8	5425	0.942857142857143
chr14	104601200	104617575	8	8725	3.84615384615385
chr15	59640075	59648650	8	4850	2
chr15	77817850	77836200	8	10600	1.5906432748538
chr15	86323250	86339200	8	7225	3.35238095238095
chr15	93351125	93376875	8	13250	2.60402684563758
chr16	14395100	14404950	8	7525	1.36231884057971
chr16	54538175	54547800	8	6425	4.1
chr16	57563650	57572125	8	6550	1.15384615384615
chr16	81743175	81749800	8	3375	2.6
chr16	84022650	84030500	8	5525	1.08235294117647
chr17	8920000	8932750	8	5750	4
chr17	16995425	17002700	8	4800	2.70588235294118
chr17	26439075	26446175	8	3750	4
chr17	27068400	27077950	8	5700	1.92307692307692
chr17	37350525	37366775	8	8925	4.27586206896552
chr17	37843250	37862075	8	9900	3.95121951219512
chr17	46618450	46626950	8	6550	0.914285714285714
chr17	48040050	48055500	8	7150	2.88888888888889
chr17	58461275	58471025	8	6675	1.58536585365854
chr17	73336950	73348900	8	7275	1.77777777777778
chr18	3592550	3611775	8	11300	1.9873417721519
chr18	10121975	10141850	8	6575	3.69491525423729
chr18	11979850	11996200	8	6750	3.21212121212121
chr18	18820000	18828875	8	4525	1.96774193548387
chr18	43840075	43845700	8	3450	2
chr18	57565125	57574475	8	4625	3.37142857142857
chr19	2163350	2173675	8	6825	3.6
chr19	3365350	3370600	8	3775	1.1
chr19	36130175	36140525	8	4950	4.25
chr19	47920100	47933900	8	8750	3.91304347826087
chr19	48892700	48903850	8	6775	2.84210526315789
chr19	50828400	50835700	8	3350	3.21739130434783
chr2	8816450	8826500	8	6525	1.28440366972477
chr2	45027475	45034275	8	5075	1.6875
chr2	55379725	55395800	8	9025	4.13559322033898
chr2	72369450	72379600	8	7050	2.06060606060606
chr2	73141450	73152975	8	7025	1.55
chr2	114644325	114655700	8	7000	2.20253164556962
chr2	134173000	134183450	8	7825	1.55
chr2	149684125	149690275	8	3000	3.54838709677419
chr2	160462325	160475475	8	6250	3.70833333333333
chr2	169763350	169771050	8	3650	4.14814814814815
chr2	174979450	174992075	8	7800	2.53731343283582
chr2	203875175	203883900	8	4000	4.17647058823529
chr2	210383150	210390950	8	4150	2.52777777777778
chr2	219258750	219272325	8	7625	4.16
chr2	227602875	227612000	8	5875	2.84615384615385
chr2	237067375	237089300	8	16425	1.86666666666667
chr2	237476725	237490225	8	11150	2.52
chr20	1782650	1800325	8	6100	4.28260869565217
chr20	14691850	14698550	8	4325	2
chr20	23336650	23348325	8	7075	1.31182795698925
chr20	39780525	39786775	8	3725	3.33333333333333
chr20	43270150	43281925	8	7875	0.967741935483871
chr20	52474225	52490200	8	8350	3.8125
chr20	61794575	61814225	8	10650	2.58558558558559
chr21	17101625	17115225	8	5300	4.25
chr21	34392350	34401925	8	4975	3.57142857142857
chr21	40176550	40186900	8	6800	1.91666666666667
chr21	46339975	46353075	8	4900	4.24
chr21	48018500	48026725	8	4875	2
chr22	17737700	17754250	8	10550	3.95652173913043
chr22	19701275	19712325	8	5250	4.21621621621622
chr22	38028625	38039750	8	7275	3.29411764705882
chr22	46362550	46375400	8	7025	1.64383561643836
chr3	13822375	13833600	8	6275	2.85714285714286
chr3	25460525	25475475	8	8850	3.77049180327869
chr3	45725475	45736250	8	3775	4.04705882352941
chr3	52079475	52092325	8	6350	3.82178217821782
chr3	63945800	63962125	8	10100	3.26829268292683
chr3	69285950	69299775	8	6050	3.31868131868132
chr3	85007200	85018350	8	7475	3.1875
chr3	98700050	98705625	8	4175	0.723404255319149
chr3	110788025	110798600	8	5225	3.2
chr3	111577375	111593650	8	9525	3.84375
chr3	112348300	112367000	8	11900	2.41463414634146
chr3	124489050	124503075	8	6525	2.87878787878788
chr3	139251200	139260550	8	6500	3.5
chr3	157812300	157829425	8	6975	3.41935483870968
chr3	169375650	169387850	8	9025	0.977443609022556
chr3	171092100	171106525	8	5875	2.82758620689655
chr3	181171900	181182625	8	5625	3.66666666666667
chr3	181326450	181337850	8	8425	3.48148148148148
chr4	1711100	1728475	8	9475	1.89147286821705
chr4	2860350	2871725	8	8075	1.85185185185185
chr4	5885725	5895625	8	7025	0.947368421052632
chr4	42484475	42491075	8	3350	2.57142857142857
chr4	54957325	54976550	8	12150	2.7
chr4	99524300	99535525	8	5775	3.32203389830508
chr4	113429375	113444775	8	10175	1.42608695652174
chr5	16889700	16901700	8	6200	2.45901639344262
chr5	17213225	17229750	8	8525	3.28571428571429
chr5	44385400	44393025	8	4275	2.59259259259259
chr5	50259025	50265975	8	4975	2.73170731707317
chr5	81143375	81153875	8	7975	1.23333333333333
chr5	87684150	87697925	8	11525	2.86666666666667
chr5	102082975	102103300	8	7175	3.87012987012987
chr5	158123125	158128250	8	3475	1.15789473684211
chr5	170734000	170744100	8	6300	1.63414634146341
chr6	11194500	11216700	8	10525	2.14634146341463
chr6	35452400	35469100	8	12575	1.46835443037975
chr6	37662950	37676425	8	7075	2.27272727272727
chr6	52281650	52290150	8	3475	3.7
chr6	91291125	91298300	8	4075	1.76470588235294
chr6	116421350	116430375	8	4900	2.04
chr6	128836850	128847425	8	4575	3.875
chr6	144641625	144656000	8	5125	4.05714285714286
chr6	166255050	166264050	8	3350	3.91304347826087
chr6	167033850	167044225	8	4975	2.91764705882353
chr7	21979100	21989050	8	5150	4.17647058823529
chr7	23144175	23158325	8	9750	3.55555555555556
chr7	30199325	30213300	8	7525	1.98
chr7	105277250	105297450	8	10875	3.2258064516129
chr7	150773650	150788650	8	9800	1.17857142857143
chr8	10188825	10201800	8	6125	4.07407407407407
chr8	11305900	11325750	8	10025	3.22935779816514
chr8	11658400	11671600	8	8800	2.70588235294118
chr8	54784950	54798675	8	7375	3.54285714285714
chr8	57898350	57907850	8	4550	4.2
chr8	74201550	74219800	8	7250	3.97122302158273
chr9	34326575	34335675	8	5575	3.75
chr9	37024175	37040800	8	11050	2.44444444444444
chr9	38681700	38691225	8	5250	3.10714285714286
chr9	80635400	80648600	8	7075	1.90566037735849
chr9	87460950	87479225	8	9100	3.05797101449275
chr9	108151875	108157200	8	3675	1.5625
chr9	132646275	132654550	8	5375	2.1
chr9	136238525	136245550	8	4025	2.09090909090909
chr9	137266550	137277675	8	6500	3.81395348837209
chrX	9493800	9504200	8	6600	2.84210526315789
chrX	10578125	10589775	8	7925	1.42307692307692
chrX	131614475	131619025	8	3575	0.857142857142857
chrX	132440025	132447925	8	6075	4
chrX	149733925	149743925	8	5350	2.6027397260274
chr1	10923625	10928375	7	3100	1.5
chr1	16438050	16446150	7	5500	2.45454545454545
chr1	17335550	17343175	7	4900	1.5
chr1	17755975	17768650	7	7425	2.9811320754717
chr1	19532550	19539100	7	3900	1.9
chr1	41264825	41269400	7	2900	2.21052631578947
chr1	45264725	45278050	7	8700	2.125
chr1	46764100	46774400	7	6150	1.85185185185185
chr1	46982125	46992750	7	4450	3.37037037037037
chr1	47690425	47698425	7	3625	2.58823529411765
chr1	52194000	52202800	7	4300	3.05263157894737
chr1	61541950	61549825	7	4600	1.76923076923077
chr1	89989050	89996650	7	3975	3.29411764705882
chr1	90366350	90379050	7	9475	0.826086956521739
chr1	91189225	91196575	7	6150	1.54545454545455
chr1	91387925	91393150	7	4400	1.68421052631579
chr1	91480175	91488500	7	5125	2.6875
chr1	94278600	94287275	7	4075	3.28813559322034
chr1	101700400	101706700	7	3975	1.89473684210526
chr1	112445800	112464900	7	8350	3.25628140703518
chr1	150976925	150986325	7	5350	2.71264367816092
chr1	151028625	151037475	7	5250	3.1304347826087
chr1	180197875	180208175	7	8050	1.66666666666667
chr1	197879425	197890625	7	8250	1.8974358974359
chr1	198898150	198904875	7	4425	1.18421052631579
chr1	201616225	201624950	7	5775	1.2280701754386
chr1	206628175	206646900	7	10050	3.12345679012346
chr1	211499575	211504225	7	2725	1.72727272727273
chr1	225997250	226013300	7	7225	3.02255639097744
chr1	229160575	229168625	7	3600	2.7
chr1	243895450	243915350	7	9025	2.68817204301075
chr1	245315450	245321250	7	4000	1.08333333333333
chr10	530975	539950	7	4900	2.84313725490196
chr10	3697750	3701750	7	2625	3.33333333333333
chr10	3817675	3829650	7	7475	1.48148148148148
chr10	18946900	18957250	7	5575	1.95918367346939
chr10	32288100	32293750	7	3050	2.125
chr10	50817075	50822800	7	4000	1.88888888888889
chr10	61655475	61669025	7	6400	2.6
chr10	64563350	64579350	7	8150	2.31818181818182
chr10	71328325	71335250	7	6050	0.4
chr10	73595100	73611625	7	10575	2.09090909090909
chr10	92806250	92814900	7	5375	1.38709677419355
chr10	102496925	102508475	7	6475	2.57692307692308
chr10	104533925	104543175	7	5900	2.35294117647059
chr10	104554600	104563725	7	5550	2.07843137254902
chr10	105036100	105042375	7	4550	0.923076923076923
chr10	111762525	111777225	7	9875	1.31764705882353
chr10	115062925	115071525	7	4625	2.16666666666667
chr10	118029725	118034825	7	3850	1.14285714285714
chr10	126135725	126143800	7	5275	1.81632653061224
chr11	3070525	3079450	7	5100	3.19402985074627
chr11	3397075	3403875	7	4925	0.824742268041237
chr11	6622750	6641375	7	9625	2.87037037037037
chr11	11992100	12002450	7	7200	1.31428571428571
chr11	41136225	41140775	7	2725	2.2962962962963
chr11	60914100	60930325	7	8900	2.07960199004975
chr11	61515025	61524525	7	6175	1.46153846153846
chr11	64877975	64891000	7	6875	2.98305084745763
chr11	65812475	65821500	7	4625	2.96153846153846
chr11	92812075	92822775	7	6350	2.25806451612903
chr11	115092350	115098150	7	3375	2.18181818181818
chr11	117360450	117363925	7	2050	2.85714285714286
chr11	117738900	117749150	7	6575	2.2
chr11	119926100	119933500	7	4425	2.375
chr11	134136925	134147475	7	5200	2.42857142857143
chr12	13892375	13903850	7	7500	2.51724137931034
chr12	14536225	14548300	7	8225	1.52317880794702
chr12	19337425	19344575	7	4250	2.14814814814815
chr12	49388925	49394675	7	4500	1.5
chr12	92525475	92543275	7	11575	1.6231884057971
chr12	93963050	93972200	7	6075	2.36363636363636
chr12	104679600	104686950	7	3875	1.96969696969697
chr12	104990525	104999850	7	4925	2.30508474576271
chr12	122062725	122071500	7	5500	2.66666666666667
chr13	61328550	61334600	7	4775	1.11864406779661
chr13	79167800	79184375	7	8750	2.84905660377358
chr13	98976500	98986125	7	6075	1.16363636363636
chr13	103244125	103255950	7	6150	1.85365853658537
chr13	110775350	110791300	7	8400	2.02484472049689
chr14	69148200	69159450	7	8325	0.858638743455497
chr14	75915900	75924850	7	6025	1.38461538461538
chr14	85994225	86002850	7	7475	1.47368421052632
chr14	90041425	90045200	7	2575	1.63636363636364
chr14	100769600	100779850	7	6025	2.16666666666667
chr14	105480500	105488950	7	5575	1.26315789473684
chr15	23810725	23816275	7	3625	1.01587301587302
chr15	37395200	37403600	7	4625	3.35294117647059
chr15	40068750	40081275	7	8300	2.42105263157895
chr15	63332850	63346575	7	10725	0.878048780487805
chr15	64745425	64759700	7	11250	1.20547945205479
chr15	73888525	73895700	7	5600	1.23636363636364
chr15	73975850	73989975	7	6850	3.06382978723404
chr15	77797950	77803525	7	3925	1.72413793103448
chr15	88798050	88801400	7	1775	2.17391304347826
chr15	89628750	89636400	7	4550	1.71428571428571
chr15	96951900	96961800	7	5350	2.68965517241379
chr16	2517250	2526650	7	7125	1.48571428571429
chr16	2559825	2571700	7	8125	1.36666666666667
chr16	8954075	8963875	7	7150	1.48717948717949
chr16	11032300	11044650	7	8925	0.954545454545455
chr16	21609750	21623775	7	7550	2.51666666666667
chr16	23153625	23161350	7	4250	2.57142857142857
chr16	31462875	31472725	7	7000	1.06194690265487
chr16	55402625	55407850	7	2900	2.66666666666667
chr16	70460975	70474375	7	8700	1.24503311258278
chr17	1612725	1622100	7	4975	2.125
chr17	4752075	4764200	7	5950	2.44736842105263
chr17	6938275	6950600	7	6700	2.49315068493151
chr17	8524800	8535900	7	5300	3.02222222222222
chr17	17396525	17401025	7	3475	0.628571428571429
chr17	25665450	25673925	7	5100	1.97872340425532
chr17	27892425	27900625	7	3975	2.54545454545455
chr17	30675650	30682400	7	3700	2.88
chr17	33407400	33417225	7	5300	3.36
chr17	38217175	38232575	7	11600	0.660944206008584
chr17	41976800	41986125	7	5650	2.33333333333333
chr17	44803650	44813850	7	5225	3.15254237288136
chr17	49112250	49126600	7	8200	3.16666666666667
chr17	59232900	59238525	7	2800	3.31034482758621
chr17	62333700	62342850	7	4550	2.75
chr17	72199150	72211725	7	9750	1.72972972972973
chr17	74066625	74077200	7	6700	2.25531914893617
chr17	74255400	74269075	7	8075	2.32786885245902
chr17	75953300	75961875	7	5100	1.67441860465116
chr17	77898100	77907650	7	4400	2.75
chr17	79063850	79076025	7	7800	1.09821428571429
chr17	80290675	80297700	7	3300	3.20833333333333
chr18	3010350	3017200	7	3700	2.5
chr18	6728325	6741975	7	5675	3.01754385964912
chr18	9704525	9714975	7	4525	3.25
chr18	9912900	9921075	7	4500	2.47619047619048
chr18	42413550	42422300	7	5525	1.29545454545455
chr18	53064200	53075750	7	6100	3.2
chr18	55095475	55109125	7	10750	1.42553191489362
chr18	56002150	56014225	7	7400	1.90361445783133
chr18	60541900	60551850	7	5225	3.09090909090909
chr19	4579550	4585300	7	3425	1.94871794871795
chr19	6238950	6243775	7	2350	2.20689655172414
chr19	30017500	30021675	7	2900	1.08108108108108
chr19	38753500	38761625	7	5075	1.90625
chr19	41254475	41261975	7	4850	1.49152542372881
chr19	41303550	41319100	7	11075	1.75342465753425
chr19	41722750	41733150	7	6475	1.42857142857143
chr19	42496600	42504100	7	5575	0.754098360655738
chr19	42570050	42582600	7	6550	3.33333333333333
chr19	46141425	46149950	7	5400	2.05714285714286
chr19	50364300	50383000	7	8175	2.89795918367347
chr19	58310925	58317250	7	4600	1
chr2	11878625	11895000	7	10325	1.66233766233766
chr2	17718975	17725250	7	3675	2.35555555555556
chr2	28541575	28549650	7	4875	3.08333333333333
chr2	42354925	42370400	7	5675	2.68686868686869
chr2	43149375	43164300	7	11175	1.65
chr2	75069675	75077975	7	5050	2.21428571428571
chr2	106804700	106814625	7	5325	2.49180327868852
chr2	110365325	110375300	7	5875	1.46666666666667
chr2	111874475	111884650	7	6175	2.72
chr2	120516200	120523625	7	4525	2.66666666666667
chr2	129394325	129403650	7	7525	2.78260869565217
chr2	136778650	136785350	7	4350	1.1875
chr2	151332850	151342525	7	7375	0.582089552238806
chr2	152889700	152900350	7	4350	3.07317073170732
chr2	161170500	161175200	7	2375	3.33333333333333
chr2	166428675	166433650	7	3200	1.80952380952381
chr2	174056150	174061550	7	3425	3.21052631578947
chr2	181067450	181072700	7	2600	2.41666666666667
chr2	208626800	208638300	7	9850	1.07692307692308
chr2	210288100	210293300	7	3900	1.15151515151515
chr2	219757175	219763475	7	4625	1.66666666666667
chr2	219844450	219850450	7	3775	1.5
chr2	232570200	232582625	7	5400	3
chr2	235972200	235983125	7	4825	3.08108108108108
chr2	237732050	237737350	7	4075	0.91304347826087
chr2	241496525	241509400	7	7150	3.08641975308642
chr20	517375	525300	7	4500	1.32352941176471
chr20	10445500	10452725	7	5050	2.05405405405405
chr20	10529750	10540325	7	6075	1.75
chr20	11516875	11525250	7	4350	1.90243902439024
chr20	17937375	17955200	7	12175	2.32258064516129
chr20	35483275	35493900	7	6650	1.33333333333333
chr20	37351425	37360300	7	6675	1.76190476190476
chr20	47662025	47671600	7	4350	3.25
chr20	48503450	48510375	7	5575	0.584070796460177
chr20	55499300	55507150	7	3700	2.85714285714286
chr20	56280050	56288450	7	5525	0.737704918032787
chr21	35046375	35071150	7	10075	3.29292929292929
chr22	22210275	22223350	7	6575	2.62295081967213
chr22	28272700	28283525	7	6175	2.06666666666667
chr22	37572425	37596100	7	8475	2.47963800904977
chr22	40720975	40731125	7	5275	2.96296296296296
chr22	43004250	43014175	7	6800	2.04
chr22	51058275	51069000	7	5075	2.7787610619469
chr3	41239550	41250500	7	7850	0.983957219251337
chr3	48591625	48601875	7	7100	0.96551724137931
chr3	49054650	49067550	7	6300	2.74782608695652
chr3	64199825	64215050	7	8150	2.39393939393939
chr3	71149975	71153700	7	2725	0.944444444444444
chr3	112051400	112058775	7	4700	2.34782608695652
chr3	124718725	124725700	7	4250	1.91304347826087
chr3	127911850	127917600	7	4425	0.529411764705882
chr3	129154850	129169375	7	6475	3.38053097345133
chr3	138654500	138669775	7	11900	1.81512605042017
chr3	155455625	155470700	7	9650	2.61538461538462
chr3	171667375	171678325	7	5225	2.64864864864865
chr4	7900925	7917950	7	9275	2.63793103448276
chr4	16030725	16039475	7	6400	0.60431654676259
chr4	26858650	26868175	7	6175	1.25233644859813
chr4	62261725	62267025	7	2700	1.51724137931034
chr4	109086600	109095175	7	6925	1.08108108108108
chr4	121989800	121995425	7	3825	1.02222222222222
chr4	139934875	139942200	7	4575	1.78571428571429
chr4	149362650	149367475	7	3450	1.37931034482759
chr4	152607975	152613500	7	4625	0.888888888888889
chr4	185563875	185572750	7	5750	0.941176470588235
chr5	392775	401275	7	3550	3.28395061728395
chr5	1874400	1888175	7	8700	2.24516129032258
chr5	17398650	17404775	7	3700	3
chr5	43300050	43315100	7	12500	1.87096774193548
chr5	57750750	57758575	7	5325	1.55555555555556
chr5	61026100	61034075	7	6600	1.46666666666667
chr5	71596875	71604950	7	4125	3
chr5	74157800	74164925	7	4975	1.5
chr5	77583675	77591900	7	4000	2.89655172413793
chr5	79540775	79553900	7	7050	1.75
chr5	81040875	81055950	7	7800	2.71428571428571
chr5	82763350	82775825	7	6625	2.52272727272727
chr5	98261275	98277525	7	9525	1.67407407407407
chr5	107000025	107010075	7	7175	2.33333333333333
chr5	132384600	132390725	7	3950	1.36170212765957
chr5	142777200	142785575	7	3925	2.85714285714286
chr5	148905875	148910150	7	2550	2
chr5	150157275	150164175	7	4825	1.19230769230769
chr5	153568575	153579450	7	7050	1.45454545454545
chr5	159687150	159699825	7	7800	1.69565217391304
chr5	166997350	167007275	7	7375	0.758620689655172
chr5	177549275	177559700	7	4775	2.67796610169492
chr5	179769900	179781800	7	7125	1.84313725490196
chr5	180212075	180245200	7	14700	3.359375
chr6	3794250	3804600	7	4950	2.78125
chr6	10555075	10562625	7	5825	1.36363636363636
chr6	22138150	22154250	7	8900	2.79120879120879
chr6	30286800	30296075	7	5300	2.94339622641509
chr6	30647000	30659675	7	10425	0.533333333333333
chr6	37135850	37142625	7	4200	1.83333333333333
chr6	42008900	42019400	7	5900	2.71698113207547
chr6	71741775	71744950	7	2325	1.3
chr6	83773700	83781275	7	3550	2.95652173913043
chr6	90115100	90125250	7	6500	3
chr6	90993775	91008775	7	10500	1.41333333333333
chr6	112524050	112531175	7	4225	3.07142857142857
chr6	119212950	119224025	7	5450	2.32835820895522
chr6	140201800	140211350	7	7600	1.78378378378378
chr6	140259275	140265675	7	3475	1.6875
chr6	144975350	144983800	7	6175	2.21621621621622
chr6	148662125	148672675	7	6425	2.38297872340426
chr6	149288350	149295050	7	3175	3.03846153846154
chr6	149651575	149658700	7	3625	2.04878048780488
chr6	166070325	166079400	7	5900	1.32203389830508
chr7	1979825	1984550	7	2850	2.42424242424242
chr7	13054800	13063900	7	7300	0.978723404255319
chr7	19151000	19159175	7	4125	3
chr7	42259025	42280525	7	17550	0.57051282051282
chr7	69321225	69327725	7	3250	2.43137254901961
chr7	79812000	79817350	7	3800	2.12121212121212
chr7	92392350	92400175	7	6400	1.04347826086957
chr7	104641300	104662150	7	10550	1.92452830188679
chr7	107634150	107645450	7	6125	2.94117647058824
chr7	113722250	113728850	7	4975	2.88888888888889
chr7	121570875	121585900	7	8500	2.9010989010989
chr7	129249775	129257600	7	4500	2.21052631578947
chr8	839325	844350	7	4250	0.378378378378378
chr8	8239800	8248625	7	5900	1.66666666666667
chr8	10586800	10592150	7	3175	2.5
chr8	41902075	41910525	7	4725	2.14285714285714
chr8	95445150	95453000	7	4950	2.75
chr8	103412625	103425900	7	6400	3.36
chr9	969700	976275	7	3600	1.52631578947368
chr9	3493875	3500400	7	4950	2.23076923076923
chr9	6639950	6648525	7	4950	1.87012987012987
chr9	16704075	16713325	7	6450	1.71052631578947
chr9	20943225	20946425	7	2450	0.555555555555556
chr9	23769125	23780900	7	5975	3.1063829787234
chr9	91604150	91616325	7	6575	2.4
chr9	115304925	115314600	7	7325	3.27659574468085
chr9	128273975	128280325	7	4075	2
chr9	131641800	131651400	7	5000	3.02040816326531
chr9	137208700	137224375	7	9250	3
chrX	24163925	24172150	7	5450	1.90588235294118
chrX	45624875	45633225	7	3775	2.56
chrX	109288800	109295150	7	4675	1.14814814814815
chr1	1706750	1715075	6	6650	0.473684210526316
chr1	10849600	10857175	6	4475	2.07692307692308
chr1	17019150	17025650	6	3475	2.28571428571429
chr1	27109075	27116200	6	5875	0.473684210526316
chr1	36614100	36628325	6	9675	1.0327868852459
chr1	37500800	37504700	6	2900	1.23809523809524
chr1	40626300	40631175	6	3025	2.4375
chr1	43470800	43476200	6	4775	0.252873563218391
chr1	43823525	43834925	6	6800	1.02362204724409
chr1	44777850	44784900	6	3225	2.38709677419355
chr1	46954175	46959200	6	2925	1.25423728813559
chr1	51031225	51037150	6	3900	1.26190476190476
chr1	54408275	54417125	6	6100	1.03333333333333
chr1	78440150	78450075	6	5650	2
chr1	82384600	82393000	6	5050	2.31168831168831
chr1	84763625	84769475	6	4375	2.1875
chr1	95122500	95135150	6	6075	2.22047244094488
chr1	95284825	95287900	6	2100	1
chr1	97608800	97612000	6	1875	2.42105263157895
chr1	98509300	98520525	6	5525	2.28985507246377
chr1	110879800	110893925	6	11050	0.72
chr1	115293350	115301450	6	4825	1.85714285714286
chr1	150942950	150955150	6	8325	1.02631578947368
chr1	159906075	159916425	6	7250	0.849315068493151
chr1	166855600	166859125	6	2025	2.14285714285714
chr1	166913675	166922975	6	8375	0.27906976744186
chr1	173833450	173840925	6	4925	2.4
chr1	182630575	182641850	6	6000	2.28571428571429
chr1	190444550	190449775	6	3075	2.26086956521739
chr1	203116050	203124925	6	5350	2.38461538461538
chr1	204116275	204122325	6	3575	1.69230769230769
chr1	204542425	204549400	6	3700	2.33898305084746
chr1	207220025	207227175	6	4150	1.375
chr1	212838425	212842600	6	3200	0.837209302325581
chr10	5488025	5492275	6	3825	0.275862068965517
chr10	6620075	6623925	6	2500	2.2
chr10	22008650	22017325	6	5050	2.37647058823529
chr10	32043625	32050400	6	3750	1.64
chr10	32615025	32623225	6	5000	2.4
chr10	55235875	55239900	6	2500	2.2
chr10	63656925	63660750	6	3050	1.125
chr10	72971650	72978625	6	5775	0.978723404255319
chr10	75665250	75674325	6	5750	1.85074626865672
chr10	75789775	75795600	6	3250	1.93650793650794
chr10	77297400	77305050	6	5775	1.5
chr10	77872450	77875850	6	2600	0.909090909090909
chr10	83633400	83639250	6	3650	1.74468085106383
chr10	86908675	86913050	6	2675	1.63636363636364
chr10	88123300	88127625	6	2075	2.30769230769231
chr10	89418525	89422050	6	2300	2
chr10	105516775	105524350	6	4275	2.13636363636364
chr10	114923625	114929325	6	3150	2.32
chr10	118890400	118899025	6	6400	1.26666666666667
chr10	121164500	121173925	6	4325	2.4
chr10	134383950	134393175	6	4825	2.37037037037037
chr10	135070725	135076875	6	4725	0.55421686746988
chr11	3875150	3883325	6	5450	1.89473684210526
chr11	9281975	9287925	6	2600	2
chr11	16997900	17005375	6	5450	1.24242424242424
chr11	35637050	35644300	6	4975	2.3125
chr11	43703425	43709000	6	3175	1.93548387096774
chr11	62267250	62276775	6	5075	1.96491228070175
chr11	63527400	63539325	6	7325	2.04255319148936
chr11	67270000	67276875	6	4775	0.86046511627907
chr11	68775775	68782650	6	5750	1.28888888888889
chr11	69515125	69522275	6	5000	1.88235294117647
chr11	71157450	71165875	6	6400	0.824561403508772
chr11	86510200	86523475	6	11900	0.625
chr11	86664050	86669625	6	3175	1.22727272727273
chr11	107535825	107541275	6	3375	2.27586206896552
chr11	111599775	111609825	6	7975	1.27272727272727
chr11	111846800	111855550	6	7200	1.54545454545455
chr11	124706350	124718900	6	5350	2.31746031746032
chr11	125269900	125275225	6	3000	2.03389830508475
chr11	133815100	133828350	6	10025	1.59259259259259
chr11	133936950	133943125	6	4725	0.673684210526316
chr11	134808475	134813425	6	2850	1.8
chr12	6377600	6389775	6	5325	1.91304347826087
chr12	16756250	16764100	6	4875	2.30769230769231
chr12	24100125	24105300	6	2600	1.67213114754098
chr12	26141500	26151375	6	6375	2.28301886792453
chr12	31723625	31728450	6	3575	0.518518518518518
chr12	32291550	32298475	6	4725	1.32530120481928
chr12	32653800	32661225	6	5925	0.818181818181818
chr12	45265825	45271275	6	3450	1.48571428571429
chr12	50475950	50481525	6	3650	1.80645161290323
chr12	51316050	51322550	6	4875	1.42857142857143
chr12	51415750	51422550	6	3425	1.62962962962963
chr12	56318850	56327125	6	5850	1.22352941176471
chr12	56545100	56557525	6	7975	1.53571428571429
chr12	57021925	57031825	6	7725	2.05128205128205
chr12	66211350	66223825	6	6900	1.6695652173913
chr12	66889900	66895775	6	4350	2.32
chr12	85672350	85675950	6	2400	1.15
chr12	94131575	94138375	6	5450	1.30434782608696
chr12	95607675	95614175	6	3450	2.13513513513514
chr12	100986525	100990975	6	3075	1.64705882352941
chr12	106114100	106118975	6	3200	1.57446808510638
chr12	109057975	109062200	6	3300	1.3
chr12	118808425	118816400	6	5125	1.2112676056338
chr12	121123425	121132475	6	6725	1.16521739130435
chr12	122515500	122527725	6	5775	2.15819209039548
chr12	125809350	125816250	6	3900	1.88636363636364
chr12	129302000	129309725	6	5500	1.35714285714286
chr13	23947100	23954550	6	3900	1.51515151515152
chr13	24789175	24794225	6	2700	1.51428571428571
chr13	28710550	28717425	6	3925	2.04444444444444
chr13	30161600	30170675	6	4700	1.61904761904762
chr13	30686425	30690525	6	3200	0.622950819672131
chr13	34180975	34189000	6	4425	2.25454545454545
chr13	36044375	36054100	6	6750	0.807017543859649
chr13	38920175	38926125	6	3625	2
chr13	39596975	39600500	6	2750	1.9
chr13	42136175	42140500	6	3375	0.604651162790698
chr13	45140150	45154600	6	8225	1.18297872340426
chr13	74702200	74711525	6	4675	2.14516129032258
chr13	77897700	77905025	6	4400	1.54385964912281
chr13	84451950	84458100	6	4775	0.648648648648649
chr13	97873675	97880225	6	5150	1.64102564102564
chr13	100511300	100518250	6	4325	1.6969696969697
chr13	102567650	102572725	6	3000	2.31578947368421
chr13	107118825	107125775	6	4725	1.34285714285714
chr13	108866350	108873825	6	4450	1.06451612903226
chr13	114556000	114567925	6	6025	2.39455782312925
chr14	20921275	20930900	6	6175	1.23529411764706
chr14	23950875	23955625	6	3100	1.90909090909091
chr14	33401300	33411925	6	7850	0.717948717948718
chr14	34033475	34040625	6	4900	1.03225806451613
chr14	45427825	45437350	6	5625	1.85046728971963
chr14	55116125	55121700	6	4475	0.537313432835821
chr14	57320975	57324250	6	2450	1.09090909090909
chr14	64853175	64859700	6	3625	1.82857142857143
chr14	71786175	71795225	6	4725	1.77777777777778
chr14	89731675	89736300	6	2975	2.18181818181818
chr14	90079525	90086950	6	4900	1.19480519480519
chr14	99709675	99714375	6	2975	1.65
chr14	103289400	103298050	6	5825	1.3781512605042
chr15	38358125	38369950	6	6850	1.66666666666667
chr15	40176600	40181075	6	3300	0.792452830188679
chr15	41135350	41140350	6	4025	0.722222222222222
chr15	58761600	58769975	6	4300	2.30952380952381
chr15	66692825	66703625	6	5750	1.44736842105263
chr15	69080250	69092225	6	10950	0.272727272727273
chr15	70555775	70564550	6	4750	1.64705882352941
chr15	76627500	76640225	6	8850	2.28571428571429
chr15	79164025	79172250	6	5100	2
chr15	83730250	83736875	6	5200	1.79487179487179
chr15	97433400	97438450	6	2775	1.44444444444444
chr16	4895400	4902750	6	4175	2.32258064516129
chr16	9200775	9209125	6	6950	1.71428571428571
chr16	30405025	30412700	6	5550	0.935779816513762
chr16	54205200	54212800	6	4225	1.9672131147541
chr16	57175300	57185450	6	5600	2.30232558139535
chr16	62862850	62868875	6	3700	1.41666666666667
chr16	79156800	79160150	6	2400	0.8
chr16	79625050	79632225	6	5100	2.3
chr16	83873675	83877700	6	2900	1.18181818181818
chr16	89983975	89993175	6	6150	0.947368421052632
chr17	231525	236700	6	4000	1.83333333333333
chr17	750600	756225	6	3450	2.05405405405405
chr17	6913900	6925400	6	7450	1.53488372093023
chr17	7785025	7793550	6	6550	0.912280701754386
chr17	16387700	16396150	6	5650	2.21276595744681
chr17	17203700	17209175	6	3600	1.2
chr17	19187550	19193950	6	4350	2
chr17	19359900	19368025	6	3850	2.37837837837838
chr17	21101925	21119650	6	8225	2.28571428571429
chr17	26367575	26375625	6	5225	1.15254237288136
chr17	26644000	26651800	6	5700	1.21212121212121
chr17	26729000	26735975	6	4950	1.23287671232877
chr17	30810000	30819475	6	5600	1.58064516129032
chr17	36506075	36515025	6	4400	2.34782608695652
chr17	40713550	40721125	6	4650	2.38297872340426
chr17	48127900	48134900	6	4275	2.25
chr17	54669625	54675525	6	3100	1.73076923076923
chr17	62772800	62778275	6	3975	1.09090909090909
chr17	65434950	65442025	6	3975	1.85507246376812
chr17	65988250	65993025	6	3250	1.95
chr17	66284575	66293475	6	6475	0.9375
chr17	68983075	68986325	6	2200	1
chr17	69820575	69827600	6	4600	1.82608695652174
chr17	72770175	72775900	6	3000	2.17142857142857
chr17	78002950	78012000	6	5400	1.28455284552846
chr18	10397900	10411500	6	7000	2.22222222222222
chr18	12819875	12822400	6	1700	1.71428571428571
chr18	19339950	19344175	6	2400	2.11111111111111
chr18	20713675	20724450	6	5850	1.45864661654135
chr18	20746650	20750650	6	2950	0.909090909090909
chr18	22558800	22568775	6	7425	2.4375
chr18	33069725	33078400	6	4625	2.16091954022989
chr18	34160200	34165950	6	3050	2.11428571428571
chr18	37371825	37376450	6	3575	0.666666666666667
chr18	53014125	53023225	6	6875	1.16363636363636
chr18	53245325	53254225	6	7250	1.0952380952381
chr18	63416725	63421650	6	3075	1.53333333333333
chr18	72915700	72925875	6	7025	1.52631578947368
chr19	570925	577625	6	4450	1.73134328358209
chr19	2267775	2275700	6	4525	1.93181818181818
chr19	2324600	2337900	6	7100	2.12244897959184
chr19	2781000	2787600	6	4350	1.32075471698113
chr19	3504950	3509850	6	3050	2.19354838709677
chr19	5801975	5806900	6	3275	1.17073170731707
chr19	8066100	8071925	6	3800	1.38461538461538
chr19	11589525	11594075	6	2575	2
chr19	12034275	12037975	6	2325	1.93103448275862
chr19	18262100	18272850	6	5350	2.12765957446809
chr19	38698150	38705400	6	4950	2.18181818181818
chr19	42386400	42392575	6	4150	0.958333333333333
chr19	45577775	45585375	6	4950	0.72463768115942
chr19	49216050	49224800	6	5775	1.01098901098901
chr19	49310150	49316100	6	3225	2.31578947368421
chr19	51011875	51018575	6	4975	0.962962962962963
chr19	53444625	53449125	6	2875	1.60975609756098
chr19	54382050	54387750	6	4550	0.533333333333333
chr19	56056525	56066575	6	5125	2.21212121212121
chr2	308975	318950	6	5500	1.71111111111111
chr2	673200	681625	6	4000	1.84375
chr2	9692000	9697575	6	3575	2.39130434782609
chr2	27068950	27079025	6	5375	1.48
chr2	39651600	39667225	6	9700	1.92920353982301
chr2	42272125	42282500	6	8600	0.569832402234637
chr2	44769850	44776425	6	4250	2.09756097560976
chr2	47922100	47926375	6	2175	2.21428571428571
chr2	48666550	48672975	6	3775	1.45454545454545
chr2	50571425	50575425	6	2750	1
chr2	55267575	55280125	6	6400	2.08333333333333
chr2	73459500	73466375	6	4350	1.93939393939394
chr2	85195225	85203250	6	4600	1.7962962962963
chr2	111432325	111437850	6	3675	1.53125
chr2	120451625	120460100	6	5575	1.14754098360656
chr2	127419625	127424600	6	2775	1.66666666666667
chr2	128564375	128569725	6	3175	1.88461538461538
chr2	134116725	134120050	6	1675	2.4
chr2	146687675	146694075	6	4050	1.70967741935484
chr2	150916450	150922200	6	3625	2.43243243243243
chr2	164586475	164591250	6	4000	1.25925925925926
chr2	166742275	166746550	6	2725	1.89189189189189
chr2	169097275	169105600	6	5475	1.8125
chr2	170155900	170160850	6	3675	1.52941176470588
chr2	170216150	170222375	6	4425	1.70588235294118
chr2	171568025	171574075	6	3050	2.36842105263158
chr2	173095625	173107475	6	5950	2.41481481481481
chr2	178104700	178111150	6	4275	0.838709677419355
chr2	191744400	191754800	6	4825	2.3739837398374
chr2	192109575	192118250	6	5275	1.25641025641026
chr2	198537450	198542850	6	3675	1
[truncated: 1,986 more rows]
