# Supplementary material for: Large organized chromatin lysine domains help distinguish primitive from differentiated cell populations
Source: Nat Commun. 2021 Jan 21;12:499. doi: 10.1038/s41467-020-20830-9 (PMC7820432; doi:10.1038/s41467-020-20830-9)
Supplement: Supplementary file 3 — Supplementary Software [file 41467_2020_20830_MOESM3_ESM.zip › E009-H3K4me3_LOCKS.bed]

chr19	57742525	58342900	38	64550	19.7323943661972
chr6	25991950	26333175	38	89725	15.8290598290598
chr6	27438825	27745625	38	52800	19.0882352941176
chr6	28553100	28807725	38	46675	13.1531531531532
chr19	46086825	46407050	35	46725	19.5632183908046
chr8	145513925	145755600	35	48925	17.2201257861635
chr19	12707725	12958925	34	45000	18.0655737704918
chr7	27134125	27240575	33	35450	19.0571428571429
chr11	67028700	67276850	30	41075	16.4907975460123
chr10	42354975	42396900	28	10750	14
chr11	62412550	62653100	24	54575	11.5593220338983
chr11	63915925	64110375	24	40800	13.6421052631579
chr17	8013100	8241775	24	52900	14.3050847457627
chrX	153596575	153719900	23	28625	8.37209302325581
chr19	45901200	46032775	22	29325	9.95121951219512
chrX	39942600	40036725	22	38550	8.37804878048781
chr12	6930000	7081250	20	39825	11.8072289156626
chr16	717725	791625	20	23675	9.02325581395349
chr17	46654250	46703650	20	16975	10.15
chr19	1194350	1295875	20	29875	8.92307692307692
chr1	155138700	155295650	19	38300	8.18333333333333
chr17	7107725	7200175	18	31850	7.67857142857143
chr19	58768675	58921725	18	26025	8.92890995260663
chr2	74665575	74783075	17	34200	6.88775510204082
chr17	36827500	37042375	16	38200	8.24888888888889
chr2	89865300	89879325	16	7175	4.31578947368421
chr3	147072325	147142375	16	24975	6.24489795918367
chr5	180587275	180689750	16	36000	6.85981308411215
chr1	156626600	156739350	15	33825	6.18181818181818
chr11	776175	862775	15	28800	8
chr6	27759025	27871700	15	37225	5.31073446327684
chr10	103533300	103604300	14	17725	8.2312925170068
chr17	79816600	79895700	14	20575	6.75
chr19	41100375	41129975	14	11375	6.43809523809524
chr19	42720175	42818300	14	27300	6.99115044247788
chr3	32855550	32892275	14	18250	5.78461538461538
chr4	49640100	49660000	14	5575	8.09090909090909
chr1	156044625	156093950	13	17475	5.51515151515152
chr16	67183900	67233900	13	17500	4
chr19	13202525	13231725	13	11325	6.90322580645161
chr2	119591500	119616725	13	10250	6.09523809523809
chr7	150705575	150801975	13	22275	7.1672131147541
chr11	65253100	65276350	12	16475	4.27118644067797
chr3	181412800	181449275	12	28450	3.13725490196078
chr7	100797300	100826350	12	13600	4.30508474576271
chr8	22406500	22463775	12	15525	5.93103448275862
chr9	14307075	14353975	12	21975	3.88888888888889
chr1	153892425	153965525	11	23300	6.18867924528302
chr17	77750175	77778450	11	11800	6.5
chr2	172945875	172971800	11	20600	4.58823529411765
chr4	111534575	111562800	11	16950	1.48275862068966
chr12	58119675	58177550	10	19625	4.52564102564103
chr12	125395575	125425800	10	14525	3.96842105263158
chr16	3054100	3078200	10	9825	4.72727272727273
chr16	73079950	73105625	10	15175	4.35714285714286
chr17	1926625	1960275	10	12325	5.5
chr3	51998600	52040250	10	11875	5.0828025477707
chr3	62351400	62364600	10	5825	5.21428571428571
chr6	31761875	31806925	10	17250	5.48936170212766
chr6	32115975	32165125	10	17525	4.16348773841962
chr7	20816400	20838950	10	13825	2.32941176470588
chr8	72583925	72596150	10	7025	3.20833333333333
chr1	27893475	27903050	9	6275	2.875
chr10	21782800	21825250	9	33500	2.64
chr10	104153375	104195925	9	15050	4.04907975460123
chr11	65374250	65431725	9	15175	5.125
chr12	56098450	56141500	9	19700	3.15384615384615
chr12	57503525	57529950	9	9750	4.31578947368421
chr13	100607650	100650125	9	30475	1.52592592592593
chr15	68114025	68136525	9	10950	4.97435897435897
chr16	2009050	2043175	9	15175	4.76288659793814
chr17	38465100	38507925	9	13200	5.20879120879121
chr17	42616950	42639600	9	10100	4.45614035087719
chr19	49118050	49150100	9	14275	3.8
chr3	50357425	50403375	9	18025	3.05882352941176
chr5	87955200	87991475	9	33750	2.51851851851852
chr7	121939600	121957525	9	13225	2.67532467532468
chr7	157473175	157487275	9	11750	2.84210526315789
chr8	145012750	145065650	9	16950	4.20630372492837
chr9	79627025	79638150	9	6225	2.82352941176471
chr9	135455075	135467925	9	9250	3.03448275862069
chrX	113283525	113289200	9	3450	2.5
chr1	197879825	197891025	8	6075	2.78688524590164
chr10	134597025	134602675	8	4275	1.07142857142857
chr11	32448025	32460975	8	4700	4.28571428571429
chr11	65183600	65200425	8	14600	4.55555555555556
chr12	113900400	113918000	8	15100	1.66666666666667
chr14	29224225	29255125	8	21475	3.46875
chr14	57261075	57284475	8	18100	3.2972972972973
chr14	105939825	105958650	8	11050	2.64150943396226
chr17	7461350	7493475	8	12175	4.57333333333333
chr17	27037075	27074375	8	19500	2.81151832460733
chr17	40821725	40836275	8	11075	1.73529411764706
chr2	45155175	45182925	8	15100	2.01242236024845
chr2	105455425	105490500	8	28400	0.948453608247423
chr20	21486075	21498150	8	6775	2.98850574712644
chr20	22556875	22567925	8	7100	3.35135135135135
chr4	93191625	93199725	8	5400	1.9047619047619
chr5	98085225	98116425	8	14975	2.78220140515222
chr6	27094675	27126025	8	13300	3.48
chr9	139552800	139561250	8	5200	3.47619047619048
chrX	25020825	25039550	8	10075	2.7906976744186
chrX	39864150	39874825	8	8300	1.1
chr1	47690700	47698450	7	5000	2.69565217391304
chr1	154926550	154957425	7	16275	1.68674698795181
chr10	8085700	8102875	7	10300	2.32478632478632
chr10	101289925	101297800	7	6075	0.792452830188679
chr10	102497100	102508625	7	4950	3.17073170731707
chr10	131756525	131765625	7	7525	1.64912280701754
chr11	2019275	2024125	7	3700	1.66666666666667
chr11	118778075	118801475	7	17175	1.57714285714286
chr12	49578475	49596100	7	7900	2.42231075697211
chr15	53075400	53098625	7	12400	2.35238095238095
chr15	74419725	74429725	7	6225	3.35135135135135
chr17	878650	884775	7	4575	2.66666666666667
chr17	79360200	79375825	7	12500	1.52272727272727
chr19	1855025	1885675	7	13975	3.04072398190045
chr19	18527175	18550400	7	10875	3.54761904761905
chr2	64478800	64485425	7	4225	1.69230769230769
chr2	200320025	200336600	7	11525	2.27272727272727
chr20	57414625	57431225	7	9200	3.19444444444444
chr21	46124375	46132600	7	5900	1.54838709677419
chr3	137480075	137491000	7	5700	2.09411764705882
chr4	88447100	88450750	7	2425	1.80952380952381
chr5	50672700	50686350	7	7575	3.39622641509434
chr6	27242675	27266325	7	9550	3.47887323943662
chr6	33377225	33402125	7	16975	1.09154929577465
chr6	44205125	44244050	7	12875	3.65909090909091
chr7	24436175	24442625	7	3900	2.46153846153846
chr7	138143425	138150100	7	5700	0.555555555555556
chr1	2979825	2990775	6	6100	2.54205607476635
chr1	6299100	6309525	6	6950	1.875
chr1	142535575	142539550	6	2450	2.72
chr1	155034300	155058600	6	11225	2.86153846153846
chr1	158968475	158982650	6	6525	2.83950617283951
chr1	160174600	160180900	6	4400	1.01818181818182
chr10	22604400	22635175	6	15750	2.048
chr10	94819675	94838050	6	11825	1.73333333333333
chr10	118890775	118899025	6	6375	0.608695652173913
chr10	126839950	126851475	6	10875	0.210526315789474
chr11	307850	321250	6	10750	1.23076923076923
chr11	554575	578575	6	10400	2.42857142857143
chr11	20177400	20186025	6	4700	2.60606060606061
chr11	65321050	65345050	6	11600	2.74107142857143
chr11	66024150	66060000	6	12250	2.79820627802691
chr11	128554675	128565950	6	8125	2.59574468085106
chr12	53772525	53780175	6	5300	2.47058823529412
chr13	54839925	54847350	6	4950	2.30769230769231
chr14	21561375	21575175	6	9100	1.21637426900585
chr14	38052550	38069550	6	11350	1.66666666666667
chr14	61108825	61125325	6	8525	2.07361963190184
chr15	37169750	37181150	6	7675	2.5
chr15	96895050	96909400	6	7900	2.36923076923077
chr16	2198100	2210125	6	7775	1.58333333333333
chr16	87898150	87904775	6	4125	1.12
chr17	35289500	35307850	6	12225	2.31284916201117
chr17	48041000	48050425	6	4150	2.84210526315789
chr17	66192075	66203975	6	6825	2.13740458015267
chr17	77783275	77787850	6	3600	0.689655172413793
chr17	77809600	77819175	6	6925	2.26315789473684
chr18	76733875	76746250	6	9575	1.40157480314961
chr19	7933300	7940075	6	4875	1.67272727272727
chr19	13949675	13962050	6	7175	3
chr19	18714375	18718600	6	1900	2.70588235294118
chr19	42496750	42503700	6	3725	2.525
chr19	48893350	48903875	6	6100	1.57723577235772
chr19	50815325	50819775	6	3725	0.363636363636364
chr2	19546850	19563475	6	9175	2.31818181818182
chr2	63270625	63287475	6	15575	0.666666666666667
chr2	145265150	145283100	6	16050	0.666666666666667
chr2	241496650	241509325	6	7125	2.66666666666667
chr20	25838650	25849525	6	5900	1.91549295774648
chr22	19701375	19712200	6	5550	2.87323943661972
chr22	33447875	33454775	6	4875	2
chr22	46462700	46474475	6	9300	1.07142857142857
chr3	8542375	8546225	6	3025	0.941176470588235
chr3	54669825	54674425	6	3425	1
chr3	112354550	112362250	6	4450	1.23913043478261
chr3	157812025	157829200	6	8525	3.05555555555556
chr3	176036875	176045000	6	5725	2.75
chr3	193851325	193860200	6	7950	0.372881355932203
chr5	92932525	92948825	6	10775	2.79120879120879
chr5	174147550	174163225	6	8150	2.91228070175439
chr6	1389150	1394375	6	3325	2.375
chr6	94541925	94545975	6	3200	0.476190476190476
chr6	99271275	99296575	6	23325	0.25844930417495
chr7	554950	562550	6	6850	1.2
chr7	96631450	96637175	6	3850	1.7
chr8	65487925	65499900	6	6375	2.41379310344828
chr9	74371600	74384925	6	10050	1.6865671641791
chr9	140189450	140197725	6	6325	0.716763005780347
chr1	26735225	26746400	5	9175	0.444444444444444
chr1	39873175	39881675	5	7150	0.805555555555556
chr1	50881300	50890425	5	5825	1.88235294117647
chr1	63782700	63796550	5	10475	1.264
chr1	113242925	113261800	5	6925	1.9349593495935
chr1	145469525	145480400	5	9175	0.461538461538462
chr1	169677875	169681300	5	2025	2.06896551724138
chr1	205413600	205420350	5	4900	2
chr1	206134175	206137800	5	2225	1.33333333333333
chr1	226067800	226076875	5	5600	1.76923076923077
chr1	226921425	226927875	5	5000	2.13793103448276
chr1	244210050	244220750	5	10075	0.315789473684211
chr10	44878100	44881750	5	3375	0.121212121212121
chr10	58979225	58983200	5	3050	1.55555555555556
chr11	69515150	69520225	5	3850	0.82051282051282
chr11	118955200	118979625	5	11300	2.31654676258993
chr12	4377600	4389625	5	11575	0.540540540540541
chr12	57022075	57031275	5	7625	0.509554140127389
chr12	93769800	93779450	5	7600	2.05405405405405
chr12	110151650	110157625	5	3825	2.15384615384615
chr13	23454625	23460450	5	4125	0.815533980582524
chr13	28540450	28545425	5	3400	1.01298701298701
chr13	67797075	67806275	5	7225	0.56140350877193
chr13	113545800	113550025	5	3550	0.454545454545455
chr15	34626950	34635675	5	4400	1.84285714285714
chr15	37385675	37403650	5	15950	0.905109489051095
chr15	56026975	56036575	5	8025	1.61111111111111
chr15	60286250	60303400	5	15600	1.77358490566038
chr15	65707325	65716200	5	5175	1.63503649635036
chr15	74283550	74289775	5	4700	1.08888888888889
chr15	75930325	75944600	5	8725	1.55471698113208
chr15	76627550	76640225	5	8850	1.92452830188679
chr15	79164375	79170875	5	5300	1.06382978723404
chr15	86291975	86295550	5	2800	0.666666666666667
chr15	96864000	96890975	5	25750	0.305882352941176
chr16	680025	700625	5	8950	2.20869565217391
chr16	4161975	4167300	5	3600	1.25925925925926
chr16	65266075	65269550	5	2425	1.18181818181818
chr16	86541700	86546775	5	4250	0.666666666666667
chr17	7736775	7755200	5	11275	2.16981132075472
chr17	38218300	38226925	5	5775	2.31168831168831
chr17	38267650	38281800	5	6575	2.1304347826087
chr17	56401325	56411125	5	6450	1.73643410852713
chr17	58211625	58220900	5	5175	1.93388429752066
chr18	19744925	19760475	5	14725	0.1
chr18	55094600	55109075	5	10750	1.4962962962963
chr19	796450	802375	5	5350	0.169230769230769
chr19	911600	928225	5	8975	1.65482233502538
chr19	7980750	7991550	5	6350	2.26530612244898
chr19	13259775	13279075	5	11075	1.54966887417219
chr19	30015450	30021600	5	5000	0.495412844036697
chr19	35629850	35635475	5	4225	1.80952380952381
chr19	37803000	37812225	5	4650	2.33333333333333
chr19	41303875	41309150	5	4600	0.736842105263158
chr19	50828550	50837725	5	6700	2.21052631578947
chr19	54926075	54932850	5	5650	0.833333333333333
chr2	66659150	66674375	5	13775	0.696969696969697
chr2	175196025	175209250	5	12450	0.153846153846154
chr2	188896775	188901775	5	3725	0.6
chr2	203878400	203883925	5	4300	0.914285714285714
chr2	210164400	210167800	5	2400	1
chr2	219823550	219828875	5	4100	1.77272727272727
chr2	237067675	237082450	5	9475	1.16551724137931
chr2	238495975	238500325	5	3350	1.15151515151515
chr20	37351550	37360325	5	8400	0.122448979591837
chr20	38897475	38900800	5	1950	1.75
chr20	52205200	52214075	5	8400	0.103626943005181
chr20	55833000	55842600	5	8175	1.92592592592593
chr3	27753725	27766000	5	11025	0.311688311688312
chr3	52086700	52092050	5	4050	0.846153846153846
chr3	169376000	169387575	5	8075	0.793103448275862
chr3	184095275	184099625	5	3200	2.05405405405405
chr4	435350	438575	5	1675	1.63636363636364
chr4	1002800	1009000	5	3625	2.30188679245283
chr4	4854450	4868775	5	8875	1.67924528301887
chr4	48484700	48493700	5	6225	1.68085106382979
chr4	113430425	113445700	5	9975	0.73728813559322
chr4	113556850	113574250	5	9725	1.95774647887324
chr4	180086650	180092000	5	3825	0.6
chr4	187164450	187168450	5	2900	1.38461538461538
chr5	1874925	1887750	5	7275	2.07179487179487
chr5	71474875	71480250	5	3600	1.18279569892473
chr5	92905825	92929500	5	18225	0.582278481012658
chr5	120035700	120040150	5	3175	0.64
chr5	122421875	122435825	5	7700	2.03174603174603
chr5	126179250	126181900	5	1350	1.90909090909091
chr5	147248825	147254700	5	3750	1.71428571428571
chr5	153852850	153860100	5	5825	0.576923076923077
chr5	158523200	158533975	5	7000	1.58139534883721
chr6	1604325	1615975	5	9775	0.573333333333333
chr6	3155450	3167025	5	6725	1.57647058823529
chr6	10409900	10421875	5	7325	2
chr6	30646975	30659475	5	9925	0.947368421052632
chr6	33166775	33182075	5	10425	1.28934010152284
chr6	109799725	109805350	5	3275	2.24242424242424
chr6	137808850	137819675	5	7300	1.21428571428571
chr7	20159875	20165050	5	4750	0.583333333333333
chr7	25891475	25898950	5	5625	0.935064935064935
chr7	42266725	42279125	5	10125	1.73333333333333
chr7	83088650	83093375	5	3050	1.66666666666667
chr7	96645725	96657150	5	6525	1.75
chr7	127666700	127673425	5	5800	0.317880794701987
chr7	150940275	150950575	5	7675	1.5
chr7	155596100	155605300	5	6600	1.70909090909091
chr8	11534525	11538625	5	2900	0.761904761904762
chr8	11558425	11567325	5	7525	1.37037037037037
chr8	21899975	21903450	5	2800	0.461538461538462
chr8	38642400	38648500	5	5000	0.540983606557377
chr8	77584900	77600325	5	10950	1.20779220779221
chr8	77610925	77616575	5	4425	1.31914893617021
chr9	76700950	76703250	5	1775	1.21739130434783
chr9	85497925	85501525	5	2150	1.10526315789474
chr9	98256325	98259950	5	2625	0.8
chr9	124988325	124991525	5	2050	1.48387096774194
chrX	136644225	136658950	5	14425	0.176470588235294
chrX	152949675	152956225	5	5225	1.01818181818182
chr1	856225	861550	4	3400	1.45652173913043
chr1	3709650	3714025	4	3250	1.12
chr1	4713975	4717475	4	3075	0.352941176470588
chr1	8077475	8079300	4	1225	1.1
chr1	27049475	27051975	4	2075	0.5625
chr1	27925125	27933025	4	6050	0.478260869565217
chr1	32225550	32230625	4	4700	0.141935483870968
chr1	36348325	36353400	4	4725	0.216216216216216
chr1	36614075	36627500	4	7975	1.26363636363636
chr1	37498000	37502175	4	3450	0.777777777777778
chr1	44435175	44446600	4	6900	1.49677419354839
chr1	54866400	54873975	4	6875	0.916666666666667
chr1	54952775	54956625	4	2875	0.927536231884058
chr1	62660025	62665700	4	4975	0.333333333333333
chr1	91188925	91196600	4	5200	0.99236641221374
chr1	144519175	144521775	4	1825	1.28571428571429
chr1	156861875	156864075	4	1900	0.378378378378378
chr1	164527450	164535400	4	7525	0.133333333333333
chr1	170629350	170637825	4	5350	1.32142857142857
chr1	178309075	178314450	4	4450	1.125
chr1	180198075	180205575	4	5500	0.734177215189873
chr1	204317075	204320575	4	2425	1.03225806451613
chr1	240253800	240263350	4	7100	0.651685393258427
chr10	1090775	1104375	4	9225	0.929765886287625
chr10	29922200	29924800	4	1750	1.33333333333333
chr10	35925900	35933525	4	7325	0.0833333333333333
chr10	53796875	53801100	4	2850	0.938775510204082
chr10	77154950	77169825	4	14075	0.106666666666667
chr10	89100900	89103750	4	2150	0.459016393442623
chr10	94448575	94456325	4	5650	0.929411764705882
chr10	95196500	95199075	4	2025	0.48780487804878
chr10	124635525	124640100	4	2875	1.23076923076923
chr10	124892225	124899650	4	4525	1.48888888888889
chr10	124907350	124916175	4	5375	1.42028985507246
chr10	126428000	126434050	4	5525	0.1875
chr10	135042850	135045725	4	2025	0.96
chr10	135048925	135052475	4	2725	1.5
chr11	2158075	2160200	4	1900	0.307692307692308
chr11	31819225	31842400	4	18900	0.33810888252149
chr11	63528200	63537950	4	7925	0.75
chr11	75139500	75144550	4	3000	1.35714285714286
chr11	119204600	119211950	4	5525	1.10169491525424
chr12	6712150	6717150	4	4625	0.146341463414634
chr12	32607275	32609925	4	1675	1.05882352941176
chr12	49482275	49488700	4	3650	1.4
chr12	57479625	57488425	4	6500	1.11627906976744
chr12	57631675	57637725	4	5175	0.708860759493671
chr12	122230300	122251100	4	15075	0.573705179282869
chr12	122707675	122711800	4	3275	1.54545454545455
chr12	125048700	125052925	4	3825	0.761904761904762
chr12	133633450	133637400	4	2775	1.2258064516129
chr13	72435725	72444625	4	7400	0.386861313868613
chr13	110430400	110440500	4	8875	0.252707581227437
chr13	112707900	112729175	4	14525	0.988372093023256
chr13	112813675	112816425	4	2075	0.666666666666667
chr14	21090900	21102125	4	8225	0.703296703296703
chr14	21992525	22008100	4	8725	1.43589743589744
chr14	23537925	23541450	4	3150	0.428571428571429
chr14	52116875	52122250	4	4850	0.206896551724138
chr14	65005975	65011775	4	5050	0.645161290322581
chr15	23807175	23814950	4	5100	1.35251798561151
chr15	43801075	43811450	4	6450	1.55371900826446
chr16	2517675	2526275	4	5700	1.54929577464789
chr16	3230650	3242000	4	6700	1.48148148148148
chr16	11033575	11040325	4	5550	0.343434343434343
chr16	29815825	29832950	4	13775	0.552845528455285
chr16	30904250	30908875	4	3575	0.853658536585366
chr16	49885325	49893600	4	7975	0.357142857142857
chr16	75283200	75287375	4	3375	0.91304347826087
chr16	80837075	80839075	4	1700	0.378378378378378
chr16	85643850	85650075	4	5775	0.484848484848485
chr16	87415600	87427775	4	6975	1.46308724832215
chr16	88599550	88601875	4	2025	0.37037037037037
chr17	1388250	1396250	4	5925	0.674033149171271
chr17	2294975	2306175	4	9025	1.37349397590361
chr17	14200300	14214025	4	13425	0.0410958904109589
chr17	21452450	21455325	4	2350	0.394366197183099
chr17	43505675	43510475	4	3425	0.878048780487805
chr17	45725750	45730450	4	4100	0.512820512820513
chr17	46123975	46133700	4	8025	0.580952380952381
chr17	53799325	53802900	4	3250	0.166666666666667
chr17	62772800	62778125	4	4650	0.216216216216216
chr17	72740950	72748125	4	4550	1.39568345323741
chr17	76347500	76362700	4	9650	1.14173228346457
chr17	78448600	78452625	4	3600	0.444444444444444
chr17	79475725	79487075	4	10050	0.658536585365854
chr18	18941525	18947975	4	5900	0.382352941176471
chr18	53087025	53091075	4	3675	0.304347826086957
chr18	77153125	77160800	4	5325	1.216
chr19	570875	576375	4	5150	0.155172413793103
chr19	2268625	2274175	4	4650	1.14285714285714
chr19	5803625	5806375	4	1650	1.46666666666667
chr19	10397425	10407525	4	7225	1.11538461538462
chr19	17413150	17421750	4	5125	1.28571428571429
chr19	31838725	31848075	4	7625	0.473895582329317
chr19	35530850	35533225	4	1875	1.05263157894737
chr19	36230650	36240425	4	6125	1.04812834224599
chr19	37238675	37241650	4	2025	1.0188679245283
chr19	45250300	45262050	4	6925	1.40594059405941
chr19	47920425	47933900	4	7900	1.43795620437956
chr19	54335025	54337575	4	1725	1.29411764705882
chr19	54460825	54466925	4	5275	0.32258064516129
chr19	54480925	54485775	4	4075	0.518518518518518
chr19	55591375	55600025	4	5275	1.32642487046632
chr19	55995700	56000250	4	3650	0.8125
chr19	56145625	56169200	4	14275	1.01408450704225
chr19	57348600	57352825	4	3525	0.542857142857143
chr2	26199900	26206175	4	3750	1.23478260869565
chr2	42273150	42280375	4	6400	0.235294117647059
chr2	64877000	64882575	4	4950	0.606060606060606
chr2	66800625	66810950	4	7700	0.659340659340659
chr2	72370025	72377600	4	7250	0.125
chr2	90448025	90451000	4	2525	0.536585365853659
chr2	96656625	96658700	4	1675	0.470588235294118
chr2	197031950	197037075	4	4000	0.5
chr2	223153750	223166275	4	12050	0.0856031128404669
chr2	224821500	224826325	4	3775	1.41176470588235
chr20	20343175	20352800	4	8675	0.591836734693878
chr20	31060800	31073400	4	8000	1.5063829787234
chr20	52352875	52357475	4	4150	0.3125
chr20	57224475	57231600	4	6700	0.242424242424242
chr20	60638325	60642550	4	3675	0.344827586206897
chr21	15753000	15756875	4	3700	0.0952380952380952
chr22	28137775	28140550	4	2000	0.928571428571429
chr22	28186225	28200825	4	12900	0.234234234234234
chr22	39926975	39931325	4	2950	1.07692307692308
chr22	46366525	46375400	4	6900	1.05797101449275
chr22	50679725	50690650	4	6275	1.49514563106796
chr3	37901700	37905325	4	3325	0.285714285714286
chr3	46615500	46622650	4	6275	0.619047619047619
chr3	52566000	52572350	4	5025	1.32203389830508
chr3	58477000	58483525	4	5450	1.07142857142857
chr3	75716925	75722450	4	5100	0.521739130434783
chr3	119807600	119816050	4	8050	0.785714285714286
chr3	138663200	138669575	4	4575	0.850746268656716
chr3	170072350	170082775	4	9325	1.04109589041096
chr3	177075400	177078750	4	3025	0.170731707317073
chr3	189834650	189839475	4	4350	0.152671755725191
chr3	190270700	190272100	4	875	1.44444444444444
chr4	568650	572175	4	2600	0.96969696969697
chr4	2059525	2063850	4	4150	0.0930232558139535
chr4	8437325	8445300	4	5850	1.18181818181818
chr4	13543525	13551150	4	5675	0.91566265060241
chr4	15679950	15686275	4	5500	0.842105263157895
chr4	93362350	93366875	4	3100	1.02857142857143
chr4	124317400	124326825	4	9100	0.148148148148148
chr4	126234875	126245275	4	6125	1.43540669856459
chr4	134067025	134078050	4	10500	0.5
chr4	151499875	151507925	4	6700	0.714285714285714
chr4	155662600	155668300	4	5300	0.321428571428571
chr4	158141200	158146875	4	5050	0.571428571428571
chr5	3590775	3603200	4	10125	1.44067796610169
chr5	17215525	17220950	4	5150	0.078740157480315
chr5	42949150	42952550	4	2750	1.31034482758621
chr5	43306350	43314575	4	7250	0.72
chr5	60624900	60632075	4	6850	0.0857142857142857
chr5	67583550	67587125	4	3025	1
chr5	72742325	72747950	4	3725	1.12621359223301
chr5	90670450	90680825	4	9550	0.421052631578947
chr5	124745825	124749075	4	1925	1.39622641509434
chr5	134366450	134370525	4	3050	0.794520547945205
chr5	176558575	176564150	4	4725	0.818181818181818
chr6	1311000	1317125	4	4375	1.5
chr6	4772800	4778675	4	5525	0.099009900990099
chr6	5994775	6009775	4	11525	0.673267326732673
chr6	28944875	28957100	4	6375	1.43396226415094
chr6	29591100	29602225	4	10275	0.273809523809524
chr6	55733950	55740650	4	5950	1.25
chr6	114745325	114749050	4	2875	0.628571428571429
chr6	121751875	121764200	4	6900	1.31932773109244
chr6	139688975	139697925	4	8125	0.564102564102564
chr6	157096075	157105100	4	7525	1.39393939393939
chr6	163833100	163845125	4	11775	0.0588235294117647
chr6	170121450	170126375	4	4525	0.144329896907216
chr7	26696300	26699050	4	2300	0.342857142857143
chr7	27642075	27644300	4	1775	0.470588235294118
chr7	54609275	54615150	4	4225	0.765217391304348
chr7	94282325	94289375	4	5950	0.36697247706422
chr7	100485850	100495150	4	6450	1.54744525547445
chr7	129416925	129422475	4	4875	0.461538461538462
chr7	132764000	132767350	4	2700	1.08333333333333
chr7	149744375	149746700	4	2050	0.222222222222222
chr7	150671400	150676975	4	4300	0.807692307692308
chr8	26148600	26152800	4	3800	0.555555555555556
chr8	27466550	27472900	4	4750	0.6
chr8	55134725	55141075	4	6075	0.132075471698113
chr8	67574375	67580800	4	6125	0.571428571428571
chr8	82750625	82755375	4	4225	0.257425742574257
chr8	99951650	99961950	4	8525	0.293193717277487
chr8	115294175	115297725	4	2850	1.25714285714286
chr8	140714225	140718625	4	3525	0.638888888888889
chr8	144650525	144655125	4	2850	1.50769230769231
chr8	144905075	144912425	4	4600	1.22758620689655
chr9	37024800	37038150	4	9125	1.12554112554113
chr9	71394025	71398900	4	4450	0.225806451612903
chr9	82184800	82192850	4	7250	1.18181818181818
chr9	94707800	94714650	4	6350	0.168674698795181
chr9	126761250	126763375	4	1575	0.56
chr9	126770275	126781500	4	9800	1.09090909090909
chr9	127527650	127540375	4	7400	1.41803278688525
chr9	127621925	127633700	4	6750	1.51968503937008
chr9	129372850	129378350	4	4600	0.472727272727273
chr9	132175100	132177500	4	2200	0.166666666666667
chr9	133535175	133542250	4	6025	0.373493975903614
chr9	134268425	134278625	4	6200	1.47058823529412
chrX	47049850	47056625	4	5800	0.666666666666667
chrX	48897050	48901850	4	3900	0.521739130434783
chrX	53076950	53080800	4	3525	0.24
chrX	82756325	82767650	4	10850	0.377358490566038
chrX	91357000	91360475	4	2425	1.19148936170213
chrX	103019400	103021950	4	2050	0.96
chrX	121354900	121359475	4	3350	0.67741935483871
chrX	136506600	136512550	4	4950	1.36363636363636
chrX	139583625	139593625	4	7325	1.4375
chrX	153189825	153194275	4	3800	0.412698412698413
chr1	893125	897200	3	3625	0.210526315789474
chr1	1050175	1052475	3	2100	0.230769230769231
chr1	2456200	2462375	3	6000	0.0613496932515337
chr1	6239125	6240525	3	1100	0.529411764705882
chr1	6843475	6847175	3	3300	0.3
chr1	8480425	8485100	3	4475	0.0606060606060606
chr1	8933150	8940825	3	7150	0.48780487804878
chr1	10238175	10241025	3	2550	0.179775280898876
chr1	11332650	11334900	3	1900	0.264705882352941
chr1	11739850	11742950	3	2725	0.178217821782178
chr1	15849650	15854550	3	4700	0.153846153846154
chr1	16084025	16087625	3	3325	0.470588235294118
chr1	17026050	17028325	3	2025	0.434782608695652
chr1	19809300	19813450	3	4000	0.0540540540540541
chr1	23693400	23698600	3	4950	0.0752688172043011
chr1	23880425	23888925	3	7125	0.436213991769547
chr1	24476825	24478425	3	1200	0.512820512820513
chr1	25071200	25074950	3	3600	0.157894736842105
chr1	25942200	25946675	3	4200	0.121212121212121
chr1	27336400	27339925	3	3425	0.0338983050847458
chr1	27851800	27855750	3	3650	0.216216216216216
chr1	29447575	29452000	3	4250	0.555555555555556
chr1	29562625	29565400	3	2525	0.19672131147541
chr1	31378850	31382425	3	2750	0.463414634146341
chr1	33335625	33338025	3	2125	0.222222222222222
chr1	37937125	37945325	3	5900	0.481481481481481
chr1	45265250	45268650	3	3175	0.169491525423729
chr1	68150075	68154475	3	4150	0.0839160839160839
chr1	68693600	68699175	3	5175	0.4
chr1	69347050	69348350	3	1150	0.181818181818182
chr1	82265000	82274925	3	9375	0.461538461538462
chr1	84609975	84612750	3	2575	0.108108108108108
chr1	91182550	91185675	3	2550	0.5
chr1	113364725	113368350	3	2975	0.408163265306122
chr1	119527125	119532875	3	4775	0.451219512195122
chr1	147011775	147016025	3	4000	0.105263157894737
chr1	149193425	149194800	3	1075	0.518518518518518
chr1	149782350	149785475	3	2875	0.14
chr1	153699850	153702800	3	2600	0.24390243902439
chr1	154150425	154156500	3	5525	0.301075268817204
chr1	154839425	154843300	3	3625	0.120689655172414
chr1	155530100	155534675	3	4250	0.27027027027027
chr1	155656225	155660375	3	3800	0.5
chr1	156384375	156400675	3	16125	0.0156985871271586
chr1	160369375	160373925	3	4425	0.0357142857142857
chr1	167188375	167193150	3	4300	0.234234234234234
chr1	173444450	173449525	3	4900	0.0661157024793388
chr1	182990900	182996400	3	5400	0.0246913580246914
chr1	198898175	198907000	3	7375	0.351648351648352
chr1	200002950	200012700	3	8650	0.231974921630094
chr1	200707300	200711900	3	4500	0.025974025974026
chr1	201979125	201981400	3	1700	0.566037735849057
chr1	205423125	205426875	3	3450	0.109375
chr1	205638600	205640525	3	1725	0.210526315789474
chr1	206857475	206861775	3	4175	0.0431654676258993
chr1	211571775	211574325	3	2100	0.6
chr1	223202100	223204625	3	2100	0.470588235294118
chr1	224618350	224623950	3	5225	0.11
chr1	226248625	226254625	3	5850	0.036697247706422
chr1	228400175	228402250	3	1950	0.127659574468085
chr1	234734975	234749525	3	12900	0.336088154269972
chr1	236304350	236308525	3	3950	0.347826086956522
chr1	237204975	237207925	3	2550	0.272727272727273
chr10	5488275	5492250	3	3800	0.0694444444444444
chr10	7707700	7710125	3	2025	0.354838709677419
chr10	15410875	15413750	3	2475	0.202247191011236
chr10	17268925	17277475	3	8200	0.146341463414634
chr10	21602925	21605400	3	2300	0.170212765957447
chr10	69831625	69835725	3	4000	0.0287769784172662
chr10	81584875	81588175	3	3075	0.416666666666667
chr10	88851125	88856425	3	5125	0.0518134715025907
chr10	95255100	95258600	3	3125	0.5
chr10	99090975	99097975	3	5825	0.408376963350785
chr10	104220575	104223400	3	2350	0.40506329113924
chr10	111765475	111770725	3	5025	0.103448275862069
chr10	112677400	112682025	3	4275	0.18
chr10	114708850	114718775	3	9725	0.0313479623824451
chr10	115802550	115805550	3	2800	0.148148148148148
chr10	123353375	123358750	3	5225	0.0333333333333333
chr11	368375	371025	3	2500	0.228571428571429
chr11	705650	707475	3	1625	0.230769230769231
chr11	2322000	2324400	3	1875	0.549019607843137
chr11	2883400	2884700	3	1025	0.608695652173913
chr11	2904375	2907950	3	3200	0.372881355932203
chr11	6623150	6628875	3	4900	0.512820512820513
chr11	7924875	7927675	3	2700	0.125
chr11	12695050	12703125	3	7950	0.0845070422535211
chr11	17755725	17761000	3	5125	0.125
chr11	27465225	27467150	3	1450	0.533333333333333
chr11	27718325	27723600	3	4325	0.427672955974843
chr11	43596350	43603725	3	6275	0.453038674033149
chr11	64480325	64481600	3	1125	0.216216216216216
chr11	65553750	65556250	3	2100	0.5
chr11	66187225	66189100	3	1650	0.378378378378378
chr11	66382900	66387650	3	4300	0.196319018404908
chr11	66405150	66411975	3	6650	0.0429184549356223
chr11	67978600	67982325	3	3475	0.181818181818182
chr11	68778150	68782050	3	3125	0.552380952380952
chr11	71949525	71952275	3	2425	0.285714285714286
chr11	73018025	73024950	3	5950	0.298245614035088
chr11	77704325	77706575	3	2075	0.112676056338028
chr11	78126625	78130150	3	3175	0.30379746835443
chr11	110000025	110005675	3	5475	0.0515463917525773
chr11	111472350	111475725	3	3175	0.109090909090909
chr11	111605700	111606975	3	975	0.428571428571429
chr11	116965575	116970000	3	4100	0.119402985074627
chr11	118186075	118187550	3	1150	0.608695652173913
chr11	125033050	125038325	3	5050	0.196078431372549
chr11	125927275	125933700	3	6200	0.0515021459227468
chr11	129242575	129246550	3	3575	0.192771084337349
chr11	133989775	133991150	3	1250	0.171428571428571
chr12	1770050	1772425	3	1700	0.586206896551724
chr12	3067175	3073600	3	5225	0.4
chr12	6479975	6486375	3	5175	0.430769230769231
chr12	7940400	7944425	3	3275	0.504504504504504
chr12	8083925	8089400	3	4975	0.175824175824176
chr12	12834800	12838875	3	3575	0.192592592592593
chr12	14570100	14571700	3	1350	0.571428571428571
chr12	31538275	31540050	3	1475	0.311111111111111
chr12	49657900	49662725	3	4225	0.634146341463415
chr12	53610650	53617725	3	5825	0.382222222222222
chr12	53834650	53837050	3	2275	0.0769230769230769
chr12	56221025	56225650	3	4425	0.133333333333333
chr12	56520350	56524350	3	3600	0.147058823529412
chr12	57734925	57736375	3	1200	0.56
chr12	58235325	58241225	3	5725	0.0460829493087558
chr12	62859600	62863275	3	3500	0.277777777777778
chr12	69200925	69207550	3	6375	0.0689655172413793
chr12	75760700	75762850	3	2025	0.166666666666667
chr12	113229425	113230350	3	725	0.625
chr12	113658250	113661200	3	2525	0.28169014084507
chr12	120728625	120731600	3	2775	0.131868131868132
chr12	124455675	124460225	3	4175	0.21978021978022
chr12	125669725	125674600	3	4550	0.145161290322581
chr12	128750950	128754250	3	3100	0.125
chr13	22242650	22250200	3	7350	0.0740740740740741
chr13	28363525	28368375	3	4550	0.107142857142857
chr13	28493875	28495775	3	1650	0.4375
chr13	31036250	31041325	3	4775	0.135593220338983
chr13	37004500	37007375	3	2475	0.382352941176471
chr13	39991125	39993100	3	1650	0.321428571428571
chr13	43628800	43633250	3	4150	0.192307692307692
chr13	49548800	49553825	3	4775	0.476190476190476
chr13	50697250	50707900	3	9175	0.559440559440559
chr13	98083400	98089325	3	5650	0.111111111111111
chr14	33401650	33410900	3	8775	0.285714285714286
chr14	36986375	36990625	3	3875	0.169491525423729
chr14	38659550	38662725	3	2550	0.325
chr14	38677075	38680900	3	3075	0.476190476190476
chr14	53255875	53259250	3	3225	0.0816326530612245
chr14	55568900	55570225	3	1225	0.153846153846154
chr14	65169350	65175950	3	6375	0.0952380952380952
chr14	75347675	75350675	3	2800	0.230769230769231
chr14	77384925	77387000	3	1650	0.558139534883721
chr14	81684500	81688650	3	4000	0.0779220779220779
chr14	91880875	91885300	3	3950	0.244604316546763
chr14	103588425	103590750	3	2125	0.266666666666667
chr14	104601650	104607100	3	5200	0.141176470588235
chr14	105885125	105888225	3	2900	0.164383561643836
chr14	105992275	105995475	3	2850	0.175824175824176
chr15	41793300	41795400	3	1950	0.135593220338983
chr15	42563300	42568500	3	4600	0.176100628930818
chr15	56532575	56538350	3	5600	0.0380952380952381
chr15	65132850	65137400	3	4000	0.310344827586207
chr15	66992750	66999600	3	6425	0.121739130434783
chr15	70384475	70393925	3	8425	0.222222222222222
chr15	72518950	72525050	3	5750	0.242424242424242
chr15	73313550	73314950	3	1300	0.129032258064516
chr15	75742075	75749225	3	6750	0.135802469135802
chr15	77922875	77927575	3	4425	0.197802197802198
chr15	84322025	84323825	3	1650	0.16
chr15	88797500	88801750	3	4100	0.0930232558139535
chr15	89876000	89879350	3	2950	0.342105263157895
chr15	93424250	93431750	3	6800	0.167441860465116
chr15	93443025	93450750	3	6925	0.625
chr15	93628325	93633500	3	5025	0.0487804878048781
chr15	96389000	96390300	3	1125	0.27027027027027
chr15	99189400	99196600	3	6900	0.0855614973262032
chr15	100881100	100882800	3	1525	0.217391304347826
chr16	3199450	3203125	3	3500	0.0851063829787234
chr16	4662725	4667325	3	4025	0.431372549019608
chr16	9053700	9058575	3	4250	0.3125
chr16	15247675	15249350	3	1425	0.388888888888889
chr16	18796900	18802275	3	4225	0.546583850931677
chr16	28302100	28306450	3	3875	0.392156862745098
chr16	30106375	30108975	3	2400	0.135135135135135
chr16	30668300	30672925	3	4425	0.0909090909090909
chr16	31487625	31489375	3	1550	0.208333333333333
chr16	48641075	48645150	3	3675	0.176470588235294
chr16	49313150	49317500	3	4100	0.101010101010101
chr16	50581225	50584650	3	3250	0.0689655172413793
chr16	51177375	51190925	3	12950	0.368421052631579
chr16	52576475	52582725	3	6100	0.0327868852459016
chr16	53124350	53126500	3	1825	0.290322580645161
chr16	53241475	53247350	3	5200	0.242424242424242
chr16	54315550	54325800	3	9000	0.267477203647416
chr16	67062150	67065400	3	3100	0.0659340659340659
chr16	67464125	67466850	3	2500	0.133333333333333
chr16	67875400	67882425	3	5950	0.564885496183206
chr16	68480475	68483525	3	2725	0.222222222222222
chr16	81037875	81042325	3	4250	0.2
chr16	81477575	81482250	3	4200	0.207407407407407
chr16	85202075	85206725	3	3600	0.527777777777778
chr16	89005950	89008775	3	2475	0.164705882352941
chr16	89266600	89269000	3	2050	0.585365853658537
chr16	89640900	89643150	3	2075	0.136363636363636
chr17	1131525	1133525	3	1725	0.310344827586207
chr17	2626925	2628450	3	1275	0.307692307692308
chr17	6553400	6561200	3	6075	0.446601941747573
chr17	7253075	7257675	3	3600	0.580645161290323
chr17	7306150	7310650	3	4375	0.0504201680672269
chr17	15602300	15604575	3	1950	0.4
chr17	18584050	18586425	3	2125	0.258064516129032
chr17	26367575	26372400	3	4450	0.191176470588235
chr17	27274625	27280075	3	5200	0.25531914893617
chr17	28562150	28565975	3	2950	0.588235294117647
chr17	29058125	29060800	3	2325	0.256410256410256
chr17	29149750	29152225	3	2075	0.382352941176471
chr17	30263275	30266225	3	2600	0.25
chr17	30591775	30595150	3	3150	0.160919540229885
chr17	36411350	36413875	3	2250	0.461538461538462
chr17	36507150	36510525	3	2875	0.323809523809524
chr17	37350975	37358450	3	6125	0.4375
chr17	44848075	44850500	3	1950	0.473684210526316
chr17	46079750	46081650	3	1650	0.333333333333333
chr17	46088750	46091975	3	3075	0.075
chr17	46893750	46896300	3	2100	0.422535211267606
chr17	48636100	48640400	3	4150	0.186046511627907
chr17	56159550	56164600	3	4525	0.170212765957447
chr17	57407175	57411600	3	4100	0.594594594594595
chr17	59486325	59490900	3	4150	0.201438848920863
chr17	63549600	63558575	3	8850	0.0185185185185185
chr17	65988600	65992975	3	4100	0.16
chr17	66030525	66034575	3	3675	0.130841121495327
chr17	70111725	70122175	3	10100	0.147651006711409
chr17	74066850	74073475	3	4975	0.505050505050505
chr17	74260600	74264525	3	3200	0.375
chr17	74704325	74707675	3	2825	0.26
chr17	75388050	75389375	3	1050	0.484848484848485
chr17	76776450	76779100	3	2075	0.590163934426229
chr17	78233600	78238450	3	3700	0.571428571428571
chr17	80709000	80712975	3	3125	0.5
chr18	904525	909700	3	4850	0.380952380952381
chr18	5890125	5897600	3	6125	0.442477876106195
chr18	9135350	9140050	3	4400	0.235294117647059
chr18	12946325	12949300	3	2725	0.150943396226415
chr18	24124400	24131550	3	6875	0.191489361702128
chr18	29521075	29525200	3	3900	0.177215189873418
chr18	30348750	30353425	3	4525	0.0833333333333333
chr18	48719025	48725100	3	5400	0.185792349726776
chr18	53067325	53070800	3	3075	0.32183908045977
chr18	56935200	56937050	3	1400	0.631578947368421
chr18	60381700	60389800	3	7650	0.10752688172043
chr18	70208925	70211650	3	2450	0.307692307692308
chr18	72915750	72925425	3	9050	0.13013698630137
chr18	74199775	74208925	3	8575	0.153846153846154
chr19	1000200	1001725	3	1325	0.307692307692308
chr19	1507500	1508800	3	1125	0.235294117647059
chr19	1904375	1906350	3	1775	0.296296296296296
chr19	3028225	3029775	3	1225	0.439024390243902
chr19	3060700	3063200	3	2375	0.13953488372093
chr19	3358150	3361400	3	3025	0.176470588235294
chr19	3968450	3971650	3	2675	0.344086021505376
chr19	4456050	4458425	3	2225	0.216216216216216
chr19	6065700	6068175	3	2025	0.342857142857143
chr19	6277975	6280600	3	2350	0.521739130434783
chr19	6735425	6741775	3	5950	0.141935483870968
chr19	7893950	7896100	3	1775	0.52
chr19	8066825	8071375	3	3625	0.528925619834711
chr19	10675475	10680700	3	5050	0.111111111111111
chr19	11070400	11073725	3	3075	0.126582278481013
chr19	11528575	11533675	3	3925	0.606896551724138
chr19	13133300	13137625	3	4125	0.111111111111111
chr19	15559450	15561300	3	1675	0.296296296296296
chr19	17513900	17518050	3	3800	0.101449275362319
chr19	18899350	18902000	3	2275	0.452830188679245
chr19	19004775	19007600	3	2650	0.0963855421686747
chr19	33716275	33718425	3	1875	0.245614035087719
chr19	37156650	37159750	3	2875	0.166666666666667
chr19	39892800	39906150	3	11650	0.387096774193548
chr19	40970550	40973525	3	2825	0.0776699029126214
chr19	42363275	42367000	3	3600	0.047244094488189
chr19	42828150	42831225	3	2800	0.208333333333333
chr19	44979200	44980875	3	1250	0.634146341463415
chr19	45504225	45505975	3	1550	0.212765957446809
chr19	47729000	47735325	3	6000	0.0857142857142857
chr19	47742175	47744350	3	1875	0.434782608695652
chr19	48016700	48019375	3	2200	0.388888888888889
chr19	48995850	48997725	3	1500	0.545454545454545
chr19	49841175	49842725	3	1275	0.41025641025641
chr19	49953825	49957850	3	3800	0.125
chr19	50141150	50147000	3	5575	0.118421052631579
chr19	50179075	50183950	3	4475	0.170212765957447
chr19	50368775	50373875	3	4050	0.56
chr19	51160750	51163825	3	2550	0.289473684210526
chr19	53969925	53973550	3	3175	0.514285714285714
chr19	54368900	54374150	3	4950	0.156521739130435
chr19	54382075	54387450	3	4200	0.575342465753425
chr19	54409775	54414225	3	4250	0.0747663551401869
chr19	54445175	54447225	3	1600	0.434782608695652
chr19	55880300	55882375	3	1825	0.266666666666667
chr2	7057075	7059325	3	2050	0.181818181818182
chr2	10585325	10590100	3	4550	0.117647058823529
chr2	13145600	13147800	3	1925	0.333333333333333
chr2	20547425	20552150	3	4250	0.232142857142857
chr2	24269075	24273750	3	3825	0.64
chr2	27007875	27011075	3	2875	0.333333333333333
chr2	30368850	30373125	3	3925	0.123076923076923
chr2	52565175	52566400	3	1125	0.137931034482759
chr2	55272550	55279725	3	7050	0.021978021978022
chr2	64368125	64372150	3	3650	0.153846153846154
chr2	65656650	65666025	3	7500	0.43448275862069
chr2	70518375	70521900	3	3025	0.352941176470588
chr2	71203650	71206600	3	2400	0.41025641025641
chr2	74425075	74428950	3	3550	0.526315789473684
chr2	75060600	75064625	3	3875	0.0437956204379562
chr2	88123725	88125650	3	1600	0.372093023255814
chr2	88924150	88928325	3	3850	0.148148148148148
chr2	95690725	95693075	3	2225	0.09375
chr2	98949950	98951675	3	1575	0.163265306122449
chr2	100720075	100723300	3	2800	0.352941176470588
chr2	105022850	105025100	3	2025	0.241379310344828
chr2	109149625	109152975	3	3175	0.0975609756097561
chr2	112654950	112658700	3	3575	0.099009900990099
chr2	119912925	119916750	3	3325	0.263157894736842
chr2	124668675	124671100	3	2075	0.333333333333333
chr2	131720750	131724150	3	2800	0.377777777777778
chr2	171626550	171628875	3	2175	0.106666666666667
chr2	175190275	175193950	3	3250	0.264150943396226
chr2	175636050	175637400	3	1125	0.56
chr2	176961400	176963550	3	1850	0.516129032258065
chr2	178029175	178031000	3	1525	0.4
chr2	178075550	178079950	3	4250	0.06
chr2	179341800	179347350	3	5375	0.0412371134020619
chr2	185461700	185465225	3	3350	0.526315789473684
chr2	187582100	187584200	3	1875	0.188679245283019
chr2	188429100	188430550	3	1250	0.3
chr2	189029300	189030800	3	1225	0.368421052631579
chr2	189839125	189841250	3	1925	0.230769230769231
chr2	201933800	201938050	3	3625	0.325581395348837
chr2	201980425	201986225	3	5600	0.0869565217391304
chr2	208393275	208396875	3	3475	0.0547945205479452
chr2	219922200	219926175	3	3425	0.230088495575221
chr2	227655425	227666650	3	10650	0.217616580310881
chr2	231728900	231735525	3	5600	0.505494505494505
chr2	237476100	237484475	3	8075	0.0634920634920635
chr2	239147400	239150200	3	2525	0.326530612244898
chr2	241391425	241395850	3	3950	0.187919463087248
chr20	589900	591475	3	1450	0.222222222222222
chr20	2672450	2675050	3	2375	0.151898734177215
chr20	10649000	10656300	3	7125	0.186046511627907
chr20	17941725	17954575	3	9925	0.60377358490566
chr20	21376850	21378225	3	1075	0.551724137931034
chr20	31367700	31369250	3	1250	0.4
chr20	34326650	34331600	3	4500	0.164179104477612
chr20	34635925	34639625	3	3525	0.130434782608696
chr20	39656400	39661350	3	4575	0.132450331125828
chr20	39968500	39970100	3	1425	0.217391304347826
chr20	45976975	45990050	3	12425	0.0695652173913043
chr20	48598600	48602775	3	3900	0.147540983606557
chr20	50664100	50665875	3	1600	0.307692307692308
chr20	55199800	55207525	3	6850	0.240601503759398
chr20	61049350	61051850	3	2075	0.357142857142857
chr20	61425200	61429075	3	3550	0.144144144144144
chr20	61804000	61811300	3	7000	0.25531914893617
chr20	62368825	62373150	3	3525	0.615384615384615
chr20	62460500	62463975	3	3175	0.177215189873418
chr21	22369150	22372500	3	3025	0.276923076923077
chr21	32927000	32933100	3	5625	0.3125
chr21	38070550	38074125	3	2950	0.449438202247191
chr21	44072725	44076450	3	3500	0.0991735537190083
chr21	44393675	44396950	3	2925	0.489795918367347
chr21	44493100	44497400	3	3800	0.269230769230769
chr21	44525175	44529900	3	4325	0.198581560283688
chr21	44843950	44848125	3	3275	0.46
chr21	45873525	45876500	3	2650	0.2
chr21	47009900	47011275	3	1150	0.424242424242424
chr21	47740550	47745950	3	5175	0.0939597315436242
chr22	17745150	17748225	3	2800	0.138613861386139
chr22	18891825	18894775	3	2350	0.5
chr22	18921375	18924175	3	2275	0.481012658227848
chr22	21055875	21058400	3	2350	0.296296296296296
chr22	23863150	23865400	3	2025	0.292682926829268
chr22	29467250	29470775	3	3125	0.518518518518518
chr22	29874175	29878150	3	3150	0.560747663551402
chr22	30116025	30117175	3	950	0.588235294117647
chr22	45401150	45407050	3	5600	0.111111111111111
chr22	45663725	45665725	3	1775	0.204081632653061
chr22	50246425	50249700	3	3050	0.266666666666667
chr22	50607775	50609950	3	2000	0.277777777777778
chr22	50623125	50625825	3	2575	0.0975609756097561
chr3	9436150	9446550	3	9500	0.25
chr3	37492875	37496025	3	3050	0.0416666666666667
chr3	41239625	41245975	3	6175	0.526315789473684
chr3	42093650	42095350	3	1375	0.468085106382979
chr3	48592650	48595625	3	2825	0.0761904761904762
chr3	50273050	50277050	3	3600	0.132352941176471
chr3	51427925	51432225	3	3550	0.46551724137931
chr3	52442675	52446225	3	3375	0.119402985074627
chr3	57993775	57997225	3	2925	0.293577981651376
chr3	62400375	62402025	3	1250	0.615384615384615
chr3	63953375	63957275	3	3275	0.454545454545455
chr3	66544550	66552300	3	7375	0.0590405904059041
chr3	67047975	67050775	3	2575	0.114942528735632
chr3	87036500	87041150	3	4250	0.578947368421053
chr3	98616575	98622075	3	5225	0.089171974522293
chr3	124601900	124607675	3	4550	0.622516556291391
chr3	126191150	126195775	3	4325	0.118811881188119
chr3	127769925	127774175	3	4125	0.0517241379310345
chr3	128202300	128212025	3	9075	0.131944444444444
chr3	129609850	129613500	3	3325	0.185567010309278
chr3	132439100	132442575	3	2900	0.288888888888889
chr3	142442150	142445175	3	2900	0.0566037735849057
chr3	147657350	147660250	3	2650	0.32
chr3	151962025	151964200	3	1875	0.303030303030303
chr3	160471825	160477300	3	5250	0.342857142857143
chr3	164055425	164059075	3	3400	0.186046511627907
chr3	167965825	167970000	3	4025	0.04
chr3	172165875	172167925	3	1550	0.641509433962264
chr3	181077225	181079250	3	1625	0.545454545454545
chr3	181471150	181475850	3	4000	0.34965034965035
chr4	366925	368325	3	1275	0.214285714285714
chr4	1240300	1244400	3	3950	0.08
chr4	1580025	1582275	3	2000	0.551724137931034
chr4	7103500	7105625	3	1900	0.229508196721311
chr4	16897625	16900925	3	3000	0.454545454545455
chr4	48778450	48783650	3	4550	0.345864661654135
chr4	71702425	71705750	3	2925	0.585365853658537
chr4	86395825	86397525	3	1575	0.166666666666667
chr4	87402725	87404575	3	1325	0.578947368421053
chr4	87958800	87960725	3	1600	0.318181818181818
chr4	113625725	113629825	3	3950	0.0533333333333333
chr4	170187400	170193250	3	5400	0.456140350877193
chr4	174448400	174451525	3	2525	0.447761194029851
chr4	184825825	184831850	3	5575	0.545454545454545
chr4	189028950	189030800	3	1650	0.181818181818182
chr5	692325	694475	3	1950	0.258064516129032
chr5	1008650	1010025	3	1250	0.3
chr5	2746500	2758200	3	11425	0.033096926713948
chr5	11384575	11386550	3	1650	0.439024390243902
chr5	12665900	12668125	3	1850	0.478260869565217
chr5	32709075	32715350	3	5975	0.2
chr5	43037925	43044825	3	5950	0.256410256410256
chr5	53810700	53817575	3	5425	0.521739130434783
chr5	57751000	57756775	3	5500	0.571428571428571
chr5	74631825	74637350	3	5250	0.135135135135135
chr5	76940350	76941800	3	1200	0.571428571428571
chr5	87436175	87442275	3	5025	0.367088607594937
chr5	95156900	95159650	3	2650	0.173913043478261
chr5	95294025	95298500	3	4300	0.19047619047619
chr5	111088300	111094650	3	5575	0.421052631578947
chr5	115901650	115912600	3	9050	0.428571428571429
chr5	139026400	139033300	3	6700	0.131147540983607
chr5	140855025	140865600	3	8950	0.624
chr5	141696000	141707675	3	11525	0.09375
chr5	154133575	154139400	3	5500	0.125874125874126
chr5	158478000	158479925	3	1600	0.274509803921569
chr5	159844825	159852075	3	5450	0.533333333333333
chr5	166405200	166409700	3	4200	0.315789473684211
chr5	170845575	170848350	3	2675	0.0689655172413793
chr5	172659850	172662750	3	2550	0.247191011235955
chr5	176045975	176047825	3	1550	0.526315789473684
chr5	176896125	176901300	3	4650	0.127906976744186
chr6	2764375	2770625	3	4950	0.569620253164557
chr6	10881975	10884475	3	2200	0.184615384615385
chr6	30684175	30691825	3	7125	0.0981132075471698
chr6	31135500	31141300	3	4700	0.564885496183206
chr6	34202350	34208225	3	5325	0.404255319148936
chr6	35995075	35998125	3	2875	0.0761904761904762
chr6	44040500	44042375	3	1600	0.315789473684211
chr6	50787125	50790225	3	2275	0.631578947368421
chr6	56404250	56408550	3	4050	0.421052631578947
chr6	63507250	63510200	3	2475	0.339622641509434
chr6	69342575	69350775	3	7625	0.540540540540541
chr6	74226350	74233925	3	6550	0.266666666666667
chr6	74289600	74291050	3	1250	0.588235294117647
chr6	77271050	77274450	3	2875	0.25
chr6	87861175	87867775	3	5675	0.325581395348837
chr6	96021975	96027850	3	4950	0.24468085106383
chr6	111580000	111581875	3	1750	0.107142857142857
chr6	114660850	114665675	3	4400	0.294117647058824
chr6	116986875	116990100	3	2875	0.240963855421687
chr6	132268825	132274600	3	4600	0.517647058823529
chr6	139795250	139796925	3	1400	0.533333333333333
chr6	155441575	155444975	3	2825	0.615384615384615
chr6	170595175	170606600	3	10825	0.189655172413793
chr7	1703325	1711350	3	7850	0.0330578512396694
chr7	2558175	2565125	3	6475	0.129032258064516
chr7	3339875	3343000	3	2825	0.291666666666667
chr7	5103325	5105875	3	2125	0.301369863013699
chr7	36191725	36196325	3	3825	0.486486486486487
chr7	37390950	37393275	3	2125	0.25
chr7	42189975	42192500	3	2350	0.121951219512195
chr7	43622050	43626175	3	3850	0.0979020979020979
chr7	45038125	45041400	3	3150	0.0740740740740741
chr7	56031800	56033875	3	1900	0.163934426229508
chr7	63360350	63361725	3	1100	0.388888888888889
chr7	70095100	70096450	3	1200	0.235294117647059
chr7	73785600	73787100	3	1350	0.177777777777778
chr7	77165300	77170025	3	4375	0.118518518518519
chr7	77323175	77328925	3	5300	0.35
chr7	77646900	77649775	3	2550	0.207792207792208
chr7	83274000	83278650	3	4350	0.432432432432432
chr7	86780525	86785950	3	5175	0.129032258064516
chr7	98738650	98742525	3	3625	0.25
chr7	99773425	99775625	3	1975	0.176470588235294
chr7	99867300	99870475	3	3000	0.285714285714286
chr7	100181175	100185025	3	3500	0.207547169811321
chr7	100288875	100292625	3	3650	0.0330578512396694
chr7	101457100	101462225	3	4950	0.0594059405940594
chr7	101928375	101931925	3	3150	0.481481481481481
chr7	105478225	105479325	3	900	0.428571428571429
chr7	116502075	116504925	3	2650	0.0869565217391304
chr7	128094325	128098275	3	3525	0.196428571428571
chr7	128898425	128899650	3	975	0.387096774193548
chr7	130625575	130628600	3	2400	0.625
chr7	131236775	131243675	3	6600	0.230769230769231
chr7	148843500	148846950	3	3275	0.0819672131147541
chr7	152130050	152134625	3	4250	0.260869565217391
chr7	153748750	153750425	3	1475	0.217391304347826
chr7	157128650	157133275	3	4150	0.275862068965517
chr7	157257050	157259175	3	1900	0.259259259259259
chr8	11054950	11059925	3	4800	0.344827586206897
chr8	12051600	12052950	3	1025	0.545454545454545
chr8	25313525	25318475	3	4525	0.252631578947368
chr8	27628575	27633400	3	4425	0.11864406779661
chr8	28258375	28260725	3	2000	0.341463414634146
chr8	32503800	32506600	3	2275	0.457831325301205
chr8	41162425	41169375	3	6675	0.046875
chr8	50821350	50827525	3	5975	0.277777777777778
chr8	55369650	55373675	3	3425	0.35
chr8	61590075	61595225	3	4775	0.108108108108108
chr8	64079600	64084225	3	4425	0.27027027027027
chr8	74656825	74660450	3	3375	0.137931034482759
chr8	90767650	90773000	3	4900	0.139784946236559
chr8	93111575	93116600	3	4750	0.171428571428571
chr8	142008975	142013025	3	3875	0.172413793103448
chr8	143531175	143534950	3	3425	0.139130434782609
chr8	144328050	144330200	3	1975	0.285714285714286
chr8	144371250	144374725	3	3125	0.277777777777778
chr9	1049900	1052750	3	2175	0.571428571428571
chr9	14719100	14723325	3	3500	0.265625
chr9	34577175	34579700	3	2300	0.184615384615385
chr9	34988475	34992275	3	3475	0.22680412371134
chr9	35068875	35073300	3	4025	0.152777777777778
chr9	35110350	35117525	3	5750	0.595505617977528
chr9	35790600	35792025	3	1200	0.333333333333333
chr9	72870550	72876400	3	5375	0.168316831683168
chr9	79207425	79208250	3	700	0.315789473684211
chr9	82277475	82279475	3	1500	0.423076923076923
chr9	86591350	86597700	3	5900	0.0964912280701754
chr9	91789575	91795900	3	5575	0.253658536585366
chr9	91924575	91935025	3	8325	0.585714285714286
chr9	96927825	96931825	3	3650	0.174603174603175
chr9	109682950	109684225	3	1025	0.521739130434783
chr9	118915325	118920125	3	4525	0.122137404580153
chr9	123472350	123478250	3	5475	0.166666666666667
chr9	125795550	125797425	3	1775	0.0816326530612245
chr9	126117550	126121650	3	3750	0.141592920353982
chr9	127998225	128004925	3	5475	0.514285714285714
chr9	130516050	130518250	3	1975	0.178571428571429
chr9	130659100	130662475	3	2550	0.606060606060606
chr9	130828550	130832075	3	3300	0.121212121212121
chr9	130853225	130857250	3	3725	0.32258064516129
chr9	131788525	131791150	3	2075	0.373333333333333
chr9	132330150	132331900	3	1575	0.25
chr9	132646550	132648425	3	1725	0.133333333333333
chr9	136293175	136295300	3	1850	0.263157894736842
chr9	136930625	136934450	3	3625	0.148148148148148
chr9	139481775	139483275	3	1200	0.424242424242424
chr9	140062175	140064500	3	2200	0.137931034482759
chr9	140499000	140501675	3	2350	0.258823529411765
chr9	140560450	140562025	3	1375	0.303030303030303
chr9	140771875	140773675	3	1575	0.2
chrX	1570200	1573250	3	2450	0.642857142857143
chrX	1653625	1656350	3	2050	0.571428571428571
chrX	2880175	2882375	3	1750	0.518518518518518
chrX	9431275	9436025	3	4350	0.393939393939394
chrX	16141650	16145875	3	4050	0.0833333333333333
chrX	18304700	18307350	3	2475	0.140845070422535
chrX	23800775	23803300	3	2375	0.10958904109589
chrX	39679325	39681200	3	1675	0.204081632653061
chrX	41334575	41335500	3	750	0.4
chrX	45626300	45630700	3	4200	0.094488188976378
chrX	55743675	55745800	3	2025	0.0588235294117647
chrX	71774050	71775075	3	800	0.608695652173913
chrX	73067575	73072600	3	4775	0.191780821917808
chrX	77358925	77363450	3	4300	0.32
chrX	86936425	86938725	3	1525	0.627450980392157
chrX	99658425	99667100	3	7500	0.369098712446352
chrX	101409500	101411375	3	1700	0.133333333333333
chrX	107973625	107981400	3	6400	0.449152542372881
chrX	113833925	113835850	3	1525	0.468085106382979
chrX	119384125	119386675	3	2350	0.125
chrX	129113950	129119400	3	5175	0.148148148148148
chrX	129243200	129245600	3	2175	0.411764705882353
chrX	130897025	130898450	3	1150	0.518518518518518
chrX	133370600	133374075	3	3000	0.545454545454545
chrX	135054200	135057200	3	2450	0.377777777777778
chrX	150150875	150154225	3	2975	0.296296296296296
chrX	152988150	152992825	3	3575	0.640625
chr12	12867025	12880175	2	13100	0.00763358778625954
