# Supplementary material for: Large organized chromatin lysine domains help distinguish primitive from differentiated cell populations
Source: Nat Commun. 2021 Jan 21;12:499. doi: 10.1038/s41467-020-20830-9 (PMC7820432; doi:10.1038/s41467-020-20830-9)
Supplement: Supplementary file 3 — Supplementary Software [file 41467_2020_20830_MOESM3_ESM.zip › E009-H3K9me3_LOCKS.bed]

chr1	248518975	248590600	58	41775	6.62745098039216
chr10	38384325	38466750	58	50725	6.59259259259259
chr11	50114275	50193925	58	35600	6.4
chr11	50324150	50470425	58	128450	1.73333333333333
chr11	50470900	50632175	58	146500	4.57894736842105
chr11	54938750	55031550	58	70275	4.34782608695652
chr11	55537825	55595675	58	29075	4.47058823529412
chr12	34293600	34358750	58	33125	6.19354838709677
chr12	34620375	34845225	58	187175	6.3
chr12	37987275	38101175	58	84575	5.48148148148148
chr12	38185375	38415400	58	204925	4.08510638297872
chr12	133487150	133590150	58	73475	5.33333333333333
chr12	133590375	133717250	58	102750	4.5
chr13	19501100	19592050	58	64325	6.68181818181818
chr13	19592225	19676675	58	57300	4.27272727272727
chr13	19684275	19764800	58	57100	6.34782608695652
chr14	20194625	20257175	58	32250	5.92307692307692
chr14	20315575	20389800	58	43825	4.59259259259259
chr14	106239300	106316875	58	52350	6.24
chr14	106317150	106397125	58	57650	4.26086956521739
chr14	106858700	106937425	58	45750	6.53658536585366
chr14	106938575	107004800	58	43950	4.18181818181818
chr14	107097650	107177475	58	50675	6.06060606060606
chr14	107177625	107254125	58	50125	5.84
chr15	20406100	20464300	58	32850	3.73333333333333
chr15	20539950	20609925	58	47200	5.11111111111111
chr15	22405675	22478775	58	46600	5.28205128205128
chr15	22478900	22560125	58	58925	6.24242424242424
chr16	32493000	32639925	58	123125	5.6
chr16	34179075	34275650	58	58250	3.93814432989691
chr16	34528525	34611300	58	52075	5.52380952380952
chr16	34611400	34673075	58	37300	6.66666666666667
chr16	34673425	34768325	58	63975	5.90476190476191
chr16	34773400	34842625	58	44000	5.8
chr16	34955350	35039975	58	69350	3
chr16	35067450	35130475	58	32575	4.93333333333333
chr17	22150675	22224275	58	45575	6.6
chr17	25262975	25332325	58	39025	3.6969696969697
chr19	8947675	9013625	58	38650	4.83333333333333
chr19	9014025	9082900	58	43800	3.9
chr19	9548775	9619150	58	43925	5.16129032258065
chr19	22203200	22271925	58	35550	6.66666666666667
chr19	22582825	22638925	58	27425	5.57894736842105
chr19	22639275	22713175	58	53600	2.375
chr19	23056000	23129975	58	41825	4.7027027027027
chr19	24385025	24599025	58	178875	3.14285714285714
chr19	27731800	27880250	58	108200	4.8314606741573
chr19	27959900	28087800	58	107975	1.85046728971963
chr19	28093025	28180350	58	64100	5.51937984496124
chr19	37344525	37422225	58	53925	4.52631578947368
chr19	37869950	37949700	58	59650	3.83333333333333
chr19	52559850	52635350	58	52650	6.77777777777778
chr19	56352575	56426200	58	41500	6.5
chr19	56426400	56492400	58	32975	4.33333333333333
chr19	56901200	56980725	58	52000	6.45454545454545
chr19	57011600	57102100	58	64600	5.76470588235294
chr19	57108125	57176175	58	46250	4.47058823529412
chr19	57176225	57247825	58	33225	4.59459459459459
chr19	57248050	57324450	58	46850	4.76190476190476
chr19	57324700	57397650	58	51700	2.73170731707317
chr19	57398575	57455600	58	35975	5.16666666666667
chr19	57456175	57516200	58	38275	3.16129032258065
chr19	57517250	57583450	58	41350	6
chr20	29580700	29635350	58	30425	3.62962962962963
chr20	29856150	29920725	58	34000	6
chr20	54481975	54543850	58	26425	4.54545454545455
chr21	9411175	9476450	58	43450	3.51219512195122
chr21	9476650	9537950	58	35025	5.63265306122449
chr21	9825400	9916000	58	72600	4.25806451612903
chr21	10879650	10950950	58	46025	2.92682926829268
chr21	11018200	11133450	58	102225	4.88888888888889
chr22	47612975	47692100	58	50725	6.5
chr22	47747250	47818275	58	51450	5.08333333333333
chr22	47825275	47901325	58	44825	5.33333333333333
chr3	75689175	75770075	58	50775	2.66666666666667
chr4	189800	270425	58	52475	6.3
chr4	332875	410000	58	50125	6.63414634146341
chr4	190470075	190599300	58	111375	3.69230769230769
chr5	45886625	46016000	58	94875	5.6
chr5	46109525	46333000	58	190300	3.61904761904762
chr5	150266025	150336550	58	42025	4.64
chr5	178328150	178406950	58	57525	3.29032258064516
chr7	56221050	56280450	58	32450	4.70967741935484
chr7	56280775	56343525	58	32375	5.25
chr7	56639925	56738925	58	56075	6.72727272727273
chr7	57197800	57276375	58	51525	4.63157894736842
chr7	57276550	57337700	58	38975	6.3030303030303
chr7	57338375	57413350	58	51225	3.33333333333333
chr7	57413950	57489925	58	53225	5.42857142857143
chr7	57937100	58038625	58	78950	3.46153846153846
chr7	61774025	61978150	58	105050	6.8081494057725
chr7	61978350	62074625	58	67925	6
chr7	62103250	62254150	58	132000	4.63636363636364
chr7	63479875	63560875	58	50425	5.86206896551724
chr7	63790100	63873450	58	53125	4.66666666666667
chr7	157893050	157961425	58	51650	1.94117647058824
chr7	158006700	158067475	58	33600	5.36842105263158
chr7	158068400	158140875	58	39350	4.47619047619048
chr8	43504575	43670925	58	150200	1.75757575757576
chr8	43671025	43792925	58	101100	6.05714285714286
chr8	46896675	47064875	58	153475	1.5609756097561
chr8	47064925	47258025	58	179625	2
chr8	47258150	47468825	58	191125	4.72222222222222
chr8	47470500	47539750	58	34400	6.04
chr8	47715175	47805550	58	68500	5.93103448275862
chrX	58275800	58328050	58	36625	3.21739130434783
chrX	58328275	58378975	58	34425	2.8
chrX	58428350	58488800	58	44275	2.23333333333333
chrX	61781850	61852450	58	51375	3.6
chrX	61880600	61949425	58	47275	2.42105263157895
chr1	152466050	152519575	57	29225	5.47368421052632
chr14	20643175	20698550	57	28450	3.6969696969697
chr15	25414400	25501025	57	70300	2.38461538461538
chr16	35192950	35285800	57	67100	5.76923076923077
chr11	48787250	48868850	56	60475	3.34285714285714
chr11	50659300	50783775	56	90225	3.88372093023256
chr4	190599400	190684525	56	64450	3
chr6	61880325	61943700	56	41425	3.35294117647059
chr8	43349250	43502250	56	132325	5.15384615384615
chr5	178448650	178528275	54	56125	5.33333333333333
chr12	38534050	38601400	51	43375	4
chr15	20464475	20516900	50	33300	4
chr19	37180200	37262325	50	61325	4.49019607843137
chr7	56503450	56573625	50	47050	4.54054054054054
chr5	49457250	49565175	49	82475	3.31386861313869
chr12	133717300	133821200	48	81975	2.76190476190476
chr14	106471250	106531475	48	35300	3.88235294117647
chr19	22978375	23045900	48	42150	3.3125
chr16	33930450	34022900	47	65850	1.88235294117647
chr16	34465775	34521800	47	35400	3.76470588235294
chr19	6873625	6935375	47	30175	3.58620689655172
chr5	140613850	140655100	46	28750	2.27027027027027
chrX	58379050	58423700	45	34850	1.76
chr19	58591225	58661225	44	51675	2.5
chr19	56293075	56333425	43	22975	2.375
chr7	63561650	63607700	43	30150	2.71428571428571
chr19	38022400	38079600	36	45575	1.58139534883721
chr7	62373975	62453875	35	69825	1.04761904761905
chr16	35131200	35179075	34	41075	0.791666666666667
chr19	37613550	37661475	31	38350	1.19047619047619
chr19	58475700	58524900	28	41325	0.888888888888889
chr12	38101225	38156475	27	47900	0.807017543859649
chrX	61742850	61775350	24	26700	0.705882352941177
chr3	90392500	90418450	23	21075	0.738095238095238
chr4	39925	96075	22	52750	0.458333333333333
chr1	227820700	227855325	18	31725	0.5
chr5	46343300	46371975	18	26400	0.553191489361702
chr7	62254375	62319350	18	62300	0.529411764705882
chr11	51191050	51268100	17	68700	0.524017467248908
chr11	54794125	54852450	17	55550	0.308333333333333
chr4	125825	159625	17	30425	0.44
chr6	62178625	62230650	17	49450	0.203753351206434
chr19	37110050	37135325	16	22400	0.369565217391304
chr19	37298100	37325850	16	23975	0.489795918367347
chr16	68583600	68611775	15	25925	0.444444444444444
chr12	34495175	34584850	14	86725	0.27906976744186
chr12	34432250	34494375	13	60100	0.162162162162162
chr4	414250	455200	13	38700	0.251968503937008
chr11	54906450	54934925	12	27050	0.16
chr19	52357525	52386175	12	26525	0.259259259259259
chr7	62325375	62361700	11	35150	0.21656050955414
chr1	247196375	247221175	10	23550	0.202898550724638
chr19	8914050	8932975	10	17975	0.230769230769231
chr10	42442300	42484800	8	40850	0.125173852573018
chr19	37725650	37737725	8	10950	0.163265306122449
chr11	54858200	54875975	7	16725	0.133333333333333
chr12	34599950	34616875	7	16125	0.088
chr15	19999975	20017225	7	16275	0.136842105263158
chr19	21048925	21075675	7	25850	0.116279069767442
chr19	24365275	24376825	7	10625	0.135593220338983
chr19	9635975	9647675	6	11125	0.0893854748603352
chr19	58756775	58779400	6	21950	0.0726072607260726
chr4	458375	466800	6	7900	0.0963855421686747
chr5	46047900	46096925	6	48325	0.0851063829787234
chr8	146060375	146074575	6	13475	0.1
chr1	247145650	247157600	5	11450	0.0711462450592885
chr10	39076550	39155000	5	78050	0.0131147540983607
chr11	51285725	51315775	5	29700	0.0239520958083832
chr15	25290700	25331625	5	40050	0.0714285714285714
chr16	3355825	3370075	5	13825	0.0657894736842105
chr19	7075450	7089650	5	13650	0.0680272108843537
chr19	52817225	52830325	5	12775	0.0437956204379562
chr3	93510325	93518350	5	7725	0.0579710144927536
chr5	46032825	46045550	5	12400	0.0459770114942529
chr5	46396150	46405625	5	9175	0.0560747663551402
chr6	30247300	30259175	5	11600	0.0588235294117647
chr7	57705375	57717400	5	11650	0.0516129032258065
chr9	114301425	114313375	5	11675	0.0441176470588235
chr1	40921800	40935675	4	13650	0.0276243093922652
chr19	19817575	19831300	4	13450	0.0385852090032154
chr19	21554950	21570700	4	15425	0.0353356890459364
chr19	58704825	58726775	4	21600	0.0342857142857143
chr21	10708950	10737000	4	27750	0.0376344086021505
chr21	10741275	10766800	4	25125	0.0253164556962025
chr21	10772750	10861350	4	87600	0.0308071472581639
chr8	47546025	47559175	4	13000	0.0384615384615385
chr9	115802125	115817650	4	15075	0.0336134453781513
chr10	42373675	42388350	3	14550	0.0108695652173913
chr16	33876625	33896750	3	19925	0.0127551020408163
chr19	9671775	9685400	3	13475	0.0163265306122449
