# Supplementary material for: Large organized chromatin lysine domains help distinguish primitive from differentiated cell populations
Source: Nat Commun. 2021 Jan 21;12:499. doi: 10.1038/s41467-020-20830-9 (PMC7820432; doi:10.1038/s41467-020-20830-9)
Supplement: Supplementary file 3 — Supplementary Software [file 41467_2020_20830_MOESM3_ESM.zip › E009-H3K27ac_LOCKS.bed]

chr1	2120575	2472125	61	61100	75.4117647058823
chr1	25849050	26361550	61	59350	65.7619047619048
chr1	27560475	27987075	61	100075	36.4166666666667
chr1	31158525	31700850	61	46625	70.4615384615385
chr1	154435850	155066950	61	67600	71.5
chr1	201605250	202102200	61	53925	68.2352941176471
chr10	80667675	81003250	61	69275	64.2941176470588
chr11	447825	934725	61	62700	50.9714285714286
chr11	46847975	47535000	61	55675	81.1785714285714
chr11	63294975	63821700	61	56775	76.8965517241379
chr11	64443175	65046550	61	64325	81.6285714285714
chr11	65046700	65659975	61	107575	70.8955223880597
chr11	66885025	67399950	61	59475	72.6341463414634
chr11	95655775	96076400	61	51775	35.6470588235294
chr12	6249850	6809850	61	74950	76
chr12	56100325	56728850	61	82200	74.7096774193548
chr14	68916025	69447075	61	65125	74.140350877193
chr15	64538900	65359475	61	61725	72.1142857142857
chr16	102875	734875	61	61075	77.1086956521739
chr16	2723200	3285500	61	56350	76.6666666666667
chr16	4268200	4818700	61	58200	72.8333333333333
chr16	30345750	30996875	61	77475	39.725
chr16	84860625	85360625	61	51400	69.7619047619048
chr16	85361475	85637200	61	60850	36.4
chr16	89233550	89575800	61	47475	83.625
chr17	1297300	1900025	61	52625	75.9230769230769
chr17	17566925	17876825	61	78150	35.2
chr17	36452675	36899975	61	44500	57.6451612903226
chr17	42578975	43239050	61	61725	66.5396825396825
chr17	55333025	55632600	61	79350	40.6428571428571
chr17	55634800	56014925	61	65950	44.2127659574468
chr19	267225	983150	61	61025	72.8666666666667
chr19	983850	1416750	61	78275	80
chr19	2014800	2477650	61	55275	60.280701754386
chr19	45873200	46406875	61	57225	82.5714285714286
chr20	62079375	62711200	61	58400	66.6666666666667
chr4	77345775	77908350	61	65750	57.6842105263158
chr6	2839975	3356300	61	68450	50.5581395348837
chr6	25962375	26476500	61	97400	44.7450980392157
chr7	2105000	2686600	61	63625	80.5263157894737
chr7	99839775	100489350	61	67050	67.5614035087719
chr8	101679325	102542625	61	60675	76.8695652173913
chr9	130461425	130818725	61	45800	60.64
chr9	130829000	131452025	61	80925	51.622641509434
chr9	131452250	132086450	61	57000	57.1851851851852
chr9	136201475	136820475	61	53850	67.5510204081633
chr9	138982275	139473900	61	54050	64.72
chr1	8403175	8788250	60	61350	51.1111111111111
chr1	149967625	150670325	60	79200	69.1290322580645
chr1	155802700	156265525	60	75475	69.1666666666667
chr11	62248375	62657825	60	85975	42.4545454545455
chr16	57125600	57897675	60	55700	60.4705882352941
chr1	10347675	10856675	59	56150	59.6190476190476
chr12	57823225	58336050	59	64575	60.2592592592593
chr17	72968425	73585125	59	59250	76.8292682926829
chr4	140579200	141175000	59	54150	70.4615384615385
chr12	49072550	49762350	58	63000	72
chr9	139837350	140282850	57	59450	70.72
chr19	47247950	47867625	56	71425	67.3714285714286
chr2	219987500	220492800	56	48300	68.7083333333333
chr21	44061400	44599200	55	46100	64.3
chr1	153505950	153965575	54	57700	52.1929824561403
chr3	171667375	172036600	54	53400	61.3818181818182
chr8	61495525	62052300	54	49000	61.7142857142857
chr17	7079550	7389800	53	67975	20.25
chr1	225764350	226411975	52	44300	58.258064516129
chr7	5421700	5751800	52	63400	48.7826086956522
chr1	16083875	16593175	51	51125	63.3333333333333
chr11	65989875	66535625	51	59025	42.8333333333333
chr12	120479350	121019700	51	62050	64.1818181818182
chr16	49561750	49917775	51	60475	63.4117647058824
chr2	121467025	121704200	51	49575	46.7368421052632
chr16	67425725	68121325	50	60000	53.8604651162791
chr1	205241950	205761250	49	64775	54.5531914893617
chr19	18215025	18589800	49	58525	48.2666666666667
chr11	63828425	64174350	48	53075	60.1
chr19	57683650	58459225	48	48075	41.3333333333333
chr1	26931150	27482350	47	66700	57.8297872340426
chr1	54715725	55048725	47	58825	51.3924050632911
chr6	111844875	112211700	47	46500	53.7894736842105
chr11	57192100	57568275	46	52625	40.6071428571429
chr12	6809975	7126550	46	60400	32.4193548387097
chr12	53569050	54151025	45	51675	56.875
chr14	77367325	77670750	45	68050	47.0526315789474
chr3	129106950	129451825	45	44100	54.5789473684211
chr6	31461800	32014900	45	64725	54.037037037037
chr1	32392375	32866975	44	51350	48.0392156862745
chr17	79786400	80077575	44	47825	30.1794871794872
chr10	13628925	14135750	43	44375	54.3396226415094
chr17	26876550	27296900	43	58900	36.8169014084507
chr15	74822675	75251350	42	38425	52.7450980392157
chr17	79195300	79491075	42	56525	36.9210526315789
chr1	81691350	82014925	40	36750	41.4102564102564
chr1	164527450	164718200	40	40650	31.2340425531915
chr19	58570250	59087700	40	49625	38.48
chr11	61448075	61793625	39	40075	45.0909090909091
chr22	36682325	36926200	39	38000	40.1739130434783
chr22	39493150	39747625	39	33475	34.1
chr3	50264425	50419900	39	45275	30.969696969697
chr3	51975025	52280350	39	37225	49.5625
chr5	138897325	139145425	39	51725	26.3939393939394
chr3	185364225	185677925	38	32375	43.6949152542373
chr1	28558725	29131350	37	40425	45
chr15	66909650	67225000	37	32500	30.046511627907
chr17	8021100	8288550	37	49350	44.8363636363636
chr17	75359900	75476800	37	50325	17.6129032258065
chr3	112709400	113017200	37	44125	33.8039215686275
chr15	67305950	67470975	36	37250	34.0869565217391
chr2	207938950	208201925	36	40200	37.3809523809524
chr20	35723300	36051400	36	39375	38.6842105263158
chr1	204223100	204486750	35	41475	42.3448275862069
chr19	12404100	12952125	35	52275	38.8965517241379
chr10	126294925	126491350	34	25850	32.4444444444444
chr22	29278600	29550500	34	35900	28.25
chr5	106790700	106913975	34	21500	40.9
chr1	1200600	1408375	33	42300	33.5526315789474
chr11	44732400	44933825	33	32200	40.3
chr11	113929675	114167400	33	43750	22.5416666666667
chr16	70666175	70835400	33	28700	29.0588235294118
chr17	42083775	42463300	33	39750	33.7272727272727
chr2	175613950	175872775	33	35575	26.8846153846154
chr1	21564125	21677225	32	26825	37
chr1	39482275	39681750	32	37625	38.8695652173913
chr1	155098725	155349925	32	44700	28.4225352112676
chr14	23284825	23590800	32	37900	22.1086956521739
chr15	55942325	56112125	32	32725	39.55
chr15	65540875	65716225	32	34975	25.9148936170213
chr2	145159400	145354300	32	54700	30.7567567567568
chr9	139477975	139623600	32	30875	25.953488372093
chrX	48754000	49057075	32	27825	40.1904761904762
chr1	33700225	33902775	31	31175	28.5687203791469
chr1	38396675	38561025	31	29775	32.0576923076923
chr10	134096600	134354250	31	22100	37.4032258064516
chr22	46879850	47066075	31	19000	37.125
chr9	132145625	132269525	31	41150	23.3513513513514
chr1	159992850	160189825	30	32700	31.3650793650794
chr17	36900200	37082900	30	37725	36.3333333333333
chr19	42706000	42937900	30	36100	30.093023255814
chr2	153191275	153400525	30	25525	35.03125
chr5	141183650	141350400	30	30950	37.7105263157895
chr6	56536875	56717800	30	21200	36.9285714285714
chr8	145514175	145709750	30	28450	19.5454545454545
chr3	177042900	177330050	29	26850	36.5789473684211
chr4	2779975	2966250	29	24675	32.1954887218045
chr5	71361475	71544925	29	29200	27.6617647058824
chr8	128806200	128982425	29	28725	36.6521739130435
chr9	82174325	82310475	29	28425	25.2307692307692
chr11	45907200	46144550	28	26625	36.0851063829787
chr15	77775125	77926925	28	32075	30.75
chr18	53054375	53257725	28	28150	33.3924050632911
chr19	39137750	39225900	28	29350	13.3714285714286
chr5	123964550	124087325	28	39150	19.7948717948718
chr1	56897975	57112075	27	31225	33.4838709677419
chr14	24548475	24912975	27	37800	31.2650602409639
chr15	99256925	99447225	27	29925	29.8536585365854
chr17	71151800	71407850	27	25100	34.2352941176471
chr2	47141350	47316175	27	34825	32.8666666666667
chr22	50623850	50782200	27	24875	30.9189189189189
chr7	129896425	130116475	27	25700	31.1864406779661
chr1	160941225	161197125	26	31200	26.8421052631579
chr2	28806700	29033500	26	20075	32.6896551724138
chr3	66448900	66552175	26	26350	34.0909090909091
chr9	97742775	97910625	26	21375	32.3076923076923
chr1	43389625	43476125	25	28275	21.5876288659794
chr16	29910000	30135175	25	27225	28
chr17	781025	901450	25	21575	19.2238805970149
chr2	201138975	201282625	25	21775	25.8032786885246
chr22	42610850	42765875	25	18300	31.5652173913043
chr3	32855000	32913125	25	30300	25.7894736842105
chr1	157962200	158048350	24	27975	21.1304347826087
chr13	114791450	114900350	24	27325	14.6382978723404
chr16	8762150	8987600	24	23950	29.6666666666667
chr17	76310150	76386950	24	33025	10.719298245614
chr20	30102200	30328975	24	30700	26.4745762711864
chr3	11494650	11762025	24	34875	27.906976744186
chr6	42846825	43091775	24	32400	25.9512195121951
chr9	134483500	134615275	24	18975	25.8648648648649
chrX	39947400	40036650	24	24975	17.8238993710692
chr1	64954125	65012400	23	18000	15.6444444444444
chr1	235047550	235158325	23	26600	21.0555555555556
chr16	75267600	75377800	23	32850	22.6410256410256
chr20	61795200	61927650	23	19850	18.7428571428571
chr6	33215875	33423300	23	44625	24.7096774193548
chr6	107852250	107949650	23	18475	23.3414634146341
chr8	119011675	119139575	23	20550	20.7083333333333
chr9	34555275	34666600	23	29600	19.1081081081081
chr1	6537100	6717450	22	22200	27.7
chr1	109729350	109828350	22	23950	21.44
chr1	145435050	145611550	22	29350	27.3684210526316
chr19	39880525	40030900	22	30975	21.7692307692308
chr2	66653700	66737600	22	21750	18.9090909090909
chr5	176852400	176982025	22	28250	24.5714285714286
chr6	27720275	27871075	22	40675	27.5135135135135
chr6	30580700	30750325	22	36975	22.2325581395349
chr7	150658875	150811750	22	32675	23.1147540983607
chr8	102700250	102902025	22	21875	22.7692307692308
chr9	134231900	134314200	22	25775	26.56
chr1	22223650	22282675	21	15725	13.9574468085106
chr1	156629500	156774725	21	46475	17.8089171974522
chr10	21549800	21662300	21	19900	25.3846153846154
chr11	288325	370750	21	22900	16.6333333333333
chr12	63022700	63125875	21	21400	16.4848484848485
chr19	14183175	14261300	21	16525	25.7272727272727
chr2	74600925	74811550	21	28350	21.6981132075472
chr2	85346975	85497225	21	25100	26.25
chr2	238570975	238647925	21	18025	23.1034482758621
chr20	10584275	10692275	21	26450	22.16
chr6	33678625	33780525	21	16950	20.5925925925926
chr12	124983925	125053900	20	20150	10.4255319148936
chr13	100258225	100402550	20	31675	15.9487179487179
chr16	67184400	67283650	20	16125	25.6551724137931
chr17	48171875	48262400	20	18300	19.8181818181818
chr17	78965300	79075600	20	15050	21.8021978021978
chr19	19495775	19640600	20	18925	24.7586206896552
chr2	47442175	47631750	20	21250	21.7777777777778
chr2	202797400	202938550	20	24425	20
chr20	52195575	52296725	20	19275	25.9615384615385
chr3	42054475	42141375	20	28825	24.2456140350877
chr3	111665500	111762375	20	19225	19.3571428571429
chr5	180610975	180692575	20	21400	15.0571428571429
chr9	98168675	98280125	20	36650	15.3424657534247
chr9	132312750	132405125	20	20750	15.9090909090909
chrX	153575625	153688125	20	19875	18.8421052631579
chr10	74007725	74115375	19	29225	14.3364485981308
chr12	106468125	106583025	19	27850	14.6352941176471
chr15	93346775	93464650	19	32800	24.954954954955
chr15	93813950	93910500	19	18025	12.0869565217391
chr19	41681625	41833825	19	26000	24.3030303030303
chr2	206514925	206629625	19	19925	21.2244897959184
chr3	134027475	134206500	19	28975	22.2666666666667
chr5	146816425	146958100	19	19225	23.1739130434783
chr5	172160350	172329550	19	24275	21.5304347826087
chr6	44169950	44239625	19	25000	12.9333333333333
chr7	28711825	28780125	19	12775	16.7777777777778
chr9	139682675	139796875	19	19375	20.0330578512397
chr1	234613575	234760125	18	35225	17.7647058823529
chr10	95166250	95257025	18	17500	12.2619047619048
chr11	8679825	8750725	18	17750	20.0666666666667
chr12	57463525	57546425	18	24100	15.2857142857143
chr14	103982850	104120650	18	29775	11.891156462585
chr17	46047775	46104425	18	23150	10.0347826086957
chr19	38697225	38791600	18	14975	22.027027027027
chr19	41219925	41317750	18	23550	15.3217391304348
chr2	9368575	9410500	18	11925	21.375
chr2	235841075	235921275	18	21600	12.0909090909091
chr20	3746775	3872700	18	17825	22.6666666666667
chr20	31044050	31129925	18	20750	13.4901960784314
chr4	154110300	154191800	18	23675	12.24
chr6	15239925	15341725	18	20200	13.2307692307692
chr7	131223450	131338425	18	20000	22.0555555555556
chr1	9865100	10011125	17	18100	21.3214285714286
chr1	17858475	17930600	17	19950	18.55
chr1	23871475	23962075	17	22850	18.0382165605096
chr1	232713350	232766850	17	16625	11.3333333333333
chr10	104341775	104439550	17	32300	11.7924528301887
chr12	109015975	109097500	17	19775	22.0307692307692
chr14	100027950	100086825	17	21550	17.4375
chr15	96807950	96906650	17	31625	20.4166666666667
chr17	41115700	41194725	17	21350	10.1788617886179
chr17	76875350	76950800	17	14075	19.9117647058824
chr18	25613100	25669900	17	15525	10.1428571428571
chr21	44746800	44848000	17	13000	20.7142857142857
chr3	14443425	14505625	17	13450	13.7894736842105
chr3	48632025	48755125	17	16225	21.6190476190476
chr3	140769750	140828575	17	28850	14.3870967741935
chr4	6886375	6995225	17	15225	16.7924528301887
chr6	15384825	15437525	17	14075	12.2181818181818
chr9	37994875	38070200	17	19100	11.6220472440945
chr1	181057325	181111700	16	16775	11.719298245614
chr11	118867650	118993175	16	22525	19.6862745098039
chr13	100601725	100644875	16	28175	6.8
chr14	70014475	70125200	16	18600	16.1555555555556
chr16	84537475	84600900	16	16675	12.6857142857143
chr17	617300	710575	16	14175	14.6315789473684
chr17	7460875	7533650	16	18800	14.1803278688525
chr17	27345925	27437050	16	16900	20.6727272727273
chr17	77750100	77786975	16	11475	20.8
chr18	46449200	46502925	16	15975	16.1142857142857
chr19	4360575	4415925	16	16225	13.5652173913043
chr2	217467650	217530850	16	14200	17.3469387755102
chr3	13033150	13093050	16	19850	17.4117647058824
chr3	184279600	184337875	16	16475	15.1864406779661
chr5	92910150	92958525	16	27850	12.1176470588235
chr7	99677075	99775050	16	22225	20.5555555555556
chr7	100728225	100811200	16	15525	16.5128205128205
chr9	116351625	116397325	16	11675	11.4246575342466
chr1	201417675	201482175	15	15275	15.8347107438017
chr10	81003375	81046875	15	8825	18.5230769230769
chr11	12815200	12893875	15	23125	18.8666666666667
chr12	52403200	52475600	15	10000	17.5789473684211
chr14	74178825	74229725	15	18350	12.6486486486486
chr14	100838025	100876850	15	12875	9.6
chr17	75084250	75182675	15	14175	17.4509803921569
chr19	5083400	5133225	15	12325	11.9663865546218
chr19	40909625	40972600	15	14250	15.3684210526316
chr2	64844350	64882875	15	14250	10.7647058823529
chr2	102367425	102424950	15	12000	19.4042553191489
chr5	149789600	149905300	15	16475	16.8333333333333
chr6	32079875	32165425	15	20900	13
chr6	35420125	35466525	15	17425	15.7
chr8	11280250	11325150	15	12925	10.8860759493671
chr8	68862325	68906750	15	11975	13.7931034482759
chr8	145008225	145050900	15	16100	17.2777777777778
chr1	8908750	8976250	14	14350	11.030303030303
chr1	36765825	36867725	14	19175	16.4705882352941
chr1	243619250	243672075	14	13725	12.8732394366197
chr10	116245650	116298425	14	12175	11.4444444444444
chr11	46351375	46405300	14	16025	8.19298245614035
chr11	73018025	73099425	14	21850	14.579185520362
chr11	75325150	75380200	14	10450	17.2952380952381
chr12	12829825	12972975	14	22100	17.3239436619718
chr15	68867225	68959150	14	14925	17.6603773584906
chr17	7580450	7621275	14	15575	11.9318181818182
chr18	3585225	3666450	14	20950	17.0714285714286
chr18	74189100	74241250	14	14325	13.6595744680851
chr19	1826550	1887825	14	19375	13.9099099099099
chr19	10973675	11005050	14	13800	11.8695652173913
chr19	56091050	56169500	14	22450	11.7391304347826
chr2	70310950	70370950	14	18875	10.4590163934426
chr2	232526575	232582625	14	21225	8.9873417721519
chr20	10470150	10546225	14	10050	17
chr20	60929875	60982075	14	16025	12
chr22	28170250	28200800	14	18375	8.84848484848485
chr4	1761100	1799675	14	15000	8.2
chr4	10094500	10125575	14	9150	5.67619047619048
chr6	170534200	170617050	14	21150	16.1866666666667
chr7	75919525	76023275	14	15100	13.3125
chr8	38205100	38342575	14	25750	16.9342105263158
chr9	126116725	126184000	14	16675	17.6511627906977
chr1	19228475	19292950	13	15525	9.9375
chr1	204034050	204066300	13	18025	8.88135593220339
chr1	232673425	232702325	13	11175	9.64444444444444
chr10	34466475	34496775	13	6225	10.6666666666667
chr10	71077700	71108950	13	10500	7.7037037037037
chr10	88613100	88632975	13	8825	6.5
chr14	89861175	89909900	13	10425	13.35
chr14	105214275	105292825	13	12800	11.5625
chr14	105937150	105966300	13	15300	6.04597701149425
chr17	2286450	2345775	13	22025	7.90588235294118
chr17	7736825	7836800	13	25450	11.1910112359551
chr17	27459925	27507875	13	12400	12.6923076923077
chr17	37787975	37862000	13	14525	14.7513812154696
chr17	63511575	63591475	13	23050	13.0819672131148
chr17	73840050	73874075	13	6575	11.3214285714286
chr17	74235375	74269025	13	10000	12.6785714285714
chr19	49117275	49150000	13	18275	8.66666666666667
chr2	27238925	27310250	13	13100	11.5172413793103
chr2	64067100	64082150	13	11000	4.8
chr2	129105400	129166250	13	10450	15.8235294117647
chr20	47363725	47416475	13	16400	10.3010752688172
chr3	127113925	127176150	13	12975	10
chr5	167718200	167762400	13	9050	8.65
chr6	35630650	35710725	13	16625	16.3884892086331
chr6	99074550	99101500	13	12225	7.58823529411765
chr1	43996200	44038675	12	9975	11.4117647058824
chr1	44411500	44502325	12	15225	14.8235294117647
chr1	44938400	45010100	12	18150	10.2921348314607
chr10	17217625	17281300	12	15650	11.9607843137255
chr10	93627350	93684925	12	13075	12.7058823529412
chr11	12695100	12768650	12	19700	13.719298245614
chr11	75022775	75135600	12	15300	13.2198581560284
chr15	40361025	40405225	12	16800	7.8
chr15	60655525	60691675	12	11950	14.2380952380952
chr16	31076075	31154200	12	12100	11.8181818181818
chr16	73065375	73105575	12	25675	10.6190476190476
chr17	56060425	56110700	12	14350	13.3333333333333
chr18	2960550	3014850	12	7750	14.6896551724138
chr19	1423550	1493375	12	14875	12.2894736842105
chr2	26972925	27016150	12	11800	13.5862068965517
chr2	55336525	55395650	12	14350	9.52380952380952
chr20	55825950	55870250	12	15225	12.125
chr3	48466750	48542650	12	17450	13.9548872180451
chr3	52310125	52354700	12	17000	9.41935483870968
chr4	87922800	87980025	12	18100	10.3617021276596
chr6	163813400	163852250	12	16400	7.04347826086957
chr7	107931050	107971100	12	10650	8.9375
chr8	38624250	38663625	12	11250	8.17460317460317
chr8	59962325	60032725	12	14425	14.5581395348837
chr9	117110700	117179925	12	12750	12.1515151515152
chr9	127018600	127050525	12	13725	11.5454545454545
chr9	135988450	136025375	12	15575	10.7619047619048
chr1	6395525	6454600	11	12000	12.7450980392157
chr1	90366675	90407125	11	10550	10.3307086614173
chr1	159869600	159916100	11	11450	8.59770114942529
chr1	182990950	183014475	11	13875	12.4516129032258
chr1	203236625	203297975	11	17425	11.7391304347826
chr10	91086525	91112475	11	10300	7.01075268817204
chr10	123900375	123957750	11	15625	6.21875
chr12	4378100	4417050	11	18850	6.72463768115942
chr14	59799500	59812650	11	7200	5.65217391304348
chr14	105131625	105161775	11	10775	12.3478260869565
chr15	57505900	57552450	11	13250	9.6
chr15	70370850	70404675	11	14250	7.70873786407767
chr15	78591200	78637750	11	14875	10.6373626373626
chr15	93602000	93633350	11	16350	5.1219512195122
chr16	53065275	53165975	11	17000	13.4186046511628
chr16	84619700	84655725	11	15025	7.09090909090909
chr17	1933425	1979225	11	8100	10.6666666666667
chr17	48941100	48998650	11	14000	8.57943925233645
chr17	76250000	76276500	11	10925	11.8235294117647
chr19	13944025	13973225	11	13650	8.85057471264368
chr19	39615025	39636325	11	5800	12.2424242424242
chr2	42251975	42288775	11	13350	6.02173913043478
chr20	31330250	31380650	11	13450	11.5
chr22	27012525	27077950	11	17350	12.2585034013605
chr22	50328475	50361400	11	8450	11.3770491803279
chr3	55546050	55611275	11	11950	11.8969072164948
chr3	64200025	64225475	11	7100	8.7787610619469
chr3	120135675	120189250	11	9600	10.3065693430657
chr3	128702500	128736775	11	11600	13.0357142857143
chr3	147078525	147130525	11	17850	12.36
chr3	193983250	194024875	11	11975	9.86046511627907
chr4	113667100	113686850	11	6850	9.45454545454546
chr5	16702450	16759950	11	14850	13.2142857142857
chr6	26520500	26556625	11	9150	11.3783783783784
chr6	163735275	163792175	11	10675	13.5217391304348
chr7	150058625	150108550	11	22750	6.16326530612245
chr9	116916650	116944225	11	6550	9.27272727272727
chr9	140559100	140586450	11	10450	13.1428571428571
chrX	153191175	153247250	11	13200	11.952380952381
chr1	25030925	25073600	10	9525	10.08
chr1	39852875	39880075	10	10075	8.42105263157895
chr10	21762400	21824900	10	38125	4.05970149253731
chr10	33226800	33274750	10	16300	6.88235294117647
chr10	82213050	82237700	10	15300	11.5555555555556
chr11	77159850	77190975	10	11050	10.5116279069767
chr11	118475450	118506300	10	13325	5.60714285714286
chr11	125204900	125227200	10	7900	4.94545454545455
chr12	52214925	52264425	10	13675	6.86567164179105
chr12	106099750	106135775	10	7775	10.5046728971963
chr12	122227475	122250575	10	13400	7.06666666666667
chr14	93499675	93526950	10	8800	9.92857142857143
chr15	74484525	74521225	10	14775	3.94047619047619
chr16	1358500	1402675	10	10600	11.2777777777778
chr16	28833375	28895375	10	15025	8.69503546099291
chr17	26644900	26700200	10	13650	8.13793103448276
chr17	30585150	30632675	10	10775	11.5
chr17	40163550	40181000	10	9525	3.81818181818182
chr19	48101425	48126975	10	10075	7.93939393939394
chr19	49216800	49229050	10	5425	6.4
chr19	50159750	50195725	10	12100	7.30434782608696
chr19	56616775	56665500	10	11000	8.64
chr2	74208650	74236500	10	12150	7.16831683168317
chr2	170196400	170221900	10	9425	11.1578947368421
chr20	61545475	61571100	10	11350	9.62962962962963
chr22	27852900	27897825	10	7800	10.2040816326531
chr3	53194825	53205450	10	4800	4.64150943396226
chr3	53269850	53322800	10	14375	6.41530054644809
chr3	149250375	149273975	10	7650	10.4210526315789
chr3	168520850	168558600	10	8725	10.9873417721519
chr3	194900525	194931825	10	10000	4.2089552238806
chr3	195612350	195642000	10	11450	6.79166666666667
chr6	27095150	27116150	10	11725	2.86486486486486
chr6	34191150	34217425	10	11550	3.16339869281046
chr6	155431775	155448775	10	7050	11.25
chr8	28347325	28376450	10	17625	3.31372549019608
chr9	35070050	35117325	10	16250	8.3921568627451
chr9	37137675	37150200	10	3825	6.19354838709677
chr9	116254650	116328975	10	13175	9.96460176991151
chr9	127518400	127542650	10	12775	2.92198581560284
chr1	11397825	11418175	9	8475	10.1176470588235
chr1	23102825	23135725	9	10425	9.96078431372549
chr1	26601950	26633850	9	12200	6.34444444444444
chr1	26729850	26759750	9	16125	6.8695652173913
chr1	82264750	82278700	9	11075	2.5
chr1	203475825	203491900	9	7825	6
chr10	17008375	17072200	9	19150	7.25274725274725
chr10	98887450	98923975	9	8250	9.72
chr11	31829225	31839600	9	8675	1.22222222222222
chr11	70346300	70394125	9	9375	8.14285714285714
chr11	119177075	119211925	9	11125	5.69642857142857
chr12	1689050	1721875	9	9625	6.75675675675676
chr12	109194200	109235100	9	11925	10.3225806451613
chr12	124907375	124920025	9	6125	6.81481481481481
chr12	125389025	125425800	9	14725	4.03208556149733
chr13	112720450	112766475	9	15475	6.69961977186312
chr14	21536600	21575575	9	16675	5.02631578947368
chr14	100126875	100152275	9	10075	5.29411764705882
chr16	84757275	84767000	9	5225	5.03703703703704
chr17	4841700	4902675	9	18750	7.60869565217391
chr17	18127350	18172350	9	12200	9.10344827586207
chr17	38697725	38710775	9	5950	3.40540540540541
chr17	39929175	39992500	9	14450	9.32584269662921
chr17	47068050	47101050	9	18600	2.608
chr17	74684225	74735300	9	16250	8.82191780821918
chr18	60381700	60391000	9	6575	4.08333333333333
chr2	20762550	20801225	9	13475	4.17391304347826
chr2	105435075	105490100	9	25725	3.61354581673307
chr2	241499250	241527550	9	8425	7.67295597484277
chr20	61425150	61455475	9	6600	10.1923076923077
chr22	23860600	23880950	9	8450	4.81045751633987
chr22	26946100	26969875	9	6475	5.07563025210084
chr22	43327150	43357275	9	8200	8
chr3	49026500	49067600	9	13700	7.09375
chr3	57160600	57199400	9	13800	4.67524115755627
chr3	147647625	147664500	9	7475	3.8695652173913
chr3	187981900	187990425	9	5425	2.17391304347826
chr4	1856775	1882625	9	10225	5.26315789473684
chr4	56035550	56054100	9	4900	8
chr4	111530500	111543925	9	5575	7.91111111111111
chr5	93219200	93230975	9	6150	4.26086956521739
chr5	124314525	124347175	9	9200	6
chr5	141693750	141743400	9	14975	6.79012345679012
chr6	21731850	21754100	9	10125	9.28205128205128
chr6	37521325	37538700	9	6900	7.6875
chr6	43654275	43682325	9	8500	8.4
chr6	81037375	81045475	9	5875	1.81395348837209
chr7	8246850	8262300	9	5525	5.54
chr7	20152425	20167050	9	6325	9.76470588235294
chr7	25869225	25901775	9	10100	7.64705882352941
chr7	121552550	121601525	9	11100	7.8
chr7	157471175	157486925	9	13025	2
chr9	128508100	128526200	9	9800	3.35064935064935
chr9	133698800	133736725	9	12750	5.90977443609023
chr1	17215325	17254975	8	11775	7.79411764705882
chr1	214175350	214204950	8	9775	5.73170731707317
chr1	226838025	226852750	8	7050	3.56521739130435
chr1	234853375	234882525	8	10600	5.69014084507042
chr1	243895550	243915300	8	8625	8.48275862068965
chr1	244210025	244221650	8	10050	0.545454545454545
chr10	1089550	1110875	8	11275	3.359375
chr10	22604600	22615575	8	5375	3.21875
chr10	25136175	25162675	8	9700	6.3030303030303
chr10	77156175	77169300	8	9000	3.72222222222222
chr10	104168175	104195375	8	13025	4.52173913043478
chr10	104209175	104222825	8	4725	5.125
chr10	126837525	126851400	8	11950	4
chr11	2903100	2924250	8	5425	7.23913043478261
chr11	27481650	27494925	8	7950	2.17777777777778
chr11	59304925	59333875	8	6250	8.45871559633028
chr11	69451550	69490275	8	10125	8.77037037037037
chr11	75258875	75306025	8	12450	8.04347826086956
chr11	118778100	118810775	8	20125	7.875
chr12	13346475	13365025	8	6800	7.55932203389831
chr12	54778150	54785050	8	4150	4.06666666666667
chr13	24650425	24668225	8	5275	6.73170731707317
chr14	21966950	22012350	8	16550	8.23300970873786
chr14	24006850	24037200	8	9550	7.95959595959596
chr14	33193575	33200300	8	4575	1.04477611940298
chr15	38358850	38370350	8	7400	7.125
chr15	60287400	60305200	8	15575	0.341463414634146
chr16	2009125	2040975	8	11150	8.06818181818182
chr16	9049775	9061150	8	6100	4.09523809523809
chr16	14395100	14404925	8	4200	7.78947368421053
chr16	52577600	52587700	8	5550	8.52941176470588
chr16	81663950	81687125	8	7625	7.95744680851064
chr17	38209825	38232350	8	11800	7.75757575757576
chr17	41602775	41624475	8	8400	8.47619047619048
chr17	56015475	56033525	8	9000	2.62595419847328
chr17	56405650	56442675	8	9550	7.41463414634146
chr17	57903000	57930750	8	11675	5.89473684210526
chr18	56510200	56555100	8	14750	4.25068119891008
chr19	6056550	6111050	8	11650	7.13170731707317
chr19	13043350	13076275	8	10200	7.475
chr19	17501525	17531550	8	7325	5.85185185185185
chr19	41096150	41111825	8	4650	8.22857142857143
chr19	45578250	45607775	8	12300	3.45374449339207
chr19	46456075	46480050	8	9325	7.05982905982906
chr19	55881225	55904925	8	6875	4.60869565217391
chr2	9906550	9912275	8	2475	7.66666666666667
chr2	11605375	11641325	8	12750	5.25
chr2	16805900	16822350	8	6175	5.42857142857143
chr2	47398600	47423350	8	12125	2.23574144486692
chr2	174985350	174990775	8	4150	1.09090909090909
chr2	175198400	175206150	8	5550	2.17142857142857
chr2	201980450	201996075	8	6525	4.52941176470588
chr2	240207075	240226500	8	7775	7.59375
chr20	4129125	4153225	8	5025	8.36363636363636
chr21	46712200	46729000	8	4400	8.43243243243243
chr22	19946600	19975200	8	5850	8.73684210526316
chr22	23560500	23587350	8	7500	6.21333333333333
chr22	32731750	32740050	8	4050	3.23529411764706
chr3	5018600	5036775	8	7775	6.80952380952381
chr3	45101600	45110000	8	2700	5.30434782608696
chr3	52559475	52572075	8	6125	4.16091954022988
chr3	85007425	85018300	8	5550	6.27906976744186
chr3	111570200	111591650	8	10400	3.18620689655172
chr3	155455625	155470800	8	9225	2.88888888888889
chr3	181423350	181460625	8	28875	3.08
chr3	187437600	187468725	8	11650	8.6
chr4	2060025	2075150	8	5100	5.88235294117647
chr4	69269150	69276650	8	6225	0.518518518518518
chr4	113557250	113577150	8	12050	5.4018691588785
chr4	138440350	138467200	8	11500	2.49624060150376
chr4	169724650	169771500	8	9250	8.24324324324324
chr5	79478650	79501475	8	7175	7.12280701754386
chr5	82154225	82160500	8	3550	3.08333333333333
chr5	146251650	146272200	8	4400	7.17171717171717
chr5	179494725	179518300	8	8500	7.21100917431193
chr6	30845150	30882950	8	11200	8.21276595744681
chr6	37069575	37110600	8	16800	8.0972972972973
chr6	37663675	37676675	8	6575	4.23376623376623
chr6	38229350	38250625	8	8825	4.07272727272727
chr6	160389425	160405475	8	6700	8.91891891891892
chr7	1491300	1507175	8	7675	4.16
chr7	42104450	42114175	8	5825	4.57142857142857
chr7	42250300	42303975	8	21425	5.10192837465565
chr7	101021675	101049925	8	6950	7.6
chr7	102064625	102082425	8	4925	6.19672131147541
chr7	129464550	129477275	8	4175	7.77142857142857
chr7	155246950	155265700	8	9950	6.19354838709677
chr8	20124800	20138575	8	5925	6.88
chr8	72584000	72588375	8	3150	1.80952380952381
chr8	104152225	104186425	8	7875	7.59090909090909
chr8	108433350	108458025	8	9400	4.45161290322581
chr9	3494325	3512025	8	6850	7.25301204819277
chr9	37414775	37473150	8	14600	8.82706766917293
chr9	74367425	74384625	8	14550	0.782608695652174
chr9	124022800	124061825	8	10775	8.83636363636364
chr9	132879725	132906600	8	5500	7.97777777777778
chr9	138893075	138904450	8	7200	7
chrX	136645425	136659500	8	9675	2.24
chr1	6294400	6306900	7	9500	0.688372093023256
chr1	20803200	20820825	7	7050	3.63398692810458
chr1	29483025	29513900	7	9325	5.75862068965517
chr1	33219200	33232875	7	7725	2.04615384615385
chr1	41119475	41131700	7	2975	6.25925925925926
chr1	44870550	44890575	7	11100	2.22950819672131
chr1	113360225	113369400	7	3475	5.95744680851064
chr1	114574300	114582225	7	6475	0.615384615384615
chr1	180804600	180814025	7	5150	4.8
chr1	208404250	208418625	7	5900	5.96
chr1	232054750	232073025	7	6825	4.8735632183908
chr10	5488200	5492300	7	2525	3.09090909090909
chr10	22004450	22023075	7	5400	4.64516129032258
chr10	22907000	22921050	7	4525	6.59459459459459
chr10	43890375	43916800	7	10775	3.6036036036036
chr10	55235200	55241300	7	4875	2.16
chr10	92782925	92814900	7	6675	6.94117647058824
chr10	102100775	102135150	7	14200	5.33333333333333
chr10	114807400	114823675	7	7100	4.86746987951807
chr10	114885425	114895800	7	7525	1.36842105263158
chr11	27410575	27417825	7	3900	4.8
chr11	56977525	56992500	7	6675	4.14285714285714
chr11	57078400	57107825	7	10675	3.14666666666667
chr11	67886300	67896625	7	4550	5.74603174603175
chr12	113658400	113670800	7	5025	4.6304347826087
chr13	24722500	24743450	7	6700	6.3960396039604
chr13	41234375	41248400	7	7350	5.93103448275862
chr14	68843875	68867850	7	6750	6.67857142857143
chr14	70159775	70186675	7	9150	4.2093023255814
chr14	85995250	86002800	7	3325	6.78260869565217
chr14	91815050	91844650	7	6975	7.21428571428571
chr15	33371825	33377400	7	4050	2.16666666666667
chr15	37387475	37399650	7	8825	6.94117647058824
chr15	43783825	43811225	7	9250	6.29032258064516
chr15	85986025	86026600	7	8725	7.2
chr15	90574850	90608400	7	12325	4.72847682119205
chr15	95827825	95837000	7	6525	2.25
chr16	2509375	2525600	7	4825	6.02247191011236
chr16	29327925	29332525	7	2075	5.44444444444444
chr16	31462975	31484125	7	6425	5.35483870967742
chr16	51167300	51190300	7	13925	5.57377049180328
chr16	54960300	54970975	7	9725	0.62962962962963
chr16	56314950	56335800	7	6225	6.3841059602649
chr16	78632125	78644100	7	6050	5.91428571428571
chr16	81726175	81746000	7	7525	4.68020304568528
chr16	85638825	85662025	7	13125	6.63366336633663
chr16	87521175	87527150	7	3300	6.6
chr17	14202600	14227225	7	11825	4.2280701754386
chr17	16341450	16349825	7	6175	3.15
chr17	37351100	37358475	7	5250	0.770642201834862
chr17	38248000	38298050	7	20175	3.77181208053691
chr17	64701000	64713525	7	6000	3.19047619047619
chr17	72742500	72773600	7	11550	6.53543307086614
chr17	74128850	74138825	7	6350	3.53846153846154
chr18	18837125	18852350	7	8325	3.23809523809524
chr18	18940800	18949525	7	7850	0.409090909090909
chr18	30348375	30353775	7	4550	0.666666666666667
chr18	46064675	46074350	7	6075	1.35802469135802
chr18	74766225	74781175	7	6275	5.82608695652174
chr19	7984650	7994675	7	4000	6.75862068965517
chr19	9894650	9904175	7	4850	5.06382978723404
chr19	14485700	14495150	7	2475	5.95348837209302
chr19	48823625	48837100	7	4475	4
chr19	49648925	49662200	7	6475	2.47154471544715
chr19	49990300	50017275	7	10325	7.36263736263736
chr19	50353450	50382200	7	10775	4.92307692307692
chr19	54926650	54985100	7	14075	6.95483870967742
chr19	55984575	56000775	7	7050	3
chr2	6208600	6223750	7	8950	1.6144578313253
chr2	43309800	43338125	7	8975	6.67924528301887
chr2	66788825	66809450	7	10225	7.30232558139535
chr2	85645150	85666075	7	8300	3.84615384615385
chr2	85817475	85844875	7	7425	5.61194029850746
chr2	166477675	166505800	7	7175	7.1304347826087
chr2	172959825	172968100	7	4250	3.7037037037037
chr2	208629100	208638075	7	7100	1.8125
chr2	215438775	215445725	7	4275	2.20512820512821
chr2	216945850	216981025	7	10450	7.3195020746888
chr2	227637500	227665650	7	10975	7.03703703703704
chr2	236402050	236414425	7	4950	6.46153846153846
chr2	237067525	237081775	7	12150	1.35714285714286
chr2	241389575	241407325	7	6950	5.40425531914894
chr20	17939525	17954550	7	9725	6.44444444444444
chr20	48598775	48607475	7	5300	3.79166666666667
chr20	57601875	57618375	7	4525	6.47058823529412
chr21	17650100	17659450	7	7050	0.857142857142857
chr22	27829275	27839800	7	4200	3.5
chr22	39850600	39870750	7	6125	5.2
chr22	39897325	39930825	7	8975	6.52083333333333
chr22	46233500	46260775	7	8375	6.5045871559633
chr3	25460750	25472350	7	6300	3.87096774193548
chr3	32432775	32462675	7	6500	5.64864864864865
chr3	48592675	48602050	7	6275	1.93220338983051
chr3	122741175	122750525	7	4375	6.41025641025641
chr3	124489825	124502975	7	4500	4.38636363636364
chr3	181326450	181335250	7	6825	1.07692307692308
chr3	181468725	181477500	7	6075	3.12
chr3	186898000	186905150	7	4600	1.59090909090909
chr4	1003800	1013875	7	5200	3.1
chr4	3293325	3325150	7	10525	4.37209302325581
chr4	4760450	4768100	7	3775	3.46153846153846
chr4	15679100	15693725	7	7950	2.82142857142857
chr4	38110775	38123750	7	6925	4.64935064935065
chr4	77922050	77945075	7	6625	6.76923076923077
chr4	157889975	157899125	7	5650	1.60655737704918
chr4	187606375	187648700	7	10350	6.64566929133858
chr5	87956325	87972525	7	12750	1.02923976608187
chr5	98262350	98277200	7	9350	3.79661016949153
chr5	123137250	123151650	7	9000	2.95555555555556
chr5	123787675	123805525	7	5550	4.24113475177305
chr5	140863675	140896300	7	10325	6.38167938931298
chr6	22138050	22151475	7	6825	5.93548387096774
chr6	121751475	121761625	7	6825	4.29787234042553
chr6	144064150	144072650	7	5525	5.76
chr7	14019475	14032450	7	9750	2.33333333333333
chr7	27135825	27146625	7	4550	4.88888888888889
chr7	47520300	47541450	7	4650	7.15
chr7	70077675	70097300	7	5975	5.05
chr7	74064425	74078850	7	6825	5.77777777777778
chr7	83820600	83837350	7	9400	2.70229007633588
chr7	95096700	95108475	7	8700	0.806629834254144
chr7	158648850	158657275	7	4325	5.2
chr8	30240500	30263600	7	13700	2.00943396226415
chr8	37653950	37661375	7	3900	3.30769230769231
chr8	75896150	75917400	7	6950	5.2
chr8	120667450	120687250	7	6125	5.88505747126437
chr8	145727600	145755025	7	7775	4.09708737864078
chr8	146011575	146025625	7	10775	0.9
chr9	8778525	8785775	7	3000	4.04444444444444
chr9	34985575	34994950	7	8100	0.620689655172414
chr9	37023725	37037375	7	7375	2.89655172413793
chr9	97666950	97685850	7	5825	5.74545454545455
chr9	137211800	137231225	7	6700	6.11764705882353
chrX	12989025	13018900	7	8400	5.97551020408163
chr1	932475	950475	6	7425	4.5
chr1	954575	968400	6	4525	4.58181818181818
chr1	3506750	3531000	6	6225	5.07006369426752
chr1	6328625	6337175	6	7075	0.680851063829787
chr1	17760025	17767150	6	6025	1.14285714285714
chr1	23666850	23704275	6	11400	4.24509803921569
chr1	33198975	33209650	6	4300	4.17910447761194
chr1	40347750	40368400	6	12750	1.74712643678161
chr1	60134700	60148325	6	5500	3.36842105263158
chr1	64239275	64249600	6	5350	4.47058823529412
chr1	65036650	65047750	6	4875	3.75757575757576
chr1	66797275	66826225	6	15875	4.08
chr1	84205825	84217350	6	6850	1.40540540540541
chr1	150943275	150954750	6	7000	4.95652173913043
chr1	154150075	154160475	6	7050	1.51181102362205
chr1	162106525	162117475	6	4350	3.25
chr1	173442925	173448100	6	4600	0.4
chr1	198260000	198268375	6	3550	4.32142857142857
chr1	214377900	214383000	6	3350	2.86486486486486
chr1	230985450	231005675	6	10350	3.47126436781609
chr10	3311900	3314675	6	1700	1.65217391304348
chr10	25008250	25014350	6	5375	1.3
chr10	30707500	30727525	6	7700	5.25423728813559
chr10	35926050	35931775	6	2825	5.17647058823529
chr10	45470050	45476675	6	2925	2.81818181818182
chr10	73019925	73032250	6	3650	5.2
chr10	82253300	82265950	6	5675	3.45762711864407
chr10	99078350	99098250	6	8325	4.85542168674699
chr10	111762500	111772425	6	5225	3.44827586206897
chr10	114568675	114577925	6	4050	3.23076923076923
chr10	125825125	125837575	6	4800	3.84269662921348
chr10	127746625	127752450	6	3550	3.63636363636364
chr11	2000000	2015350	6	7650	3.65853658536585
chr11	2714100	2724825	6	3900	4.9375
chr11	2880900	2891025	6	4150	3.89189189189189
chr11	3174300	3186350	6	5225	5.45098039215686
chr11	36090500	36095550	6	3275	1.36363636363636
chr11	45368775	45378075	6	3250	5.43589743589744
chr11	46258950	46271050	6	4075	4.51948051948052
chr11	60915250	60930200	6	4750	4.55
chr11	71780425	71792675	6	4750	5.1304347826087
chr11	133815800	133827625	6	6625	2.79487179487179
chr12	4029025	4041700	6	6500	3.11538461538462
chr12	4122950	4141350	6	7100	3.125
chr12	8840100	8853125	6	5500	4.26086956521739
chr12	15101450	15105925	6	1775	3.82608695652174
chr12	20117975	20125800	6	4800	2.89473684210526
chr12	46763825	46785350	6	9275	5.21212121212121
chr12	48201700	48223300	6	12850	1.68060836501901
chr12	54730950	54762975	6	13225	3.04761904761905
chr12	57022250	57040575	6	9925	2.51376146788991
chr12	57622975	57637225	6	5575	4.82051282051282
chr12	66890250	66894975	6	3775	1.07692307692308
chr12	80604175	80612425	6	3800	3.47826086956522
chr12	89719950	89751200	6	13150	3.18099547511312
chr12	92530275	92541550	6	10275	0.24
chr12	123355350	123383350	6	9475	5.51578947368421
chr12	123450400	123469875	6	7950	4.85714285714286
chr13	39979600	39994750	6	9475	1.95588235294118
chr13	99127875	99137825	6	4175	4.38095238095238
chr13	110775600	110790825	6	5625	3.32142857142857
chr14	91876325	91885200	6	5725	3.84
chr14	95591450	95605050	6	4700	4.85106382978723
chr14	99988300	100004425	6	9400	2.93846153846154
chr14	100680200	100712875	6	9900	4.56338028169014
chr14	101290025	101309950	6	8975	3.08724832214765
chr14	103290175	103297150	6	3100	4.59574468085106
chr15	37176200	37200025	6	7400	5.28695652173913
chr15	40614250	40626375	6	7425	3.70149253731343
chr15	41850000	41861475	6	9200	0.802547770700637
chr15	63333500	63345825	6	10275	0.571428571428571
chr15	69081775	69114700	6	11050	5.52713178294574
chr15	86286700	86297375	6	7400	1.74683544303797
chr15	89528750	89537225	6	4050	2.94
chr15	89930950	89943525	6	5425	3.69230769230769
chr15	90930825	90958150	6	6950	5.69333333333333
chr16	754600	778100	6	12250	1.95890410958904
chr16	1030400	1048050	6	5925	5.13333333333333
chr16	2560175	2571400	6	5850	3.85454545454545
chr16	48641300	48647200	6	3800	3.41176470588235
chr16	51569400	51579850	6	5600	5.375
chr16	53947350	53959825	6	7375	2.17721518987342
chr16	70461475	70473900	6	8225	1.33333333333333
chr16	72868700	72882250	6	4600	3
chr16	84022625	84030350	6	4350	4.61538461538461
chr16	85743800	85756675	6	4400	4.25806451612903
chr16	87981500	87990975	6	5525	2.17021276595745
chr17	16931650	16936000	6	2550	2
chr17	27911375	27925000	6	8625	2.60869565217391
chr17	30809950	30819150	6	3625	4.8135593220339
chr17	38462650	38482475	6	9950	3.51677852348993
chr17	38566575	38579550	6	3925	5.37349397590361
chr17	69820750	69827450	6	2650	3.88571428571429
chr18	8795000	8802400	6	4025	1.60714285714286
chr18	23035450	23048025	6	5375	3.41333333333333
chr18	23636400	23639375	6	2050	0.756756756756757
chr18	46353325	46389000	6	10825	4.71428571428571
chr18	47138950	47156050	6	6575	5.36842105263158
chr18	52981400	52991025	6	4200	5.42857142857143
chr18	56243975	56260050	6	8000	5.69444444444444
chr18	74161900	74168950	6	6525	0.272727272727273
chr19	4052125	4067100	6	5425	5.0561797752809
chr19	5947675	5958800	6	5150	3.91304347826087
chr19	36230675	36240250	6	5000	1.632
chr19	42654125	42659775	6	3825	1.87096774193548
chr19	53445050	53448950	6	2675	2.66666666666667
chr2	20811375	20818325	6	2550	3.6078431372549
chr2	25472825	25486875	6	8250	4.07272727272727
chr2	54784200	54801875	6	7075	3.02325581395349
chr2	59139175	59146775	6	3775	3.79310344827586
chr2	70950650	70963500	6	5250	4.36842105263158
chr2	129062525	129080225	6	5625	5.05050505050505
chr2	171567900	171574000	6	3125	3.9047619047619
chr2	172171350	172176925	6	4800	0.869565217391304
chr2	181844325	181850900	6	5700	0.5
chr2	217554875	217563450	6	7650	0.545454545454545
chr2	235584775	235600325	6	6375	5.63636363636364
chr2	235972450	235983025	6	4350	2.93333333333333
chr2	236562725	236580175	6	4675	4.99009900990099
chr2	240186250	240198525	6	4700	4.1025641025641
chr20	4788800	4805600	6	7050	4.11538461538461
chr20	5147275	5156675	6	4725	3.44927536231884
chr20	30448625	30468275	6	4150	5.51724137931035
chr20	55964550	55974225	6	5650	1.8695652173913
chr21	17675025	17683600	6	6025	1.51807228915663
chr21	38432325	38447225	6	6750	3.30817610062893
chr21	40176800	40185800	6	4775	5.68421052631579
chr22	17737700	17754500	6	8475	3.05691056910569
chr22	19158350	19167425	6	6050	1.36283185840708
chr22	30641275	30650025	6	3975	5.66666666666667
chr22	37941400	37960175	6	7775	5.20408163265306
chr22	38790050	38797600	6	4675	3.48571428571429
chr22	39092900	39109125	6	7675	4.76744186046512
chr22	42461050	42487600	6	6275	4.99280575539568
chr22	46274050	46286275	6	4925	3.06796116504854
chr3	46614350	46620775	6	4950	1.10526315789474
chr3	49893050	49920075	6	9825	4.9937106918239
chr3	69128275	69143675	6	6050	3.34883720930233
chr3	71095875	71120000	6	8525	4.33009708737864
chr3	71150250	71160225	6	3975	5.20547945205479
chr3	109052850	109059325	6	5450	0.933333333333333
chr3	122693125	122713425	6	13625	1.27891156462585
chr3	133287325	133295075	6	4100	3.68
chr3	138442475	138446425	6	1625	3.71428571428571
chr3	157154275	157162025	6	5400	3.53846153846154
chr3	170071975	170079075	6	5625	4.57142857142857
chr4	40310100	40325075	6	4775	3.95238095238095
chr4	95964500	95975350	6	5625	4.19753086419753
chr4	105408000	105423150	6	9050	1.9375
chr4	140074200	140081750	6	4050	1.91304347826087
chr4	183672875	183693250	6	6725	5.02857142857143
chr5	2746625	2757025	6	7975	2.44
chr5	14433375	14452900	6	6125	5.04761904761905
chr5	57753325	57758400	6	3950	1.92592592592593
chr5	87684025	87696275	6	9100	1.97894736842105
chr5	89850475	89859525	6	4300	3.42857142857143
chr5	90670725	90680700	6	8550	4.5
chr5	138205675	138220825	6	7600	3.35294117647059
chr5	141659400	141676700	6	4225	5.51111111111111
chr5	151054775	151079425	6	9425	3.11538461538462
chr6	15359025	15368100	6	3475	5.07894736842105
chr6	19714500	19722150	6	4175	2.5679012345679
chr6	33574975	33589650	6	4450	5.37007874015748
chr6	99271600	99293800	6	21175	0.8
chr6	134373025	134385575	6	3800	5.14285714285714
chr6	151033600	151044425	6	5475	2.225
chr6	157095800	157105025	6	7350	1.09090909090909
chr6	167637275	167643225	6	3425	2.76470588235294
chr6	167651100	167659350	6	3875	4.17391304347826
chr6	168065550	168084675	6	7525	3.55102040816327
chr7	641675	651000	6	4350	2.98701298701299
chr7	1606175	1617175	6	4225	5.24390243902439
chr7	30014800	30029975	6	5225	5.37313432835821
chr7	43678975	43691200	6	6250	1.97938144329897
chr7	81678900	81681600	6	2000	0.9
chr7	90753875	90767350	6	6125	3.51515151515152
chr7	94278650	94290050	6	4625	4.15730337078652
chr7	137889075	137894250	6	4275	0.846153846153846
chr7	149468325	149473700	6	2600	3.23809523809524
chr8	11054525	11059825	6	4125	1.46666666666667
chr8	18412300	18417600	6	2200	5.17948717948718
chr8	22442875	22463725	6	12775	1.55263157894737
chr8	41157425	41169625	6	7200	2.18032786885246
chr8	99952050	99957150	6	2500	4.59459459459459
chr8	142335950	142342200	6	3825	3.15384615384615
chr8	144896275	144915350	6	10200	2.37037037037037
chr9	8851375	8864925	6	5100	3.55555555555556
chr9	87461100	87479000	6	8650	2.89820359281437
chr9	112171900	112183700	6	4525	4.7304347826087
chr9	123688525	123694575	6	2000	5.03703703703704
chr9	127455800	127461825	6	3825	2.76923076923077
chr9	130317425	130332475	6	8225	2.95918367346939
chr9	132646350	132653975	6	4625	1.58620689655172
chr9	134149325	134153925	6	3200	0.96
chrX	9430625	9434725	6	2675	0.888888888888889
chrX	9978425	9986300	6	4325	1.87234042553191
chrX	13952500	13959375	6	5150	4.85714285714286
chrX	21958250	21965825	6	4625	5.61538461538461
chrX	73067525	73072425	6	4025	0.947368421052632
chrX	82759175	82766375	6	4675	1.97674418604651
chrX	103031825	103038550	6	4125	2.26666666666667
chrX	133370750	133376125	6	3525	1.35593220338983
chr1	7762200	7766025	5	2150	3.81818181818182
chr1	8226575	8230425	5	1675	3.13333333333333
chr1	9309625	9314250	5	3675	1.29411764705882
chr1	11844825	11851650	5	3475	1.94285714285714
chr1	15523200	15542075	5	6625	3.61904761904762
chr1	23152425	23163550	5	4850	3.62204724409449
chr1	32247325	32254925	5	4250	2.30434782608696
chr1	36614225	36627950	5	10100	0.623188405797101
chr1	38939950	38953400	5	5175	3.62573099415205
chr1	58469025	58472850	5	2950	0.788732394366197
chr1	59239000	59251525	5	5575	3.74647887323944
chr1	95388225	95395575	5	6325	0.761904761904762
chr1	110158875	110167500	5	6450	0.72
chr1	112272850	112300025	5	10750	3.07692307692308
chr1	156468000	156478225	5	7675	1.15189873417722
chr1	180891800	180900500	5	5200	1.14285714285714
chr1	204675850	204685050	5	4300	2.72093023255814
chr1	230285725	230295125	5	6000	2.09836065573771
chr1	230557900	230565100	5	4850	1.23913043478261
chr1	232589825	232593875	5	2175	2.59090909090909
chr1	235488875	235494575	5	5250	0.275862068965517
chr1	244608200	244618425	5	4400	3.84615384615385
chr10	6242775	6254425	5	4375	3.92307692307692
chr10	7450175	7453400	5	2300	0.75
chr10	28965425	28969075	5	2975	1.18181818181818
chr10	33559625	33563850	5	3750	0.580645161290323
chr10	45453975	45461225	5	5200	1
chr10	62147625	62150275	5	1550	2.19047619047619
chr10	95506800	95520475	5	4525	2.71153846153846
chr10	99299375	99313800	5	5075	2.46060606060606
chr10	104472325	104478625	5	3825	2.87719298245614
chr10	112256075	112261625	5	4150	1.50819672131148
chr10	112676050	112680900	5	4125	0.967741935483871
chr10	121164500	121173975	5	3875	3.85915492957746
chr10	126743725	126750275	5	4225	2.04347826086957
chr10	127836375	127846100	5	4450	3.91666666666667
chr11	940225	955425	5	5550	3.11538461538462
chr11	6623450	6641000	5	9625	2.24852071005917
chr11	11991300	12002050	5	6500	1.30061349693252
chr11	19695200	19702350	5	3575	2.24691358024691
chr11	46311925	46318600	5	3950	1.91208791208791
chr11	65682550	65688125	5	4325	1.02439024390244
chr11	73356800	73366275	5	3725	3.94871794871795
chr11	118304775	118310775	5	5325	0.857142857142857
chr11	120580550	120584700	5	2975	1.65
chr11	121105675	121113250	5	6125	1.16666666666667
chr11	122176375	122182175	5	2900	1.54385964912281
chr11	125928125	125933275	5	4150	0.897959183673469
chr11	133902050	133909225	5	3250	2.42857142857143
chr11	133989675	133996725	5	3525	3.44
chr12	8178625	8191750	5	4475	4.04878048780488
chr12	9315325	9318150	5	2325	0.545454545454545
chr12	19281950	19293625	5	5550	3.38095238095238
chr12	23906200	23913850	5	5050	1.12605042016807
chr12	33739525	33743525	5	3725	0.181818181818182
chr12	51007475	51019650	5	4300	2.75471698113208
chr12	54651050	54680150	5	13175	3.24712643678161
chr12	81599225	81603400	5	2900	0.827586206896552
chr12	105626650	105630525	5	3625	0.162162162162162
chr12	107151800	107169825	5	10050	1.66798418972332
chr12	111840900	111851000	5	7125	0.906666666666667
chr12	123007800	123012875	5	3925	1.28888888888889
chr12	123235275	123238650	5	2850	0.36734693877551
chr12	123586725	123592050	5	3275	1.58064516129032
chr13	40173575	40178275	5	4100	0.551724137931034
chr13	42613825	42623825	5	4575	3.36065573770492
chr13	43628575	43633125	5	2225	3.3
chr13	53528625	53536775	5	4550	3.88405797101449
chr13	78269900	78274025	5	3050	0.666666666666667
chr13	82447400	82450450	5	2525	0.434782608695652
chr13	101160800	101166900	5	3125	3.12121212121212
chr13	111357425	111370050	5	7375	1.80412371134021
chr13	114238475	114240650	5	1750	0.411764705882353
chr14	23623300	23630675	5	3500	3.66233766233766
chr14	23650900	23652850	5	1200	2.2
chr14	33294250	33298300	5	2975	1.70588235294118
chr14	33402175	33411325	5	7525	0.85
chr14	33632350	33637650	5	4650	0.4
chr14	51293100	51298775	5	3850	1.43820224719101
chr14	65168175	65175975	5	6200	2.81481481481481
chr14	73359275	73361700	5	1450	1.4
chr14	95998675	96004150	5	4550	1.39130434782609
chr14	103892750	103895475	5	1825	1.41176470588235
chr15	38478300	38480450	5	1725	0.5
chr15	44115900	44120575	5	2100	3.48717948717949
chr15	65871200	65878525	5	5250	3.75
chr15	68346100	68350850	5	3400	1.62962962962963
chr15	89630475	89635250	5	2925	3.16129032258065
chr16	14722700	14731400	5	6875	0.467005076142132
chr16	29814775	29837500	5	17050	1.19444444444444
chr16	62863075	62867225	5	2750	1.06666666666667
chr16	77996825	78003425	5	4275	2.16666666666667
chr16	89622875	89632575	5	5375	1.85185185185185
chr17	232000	235500	5	2925	0.684210526315789
chr17	5972975	5988575	5	5250	3.32330827067669
chr17	19361050	19365050	5	2775	1.02222222222222
chr17	26732300	26735525	5	2175	1.3953488372093
chr17	40827275	40835700	5	6975	0.579710144927536
chr17	56590375	56596775	5	4950	2.5
chr17	58461600	58470775	5	6400	2.22222222222222
chr17	60694350	60711725	5	6325	3.48148148148148
chr17	64297975	64302300	5	3550	0.533333333333333
chr17	67408325	67414400	5	2875	2.4
chr17	71606475	71623100	5	9100	2.71698113207547
chr17	72267775	72274025	5	4675	0.630434782608696
chr17	77802650	77814075	5	4350	3.75609756097561
chr17	78231325	78244800	5	5625	3.63157894736842
chr17	80816575	80825175	5	4550	2.42222222222222
chr17	81037025	81042175	5	2675	2.03636363636364
chr18	22653150	22658750	5	4825	0.576271186440678
chr18	25689900	25695875	5	2900	2.13953488372093
chr18	31152100	31165825	5	6075	3.2
chr18	43912925	43919275	5	5875	0.263157894736842
chr18	61938875	61942600	5	2650	2
chr19	6264350	6279700	5	5625	3.73684210526316
chr19	7933875	7939575	5	2925	2.26229508196721
chr19	8506600	8514350	5	4000	3.14285714285714
chr19	10336825	10347375	5	4225	3.3265306122449
chr19	10526925	10531800	5	2950	1.15789473684211
chr19	14626975	14631425	5	3825	0.36734693877551
chr19	17350950	17360075	5	7025	0.789808917197452
chr19	17413375	17422800	5	4175	1.81034482758621
chr19	30715950	30720275	5	2575	1.35135135135135
chr19	36129900	36140050	5	4650	3.875
chr19	44138200	44144625	5	4750	0.764705882352941
chr19	45250275	45261325	5	5425	1.5796178343949
chr19	49457650	49470450	5	7075	2.2279792746114
chr19	50312325	50323100	5	5400	2.46153846153846
chr19	52406450	52412750	5	4175	1.31818181818182
chr19	54382150	54386475	5	2350	2.47619047619048
chr19	54460425	54465525	5	3825	0.512820512820513
chr2	11651750	11656975	5	3550	1.83783783783784
chr2	11882600	11889950	5	4175	1.21518987341772
chr2	26678475	26687050	5	3250	3.93617021276596
chr2	30368850	30373150	5	3725	0.75
chr2	37880200	37887250	5	5650	1
chr2	37895700	37904075	5	5000	1.32467532467532
chr2	39635375	39638825	5	2550	0.681818181818182
chr2	43268350	43274225	5	3175	1.96363636363636
chr2	44358200	44366150	5	4450	1.82677165354331
chr2	47922075	47926750	5	3800	0.454545454545455
chr2	60776025	60783150	5	6300	0.285714285714286
chr2	63270600	63278550	5	5275	3.18518518518519
chr2	65591450	65598775	5	3175	3.6551724137931
chr2	104640300	104643750	5	1675	3.33333333333333
chr2	106896375	106901375	5	4575	0.296296296296296
chr2	110366825	110373950	5	5200	2.66666666666667
chr2	122271325	122291675	5	7650	3.90825688073395
chr2	136777275	136785300	5	5750	1.65217391304348
chr2	147296200	147300225	5	3675	0.181818181818182
chr2	165922700	165927000	5	2950	1.3
chr2	168990925	168997050	5	3875	1.75824175824176
chr2	173414150	173426375	5	4675	3.2156862745098
chr2	181068400	181074050	5	3650	2.08333333333333
chr2	188896575	188899500	5	2400	0.421052631578947
chr2	203876000	203883275	5	2525	3.91489361702128
chr2	219260325	219272250	5	8325	3.12941176470588
chr2	223154575	223165950	5	5700	2.61635220125786
chr2	235402550	235406300	5	3325	0.620689655172414
chr20	5092900	5109075	5	8075	2.45977011494253
chr20	14692075	14697625	5	2900	2.55072463768116
chr20	20343550	20350825	5	2450	3.82608695652174
chr20	20391200	20395650	5	3750	0.347826086956522
chr20	23329850	23344100	5	7050	2.72368421052632
chr20	25227925	25233200	5	3550	1.5
chr20	35089000	35094625	5	4375	0.6875
chr20	35461300	35465675	5	2050	2.84210526315789
chr20	36535100	36544125	5	4000	3.52112676056338
chr20	43965650	43977050	5	7525	0.928571428571429
chr20	44481700	44487150	5	2775	3.79487179487179
chr20	45316375	45326250	5	4650	3.76923076923077
chr20	45938750	45952600	5	8125	4
chr20	46202575	46206525	5	2625	1.7037037037037
chr20	48301650	48305425	5	2725	1
chr20	48381850	48392900	5	3325	3.52727272727273
chr20	49708500	49715200	5	4000	3.23076923076923
chr21	27538475	27543725	5	3975	2.5
chr21	40357200	40364750	5	2875	2.89795918367347
chr21	46286775	46295150	5	5475	3.91836734693878
chr21	46824525	46834225	5	3300	3.81818181818182
chr22	17847700	17861725	5	6125	2.88669950738916
chr22	19984950	19989875	5	3925	0.873239436619718
chr22	21995625	22012975	5	6700	3.71084337349398
chr22	23521700	23526850	5	4675	0.4
chr22	27635300	27641900	5	3925	1.33333333333333
chr22	35767625	35777450	5	3625	2.85714285714286
chr22	37190975	37195225	5	2700	2.5625
chr22	38635350	38640350	5	3100	1.125
chr22	38709125	38716025	5	5800	1.41176470588235
chr3	3840050	3847300	5	6625	0.782608695652174
chr3	8535775	8545775	5	4550	2.40677966101695
chr3	9238250	9248550	5	7950	1.42857142857143
chr3	9434325	9446900	5	10675	0.848920863309353
chr3	38065650	38072350	5	3775	2.48717948717949
chr3	39187925	39196550	5	7650	0.432432432432432
chr3	42216675	42226350	5	4100	2.57657657657658
chr3	49840175	49845450	5	4450	1.30769230769231
chr3	52487550	52491700	5	3425	0.971428571428571
chr3	62226250	62234175	5	3800	3.29787234042553
chr3	71176200	71185025	5	6275	2.42424242424242
chr3	71292450	71297200	5	3725	0.567164179104478
chr3	78916800	78922625	5	3225	3.33333333333333
chr3	112351325	112366575	5	4975	3.69230769230769
chr3	124597850	124608925	5	6850	2.3956043956044
chr3	157092800	157095975	5	2700	0.285714285714286
chr3	159556850	159579725	5	9025	3.66519823788546
chr3	161293850	161298050	5	2150	3.4
chr3	173947550	173951650	5	2800	0.909090909090909
chr3	185299525	185304875	5	3425	1.64705882352941
chr3	185813325	185828200	5	7425	2.56962025316456
chr3	193847300	193860575	5	12775	0.0903225806451613
chr3	194869050	194876850	5	5700	0.972972972972973
chr4	2592725	2600850	5	3800	3.525
chr4	3369000	3374775	5	4750	0.439716312056738
chr4	4854975	4862900	5	3450	1.82051282051282
chr4	24471575	24475275	5	1975	3.53846153846154
chr4	37663375	37667675	5	2825	1.60714285714286
chr4	55940700	55946450	5	2175	3.74545454545455
chr4	95372300	95382525	5	6400	2.47761194029851
chr4	95980425	95983875	5	2800	0.349206349206349
chr4	109087450	109095050	5	5600	2
chr4	113809750	113820300	5	4150	3.2
chr4	115414850	115417500	5	1975	0.628571428571429
chr4	136106000	136108100	5	1725	0.434782608695652
chr4	138541450	138544775	5	2825	0.571428571428571
chr4	183056900	183068100	5	5450	2.76056338028169
chr4	186123250	186132700	5	4775	3.53191489361702
chr5	1097700	1112400	5	4575	3.72151898734177
chr5	3118225	3124800	5	3750	2.57142857142857
chr5	14142450	14157550	5	8550	2.27522935779817
chr5	32275300	32278425	5	2125	1.3
chr5	33439475	33448925	5	5350	3.76470588235294
chr5	43302550	43315225	5	10150	1.36263736263736
chr5	56986875	56994250	5	3925	1.66101694915254
chr5	60820325	60823600	5	2725	0.262295081967213
chr5	61026400	61033725	5	5425	1.17757009345794
chr5	74631850	74638550	5	4750	3.45454545454545
chr5	79541125	79554025	5	5650	3.88652482269504
chr5	89842275	89844475	5	1375	1.18181818181818
chr5	93690250	93699250	5	3725	3.8494623655914
chr5	102084900	102098550	5	5050	3.04672897196262
chr5	116146450	116158875	5	4825	2.79207920792079
chr5	124392675	124401825	5	3700	4.02325581395349
chr5	124532300	124537475	5	2975	3.26315789473684
chr5	141052500	141062675	5	4300	3.168
chr5	147248475	147255525	5	4275	2.35897435897436
chr5	149696300	149699925	5	2675	0.956521739130435
chr5	159687575	159696750	5	3700	2.71264367816092
chr5	166999050	167004400	5	2950	2.45901639344262
chr5	168308875	168314175	5	4475	0.523809523809524
chr5	177539925	177558850	5	7800	4.04790419161677
chr6	10555000	10560325	5	4450	0.714285714285714
chr6	11649500	11656675	5	4000	3.73913043478261
chr6	15207475	15210325	5	2000	1.55555555555556
chr6	24399850	24405925	5	5325	0.727272727272727
chr6	28948425	28953875	5	3175	2.32786885245902
chr6	43594750	43604525	5	4125	3.46788990825688
chr6	52435200	52443000	5	4475	2.04938271604938
chr6	55689300	55693250	5	1925	2.7
chr6	74224600	74233875	5	7875	0.293577981651376
chr6	98484000	98493550	5	8375	0.787878787878788
chr6	98932100	98935950	5	2950	1.02325581395349
chr6	104320775	104323900	5	1800	1.6
chr6	107809375	107817600	5	6950	0.425287356321839
chr6	126067600	126071275	5	2350	1.25
chr6	138805700	138829475	5	8500	3.71974522292994
chr6	138861425	138868075	5	4350	1.33333333333333
chr6	139768325	139771450	5	1800	2.45161290322581
chr6	140260100	140265650	5	3025	2.12903225806452
chr6	142695200	142699950	5	3050	2.08510638297872
chr6	143994500	144000775	5	5150	1.23529411764706
chr6	144976275	144982875	5	3700	3.83783783783784
chr6	148662525	148669050	5	4825	3.5
chr7	191650	195100	5	2550	1.02857142857143
chr7	554850	559875	5	2350	2.41025641025641
chr7	1091825	1094700	5	2075	1.14285714285714
chr7	1569925	1579025	5	6800	2.54054054054054
chr7	13055400	13062700	5	5925	1.19402985074627
chr7	27641350	27646400	5	4225	2.10526315789474
chr7	28682325	28687100	5	2675	2.60377358490566
chr7	41738075	41741300	5	1850	1.73333333333333
chr7	48124200	48130600	5	4750	1.54285714285714
chr7	55636600	55642250	5	3000	1.90243902439024
chr7	69702775	69707900	5	2575	2.71698113207547
chr7	75792325	75796575	5	2275	3.94117647058824
chr7	91321050	91323825	5	1800	1
chr7	94260250	94264225	5	2075	2.41860465116279
chr7	98734875	98742500	5	4575	3
chr7	114052400	114056950	5	3600	1.52380952380952
chr7	116162100	116166850	5	3775	0.775510204081633
chr7	127666625	127673225	5	3825	2.61538461538462
chr7	128467425	128474425	5	5425	1.52727272727273
chr7	137559075	137571600	5	5250	2.5398773006135
chr7	143102575	143108575	5	2675	2.39344262295082
chr7	148031475	148038175	5	4550	1.5
chr7	158607575	158623450	5	7050	3.10958904109589
chr8	8741675	8751775	5	5300	1.83157894736842
chr8	9121025	9128300	5	4575	1.64102564102564
chr8	26450975	26456675	5	2475	3.47826086956522
chr8	27465300	27475025	5	7175	1.0752688172043
chr8	30396025	30407175	5	6375	2.55555555555556
chr8	40932000	40937000	5	4225	0.36734693877551
chr8	48436025	48440075	5	2450	2.22222222222222
chr8	67575500	67580700	5	3925	1.51724137931034
chr8	98921225	98929125	5	2950	2.16438356164384
chr8	110547925	110553900	5	3475	2.26315789473684
chr9	27488100	27499800	5	5925	2.71621621621622
chr9	72373000	72379375	5	4375	1
chr9	73883900	73887100	5	2900	0.208333333333333
chr9	91388575	91399575	5	5775	3.84210526315789
chr9	91789350	91796375	5	6025	1.48387096774194
chr9	95963475	95970900	5	5050	2.9375
chr9	101865850	101870300	5	2975	1.55932203389831
chr9	117261675	117268400	5	4425	1.44230769230769
chr9	124503975	124513500	5	4200	2.45614035087719
chr9	130281925	130291575	5	3825	3.66153846153846
chrX	2621525	2629175	5	6075	0.444444444444444
chrX	45626475	45631225	5	2275	1.74603174603175
chrX	68368800	68373950	5	2500	2.59649122807018
chrX	71341050	71346350	5	2150	3.64705882352941
chrX	113280350	113284225	5	2425	1.5
chrX	136315150	136317775	5	2025	0.631578947368421
chr1	1706975	1715125	4	5175	1.16666666666667
chr1	3370550	3377650	4	3525	1.88636363636364
chr1	3688075	3692600	4	2975	1.89473684210526
chr1	8075325	8087900	4	7975	1.58823529411765
chr1	11790600	11797750	4	3675	1.98039215686275
chr1	12233575	12246075	4	5175	2.27777777777778
chr1	15513175	15516200	4	1875	1.73333333333333
chr1	19808050	19813250	4	3450	1.26530612244898
chr1	26481750	26488325	4	2750	2
chr1	33428675	33430975	4	1875	0.454545454545455
chr1	45265150	45277325	4	7675	1.02183406113537
chr1	46391325	46395825	4	2875	1.32258064516129
chr1	53125100	53131575	4	3300	2.35714285714286
chr1	53753175	53764600	4	5425	2.34246575342466
chr1	61358750	61361825	4	2175	0.692307692307692
chr1	65060075	65064900	4	3650	0.703296703296703
chr1	65613350	65616400	4	2075	1.9047619047619
chr1	67389200	67398450	4	5750	1.16908212560386
chr1	87416000	87417700	4	1150	0.857142857142857
chr1	93741500	93743950	4	1475	2.07142857142857
chr1	95003650	95008450	4	3300	1.35483870967742
chr1	110889050	110891100	4	1450	1.1875
chr1	113241250	113250575	4	6400	0.850467289719626
chr1	145395575	145399975	4	3400	1.48148148148148
chr1	151482525	151488875	4	4400	1.48387096774194
chr1	154297275	154302200	4	3475	0.975
chr1	154402725	154405800	4	2250	1.61290322580645
chr1	158071725	158076200	4	3525	0.435643564356436
chr1	166855675	166858575	4	1850	1.31578947368421
chr1	168104050	168107350	4	3100	0.222222222222222
chr1	169071650	169085675	4	7250	2.17241379310345
chr1	172110500	172115100	4	2875	2.16
chr1	174922475	174924025	4	1175	0.8
chr1	182580525	182586050	4	3225	1.84269662921348
chr1	198898250	198906950	4	6175	2.16393442622951
chr1	200007550	200012200	4	3725	1.61290322580645
chr1	200856775	200865250	4	5875	0.836538461538462
chr1	202545025	202549000	4	3300	0.44
chr1	204095250	204098900	4	2175	1.59322033898305
chr1	208331900	208335625	4	2225	2.10810810810811
chr1	212778775	212786450	4	4425	1.625
chr1	214611475	214622200	4	5775	1.66019417475728
chr1	216560500	216563750	4	2525	1.37142857142857
chr1	225650600	225655425	4	2925	1.63380281690141
chr1	228644075	228653200	4	5375	1.62285714285714
chr1	229228150	229230675	4	1625	1.82608695652174
chr1	229829200	229832650	4	2125	1.0625
chr10	705375	710400	4	3075	1.16981132075472
chr10	20746075	20747850	4	1150	1.30769230769231
chr10	21461900	21464675	4	2300	0.366666666666667
chr10	29876025	29879650	4	2750	0.578947368421053
chr10	30016950	30025875	4	4575	2
chr10	63802800	63811675	4	5925	1.65333333333333
chr10	72383075	72386275	4	1500	1.9047619047619
chr10	72520600	72523175	4	1775	0.782608695652174
chr10	75633100	75634925	4	1175	1.5
chr10	75665900	75671300	4	2700	2.14285714285714
chr10	77209675	77211625	4	1450	0.648648648648649
chr10	94449900	94451400	4	1125	1
chr10	96988025	96992150	4	3500	0.288888888888889
chr10	97023925	97028650	4	2250	1.72549019607843
chr10	99472825	99479525	4	3350	1.82692307692308
chr10	100027625	100029850	4	975	1.9047619047619
chr10	101765625	101770400	4	2900	1.93220338983051
chr10	104261050	104265300	4	3850	0.169491525423729
chr10	105435775	105438525	4	2000	0.928571428571429
chr10	105726325	105729750	4	2825	1.31034482758621
chr10	107408900	107411025	4	1725	0.416666666666667
chr10	111967250	111974225	4	4500	2.26829268292683
chr10	114708750	114721675	4	11750	0.205405405405405
chr10	120965450	120971750	4	5050	1.42372881355932
chr10	121410100	121418425	4	5275	2.25
chr10	123355150	123361175	4	4225	2.23076923076923
chr10	131666350	131669725	4	2275	0.875
chr10	134555700	134561075	4	3000	2
chr11	1409850	1412900	4	2150	1.3
chr11	1985475	1992200	4	4150	1.26241134751773
chr11	8102300	8105675	4	3075	0.285714285714286
chr11	9586650	9600325	4	11525	0.416901408450704
chr11	19475200	19479225	4	2300	1.77777777777778
chr11	19733275	19736100	4	2525	0.2
chr11	19837150	19841125	4	2975	1.08333333333333
chr11	20043100	20053850	4	6025	2.03636363636364
chr11	41302825	41306500	4	1975	2.0625
chr11	43941975	43946100	4	2800	1.2
chr11	47613375	47616325	4	1925	1.65853658536585
chr11	61061050	61066575	4	3450	1.39285714285714
chr11	67804300	67808550	4	3225	2
chr11	71158075	71164925	4	4400	1.95555555555556
chr11	72446775	72453175	4	3100	2.29411764705882
chr11	86510325	86519150	4	8100	0.188841201716738
chr11	92804925	92807700	4	2550	0.192307692307692
chr11	101980150	101991400	4	7950	1.18620689655172
chr11	109998525	110005675	4	6525	0.463768115942029
chr11	111599850	111609825	4	8275	0.585365853658537
chr11	115371525	115375975	4	4000	0.150943396226415
chr11	121967225	121976175	4	4725	1.68181818181818
chr11	125032550	125040675	4	7800	0.142857142857143
chr11	125103550	125105800	4	1775	0.622222222222222
chr12	1476525	1479550	4	2175	1.73333333333333
chr12	1770050	1772300	4	1075	1.75
chr12	3599050	3601950	4	2450	0.246575342465753
chr12	8085550	8091050	4	4100	1.9
chr12	9264925	9271650	4	6225	0.181818181818182
chr12	13896125	13899475	4	2025	1.6
chr12	14569350	14571600	4	1825	0.451612903225806
chr12	16756275	16760325	4	3750	0.133333333333333
chr12	19590350	19594875	4	3725	1.15384615384615
chr12	22064825	22067225	4	1525	1.73913043478261
chr12	26147300	26151300	4	3250	0.785714285714286
chr12	29934375	29937625	4	3050	0.117647058823529
chr12	31659700	31662325	4	1600	1.06666666666667
chr12	32654575	32659150	4	3975	0.518518518518518
chr12	42876025	42880250	4	3800	0.514285714285714
chr12	45047775	45050150	4	1925	0.578947368421053
chr12	51316175	51319375	4	2475	1.22222222222222
chr12	52024225	52027550	4	2825	0.571428571428571
chr12	53439375	53448250	4	6425	0.880829015544041
chr12	53490925	53493275	4	1375	1.4375
chr12	64307800	64312775	4	4675	0.108108108108108
chr12	66285550	66292075	4	4550	0.85
chr12	76419025	76427475	4	7050	0.405172413793103
chr12	83173900	83177775	4	3050	0.753623188405797
chr12	94541975	94544725	4	2100	0.557377049180328
chr12	95939125	95946175	4	6525	0.206896551724138
chr12	96587700	96590800	4	2800	0.333333333333333
chr12	107711800	107715375	4	3025	0.464285714285714
chr12	109248575	109252875	4	3175	0.666666666666667
chr12	110155750	110158750	4	2550	0.592592592592593
chr12	110382525	110388500	4	4450	1.08823529411765
chr12	111177425	111182125	4	4125	0.6
chr12	111471400	111473050	4	925	1.5
chr12	118809425	118815800	4	3925	1.40350877192982
chr12	122062775	122067775	4	3425	1.80645161290323
chr12	130642825	130647850	4	4400	0.869565217391304
chr12	132036900	132039300	4	1775	0.744186046511628
chr13	22243100	22250000	4	4325	1.97959183673469
chr13	31847875	31850450	4	2075	0.585365853658537
chr13	33160000	33163100	4	2425	0.457142857142857
chr13	41223000	41227625	4	2625	1.67164179104478
chr13	51876525	51879700	4	2225	0.941176470588235
chr13	52157400	52163350	4	3625	1.82795698924731
chr13	52375625	52378825	4	2925	0.189189189189189
chr13	61331775	61334150	4	1600	2.11111111111111
chr13	74861250	74864600	4	2350	1.7037037037037
chr13	75768475	75775600	4	3900	2.19230769230769
chr13	77599450	77602225	4	2200	1
chr13	88323000	88327000	4	3750	0.10126582278481
chr13	93876575	93883125	4	6175	0.378378378378378
chr13	94868950	94870975	4	1250	1.33333333333333
chr13	95765150	95766750	4	1250	0.56
chr13	99159150	99161675	4	1800	0.936170212765957
chr13	100150425	100154875	4	3225	1.52542372881356
chr13	100512650	100515050	4	1775	1.71428571428571
chr13	101044300	101047725	4	2700	0.8
chr13	101767625	101769750	4	1825	0.259259259259259
chr13	107150425	107152675	4	1550	0.866666666666667
chr13	107174525	107188900	4	8950	1.70464135021097
chr13	107404975	107409175	4	2150	2.20338983050847
chr13	110437450	110440325	4	2475	0.375
chr13	111559675	111568950	4	7025	0.908045977011494
chr14	20922275	20930775	4	5675	1.72602739726027
chr14	21098950	21101775	4	1350	1.92307692307692
chr14	26513350	26516150	4	2125	0.947368421052632
chr14	32361225	32364600	4	2900	0.682926829268293
chr14	32797650	32800975	4	3075	0.117647058823529
chr14	35853475	35855200	4	1375	0.444444444444444
chr14	42068450	42077375	4	4275	1.97260273972603
chr14	68714675	68717675	4	2600	0.545454545454545
chr14	93579450	93583125	4	3150	0.305084745762712
chr14	103522150	103524950	4	2300	0.4
chr14	104313050	104314875	4	1150	1.26315789473684
chr14	105659450	105664275	4	3050	1.27835051546392
chr15	25101225	25108500	4	4675	1.14285714285714
chr15	25195800	25203225	4	4700	1.42857142857143
chr15	29130150	29132650	4	2300	0.119402985074627
chr15	30916700	30919325	4	2200	1.05263157894737
chr15	31689150	31690650	4	950	1.33333333333333
chr15	36890725	36893825	4	2050	1.27272727272727
chr15	38542625	38552475	4	8050	2.20689655172414
chr15	40177525	40181475	4	3300	0.9
chr15	58958450	58960825	4	2125	0.171428571428571
chr15	61519500	61521425	4	1300	0.75
chr15	72518950	72530500	4	6525	1.6
chr15	73921325	73926675	4	4150	1.12121212121212
chr15	75930800	75945200	4	6200	2.16
chr15	80363125	80365600	4	1825	0.578947368421053
chr15	82335600	82340475	4	4600	0.48
chr15	86328825	86332150	4	1725	2.26086956521739
chr15	89656275	89659600	4	2000	1.68627450980392
chr15	90118050	90121550	4	2825	0.328358208955224
chr15	92701025	92709825	4	6225	0.855721393034826
chr15	97345875	97348725	4	1800	1.83333333333333
chr16	2053600	2060850	4	4200	1.8974358974359
chr16	2202725	2211550	4	8125	0.4
chr16	5018575	5023575	4	3225	1.77464788732394
chr16	9183750	9188825	4	4600	0.285714285714286
chr16	11438875	11445275	4	2825	2.26086956521739
chr16	11675675	11681525	4	3475	2.275
chr16	11875250	11877575	4	2000	0.232558139534884
chr16	17563250	17565650	4	2125	0.48
chr16	18811000	18816325	4	4125	1.89189189189189
chr16	23515525	23522225	4	4050	1.79591836734694
chr16	24146975	24151350	4	2450	1.78787878787879
chr16	30194200	30197075	4	1725	1.625
chr16	51146650	51148800	4	1350	1.11111111111111
chr16	52906550	52908550	4	1175	1.52
chr16	58526350	58535750	4	6200	1.09876543209877
chr16	65153925	65157525	4	2925	1.07692307692308
chr16	69105600	69112575	4	3600	1.89090909090909
chr16	69139225	69142925	4	2875	0.575
chr16	69563200	69565225	4	1550	0.642857142857143
chr16	73204425	73207750	4	1800	2
chr16	79628675	79636575	4	7175	0.198757763975155
chr16	84389875	84397450	4	4425	1.58490566037736
chr16	87415900	87427175	4	6425	1.89130434782609
chr16	90085400	90089650	4	3025	0.709677419354839
chr17	750425	756075	4	2900	2.17142857142857
chr17	6062725	6066825	4	3550	0.285714285714286
chr17	7034325	7037225	4	2300	0.777777777777778
chr17	8529400	8535750	4	4000	1.58095238095238
chr17	13500675	13506425	4	5125	1
chr17	14232400	14236525	4	3625	0.383561643835616
chr17	14640800	14643150	4	1925	0.75
chr17	17203750	17207675	4	2400	1.92727272727273
chr17	18758850	18762950	4	3125	1.66666666666667
chr17	25818625	25824100	4	3350	1.06849315068493
chr17	30843200	30850725	4	4950	0.902777777777778
chr17	37308725	37311075	4	2075	0.222222222222222
chr17	37894150	37897725	4	3150	0.307692307692308
chr17	38491300	38511925	4	12000	1.57142857142857
chr17	39683500	39687175	4	2300	1.26315789473684
chr17	43303000	43307075	4	2975	0.761904761904762
chr17	44149400	44151175	4	1125	1.14285714285714
chr17	46123325	46134575	4	10750	0.072289156626506
chr17	46618475	46626350	4	7600	0.311111111111111
chr17	54670125	54674875	4	2775	1.65714285714286
chr17	62339375	62342975	4	2925	0.76
chr17	62499575	62504850	4	4725	1.33333333333333
chr17	63050700	63054400	4	2675	1
chr17	64771425	64775525	4	2925	0.571428571428571
chr17	71637550	71642050	4	4175	0.285714285714286
chr17	72199750	72211250	4	7575	1.78217821782178
chr17	73773050	73782750	4	6175	1.24170616113744
chr17	76122900	76127125	4	3125	1.84615384615385
chr17	76181150	76184350	4	2000	1.3469387755102
chr18	8704275	8707725	4	2700	0.930232558139535
chr18	11783950	11791275	4	3425	1.76859504132231
chr18	12287800	12289325	4	1025	0.833333333333333
chr18	18909550	18912250	4	2525	0.115384615384615
chr18	20862075	20865125	4	1900	2.33333333333333
chr18	22562150	22568625	4	4775	1.37931034482759
chr18	25529875	25532900	4	1825	1.36842105263158
chr18	37372275	37375350	4	1750	1.6
chr18	40322300	40325625	4	2475	1.18181818181818
chr18	47012350	47019825	4	5125	1.48
chr18	48720375	48725125	4	4125	0.36
chr18	56002075	56012950	4	5325	2.15094339622642
chr18	60416650	60428000	4	6900	1.7841726618705
chr18	74331375	74335000	4	3275	0.207792207792208
chr19	1903150	1906275	4	2500	1.66666666666667
chr19	2782175	2786650	4	3600	1.02040816326531
chr19	4722250	4725325	4	2825	0.3
chr19	6735450	6745075	4	7975	0.593939393939394
chr19	8268150	8270050	4	1375	1.68421052631579
chr19	8454350	8457225	4	2100	1.14285714285714
chr19	9692675	9695625	4	2000	1.7
chr19	10675725	10680750	4	4175	0.342105263157895
chr19	11195875	11205825	4	6825	0.843478260869565
chr19	13226125	13231700	4	4250	0.666666666666667
chr19	13260300	13279175	4	12200	1.35522388059701
chr19	14527300	14530875	4	2925	1.10344827586207
chr19	15360150	15363600	4	2925	0.32
chr19	15541675	15544525	4	2325	0.351351351351351
chr19	16694475	16703400	4	6175	1.61538461538462
chr19	18653100	18655050	4	1550	0.8
chr19	18745825	18749200	4	2225	2
chr19	18757500	18762750	4	3975	0.7
chr19	18767175	18770200	4	2125	1
chr19	35488475	35494775	4	3525	1.44444444444444
chr19	35757525	35761125	4	3150	0.666666666666667
chr19	45347750	45353500	4	5175	0.448979591836735
chr19	46911750	46920325	4	4200	1.97938144329897
chr19	50141475	50146425	4	3875	1.34782608695652
chr19	54411025	54413575	4	2100	0.444444444444444
chr19	54682475	54714275	4	12500	2.18939393939394
chr2	5829975	5840375	4	9750	0.9375
chr2	8019025	8021550	4	1700	2.34782608695652
chr2	8393450	8398400	4	2750	1.81333333333333
chr2	8816450	8825975	4	8650	0.285714285714286
chr2	16120300	16126875	4	3625	2.09433962264151
chr2	16242650	16247100	4	4050	0.444444444444444
chr2	16365950	16370525	4	2900	1.96666666666667
chr2	17719600	17726125	4	4475	1.5531914893617
chr2	20422300	20425825	4	3250	0.142857142857143
chr2	28181650	28183925	4	1800	0.553191489361702
chr2	37452200	37459850	4	4225	1.664
chr2	39737425	39744775	4	5700	1.79310344827586
chr2	43362600	43365450	4	2500	0.3
chr2	43567200	43577900	4	7325	1.34177215189873
chr2	44657200	44661875	4	2075	2.32786885245902
chr2	46768150	46771750	4	2825	0.55
chr2	50039075	50040825	4	1325	1.14285714285714
chr2	50185600	50188750	4	2350	0.641509433962264
chr2	62276775	62279100	4	1550	0.954545454545455
chr2	69388850	69392525	4	3275	0.8
chr2	75060725	75064700	4	3400	0.551724137931034
chr2	77313750	77316475	4	1975	1.61904761904762
chr2	88315300	88318975	4	2650	1.33333333333333
chr2	88899225	88901925	4	2000	1.37931034482759
chr2	97425975	97430200	4	2800	1
chr2	97532525	97548575	4	7800	2.26573426573427
chr2	99118225	99125425	4	4575	2.15189873417722
chr2	100187275	100190400	4	2575	0.636363636363636
chr2	101767050	101769250	4	1700	0.461538461538462
chr2	122548275	122549925	4	1150	0.941176470588235
chr2	128641725	128645250	4	3025	0.32
chr2	129305275	129308100	4	1875	1.45454545454545
chr2	134174000	134181950	4	6700	0.372549019607843
chr2	136869300	136877300	4	5075	1.62962962962963
chr2	145106300	145109875	4	2275	0.823529411764706
chr2	164450100	164462050	4	8475	0.946902654867257
chr2	171358825	171362775	4	2950	0.8
chr2	178106275	178111000	4	2775	2
chr2	182711350	182714650	4	1475	1.90243902439024
chr2	198537775	198542450	4	3175	1.05263157894737
chr2	200320100	200325350	4	4675	0.4
chr2	206943925	206957400	4	7000	1.53191489361702
chr2	209048975	209057600	4	3225	2.24489795918367
chr2	209115275	209122425	4	5000	0.520231213872832
chr2	213222325	213229650	4	3675	2.10810810810811
chr2	218784075	218786200	4	1275	1.13333333333333
chr2	222434250	222439050	4	4450	0.119047619047619
chr2	223411000	223414475	4	2425	1.01538461538462
chr2	232467775	232486700	4	8250	2.31746031746032
chr2	233123650	233125600	4	1600	0.333333333333333
chr2	235770700	235773750	4	1800	1.3953488372093
chr2	236991850	236997050	4	4100	0.481751824817518
chr2	237476725	237485400	4	7250	1.6271186440678
chr2	239148300	239151775	4	2100	1.82608695652174
chr2	240131000	240135575	4	4150	0.241758241758242
chr2	240320200	240324125	4	3150	0.846153846153846
chr2	242156575	242158750	4	1775	0.585365853658537
chr20	270450	282900	4	7325	2.07692307692308
chr20	2215075	2218425	4	2375	0.950819672131147
chr20	10197650	10200100	4	2200	0.303030303030303
chr20	20441425	20447375	4	5600	0.0993788819875776
chr20	25512275	25515075	4	2450	0.482758620689655
chr20	31169150	31172675	4	2350	0.88
chr20	34758450	34762125	4	2550	1.06060606060606
chr20	43270700	43281225	4	6075	2.2258064516129
chr20	45975700	45998350	4	15675	0.888157894736842
chr20	46185800	46188250	4	1175	2.32
chr20	46599275	46603175	4	3225	0.509803921568627
chr20	47002300	47004500	4	1875	0.428571428571429
chr20	49126000	49130125	4	3350	0.56
chr20	50618325	50621900	4	2675	0.698412698412698
chr20	57463350	57471150	4	7525	0.258064516129032
chr20	59266800	59269525	4	1825	1.33333333333333
chr20	59881700	59883725	4	1600	0.645161290322581
chr20	60638150	60642475	4	2775	2.13333333333333
chr21	27453125	27455850	4	1600	1.4
chr21	45719075	45724525	4	3250	2.11538461538462
chr21	46706450	46708600	4	1625	0.666666666666667
chr21	47391975	47397600	4	4050	1.63636363636364
chr21	47603850	47610850	4	4125	1.33333333333333
chr21	47740600	47745875	4	4775	0.666666666666667
chr22	18891875	18894425	4	2050	0.5
chr22	20227375	20234700	4	5325	1.82716049382716
chr22	21270975	21275375	4	4125	0.126582278481013
chr22	25084475	25087775	4	1925	1.37142857142857
chr22	25959900	25963325	4	2600	0.690909090909091
chr22	31001850	31006025	4	3575	0.300884955752212
chr22	35792525	35797475	4	3350	1.27906976744186
chr22	36231450	36237175	4	4125	0.955555555555556
chr22	36422575	36425550	4	2475	1
chr22	38290700	38295225	4	2650	1.56363636363636
chr22	40571675	40579675	4	5450	0.958579881656805
chr22	41680950	41687300	4	3950	1.73913043478261
chr22	44319100	44322000	4	2250	0.416666666666667
chr22	49315000	49317125	4	1150	1.55555555555556
chr3	14313450	14315925	4	1750	0.823529411764706
chr3	29386325	29389325	4	1525	1.7
chr3	33479150	33489800	4	5450	2
chr3	37803600	37808225	4	2750	1.30864197530864
chr3	39218525	39223025	4	3100	1.24675324675325
chr3	45266275	45268375	4	1375	1.51724137931034
chr3	49496250	49509750	4	8400	1.57446808510638
chr3	50202850	50208725	4	4200	1.68571428571429
chr3	50647175	50655800	4	4725	2.26666666666667
chr3	52442700	52445975	4	2900	0.244897959183673
chr3	57933875	57939275	4	3100	1.40816326530612
chr3	58476900	58484475	4	5875	0.338461538461538
chr3	59112250	59115525	4	2300	1.81818181818182
chr3	65698300	65702250	4	2675	2.09302325581395
chr3	65744875	65748600	4	2275	1.49253731343284
chr3	78394825	78397000	4	1500	0.9375
chr3	89458350	89461000	4	1675	1.03448275862069
chr3	95645450	95647700	4	1625	1.5
chr3	106544500	106550325	4	4075	1.05263157894737
chr3	114518675	114520725	4	1375	1.30434782608696
chr3	116161175	116165175	4	3475	0.528301886792453
chr3	126469000	126471725	4	2425	0.4
chr3	127307600	127319650	4	5875	2.32
chr3	128201650	128203125	4	1300	0.333333333333333
chr3	128207000	128209350	4	1675	1.55555555555556
chr3	128835325	128841750	4	4025	1.265625
chr3	135682875	135686175	4	2850	0.486486486486487
chr3	141049625	141056700	4	3900	1.71428571428571
chr3	141783025	141785375	4	1625	1.5
chr3	146221325	146225775	4	3850	0.26865671641791
chr3	155235550	155238050	4	2175	0.615384615384615
chr3	155346725	155351050	4	2350	1.53333333333333
chr3	155419350	155423275	4	2000	2
chr3	156845900	156848575	4	2400	0.4
chr3	158954300	158956000	4	1250	0.666666666666667
chr3	170585225	170588750	4	2775	1.18181818181818
chr3	171171325	171185025	4	6575	1.61702127659574
chr3	174255725	174259150	4	2700	0.612903225806452
chr3	175323600	175325750	4	1400	1.3125
chr3	176043950	176046700	4	2125	0.470588235294118
chr3	177396800	177399575	4	1275	2
chr3	181172325	181177600	4	3925	1.09803921568627
chr3	181953275	181962700	4	7750	0.779411764705882
chr3	182217275	182222000	4	4500	0.13953488372093
chr3	190263200	190265175	4	1450	0.903225806451613
chr3	191644425	191646750	4	1625	1
chr3	193310450	193313500	4	2525	0.388888888888889
chr3	196226100	196231175	4	4275	1.15789473684211
chr4	3388825	3392300	4	2950	0.4
chr4	5888725	5892575	4	2775	1.37142857142857
chr4	7805650	7813775	4	4000	1.95588235294118
chr4	16894150	16900975	4	5250	0.538922155688623
chr4	26858725	26864375	4	4300	0.666666666666667
chr4	38664175	38680100	4	13575	0.630769230769231
chr4	57772875	57777000	4	3500	0.29126213592233
chr4	69254300	69256425	4	1450	0.869565217391304
chr4	83930700	83934975	4	3550	0.603174603174603
chr4	86849925	86854325	4	3650	1.64285714285714
chr4	87277150	87283000	4	5475	0.2
chr4	87370900	87375525	4	2900	0.977777777777778
chr4	93197150	93201225	4	2650	1.05882352941176
chr4	93440825	93444000	4	2500	0.701754385964912
chr4	95456150	95459750	4	2175	1.91666666666667
chr4	105338225	105347500	4	5275	1.94339622641509
chr4	119769675	119772450	4	2150	0.947368421052632
chr4	135543300	135546950	4	2300	1.10769230769231
chr4	145567325	145569400	4	1925	0.16
chr4	154909175	154911725	4	2125	0.545454545454545
chr4	160023400	160027375	4	3675	0.177215189873418
chr4	183099150	183102575	4	2200	2.16666666666667
chr4	187167875	187172575	4	3975	0.619047619047619
chr4	189027850	189031400	4	2800	0.909090909090909
chr5	3594925	3599000	4	3500	0.615384615384615
chr5	6711850	6716200	4	3950	0.276923076923077
chr5	7261450	7263675	4	1625	0.8125
chr5	12321950	12324750	4	1750	1.44444444444444
chr5	12622725	12625450	4	1675	1.13636363636364
chr5	25444675	25449125	4	3225	2
chr5	33850175	33856475	4	3075	2.25
chr5	52907225	52910575	4	2450	0.96551724137931
chr5	53303875	53318300	4	7650	1.80952380952381
chr5	58652550	58654850	4	2025	0.2
chr5	68216925	68219775	4	2000	0.85
chr5	72782150	72784525	4	1925	0.4
chr5	73918425	73938350	4	12000	1.02830188679245
chr5	79949125	79952350	4	3025	0.150943396226415
chr5	89768950	89774025	4	4075	0.566666666666667
chr5	93155100	93158250	4	2425	0.95
chr5	95064200	95071200	4	6100	0.315789473684211
chr5	106313125	106315600	4	1350	1.875
chr5	107141850	107145825	4	2250	1.78461538461538
chr5	115070975	115073800	4	1850	1
chr5	123531175	123533500	4	1625	0.941176470588235
chr5	123908700	123918925	4	6325	2.32478632478632
chr5	124237700	124242975	4	3900	1.45098039215686
chr5	124705300	124713200	4	5400	1.1969696969697
chr5	137825525	137829500	4	3575	0.714285714285714
chr5	137938900	137947800	4	4250	2.29508196721311
chr5	138608350	138613125	4	3800	0.303030303030303
chr5	140378625	140384875	4	4675	0.875
chr5	140900275	140905375	4	3325	1.23913043478261
chr5	140937050	140940925	4	2975	0.533333333333333
chr5	149634150	149638100	4	2950	1.47826086956522
chr5	156227600	156231225	4	3000	0.468085106382979
chr5	156810875	156815125	4	2450	2.08163265306122
chr5	158484925	158490350	4	4600	0.3375
chr5	163723450	163725575	4	1275	1.25
chr5	167377150	167380700	4	2375	1.69565217391304
chr5	173342475	173347000	4	3250	1.3
chr5	179921000	179923400	4	2100	0.2
chr6	2764450	2768650	4	3500	0.634146341463415
chr6	3454125	3459300	4	3350	1.72972972972973
chr6	7137250	7147800	4	6250	2.13114754098361
chr6	11194725	11208075	4	5675	2.03636363636364
chr6	19836800	19842950	4	5475	0.213592233009709
chr6	30811400	30816625	4	3150	2.22222222222222
chr6	35180850	35186150	4	4050	1.38888888888889
chr6	36561025	36568075	4	6000	1.36363636363636
chr6	41529500	41547375	4	8300	1.72727272727273
chr6	42013625	42019275	4	2525	2.23333333333333
chr6	43137825	43150600	4	7325	2.22916666666667
chr6	55737775	55740575	4	1875	1.90909090909091
chr6	88612800	88615575	4	2150	0.6
chr6	89788975	89795375	4	4575	1.52941176470588
chr6	94126100	94130500	4	3850	0.214285714285714
chr6	98564550	98568300	4	2350	1.09433962264151
chr6	113386350	113389325	4	1775	1.23076923076923
chr6	116571825	116576775	4	4675	0.25
chr6	117996025	117998175	4	1500	1.28
chr6	119213875	119221825	4	4800	1.95081967213115
chr6	122327475	122330350	4	2425	0.372093023255814
chr6	127803325	127805750	4	2250	0.2
chr6	130339275	130342300	4	2500	0.318181818181818
chr6	132268850	132276800	4	7200	1.09090909090909
chr6	132489000	132491075	4	1775	0.470588235294118
chr6	135501850	135504400	4	2250	0.461538461538462
chr6	140202050	140211400	4	6650	1.55038759689922
chr6	144965250	144968700	4	2700	0.888888888888889
chr6	153299800	153306525	4	5200	2.25
chr6	163273300	163279425	4	3400	1.76
chr6	163963975	163966700	4	2075	1.10526315789474
chr6	166073675	166078375	4	4325	0.127388535031847
chr6	167411275	167414525	4	2775	0.295081967213115
chr6	167691675	167694350	4	1825	0.96969696969697
chr6	168225400	168229350	4	3675	0.126582278481013
chr7	913225	918025	4	2975	1.85454545454545
chr7	1162125	1164100	4	1550	0.5
chr7	1704525	1711400	4	6125	0.211538461538462
chr7	3340300	3342575	4	1275	1.6
chr7	7248300	7251600	4	2700	0.722222222222222
chr7	12463025	12465050	4	1625	0.444444444444444
chr7	12753400	12756675	4	2750	0.376470588235294
chr7	20822150	20827400	4	4900	0.119402985074627
chr7	20837325	20840400	4	1925	1.61904761904762
chr7	23503475	23516925	4	13150	0.162790697674419
chr7	42188600	42196300	4	6475	1.51111111111111
chr7	43488500	43490575	4	1275	1
chr7	44787525	44790650	4	2000	1.61702127659574
chr7	55195575	55202050	4	5700	0.32
chr7	66309150	66313775	4	3900	1.39130434782609
chr7	69061975	69066600	4	4075	0.26984126984127
chr7	69220975	69223700	4	2475	0.242424242424242
chr7	70701350	70704900	4	2125	1.6
chr7	70921550	70939525	4	9600	2.11009174311927
chr7	73152200	73158325	4	4225	1.08396946564885
chr7	73244850	73246950	4	1400	1.05263157894737
chr7	73891750	73897550	4	3900	0.764705882352941
chr7	75591600	75599400	4	5750	0.894736842105263
chr7	79812075	79813300	4	1025	0.4
chr7	83056625	83059500	4	2375	0.518518518518518
chr7	99148800	99161425	4	5075	2.11976047904192
chr7	101457700	101461275	4	2350	1.40740740740741
chr7	101577300	101585525	4	4550	2.32727272727273
chr7	102582300	102584325	4	1475	1.42857142857143
chr7	105027525	105029950	4	1850	0.666666666666667
chr7	105412925	105417725	4	3700	0.666666666666667
chr7	108363600	108365700	4	1475	0.787878787878788
chr7	110689825	110692425	4	2275	0.608695652173913
chr7	121944275	121947200	4	1900	1.4
chr7	123173025	123175550	4	1325	2.25806451612903
chr7	130624075	130628925	4	4175	0.846153846153846
chr7	140335325	140341875	4	4250	2.27692307692308
chr7	150940200	150950875	4	8000	1.19018404907975
chr7	151432800	151441025	4	3650	2.15841584158416
chr7	152130925	152134350	4	2925	0.457142857142857
chr7	155088300	155093450	4	4625	0.372093023255814
chr7	155324200	155327125	4	1875	1.23076923076923
chr8	493575	496300	4	2025	0.5
chr8	9038875	9043200	4	2350	1.67741935483871
chr8	11658350	11667450	4	8575	0.464285714285714
chr8	21776000	21779525	4	3050	0.289855072463768
chr8	23309150	23315725	4	4525	1.56756756756757
chr8	26323025	26325475	4	2150	0.357142857142857
chr8	26493450	26499975	4	4525	1.43529411764706
chr8	29741375	29745025	4	3325	0.166666666666667
chr8	30278050	30284625	4	2950	1.62962962962963
chr8	30889575	30893075	4	3075	0.253968253968254
chr8	37961825	37966200	4	3100	1.17241379310345
chr8	38852900	38862775	4	5450	2.06493506493507
chr8	39805700	39808225	4	1825	0.744186046511628
chr8	40753225	40755750	4	1700	0.888888888888889
chr8	42354200	42360600	4	3600	2
chr8	65279400	65292525	4	12100	1.58823529411765
chr8	69754050	69756925	4	1875	0.8
chr8	70438900	70445100	4	4500	1.54666666666667
chr8	70889050	70891925	4	1975	0.85
chr8	77589950	77600475	4	6125	0.993865030674847
chr8	86986275	86988175	4	1575	0.292682926829268
chr8	91695450	91698950	4	2075	1.71428571428571
chr8	94371925	94374450	4	1550	1.38461538461538
chr8	103112725	103115000	4	1100	1.85185185185185
chr8	103816900	103823700	4	5175	0.484472049689441
chr8	108497450	108510325	4	7425	1.84415584415584
chr8	112690325	112693625	4	2800	0.432432432432432
chr8	120648200	120652375	4	2825	1.57446808510638
chr8	122166250	122168450	4	1525	1.28
chr8	124546475	124549425	4	2650	0.311111111111111
chr8	126439375	126447650	4	5400	1.13333333333333
chr8	134581325	134585625	4	4050	0.363636363636364
chr8	137528125	137530325	4	1800	0.390243902439024
chr9	2179600	2182400	4	2275	0.530612244897959
chr9	3522100	3528825	4	6225	0.432432432432432
chr9	14312375	14323450	4	7450	1.51685393258427
chr9	14345850	14349775	4	2700	1.3
chr9	16152525	16155175	4	2025	0.736842105263158
chr9	23820425	23826775	4	3825	1.93258426966292
chr9	75763975	75769225	4	3350	0.796610169491525
chr9	84263275	84271250	4	4875	1.32142857142857
chr9	84298325	84305900	4	6200	0.328638497652582
chr9	86592175	86597250	4	4800	0.133333333333333
chr9	88895975	88903875	4	4400	1.72262773722628
chr9	89555200	89563925	4	6675	0.789808917197452
chr9	91605625	91608950	4	2450	1.8125
chr9	99774850	99776425	4	1150	1.11111111111111
chr9	108057450	108062200	4	3800	0.6
chr9	109083775	109088425	4	3000	0.987341772151899
chr9	112079975	112082500	4	2125	0.833333333333333
chr9	113674200	113676375	4	1900	0.4375
chr9	116986325	116996975	4	5200	2.05633802816901
chr9	118915150	118920225	4	4525	0.18018018018018
chr9	123635250	123640400	4	3125	1.52631578947368
chr9	128001625	128006125	4	3175	1.37037037037037
chr9	128411350	128419275	4	4650	1.65573770491803
chr9	128648525	128652825	4	3625	0.701754385964912
chr9	134835375	134840750	4	3500	2.28571428571429
chr9	137326175	137329400	4	2300	1.75
chr9	138390800	138393900	4	2875	0.25
chr9	138882100	138886525	4	3450	0.471698113207547
chrX	195800	200900	4	2725	2.08450704225352
chrX	6143375	6146825	4	2675	0.608695652173913
chrX	6611875	6613850	4	1275	0.956521739130435
chrX	16594950	16598900	4	3175	0.590909090909091
chrX	21764225	21766775	4	2025	0.56
chrX	62970975	62975825	4	3350	1.16923076923077
chrX	93708850	93711650	4	2200	0.470588235294118
chrX	117479200	117482925	4	3350	0.411764705882353
chrX	133304625	133315850	4	9125	1.47619047619048
chrX	135991075	135992875	4	1625	0.2
chrX	138282750	138287700	4	3250	2.17857142857143
chrX	139791650	139795650	4	2575	1.15384615384615
chrX	149733875	149738175	4	3700	0.508474576271186
chrX	152949175	152955625	4	5175	0.666666666666667
chrX	153092325	153096775	4	2650	1.6078431372549
chr1	1820275	1823900	3	3325	0.168421052631579
chr1	3540575	3542575	3	1725	0.428571428571429
chr1	3709375	3713775	3	3475	0.741573033707865
chr1	6320450	6322450	3	1625	0.488888888888889
chr1	6843825	6846700	3	2275	0.540540540540541
chr1	6926550	6930150	3	3275	0.360655737704918
chr1	7357600	7360125	3	2100	0.34375
chr1	7843100	7844850	3	1275	0.75
chr1	8813675	8815325	3	1350	0.372093023255814
chr1	8874775	8878875	3	3875	0.0862068965517241
chr1	9648875	9654725	3	5400	0.146341463414634
chr1	12127250	12128825	3	1350	0.363636363636364
chr1	13909650	13914225	3	3725	0.364963503649635
chr1	14109025	14110775	3	1475	0.32
chr1	14951350	14954475	3	2750	0.313253012048193
chr1	15268875	15272725	3	3150	0.384615384615385
chr1	15479025	15481050	3	1900	0.193548387096774
chr1	15849825	15854375	3	4300	0.0793650793650794
chr1	17795675	17797525	3	1475	0.4
chr1	21058275	21060125	3	1475	0.425531914893617
chr1	21835400	21837400	3	1700	0.454545454545455
chr1	22447950	22449300	3	1075	0.411764705882353
chr1	22534225	22536100	3	1475	0.6875
chr1	24634350	24635700	3	1000	0.736842105263158
chr1	25756225	25758475	3	2025	0.2
chr1	26361625	26363000	3	1150	0.342857142857143
chr1	26795900	26801600	3	4800	0.727272727272727
chr1	29448375	29451900	3	2875	0.433333333333333
chr1	31885550	31889275	3	3300	0.241379310344828
chr1	33645950	33648825	3	2675	0.181818181818182
chr1	35655200	35659450	3	4000	0.100719424460432
chr1	36234200	36235950	3	1625	0.111111111111111
chr1	36348800	36353675	3	4625	0.126984126984127
chr1	37936950	37945950	3	7375	0.483050847457627
chr1	38155050	38158875	3	3425	0.168224299065421
chr1	40886400	40887900	3	1400	0.153846153846154
chr1	43311625	43313900	3	2025	0.229508196721311
chr1	44704200	44707775	3	3200	0.22
chr1	45670825	45672825	3	1725	0.341463414634146
chr1	45825825	45826850	3	900	0.214285714285714
chr1	46268175	46270500	3	2075	0.27906976744186
chr1	52471400	52473600	3	1875	0.366666666666667
chr1	54600600	54603825	3	2450	0.627906976744186
chr1	55349725	55354325	3	4350	0.608695652173913
chr1	57670475	57672100	3	1200	0.648648648648649
chr1	59169250	59171125	3	1575	0.285714285714286
chr1	66641425	66643225	3	1375	0.571428571428571
chr1	68150025	68154950	3	4025	0.277777777777778
chr1	68213750	68216500	3	2575	0.10989010989011
chr1	82385675	82387925	3	2000	0.258064516129032
chr1	86041925	86051025	3	8925	0.0313725490196078
chr1	89112650	89116450	3	3125	0.389380530973451
chr1	94701350	94703550	3	2050	0.111111111111111
chr1	97062125	97065050	3	2525	0.292134831460674
chr1	98510725	98511700	3	825	0.333333333333333
chr1	107065875	107067675	3	1300	0.465116279069767
chr1	108593125	108595350	3	2075	0.470588235294118
chr1	110879925	110885650	3	5175	0.566666666666667
chr1	113931600	113934950	3	3125	0.25
chr1	114517750	114522825	3	4550	0.24
chr1	115297800	115301250	3	3300	0.380952380952381
chr1	117491775	117494100	3	2050	0.355555555555556
chr1	120188400	120191325	3	2775	0.0833333333333333
chr1	144008150	144013100	3	3625	0.566371681415929
chr1	150770850	150772225	3	1225	0.195121951219512
chr1	150978050	150982100	3	3950	0.0363636363636364
chr1	151030300	151035750	3	4950	0.6
chr1	151467100	151468325	3	1075	0.307692307692308
chr1	156306425	156308800	3	2150	0.15625
chr1	160368875	160382525	3	10450	0.69060773480663
chr1	160621175	160623350	3	1875	0.317460317460317
chr1	166941600	166945275	3	2850	0.520833333333333
chr1	167188625	167193200	3	4325	0.0880503144654088
chr1	167373175	167374000	3	700	0.3
chr1	167682500	167685825	3	3050	0.160714285714286
chr1	169452775	169456500	3	3300	0.592592592592593
chr1	172327075	172330475	3	3200	0.177777777777778
chr1	174840425	174846625	3	4075	0.725274725274725
chr1	178309750	178314975	3	4525	0.280373831775701
chr1	180198475	180200200	3	1325	0.636363636363636
chr1	180600600	180603025	3	1925	0.34375
chr1	183773750	183776325	3	2325	0.164705882352941
chr1	194363675	194364675	3	850	0.260869565217391
chr1	197113675	197116300	3	2450	0.217391304347826
chr1	200707375	200711075	3	3025	0.435643564356436
chr1	200989425	200994050	3	3850	0.311475409836066
[truncated: 1,290 more rows]
