# Supplementary material for: Large organized chromatin lysine domains help distinguish primitive from differentiated cell populations
Source: Nat Commun. 2021 Jan 21;12:499. doi: 10.1038/s41467-020-20830-9 (PMC7820432; doi:10.1038/s41467-020-20830-9)
Supplement: Supplementary file 3 — Supplementary Software [file 41467_2020_20830_MOESM3_ESM.zip › E009-H3K27me3_LOCKS.bed]

chr1	798075	1004325	64	94225	88.4
chr1	20611950	20860125	64	67100	87.52
chr1	227973425	228657925	64	81700	126.333333333333
chr10	102051500	102383450	64	61450	131.425
chr10	102383700	102553900	64	121750	9.75609756097561
chr10	102729425	102970425	64	110925	136.37037037037
chr11	1346100	1764200	64	51900	99.2307692307692
chr12	54086375	54234825	64	72325	67.7931034482759
chr12	54235575	54496925	64	195225	37.75
chr12	54497325	54818825	64	77825	95.4444444444444
chr12	132810100	132993275	64	56325	91.6842105263158
chr12	132993975	133266575	64	91400	46.3247863247863
chr13	28343200	28516350	64	91700	41.2413793103448
chr14	36888025	37107800	64	117950	67.8947368421053
chr14	105262375	105949425	64	81150	91.6363636363636
chr16	2834250	3236025	64	69675	81.44
chr16	86017850	86385775	64	46075	127.28
chr17	6614450	7351025	64	65075	111.470588235294
chr17	7553375	8009700	64	69125	103.161290322581
chr17	34987850	35283850	64	47325	130.095238095238
chr17	45786625	46244100	64	68525	124.882352941176
chr17	46371150	46785775	64	176700	105.545454545455
chr17	56117500	56336950	64	45725	127.555555555556
chr17	72190400	72886550	64	71575	119.574468085106
chr17	76997100	77344400	64	48825	100.736842105263
chr19	1657250	2308075	64	102700	106.412371134021
chr19	41531475	42103525	64	49700	106.076923076923
chr19	50989925	51361875	64	77975	58.7428571428571
chr2	120979725	121300375	64	66075	91.8333333333333
chr2	219231700	219905775	64	120350	114.187265917603
chr2	219906425	220394900	64	88075	59.44
chr20	2615450	3665450	64	87500	108.163265306122
chr20	44637775	44924275	64	58750	113.473684210526
chr20	61600100	61724650	64	61875	18.6666666666667
chr20	61725800	62121475	64	51825	97.3863636363636
chr22	22306100	22486200	64	93125	14.5
chr22	22486350	22724950	64	146800	130.451612903226
chr22	22866350	23060700	64	43175	124
chr5	72410650	72744225	64	89200	117.565217391304
chr5	139091275	139448700	64	67925	91.52
chr5	175969525	176206900	64	45675	95.5555555555556
chr6	27049950	27520275	64	68775	84.5090909090909
chr6	28414900	28769125	64	85475	58.5555555555556
chr6	29518225	30136800	64	95425	121.235294117647
chr6	41318225	41496875	64	90175	35.4285714285714
chr7	1225025	1417450	64	72925	80.32
chr7	150645075	151114325	64	63650	90.6206896551724
chr9	139537875	140042925	64	64500	128.098765432099
chr19	12860500	13214300	63	121650	103.52
chr7	155120325	155360850	63	147550	17.7254901960784
chr7	127669125	128086875	62	70600	97
chr1	44832050	45084075	61	73025	40.16
chr22	23061875	23251700	61	28350	63.6
chr11	20152025	20314700	60	52250	87.6842105263158
chr1	47859125	48202950	59	86375	99.2702702702703
chr12	130384750	130721350	59	64325	105.924050632911
chr1	18859300	19051575	58	65150	70.3684210526316
chr17	47843350	48086675	57	77600	66.3030303030303
chr1	40059950	40259725	56	111125	42.6779661016949
chr8	11411700	11628875	56	88400	81.6470588235294
chr9	100172750	100632925	56	58775	68.7818181818182
chr1	156586425	156900525	55	99725	37.2086956521739
chr18	56873675	57063900	55	76050	48
chr19	39440950	40007900	55	58550	97.2727272727273
chr6	26319775	26776500	55	48600	54.3846153846154
chr15	89878725	90042075	54	105125	29.25
chr9	66342750	66538975	53	52350	42.447619047619
chr6	30137550	30451500	52	72050	82.9113924050633
chr9	126617375	126834900	51	71125	87.4166666666667
chr2	121300675	121492925	50	38225	64.1818181818182
chr9	129360600	129556300	50	91550	79.3684210526316
chr5	176207175	176302850	49	33600	21.5294117647059
chr1	23672225	24009550	48	68775	81.6666666666667
chr17	32814225	32991625	48	42900	76.1818181818182
chr17	79313375	79935025	48	70300	65.1711711711712
chr11	119966625	120137375	47	37525	57.3913043478261
chr6	27520525	27744700	46	68425	42.046511627907
chr6	32964225	33216800	46	29625	78.3846153846154
chr11	125930475	126037800	45	24775	56
chr8	21879700	22090800	45	76000	59.4939759036145
chr5	473700	599775	44	37350	48
chr6	150234375	150391300	44	109600	18.04
chr1	38063250	38143525	43	51775	13.3
chr12	4966625	5094425	43	37875	61.125
chr4	682625	1068525	43	74100	70.7483870967742
chr10	102970725	103073500	42	71275	15.9310344827586
chr11	2720075	2835975	42	39050	34.3703703703704
chr12	132646600	132705350	42	29225	16.24
chr10	102557625	102637600	41	56075	9.3125
chr19	40972000	41141875	40	45875	39.85
chr8	10914975	11138775	40	28275	33.3529411764706
chr1	46909550	47083675	39	86500	18.9484536082474
chr1	110606950	110787600	39	50900	67.037037037037
chr12	48287475	48430800	39	66650	38.8888888888889
chr2	73383300	73553000	38	42650	24.1894736842105
chr11	2563325	2645525	37	29075	29.1111111111111
chr11	69450325	69850275	37	49750	61.8181818181818
chr15	74994000	75290250	37	29125	60.1071428571429
chr12	114483200	114943000	36	78375	59.6521739130435
chr3	62336425	62426600	36	48825	34.48
chr3	128143950	128276175	36	59650	29.7222222222222
chr3	184206475	184335850	35	43175	32.1739130434783
chr9	138985450	139098200	35	35900	34.5714285714286
chr17	77345150	77414825	34	16850	23.2
chr15	72475275	72703325	33	28175	52.6521739130435
chr20	2487975	2550700	33	29975	25.4782608695652
chr20	37272875	37437450	33	39800	32.4166666666667
chr1	156326150	156421150	32	59350	23.0833333333333
chr1	231290675	231354900	32	27375	19.953488372093
chr16	1901075	2043300	32	36000	17.5525114155251
chr17	46786000	46894425	32	69000	50.7619047619048
chr17	47510375	47578725	32	23175	40.7741935483871
chr2	71084950	71207150	32	68550	21.3243243243243
chr20	61145350	61194725	32	15900	39.2380952380952
chr11	2458450	2532175	31	24425	19.5714285714286
chr12	147000	341850	31	33000	41.1333333333333
chr19	2974300	3075750	31	26525	39.6
chr2	119520500	119638300	31	52975	45.6
chr2	242964375	243000975	31	21975	18.6
chr22	51035575	51197150	31	29125	42.55
chr9	36981450	37079425	31	49775	32.4705882352941
chr10	135032650	135238825	30	40925	41.9285714285714
chr12	54925550	55043775	30	27400	37.2972972972973
chr12	113895775	113962425	30	35950	34.9523809523809
chr17	77712650	77905750	30	67225	43.4736842105263
chr19	54383150	54505475	30	33100	15.2647058823529
chr20	55492400	55597100	30	28850	46
chr22	22725000	22820875	30	81075	9.35
chr5	172649650	172759050	30	47150	31.7692307692308
chr9	69781800	69844400	30	32050	12.3809523809524
chr11	17692575	17761450	29	36875	26.7368421052632
chr13	20692250	20809375	29	34650	35.5294117647059
chr1	3528375	3634575	28	26525	21.5238095238095
chr16	198550	332350	28	33100	30.9958158995816
chr19	1444750	1570025	28	41350	40.4545454545455
chr20	59703925	59799075	28	11675	34
chr5	135243800	135545750	28	32625	42.1590909090909
chr1	6163425	6322425	27	30000	36.5121951219512
chr10	43569300	43835125	27	31875	32.8783783783784
chr17	78387250	78502350	27	35850	30.0821917808219
chr4	1507825	1582200	27	16950	30.375
chr1	114577075	114667225	26	19875	26.7906976744186
chr1	161389250	161462675	26	20925	24.3448275862069
chr10	101244775	101315475	26	50475	13.3333333333333
chr2	178522650	178628275	26	23025	31.1219512195122
chr2	233335350	233393000	26	27025	21.9393939393939
chr20	22381750	22575200	26	61250	20.68
chr21	38035725	38121975	26	41950	37.6363636363636
chr6	44236350	44324525	26	24500	27.728813559322
chr11	2059000	2093150	25	13150	32.8
chr15	40530575	40732550	25	35575	22.6728971962617
chr17	38949800	39002400	25	19300	13.3513513513514
chr19	36246075	36452600	25	35700	34.7391304347826
chr2	44992700	45044650	25	30825	8.97297297297297
chr5	42943275	43046950	25	44525	12.5714285714286
chr9	71098100	71157650	25	30850	33.2631578947368
chr9	119031550	119104200	25	30900	16.2290076335878
chr2	240970125	241053300	24	14750	17.4578313253012
chr9	100686475	100802875	24	33300	33.1023622047244
chr16	56620750	56717550	23	74225	5.44497607655502
chr22	37715150	37750325	23	15325	29.8
chr4	41718200	41775150	23	31700	17.25
chr5	134794000	134889150	23	75300	14.5333333333333
chr6	108430250	108510750	23	60900	26.9411764705882
chr9	131124675	131223200	23	41050	32.9166666666667
chr1	6465125	6558950	22	33925	26.1851851851852
chr1	38191250	38261625	22	36525	13.027027027027
chr1	109984925	110054875	22	18775	18.7809523809524
chr1	149135500	149196500	22	28150	24.9
chr10	103492800	103540425	22	24550	17.9166666666667
chr4	7042425	7106650	22	14975	29.5076923076923
chr5	180467300	180545225	22	28700	22
chr7	1419825	1470275	22	15900	27
chrX	152872200	152939850	22	17700	25.84
chr1	22918075	22954325	21	11925	15.953488372093
chr1	160015475	160056075	21	18300	20
chr10	23445000	23511425	21	48725	5.66666666666667
chr15	70392950	70472925	21	23500	21.1333333333333
chr15	79348800	79397700	21	22175	20.5
chr15	88926625	88971100	21	20775	10
chr16	1114875	1163050	21	14125	20.8354430379747
chr2	73102625	73163525	21	44175	18.88
chr4	4830825	4911875	21	36850	22.9285714285714
chr5	1840475	1899675	21	34175	21.7647058823529
chr8	143485250	143594275	21	24850	17.1060606060606
chr11	2875675	2953275	20	26700	19.8095238095238
chr11	33817450	33895225	20	17100	21.9152542372881
chr11	43559025	43618900	20	26875	16.952380952381
chr14	103244675	103608950	20	31325	23.7214137214137
chr17	37744025	37827150	20	43525	15.2613636363636
chr18	18795975	18840075	20	16225	24.3137254901961
chr2	27473800	27532050	20	21675	11.6571428571429
chr8	23529675	23594475	20	51675	7.04
chr9	110551175	110590025	20	17875	8.14634146341463
chr9	136449650	136525950	20	16775	10.2777777777778
chr1	10846425	10870900	19	15900	6.94736842105263
chr1	39242475	39288250	19	17400	11.2380952380952
chr10	119995925	120031625	19	26475	6.91666666666667
chr12	108230100	108277200	19	17950	20.8
chr17	17576850	17714550	19	39425	21.1475409836066
chr17	72916375	72972325	19	29500	14.1304347826087
chr19	55655000	55697275	19	21000	4.17582417582418
chr22	32813350	32863125	19	11400	18.6363636363636
chr5	77245100	77291675	19	24325	10.5901639344262
chr6	43197375	43254175	19	19800	12.2666666666667
chr1	47645225	47711050	18	27000	18.375
chr1	78689075	78735075	18	22000	16.5769230769231
chr10	77150125	77199875	18	42300	2.47058823529412
chr11	61320150	61366975	18	18175	20
chr11	128390200	128457775	18	27025	14.7
chr13	39945675	39973225	18	15600	4
chr13	100543625	100651600	18	41375	13.85
chr14	24785975	24831275	18	23000	11.1219512195122
chr14	36724950	36755100	18	8275	19.4444444444444
chr15	45383075	45430700	18	30475	12.0821917808219
chr19	3441125	3481850	18	14150	11.8709677419355
chr19	38807475	38925200	18	19500	20.7037037037037
chr2	60775800	60811050	18	21200	8.37037037037037
chr2	74497900	74525500	18	8550	16.5555555555556
chr2	223131400	223191825	18	45950	9.25581395348837
chr20	30544175	30609150	18	13350	12.9411764705882
chr22	46438600	46474750	18	27525	6.55555555555556
chr3	46914325	46940775	18	16975	6.03571428571429
chr7	150413025	150449325	18	26050	8.8421052631579
chr1	26472050	26492475	17	13325	5.44444444444444
chr11	63796475	63832125	17	13600	19.0847457627119
chr14	99707900	99745575	17	25000	4.09090909090909
chr2	42049100	42075500	17	13800	4.38297872340426
chr20	25029175	25071700	17	32000	7.66666666666667
chr3	38673825	38701375	17	18550	5.24324324324324
chr3	193481425	193508750	17	12700	8.97142857142857
chr9	127238475	127269675	17	15625	15.6521739130435
chr9	133792975	133825500	17	11225	18
chr9	135283875	135304350	17	11300	9.1875
chrX	119932475	119959350	17	10375	6.36363636363636
chrX	146755800	146789125	17	21075	18.7857142857143
chr11	3165225	3193525	16	13925	11.5333333333333
chr11	57218450	57284900	16	19525	15.5131578947368
chr11	65547750	65585475	16	14575	11.4444444444444
chr17	71890675	71908250	16	13750	1.31578947368421
chr20	21068800	21100000	16	23075	10.24
chr5	134357525	134410800	16	41500	14.7272727272727
chr7	25891475	25922275	16	16625	13.3333333333333
chr9	98929600	98949875	16	8900	9.3
chrX	138269900	138292375	16	18500	1.52
chr1	20860450	20889375	15	14725	6.91666666666667
chr1	33334675	33394125	15	21700	9.38461538461539
chr10	88120350	88163475	15	24125	14.2608695652174
chr11	118014375	118056775	15	25000	7.91578947368421
chr11	130291000	130325975	15	14125	9
chr12	48572475	48607800	15	18700	7.16129032258065
chr16	740975	778800	15	23350	9
chr18	19904950	19943600	15	13675	10.3296703296703
chr2	234228025	234265025	15	18575	7.01030927835052
chr20	57412275	57436625	15	17375	6.81818181818182
chr3	72925550	72946625	15	12550	6.18181818181818
chr3	151970425	152001725	15	19900	12.2
chr5	77127425	77161500	15	22775	8.25806451612903
chr8	145551150	145600300	15	18100	10.265625
chr9	38204700	38233725	15	19150	8.14285714285714
chr1	175855800	175891150	14	28775	4.30769230769231
chr1	202659400	202684900	14	12600	12.8333333333333
chr11	32437900	32471175	14	24850	9.47826086956522
chr12	115092275	115150600	14	45150	11.92
chr14	60810175	60831275	14	5925	9.8
chr15	83304625	83323600	14	12525	5.88235294117647
chr16	31482475	31550800	14	17500	12.4545454545455
chr17	41981525	42017575	14	10750	9.75
chr19	3346000	3374425	14	22475	6.15789473684211
chr19	55862575	55894450	14	15850	13
chr2	222890825	222927225	14	15125	9.30864197530864
chr21	46117450	46145300	14	19400	4.73684210526316
chr3	12462775	12489775	14	7475	10.8
chr3	181412025	181447875	14	20025	4.42857142857143
chr4	81100900	81142150	14	35625	4.5
chr4	185913625	185955200	14	24400	11.5
chr5	1375225	1452400	14	20100	9.23907455012854
chr5	1642650	1673625	14	11325	7.57894736842105
chr5	132144250	132168825	14	17275	9.86206896551724
chr6	28769425	28808650	14	27400	5.44736842105263
chr9	21255325	21281725	14	13800	12.7142857142857
chr1	203077625	203098550	13	7300	9.85714285714286
chr10	118872750	118939825	13	51675	6.52173913043478
chr10	119585200	119609475	13	9750	7.13888888888889
chr11	19352075	19372400	13	11925	9.84615384615385
chr12	1691500	1773450	13	19250	6.67092651757188
chr12	49359825	49395275	13	30950	2.37837837837838
chr12	50347225	50365350	13	12925	3.21428571428571
chr14	97145425	97164200	13	9825	7.57894736842105
chr15	45994500	46021225	13	9425	10.8571428571429
chr15	69363925	69383575	13	10925	6.93103448275862
chr16	3236100	3251750	13	11000	2.57894736842105
chr16	78097600	78115725	13	10975	6.22222222222222
chr2	121784850	121803825	13	14575	2.4
chr2	177491525	177512800	13	13550	7.92
chr22	38848050	38865325	13	11550	4.51162790697674
chr22	39940850	39958950	13	10775	6.44444444444444
chr4	105826000	105849250	13	15225	8.23076923076923
chr6	28168475	28192025	13	19675	1.7
chr6	108025950	108053025	13	10200	6.45901639344262
chr7	27123950	27297600	13	167325	4.4
chr7	31792875	31820925	13	19275	6.82352941176471
chr7	32969325	32998425	13	14525	10.6037735849057
chr7	157377900	157394475	13	12100	3.33333333333333
chr8	9752975	9777350	13	20250	2.66666666666667
chr8	41160675	41183775	13	19275	0.875
chr9	133526375	133558025	13	23050	10.2068965517241
chrX	103489750	103515750	13	21275	3.58974358974359
chr1	10753200	10765575	12	6500	4.75
chr1	18428050	18446150	12	11025	5.3
chr1	22871975	22894550	12	13975	2.28205128205128
chr1	111139825	111166400	12	13525	3.9
chr10	9126325	9145500	12	11325	5.73913043478261
chr10	98936175	98957475	12	12250	2
chr10	119282725	119321100	12	32850	4
chr10	125726900	125755325	12	11975	9.152
chr12	1633425	1646950	12	10350	1.76
chr12	15469125	15482350	12	6775	4.93333333333333
chr12	54837325	54858125	12	13950	3.84
chr13	53844350	53890875	12	13450	9
chr14	57309400	57325575	12	10975	3
chr15	58338825	58361800	12	14475	7.91111111111111
chr16	30663150	30709100	12	29200	4.76666666666667
chr16	73057400	73108450	12	45125	1.94444444444444
chr18	18959400	18983900	12	14825	8.84848484848485
chr18	34938350	34977175	12	17450	8.52830188679245
chr20	222100	247600	12	13550	3.83333333333333
chr20	44924775	44950050	12	16900	8.19047619047619
chr3	189514750	189531500	12	10550	5.58620689655172
chr3	197800200	197821025	12	13425	6.12903225806452
chr5	180590650	180640225	12	17950	6.48648648648649
chr6	32807650	32827325	12	13975	2.72
chr7	143042125	143062375	12	7950	9.13924050632911
chr9	92214850	92231700	12	7325	9.37931034482759
chr1	2614775	2630975	11	8400	3.67272727272727
chr1	48449200	48465150	11	10450	5.2
chr1	94699475	94728075	11	19150	3.11627906976744
chr1	113246875	113266800	11	7275	5.51111111111111
chr1	161691425	161702975	11	7700	3.30769230769231
chr1	181600650	181615225	11	10175	1.32432432432432
chr1	202778050	202795925	11	5975	5.73913043478261
chr10	92672225	92697075	11	22175	0.814814814814815
chr10	99782850	99806350	11	16175	5.12
chr11	6300050	6311750	11	6700	4.69565217391304
chr12	53564050	53573400	11	5925	2.07692307692308
chr14	21090700	21103775	11	9575	2.78571428571429
chr16	55351950	55375975	11	19075	2.71698113207547
chr16	86508800	86557175	11	41200	1.90243902439024
chr17	26233500	26248700	11	10450	2.50909090909091
chr19	18705675	18746075	11	18325	3.65087281795511
chr19	50810175	50836450	11	9875	7.44761904761905
chr19	51410500	51425525	11	9900	4.86666666666667
chr2	114256175	114269750	11	7975	5.21052631578947
chr2	182515850	182556825	11	30675	5.02083333333333
chr2	207115825	207139175	11	18650	1.29545454545455
chr2	218125225	218144050	11	16175	0.8
chr20	1651650	1660225	11	5050	2.66666666666667
chr22	23693900	23717900	11	16100	3.31958762886598
chr4	5890500	5910250	11	17900	0.785714285714286
chr4	8849250	8910750	11	47275	4.58823529411765
chr6	1594250	1630175	11	31075	4.2962962962963
chr6	34106725	34123725	11	15000	0.65
chr6	41504325	41527675	11	15725	5.10344827586207
chr6	64237475	64256650	11	14475	2.15789473684211
chr6	64493100	64507775	11	7325	2.90909090909091
chr6	139326375	139340325	11	9975	1.20833333333333
chr7	128548675	128561525	11	8975	1.33333333333333
chr8	97141950	97176525	11	30400	2.88372093023256
chr8	144838075	144860875	11	18425	3.05555555555556
chr9	68409225	68427375	11	10650	4.09090909090909
chr9	91146800	91173700	11	12550	6.76666666666667
chrX	39941700	39970650	11	18175	6.51428571428571
chr1	17012175	17043925	10	18400	4.64705882352941
chr1	22667075	22679225	10	5825	4.52
chr1	54196275	54209150	10	10100	4.23076923076923
chr1	112554775	112571075	10	6975	3.72413793103448
chr1	147776275	147791900	10	12975	4
chr1	204143850	204166025	10	10525	3.71794871794872
chr10	71313250	71348775	10	25625	5.17241379310345
chr10	103980850	104003600	10	18925	4.88
chr10	111917575	111939475	10	16900	2
chr11	30032425	30062100	10	22450	4.07142857142857
chr11	124705850	124758475	10	37450	2.45454545454545
chr12	52622850	52655375	10	15650	3.49664429530201
chr14	54410525	54432950	10	19625	0.701754385964912
chr15	45751275	45774075	10	16875	2.19354838709677
chr16	86832825	86842850	10	6825	1.73333333333333
chr18	34821950	34839975	10	9975	3.36764705882353
chr18	70103775	70120050	10	13250	2.69230769230769
chr18	77148325	77163150	10	11025	4.44444444444444
chr19	55575675	55598000	10	18275	0.896551724137931
chr2	74774475	74796175	10	7775	5.01694915254237
chr2	106562800	106574650	10	8275	4.13953488372093
chr20	13814350	13833100	10	12250	3.52941176470588
chr20	21479250	21517425	10	27950	3.57575757575758
chr21	34385175	34420700	10	26800	4
chr22	19133375	19158850	10	16975	4.8125
chr3	57159625	57167900	10	4100	4.16666666666667
chr3	138651825	138680675	10	24600	4.16
chr4	83702650	83735475	10	27350	2.16666666666667
chr4	94741150	94762100	10	18250	1.7037037037037
chr5	35748750	35763325	10	11750	0.8
chr5	148643575	148665775	10	9100	4.01941747572816
chr5	153845850	153876100	10	25525	2.22727272727273
chr5	170728775	170765600	10	32475	1.16176470588235
chr6	385900	399325	10	10825	2.23076923076923
chr8	72456100	72474175	10	15300	1.41176470588235
chr8	110620400	110634100	10	11325	1.90909090909091
chr8	145692150	145713475	10	11925	3.89285714285714
chr9	140768475	140785300	10	10400	2.54368932038835
chrX	29237875	29249400	10	8625	2.46153846153846
chrX	136503975	136513525	10	7350	1.58333333333333
chrX	136643425	136652700	10	4675	2.85714285714286
chr1	2458275	2472850	9	11600	1.89473684210526
chr1	14210350	14225200	9	12750	1.17241379310345
chr1	37493975	37508175	9	12350	1.13636363636364
chr1	145138200	145147125	9	4725	3.36842105263158
chr1	231171000	231185550	9	12700	1.71428571428571
chr10	22601950	22638875	9	32325	0.582089552238806
chr10	50881800	50902775	9	13100	2.69565217391304
chr11	44319425	44362375	9	40600	1.69230769230769
chr11	124584200	124633175	9	37375	1.85956416464891
chr12	4372925	4382675	9	7125	0.816326530612245
chr13	21098000	21110425	9	10750	0.4
chr13	28516850	28563825	9	41525	1.91111111111111
chr15	45923775	45937125	9	7725	3.65217391304348
chr15	90286200	90299625	9	10225	3.33333333333333
chr16	1333525	1351025	9	8400	3.71830985915493
chr17	8011400	8035025	9	17725	1.41818181818182
chr17	33120450	33129525	9	6400	1.4468085106383
chr17	39860125	39869150	9	6425	1.5
chr17	42613700	42624400	9	5300	2.92307692307692
chr17	58212125	58233150	9	14950	3.14285714285714
chr17	59468500	59500350	9	26425	2.46153846153846
chr17	59521725	59547675	9	22675	2.16
chr17	75775925	75791525	9	11250	2.84615384615385
chr18	13214150	13223400	9	6250	2.94736842105263
chr18	49962925	49972000	9	5725	1.84
chr19	5491500	5502600	9	7525	0.976744186046512
chr19	18330000	18346550	9	6350	3.85185185185185
chr19	30010775	30025300	9	12075	3.75
chr19	52218700	52228775	9	8725	0.651162790697674
chr2	105457175	105494650	9	35175	2
chr2	134358525	134371400	9	8400	1.58620689655172
chr2	176925650	177063300	9	135350	0.8
chr2	223611175	223621875	9	6450	2
chr20	24445750	24454750	9	7750	1.72727272727273
chr20	49637075	49647875	9	8400	1.48148148148148
chr3	57188650	57203475	9	10325	2.3
chr3	157805000	157827575	9	20900	2
chr3	185814550	185837625	9	15275	2.83636363636364
chr4	561900	576100	9	11225	3.42857142857143
chr4	1146350	1169100	9	9525	3.39130434782609
chr4	2390250	2425100	9	17775	3.55725190839695
chr4	3869175	3882225	9	9200	1.93333333333333
chr4	174413800	174467300	9	49725	3.78947368421053
chr5	159396450	159415750	9	10175	3.84313725490196
chr5	171042600	171058625	9	10575	1.7687074829932
chr6	38438350	38451425	9	8250	1.91397849462366
chr6	100887150	100925150	9	33550	2.69565217391304
chr7	20814575	20839950	9	22100	0.818181818181818
chr7	69059000	69093900	9	30250	3.12
chr7	130413475	130429825	9	13250	3.26923076923077
chr9	959175	990775	9	27600	1.60975609756098
chr9	21736775	21765475	9	24400	3.68421052631579
chr9	21961375	22012625	9	47950	2.44444444444444
chr9	101464600	101478750	9	10800	3.45454545454545
chrX	68478775	68488875	9	7050	1.3015873015873
chr1	1944800	1954600	8	7500	2.26086956521739
chr1	38625275	38635150	8	6625	0.912280701754386
chr1	148922825	148932300	8	8125	1.04761904761905
chr1	182581500	182588450	8	4325	2.10526315789474
chr1	226733550	226744200	8	7600	2.36842105263158
chr1	228695700	228707750	8	8325	1.55263157894737
chr10	95594875	95611550	8	13625	1.89189189189189
chr11	20614425	20633650	8	17900	0.421052631578947
chr11	119660600	119670850	8	6425	1.62162162162162
chr12	2157250	2170925	8	8100	2.28571428571429
chr12	26267675	26285175	8	12450	1.82278481012658
chr12	50441125	50456175	8	11000	2.12307692307692
chr12	57607375	57638625	8	23975	2.62921348314607
chr12	105345125	105353625	8	6425	0.702127659574468
chr12	110334125	110343150	8	7025	0.640625
chr13	112306800	112316875	8	6025	1.46666666666667
chr13	112702500	112733475	8	30025	0.32
chr14	51286700	51307675	8	18000	0.4
chr14	70031400	70043525	8	8275	2.33333333333333
chr14	101049375	101058550	8	6275	1.73913043478261
chr14	102022575	102038175	8	13275	2.3
chr14	105068825	105076450	8	5325	1.42857142857143
chr15	34782125	34791675	8	8075	1.33333333333333
chr15	42665550	42674250	8	6525	0.753623188405797
chr15	96624950	96635700	8	7425	1.0188679245283
chr16	15900550	15910900	8	6200	1.86842105263158
chr16	21286950	21297000	8	6450	2.38095238095238
chr16	84874575	84883175	8	4950	1.79166666666667
chr17	2648475	2661150	8	7475	2.72222222222222
chr17	78535625	78542750	8	5625	1.3125
chr17	80284575	80297725	8	11075	1.53846153846154
chr18	45929700	45943125	8	8700	2.07142857142857
chr18	77709950	77725300	8	11800	1.44897959183673
chr19	4578850	4585975	8	3925	2.74074074074074
chr19	7844475	7856750	8	9150	1.07317073170732
chr19	13974475	13988200	8	12100	0.375
chr19	46573800	46583025	8	6725	1.9672131147541
chr2	116895125	116909000	8	11875	1.39285714285714
chr2	137245375	137255000	8	6725	2.16666666666667
chr2	158784225	158797675	8	9700	1.58974358974359
chr2	200319000	200342125	8	19825	2
chr2	223285100	223299350	8	13325	0.666666666666667
chr2	231897475	231906475	8	6850	1.33333333333333
chr20	34678300	34688050	8	7200	0.928571428571429
chr20	55834025	55846825	8	10800	0.379746835443038
chr20	60788975	60801650	8	11025	0.75
chr21	34475425	34490425	8	10275	1.0952380952381
chr21	46337425	46354800	8	14075	1.73770491803279
chr22	37093425	37104325	8	9425	0.419354838709677
chr22	39232000	39245900	8	7225	2.66666666666667
chr3	122742325	122748925	8	4675	1.36842105263158
chr4	1103225	1111700	8	5500	1.44262295081967
chr4	81176975	81194200	8	14400	2.18181818181818
chr4	156339550	156356375	8	13950	0.903225806451613
chr5	79858100	79869425	8	9650	1.28571428571429
chr5	87953375	87996475	8	42000	0.197183098591549
chr6	5989350	6013325	8	21100	2.35897435897436
chr6	58140125	58150550	8	8925	1.23809523809524
chr6	99269000	99297975	8	27500	0.631578947368421
chr7	112713675	112727525	8	10775	1.5
chr7	156785700	156827050	8	36525	2.54901960784314
chr8	1318350	1325325	8	4500	2.4375
chr8	19710150	19720025	8	5775	1.16666666666667
chr8	22534925	22571300	8	22150	2.44628099173554
chr8	26717775	26728025	8	9025	0.526315789473684
chr8	61581675	61590875	8	6475	1.86206896551724
chr8	78936400	78945350	8	6775	2
chr8	123387225	123397150	8	8075	1.52
chr9	135874350	135885425	8	6400	2.48979591836735
chrX	136108975	136138450	8	16000	2.17917675544794
chr1	17197225	17203050	7	4900	0.425531914893617
chr1	34625525	34635000	7	7550	1.45454545454545
chr1	37234550	37240900	7	4500	1.0952380952381
chr1	51430000	51451250	7	19550	1.27272727272727
chr1	68693350	68704675	7	10050	0.622222222222222
chr1	84489450	84499400	7	7000	1.53571428571429
chr1	84933225	84944250	7	9125	0.596491228070175
chr1	111094175	111101275	7	6150	0.197368421052632
chr1	112526100	112538625	7	10250	1.31428571428571
chr1	179542375	179557700	7	9000	1.58590308370044
chr1	197870800	197898350	7	24700	1.28
chr1	205449625	205453850	7	3025	1.06666666666667
chr1	209958975	209966650	7	6450	0.755555555555556
chr10	28955175	28970450	7	13375	0.764705882352941
chr10	72969100	72979725	7	8350	0.763636363636364
chr11	6276225	6284350	7	6700	0.892857142857143
chr11	27814100	27824125	7	7600	1.32352941176471
chr11	31815625	31857775	7	40200	1.25490196078431
chr11	43890925	43901350	7	6950	1.44
chr11	45680650	45690225	7	8500	0.444444444444444
chr11	62687475	62697550	7	8925	0.461538461538462
chr11	65221875	65229600	7	6750	0.456140350877193
chr11	72293425	72306475	7	12225	0.130081300813008
chr11	79144450	79154800	7	8475	0.745762711864407
chr12	28117900	28133525	7	13850	1.27272727272727
chr12	106967525	106989725	7	20800	0.240549828178694
chr13	94790075	94798975	7	6900	0.666666666666667
chr13	95350550	95367900	7	16450	0.270833333333333
chr14	23757075	23770050	7	9525	1.03355704697987
chr14	76837725	76852125	7	11650	1.13513513513514
chr14	82244600	82251150	7	4450	0.769230769230769
chr14	95506425	95515450	7	5775	1.25925925925926
chr14	101188200	101196975	7	7275	0.782608695652174
chr15	41208700	41227000	7	15350	1.34285714285714
chr15	51380600	51392025	7	10000	1
chr15	53072025	53103975	7	29600	1.43396226415094
chr15	68065275	68080700	7	13150	0.75
chr15	76350300	76358175	7	5800	1.41935483870968
chr15	88365175	88372875	7	5925	0.852941176470588
chr15	96858725	96918075	7	55750	1.40740740740741
chr17	4538550	4550325	7	9725	1.52631578947368
chr17	43858550	43869950	7	10575	0.329113924050633
chr17	44845650	44855325	7	7500	0.736842105263158
chr17	47647650	47656050	7	6425	1.16279069767442
chr17	54666875	54677875	7	8025	0.846153846153846
chr19	35998375	36005800	7	5800	0.85
chr19	45248325	45261900	7	11350	0.873563218390805
chr19	51964675	51971700	7	5225	1.2962962962963
chr2	45220575	45246125	7	24525	0.646153846153846
chr2	63271525	63295825	7	22375	1.26829268292683
chr2	79413175	79422675	7	6375	0.94
chr2	100718825	100744175	7	22300	0.791666666666667
chr2	105753475	105762050	7	6075	0.857142857142857
chr2	135418075	135427425	7	5900	0.956521739130435
chr2	210617300	210637725	7	17550	1.48888888888889
chr20	61043675	61064300	7	19200	0.210526315789474
chr22	19736075	19762350	7	23850	0.833333333333333
chr22	20780325	20794400	7	12875	0.333333333333333
chr3	10746050	10754475	7	6975	1.42857142857143
chr3	24142100	24150575	7	6325	0.741935483870968
chr3	45884225	45894600	7	8825	0.844444444444444
chr3	53189150	53195750	7	4950	1.13333333333333
chr3	113244675	113255600	7	9500	1.12
chr3	147069100	147145875	7	74100	0.256410256410256
chr3	194029325	194035600	7	4100	1.44827586206897
chr4	1393375	1413025	7	18200	0.526315789473684
chr4	54952325	54979025	7	25375	0.739130434782609
chr5	1152150	1159575	7	5675	0.863636363636364
chr5	2736075	2760275	7	21550	0.519230769230769
chr5	54513000	54534900	7	20950	1.125
chr5	76914575	76951675	7	34525	1.17948717948718
chr5	137423575	137435800	7	8125	1.13207547169811
chr5	174867250	174875525	7	5825	1.3
chr6	1372150	1401150	7	28025	0.125
chr6	10378150	10430400	7	49325	0.516129032258065
chr6	28976450	28984375	7	6525	1.46666666666667
chr6	92001325	92012675	7	9925	1.53333333333333
chr6	110296650	110303925	7	5500	1.47368421052632
chr6	124234475	124242300	7	6350	0.417910447761194
chr7	4742275	4752750	7	8400	0.620689655172414
chr7	64342275	64352525	7	7775	1.50684931506849
chr7	157468700	157488600	7	18100	1.12
chr8	37547800	37561925	7	11175	1.05263157894737
chr8	66182450	66191725	7	8075	0.636363636363636
chr8	144814475	144827125	7	6600	1.57575757575758
chr9	105850	118850	7	11325	0.356589147286822
chr9	21791075	21801375	7	8625	0.288461538461538
chr9	34576150	34594775	7	15575	0.446351931330472
chr9	37643650	37655300	7	10275	0.594594594594595
chr9	117681950	117696350	7	12000	0.903225806451613
chr9	118914425	118923725	7	8250	1
chr9	131934400	131945800	7	8225	1.36842105263158
chr9	135030200	135043100	7	10600	1.27272727272727
chrX	106986225	106993875	7	4600	1.5625
chrX	139580425	139596350	7	13925	0.327759197324415
chr1	1975100	1984225	6	8175	0.289156626506024
chr1	4712825	4720525	6	7150	0.352941176470588
chr1	8374900	8379800	6	4175	0.375
chr1	10923000	10929925	6	5750	0.475
chr1	11916750	11922000	6	4450	0.526315789473684
chr1	16857950	16863700	6	5200	0.684210526315789
chr1	22530025	22539900	6	7950	0.461538461538462
chr1	91166475	91201100	6	33200	0.688524590163934
chr1	109652500	109660000	6	6275	0.280254777070064
chr1	170626725	170643600	6	15850	0.705882352941177
chr1	201505125	201511475	6	5250	0.482758620689655
chr1	205534525	205550275	6	13150	0.595744680851064
chr1	214378425	214386900	6	5975	0.785046728971963
chr1	223532350	223539875	6	6725	0.3
chr10	8068800	8108925	6	36425	0.270500532481363
chr10	73150900	73160325	6	7850	0.589285714285714
chr10	85712850	85720550	6	6000	0.707482993197279
chr10	110354600	110360975	6	4275	0.774193548387097
chr10	118559075	118564025	6	4200	0.538461538461538
chr12	53729200	53732875	6	2875	0.551724137931034
chr12	99460250	99471925	6	8900	0.771084337349398
chr12	108295550	108303675	6	7375	0.727272727272727
chr13	22241200	22252200	6	10200	0.424242424242424
chr14	38046100	38081975	6	34250	0.451612903225806
chr14	76596275	76607450	6	9950	0.484848484848485
chr14	82142875	82150575	6	5550	0.765957446808511
chr14	103738825	103748575	6	8375	0.317757009345794
chr15	33005650	33015200	6	8950	0.608695652173913
chr15	41782625	41806900	6	23025	0.231578947368421
chr15	63788200	63801300	6	11175	0.447761194029851
chr15	74418975	74432125	6	12325	0.488888888888889
chr15	98963525	98973075	6	7875	0.62
chr15	100878975	100885700	6	5900	0.258823529411765
chr16	67556800	67574125	6	15375	0.72
chr16	67677700	67689025	6	9075	0.647058823529412
chr17	1807275	1817450	6	8875	0.387596899224806
chr17	6555750	6565925	6	8525	0.568627450980392
chr17	36853050	36864100	6	8625	0.683229813664596
chr17	37372525	37384400	6	9125	0.530612244897959
chr17	74126250	74140300	6	13225	0.224489795918367
chr18	22622825	22631675	6	7200	0.375
chr18	76729425	76746775	6	15450	0.174840085287846
chr19	3867375	3872225	6	3550	0.611111111111111
chr19	15088125	15092625	6	4025	0.285714285714286
chr19	42496650	42506725	6	8775	0.461538461538462
chr2	65499475	65508550	6	7925	0.588235294117647
chr2	71502725	71506500	6	2750	0.727272727272727
chr2	74722300	74750625	6	25725	0.371900826446281
chr2	88747525	88754400	6	6075	0.4
chr2	113912475	113917300	6	3975	0.551724137931034
chr2	132119350	132123400	6	3150	0.447761194029851
chr2	145264925	145280750	6	13300	0.542635658914729
chr2	241757500	241771650	6	13025	0.161434977578475
chr20	652825	660275	6	6375	0.319327731092437
chr20	59819375	59831125	6	10100	0.465116279069767
chr22	37813175	37826300	6	10825	0.481481481481481
chr3	54851350	54859525	6	7075	0.666666666666667
chr3	64664400	64676450	6	8700	0.683673469387755
chr3	186541800	186551000	6	8550	0.428571428571429
chr4	6220650	6226125	6	4050	0.705882352941177
chr4	8578675	8587525	6	8050	0.434782608695652
chr4	41859075	41889900	6	29225	0.260869565217391
chr4	113423375	113448575	6	24275	0.666666666666667
chr5	3583950	3608800	6	23350	0.405797101449275
chr5	174114525	174123375	6	7250	0.568181818181818
chr6	137362225	137369625	6	6200	0.465116279069767
chr6	159586400	159597525	6	10175	0.571428571428571
chr7	42126300	42136300	6	7675	0.746478873239437
chr7	44360400	44368050	6	6825	0.342857142857143
chr7	73035550	73043325	6	6350	0.625
chr7	75905575	75914225	6	7350	0.711864406779661
chr7	100805325	100824825	6	18950	0.195652173913043
chr7	147130125	147138700	6	7050	0.457142857142857
chr7	149743050	149746875	6	2950	0.615384615384615
chr8	2912050	2921250	6	8150	0.622222222222222
chr8	11201700	11210150	6	7400	0.35
chr8	20156375	20165000	6	7700	0.307692307692308
chr8	124421250	124427900	6	5900	0.488888888888889
chr8	145045650	145053825	6	7650	0.0875912408759124
chr9	14311250	14324675	6	11400	0.388888888888889
chr9	34375250	34383275	6	6775	0.75
chr9	36862400	36866925	6	3550	0.631578947368421
chr9	123448875	123461100	6	11525	0.311111111111111
chrX	577325	610575	6	29550	0.456470588235294
chrX	25015525	25044775	6	28400	0.272727272727273
chrX	130200825	130220150	6	16625	0.531914893617021
chr1	6623100	6626575	5	3225	0.170212765957447
chr1	36115275	36118025	5	2375	0.25
chr10	50596925	50612275	5	14650	0.156521739130435
chr10	108921675	108926625	5	4525	0.235294117647059
chr10	121234075	121243325	5	8300	0.155440414507772
chr11	16417825	16430825	5	12200	0.247619047619048
chr12	49928800	49944250	5	14400	0.134969325153374
chr12	94539650	94549475	5	8900	0.206896551724138
chr13	79159025	79187025	5	26975	0.213953488372093
chr14	29222775	29256200	5	32425	0.222222222222222
chr14	57258375	57288275	5	28425	0.24
chr15	89341950	89350075	5	7500	0.158730158730159
chr16	66456025	66465275	5	8375	0.19047619047619
chr17	8903600	8914850	5	10750	0.0967741935483871
chr17	14197675	14209600	5	10625	0.259927797833935
chr18	59989850	59997375	5	6850	0.19672131147541
chr18	70531900	70538900	5	6400	0.201834862385321
chr18	74958575	74967125	5	8050	0.0816326530612245
chr19	18881350	18913100	5	30875	0.102739726027397
chr2	66650975	66675225	5	23250	0.15
chr2	96007250	96015625	5	7800	0.19047619047619
chr2	230574850	230583150	5	7700	0.114649681528662
chr20	9484825	9501925	5	16125	0.206896551724138
chr20	25837525	25850450	5	12475	0.0530973451327434
chr20	39306200	39328000	5	21350	0.195121951219512
chr20	62668200	62685325	5	16075	0.20125786163522
chr3	14640100	14646275	5	5725	0.171428571428571
chr3	126395550	126399650	5	3675	0.193548387096774
chr3	129685700	129701550	5	15300	0.222222222222222
chr4	106063500	106072100	5	7975	0.123456790123457
chr4	108739825	108749750	5	9150	0.217054263565891
chr4	140890000	140898325	5	7625	0.16
chr4	148647650	148657450	5	9075	0.142857142857143
chr5	50669175	50698575	5	29050	0.0253807106598985
chr5	92902875	92959550	5	54225	0.181372549019608
chr6	49516800	49522050	5	4750	0.194690265486726
chr7	553975	565725	5	10725	0.215686274509804
chr7	1701050	1712100	5	9825	0.176795580110497
chr7	95223475	95229075	5	5075	0.215384615384615
chr8	26365700	26392825	5	26350	0.09375
chr8	133490325	133497925	5	6700	0.25130890052356
chrX	82756250	82766000	5	9150	0.213740458015267
chrX	129066725	129074975	5	7525	0.153061224489796
chr11	8281500	8293650	4	11875	0.032520325203252
chr17	74578675	74585125	4	6250	0.043956043956044
chr20	61267375	61277250	4	9500	0.0486111111111111
chr3	27753125	27776650	4	23025	0.0509554140127389
chr4	13522050	13552400	4	30000	0.0311284046692607
chr4	147549250	147580150	4	30600	0.0349127182044888
chr7	96614675	96657150	4	42325	0.00483675937122128
