# Supplementary material for: Large organized chromatin lysine domains help distinguish primitive from differentiated cell populations
Source: Nat Commun. 2021 Jan 21;12:499. doi: 10.1038/s41467-020-20830-9 (PMC7820432; doi:10.1038/s41467-020-20830-9)
Supplement: Supplementary file 3 — Supplementary Software [file 41467_2020_20830_MOESM3_ESM.zip › E009-H3K36me3_LOCKS.bed]

chr1	10293075	10420400	86	58850	26.6363636363636
chr1	11114425	11284775	86	100850	29.4117647058824
chr1	12302725	12443450	86	67200	14
chr1	35792150	36016850	86	71425	24.2909090909091
chr1	39715275	39916275	86	121700	23.6216216216216
chr1	52817600	52974400	86	75700	21.2631578947368
chr1	151106700	151317150	86	89725	29.5333333333333
chr1	155279950	155448050	86	62175	18.1666666666667
chr1	155678900	155806850	86	68650	19.9047619047619
chr1	212113400	212273225	86	53750	18.5945945945946
chr1	235270550	235403100	86	78125	16.6363636363636
chr10	12119250	12251075	86	67800	21.2
chr10	70095750	70224800	86	70425	10.2777777777778
chr10	105064375	105206500	86	81025	19.3267326732673
chr11	32969575	33177925	86	67200	24.9285714285714
chr11	62382875	62633550	86	96800	19.5813953488372
chr11	70118225	70284525	86	102550	18.5806451612903
chr11	108002875	108130025	86	74575	17.7692307692308
chr11	117017075	117156950	86	62375	28.3529411764706
chr11	121340650	121500175	86	75000	18.0909090909091
chr12	46205175	46342625	86	56075	22.9090909090909
chr12	101675775	101781575	86	73925	5.90909090909091
chr12	112453300	112612375	86	93200	26.8192771084337
chr12	120107700	120270875	86	74225	23.6842105263158
chr12	121661200	121886650	86	81900	27.0434782608696
chr12	122612125	122838750	86	68075	22.3022222222222
chr12	122955700	123082550	86	94325	6
chr12	124071150	124241525	86	88975	24.5405405405405
chr12	124808050	124962325	86	78250	28.7826086956522
chr12	133199950	133378950	86	120875	14.8936170212766
chr13	20534600	20657200	86	81050	9.35714285714286
chr14	31050625	31177600	86	54125	22.7391304347826
chr14	39498050	39653500	86	79975	24.5633802816901
chr14	58714250	58843400	86	74425	12.9
chr14	64513475	64689100	86	55275	18.8235294117647
chr14	71408600	71572525	86	63925	28
chr15	28355775	28497800	86	66000	12.3125
chr15	35147350	35254100	86	63400	10.2
chr15	43235475	43358025	86	68075	8.87272727272727
chr15	43620625	43774675	86	96625	13.1764705882353
chr15	50850325	50948175	86	55525	6.375
chr15	63848475	63971500	86	62000	17.8305084745763
chr16	1601775	1802550	86	100800	18.75
chr16	16103275	16231650	86	61800	26.0555555555556
chr16	19510750	19641550	86	58650	20.3809523809524
chr16	23476500	23655625	86	107250	28.6808510638298
chr17	1246675	1450675	86	67050	27.2307692307692
chr17	5213000	5360900	86	90775	16.2222222222222
chr17	8341900	8507900	86	112350	12.6315789473684
chr17	15878150	16028575	86	101550	7.42857142857143
chr17	18089300	18262800	86	100975	9.41111111111111
chr17	57076025	57227625	86	50600	22.8
chr17	60018875	60140600	86	81100	13.8
chr17	61710075	61881125	86	71275	24.0769230769231
chr17	80676775	80857300	86	57775	18.9285714285714
chr18	2660925	2773850	86	77500	6.25
chr18	19052650	19201450	86	46875	25.9545454545455
chr18	29407850	29503125	86	50275	7.90909090909091
chr19	4912125	5113900	86	64275	25.5789473684211
chr19	11075425	11279675	86	117025	28.0555555555556
chr19	37810375	38003075	86	83425	28.1875
chr19	47567125	47769025	86	89625	19.1875
chr19	57966825	58334125	86	140950	24.1142857142857
chr2	17843100	17957275	86	56925	13.0927835051546
chr2	32605300	32717725	86	52425	19.04
chr2	32718475	32860550	86	45850	29.4285714285714
chr2	37208650	37358825	86	41550	26.6
chr2	61406425	61532925	86	65675	14.75
chr2	122095650	122259050	86	69425	14.421686746988
chr2	219311825	219456425	86	78300	27.1
chr2	233568200	233716125	86	71650	18.1714285714286
chr20	25391625	25507450	86	65700	10.258064516129
chr20	32956425	33092750	86	72975	14.1
chr20	47557875	47699225	86	86975	9.74757281553398
chr21	38459925	38606875	86	70300	21.2
chr21	40541200	40672925	86	87775	10.02
chr21	47607750	47789775	86	119950	8.5
chr21	47791550	47938450	86	63775	23.2666666666667
chr22	32078750	32232350	86	76275	22.6363636363636
chr3	47531425	47753725	86	113175	24.3651452282158
chr3	52324950	52642675	86	88350	22.8021390374332
chr3	52642800	52779000	86	80800	12.5531914893617
chr3	171944600	172082050	86	54225	23.5238095238095
chr3	183419575	183566750	86	91525	27.875
chr4	3088450	3218450	86	89850	5.95833333333333
chr4	39823775	39927525	86	71525	7.29411764705882
chr4	73921175	74032475	86	70650	18.3703703703704
chr4	85587200	85697000	86	66025	20.0588235294118
chr5	94250	312450	86	64125	24.6086956521739
chr5	14271600	14418275	86	66825	20.2941176470588
chr5	31400350	31540800	86	80275	18.2352941176471
chr5	54550725	54675800	86	64675	26.2857142857143
chr5	73985225	74107350	86	57225	15.5172413793103
chr5	112091025	112229725	86	55800	15.1764705882353
chr6	56321100	56454650	86	50725	22
chr6	88212150	88347800	86	51150	25.2
chr6	111583925	111732525	86	46850	24.6046511627907
chr7	98925300	99113075	86	92825	27.9333333333333
chr8	48684475	48860625	86	153075	1.64705882352941
chr8	67954675	68117675	86	58850	26.0714285714286
chr8	87383650	87517725	86	50475	29.4117647058824
chr8	120743650	120865975	86	59275	18.3428571428571
chr8	141635825	141802750	86	59900	26.1176470588235
chr9	33887250	34013125	86	68475	15.8947368421053
chr9	123150300	123305875	86	83825	12.5882352941176
chr9	125721025	125872950	86	59875	22.4444444444444
chr1	28785525	28948575	85	67900	13.2777777777778
chr11	108130275	108237700	85	49800	21.7333333333333
chr17	27769100	27872250	85	57100	27.04
chr10	101909375	102124275	84	86275	23.63133640553
chr14	55405950	55533575	84	64450	24.8461538461538
chr19	34811200	34989400	84	100425	13.3571428571429
chr2	86251175	86418200	84	127175	24.0689655172414
chr2	153464150	153618100	84	84575	16.4878048780488
chr3	142045875	142151425	84	42450	13.0909090909091
chr6	90333625	90513300	84	142900	6.96
chr1	179956800	180082200	83	59875	11.2692307692308
chr15	25203875	25373725	83	121675	27
chr2	9567700	9682550	83	67925	21.2
chr4	2626975	2856900	83	85875	24.8620689655172
chr5	176592175	176777300	83	90325	25.1304347826087
chrX	53559975	53708925	83	111675	21.6842105263158
chr10	75475400	75632200	82	78550	17.9230769230769
chr15	59338475	59455175	82	68875	12.25
chr19	37290075	37441900	82	63100	20.8823529411765
chr6	161491625	161615850	82	68200	17.5652173913043
chr7	5328325	5477300	82	58900	21.0909090909091
chr10	27393925	27522675	81	74650	10.5757575757576
chr10	69646775	69804325	81	58525	20.4166666666667
chr18	56532175	56653450	81	77050	9.4468085106383
chr2	242512750	242700075	81	74350	23.1111111111111
chr5	70754400	70864525	81	81175	3.6
chr7	98478550	98658350	81	150175	7.78787878787879
chrX	40982675	41092975	81	74250	12.6315789473684
chr10	128772775	128882825	80	42475	17.6428571428571
chr12	111880125	111990350	80	64150	11
chr12	112612625	112716150	80	55450	11.2666666666667
chr17	2132025	2291725	80	59225	24.5185185185185
chr18	6940625	7049250	80	53750	16.0740740740741
chr2	128850950	128950350	80	65075	4.19354838709677
chr3	121148650	121263375	80	40800	18.8421052631579
chr4	123140525	123284350	80	41975	18.6875
chr7	131073675	131240250	80	55125	23.5833333333333
chr12	105505600	105623050	79	76900	10.4285714285714
chr15	44830800	44952725	79	73325	16.6315789473684
chr2	160171600	160310275	79	50975	21.3684210526316
chr3	44756100	44896575	79	70125	23.65
chr10	93665625	93793800	78	68975	19.9459459459459
chr18	13000225	13129600	78	72250	12.1176470588235
chr2	64082775	64210150	78	56650	22.3783783783784
chr7	104626800	104783575	78	65375	21.1754385964912
chr8	42780850	42890200	78	44050	21.12
chr12	389625	550775	77	91600	13.7377049180328
chr17	3908875	4027425	77	86275	8
chr5	36955525	37066050	77	52400	12.5882352941176
chr1	21064000	21231150	76	78200	17.1130434782609
chr1	31404550	31535100	76	72250	23.219512195122
chr2	99918850	100080125	76	83550	15.0945945945946
chr2	171806000	171937650	76	62925	14.2777777777778
chr7	156954250	157064450	76	67425	11.0588235294118
chr9	88557550	88661625	76	56275	12.7096774193548
chr9	135137275	135279300	76	97375	13.7142857142857
chr16	56396025	56546625	75	72900	21.0625
chr18	43429500	43535350	75	57275	11.8148148148148
chr20	30252550	30394500	75	59750	21.84
chr1	236966925	237065300	74	45000	16.4166666666667
chr12	133564250	133782500	74	118375	10.6470588235294
chr14	31566050	31673725	74	70675	12.2222222222222
chr17	65849950	65979600	74	78575	9.90697674418605
chr20	5918650	6023175	74	54600	12.0869565217391
chr8	38095000	38205625	74	52175	11.3461538461538
chrX	130823675	130938000	74	48750	21.5294117647059
chr2	61533675	61644425	73	43025	21.3170731707317
chr20	35622750	35722025	73	49100	10.16
chr4	87638075	87738000	73	50550	15.28
chr1	55531675	55643150	72	85875	8.17142857142857
chr14	103917800	104057725	72	52450	20.4705882352941
chr17	35871175	36002000	72	70350	11.1162790697674
chr17	59898450	60002700	72	39825	18.9090909090909
chr3	47846625	47970050	72	67350	14.4545454545455
chr6	76331550	76426250	72	56225	5.30769230769231
chr9	140596750	140731950	72	92975	10.4444444444444
chr11	3685800	3816725	71	105825	8.48275862068965
chr12	132464200	132613875	71	91900	15.2380952380952
chr17	78255200	78368100	71	82650	6.87323943661972
chr2	230627725	230756075	71	62925	14.3809523809524
chr22	24698125	24812975	71	59000	19.4814814814815
chr3	56593525	56714500	71	66300	13.5
chr1	1683700	1811575	70	64425	14.4864864864865
chr15	40230250	40330325	70	74675	6.94594594594595
chr17	1679050	1802450	70	56725	15.2
chr20	37110075	37206225	70	56900	6.43478260869565
chr4	48500825	48601850	70	53875	17.5789473684211
chr7	151798025	151901650	70	64575	13.375
chr8	1782250	1905700	70	58400	12.4878048780488
chr1	169761975	169858100	69	53000	14.3076923076923
chr11	85664425	85742600	69	49525	4.48
chr12	99042050	99129950	69	37925	12.3478260869565
chr15	22927675	23031275	69	61950	5.57894736842105
chr17	35532275	35641400	69	57300	14.5
chr2	183774575	183866975	69	44075	8
chr3	132166975	132261075	69	60675	9.57142857142857
chr5	109091450	109204725	69	45500	17.6
chr6	168265350	168371275	69	60850	7.18918918918919
chr7	77198950	77288600	69	59450	7.14666666666667
chr1	220298900	220384775	68	46275	8.44444444444444
chr13	99020475	99134225	68	46875	15.3571428571429
chr15	41268675	41391975	68	79850	15
chr10	88194075	88277875	67	51200	5.19047619047619
chr15	86182625	86313000	67	62225	15.2682926829268
chr2	44113150	44221750	67	84575	8.5
chr3	169803350	169896925	67	39075	17.5428571428571
chr6	82876275	82955250	67	46050	9.15384615384615
chr8	103263400	103381025	67	87400	5.12280701754386
chr13	111068375	111167375	66	57400	12.0833333333333
chr15	65736775	65808075	66	47700	4.21052631578947
chr17	29161550	29230950	66	37475	8
chr17	62473300	62593500	66	64750	11.6
chr5	94798425	94888900	66	49925	15.4782608695652
chr5	179659050	179765925	66	67150	13.45
chr9	96233450	96327625	66	40175	15.7575757575758
chrX	40486800	40587675	66	44325	15.6285714285714
chr1	22004525	22083450	65	47850	6.83333333333333
chr11	111855700	111968775	65	53450	16.1846153846154
chr14	90415375	90511675	65	51325	8.85
chr16	53256200	53359850	65	86600	2
chr9	133990200	134110750	65	70800	8.95238095238095
chr16	74905600	74996950	64	50375	11.36
chr16	89780750	89880925	64	68575	6.48
chr19	33382075	33502850	64	34500	16
chr2	216223925	216298300	64	46600	10.4166666666667
chr20	18450450	18551975	64	53550	15.3333333333333
chr4	1891725	2009150	64	71025	10.8571428571429
chr9	72875675	72953350	64	44975	13
chr11	47737725	47868800	63	107250	8.31460674157303
chr12	112080150	112175875	63	53575	4.82051282051282
chr13	24993000	25080500	63	46200	9.94444444444444
chr14	20748300	20946925	63	92275	12.5979381443299
chr14	103398900	103476950	63	56325	6.82352941176471
chr17	19802950	19879525	63	51900	14.1666666666667
chr3	130650650	130737175	63	27050	10.3529411764706
chr5	125879125	125962125	63	52225	7.08411214953271
chr6	42575850	42662025	63	50025	15.1666666666667
chr7	107533650	107638875	63	59825	9.52
chr9	33250675	33371800	63	75725	13.8139534883721
chr1	247004175	247102800	62	66700	12.1724137931034
chr2	20447050	20533800	62	50625	11.3913043478261
chr22	24432850	24535825	62	66475	13.3333333333333
chr5	139815375	139933450	62	62550	14
chr5	145598850	145667050	62	38025	8.06896551724138
chr8	68118725	68226625	62	55225	10.551724137931
chr9	74298700	74365300	62	49225	4.21052631578947
chr1	186280450	186389525	61	80525	13.8095238095238
chr16	14635750	14763000	61	65950	14.2
chr21	37695825	37790200	61	54275	12.3
chr22	17956675	18040225	61	44600	13.7037037037037
chr4	419600	532025	61	73175	5.52
chr4	140248200	140316650	61	41550	12.9230769230769
chr6	43465375	43595325	61	82000	13.84
chr6	79647150	79771700	61	85875	10.1818181818182
chr11	68279950	68384475	60	79125	8.78787878787879
chr2	209099950	209224025	60	80075	9.21212121212121
chr1	10155300	10241100	59	36600	13.1578947368421
chr12	51065025	51144700	59	50325	5.41935483870968
chr18	25531700	25593800	59	39700	5
chr20	45837025	45943550	59	90300	3.36363636363636
chr3	37023350	37124275	59	59975	11.25
chr1	29007700	29101050	58	43500	9.73262032085561
chr1	220140950	220214725	58	39300	8.75
chr13	111880225	111965550	58	47900	11.8181818181818
chr19	21267000	21370975	58	60700	5.71428571428571
chr20	13692825	13799575	58	65400	9.86666666666667
chr3	13355175	13440425	58	49875	5.36585365853659
chr4	95129925	95213700	58	54500	6.14285714285714
chr10	28812550	28910725	57	60950	8.21428571428571
chr11	66366425	66487300	57	67125	6.58333333333333
chr13	37523050	37625150	57	65700	8.63636363636364
chr14	73614475	73687650	57	43950	11.12
chr17	80521275	80602650	57	55675	5.71428571428571
chr2	47632625	47712925	57	53700	7.41176470588235
chr20	60831175	60928050	57	64550	5.29411764705882
chr7	139253350	139316700	57	33025	10.7619047619048
chr8	126013075	126096250	57	60975	7.93333333333333
chr1	52227550	52306325	56	49475	5.18518518518519
chr6	30513725	30649150	56	77350	10.8461538461538
chr8	95656125	95719350	56	31975	10.25
chr13	113822250	113921050	55	66650	9.21212121212121
chr17	79506750	79600600	55	68400	4.66666666666667
chr19	17252200	17330750	55	49700	4.57142857142857
chr2	27820900	27919675	55	59375	6.375
chr22	31797400	31884450	55	64025	7.18181818181818
chr5	134099025	134197050	55	68850	6.96969696969697
chr6	36437800	36512625	55	38975	9.52941176470588
chr8	17784050	17888625	55	78575	5.37142857142857
chr9	114123525	114212275	55	68400	8.30769230769231
chr1	223931875	224009075	54	54400	3.53846153846154
chr10	11293325	11374850	54	37300	9.25
chr15	89790525	89876725	54	65975	7.18181818181818
chr3	148739750	148802400	54	39200	8.51851851851852
chr5	133996775	134061000	54	43400	3.04545454545455
chr7	158419425	158494375	54	52125	10.0526315789474
chr8	61693500	61780300	54	52050	9.1
chr9	109674625	109776350	54	71075	7.11111111111111
chr12	950750	1053625	53	62625	8.86666666666667
chr12	95645625	95704225	53	31775	8.9
chr2	71567325	71671475	53	70075	5.0625
chr22	40641875	40729650	53	51575	7.66666666666667
chr3	27419250	27490500	53	42450	9.25
chr7	75164725	75228425	53	44425	6.90909090909091
chr9	135468975	135568125	53	55275	7.58415841584158
chr10	123237500	123312200	52	42625	9.4
chr19	33073325	33149875	52	42800	7.37037037037037
chr20	37612225	37672100	52	36775	8.68965517241379
chr3	10059200	10143725	52	43125	9.33333333333333
chr3	47753800	47820650	52	41650	6.92307692307692
chr5	32353825	32432600	52	55050	7.66666666666667
chr8	95839450	95903550	52	44925	7.33333333333333
chr9	111630975	111693325	52	44100	5.2
chr1	173901425	173966250	51	46250	6.18181818181818
chr10	852600	931725	51	51550	7.29166666666667
chr16	2100225	2164525	51	39950	7.6
chr17	6480225	6553000	51	50600	6.625
chr18	74588025	74673675	51	38850	9.03703703703704
chr20	40031825	40127950	51	69350	8.73333333333333
chr3	172470400	172539775	51	45150	8.97560975609756
chr5	37289400	37364650	51	60475	3.5
chr7	6426900	6522250	51	53375	8.35555555555556
chr9	131221700	131305700	51	41900	7.70666666666667
chr1	109294875	109351500	50	33025	8.4
chr1	224450625	224505550	50	34300	4.96774193548387
chr12	32728050	32799525	50	40700	7.84313725490196
chr12	123655325	123711550	50	34750	8
chr15	76161750	76232275	50	32475	6.125
chr22	19315875	19398625	50	66675	5.47368421052632
chr6	17614925	17689025	50	55700	2.56
chr1	65098075	65159950	49	42000	6.85714285714286
chr10	3141200	3212400	49	57875	2
chr10	101439425	101520475	49	47425	7.59633027522936
chr12	64849800	64895700	49	29000	6.42105263157895
chr16	53473950	53532250	49	37150	7.68421052631579
chr17	18768500	18834925	49	40450	7.875
chr18	21087400	21156600	49	51225	4.48275862068965
chr19	19386425	19469875	49	60475	3.47368421052632
chr2	128698100	128780575	49	57600	5.61538461538461
chr2	201756850	201824425	49	47675	3.21739130434783
chr2	202565375	202632325	49	38100	7.94594594594595
chr3	47096800	47167200	49	32850	6.36734693877551
chr3	58078775	58157200	49	62525	4.38461538461539
chr3	132385700	132437950	49	28525	7.17647058823529
chr8	124330425	124392925	49	45900	3.42857142857143
chr10	91475125	91540850	48	29325	7.07692307692308
chr10	96307350	96371875	48	50675	6
chr11	17110050	17170025	48	37475	7.3953488372093
chr12	6600600	6715475	48	84950	4.66666666666667
chr12	49036675	49109100	48	52375	4.22900763358779
chr12	133379000	133462750	48	50400	6.19444444444444
chr13	79888725	79953175	48	42050	6.66666666666667
chr17	30268025	30328675	48	31200	7.57894736842105
chr17	60637575	60693975	48	36400	2.8
chr21	45472275	45560675	48	60425	4.34285714285714
chr22	46668200	46756400	48	53575	7.33333333333333
chr3	197546775	197612150	48	38600	7.6
chr9	128061250	128127525	48	40550	6.63157894736842
chr11	20057475	20142475	47	53075	6.35897435897436
chr14	56093650	56153300	47	36700	7.22222222222222
chr15	66599125	66645550	47	28450	4.65217391304348
chr19	10881750	10945775	47	42125	3.28571428571429
chr2	114671000	114717325	47	31900	3.2972972972973
chr5	10376525	10439250	47	44100	6.88888888888889
chr5	54676050	54733900	47	31725	7.10344827586207
chr6	17760825	17817500	47	29525	6.04347826086957
chr6	146209000	146276575	47	44050	4.70967741935484
chr9	15424625	15509575	47	69625	6.21052631578947
chr1	229575075	229641050	46	47675	2.91891891891892
chr12	116395350	116457750	46	37625	5.88461538461539
chr13	20298600	20355475	46	36575	4.42553191489362
chr14	50239100	50317575	46	65200	2.08
chr15	75757825	75819800	46	37150	4.17142857142857
chr7	36435275	36494700	46	39350	2.37037037037037
chr9	131711800	131778125	46	53100	1.57377049180328
chr10	1123825	1177800	45	36900	3.62264150943396
chr16	87728000	87797975	45	42125	6
chr17	26932125	27031800	45	76300	5.23076923076923
chr2	102441575	102512400	45	54875	4.47619047619048
chr20	49504275	49571775	45	46400	3.5625
chr21	34875050	34959100	45	62925	6.30952380952381
chr5	137708350	137773175	45	48250	3.71428571428571
chr7	148450800	148517425	45	45450	3.72972972972973
chr10	70482450	70558450	44	67075	2.59259259259259
chr10	93561550	93626025	44	53350	5.18181818181818
chr11	46762675	46840175	44	61775	4.68965517241379
chr12	95415875	95462275	44	29650	5.5
chr13	103256525	103332650	44	61375	2.4
chr14	51188550	51243825	44	37225	2.45901639344262
chr18	12309625	12369400	44	42575	2.63492063492063
chr2	54090650	54176650	44	66125	5.52941176470588
chr6	131899925	131946750	44	34125	2.625
chr1	46052650	46140725	43	58050	4.63157894736842
chr16	84082650	84135700	43	36900	5.30769230769231
chr17	40612925	40674925	43	38675	5.04615384615385
chr2	37462100	37521475	43	45475	2.66666666666667
chr4	83738125	83804125	43	52200	2.12307692307692
chr5	134667125	134729400	43	43950	4.66666666666667
chr6	159002050	159061950	43	37150	3.8125
chrX	123183000	123230675	43	27800	4.5
chr10	121653725	121704100	42	35375	3.33333333333333
chr13	48511500	48571900	42	36225	4.58064516129032
chr15	57531825	57583700	42	29775	3.88235294117647
chr15	75647600	75730350	42	61300	3.62666666666667
chr2	180809225	180858225	42	29000	4.09523809523809
chr3	3843700	3891000	42	34450	4.58823529411765
chr3	15252175	15302775	42	34100	4.83333333333333
chr3	49313650	49374575	42	41700	3.41176470588235
chr4	110413650	110464075	42	33525	2.17721518987342
chr7	139060000	139109275	42	36575	4.4
chr8	54871400	54922250	42	31125	5.1304347826087
chr9	107544975	107607475	42	45450	4.66666666666667
chr11	93399900	93477050	41	58200	2.07142857142857
chr13	49736325	49783400	41	28750	4.94117647058824
chr19	58695900	58831250	41	97925	4.94736842105263
chr21	30314375	30358700	41	24275	3
chr4	13568775	13621675	41	40175	4.21052631578947
chr7	135256100	135336175	41	68725	2.19607843137255
chr14	35031575	35078975	40	32950	4
chr16	3776000	3843625	40	52575	2.62962962962963
chr2	11731625	11784275	40	34825	3.88235294117647
chr3	25637900	25686950	40	36850	3.95238095238095
chr4	24518750	24583450	40	45400	3.66666666666667
chr7	91706625	91760950	40	39625	3.80952380952381
chr7	148848200	148923300	40	48050	3.34261838440111
chr14	81645600	81683400	39	25575	3.23809523809524
chr20	33580725	33639700	39	45325	3.2
chr5	171764025	171825325	39	41700	3.55555555555556
chr6	122733575	122779300	39	33600	2.82758620689655
chrX	1502250	1568500	39	40375	2.87179487179487
chr12	32862200	32907125	38	30975	2.75
chr12	95869650	95919900	38	35050	3.36
chr12	123773825	123835000	38	51050	1.54545454545455
chr14	73528700	73591450	38	50925	1.95121951219512
chr19	10239450	10298875	38	48975	1.79310344827586
chr2	86670500	86737700	38	55225	2.63157894736842
chr4	187503875	187558400	38	40800	3.44827586206897
chr6	167414200	167456225	38	29850	3.29411764705882
chr7	72853525	72934275	38	71475	1.51515151515152
chr9	125607425	125659925	38	40150	2.30769230769231
chr1	67411125	67452525	37	27925	2.94117647058824
chr1	109853425	109897275	37	32200	2.13333333333333
chr1	203766100	203843350	37	54450	3.42857142857143
chr11	11944225	11980400	37	18275	3
chr15	31200325	31254625	37	39450	2.38095238095238
chr17	49254525	49302575	37	38075	2.96969696969697
chr2	160571075	160626100	37	43550	2.9
chr4	5810000	5863200	37	38925	2.69230769230769
chr4	184595825	184635725	37	28975	3
chr5	68669650	68707825	37	24150	2.9047619047619
chr1	22149500	22192200	36	30700	2.94736842105263
chr14	55605875	55655125	36	35475	3
chr14	68214675	68280975	36	54625	2.68965517241379
chr15	93465675	93571475	36	99300	0.9375
chr18	2574975	2617375	36	29375	3.07692307692308
chr20	62614000	62666575	36	42225	0.939759036144578
chr21	33683800	33758025	36	64525	1.67272727272727
chr5	145491150	145560625	36	62425	1.80392156862745
chr5	178987900	179049800	36	48025	2.62068965517241
chr1	236702300	236766075	35	56600	0.851063829787234
chr15	65844300	65899800	35	42750	2.69090909090909
chr2	131804300	131849450	35	37000	1.71428571428571
chr3	133323875	133378275	35	45725	1.42857142857143
chr5	82831575	82878850	35	35725	2.32
chr10	14938925	14977125	34	28600	2.27027027027027
chr15	99449650	99506950	34	47200	1.05128205128205
chr5	72147225	72206150	34	52550	1.25925925925926
chr9	36334625	36376600	34	32625	2.22222222222222
chr9	131327750	131403250	34	64375	1.53333333333333
chr10	64924150	64976625	33	42150	2.34146341463415
chr11	125498450	125537475	33	29575	1.58974358974359
chr14	50898550	50942675	33	34050	2.08695652173913
chr17	17032875	17087975	33	43250	2.4
chr17	37562375	37605600	33	33775	1.72222222222222
chr2	152268175	152342475	33	64975	2.16666666666667
chr20	47837850	47909125	33	57900	2.46666666666667
chr5	32228825	32274775	33	33425	1.80952380952381
chr7	91828000	91871325	33	29600	2.20289855072464
chr12	69084050	69123475	32	31700	2
chr14	102441150	102520850	32	70950	1.47368421052632
chr16	70154325	70196825	32	31750	1.83333333333333
chr2	48016550	48066950	32	43975	1.29411764705882
chr22	23595750	23646975	32	39750	2
chr8	30534150	30567550	32	23975	1.46875
chr9	19055750	19096575	32	34150	1.46153846153846
chr9	111793625	111836075	32	31600	2.06315789473684
chr1	214786625	214842950	31	48625	1.75438596491228
chr11	77375475	77411000	31	27225	1.47826086956522
chr11	113668850	113712775	31	33775	1.49295774647887
chr11	118339450	118396200	31	48875	1.31428571428571
chr12	14605950	14656450	31	38000	1.8780487804878
chr14	74358325	74401250	31	33225	1.63157894736842
chr2	60986875	61027825	31	34050	0.838709677419355
chr4	57851750	57899425	31	40150	0.875
chr7	129657375	129685450	31	18400	1.93548387096774
chr10	13211175	13255750	30	36675	1.19354838709677
chr15	41630425	41673875	30	34700	1.32394366197183
chr17	30188800	30226675	30	32300	1.36842105263158
chr2	197627100	197658975	30	25425	0.816901408450704
chr1	59121500	59161225	29	34750	0.652173913043478
chr1	171482150	171563475	29	72650	1.31428571428571
chr14	45564250	45599175	29	29025	1.25
chr5	154263975	154315550	29	43100	1.4375
chr16	58550225	58635075	28	77900	0.455696202531646
chr3	160216200	160253550	28	28675	1.26582278481013
chr6	35801100	35840550	28	32325	1.25714285714286
chr10	75841750	75900100	27	49550	1.27868852459016
chr11	134010475	134065925	27	48050	1.33333333333333
chr12	109921200	109962225	27	31150	1.12605042016807
chr14	21672975	21736875	27	59175	0.41025641025641
chr14	93272975	93307600	27	26075	1.23684210526316
chr20	39704225	39756600	27	41425	1.30973451327434
chr3	12610325	12653800	27	37350	1.03225806451613
chr7	128591275	128645700	27	45675	1.06493506493506
chr1	19399250	19528475	26	123825	0.882352941176471
chr12	125430800	125470875	26	31500	0.661870503597122
chr2	85844675	85881625	26	31275	1.06060606060606
chr1	230798675	230830200	25	26575	0.866666666666667
chr11	47296000	47335150	25	32025	0.697368421052632
chr16	4854000	4895800	25	34575	0.833333333333333
chr17	57721275	57778625	25	53025	0.431372549019608
chr7	127943275	127980000	25	31700	1.03225806451613
chrX	70594100	70623350	25	22675	0.975609756097561
chr1	23623925	23665775	24	35450	0.6
chr17	37646750	37688425	24	35450	0.666666666666667
chr6	160452500	160520225	24	58075	0.385737439222042
chr1	31729775	31768175	23	33000	0.8
chr17	49339925	49371925	23	27125	0.6
chr18	33714825	33757525	23	39075	0.628571428571429
chr2	206984550	207016450	23	29075	0.476190476190476
chr4	48835350	48863700	23	24525	0.735294117647059
chr6	83874275	83900700	23	22375	0.695652173913043
chr1	55183125	55209425	22	22225	0.64
chr13	73317925	73353625	22	31800	0.585365853658537
chr2	136503675	136544000	22	35225	0.714285714285714
chr9	103046575	103084750	22	32650	0.633333333333333
chr9	134306375	134376100	22	64625	0.511627906976744
chr13	115002200	115042450	21	36375	0.623853211009174
chr16	28108050	28147225	21	35075	0.30952380952381
chr22	41640975	41679975	21	34925	0.5
chr3	15054100	15095075	21	36400	0.388888888888889
chr11	34129675	34171450	20	37850	0.4
chr16	30711250	30751825	20	36800	0.444444444444444
chr16	66754150	66784250	20	26350	0.4
chr2	208430375	208459675	20	24875	0.5
chr2	216975225	217045575	20	65525	0.482269503546099
chr4	76867450	76903600	20	30950	0.5
chr5	14471375	14495400	20	20600	0.468085106382979
chr1	113635725	113671350	19	31675	0.402366863905325
chr22	42261625	42304000	19	38225	0.342105263157895
chr5	98197875	98240800	18	39750	0.4
chr22	36676525	36724950	17	43900	0.277227722772277
chr9	100403850	100439150	17	32525	0.310344827586207
chr11	9429825	9468150	16	35800	0.195488721804511
chr17	76798400	76834275	16	32900	0.205607476635514
chr2	191833850	191874925	16	38350	0.242990654205607
chr22	38246650	38278875	16	29025	0.320610687022901
chr22	41520025	41576825	16	53275	0.303030303030303
chr12	72000125	72030525	15	28875	0.1875
chr15	69709600	69741125	15	29025	0.127853881278539
chr3	139065725	139102450	15	34475	0.236220472440945
chr3	195775350	195803350	15	25825	0.28125
chr1	55313725	55343975	14	27900	0.25
chr12	117589925	117624775	14	32875	0.243478260869565
chr16	70559950	70609050	14	47100	0.12
chr2	203139425	203173050	14	31000	0.243589743589744
chr22	41224725	41246900	14	20550	0.238095238095238
chr7	30638125	30676000	14	35525	0.246153846153846
chr7	138221225	138272675	14	49725	0.2
chr9	91942500	91977900	14	33050	0.228571428571429
chr17	30679275	30710150	13	29275	0.208333333333333
chr19	41772825	41813875	13	39275	0.197183098591549
chr20	34289775	34328950	13	37600	0.115384615384615
chr5	149739025	149783125	13	41525	0.151260504201681
chr10	103544025	103573350	12	27675	0.163934426229508
chr10	121585375	121611200	12	24000	0.185022026431718
chr12	120563600	120603700	12	37550	0.156862745098039
chr16	74655075	74687775	12	30925	0.134020618556701
chr22	29665575	29697375	12	30475	0.1875
chr11	14479100	14517750	11	37400	0.138888888888889
chr15	90148975	90177300	11	26450	0.172185430463576
chr2	242164950	242204575	11	37375	0.167741935483871
chr21	33054100	33076525	11	21250	0.120689655172414
chr3	9467300	9499000	11	30375	0.111111111111111
chr4	146026050	146050400	11	23200	0.122448979591837
chr14	62188075	62215600	10	26050	0.124401913875598
chr15	79171950	79199925	10	27000	0.132352941176471
chr16	21967800	21996575	10	27225	0.122448979591837
chr17	40033075	40070650	10	35925	0.136054421768707
chr19	16946350	16966175	10	18925	0.135922330097087
chr21	30415775	30442750	10	25100	0.142857142857143
chr5	126143900	126172450	10	26650	0.130718954248366
chr1	118479075	118502850	9	22750	0.125
chr1	225597650	225608850	9	10350	0.128205128205128
chr13	98633625	98657525	9	22525	0.105263157894737
chr15	78775350	78793575	9	17525	0.129032258064516
chr16	27471175	27520825	9	48325	0.0745341614906832
chr3	180673300	180691375	9	17100	0.0943396226415094
chr5	151165900	151193000	9	26150	0.108108108108108
chr1	24971600	24998800	8	26550	0.0659340659340659
chr1	33119475	33143975	8	23275	0.100719424460432
chr16	70291100	70306250	8	14125	0.102941176470588
chr2	15757700	15775075	8	16475	0.0945945945945946
chr2	27443950	27467675	8	22625	0.0943396226415094
chr1	40525025	40539950	7	14300	0.0833333333333333
chr1	160181100	160198900	7	17175	0.08
chr1	202713625	202737675	7	23625	0.0310077519379845
chr10	70719500	70744575	7	24175	0.0883280757097792
chr11	58954375	58965750	7	10925	0.0779220779220779
chr11	125470300	125492200	7	21200	0.0718562874251497
chr19	8526275	8544550	7	17600	0.058252427184466
chr2	54870725	54897200	7	25750	0.0821917808219178
chr2	198258400	198287175	7	28225	0.0363636363636364
chr2	219097525	219121100	7	22775	0.0888888888888889
chr3	50130725	50156875	7	25125	0.0597014925373134
chr4	10073850	10105075	7	30300	0.0740740740740741
chr4	57307775	57329375	7	21075	0.0533333333333333
chr4	122723800	122741050	7	16600	0.0740740740740741
chr5	33451750	33477550	7	24925	0.0777777777777778
chr5	138650300	138668350	7	17450	0.0875912408759124
chr6	109784850	109798150	7	12700	0.0792079207920792
chr7	86810275	86829925	7	19150	0.0423728813559322
chr8	42975200	42986925	7	11175	0.0689655172413793
chr1	110579800	110600950	6	20450	0.0663900414937759
chr1	115260300	115284400	6	23475	0.0706713780918728
chr11	2967975	3000800	6	31650	0.0676923076923077
chr11	129732900	129758975	6	25275	0.0689655172413793
chr12	49415125	49449375	6	33375	0.0700808625336927
chr12	64803650	64836650	6	32225	0.0458015267175573
chr14	21856050	21884775	6	27725	0.0660660660660661
chr14	69338000	69353075	6	14475	0.0588235294117647
chr2	61703900	61730275	6	25800	0.0423892100192678
chr5	74639250	74659225	6	19225	0.0705882352941176
chr6	170843825	170855600	6	11475	0.05
chr1	78410625	78438175	5	27100	0.0330578512396694
chr1	154129575	154146475	5	16250	0.0490196078431373
chr1	171753800	171767000	5	12875	0.04
chr1	182811450	182858450	5	46475	0.0474308300395257
chr1	226546275	226580400	5	33675	0.0225733634311512
chr10	1038400	1059025	5	20175	0.037037037037037
chr10	120797650	120833950	5	35475	0.0421940928270042
chr13	31710700	31730175	5	19150	0.0515463917525773
chr14	89039675	89053425	5	13525	0.037037037037037
chr15	41765625	41776025	5	10025	0.0538116591928251
chr15	72490650	72513875	5	22525	0.0433925049309665
chr16	336400	343925	5	7250	0.0465116279069767
chr17	45728475	45743750	5	14800	0.0474308300395257
chr19	34709300	34719575	5	9925	0.0540540540540541
chr2	29145100	29161825	5	16475	0.0251046025104603
chr20	10619675	10632975	5	13100	0.0465116279069767
chr20	36686225	36701350	5	14600	0.0540540540540541
chr20	44994075	45005225	5	10800	0.0510948905109489
chr5	137274050	137286450	5	11950	0.0509915014164306
chr5	146776750	146798475	5	21150	0.0519930675909879
chr6	36166750	36188775	5	21425	0.0418006430868167
chr6	160159900	160177550	5	17275	0.0480769230769231
chr6	160186700	160209475	5	22025	0.0507936507936508
chr7	157150800	157168000	5	16725	0.05
chr9	95011150	95051500	5	39725	0.032258064516129
chr1	23403450	23416050	4	12325	0.0387096774193548
chr1	29472075	29487450	4	14975	0.0378250591016548
chr1	41466200	41479800	4	13250	0.0327868852459016
chr1	145596025	145607250	4	11050	0.0254237288135593
chr10	99508675	99517775	4	8950	0.0272108843537415
chr12	110769775	110789200	4	19050	0.0359281437125748
chr14	52464825	52478700	4	13650	0.0315789473684211
chr14	89062125	89078850	4	16425	0.0287081339712919
chr14	91935050	91953025	4	17775	0.0258899676375405
chr15	91418975	91425100	4	5975	0.0350877192982456
chr16	71949075	71964850	4	15525	0.0355555555555556
chr17	38551550	38561475	4	9700	0.0380952380952381
chr17	45744100	45763175	4	18725	0.025
chr19	16633325	16649225	4	15625	0.0283975659229209
chr19	58487175	58500975	4	13600	0.0208333333333333
chr2	118575000	118589225	4	13975	0.0356083086053412
chr22	50212500	50219250	4	6600	0.0363636363636364
chr3	128619400	128636425	4	16600	0.0386266094420601
chr4	1732200	1744850	4	12350	0.0331491712707182
chr6	31497275	31508700	4	11250	0.0277777777777778
chr6	159185900	159200525	4	14350	0.0355029585798817
chr7	70240800	70258425	4	17175	0.0335429769392034
chr7	141441525	141454750	4	12875	0.0380047505938242
chr8	11682925	11693400	4	10300	0.0307692307692308
chr8	103838800	103853975	4	14950	0.0383141762452107
chr9	139390425	139408175	4	17275	0.0382775119617225
chr1	26223950	26230875	3	6825	0.0233918128654971
chr1	40213400	40220225	3	6725	0.0225988700564972
chr1	44144275	44151175	3	6800	0.0227272727272727
chr1	70693900	70718650	3	24475	0.0251572327044025
chr1	71525575	71539075	3	13400	0.00845665961945032
chr1	76253000	76262600	3	9450	0.0227920227920228
chr1	93299000	93310225	3	11075	0.0184049079754601
chr1	116928775	116950175	3	21300	0.00992555831265509
chr1	166812325	166827575	3	15000	0.0194931773879142
chr1	185263250	185281325	3	17925	0.0132669983416252
chr1	201107475	201121400	3	13725	0.0228136882129278
chr1	201818300	201828225	3	9800	0.0194174757281553
chr1	202694450	202707950	3	13350	0.0168539325842697
chr10	62541950	62549825	3	7750	0.0201342281879195
chr10	80879025	80885675	3	6550	0.025
chr10	82270725	82279275	3	8450	0.0160642570281124
chr10	103866350	103871925	3	5475	0.0222222222222222
chr10	112050675	112056100	3	5325	0.0251572327044025
chr11	3378325	3399250	3	20675	0.0171149144254279
chr11	43341900	43360050	3	17850	0.0245775729646697
chr11	61072400	61082675	3	10125	0.0202020202020202
chr11	61181675	61190500	3	8725	0.0128617363344051
chr11	68700725	68707300	3	6475	0.0199004975124378
chr11	111627850	111634500	3	6550	0.0217391304347826
chr11	118646200	118657200	3	10850	0.0235294117647059
chr12	6776100	6784175	3	7975	0.0155642023346304
chr12	12974800	12982925	3	8025	0.0211640211640212
chr12	32121675	32131425	3	9650	0.0169491525423729
chr12	69649550	69660800	3	11100	0.019047619047619
chr12	108128800	108140875	3	11825	0.0239808153477218
chr12	108910925	108922050	3	10975	0.0192771084337349
chr12	110350650	110356100	3	5350	0.0240963855421687
chr12	120998100	121006300	3	8100	0.0163265306122449
chr14	65553500	65562150	3	8525	0.0191082802547771
chr14	91922550	91934775	3	12075	0.0194174757281553
chr15	59176850	59193175	3	16200	0.0146341463414634
chr16	18855925	18865700	3	9675	0.019047619047619
chr16	24825975	24835375	3	9300	0.0208333333333333
chr17	20902350	20925325	3	22725	0.0167464114832536
chr17	25635525	25644300	3	8600	0.0247933884297521
chr17	56162400	56172275	3	9725	0.0246913580246914
chr17	56579800	56590225	3	10275	0.0207792207792208
chr17	73055425	73061575	3	6050	0.0187793427230047
chr17	78106650	78118425	3	11650	0.0147783251231527
chr17	80037025	80052500	3	15200	0.0207253886010363
chr19	5591550	5601500	3	9850	0.0187793427230047
chr19	10787450	10803600	3	16025	0.0227272727272727
chr19	18960725	18975475	3	14600	0.0170454545454545
chr19	19606475	19619250	3	12600	0.0178571428571429
chr19	39865600	39875425	3	9725	0.0211640211640212
chr19	44980050	44992050	3	11900	0.0121951219512195
chr19	52585275	52593825	3	8400	0.020066889632107
chr19	52617275	52629825	3	12300	0.0249480249480249
chr2	96946950	96966200	3	18975	0.021978021978022
chr2	192254975	192261825	3	6750	0.023121387283237
chr2	242278550	242293300	3	14625	0.0164835164835165
chr20	2439800	2450050	3	10050	0.0210526315789474
chr20	17609100	17616900	3	7675	0.0229885057471264
chr20	20011625	20026975	3	15100	0.0209643605870021
chr20	31367875	31377425	3	9425	0.0193548387096774
chr20	45007925	45015200	3	7175	0.018348623853211
chr3	3187075	3197975	3	10725	0.0238805970149254
chr3	128983925	128995675	3	11600	0.019047619047619
chr3	183857850	183864025	3	6075	0.0220994475138122
chr4	17628950	17636050	3	7000	0.0192307692307692
chr4	71689200	71694375	3	5075	0.0222222222222222
chr4	99994550	100007075	3	12400	0.0141509433962264
chr4	103719550	103731200	3	11500	0.0239520958083832
chr4	144444075	144473725	3	29300	0.0158311345646438
chr5	115802175	115819600	3	17200	0.0210526315789474
chr5	137494375	137508900	3	14400	0.0109289617486339
chr5	147801650	147808775	3	7025	0.0150943396226415
chr5	150506675	150519450	3	12625	0.0174927113702624
chr6	36563175	36577875	3	14425	0.0229357798165138
chr6	86320100	86339250	3	18925	0.0149700598802395
chr6	136583100	136595425	3	12200	0.0148148148148148
chr7	6058025	6069400	3	11225	0.0235294117647059
chr7	56120525	56131550	3	10850	0.0190023752969121
chr8	20068475	20081300	3	12675	0.0153846153846154
chr8	42923750	42930500	3	6650	0.0202020202020202
chr8	73930950	73937850	3	6800	0.0209424083769634
chr9	21828600	21843425	3	14650	0.0174291938997821
chr9	33026550	33039500	3	12775	0.022075055187638
chr9	35055050	35068675	3	13475	0.0137931034482759
chr9	139355025	139373225	3	17875	0.0198581560283688
chrX	47059450	47068600	3	9050	0.019047619047619
chr1	27092100	27108350	2	16200	0.00617283950617284
chr1	35640675	35657600	2	16850	0.00890207715133531
chr1	38441075	38448700	2	7575	0.0132013201320132
chr1	44068975	44077000	2	7975	0.0125391849529781
chr1	44152200	44166575	2	14300	0.0104895104895105
chr1	90483800	90494175	2	10325	0.00968523002421308
chr1	110556675	110566800	2	10075	0.00992555831265509
chr1	146754900	146770450	2	15500	0.00645161290322581
chr1	154226075	154237875	2	11725	0.0127931769722814
chr1	154311300	154319450	2	8100	0.0123456790123457
chr1	155895050	155903125	2	8025	0.0124610591900312
chr1	201775200	201782925	2	7675	0.0130293159609121
chr1	210005625	210017675	2	12000	0.00833333333333333
chr1	245002875	245026175	2	23150	0.0129589632829374
chr10	5823775	5833575	2	9750	0.0102564102564103
chr10	101635050	101647025	2	11925	0.00838574423480084
chr10	129897775	129915100	2	17275	0.00578871201157742
chr11	8012850	8020900	2	8000	0.0125
chr11	32610000	32617975	2	7925	0.0126182965299685
chr11	34092950	34101475	2	8475	0.0117994100294985
chr11	34112750	34122475	2	9675	0.0103359173126615
chr11	58377275	58388800	2	11475	0.00871459694989107
chr11	67831900	67840425	2	8475	0.0117994100294985
chr11	68690975	68698800	2	7775	0.0128617363344051
chr11	71712050	71731700	2	19525	0.0128040973111396
chr11	82875050	82883925	2	8825	0.0113314447592068
chr11	118916950	118926525	2	9525	0.010498687664042
chr12	46752475	46765150	2	12600	0.0119047619047619
chr12	56990675	57001625	2	10900	0.00917431192660551
chr12	104325925	104348625	2	22550	0.0133037694013304
chr13	29236000	29244950	2	8900	0.0112359550561798
chr14	21823725	21841725	2	17950	0.00557103064066852
chr14	23543750	23551650	2	7850	0.0127388535031847
chr15	30007100	30021525	2	14350	0.0104529616724739
chr15	44053325	44061700	2	8325	0.012012012012012
chr16	18843300	18851275	2	7925	0.0126182965299685
chr16	23675025	23682550	2	7475	0.0133779264214047
chr16	24963475	24971650	2	8125	0.0123076923076923
chr16	27534850	27545125	2	10225	0.0097799511002445
chr16	29989150	30005275	2	16075	0.00622083981337481
chr16	30774550	30782675	2	8075	0.0123839009287926
chr16	31900550	31908950	2	8350	0.0119760479041916
chr16	68584150	68598350	2	14125	0.0106194690265487
chr16	72133450	72147500	2	13975	0.0107334525939177
chr16	85694575	85704850	2	10225	0.0097799511002445
chr17	33315250	33325300	2	10000	0.01
chr17	34167650	34175850	2	8150	0.0122699386503067
chr17	44107675	44119150	2	11425	0.0087527352297593
chr17	58126775	58136900	2	10075	0.00992555831265509
chr17	61881225	61900725	2	19425	0.00772200772200772
chr19	800125	812475	2	12275	0.0122199592668024
chr19	7074275	7085800	2	11475	0.00871459694989107
chr19	9522675	9530400	2	7675	0.0130293159609121
chr19	9671025	9683900	2	12825	0.00779727095516569
chr19	16192425	16208125	2	15625	0.0096
chr19	21543100	21564325	2	21175	0.00472255017709563
chr19	37003200	37014450	2	11200	0.00892857142857143
chr19	39326100	39338675	2	12500	0.012
chr19	44994300	45003400	2	9050	0.0110497237569061
chr19	46325700	46333900	2	8150	0.0122699386503067
chr19	46879050	46888775	2	9675	0.0103359173126615
chr19	49605350	49613100	2	7700	0.012987012987013
chr19	52391700	52406725	2	14975	0.00667779632721202
chr19	52517475	52526325	2	8800	0.0113636363636364
chr19	52713975	52728250	2	14200	0.0105633802816901
chr19	53051450	53059550	2	8050	0.0124223602484472
chr19	57795700	57805850	2	10100	0.0099009900990099
chr2	74586625	74599075	2	12375	0.0121212121212121
chr2	239086025	239094075	2	8000	0.0125
chr20	31378075	31398375	2	20250	0.00493827160493827
chr20	32680400	32694050	2	13575	0.0110497237569061
chr20	39790500	39799975	2	9425	0.0106100795755968
chr20	52186175	52194925	2	8700	0.0114942528735632
chr20	55927825	55937825	2	9950	0.0100502512562814
chr21	47980100	47988175	2	8025	0.0124610591900312
chr22	19451025	19461850	2	10775	0.00928074245939675
chr22	31366475	31374825	2	8300	0.0120481927710843
chr22	32790300	32798450	2	8100	0.0123456790123457
chr22	39130075	39139750	2	9625	0.0103896103896104
chr22	40799650	40808000	2	8300	0.0120481927710843
chr22	50873300	50880875	2	7525	0.0132890365448505
chr3	14197400	14214675	2	17200	0.00872093023255814
chr3	33437350	33445025	2	7625	0.0131147540983607
chr3	63993050	64001650	2	8550	0.0116959064327485
chr3	154017175	154025275	2	8050	0.0124223602484472
chr4	10109025	10117575	2	8500	0.0117647058823529
chr4	17620875	17628750	2	7825	0.012779552715655
chr4	109542650	109551825	2	9125	0.010958904109589
chr5	40826475	40834825	2	8300	0.0120481927710843
chr5	56217300	56227225	2	9875	0.010126582278481
chr5	115820450	115832700	2	12200	0.00819672131147541
chr5	149409800	149418900	2	9050	0.0110497237569061
chr6	4056525	4066100	2	9525	0.010498687664042
chr6	15500350	15515900	2	15475	0.00969305331179321
chr6	24702950	24718125	2	15125	0.00661157024793388
chr6	44359025	44367050	2	7975	0.0125391849529781
chr7	75685575	75696650	2	11025	0.0090702947845805
chr7	99216075	99228600	2	12450	0.0120481927710843
chr7	100274175	100287625	2	13400	0.00746268656716418
chr7	100478200	100486700	2	8450	0.0118343195266272
chr7	150909225	150917025	2	7750	0.0129032258064516
chr8	26503650	26513600	2	9900	0.0101010101010101
chr8	42956600	42967525	2	10875	0.00919540229885057
chr8	73959950	73968900	2	8900	0.0112359550561798
chr8	101720425	101731450	2	10975	0.00911161731207289
chr8	125558350	125566775	2	8375	0.0119402985074627
chr9	74968600	74976625	2	7975	0.0125391849529781
chr9	86583500	86593425	2	9875	0.010126582278481
chr9	94998675	95010875	2	12125	0.0123711340206186
chr9	137013325	137024900	2	11525	0.00867678958785249
