# Supplementary material for: Large organized chromatin lysine domains help distinguish primitive from differentiated cell populations
Source: Nat Commun. 2021 Jan 21;12:499. doi: 10.1038/s41467-020-20830-9 (PMC7820432; doi:10.1038/s41467-020-20830-9)
Supplement: Supplementary file 3 — Supplementary Software [file 41467_2020_20830_MOESM3_ESM.zip › E010-H3K4me1_LOCKS.bed]

chr1	840550	1050725	53	37950	34.6315789473684
chr1	2120650	2262475	53	49300	24.3783783783784
chr1	10355150	10731475	53	36675	42.53125
chr1	27546750	27864650	53	52800	43.6666666666667
chr1	39546425	39736500	53	51275	17.8888888888889
chr1	54719425	54867500	53	56625	28.551724137931
chr1	64195850	64387225	53	27650	36.4516129032258
chr1	156021650	156184250	53	43950	43.0714285714286
chr1	156446450	156716500	53	62650	43.3170731707317
chr1	160941250	161275575	53	36075	40.4705882352941
chr1	164488025	164629875	53	48775	33.0989010989011
chr1	208203125	208413375	53	33275	43.4117647058824
chr10	80784425	80905625	53	44400	40.5384615384615
chr10	114698375	114896500	53	56750	42.1428571428571
chr10	126671800	126826975	53	29650	34.35
chr11	692875	928800	53	49250	37.4339622641509
chr11	2708725	2983650	53	39675	37.9327731092437
chr11	19775100	20039300	53	36950	41.0952380952381
chr11	44692275	44880900	53	37900	34.0645161290323
chr11	57224600	57503325	53	39400	35.5604395604396
chr11	63742875	63932975	53	36400	37.6969696969697
chr11	64980100	65265775	53	55775	31.5454545454545
chr11	75023150	75288000	53	39525	42.7741935483871
chr11	95868075	96011300	53	36475	24.9655172413793
chr11	113907125	114102025	53	47175	29.4444444444444
chr12	6860575	7052975	53	44175	40.8235294117647
chr12	11801050	12015950	53	35625	42.4
chr12	49204450	49590000	53	51300	43.3478260869565
chr12	125090125	125401800	53	33250	40
chr14	23235200	23542425	53	40100	42.8571428571429
chr14	68916000	69096325	53	35725	27.037037037037
chr14	77370800	77543425	53	56475	39.7142857142857
chr14	99928850	100151375	53	50900	43.8947368421053
chr15	66909900	67143625	53	37900	30.4666666666667
chr15	67297925	67430575	53	41800	19.9090909090909
chr15	74414700	74611200	53	45425	31.4146341463415
chr15	90541575	90793800	53	38300	40.5454545454545
chr15	99188700	99332450	53	43225	18.7272727272727
chr16	81437325	81731500	53	35500	43.0857142857143
chr16	85034525	85269500	53	36750	41.8536585365854
chr16	85310575	85483025	53	38025	22
chr16	85489225	85644850	53	56250	23.7777777777778
chr16	89381225	89500000	53	40750	19.2857142857143
chr17	7019200	7252675	53	41850	36.7619047619048
chr17	36810450	37055650	53	47750	43.04
chr17	55331675	55509275	53	51025	43.0476190476191
chr17	55509375	55683700	53	55875	17.1529411764706
chr17	55828350	56018100	53	47300	41.8378378378378
chr17	75346450	75476775	53	62625	18.76
chr17	79258700	79451375	53	44025	24.1194029850746
chr19	18385275	18562250	53	43150	29.8695652173913
chr19	42612975	42875550	53	41625	41.741935483871
chr2	153225525	153351675	53	36050	26.5185185185185
chr2	220214950	220442600	53	41300	38.7857142857143
chr20	35806000	36046900	53	37050	33
chr22	29278125	29425650	53	44875	14.3265306122449
chr22	42610475	42834375	53	43825	34.5274725274725
chr3	50240250	50385125	53	41850	36.2
chr3	171727350	171923000	53	49625	40
chr3	193610000	193895275	53	40650	43.5789473684211
chr4	140655125	140889050	53	39550	29.0526315789474
chr5	14115225	14260725	53	45750	18.25
chr5	106782725	106907850	53	38350	20.72
chr5	123964050	124091000	53	58850	28
chr5	139013150	139145850	53	57250	42.3478260869565
chr5	141052500	141237800	53	38175	32.7777777777778
chr6	3053650	3329700	53	37150	38.8205128205128
chr6	15239675	15356500	53	51050	19.28
chr6	15357050	15462950	53	48550	18.4
chr6	21586900	21949300	53	55475	31.2592592592593
chr6	26018525	26219475	53	34000	43.8867924528302
chr6	33128925	33387875	53	46450	44.1132075471698
chr6	41394825	41593325	53	46575	27.1481481481481
chr7	69061475	69297325	53	38850	30.4210526315789
chr7	100709500	100966050	53	35725	41.95
chr7	150642250	150834950	53	42575	39.3913043478261
chr8	118896825	119134475	53	47175	29.3939393939394
chr8	128806000	128911300	53	39300	20.4761904761905
chr8	145513300	145742825	53	38175	41.1851851851852
chr9	132140175	132269550	53	38500	26.9655172413793
chr9	139420675	139524950	53	38650	22.972972972973
chr17	17566450	17702975	52	49450	13.3142857142857
chr17	17712425	17876900	52	41825	23.7
chr17	37719275	37912250	52	32600	41.8666666666667
chr19	58815700	59087700	52	40950	42.9230769230769
chr2	145128900	145354825	52	58350	43.7358490566038
chr6	44036300	44318100	52	44275	37.7857142857143
chr7	5446975	5683400	52	39650	38.9090909090909
chr1	16338950	16574950	51	37875	41.8048780487805
chr17	1899100	2142225	51	36925	31.6842105263158
chr17	27253675	27419250	51	38100	26.4166666666667
chr1	31162975	31384325	50	37250	41.7575757575758
chr1	155138250	155296225	50	35625	28.24
chr11	62412400	62695200	50	46500	34.377358490566
chr16	374825	643075	50	37750	34.4810126582278
chr18	60381125	60507425	50	38850	26.6470588235294
chr6	157233450	157413650	50	32000	38.6
chr1	205156575	205345875	49	46900	29.8333333333333
chr15	99333625	99450525	49	37275	23.7021276595745
chr16	3095350	3356475	49	29200	41
chr19	1169050	1331925	49	44525	36.2777777777778
chr2	65391125	65706600	49	36225	36.8936170212766
chr1	44870450	45058650	48	42600	36.2222222222222
chr1	109617325	109850600	48	40450	30.5333333333333
chr1	232643400	232767250	48	37975	18.0655737704918
chr15	67983650	68210725	48	34350	37.2
chr17	77714525	77837050	48	42900	34.7096774193548
chr8	38204750	38425150	48	41175	37.0526315789474
chr1	26051250	26260625	47	34700	35.8709677419355
chr17	7451675	7621750	47	37525	21.0980392156863
chr2	85381200	85583625	47	44750	40.7368421052632
chr20	61422650	61618650	47	38050	40.8
chr3	32841700	32927125	47	37050	34.2727272727273
chr5	71402075	71617600	47	46000	40.6862745098039
chr8	131267650	131409325	47	24925	39.9024390243902
chr15	40526950	40764600	46	43650	37.3023255813954
chr15	65541125	65717400	46	36975	33.4444444444444
chr16	671675	864325	46	40600	37
chr2	36579575	36720750	46	29600	39.7575757575758
chr2	66652475	66809050	46	39900	27.3571428571429
chr2	102312700	102440350	46	41400	23.1724137931034
chr22	36673475	36878825	46	42425	32.8571428571429
chr6	157040850	157212425	46	34475	36.8869565217391
chr6	163735225	163912475	46	39350	36.2173913043478
chr1	214552500	214727250	45	25800	38.7428571428571
chr11	63527400	63713075	45	36925	38.1882352941176
chr17	43201350	43424100	45	31550	37.875
chr19	47402100	47662800	45	39525	34.9074074074074
chr9	130620350	130773925	45	34550	30.5777777777778
chr1	64934800	65016600	44	44075	15
chr11	119422550	119613950	44	30350	32.4489795918367
chr12	54610500	54788125	44	40475	29.1111111111111
chr6	111974850	112133450	44	35100	31.1111111111111
chr9	82174350	82311050	44	35450	30.3
chr1	204159675	204389975	43	38425	36.1151079136691
chr11	46293650	46440600	43	39825	33.1111111111111
chr11	124932350	125143325	43	34200	28.6875
chr12	6533025	6813050	43	38700	33.5
chr15	65042550	65208500	43	30225	33.843137254902
chr17	739525	909800	43	26625	36.3076923076923
chr18	74124250	74369625	43	34500	33.6744186046512
chr2	202796525	202949375	43	31225	25.2121212121212
chr22	43301200	43412025	43	29175	28.6666666666667
chr6	56555550	56717925	43	32750	36.390243902439
chr9	116138025	116417775	43	35075	35.4
chr10	80905825	81082675	42	47850	34
chr13	41110700	41257200	42	28900	28.9411764705882
chr22	30555975	30841250	42	34250	32.468085106383
chr7	155165875	155337500	42	32725	32.9685534591195
chr9	34554300	34666625	42	34150	33
chr10	88507450	88632825	41	25150	36.1481481481481
chr11	45864975	46087175	41	32225	29.2571428571429
chr12	109006850	109126550	41	33500	24.7647058823529
chr14	68645300	68764975	41	24975	29.6551724137931
chr16	49518025	49748050	41	34025	30.8266666666667
chr20	31044000	31173900	41	36550	27.0810810810811
chr3	184276825	184445375	41	37375	26.4545454545455
chr3	185406950	185515275	41	26450	13.9230769230769
chr4	146638000	146831350	41	23875	34.76
chr5	92907250	92959250	41	33050	8.26666666666667
chr1	27317675	27482375	40	31600	29.9090909090909
chr11	12695175	12791500	40	34700	31.6595744680851
chr13	99097850	99234825	40	35100	26.5806451612903
chr15	40320850	40455750	40	34800	29.1428571428571
chr19	13123950	13232825	40	27625	30.0540540540541
chr5	112502500	112632350	40	29250	29.7272727272727
chr7	131198000	131347925	40	29800	27.1111111111111
chr8	26148625	26373725	40	33050	33.4666666666667
chr1	33800225	33939675	39	32575	35.030303030303
chr1	38453775	38563150	39	28050	34.551724137931
chr10	22893800	23004250	39	26025	32.4
chr11	67118900	67237275	39	25275	26.7368421052632
chr17	7252850	7395225	39	31625	34.25
chr18	42258650	42428875	39	28375	30.3809523809524
chr19	1354075	1508750	39	30800	24.1212121212121
chr21	27438225	27550775	39	26050	32.0666666666667
chr8	145008250	145161025	39	34650	23.1470588235294
chr10	104338725	104481800	38	40250	21.9047619047619
chr11	47486225	47621325	38	26050	29.5882352941176
chr11	62247475	62390175	38	31550	34.12
chr12	32548000	32736600	38	29275	27.3125
chr14	91769250	91885275	38	26700	29.5833333333333
chr17	40400100	40584150	38	28375	28.2295081967213
chr17	72964875	73128700	38	20075	30.1666666666667
chr17	79918000	80077600	38	29650	28
chr18	46441400	46543975	38	36075	29.7142857142857
chr3	66415625	66552975	38	38300	30.2857142857143
chr8	30240025	30324750	38	27925	14.7878787878788
chr9	8613200	8864900	38	29650	31.2972972972973
chr9	126085125	126251675	38	28475	32.5405405405405
chr1	81765375	81936875	37	35325	27.5813953488372
chr11	63933925	64099350	37	34200	30.7555555555556
chr12	124981425	125059075	37	33625	16.6808510638298
chr17	25782700	25873625	37	25275	19.2222222222222
chr2	106356450	106507900	37	20875	31.8823529411765
chr4	87919450	88029725	37	34250	32.4516129032258
chr9	84149400	84309350	37	32250	27.6
chr1	21580825	21677300	36	29225	12.3157894736842
chr1	56959800	57050625	36	33250	23.5
chr10	35657450	35808650	36	26325	31.1525423728814
chr13	39902800	40089975	36	28850	32.75
chr14	69100075	69291600	36	29250	27.25
chr17	26970175	27140475	36	30650	28.1894736842105
chr19	18581350	18725050	36	19625	31.8260869565217
chr2	47195375	47316675	36	32500	28
chr2	121467325	121598525	36	38000	27.7272727272727
chr2	206535550	206640025	36	30100	14.7536231884058
chr3	193902025	194062025	36	28250	29.7297297297297
chr6	33660100	33808625	36	28450	27.2558139534884
chr1	8427500	8538650	35	37600	25.4117647058824
chr1	43388875	43502600	35	29475	26.1111111111111
chr1	159992825	160094900	35	22400	30.9473684210526
chr1	226831050	226928200	35	25075	30.3333333333333
chr12	116550075	116651050	35	21100	23.8461538461538
chr15	31588750	31728200	35	28125	32.2921348314607
chr15	68809125	68967875	35	25525	28.6607142857143
chr16	89500175	89584850	35	23050	18.6666666666667
chr19	979250	1137100	35	27300	27.8805970149254
chr19	45889350	46017550	35	23425	25.9428571428571
chr2	74648025	74788050	35	27350	30.3428571428571
chr3	147072225	147141550	35	26350	17.047619047619
chr5	79424050	79553950	35	26275	27.7894736842105
chr6	3377700	3473225	35	21125	29.1891891891892
chr7	127525325	127682725	35	26600	30.2608695652174
chr8	61589250	61708550	35	25800	17.3913043478261
chr1	8686025	8825400	34	27350	27.5151515151515
chr1	23851375	23928000	34	24525	28.5806451612903
chr1	154908225	154992025	34	29375	25.6
chr1	203954500	204100575	34	30475	29.1923076923077
chr10	74002575	74124600	34	30350	25.4285714285714
chr13	114790875	114900375	34	28000	21.9310344827586
chr14	24520425	24713250	34	28275	23.9333333333333
chr17	48895000	49032525	34	25950	30.5641025641026
chr17	76310325	76431100	34	36025	25.8039215686275
chr2	121614475	121677850	34	21350	17.7333333333333
chr20	48227275	48341750	34	24075	27.2592592592593
chr20	52195550	52325100	34	24325	20.9714285714286
chr22	38597175	38732850	34	24300	31.6842105263158
chr7	75880375	76026050	34	20075	22.5
chr8	101998375	102220275	34	32725	26.0384615384615
chr9	131970500	132124825	34	20450	31.3698630136986
chr1	1239325	1374125	33	36775	19.3255813953488
chr1	68108200	68307200	33	26250	26.3272727272727
chr10	114468500	114599150	33	21325	29
chr12	48097650	48232375	33	28425	27.6666666666667
chr17	38437600	38531250	33	35975	20.390243902439
chr22	39608675	39722650	33	24075	23.4736842105263
chr3	46915625	47030925	33	21525	30.1395348837209
chr7	28682300	28799950	33	21450	30.4923076923077
chr1	9849175	10021125	32	22125	29.3333333333333
chr10	105489600	105630975	32	18675	26.8292682926829
chr11	72414025	72543275	32	20900	28.2545454545455
chr13	110913675	111045525	32	22400	26.875
chr16	4338300	4452750	32	25625	22.9230769230769
chr16	49776575	49910350	32	30925	28.5652173913043
chr17	8013200	8114750	32	29400	21.35
chr17	44178050	44272450	32	22625	26.2857142857143
chr17	46968800	47110075	32	28350	25.3061224489796
chr3	12985625	13093025	32	29425	19.7692307692308
chr5	180587175	180692575	32	21150	23.2340425531915
chr6	111798375	111953975	32	26925	17.8064516129032
chr1	155017075	155113375	31	25025	19.015873015873
chr1	235035200	235159400	31	27675	20.0851063829787
chr16	2009000	2099425	31	23875	15.3076923076923
chr16	70714975	70795725	31	25475	22.1212121212121
chr17	48609325	48718950	31	18400	28.6341463414634
chr18	25614025	25710175	31	24600	28.1538461538462
chr19	39108450	39213450	31	34875	25.3777777777778
chr2	11602675	11724475	31	22850	26.9142857142857
chr21	44732100	44848250	31	17900	25.4
chr5	87955225	88018225	31	23025	23.5813953488372
chr6	42939100	43094600	31	29350	24.3157894736842
chr6	138805200	138929575	31	38350	17.4901960784314
chr7	150010650	150126750	31	30750	18.4444444444444
chr9	134533475	134614775	31	28650	15.0344827586207
chr1	157962000	158048950	30	31300	17.9487179487179
chr1	181046900	181151800	30	26950	19.45
chr14	100838775	100932850	30	21075	16.4375
chr16	29972575	30108150	30	22325	26.0615384615385
chr17	48171500	48262525	30	22050	20.7441860465116
chr17	76862150	76953550	30	17225	23.84
chr18	52918675	53027775	30	21225	28.1481481481481
chr19	15387575	15444300	30	22150	24.7647058823529
chr2	25420775	25545950	30	22525	25.7857142857143
chr22	50679725	50781575	30	26175	23.531914893617
chr3	42054125	42123775	30	27850	8.65384615384615
chr3	134026825	134100775	30	22300	20.6349206349206
chr3	181405175	181515550	30	39725	20.4651162790698
chr8	144329425	144490725	30	22200	23.7333333333333
chr9	98168550	98280200	30	36750	23.7692307692308
chr1	10731800	10798800	29	20825	14.7
chr1	22226400	22290550	29	17375	27.1818181818182
chr1	230201550	230322850	29	26400	25.9183673469388
chr10	29874450	30026575	29	23200	24.4210526315789
chr10	72115075	72274000	29	20925	26.4615384615385
chr11	287850	371425	29	24700	16.3076923076923
chr11	12806250	12889750	29	30300	14.75
chr14	55072750	55165625	29	19075	24.6551724137931
chr14	69388700	69455550	29	19300	22.8
chr17	30585175	30682425	29	23475	18.1666666666667
chr17	38171150	38298225	29	32775	27.4666666666667
chr19	12880275	12958925	29	21925	25.2658227848101
chr2	60734625	60797150	29	20125	20.125
chr2	105456850	105505900	29	20925	21.2962962962963
chr2	207953675	208033325	29	31675	25.4042553191489
chr3	61643225	61721200	29	17025	24.4545454545455
chr4	77868025	77945000	29	21675	17.6216216216216
chr7	2491300	2608925	29	28850	18.625
chr9	130281625	130396850	29	19050	26.4047619047619
chr9	138978400	139043725	29	17125	22.3846153846154
chr13	112707875	112874375	28	30900	19.4270833333333
chr15	89901725	89956950	28	22525	10.8
chr15	96854900	96911625	28	33275	21.1851851851852
chr16	67184275	67284150	28	23625	25.8214285714286
chr17	46047600	46144250	28	33750	20.3333333333333
chr19	17320125	17422850	28	18075	23.4090909090909
chr19	38698150	38795600	28	18100	23
chr3	112864825	113017250	28	31350	18.4395604395604
chr3	189757375	189840350	28	17100	12.8915662650602
chr5	115862050	115912825	28	17425	22.3928571428571
chr5	149634125	149738625	28	16625	26.3243243243243
chr7	47510650	47584300	28	16675	17.7
chr1	19752275	19814325	27	23250	7.9
chr1	94017325	94158400	27	20650	21.8620689655172
chr1	201633925	201733025	27	32825	23.4782608695652
chr10	71596100	71662450	27	16575	19.6666666666667
chr12	6288250	6342175	27	18050	19.8181818181818
chr12	106466475	106540050	27	31175	15.7692307692308
chr13	100300550	100419425	27	33850	23.1929824561403
chr14	93456900	93532700	27	18875	24.6666666666667
chr14	105214275	105339975	27	20200	19.2777777777778
chr15	77749150	77849950	27	23550	20.0285714285714
chr16	84536900	84601325	27	16975	20.7441860465116
chr17	74369825	74502925	27	23025	25.3333333333333
chr17	79786325	79902675	27	22225	23.1333333333333
chr2	54783550	54841250	27	19700	13
chr2	235858125	235935825	27	28525	11.3
chr3	14443275	14523800	27	18550	24.5333333333333
chr4	1750125	1800025	27	18300	14.4
chr6	25277325	25370875	27	16475	21.0322580645161
chr9	127004725	127068475	27	19775	24.9473684210526
chr9	131124000	131184500	27	24750	11
chr9	132312750	132405075	27	21800	17.0434782608696
chr12	52221350	52268425	26	18325	12.5454545454545
chr16	17452225	17528225	26	16175	23.6521739130435
chr16	84732575	84776825	26	14700	23.3333333333333
chr17	78942325	79044925	26	18050	23.6551724137931
chr2	201202225	201282425	26	19450	16.6666666666667
chr20	10560850	10656475	26	30075	23.9375
chr22	23509450	23594125	26	26200	21.1666666666667
chr22	46833750	46944075	26	17625	22.5185185185185
chr3	149250475	149328500	26	17275	23.3636363636364
chr4	154125100	154196975	26	29625	20.1666666666667
chr6	107871500	107950150	26	20375	12.5
chr6	112157075	112212650	26	23400	11.6610169491525
chr8	20119425	20211950	26	21825	19.8125
chr8	22399125	22464875	26	23200	13.3939393939394
chr12	53607350	53695300	25	22425	23.7647058823529
chr12	105044400	105145625	25	15925	20.6666666666667
chr15	63753375	63832825	25	19975	21.622641509434
chr16	30364375	30457750	25	18875	21.037037037037
chr17	36570850	36626400	25	20625	11.2876712328767
chr17	41602850	41670125	25	20125	11.8095238095238
chr17	71187850	71321200	25	21175	18.8376068376068
chr19	49117075	49179225	25	18500	18.4528301886792
chr2	64844250	64894850	25	17125	15.1333333333333
chr2	97424825	97578525	25	26075	23.2601156069364
chr22	40571525	40625300	25	21575	13.1304347826087
chr5	67465275	67552925	25	15800	23.4769230769231
chr5	171380850	171437375	25	16250	18.1428571428571
chr6	2839800	2932550	25	18850	13.3636363636364
chr10	123886575	123953325	24	18675	20.5555555555556
chr11	96011450	96076975	24	22250	17.6190476190476
chr12	14517975	14573050	24	16275	11
chr12	123310800	123402675	24	22025	14
chr14	74178325	74262225	24	31500	10.1
chr16	11675200	11767075	24	16675	22.8064516129032
chr17	36713775	36770550	24	21250	7.11864406779661
chr17	65461725	65531425	24	13975	17.9130434782609
chr2	220070675	220174600	24	21275	12.2047244094488
chr20	20342225	20447550	24	23700	13.5555555555556
chr20	62667250	62723925	24	16050	13.1267605633803
chr22	21310500	21410550	24	14950	17.4814814814815
chr22	26945050	26986925	24	14275	21
chr22	28141300	28207375	24	27775	14.991452991453
chr3	57994650	58053925	24	18425	17.5
chr3	71095050	71128900	24	19050	18.9032258064516
chr4	6909700	6994300	24	21250	12.2545454545455
chr5	176726450	176799350	24	16550	14.6829268292683
chr6	7106375	7176075	24	22750	11.6
chr6	159216925	159244075	24	13300	7.92857142857143
chr7	129978200	130082125	24	19700	21.3142857142857
chrX	39938250	39969850	24	17000	10.1481481481481
chr10	112545925	112634850	23	14200	20.962962962963
chr11	31808800	31851175	23	20200	15.0416666666667
chr12	66269675	66342575	23	17875	16.2456140350877
chr14	70072775	70128375	23	18375	13.6923076923077
chr14	91012475	91144275	23	18350	20.5294117647059
chr16	88811575	88859225	23	12600	18.85
chr17	41115375	41215525	23	20175	18.3908045977011
chr17	42141425	42220650	23	20500	14.8421052631579
chr17	57831125	57931025	23	18875	16.207650273224
chr19	54598925	54713900	23	20025	21.5076923076923
chr19	55849650	55904425	23	16750	9.3953488372093
chr2	236471775	236586400	23	20550	20.1578947368421
chr2	240161850	240226475	23	18800	18.6206896551724
chr20	30101850	30198875	23	17175	21.4418604651163
chr20	61844200	61906475	23	17350	13.5409836065574
chr5	16702425	16774425	23	19350	21.6078431372549
chr7	20815000	20840450	23	13650	3.5625
chr9	140051175	140122050	23	16675	13.4666666666667
chrX	40000025	40036800	23	14525	10
chr1	201405200	201482200	22	17600	18.3529411764706
chr10	33226800	33275250	22	20875	8.15189873417722
chr11	8680400	8751025	22	17825	17.88
chr11	36090575	36184300	22	15975	19.6363636363636
chr11	47993300	48057975	22	15075	13.1111111111111
chr11	65652000	65714525	22	17375	15.2173913043478
chr12	120794575	120852450	22	18600	20.8571428571429
chr16	53065700	53166625	22	20750	15.8601398601399
chr18	55843875	55898725	22	11200	14.1538461538462
chr19	6048375	6110125	22	14500	10.0350877192982
chr2	47441600	47549025	22	17025	13.9710144927536
chr2	64485500	64566250	22	12950	15.4210526315789
chr2	70310600	70371000	22	19000	8.07874015748031
chr20	60877475	60985800	22	24225	19.7969543147208
chr5	141657350	141742750	22	22475	18.453781512605
chr6	91074175	91213475	22	19450	16.9487179487179
chrX	68348025	68400175	22	13300	17.875
chr1	6256925	6323600	21	17025	19.8378378378378
chr1	82262675	82316100	21	19525	14.2142857142857
chr1	204415750	204477300	21	14025	12.1578947368421
chr1	223888050	223969075	21	17150	16.5625
chr10	3787550	3853700	21	12775	18.24
chr11	128555675	128615975	21	18750	11.5909090909091
chr12	57911125	58027600	21	22225	16.0782122905028
chr12	122212675	122251450	21	13450	11.1428571428571
chr13	100601675	100649325	21	28550	3.57894736842105
chr14	89852550	89927000	21	14450	15.1612903225806
chr15	37306750	37403600	21	21175	19.047619047619
chr19	12978000	13076700	21	15575	19.5294117647059
chr2	85632100	85666225	21	12250	13.6551724137931
chr2	164549300	164594550	21	14425	18.6428571428571
chr2	238596800	238653750	21	17725	15.7272727272727
chr3	55514775	55590925	21	17700	13.6571428571429
chr4	2789400	2851350	21	16600	15.2873563218391
chr5	140854975	140905200	21	19400	16.8571428571429
chr5	176871600	176946200	21	20600	16.7407407407407
chr7	55586775	55642475	21	17700	17.2592592592593
chr7	130561975	130628950	21	17575	12.25
chr8	11269250	11325650	21	17900	12.4736842105263
chr8	93062900	93116975	21	20150	17.9428571428571
chr9	37985075	38070550	21	24625	16.030303030303
chr1	178222000	178269625	20	13750	10.875
chr1	203236675	203309300	20	21100	11.2463768115942
chr1	206828125	206913175	20	20875	17.3636363636364
chr10	21777600	21825275	20	32500	5.93333333333333
chr10	102745725	102827775	20	20450	15.6923076923077
chr11	3848250	3902300	20	13275	15.2131147540984
chr11	65320225	65361350	20	16250	10.25
chr11	119204500	119253275	20	17575	14.1935483870968
chr14	24006275	24059000	20	16175	17.2
chr18	3585150	3689100	20	20700	17.1346153846154
chr18	46351700	46420225	20	19200	15.4117647058824
chr2	39626300	39698150	20	15400	16.7636363636364
chr2	45154900	45183325	20	16525	4
chr2	232526450	232582625	20	13800	14.8
chr20	32579350	32641975	20	12950	18.1395348837209
chr3	51974275	52058150	20	20625	18.377358490566
chr3	129308700	129347325	20	17375	13.6491228070175
chr3	140769325	140825150	20	29000	4.75
chr6	31759350	31833200	20	13450	17.9285714285714
chr6	99271175	99294300	20	16650	2.75
chr6	168220250	168267925	20	18150	9.1578947368421
chr7	42104300	42150200	20	15350	18.75
chr7	70145375	70203675	20	20525	15.6078431372549
chr9	109621250	109697425	20	24625	18.3529411764706
chr1	33167375	33236275	19	17925	15.34375
chr1	90366150	90419200	19	15700	13.8846153846154
chr1	234627050	234689350	19	14750	13.4285714285714
chr10	8075750	8107100	19	12675	6.97777777777778
chr10	45448100	45498075	19	19575	9.81818181818182
chr10	82204025	82265450	19	27225	17.4166666666667
chr11	27442450	27495100	19	18500	12.5714285714286
chr11	128363100	128420525	19	10425	15.8730158730159
chr13	98907950	98986125	19	15050	17.9259259259259
chr14	105931600	105965650	19	14625	16.1212121212121
chr16	56292850	56340475	19	10525	17.0526315789474
chr17	2287225	2340150	19	17050	12
chr17	14200200	14277625	19	25200	14.3076923076923
chr17	39928225	39975625	19	14000	15.9512195121951
chr17	40658400	40731000	19	17550	14.8809523809524
chr17	43037500	43140300	19	15325	17.9268292682927
chr17	76246200	76277775	19	15975	9.2
chr18	18872475	18967475	19	16325	15.3333333333333
chr19	5947425	5980025	19	15575	8.52631578947368
chr19	13944050	13994400	19	13475	16.8695652173913
chr19	47103500	47165375	19	14225	15.1851851851852
chr2	70942275	70996700	19	15175	15.6470588235294
chr3	72423275	72461175	19	13425	11.6708860759494
chr3	127103975	127147525	19	13800	16.695652173913
chr3	187981650	188021425	19	12375	16.8235294117647
chr4	77602950	77654750	19	18525	8.03448275862069
chr5	42991275	43045400	19	13150	15.5505617977528
chr6	149636875	149663725	19	10350	11.9230769230769
chr8	8701650	8751900	19	17550	11.4827586206897
chr8	41154200	41219375	19	16825	13.3030303030303
chr8	59919500	59985800	19	10925	17.7714285714286
chr9	112856375	112896225	19	15475	10.7567567567568
chr1	17858750	17915275	18	21800	13.0625
chr1	54924950	54966050	18	15675	15.5555555555556
chr1	68676425	68699600	18	9575	6
chr1	150504750	150553225	18	17675	14.9019607843137
chr10	131747775	131770800	18	15250	1.53333333333333
chr11	77157875	77186000	18	15350	8.16
chr11	94956450	95036225	18	15500	13.5862068965517
chr12	4377600	4417550	18	17050	8.53913043478261
chr12	116674875	116720950	18	10350	15.1219512195122
chr12	120662525	120704150	18	20100	10.8
chr14	65165250	65203700	18	16825	12.46875
chr15	57489775	57552650	18	20300	9.5045871559633
chr15	78341000	78370550	18	10075	8.82352941176471
chr16	52530050	52587725	18	15975	10.3636363636364
chr17	27876125	27950825	18	21200	15.725
chr17	63491125	63570575	18	23575	16.531914893617
chr19	4368125	4415775	18	19325	10.25
chr19	8506550	8527575	18	10700	9.77777777777778
chr19	10490250	10572800	18	13650	16.9684210526316
chr19	55962150	56008025	18	12975	14.4651162790698
chr2	173291475	173330525	18	13450	12.0322580645161
chr20	3745925	3802475	18	15975	12.56
chr20	31325875	31370150	18	13500	8.30769230769231
chr20	62573800	62614200	18	13150	8.12048192771084
chr21	46706325	46754650	18	10975	15.84
chr22	34207475	34251000	18	9775	15.906976744186
chr22	36405725	36432775	18	7900	12.1739130434783
chr3	57158250	57204650	18	20925	7.63157894736842
chr3	151984225	152039550	18	13250	15.2105263157895
chr3	194869200	194931775	18	20950	10.3529411764706
chr6	37521250	37556625	18	9275	14.7586206896552
chr6	87861125	87892400	18	10250	16.6666666666667
chr6	170532850	170623125	18	21425	15.9230769230769
chr7	2646275	2686350	18	15250	13.304347826087
chr9	127515875	127542700	18	15650	10.1
chr9	130828050	130894575	18	18475	13.5416666666667
chr9	134257650	134313475	18	25050	15.304347826087
chr1	23104825	23163725	17	16075	15.2173913043478
chr1	159869625	159916500	17	14200	10.8533333333333
chr10	65169275	65227825	17	11700	14.8125
chr10	73723075	73777425	17	13950	11.1208791208791
chr11	67028700	67072375	17	15075	12.0845070422535
chr11	75325125	75351600	17	8400	10.5217391304348
chr11	118740475	118824725	17	25425	13.2987012987013
chr12	56205875	56245025	17	11300	12.2424242424242
chr13	107144650	107189500	17	21750	5.44827586206897
chr13	111823650	111871900	17	12725	12.7142857142857
chr14	70149750	70194200	17	14300	15.4054054054054
chr16	1018475	1053150	17	10050	10.4444444444444
chr16	69105175	69143075	17	10000	9.60655737704918
chr17	55161675	55187775	17	10700	12.8947368421053
chr17	70103075	70122875	17	7900	7.80952380952381
chr19	3025125	3063300	17	7900	13.9354838709677
chr2	85804850	85845050	17	11425	8.90909090909091
chr2	217467600	217531000	17	14300	15.2105263157895
chr20	55825800	55870225	17	19400	15.8857142857143
chr21	38802875	38836150	17	10575	11.968253968254
chr22	27035800	27086350	17	19100	11.3333333333333
chr3	11622275	11662275	17	20850	8.09523809523809
chr3	32421375	32464775	17	9875	11.2972972972973
chr3	50162000	50208800	17	12200	14.2162162162162
chr4	965675	1013975	17	12525	14.65625
chr4	77352275	77420150	17	14775	12.1086956521739
chr5	2742950	2762425	17	8700	9.23076923076923
chr5	14413250	14464250	17	12025	15.3333333333333
chr5	16852725	16901575	17	10475	14.0952380952381
chr5	75775700	75823725	17	11450	15.4954954954955
chr5	173336200	173408900	17	12100	14.4444444444444
chr6	32114150	32171650	17	16100	14.4255319148936
chr6	105387300	105424300	17	12250	9.42857142857143
chr6	163947250	164001075	17	13775	11.427027027027
chr7	101498350	101528400	17	10325	10.2325581395349
chr7	102552850	102585800	17	10500	12.7307692307692
chr8	68862325	68906900	17	15875	14.8
chr9	140557650	140591375	17	13725	9.53191489361702
chr1	18953850	18984000	16	9525	7.58974358974359
chr1	182990425	183014200	16	11800	9.03030303030303
chr1	184449100	184477350	16	6950	12.7586206896552
chr10	17027875	17072450	16	14400	13.7857142857143
chr10	71076925	71112975	16	15900	5.4468085106383
chr10	104153325	104195925	16	15350	12
chr10	116264300	116299600	16	12000	11.6
chr11	554500	580125	16	10325	5.08
chr11	1967725	2020200	16	12650	12.5434782608696
chr11	70472275	70517800	16	10750	12.1090909090909
chr11	76474900	76518575	16	11975	12.2222222222222
chr12	56098900	56148400	16	17500	6.8
chr13	24625575	24668250	16	9025	12.4324324324324
chr14	75721625	75778300	16	11125	13.4047619047619
chr15	73886150	73929850	16	12300	12.9538461538462
chr15	75061025	75092525	16	12250	14.4
chr15	90930775	90969400	16	12975	13.5789473684211
chr15	93600700	93633500	16	17200	9.05263157894737
chr16	2551000	2589875	16	12425	10.9090909090909
chr16	21520300	21539325	16	8000	5.42105263157895
chr16	73064600	73105950	16	31475	7.66666666666667
chr17	6342800	6376525	16	9325	13.7692307692308
chr17	35275300	35308250	16	15550	11.5609756097561
chr17	40805450	40836425	16	11700	11.5438596491228
chr17	74234850	74268900	16	12150	8.64406779661017
chr18	2960975	3017125	16	11150	13.3636363636364
chr19	46906925	46932725	16	10375	12.8
chr2	231726525	231773950	16	13750	13.5844155844156
chr20	50294350	50332475	16	9950	12.1836734693878
chr3	52308525	52354700	16	15675	13.1111111111111
chr4	77456775	77555425	16	20975	12.1951219512195
chr4	87854825	87894675	16	15125	10.6511627906977
chr5	1095400	1119275	16	9300	12
chr5	73917150	73945225	16	16775	6.6865671641791
chr5	98099250	98132675	16	20300	5.63265306122449
chr5	109024175	109085200	16	12175	12.6363636363636
chr5	146933725	146958475	16	9450	5.25925925925926
chr6	99073975	99101500	16	16550	7
chr6	155429225	155496400	16	14600	12.7368421052632
chr7	1055450	1105475	16	11525	13.1111111111111
chr7	25869225	25902950	16	11000	11.75
chr7	70036250	70103325	16	23525	6.08695652173913
chr7	107931150	107988650	16	13325	11.6842105263158
chr9	74359750	74385150	16	17175	6.70588235294118
chr9	124022350	124062975	16	15150	12.2702702702703
chr1	28557200	28594275	15	10825	11.3898305084746
chr1	90267025	90310075	15	14600	11.9375
chr1	153917325	153965625	15	15750	6.58252427184466
chr10	13901825	13946475	15	11100	12.5882352941176
chr10	123329800	123368275	15	13500	12.2142857142857
chr10	126315225	126343100	15	9575	10.7733333333333
chr11	57078000	57133400	15	15600	12.2285714285714
chr11	92028375	92066800	15	13825	7.47619047619048
chr11	118475425	118506975	15	14700	5.86363636363636
chr11	126206125	126238475	15	8475	9.63636363636364
chr12	52399350	52446725	15	12900	12
chr12	63095225	63125400	15	11350	7.27272727272727
chr14	59796525	59825300	15	10975	6.56164383561644
chr15	55978950	56013625	15	9800	9.36
chr16	29801125	29837400	15	15250	11.0540540540541
chr17	7736450	7762750	15	13300	8.07407407407407
chr17	27459025	27508200	15	15650	8.73684210526316
chr17	74126500	74142275	15	11875	1.52727272727273
chr17	75102950	75182725	15	14950	12.4117647058824
chr19	18745750	18774525	15	9600	11.4761904761905
chr19	45577900	45622125	15	14750	13.4615384615385
chr19	54926000	54950675	15	10200	12.1176470588235
chr2	63270475	63287575	15	13550	0.735294117647059
chr2	175190400	175209650	15	15500	2.17391304347826
chr20	32400000	32434825	15	8975	12.4533333333333
chr22	46233775	46292400	15	13150	12.9375
chr3	122675450	122713525	15	16050	8.72727272727273
chr3	195612550	195641950	15	13575	5.01694915254237
chr4	95948600	95983050	15	7325	11.8666666666667
chr4	183457525	183498325	15	12000	9.72413793103448
chr5	58851400	58894775	15	12050	13.0545454545455
chr5	126627225	126694025	15	13800	13.52
chr5	137773475	137829850	15	14675	12.8318584070796
chr5	146811250	146848875	15	12975	8.52631578947368
chr6	3329750	3360950	15	16975	9.48387096774194
chr6	27094475	27117150	15	9150	5.03448275862069
chr6	27760925	27808375	15	12875	10.5833333333333
chr7	100135950	100188425	15	14725	11.25
chr7	100463300	100495175	15	12600	5.36
chr7	104617575	104664925	15	18300	8.90625
chr8	21901675	21924825	15	7975	13.3548387096774
chr8	61816350	61884800	15	14375	13.5079365079365
chr9	126759900	126781425	15	7875	13.4705882352941
chr9	140189325	140215925	15	12500	9.27272727272727
chrX	133304575	133322125	15	8850	12.5555555555556
chrX	153137525	153153000	15	8200	5.375
chr1	2455075	2488525	14	16250	6.98181818181818
chr1	15513175	15542050	14	9325	11.9166666666667
chr1	25031000	25076075	14	9300	11.0769230769231
chr1	26729875	26760100	14	11100	11.1333333333333
chr1	32211125	32238750	14	9875	8.3859649122807
chr1	36815725	36867925	14	14625	8
chr1	41823125	41870700	14	11650	11.3023255813953
chr1	150227975	150268125	14	12325	11.4242424242424
chr1	228632850	228678675	14	10700	11.9672131147541
chr1	243619425	243660400	14	10325	8
chr10	97216950	97240625	14	9175	7.93548387096774
chr10	126393975	126447050	14	14925	12.125
chr10	134202475	134235875	14	10375	9.11538461538461
chr11	930950	955950	14	9975	10.3809523809524
chr11	2397750	2423750	14	9850	9.35294117647059
chr11	10313650	10345575	14	12575	5.37777777777778
chr11	20042650	20087375	14	13150	11.09375
chr11	66079125	66116175	14	15025	6.75409836065574
chr11	69449425	69489625	14	10175	11.75
chr14	21531350	21575650	14	15900	12.5057471264368
chr14	21990050	22026400	14	15450	10.9411764705882
chr14	38048350	38069850	14	10975	8.52941176470588
chr14	77549025	77592125	14	15950	6.40425531914894
chr14	105779700	105818625	14	9875	11.0833333333333
chr15	70369700	70394500	14	16950	4.29787234042553
chr15	74688600	74727525	14	9650	12.2564102564103
chr15	101779600	101799150	14	8400	4
chr16	24739900	24763350	14	8375	6.09090909090909
chr16	72869325	72912825	14	8975	11.4358974358974
chr16	74053525	74071225	14	8725	5.45454545454545
chr16	75103900	75150700	14	10675	10.5185185185185
chr17	45947475	45983300	14	8200	10.1818181818182
chr17	77900250	77968225	14	13350	10.96
chr2	9384675	9413900	14	6425	12.2222222222222
chr2	127836950	127866150	14	9050	10.7936507936508
chr2	134876075	134905450	14	9925	9.82456140350877
chr2	223148650	223186100	14	16725	9.80952380952381
chr2	224795200	224826450	14	12200	8.89655172413793
chr3	69127075	69145625	14	11575	1.59322033898305
chr3	98603650	98622350	14	8925	11.0434782608696
chr3	110788400	110807425	14	9500	8.35294117647059
chr3	147647850	147669425	14	8375	11.0909090909091
chr4	10094475	10125975	14	14725	5.67441860465116
chr4	124317400	124340350	14	8475	8.05882352941176
chr4	170164750	170193525	14	12175	11.0588235294118
chr5	60696475	60728500	14	9375	11.2
chr5	124297950	124347200	14	11475	9.06349206349206
chr5	154132950	154167750	14	15325	4.57142857142857
chr5	179475625	179499575	14	9200	4.58823529411765
chr6	34190850	34217750	14	11175	7.21875
chr6	37448450	37505225	14	11700	11.4210526315789
chr7	2840300	2884925	14	17075	7.04347826086957
chr7	83816475	83839875	14	10750	6.90909090909091
chr8	38614975	38665100	14	12550	11
chr8	66737975	66755625	14	6875	8.0625
chr9	80559350	80596600	14	8675	10.2641509433962
chr9	138882100	138913425	14	12800	11.8181818181818
chr1	6535850	6567375	13	9050	10
chr1	95002825	95020575	13	7825	8.25352112676056
chr1	95374825	95405075	13	12275	7.01408450704225
chr1	155900275	155959250	13	19425	8.71276595744681
chr1	156390250	156409375	13	5775	9.25
chr1	225942825	225971425	13	9075	9.05263157894737
chr10	25136175	25174050	13	11100	10.6470588235294
chr10	102489650	102508450	13	5775	8.80701754385965
chr10	124892250	124918450	13	11125	8.7843137254902
chr11	8827775	8862575	13	12925	11
chr11	27716500	27744875	13	8850	11.4095238095238
chr11	44964400	44981925	13	6400	6.85
chr11	64618550	64656525	13	14725	5.75824175824176
chr11	66024000	66060075	13	11925	8.75757575757576
chr11	67770425	67808450	13	10750	10.8813559322034
chr11	73017525	73046950	13	19175	4.26086956521739
chr11	121317525	121354175	13	11300	8.86746987951807
chr12	13239800	13289175	13	10625	10
chr12	97850500	97871150	13	10175	4.23529411764706
chr12	110144800	110176075	13	9825	8.72413793103448
chr13	30137125	30170475	13	7875	11.1818181818182
chr14	56583075	56616100	13	8575	10.0285714285714
chr14	57352475	57372825	13	6400	9.36363636363636
chr14	71107050	71133175	13	8950	9.17948717948718
chr14	73689400	73709150	13	7375	7.45833333333333
chr14	75417725	75451625	13	9900	8.71264367816092
chr15	57209150	57222500	13	6300	3.64705882352941
chr15	62744025	62767050	13	6050	10.695652173913
chr15	63477525	63505250	13	10125	6.47222222222222
chr15	78600550	78637825	13	10350	9.6875
chr15	101727975	101744125	13	5800	6.93877551020408
chr16	57657175	57688275	13	11000	9.69491525423729
chr16	84619325	84655850	13	13700	7.81578947368421
chr17	18127350	18172025	13	11200	11.09375
chr17	40162775	40180700	13	8850	3.53571428571429
chr17	44886775	44914000	13	10700	7.5
chr17	45887425	45929900	13	9150	10.1315789473684
chr17	64701125	64730275	13	9275	9.66666666666667
chr18	9912925	9929825	13	8600	6.63157894736842
chr19	17513875	17536250	13	5600	9.26829268292683
chr2	85968550	86000325	13	10200	9.84
chr2	129046900	129081675	13	10150	11.358024691358
chr2	129119525	129166375	13	10850	10.8181818181818
chr20	30279550	30311225	13	12950	8.51162790697674
chr20	36530500	36546175	13	7475	6.95238095238095
chr20	45957875	46001800	13	19850	7.8
chr22	22271675	22307725	13	8675	11.3506493506494
chr22	38785475	38800200	13	6825	4.5
chr3	49026400	49067325	13	11500	10.8181818181818
chr3	111570325	111593650	13	9175	10.3720930232558
chr3	112348225	112367050	13	10000	8
chr4	38111050	38134825	13	9550	6.25974025974026
chr5	149516125	149541300	13	11275	9.79310344827586
chr5	167713175	167762400	13	14350	9.23809523809524
chr5	172184975	172225025	13	9900	9.80327868852459
chr6	24907850	24936625	13	12475	8.25925925925926
chr6	37092450	37112700	13	13250	2
chr6	53388975	53413650	13	8475	8.14285714285714
chr6	160389200	160410375	13	10975	6.55555555555556
chr7	14018625	14033025	13	8250	6.74074074074074
chr7	94270450	94290675	13	7350	4.7741935483871
chr7	121552200	121595350	13	12150	7.34090909090909
chr8	28346875	28376425	13	16825	2.54814814814815
chr8	61896050	61937325	13	11200	8.47619047619048
chr8	67405700	67454550	13	10850	8
chr8	132915400	132946750	13	10425	10.2962962962963
chr9	96328525	96363450	13	9100	7.73134328358209
chr9	135988525	136025325	13	15150	9.91489361702128
chr9	140130750	140151700	13	11575	7.81818181818182
chr1	11739375	11767875	12	13175	5.02857142857143
chr1	26601975	26618000	12	9225	3.13513513513514
chr1	32390550	32422300	12	12750	6.48192771084337
chr1	40343175	40368500	12	13125	3.55294117647059
chr1	112267850	112300450	12	11525	6.68292682926829
chr1	167188250	167203950	12	7500	2.23728813559322
chr1	199997450	200018175	12	8000	7.94871794871795
chr1	232054450	232086350	12	9175	9.29787234042553
chr1	234853400	234887350	12	12425	8.82352941176471
chr10	77158650	77170250	12	8100	4.43478260869565
chr10	106077150	106100225	12	15675	3.2
chr11	61513025	61529450	12	6350	8.31111111111111
chr11	95720200	95749775	12	7450	10.0898876404494
chr12	58128975	58167575	12	14050	10.1311475409836
chr12	107133400	107176425	12	13325	8.6
chr12	111840900	111876650	12	11525	9.02564102564103
chr13	67796100	67806750	12	5400	3.52941176470588
chr14	21090975	21102000	12	5050	10.2222222222222
chr14	81769125	81798525	12	10250	10.08
chr15	27002450	27019700	12	5000	9.3125
chr15	77896175	77927725	12	12450	8.59770114942529
chr15	86004675	86043100	12	9550	10.1882352941176
chr15	89146875	89168425	12	13300	9.17647058823529
chr16	75272325	75306600	12	21275	6.42553191489362
chr17	26367600	26385125	12	8075	9.10344827586207
chr17	42611150	42640300	12	15675	3.95789473684211
chr17	58211525	58227800	12	7100	5.13513513513514
chr17	73336875	73348900	12	6450	3.38235294117647
chr17	74533225	74558250	12	9550	9.06122448979592
chr18	8608325	8630825	12	9750	3.73333333333333
chr18	8777875	8802450	12	8350	8.87323943661972
chr19	2041350	2064775	12	9925	4.55555555555556
chr19	10981150	11005275	12	11825	4.33333333333333
chr19	39614900	39637450	12	10200	4.34146341463415
chr19	39880125	39907000	12	13125	8.875
chr2	16499475	16517175	12	6325	8.19047619047619
chr2	37879450	37903525	12	12300	4.51162790697674
chr2	55236775	55256425	12	7900	8.84615384615385
chr2	55380025	55400900	12	7775	6.92857142857143
chr2	99058925	99083125	12	7225	8.53061224489796
chr2	161243925	161274950	12	11300	6.47422680412371
chr2	172936650	172971725	12	16275	7.59459459459459
chr2	201170100	201189250	12	8850	5.51724137931035
chr2	208079825	208096925	12	8000	5.88888888888889
chr2	217553600	217564050	12	7400	1.73333333333333
chr2	235579675	235619300	12	9525	9.81538461538462
chr2	237067400	237089400	12	16025	5.23809523809524
chr20	21486125	21504050	12	12225	1.88636363636364
chr20	32250450	32282500	12	10350	7.72413793103448
chr20	47393175	47417200	12	13625	3.62376237623762
chr20	57451775	57483025	12	13175	9.35483870967742
chr3	53270125	53322550	12	13525	7.16363636363636
chr3	71150150	71186725	12	11975	5.23265306122449
chr3	124592250	124608600	12	7450	5.17948717948718
chr3	128711750	128729750	12	9900	10.125
chr3	187453675	187469075	12	10550	4.07142857142857
chr4	54957350	54976725	12	8700	6.84210526315789
chr4	103738275	103754100	12	7225	6.45454545454545
chr4	138440800	138467425	12	13450	8.77272727272727
chr4	153850450	153882525	12	6950	10.2
chr4	154678625	154715375	12	11600	9.87596899224806
chr4	169747850	169772325	12	8775	6.67647058823529
chr5	93209400	93231375	12	9425	7.83333333333333
chr5	153568600	153586550	12	6275	9.83783783783784
chr6	35684625	35710900	12	14900	3.5
chr6	38229025	38251875	12	11175	6
chr6	43651875	43677675	12	9175	7.42028985507246
chr7	5717275	5751800	12	11175	8.05882352941176
chr7	42249650	42280250	12	22025	5.85185185185185
chr7	86272550	86283850	12	4550	7.52941176470588
chr7	99745775	99775650	12	9450	6.3695652173913
chr8	37652075	37662175	12	8100	1.11627906976744
chr8	77584900	77620375	12	13575	3.66896551724138
chr8	142401375	142438300	12	8150	9.67441860465116
chr9	6616475	6648450	12	7250	9.55555555555556
chr9	72363150	72379625	12	7275	6.45454545454545
chr9	115305025	115315325	12	6875	6.30769230769231
chrX	149734100	149744150	12	4600	5.89473684210526
chr1	12653700	12680925	11	9550	5.35064935064935
chr1	203476000	203494525	11	9175	6.06896551724138
chr10	21567875	21616575	11	11475	7.98684210526316
chr10	22603925	22634700	11	11750	7.77358490566038
chr11	3168475	3191375	11	10275	4.33684210526316
chr11	27408875	27419700	11	7550	1.96363636363636
chr11	46925225	46942600	11	9425	2.6
chr11	61273200	61284500	11	6025	3.16666666666667
chr11	67873750	67896750	11	7950	7.91836734693878
chr12	13346425	13365100	11	9000	4.42666666666667
chr12	46762375	46789600	11	10900	8.28947368421053
chr12	77254000	77274325	11	7525	7.8125
chr12	112541725	112565050	11	6900	5.91549295774648
chr13	24715550	24743500	11	8875	7.48235294117647
chr14	56677725	56692250	11	3825	7.61538461538461
chr14	61103925	61126225	11	11000	8.83870967741935
chr14	89803100	89839950	11	11650	8.94736842105263
chr14	105131625	105167175	11	14575	8.53333333333333
chr15	41198850	41235425	11	10950	8.19548872180451
chr16	2508725	2526675	11	8425	5.89189189189189
chr16	17551375	17571100	11	7825	6.43243243243243
chr16	18796875	18817675	11	7875	6.60869565217391
chr16	19862325	19896975	11	12125	5.58333333333333
chr16	51163075	51193975	11	11700	6.74285714285714
chr17	13497850	13506500	11	4950	9
chr17	59474100	59494325	11	9525	4.05714285714286
chr18	25726675	25739500	11	5325	8.78571428571429
chr18	29252575	29267600	11	6300	6.90196078431373
chr19	45245225	45262025	11	6925	8.66666666666667
chr19	49645375	49662225	11	7525	5.86206896551724
chr19	56145550	56170175	11	11525	3.32876712328767
chr2	64066875	64083275	11	11100	1.86
chr2	161222300	161237350	11	5400	5.83333333333333
chr2	171671000	171681050	11	7350	1.85714285714286
chr2	242248900	242261675	11	6850	5.25
chr20	49531150	49549150	11	6675	8.27272727272727
chr20	60002200	60025500	11	10550	6.52173913043478
chr20	62459925	62497975	11	12900	4.73563218390805
chr22	18912250	18924300	11	5425	2.92857142857143
chr22	37937675	37966150	11	9975	5.15384615384615
chr22	39843925	39872175	11	11375	8.44444444444444
chr22	42219700	42243675	11	9025	4.53846153846154
chr3	53193450	53206625	11	5950	5.46666666666667
chr3	71348375	71357750	11	7050	2.11428571428571
chr3	128200950	128217250	11	9050	5.5
chr4	1852900	1882325	11	8875	5.56521739130435
chr4	3369000	3394000	11	10025	7.78947368421053
chr4	7900925	7918725	11	9200	2.70588235294118
chr4	144256450	144281150	11	7975	7.95918367346939
chr5	89839150	89867250	11	10050	7.7037037037037
chr5	140364950	140384925	11	8425	8.02325581395349
chr5	146251275	146272200	11	9025	7.13333333333333
chr5	150017350	150040250	11	6825	7.15789473684211
chr6	16697850	16725275	11	7600	7.87096774193548
chr6	134370175	134385600	11	5475	5.58974358974359
chr7	1491725	1506975	11	6675	8.41025641025641
chr7	8246475	8262550	11	7525	7.57142857142857
chr7	50342975	50361650	11	7150	4.18181818181818
chr7	92384325	92400125	11	7675	6
chr7	100067125	100091975	11	9850	6
chr7	121511400	121525625	11	7275	3.7037037037037
chr7	129412200	129432875	11	5625	7.50724637681159
chr7	157470325	157487225	11	11525	1.625
chr8	108432725	108457950	11	9425	7.31147540983607
chr9	3494350	3529250	11	11475	6.29787234042553
chr9	35095250	35117625	11	10150	6.9811320754717
chr9	73021100	73037275	11	6275	5.375
chr9	96711000	96721975	11	4750	3.90243902439024
chr9	119037825	119049425	11	6875	3.0625
chrX	10571275	10589775	11	8600	5.75903614457831
chr1	17221600	17254900	10	9950	6.02380952380952
chr1	26020575	26040750	10	9900	3.02439024390244
chr1	65884675	65899275	10	6700	6.78787878787879
chr1	113241325	113259375	10	10400	6.33333333333333
chr1	162183000	162205350	10	7150	6.31578947368421
chr1	184016300	184038350	10	7200	7.44186046511628
chr1	205408100	205427175	10	14700	2.45454545454545
chr1	225997250	226013650	10	5850	4.22916666666667
chr10	63796075	63812250	10	9425	4.75
chr10	73013000	73030575	10	5150	6.06896551724138
chr10	75665250	75684575	10	7500	7.12
chr10	102100700	102135450	10	11525	6.68965517241379
chr10	121475575	121498125	10	7700	6.88
chr10	126829875	126851625	10	14150	5.76
chr11	35179175	35202175	10	6925	4.72
chr12	49730500	49742225	10	9650	1.48148148148148
chr12	54805175	54826575	10	7200	5.61904761904762
chr12	57619800	57637225	10	9250	3.67567567567568
chr12	76097125	76121450	10	7775	5.47286821705426
chr13	72435700	72453525	10	6325	5.79746835443038
chr13	79167775	79184225	10	7525	5.38461538461539
chr13	95357650	95369250	10	6750	5.28205128205128
chr14	95592350	95609625	10	6025	7.46153846153846
chr14	104601225	104617550	10	7425	7.06666666666667
chr15	53075325	53098525	10	12750	4.69333333333333
chr15	93351175	93383325	10	12800	6.28205128205128
chr15	93437750	93466225	10	12025	7.72222222222222
chr16	118250	135500	10	10250	6.71428571428571
chr16	9037050	9061425	10	11075	7.70833333333333
chr16	48398850	48420300	10	7600	6.02985074626866
chr16	70451325	70474350	10	11300	5.34883720930233
chr17	48040925	48058225	10	5925	7.83333333333333
chr17	72733575	72761275	10	14525	5.08108108108108
chr17	76711750	76734525	10	7775	7.80851063829787
chr17	79475850	79491425	10	8975	3.5609756097561
chr18	6728350	6760150	10	9175	6.53781512605042
chr18	31152100	31166050	10	6575	6.68292682926829
chr18	45442150	45465050	10	7675	6.84615384615385
chr18	55760850	55773825	10	4025	5.12820512820513
chr18	56505675	56537825	10	14925	4.52173913043478
chr19	1852775	1887625	10	15800	5.30434782608696
chr19	7967450	7994650	10	8825	7.86138613861386
chr19	13259525	13283225	10	8375	7.71428571428571
chr19	30713675	30727950	10	7575	7.63636363636364
chr19	41099975	41112100	10	7000	2.28571428571429
chr19	48110875	48127025	10	6475	3.89189189189189
chr2	11878600	11894450	10	8325	6.09302325581395
chr2	26973425	26995450	10	8750	3.65384615384615
chr2	45027500	45034675	10	4625	2.83333333333333
chr2	96810150	96819125	10	4875	6.62857142857143
chr2	120435875	120460950	10	6675	7.22641509433962
chr2	136869875	136884525	10	5725	6.59016393442623
chr2	213396875	213404525	10	4725	2.11764705882353
chr20	10470225	10505625	10	9450	5.456
chr20	11214600	11254800	10	8650	6.94736842105263
chr20	39672325	39687375	10	6725	6.58333333333333
chr20	46903975	46928525	10	7725	7.36363636363636
chr21	16810300	16818625	10	4150	4.66666666666667
chr22	38137125	38148500	10	5425	6.47058823529412
chr22	39077175	39109700	10	9850	6.02247191011236
chr3	41239500	41258800	10	8800	5.76923076923077
chr3	61854075	61864175	10	6950	1.88461538461538
chr3	65922775	65950150	10	7450	7.74468085106383
chr3	85006900	85018375	10	7275	4.08695652173913
chr3	122739650	122750450	10	7425	1.9375
chr3	129367325	129384200	10	5100	7.86363636363636
chr3	157154050	157160975	10	4700	1.84615384615385
chr3	159555650	159579700	10	11875	2.77894736842105
chr3	171667375	171685250	10	5150	7.25
chr4	2391875	2421475	10	7725	6.33628318584071
chr4	37977825	37996900	10	6450	5.325
chr4	53718725	53750275	10	7975	6.76086956521739
chr4	113429550	113445750	10	10950	1.125
chr4	123746775	123757500	10	4750	3.78947368421053
chr4	126234875	126247250	10	7950	3.40540540540541
chr4	134067350	134078150	10	7675	2.23076923076923
chr5	58290150	58299725	10	4875	2.71428571428571
chr5	102129925	102144200	10	5550	7.82456140350877
chr5	139486175	139498400	10	7175	2.10169491525424
chr5	158437350	158467250	10	8225	6.1
chr5	179757600	179781775	10	7625	5.83098591549296
chr6	10403550	10427300	10	8500	6.51282051282051
chr6	36628750	36650725	10	9000	5.44
chr7	99676875	99701325	10	8375	7.56626506024096
chr7	101571275	101598900	10	7325	7.2
chr7	150922450	150951050	10	13025	7.80952380952381
chr8	9754075	9766175	10	8275	5.57142857142857
chr8	11654300	11671250	10	9100	7.66666666666667
chr8	65277300	65292450	10	7525	5.07692307692308
chr8	103906350	103923275	10	5275	7.2093023255814
chr8	146011025	146026475	10	9300	1.85294117647059
chr9	673675	696725	10	6100	6.29333333333333
chr9	23764075	23780975	10	6450	6
chr9	23813900	23832250	10	10050	2.63636363636364
chr9	37135675	37150725	10	4475	5.09523809523809
chr9	80633775	80648600	10	7650	2.24390243902439
chr9	127614600	127643600	10	8150	6.79166666666667
chr9	131929050	131946925	10	6075	7.125
chr9	133698575	133736650	10	12900	7.34375
chr9	137211700	137237000	10	8550	6.8641975308642
chr9	139948725	139982900	10	8875	7.69811320754717
chrX	39862675	39875125	10	6350	5.44444444444444
chrX	45658350	45670600	10	4950	6.72727272727273
chrX	71341100	71352625	10	4400	7.66666666666667
chrX	99651025	99673375	10	6650	6.98666666666667
chr1	3506525	3531775	9	8950	6.57943925233645
chr1	8064225	8088550	9	11550	4
chr1	14917275	14932775	9	8750	3.96551724137931
chr1	26481100	26498300	9	9175	4.13953488372093
chr1	27882350	27904600	9	18950	0.736842105263158
chr1	29062025	29083550	9	8850	4.05263157894737
chr1	35999600	36025325	9	8125	6.44444444444444
chr1	39856925	39882575	9	12450	5.84415584415584
chr1	46143500	46155200	9	6300	4.91428571428571
chr1	46593200	46604000	9	4050	5.5
chr1	50881400	50893950	9	4125	6.63157894736842
chr1	112931275	112947500	9	7250	4.85714285714286
chr1	145469425	145484375	9	10100	3.65853658536585
chr1	154149725	154164625	9	7050	5.5
chr1	204542450	204548700	9	3425	3.625
chr1	217307150	217314500	9	5850	0.682926829268293
chr1	240252850	240265000	9	7500	2.38709677419355
chr1	247486100	247500050	9	6575	6
chr10	43889925	43905325	9	10050	1.95
chr10	64959600	64970875	9	5800	5.875
chr10	79632450	79659475	9	10000	4.40740740740741
chr10	82165950	82176875	9	6700	1.82222222222222
chr10	91086600	91117175	9	11700	6.63636363636364
chr11	20177850	20186150	9	6300	1.7037037037037
chr11	46120700	46145300	9	8250	6.36585365853659
chr11	57528700	57559225	9	12700	4.32432432432432
chr11	69249525	69265600	9	4925	5.25806451612903
chr11	73086600	73099725	9	6525	6.60869565217391
chr11	73237525	73251125	9	5925	4.78947368421053
chr11	94463775	94476625	9	6600	2.80769230769231
chr11	94496300	94519700	9	6975	5.76271186440678
chr11	111600175	111609350	9	6200	1.71428571428571
chr11	120417150	120440700	9	7025	6.38805970149254
chr11	121162200	121172325	9	6125	2.42553191489362
chr12	57471275	57488825	9	7500	5.45679012345679
chr12	108696100	108710325	9	5100	6.57692307692308
chr13	23453725	23460650	9	4950	2.12244897959184
chr13	110775325	110790625	9	7425	2.6865671641791
chr14	21725050	21738575	9	7400	5.17241379310345
chr14	51287175	51302275	9	7850	4.52631578947368
chr14	68826175	68867825	9	10375	6.46783625730994
chr14	99727375	99741475	9	5500	6.34782608695652
chr14	100680225	100716000	9	9150	5.65217391304348
chr15	38541725	38556375	9	8000	3.41935483870968
chr15	60288250	60318150	9	16900	3.60714285714286
chr15	67430700	67445475	9	10450	2.96551724137931
chr15	72513375	72530600	9	7825	4.59259259259259
chr15	80350225	80369700	9	9600	4.53191489361702
chr15	86124975	86132275	9	3750	6.06451612903226
chr16	3054850	3064475	9	6025	2.15686274509804
chr16	3920625	3931625	9	7575	1.75
chr16	54956800	54972925	9	11925	1.33962264150943
chr16	75588550	75602150	9	4875	6.46511627906977
chr17	1387750	1396875	9	5400	2.95
chr17	4752075	4764175	9	5125	3.43859649122807
chr17	49112325	49129900	9	8400	5.47826086956522
chr17	56018200	56035025	9	8975	3.44827586206897
chr17	62490525	62505625	9	7900	4.33333333333333
chr17	73767450	73783275	9	5775	5.40298507462687
chr18	3441550	3469100	9	10150	4.63529411764706
chr18	43840125	43845850	9	3950	1.55
chr18	53154325	53180550	9	9300	4.32098765432099
chr18	55095725	55109025	9	8700	1.38297872340426
chr18	57565275	57574500	9	3725	4.51428571428571
chr19	5122000	5132875	9	6125	5.58333333333333
chr19	11196100	11207550	9	5125	4.41666666666667
chr19	46135700	46149900	9	5750	6.62068965517241
chr19	46456250	46484875	9	9650	5.98461538461538
chr19	50138650	50147900	9	5900	1.35714285714286
chr19	56616800	56633700	9	8975	3.23595505617978
chr2	16831750	16851075	9	5100	6.05263157894737
chr2	19546650	19563450	9	7775	4.5625
chr2	42268075	42282025	9	8700	6.21052631578947
chr2	47392600	47423425	9	15550	4.88888888888889
chr2	72363225	72377575	9	6925	5.52380952380952
chr2	74222950	74237300	9	10600	5
chr2	97193700	97206275	9	5825	6.3125
chr2	99118325	99132325	9	5450	5.53658536585366
chr2	112455675	112469175	9	5300	4.05128205128205
chr2	112654950	112667050	9	5675	6.58333333333333
chr2	160462375	160475450	9	6050	3.70833333333333
chr2	174979700	174991450	9	7100	2.85106382978723
chr2	210288050	210297175	9	4625	3.79310344827586
chr2	210441875	210449925	9	4325	3.23809523809524
chr20	35082875	35102775	9	9100	5.57142857142857
chr20	44962550	44994400	9	9400	6.71212121212121
chr20	48595775	48608575	9	8050	2.61224489795918
chr20	52474225	52490150	9	8375	4.11940298507463
chr21	40351425	40365200	9	6525	4.18181818181818
chr22	19861500	19893175	9	8775	6.6
chr22	24104775	24116150	9	4950	4.16666666666667
chr3	8531900	8546150	9	6725	6.29411764705882
chr3	33466625	33483600	9	7050	4.14035087719298
chr3	124489075	124503100	9	5200	4.23157894736842
chr3	155455700	155470500	9	7800	5.53846153846154
chr3	157815400	157829375	9	7050	3.92
chr3	171099125	171115275	9	6050	4.67692307692308
chr3	193488825	193500350	9	5925	4.62222222222222
chr3	193526775	193545300	9	6225	5.34883720930233
chr4	4854500	4871375	9	6425	3.82222222222222
chr4	13543025	13551125	9	4625	3.15789473684211
chr4	42484525	42492325	9	3675	2.95652173913043
chr5	14260875	14270900	9	7800	1.01818181818182
chr5	17213175	17229750	9	9900	1.58787878787879
chr5	82759700	82776275	9	8150	2.52
chr5	90665250	90680775	9	7775	6.14285714285714
chr5	115174400	115187275	9	5050	5.91666666666667
chr5	118656150	118665525	9	3350	5.73333333333333
chr5	141249675	141263825	9	11450	0.918032786885246
chr5	146858750	146871325	9	4525	6.08333333333333
chr5	180225400	180245250	9	10800	2.92307692307692
chr6	5995900	6009600	9	9600	1.10091743119266
chr6	27831975	27842050	9	4400	4.56
chr6	37662825	37676500	9	6175	5.61702127659574
chr6	107854050	107861600	9	4875	2.41269841269841
chr6	143994250	144016800	9	8800	6.17948717948718
chr7	2139925	2152400	9	6950	5.76190476190476
chr7	23494800	23518400	9	7975	6.02439024390244
chr7	41735625	41746350	9	7975	0.774774774774775
chr7	70921775	70938725	9	6300	6.24489795918367
chr7	74063975	74078875	9	6925	4.82857142857143
chr7	79763250	79783075	9	6500	6.1
chr7	96646100	96657075	9	3775	6.69767441860465
chr7	101029800	101055125	9	6100	5.70149253731343
chr7	137617375	137643050	9	7000	6.52777777777778
chr7	138140300	138155575	9	4050	6.4
chr7	148031525	148041575	9	6075	1.9375
chr8	670775	682000	9	5675	4.21818181818182
chr8	26450775	26469600	9	7175	5.43396226415094
chr8	37738300	37749875	9	5400	4.09523809523809
chr8	65488000	65499425	9	6350	2.67391304347826
chr8	74201525	74219775	9	6175	6.10526315789474
chr8	99951150	99964050	9	10350	2.31818181818182
chr8	128918275	128932550	9	8650	1.71428571428571
chr8	144896150	144914225	9	9850	4.03809523809524
chr9	74516450	74536750	9	6900	5.76744186046512
chr9	79626725	79637325	9	5250	3.56521739130435
chr9	96221350	96231725	9	5275	3.84615384615385
chr9	98526300	98543350	9	5500	4.24427480916031
chr9	101858575	101878775	9	6875	6.45569620253165
chr9	102573475	102588200	9	7150	3.23809523809524
chr9	129424225	129440125	9	6150	4.59259259259259
chr9	131641850	131658350	9	4600	5.58139534883721
chr9	136746400	136758300	9	6500	3.38461538461538
chrX	13947125	13963500	9	7100	6.8
chrX	39709675	39720625	9	4150	4.95081967213115
chrX	46432450	46448150	9	4525	6.51612903225806
chrX	117479000	117495300	9	5075	6.2
chr1	8931775	8943925	8	7625	2.06451612903226
chr1	11785500	11801100	8	5700	4.92682926829268
chr1	16274900	16288050	8	6775	4.27586206896552
chr1	17756050	17768650	8	6875	4.78947368421053
chr1	19264850	19284375	8	10925	1.2089552238806
chr1	27915700	27935250	8	16450	0.456140350877193
chr1	29562650	29587125	8	8150	3.78409090909091
chr1	33616300	33635700	8	7500	4.54867256637168
chr1	91384950	91393200	8	4825	2.33684210526316
chr1	91477400	91488825	8	4975	5.38888888888889
chr1	114298875	114313875	8	5800	5.50515463917526
chr1	145434950	145457800	8	11100	3.46067415730337
chr1	165820300	165828125	8	5850	2.21621621621622
chr1	178994275	179007925	8	5425	5.26923076923077
chr1	197878000	197890600	8	7275	2.36363636363636
chr1	200975275	200995525	8	10700	3.54054054054054
chr1	202772100	202782325	8	6500	1.37190082644628
chr1	228268875	228278450	8	6275	1.06766917293233
chr1	230985550	231006000	8	10550	4.53968253968254
chr1	244209450	244223125	8	9375	5.55555555555556
chr10	530400	539750	8	3800	5.06382978723404
chr10	11185375	11208975	8	7850	4.98333333333333
chr10	13385975	13395225	8	5100	2.72413793103448
chr10	20113425	20126500	8	4200	3.85714285714286
chr10	22008900	22023125	8	5025	4.5
chr10	58977475	58985150	8	5075	1.85185185185185
chr10	73595200	73611600	8	9450	3.03448275862069
chr10	75531325	75547550	8	7575	3.68
chr10	76967350	76996275	8	9275	3.56521739130435
chr10	83633350	83640550	8	3500	3.64285714285714
chr10	95506800	95520525	8	5975	3.55555555555556
chr10	103532425	103543900	8	7850	2.15384615384615
chr10	105036125	105042450	8	4525	3.11111111111111
chr10	118890850	118899025	8	5575	1.3953488372093
chr11	6622925	6641400	8	8675	3.02
chr11	16625100	16636275	8	5225	3.61290322580645
chr11	43575600	43604100	8	10850	4.89795918367347
chr11	44894775	44915800	8	7600	4.03174603174603
chr11	68775725	68782600	8	4075	2.82352941176471
chr11	77118425	77132725	8	5550	5.43243243243243
chr11	82610075	82620800	8	4850	3.87878787878788
chr11	86510150	86523225	8	9200	5.04761904761905
chr11	91949925	91976075	8	8550	4.28915662650602
chr11	117738875	117749050	8	6100	2.84745762711864
chr11	133804950	133828275	8	9625	4.63529411764706
chr11	134136950	134147475	8	5250	5.1044776119403
chr12	16755275	16761125	8	4975	0.4375
chr12	53764100	53782325	8	7775	5.38823529411765
chr12	57022025	57040625	8	9200	4.4040404040404
chr12	57846050	57856950	8	4925	3.85185185185185
chr12	65059375	65069575	8	5925	3.22222222222222
chr12	95594050	95603800	8	5400	2.64
chr12	103349850	103360000	8	5550	1.58823529411765
chr12	113900775	113920825	8	14575	4.15686274509804
chr12	117482725	117501400	8	5575	5.28
chr12	123586625	123600575	8	5600	3.89473684210526
chr12	125668275	125679575	8	5900	2.70707070707071
chr13	40171100	40179100	8	5325	2.66666666666667
chr13	103244075	103255200	8	5225	2.31578947368421
chr14	37125325	37136450	8	5675	2.59770114942529
chr14	68399850	68411225	8	6475	4.13333333333333
chr14	69501750	69513350	8	4850	5.02222222222222
chr14	85994800	86003450	8	6725	1.46341463414634
chr14	88776625	88793325	8	5625	4.5974025974026
chr15	41135300	41140250	8	2725	1.66666666666667
chr15	56026000	56036950	8	8675	1.02970297029703
chr15	60682025	60693450	8	6750	4.21621621621622
chr15	63333225	63346750	8	9875	1.15463917525773
chr15	69365825	69382500	8	6500	5.05454545454545
chr16	9200800	9208950	8	4700	3.44444444444444
chr16	23153700	23161500	8	3900	3.1304347826087
chr16	28886825	28895300	8	5250	2.15094339622642
chr16	29327875	29333100	8	2275	5.23809523809524
chr16	31462875	31472750	8	5500	2.48888888888889
chr16	53945125	53959525	8	7725	3.23364485981308
chr16	57831400	57850850	8	7925	4.68421052631579
chr16	72955075	72974700	8	5600	5.05263157894737
chr17	1612725	1621450	8	4150	2.38461538461538
chr17	20932925	20947925	8	6875	5.09677419354839
chr17	26215200	26223125	8	3725	5.42105263157895
chr17	26729000	26735775	8	4100	2.36734693877551
chr17	37351050	37366675	8	7550	5.11688311688312
chr17	38566550	38582500	8	5125	4.78048780487805
chr17	38698225	38717150	8	6700	3.5
chr17	43502450	43510825	8	4075	3.75
chr17	46618425	46626925	8	6600	0.769230769230769
chr17	57439175	57451775	8	8475	1.48387096774194
chr17	73972150	73981025	8	4025	2.51063829787234
chr17	74066775	74076975	8	5200	3.15384615384615
chr18	11979850	11996225	8	5200	5.05882352941176
chr18	56243625	56259550	8	8300	4.02
chr19	36129875	36140500	8	5350	3.11627906976744
chr19	36230525	36241050	8	4500	3.4
chr19	42496575	42504025	8	5600	0.612903225806452
chr19	48823525	48837175	8	5650	3.66666666666667
chr19	50368250	50382750	8	6850	3.85542168674699
chr2	27068950	27078975	8	4775	2.5
chr2	43149925	43162300	8	9225	3.19148936170213
chr2	71162575	71175700	8	5175	2.66666666666667
chr2	73141900	73152975	8	5300	3.37704918032787
chr2	114644300	114655700	8	6725	2.53846153846154
chr2	151332850	151342375	8	7675	1.66666666666667
chr2	175700400	175715700	8	6650	5.37931034482759
chr2	175824000	175834300	8	5950	2.48936170212766
chr2	208116275	208124150	8	6250	1.625
chr2	209040525	209058425	8	7050	5.38888888888889
chr2	225434800	225451750	8	8000	4.53846153846154
chr2	236401425	236414500	8	8075	1.42857142857143
chr20	632450	643175	8	5825	5.52380952380952
chr20	4128825	4153200	8	8225	5.03267973856209
chr20	21080375	21087475	8	5975	0.962962962962963
chr20	25838650	25847075	8	5025	3.27272727272727
chr20	43270700	43281925	8	6525	1.60606060606061
chr20	47439900	47449400	8	5050	3.62962962962963
chr20	57596150	57609050	8	7150	4.93103448275862
chr20	61803850	61812425	8	7125	0.723404255319149
chr21	40176575	40186725	8	6475	1.26086956521739
chr21	45138050	45154550	8	5675	5.41666666666667
chr21	46285800	46295600	8	7225	0.840336134453782
chr22	28272675	28280675	8	4850	3.15789473684211
chr22	36306475	36314700	8	5575	2.22727272727273
chr22	39914150	39931550	8	9500	2.46153846153846
chr22	43000550	43012100	8	5025	4.26086956521739
chr3	5018600	5029275	8	5725	1.75
chr3	9237675	9247700	8	7475	1.38823529411765
chr3	34296000	34302725	8	3150	3.29411764705882
chr3	48591800	48602000	8	6125	2.27450980392157
chr3	52079450	52092375	8	6450	3.44642857142857
chr3	57807775	57819125	8	4100	5.03333333333333
chr3	69285950	69299700	8	5150	4
chr3	72487825	72497900	8	5525	4.41025641025641
chr3	124834475	124849925	8	7425	3.89010989010989
chr3	129403275	129420700	8	9375	5.45631067961165
chr3	138654475	138669750	8	10425	1.47126436781609
chr3	153837725	153843925	8	4100	2.75
chr3	170136125	170147975	8	3700	3.94444444444444
chr3	171931525	171946300	8	5925	4.4
chr3	185529350	185544950	8	10875	1.38967136150235
chr3	191068350	191079675	8	4600	4.48780487804878
chr4	2861225	2873950	8	7350	5.2
chr4	20252350	20261525	8	6025	3.37931034482759
chr4	23931125	23935975	8	2700	2.22222222222222
chr4	26858625	26869875	8	6475	3.79310344827586
chr4	38663725	38679850	8	12050	3.9
chr4	40308400	40325175	8	6400	4.7027027027027
chr4	41600625	41623375	8	6175	5.1497005988024
chr4	81104350	81124750	8	7250	4.83333333333333
chr4	87276425	87283150	8	5725	0.385964912280702
chr4	109082125	109095175	8	6975	4.97058823529412
chr4	166246675	166257825	8	8200	2.61290322580645
chr4	183062475	183070025	8	3850	4.82051282051282
chr4	187590375	187611575	8	9000	5.56410256410256
chr5	33438625	33448900	8	4975	3.16923076923077
chr5	43300000	43315050	8	11500	2.5
chr5	57750700	57758625	8	5150	3.51219512195122
chr5	81042825	81055925	8	7950	1.94
chr5	98261100	98277525	8	9300	4.5531914893617
chr5	133330925	133344225	8	5225	4.85714285714286
chr5	138281025	138291300	8	5550	3.46031746031746
chr5	158123200	158128275	8	3325	1.77777777777778
chr5	175958125	175971825	8	7550	1.44642857142857
chr5	178014325	178018250	8	2825	1.26315789473684
chr6	678675	693825	8	7025	3.19205298013245
chr6	1604175	1615975	8	6700	4.75
chr6	5463000	5473450	8	4700	4.04444444444444
chr6	10553250	10561925	8	5600	5.29411764705882
chr6	20866025	20882300	8	6100	5.20833333333333
chr6	26220775	26236100	8	5925	4
chr6	30683775	30693025	8	5375	2.74193548387097
chr6	30845050	30858050	8	9200	1.88235294117647
chr6	33388350	33402200	8	10150	1.44827586206897
chr6	33574900	33590800	8	5400	4.51798561151079
chr6	35452550	35468825	8	11625	1.88235294117647
chr6	42008950	42019475	8	4875	3.95121951219512
chr6	69923925	69931475	8	2850	5
chr6	75985375	76001025	8	7000	5.35294117647059
chr6	87919075	87924400	8	3300	1.25
chr6	107423025	107440550	8	5825	5.28421052631579
chr6	144054650	144072850	8	7525	3.69230769230769
chr6	155052950	155061425	8	4800	2.42857142857143
chr6	167648550	167662700	8	5425	2.64705882352941
chr7	554000	562375	8	4325	3.9375
chr7	20368400	20382900	8	5575	3.81818181818182
chr7	25762550	25773450	8	7150	4.4375
chr7	30197125	30213550	8	7300	3.8974358974359
chr7	36312600	36327575	8	8250	3.09090909090909
chr7	47611000	47622250	8	5600	5.07142857142857
chr7	92454175	92469825	8	6050	4.23529411764706
chr7	105277450	105296925	8	8675	2.8
chr7	105469975	105491575	8	6550	5.52380952380952
chr7	143102250	143110550	8	5125	2.84210526315789
chr7	148393950	148409250	8	7125	2.89189189189189
chr7	155596125	155605325	8	7775	0.48780487804878
chr8	24854000	24865375	8	6075	5.24444444444444
chr8	60017375	60033375	8	10550	2.19469026548673
chr8	70438975	70444525	8	3100	3.28571428571429
chr8	91649050	91662775	8	5800	2.57575757575758
chr8	95445475	95451775	8	4700	1.12
chr8	97165650	97174525	8	5650	1.88059701492537
chr8	98788825	98799325	8	4850	4
chr8	126009225	126017950	8	4900	3.44
chr9	37191500	37202200	8	5050	4.7027027027027
chr9	73730425	73739950	8	5300	3.6
chr9	129276025	129285525	8	4750	4.42857142857143
chr9	131445525	131454500	8	6000	4
chr9	134902575	134910950	8	4350	3.03571428571429
chrX	13180450	13186150	8	3925	3.66666666666667
chrX	15865550	15879850	8	7000	4.77142857142857
chrX	71173800	71179200	8	3300	1.92156862745098
chr1	10269150	10278375	7	4600	2.73015873015873
chr1	12234750	12246325	7	4925	3.2621359223301
chr1	23692825	23704275	7	5775	4.07692307692308
chr1	37500700	37504750	7	2475	1.30434782608696
chr1	39451300	39465000	7	5650	4.30769230769231
chr1	54408350	54416075	7	4450	1.575
chr1	65035075	65047675	7	6200	3.3
chr1	67388650	67400700	7	6325	2.375
chr1	98509700	98520575	7	5200	2.72
chr1	110879775	110893875	7	10525	0.831775700934579
chr1	116184150	116198275	7	7100	3.6
chr1	150943050	150955100	7	7325	3.45454545454545
chr1	151681800	151694800	7	6475	2.94117647058824
chr1	154391150	154405825	7	5250	3.95555555555556
chr1	154577450	154584725	7	4350	1.37662337662338
chr1	160331450	160346850	7	6275	3.68852459016393
chr1	205656725	205671300	7	4375	4.3448275862069
chr1	205712000	205720050	7	4025	3.625
chr1	218470400	218475825	7	2425	3.80952380952381
chr1	226306250	226316600	7	3975	3.31818181818182
chr1	234734250	234755850	7	16750	0.697916666666667
chr10	11246425	11252750	7	2750	2.73469387755102
chr10	33616650	33627050	7	5625	2.64864864864865
chr10	34465250	34479875	7	7850	1.84615384615385
chr10	51564650	51575950	7	4225	4.21686746987952
chr10	64563100	64578575	7	6925	3.05555555555556
chr10	92806625	92814825	7	4575	3.71428571428571
chr10	94827875	94837875	7	6400	4.35294117647059
chr10	104533875	104543400	7	6500	1.90909090909091
chr10	106010300	106020800	7	5175	3.125
chr11	1576950	1595875	7	6450	3.95402298850575
chr11	7926775	7932025	7	3375	3.39130434782609
chr11	9586600	9600925	7	8025	2.88524590163934
chr11	16759125	16764625	7	2750	3.16666666666667
chr11	31127500	31133225	7	2875	4.07407407407407
chr11	43703475	43709425	7	3050	3.16666666666667
chr11	64878000	64890950	7	5950	2.45283018867925
chr11	65812350	65821350	7	4600	3
chr11	67381250	67385325	7	2350	2.78571428571429
chr11	68092650	68100025	7	5750	0.714285714285714
chr11	69515100	69522275	7	4750	2.91891891891892
chr11	70955550	70963525	7	3150	3.82222222222222
chr11	71157625	71165775	7	6000	0.886792452830189
chr11	86299100	86307000	7	6450	0.7
chr11	115092375	115098175	7	3275	3.15384615384615
chr11	118961950	118980000	7	8600	2.9010989010989
chr11	133902425	133909625	7	4200	2.5
chr12	6443500	6455525	7	9400	2.88372093023256
chr12	19281925	19293525	7	6625	4.22857142857143
chr12	22063050	22067250	7	3150	1.29032258064516
chr12	23905375	23914100	7	5650	1.96825396825397
chr12	53713975	53720900	7	4000	2
chr12	53885875	53896700	7	7300	0.906666666666667
chr12	56319050	56327150	7	4675	1.82352941176471
chr12	89738225	89753725	7	10075	3.30434782608696
chr12	92524850	92542925	7	12250	1.68888888888889
chr12	110382375	110388450	7	4925	0.595744680851064
chr12	118808450	118816225	7	4525	1.69230769230769
chr12	122062725	122075400	7	5325	4.02739726027397
chr13	36425000	36435075	7	4900	3.48051948051948
chr13	52157325	52170925	7	7650	2.2
chr13	53418650	53427100	7	7075	0.602409638554217
chr13	61328450	61334550	7	3925	1.75
chr13	78488650	78496675	7	3525	3.86363636363636
chr13	114138125	114151725	7	4900	4.24
chr14	23014900	23031325	7	6250	3.52755905511811
chr14	33193525	33202625	7	6350	3.375
chr14	68603850	68611050	7	4975	2.72222222222222
chr14	77767675	77789175	7	7075	4.24489795918367
chr14	89758100	89777050	7	8225	3.32142857142857
chr14	97877650	97881900	7	3450	0.588235294117647
chr14	103285575	103299575	7	5375	4
chr14	103983625	104012675	7	13325	4.19540229885058
chr15	40069425	40082275	7	7425	2.68181818181818
chr15	42065000	42075650	7	5975	3.42857142857143
chr15	43798000	43812050	7	7600	2.52631578947368
chr15	44218100	44223150	7	3200	3
chr15	58761650	58769600	7	2875	4.3
chr15	64745625	64759650	7	10250	1.66666666666667
chr15	66692750	66704050	7	6175	2.35294117647059
chr15	76627500	76640225	7	8325	2.56179775280899
chr15	85143175	85149425	7	3225	2.3
chr16	8955975	8963900	7	5825	2.04878048780488
chr16	11032275	11044650	7	8600	0.8
chr16	14395050	14404950	7	6900	1.23287671232877
chr16	23513100	23522250	7	4625	1.79310344827586
chr16	52298350	52306025	7	2925	3.96825396825397
chr16	89357100	89364875	7	4700	1.44262295081967
chr16	89984025	89992400	7	5125	1.2
chr17	3537900	3544525	7	3450	2.71428571428571
chr17	4841450	4857425	7	8225	1.73913043478261
chr17	6913875	6925375	7	6875	1.47826086956522
chr17	16995425	17002625	7	3350	4.13953488372093
chr17	18215550	18223650	7	5900	1.17241379310345
chr17	25665500	25673450	7	3675	2.15730337078652
chr17	25899875	25905150	7	3900	0.76
chr17	48124650	48134900	7	4550	3.56363636363636
chr17	56059025	56073400	7	8975	2.28235294117647
chr17	58460825	58470975	7	5900	1.97222222222222
chr17	59233000	59239275	7	3950	1.23636363636364
chr17	60703300	60711750	7	5425	0.852459016393443
chr17	61774225	61780550	7	4350	2.17142857142857
chr17	78002900	78012050	7	3975	3.52380952380952
chr17	79451550	79459200	7	4250	2.61111111111111
chr18	10397925	10411450	7	5425	3.05454545454545
chr18	25748850	25762100	7	6575	3.6
chr18	33068050	33078350	7	4625	3.35714285714286
chr18	53086325	53093175	7	5975	0.428571428571429
chr18	56002050	56012875	7	6725	1.33333333333333
chr19	2267800	2275750	7	4150	2.63492063492063
chr19	8428100	8433275	7	2625	3.51351351351351
chr19	35629225	35636425	7	6025	0.444444444444444
chr19	41303575	41319275	7	10625	3
chr19	41827200	41834400	7	6275	0.393939393939394
chr19	44138200	44145050	7	5600	0.627906976744186
chr19	49216100	49224725	7	5600	1.22857142857143
chr19	49309500	49316300	7	3200	4.25
chr19	56056525	56066575	7	4975	2.17910447761194
chr2	7055450	7061850	7	3000	2.74074074074074
chr2	9368425	9375875	7	5275	1.375
chr2	10260125	10267200	7	4600	2.58333333333333
chr2	20097275	20103150	7	3325	2.06153846153846
chr2	42353100	42370350	7	6050	4
chr2	46924850	46934475	7	6050	1.55555555555556
chr2	88922800	88931400	7	4375	2.65384615384615
chr2	104639575	104644900	7	3700	1.06666666666667
chr2	106804650	106812175	7	4200	2.18181818181818
chr2	166325475	166332025	7	3550	1.9047619047619
chr2	166480125	166492375	7	5700	3.4468085106383
chr2	174824800	174835625	7	3700	4.3859649122807
chr2	206942250	206952400	7	3725	3.625
chr2	208392825	208399700	7	3225	3.25490196078431
chr2	208626825	208638150	7	8500	0.697674418604651
chr2	216969800	216981875	7	6525	3.38461538461538
chr2	219258725	219272325	7	7075	3.33333333333333
chr2	237755550	237768825	7	5475	3.81578947368421
chr2	240142975	240148625	7	2875	2.95652173913043
chr2	241496550	241509450	7	6025	3.18987341772152
chr20	4788725	4805650	7	6225	4.28571428571429
chr20	25520375	25532550	7	4350	4.04166666666667
chr20	35483400	35493450	7	4750	1.88709677419355
chr20	37351725	37360300	7	5400	2.2962962962963
chr20	48723575	48733250	7	7350	0.775510204081633
chr21	35046200	35071100	7	9475	3.61497326203209
chr21	38070475	38083400	7	6050	2.2258064516129
chr21	43171925	43189425	7	8000	3.1970802919708
chr21	46824100	46834325	7	5525	2.26923076923077
chr22	17737575	17754225	7	10200	4
chr22	17847450	17861725	7	7300	3.55172413793103
chr22	22215025	22223325	7	4475	3.31428571428571
chr22	23873975	23881825	7	4700	1.50819672131148
chr22	27870100	27878900	7	3450	3.07462686567164
chr22	35792475	35798800	7	3350	2.46511627906977
chr22	39409225	39418400	7	4000	4.41935483870968
chr22	44539450	44555750	7	6000	3.54545454545455
chr22	46365700	46375400	7	6100	1.5
chr22	50352625	50364675	7	4800	3.63636363636364
chr3	25460725	25472400	7	6075	4
chr3	30695875	30710000	7	6000	3.36
chr3	48506450	48517225	7	6225	1.89090909090909
chr3	49492275	49509950	7	7425	3.7
chr3	53527900	53535350	7	3750	4
chr3	63945775	63963950	7	9500	4.12121212121212
chr3	114168125	114174525	7	4025	1.67857142857143
chr3	143689000	143698575	7	5275	3.02272727272727
chr3	150316750	150326000	7	6075	1.67857142857143
chr3	174254175	174259075	7	2800	3
chr3	181171925	181177800	7	3225	2.12903225806452
chr3	181326425	181336875	7	8025	1.92307692307692
chr3	185813300	185828925	7	8650	2.78899082568807
chr4	1711700	1725575	7	7175	3.72093023255814
chr4	7824800	7830950	7	2575	3.8125
chr4	27085575	27093025	7	3925	2.17543859649123
chr4	54876600	54884175	7	4050	4.375
chr4	95372150	95382625	7	6975	1.81818181818182
chr4	95677575	95681975	7	2375	3
chr4	111539225	111544925	7	3500	4.27272727272727
chr4	114371900	114377175	7	3775	2.84615384615385
chr4	139137100	139149050	7	6825	3.04878048780488
chr4	140074200	140081150	7	3550	3
chr4	140999300	141006700	7	4850	4.19047619047619
chr4	141012300	141020250	7	5300	2.63157894736842
chr4	147978750	147983600	7	2400	2.91891891891892
chr4	151499775	151506025	7	4350	1.10344827586207
chr5	6711700	6723500	7	7000	1.79166666666667
chr5	44385500	44395300	7	4375	4.16216216216216
chr5	53303550	53318475	7	7075	3.54471544715447
chr5	87682525	87695775	7	9800	1.18867924528302
chr5	107105125	107114525	7	3750	4.4
chr5	149885550	149894900	7	4950	3
chr5	150157275	150164025	7	4500	1.13207547169811
chr5	153637300	153647725	7	4325	2.53571428571429
chr5	158476800	158492325	7	7350	4.36144578313253
chr5	168302925	168313775	7	5950	3.39130434782609
chr5	177844550	177856675	7	5175	3.4
chr6	4016300	4024575	7	4025	2.06060606060606
chr6	11226150	11237225	7	4950	2
chr6	21183000	21192175	7	4500	2.40677966101695
chr6	30286950	30296000	7	4350	3.42222222222222
chr6	30707850	30713200	7	3675	0.866666666666667
chr6	31618500	31635425	7	7450	2.97391304347826
chr6	31695900	31709100	7	7750	2.17021276595745
chr6	35002600	35020850	7	12000	3.31707317073171
chr6	41602300	41613775	7	6750	3.63636363636364
chr6	42748375	42758650	7	5050	1.71223021582734
chr6	43968025	43973250	7	3675	0.871794871794872
chr6	69342550	69350750	7	3675	2.47619047619048
chr6	81037325	81045775	7	7475	0.411764705882353
chr6	83774225	83781250	7	3900	2.06666666666667
chr6	90264375	90278050	7	6775	3.20300751879699
chr6	90993775	91008500	7	8625	2.94117647058824
chr6	98483875	98495525	7	10050	0.774193548387097
chr6	119344750	119359550	7	5325	4.43396226415094
chr6	140259775	140265475	7	3350	1.92452830188679
chr6	150463075	150472150	7	4725	2.48484848484848
chr6	155193675	155200375	7	2825	3.36842105263158
chr6	166255000	166264025	7	3025	4.06451612903226
chr7	1703250	1711850	7	4900	2.65454545454545
chr7	27274925	27286025	7	4850	2.84507042253521
chr7	38216950	38229800	7	5375	4.3960396039604
chr7	55255700	55261325	7	3475	1.73913043478261
chr7	64362950	64368400	7	2900	2.66666666666667
chr7	69297450	69306525	7	5050	4.35714285714286
chr7	83735250	83743200	7	3325	4.30769230769231
chr7	95096725	95108525	7	8500	0.955223880597015
chr7	101456800	101466675	7	5475	3.5
chr7	113722225	113728800	7	4200	3.91304347826087
chr7	123383650	123394900	7	6375	2.0377358490566
chr7	134462425	134469275	7	4575	2.125
chr8	18704525	18713250	7	5025	2.8
chr8	25898100	25907975	7	7275	1.75
chr8	26429000	26441425	7	6000	3.07246376811594
chr8	27465275	27474975	7	7825	1.57894736842105
chr8	54788050	54797500	7	6025	3.25714285714286
chr8	70371200	70381575	7	6475	1.56
chr8	70399575	70407225	7	3675	3.85964912280702
chr8	87425700	87428750	7	2025	1.3
chr8	90766650	90773325	7	3875	4.37037037037037
chr8	97556750	97562800	7	3175	4
chr8	108497650	108510600	7	8075	2.76923076923077
chr8	120647125	120656050	7	5050	3.61194029850746
chr8	142336275	142342075	7	3300	2.25641025641026
chr8	144099275	144108775	7	5275	4
chr9	3473450	3480700	7	2925	3.66666666666667
chr9	14309275	14324175	7	8900	3.31707317073171
chr9	34985550	34995500	7	8100	0.873563218390805
chr9	66454650	66459250	7	2950	1.38888888888889
chr9	86589675	86598650	7	4950	2.90909090909091
chr9	97839300	97844450	7	2950	2.94117647058824
chr9	117258325	117268550	7	5600	4.40625
chr9	123450850	123456125	7	3650	1.37142857142857
chr9	124497025	124513025	7	7175	3.57142857142857
chr9	131901150	131909500	7	6925	0.551181102362205
chr9	132646300	132653825	7	3975	2.8125
chr9	138776600	138783500	7	5800	2.07692307692308
chr9	139682300	139696175	7	5700	3.61904761904762
chrX	2621150	2629125	7	6900	0.375
chrX	69696525	69701450	7	3575	1.33333333333333
chrX	132519250	132527725	7	3050	4.03389830508475
chr1	6926125	6930875	6	4050	0.344827586206897
chr1	19727050	19734725	6	5125	0.841121495327103
chr1	20807725	20813875	6	3800	2.07843137254902
chr1	23807125	23811775	6	2800	2.32258064516129
chr1	29210225	29215050	6	3675	0.634146341463415
chr1	43145425	43155600	6	6300	1.90123456790123
chr1	44398650	44402850	6	2750	1.62962962962963
chr1	44435025	44446900	6	7550	1.85106382978723
chr1	52194025	52202800	6	3700	2.46808510638298
chr1	56915800	56919675	6	2600	2.05882352941176
chr1	61358700	61360875	6	1450	0.777777777777778
chr1	66796250	66806050	6	6950	1.03867403314917
chr1	109934100	109942125	6	5975	0.64957264957265
chr1	110035975	110042675	6	2750	3.21739130434783
chr1	110159225	110167100	6	6250	1.16666666666667
chr1	110572450	110579300	6	3050	2.68965517241379
chr1	116917100	116923900	6	5825	1.71428571428571
chr1	119527300	119532875	6	3675	1.86440677966102
chr1	147010150	147018650	6	6350	1.15294117647059
chr1	151961150	151968050	6	3325	2.50909090909091
chr1	154296850	154302750	6	3975	3.03225806451613
chr1	160137250	160142675	6	4225	1.88888888888889
chr1	160368600	160382350	6	9850	2.96551724137931
chr1	166913725	166922375	6	7200	1.26829268292683
chr1	169071075	169080575	6	6025	1.87755102040816
chr1	171187925	171192750	6	3625	1.41666666666667
chr1	180197950	180206800	6	7375	0.590909090909091
chr1	190444550	190449750	6	2875	1.84615384615385
chr1	197164775	197172150	6	4675	1.875
chr1	200856125	200866075	6	6525	1.09090909090909
chr1	201616125	201624925	6	5575	2.15094339622642
chr1	202128650	202132675	6	2650	1.42857142857143
chr1	204675200	204685050	6	5900	1.78947368421053
chr1	218204600	218209100	6	3025	2.73333333333333
chr1	218521000	218529100	6	3525	3.22727272727273
chr1	243899800	243911825	6	7225	1.98850574712644
chr10	1089775	1104425	6	7200	2.55555555555556
chr10	7448675	7454275	6	3825	2.47619047619048
chr10	31070775	31075100	6	1925	3.05882352941176
chr10	34939150	34945975	6	4025	3.02222222222222
chr10	35925525	35933625	6	5250	1.12
chr10	50817100	50823000	6	3925	1.12280701754386
chr10	52377975	52387250	6	4975	1.87931034482759
chr10	61658475	61669025	6	5675	2.09090909090909
chr10	77297800	77304950	6	5650	1.1
chr10	79787625	79800100	6	6750	2.88135593220339
chr10	88713350	88720725	6	4650	3.21212121212121
chr10	99472625	99479475	6	4400	1.25423728813559
chr10	111762550	111776600	6	7925	2.45283018867925
chr10	114342800	114348600	6	3300	2.16949152542373
chr10	118593300	118596525	6	2425	0.7
chr10	121409750	121418575	6	5775	2.52380952380952
chr10	125850350	125854925	6	3350	0.882352941176471
chr10	135070725	135076725	6	4225	0.872727272727273
chr11	636150	639500	6	2100	1.83333333333333
chr11	34672275	34677000	6	3150	1.02222222222222
chr11	63377075	63382250	6	3325	1.02325581395349
chr11	68604800	68612250	6	5350	1.02777777777778
chr11	73356875	73364250	6	3750	3.20634920634921
chr11	75373625	75380800	6	5650	1.36
chr11	76776475	76785375	6	5525	2.21052631578947
chr11	85954700	85961050	6	3825	3.17647058823529
chr11	92818725	92822775	6	2550	1.92
chr11	111847025	111854925	6	5250	1.43157894736842
chr11	118022675	118028075	6	3700	2.05555555555556
chr11	124587400	124598100	6	4600	3.0126582278481
chr11	124661400	124671925	6	5150	2.69230769230769
chr11	125212300	125219825	6	5125	2.14545454545455
chr11	125928025	125933750	6	4075	1.95833333333333
chr11	126028050	126033800	6	3025	2.4
chr11	133936925	133943475	6	4625	1.02631578947368
chr12	2158675	2163800	6	2550	3.15789473684211
chr12	8840000	8855100	6	6125	2.07692307692308
chr12	9058325	9069800	6	7525	2.52173913043478
chr12	42862950	42869375	6	4425	0.862385321100917
chr12	51006750	51020275	6	7050	2.30894308943089
chr12	51316100	51322750	6	4575	2.04
chr12	54140750	54146225	6	3575	1.11111111111111
chr12	56472475	56475425	6	2400	0.7
chr12	56545150	56557575	6	6800	2.81927710843373
chr12	56613875	56619425	6	3875	2
chr12	57607325	57615825	6	4200	3.10344827586207
chr12	58225400	58241250	6	12175	0.917073170731707
chr12	59308325	59315225	6	3525	3.02702702702703
chr12	64307775	64313000	6	4750	0.189189189189189
chr12	66889850	66895225	6	2825	2.69565217391304
chr12	79939400	79943475	6	2625	2.84615384615385
chr12	88966500	88975225	6	6075	2.11267605633803
chr12	93962925	93978475	6	7225	2.52307692307692
chr12	97949750	97956275	6	5900	0.666666666666667
chr12	111076475	111080100	6	2525	1.2
chr12	121123550	121132525	6	6375	1.32075471698113
chr12	123458475	123469900	6	7450	1.22413793103448
chr12	125402050	125409125	6	5575	1.17073170731707
chr12	129302025	129309700	6	3725	2.90322580645161
chr13	22242600	22250400	6	5100	1.76923076923077
chr13	23947100	23954550	6	3300	1.89830508474576
chr13	28363375	28372025	6	5500	2.28571428571429
chr13	31436700	31448975	6	8150	2.37383177570093
chr13	36044375	36054150	6	6550	1.45833333333333
chr13	47194275	47199525	6	2925	1.86666666666667
chr13	52731450	52736950	6	2350	2.96296296296296
chr13	58203000	58212075	6	4900	3.07936507936508
chr13	97873775	97880200	6	5000	0.666666666666667
chr13	112182125	112188500	6	5075	1.30769230769231
chr13	114556250	114567925	6	4825	3.20338983050847
chr14	23623125	23632475	6	4550	2.68
chr14	34033700	34040500	6	2975	2.75
chr14	42073575	42079775	6	4125	1.82222222222222
chr14	55490200	55498500	6	4850	1.1864406779661
chr14	59100550	59107150	6	4450	1.03529411764706
chr14	61932750	61939550	6	4125	1.8876404494382
chr14	70345525	70349900	6	3350	1.51724137931034
chr14	90041425	90044025	6	1875	0.971428571428571
chr14	96409625	96415650	6	3175	2.69387755102041
chr14	101365150	101372700	6	4350	1
chr14	101688200	101693050	6	4025	0.533333333333333
chr14	102779975	102787675	6	4275	2
chr14	104177225	104185375	6	5000	1.23809523809524
chr14	105481175	105488925	6	4825	1.30909090909091
chr15	30104350	30115800	6	3800	3.19512195121951
chr15	59640100	59647875	6	3725	2.04545454545455
chr15	66762725	66769000	6	5100	0.684210526315789
chr15	69080250	69091350	6	10250	0.975609756097561
chr15	75470025	75475475	6	3500	2.7741935483871
chr15	75490800	75497600	6	4375	1.27659574468085
chr15	77707975	77716175	6	4425	1.74
chr15	81277375	81283700	6	3750	1.5
chr15	86328575	86338875	6	4750	2.20408163265306
chr16	2198175	2211125	6	10050	1.01333333333333
chr16	10670300	10675400	6	3725	1.16981132075472
chr16	11406325	11410825	6	3275	1.38461538461538
chr16	14589850	14597600	6	4100	2.46153846153846
chr16	14722450	14731400	6	4350	2.59259259259259
chr16	25117325	25124675	6	3475	2.63829787234043
chr16	30785800	30790450	6	2900	1.19047619047619
chr16	53240800	53247900	6	3900	1.81818181818182
chr16	54205425	54212925	6	4375	1.67164179104478
chr16	57176800	57185500	6	5600	1.51515151515152
chr16	57563725	57572125	6	4950	1.91304347826087
chr16	58054850	58066825	6	5725	2.30357142857143
chr16	62066375	62075425	6	6075	1.56043956043956
chr16	67875200	67883150	6	5325	1.6969696969697
chr16	75373325	75377800	6	3450	0.444444444444444
chr16	79625000	79632300	6	5475	0.711111111111111
chr17	3791675	3797400	6	2725	2.94736842105263
chr17	6552775	6561050	6	5725	1.35897435897436
chr17	11949250	11955550	6	2900	2.33333333333333
chr17	14640825	14645150	6	2500	3.1
chr17	17204225	17209150	6	2775	3.18518518518519
chr17	17396625	17400950	6	3450	0.620689655172414
chr17	19359875	19365225	6	3075	1.47368421052632
chr17	35525800	35530200	6	3350	2.0952380952381
chr17	41976925	41986100	6	4725	2.4952380952381
chr17	44803650	44811450	6	4225	3.08860759493671
chr17	54669675	54675525	6	2650	2.41025641025641
chr17	57227225	57235150	6	5175	1.37777777777778
chr17	65434775	65442025	6	3750	2.2089552238806
chr17	71337500	71346025	6	5000	2.31578947368421
chr17	72267775	72273950	6	4650	1.18181818181818
chr17	73451600	73456175	6	2650	1.58333333333333
chr17	74990075	74999050	6	4675	2.82191780821918
chr17	80225150	80232325	6	4275	1.03703703703704
chr18	5624375	5631250	6	3600	2.2
chr18	9802675	9811425	6	5175	1.77952755905512
chr18	20746600	20750650	6	2550	2.95238095238095
chr18	20772100	20776800	6	2650	3
chr18	21974775	21981300	6	4050	1.32467532467532
chr18	22558875	22573975	6	6700	2.79710144927536
chr18	22861525	22870125	6	8025	0.259259259259259
chr18	30348375	30353875	6	3925	1.35714285714286
chr18	48554050	48565775	6	6525	3.1
chr18	49865725	49870950	6	3525	1.26153846153846
chr18	73970275	73976900	6	3700	2.93333333333333
chr19	952575	957450	6	4100	0.352941176470588
chr19	2233825	2242375	6	6450	0.686274509803922
chr19	2779325	2787525	6	4400	1.31707317073171
chr19	3365675	3370500	6	2800	3.03225806451613
chr19	4579475	4585350	6	3475	2.97435897435897
chr19	5802025	5806575	6	2300	2.69230769230769
chr19	6735450	6744950	6	5975	1.3015873015873
chr19	18942200	18952475	6	4075	3.03389830508475
chr19	19595725	19601300	6	4725	0.378378378378378
chr19	35488450	35494800	6	3575	1.64179104477612
chr19	38876825	38882950	6	2675	2.68421052631579
chr19	40785600	40792125	6	3625	1.36
chr19	41254525	41261675	6	4225	1.37142857142857
chr19	42386500	42392325	6	3200	1.8974358974359
chr19	42975775	42980150	6	2275	2.8125
chr19	46283100	46287050	6	2325	2.69230769230769
chr19	46799850	46806700	6	3200	3
chr19	47930425	47933850	6	2550	0.928571428571429
chr19	48892775	48901325	6	6375	2.27027027027027
chr19	51226050	51231725	6	3050	1.51851851851852
chr19	52190325	52196550	6	3625	2.97674418604651
chr19	58310600	58317225	6	4125	1.11538461538462
chr2	6208675	6223725	6	9225	1.44404332129964
chr2	14772100	14776275	6	3325	0.56140350877193
chr2	20644550	20651400	6	4250	2.05128205128205
chr2	42255825	42260375	6	3800	1.1
chr2	45228025	45241825	6	5600	2.54166666666667
chr2	47922325	47926375	6	1750	3
chr2	54188675	54199175	6	3625	2.77647058823529
chr2	61752150	61767275	6	7125	2.80808080808081
chr2	73459575	73466450	6	3575	2.40579710144928
chr2	75060575	75066400	6	2925	2.94117647058824
chr2	85195150	85203275	6	4150	2.39130434782609
chr2	99795450	99799725	6	2350	2.04
chr2	105046075	105052075	6	5150	0.472727272727273
chr2	106896625	106900925	6	2650	1.54545454545455
chr2	110364500	110375325	6	5300	2.77777777777778
chr2	111432300	111437250	6	2425	3
chr2	128564075	128569675	6	3450	1.88235294117647
chr2	134174250	134181925	6	6275	1.46341463414634
chr2	169097300	169105600	6	4825	2.23529411764706
chr2	171567875	171572375	6	2275	1.83333333333333
chr2	172171325	172183975	6	7025	2.50909090909091
chr2	173096325	173106700	6	4775	2.75409836065574
chr2	174056150	174061575	6	3825	2.06060606060606
chr2	175862775	175873025	6	6350	1.51785714285714
chr2	181843800	181852975	6	6375	1.19117647058824
chr2	198537425	198542525	6	3450	0.8
chr2	219757225	219763475	6	4025	3.23529411764706
chr2	222468925	222472100	6	2300	0.967741935483871
chr2	227654200	227665850	6	7900	1.1264367816092
chr2	232275600	232278975	6	2450	0.9
chr2	235401050	235405200	6	3525	0.592592592592593
chr2	235972425	235983075	6	4075	3.16666666666667
chr2	237474200	237488175	6	10275	2.8780487804878
chr2	240130200	240135575	6	3825	1.80952380952381
chr2	241389425	241399025	6	7125	0.685314685314685
chr20	10531200	10540300	6	4675	1.85567010309278
chr20	11516550	11524825	6	4575	1.8
chr20	14692050	14698025	6	3225	2
chr20	17938375	17954625	6	11175	1.00414937759336
chr20	23337575	23348650	6	5725	1.30555555555556
chr20	36145150	36157750	6	6800	2.24657534246575
chr20	43966275	43977500	6	8775	1.08333333333333
chr20	47892425	47902500	6	7025	1.84615384615385
chr20	49704050	49715225	6	4300	3.12820512820513
chr20	51897850	51900750	6	2200	0.666666666666667
chr20	60809575	60815350	6	3825	1.06172839506173
chr21	38119375	38129875	6	4550	2.68217054263566
chr21	44197500	44204575	6	4375	1.76
chr22	20066950	20072875	6	4125	1.02857142857143
chr22	20225975	20234850	6	6425	0.883435582822086
chr22	24987625	24991000	6	2650	0.740740740740741
chr22	29598000	29605925	6	4775	1.2
chr22	29701925	29711550	6	5800	1.38983050847458
chr22	37582150	37596050	6	6350	3.16167664670659
chr22	38028725	38037050	6	5150	1.79661016949153
chr22	38198025	38205550	6	5600	0.731707317073171
chr22	38300675	38308200	6	4675	2.02985074626866
chr22	39567050	39575975	6	5850	2.44897959183673
chr22	41863175	41887525	6	7650	3.18048780487805
chr22	43039550	43046050	6	5150	0.915254237288136
chr3	15671525	15678175	6	4300	1.6
chr3	29321600	29329875	6	4600	2.70588235294118
chr3	44036175	44041450	6	4575	0.246575342465753
chr3	51420450	51432325	6	7325	2.14705882352941
chr3	52122200	52125825	6	2675	1.09090909090909
chr3	52565100	52573575	6	5350	1.10714285714286
chr3	64199725	64211900	6	9450	2.09090909090909
chr3	98701000	98705550	6	3250	1.5
chr3	106543925	106550175	6	4175	1.83333333333333
chr3	109071650	109076600	6	3125	2.45161290322581
chr3	124720425	124725650	6	2925	2.45454545454545
chr3	129275975	129280475	6	2275	2.59459459459459
chr3	133961750	133972075	6	4475	2.36893203883495
chr3	137485525	137491025	6	3775	2.11111111111111
chr3	141049000	141056650	6	4225	2.65454545454545
chr3	149371200	149380450	6	4425	3.06451612903226
chr3	181953275	181962650	6	7450	1.65079365079365
chr4	2592700	2601225	6	5975	1.24752475247525
chr4	15678950	15693325	6	7650	2.05917159763314
chr4	16030675	16038550	6	5850	0.6
chr4	16894150	16902150	6	5875	1.06060606060606
chr4	39635225	39643525	6	3750	2.24390243902439
chr4	71587300	71590925	6	2825	0.590909090909091
chr4	74086475	74091300	6	3900	1.76470588235294
chr4	83346550	83355300	6	5225	1.57241379310345
chr4	83701875	83708450	6	4075	1.06
chr4	85413875	85421675	6	5300	2
chr4	95454825	95462350	6	4600	2.67924528301887
chr4	105338400	105347525	6	5650	3
chr4	109034150	109039625	6	3000	2.66666666666667
chr4	121836550	121845025	6	4450	2.14814814814815
chr4	140471925	140482250	6	4925	2.41666666666667
chr4	144103900	144110925	6	4750	2.19230769230769
chr4	146017850	146023700	6	3050	2.80851063829787
chr4	147558350	147562025	6	2950	0.952380952380952
chr4	149362725	149367425	6	3000	1.71428571428571
chr4	157889275	157899350	6	4925	2.83076923076923
chr4	159688500	159699650	6	4750	2.85148514851485
chr4	166299450	166305675	6	2925	2.60606060606061
chr4	166531300	166534350	6	2475	0.461538461538462
chr4	183099175	183102550	6	2550	1.84
chr4	184101950	184107925	6	2575	2.91891891891892
chr5	3116575	3124650	6	5050	1.38461538461538
chr5	7397275	7402300	6	2575	2.44897959183673
chr5	24642750	24646275	6	2225	2.9
chr5	53810225	53819825	6	6975	1.23529411764706
chr5	74345975	74352475	6	3425	2
chr5	77139575	77148950	6	5400	3.22222222222222
chr5	77800500	77807375	6	4025	2.83333333333333
chr5	81143975	81153875	6	7225	1.84313725490196
chr5	95292175	95299200	6	4100	3.17241379310345
chr5	100234375	100240750	6	4650	0.647058823529412
chr5	106986650	106998025	6	5725	3.12871287128713
chr5	107140825	107146200	6	4025	1.51111111111111
chr5	111071300	111082825	6	6025	2.5531914893617
chr5	118688750	118694975	6	3725	1.92592592592593
chr5	118814450	118819950	6	2700	1.88461538461538
chr5	123208425	123219050	6	6775	2.54901960784314
chr5	128793275	128797675	6	2500	1.65217391304348
chr5	137938050	137947875	6	5725	2.24
chr5	150002025	150005825	6	2525	1.03703703703704
chr5	153855250	153859250	6	2950	0.909090909090909
chr5	166997425	167006425	6	5175	1.82857142857143
chr5	172717375	172721725	6	2350	1.72222222222222
chr5	177551850	177559175	6	2825	2.72727272727273
chr6	1387850	1391800	6	2300	1.91111111111111
chr6	3794175	3804625	6	4850	2.66666666666667
chr6	29589800	29602650	6	10000	0.952380952380952
chr6	30171900	30182675	6	5375	2.64
chr6	37135875	37141900	6	2775	3.16363636363636
chr6	52431475	52443225	6	8125	1.85365853658537
chr6	74225925	74232400	6	4825	0.870967741935484
chr6	90057225	90064125	6	3650	1.93846153846154
chr6	108434925	108441950	6	4900	1.61194029850746
[truncated: 1,809 more rows]
