# Supplementary material for: Large organized chromatin lysine domains help distinguish primitive from differentiated cell populations
Source: Nat Commun. 2021 Jan 21;12:499. doi: 10.1038/s41467-020-20830-9 (PMC7820432; doi:10.1038/s41467-020-20830-9)
Supplement: Supplementary file 3 — Supplementary Software [file 41467_2020_20830_MOESM3_ESM.zip › E010-H3K4me3_LOCKS.bed]

chr6	27438850	27740700	38	51050	19.1538461538462
chr6	28601250	28866075	38	45875	14.4303797468354
chr16	575800	802150	35	47075	18.4171779141104
chr19	58770025	59086325	31	55450	13.0909090909091
chrX	39942525	40036750	26	38050	11.3086419753086
chr19	45901300	46032825	22	29925	7.83695652173913
chr9	140051025	140200150	22	34600	10.368932038835
chrX	153596600	153719900	22	29475	8.19047619047619
chr7	27170025	27232300	21	21475	7.42168674698795
chr16	3137625	3242725	20	29575	7.67619047619048
chr17	7107650	7200200	20	32700	7.10924369747899
chr1	155138675	155249250	18	29050	7.48091603053435
chr2	74665575	74783150	18	34700	6.78391959798995
chr11	63992550	64087200	17	31875	6.11920529801325
chr6	26103500	26287100	17	54850	5.23040380047506
chr7	96618800	96657150	17	18700	7.78947368421053
chr17	46654375	46692000	16	12175	6.68571428571429
chr5	92905825	92958225	16	28400	5.48148148148148
chr5	180587250	180689775	16	36125	6.8411214953271
chr1	156626600	156739350	15	34425	6.28703703703704
chr16	67183875	67233900	15	18175	3.81481481481481
chr17	8013100	8130950	15	43200	7.17333333333333
chr19	41100375	41129950	15	11525	6.64705882352941
chr2	89865550	89879875	15	7475	2.72727272727273
chr6	27759025	27871700	14	36100	5.37142857142857
chr17	79816350	79895725	13	21725	5.23364485981308
chr11	65252925	65293975	12	17675	4.94736842105263
chr16	73080325	73105600	12	15275	4.64150943396226
chr3	32855550	32886275	12	15150	3.95348837209302
chr3	147105775	147142350	12	18750	5.4468085106383
chr1	50881300	50896800	11	7375	4.17777777777778
chr12	58119675	58177900	11	20100	4.81333333333333
chr8	72583925	72596550	11	7150	3.42222222222222
chr8	145012750	145066000	11	17825	3.90785907859079
chr1	153917175	153965525	10	19200	4.18681318681319
chr10	131756550	131770950	10	7600	4.17142857142857
chr11	795325	851525	10	26975	2.30252100840336
chr12	125395500	125425825	10	14700	4.07486631016043
chr14	57261050	57284475	10	17300	4.19354838709677
chr16	2009075	2043200	10	15950	4.64646464646465
chr2	45155175	45183200	10	15375	2.07594936708861
chr4	111535100	111562850	10	16175	1.58333333333333
chr6	26016550	26057600	10	17550	4.54545454545455
chr7	100797300	100826350	10	13900	3.75824175824176
chr8	145725900	145755600	10	13075	4.19512195121951
chrX	25020375	25039600	10	12100	1.78625954198473
chr1	27892825	27903025	9	7325	1.2183908045977
chr10	22604425	22635100	9	14575	2.68181818181818
chr11	118476500	118494375	9	9175	4.18390804597701
chr14	29224100	29255100	9	24000	0.767485822306238
chr15	53075400	53098575	9	12150	3.43055555555556
chr15	74419725	74429600	9	6675	2.89655172413793
chr15	89901950	89925775	9	19975	1.6
chr19	49118025	49150125	9	15225	3.79310344827586
chr2	105455125	105490525	9	29525	1.65217391304348
chr20	22557400	22566000	9	5475	3.48837209302326
chr3	50357025	50403350	9	17675	3.87654320987654
chr3	62353500	62364525	9	5825	2.46428571428571
chr3	181412775	181449175	9	31225	1.11363636363636
chr6	10403625	10427300	9	12475	4.05263157894737
chr6	27242675	27271450	9	9950	3.92
chr8	145686325	145709700	9	12800	3.23809523809524
chr1	27924350	27934300	8	7100	1.80952380952381
chr11	307875	321250	8	10200	1.43589743589744
chr11	66024150	66060075	8	13050	3.54128440366972
chr11	118778075	118801475	8	16850	1.63005780346821
chr11	128554725	128565800	8	8350	3.39130434782609
chr12	56098475	56141450	8	19625	3.075
chr15	93424450	93451675	8	14950	3.1280276816609
chr17	40821750	40836325	8	11175	1.87878787878788
chr18	19744825	19759875	8	13625	0.947368421052632
chr19	1235825	1254675	8	12175	2.76190476190476
chr22	46366525	46375375	8	5425	3.73584905660377
chr3	128201950	128212000	8	8600	0.666666666666667
chr4	93191650	93199725	8	5425	1.72727272727273
chr6	26304875	26333050	8	12475	2.68253968253968
chr6	31781675	31806475	8	13025	2.47368421052632
chr6	44205125	44243800	8	13925	3.72881355932203
chr7	121939625	121957525	8	12675	1.15909090909091
chr8	145548775	145562800	8	8525	2.49586776859504
chr1	2979825	2990750	7	6550	2.18965517241379
chr1	26481475	26498050	7	7300	2.8135593220339
chr1	26735225	26746700	7	9075	2.79166666666667
chr1	154926350	154957500	7	16775	1.65079365079365
chr1	197879825	197891025	7	6650	2.42424242424242
chr10	8086825	8102850	7	9200	2.42477876106195
chr10	21794650	21825200	7	25975	0.561576354679803
chr10	42354975	42360150	7	3800	2.06666666666667
chr13	54840050	54847350	7	4650	2.4
chr13	112707825	112729200	7	16250	1.58333333333333
chr14	38052575	38069525	7	10150	1.6304347826087
chr14	77489550	77510050	7	12225	2.18348623853211
chr14	105939800	105958675	7	11150	2.7047619047619
chr15	96864000	96891300	7	26100	0.123348017621145
chr16	2198125	2210125	7	8025	2.8
chr17	77762925	77778700	7	8650	2.72941176470588
chr19	1259375	1276975	7	11975	1.54901960784314
chr19	6735425	6745000	7	7150	1.2
chr19	12885450	12918525	7	15025	1.71428571428571
chr19	12943425	12952450	7	5400	1.68421052631579
chr2	64478800	64485400	7	4050	1.73684210526316
chr2	119599575	119606000	7	4600	1.27027027027027
chr2	162270425	162284550	7	7375	2.99065420560748
chr2	172944925	172971775	7	22750	0.864864864864865
chr2	175190325	175209275	7	15450	1.55072463768116
chr2	200320000	200336300	7	11400	2.22222222222222
chr20	21486075	21504000	7	8200	3.08
chr21	46124375	46132600	7	5875	1.49206349206349
chr22	28180750	28200800	7	17750	0.8
chr3	54669825	54676325	7	4275	2.84210526315789
chr3	170072600	170082750	7	8750	2.61538461538462
chr3	176036875	176045000	7	6000	2.8695652173913
chr5	87684500	87694550	7	7650	1.31707317073171
chr7	24436175	24442625	7	3900	2.46153846153846
chr7	138143400	138150025	7	5350	0.8
chrX	113283525	113288500	7	2750	2.77272727272727
chr1	160174625	160181525	6	5375	0.666666666666667
chr1	205282075	205291350	6	7450	2.4
chr10	42377350	42382025	6	1975	2.33333333333333
chr10	94819675	94837650	6	11275	1.78378378378378
chr10	101290625	101297775	6	4825	1.31818181818182
chr10	103533225	103540175	6	4650	1.74683544303797
chr10	118890700	118899050	6	6825	0.765957446808511
chr11	554575	578800	6	11025	2.33540372670807
chr11	65321050	65344550	6	11550	2.49372384937239
chr12	103344225	103359775	6	7525	2.45901639344262
chr14	21561400	21575125	6	8950	1.20958083832335
chr15	37169775	37181200	6	7675	2.25
chr15	37384350	37403625	6	16925	0.991304347826087
chr15	68120525	68136125	6	8575	1.40740740740741
chr17	35289475	35307800	6	12225	2.3859649122807
chr17	36757650	36766175	6	5200	1.33333333333333
chr17	38497025	38508675	6	9425	1.875
chr17	48041025	48050425	6	4550	2.20618556701031
chr17	66192075	66204025	6	7075	2.1203007518797
chr17	77783275	77787900	6	4050	0.714285714285714
chr17	77805800	77819150	6	8800	1.56043956043956
chr17	79360175	79375950	6	13725	0.65979381443299
chr18	18941550	18948375	6	6300	0.155555555555556
chr18	55094600	55109075	6	10950	2.45454545454545
chr18	76733150	76746300	6	10025	1.37984496124031
chr19	675775	681475	6	3125	2.42857142857143
chr19	7933325	7940075	6	5025	1.57894736842105
chr19	13950100	13962025	6	7050	2.45
chr19	30015450	30021625	6	5000	0.675675675675676
chr19	35629775	35635475	6	4325	1
chr19	42754750	42790650	6	16625	2.43943661971831
chr19	48893325	48903875	6	6300	1.4
chr2	101028175	101034725	6	4200	2
chr20	10645375	10656250	6	8925	0.956521739130435
chr20	25838600	25849525	6	6300	2
chr22	33447875	33454775	6	4725	2.04347826086957
chr22	46448725	46452500	6	2750	2.5
chr22	46462650	46478300	6	13825	0.64957264957265
chr3	27753725	27772175	6	11375	1.32758620689655
chr3	193851300	193860200	6	8150	0.354838709677419
chr4	113556375	113574250	6	10450	1.91637630662021
chr4	180086675	180092000	6	3725	0.711864406779661
chr5	87952125	87991500	6	34800	1.63076923076923
chr6	1388375	1393725	6	3900	1.53333333333333
chr6	33377200	33402025	6	17325	1.22553191489362
chr6	94541925	94545975	6	3175	0.476190476190476
chr6	99271275	99296575	6	22950	0.75
chr8	65487925	65500025	6	6650	2.40677966101695
chr9	79627025	79638150	6	6400	1.57009345794393
chr9	133535250	133542200	6	4425	1.28571428571429
chrX	39864175	39874825	6	8500	0.597402597402597
chr1	7728100	7730625	5	1900	0.857142857142857
chr1	8077575	8087400	5	5125	1.97604790419162
chr1	36614100	36627575	5	8225	1.44444444444444
chr1	43419250	43429000	5	7075	0.88
chr1	63782675	63796500	5	10275	1.33333333333333
chr1	91182125	91185700	5	2625	1.33333333333333
chr1	91188925	91196600	5	5375	0.953846153846154
chr1	113242925	113261800	5	7325	1.84189723320158
chr1	145469525	145480325	5	8650	0.472103004291845
chr1	156383000	156407825	5	22500	0.751515151515151
chr1	206134150	206137800	5	2200	1.2972972972973
chr10	1090150	1104300	5	9575	0.972602739726027
chr10	75531575	75547150	5	8900	1.59533073929961
chr10	77154950	77169825	5	13925	0.128318584070796
chr10	126839950	126851475	5	10875	0.314285714285714
chr10	135042825	135045700	5	2100	0.866666666666667
chr11	2020500	2024125	5	3150	0.842105263157895
chr11	65183575	65198275	5	14250	0.0493827160493827
chr11	71949500	71956475	5	4350	1.89583333333333
chr12	53610650	53617725	5	5575	0.553459119496855
chr12	69200900	69206925	5	5400	0.51063829787234
chr12	113900400	113918000	5	14450	1.62637362637363
chr13	113545775	113550050	5	3750	0.25
chr14	23951425	23956525	5	4400	0.631578947368421
chr15	41217775	41224575	5	6350	0.636363636363636
chr15	56027000	56036475	5	8125	1.15
chr15	65707350	65716175	5	5050	1.74626865671642
chr16	4162025	4167325	5	3575	1.23456790123457
chr16	29815825	29832950	5	13900	0.586894586894587
chr16	65266075	65269500	5	2375	1.18181818181818
chr16	86541900	86546825	5	4300	0.262295081967213
chr16	87898100	87903550	5	3975	1.80645161290323
chr17	2294875	2306150	5	9625	1.16666666666667
chr17	27037450	27056425	5	14975	0.695402298850575
chr17	38218275	38227925	5	7275	0.817733990147783
chr17	58211575	58220875	5	5300	1.72093023255814
chr17	62772800	62778125	5	4525	0.336134453781513
chr17	76347500	76362775	5	9775	1.32093023255814
chr19	911600	928225	5	9050	1.66326530612245
chr19	2268625	2274175	5	4975	0.5
chr19	7980725	7991600	5	6575	2
chr19	13259625	13279050	5	11175	1.57859531772575
chr19	17513950	17518075	5	3625	0.7
chr19	50815325	50819850	5	3975	0.418604651162791
chr19	54926150	54933025	5	6450	0.164705882352941
chr19	56145600	56169225	5	14975	1.14027149321267
chr2	47397575	47404650	5	6775	0.222222222222222
chr2	63270650	63287475	5	15300	0.983050847457627
chr2	90447700	90451000	5	2925	0.382978723404255
chr2	179913275	179916225	5	2050	1.76470588235294
chr2	188896775	188901775	5	3675	0.63265306122449
chr2	210164400	210167775	5	2475	1
chr2	219823575	219828975	5	4775	0.373333333333333
chr20	37351325	37360325	5	8650	0.0707964601769911
chr20	38897475	38900800	5	1950	1.75
chr20	55833025	55842575	5	8050	1.53488372093023
chr20	55964125	55971300	5	4775	1.53535353535354
chr20	60638100	60642900	5	4300	0.25
chr3	51420725	51432275	5	8475	1.16883116883117
chr3	169375975	169387575	5	8300	0.945454545454545
chr4	1002825	1008850	5	4125	1.61643835616438
chr4	4854450	4868775	5	9425	1.76666666666667
chr4	88448250	88450750	5	2075	0.521739130434783
chr4	113430475	113445675	5	8875	1.15508021390374
chr4	174442775	174451550	5	4975	1.93103448275862
chr5	43306300	43314600	5	7800	0.444444444444444
chr5	90672425	90680800	5	7875	0.571428571428571
chr5	120035700	120040150	5	3175	0.64
chr5	124068425	124085700	5	15025	1.61194029850746
chr5	126179250	126181900	5	1325	1.90909090909091
chr5	158521850	158533950	5	6900	1.65853658536585
chr6	27094975	27115975	5	11100	1.42196531791908
chr6	28944875	28957075	5	6625	1.4018691588785
chr6	30646950	30659475	5	10425	0.888888888888889
chr6	31696250	31708850	5	9100	1.13274336283186
chr6	33166800	33182025	5	10525	1.27179487179487
chr6	137808825	137819600	5	7175	1.28484848484848
chr6	164362450	164367725	5	3000	1.5625
chr7	20830075	20838975	5	5550	2
chr7	25891475	25898925	5	5750	0.897435897435897
chr7	83088600	83093375	5	3150	1.52
chr7	150671400	150676975	5	4575	0.842105263157895
chr7	150940150	150950600	5	8575	0.777777777777778
chr7	155595875	155605325	5	6975	0.89873417721519
chr7	157474150	157487250	5	12500	0.764705882352941
chr8	11534775	11538175	5	2550	0.742857142857143
chr8	38642400	38649075	5	5300	0.571428571428571
chr8	55134725	55140950	5	4375	0.92
chr8	60019000	60033375	5	7275	1.98214285714286
chr8	99951625	99962000	5	8500	0.549019607843137
chr9	71393750	71398925	5	4325	0.962962962962963
chr9	76700950	76703250	5	1775	1.21739130434783
chr9	85497925	85501525	5	2150	1.10526315789474
chr9	98256250	98280175	5	15575	1.49253731343284
chr9	124988350	124991625	5	2500	0.5
chr9	127019700	127025600	5	4575	0.857142857142857
chr9	129372875	129378300	5	4400	0.710526315789474
chr9	134268450	134283650	5	9875	1.25688073394495
chrX	15866400	15874875	5	7475	1.54838709677419
chrX	99658400	99667125	5	7725	0.21551724137931
chrX	107973600	107981425	5	5950	0.551724137931034
chrX	121354875	121359425	5	3275	0.666666666666667
chrX	152907375	152910325	5	1900	1.02564102564103
chr1	3710050	3714075	4	3325	0.392857142857143
chr1	4713975	4717125	4	2675	0.4375
chr1	6239075	6241150	4	1550	0.588235294117647
chr1	6843450	6847450	4	3550	0.3
chr1	37497975	37502175	4	3475	0.727272727272727
chr1	38890600	38894925	4	3600	0.654545454545455
chr1	44435175	44446750	4	7775	1.11602209944751
chr1	47694475	47698325	4	3175	0.419753086419753
chr1	51886400	51889400	4	2325	0.597014925373134
chr1	62660050	62665700	4	4625	0.5
chr1	156044250	156055500	4	10925	0.110236220472441
chr1	160065450	160069325	4	2475	1.11111111111111
chr1	164527450	164535325	4	7450	0.25
chr1	170629325	170637900	4	5525	1.24137931034483
chr1	203294025	203297450	4	2500	0.88
chr10	29922200	29924775	4	2100	0.666666666666667
chr10	35925900	35933550	4	7350	0.0833333333333333
chr10	44878025	44881700	4	3500	0.136363636363636
chr10	50817000	50822800	4	3625	1.2
chr10	53796875	53801175	4	2900	0.830188679245283
chr10	95196650	95199025	4	1375	1.30434782608696
chr10	124635475	124640100	4	2900	1.17241379310345
chr10	135048975	135052475	4	2750	1.3
chr11	9590250	9600300	4	7425	0.742647058823529
chr11	12713850	12716325	4	2200	0.24390243902439
chr11	22361700	22365775	4	2700	1.1044776119403
chr11	31819200	31842425	4	18750	0.438356164383562
chr11	69515175	69520400	4	4125	0.557377049180328
chr11	75270025	75276775	4	4850	0.751445086705202
chr11	101980075	101987025	4	5975	1.07317073170732
chr11	119204625	119211950	4	5625	1.00826446280992
chr12	3067300	3073600	4	5075	0.461538461538462
chr12	6479950	6486325	4	4925	0.638888888888889
chr12	6712150	6717150	4	4775	0.0930232558139535
chr12	9911150	9913450	4	1650	0.88
chr12	12393700	12395525	4	1225	1.05263157894737
chr12	12834375	12838825	4	3400	1.17647058823529
chr12	53772525	53778600	4	4950	0.591549295774648
chr12	57479675	57488425	4	6475	1.09230769230769
chr12	57520600	57530450	4	8575	1.03896103896104
chr12	125049150	125053650	4	3850	0.9
chr13	43629275	43633250	4	3600	0.333333333333333
chr13	67798000	67799675	4	1175	1
chr13	95354625	95368050	4	12025	0.755102040816326
chr13	100607600	100625700	4	13525	1.05555555555556
chr13	110430425	110440500	4	8975	0.219858156028369
chr13	113676425	113678225	4	1550	0.296296296296296
chr14	21090925	21102125	4	8250	0.707182320441989
chr14	23537925	23541575	4	3325	0.482758620689655
chr14	52116750	52122225	4	5150	0.19047619047619
chr14	65005950	65011775	4	5125	0.645161290322581
chr15	96897050	96906650	4	6025	1.02564102564103
chr16	429450	434400	4	4400	0.916666666666667
chr16	2184600	2186875	4	1975	0.421052631578947
chr16	30904025	30908800	4	3800	0.833333333333333
chr16	49885225	49893625	4	8200	0.181818181818182
chr16	67426325	67430775	4	2900	1.21348314606742
chr16	75282875	75287425	4	3950	0.666666666666667
chr16	80837050	80839150	4	1700	0.473684210526316
chr16	85643825	85650525	4	6225	0.434782608695652
chr16	88599500	88601950	4	2200	0.275862068965517
chr17	879750	884400	4	4050	0.48780487804878
chr17	1388225	1396125	4	5950	0.674157303370786
chr17	1951950	1960250	4	6275	1.1858407079646
chr17	6553350	6561225	4	5975	0.666666666666667
chr17	6914275	6927075	4	8575	0.927272727272727
chr17	36411325	36413825	4	2275	0.163934426229508
chr17	41171625	41178450	4	5125	0.973913043478261
chr17	43505675	43510450	4	3475	0.666666666666667
chr17	46618550	46625575	4	5775	1.1304347826087
chr17	71607925	71610650	4	2150	0.595744680851064
chr17	76311950	76313675	4	1100	1.09090909090909
chr17	80709000	80712950	4	3325	0.761904761904762
chr18	43913025	43918125	4	4800	0.545454545454545
chr18	53087050	53091300	4	3700	0.324324324324324
chr18	77153175	77160800	4	5200	1.24193548387097
chr19	1854950	1857925	4	2675	0.194444444444444
chr19	2326875	2331475	4	3800	0.429752066115702
chr19	2781900	2787375	4	4025	0.893617021276596
chr19	11528575	11533675	4	3900	0.752136752136752
chr19	18714375	18717200	4	1700	1.05882352941176
chr19	31838725	31848075	4	7675	0.454183266932271
chr19	36230500	36240425	4	6300	1.00518134715026
chr19	42501425	42503650	4	1500	1.25925925925926
chr19	44138400	44145000	4	4875	0.855172413793103
chr19	46141650	46149850	4	5825	0.833333333333333
chr19	47729000	47735975	4	6350	0.780487804878049
chr19	49841175	49843325	4	1675	0.533333333333333
chr19	50178825	50184000	4	4700	0.153846153846154
chr19	55765825	55771550	4	4625	1.07142857142857
chr2	19555800	19563475	4	5675	1.20967741935484
chr2	42273400	42280550	4	6325	0.25
chr2	66659175	66674425	4	14300	0.125
chr2	72370025	72377625	4	7250	0.0923076923076923
chr2	96656625	96658700	4	1725	0.375
chr2	105317950	105320625	4	1800	0.952380952380952
chr2	119912925	119916750	4	3250	0.3
chr2	179341775	179347325	4	5275	0.0860215053763441
chr2	219922225	219926200	4	3075	0.611111111111111
chr2	223153625	223166275	4	12150	0.35
chr2	225846300	225849125	4	2300	0.952380952380952
chr2	237067600	237082450	4	10400	0.851752021563342
chr20	20343125	20352725	4	8875	0.356589147286822
chr20	21170675	21173575	4	2125	0.67741935483871
chr20	52205175	52214050	4	8525	0.100502512562814
chr20	57424575	57431175	4	5075	0.675496688741722
chr20	60811600	60815025	4	2850	0.782608695652174
chr20	62368775	62373325	4	4100	0.5
chr21	17905925	17910000	4	3575	0.285714285714286
chr21	32926525	32933075	4	5875	0.357142857142857
chr21	35552025	35553600	4	1400	0.222222222222222
chr22	28137775	28140550	4	1975	1.03703703703704
chr22	42760700	42766050	4	4250	0.753623188405797
chr22	46238700	46242050	4	2900	0.227272727272727
chr3	8542700	8545700	4	2300	1.03030303030303
chr3	58477025	58483525	4	5425	1.16363636363636
chr3	137482575	137491050	4	5800	1.17647058823529
chr3	138663250	138669550	4	4500	0.900763358778626
chr3	184095125	184099625	4	3825	0.538461538461538
chr3	189834775	189839500	4	4200	0.170542635658915
chr4	568650	572150	4	2800	0.608695652173913
chr4	5886250	5895350	4	8525	0.333333333333333
chr4	16896925	16900950	4	3575	0.291666666666667
chr4	93362350	93366875	4	3175	0.967741935483871
chr4	155662525	155668175	4	5225	0.305084745762712
chr4	158141125	158146750	4	5125	0.785714285714286
chr4	189028625	189030800	4	1925	0.181818181818182
chr5	1881675	1887750	4	5725	0.0991735537190083
chr5	2746500	2758325	4	11175	0.154471544715447
chr5	17215350	17220900	4	5125	0.147540983606557
chr5	60624875	60632050	4	6825	0.107692307692308
chr5	71478575	71481150	4	2100	0.416666666666667
chr5	72742350	72747925	4	3700	1.18811881188119
chr5	122421850	122431500	4	6725	0.976076555023923
chr5	153852850	153860100	4	5925	0.484848484848485
chr5	159844600	159852075	4	5950	0.833333333333333
chr5	174147575	174156425	4	5800	0.663414634146341
chr5	176558575	176564250	4	4750	0.8
chr6	1604350	1620700	4	11025	1.00952380952381
chr6	5994725	6009775	4	11650	0.60377358490566
chr6	22146350	22148875	4	1925	0.553191489361702
chr6	29590400	29602200	4	10100	0.546511627906977
chr6	109800325	109805350	4	3350	0.978723404255319
chr6	114745325	114749050	4	3100	0.5
chr6	121751850	121764175	4	6950	1.25409836065574
chr6	161304300	161308700	4	3700	0.421052631578947
chr6	163833175	163845600	4	12175	0.136363636363636
chr6	168225325	168231125	4	5650	0.0975609756097561
chr7	554825	562650	4	7250	0.604651162790698
chr7	20159875	20165175	4	5075	0.0592592592592593
chr7	27134125	27143425	4	6825	0.688172043010753
chr7	51394700	51396400	4	1175	0.923076923076923
chr7	54609250	54615125	4	4400	0.639344262295082
chr7	100073400	100083175	4	6675	0.95397489539749
chr7	129417125	129422500	4	5100	0.162790697674419
chr7	130624575	130628600	4	3450	0.289473684210526
chr7	148843500	148846950	4	3200	0.2
chr7	149744375	149746725	4	2075	0.217391304347826
chr7	150075200	150081900	4	4725	0.834532374100719
chr7	150810700	150813175	4	1925	0.604651162790698
chr8	11555275	11567325	4	7775	1.12635379061372
chr8	12051000	12052925	4	1400	1.03225806451613
chr8	27466525	27472900	4	5325	0.615384615384615
chr8	27628575	27633450	4	4025	0.355555555555556
chr8	37653725	37658725	4	3600	0.9
chr8	82751250	82755350	4	3575	0.484848484848485
chr8	91652200	91659300	4	6450	1.11111111111111
chr8	97169825	97174275	4	3875	0.390243902439024
chr8	115294175	115297725	4	2850	1.25714285714286
chr8	132320800	132324875	4	3125	1.04347826086957
chr8	140714225	140718600	4	3525	0.647887323943662
chr8	144371275	144375075	4	3325	0.216216216216216
chr8	146011450	146025650	4	9075	1.29554655870445
chr9	37024500	37038150	4	9550	1.10344827586207
chr9	82184825	82192300	4	6925	0.516129032258065
chr9	84297875	84305975	4	7250	0.857142857142857
chr9	112259550	112262625	4	2475	0.689655172413793
chr9	127998375	128004950	4	5925	0.888888888888889
chrX	16141700	16145850	4	3700	0.358974358974359
chrX	45624875	45630700	4	4525	1.04761904761905
chrX	47049850	47057275	4	6375	0.307692307692308
chrX	48897050	48901850	4	3900	0.478260869565217
chrX	68835150	68838100	4	2600	0.384615384615385
chrX	82756250	82767725	4	11025	0.23728813559322
chrX	91357000	91360450	4	2450	1.125
chrX	133370575	133374075	4	2825	1.21739130434783
chr1	954550	957475	3	2650	0.5
chr1	1050175	1052475	3	2125	0.150943396226415
chr1	1654725	1656425	3	1550	0.166666666666667
chr1	2158075	2166025	3	6875	0.190871369294606
chr1	2321325	2325275	3	3500	0.21875
chr1	2456100	2462625	3	6100	0.116591928251121
chr1	9648300	9651200	3	2675	0.125
chr1	11739850	11743050	3	2825	0.19047619047619
chr1	15849700	15854575	3	4775	0.0597014925373134
chr1	16084025	16087550	3	3225	0.413793103448276
chr1	16552900	16554675	3	1650	0.166666666666667
chr1	18433725	18437925	3	4050	0.275862068965517
chr1	24303525	24307550	3	3875	0.206896551724138
chr1	25592825	25594850	3	1800	0.245614035087719
chr1	27049550	27052000	3	2100	0.409090909090909
chr1	29562625	29565400	3	2575	0.158730158730159
chr1	31378825	31382450	3	3375	0.166666666666667
chr1	33114800	33120125	3	4725	0.382608695652174
chr1	33811625	33816850	3	5000	0.0625
chr1	34628025	34633400	3	5200	0.0746268656716418
chr1	38218100	38219850	3	1425	0.454545454545455
chr1	38507925	38514625	3	6500	0.0615384615384615
chr1	39872925	39881750	3	7675	0.513513513513513
chr1	41847150	41849525	3	2075	0.290322580645161
chr1	42382500	42386100	3	3225	0.358974358974359
chr1	45265250	45268800	3	3425	0.333333333333333
chr1	54867250	54873975	3	6275	0.138528138528139
chr1	68150075	68154550	3	4225	0.0821917808219178
chr1	86968050	86969700	3	1400	0.318181818181818
chr1	90285225	90289850	3	4300	0.384615384615385
chr1	142537450	142539075	3	1350	0.444444444444444
chr1	144519175	144521800	3	2150	0.486486486486487
chr1	149193425	149194800	3	1150	0.482758620689655
chr1	149782400	149785325	3	2700	0.121212121212121
chr1	150977425	150982175	3	4025	0.253333333333333
chr1	153699850	153702775	3	2575	0.3
chr1	153766000	153768325	3	2150	0.102564102564103
chr1	154150450	154156525	3	5575	0.279569892473118
chr1	154839375	154843300	3	3725	0.0847457627118644
chr1	155530100	155534700	3	4175	0.484848484848485
chr1	160988525	160991900	3	3250	0.148148148148148
chr1	173444375	173449550	3	4950	0.1
chr1	190442875	190449775	3	6725	0.0454545454545455
chr1	198898175	198906925	3	7450	0.333333333333333
chr1	200003175	200012650	3	8475	0.191950464396285
chr1	201707050	201711250	3	3400	0.431034482758621
chr1	205416375	205420325	3	3375	0.267716535433071
chr1	205423125	205426900	3	3450	0.141732283464567
chr1	206857475	206861825	3	4250	0.028169014084507
chr1	212457425	212462150	3	4225	0.476190476190476
chr1	220266975	220269125	3	1800	0.290322580645161
chr1	221049875	221055675	3	5150	0.198952879581152
chr1	223202075	223204675	3	2175	0.457142857142857
chr1	226248750	226254550	3	5650	0.037037037037037
chr1	226410825	226413775	3	2550	0.314606741573034
chr1	228193225	228195950	3	2275	0.465116279069767
chr1	230558075	230563550	3	5175	0.315789473684211
chr1	234735000	234749400	3	12900	0.316939890710383
chr1	237204950	237207925	3	2575	0.25
chr1	240254225	240260025	3	5550	0.0784313725490196
chr1	244210100	244219450	3	8625	0.153846153846154
chr10	3213875	3215975	3	1950	0.137931034482759
chr10	3821700	3829125	3	7175	0.0510948905109489
chr10	7707725	7710100	3	2000	0.354838709677419
chr10	15410975	15413725	3	2450	0.179775280898876
chr10	17268900	17277650	3	8400	0.247191011235955
chr10	21782800	21791225	3	7950	0.276422764227642
chr10	25005350	25014525	3	8125	0.32
chr10	65279475	65283125	3	3425	0.172413793103448
chr10	69831625	69835650	3	3850	0.0588235294117647
chr10	72217775	72219800	3	1875	0.242424242424242
chr10	75348850	75351850	3	2575	0.391304347826087
chr10	81584900	81587875	3	2750	0.454545454545455
chr10	82223750	82225800	3	1800	0.48
chr10	89100925	89103100	3	1800	0.406779661016949
chr10	92630875	92633600	3	2600	0.315789473684211
chr10	95255175	95258500	3	2975	0.48780487804878
chr10	99091050	99098275	3	6050	0.475675675675676
chr10	104433400	104436250	3	2625	0.178571428571429
chr10	114708825	114718850	3	9825	0.0375
chr10	123468800	123470275	3	1325	0.260869565217391
chr10	124907350	124911300	3	3250	0.459770114942529
chr10	134349700	134353125	3	3000	0.25
chr11	2904350	2907950	3	3250	0.406779661016949
chr11	6623175	6628900	3	4900	0.380952380952381
chr11	12695050	12702900	3	7700	0.135593220338983
chr11	17755700	17760900	3	4900	0.128205128205128
chr11	27465225	27467150	3	1400	0.5
chr11	28127800	28133025	3	4850	0.113821138211382
chr11	43596350	43603750	3	6350	0.428571428571429
chr11	57224625	57231350	3	5275	0.504950495049505
chr11	61275325	61279300	3	3550	0.166666666666667
chr11	62412525	62414675	3	1975	0.158730158730159
chr11	62472725	62477975	3	4700	0.382978723404255
chr11	65684600	65688550	3	3650	0.130434782608696
chr11	86664050	86667875	3	3525	0.175824175824176
chr11	111472375	111475675	3	3150	0.06
chr11	111605650	111606950	3	1025	0.428571428571429
chr11	116965650	116970000	3	4000	0.171875
chr11	118186100	118187550	3	1175	0.4
chr11	118304725	118311175	3	5975	0.232876712328767
chr11	125927175	125933700	3	6375	0.0476190476190476
chr11	129242525	129246500	3	3575	0.19047619047619
chr12	4377625	4390200	3	12425	0.0145985401459854
chr12	7940450	7944425	3	3225	0.509090909090909
chr12	8083950	8089350	3	4525	0.345238095238095
chr12	8941125	8943725	3	2325	0.32
chr12	9265025	9270325	3	5175	0.0333333333333333
chr12	12867000	12880175	3	12950	0.0457516339869281
chr12	14537225	14539525	3	2075	0.176470588235294
chr12	27165075	27167950	3	2525	0.421052631578947
chr12	40009900	40015225	3	5050	0.0942408376963351
chr12	51317600	51322300	3	4425	0.363636363636364
chr12	53624725	53628175	3	3125	0.191780821917808
chr12	54750375	54754000	3	3475	0.062992125984252
chr12	56520300	56524325	3	3775	0.114285714285714
chr12	57022025	57030700	3	7575	0.491017964071856
chr12	75760725	75762875	3	2000	0.272727272727273
chr12	92530225	92541650	3	11075	0.043010752688172
chr12	110151700	110156850	3	4325	0.383561643835616
chr12	113658250	113661225	3	2625	0.186666666666667
chr12	119417800	119421825	3	3750	0.216216216216216
chr12	120666425	120669200	3	2400	0.407407407407407
chr12	122707925	122711800	3	3300	0.282828282828283
chr12	125669725	125674250	3	4250	0.128
chr13	21276600	21279025	3	2225	0.324324324324324
chr13	22031100	22034125	3	2800	0.108695652173913
chr13	28363575	28368300	3	4475	0.126126126126126
chr13	45145175	45154125	3	8800	0.0233236151603499
chr13	58203225	58212075	3	8675	0.0625
chr13	74861200	74863500	3	2075	0.208333333333333
chr13	100629875	100650125	3	17200	0.412698412698413
chr13	107333275	107334650	3	1000	0.516129032258065
chr13	114143250	114148200	3	4200	0.366013071895425
chr13	114894200	114898575	3	4000	0.5
chr14	36986375	36990625	3	3875	0.169491525423729
chr14	38659575	38662725	3	2500	0.358974358974359
chr14	38677100	38680875	3	3025	0.457142857142857
chr14	50327825	50330950	3	2975	0.107142857142857
chr14	81684600	81688650	3	3950	0.0512820512820513
chr14	89017325	89021925	3	4225	0.181818181818182
chr14	95232625	95240575	3	7575	0.212121212121212
chr14	103588550	103590675	3	1900	0.358974358974359
chr14	104008325	104009650	3	1100	0.4375
chr14	105992225	105995450	3	2800	0.275862068965517
chr15	24006475	24009100	3	2425	0.285714285714286
chr15	32905975	32910325	3	3975	0.181818181818182
chr15	40573800	40576050	3	2000	0.1875
chr15	40727675	40735825	3	7625	0.267716535433071
chr15	42563275	42568500	3	4950	0.098159509202454
chr15	57490075	57491475	3	1150	0.411764705882353
chr15	57509975	57515675	3	5525	0.0515463917525773
chr15	60286225	60303400	3	15175	0.29296875
chr15	60369025	60370550	3	1375	0.177777777777778
chr15	66992725	67000275	3	7275	0.0608365019011407
chr15	70383750	70393925	3	9425	0.12258064516129
chr15	73343175	73347025	3	3625	0.106870229007634
chr15	75742125	75749200	3	6725	0.123456790123457
chr15	76627525	76635475	3	6600	0.38655462184874
chr15	84322025	84323825	3	1650	0.333333333333333
chr15	86291925	86295575	3	3300	0.19047619047619
chr15	88797350	88801775	3	4275	0.0919540229885057
chr15	93612775	93617725	3	4825	0.0326086956521739
chr15	98502925	98506500	3	2900	0.482758620689655
chr15	100881100	100882800	3	1525	0.217391304347826
chr15	102028600	102030475	3	1750	0.157894736842105
chr16	1202075	1204875	3	2600	0.272727272727273
chr16	1727700	1731025	3	3150	0.15
chr16	4662675	4667350	3	4275	0.385964912280702
chr16	8959450	8963700	3	3825	0.222222222222222
chr16	9053675	9058475	3	4125	0.362204724409449
chr16	11033550	11040375	3	5900	0.320754716981132
chr16	11347525	11351325	3	3625	0.416666666666667
chr16	15247675	15249375	3	1425	0.324324324324324
chr16	28302075	28306900	3	4450	0.333333333333333
chr16	31487625	31489350	3	1500	0.25
chr16	49313200	49317550	3	4025	0.147368421052632
chr16	54315550	54325800	3	9000	0.260606060606061
chr16	67875475	67882450	3	6125	0.380281690140845
chr16	68480450	68483500	3	2700	0.227272727272727
chr16	70556050	70561500	3	5200	0.08
chr16	70715850	70720875	3	4425	0.326530612244898
chr16	81037975	81042350	3	4200	0.216216216216216
chr16	85202100	85206800	3	3975	0.467532467532468
chr16	85362075	85364475	3	2000	0.350877192982456
chr16	89893850	89896400	3	2375	0.114942528735632
chr17	1131450	1133525	3	1825	0.222222222222222
chr17	2626925	2628425	3	1225	0.432432432432432
chr17	4848675	4855350	3	6400	0.2
chr17	7515675	7519075	3	2775	0.373626373626374
chr17	7606550	7610875	3	4025	0.0921052631578947
chr17	7736725	7748975	3	10950	0.411522633744856
chr17	14233775	14236025	3	2075	0.135135135135135
chr17	16283575	16286850	3	3000	0.352941176470588
chr17	17725100	17727850	3	2250	0.380952380952381
chr17	18584050	18586275	3	2025	0.173913043478261
chr17	21452450	21455325	3	2525	0.21978021978022
chr17	27914575	27922075	3	7400	0.0188679245283019
chr17	27942275	27945425	3	2725	0.388059701492537
chr17	29058100	29060675	3	2200	0.273972602739726
chr17	30263250	30266175	3	2600	0.253164556962025
chr17	37350950	37358600	3	6350	0.412280701754386
chr17	37761200	37763900	3	2425	0.227848101265823
chr17	42624375	42625850	3	1300	0.25
chr17	43248775	43250575	3	1600	0.173913043478261
chr17	44893375	44899500	3	5250	0.4
chr17	46123850	46133700	3	9100	0.291139240506329
chr17	48636150	48640325	3	4075	0.0952380952380952
chr17	55484225	55485875	3	1400	0.318181818181818
chr17	56159375	56164625	3	4725	0.169014084507042
chr17	56590375	56596875	3	5375	0.493827160493827
chr17	57407175	57411725	3	4225	0.473684210526316
chr17	62499525	62505275	3	5450	0.0676328502415459
chr17	63549550	63558550	3	8800	0.0371517027863777
chr17	63693400	63694975	3	1400	0.25
chr17	65820750	65825875	3	4725	0.210526315789474
chr17	70111700	70122225	3	10200	0.145695364238411
chr17	74066850	74073475	3	5000	0.5
chr17	74260650	74264475	3	3025	0.448598130841121
chr17	75466975	75469375	3	1975	0.360655737704918
chr17	76181125	76184575	3	3325	0.0714285714285714
chr17	77922925	77926575	3	3375	0.444444444444444
chr17	78448500	78452550	3	3800	0.355555555555556
chr17	79313525	79321175	3	6750	0.236842105263158
chr17	79475700	79487075	3	9950	0.460869565217391
chr18	30348075	30353775	3	5575	0.0495867768595041
chr18	31156950	31160850	3	3625	0.131868131868132
chr18	47016125	47019725	3	3100	0.293103448275862
chr18	48719025	48725100	3	5350	0.232044198895028
chr18	53067300	53070925	3	3175	0.325581395348837
chr18	60381725	60389675	3	7475	0.0942028985507246
chr18	72915750	72925200	3	8850	0.13745704467354
chr19	570825	576125	3	4975	0.166666666666667
chr19	796250	802650	3	6000	0.143884892086331
chr19	3365675	3370350	3	4150	0.252252252252252
chr19	3698650	3700850	3	1950	0.144927536231884
chr19	4455625	4458425	3	2700	0.102564102564103
chr19	6065675	6067925	3	1775	0.466666666666667
chr19	8066900	8071375	3	3600	0.504065040650406
chr19	10526575	10532250	3	4875	0.397350993377483
chr19	11070375	11073800	3	3250	0.0705882352941176
chr19	13133150	13138425	3	5125	0.0655737704918033
chr19	14246050	14249400	3	3075	0.178571428571429
chr19	14527950	14530850	3	2550	0.289156626506024
chr19	15559200	15561300	3	1925	0.307692307692308
chr19	17006650	17008925	3	2000	0.25
chr19	17444100	17449525	3	4525	0.355029585798817
chr19	18058050	18064275	3	5800	0.116591928251121
chr19	20347225	20350100	3	2600	0.142857142857143
chr19	20473600	20475675	3	1850	0.259259259259259
chr19	39137825	39142150	3	3900	0.121621621621622
chr19	40970525	40973625	3	2925	0.0842105263157895
chr19	41303900	41309125	3	4925	0.0857142857142857
chr19	42828125	42831350	3	2950	0.163265306122449
chr19	45655450	45657575	3	1925	0.266666666666667
chr19	46294100	46296725	3	2425	0.117647058823529
chr19	46385575	46390750	3	4325	0.369230769230769
chr19	48995850	48997750	3	1575	0.434782608695652
chr19	49241575	49243600	3	1800	0.269230769230769
chr19	50141175	50147000	3	5475	0.162162162162162
chr19	50368475	50374025	3	4525	0.510948905109489
chr19	50831650	50837725	3	5425	0.39622641509434
chr19	53969975	53973575	3	3225	0.421052631578947
chr19	54368900	54374125	3	4900	0.15929203539823
chr19	54409750	54414175	3	4100	0.196078431372549
chr19	54445175	54447225	3	1600	0.434782608695652
chr19	54460875	54466875	3	5200	0.310344827586207
chr19	54480925	54484725	3	3150	0.407079646017699
chr19	55880300	55882400	3	1925	0.137931034482759
chr19	55894650	55900200	3	5225	0.0842105263157895
chr19	55995625	56000250	3	4100	0.314285714285714
chr19	58125075	58128625	3	3350	0.133333333333333
chr2	6121300	6124600	3	3150	0.0888888888888889
chr2	7057050	7059350	3	2100	0.17910447761194
chr2	10585325	10590075	3	4350	0.165289256198347
chr2	13145575	13147750	3	1850	0.41025641025641
chr2	20547450	20552150	3	4225	0.272727272727273
chr2	30368850	30372950	3	3775	0.130081300813008
chr2	64368125	64372125	3	3625	0.153846153846154
chr2	71203725	71206625	3	2400	0.40506329113924
chr2	77315075	77318375	3	3050	0.158415841584158
chr2	88750425	88753200	3	2500	0.238805970149254
chr2	88924175	88928350	3	3875	0.128440366972477
chr2	95690675	95693050	3	2250	0.0952380952380952
chr2	96871075	96875950	3	4300	0.358974358974359
chr2	100720100	100723300	3	2850	0.228571428571429
chr2	105022825	105025075	3	2075	0.142857142857143
chr2	112654975	112658700	3	3300	0.32967032967033
chr2	119612325	119613775	3	1275	0.216216216216216
chr2	121101200	121105875	3	4050	0.467532467532468
chr2	129072425	129077225	3	4650	0.0402684563758389
chr2	145264975	145283125	3	17325	0.0711864406779661
chr2	166428850	166433225	3	3375	0.344827586206897
chr2	176993125	176995700	3	2450	0.0754716981132075
chr2	188429100	188430550	3	1275	0.285714285714286
chr2	189029300	189030800	3	1225	0.368421052631579
chr2	201170375	201175450	3	4300	0.355828220858896
chr2	201933850	201937900	3	3450	0.333333333333333
chr2	201980475	201986050	3	5175	0.142857142857143
chr2	210525775	210528350	3	2450	0.162162162162162
chr2	219864825	219867975	3	2700	0.492307692307692
chr2	227655400	227666650	3	9775	0.497737556561086
chr2	231728875	231735575	3	5500	0.395604395604396
chr2	232544800	232546725	3	1750	0.166666666666667
chr2	239147050	239150175	3	2950	0.0909090909090909
chr2	241373825	241377775	3	3850	0.210526315789474
chr2	241505450	241509325	3	3625	0.134831460674157
chr2	242294150	242297150	3	2550	0.297872340425532
chr20	589950	591475	3	1325	0.416666666666667
chr20	21376825	21378150	3	1075	0.5
chr20	34326650	34331600	3	4500	0.164179104477612
chr20	39968450	39970050	3	1500	0.117647058823529
chr20	44440625	44443350	3	2500	0.170731707317073
chr20	45977000	45989975	3	12475	0.0565217391304348
chr20	50664100	50665900	3	1600	0.235294117647059
chr20	52353175	52357475	3	3700	0.407407407407407
chr20	55199800	55207525	3	6875	0.232209737827715
chr20	60940450	60944875	3	4300	0.0652173913043478
chr20	61049350	61051900	3	2125	0.315789473684211
chr20	61425200	61429075	3	3600	0.141592920353982
chr20	61803975	61811325	3	7150	0.196078431372549
chr21	17442475	17445825	3	3100	0.380952380952381
chr21	17651325	17653900	3	2425	0.235294117647059
chr21	17677750	17682925	3	4900	0.258064516129032
chr21	22369175	22372475	3	2925	0.426229508196721
chr21	38070475	38074225	3	3550	0.0917431192660551
chr21	44493200	44497400	3	3650	0.371134020618557
chr21	44843925	44848125	3	3350	0.427184466019417
chr21	47009900	47011250	3	1100	0.424242424242424
chr21	47740500	47745950	3	5325	0.0387096774193548
chr22	17745050	17747850	3	2500	0.19047619047619
chr22	19972450	19975175	3	2300	0.292682926829268
chr22	29873925	29878075	3	3800	0.185185185185185
chr22	30116000	30117175	3	1000	0.3
chr22	36230600	36236850	3	5700	0.316831683168317
chr22	36764275	36765700	3	1125	0.5
chr22	42738750	42740725	3	1675	0.411764705882353
chr22	45400700	45407075	3	6100	0.0904522613065327
chr22	45663700	45665775	3	1850	0.2
chr22	50246450	50250100	3	3425	0.113821138211382
chr3	8809375	8811550	3	1850	0.294117647058824
chr3	9436225	9446650	3	9525	0.262548262548263
chr3	16305075	16308525	3	3025	0.232142857142857
chr3	31572100	31578875	3	6225	0.360655737704918
chr3	50273000	50279875	3	5600	0.407582938388626
chr3	52088625	52092075	3	3325	0.0689655172413793
chr3	53286225	53290475	3	3850	0.340425531914894
chr3	55513400	55524225	3	10350	0.183908045977011
chr3	62400350	62401950	3	1350	0.333333333333333
chr3	66544550	66552325	3	7425	0.0738007380073801
chr3	87036425	87041150	3	4625	0.0769230769230769
chr3	98617400	98621825	3	3700	0.471698113207547
chr3	109073825	109075925	3	1850	0.280701754385965
chr3	114168025	114174250	3	5800	0.1875
chr3	124770675	124775675	3	4675	0.228571428571429
chr3	126191025	126195750	3	4450	0.12
chr3	130464500	130467225	3	2425	0.246913580246914
chr3	132439100	132442525	3	2875	0.295454545454545
chr3	147657375	147660225	3	2600	0.416666666666667
chr3	155460825	155465675	3	4200	0.283870967741935
chr3	177075775	177078625	3	2550	0.184210526315789
chr4	1768175	1770500	3	2100	0.206896551724138
chr4	1794400	1799450	3	4450	0.2375
chr4	13483325	13487075	3	3450	0.461538461538462
chr4	15679950	15686300	3	5125	0.421052631578947
chr4	24322975	24324825	3	1550	0.4
chr4	40628850	40633325	3	4275	0.164383561643836
chr4	48484800	48489225	3	4125	0.434782608695652
chr4	53577900	53581575	3	3300	0.236363636363636
chr4	71702525	71705725	3	3050	0.0851063829787234
chr4	78076775	78082075	3	5100	0.434782608695652
chr4	83289900	83297675	3	7200	0.154981549815498
chr4	134067000	134078125	3	10700	0.36144578313253
chr4	159090575	159094125	3	3100	0.280701754385965
chr4	183062275	183068550	3	5600	0.238341968911917
chr4	185939275	185942850	3	3100	0.419354838709677
chr4	187165925	187168450	3	2250	0.326530612244898
chr5	692225	694525	3	2125	0.176470588235294
chr5	3593925	3603175	3	8850	0.101083032490975
chr5	6711850	6717725	3	5550	0.160583941605839
chr5	11384575	11386625	3	1775	0.25531914893617
chr5	12665900	12668125	3	1900	0.416666666666667
chr5	32709150	32714575	3	5050	0.24
chr5	38337275	38341350	3	3750	0.104477611940299
chr5	43037950	43044600	3	5650	0.282608695652174
chr5	63509600	63511300	3	1400	0.363636363636364
chr5	76103050	76104450	3	1075	0.514285714285714
chr5	78907325	78910500	3	3050	0.0674157303370786
chr5	87436075	87442275	3	5450	0.179640718562874
chr5	92635400	92636350	3	750	0.5
chr5	109024225	109029275	3	4750	0.181818181818182
chr5	109593250	109594900	3	1400	0.291666666666667
chr5	141696425	141707625	3	10725	0.325581395348837
chr5	142777675	142785625	3	6675	0.373540856031128
chr5	145315800	145318450	3	2350	0.266666666666667
chr5	147250925	147254750	3	3400	0.193548387096774
chr5	154133500	154139050	3	5275	0.0952380952380952
chr5	172659775	172662625	3	2625	0.123711340206186
chr5	176045975	176047775	3	1450	0.473684210526316
chr6	4773150	4778550	3	5175	0.104166666666667
chr6	7106900	7111525	3	4450	0.272727272727273
chr6	10881925	10884525	3	2200	0.260869565217391
chr6	15243600	15250850	3	7150	0.0465116279069767
chr6	15264225	15269550	3	5075	0.387096774193548
chr6	30684200	30691975	3	6950	0.224899598393574
chr6	32155900	32160725	3	4225	0.333333333333333
chr6	33159775	33161475	3	1500	0.2
chr6	34202300	34208150	3	5325	0.371134020618557
chr6	35180800	35185725	3	4600	0.465116279069767
chr6	35995100	35998050	3	2800	0.0776699029126214
chr6	44092900	44096750	3	3650	0.113636363636364
chr6	74226325	74233875	3	6425	0.301369863013699
chr6	77271050	77274375	3	2775	0.253521126760563
chr6	83900850	83904475	3	3150	0.295652173913043
chr6	86348575	86354625	3	5800	0.24390243902439
chr6	87861200	87867750	3	5525	0.339622641509434
chr6	116986825	116990100	3	2950	0.19047619047619
chr6	138187325	138190400	3	2875	0.15
chr6	144586000	144587675	3	1500	0.25
chr6	144980500	144983000	3	2250	0.207792207792208
chr6	151772250	151776350	3	3950	0.0707964601769911
chr6	157097550	157105325	3	7300	0.125
chr6	163848475	163850175	3	1375	0.439024390243902
chr6	170121950	170126350	3	4200	0.0963855421686747
chr7	855025	858025	3	2900	0.0547945205479452
chr7	2558125	2565250	3	6825	0.0786026200873362
chr7	2670875	2674500	3	3175	0.235294117647059
chr7	5322200	5324450	3	1875	0.272727272727273
chr7	20821425	20828500	3	6850	0.0463320463320463
chr7	21466025	21472075	3	5475	0.229508196721311
chr7	27642100	27644450	3	1900	0.432432432432432
chr7	36191825	36196475	3	4300	0.166666666666667
chr7	42271175	42279100	3	7600	0.0901639344262295
chr7	45038250	45041350	3	3000	0.0689655172413793
chr7	55638075	55641275	3	2775	0.405797101449275
chr7	73442100	73443325	3	950	0.466666666666667
chr7	73702650	73705850	3	3000	0.342857142857143
chr7	74306250	74307650	3	1225	0.263157894736842
chr7	77165450	77169975	3	4225	0.134328358208955
chr7	77646900	77649775	3	2600	0.151898734177215
chr7	83275225	83278650	3	3200	0.11864406779661
chr7	94283400	94288450	3	4900	0.0727272727272727
chr7	99773375	99775650	3	2025	0.149253731343284
chr7	116502175	116504900	3	2525	0.10989010989011
chr7	127666700	127673450	3	6475	0.147058823529412
chr7	128094325	128098475	3	3850	0.122137404580153
chr7	128898300	128899600	3	1025	0.428571428571429
chr7	131236100	131243725	3	7100	0.184615384615385
chr7	150753750	150760750	3	6675	0.3
chr7	152130300	152134600	3	4125	0.196078431372549
chr7	155088225	155093400	3	5025	0.0526315789473684
chr7	157128625	157133275	3	4075	0.461538461538462
chr8	1710575	1714250	3	2950	0.345679012345679
chr8	9755550	9765675	3	7850	0.496732026143791
chr8	21900775	21902800	3	1825	0.285714285714286
chr8	22223825	22227125	3	2775	0.416666666666667
chr8	22454300	22458575	3	3650	0.341880341880342
chr8	22924050	22927450	3	3200	0.104347826086957
chr8	28258325	28260625	3	2050	0.3
chr8	28346975	28356400	3	8925	0.0862068965517241
chr8	29202925	29211200	3	8050	0.0571428571428571
chr8	37754425	37757450	3	2850	0.163265306122449
chr8	64079625	64084250	3	4400	0.263157894736842
chr8	77589500	77600475	3	9175	0.469798657718121
chr8	77612500	77616600	3	3825	0.102564102564103
chr8	90767700	90772250	3	4300	0.2
chr8	97165825	97167250	3	1125	0.5
chr8	101960175	101966550	3	6150	0.153846153846154
chr8	104309375	104313325	3	3525	0.236220472440945
chr8	108506725	108510425	3	3575	0.24
chr8	126009425	126016575	3	7050	0.08
chr8	143531175	143534975	3	3500	0.102564102564103
chr8	144904725	144907625	3	2575	0.203389830508475
chr8	145513500	145517075	3	3425	0.126984126984127
chr9	2275550	2278275	3	2175	0.354430379746835
chr9	3522425	3528775	3	6025	0.0707964601769911
chr9	14306625	14323775	3	16575	0.0428015564202335
chr9	14907225	14910925	3	3525	0.32258064516129
chr9	34576900	34579775	3	2700	0.114285714285714
chr9	35068900	35073300	3	4150	0.108843537414966
chr9	35603325	35606925	3	3425	0.0775193798449612
chr9	72870300	72876475	3	5725	0.140845070422535
chr9	97766000	97770875	3	4500	0.160583941605839
chr9	101866050	101870275	3	3950	0.163636363636364
chr9	118915350	118920100	3	4350	0.208
chr9	124412300	124415425	3	2925	0.32
chr9	124497675	124499375	3	1450	0.432432432432432
chr9	130659200	130662450	3	2525	0.51219512195122
chr9	130853200	130857250	3	3700	0.4
chr9	132175200	132177275	3	1925	0.133333333333333
chr9	135461800	135468000	3	5775	0.161764705882353
chr9	136293175	136295300	3	1825	0.324324324324324
chr9	136930600	136934500	3	3800	0.0677966101694915
chr9	139375900	139379575	3	3350	0.180327868852459
chr9	139436500	139441950	3	5050	0.191780821917808
chr9	139481775	139483275	3	1250	0.384615384615385
chr9	139559550	139561300	3	1625	0.15
chr9	140498975	140502000	3	2700	0.224489795918367
chr9	140560550	140562000	3	1300	0.266666666666667
chr9	140771825	140773675	3	1625	0.235294117647059
chrX	197800	200850	3	2850	0.133333333333333
chrX	1509475	1513650	3	4025	0.133333333333333
chrX	2880175	2882400	3	1825	0.509090909090909
chrX	18305475	18307350	3	1675	0.3125
chrX	19532975	19534250	3	1150	0.166666666666667
chrX	20157450	20161025	3	3400	0.25
chrX	62971000	62975800	3	4600	0.0598802395209581
chrX	70502550	70506625	3	3800	0.0930232558139535
chrX	73067625	73072575	3	4750	0.164383561643836
chrX	113833925	113835850	3	1525	0.468085106382979
chrX	114955950	114958675	3	2450	0.352941176470588
chrX	119384100	119386600	3	2200	0.189189189189189
chrX	136644300	136658775	3	14150	0.040983606557377
chrX	152950350	152956600	3	5850	0.194444444444444
chrX	153190825	153194250	3	3100	0.204545454545455
