# Supplementary material for: Large organized chromatin lysine domains help distinguish primitive from differentiated cell populations
Source: Nat Commun. 2021 Jan 21;12:499. doi: 10.1038/s41467-020-20830-9 (PMC7820432; doi:10.1038/s41467-020-20830-9)
Supplement: Supplementary file 3 — Supplementary Software [file 41467_2020_20830_MOESM3_ESM.zip › E010-H3K9me3_LOCKS.bed]

chr1	142569125	142646225	64	45275	8.8695652173913
chr1	248150825	248227750	64	31900	7.61904761904762
chr1	248237525	248306925	64	31875	7.48
chr1	248361800	248445900	64	30625	9
chr1	248510150	248590625	64	42550	7.85
chr10	38384525	38470225	64	52925	9
chr11	48670125	48793075	64	74625	9.33333333333333
chr11	48796000	48881000	64	58325	7.75609756097561
chr11	50114250	50200525	64	38400	6.4
chr11	50324050	50534250	64	188350	4.41025641025641
chr11	55176800	55253950	64	31200	7.2258064516129
chr11	55532300	55607100	64	31200	8.07142857142857
chr12	34293625	34380375	64	45400	5.27659574468085
chr12	34425950	34793975	64	329350	3.9047619047619
chr12	37988200	38117175	64	97800	3.15384615384615
chr12	38185350	38426200	64	214725	4
chr12	38491550	38570075	64	45550	6.57142857142857
chr12	133487125	133596950	64	83300	7.90909090909091
chr12	133597175	133757875	64	134000	5.11111111111111
chr13	19500150	19607775	64	72700	7.52941176470588
chr13	19684950	19767500	64	58850	6.08333333333333
chr14	20194550	20257800	64	34000	9.05263157894737
chr14	20288825	20359525	64	37750	8.97142857142857
chr14	20643225	20724400	64	31175	7.94736842105263
chr14	106239375	106315225	64	51775	5.21212121212121
chr14	106316200	106400300	64	57350	9.1578947368421
chr14	106428375	106516925	64	41475	8.66666666666667
chr14	106825850	106908150	64	40875	7.76470588235294
chr14	106908275	106991075	64	53475	4.90322580645161
chr14	107052450	107135925	64	44800	9.29032258064516
chr14	107135975	107219700	64	55900	3.40540540540541
chr15	20405450	20466425	64	33125	4.48
chr15	22405675	22482475	64	49475	6.82352941176471
chr15	22482750	22570925	64	60475	6.12121212121212
chr15	25414550	25497400	64	67825	1.30232558139535
chr16	32493025	32644650	64	125925	4.25806451612903
chr16	33849550	33995500	64	102675	7.61538461538461
chr16	34173400	34276975	64	61500	6.625
chr16	34465775	34564425	64	60825	8.88524590163934
chr16	34564625	34645300	64	47325	5.18181818181818
chr16	34645475	34742850	64	62150	6.57142857142857
chr16	34848875	34930200	64	53550	8.81818181818182
chr16	35067500	35150975	64	50225	5.87878787878788
chr16	35151400	35257300	64	71975	7.92307692307692
chr17	21932925	22017375	64	41000	8.95238095238095
chr17	22153775	22262525	64	61700	6.56410256410256
chr17	25262975	25335625	64	41500	6
chr19	8947700	9020550	64	37500	6.31578947368421
chr19	9020675	9090925	64	38025	6.22222222222222
chr19	9321475	9395775	64	30125	5.6551724137931
chr19	9547075	9630050	64	53725	8.625
chr19	12287625	12363525	64	46200	7.1
chr19	15821375	15913850	64	31750	9.31707317073171
chr19	22196600	22275200	64	39175	7.72727272727273
chr19	22416250	22494625	64	36575	6.56
chr19	22582825	22648000	64	35575	4.63157894736842
chr19	22648300	22733725	64	62000	2.19047619047619
chr19	22861575	22937150	64	39650	7.375
chr19	22941900	23025200	64	45525	6
chr19	23139750	23214625	64	31375	8.74285714285714
chr19	27959900	28113300	64	128775	2.71052631578947
chr19	28113350	28221775	64	72050	6.80701754385965
chr19	37334025	37434325	64	68900	9.33333333333333
chr19	37434700	37513850	64	41950	7.86666666666667
chr19	37846325	37957050	64	79650	8.73684210526316
chr19	52533150	52630675	64	69875	7.24324324324324
chr19	56246375	56323000	64	30375	9.17647058823529
chr19	56340200	56419425	64	37600	8.59259259259259
chr19	56420250	56494500	64	38225	4.57142857142857
chr19	57108100	57195925	64	58325	4.64705882352941
chr19	57196650	57272775	64	38900	7.61904761904762
chr19	57272975	57362100	64	61375	4.85714285714286
chr19	57362875	57429150	64	39775	3.52941176470588
chr19	57429475	57495525	64	39550	5.04
chr19	57495650	57567775	64	43375	3.23076923076923
chr19	58433500	58553000	64	71725	9.0625
chr20	29926800	29995575	64	26725	8.11111111111111
chr21	9411200	9480100	64	46900	3.69230769230769
chr21	9480475	9547175	64	37800	5.75
chr21	9825400	9921500	64	74750	3.73684210526316
chr21	10697925	10921225	64	189625	7.54545454545455
chr21	10921825	10998625	64	44550	7.69230769230769
chr21	11018175	11139650	64	108175	4.48275862068965
chr22	47712600	47785250	64	36350	7.11111111111111
chr3	75689300	75773200	64	52750	2.78787878787879
chr4	123025	223300	64	69725	6.53846153846154
chr4	332825	455250	64	98825	3.73913043478261
chr4	190470100	190607025	64	117725	3.48148148148148
chr5	45926250	46157525	64	191425	6.97297297297297
chr5	46158300	46378025	64	187250	7.92857142857143
chr5	140706525	140809675	64	65200	8.57142857142857
chr7	56221050	56285400	64	34525	5.57142857142857
chr7	56286200	56358950	64	34075	5.83333333333333
chr7	56621175	56717625	64	48450	8.85714285714286
chr7	57196100	57278250	64	53900	5.45454545454545
chr7	57278475	57352450	64	50175	6.3030303030303
chr7	57352625	57433675	64	58950	3.40740740740741
chr7	57433750	57520175	64	51450	6.22222222222222
chr7	61738800	61973625	64	127100	7.18367346938776
chr7	61975050	62074625	64	70750	3.51020408163265
chr7	62074725	62257475	64	159475	7.06976744186047
chr7	62373975	62490575	64	90800	9.24137931034483
chr7	62490875	62578875	64	59525	6.59016393442623
chr7	62615325	62688500	64	33075	5.825
chr7	63358325	63441950	64	40700	9.11111111111111
chr7	63472900	63565800	64	57125	5.03703703703704
chr7	63632125	63715200	64	44250	6.96296296296296
chr7	63731100	63814200	64	44425	7.90909090909091
chr7	63814250	63907725	64	47175	8.81818181818182
chr7	157840025	157916875	64	43500	9.33333333333333
chr7	157917175	157998850	64	50525	6
chr7	158003625	158075775	64	34075	7.77777777777778
chr8	43349300	43550800	64	176200	4.74074074074074
chr8	43550850	43751950	64	183625	5.22222222222222
chr8	46876650	47070900	64	167650	4.17307692307692
chr8	47071100	47311850	64	223125	4.08
chr8	47311925	47495125	64	155550	4.6875
chr8	47495225	47577175	64	46050	8.96551724137931
chr8	47811100	47887925	64	44525	9.25925925925926
chrX	58241600	58316350	64	39375	8.4
chrX	58316450	58383625	64	48500	6.12121212121212
chrX	58383800	58458375	64	57675	8.26666666666667
chrX	61781225	61851850	64	51575	5
chrX	61851900	61930525	64	52800	8.88235294117647
chr15	20539950	20627925	63	57600	5.38461538461539
chr19	22082475	22163525	63	49575	7.18181818181818
chr19	56905175	56987725	63	60525	3.2
chr20	29580700	29653950	63	43525	5.05555555555556
chr5	178449050	178551275	63	66375	6.32
chr5	150264650	150344125	62	50700	5.47826086956522
chr16	34955350	35056225	61	79300	5.56521739130435
chr19	22759450	22839575	61	41400	8.72727272727273
chr8	47715200	47806075	61	68925	5.41935483870968
chr7	57937100	58053775	60	92450	3.33333333333333
chr19	27811625	27955425	58	112675	2.42553191489362
chr5	178328175	178419175	58	71125	2.68571428571429
chr14	20359725	20429925	57	41950	5.38775510204082
chr15	25266275	25364125	57	67275	5.5
chr19	58554000	58665300	56	79025	4.17142857142857
chr11	54938750	55031550	54	71425	3.74117647058824
chr19	23056075	23124425	54	39300	3.31914893617021
chr6	61880275	61943700	54	44000	2.48101265822785
chr14	106991250	107048525	52	38250	2.82758620689655
chr19	37179900	37271075	52	69150	4.58
chr5	49457250	49565175	52	81850	3.31386861313869
chr11	50659300	50772525	50	85600	4.09638554216868
chr7	56503475	56573750	50	49450	4.26086956521739
chr16	34773400	34837550	49	42100	3.54838709677419
chr4	190610300	190684550	49	59225	1.74736842105263
chr11	50534425	50655225	48	110625	3.45945945945946
chr3	90437250	90504700	48	46375	3.91596638655462
chr13	19608450	19676300	46	49025	2.88888888888889
chr21	10595100	10645775	45	28175	3.16129032258065
chr19	37100725	37150850	42	39975	2.85714285714286
chr19	9433525	9508225	41	61575	2.35714285714286
chr19	57022800	57103350	41	65125	2.47619047619048
chr4	223350	280550	40	44300	2.34285714285714
chr7	63565975	63605550	38	28175	1.56521739130435
chr5	140613300	140655150	36	32925	1.85365853658537
chr19	37613525	37662350	31	40600	1.23076923076923
chr19	38022400	38079575	29	49850	1.08
chr3	90392500	90418475	21	21300	0.754098360655738
chrX	61756700	61775300	18	15325	0.529411764705882
chr7	62257550	62319300	17	58700	0.366492146596859
chr19	37298025	37327175	16	26375	0.388059701492537
chr19	58748525	58784900	16	33175	0.484848484848485
chr4	39925	97275	16	54675	0.346153846153846
chr16	34935500	34949900	15	12675	0.486486486486487
chr19	58684150	58727175	15	39375	0.473684210526316
chr19	37023800	37057375	14	30800	0.444444444444444
chr19	53733525	53756725	14	20800	0.4
chr19	24467625	24577700	13	107675	0.098159509202454
chr19	52357500	52386150	13	26650	0.377049180327869
chr6	62178625	62230650	13	49450	0.198391420911528
chr11	54794100	54852475	11	56350	0.197183098591549
chr11	54905800	54934925	11	27950	0.186666666666667
chr12	38130950	38148650	11	16450	0.18348623853211
chr16	35264200	35278575	11	12825	0.25531914893617
chr16	68583600	68611800	11	26875	0.25
chr19	23525950	23556775	11	27625	0.260869565217391
chr19	24300300	24322200	11	20550	0.255813953488372
chr12	34825650	34840275	10	13250	0.278260869565217
chr19	9630225	9648150	10	16800	0.216216216216216
chr19	24385025	24415700	10	29000	0.145785876993166
chr1	247196325	247221875	9	24175	0.166666666666667
chr19	44824400	44846275	9	20425	0.206896551724138
chr4	49633200	49660125	9	25300	0.225988700564972
chr7	6718200	6742175	9	22400	0.230769230769231
chr7	64435175	64462325	9	25350	0.228855721393035
chr9	115749425	115768675	9	17675	0.173913043478261
chr19	12121625	12140775	8	18050	0.152173913043478
chr19	20219075	20238875	8	18825	0.133333333333333
chr19	37725675	37738550	8	11625	0.177339901477833
chr7	62325375	62361700	8	35350	0.135135135135135
chr11	51285775	51315750	7	29525	0.142857142857143
chr12	38117225	38129050	7	11250	0.111111111111111
chr16	33608600	33616250	7	7225	0.149253731343284
chr19	19996650	20007500	7	10450	0.15
chr19	44340750	44357325	7	15400	0.115942028985507
chr19	58073650	58089675	7	15275	0.125
chrX	61943500	61955225	7	10950	0.121951219512195
chr10	42442300	42484725	6	40675	0.0952380952380952
chr11	51248625	51264075	6	15075	0.1
chr19	20721075	20740900	6	19350	0.0816326530612245
chr19	40528675	40543750	6	14350	0.0816326530612245
chr19	44461650	44481825	6	19375	0.0921052631578947
chr19	52814400	52831575	6	16625	0.0860215053763441
chr7	57705425	57716825	6	10800	0.0913705583756345
chr10	39076525	39155000	5	78075	0.0131147540983607
chr15	80205550	80214775	5	8750	0.0659340659340659
chr19	23400575	23425350	5	24350	0.0568181818181818
chr9	99514850	99527825	5	12650	0.0512820512820513
chrX	61724800	61735675	5	10500	0.0647773279352227
chr15	19999975	20012400	4	12250	0.0217391304347826
chr19	44976575	44992375	4	15575	0.0251572327044025
chr9	115801350	115818375	4	16725	0.0215827338129496
chr19	21059600	21069600	3	9900	0.0116618075801749
chr19	58044625	58053950	3	9225	0.0117302052785924
