# Supplementary material for: Large organized chromatin lysine domains help distinguish primitive from differentiated cell populations
Source: Nat Commun. 2021 Jan 21;12:499. doi: 10.1038/s41467-020-20830-9 (PMC7820432; doi:10.1038/s41467-020-20830-9)
Supplement: Supplementary file 3 — Supplementary Software [file 41467_2020_20830_MOESM3_ESM.zip › E010-H3K27ac_LOCKS.bed]

chr1	2047275	2364375	53	61850	51.5189873417722
chr1	8403300	8730325	53	58750	51.2972972972973
chr1	26929850	27560775	53	68125	57.0666666666667
chr1	27561075	27989800	53	96425	47.9767441860465
chr1	32392175	32904625	53	60550	48.2380952380952
chr1	149967600	150615300	53	86475	48.92
chr1	153505400	153959750	53	63575	48.2926829268293
chr1	154869275	155215350	53	76900	35.7142857142857
chr1	155936200	156372125	53	71500	42.75
chr1	159869600	160374625	53	69275	54.25
chr1	164485025	164750225	53	62500	50.6885245901639
chr10	80821425	81041725	53	77125	45.4418604651163
chr11	444500	841625	53	55575	52
chr11	62248375	62574425	53	72750	36
chr11	63579300	63861475	53	46950	39.304347826087
chr11	64980925	65344950	53	87025	41.7272727272727
chr11	95449250	95962425	53	60125	45.5
chr12	6640350	7056050	53	86050	31.40625
chr12	57733550	58293250	53	76175	40.65
chr12	121647575	122354425	53	62000	59.3333333333333
chr14	68915975	69283575	53	63525	34.7676767676768
chr15	63034275	63604425	53	53100	51.4285714285714
chr16	377125	729800	53	51550	52
chr16	2722500	3188450	53	54900	55.1084337349398
chr16	30345725	30970650	53	79700	38.3709677419355
chr16	84918500	85349050	53	50975	45.2923076923077
chr16	85361500	85643175	53	75325	31.5757575757576
chr16	89239650	89551675	53	43675	41.0602409638554
chr17	6914325	7310975	53	72625	47.5058823529412
chr17	17566475	17834025	53	87050	35.8333333333333
chr17	40264050	40674425	53	45625	59.3333333333333
chr17	55333050	55683325	53	103925	15.1023622047244
chr17	55685550	56015025	53	58225	43.2083333333333
chr17	78961550	79360375	53	54700	52.9268292682927
chr19	1205000	1453650	53	72650	37.5757575757576
chr19	18215025	18562250	53	59675	40.6206896551724
chr19	46799900	47449700	53	65175	52.6181818181818
chr19	57682875	58662225	53	65350	35.9115044247788
chr2	43115625	43521650	53	58550	53.7209302325581
chr2	47382875	47924700	53	59625	59.5925925925926
chr2	207846725	208274375	53	57650	54.9056603773585
chr2	219987075	220442375	53	55175	48.9302325581395
chr2	232265025	232853525	53	60725	57.5767195767196
chr3	48884300	49724650	53	76625	49.4366197183099
chr3	128878325	129420650	53	62200	56.8888888888889
chr4	77345550	77779100	53	67850	28.6794871794872
chr5	71360700	71604975	53	58500	59.4571428571429
chr5	123886350	124299150	53	86225	36.9763779527559
chr6	2960525	3390850	53	74575	50.0952380952381
chr6	25962375	26366075	53	97525	35.7837837837838
chr6	111800050	112177325	53	60125	57.2
chr7	5367125	5871550	53	74350	55.2727272727273
chr7	69089400	69537725	53	42000	54.4166666666667
chr8	8140325	8703175	53	48850	58.1904761904762
chr8	61308600	61911100	53	59475	54.7160493827161
chr9	130461400	130770125	53	49425	28
chr9	131397300	131965550	53	57650	54.3440860215054
chr9	132015650	132585725	53	68575	55.2173913043478
chr9	139220225	139503750	53	56550	39.6385542168675
chr9	139683050	140142375	53	61025	40.4691358024691
chr17	518225	905875	52	45500	55
chr2	121466950	121709750	52	58175	39.9636363636364
chr1	109288825	109850625	51	62925	51.0943396226415
chr11	65989825	66535625	51	64175	38.8181818181818
chr16	81174800	81779925	51	50625	51.3770491803279
chr2	235583525	236079625	51	53175	52.5666666666667
chr17	75311925	75634600	50	53725	44.05
chr8	145513975	145755075	50	46650	43.7142857142857
chr19	55718200	56000750	49	44150	38.6666666666667
chr1	10438250	10816750	48	56075	43.6666666666667
chr14	77370850	77670800	48	75675	44.3448275862069
chr7	2139450	2607350	48	58125	49.0847457627119
chr19	42572975	42937950	47	55675	43.0967741935484
chr20	10309900	10693800	47	59225	50.5172413793103
chr9	87274450	87677725	47	56700	44.25
chr10	104059975	104513100	46	71950	43.4285714285714
chr11	66885050	67293375	46	51000	44.865671641791
chr1	64935150	65214175	45	55925	43.5882352941176
chr19	2268800	2740050	45	41925	48.0845070422535
chr6	31461775	32015000	45	72375	37.037037037037
chr6	157095350	157429700	45	38550	46.0740740740741
chr9	136686500	136934150	45	44275	37.1940298507463
chr3	9118900	9466150	44	58750	42.1666666666667
chr12	56274925	56754950	43	68800	35.4193548387097
chr3	112709325	113023075	43	56000	27.5806451612903
chr5	149621325	149940400	43	36025	38.32
chr7	70030875	70369325	43	56200	41.169014084507
chr7	100728150	101055475	43	39025	40.6329113924051
chr11	57191975	57568275	42	56300	31
chr3	48411400	48808100	42	47825	46.8627450980392
chr11	64428475	64692675	41	45675	40.9180327868852
chr12	53610325	53937875	41	47275	40.3157894736842
chr17	27218250	27508000	41	46675	41.0416666666667
chr22	36719750	36878550	41	36175	45
chr1	39451250	39739025	40	54475	37.6901408450704
chr11	63861525	64174200	40	49175	33.0740740740741
chr19	58662425	59087700	40	51325	33.7368421052632
chr3	171727550	172036625	40	51600	35.5853658536585
chr1	85665475	86095275	39	53025	37.3928571428571
chr1	232572275	232767125	39	49850	43.2363636363636
chr15	66909600	67143125	39	39675	29.0714285714286
chr17	41080800	41496850	39	45900	34.6582278481013
chr2	153099650	153505600	39	35500	40.4831460674157
chr11	46847725	47293575	38	48225	42.1866666666667
chr22	42608350	42841100	38	33225	33.7735849056604
chr15	65541200	65716225	37	39000	34.1666666666667
chr5	141185225	141537000	37	39300	35.4285714285714
chr8	128806125	128982425	37	33550	22.1428571428571
chr14	70010775	70476000	36	54750	27.5263157894737
chr16	11589525	12010950	36	39325	30.1612903225806
chr1	1440175	1850675	35	35525	35.5625
chr1	26092150	26363000	35	38000	38.6611570247934
chr11	113920100	114115400	35	52925	20.9090909090909
chr17	36828750	37082925	35	51200	39.3239436619718
chr18	46293300	46503000	35	41050	38.1904761904762
chr2	20672750	20867925	35	30025	32.5294117647059
chr22	39510725	39748300	35	34050	32.3181818181818
chr3	185406250	185661425	35	39650	26.54
chr4	146539225	146861125	35	34275	34.16
chr8	26213550	26516750	35	45375	38
chr9	126093550	126328925	35	36200	34.1348314606742
chr1	31190675	31382600	34	32800	31
chr1	151210600	151592650	34	39375	29.0416666666667
chr11	44692125	44933475	34	40350	32.020618556701
chr17	42082300	42404100	34	41750	36.8666666666667
chr2	102312875	102460225	34	32100	27.9677419354839
chr2	175613900	175873000	34	40275	32.8372093023256
chr22	29278575	29451700	34	34350	31.3333333333333
chr3	11465250	11812575	34	44200	34.6717557251908
chr6	42846775	43265025	34	50725	37.1785714285714
chr1	54715725	54956725	33	52725	36.1626016260163
chr14	23284875	23566200	33	46350	19.1780821917808
chr15	67316450	67494425	33	36275	36.0392156862745
chr2	66653775	66809550	33	49475	32.3571428571429
chr20	35722825	35975700	33	32800	32.9238578680203
chr6	107779875	107949625	33	33800	32.2702702702703
chr8	144896175	145070125	33	39175	31.1304347826087
chr1	56898025	57154750	32	40825	34.1237113402062
chr10	73839025	74124575	32	40400	31.1904761904762
chr14	99930575	100086900	32	43975	28.3636363636364
chr15	90542375	90811850	32	38425	36
chr19	47582875	47793600	32	44650	25.0666666666667
chr6	15239900	15437850	32	41150	20.7272727272727
chrX	153595400	153776700	32	29350	34.1764705882353
chr1	26602200	26882800	31	38900	30.1777777777778
chr17	48763600	49032250	31	39175	31.4777070063694
chr4	140877725	141084400	31	30100	32.4313725490196
chr8	101998875	102258250	31	31950	34.5714285714286
chr1	8758275	9015850	30	38550	34.6785714285714
chr17	7983050	8199300	30	47775	30
chr2	238490750	238647950	30	27050	34.9736842105263
chr2	240084875	240271850	30	26775	23.4090909090909
chr6	30482650	30750325	30	48725	23.3235294117647
chr10	13714650	13878575	29	25775	34
chr11	206175	371000	29	30300	31.8461538461538
chr15	89902075	90013750	29	34600	26.5084745762712
chr17	77715525	77819575	29	21325	24.9285714285714
chr19	39810800	40033475	29	38300	29.35
chr2	145159350	145354425	29	63675	19.6823529411765
chrX	39946225	40036650	29	30025	18.0506329113924
chr1	43389600	43502625	28	31025	31.1875
chr17	79360775	79534525	28	43675	26.3555555555556
chr17	79922675	80077450	28	25575	21.5818181818182
chr19	12720825	12952550	28	41700	31.1794871794872
chr19	30713875	30865900	28	33700	23.4054054054054
chr19	45873200	46120000	28	28625	31.6588235294118
chr7	42055525	42280250	28	47375	30.494623655914
chr7	129896350	130134750	28	35375	26.9925925925926
chr9	133565725	133812475	28	33225	29.8461538461538
chr1	1234050	1408425	27	37325	25.9166666666667
chr11	75236375	75380700	27	30375	18.6181818181818
chr11	118740475	118993300	27	50250	27.2727272727273
chr19	38699575	38828100	27	22600	22.8
chr2	9307850	9410500	27	21825	24.7142857142857
chr2	206540300	206650475	27	26850	12.5294117647059
chr22	46403425	46481600	27	15475	19.8064516129032
chr9	109560475	109812125	27	33300	29.9259259259259
chr9	116162450	116396925	27	28600	28.3168316831683
chr1	157935000	158048300	26	27950	26
chr1	201605275	201739875	26	38125	25.258064516129
chr1	204223125	204347600	26	29700	18.7118644067797
chr1	205241950	205345425	26	36575	19.7171717171717
chr10	98851500	98947900	26	24100	18.1153846153846
chr11	27368325	27529325	26	32050	27.9714285714286
chr12	109078075	109252525	26	34525	29.0555555555556
chr14	89731650	89909800	26	27775	28.8
chr17	46018375	46114950	26	29600	25.1875
chr19	39137775	39192875	26	35700	6
chr3	184278775	184491675	26	34275	28.0487804878049
chr6	163735350	163912450	26	37775	29.5789473684211
chr8	37552075	37661375	26	16850	26.9333333333333
chr9	34558500	34666625	26	30850	10.5393258426966
chr1	38454150	38558525	25	23500	16.4727272727273
chr1	208323225	208426650	25	24825	20.8837209302326
chr11	61478900	61638675	25	28325	24.5
chr16	70715850	70835450	25	29000	21.8571428571429
chr18	53054650	53257775	25	31075	29.0666666666667
chr19	4360575	4475225	25	25600	24.5891472868217
chr2	47210375	47316250	25	31100	19.1666666666667
chr22	26769600	26986575	25	26675	21.5932203389831
chr4	77869300	78108825	25	33150	29.3492822966507
chr4	140586425	140843025	25	30525	28.3723404255319
chr5	176852350	176982075	25	33650	23.8333333333333
chr6	56555475	56681575	25	21400	19.4166666666667
chr10	114762050	114941975	24	29175	25.8125
chr14	24505575	24777100	24	35900	16.5057471264368
chr15	77775550	77926925	24	27800	26.9189189189189
chr17	26878575	27192875	24	45450	23.8018018018018
chr4	1751300	1900925	24	34275	26.08
chr6	138771575	138929575	24	31650	24.8440366972477
chr9	127457325	127575875	24	23200	24.4444444444444
chr9	130817750	130978550	24	28925	24.2736842105263
chr1	29448350	29610550	23	23025	25.3636363636364
chr12	54623450	54784925	23	35600	24.1866666666667
chr12	62982375	63125900	23	32225	23.6363636363636
chr14	93425325	93526975	23	20075	18.6607142857143
chr2	74599925	74811700	23	33400	19.8782608695652
chr5	139013200	139114350	23	41450	9.32620320855615
chr9	82174325	82288950	23	27675	18.1153846153846
chr14	103954800	104104675	22	32575	24.5454545454545
chr16	49561800	49747200	22	33475	20.3423423423423
chr19	41681625	41833450	22	28850	20.9473684210526
chr19	46365325	46509725	22	21025	22.9824561403509
chr2	55226000	55401075	22	35475	19.5454545454545
chr3	32854700	32913050	22	28925	23.76
chr6	24872800	25062975	22	26800	24.8852459016393
chr8	68827625	68961225	22	22900	20.2736842105263
chr1	33800025	33902875	21	29150	18.5714285714286
chr1	145382025	145543525	21	35150	15.4608695652174
chr11	119177150	119253025	21	20050	22.5238095238095
chr15	55978900	56092500	21	25725	22.0909090909091
chr16	73019575	73105900	21	37450	16.0952380952381
chr17	79779950	79900325	21	24225	18.2222222222222
chr19	41151825	41317650	21	29275	23.8928571428571
chr2	64429350	64559025	21	17350	21.03125
chr20	20342200	20458825	21	21800	23.3170731707317
chr3	42054225	42141375	21	31900	18.1176470588235
chr3	181404950	181477500	21	42200	11.8333333333333
chr6	2839800	2931850	21	17225	15.6744186046512
chr7	100136000	100305200	21	27525	23.5294117647059
chr9	137211825	137348950	21	19125	23.1836734693878
chr9	140145625	140282425	21	28075	22.1271676300578
chr1	81834825	82043575	20	27400	21.25
chr1	156627050	156739250	20	47750	16.7384615384615
chr16	1991800	2099175	20	22550	21.24
chr16	49844200	49917800	20	26475	12.7272727272727
chr17	63491150	63597800	20	29150	16.8051948051948
chr17	75084100	75187050	20	17775	13.9
chr18	46986200	47174850	20	27175	20.0434782608696
chr22	38597250	38730275	20	21650	12.7362637362637
chr22	50681025	50766300	20	19275	13.6842105263158
chr3	50264425	50340975	20	32200	14.2166666666667
chr4	6889450	7009725	20	18575	21.1153846153846
chr7	127580850	127702525	20	26200	15.3181818181818
chr1	22226750	22273600	19	15000	14.72
chr1	230237675	230322850	19	22275	15.9615384615385
chr11	19688775	19802975	19	18975	19.7647058823529
chr11	47516550	47616425	19	19400	12.3287671232877
chr13	114828250	114900375	19	25300	9.4640522875817
chr14	68648100	68730000	19	17250	15.2359550561798
chr14	91815050	91885300	19	17975	15.0833333333333
chr16	4303125	4401900	19	18525	18.8666666666667
chr17	40063750	40180975	19	19325	19.6065573770492
chr2	202796500	202910150	19	25925	14.1739130434783
chr20	31044025	31130000	19	26650	9.02912621359223
chr3	134027450	134206775	19	31775	18.2619047619048
chr5	98098875	98132675	19	20825	15.8
chr5	180610950	180708700	19	25650	18.3076923076923
chr6	27740500	27871425	19	43300	16.1521739130435
chr7	25761100	25902725	19	24450	20.3197278911565
chr7	28708475	28780175	19	17075	13.09375
chr7	130561400	130646125	19	21500	15.2
chr7	137846150	137943975	19	19975	16.6
chr1	90257250	90339450	18	18850	20.0263157894737
chr1	181057200	181111675	18	16125	12.9433962264151
chr1	206806900	206897650	18	17200	18.125
chr10	126359800	126491650	18	24650	16.2732919254658
chr12	120794800	120885450	18	24675	19.5945945945946
chr13	41218550	41256975	18	13575	17.1724137931034
chr13	100601800	100648050	18	31300	3.73684210526316
chr13	112710875	112875325	18	30250	18.2857142857143
chr16	75267375	75376825	18	34150	16.5324675324675
chr17	7451775	7533600	18	21250	12.0283687943262
chr17	71151800	71317225	18	20300	18.1785714285714
chr17	76337650	76386475	18	26625	9.8125
chr19	51000225	51071450	18	16075	14.4897959183673
chr2	64836750	64882950	18	19075	16.88
chr3	149245750	149357000	18	19425	18.9859154929577
chr3	184049900	184098525	18	15650	17.5882352941176
chr4	95947950	95995525	18	15200	14.3333333333333
chr5	14118550	14217650	18	18350	17.7272727272727
chr5	172185350	172332100	18	27850	20.0909090909091
chr6	44185300	44239775	18	23575	9.71929824561403
chr6	155405275	155510850	18	19050	14.2542372881356
chr9	98168650	98370575	18	49475	12.3879003558719
chr1	60134700	60232475	17	15400	17.6603773584906
chr1	161086425	161197225	17	23125	17
chr1	203517875	203662450	17	19725	18.5660377358491
chr1	204034075	204098875	17	22575	9.77011494252874
chr1	235044175	235125175	17	23875	12.0112994350282
chr14	77742050	77805750	17	15125	13.9012345679012
chr15	93347325	93465925	17	36050	14.7301587301587
chr15	99393500	99448175	17	19100	7.33333333333333
chr20	3741325	3874475	17	20800	14.6153846153846
chr20	30101825	30198525	17	19125	18.4117647058824
chr3	13032100	13093025	17	19925	16.4
chr3	46967950	47021825	17	10275	11.8461538461538
chr4	154110275	154191850	17	32975	5.53488372093023
chr6	32079975	32171750	17	26100	12.1333333333333
chr6	168225350	168267850	17	13300	10.6086956521739
chr7	984925	1095200	17	15525	18.1666666666667
chr1	21632200	21677300	16	13375	13.6666666666667
chr1	149782525	149914325	16	21825	15.4451612903226
chr1	226837975	226951675	16	18400	17.3421052631579
chr1	228223450	228372250	16	21750	17.1645569620253
chr10	91086525	91175500	16	18050	14.7826086956522
chr10	112545925	112681050	16	23025	16.8888888888889
chr11	19829350	19896225	16	16925	17.4285714285714
chr11	92239300	92280425	16	10700	12.56
chr13	100308225	100402600	16	30125	11.8095238095238
chr15	57489650	57552525	16	23150	8.85185185185185
chr16	67184400	67283725	16	18900	16.1
chr17	30585100	30642325	16	15800	12.5384615384615
chr17	39928675	39992825	16	16175	16.8727272727273
chr19	908850	962150	16	13775	13.3636363636364
chr20	52195600	52277425	16	18775	15.1851851851852
chr22	37997375	38093650	16	17000	16.0963855421687
chr5	92910150	93013775	16	44050	16.2898550724638
chr5	168246125	168325050	16	16350	17.3684210526316
chr6	34982350	35036575	16	19650	11.6119402985075
chr9	134231825	134299225	16	24000	11.56
chr9	140435650	140515725	16	12925	17.5555555555556
chr1	933050	969625	15	13550	13.36
chr1	36771200	36867875	15	19775	14.6315789473684
chr1	234613450	234689450	15	23450	14.367816091954
chr10	16986050	17072175	15	24725	12.1590909090909
chr11	11979475	12066225	15	15675	15.8709677419355
chr11	73017950	73096725	15	21525	14.32
chr11	125026275	125143125	15	21400	15.609022556391
chr13	99127825	99196175	15	12675	11.15
chr13	107143275	107188900	15	20525	11.8
chr15	78590975	78640875	15	17550	11.1636363636364
chr16	31043750	31154200	15	15050	12.9478260869565
chr16	72866825	72912550	15	13325	9.37142857142857
chr16	85643575	85722600	15	19225	16.8
chr17	72192525	72292800	15	19575	16.4583333333333
chr18	42259075	42351750	15	20000	12.2738095238095
chr19	56091050	56199825	15	28600	11.0743801652893
chr2	23809525	23860700	15	11425	15.8235294117647
chr2	28829700	28918675	15	15125	12.5636363636364
chr2	44907475	45031950	15	16825	16.84375
chr20	55826300	55902350	15	23850	15.6666666666667
chr3	55518325	55611300	15	18000	15
chr3	147059075	147130650	15	22025	14.84375
chr4	38080500	38164475	15	14575	12.5
chr5	60906150	61043225	15	20225	16.2230483271375
chr7	2647275	2685600	15	12975	14.9473684210526
chr1	43995925	44039150	14	11450	8.96875
chr1	68672525	68761650	14	14600	15.4782608695652
chr10	123900325	123957750	14	16625	10.953488372093
chr10	126671675	126753825	14	12925	13.5
chr10	131744400	131765450	14	8550	10.5833333333333
chr12	57471450	57541925	14	24975	5.31428571428571
chr14	74178575	74262300	14	29900	11.6610169491525
chr15	85945400	86048350	14	15000	13.0404624277457
chr16	52469225	52587750	14	26525	15.3469387755102
chr16	53065000	53166050	14	18625	12.5934065934066
chr17	36714775	36766475	14	15200	9.1
chr17	43201675	43275250	14	17650	13.5460992907801
chr17	73628450	73697275	14	14000	11.7247706422018
chr18	25611400	25670000	14	22150	12.1153846153846
chr18	60408300	60458425	14	13450	8.40677966101695
chr18	74157725	74241175	14	22400	11.5
chr19	1840350	1887800	14	21150	8.69767441860465
chr19	49117275	49164525	14	20675	14.6923076923077
chr19	54926025	54985125	14	21300	13.1914893617021
chr2	70941375	70974775	14	14600	10.1304347826087
chr2	97480975	97578175	14	17500	14.35
chr20	45938725	46000175	14	28425	11.9411764705882
chr20	48290900	48331050	14	10000	12.8461538461538
chr20	57452400	57483550	14	14775	5.67164179104478
chr20	62257150	62382875	14	18550	13.7297297297297
chr22	27932775	27973275	14	10225	11.0857142857143
chr3	140769700	140828725	14	29625	3.50200803212851
chr3	141045475	141132200	14	18125	8.75675675675676
chr5	140855125	140905325	14	14850	12.9333333333333
chr7	27170650	27209550	14	8300	14.9767441860465
chr7	99663350	99775025	14	23075	14.4220183486239
chr7	155247050	155305275	14	15500	8.49462365591398
chr8	30240550	30300625	14	20750	11.7
chrX	21902625	21966025	14	11475	14.7216494845361
chr1	17864500	17930625	13	20725	13.0714285714286
chr1	19228500	19292900	13	15575	12.5057471264368
chr1	33182475	33232750	13	12725	13.1555555555556
chr1	95285400	95405200	13	21500	10.8689655172414
chr1	154127875	154196950	13	17400	10.48
chr1	201417500	201482200	13	17075	12.2193548387097
chr1	203236625	203309225	13	20450	12.1621621621622
chr11	62597775	62657825	13	22150	8.4
chr11	122176250	122239075	13	12125	13.7428571428571
chr12	52214900	52264675	13	15200	13.3142857142857
chr12	52403325	52445950	13	8200	14.1714285714286
chr13	53454175	53538300	13	15550	12.5925925925926
chr14	105937025	105966325	13	17575	6.64197530864198
chr16	56292375	56343200	13	14275	10.6495726495726
chr19	10973625	11005050	13	14625	10.84
chr19	13944025	13993125	13	17650	13.1666666666667
chr19	35625300	35656950	13	9950	9.2051282051282
chr19	49946350	50017400	13	15225	12.4150943396226
chr2	26958775	27016250	13	13875	13.1358024691358
chr2	85441050	85492775	13	17425	5.9672131147541
chr2	85751450	85844900	13	22650	6.24742268041237
chr20	31330175	31409525	13	17250	11.2266666666667
chr20	61391825	61463825	13	14600	12.780487804878
chr20	62573875	62613575	13	11750	11.6363636363636
chr22	39892275	39930875	13	12875	6.81818181818182
chr3	71072025	71122650	13	15075	8.45045045045045
chr3	120135475	120189300	13	15100	12.875
chr3	168519375	168558750	13	13750	10.45
chr4	10094450	10125750	13	12300	4.07692307692308
chr5	149517175	149541675	13	11875	4.63529411764706
chr5	158437575	158493550	13	14500	14.4285714285714
chr6	27095075	27116125	13	13125	2.68085106382979
chr7	128808800	128937400	13	17050	13.3
chr8	41133950	41219400	13	14775	13.8484848484848
chr8	120598350	120687300	13	17050	13.2631578947368
chr9	97733250	97791925	13	15875	8.61904761904762
chr1	2456100	2488975	12	21725	2.53684210526316
chr1	16466400	16509200	12	16850	5.0379746835443
chr1	23101925	23163900	12	22825	10.6153846153846
chr1	31666825	31713300	12	10525	10.88
chr10	21567900	21626400	12	13825	12.0806451612903
chr10	35705600	35760950	12	18150	8.05128205128205
chr10	71077700	71099625	12	9325	5.97530864197531
chr10	93625525	93684975	12	14775	11.7922077922078
chr10	126137575	126159250	12	4200	12.6666666666667
chr11	925875	958250	12	13100	10
chr11	69449425	69490200	12	13650	7.90604026845638
chr12	4377925	4417050	12	16175	7.75
chr12	56100475	56151600	12	17250	4.18279569892473
chr12	106467800	106535650	12	34300	9.05882352941176
chr14	33161300	33203950	12	14875	5.60975609756098
chr14	100838000	100876850	12	13800	6.72727272727273
chr14	105214250	105292825	12	11650	11.9784946236559
chr15	40361000	40405325	12	17050	7.40869565217391
chr15	70369275	70404700	12	19500	9.45679012345679
chr15	101587400	101668100	12	11825	9.72121212121212
chr16	84619250	84653000	12	13500	9.04761904761905
chr17	2286500	2322300	12	20550	4.66666666666667
chr17	48171825	48210975	12	8675	9.22222222222222
chr17	56015400	56033600	12	9275	7
chr19	5090775	5133175	12	11400	11.3015873015873
chr2	21472450	21513400	12	15550	7.09859154929577
chr2	27242750	27310275	12	14125	10.0235294117647
chr2	100481475	100517875	12	10025	11.1739130434783
chr2	151324100	151386700	12	13900	12.8870292887029
chr2	217496900	217530550	12	11450	12.6
chr20	57577725	57618425	12	11900	10.0833333333333
chr22	27831150	27897750	12	13050	10.84
chr3	52310100	52354750	12	19225	7.56521739130435
chr3	111711675	111762600	12	13125	12.5411764705882
chr3	122677050	122750525	12	23525	10.4857142857143
chr4	7892350	7942025	12	13400	11.5206611570248
chr4	87922725	87980025	12	21125	8.75229357798165
chr4	113667075	113686875	12	8100	7.49090909090909
chr5	16702375	16754875	12	17800	6.75
chr5	123773825	123807650	12	11825	8.14814814814815
chr6	34191300	34217475	12	11900	7.04
chr6	151072800	151097350	12	9475	4.15625
chr6	168047750	168093075	12	15500	12.8085106382979
chr7	37022625	37102675	12	12325	11.4534161490683
chr8	28347150	28376375	12	18900	6.6530612244898
chr8	98768850	98816575	12	9400	11.25
chr9	37997850	38048950	12	16775	7.6198347107438
chr9	127018600	127050525	12	15275	10.9032258064516
chr9	131123925	131184125	12	29150	12.695652173913
chrX	68351800	68374575	12	7275	7.64705882352941
chr1	3506625	3549000	11	10250	8.7710843373494
chr1	44950075	45010100	11	18325	7.92307692307692
chr10	34465625	34496925	11	7500	10.695652173913
chr10	88613050	88632875	11	9000	3.89473684210526
chr11	8679875	8723300	11	12425	7.91150442477876
chr11	46351700	46414600	11	13575	6.06862745098039
chr11	61247650	61282625	11	10450	7.08510638297872
chr11	92791875	92822800	11	8350	7.84496124031008
chr12	123354850	123383600	11	14725	8.41666666666667
chr14	35801150	35855200	11	8925	8.67123287671233
chr14	38048275	38069475	11	9650	8.41025641025641
chr15	89147250	89183100	11	15100	4.10526315789474
chr16	753975	778825	11	13300	7.78947368421053
chr16	21512950	21539475	11	11700	6.4
chr17	7736750	7837025	11	27525	10.4309392265193
chr17	64503675	64577125	11	10800	11.1020408163265
chr17	73839975	73874150	11	8400	8
chr17	80225050	80256800	11	6750	11.9444444444444
chr19	14223250	14261350	11	11075	9.24242424242424
chr19	17325300	17379225	11	12425	9.40458015267176
chr2	16805675	16851100	11	10175	9.13636363636364
chr2	23703500	23727400	11	8475	4.52173913043478
chr22	19946550	19990500	11	13475	8.6027397260274
chr22	27010300	27085975	11	18625	11.1823899371069
chr3	127113950	127175825	11	10875	11.6746987951807
chr3	181326475	181349000	11	13650	6.3
chr5	58835750	58894025	11	16075	10.0985915492958
chr5	106988125	107032750	11	13100	6.24113475177305
chr6	21731800	21781625	11	17550	10.7407407407407
chr6	33215750	33292025	11	24625	4.98170731707317
chr6	37069025	37112850	11	20350	6.81761006289308
chr7	1569750	1617200	11	15175	8.68181818181818
chr7	121552200	121593450	11	15400	8.72
chr7	139315525	139368350	11	10950	9.3469387755102
chr8	8703225	8751750	11	13225	8.63366336633663
chr8	93062875	93085625	11	8600	7.36
chr9	14308175	14354100	11	17600	6.10752688172043
chrX	82757550	82767625	11	8375	0.815789473684211
chrX	153187350	153251075	11	14375	11.6
chr1	11397825	11418150	10	7050	8
chr1	15513200	15542100	10	7950	8.57142857142857
chr1	19710950	19734400	10	7725	6.11940298507463
chr1	44435650	44502350	10	16200	8.11881188118812
chr1	204415775	204486925	10	15850	8.93203883495146
chr1	205409775	205426500	10	10900	2.07843137254902
chr1	243619225	243688575	10	13800	9.02439024390244
chr1	243869675	243915125	10	13675	8.7051282051282
chr10	17217600	17281250	10	18900	10.0874316939891
chr10	22004750	22023075	10	6850	10.5
chr10	45448125	45476750	10	11250	4.6986301369863
chr10	116245525	116287150	10	9925	9.66666666666667
chr11	12821325	12888475	10	24300	6.85714285714286
chr11	47415200	47448575	10	7500	8.61728395061728
chr11	65600900	65661450	10	14350	6.38805970149254
chr11	75036900	75063800	10	9200	5.05882352941176
chr12	1685625	1721925	10	13050	4.7906976744186
chr12	6308975	6342400	10	11300	4.41025641025641
chr12	124983775	125017825	10	13900	4.94972067039106
chr12	125389000	125425825	10	16850	8.42105263157895
chr13	24722525	24743500	10	7800	8.23076923076923
chr13	33829875	33860775	10	10750	9.13793103448276
chr14	33402250	33420275	10	11725	9.91666666666667
chr15	75063925	75085975	10	9150	7
chr16	30064150	30108275	10	11775	9.51724137931035
chr16	84560200	84592325	10	10450	5.68115942028986
chr17	64700975	64730450	10	10525	4.52830188679245
chr17	72967850	73056000	10	15375	10.1204819277108
chr17	74255575	74269050	10	7550	3.22727272727273
chr17	74524450	74557375	10	9325	7.11904761904762
chr17	76246675	76274750	10	12600	6.30508474576271
chr17	76875375	76900550	10	10725	2.51
chr18	18820900	18852375	10	15400	9.74358974358974
chr19	39615025	39636275	10	7525	5
chr19	40909650	40952475	10	13900	10.0444444444444
chr19	44078700	44144675	10	12500	7.45454545454545
chr19	48101425	48126950	10	10925	7.76119402985075
chr2	54772725	54807625	10	10925	4.57731958762887
chr2	136771675	136790050	10	8375	9.7037037037037
chr2	223102650	223170950	10	22375	10.3235294117647
chr2	236513875	236550000	10	8750	7.40229885057471
chr20	17938400	17954600	10	12075	3.08333333333333
chr20	36019325	36051350	10	14300	3.95555555555556
chr20	61861475	61905600	10	10825	9.744
chr22	41807600	41882175	10	17100	9
chr3	5018525	5037250	10	9025	5.95698924731183
chr3	52073625	52092000	10	6225	8.04081632653061
chr3	53269575	53322800	10	13525	7.03614457831325
chr3	57160625	57199400	10	14675	4.55520504731861
chr3	194900950	194931200	10	9875	6.45714285714286
chr3	195612425	195642000	10	11700	6.97872340425532
chr5	106701400	106739950	10	9150	8.5
chr5	106846950	106881900	10	8275	10.4233576642336
chr5	146933475	146958150	10	9650	4.64406779661017
chr5	167718075	167763200	10	14300	4.34426229508197
chr6	10518800	10596900	10	13775	8.875
chr6	29570500	29617925	10	10475	8.99270072992701
chr6	33358525	33402175	10	20675	10.327868852459
chr6	131642825	131666300	10	5350	9.30612244897959
chr6	167637125	167659425	10	9200	5.17355371900826
chr7	27135800	27155400	10	5400	10.0833333333333
chr7	94281450	94290050	10	5925	2.30769230769231
chr7	131223425	131254450	10	10500	8.74074074074074
chr8	9988200	10010475	10	7525	4.7037037037037
chr8	11269500	11325450	10	18600	7.90697674418605
chr8	67405725	67468700	10	13025	9.17647058823529
chr8	74204300	74227200	10	9375	6.61538461538461
chr8	108431125	108468325	10	11775	9.45882352941176
chr9	116916825	116944175	10	6400	6.61538461538461
chr9	134569225	134585275	10	4900	5.95
chr9	135988450	136029075	10	18650	4.74509803921569
chr1	17209325	17256200	9	12525	8.14285714285714
chr1	20802625	20820775	9	8800	6.83544303797468
chr1	39852875	39881900	9	12200	4.31884057971014
chr1	81770525	81795275	9	11750	4.06422018348624
chr1	113352025	113369375	9	5700	7.54838709677419
chr1	230984925	231005975	9	12300	1.63636363636364
chr10	102100725	102135050	9	14825	4.75609756097561
chr10	134208925	134235750	9	7800	8.26666666666667
chr11	2871025	2892400	9	7250	7.15294117647059
chr11	36383225	36420400	9	8925	6.41975308641975
chr11	45906775	45944125	9	9050	8.23448275862069
chr11	59304875	59333875	9	7575	6.77862595419847
chr11	67370425	67398900	9	7100	8.82142857142857
chr11	125204875	125227225	9	8800	4.86206896551724
chr11	128560250	128604675	9	11100	8.8099173553719
chr11	133804325	133837075	9	9625	7.78571428571429
chr12	13324450	13368650	9	13825	4.48
chr12	106099725	106119375	9	6100	5.94520547945205
chr12	117146400	117176875	9	12075	6.93333333333333
chr13	40057750	40076475	9	6025	7.62162162162162
chr14	23749125	23792950	9	13525	6.58333333333333
chr14	24006400	24028500	9	9450	4.18367346938776
chr14	100126975	100152600	9	10675	5.48872180451128
chr14	105131675	105161675	9	9950	6.13114754098361
chr15	93602050	93633425	9	18925	3.65116279069767
chr15	96863125	96936525	9	38550	6.25555555555556
chr16	2559975	2589025	9	9600	8.49438202247191
chr16	28833350	28895100	9	13750	7.84516129032258
chr16	87881175	87908900	9	9500	7.05
chr17	26644675	26700850	9	16800	6
chr17	38460425	38515275	9	21025	3.30322580645161
chr17	40683575	40731000	9	12175	8.36190476190476
chr17	42611100	42647100	9	17575	2.03030303030303
chr17	72733600	72773625	9	12550	7.19565217391304
chr17	74683700	74735425	9	17300	9.04761904761905
chr17	81036975	81059425	9	6225	6.87640449438202
chr19	4051475	4067925	9	8350	4.10416666666667
chr19	9878350	9906825	9	7950	8.2
chr19	13193250	13231700	9	12550	6.16
chr19	14182825	14203200	9	6975	9.06666666666667
chr19	16546625	16583450	9	8525	8.95833333333333
chr19	50159700	50195750	9	11350	7.86666666666667
chr2	42252475	42282825	9	13475	6.97872340425532
chr2	45162025	45179875	9	4050	8.69230769230769
chr2	70296625	70339625	9	11950	8.67605633802817
chr2	105450950	105490475	9	28700	7.95348837209302
chr2	201980400	201996050	9	9025	5.37254901960784
chr2	209040600	209060850	9	7250	7.72151898734177
chr2	216945625	216984950	9	15800	7.13761467889908
chr2	241373925	241407375	9	13500	5.47252747252747
chr2	241499275	241544500	9	10500	7.48538011695906
chr20	47398400	47416500	9	11775	1.37254901960784
chr22	22275925	22307200	9	6250	8.56
chr22	28169175	28206750	9	26550	8.03508771929824
chr22	30632100	30654450	9	5600	8.27586206896552
chr22	40571625	40606350	9	12550	5.40425531914894
chr22	40634675	40648975	9	5475	6.05882352941176
chr22	43318475	43361800	9	9750	8.49180327868852
chr22	50328550	50361575	9	10300	6.65116279069767
chr3	50354550	50397500	9	14725	4.24038461538461
chr3	66526800	66552175	9	14550	4.65346534653465
chr3	69128225	69144175	9	9650	3.39130434782609
chr4	111535175	111544275	9	5400	2.17582417582418
chr4	113430625	113444850	9	6050	6.51282051282051
chr4	138440300	138467100	9	17450	3.68674698795181
chr5	14439875	14452850	9	7975	3.15384615384615
chr5	79478650	79501250	9	7300	7.14035087719298
chr6	35445175	35468700	9	11725	8.02777777777778
chr6	38228975	38250550	9	10225	3.84347826086957
chr6	41512750	41552725	9	16325	6.04109589041096
chr6	99074675	99101850	9	15025	5.10769230769231
chr6	110672625	110691075	9	8100	7.36170212765957
chr6	160389425	160405775	9	8550	8.25
chr7	20256550	20291675	9	8675	7.80487804878049
chr7	22860175	22899250	9	6650	8.58823529411765
chr7	83081125	83098425	9	5500	8.93333333333333
chr7	100449950	100494075	9	10650	8.38709677419355
chr7	107945925	107971150	9	11725	6.64
chr7	150058550	150104450	9	23475	7.54545454545455
chr7	158604650	158637100	9	9375	6.93243243243243
chr8	37738950	37757500	9	7800	6.72131147540984
chr8	41981025	42014475	9	7450	7.02439024390244
chr8	132915675	132946675	9	9550	8.25531914893617
chr9	6640500	6648450	9	5050	3.08108108108108
chr9	8852325	8869525	9	8000	2.42424242424242
chr9	14081150	14108700	9	5400	7.64150943396226
chr9	74366275	74384725	9	15775	2.875
chr9	117126800	117160750	9	10100	6.8
chr9	124022800	124061450	9	10975	7.91666666666667
chr9	133340975	133355350	9	5150	5.71428571428571
chr1	6320075	6337375	8	9175	7.09375
chr1	28558600	28594450	8	10900	5.38582677165354
chr1	66782150	66826300	8	16700	4.72340425531915
chr1	151680825	151694650	8	8400	1.33333333333333
chr1	178994350	179004500	8	5100	4.94736842105263
chr10	11045325	11062525	8	10375	5.25806451612903
chr10	21449750	21473375	8	7600	4.06060606060606
chr10	22904750	22920950	8	7375	2.92682926829268
chr10	35089650	35105775	8	8800	5.79746835443038
chr10	73723325	73746525	8	9300	4.18181818181818
chr11	46120750	46144925	8	9475	6.79310344827586
chr11	105883300	105893900	8	4275	4.95
chr11	107523875	107541300	8	6500	5.32142857142857
chr11	118475475	118506375	8	14950	4.97959183673469
chr12	13891800	13903275	8	6250	2.56140350877193
chr12	110151825	110174950	8	13175	1.90361445783133
chr14	75724800	75778375	8	13825	6.45070422535211
chr15	37386425	37403500	8	11075	5.52380952380952
chr15	40728400	40738550	8	7650	2.16438356164384
chr15	55942350	55970675	8	11500	5.25373134328358
chr15	64722050	64759700	8	10500	7.36099585062241
chr15	68346050	68355825	8	6525	2.77777777777778
chr15	74493075	74521450	8	13500	2.27350427350427
chr16	1030425	1052675	8	7150	4.73469387755102
chr16	8944175	8963875	8	8475	5.88095238095238
chr16	14395100	14404875	8	5075	3.71428571428571
chr17	30809750	30817425	8	4925	1.92307692307692
chr17	36605800	36622600	8	8500	7.72727272727273
chr17	38209500	38232350	8	13025	5.75510204081633
chr17	38697875	38710700	8	5950	3.38053097345133
chr17	47068050	47109600	8	19375	3.87577639751553
chr18	8608725	8624100	8	6525	5.14285714285714
chr19	2041350	2064975	8	10225	4.08695652173913
chr19	5950375	5979075	8	12150	4.93023255813953
chr19	13043400	13076275	8	10925	7.20481927710843
chr19	45578200	45607875	8	13600	3.11290322580645
chr19	54682075	54714400	8	15725	4.66666666666667
chr2	11882625	11894325	8	6000	5.07317073170732
chr2	74208800	74236500	8	14025	2.44444444444444
chr2	85645125	85666125	8	8175	5.92592592592593
chr2	128614600	128645675	8	9025	7.65671641791045
chr2	166477700	166505800	8	6825	6.62015503875969
chr2	170196125	170222175	8	13975	2.51063829787234
chr2	172936275	172968250	8	8850	6.17777777777778
chr2	173096575	173109725	8	4600	4.8695652173913
chr2	205120600	205147725	8	7500	6.96969696969697
chr2	237459500	237498000	8	15325	5.25842696629214
chr2	237755450	237772225	8	7400	4
chr20	62459975	62497700	8	10275	6.93333333333333
chr21	46712175	46728975	8	4975	5.33333333333333
chr22	23567750	23587650	8	7575	4.97727272727273
chr22	46365375	46375000	8	5200	4.34920634920635
chr3	25460550	25473950	8	7300	3.11111111111111
chr3	63934325	63962425	8	10725	7.4320987654321
chr3	152015850	152039675	8	9625	7.31034482758621
chr3	182208825	182243750	8	11925	6.6
chr3	183145500	183178475	8	7250	7.24590163934426
chr4	5886150	5895225	8	6350	1.6043956043956
chr4	6270850	6284175	8	4275	6.53846153846154
chr4	6709175	6730050	8	7675	5.61290322580645
chr4	24470950	24475275	8	2725	2.88
chr4	120434325	120448575	8	4900	4.74468085106383
chr5	14246475	14270400	8	7725	7.2183908045977
chr5	43301825	43315375	8	11200	2.21276595744681
chr5	87778725	87785625	8	5325	1.54838709677419
chr5	106893250	106913975	8	8950	3.90243902439024
chr5	146251450	146272250	8	7300	4.24844720496894
chr5	151054875	151079500	8	12150	7.75
chr5	179750225	179780925	8	7225	7.47169811320755
chr6	37663275	37676725	8	6125	5.625
chr6	153297800	153325125	8	10250	5.70909090909091
chr7	554775	560175	8	4175	1.89473684210526
chr7	1491725	1507200	8	6750	3.51807228915663
chr7	13055475	13074850	8	10650	5.92156862745098
chr7	47518650	47554100	8	9775	6.89285714285714
chr7	74064075	74078850	8	7050	6.22222222222222
chr7	83816600	83837350	8	12225	3.97333333333333
chr7	150659200	150692250	8	10000	6.74324324324324
chr8	22443325	22464075	8	11675	2.72727272727273
chr8	38624075	38657025	8	9375	7.18181818181818
chr8	40753175	40762125	8	4200	5.30769230769231
chr8	77584875	77614325	8	17275	2.47653429602888
chr8	131268175	131289625	8	5075	7
chr8	146011125	146025625	8	11400	0.741935483870968
chr9	23819150	23831725	8	7300	6.74285714285714
chr9	72372350	72379625	8	5725	0.631578947368421
chr9	97662800	97686400	8	10525	3.85185185185185
chr9	125692075	125712550	8	7300	4.592
chr9	132646325	132654525	8	4775	1.64
chr1	6294250	6307825	7	10825	0.927374301675978
chr1	64239225	64249625	7	5925	1.8
chr1	90366475	90378750	7	7850	3.88571428571429
chr1	150943075	150954725	7	7225	5.04347826086957
chr1	155220850	155249500	7	9425	4.8
chr1	162183050	162193225	7	4525	4.3125
chr1	197164850	197171625	7	3900	4.41666666666667
chr1	198258400	198268375	7	5000	3.03896103896104
chr1	201976325	201988450	7	4700	5.60975609756098
chr1	225949675	225968025	7	9175	4.30379746835443
chr1	234852275	234882200	7	10525	5.19480519480519
chr10	13901775	13935075	7	11000	5.34939759036145
chr10	21777725	21825325	7	41450	0.871559633027523
chr10	22604425	22615850	7	8900	2.63414634146341
chr10	63797150	63816925	7	9825	3.51807228915663
chr10	82213000	82229525	7	13400	1.46666666666667
chr10	101671675	101691200	7	6650	5.97297297297297
chr10	111762325	111776600	7	8175	3.63380281690141
chr11	31127300	31133525	7	3925	1.93103448275862
chr11	46258975	46270975	7	4750	4.24691358024691
chr11	57078350	57110675	7	11425	4.72727272727273
chr11	64850275	64903325	7	14600	5.34358974358974
chr11	73356775	73364300	7	4725	1.85714285714286
chr11	111789675	111816150	7	9225	5.5
chr12	6420075	6453125	7	13700	4.91851851851852
chr12	49244450	49285150	7	10550	4.41726618705036
chr12	56209575	56244775	7	9000	5.73831775700935
chr12	113658400	113670750	7	4525	4.74725274725275
chr12	125027200	125043125	7	5100	4.92682926829268
chr13	39979325	39994750	7	10350	2.95833333333333
chr13	58203375	58212850	7	7225	3.23076923076923
chr13	93867875	93901850	7	11025	4.83870967741935
chr13	111853775	111871100	7	8425	2.7741935483871
chr14	21731925	21738575	7	5625	0.608695652173913
chr14	33449325	33461325	7	5375	5.58823529411765
chr14	34033525	34040625	7	4425	3
chr14	52304475	52340700	7	11450	6
chr14	59797650	59814525	7	13925	0.956521739130435
chr14	97731675	97738450	7	2925	5.78378378378378
chr14	100680000	100712875	7	10525	4.34389140271493
chr15	40614900	40643675	7	9225	5.77777777777778
chr15	74214525	74245050	7	12075	3.76271186440678
chr15	86122575	86143425	7	8175	4.53061224489796
chr16	2200125	2211125	7	9600	0.363636363636364
chr16	3922275	3931425	7	4800	3.37931034482759
chr16	51569875	51579850	7	6625	2.48648648648649
chr16	54955075	54971425	7	15050	1.51515151515152
chr16	57201675	57228775	7	7425	5.2972972972973
chr16	67866550	67892850	7	10275	3.92805755395683
chr16	69099075	69112575	7	4275	5.17777777777778
chr16	87415725	87428075	7	7875	2.21428571428571
chr16	89552150	89562000	7	6175	1.57746478873239
chr17	7580450	7621700	7	16750	4.19354838709677
chr17	16931675	16936025	7	2175	3.68
chr17	27908300	27925175	7	10600	2.7
chr17	38248025	38298175	7	20475	3.55769230769231
chr17	48224025	48239700	7	7100	6
chr17	57902950	57930750	7	14475	6.37333333333333
chr17	74128900	74139850	7	7700	2.1
chr17	75953575	75961050	7	5275	0.795180722891566
chr18	8777625	8802825	7	9400	3.89677419354839
chr18	19745875	19754175	7	3750	4
chr18	46064650	46074350	7	6750	1.21739130434783
chr19	781900	823725	7	11700	6.04761904761905
chr19	6064625	6111125	7	12350	6.2882096069869
chr19	11195800	11207500	7	7800	2.625
chr19	17514375	17531600	7	6750	5.65217391304348
chr19	31136575	31155550	7	9475	6.29565217391304
chr19	57464575	57487200	7	5950	5.63333333333333
chr2	7149875	7159475	7	5500	4.69767441860465
chr2	11605350	11640050	7	12725	4.04608294930876
chr2	64054675	64083150	7	13175	4.44954128440367
chr2	65584650	65598850	7	5300	3.72727272727273
chr2	70346075	70371000	7	8350	6
chr2	134173025	134183125	7	9100	0.333333333333333
chr2	164566700	164576300	7	6125	2
chr2	174315950	174328000	7	4750	4.15384615384615
chr2	174512675	174532200	7	4750	5.42857142857143
chr2	189839125	189849950	7	5575	5.61904761904762
chr2	203875175	203883900	7	5375	2.05714285714286
chr2	215438850	215445750	7	5075	0.655172413793103
chr2	224801625	224825175	7	8400	3.6952380952381
chr2	227636900	227665800	7	12450	4.88
chr2	236562700	236581400	7	6475	4.48148148148148
chr2	237067500	237084750	7	12125	3.08333333333333
chr20	21489725	21494300	7	2225	3.90909090909091
chr20	23329675	23347875	7	9200	6.1
chr20	35082925	35096825	7	7125	5.18918918918919
chr20	44966175	44994050	7	9450	5.37037037037037
chr20	45312175	45339000	7	9000	6.33333333333333
chr20	60692125	60725225	7	9725	4.82051282051282
chr20	60929875	60952175	7	14500	2.67878787878788
chr20	61794700	61813650	7	9725	5.15966386554622
chr22	18913525	18926325	7	6500	5.11111111111111
chr22	23862175	23879950	7	6075	5.12328767123288
chr22	35767600	35777525	7	4175	4.21052631578947
chr22	39087625	39108950	7	9625	4.76190476190476
chr22	39850750	39871125	7	7800	4.72222222222222
chr3	51997975	52040575	7	16950	4.14207650273224
chr3	53194725	53203550	7	3425	5.38983050847458
chr3	71149950	71185025	7	13025	4.27986348122867
chr3	124489850	124503100	7	4700	4.61904761904762
chr3	147647650	147664550	7	7200	3.76470588235294
chr3	159555675	159579850	7	12825	2.62311557788945
chr3	186897975	186905175	7	5050	1.05454545454545
chr3	193988375	194015575	7	9925	3.25806451612903
chr3	194868975	194881825	7	6575	2.33333333333333
chr4	1712750	1729625	7	8775	4.35294117647059
chr4	15679150	15693675	7	8525	1.89024390243902
chr4	16592225	16600800	7	3925	4.36666666666667
chr4	56035600	56054075	7	6000	4.37974683544304
chr4	140074150	140100350	7	8525	6.07446808510638
chr4	186648025	186667325	7	5775	6
chr5	394075	418575	7	6350	6.31952662721894
chr5	53293750	53318100	7	8225	5.65625
chr5	56986925	56994800	7	5775	1.5
chr5	87952475	87981400	7	21300	4.95
chr5	89838425	89859800	7	11925	4.70731707317073
chr5	92737075	92767000	7	10100	5.05343511450382
chr5	95192000	95202300	7	6950	1.41666666666667
chr5	112547000	112555200	7	5825	1.76923076923077
chr5	124314575	124347000	7	9675	4.78222222222222
chr5	138281000	138310525	7	10825	3.26315789473684
chr5	147247225	147255650	7	5500	2.04545454545455
chr5	150157325	150163175	7	4325	1.16129032258065
chr6	21131600	21146200	7	7050	3.63025210084034
chr6	22138400	22153550	7	9200	3.29268292682927
chr6	30873800	30883825	7	4050	5.11764705882353
chr6	33166800	33181775	7	13175	1.06024096385542
chr6	41854750	41910550	7	14525	5.50299401197605
chr6	74266625	74296875	7	9900	4.38095238095238
chr6	98484000	98495350	7	9100	1.3695652173913
chr6	107423050	107440575	7	7850	3.03125
chr6	112524050	112539025	7	6575	4.08695652173913
chr6	139794000	139804525	7	5900	5.61702127659574
chr6	144965200	144982950	7	7400	5.16521739130435
chr6	170574825	170618125	7	18475	5.02040816326531
chr7	75920450	75952300	7	7925	5.37062937062937
chr7	110714150	110745600	7	10900	4.72727272727273
chr7	129464525	129477350	7	5000	5.75
chr7	150923000	150950825	7	13975	4.93525179856115
chr8	10190000	10201650	7	6275	5.37313432835821
chr8	49441900	49469625	7	7750	5.67391304347826
chr8	85771850	85777075	7	3925	0.9
chr9	3467800	3480050	7	5025	3.88461538461538
chr9	3494125	3511850	7	8025	5.82178217821782
chr9	115304950	115314675	7	5525	3.31914893617021
chr9	117258250	117268500	7	7750	3.2
chr9	134533475	134557725	7	8100	4.67768595041322
chr9	140559100	140577525	7	9800	2.27737226277372
chrX	153137475	153151175	7	4250	4.52631578947368
chr1	875300	880175	6	2975	2.56
chr1	6544900	6559550	6	5375	3.54285714285714
chr1	17759900	17767250	6	6150	1.35483870967742
chr1	23871475	23908200	6	17200	2.84444444444444
chr1	32225025	32230600	6	4225	2.4
chr1	36614150	36632925	6	11850	3.4
chr1	46593850	46603925	6	7850	1.2
chr1	70032725	70035875	6	1875	2.75
chr1	106829400	106834800	6	4200	0.607594936708861
chr1	110879900	110893575	6	10825	1.27536231884058
chr1	112446350	112464525	6	7600	3.85365853658537
chr1	114574275	114582250	6	6875	0.555555555555556
chr1	160374825	160384475	6	7350	2.8695652173913
chr1	162351600	162361900	6	3500	4
chr1	178223125	178243100	6	7725	3.94117647058824
chr1	203475800	203491925	6	9225	2.58181818181818
chr1	204375675	204390000	6	8500	1.27075812274368
chr1	214175350	214205150	6	10800	4.04081632653061
chr1	232054900	232074125	6	6625	4.55555555555556
chr1	238540350	238544475	6	2250	2.13333333333333
chr10	1081500	1111225	6	13225	4.59701492537313
chr10	73595125	73621150	6	13000	3.18840579710145
chr10	77156225	77169350	6	8950	2.60869565217391
chr10	88841700	88856175	6	6675	2.98795180722892
chr10	90749950	90763450	6	6225	4.88235294117647
chr10	92806325	92814975	6	6750	1.75
chr10	94831000	94838200	6	5800	2.46666666666667
chr10	95179350	95207600	6	9875	3.63176895306859
chr10	97020125	97028950	6	4825	2.31168831168831
chr10	105036325	105042300	6	4275	3.41666666666667
chr10	114284125	114288850	6	3750	1
chr10	114339850	114347725	6	3375	3.14893617021277
chr10	126837275	126851450	6	12825	0.818181818181818
chr11	841875	863850	6	10025	4.25196850393701
chr11	6617350	6641225	6	11300	2.37931034482759
chr11	31817325	31840100	6	11625	4.87005649717514
chr11	60915400	60930200	6	6525	4.71428571428571
chr11	67885525	67890700	6	4050	0.857142857142857
chr11	76599700	76604050	6	2550	1.79487179487179
chr11	92028275	92045800	6	6900	4.47863247863248
chr11	94380575	94385550	6	3150	1.51724137931034
chr11	115092500	115098425	6	3175	3.40740740740741
chr11	120051000	120058575	6	5100	1.27272727272727
chr12	6479850	6493875	6	5525	4
chr12	21924925	21929575	6	3725	0.782608695652174
chr12	31659675	31675825	6	5325	4.6231884057971
chr12	46762525	46785400	6	10600	2.36111111111111
chr12	48834250	48838625	6	3425	0.558139534883721
chr12	49578675	49596900	6	11525	1.76785714285714
chr12	49731175	49742225	6	5850	2.85106382978723
chr12	66890100	66895750	6	4575	1
chr12	80596900	80613525	6	5900	3.75641025641026
chr12	94541800	94546800	6	4325	0.727272727272727
chr12	111840900	111851175	6	7175	1.16666666666667
chr12	123449675	123470050	6	9800	3.82051282051282
chr13	24649850	24667750	6	6400	3.73913043478261
chr13	31437050	31455525	6	7375	4.078125
chr13	52157400	52166000	6	5350	1.55
chr13	110777750	110790800	6	5100	3.72222222222222
chr14	21560475	21575600	6	12000	0.834170854271357
chr14	21977600	22012550	6	15100	3.85074626865672
chr14	55588950	55597200	6	3725	4.44776119402985
chr14	68857550	68870825	6	8650	2.23376623376623
chr14	73357875	73361750	6	3050	0.666666666666667
chr14	90920350	90923400	6	2150	1.21739130434783
chr15	34626900	34635750	6	3850	2.67889908256881
chr15	60682600	60699800	6	10200	4.60869565217391
chr15	69081600	69092200	6	7200	2.35135135135135
chr15	81036025	81044925	6	5400	2.09090909090909
chr15	86159900	86169025	6	5425	4.57142857142857
chr15	97687125	97696925	6	3750	3.83783783783784
chr15	99256975	99273900	6	7100	2.54545454545455
chr16	118500	134750	6	8225	2.36666666666667
chr16	4420575	4427850	6	4925	2.9
chr16	9051975	9061075	6	5775	4.25
chr16	11033500	11040375	6	4700	2.44897959183673
chr16	53947350	53960000	6	7075	2.24675324675325
chr16	57506000	57520875	6	5425	4.18947368421053
chr16	70461525	70474175	6	7900	1.73529411764706
chr16	72955000	72987650	6	7800	4.89473684210526
chr16	84757125	84767050	6	5850	1.83333333333333
chr16	89622825	89632575	6	6400	1.42857142857143
chr17	1388275	1395550	6	5150	0.917431192660551
chr17	1933425	1958625	6	6550	4.81081081081081
chr17	7338725	7349125	6	4900	2.63461538461538
chr17	16341450	16349825	6	6400	2.92682926829268
chr17	25816500	25824125	6	3900	4.11428571428571
chr17	35292025	35295750	6	2775	0.615384615384615
chr17	36571125	36578800	6	4600	2.88235294117647
chr17	37843550	37862025	6	8675	2.7787610619469
chr17	46122800	46144350	6	11300	2.54609929078014
chr17	58461625	58470825	6	6650	1.41176470588235
chr18	23393425	23408525	6	6200	4.29268292682927
chr18	26584075	26589975	6	3050	3.64
chr18	37371625	37380325	6	5200	4.12765957446809
chr18	52981050	53005650	6	8700	4.27131782945736
chr18	56510100	56535475	6	14550	2.61883408071749
chr19	7984600	7994700	6	5525	2.54545454545455
chr19	17413350	17423300	6	5150	1.58139534883721
chr19	36230700	36240325	6	5825	1.16504854368932
chr19	48823650	48837175	6	4900	4.34666666666667
chr19	49216450	49229075	6	5925	3.2093023255814
chr19	49649375	49662175	6	6125	3.375
chr19	50353375	50382475	6	12325	4
chr19	52406350	52412650	6	4575	1.41463414634146
chr2	6208225	6224025	6	11650	2.12676056338028
chr2	37881125	37904125	6	8525	4.42574257425743
chr2	103904650	103911275	6	3625	2.43589743589744
chr2	104061100	104067000	6	4175	1.28301886792453
chr2	129389525	129403600	6	9325	2.24242424242424
chr2	131094825	131114050	6	6200	3.97435897435897
chr2	174985350	174990800	6	3425	4.83333333333333
chr2	187577750	187592200	6	5350	3.93162393162393
chr2	190072925	190083175	6	4150	4.83516483516483
chr2	208628075	208638225	6	9525	0.290909090909091
chr2	213222225	213230725	6	5975	1.33333333333333
chr2	213396775	213414850	6	7925	2.71836734693878
chr2	217554875	217564050	6	8500	0.274509803921569
chr2	236402050	236414525	6	5050	3.69369369369369
chr2	239147700	239152450	6	2625	2.46153846153846
chr20	5147225	5157275	6	5200	2.47916666666667
chr20	36533750	36544100	6	5300	2
chr20	43966050	43977025	6	6725	3.34782608695652
chr20	44481675	44487350	6	3525	2.31111111111111
chr20	47363700	47385775	6	6550	4.71428571428571
chr20	49341000	49354100	6	5125	4.4
chr20	49701175	49715425	6	7100	4.51785714285714
chr20	55965800	55974600	6	5300	1.66666666666667
chr21	43170425	43183325	6	5375	3.734375
chr21	46286625	46295200	6	7125	2.58823529411765
chr22	17847675	17861750	6	7000	2.18666666666667
chr22	23520900	23527400	6	6125	0.32
chr22	25084000	25088375	6	2425	1.70588235294118
chr22	28269575	28278550	6	4175	4
chr22	31680375	31693175	6	4050	3.68141592920354
chr22	38789800	38800150	6	6875	3.52380952380952
chr22	41953025	41965600	6	5200	4.15384615384615
chr22	42461025	42487700	6	7000	4.08588957055215
chr3	4770925	4775300	6	2700	1.2258064516129
chr3	45102025	45110025	6	4025	2.83720930232558
chr3	45264725	45268400	6	2550	1.46666666666667
chr3	52559475	52572300	6	5525	4.86842105263158
chr3	64199950	64225500	6	9175	4.40540540540541
chr3	181952600	181978325	6	10225	3.31888544891641
chr3	187453950	187468650	6	13025	1.59322033898305
chr3	191643500	191646775	6	2350	1
chr3	193847300	193860525	6	12400	0.193548387096774
chr4	2059475	2063825	6	3000	2.69565217391304
chr4	6781050	6787725	6	4700	1.3
chr4	54880025	54883700	6	2525	2.18181818181818
chr4	80007275	80011500	6	3475	0.823529411764706
chr4	93195900	93201300	6	3525	3
chr4	126235075	126245800	6	5925	2.19178082191781
chr4	134068225	134073950	6	3725	2.85714285714286
chr4	160143250	160157125	6	6025	3.23076923076923
chr4	183672650	183698275	6	9575	3.5304347826087
chr4	185563825	185572025	6	5050	2.20689655172414
chr5	1097700	1112375	6	5200	4.33802816901408
chr5	1513925	1524725	6	6525	3.36470588235294
chr5	3100675	3124800	6	8950	4.70531400966184
chr5	17215350	17225325	6	6825	0.860335195530726
chr5	73917750	73938750	6	16900	0.909090909090909
chr5	77286000	77301775	6	8275	3.04444444444444
chr5	81143025	81151750	6	6825	0.64
chr5	92214825	92220850	6	3875	1.66292134831461
chr5	92243600	92248575	6	4150	0.761904761904762
chr5	93217850	93232200	6	12600	2
chr5	98261400	98276875	6	11700	1.35766423357664
chr5	124989975	124996525	6	4600	1.36666666666667
chr5	179230200	179256400	6	8725	3.94
chr5	179494075	179518300	6	10300	3.91794871794872
chr6	33738100	33759375	6	8800	3.72151898734177
chr6	35686000	35709250	6	12500	2.93693693693694
chr6	42396100	42422500	6	11800	4.87861271676301
chr6	75989850	76001425	6	6300	3
chr6	119210300	119221825	6	6425	2.92307692307692
chr6	121751475	121765825	6	8275	3.9375
chr6	134372725	134385475	6	4375	4.5
chr6	151772375	151778400	6	4800	1.07142857142857
chr7	1703500	1711900	6	6675	1.29032258064516
chr7	20151925	20168300	6	9400	2.35820895522388
chr7	30008325	30030000	6	8425	4.4968152866242
chr7	30199350	30213475	6	7225	1.82300884955752
chr7	102566500	102584775	6	5300	3.54666666666667
chr7	105278075	105296900	6	8250	2.4
chr7	131283000	131311600	6	11975	3.38775510204082
chr7	155596675	155603125	6	3475	4.6875
chr7	157471025	157487200	6	14525	0.253164556962025
chr8	9120975	9128350	6	5200	1.55172413793103
chr8	24855350	24867975	6	5125	4.41025641025641
chr8	28557650	28571375	6	8350	2.72
chr8	38287300	38330600	6	16300	3.06796116504854
chr8	64888075	64893100	6	2875	2
chr8	68631300	68643775	6	4175	4.51282051282051
chr8	72584000	72588375	6	3375	0.782608695652174
chr8	80229850	80237750	6	3500	4.75675675675676
chr8	115948700	115954125	6	2600	2.68085106382979
chr8	119083700	119094225	6	8050	4.2
chr9	84224550	84250025	6	6500	4.31137724550898
chr9	84434600	84442275	6	4750	4.09523809523809
chr9	94811350	94822325	6	5250	3.16949152542373
chr9	101931375	101939700	6	4825	1.45614035087719
chr9	124497575	124513150	6	5050	4.17241379310345
chr9	128407175	128419275	6	6775	4.46153846153846
chr9	128508075	128526775	6	17575	0.229885057471264
chr9	130317425	130332800	6	8500	2.82
chr9	131312075	131322075	6	8000	0.684210526315789
chr9	134307600	134314200	6	4575	2.39285714285714
chr9	134603050	134615175	6	4550	3.63636363636364
chrX	2608775	2629225	6	9475	3.93034825870647
chrX	8651875	8658975	6	4950	1.29411764705882
chrX	9430525	9434550	6	2650	1.04
chrX	10571500	10604500	6	11750	4.29184549356223
chrX	133370700	133376125	6	3925	1.04477611940298
chr1	3370550	3377675	5	3800	2.48648648648649
chr1	3687800	3692600	5	3300	0.897959183673469
chr1	6659625	6676050	5	8075	2.40167364016736
chr1	8226550	8230425	5	2350	2.35897435897436
chr1	10269250	10278375	5	5675	3.28571428571429
chr1	10851300	10856675	5	3025	1.35483870967742
chr1	11740300	11765950	5	13475	1.91397849462366
chr1	12234625	12246450	5	4600	3.47058823529412
chr1	19806375	19813425	5	4850	2.44444444444444
chr1	23805725	23811550	5	3650	2.41379310344828
chr1	33616150	33635725	5	8550	2.67005076142132
chr1	40347100	40368375	5	14250	2.06382978723404
chr1	44870525	44888500	5	13875	0.766169154228856
chr1	45264800	45277300	5	9500	0.615916955017301
chr1	62660025	62665000	5	3675	1.23809523809524
chr1	67388825	67400325	5	8900	1.234375
chr1	82384200	82392975	5	4725	2.2
chr1	84205875	84217350	5	6400	1.65714285714286
chr1	84764175	84769250	5	3600	1.95454545454545
chr1	95122825	95133100	5	4600	2
chr1	101768325	101782700	5	6125	2.07407407407407
chr1	109932725	109942100	5	8475	0.205479452054795
chr1	110415925	110424450	5	4050	1.83333333333333
chr1	154716950	154724775	5	4125	2.41025641025641
chr1	162106575	162118125	5	4550	2.97478991596639
chr1	173442925	173449250	5	5675	0.34375
chr1	230557500	230565175	5	6525	0.285714285714286
chr1	234719875	234756200	5	19575	2.50328227571116
chr1	241801100	241804225	5	2625	0.25
chr10	3817200	3829300	5	8800	1.00440528634361
chr10	3845625	3853800	5	4575	2.04761904761905
chr10	11248450	11252550	5	2150	2.72340425531915
chr10	17684900	17695000	5	4750	2.24161073825503
chr10	32339200	32346025	5	5225	2.65
chr10	53000975	53006750	5	3650	3.37931034482759
chr10	58977550	58984950	5	4125	1.52
chr10	70319425	70325775	5	4250	1.5625
chr10	72382800	72386325	5	2225	1
chr10	74542450	74554325	5	5900	3.23364485981308
chr10	75531375	75546650	5	8625	2.93430656934307
chr10	79603700	79609500	5	2850	2.55
chr10	79788125	79796750	5	4900	2.50526315789474
chr10	80667100	80676300	5	5100	2
chr10	97226725	97240700	5	7250	2.23744292237443
chr10	112256250	112261625	5	3850	2.125
chr11	8738925	8745500	5	3550	2.47058823529412
chr11	31080800	31083950	5	2375	0.610169491525424
chr11	31683975	31686950	5	1575	2.64285714285714
chr11	34066250	34078300	5	6425	1.82439024390244
chr11	58938775	58965725	5	15225	2.26285714285714
chr11	63527950	63538400	5	8700	0.934426229508197
chr11	68808100	68817700	5	3950	3.5
chr11	76154275	76168125	5	7625	3.01538461538462
chr11	77178900	77191000	5	7275	1.36
chr11	86527225	86530200	5	2075	1.04761904761905
chr11	91956500	91976525	5	9675	2.39274924471299
chr11	106887000	106890375	5	2700	0.711111111111111
chr11	111781700	111785425	5	2425	0.836363636363636
chr11	114165300	114168800	5	2450	0.810810810810811
chr11	125927800	125933625	5	5150	0.379746835443038
chr11	134137050	134146175	5	4000	3.43181818181818
chr12	1769025	1772325	5	2150	1.53846153846154
chr12	3980675	3995175	5	6800	3
chr12	11757350	11762875	5	3025	2.77966101694915
chr12	31723575	31728300	5	3550	1.05263157894737
chr12	32643650	32659175	5	6000	3.51219512195122
chr12	33734575	33743575	5	4625	2.81034482758621
chr12	57632375	57637175	5	3325	3.18518518518519
chr12	68758500	68762500	5	2625	2.41666666666667
chr12	76114775	76121375	5	3900	2.71428571428571
chr12	76337450	76354425	5	6950	3.18918918918919
chr12	81599325	81604125	5	4225	0.466666666666667
chr12	97949750	97956200	5	2625	3.17647058823529
chr12	106883925	106889700	5	3525	1.96610169491525
chr12	110707700	110723325	5	6750	3.14285714285714
chr12	114292100	114301825	5	7450	1.59036144578313
chr12	116711750	116716175	5	3500	0.645161290322581
chr12	124870150	124878125	5	3750	2.79487179487179
chr12	124906925	124919975	5	6675	2.04166666666667
chr12	125048650	125053950	5	4800	0.260869565217391
chr13	36044625	36053375	5	5375	1.31034482758621
chr13	43628600	43633125	5	2300	3.1219512195122
chr13	53418575	53427125	5	7600	1.03846153846154
chr13	67797075	67806225	5	6000	1.55555555555556
chr13	74860850	74864700	5	3125	0.545454545454545
chr13	78489350	78494125	5	3775	0.838709677419355
chr13	98082000	98088650	5	5925	0.282051282051282
chr13	99223125	99234925	5	5875	2.60215053763441
chr13	107092500	107099275	5	4650	0.838709677419355
chr13	111357250	111370475	5	8200	1.81443298969072
chr13	111559150	111569350	5	8550	0.602739726027397
chr13	114138050	114150300	5	5600	2.66666666666667
chr14	27062000	27068350	5	5900	0.636363636363636
chr14	42068400	42079525	5	6475	1.43434343434343
chr14	45428675	45437075	5	6850	2.08888888888889
chr14	57366300	57372650	5	3500	1.8
chr14	58705700	58713875	5	4700	1.46575342465753
chr14	61113800	61117025	5	2500	0.75
chr14	74958825	74981675	5	7525	3.40157480314961
chr14	90561500	90564450	5	2100	0.8
chr14	101365500	101371975	5	3950	1.28735632183908
chr14	102780375	102787675	5	4800	3.36842105263158
chr14	104604250	104606750	5	1750	1.04761904761905
chr15	27010925	27018900	5	4000	2.83516483516484
chr15	29130275	29133000	5	2325	0.571428571428571
chr15	33371550	33377400	5	5050	0.375
chr15	41849975	41861450	5	8250	1.02068965517241
chr15	53080450	53083750	5	1975	3.45454545454545
chr15	59582175	59588850	5	4250	1.49019607843137
chr15	65871250	65878475	5	4225	1.54901960784314
chr15	73341725	73347475	5	4825	0.542857142857143
chr15	74283425	74289300	5	4375	1.7
chr15	75741975	75754700	5	7225	3.15873015873016
chr15	78364500	78370500	5	3050	3.17460317460317
chr15	86286700	86297475	5	8075	0.865979381443299
chr15	90118075	90122225	5	3400	0.355555555555556
chr15	92701000	92709475	5	5875	0.977272727272727
chr15	95827775	95839100	5	7975	1.80281690140845
chr16	2519150	2526375	5	3675	2.27777777777778
chr16	17469400	17475100	5	2300	2.72727272727273
chr16	17551175	17569050	5	8525	2.37974683544304
chr16	18798700	18816275	5	7825	2.79324894514768
chr16	24147025	24151475	5	2600	2.15686274509804
chr16	31462975	31472125	5	4550	2.44628099173554
chr16	47172775	47178650	5	4325	2.5
chr16	55422050	55426575	5	3875	0.347826086956522
chr16	62066775	62073175	5	5825	0.176470588235294
chr16	62286900	62291650	5	2875	2.63157894736842
chr16	68820600	68827625	5	3050	2.34782608695652
chr16	84022575	84030650	5	6225	0.656488549618321
chr16	87521000	87527200	5	4175	2.86666666666667
chr17	13541925	13547775	5	4275	1.27536231884058
chr17	19361025	19365100	5	3250	0.56140350877193
chr17	26215600	26223025	5	3200	3.37142857142857
chr17	26367650	26371050	5	2925	0.3125
chr17	27695025	27706950	5	5475	2.72268907563025
chr17	38566600	38579575	5	4950	3.36842105263158
chr17	40826775	40835775	5	7475	0.342105263157895
chr17	43389125	43395850	5	5200	1.125
chr17	48439225	48451325	5	5950	3.22302158273381
chr17	54670125	54675350	5	3225	1.42105263157895
chr17	55161700	55169550	5	5375	1.78048780487805
chr17	57227925	57245425	5	7350	3.07627118644068
chr17	57831050	57842025	5	6550	2.05298013245033
chr17	60703400	60712150	5	6975	0.740740740740741
chr17	69820600	69827550	5	4250	2.18867924528302
chr17	73772650	73783275	5	7275	1.46052631578947
chr17	74437350	74449700	5	6475	1.26027397260274
chr18	3585200	3607975	5	11425	2.65137614678899
chr18	10398250	10411450	5	6050	3.22388059701493
chr18	12454675	12461375	5	4325	1.43283582089552
chr18	22652650	22659250	5	5775	0.291666666666667
chr18	22855475	22880100	5	9875	1.98826979472141
chr18	25528650	25536700	5	3975	3.2289156626506
chr18	25688075	25696225	5	4550	1.46511627906977
chr18	31152050	31165850	5	7275	3.16666666666667
chr18	45453100	45465025	5	5700	2.26519337016575
chr18	49866450	49870700	5	3400	1.07692307692308
chr18	55101125	55106300	5	3725	1.25
chr18	56001950	56013350	5	6500	1.9875
chr18	60381600	60388550	5	6175	0.489795918367347
chr19	750600	753875	5	1650	1.7037037037037
chr19	2163300	2172050	5	6050	1.0062893081761
chr19	4337975	4344600	5	3225	3.54285714285714
chr19	6271425	6279675	5	6200	1.03703703703704
chr19	13260325	13279200	5	12425	1.36526946107784
chr19	16682100	16703500	5	9400	3.38532110091743
chr19	18757450	18769250	5	6100	2.44303797468354
chr19	19595775	19601350	5	4650	0.916666666666667
chr19	20369750	20373075	5	1925	1.76
chr19	30978200	30982975	5	2400	3.16666666666667
chr19	48015325	48019375	5	3250	0.5
chr19	50141475	50147000	5	4550	1.03703703703704
chr19	53444850	53449025	5	3000	1
chr19	54382125	54387475	5	3500	1.03896103896104
chr19	54460875	54465275	5	3725	1.04347826086957
chr2	6941000	6947200	5	2950	2
chr2	8393825	8399725	5	3500	1.59259259259259
chr2	8816525	8826400	5	8925	0.218978102189781
chr2	27069400	27079025	5	7175	1.26530612244898
chr2	28606075	28623850	5	9900	2.65217391304348
chr2	44170250	44176075	5	2500	3.49090909090909
chr2	46975975	46983550	5	4225	3.2
chr2	51227025	51229125	5	1750	0.32
chr2	59137875	59146800	5	7575	1.91666666666667
chr2	88924025	88930725	5	4200	2.18181818181818
chr2	100186300	100191500	5	3950	1.6
chr2	111877575	111884650	5	4500	3.04347826086957
chr2	120009825	120017550	5	5175	0.931297709923664
chr2	148776400	148781750	5	4425	0.529411764705882
chr2	172287525	172291975	5	3475	1.77777777777778
chr2	175196975	175207125	5	8925	0.329411764705882
chr2	178104800	178111000	5	3500	0.943820224719101
chr2	181844300	181850975	5	6150	0.434782608695652
chr2	201215700	201222725	5	3725	2.06153846153846
chr2	204667225	204676975	5	4350	3.21052631578947
chr2	206942325	206957275	5	7650	1.75510204081633
chr2	210288250	210293150	5	4325	0.252631578947368
chr2	210474950	210481050	5	4550	2.45714285714286
chr2	219147150	219158125	5	6625	1.616
chr20	1303850	1310300	5	4900	0.6
chr20	5092475	5109350	5	9850	1.91346153846154
chr20	5168925	5178175	5	3825	2.71428571428571
chr20	5192925	5197175	5	2700	3.25
chr20	11330925	11336300	5	3000	2.96428571428571
chr20	20469450	20480400	5	6150	1.55329949238579
chr20	30295825	30329250	5	11100	3.48466257668712
chr20	46202500	46206500	5	2975	1.10344827586207
chr20	48250000	48252500	5	2000	0.636363636363636
chr20	48503850	48510200	5	4850	1.15294117647059
chr20	57225400	57235300	5	8975	1.31578947368421
chr20	61566925	61571200	5	3525	0.603174603174603
chr20	62786800	62796525	5	5225	1.52258064516129
chr21	17649525	17660450	5	9675	0.463157894736842
chr21	27453125	27456125	5	1825	1.44827586206897
chr21	32919075	32932725	5	7000	3.14465408805031
chr21	36254575	36262975	5	4950	2.76543209876543
chr21	40357175	40365125	5	4150	1.37931034482759
chr21	44376500	44380875	5	3075	1.17647058823529
chr22	20066925	20072850	5	4375	0.727272727272727
chr22	21995300	22013025	5	7050	3.52325581395349
chr22	23483625	23489050	5	3175	2.3859649122807
chr22	34105275	34109450	5	3325	0.590909090909091
chr22	38300600	38307875	5	4675	2.82539682539683
chr22	41680900	41687400	5	4375	1.95121951219512
chr22	42219925	42232375	5	5675	2.35087719298246
chr3	13823725	13833550	5	7675	0.521739130434783
chr3	14313400	14316475	5	2150	0.742857142857143
chr3	19515725	19519175	5	2950	0.551724137931034
chr3	39187825	39196525	5	7950	0.306451612903226
chr3	42621675	42644100	5	7725	3.10344827586207
chr3	46614300	46621025	5	5475	0.875
chr3	54725250	54743850	5	6375	3.34920634920635
chr3	58318200	58321550	5	2750	0.88
chr3	61853975	61861425	5	2925	3.17948717948718
chr3	71000950	71013900	5	5625	3.11111111111111
chr3	71290625	71297325	5	5125	3.16666666666667
chr3	105848900	105851675	5	2175	0.363636363636364
chr3	107842175	107845325	5	2550	0.96
chr3	112323050	112331600	5	4950	1.56164383561644
chr3	115117350	115124675	5	4400	3.15384615384615
chr3	116560100	116572150	5	4825	3.29411764705882
chr3	123976050	123986625	5	3700	3.17142857142857
chr3	124078800	124083700	5	3500	1.34615384615385
chr3	124597875	124608925	5	6350	2.85714285714286
chr3	124757825	124776175	5	8925	3.06666666666667
chr3	128711850	128730025	5	11050	1.82156133828996
chr3	135682875	135690300	5	4550	1.70175438596491
chr3	155455775	155470575	5	9900	2.39473684210526
chr3	170071725	170079100	5	6150	2.62068965517241
chr3	171667425	171678275	5	5425	2.17073170731707
chr3	185299500	185304975	5	4250	1.08571428571429
chr3	187980325	187990925	5	8200	0.757575757575758
chr3	190952575	190956725	5	2050	2.52
chr3	197675975	197688425	5	5925	2.74820143884892
chr4	2798150	2814850	5	7525	2.77862595419847
chr4	16894150	16901000	5	5475	0.567901234567901
chr4	40309725	40325400	5	8750	2.05555555555556
chr4	42453100	42456250	5	2250	1.2972972972973
chr4	57162575	57168650	5	3825	2.14705882352941
chr4	65592800	65595775	5	1675	1.72727272727273
chr4	69269075	69276675	5	6975	0.195121951219512
chr4	88441550	88452475	5	5425	2.09929078014184
chr4	96012450	96015850	5	1800	1.72972972972973
chr4	104283275	104287475	5	3125	2.84210526315789
chr4	105407850	105423900	5	12650	0.814102564102564
chr4	121990200	121995200	5	4475	0.782608695652174
chr4	127966000	127972375	5	5450	0.4
chr4	128587600	128591025	5	2150	1.14285714285714
chr4	133412775	133417975	5	2375	3
chr4	139136725	139147800	5	6675	1.15315315315315
chr4	157882950	157899225	5	7650	2.67391304347826
chr4	158141225	158144600	5	3050	0.2
chr4	165796200	165802275	5	2525	2.27777777777778
chr5	76250	83425	5	6525	0.444444444444444
chr5	438625	444625	5	3850	1.93939393939394
chr5	19927275	19931175	5	3275	0.869565217391304
chr5	52291775	52295675	5	2875	1.21052631578947
chr5	58957175	58963450	5	3850	1.33333333333333
chr5	79541100	79554025	5	6225	3.23270440251572
chr5	81043675	81052125	5	5350	2.68354430379747
chr5	82154150	82160700	5	5750	0.930232558139535
chr5	87239375	87248050	5	6175	1.51648351648352
chr5	87384350	87392150	5	6450	0.845070422535211
chr5	90665275	90680750	5	14850	0.391304347826087
chr5	102084750	102099025	5	6400	2.43410852713178
chr5	102724125	102730225	5	4025	1.23809523809524
chr5	106313100	106315750	5	1850	1.2
chr5	116146000	116159025	5	6425	2.90625
chr5	137938000	137947800	5	4850	1.76470588235294
chr5	142777375	142785600	5	4650	3.33333333333333
chr5	175961300	175972750	5	7025	1.69230769230769
chr5	176727475	176740275	5	5950	3.08450704225352
chr6	679425	685325	5	4750	0.392156862745098
chr6	7137250	7147925	5	7675	1.46341463414634
chr6	21183000	21191975	5	4275	2.51724137931034
chr6	21664450	21669850	5	4700	0.262773722627737
chr6	26550375	26556600	5	3925	2.55172413793103
chr6	30811400	30816675	5	3150	2.07142857142857
chr6	31036275	31040650	5	2400	2.75862068965517
chr6	35435700	35440275	5	3450	2.41666666666667
chr6	37522050	37535200	5	7100	1.62130177514793
chr6	43594700	43604650	5	4625	3.15254237288136
chr6	52434925	52443125	5	6975	0.3875
chr6	55689250	55693175	5	2850	0.827586206896552
chr6	81037300	81045525	5	6300	0.715151515151515
chr6	88612725	88620100	5	5400	1.46153846153846
chr6	90115150	90123525	5	6650	1.52
chr6	98564575	98573575	5	4200	2.55813953488372
chr6	108486575	108489800	5	2550	0.782608695652174
chr6	113905900	113918250	5	5900	2.44230769230769
chr6	126427950	126433000	5	3375	1.25
chr6	143380450	143384250	5	2900	1.41176470588235
chr6	150592475	150609875	5	6625	3.40336134453782
chr6	158181600	158186275	5	2825	3.18918918918919
chr6	165339775	165343050	5	2025	2.15384615384615
chr7	913200	918075	5	3675	1.28571428571429
chr7	8246875	8253475	5	5150	0.719424460431655
chr7	12725850	12732000	5	5300	0.482758620689655
chr7	16524275	16535275	5	5525	2.72727272727273
chr7	21465725	21471675	5	4075	2.83333333333333
chr7	32528900	32542000	5	5875	2.71428571428571
chr7	43678675	43690700	5	6325	1.51754385964912
chr7	44670400	44680450	5	6275	1.30769230769231
chr7	47941100	47949325	5	3950	2.37735849056604
chr7	55636475	55642075	5	4225	0.972972972972973
chr7	66308725	66313650	5	4075	1.12
chr7	70765075	70779475	5	6475	2.48192771084337
chr7	73891725	73898500	5	5375	1.24444444444444
chr7	86272675	86280800	5	5225	3.45833333333333
chr7	90251450	90255825	5	3550	0.777777777777778
chr7	90748875	90767350	5	8875	3.07692307692308
chr7	97880175	97885925	5	3500	2.73684210526316
chr7	100070750	100083250	5	6875	1.10576923076923
chr7	101457650	101461925	5	3350	0.533333333333333
chr7	105470325	105479950	5	3900	2.91891891891892
chr7	114051875	114060175	5	6000	0.843243243243243
chr7	116162000	116167025	5	4225	1.03225806451613
chr7	121782875	121790200	5	5075	1.3968253968254
chr7	139471325	139484400	5	6725	2.59615384615385
chr7	140154875	140161325	5	4600	0.954545454545455
chr7	140771325	140776825	5	4550	0.521739130434783
chr7	141061875	141067325	5	2525	3.11864406779661
chr7	143102650	143108550	5	2350	3.31818181818182
chr7	148031450	148042300	5	5700	2.27522935779817
chr7	152130375	152134525	5	3475	0.5625
chr8	18865525	18872125	5	4800	2.6046511627907
chr8	38718350	38724125	5	4325	2.26666666666667
chr8	38852150	38862775	5	6775	1.6271186440678
chr8	41905875	41912500	5	4000	3.13636363636364
chr8	60017775	60032850	5	11475	0.588516746411483
chr8	71156325	71160325	5	3050	0.705882352941177
chr8	76885775	76889650	5	3275	0.827586206896552
chr8	102503625	102506550	5	2475	0.461538461538462
chr8	141466725	141475850	5	4675	2.85714285714286
chr8	145905475	145912125	5	3600	2.5
chr9	4292625	4302150	5	5350	2.875
chr9	16152450	16159225	5	4225	2.36111111111111
chr9	20943200	20947025	5	2850	0.947368421052632
chr9	34497675	34503150	5	3575	2.51063829787234
chr9	35109700	35117450	5	7175	0.125
chr9	71393575	71398900	5	4175	1.9375
chr9	71842950	71848050	5	2600	3.09090909090909
chr9	72437200	72441450	5	2375	3.05555555555556
chr9	88711200	88715125	5	3425	0.761904761904762
chr9	89555200	89564025	5	7775	0.551181102362205
chr9	101800050	101804125	5	3225	0.666666666666667
chr9	108056700	108062450	5	4825	0.418604651162791
chr9	112876775	112894375	5	6425	3.02283105022831
chr9	115332400	115336800	5	2225	3.23404255319149
chr9	117345125	117354375	5	5175	1.37404580152672
chr9	119095325	119100125	5	3500	1.06024096385542
chr9	128645575	128656100	5	6550	3.44827586206897
chr9	130208675	130214975	5	5725	0.714285714285714
chr9	136201350	136224950	5	8575	3.05138339920949
chr9	138893000	138903825	5	7400	3.42222222222222
chr9	138981275	138987150	5	2650	3.14754098360656
chr9	139606325	139623225	5	8575	1.62926829268293
chrX	2717375	2723700	5	3575	3.0625
chrX	5566600	5568975	5	1825	0.5
chrX	23799525	23803300	5	2050	2.69230769230769
chrX	39867550	39874650	5	4825	0.973451327433628
chrX	45624900	45635000	5	5325	2.81818181818182
chrX	47050225	47057775	5	5300	3.02222222222222
chrX	53076950	53080275	5	2225	1.18918918918919
chrX	54206850	54210325	5	2900	0.857142857142857
chrX	71361500	71365350	5	3350	0.363636363636364
chrX	93708850	93712350	5	2850	0.439024390243902
chrX	103031800	103038650	5	4600	1.19101123595506
chrX	106916475	106920875	5	2975	1.20833333333333
chrX	113280225	113284250	5	2775	1.25
chrX	133305025	133321300	5	9875	3.28695652173913
chrX	133929950	133942025	5	4500	3.08064516129032
chrX	136645350	136651975	5	5975	0.545454545454545
chrX	139584525	139590225	5	4975	0.350515463917526
chr1	1206425	1210300	4	3075	1.05882352941176
chr1	6395500	6400875	4	3800	0.674698795180723
chr1	7761975	7766200	4	3200	1.48717948717949
chr1	8075300	8088525	4	9975	1.37430167597765
chr1	9648300	9654825	4	6000	1.04347826086957
chr1	9747125	9750600	4	2275	1.1
chr1	11847200	11850825	4	2675	0.615384615384615
chr1	16274650	16281100	4	4875	1.625
chr1	21319050	21320825	4	1450	0.48
chr1	25068950	25073725	4	3725	0.592592592592593
chr1	31844375	31850575	4	3800	1.46551724137931
chr1	32246850	32255500	4	5575	1.38333333333333
chr1	33427750	33431150	4	3000	0.227272727272727
chr1	33935850	33939125	4	2225	1.3
chr1	42382625	42386150	4	2775	0.821428571428571
chr1	44780975	44782600	4	1175	0.666666666666667
chr1	45670100	45672925	4	2475	0.318181818181818
chr1	46391250	46395825	4	3375	1.21212121212121
chr1	51164675	51168500	4	3075	1.52941176470588
chr1	57886750	57890325	4	3100	0.619047619047619
chr1	58468975	58472850	4	3525	0.254545454545455
chr1	65884875	65892175	4	4575	1.81818181818182
chr1	76694975	76697825	4	2575	0.384615384615385
chr1	77481300	77487775	4	3625	1.95061728395062
chr1	82264675	82276975	4	11525	0.679245283018868
chr1	82440850	82445850	4	3425	1.69230769230769
chr1	107065475	107069200	4	2400	1.12
chr1	110051750	110053225	4	1125	0.666666666666667
chr1	110158925	110167325	4	6850	0.344086021505376
chr1	110572475	110578700	4	3625	1.52136752136752
chr1	112933675	112947700	4	7250	1.45360824742268
chr1	144925025	144943500	4	11625	1.24571428571429
chr1	151961275	151967950	4	4250	1.31578947368421
chr1	154297275	154302250	4	3675	0.744186046511628
chr1	156457075	156461575	4	3900	1.04761904761905
chr1	156466475	156478075	4	8950	1.4
chr1	177894800	177898250	4	2200	0.814814814814815
chr1	193150325	193156875	4	5050	1.875
chr1	198898200	198907150	4	7175	1.21428571428571
chr1	202098650	202102275	4	2750	0.716049382716049
chr1	202773750	202781000	4	5650	1.49333333333333
chr1	204675825	204685100	4	5025	1.51388888888889
chr1	207806250	207809150	4	1900	0.680851063829787
chr1	212204025	212211975	4	4550	1.5679012345679
chr1	213080450	213083900	4	2650	1
chr1	214158800	214164800	4	4850	1.6
chr1	218473075	218475125	4	1275	1.0625
chr1	225837675	225843775	4	5100	0.923076923076923
chr1	227126125	227130825	4	3225	1.88679245283019
chr1	239288100	239290650	4	1950	0.756756756756757
chr1	243603125	243606875	4	2525	1.03030303030303
chr1	244209175	244221750	4	11775	0.5
chr1	244608200	244616125	4	4375	1.85507246376812
chr10	3509325	3515050	4	3475	1.91111111111111
chr10	7450100	7453425	4	3050	0.235294117647059
chr10	18938700	18950925	4	6400	1.96506550218341
chr10	25005700	25014650	4	7700	0.331914893617021
chr10	26104900	26107000	4	1550	0.685714285714286
chr10	30016950	30026350	4	5750	1.08074534161491
chr10	33239325	33252575	4	8625	0.898550724637681
chr10	35929400	35932300	4	2050	1.21739130434783
chr10	43890425	43905450	4	9900	1.69444444444444
chr10	53798025	53801375	4	2350	1.09803921568627
chr10	55234350	55241325	4	6200	0.323232323232323
chr10	81203900	81206700	4	2250	0.511627906976744
chr10	82253300	82265950	4	6900	1.70833333333333
chr10	84331100	84336800	4	4950	0.363636363636364
chr10	86087325	86091225	4	2725	0.875
chr10	91402075	91406225	4	3375	1.38461538461538
chr10	93167625	93174900	4	5475	0.631578947368421
chr10	94752750	94757950	4	3800	1.09859154929577
chr10	96120975	96123150	4	1800	0.736842105263158
chr10	99445175	99448525	4	2600	0.620689655172414
chr10	104533925	104541400	4	3875	1.78102189781022
chr10	104613675	104616425	4	2050	1.11627906976744
chr10	105396225	105398050	4	1200	0.967741935483871
chr10	105675700	105678975	4	2825	0.204545454545455
chr10	114046950	114049600	4	2300	0.7
chr10	125850850	125854575	4	3300	0.247191011235955
chr10	126788775	126792325	4	2850	0.434782608695652
chr10	127425800	127428150	4	1875	0.928571428571429
chr10	131666300	131669850	4	2875	0.5
chr11	2407725	2412875	4	3725	0.923076923076923
chr11	2904975	2907950	4	2050	0.826086956521739
chr11	3180975	3187050	4	3350	1.73333333333333
chr11	9586675	9600375	4	11675	0.368131868131868
chr11	14360400	14364125	4	3175	0.857142857142857
chr11	16945250	16947800	4	1975	1.03448275862069
chr11	16999425	17009600	4	5900	1.36312849162011
chr11	19474675	19479525	4	4625	0.103896103896104
chr11	19566425	19576125	4	6000	1.45355191256831
chr11	34672225	34676975	4	2600	2
chr11	36090525	36096650	4	4875	0.705882352941177
chr11	41257150	41259400	4	1950	0.294117647058824
chr11	41302500	41306700	4	3400	0.4
chr11	43941925	43946225	4	3350	0.627906976744186
chr11	55824400	55826350	4	1125	1.875
chr11	61061075	61066375	4	3000	1.61616161616162
chr11	61098700	61104275	4	5125	0.37037037037037
chr11	65682900	65688450	4	3825	1.35135135135135
chr11	65879525	65887750	4	3925	1.93939393939394
chr11	66622700	66625275	4	2050	0.894736842105263
chr11	67776875	67785550	4	6800	0.590308370044053
chr11	69515125	69519300	4	3450	0.782608695652174
chr11	71158025	71165275	4	5950	0.651851851851852
chr11	75690600	75693650	4	2025	0.933333333333333
chr11	77159650	77171275	4	7025	1.52
chr11	95012925	95016250	4	2425	0.935483870967742
chr11	101980100	101991950	4	9850	0.731958762886598
chr11	105946775	105950425	4	3100	1
chr11	113718500	113721750	4	2700	0.8
chr11	121162550	121168150	4	4600	1.62162162162162
chr11	126223275	126226675	4	2750	0.603174603174603
chr11	133902075	133909550	4	3950	1.59633027522936
chr11	133937025	133942350	4	4825	0.916666666666667
chr12	3067525	3073600	4	4400	1.73913043478261
chr12	4132850	4141375	4	5075	1.54491017964072
chr12	12161550	12164550	4	2075	2
chr12	12834375	12839350	4	4100	1.29411764705882
chr12	13250600	13256000	4	5050	0.19047619047619
chr12	14003425	14005925	4	2225	0.25
chr12	15101375	15105875	4	3075	1.06493506493506
chr12	19590000	19595075	4	4650	0.378378378378378
chr12	22406575	22417325	4	5825	1.89162561576355
chr12	23906175	23913825	4	5075	0.952380952380952
chr12	24058750	24063500	4	2350	1.86206896551724
chr12	24100800	24104475	4	3500	0.142857142857143
chr12	24711675	24717325	4	5375	0.0921052631578947
chr12	25013825	25018050	4	2900	1.875
chr12	26146325	26151775	4	5075	0.108695652173913
chr12	26274925	26280000	4	4275	0.511111111111111
chr12	27484150	27486950	4	2375	0.956521739130435
chr12	48201350	48216425	4	12075	0.383084577114428
chr12	49072500	49076550	4	3075	0.58252427184466
chr12	49208150	49213375	4	4575	0.300751879699248
chr12	51984125	51987150	4	2275	0.68
chr12	53491025	53493175	4	1675	0.717948717948718
chr12	54140225	54142500	4	1425	1.4
chr12	57022050	57040625	4	11475	1.52760736196319
chr12	70288425	70291725	4	2225	1.84210526315789
chr12	76369975	76374075	4	3450	0.608695652173913
chr12	76412100	76427575	4	9900	1.95890410958904
chr12	77257425	77263900	4	3650	1.23333333333333
chr12	79256900	79261525	4	4150	0.695652173913043
chr12	83079700	83084700	4	4450	0.846153846153846
chr12	83260800	83265325	4	2575	1.76
chr12	88535100	88540250	4	4700	0.24
chr12	88966525	88974775	4	6325	0.972972972972973
chr12	96587725	96592400	4	3125	1.03092783505155
chr12	97855450	97865375	4	8325	1.875
chr12	105062400	105066075	4	2475	1.08860759493671
chr12	107151675	107170050	4	11100	1.30639730639731
chr12	109057975	109061650	4	3200	0.571428571428571
chr12	110382600	110388875	4	5025	0.613333333333333
chr12	120662475	120674200	4	9450	0.419243986254296
chr12	121416600	121419325	4	1725	1.08333333333333
chr12	123318875	123322750	4	3075	0.358974358974359
chr12	124455800	124460250	4	3825	0.342342342342342
chr13	20531575	20536100	4	4150	0.148148148148148
chr13	27131350	27137325	4	4175	0.693333333333333
chr13	38308800	38310750	4	1250	0.96551724137931
chr13	38488175	38493400	4	3500	1.95454545454545
chr13	41704650	41707850	4	2675	0.777777777777778
chr13	51876300	51879775	4	2775	0.682926829268293
chr13	54046550	54049850	4	2025	1.29411764705882
chr13	72425625	72442675	4	11025	1.69175627240143
chr13	73632500	73636000	4	1950	1.72727272727273
chr13	75768100	75775550	4	6175	0.392857142857143
chr13	77599275	77602350	4	2900	0.107142857142857
chr13	78771275	78776475	4	3050	2
chr13	78975175	78979650	4	1925	1.87755102040816
chr13	87584475	87586450	4	1075	1.82608695652174
chr13	95325900	95330000	4	2325	1.52
chr13	101324675	101327825	4	2700	0.473684210526316
chr13	103244425	103251950	4	5375	0.852631578947368
chr13	110437475	110440400	4	2575	0.216216216216216
chr13	110989700	110994400	4	3475	1.08108108108108
chr13	111767100	111769925	4	2075	0.928571428571429
chr13	114797175	114803000	4	3775	1.31481481481481
chr14	20922225	20930825	4	6750	1
chr14	21098825	21101850	4	1675	1.76923076923077
chr14	33632250	33638000	4	4900	0.262773722627737
chr14	33676075	33678175	4	1275	1.9
chr14	38658200	38661725	4	2750	0.742857142857143
chr14	45602750	45607475	4	4200	0.4375
chr14	46872850	46877425	4	3675	0.78125
chr14	50061125	50067125	4	3225	1.93877551020408
chr14	50327425	50335675	4	4900	1.54601226993865
chr14	51325950	51329425	4	2900	0.421052631578947
chr14	51507325	51510150	4	2250	0.541666666666667
chr14	56584325	56587500	4	2900	0.192307692307692
chr14	56679150	56684300	4	3525	1.38461538461538
chr14	69725325	69730800	4	5175	0.133333333333333
chr14	77227325	77230425	4	2450	1.47368421052632
chr14	77277550	77279825	4	1850	1.25
chr14	85995025	86001000	4	5800	0.0666666666666667
chr14	96409350	96416000	4	4850	1.48235294117647
chr14	99737200	99740925	4	2000	1.54285714285714
chr14	100354975	100359225	4	3700	0.377358490566038
chr14	104312975	104314800	4	1225	1.44444444444444
chr15	23809775	23816400	4	6275	0.230769230769231
chr15	25101200	25108600	4	4700	1.19230769230769
chr15	26935675	26937550	4	1450	0.444444444444444
chr15	30180750	30182725	4	1425	0.682926829268293
chr15	32906025	32908700	4	2100	0.8
chr15	38360425	38369450	4	5425	1.08823529411765
chr15	40069400	40079975	4	6800	1.05527638190955
chr15	41136250	41139525	4	2325	0.727272727272727
chr15	41220800	41224125	4	2500	0.695652173913043
chr15	43800550	43811875	4	8725	0.666666666666667
chr15	44115775	44120525	4	2825	1.45454545454545
chr15	52548850	52555425	4	3925	1.86138613861386
chr15	57254575	57256575	4	1200	1.91304347826087
chr15	60287300	60305125	4	16600	0.303886925795053
chr15	60882300	60885375	4	2850	0.173913043478261
chr15	61519150	61522050	4	2325	1.09090909090909
chr15	69105200	69115625	4	7825	0.646258503401361
chr15	72518950	72530600	4	6925	1.56363636363636
chr15	74832350	74841300	4	5650	1.22388059701493
chr15	75492675	75496575	4	3275	0.697674418604651
chr15	75930075	75945250	4	9475	1.51449275362319
chr15	76627900	76631325	4	3175	0.173913043478261
chr15	79164100	79170850	4	4725	0.949640287769784
chr15	89630175	89635550	4	4050	0.757281553398058
chr15	93188825	93192525	4	3225	0.325
chr15	101739100	101742350	4	1900	1.30434782608696
chr16	1148225	1149775	4	1225	0.380952380952381
chr16	1381500	1388150	4	4800	2
chr16	2174250	2178900	4	3200	1.73333333333333
chr16	5018525	5023675	4	3475	1.12962962962963
chr16	17452225	17455000	4	2275	1.44444444444444
chr16	23512300	23522200	4	6725	0.854700854700855
chr16	24550125	24555100	4	4700	0.482758620689655
chr16	29622650	29626725	4	2625	0.830188679245283
chr16	29815050	29837600	4	17325	1.0875
chr16	31884625	31889550	4	3850	0.427480916030534
chr16	47002825	47008650	4	5050	0.571428571428571
chr16	51167525	51190350	4	14200	1.36456211812627
chr16	56483175	56486875	4	3400	0.470588235294118
chr16	62862825	62868900	4	5350	0.4
chr16	67999625	68003175	4	2725	0.65
chr16	73204450	73207700	4	1900	1.87755102040816
chr16	73576725	73584900	4	7775	0.285714285714286
chr16	74063875	74068700	4	3475	0.967741935483871
chr16	77996800	78005300	4	6175	0.641304347826087
chr16	79627175	79637125	4	8900	0.29126213592233
chr16	85746075	85756675	4	5050	1.70588235294118
chr16	90085125	90089650	4	3475	0.709677419354839
chr17	1026575	1029300	4	2100	1.44444444444444
chr17	2774875	2778550	4	2350	1.6
chr17	4064300	4066500	4	1525	0.769230769230769
chr17	4422525	4426475	4	2675	0.962025316455696
chr17	7380600	7390100	4	7050	1.18620689655172
chr17	8529400	8535775	4	5225	1
chr17	17837575	17848525	4	7300	1.45263157894737
chr17	18127325	18136200	4	7725	0.247933884297521
chr17	21011750	21014150	4	1900	0.666666666666667
chr17	37351025	37358500	4	6075	0.705035971223022
chr17	37894050	37897700	4	3350	0.153846153846154
chr17	38330725	38334075	4	1400	2
chr17	39839975	39848475	4	4425	1.73684210526316
chr17	56059175	56072875	4	10125	0.731428571428571
chr17	56590400	56596850	4	5125	0.923076923076923
chr17	56898975	56900600	4	1250	0.72
chr17	59285750	59288975	4	2700	1.05882352941176
chr17	59474825	59476900	4	1650	0.764705882352941
chr17	59486600	59490550	4	2775	2
chr17	61775750	61778675	4	2550	0.253968253968254
chr17	62542050	62543975	4	1525	0.5
chr17	66817375	66818850	4	1225	0.545454545454545
chr17	71488700	71491125	4	1700	1.28571428571429
chr17	73972250	73980400	4	4175	1.58677685950413
chr17	74234975	74237700	4	2000	0.779661016949153
chr17	78464775	78467550	4	1975	1.37931034482759
chr17	80655650	80657325	4	1075	1.07692307692308
chr17	80709100	80713400	4	3025	0.588235294117647
chr18	2171850	2174600	4	2500	0.148148148148148
chr18	5892850	5897500	4	4150	1.41176470588235
chr18	6055700	6059300	4	2775	1.29411764705882
chr18	8889800	8891900	4	1825	0.5
chr18	9116800	9118225	4	800	1.5
chr18	9736250	9744225	4	5650	0.963855421686747
chr18	13379025	13383225	4	2475	1.44
chr18	19339600	19342675	4	2475	0.507936507936508
chr18	20862075	20865175	4	2550	0.372093023255814
chr18	22559100	22568675	4	6650	1.27868852459016
chr18	22924425	22933850	4	8900	0.178217821782178
chr18	24382775	24385575	4	1625	1.88571428571429
chr18	26101675	26104725	4	2100	1.09090909090909
chr18	29521675	29527300	4	3775	1.42105263157895
chr18	30048650	30051575	4	2600	0.484848484848485
chr18	39685400	39688900	4	2925	0.785714285714286
chr18	39918225	39922425	4	3225	1.10204081632653
chr18	40321600	40325700	4	3250	0.567164179104478
chr18	48461100	48463325	4	1850	0.384615384615385
chr18	53017325	53021500	4	2900	1.1219512195122
chr18	56028950	56031775	4	2375	0.533333333333333
chr18	59080050	59082875	4	2025	0.871794871794872
chr18	61206200	61208650	4	1975	0.580645161290323
chr18	73973250	73975925	4	1825	1.02040816326531
chr18	74331350	74334225	4	2450	0.444444444444444
chr18	76740350	76744325	4	3425	0.254901960784314
chr19	570925	576000	4	4325	0.376237623762376
chr19	708200	711550	4	2600	0.64
chr19	2782050	2786500	4	3525	1.04166666666667
chr19	3093825	3098050	4	2925	1.64705882352941
chr19	6735450	6745075	4	7875	0.679245283018868
chr19	6765375	6767425	4	1125	1.61538461538462
chr19	8506350	8514375	4	5225	1.38888888888889
chr19	9692650	9695725	4	2250	1.30434782608696
chr19	14315650	14318650	4	1950	1.07692307692308
chr19	14491725	14495175	4	2175	1.3968253968254
chr19	15359275	15363775	4	3475	0.517647058823529
chr19	16769750	16772825	4	2600	0.48
chr19	18131875	18135325	4	2050	0.931034482758621
chr19	18653100	18655000	4	1500	0.782608695652174
chr19	18721875	18724500	4	2075	0.882352941176471
chr19	31085275	31088250	4	1375	2
chr19	42496725	42502500	4	5150	0.509803921568627
chr19	46267425	46274650	4	6000	0.477987421383648
chr19	50312300	50323600	4	6400	1.632
chr19	54410975	54414000	4	2525	0.294117647058824
chr2	6114900	6127150	4	8025	1.325
chr2	7123400	7135225	4	5450	2
chr2	9908475	9912350	4	3525	0.206896551724138
chr2	16119300	16126875	4	4625	1.42857142857143
chr2	20547400	20553875	4	5375	0.373831775700935
chr2	23675500	23678150	4	2325	0.30188679245283
chr2	25472625	25486900	4	8600	1.15736040609137
chr2	26199700	26206100	4	4875	1.07216494845361
chr2	28972750	28978125	4	4950	0.842105263157895
chr2	37189950	37194900	4	3475	1.07142857142857
chr2	38974775	38979825	4	4775	0.148148148148148
chr2	39738475	39744425	4	4500	0.96551724137931
chr2	40328175	40330850	4	2100	1.25925925925926
chr2	43642725	43644850	4	1725	0.56
chr2	44358125	44366175	4	4950	1.40506329113924
chr2	48129550	48134975	4	5225	0.153846153846154
chr2	57985125	57988100	4	2050	1.25714285714286
chr2	59200875	59204350	4	2700	0.88135593220339
chr2	60771525	60784325	4	8625	1.37219730941704
chr2	63270625	63278800	4	6500	0.550724637681159
chr2	63971175	63974825	4	2425	1.47826086956522
chr2	69388700	69392325	4	3400	0.117647058823529
chr2	69720475	69722575	4	1450	1.07692307692308
chr2	75060725	75064700	4	3400	0.466666666666667
chr2	77313800	77316500	4	2125	1.04
chr2	97425975	97430250	4	3100	0.765432098765432
chr2	106896525	106901000	4	3925	0.564102564102564
chr2	109149825	109154400	4	3425	0.909090909090909
chr2	131581725	131585825	4	3275	0.705882352941177
chr2	148311100	148314075	4	2000	1.07407407407407
chr2	148600650	148605750	4	4075	0.765432098765432
chr2	149823900	149827300	4	2225	0.866666666666667
chr2	160005250	160007250	4	1650	0.378378378378378
chr2	160466350	160474850	4	7075	1.35
chr2	161172200	161175250	4	2650	0.27906976744186
chr2	164449600	164464575	4	10075	0.731182795698925
chr2	165922650	165927025	4	3900	0.736842105263158
chr2	166325650	166329550	4	2775	1.36363636363636
chr2	166428425	166433625	4	4600	0.285714285714286
chr2	171358775	171362650	4	2950	0.571428571428571
chr2	171570575	171572950	4	1950	0.470588235294118
chr2	175457950	175462525	4	3525	1.20689655172414
chr2	181069275	181074075	4	3275	1
chr2	188896550	188899225	4	2300	0.3
chr2	198537750	198542475	4	3425	0.698795180722892
chr2	200320100	200325500	4	5075	0.175438596491228
chr2	201241375	201248775	4	6175	0.350877192982456
chr2	202641750	202646775	4	4500	1.14285714285714
chr2	207307125	207309650	4	2300	0.204081632653061
chr2	213291775	213295900	4	2625	1.84313725490196
chr2	219260300	219272225	4	8775	1.70212765957447
chr2	220549500	220552100	4	1975	0.666666666666667
chr2	222433975	222439450	4	5250	0.116279069767442
chr2	223182825	223186075	4	2625	1.18518518518519
chr2	236681100	236685575	4	3700	0.316831683168317
chr2	237732075	237737325	4	2725	1.75903614457831
chr2	237834150	237838425	4	3375	0.545454545454545
chr20	8112225	8114350	4	1750	0.45
chr20	8846975	8848425	4	900	1.1
chr20	12989550	12994750	4	2825	1.81176470588235
chr20	17660500	17663650	4	2750	0.545454545454545
chr20	19954875	19962250	4	4100	1.80530973451327
chr20	19971300	19974950	4	3100	0.733333333333333
chr20	32030850	32032625	4	1175	0.869565217391304
chr20	32416825	32421800	4	3200	1.65
chr20	35169350	35172200	4	2175	0.790697674418605
chr20	35461250	35465700	4	2925	1.27777777777778
chr20	46599075	46603225	4	3675	0.523809523809524
chr20	47892875	47906100	4	11000	0.490566037735849
chr20	49838325	49840675	4	1500	1.6
chr20	60637625	60642775	4	3775	1.04
chr20	61491400	61494250	4	1625	1.91304347826087
chr20	61545425	61561375	4	11325	0.831460674157303
chr21	15987350	15990700	4	2675	0.571428571428571
chr21	17101700	17105350	4	3375	0.352941176470588
chr21	17674725	17685300	4	9100	0.52
chr21	17701200	17703475	4	1525	1.62962962962963
chr21	22194125	22196800	4	1975	0.774193548387097
chr21	32544150	32546475	4	1575	0.666666666666667
chr21	38806375	38808900	4	2125	0.384615384615385
chr21	44391775	44396700	4	3250	1.81481481481481
chr21	46749225	46751700	4	1450	2
chr21	47703525	47709000	4	4475	1.89473684210526
chr21	47875625	47880325	4	2975	1.78125
chr22	17737700	17749325	4	7875	0.826923076923077
chr22	30684275	30687725	4	2550	1.21428571428571
chr22	30816300	30822575	4	5425	0.857142857142857
chr22	31737325	31744050	4	6325	0.137931034482759
chr22	32287050	32295925	4	4900	1.65957446808511
chr22	36309875	36314975	4	4475	0.355555555555556
chr22	38572575	38578450	4	3575	1.52173913043478
chr22	44542075	44545075	4	2800	0.205128205128205
chr3	8697525	8704175	4	3300	1.76623376623377
chr3	13519350	13522600	4	2825	0.266666666666667
chr3	19187675	19192275	4	4350	0.315789473684211
chr3	35798700	35802300	4	3125	0.271844660194175
chr3	37493175	37496150	4	2225	0.894736842105263
chr3	37864750	37868000	4	2275	0.830188679245283
chr3	38065625	38072425	4	4475	1.66315789473684
chr3	39445725	39451600	4	4975	0.37037037037037
chr3	41276175	41278325	4	1675	0.476190476190476
chr3	49840200	49844475	4	3625	0.253968253968254
chr3	52122200	52125850	4	2400	1.13432835820896
chr3	58477000	58484525	4	6850	0.6
chr3	65934525	65940250	4	3100	1.74468085106383
chr3	66981100	66984875	4	3450	0.145454545454545
chr3	67125650	67128750	4	2225	1.15151515151515
chr3	69057825	69064675	4	4475	1.05376344086022
chr3	71029850	71035550	4	3175	1.77551020408163
chr3	71255675	71259675	4	2975	0.789473684210526
chr3	72424650	72430075	4	4700	0.352941176470588
chr3	85007325	85018325	4	7850	1.30681818181818
chr3	106543975	106550400	4	5600	0.218390804597701
chr3	111577650	111591550	4	6975	1.70212765957447
chr3	116945175	116947875	4	1800	1.61111111111111
chr3	118197425	118199675	4	1275	1.39130434782609
chr3	120277175	120288875	4	6050	1.96190476190476
chr3	128835400	128841525	4	3750	1.1875
chr3	129609400	129613300	4	3450	0.16
chr3	143689425	143696450	4	5825	1.31428571428571
chr3	150316675	150325875	4	6050	1.38129496402878
chr3	151984200	151991000	4	5650	0.380434782608696
chr3	153358050	153360500	4	2000	0.6
chr3	155419450	155423300	4	2950	1.09090909090909
chr3	157154250	157160475	4	5100	1.71428571428571
chr3	158954300	158956000	4	1300	0.782608695652174
chr3	159942625	159944725	4	1375	0.96551724137931
chr3	164910025	164915175	4	3925	0.654867256637168
chr3	168863700	168867625	4	2925	0.739130434782609
chr3	169378525	169382100	4	2975	0.285714285714286
chr3	181171325	181178750	4	7000	0.08
chr3	184031875	184038375	4	3275	1.98148148148148
chr3	191600375	191602350	4	1475	0.555555555555556
chr3	191677700	191681675	4	2125	1.5
chr3	196802575	196804975	4	1925	0.545454545454545
chr4	2261500	2266050	4	3900	0.708333333333333
chr4	4760300	4765750	4	3950	0.523809523809524
chr4	4856900	4862900	4	3600	1.45098039215686
chr4	17169275	17171875	4	2100	0.782608695652174
chr4	17809775	17815100	4	4900	0.666666666666667
chr4	24659925	24663825	4	2125	1.80645161290323
chr4	38663525	38680250	4	14450	0.566176470588235
chr4	41429200	41441500	4	9475	0.425087108013937
chr4	48777275	48783550	4	5475	0.871794871794872
chr4	57299675	57307400	4	5250	1
chr4	72693125	72695225	4	1875	0.222222222222222
chr4	87361500	87364825	4	3075	0.12987012987013
chr4	87370925	87374575	4	1900	1.65384615384615
chr4	94652650	94654875	4	1775	0.615384615384615
chr4	95372250	95381350	4	7600	0.514851485148515
chr4	96466875	96472175	4	5025	0.113207547169811
chr4	101940925	101943950	4	2075	1.04761904761905
[truncated: 1,887 more rows]
