# Supplementary material for: Large organized chromatin lysine domains help distinguish primitive from differentiated cell populations
Source: Nat Commun. 2021 Jan 21;12:499. doi: 10.1038/s41467-020-20830-9 (PMC7820432; doi:10.1038/s41467-020-20830-9)
Supplement: Supplementary file 3 — Supplementary Software [file 41467_2020_20830_MOESM3_ESM.zip › E010-H3K27me3_LOCKS.bed]

chr1	798075	999325	65	92275	41.1228070175439
chr1	3131800	3617000	65	53700	112.666666666667
chr1	10697375	10967500	65	47725	89.6842105263158
chr1	20614875	20861475	65	65275	91.6521739130435
chr1	156556025	157079225	65	103050	78.1290322580645
chr10	102221750	102421250	65	74450	47.3333333333333
chr10	102421425	102615700	65	146250	26.1052631578947
chr10	102729450	102970500	65	114525	111.125
chr10	134755175	135238950	65	63450	123.142857142857
chr11	1344650	1772125	65	53825	106.623853211009
chr11	2458700	2637300	65	55725	108.166666666667
chr11	2645125	2905350	65	61225	88
chr11	20152200	20292375	65	58825	46.4615384615385
chr12	54084050	54218300	65	71775	51.0810810810811
chr12	54227475	54490975	65	194425	43.1578947368421
chr12	54492700	54813850	65	83500	79.0153846153846
chr12	132807300	132983175	65	58800	82.5833333333333
chr12	132983275	133195600	65	94975	41.123595505618
chr13	28343375	28563175	65	131900	42.8888888888889
chr14	36888050	37076925	65	116900	21.0344827586207
chr16	2834225	3227225	65	65175	81
chr17	7712525	8093150	65	83750	43.1923076923077
chr17	46353150	46752475	65	168825	108.666666666667
chr17	47843300	48195450	65	87250	91.7222222222222
chr17	56117525	56321175	65	37500	97.4
chr17	77066475	77357825	65	35850	79.9166666666667
chr19	12860550	13214300	65	131400	92.5531914893617
chr19	41531475	42077950	65	52250	98.4285714285714
chr19	50810250	51224400	65	70900	94.8
chr2	120979750	121300375	65	70150	83.7894736842105
chr2	219157425	219884550	65	120125	112.50184501845
chr2	219888000	220312250	65	72175	101.822222222222
chr20	2487975	2787475	65	71425	107.5
chr20	61600175	61756675	65	76525	49.6190476190476
chr22	22306100	22494675	65	100700	13.5742574257426
chr22	22677700	22926375	65	153825	44.9859154929577
chr22	22999825	23156325	65	29975	86.7
chr5	175969375	176213300	65	46925	124.585365853659
chr6	27017900	27516475	65	67625	122.263157894737
chr6	28415050	28765275	65	85550	88.6666666666667
chr6	29670575	30127300	65	87450	94.9655172413793
chr6	41205500	41479875	65	94725	99.5789473684211
chr7	1224825	1425550	65	80625	78.1666666666667
chr7	127669125	128057475	65	72425	102.705882352941
chr7	150594300	150986625	65	60025	94.0952380952381
chr7	155120325	155320900	65	136325	26.1290322580645
chr8	10871900	11419325	65	45725	120.787878787879
chr9	135283850	135871450	65	69000	105.741935483871
chr9	139537825	140069150	65	82825	114.087912087912
chr16	198575	875700	63	82100	93.953488372093
chr5	72479525	72756550	62	90250	97.2631578947368
chr1	47859075	48201725	61	85600	99
chr11	19202200	19372450	61	36650	60.7407407407407
chr19	51224850	51434625	61	45275	81.4
chr19	7641650	8115475	60	55125	88.7096774193548
chr17	72606500	72974675	58	74625	78.4705882352941
chr15	89878850	90042325	57	106500	19.6
chr8	11419550	11628775	57	87200	68.5
chr1	40056350	40259725	56	112700	40.5161290322581
chr5	318575	599725	56	52675	77.4851485148515
chr19	1667300	1811900	55	80850	45.3888888888889
chr11	125930600	126043125	54	32450	59.3333333333333
chr18	56865250	57063950	54	81050	43.2702702702703
chr17	47510225	47655925	53	42075	45.7333333333333
chr4	1493650	1871100	52	42350	74.2363636363636
chr6	30324425	30451525	52	64875	27.8620689655172
chr17	45785750	45962900	51	62125	46.7826086956522
chr9	66342750	66538975	51	51975	42.4380952380952
chr1	44961550	45084100	50	48350	26.8181818181818
chr9	100458000	100632925	50	48650	65.6129032258064
chr1	18859350	19051575	49	65250	40.6060606060606
chr22	50917075	51197150	49	47750	47.6428571428571
chr12	130384725	130721325	48	57700	50.0952380952381
chr10	102970725	103110300	47	74725	57.5652173913044
chr20	44637500	44828400	47	46700	53.0344827586207
chr21	34313375	34526150	47	65975	61.5555555555556
chr5	139382025	139534125	46	42475	33.7241379310345
chr6	150235150	150391350	46	110900	15.7894736842105
chr9	138985450	139166500	45	42675	51.3015873015873
chr1	38063250	38142650	44	50775	8.625
chr5	176215400	176304025	44	35125	25.36
chr17	46752775	46894425	43	79800	29.304347826087
chr6	27521175	27743625	43	68625	51.3888888888889
chr9	126690775	126822275	43	62700	36.72
chr22	22494725	22627100	41	99600	16.4444444444444
chr12	48287450	48430800	40	67175	34.5
chr16	1895925	2078850	40	48100	47.9024390243902
chr19	40970950	41141900	40	46325	20.1489361702128
chr1	46908675	47017675	39	86850	14
chr3	62336300	62426575	39	50475	25.9090909090909
chr1	23672150	23754325	38	62150	7.26086956521739
chr17	32814950	32968700	38	36650	39
chr1	110607075	110707300	37	46425	32.2727272727273
chr2	73383325	73553000	37	43500	38.0869565217391
chr3	184206400	184326350	35	45975	21.7894736842105
chr9	129363725	129488700	35	90925	7.22012578616352
chr20	59709275	59831200	34	23525	32.1714285714286
chr1	22871450	22954325	33	30350	32.2413793103448
chr10	103453400	103540500	33	30625	35.2173913043478
chr12	132646675	132703650	33	29500	9.6
chr2	71085000	71207150	33	68600	12.780487804878
chr9	69781800	69844400	33	32275	16.08
chr1	156326175	156421125	32	59225	11.5744680851064
chr1	231288700	231355150	32	34125	13
chr17	77359150	77414125	32	16350	31.2222222222222
chr20	61144975	61199850	32	18675	13.9666666666667
chr3	128142725	128241575	32	55825	19.3454545454545
chr2	121410850	121492725	31	15300	32.875
chr1	161389350	161462875	30	21550	26.5
chr11	17670025	17761475	30	41225	31.6470588235294
chr13	20692250	20877025	30	37500	25.3548387096774
chr5	172644700	172783900	30	49875	26.7333333333333
chr5	180465500	180558025	30	32725	30.5384615384615
chr14	103387475	103691550	29	47350	26.2558139534884
chr16	56618725	56717950	29	75850	5.17703349282297
chr22	46417750	46480550	29	37300	27.3529411764706
chr1	38191300	38261600	28	39825	11.7435897435897
chr19	54383150	54503725	28	32425	13.1508379888268
chr2	242971675	243000875	28	18750	3.40540540540541
chr5	77245075	77317750	28	37100	29.1739130434783
chr8	21947225	22090575	28	40350	23.7019230769231
chr17	36665825	36885750	27	46750	23.2049689440994
chr2	119520500	119622025	27	50375	15.2327044025157
chr9	36981500	37056200	27	45875	10.1666666666667
chr17	38949775	39001675	26	19125	13.1724137931034
chr2	60771875	60811700	26	23600	18.6666666666667
chr2	233335400	233393100	26	27975	9.72727272727273
chr2	240970175	241053325	26	16700	17.3652694610778
chr20	55495350	55551600	26	23900	24.125
chr9	100686725	100751600	26	35175	11.7586206896552
chr9	133296700	133361450	26	17125	19.8918918918919
chr1	6204575	6322325	25	28250	15.5636363636364
chr17	78416050	78503600	25	34825	24.2857142857143
chr19	1445400	1527850	25	40000	13
chr9	71106300	71163750	25	31975	16.0606060606061
chr10	101244550	101315850	24	50725	6.33333333333333
chr16	1295250	1395250	24	26825	23.2
chr2	44992850	45044625	24	31625	7.53488372093023
chr20	61332950	61372475	24	14125	20.6315789473684
chr21	38035625	38093350	24	38550	7.68
chr22	22926775	22962975	24	11450	12.6666666666667
chr4	41718175	41775125	24	31850	14.6428571428571
chr12	54814650	54858075	23	21825	15.6923076923077
chr17	34987450	35018450	23	20300	4.68421052631579
chr2	27473700	27532050	23	26075	8.58823529411765
chr2	73102650	73164375	23	46175	10.8780487804878
chr6	41480025	41527775	23	21475	15.6842105263158
chr8	143485250	143594175	23	22900	20.2608695652174
chr9	127238475	127269600	23	20950	7.18518518518519
chr10	23445075	23510650	22	45600	9.04761904761905
chr14	24785975	24831650	22	25625	12.6274509803922
chr15	74993500	75045550	22	14075	19.84
chr2	220312425	220435325	22	32875	15.6153846153846
chr3	72923900	72956375	22	18425	13.6842105263158
chr16	84846025	84883000	21	12650	15.5
chr17	56321275	56362100	21	19300	9.93939393939394
chr19	3330250	3374700	21	25450	13.5789473684211
chr2	234221450	234265025	21	21550	8.79245283018868
chr9	131124275	131184550	21	37125	16.2571428571429
chr1	39247150	39291400	20	18350	7.85714285714286
chr10	77052925	77213975	20	52175	16.5853658536585
chr11	118112575	118145775	20	12650	15.75
chr12	108230125	108277050	20	19000	13.6969696969697
chr14	74683450	74727875	20	24325	12.6274509803922
chr17	79305600	79378650	20	28175	14.7578947368421
chr22	37714900	37750350	20	16525	7.1551724137931
chr1	6465100	6517525	19	31050	9.06666666666667
chr1	149135500	149233175	19	30925	15
chr1	228222600	228265300	19	28700	10.7407407407407
chr11	2062475	2081550	19	10750	5.94444444444444
chr12	296300	341900	19	19200	15
chr12	114827825	114899025	19	60200	5.36363636363636
chr14	99707150	99747950	19	28050	9.76923076923077
chr16	1114850	1163700	19	16875	13.2962962962963
chr17	77713475	77823175	19	62300	7.10173697270471
chr2	207825000	207842850	19	8875	3.17073170731707
chr22	19692575	19766925	19	41525	7.54838709677419
chr3	38672425	38701425	19	17700	12.0869565217391
chr3	72628725	72655125	19	8375	9.36
chr5	77126875	77161625	19	25875	3.78571428571429
chr6	43197400	43254125	19	19975	14.3636363636364
chr6	108430375	108510625	19	62625	9.55102040816327
chr19	55653200	55697250	18	21900	4.2
chr2	158774475	158801850	18	15100	11.7142857142857
chr2	223130875	223191850	18	49525	4.66666666666667
chr4	776850	824300	18	33700	5.8125
chr4	7070425	7106700	18	11975	13.075
chr5	42989400	43046975	18	42275	4.48484848484848
chr8	23529550	23593800	18	50900	8.81481481481481
chr1	26471125	26492525	17	14475	3.54166666666667
chr10	102616100	102637575	17	13050	9.05263157894737
chr10	119998375	120031375	17	26250	2.36363636363636
chr11	43559550	43616850	17	27200	10.08
chr11	61320050	61367675	17	21175	9.46666666666667
chr11	120104300	120128500	17	11750	7.88571428571429
chr12	5060275	5088425	17	13250	9.22222222222222
chr14	60810250	60831175	17	9050	8.5
chr16	3227300	3251750	17	18375	2.72222222222222
chr20	219675	247525	17	14400	5.15789473684211
chr7	1425700	1464075	17	15375	11.2631578947368
chr7	150413000	150450200	17	27000	4.125
chr9	136470075	136488100	17	10775	5
chrX	119932450	119959400	17	11400	3.79166666666667
chr1	110004825	110025850	16	15575	2.96774193548387
chr10	98935925	98959425	16	16075	6.33333333333333
chr14	97144225	97164350	16	9950	7.22222222222222
chr19	36321025	36360275	16	24875	3.28571428571429
chr19	39736525	39766675	16	15925	7.54285714285714
chr22	38846200	38865175	16	11525	8.16666666666667
chr3	46913525	46939925	16	18375	5.03125
chr5	54466350	54494300	16	14700	8.4
chr5	134792075	134850400	16	46850	4.71111111111111
chr7	82003325	82021925	16	8250	3.71428571428571
chr1	175855775	175891050	15	27900	1.55555555555556
chr11	65549200	65571950	15	13950	6
chr12	1684625	1716150	15	12850	6.61538461538461
chr16	78097500	78115800	15	12475	4.07692307692308
chr19	2249800	2313375	15	22750	8.44186046511628
chr2	42052000	42075475	15	10675	6
chr20	22428775	22576675	15	45850	7
chr20	44922825	44952400	15	19450	7.33333333333333
chr3	189512400	189531900	15	14125	3.23809523809524
chr4	2390100	2425275	15	18700	7.30909090909091
chr5	1863475	1898550	15	27150	5.5
chr5	151278000	151306175	15	13000	8.16
chr5	176810850	176840875	15	12950	8.06349206349206
chr9	21724150	21777150	15	28075	9.41176470588235
chr9	37641700	37661925	15	12425	7.41666666666667
chr9	38200900	38235500	15	21425	8.57142857142857
chr1	2614775	2631800	14	7025	6.05128205128205
chr1	78689300	78722200	14	19175	5.8
chr1	84927275	84944250	14	11075	4.4375
chr1	111115425	111166400	14	15950	6.61818181818182
chr10	9126500	9144275	14	10125	5.93333333333333
chr10	50874800	50904675	14	15775	7.45833333333333
chr12	54939250	54986425	14	18000	7.50649350649351
chr13	100605150	100651550	14	37350	1.88349514563107
chr14	36733250	36746650	14	7200	4
chr16	30663150	30709175	14	30325	4.33333333333333
chr17	37744025	37788600	14	38925	3.91666666666667
chr17	71891275	71907825	14	12125	1.78947368421053
chr18	45929375	45951825	14	12775	7.15789473684211
chr19	3022750	3046325	14	15650	7.7
chr2	207115825	207139175	14	18025	1.44
chr20	25029250	25071525	14	31950	5.83783783783784
chr4	185924775	185955200	14	24475	2.81818181818182
chr5	1640175	1673650	14	12450	7.27272727272727
chr6	28768700	28808575	14	27775	4.48351648351648
chr7	25891475	25913425	14	17225	2.47619047619048
chr8	97141075	97183425	14	31600	6
chr8	145551150	145581700	14	15100	7.54838709677419
chr9	1026750	1058275	14	24325	6.6
chrX	103486350	103515750	14	22500	3.21428571428571
chr1	33334900	33394100	13	20775	6.47736625514403
chr11	30032400	30062075	13	23025	6.5
chr12	50348400	50365400	13	11675	3.73913043478261
chr12	109740950	109757725	13	10500	6.4
chr13	112702500	112764425	13	37650	6.60169491525424
chr14	21090625	21105550	13	10000	6.4
chr15	40645400	40663825	13	10975	5.74193548387097
chr15	45397675	45430700	13	27625	2
chr2	177492925	177512825	13	13350	5.2
chr20	3639725	3666600	13	14525	5.15789473684211
chr21	46117525	46145275	13	19350	3.05405405405405
chr21	46327225	46354825	13	15825	3.63128491620112
chr4	105825975	105848200	13	15875	4.76923076923077
chr6	28167075	28192050	13	20525	1.91666666666667
chr6	44236400	44266400	13	18725	2
chr7	128548725	128562825	13	9525	2
chr8	21890775	21928500	13	31650	3.36585365853659
chrX	149386275	149397200	13	5650	4.17391304347826
chr1	44855275	44894375	12	19950	5.625
chr1	94700150	94727925	12	19525	2.41025641025641
chr10	103980850	104003575	12	18925	4
chr10	119282775	119319150	12	33300	2.60869565217391
chr11	128390225	128423100	12	25350	0.95959595959596
chr12	1633400	1648075	12	11475	1.23636363636364
chr12	113895100	113925775	12	27850	0.75
chr14	51286900	51307725	12	16600	2
chr16	86508275	86557175	12	41525	2.17391304347826
chr17	33120575	33130050	12	6450	1.04761904761905
chr17	37364775	37384400	12	13575	5.47368421052632
chr2	114256175	114269750	12	8700	5.2
chr2	178590250	178612275	12	17050	2.61111111111111
chr3	181412525	181447950	12	17625	3.77245508982036
chr4	1037075	1055525	12	13575	3
chr7	27125675	27297100	12	167150	1.44
chr9	68409275	68427375	12	10400	4.30769230769231
chrX	29237525	29249375	12	9275	1.71428571428571
chrX	39941650	39971200	12	18750	5.08333333333333
chrX	138269925	138291775	12	17575	2.32
chrX	152872175	152884350	12	7000	5.2
chr1	22530275	22543675	11	8725	3.02941176470588
chr1	145138200	145147125	11	5000	3.36842105263158
chr1	161690850	161701850	11	7025	3.6
chr10	92672225	92697125	11	22425	0.653846153846154
chr11	118013450	118035825	11	18275	3.75
chr11	123293375	123302975	11	6000	4
chr15	45750525	45774125	11	17625	2.90909090909091
chr15	79590400	79603175	11	9550	1.30952380952381
chr15	88935650	88950325	11	10300	2.07692307692308
chr16	73057400	73108450	11	45250	1.94444444444444
chr16	86224175	86236025	11	7225	3.88571428571429
chr17	17577250	17613400	11	21775	2.75
chr17	26233700	26249350	11	11000	1.92307692307692
chr17	54666100	54677925	11	8900	0.780487804878049
chr19	2974275	2989475	11	9375	4.18181818181818
chr19	55575175	55597975	11	18900	0.590163934426229
chr19	55879175	55890700	11	9275	2
chr2	20854950	20875400	11	16675	3.91666666666667
chr2	218125250	218143025	11	15225	0.8125
chr5	35748725	35763275	11	12250	0.559139784946237
chr5	51288900	51301350	11	6250	3.33333333333333
chr5	139166175	139182775	11	12750	3.42857142857143
chr6	32807775	32828700	11	14375	2.625
chr6	34106725	34124500	11	15750	0.708333333333333
chr7	31798475	31820900	11	18925	0.666666666666667
chr9	92210800	92228075	11	9100	3.35632183908046
chr1	14210650	14225500	10	12475	1.2
chr1	17012275	17035675	10	17925	2.85714285714286
chr1	151687400	151702600	10	9875	1.52941176470588
chr1	202663675	202684900	10	13350	2.70833333333333
chr10	28953875	28970600	10	13500	0.888888888888889
chr11	124583925	124633175	10	37250	2.22222222222222
chr12	48572325	48590100	10	13050	1.50617283950617
chr12	49359825	49394975	10	30825	2.24489795918367
chr14	57309400	57325625	10	12100	0.914285714285714
chr14	95507825	95516675	10	5650	2.15789473684211
chr15	80541500	80553375	10	8000	2.84210526315789
chr15	83304000	83322825	10	14700	0.784452296819788
chr17	58212100	58233175	10	15675	1.27272727272727
chr19	5491575	5502600	10	7800	1.21212121212121
chr2	45220125	45245950	10	24200	1.33333333333333
chr2	176925675	177063275	10	135800	0.741935483870968
chr2	231896100	231906475	10	7200	1.33333333333333
chr4	4842125	4881850	10	34625	1
chr4	6466950	6478375	10	8750	2.81818181818182
chr4	8850175	8910275	10	47350	2.45454545454545
chr4	83702600	83735675	10	27600	1.88461538461538
chr4	174413475	174467400	10	50625	3.09090909090909
chr5	2736075	2759950	10	20825	0.738255033557047
chr5	144535400	144546325	10	7275	3
chr5	170728750	170765600	10	32525	1.11764705882353
chr6	64239325	64256525	10	12650	3.06666666666667
chr7	156784900	156827025	10	37775	2.03174603174603
chr7	157379700	157394725	10	12500	1.52380952380952
chr8	144838125	144860875	10	18025	2.91891891891892
chr9	133526400	133548600	10	18000	2.15384615384615
chr9	133807800	133819600	10	8450	2
chrX	68478775	68488950	10	8075	0.575342465753425
chrX	136642800	136652725	10	6950	1.68421052631579
chr1	2458250	2473425	9	12550	1.6
chr1	51429200	51451625	9	20500	0.944444444444444
chr1	54196225	54209150	9	11200	1.36842105263158
chr1	63778900	63802000	9	21150	1.23809523809524
chr1	160037225	160055400	9	11925	2
chr1	204340425	204353025	9	10500	1.5
chr1	231170800	231185525	9	13375	1.09090909090909
chr10	95594725	95611525	9	14250	1.84210526315789
chr10	118884375	118935925	9	49750	0.42962962962963
chr11	6301675	6311750	9	6775	1.91666666666667
chr11	31815250	31859575	9	40750	2
chr11	33882800	33896325	9	10075	2
chr11	46297900	46304225	9	4600	1.66666666666667
chr11	63796475	63808275	9	9625	0.75
chr11	72346475	72354700	9	6250	1.54545454545455
chr12	26267700	26285825	9	12950	1.7625
chr14	105550850	105562375	9	7525	1.70588235294118
chr17	2650350	2661150	9	8275	1.55555555555556
chr17	80282600	80297725	9	13125	1.42857142857143
chr19	13973750	13988225	9	12300	0.527777777777778
chr19	18705725	18727200	9	17750	1.85365853658537
chr2	63271525	63295825	9	22900	0.65
chr2	121786025	121800875	9	11225	2.11764705882353
chr2	182532175	182556800	9	22275	1.22222222222222
chr3	197801200	197817800	9	12775	1.21153846153846
chr4	3870875	3882225	9	9475	1.63636363636364
chr5	174142900	174181050	9	27925	2.18181818181818
chr6	385750	399250	9	11100	1.73333333333333
chr7	69058975	69094550	9	31100	1.39285714285714
chr8	37547300	37561925	9	12200	1.5
chr8	41160650	41183775	9	19500	0.946236559139785
chr9	119031575	119051300	9	15250	0.923076923076923
chrX	99647725	99668325	9	16275	1.5
chr1	1945725	1955400	8	7450	0.982456140350877
chr1	34625725	34634975	8	7825	0.653061224489796
chr1	203267725	203281400	8	10400	1.5
chr1	203482125	203491200	8	6600	1.05494505494505
chr10	43758450	43768075	8	7575	1.3125
chr10	43795100	43805950	8	9000	0.476190476190476
chr10	108290775	108299625	8	5850	1.52941176470588
chr10	111917550	111939500	8	17625	1.18238993710692
chr11	6275600	6285650	8	7725	1.45454545454545
chr11	32442575	32467575	8	23450	1.23076923076923
chr11	79144425	79155100	8	8750	0.580645161290323
chr11	120382800	120387275	8	3425	0.947368421052632
chr11	130316175	130326000	8	8050	0.786885245901639
chr12	2157100	2167125	8	8300	0.733333333333333
chr12	4372825	4382675	8	7550	0.625
chr12	50441150	50456150	8	11500	1.17808219178082
chr12	105345950	105353675	8	5450	0.923076923076923
chr12	110334125	110343150	8	7200	0.6
chr13	21097625	21110525	8	11625	0.240963855421687
chr14	74888275	74896550	8	5300	1.34782608695652
chr14	82143025	82150575	8	5175	1.04545454545455
chr14	82243625	82251775	8	6400	0.857142857142857
chr14	105068750	105076375	8	5950	0.651162790697674
chr15	37384150	37406575	8	19025	0.807692307692308
chr15	88364075	88372900	8	7050	0.421052631578947
chr15	96860275	96918425	8	56200	0.48780487804878
chr16	55351200	55375950	8	20175	1.5
chr17	34817275	34826675	8	5700	1.25925925925926
chr17	39860100	39869150	8	6800	1.24324324324324
chr17	75776175	75792225	8	12050	1.44067796610169
chr18	77148250	77161775	8	10700	0.726114649681529
chr2	100718850	100744125	8	22200	0.75
chr2	106562825	106574525	8	7975	1.2
chr20	21068925	21092750	8	21950	0.745098039215686
chr20	49636800	49647875	8	9250	0.961538461538462
chr3	44577800	44583325	8	3400	1.47368421052632
chr3	147068425	147145875	8	75150	1.10344827586207
chr3	151970700	151989650	8	15375	0.5
chr4	41858950	41889925	8	29600	0.245614035087719
chr4	186453400	186461250	8	5625	1.45454545454545
chr5	72410225	72420900	8	9350	1
chr5	87953150	87997100	8	42425	1.11111111111111
chr5	88177350	88186725	8	7225	1.01960784313725
chr5	171042525	171058700	8	11600	1.28235294117647
chr6	30919450	30926050	8	5975	0.266666666666667
chr6	58140100	58150575	8	9075	0.709677419354839
chr6	92001025	92012675	8	10400	1.48148148148148
chr6	110296650	110303850	8	6025	0.5
chr7	20814625	20840000	8	23575	0.235294117647059
chr7	95222900	95231100	8	6650	0.914285714285714
chr8	19710150	19719400	8	5525	1.57142857142857
chr9	105825	118850	8	11425	0.325925925925926
chr9	34576150	34594850	8	15325	0.452173913043478
chr9	101466350	101478775	8	10200	1.08571428571429
chr9	124967550	124997225	8	26925	1.16455696202532
chrX	128781425	128790350	8	7525	0.918918918918919
chr1	14046750	14053525	7	5675	0.733333333333333
chr1	147778025	147791850	7	12750	0.5
chr1	205534575	205550225	7	12500	0.565217391304348
chr1	241517725	241522825	7	3875	0.823529411764706
chr10	22601975	22638975	7	32450	0.567375886524823
chr10	110354400	110361275	7	5400	0.4375
chr10	131748725	131775575	7	24125	0.472727272727273
chr11	8280950	8294650	7	12750	0.685714285714286
chr11	65221875	65229625	7	6900	0.4
chr14	23757100	23768050	7	9200	0.447761194029851
chr15	45811525	45819175	7	6500	0.714285714285714
chr15	53072025	53104125	7	30200	0.727272727272727
chr16	86832450	86841325	7	7175	0.384615384615385
chr17	35055300	35062675	7	5775	0.9
chr17	35276200	35306025	7	28275	0.581560283687943
chr18	48081125	48090550	7	7150	0.859259259259259
chr18	59988650	59997825	7	8050	0.829268292682927
chr19	38885075	38892750	7	6250	0.555555555555556
chr19	39684525	39697125	7	8725	0.888888888888889
chr19	47135625	47145350	7	7500	0.609375
chr19	52219075	52228875	7	8850	0.457142857142857
chr2	200318925	200340500	7	19050	0.512396694214876
chr20	25836875	25851325	7	13525	0.818181818181818
chr20	37271950	37277200	7	4300	0.615384615384615
chr20	38477125	38481825	7	3675	0.857142857142857
chr20	60788950	60802250	7	12000	0.271186440677966
chr20	61042275	61064375	7	19825	0.704918032786885
chr3	10366575	10372200	7	4600	0.32
chr4	564025	576075	7	10700	0.638297872340426
chr4	1393425	1413025	7	18275	0.648648648648649
chr4	8578650	8587525	7	7950	0.631578947368421
chr4	54952325	54979075	7	25275	0.75
chr5	1848000	1856025	7	6825	0.823529411764706
chr5	79858075	79869675	7	10525	0.648648648648649
chr5	139124600	139138600	7	10575	0.851063829787234
chr5	150723350	150729500	7	5150	0.82051282051282
chr6	10379800	10430450	7	49150	0.733333333333333
chr6	71662275	71670500	7	7750	0.37037037037037
chr6	99269700	99297850	7	27125	0.139130434782609
chr8	72456425	72474250	7	15600	0.648648648648649
chr9	960575	987725	7	26075	0.507462686567164
chrX	130200700	130220150	7	16500	0.75
chrX	139580425	139594575	7	13325	0.1875
chr1	37493975	37505775	6	11075	0.244897959183673
chr1	68693550	68704000	6	9525	0.168674698795181
chr10	8068825	8108975	6	36350	0.287862513426423
chr10	29224150	29231950	6	6700	0.312925170068027
chr10	50810975	50829450	6	17950	0.28
chr11	44321200	44362400	6	40150	0.25
chr11	57224350	57232325	6	6725	0.330097087378641
chr12	58117225	58136375	6	18400	0.0963855421686747
chr12	81098750	81112050	6	11725	0.336917562724014
chr14	38046075	38082000	6	34625	0.369230769230769
chr14	54410500	54432675	6	20600	0.295081967213115
chr15	41208600	41227400	6	17350	0.259259259259259
chr15	41782625	41806875	6	23250	0.229166666666667
chr17	1807250	1817375	6	8825	0.387596899224806
chr17	8903650	8914925	6	10725	0.115702479338843
chr17	74126425	74140300	6	12875	0.181818181818182
chr18	34939125	34951700	6	11125	0.248888888888889
chr18	70105400	70117900	6	11825	0.12
chr19	30012450	30025250	6	11825	0.384615384615385
chr19	35998250	36005800	6	6700	0.346456692913386
chr2	10856725	10866925	6	9325	0.2
chr2	96779850	96787325	6	6950	0.24
chr2	160685275	160691650	6	5900	0.245614035087719
chr2	222911350	222923750	6	11325	0.270588235294118
chr2	241757500	241771650	6	12775	0.329411764705882
chr20	652850	659725	6	6075	0.247933884297521
chr20	57413375	57422325	6	8175	0.238095238095238
chr22	37094450	37104400	6	8800	0.330827067669173
chr22	40054850	40062175	6	6000	0.260869565217391
chr3	45884250	45893850	6	8525	0.341880341880342
chr4	5890575	5903600	6	12125	0.15929203539823
chr4	13521300	13552700	6	30500	0.380952380952381
chr4	154708450	154714675	6	5475	0.333333333333333
chr4	156338950	156356450	6	15475	0.327868852459016
chr5	134359625	134392700	6	32150	0.253968253968254
chr5	153845675	153870225	6	23600	0.341463414634146
chr6	1599275	1630800	6	30425	0.193548387096774
chr7	6565075	6577050	6	10825	0.297297297297297
chr7	37953375	37960875	6	6925	0.25
chr7	128574500	128582350	6	7275	0.166666666666667
chr7	157468700	157488600	6	18500	0.178217821782178
chr7	158376300	158385950	6	8050	0.384279475982533
chr9	21961275	22011125	6	47900	0.127562642369021
chr9	111923875	111931475	6	6900	0.180327868852459
chr9	117681925	117695375	6	12000	0.211009174311927
chrX	577325	609550	6	29350	0.28436018957346
chrX	25015550	25044825	6	28575	0.166666666666667
chr10	58897750	58908900	5	10325	0.130952380952381
chr10	106396450	106407625	5	10900	0.0895522388059701
chr10	126132825	126145125	5	11600	0.136125654450262
chr11	2152725	2171525	5	18150	0.105263157894737
chr12	106968975	106989400	5	19675	0.122302158273381
chr12	115100200	115144425	5	42450	0.0909090909090909
chr14	29222700	29256325	5	32300	0.100806451612903
chr14	76596300	76607475	5	10475	0.103448275862069
chr14	101188325	101197075	5	8150	0.110344827586207
chr15	89341625	89350125	5	8100	0.075187969924812
chr16	59368800	59379925	5	10850	0.0784313725490196
chr17	43858450	43869925	5	11050	0.0695652173913043
chr19	18881225	18913075	5	31025	0.117647058823529
chr2	66650925	66675250	5	23425	0.109756097560976
chr20	20339250	20357225	5	17325	0.0845070422535211
chr20	44873925	44883600	5	9175	0.108786610878661
chr3	13915200	13926700	5	10925	0.13903743315508
chr3	138652525	138675075	5	22175	0.0769230769230769
chr6	122706600	122719475	5	12500	0.133333333333333
chr8	26365700	26392825	5	26225	0.102362204724409
chr8	140710375	140720650	5	9875	0.0618556701030928
chr8	145045650	145053800	5	7550	0.131578947368421
chrX	119439575	119447950	5	7875	0.130718954248366
chrX	146771975	146787300	5	14675	0.0852272727272727
chr1	91168875	91200850	4	31575	0.0234948604992658
chr17	59469225	59494200	4	24675	0.0246913580246914
chr5	76917450	76950525	4	32850	0.0107238605898123
chr7	96614750	96657150	4	42125	0.0121802679658952
