# Supplementary material for: Large organized chromatin lysine domains help distinguish primitive from differentiated cell populations
Source: Nat Commun. 2021 Jan 21;12:499. doi: 10.1038/s41467-020-20830-9 (PMC7820432; doi:10.1038/s41467-020-20830-9)
Supplement: Supplementary file 3 — Supplementary Software [file 41467_2020_20830_MOESM3_ESM.zip › E010-H3K36me3_LOCKS.bed]

chr1	10308225	10441800	90	78625	30.9473684210526
chr1	11114450	11283850	90	100550	27
chr1	12294975	12450950	90	69700	25.8260869565217
chr1	52817600	52975100	90	81450	17.5454545454545
chr1	155581950	155788675	90	90125	30.8888888888889
chr1	220231825	220373750	90	66275	29.5806451612903
chr10	12119225	12257500	90	75925	18.25
chr10	126654675	126822250	90	72250	22.9
chr11	62382900	62631850	90	101475	28
chr11	107904575	108055000	90	69375	27.6867469879518
chr11	108098475	108203725	90	60625	22.2727272727273
chr11	121340575	121499250	90	70000	18.952380952381
chr12	56345100	56605075	90	102225	21.6666666666667
chr12	57388975	57691475	90	122200	18.3196347031963
chr12	107047125	107240475	90	49850	27.2727272727273
chr12	110683250	110919550	90	103625	29.4545454545455
chr12	112448125	112629075	90	105800	29.1692307692308
chr12	120107725	120270950	90	82275	23.304347826087
chr12	122612100	122834350	90	65850	20.8833333333333
chr12	122955725	123104075	90	117475	4.64
chr12	132458825	132637175	90	104550	26.2307692307692
chr12	133199875	133384300	90	128650	25.5714285714286
chr14	31050650	31198850	90	62400	29.0588235294118
chr14	35468650	35604850	90	51625	29.2272727272727
chr14	58669700	58835325	90	86050	28.3076923076923
chr14	64513500	64658425	90	52775	15.7
chr14	71409150	71578675	90	63125	20.7272727272727
chr15	28356300	28511400	90	79375	13.6551724137931
chr15	35147325	35277800	90	72125	24.6857142857143
chr15	43235800	43367400	90	77575	10.8571428571429
chr15	50851700	50959425	90	66750	4.81818181818182
chr15	55901500	56021000	90	57200	13.52
chr15	63846600	63978750	90	70050	21.7446808510638
chr15	75630975	75813500	90	100700	16.7246376811594
chr16	1604825	1831300	90	115225	23.8823529411765
chr16	19510725	19645075	90	62200	17.6153846153846
chr16	23525800	23686050	90	105050	28
chr17	5212125	5386550	90	108075	25.9285714285714
chr17	8271500	8526850	90	135650	19.5826086956522
chr17	15878025	16036775	90	109675	11.76
chr17	35413725	35601075	90	75450	20.5531914893617
chr17	35770700	35940500	90	74650	15.3892215568862
chr17	36864025	37073550	90	90375	31.1384615384615
chr17	57075550	57223325	90	56325	24.3030303030303
chr17	59815225	59982300	90	54325	28.0487804878049
chr17	59982350	60128150	90	89050	18.4857142857143
chr17	80676475	80861650	90	60475	27.5454545454545
chr18	2660900	2790925	90	94250	7.18181818181818
chr18	12949750	13111125	90	93250	28.7222222222222
chr18	19014900	19148600	90	54000	20.25
chr18	29408625	29501850	90	51075	7.47826086956522
chr19	11075500	11288900	90	122450	24.6341463414634
chr19	47567175	47766750	90	93125	18.3356643356643
chr19	57793200	58210300	90	143375	29.6538461538462
chr2	32605300	32723700	90	58300	26.7222222222222
chr2	53926025	54164975	90	99100	24.9677419354839
chr2	55751175	55910600	90	62500	18.9655172413793
chr2	61375725	61524075	90	71150	30.5
chr2	122095750	122227550	90	78350	9.875
chr2	153437375	153615550	90	95050	31.047619047619
chr2	216177875	216293525	90	74200	22.8965517241379
chr2	219309450	219438700	90	76275	23.0909090909091
chr20	32976500	33125775	90	85225	24
chr20	47558325	47739275	90	120175	9.96039603960396
chr21	40541200	40683000	90	98325	8.31404958677686
chr21	47607725	47792350	90	125225	7.78947368421053
chr21	47792700	47933025	90	62275	23.6153846153846
chr22	19315850	19497125	90	108775	29.4444444444444
chr22	32040650	32213150	90	72550	22.1111111111111
chr3	47608675	47783725	90	134425	9.02564102564103
chr3	52491450	52671600	90	102225	23.2592592592593
chr4	3088475	3220000	90	94450	6.21739130434783
chr4	85587175	85715850	90	77350	22.7857142857143
chr4	123096800	123249550	90	43800	20
chr5	14357475	14509050	90	93975	24.4444444444444
chr5	54550700	54697625	90	81325	17.0181818181818
chr5	73985150	74130050	90	65575	21.4074074074074
chr5	112091125	112253725	90	58025	14.2448979591837
chr5	133996825	134142075	90	83400	30.1379310344828
chr6	56322000	56485925	90	68925	28.6923076923077
chr8	67954675	68132450	90	70575	26.1428571428571
chr8	87383650	87553500	90	55275	22.0952380952381
chr8	120743650	120866050	90	66675	14
chr8	141634475	141798700	90	68050	24.9295774647887
chr9	123150300	123303350	90	90025	14.5882352941176
chr9	125578075	125777200	90	81575	30.7619047619048
chr1	28779950	28948600	89	70200	25.0588235294118
chr2	233568200	233726375	89	81475	26
chr21	38460475	38613200	89	80625	21.7222222222222
chrX	53405225	53709100	89	144875	25.1974921630094
chr1	212115050	212282550	88	70350	19.6571428571429
chr17	61710100	61914850	88	102450	21.7777777777778
chr2	17843250	17963275	88	71625	12.5806451612903
chr22	17948750	18107850	88	69800	28.4615384615385
chr5	31400350	31557075	88	97825	11.037037037037
chr13	20534550	20661675	87	88550	25.2222222222222
chr14	55402750	55534925	87	75950	10.8421052631579
chr15	25203900	25373950	87	126475	16.1481481481481
chr18	6940225	7050875	87	61800	10.8717948717949
chr19	4334850	4505850	87	76300	20.25
chr3	183419575	183595425	87	111175	19.3333333333333
chr6	88212450	88349400	87	57775	22.5185185185185
chr7	121608050	121775825	87	101725	24.5714285714286
chr1	33057875	33329100	86	101800	24.972972972973
chr1	39735200	39953725	86	155325	8.96590909090909
chr15	43620325	43827375	86	119075	18.9090909090909
chr4	39823800	39930450	86	80900	3.875
chr10	105063625	105209450	85	86300	11.9386503067485
chr11	46642225	46840075	85	113900	15.6363636363636
chr12	101675750	101798275	85	87375	10.5333333333333
chr12	123640050	123753250	85	64475	16.8235294117647
chr12	124808050	124979900	85	79925	18.625
chr14	73527275	73689100	85	98050	15.6134453781513
chr5	37103225	37243125	85	39675	25.4615384615385
chr7	91622050	91761025	85	66775	27.0833333333333
chr10	101909350	102124375	84	90725	21.0247933884298
chr14	39498750	39654750	84	84000	23.2676056338028
chr17	3908925	4027375	84	86025	4.84210526315789
chr3	47030300	47167225	84	58150	25.2727272727273
chr1	155279900	155490525	83	66325	22.6792452830189
chr1	235270525	235423675	83	85750	16.16
chr11	117016525	117164800	83	67300	26
chr12	111880925	111990325	83	66425	14.0909090909091
chr17	18089250	18262775	83	104400	10.4
chr6	43399750	43650525	83	111025	19.9438202247191
chr10	75475425	75632750	82	83525	15.7837837837838
chr11	70118225	70284525	82	104050	20.2162162162162
chr2	160171600	160310300	82	50475	24.2962962962963
chr20	25391025	25507425	82	68950	12.6976744186047
chr4	73920925	74043425	82	85225	14.7878787878788
chr7	158398800	158601275	82	89775	24.989010989011
chr19	37293550	37471875	81	55400	23.8666666666667
chr7	98925225	99096525	81	92450	21.5238095238095
chr12	124071125	124245200	80	91050	20.6666666666667
chr16	16125425	16238425	80	56575	17.2
chr17	33899600	34053200	80	74250	19.2121212121212
chr2	9567675	9675800	80	70150	14.5882352941176
chr8	1782500	1905775	80	62800	20.7407407407407
chr12	46205175	46381000	79	65375	18.125
chr17	27769075	27936675	79	70050	21.5833333333333
chr2	86251250	86417925	79	130175	18.2666666666667
chr7	151797875	151921600	79	65850	18.7384615384615
chr1	179959600	180082250	78	63925	11.1111111111111
chr15	44830825	44952775	78	77500	18.3
chr17	2132050	2294100	78	61800	22.1
chr2	242520475	242700125	78	73550	22.6428571428571
chr5	179127500	179333425	78	114500	19.7209302325581
chr9	33887275	34017125	78	74500	11.3333333333333
chr15	41268600	41406050	77	85275	20.1538461538462
chr18	43429500	43535400	77	59000	13.6170212765957
chr2	9463000	9552600	77	35025	13.0909090909091
chr3	44789950	44907025	77	63475	21.3636363636364
chr7	5347125	5477300	77	57125	19.8723404255319
chr8	48684250	48891725	77	184575	2.04918032786885
chr1	236966750	237065375	76	49575	15.5
chr10	69646625	69804350	76	58625	16.3846153846154
chr11	76152675	76264000	76	49650	19.45
chr12	105505200	105623125	76	84225	6.94736842105263
chr14	58874000	58993050	76	43200	20.3636363636364
chr7	98478500	98655200	76	150975	7.81818181818182
chr1	1644700	1819775	75	75500	18.8275862068966
chr19	32838250	32978750	75	70375	11.1927710843374
chr2	99933575	100080500	75	87525	15.6546762589928
chr1	169761875	169858025	74	57425	12.6666666666667
chr10	27396825	27520850	74	78100	9.77464788732394
chr18	56532100	56651775	74	84175	9.8
chr2	128851025	128949750	74	68700	8.22222222222222
chr20	62493350	62666650	74	84325	15.6842105263158
chr3	121148650	121263375	74	50625	17.875
chr17	65849950	65979675	73	82775	16.8
chr19	33382075	33502850	73	35950	18.6086956521739
chr2	61524400	61633625	73	46450	18.5833333333333
chr3	142045775	142151650	73	41850	20.5263157894737
chr3	172000650	172101450	73	54725	11.3
chr5	70754325	70864525	73	83700	6.57142857142857
chr6	90333675	90513300	73	148525	9.48571428571429
chrX	40982675	41093100	73	79325	9.2258064516129
chr2	183774550	183867725	72	53350	9.54545454545454
chr10	93685550	93794375	71	75025	6.12903225806452
chr10	101421275	101730400	71	84250	16.9225092250923
chr3	52672600	52802675	71	82575	17.5238095238095
chr5	109091500	109203800	71	47925	16.9677419354839
chr9	88557550	88661600	71	60050	10.1875
chr9	140596750	140732000	71	89450	8.80555555555556
chr1	92711625	92825750	70	44550	12.6666666666667
chr12	112080125	112195175	70	60450	8.03921568627451
chr15	59344800	59454625	70	71500	6.2
chr5	94798425	94888975	70	54750	15.7
chr6	79646125	79784700	70	97200	17.7894736842105
chr1	55531675	55643800	69	90900	6.88888888888889
chr11	85665525	85742550	69	50025	4.62857142857143
chr16	74907150	74999550	69	54150	10.7692307692308
chr19	37810450	37935975	69	58325	15.8245614035088
chr3	47846650	47970100	69	66100	17.4285714285714
chr4	2627000	2754375	69	73850	9.41176470588235
chr4	48500800	48601800	69	61225	16.7777777777778
chr4	87637500	87737550	69	57300	11.7058823529412
chr6	168265375	168372525	69	65075	8.58333333333333
chr8	38095075	38205675	69	59450	7.08333333333333
chr1	35819425	35944850	68	61100	15.3333333333333
chr20	5918225	6023200	68	60375	15.0526315789474
chr6	76331550	76426350	68	59800	7.26315789473684
chr6	161491575	161601900	68	66000	14.5714285714286
chr9	135137275	135279375	68	100175	5.88888888888889
chr12	99019900	99126925	67	42100	15.3939393939394
chr19	37002525	37119675	67	64250	17.3
chr20	35622775	35722775	67	52900	7.44444444444444
chr22	24432550	24574550	67	74575	16.7333333333333
chr8	42780875	42877700	67	41425	14.6666666666667
chr1	52214975	52313075	66	59225	15.8181818181818
chr13	24993000	25080500	66	46175	12.5925925925926
chr15	86182575	86331050	66	59950	16.1
chr7	107533550	107638950	66	65100	12
chr9	133990200	134110925	66	73150	12.375
chr1	17257575	17378975	65	44600	14.695652173913
chr17	78253750	78368675	65	80875	9
chr19	21266550	21371050	65	60525	14.8727272727273
chr2	64082750	64209975	65	55350	14.969696969697
chr4	1891725	2009125	65	78900	7.45454545454545
chr14	31566100	31674550	64	73650	13.7837837837838
chr18	74563775	74681200	64	44125	10.7586206896552
chr19	17253300	17352225	64	55775	14
chr2	27816250	27919700	64	63025	10.4761904761905
chr21	34875100	35006825	64	82375	13.8461538461538
chr6	30513275	30649175	64	80225	6.53571428571429
chr11	3686750	3816800	63	111175	6.72222222222222
chr16	53243575	53361250	63	96950	5.1
chr17	29161125	29231350	63	44250	6.76190476190476
chr2	11700025	11784300	63	50475	9.22222222222222
chr2	55513375	55590250	63	38625	12.9411764705882
chr2	171844775	171937575	63	47900	14.5714285714286
chr5	139815400	139934500	63	67200	15.8461538461538
chr12	24966525	25053275	62	46075	9.88235294117647
chr16	14644825	14763025	62	65950	12
chr17	1679050	1802450	62	60050	13.0625
chr2	201677975	201826150	62	84950	11.5294117647059
chr3	132166950	132261100	62	67025	5.83333333333333
chr5	125879100	125962125	62	55750	5.52671755725191
chr10	88194575	88278800	61	54725	14.3333333333333
chr20	37110050	37205900	61	58750	5.97674418604651
chr21	37695425	37790225	61	55250	12.7586206896552
chr6	151193400	151299625	61	41700	13.2258064516129
chr8	126012375	126118550	61	69050	14.0588235294118
chr1	220140925	220217425	60	44900	7.8695652173913
chr11	47737775	47868775	60	110850	6.23529411764706
chr17	79475575	79600650	60	72300	13.4666666666667
chr2	118674150	118766550	60	53300	14.2608695652174
chr3	10037300	10143675	60	52375	13.1707317073171
chr3	51423725	51530950	60	56025	14.7692307692308
chr5	179659150	179765825	60	66100	12.3720930232558
chr6	42573400	42662000	60	51525	9.23076923076923
chr6	82878000	82955250	60	49075	8.125
chr7	77198975	77288200	60	62625	9.95833333333333
chr9	72875400	72953325	60	48400	14
chr1	10155275	10241100	59	37200	11.2727272727273
chr12	112629600	112715325	59	46400	11.5789473684211
chr13	99020600	99134250	59	47400	13.8
chr14	90414900	90511700	59	55025	14
chr16	89780750	89880975	59	70600	6.39473684210526
chr17	73645050	73847875	59	68450	12.9776674937965
chr2	20446600	20526025	59	58650	6.47058823529412
chr5	96074000	96137075	59	25925	11.6521739130435
chr1	114934575	115005500	58	40575	11.9047619047619
chr14	20754775	20946900	58	94275	13.6904761904762
chr15	22927600	23031250	58	61525	5.75
chr15	40228100	40330325	58	76675	7.8
chr5	145598825	145667300	58	42000	7.74193548387097
chr1	100515675	100615100	57	48025	13.2631578947368
chr12	110340775	110429700	57	47550	8.05333333333333
chr20	5525375	5584975	57	34525	7.41176470588235
chr22	31797050	31884575	57	66075	5.38461538461539
chr3	37023350	37124275	57	64550	11.3125
chr3	148740900	148802650	57	44425	5.07692307692308
chr4	419875	531950	57	71000	6.46153846153846
chr1	223926325	224009225	56	56900	12.0606060606061
chr10	852550	931750	56	54150	5.82456140350877
chr12	95635625	95703525	56	38200	11.1162790697674
chr13	37523075	37631425	56	71675	9.66666666666667
chr14	103917850	104002150	56	43400	9.05882352941176
chr2	204254450	204325075	56	36925	11.9130434782609
chr21	45452500	45560725	56	69125	10
chr22	24698125	24776625	56	51775	5.12820512820513
chr4	154183075	154261850	56	34400	11.6
chr7	148450700	148535625	56	57250	11.2
chr7	156954200	157034325	56	54275	7.27272727272727
chr8	95839450	95904275	56	50925	3.2
chrX	130865425	130937550	56	42075	8.47058823529412
chr1	29007700	29101075	55	47925	4.84615384615385
chr10	28812550	28910775	55	66775	10
chr13	111878475	111961250	55	47925	10.8571428571429
chr14	56079625	56153650	55	49700	8.8695652173913
chr16	15092200	15185825	55	42625	9.45454545454546
chr19	18944500	19050000	55	54700	11.1851851851852
chr2	44113075	44221775	55	90925	2.59459459459459
chr20	40031825	40150325	55	73850	10.875
chr3	13355175	13440425	55	50225	8.06666666666667
chr7	6416575	6522250	55	56275	8.51127819548872
chr7	157406900	157480350	55	30825	10.3478260869565
chr9	114123525	114212275	55	71550	7.31034482758621
chrX	40510050	40582000	55	38675	9.41666666666667
chr11	66384875	66487500	54	64000	7.03225806451613
chr12	51064975	51142175	54	52375	3.68627450980392
chr14	103398875	103477025	54	57400	8
chr15	65736750	65808125	54	52450	2.33333333333333
chr17	30266825	30349500	54	39075	10.0300751879699
chr17	62473325	62579750	54	66550	11.7222222222222
chr2	166728875	166806150	54	42525	11.5
chr2	202565400	202632300	54	40875	6.82352941176471
chr4	95129975	95214200	54	63900	2.71428571428571
chr5	36995100	37066025	54	43850	11.8947368421053
chr8	103262825	103381025	54	93275	5.05172413793103
chr11	68279325	68384400	53	80300	8.60606060606061
chr12	9221175	9266325	53	30200	6.11764705882353
chr14	90724425	90784450	53	38250	9.5
chr15	91290600	91359025	53	33875	9.48148148148148
chr17	29069875	29136750	53	36050	5.25
chr17	80522250	80602675	53	55875	8
chr18	25530375	25593825	53	41525	7.26315789473684
chr2	37315875	37381175	53	31700	6.875
chr4	104002000	104117925	53	67775	10.7741935483871
chr6	36437825	36512625	53	39700	5.78947368421053
chr7	75163400	75228300	53	45475	5.24137931034483
chr9	33250600	33356975	53	72225	9.05
chr1	21131550	21231150	52	39850	10.4444444444444
chr1	22003575	22083425	52	49600	8.8
chr1	22150950	22222850	52	42550	8.21052631578947
chr10	91470525	91540925	52	37400	7.11111111111111
chr12	133615450	133773550	52	98150	4.95138888888889
chr16	2100225	2164525	52	35875	9
chr2	47632600	47712650	52	57225	5.21739130434783
chr22	40641850	40729625	52	53900	9.21739130434783
chr8	61693525	61780425	52	58025	9.72972972972973
chr8	95655375	95719375	52	35975	5.5625
chr17	34844625	34956625	51	68050	9.43333333333333
chr20	37611975	37672050	51	38625	9
chr22	28243800	28321200	51	38725	9.81818181818182
chr4	5804450	5875600	51	43425	6.54545454545455
chr6	160429575	160529450	51	74450	7.54285714285714
chr9	107545150	107607500	51	45575	5
chr1	53666425	53757900	50	60650	7.225
chr1	108676100	108740825	50	35700	5.45454545454545
chr12	392075	495775	50	73700	6.8
chr12	14573725	14658900	50	60750	6.4
chr13	20288750	20355850	50	40200	9.24137931034483
chr20	45837050	45941425	50	91650	1.47368421052632
chr6	17603275	17689050	50	60775	5.58620689655172
chr9	131707850	131783550	50	53800	8.96551724137931
chr10	3141200	3212375	49	56625	1.68
chr12	53837450	53945975	49	64975	6.38461538461539
chr13	110801050	110866175	49	41275	6.92682926829268
chr15	89788950	89876800	49	71125	4.07407407407407
chr16	53473925	53533275	49	38300	5.0625
chr20	3232075	3306400	49	24975	7.91304347826087
chr4	83738100	83839650	49	65700	6.34666666666667
chrX	123177175	123236900	49	34275	5.74193548387097
chr1	173902300	173966350	48	49375	5.87096774193548
chr10	70093575	70163775	48	41450	6.77777777777778
chr11	34074575	34176775	48	81500	4
chr12	32740875	32799475	48	39225	5.57575757575758
chr15	66773650	66845600	48	41675	6.8
chr15	76161350	76232225	48	33125	7.71428571428571
chr19	23512575	23591100	48	47225	6.21052631578947
chr20	60846225	60928075	48	54575	6.58064516129032
chr4	140255300	140317800	48	45850	5.59090909090909
chr5	171761375	171838000	48	47200	6.51612903225806
chr9	109679600	109776425	48	77125	7.88235294117647
chr9	125811075	125878100	48	35225	7.62790697674419
chr1	46468625	46543450	47	35625	7.85714285714286
chr1	109294875	109351275	47	35225	5.76470588235294
chr12	132198050	132287000	47	65500	5.12
chr13	79888700	79953450	47	46925	6.94736842105263
chr15	57523675	57583525	47	37675	6.55172413793103
chr19	16482000	16552075	47	44500	7.84615384615385
chr19	21908825	22033950	47	63725	6.44444444444444
chr2	102441400	102511700	47	56875	2.7741935483871
chr3	48623925	48753125	47	62500	4.57309941520468
chr4	39271850	39329700	47	37775	7.6
chr5	32354000	32433250	47	57300	7.66666666666667
chr7	6026475	6095250	47	47700	5.61643835616438
chr1	213125325	213186800	46	41775	6.66666666666667
chr12	954625	1053625	46	63475	6.33802816901408
chr12	133384500	133462800	46	43300	5.67948717948718
chr18	12309625	12371600	46	44325	5.05263157894737
chr19	19386050	19469850	46	60950	3.26923076923077
chr2	197724625	197784600	46	31175	6.54545454545455
chr22	46668250	46756375	46	54575	5.62025316455696
chr3	172470250	172538925	46	51750	5.44
chr9	111630275	111693375	46	49725	4.7027027027027
chr1	224450800	224505600	45	35850	5.2
chr10	79540425	79616500	45	48550	6
chr14	50238600	50317725	45	66800	2.08333333333333
chr14	64867425	64928250	45	43325	5.82608695652174
chr17	41195975	41262800	45	27300	6.75862068965517
chr19	4911600	4963850	45	32200	6.59259259259259
chr2	39024575	39095300	45	34675	5.26086956521739
chr3	37359625	37413025	45	33650	4.20338983050847
chr3	132385525	132437925	45	34150	3.35849056603774
chr4	841325	892050	45	34450	3.17647058823529
chr8	17783850	17888575	45	83825	2.66666666666667
chr8	124330425	124392950	45	51450	1.85714285714286
chr9	103300950	103350000	45	29775	4.17021276595745
chr9	111793675	111857850	45	49225	4.42424242424242
chr1	65096575	65161375	44	47075	2.56603773584906
chr10	1123300	1177775	44	37775	6.27586206896552
chr11	134010450	134090750	44	65700	3.04166666666667
chr12	6600500	6715500	44	87300	3.93548387096774
chr17	18768500	18834925	44	42975	5.125
chr17	60637550	60693975	44	36600	4.32258064516129
chr19	34810950	34892200	44	46450	6.44444444444444
chr2	230627800	230696425	44	50225	5.30909090909091
chr5	134667325	134729450	44	46175	4.96551724137931
chr7	36435300	36494700	44	44650	4.125
chr9	123899075	123951450	44	31725	6.1
chr11	33076775	33129600	43	36425	3.26086956521739
chr11	74305275	74355925	43	33000	4.47619047619048
chr12	49036750	49109175	43	53400	3.78947368421053
chr14	45668700	45711675	43	29225	3.62162162162162
chr17	6480350	6553175	43	53400	4
chr17	49039250	49098725	43	40950	4.5
chr19	10235000	10303275	43	52475	6.09090909090909
chr19	33073300	33149950	43	42300	5.68571428571429
chr2	128698075	128783300	43	61775	4.625
chr5	37289425	37364675	43	62725	1.51111111111111
chr5	137708300	137772500	43	49475	3.41176470588235
chr1	206586150	206637325	42	38800	4.58333333333333
chr1	247003375	247082100	42	64975	1.22988505747126
chr13	96229900	96293925	42	39875	4.84210526315789
chr19	10883075	10945825	42	41225	5.68
chr20	49504275	49578900	42	51625	3.71428571428571
chr3	49314775	49374425	42	41850	2.45161290322581
chr4	24518725	24584475	42	51000	5.08333333333333
chr4	110412450	110464650	42	34825	5.65714285714286
chr5	64863675	64912925	42	32325	3.73913043478261
chr5	145834375	145892650	42	45125	3.92592592592593
chr6	131899925	131946775	42	36125	3.66666666666667
chr7	72853475	72934925	42	73925	1.21739130434783
chr9	74298750	74366000	42	56950	2.38095238095238
chr12	64849700	64895675	41	30950	4.81818181818182
chr12	95415700	95464700	41	35200	3.84
chr20	33580850	33645325	41	47425	3.1063829787234
chr5	10376525	10436450	41	48550	2.14285714285714
chr6	35801225	35858900	41	44325	3.17647058823529
chr7	762300	828450	41	37200	5.07692307692308
chrX	70587925	70646300	41	36275	5.29166666666667
chr1	26738000	26806350	40	44350	3.49295774647887
chr1	203766100	203843375	40	54975	3.51724137931034
chr1	229575075	229641250	40	50300	2.94736842105263
chr15	66599100	66645550	40	29600	4.41666666666667
chr16	3776000	3843625	40	53700	2.47619047619048
chr1	186280500	186370525	39	76150	2.11504424778761
chr11	20057525	20142425	39	53300	4.25
chr12	19484725	19532050	39	28050	4.7
chr14	35031600	35079000	39	32500	3.81818181818182
chr14	51188600	51243850	39	39300	2.23529411764706
chr14	91738275	91793550	39	38625	4.63157894736842
chr3	56645775	56707400	39	49125	4.21621621621622
chr3	58080425	58151975	39	59250	2.77777777777778
chr5	79925000	79979250	39	34150	4.06896551724138
chr7	138730225	138774500	39	28050	3.23529411764706
chr7	138921750	138964975	39	30050	4.35294117647059
chr1	67411125	67456075	38	32100	3.21052631578947
chr10	5763550	5850625	38	57350	4.37142857142857
chr10	75821650	75900175	38	60500	4.34883720930233
chr13	103256100	103332750	38	64975	4.33333333333333
chr15	40455600	40522475	38	52300	4.04545454545455
chr4	184585000	184635750	38	38175	2.84615384615385
chr1	46051125	46127050	37	60650	3.33333333333333
chr10	70402600	70453325	37	31325	3.94594594594595
chr12	69083475	69137575	37	43800	3.54545454545455
chr17	26935325	27031825	37	76150	3.59183673469388
chr18	21094700	21156625	37	49475	2.82051282051282
chr2	241672775	241716250	37	31025	3.62666666666667
chr3	9692900	9743950	37	37425	3.92307692307692
chr5	154242200	154315525	37	56300	1.70114942528736
chr7	148849925	148923250	37	48250	3.68996960486322
chr9	134285375	134376175	37	73750	3.91489361702128
chrX	13762525	13803925	37	25525	3.2
chr10	96306650	96371950	36	56975	0.947368421052632
chr12	32859400	32907250	36	35600	2.88
chr15	41628900	41676625	36	36575	1.29936305732484
chr3	108265600	108304175	36	27725	2.76190476190476
chr4	39744000	39782250	36	22875	2.62857142857143
chr6	167414250	167458425	36	32850	2.98795180722892
chr7	139059000	139109275	36	39125	1.56862745098039
chr9	15424575	15509775	36	73350	3.14285714285714
chr1	109853425	109897150	35	28225	2.13793103448276
chr12	95869575	95918725	35	38675	2.90322580645161
chr15	64685950	64720300	35	21975	2.92857142857143
chr17	37561250	37605575	35	33925	2.2962962962963
chr17	40612900	40669025	35	38500	3.12
chr3	100430000	100471750	35	31050	2.10526315789474
chr4	13568800	13621725	35	43050	2.37037037037037
chr10	70482350	70557075	34	68225	0.836363636363636
chr10	99113825	99157650	34	31475	2.11764705882353
chr11	95532425	95583850	34	32675	2.8
chr16	24937925	24989175	34	40225	2.16666666666667
chr16	71681275	71724975	34	29075	2.28571428571429
chr17	17114550	17179650	34	43600	2.72282608695652
chr22	23595800	23647725	34	39300	2.29268292682927
chr3	122140725	122186350	34	33550	1.98449612403101
chr9	131328425	131403625	34	65875	1.24324324324324
chr1	232545100	232581725	33	23750	2.66666666666667
chr16	84085900	84135800	33	39675	2.04166666666667
chr19	45769050	45804125	33	18850	2.62068965517241
chr3	3843725	3891100	33	37500	2.33333333333333
chr5	176662600	176725000	33	52400	1.54838709677419
chr6	122733550	122779275	33	35175	2.21428571428571
chr7	91827950	91871450	33	30300	2.625
chr10	94365650	94415450	32	39925	2.37837837837838
chr12	123773825	123835000	32	52675	1.27777777777778
chr15	99449575	99506975	32	48300	1.86666666666667
chr18	2574975	2617250	32	34425	1.6
chr19	47176250	47214650	32	27675	2.43636363636364
chr2	131803975	131849450	32	37250	1.9375
chr20	30344900	30394500	32	41725	0.765957446808511
chr3	197546775	197584600	32	29400	1.83050847457627
chr7	6150675	6204700	32	40125	2.36363636363636
chr7	66238475	66277725	32	27125	2.375
chr7	128591325	128647925	32	47175	2.3448275862069
chr7	135255775	135336175	32	73025	1.375
chr14	50898550	50942675	31	35950	1.34782608695652
chr14	104120800	104177800	31	48400	1.44
chr19	36549375	36598075	31	35075	2.05
chr2	109067450	109111025	31	32675	1.44615384615385
chr21	33684000	33758050	31	65200	1.54716981132075
chr22	36676550	36745400	31	58725	0.975609756097561
chr7	105175975	105210050	31	23625	1.6
chr1	236703475	236766575	30	57525	0.947368421052632
chr14	102441100	102520825	30	71650	1.42857142857143
chr18	9545100	9594775	30	39175	1.5
chr3	133323900	133378450	30	47250	1.29411764705882
chr7	16714025	16746775	30	24275	2
chr10	96081675	96121225	29	33950	1
chr11	77375500	77411000	29	28300	1.68421052631579
chr14	68226425	68280950	29	47725	1.29166666666667
chr14	93273000	93307850	29	26675	1.06976744186047
chr2	60986900	61027850	29	35875	0.436363636363636
chr2	114682225	114714650	29	26075	1.08108108108108
chr5	32232850	32274775	29	32850	1.23809523809524
chr5	68669625	68702650	29	24375	1.67441860465116
chr10	64923800	64976950	28	45875	1.41935483870968
chr10	121657825	121695975	28	30550	1.1304347826087
chr11	17109025	17146950	28	28425	1.08108108108108
chr11	113668050	113712750	28	36525	1.03614457831325
chr15	93463075	93571525	28	102800	1.4
chr16	74481750	74530700	28	38850	1.04444444444444
chr17	30188800	30226800	28	32025	1.24
chr2	71575675	71667150	28	74450	1.70949720670391
chr3	25637475	25679300	28	37175	1.625
chr7	129657375	129686725	28	19250	1.66666666666667
chr1	171482125	171563825	27	74125	1.4375
chr11	4122300	4163475	27	34025	1.12
chr12	125430825	125470900	27	31050	0.8
chr15	65844075	65899800	27	46700	1.15492957746479
chr9	19055750	19096600	27	35125	1.35849056603774
chr1	150899975	150941750	26	36025	0.857142857142857
chr1	211444500	211478675	26	25400	1.14285714285714
chr10	13206075	13255750	26	43100	1.33333333333333
chr16	58550250	58635050	26	79300	0.7
chr16	89944000	89979800	26	27425	1.24444444444444
chr20	47837850	47882675	26	38150	1.18918918918919
chr3	194143675	194177950	26	27775	1.38461538461538
chr4	47873400	47914250	26	33900	0.64
chr4	77033275	77066075	26	27575	1.23809523809524
chr4	187503850	187547125	26	36325	0.864864864864865
chr5	145491125	145560650	26	64725	0.722222222222222
chr9	6580625	6607150	26	17225	1.37931034482759
chr1	31729775	31768375	25	33925	0.6875
chr11	57439125	57474400	25	27800	1
chr17	49257875	49302650	25	39100	1.04347826086957
chr8	30534175	30558800	25	18500	0.978723404255319
chr16	237225	278325	24	36700	0.8
chr16	4854350	4895775	24	33775	0.8
chr2	197627100	197659000	24	27875	0.76056338028169
chr3	12610225	12653875	24	38075	0.588235294117647
chr4	57851125	57899425	24	42825	0.8
chr1	16235575	16275075	23	36150	0.857142857142857
chr1	19399250	19528600	23	125100	0.434782608695652
chr1	36197200	36219600	23	17225	0.96
chr16	69169900	69204450	23	28900	0.8
chr17	37646675	37688450	23	36825	0.916666666666667
chr17	76789175	76834800	23	41400	0.611111111111111
chr18	33713975	33758150	23	40750	0.628571428571429
chr19	46322925	46358800	23	32075	0.628571428571429
chr2	208422875	208459650	23	32125	0.84
chr1	59121450	59163200	22	36100	0.82051282051282
chr1	230798625	230830150	22	28450	0.555555555555556
chr11	68674550	68707950	22	27725	0.666666666666667
chr22	41511250	41576900	22	60525	0.64
chr22	41641025	41680000	22	34400	0.545454545454545
chr3	27419225	27446500	22	22500	0.813559322033898
chr1	55183225	55209200	21	21850	0.727272727272727
chr1	224573575	224619600	21	41700	0.653846153846154
chr12	112910375	112935550	21	20825	0.693877551020408
chr14	45564250	45600050	21	32225	0.436363636363636
chr2	85845850	85879575	21	30125	0.337662337662338
chr2	86674975	86729150	21	49425	0.537313432835821
chr2	216975150	217050250	21	71525	0.486486486486487
chr5	133478300	133509650	21	26525	0.73015873015873
chr10	93571025	93626075	20	50675	0.661654135338346
chr14	21672725	21737250	20	61825	0.176470588235294
chr15	90121575	90177300	20	51125	0.35
chr17	57721050	57778550	20	54225	0.423076923076923
chr1	153712725	153747025	19	29600	0.580645161290323
chr16	56487150	56514000	19	23150	0.53968253968254
chr16	74653725	74699400	19	42200	0.533333333333333
chr22	42261625	42303950	19	38700	0.333333333333333
chr7	127945300	127980100	19	31125	0.555555555555556
chr11	9424550	9469025	18	40525	0.433333333333333
chr12	98916725	98945975	18	26500	0.333333333333333
chr18	47305475	47325150	18	17300	0.434782608695652
chr2	152268150	152328450	18	57100	0.5
chr2	206984575	207016550	18	29100	0.350515463917526
chr1	31404975	31445050	17	35450	0.358974358974359
chr1	154196625	154243700	17	44150	0.404040404040404
chr10	112333525	112366250	17	29925	0.444444444444444
chr13	25880950	25908775	17	25075	0.428571428571429
chr16	28108050	28147350	17	36550	0.252873563218391
chr4	76867425	76903225	17	31300	0.382978723404255
chr9	80914975	80945325	17	27275	0.345454545454545
chr1	113635700	113669775	16	31300	0.242424242424242
chr1	160180625	160213900	16	30700	0.382352941176471
chr10	121581800	121618150	16	33300	0.367647058823529
chr2	113303675	113334525	16	27850	0.365853658536585
chr3	160230450	160253525	16	20400	0.372093023255814
chr5	72154700	72205525	16	48350	0.186991869918699
chr5	98189850	98241275	16	49350	0.15807560137457
chr17	34142325	34176600	15	32075	0.28
chr22	42028000	42061650	15	31250	0.224852071005917
chr1	23376750	23421250	14	41825	0.28
chr2	191833850	191875050	14	38975	0.285714285714286
chr3	195775325	195803400	14	26425	0.25
chr1	156225475	156250375	13	22575	0.235294117647059
chr13	98633625	98676675	13	41225	0.24
chr15	69709550	69741100	13	29750	0.183673469387755
chr17	40033100	40070600	13	35725	0.195121951219512
chr7	1515275	1542725	13	25050	0.223529411764706
chr12	117590600	117624750	12	32775	0.186046511627907
chr12	120563550	120603700	12	37525	0.165354330708661
chr16	66754650	66784675	12	28300	0.209302325581395
chr17	40122675	40155800	12	30275	0.214285714285714
chr19	5586675	5621425	12	32050	0.198250728862974
chr19	8516350	8544575	12	27325	0.210526315789474
chr19	41772825	41814125	12	39650	0.214285714285714
chr19	49591975	49613225	12	19600	0.208092485549133
chr3	142732675	142758875	12	24575	0.19047619047619
chr5	149739025	149781575	12	40425	0.149659863945578
chr7	30638050	30675975	12	35650	0.205607476635514
chr14	62188050	62216300	11	26875	0.17910447761194
chr16	8983450	9017800	11	32900	0.10762331838565
chr16	70559925	70609075	11	48150	0.0387409200968523
chr19	49843725	49863150	11	17750	0.156862745098039
chr21	34105450	34142225	11	35000	0.106194690265487
chr5	56216050	56244075	11	26800	0.16
chr5	149384125	149407775	11	22175	0.162790697674419
chr11	14479100	14520125	10	39225	0.152777777777778
chr13	115002125	115036350	10	32775	0.134715025906736
chr19	2794225	2813575	10	18275	0.149659863945578
chr19	58740875	58777450	10	35000	0.142857142857143
chr2	190311950	190341950	10	28600	0.153846153846154
chr2	203142150	203173125	10	29350	0.102564102564103
chr21	30413275	30442775	10	27925	0.142857142857143
chr22	31320150	31354425	10	32500	0.130081300813008
chr22	41224675	41247425	10	21575	0.125
chr5	6597400	6631925	10	32975	0.0914634146341463
chr5	86681575	86705975	10	23300	0.149253731343284
chr5	126140050	126172450	10	31000	0.117647058823529
chr10	70718525	70745725	9	26025	0.0674846625766871
chr11	10783400	10801200	9	17050	0.117647058823529
chr11	116618050	116636575	9	17350	0.111888111888112
chr12	69203125	69226650	9	22350	0.114285714285714
chr12	76441550	76468000	9	25625	0.0955631399317406
chr15	49418875	49437150	9	17275	0.108108108108108
chr16	24798275	24839000	9	39275	0.123076923076923
chr16	27471175	27520825	9	48250	0.08125
chr2	70436300	70464625	9	26900	0.126829268292683
chr2	74071300	74085025	9	12725	0.135593220338983
chr2	231939450	231955050	9	14925	0.136363636363636
chr3	33429650	33454575	9	23475	0.10625
chr3	139065700	139098375	9	31700	0.126315789473684
chr6	31589350	31618225	9	27725	0.123456790123457
chr6	108223100	108243750	9	19600	0.137614678899083
chr7	138221225	138272700	9	50325	0.0547945205479452
chr9	91942500	91974275	9	30900	0.0714285714285714
chr9	94998050	95054175	9	55125	0.0356652949245542
chr1	213041400	213050400	8	8475	0.0987654320987654
chr10	120795325	120833925	8	37750	0.114285714285714
chr11	94549300	94567325	8	17075	0.0909090909090909
chr12	50821525	50839725	8	17425	0.0925925925925926
chr14	89033800	89058675	8	24100	0.0848484848484849
chr18	9117925	9135325	8	16525	0.0785219399538106
chr2	27443875	27467700	8	22600	0.106508875739645
chr2	128241950	128263625	8	20725	0.101123595505618
chr2	174768775	174778625	8	9225	0.111111111111111
chr22	35798575	35822150	8	22350	0.0980392156862745
chr4	129760925	129795350	8	32900	0.0918032786885246
chr7	70229400	70258425	8	28000	0.116279069767442
chr8	73924900	73949000	8	22400	0.108882521489971
chr9	36197025	36215050	8	17100	0.115942028985507
chrX	47054975	47076175	8	20000	0.0957446808510638
chr1	24971500	24998800	7	26700	0.058252427184466
chr1	41448775	41482350	7	32625	0.0766283524904215
chr1	68942300	68955375	7	12475	0.094488188976378
chr1	90474375	90497950	7	23025	0.0808080808080808
chr1	151202500	151223175	7	19850	0.0592592592592593
chr1	247476125	247489225	7	12675	0.0869565217391304
chr10	24874275	24890325	7	15550	0.0747663551401869
chr10	99210625	99232150	7	20700	0.0882352941176471
chr11	57568475	57585725	7	16750	0.0925925925925926
chr12	49414475	49449400	7	33775	0.0804289544235925
chr15	79171925	79200100	7	27675	0.0717948717948718
chr17	46992500	47012550	7	19425	0.0737327188940092
chr2	15756300	15775075	7	18300	0.0558659217877095
chr2	38787225	38800775	7	13000	0.0809248554913295
chr2	111404475	111432625	7	27150	0.08
chr3	50127725	50157075	7	28625	0.0408163265306122
chr3	155619600	155631750	7	11675	0.0860215053763441
chr3	160128425	160157100	7	27700	0.0852272727272727
chr4	122723475	122743875	7	19750	0.0826446280991736
chr5	33451950	33477625	7	25050	0.08
chr5	151165925	151194225	7	27500	0.0680272108843537
chr6	7880600	7905325	7	23825	0.0822784810126582
chr6	114259425	114281275	7	21175	0.0498220640569395
chr9	100414575	100439175	7	23750	0.0604026845637584
chr11	2968025	3000800	6	31850	0.0676923076923077
chr11	118248675	118260200	6	11175	0.0689655172413793
chr11	118359050	118385250	6	25450	0.0487804878048781
chr11	125470250	125492275	6	21500	0.0489795918367347
chr12	72002100	72030525	6	27950	0.046875
chr14	21855300	21884450	6	28275	0.0606060606060606
chr16	9186850	9203625	6	16175	0.0662983425414365
chr16	21973150	21996500	6	22500	0.0531914893617021
chr17	38543725	38571225	6	26800	0.0481481481481481
chr2	61703875	61729775	6	25175	0.0655737704918033
chr20	34289775	34328950	6	38425	0.03
chr22	29677775	29697325	6	19025	0.075
chr22	38876800	38901400	6	23800	0.0627450980392157
chr3	3178575	3198000	6	18900	0.0718562874251497
chr3	9466875	9498475	6	30700	0.0496894409937888
chr3	9499525	9521575	6	21300	0.0681818181818182
chr3	180664800	180691325	6	25725	0.045662100456621
chr4	10073925	10105200	6	30600	0.0327868852459016
chr4	76567325	76587350	6	19200	0.0604026845637584
chr4	144437525	144475025	6	36975	0.0336134453781513
chr4	146026025	146050725	6	24125	0.0277008310249307
chr5	71479475	71503775	6	23925	0.021505376344086
chr6	15497950	15524950	6	26350	0.0416666666666667
chr7	102939150	102961000	6	21200	0.0591715976331361
chr7	138188550	138216100	6	26775	0.0524017467248908
chr9	134390375	134405625	6	14575	0.0695652173913043
chr1	3695525	3703975	5	8150	0.0458715596330275
chr1	32651400	32663800	5	12050	0.046242774566474
chr1	38030300	38045025	5	14200	0.0564516129032258
chr1	40025700	40041400	5	15175	0.0512820512820513
chr1	120262225	120286625	5	23775	0.0408921933085502
chr1	154550000	154572800	5	22200	0.0379746835443038
chr10	1038400	1059100	5	20225	0.055045871559633
chr10	114900875	114916875	5	15400	0.054320987654321
chr11	61072400	61084375	5	11775	0.0533333333333333
chr11	129732900	129763275	5	29725	0.037914691943128
chr12	64803550	64836675	5	32525	0.0374531835205993
chr12	69980000	69997550	5	17175	0.0357142857142857
chr14	91921625	91953025	5	30825	0.0364963503649635
chr14	105176675	105182975	5	6075	0.0555555555555556
chr15	59170125	59194025	5	23475	0.0394088669950739
chr16	85694550	85709775	5	14825	0.0565371024734982
chr17	20904275	20925300	5	20575	0.031496062992126
chr17	47116450	47132100	5	15250	0.041522491349481
chr19	16190900	16209575	5	18250	0.0428134556574924
chr19	20726025	20737175	5	10800	0.046242774566474
chr19	35507850	35519500	5	11350	0.0476190476190476
chr19	53569400	53579475	5	9700	0.047244094488189
chr2	179292650	179311500	5	18425	0.0391304347826087
chr2	234742625	234762275	5	19100	0.0413223140495868
chr2	242170875	242197550	5	26075	0.0491803278688525
chr22	30728275	30745325	5	16675	0.0465116279069767
chr3	42673725	42690975	5	16725	0.0510204081632653
chr4	146058050	146069025	5	10625	0.0434782608695652
chr5	7892125	7903725	5	11375	0.0421052631578947
chr5	137272550	137287325	5	14325	0.0474308300395257
chr5	138650000	138669350	5	18850	0.0538922155688623
chr5	178295950	178305125	5	8925	0.0540540540540541
chr6	44386975	44395600	5	8400	0.0434782608695652
chr6	99846200	99858925	5	12375	0.0506329113924051
chr9	2644475	2655675	5	10950	0.0454545454545455
chr9	21824725	21843375	5	18250	0.0536912751677852
chr1	22842550	22849175	4	6475	0.032520325203252
chr1	110580775	110600925	4	19700	0.0377358490566038
chr1	182811275	182858500	4	46875	0.0390625
chr1	197050725	197063775	4	12775	0.0319488817891374
chr1	214803125	214825475	4	22050	0.0245901639344262
chr1	226545475	226581500	4	35650	0.0165876777251185
chr10	32297725	32312950	4	14925	0.0363636363636364
chr10	62540450	62555975	4	15175	0.0380434782608696
chr10	79769000	79786500	4	17175	0.0379746835443038
chr10	129895100	129915675	4	20250	0.0277777777777778
chr11	43339850	43362550	4	22275	0.0377358490566038
chr11	58954650	58965900	4	10950	0.032
chr11	69458400	69468675	4	10100	0.0298507462686567
chr12	10850000	10857550	4	7350	0.0392156862745098
chr12	31436450	31450400	4	13750	0.0246913580246914
chr12	46587350	46602825	4	15175	0.023598820058997
chr12	50486925	50494850	4	7725	0.0331491712707182
chr12	111155575	111165925	4	10125	0.0387096774193548
chr12	112320150	112329325	4	9000	0.0256410256410256
chr14	23543175	23560025	4	16475	0.0318302387267905
chr15	78775325	78793575	4	17925	0.0245098039215686
chr16	2805250	2825750	4	20125	0.0336134453781513
chr16	27546825	27557550	4	10575	0.0272108843537415
chr17	26666400	26679425	4	12750	0.0402684563758389
chr19	34709275	34721600	4	12075	0.0324324324324324
chr19	44980050	44992050	4	11800	0.0273972602739726
chr19	52702825	52732400	4	28950	0.0373831775700935
chr2	20229275	20240900	4	11350	0.0375
chr2	73469650	73478850	4	9000	0.032
chr2	96946975	96970525	4	23025	0.037037037037037
chr20	36686175	36701575	4	15100	0.0337078651685393
chr20	55938850	55954200	4	15050	0.0275049115913556
chr20	61532450	61545900	4	13125	0.0311688311688312
chr3	48443975	48461525	4	17100	0.0304182509505703
chr3	120122850	120132550	4	9525	0.0341880341880342
chr4	44683525	44691025	4	7275	0.0396039603960396
chr4	103716000	103731200	4	14950	0.0328767123287671
chr5	36153450	36175725	4	21975	0.0294117647058824
chr5	74639250	74658975	4	19400	0.0382775119617225
chr5	141690200	141697675	4	7300	0.0396039603960396
chr5	169015350	169030600	4	14950	0.0394736842105263
chr5	175771500	175784125	4	12225	0.0392156862745098
chr6	41056925	41068675	4	11450	0.0307692307692308
chr6	109784450	109795725	4	11075	0.0272727272727273
chr6	136577925	136603700	4	25600	0.0133779264214047
chr6	160157800	160177550	4	19500	0.0211640211640212
chr7	44865875	44876375	4	10200	0.03584229390681
chr7	74112750	74135825	4	22525	0.0387481371087928
chr8	101712900	101733025	4	19875	0.0159362549800797
chr8	110348175	110357000	4	8650	0.03125
chrX	77368125	77377725	4	9350	0.0377358490566038
chr1	39460450	39475350	3	14700	0.0195439739413681
chr1	43398000	43406225	3	8125	0.0136518771331058
chr1	70693175	70719000	3	25725	0.0060882800608828
chr1	78407500	78438000	3	30375	0.0144578313253012
chr1	97216600	97225100	3	8350	0.0246913580246914
chr1	100738475	100749325	3	10650	0.0248138957816377
chr1	111980125	111990225	3	9900	0.0251572327044025
chr1	116926600	116950825	3	23875	0.023454157782516
chr1	146753600	146770275	3	16525	0.0128824476650564
chr1	166810100	166828275	3	17975	0.0184842883548983
chr1	201816100	201828225	3	11975	0.020253164556962
chr1	202713675	202737775	3	24000	0.00578871201157742
chr1	233104100	233111525	3	7300	0.0217391304347826
chr1	247461900	247474300	3	12225	0.0214132762312634
chr10	14940225	14946100	3	5775	0.0209424083769634
chr10	21826550	21834975	3	8300	0.0199335548172757
chr10	71909325	71917450	3	8025	0.015748031496063
chr11	61176875	61190550	3	13550	0.0119521912350598
chr11	67012425	67024600	3	11975	0.022075055187638
chr11	67046000	67052950	3	6850	0.0166666666666667
chr11	111590375	111598625	3	8125	0.025
chr11	126069425	126076975	3	7425	0.0242914979757085
chr12	4766275	4775375	3	8950	0.0220588235294118
chr12	48175425	48185550	3	10025	0.0115273775216138
chr12	57056375	57067150	3	10575	0.0241545893719807
chr12	57134100	57140175	3	5975	0.0217391304347826
chr12	105381975	105389475	3	7400	0.019047619047619
chr12	106458675	106465375	3	6575	0.0245901639344262
chr12	108910975	108922725	3	11550	0.0218579234972678
chr13	31709650	31730225	3	20450	0.0140515222482436
chr13	73332325	73352725	3	20175	0.0160642570281124
chr14	52459975	52478825	3	18650	0.0181268882175227
chr16	3436650	3441375	3	4625	0.0239520958083832
chr16	58193900	58202850	3	8825	0.0179640718562874
chr16	68584150	68598400	3	14100	0.0189274447949527
chr17	1560875	1568875	3	7850	0.0234375
chr17	38321450	38330500	3	8950	0.0178571428571429
chr17	42150850	42156725	3	5775	0.0238095238095238
chr17	45728450	45743775	3	15175	0.011605415860735
chr17	45744100	45763175	3	18775	0.0195530726256983
chr17	48455875	48472675	3	16600	0.0154320987654321
chr17	80037025	80052475	3	15150	0.0240963855421687
chr18	13752225	13758800	3	6475	0.0188679245283019
chr18	32822325	32829425	3	7000	0.0216216216216216
chr18	57008500	57017400	3	8775	0.0252100840336134
chr19	15362950	15380425	3	17275	0.0176470588235294
chr19	16949825	16959525	3	9525	0.0241935483870968
chr19	19606475	19619250	3	12650	0.0133333333333333
chr19	44416700	44435450	3	18475	0.0229132569558101
chr19	58287200	58293600	3	6300	0.0227272727272727
chr19	58487175	58500800	3	13400	0.0233918128654971
chr2	25458325	25471400	3	12875	0.0246913580246914
chr2	48021375	48038375	3	16725	0.0230414746543779
chr2	54869800	54896975	3	26850	0.0195694716242661
chr2	62100975	62111600	3	10525	0.0186046511627907
chr2	74585225	74598950	3	13500	0.0218818380743982
chr2	198255525	198276650	3	20825	0.0229885057471264
chr2	200808775	200813400	3	4525	0.0253164556962025
chr2	239085075	239094125	3	8950	0.0126984126984127
chr20	2439425	2450075	3	10450	0.0251889168765743
chr20	3841875	3848725	3	6700	0.025
chr20	32679650	32694600	3	14775	0.0152284263959391
chr20	44994850	45005850	3	10850	0.0208333333333333
chr21	33058550	33076000	3	17225	0.0180831826401447
chr21	38876300	38886875	3	10375	0.0256410256410256
chr21	48067300	48077700	3	10300	0.0119047619047619
chr22	41741600	41748650	3	6925	0.024390243902439
chr3	39182850	39188225	3	5275	0.0229885057471264
chr3	41272825	41282350	3	9400	0.0170454545454545
chr3	45998550	46011750	3	12900	0.0253164556962025
chr3	52434300	52442825	3	8400	0.018348623853211
chr3	126738475	126743625	3	5050	0.0254777070063694
chr3	156259100	156271300	3	12050	0.0179640718562874
chr4	41261125	41269575	3	8300	0.0212765957446809
chr4	57306575	57329475	3	22725	0.0212314225053079
chr4	57350400	57359175	3	8600	0.0255591054313099
chr4	76694575	76701775	3	7100	0.0155642023346304
chr4	78079575	78091775	3	11975	0.0254452926208651
chr4	83287400	83294250	3	6750	0.0159362549800797
chr4	99994550	100007075	3	12400	0.0141509433962264
chr5	34918200	34927125	3	8775	0.0198675496688742
chr5	90663075	90674750	3	11475	0.0222222222222222
chr5	98114300	98128225	3	13800	0.011070110701107
chr5	115802150	115819600	3	17175	0.0176730486008837
chr5	115819900	115833825	3	13700	0.0236686390532544
chr5	137494400	137510575	3	16025	0.0124223602484472
chr5	147788625	147799400	3	10650	0.0150753768844221
chr5	150069900	150079175	3	9125	0.0224089635854342
chr6	24702825	24719675	3	16650	0.0218818380743982
chr6	36563175	36578050	3	14675	0.0228310502283105
chr6	86317500	86339850	3	21925	0.0256111757857974
chr7	5096825	5107525	3	10600	0.0171673819742489
chr7	86792475	86829975	3	37150	0.0200860832137733
chr7	86977700	86983900	3	6075	0.0256410256410256
chr7	100274125	100287625	3	13375	0.0116504854368932
chr7	104742275	104756800	3	14250	0.0244897959183673
chr7	134631700	134637175	3	5375	0.0246913580246914
chr8	86123900	86130325	3	6325	0.0224719101123595
chr8	103837200	103854700	3	17225	0.018957345971564
chr8	117857600	117873225	3	15500	0.00991735537190083
chr9	139355000	139373250	3	17925	0.0198581560283688
chrX	39912025	39922250	3	10075	0.0182370820668693
chrX	41199400	41208350	3	8850	0.0229885057471264
chr1	882400	892650	2	10200	0.00980392156862745
chr1	17734275	17742450	2	8125	0.0123076923076923
chr1	23651625	23660750	2	9075	0.0110192837465565
chr1	24019025	24028300	2	9225	0.010840108401084
chr1	27092000	27109625	2	17575	0.00568990042674253
chr1	33788450	33800275	2	11775	0.00849256900212314
chr1	40303300	40311075	2	7725	0.0129449838187702
chr1	43158275	43167775	2	9450	0.0105820105820106
chr1	46737950	46747450	2	9450	0.0105820105820106
chr1	66826925	66835700	2	8725	0.0114613180515759
chr1	76252950	76262675	2	9675	0.0103359173126615
chr1	93298800	93310275	2	11425	0.0087527352297593
chr1	110556650	110566800	2	10100	0.0099009900990099
chr1	110883000	110890625	2	7575	0.0132013201320132
chr1	115285825	115293775	2	7900	0.0126582278481013
chr1	151395250	151403325	2	8025	0.0124610591900312
chr1	156913225	156922375	2	9100	0.010989010989011
chr1	160258950	160269350	2	10350	0.00966183574879227
chr1	183513300	183522725	2	9375	0.0106666666666667
chr1	222829725	222841450	2	11675	0.00856531049250535
chr1	245002425	245026225	2	23675	0.0105596620908131
chr10	14946475	14954150	2	7625	0.0131147540983607
chr10	112050675	112063275	2	12550	0.00796812749003984
chr10	127432950	127441250	2	8250	0.0121212121212121
chr11	8012800	8020625	2	7775	0.0128617363344051
chr11	32610025	32618000	2	7925	0.0126182965299685
chr11	32950975	32960275	2	9250	0.0108108108108108
chr11	59412825	59427025	2	14150	0.00706713780918728
chr11	61911975	61919625	2	7600	0.0131578947368421
chr11	67831875	67840475	2	8550	0.0116959064327485
chr11	93521025	93533450	2	12350	0.0121457489878543
chr11	95503825	95517750	2	13850	0.0108303249097473
chr12	8077600	8085900	2	8250	0.0121212121212121
chr12	67698100	67708525	2	10375	0.00963855421686747
chr12	69649525	69660850	2	11275	0.00886917960088692
chr12	104325275	104348700	2	23275	0.0128893662728249
chr12	104373300	104381000	2	7650	0.0130718954248366
chr13	29235625	29244950	2	9275	0.0107816711590297
chr13	39594775	39603600	2	8775	0.0113960113960114
chr13	101314550	101322800	2	8200	0.0121951219512195
chr14	21890700	21900275	2	9525	0.010498687664042
chr14	51714275	51724325	2	10000	0.01
chr14	78189425	78199950	2	10475	0.00954653937947494
chr15	72505375	72513900	2	8475	0.0117994100294985
chr15	72548400	72560100	2	11625	0.0129032258064516
chr16	15688500	15701150	2	12600	0.00793650793650794
chr16	18843200	18855150	2	11900	0.00840336134453781
chr16	29989150	30005650	2	16450	0.0060790273556231
chr16	30774475	30782700	2	8175	0.0122324159021407
chr16	71949000	71958975	2	9925	0.0100755667506297
chr16	74332100	74341850	2	9700	0.0103092783505155
chr16	89346175	89355800	2	9575	0.010443864229765
chr17	643350	652000	2	8600	0.0116279069767442
chr17	1577575	1586375	2	8750	0.0114285714285714
chr17	30701425	30710150	2	8675	0.0115273775216138
chr17	58144675	58154025	2	9300	0.010752688172043
chr17	78106550	78119375	2	12775	0.00782778864970646
chr19	6413950	6422950	2	8950	0.0111731843575419
chr19	7074275	7085800	2	11475	0.00871459694989107
chr19	9670950	9684200	2	13200	0.00757575757575758
chr19	9718975	9730425	2	11375	0.0131868131868132
chr19	19759950	19770175	2	10175	0.00982800982800983
chr19	21543075	21564300	2	21175	0.00472255017709563
chr19	23402150	23410175	2	7975	0.0125391849529781
chr19	39190475	39205825	2	15250	0.0131147540983607
chr19	39326325	39338800	2	12400	0.0120967741935484
chr19	52373050	52382525	2	9425	0.0106100795755968
chr19	52584250	52593275	2	8975	0.011142061281337
chr19	53847950	53857925	2	9925	0.0100755667506297
chr19	58259650	58272000	2	12275	0.0122199592668024
chr2	37432675	37444775	2	12025	0.0124740124740125
chr2	37468075	37479925	2	11775	0.0127388535031847
chr2	38969375	38977475	2	8050	0.0124223602484472
chr2	118574900	118585750	2	10800	0.00925925925925926
chr2	210879200	210889250	2	10000	0.01
chr20	17608925	17617350	2	8375	0.0119402985074627
chr20	20011600	20030500	2	18850	0.00530503978779841
chr20	36622950	36631825	2	8825	0.0113314447592068
chr20	45007925	45018375	2	10400	0.00961538461538462
chr20	60570950	60579350	2	8350	0.0119760479041916
chr22	30971625	30981600	2	9925	0.0100755667506297
chr22	32790350	32798450	2	8050	0.0124223602484472
chr22	38688225	38700950	2	12650	0.0118577075098814
chr3	14197350	14214750	2	17325	0.00865800865800866
chr3	45989975	45997575	2	7550	0.0132450331125828
chr3	48214725	48227875	2	13075	0.011472275334608
chr3	66442225	66450025	2	7750	0.0129032258064516
chr3	153990600	154003400	2	12750	0.00784313725490196
chr3	154017125	154028100	2	10925	0.0091533180778032
chr3	176760550	176768675	2	8075	0.0123839009287926
chr4	1735675	1744425	2	8700	0.0114942528735632
chr4	17838100	17847500	2	9350	0.0106951871657754
chr4	39451725	39459825	2	8050	0.0124223602484472
chr4	88956300	88969475	2	13100	0.0114503816793893
chr5	40826275	40834775	2	8450	0.0118343195266272
chr5	43286725	43299525	2	12725	0.0117878192534381
chr5	110438000	110447450	2	9400	0.0106382978723404
chr5	114871025	114879225	2	8150	0.0122699386503067
chr5	146782225	146800575	2	18300	0.00546448087431694
chr5	147801250	147809025	2	7725	0.0129449838187702
chr5	148882525	148893300	2	10725	0.00932400932400932
chr5	167936475	167947425	2	10900	0.00917431192660551
chr5	180662325	180670350	2	7975	0.0125391849529781
chr6	4056525	4066150	2	9575	0.010443864229765
chr6	27417250	27425625	2	8325	0.012012012012012
chr6	28117675	28125450	2	7725	0.0129449838187702
chr6	30856125	30865025	2	8850	0.0112994350282486
chr6	32940075	32950150	2	10025	0.00997506234413965
chr6	144175600	144186150	2	10500	0.00952380952380952
chr6	159185900	159196050	2	10100	0.0099009900990099
chr7	56120475	56131575	2	11050	0.00904977375565611
chr7	64139425	64147425	2	7950	0.0125786163522013
chr7	99216025	99229825	2	13750	0.00727272727272727
chr8	11682925	11693450	2	10475	0.00954653937947494
chr8	17087250	17095600	2	8300	0.0120481927710843
chr8	22104975	22112650	2	7625	0.0131147540983607
chr8	125558450	125566925	2	8425	0.0118694362017804
chr8	131121300	131130925	2	9575	0.010443864229765
chr9	35055100	35069425	2	14250	0.0105263157894737
chr9	137013275	137024875	2	11550	0.00865800865800866
chrX	153577275	153589275	2	11925	0.0125786163522013
