# Supplementary material for: Large organized chromatin lysine domains help distinguish primitive from differentiated cell populations
Source: Nat Commun. 2021 Jan 21;12:499. doi: 10.1038/s41467-020-20830-9 (PMC7820432; doi:10.1038/s41467-020-20830-9)
Supplement: Supplementary file 3 — Supplementary Software [file 41467_2020_20830_MOESM3_ESM.zip › E011-H3K4me1_LOCKS.bed]

chr1	8563800	8876725	84	90975	31.0666666666667
chr1	27560275	27918275	84	104825	24.5
chr1	64167900	64387275	84	84750	24.3333333333333
chr1	153438450	153768725	84	69200	36.5
chr1	164454350	164766625	84	100500	36.5301204819277
chr1	208202625	208416625	84	85700	24.9
chr1	214358900	214712225	84	88125	33.2
chr1	225753650	226038100	84	67775	29.2452830188679
chr10	105374875	105670850	84	69300	28
chr10	114589925	114883725	84	90925	35.2380952380952
chr10	126683600	126846675	84	91925	15.2380952380952
chr11	12694950	12943575	84	129500	16.45
chr11	35931175	36341325	84	78625	35.1
chr11	44692200	44961775	84	86300	32.3478260869565
chr11	46255650	46550925	84	78025	33.0967741935484
chr11	63570350	63890850	84	81650	26.6923076923077
chr11	64764025	65262450	84	83575	36.48
chr11	95720425	95997125	84	89025	24.5454545454545
chr11	124925325	125289125	84	90300	29.8095238095238
chr12	116491550	116797000	84	67475	33.0526315789474
chr12	124864350	125170500	84	82350	27.1428571428571
chr14	68503025	68844650	84	72100	26.5714285714286
chr15	66909550	67215800	84	84225	35.9333333333333
chr15	99169600	99361800	84	101625	18.4615384615385
chr16	49555675	49830125	84	87875	24.56
chr16	81417250	81652575	84	59450	35.7931034482759
chr16	85146175	85437075	84	77275	25.5789473684211
chr16	89355700	89572850	84	115800	15.3962264150943
chr17	616225	881750	84	76075	20.3076923076923
chr17	17443550	17773825	84	95575	32.2
chr17	27214400	27569300	84	90600	25.7333333333333
chr17	36664375	37032350	84	71700	35.3461538461538
chr17	55331825	55608400	84	104700	21.8888888888889
chr17	55827625	56144225	84	92875	28.6111111111111
chr2	42086725	42451050	84	76900	36.85
chr2	43227350	43528475	84	76075	26.8372093023256
chr2	47073875	47523450	84	93025	35.3939393939394
chr2	121418450	121704050	84	103650	34.6111111111111
chr2	202671050	203015650	84	85350	30.2352941176471
chr2	207782700	208274550	84	108450	34.7619047619048
chr3	61506875	61766225	84	69475	36.1363636363636
chr3	63799550	64192250	84	84225	24.0588235294118
chr3	71001175	71308500	84	90225	26.6037735849057
chr3	171756025	171998525	84	105200	30.8125
chr3	193611900	194015650	84	82500	33.75
chr4	7759300	8107450	84	77900	29.1538461538462
chr5	106783150	107012200	84	75825	30.9411764705882
chr6	15228000	15399650	84	84175	24.5405405405405
chr6	21654575	22003800	84	82725	24.4761904761905
chr6	111798325	112133650	84	69975	31.1320754716981
chr7	127281750	127673675	84	78050	29.2
chr8	128798225	128980600	84	85750	20.7586206896552
chr9	130461225	130744425	84	69275	28.3333333333333
chr3	66428525	66774000	83	108750	32.25
chr9	139374650	139636425	83	69825	32.7272727272727
chr12	62980825	63261975	80	81325	31.7857142857143
chr3	61775475	61983200	80	57775	28.5384615384615
chr2	189139000	189402700	78	53275	26.3768115942029
chr1	10651525	10900075	77	61025	34
chr10	88408125	88678150	77	70725	31.7826086956522
chr11	27205775	27495300	77	78950	25.7037037037037
chr11	126137225	126479100	77	56775	33.3333333333333
chr11	8661750	8893800	76	79275	33.1428571428571
chr2	240103650	240363875	76	72300	26.9411764705882
chr6	3151825	3527550	76	88000	29.4210526315789
chr12	66088825	66355825	75	67150	24.7936507936508
chr3	65778925	66052925	75	53875	30
chr6	2714200	3029700	75	60525	30.8571428571429
chr7	69061925	69326550	75	64700	33.5
chr9	136679700	136934150	75	76750	31.5526315789474
chr10	103198800	103609650	74	67800	29.6164383561644
chr12	6832425	7081675	74	68475	30.3478260869565
chr1	54710700	54879675	73	116175	7.91666666666667
chr11	46917700	47301975	73	71725	28.3783783783784
chr11	100547425	100761975	73	60225	22.24
chr17	1832275	2099350	73	65025	23.4705882352941
chr2	60580125	60876100	73	74150	29.8974358974359
chr11	737350	957100	72	66100	28.4705882352941
chr11	113907100	114165925	72	75700	20.1621621621622
chr2	64332325	64633850	72	71550	31.2
chr15	67303250	67494425	71	94900	15.0769230769231
chr2	153191150	153400575	71	71875	19
chr9	8606775	8895850	71	63225	24.8421052631579
chr1	204219250	204494575	70	75050	27.2405063291139
chr17	19141675	19398075	70	64675	22.8979591836735
chr2	102312575	102474875	70	73875	27.2
chr22	29278125	29503200	70	73100	22.4761904761905
chr1	156021625	156188250	69	62075	23.5686274509804
chr10	104338900	104616775	69	82350	23.328125
chr11	63893600	64183325	69	58875	28.5
chr15	70306925	70582700	69	57425	30.2686567164179
chr17	41362925	41687850	69	61575	29.1764705882353
chr17	44121450	44272425	69	57925	28.7333333333333
chr8	131268125	131461650	69	55575	16.734693877551
chr20	61371075	61665725	68	59525	28.9189189189189
chr3	187824650	188115875	68	58625	29.6363636363636
chr10	34896925	35119650	67	49000	29.0769230769231
chr17	46510700	46725300	67	57550	26.6567164179104
chr9	84144625	84374775	67	63850	17.0967741935484
chr14	89644125	89933650	66	66250	21.2
chr15	63604125	63853850	66	55525	23.304347826087
chr2	218681075	218899550	66	53400	29.3333333333333
chr3	185406425	185545225	66	74700	6.3
chr6	157232800	157427675	66	46325	22.6923076923077
chr3	189699400	189852400	65	62125	18
chr7	27120375	27292625	65	51850	17.9333333333333
chr3	129239850	129465750	64	63300	23.5217391304348
chr8	141842850	142106700	64	62500	19.9272727272727
chr1	162026100	162225200	63	50675	23.1111111111111
chr1	205144775	205355025	63	68750	26.3636363636364
chr11	75129800	75380400	63	52125	26.2769230769231
chr13	110865875	111067950	63	56600	22.96
chr16	85524875	85723500	63	81200	20.6060606060606
chr17	37712575	37912775	63	48875	25.1612903225806
chr2	220196575	220463700	63	60025	25.2941176470588
chr3	50226375	50426450	63	70500	19.21875
chr9	94518300	94721875	63	64150	27.5609756097561
chr18	60381100	60514625	62	52875	17.6078431372549
chr2	20673825	20875650	62	53075	20.7368421052632
chr8	118988550	119158350	62	67925	18.5454545454545
chr12	52398100	52601700	61	44475	21.75
chr15	65023250	65214700	61	51725	23.037037037037
chr2	85346850	85583125	61	71650	22.5581395348837
chr3	112798075	113017400	61	75025	18.3870967741935
chr9	116208875	116420950	61	55250	21.6538461538462
chr13	41044000	41257225	60	50150	24.4761904761905
chr8	30239975	30361250	60	56675	19
chr11	128332825	128495950	59	40300	21.3846153846154
chr12	54550150	54827150	59	79375	22.5217391304348
chr14	77351075	77592125	59	79350	23.2923076923077
chr21	27396075	27550650	59	52050	24.96
chr9	80461875	80650400	59	46325	23.9487179487179
chrX	132381900	132589850	59	53900	20
chr1	19664550	19814700	58	57925	22.5641025641026
chr10	29819600	30046675	58	50150	24.0888888888889
chr10	80779750	80962975	58	100700	12.4705882352941
chr5	112454525	112632350	58	62675	20.1875
chr12	3185575	3384625	57	48775	24.6666666666667
chr2	39566550	39761575	57	50600	19.704347826087
chr3	176805800	176919900	57	48375	14.8333333333333
chr11	47936800	48131600	56	44375	23.8636363636364
chr12	32515425	32740975	56	53075	20.2058823529412
chr15	26860725	27019750	56	43575	22.9285714285714
chr3	11494375	11710525	56	65375	22
chr3	149245400	149389375	56	53525	14.7741935483871
chr1	2120475	2266850	55	70950	7.52380952380952
chr1	113333350	113503450	55	46500	23.2592592592593
chr2	217396900	217565150	55	42925	24.6818181818182
chr2	238480350	238653750	55	61425	20.8275862068966
chr3	9117475	9302150	55	55050	23
chr3	14297600	14524075	55	54675	24.7407407407407
chr5	14093250	14293725	55	67900	23.7241379310345
chr6	56549300	56734075	55	47925	24.6153846153846
chr22	36719700	36878900	54	57375	19.5294117647059
chr1	64934800	65109075	53	75500	15.5
chr1	157935150	158094375	53	71000	18.2857142857143
chr2	9307950	9539950	53	54425	19.219512195122
chr4	87915300	88042725	53	63100	7.83606557377049
chr9	127414275	127647200	53	65325	20.9
chr9	137179725	137317850	53	48325	15.1692307692308
chr2	106360350	106507825	52	45550	19.0588235294118
chr2	36556825	36697000	51	55375	17.1147540983607
chr20	52350550	52578550	51	52450	20.7272727272727
chr22	43299200	43412000	51	41850	12.2857142857143
chr3	184230975	184415125	51	55850	17.2222222222222
chr1	203953525	204122050	50	56950	21.4047619047619
chr2	66641800	66823875	50	56150	15.1351351351351
chr22	46868000	47049450	50	36950	20.6818181818182
chr3	124448625	124609900	50	50275	15.7142857142857
chr17	75346425	75491050	49	70300	16.9818181818182
chr2	11598250	11724475	49	40500	16.1290322580645
chr3	51973425	52162775	49	50200	17.6363636363636
chr5	79365525	79562800	49	52500	21.6595744680851
chr5	123953650	124143400	49	80050	16.9090909090909
chr1	230165225	230388450	48	58350	21.0724637681159
chr2	174794325	174949225	48	40500	15.7575757575758
chr3	57929525	58070225	48	56700	16.1578947368421
chr4	2735375	2939825	48	44150	20.5714285714286
chr10	22885400	23004150	47	38075	8.95238095238095
chr16	75016375	75154375	47	35750	18.9302325581395
chr19	13105850	13293125	47	45700	19.4736842105263
chr19	18474600	18633775	47	32525	20.875
chr3	42052050	42172375	47	50250	16.8
chr9	36380700	36500200	47	30175	20.7272727272727
chr1	39563500	39698325	46	63900	9.92
chr1	226823350	226941850	46	44550	20.9411764705882
chr12	53806175	53896700	46	33775	20.9473684210526
chr3	32809275	32929525	46	63175	11.9736842105263
chr5	115827675	115914550	46	44400	12.5384615384615
chr1	232634825	232767225	45	58025	14.6428571428571
chr13	99095900	99234500	45	52500	15.7
chr4	183994975	184113750	45	37225	16.2307692307692
chr4	37977975	38135000	44	37350	18.0769230769231
chr8	61588400	61705775	44	38550	18.2105263157895
chr17	38566325	38677600	43	28575	18.5161290322581
chr10	123269325	123370975	42	38400	12.3243243243243
chr14	61887325	62083325	42	39550	17.3076923076923
chr1	9330325	9510100	41	39775	19.1176470588235
chr10	35613175	35720800	41	39875	17.0769230769231
chr10	72163175	72274500	41	35225	15.5348837209302
chr11	14318300	14386125	41	29475	17
chr11	19775075	19854250	41	32150	19.1333333333333
chr12	29742450	29952875	41	28800	18.625
chr7	47510075	47632150	41	39625	14.2962962962963
chr8	101998200	102197100	41	38475	15.1428571428571
chr9	132156225	132269650	41	48175	14.9285714285714
chr1	22350300	22470700	40	38450	17.7826086956522
chr11	2880975	3022525	40	35100	18.3529411764706
chr11	72408450	72510050	40	32700	17.875
chr15	101707925	101818450	40	32500	18.68
chr16	11637675	11784375	40	36025	16.8433734939759
chr17	38437400	38531300	40	45775	12.9090909090909
chr2	65546825	65671250	40	43300	17.8695652173913
chr2	99053475	99134750	40	43400	15.7142857142857
chr22	28164225	28283500	40	40975	17.3636363636364
chr11	123036500	123132325	39	34525	9.36842105263158
chr17	55609175	55749825	39	49025	15.7894736842105
chr2	206534950	206640450	39	47325	7.4
chr2	236401350	236523975	39	32350	18
chr21	38737125	38836125	39	31475	14.7441860465116
chr9	131871525	131999900	39	30775	17.125
chr1	23057100	23188675	38	31950	17.6842105263158
chr10	123871475	123967525	38	37150	15.5
chr12	8068700	8148475	38	22000	15.8571428571429
chr15	31562850	31692850	38	31975	17.3684210526316
chr15	85972025	86087400	38	42500	15.2352941176471
chr2	25413375	25565925	38	38325	13.3904761904762
chr8	93061125	93149025	38	35600	15.8125
chr9	82174375	82313175	38	42525	17.3333333333333
chr9	138971175	139090550	38	28650	16.72
chr1	33793275	33910050	37	40750	14.4242424242424
chr1	95320475	95488200	37	42050	16.9615384615385
chr10	72968700	73040150	37	39050	10.2727272727273
chr10	95163550	95241975	37	26350	10.6760563380282
chr15	99362125	99458725	37	47600	9.61904761904762
chr16	3847800	3931725	37	31575	14.0606060606061
chr18	42258650	42408825	37	38600	12.5555555555556
chr2	54737475	54841575	37	36350	13.3793103448276
chr5	141123675	141304300	37	43700	15.9607843137255
chr8	41124725	41226750	37	38500	7.33333333333333
chr9	23763800	23851950	37	30350	14.5185185185185
chr10	13818975	13946600	36	36500	14.1111111111111
chr17	40419025	40575700	36	30725	14.59375
chr17	48894900	49034875	36	36600	15.5584415584416
chr3	171088325	171185075	36	36675	10.5365853658537
chr5	71402100	71547850	36	47150	15.2833333333333
chr9	124308550	124438675	36	32175	14.3883495145631
chr1	21579025	21677325	35	46050	4.45652173913043
chr1	94016150	94113250	35	40775	15
chr10	61590250	61669300	35	27725	12.9090909090909
chr10	74002450	74115450	35	42150	14.0392156862745
chr10	75753150	75818225	35	24775	10.4210526315789
chr10	126356000	126446825	35	40550	8.48
chr14	68957400	69078950	35	35575	14.6153846153846
chr15	77749125	77870125	35	39900	14.0606060606061
chr17	46018300	46138025	35	41300	15.7551020408163
chr9	107616750	107707800	35	24300	15.3513513513514
chr9	132311725	132405125	35	31775	13.6875
chr1	23850950	23931625	34	34125	14.8648648648649
chr14	70072825	70194225	34	34925	13.7142857142857
chr15	68796675	68918900	34	30875	13.5602836879433
chr16	84732525	84788775	34	26950	11.8461538461538
chr17	25812275	25913550	34	40675	9.13513513513514
chr9	37979050	38092050	34	48525	15.0434782608696
chr1	16415350	16517000	33	39350	13.2584269662921
chr1	68582700	68699800	33	32175	15.0526315789474
chr1	209515025	209630325	33	34700	14.3809523809524
chr10	75610250	75743775	33	31350	12.5
chr11	125927925	126039550	33	38975	11.5526315789474
chr12	26110100	26222750	33	38225	9.87272727272727
chr13	98904800	99002300	33	28725	10.8888888888889
chr16	17448050	17541400	33	29975	14.7692307692308
chr18	46440975	46548200	33	47050	9.52380952380952
chr4	77869150	77945300	33	34650	11.2380952380952
chr7	137602050	137693675	33	30075	13.92
chr1	17842275	17930525	32	38475	12.5806451612903
chr1	38453900	38563250	32	31325	12.6129032258065
chr1	205393075	205503475	32	36450	14.0357142857143
chr10	71070975	71152400	32	30625	14.1791044776119
chr16	67184925	67295225	32	28850	14.530612244898
chr17	7283850	7395225	32	28750	11.6129032258065
chr18	56496350	56584650	32	34300	14.5116279069767
chr22	34204350	34297575	32	27550	13.16
chr1	82262600	82359925	31	33875	14.1071428571429
chr11	1963875	2026575	31	26125	8.6875
chr14	93454525	93531425	31	22075	13.8461538461538
chr16	73019250	73105875	31	45900	11
chr17	16924175	17015475	31	31050	13.68
chr18	25611975	25716250	31	46500	7.44444444444444
chr2	55226000	55283675	31	30825	5
chr20	48242250	48331150	31	32350	13.0606060606061
chr22	23509150	23595400	31	39800	10.4651162790698
chr3	12975625	13099500	31	45875	12
chr6	10381100	10435375	31	26000	11.0740740740741
chr8	20111725	20220575	31	32300	12.3725490196078
chr1	203591925	203662475	30	26750	10.0212765957447
chr11	77112650	77190600	30	33975	12.1230769230769
chr11	96000625	96077025	30	34675	7.88888888888889
chr12	27668500	27748375	30	21400	13.5
chr12	54379800	54431300	30	16900	8.9
chr14	100210450	100359150	30	29650	13.0697674418605
chr16	67420900	67499850	30	26450	11.9310344827586
chr16	70714175	70802525	30	42125	9.22222222222222
chr17	4210775	4270625	30	18350	12.6363636363636
chr17	76309750	76388925	30	35175	8.14012738853503
chr2	161216850	161291575	30	33200	13.5384615384615
chr2	217143875	217238075	30	27350	9.21311475409836
chr2	235821500	235947975	30	55325	12.4835164835165
chr3	30666775	30747050	30	23075	12.6363636363636
chr3	31571925	31619950	30	22325	10
chr3	194892350	194993100	30	38550	12
chr5	77790950	77874225	30	28425	12.6666666666667
chr5	171371900	171437575	30	28175	7.06493506493506
chr8	72564425	72651925	30	24875	10.9310344827586
chr1	22220750	22290550	29	36275	10.4761904761905
chr1	201641900	201735600	29	43500	6.05555555555556
chr11	94464450	94529750	29	31000	8.0327868852459
chr12	115087250	115150475	29	27000	12.7894736842105
chr14	99987475	100086875	29	46775	9.29824561403509
chr2	122228775	122291900	29	25450	8.38709677419355
chr3	122662050	122750075	29	37450	10.44
chr3	147058300	147167925	29	52000	7.6
chr4	154100650	154197400	29	39050	12.7333333333333
chr7	130562050	130628600	29	19875	12.9038461538462
chr9	109621075	109697675	29	38900	11.2666666666667
chr1	1758000	1831175	28	25300	12.1818181818182
chr1	26174550	26260700	28	23025	12.8974358974359
chr1	32204775	32265750	28	21975	7.95061728395062
chr1	181029375	181129200	28	36275	11.4920634920635
chr10	11162600	11255025	28	26325	11.3220338983051
chr10	71596325	71662425	28	26925	7.58940397350993
chr12	52207575	52268450	28	29200	11.0625
chr14	69388725	69448425	28	37850	11.9375
chr15	37306250	37406600	28	31250	11.6486486486486
chr15	40329350	40408475	28	34900	10.2941176470588
chr15	96855000	96913525	28	40175	4.98412698412698
chr17	57405225	57465825	28	28425	10.64
chr17	73305225	73392525	28	25575	12.734693877551
chr4	24545450	24586775	28	19275	9.85185185185185
chr1	8423300	8511875	27	42625	4.2112676056338
chr1	200329350	200386475	27	28900	11.6923076923077
chr11	20006450	20088750	27	29800	10.2105263157895
chr11	47516600	47575625	27	27925	6.8
chr12	11904200	11989575	27	28875	9.90476190476191
chr12	14520425	14574050	27	27500	8.47619047619048
chr12	57606575	57667150	27	23425	7.71428571428571
chr13	114790900	114867725	27	22350	12.5116279069767
chr15	93421650	93481075	27	31325	10.5185185185185
chr2	70937275	70996900	27	25225	8.2962962962963
chr22	40571550	40637625	27	32775	9.68888888888889
chr3	181404300	181483850	27	44050	10.3255813953488
chr4	111529650	111565325	27	27600	2
chr5	139013150	139092400	27	53475	2.97959183673469
chr7	105277250	105342700	27	23825	8.74626865671642
chr7	131187250	131254125	27	31475	8.10204081632653
chr9	124452225	124518200	27	26500	10.75
chr1	36765725	36867825	26	25975	10.4897959183673
chr1	56991400	57047325	26	36350	3.71428571428571
chr1	205627950	205685150	26	26875	11.7037037037037
chr11	121316600	121385425	26	21200	11.4074074074074
chr12	12366875	12437650	26	22100	10.4516129032258
chr15	74637650	74756125	26	27950	9.7037037037037
chr16	50572300	50661500	26	18900	10.9253731343284
chr16	87839550	87915850	26	36100	10.6857142857143
chr17	1264175	1304250	26	19150	7.09677419354839
chr20	56237150	56298600	26	33675	9.86666666666667
chr3	13546175	13643350	26	23900	10.7307692307692
chr3	46967850	47030950	26	30250	3.78378378378378
chr6	44153675	44239525	26	24300	11.4166666666667
chr7	7213725	7278425	26	27175	9.06976744186047
chr7	55577425	55642150	26	24875	11.9444444444444
chr8	12933700	12991800	26	20525	10.5316455696203
chr9	119033125	119104975	26	23150	11.6701030927835
chr9	127004550	127072750	26	25300	11.8139534883721
chr9	129372200	129446075	26	38500	11.8333333333333
chr9	140557575	140603775	26	23200	7.96296296296296
chr1	226058825	226114625	25	21450	11.1525423728814
chr11	287875	356075	25	27350	7.67901234567901
chr12	19330875	19396675	25	22000	6.37362637362637
chr14	74178525	74259300	25	35225	10.3589743589744
chr15	57645125	57738825	25	31525	10.0689655172414
chr15	86285325	86339200	25	22525	11.3913043478261
chr15	89902475	89957225	25	30575	8.68085106382979
chr16	49832625	49918825	25	38575	9.39285714285714
chr17	63500300	63597775	25	37625	10
chr18	19744625	19777950	25	16275	9.75
chr2	45152950	45183300	25	20425	5.15789473684211
chr2	85964125	86038250	25	23825	9.91666666666667
chr2	192109225	192193300	25	31575	9.46341463414634
chr20	56941075	57000025	25	15275	11.5897435897436
chr22	26945050	26986725	25	16175	7.8
chr4	6909400	7011250	25	33075	11.0909090909091
chr4	22456125	22525350	25	20625	11.3866666666667
chr5	92905575	92948775	25	28225	3.62962962962963
chr8	1693175	1778425	25	22825	10.2820512820513
chr8	145007500	145083100	25	26400	11.6279069767442
chr9	670450	756375	25	22725	11.1683168316832
chr1	234626575	234701200	24	20225	10.8157894736842
chr1	235419625	235470775	24	14550	10.125
chr11	123362275	123435625	24	20975	10.8
chr2	37863025	37926700	24	26850	9.37142857142857
chr3	72418575	72478550	24	30250	9.0625
chr3	120135600	120195025	24	28350	8.31428571428571
chr4	26321875	26379150	24	17850	8.86666666666667
chr4	87854750	87903325	24	24400	10.6
chr5	56109275	56145900	24	12650	11.1363636363636
chr5	77883750	77946300	24	21150	6.68965517241379
chr8	38269300	38333575	24	29750	8.59119496855346
chr9	74505600	74542650	24	18975	5.17241379310345
chr9	112807175	112896325	24	34150	10.0333333333333
chr1	9849100	9921100	23	17875	9.37704918032787
chr1	165792875	165858600	23	22500	9.91304347826087
chr10	80978725	81052700	23	35450	9.30120481927711
chr12	31422375	31480400	23	22675	9.38888888888889
chr12	106468125	106539975	23	38150	5.11111111111111
chr12	122199350	122251850	23	21675	7.94117647058824
chr14	91814750	91885525	23	30450	7.61194029850746
chr14	99696175	99744375	23	22950	8.42857142857143
chr19	1236000	1277000	23	26675	4.28070175438596
chr19	39139525	39190075	23	37875	4.3030303030303
chr2	74681625	74743850	23	19250	8.17777777777778
chr2	223724375	223785275	23	18500	10.0689655172414
chr3	50517275	50577700	23	16750	9.02325581395349
chr6	10554575	10614025	23	21925	8.91764705882353
chr7	70138850	70209500	23	31750	9.26436781609195
chr8	103740325	103826975	23	21700	10.4571428571429
chr9	128202675	128292725	23	26050	10.4166666666667
chr1	19226925	19292975	22	26425	9.09375
chr1	25048925	25097750	22	15525	8.72727272727273
chr1	31477100	31514025	22	14300	7.93333333333333
chr1	150568425	150619525	22	16800	9.69565217391304
chr10	11046725	11101175	22	17600	9.92
chr10	79623725	79687800	22	30250	5.71428571428571
chr10	97015150	97075750	22	28125	5.55223880597015
chr11	31801025	31851925	22	30750	8.13888888888889
chr12	109077550	109128350	22	26175	6.41666666666667
chr13	113342550	113390900	22	22100	8
chr14	95591375	95629825	22	13675	9.1304347826087
chr14	100837850	100884275	22	16025	8.8135593220339
chr15	65615300	65678675	22	28050	7.97777777777778
chr16	16042725	16092750	22	15250	7.93220338983051
chr16	20870475	20930800	22	15450	9.8
chr17	30583525	30642450	22	21825	6.42857142857143
chr17	36570825	36622200	22	24575	9.38461538461539
chr18	53063775	53110375	22	22150	7.79166666666667
chr2	64833925	64896700	22	23800	7.9622641509434
chr3	8522425	8582450	22	25375	6.67924528301887
chr3	71515875	71592900	22	18225	9.49532710280374
chr3	110788475	110832200	22	14550	7.9672131147541
chr4	53690650	53751150	22	27150	6.625
chr4	129722525	129763400	22	25500	5.09803921568627
chr6	4772150	4807100	22	13225	9.53846153846154
chr7	96614800	96657100	22	17825	9.33333333333333
chr8	141583825	141648375	22	24100	9.40983606557377
chr9	97806975	97870325	22	23150	7.79166666666667
chr9	134247750	134314050	22	35575	7.17647058823529
chr1	8154900	8243050	21	19050	8.88888888888889
chr1	41822950	41870900	21	19850	4.56296296296296
chr1	223159350	223214725	21	20525	7.47619047619048
chr1	235047475	235134375	21	31350	7.86602870813397
chr10	16985075	17074175	21	26450	6.56296296296296
chr11	57071775	57122075	21	20925	7.51724137931035
chr12	6302475	6343500	21	23325	5.56521739130435
chr12	56109050	56160275	21	22625	8.60869565217391
chr12	59276225	59327375	21	20750	9.01123595505618
chr12	113900775	113923225	21	12175	3.53846153846154
chr14	103850575	103895800	21	15300	7.875
chr16	53065350	53146500	21	29000	8.68085106382979
chr17	41149275	41195700	21	22025	5.26666666666667
chr17	48171500	48233175	21	19950	6.46875
chr17	71274575	71322000	21	20475	5.25925925925926
chr18	25726500	25764100	21	22200	2.68181818181818
chr2	145182275	145240025	21	33200	2.82608695652174
chr20	45931375	45967625	21	19700	8.62068965517241
chr22	36355475	36432725	21	22200	7.58333333333333
chr3	140769300	140828700	21	27200	7.80645161290323
chr5	87955125	88005300	21	29100	7
chr5	98088000	98132900	21	16275	8.88888888888889
chr5	179467425	179518350	21	19375	6.35294117647059
chr6	15399775	15462875	21	42700	4.15384615384615
chr6	167637025	167662750	21	13825	6.83333333333333
chr7	20814625	20841225	21	20000	1.1864406779661
chr9	16784125	16834800	21	16250	9.10588235294118
chrX	68348050	68386025	21	14850	7.79166666666667
chr1	33181775	33241775	20	22150	8.26666666666667
chr1	43388875	43433550	20	29575	4.92105263157895
chr1	184352150	184396125	20	15700	7.58620689655172
chr16	24739900	24769950	20	14925	5.6734693877551
chr17	2283850	2355350	20	20675	7.2
chr17	14200225	14239650	20	22675	8.8
chr19	4368100	4416650	20	24600	6.26229508196721
chr19	12880225	12918450	20	14650	6.91666666666667
chr2	9748075	9779725	20	13250	6.31578947368421
chr2	74206775	74272825	20	29025	6.66666666666667
chr2	85632400	85673750	20	16975	7.86206896551724
chr2	127821850	127866100	20	20175	8.12765957446809
chr3	48464650	48517225	20	19025	8.7012987012987
chr3	53269550	53309825	20	16600	8.14814814814815
chr4	77456500	77548300	20	30475	8.2962962962963
chr5	16852350	16904575	20	24050	7.33333333333333
chr6	41492350	41553300	20	27500	7.49019607843137
chr6	99271350	99296075	20	17850	5.11111111111111
chr6	112161500	112195750	20	21300	4.72222222222222
chr8	22399125	22464400	20	27825	7.94444444444444
chr8	103386075	103425800	20	19650	6
chr9	34547800	34593725	20	27925	5.31818181818182
chr9	90161100	90231425	20	19825	7.1
chr9	131123975	131184075	20	29450	8.03225806451613
chr1	45240550	45286725	19	17100	7.13333333333333
chr1	53747150	53794925	19	18525	5.85714285714286
chr1	63759875	63797825	19	14300	8.125
chr1	210405000	210475225	19	17850	8.15204678362573
chr1	224001325	224034900	19	15750	3.88372093023256
chr10	21777325	21825725	19	33325	4.80769230769231
chr10	102100075	102135525	19	20400	4
chr11	43941550	43985225	19	17375	6.48484848484848
chr11	119551650	119601425	19	31675	2.92903225806452
chr11	128575400	128615875	19	15000	6.78787878787879
chr12	31631975	31686850	19	18425	6.23076923076923
chr17	40805325	40851700	19	16750	8.20979020979021
chr18	6728225	6760275	19	18225	2.83333333333333
chr2	176943450	176972250	19	12425	3.84
chr20	10598800	10656425	19	36125	5.92771084337349
chr20	31330075	31380725	19	17400	7.84158415841584
chr3	25460575	25500100	19	18575	6.74626865671642
chr6	7135775	7177075	19	22425	4.85714285714286
chr8	118930700	118963750	19	18650	2.51282051282051
chrX	39937475	39969800	19	21275	3.94736842105263
chr1	15050500	15114700	18	19125	6.33613445378151
chr1	18953225	18988600	18	25800	2.26530612244898
chr1	31343425	31384275	18	15550	6.92307692307692
chr1	45782725	45808000	18	11275	6.94117647058824
chr1	109767750	109828475	18	24150	7.51351351351351
chr1	184442150	184476650	18	13700	6.58333333333333
chr1	206831075	206899350	18	30650	6.07142857142857
chr10	34461850	34497600	18	16400	7.90909090909091
chr10	45442925	45498025	18	24900	5.1875
chr10	126295150	126343900	18	20725	7.74074074074074
chr10	131747700	131770850	18	15875	3.16666666666667
chr11	61433925	61469400	18	13325	7.79411764705882
chr11	62304000	62344075	18	25300	3.01052631578947
chr11	65321475	65360625	18	15725	5.34042553191489
chr12	53607325	53647275	18	21525	6.30379746835443
chr12	65054125	65090250	18	19475	6.75
chr15	62737200	62787675	18	14425	7.81818181818182
chr15	73888500	73927100	18	21125	6.5
chr15	89146225	89173875	18	16400	5.46153846153846
chr16	88820225	88852325	18	17950	6.44444444444444
chr17	17803875	17866950	18	23475	6.8
chr17	42160025	42202000	18	20925	7.2
chr17	43200800	43253875	18	16875	7.87096774193548
chr19	5943150	5980225	18	17850	5.85714285714286
chr2	68444575	68484350	18	16450	5.91428571428571
chr2	70330700	70370975	18	18450	4
chr2	85799750	85846625	18	15200	6.25454545454545
chr2	97522225	97582625	18	22275	5.93893129770992
chr2	105458575	105490700	18	20025	4.77777777777778
chr3	57158300	57204650	18	27075	6.13333333333333
chr3	122785450	122829800	18	20675	6.375
chr4	13529175	13551150	18	11350	4.1
chr4	140722700	140780250	18	27625	4.55445544554455
chr5	118656075	118706100	18	19075	7.12
chr5	146810525	146849000	18	18100	6.67796610169492
chr6	163813575	163852275	18	12925	7.87755102040816
chr7	101498425	101528600	18	14425	3.203125
chr8	97504850	97567475	18	22400	7.39047619047619
chr8	108419225	108468675	18	20800	7.25663716814159
chr1	199997450	200019275	17	11775	5.24
chr10	8075825	8121975	17	28225	6.48275862068965
chr10	28861725	28885850	17	8400	6.58823529411765
chr10	124892050	124917450	17	14725	3.62962962962963
chr12	19584425	19612050	17	10950	5.58730158730159
chr13	24172550	24218450	17	19725	6.26666666666667
chr13	93866975	93905075	17	18425	4.51127819548872
chr15	93166700	93216850	17	20525	6.78048780487805
chr16	3054875	3081725	17	14550	6.82758620689655
chr16	21513950	21539350	17	14350	5.41818181818182
chr17	7736425	7766825	17	14750	7.1
chr17	39675525	39711025	17	13625	5.04545454545455
chr17	77762250	77789525	17	15800	3.78723404255319
chr2	171207425	171228200	17	10800	3.51785714285714
chr2	173092575	173162550	17	18600	5.6140350877193
chr2	235578125	235603500	17	14600	6.19354838709677
chr20	22536850	22567925	17	19250	5.52
chr20	30255425	30311200	17	23450	7.38461538461539
chr21	18883975	18915275	17	11975	6.71794871794872
chr4	77603000	77654925	17	26125	5.89189189189189
chr5	50672575	50695875	17	16675	2
chr5	156966475	157005725	17	22525	3.21518987341772
chr6	39170750	39200425	17	14475	7.04
chr6	87871125	87893650	17	11600	6.5
chr7	138140150	138168525	17	11350	6.28571428571429
chr8	126225950	126275125	17	15300	7.04635761589404
chr8	132915400	132946675	17	15800	7.40540540540541
chr9	27333475	27377875	17	15350	7.47945205479452
chr9	27421800	27458300	17	12150	6.64
chr9	71778600	71809775	17	11500	6.5
chr9	126758700	126785000	17	12675	5.78947368421053
chr9	134543300	134590000	17	32550	3.86086956521739
chrX	136629250	136661100	17	15550	6.92307692307692
chr1	27016675	27060675	16	24425	3.45454545454545
chr1	54922400	54968825	16	18800	6.30952380952381
chr1	150520975	150553225	16	19075	5.4
chr1	221881450	221917950	16	15375	6.15789473684211
chr10	33226775	33275350	16	26075	5.6
chr10	73366125	73401425	16	18025	3.5
chr11	10311725	10350650	16	16475	6.81967213114754
chr11	44962500	45002675	16	22425	5.84313725490196
chr11	61513100	61541275	16	13625	4.03389830508475
chr11	75022525	75064200	16	29000	3.73770491803279
chr11	76469700	76514075	16	22900	5.56521739130435
chr12	25080575	25105525	16	12350	4.11428571428571
chr15	68113050	68137800	16	14775	2.14705882352941
chr15	74484525	74538700	16	24650	5.77777777777778
chr15	74592275	74621125	16	13450	5.0752688172043
chr15	75061075	75086050	16	12725	4.06666666666667
chr15	90930800	90969550	16	22050	3.42857142857143
chr16	9029500	9061500	16	17250	3.75757575757576
chr16	9183475	9211300	16	18100	2.84848484848485
chr16	52469225	52505500	16	11825	5.44642857142857
chr17	27025775	27056425	16	14750	5.25714285714286
chr17	35241775	35308350	16	32700	6.22641509433962
chr17	43365100	43399000	16	11400	6.38709677419355
chr18	8608100	8630825	16	14850	3.94285714285714
chr19	41100400	41121375	16	10500	4.66666666666667
chr2	26972225	26995875	16	11300	4.17307692307692
chr2	64089125	64108525	16	8750	4.65116279069767
chr2	119599425	119615950	16	10450	3.71428571428571
chr20	30147650	30184925	16	12825	5.02325581395349
chr20	49340925	49364625	16	12150	3.56164383561644
chr21	38064725	38083750	16	11550	2.13559322033898
chr3	15342025	15374975	16	17625	4.96875
chr3	45711475	45746225	16	17825	2.88888888888889
chr3	50161350	50209575	16	25075	4.90322580645161
chr3	50648150	50690300	16	14525	6.85436893203883
chr3	79023525	79069500	16	14650	5.41818181818182
chr4	146801950	146835900	16	15525	4.08108108108108
chr5	138628775	138650450	16	13725	1.89473684210526
chr5	140855000	140905475	16	23325	5.84615384615385
chr7	2534250	2571075	16	19750	6.1875
chr7	121939725	121957650	16	10350	2.5625
chr8	68853850	68887500	16	17250	5.47747747747748
chr8	77584575	77620750	16	17875	4
chr8	91639825	91705075	16	25250	6.55555555555556
chr9	16702100	16733650	16	16375	6.94339622641509
chr9	74357025	74385125	16	21275	4.33333333333333
chr1	11391425	11422300	15	13125	3.38181818181818
chr1	11739375	11768250	15	15750	5.21739130434783
chr1	32389425	32422300	15	18100	3.74045801526718
chr1	39852675	39883150	15	18350	4.29213483146067
chr1	91171425	91196825	15	15225	4.62068965517241
chr1	154971500	154992625	15	10650	2.82758620689655
chr10	73723000	73778050	15	23025	4.80681818181818
chr10	98590550	98618300	15	9575	5.36
chr11	73017300	73055425	15	21800	3.11627906976744
chr12	48192400	48223625	15	22900	2.63636363636364
chr13	51719975	51750800	15	12575	5.51111111111111
chr13	73628975	73650500	15	11525	5.46428571428571
chr14	59795400	59828525	15	13650	5.24719101123596
chr15	85921650	85959700	15	16950	5.53846153846154
chr15	89524950	89547450	15	13300	5.17391304347826
chr16	70448175	70474325	15	16925	4.8
chr16	81654175	81694900	15	16800	4.82352941176471
chr16	84558175	84604950	15	16725	4.9010989010989
chr17	38689875	38717125	15	10925	4.69767441860465
chr17	47067350	47103525	15	25150	4.70588235294118
chr17	57902875	57934650	15	12350	6.24390243902439
chr18	48543225	48577550	15	14500	5.77443609022556
chr19	49117200	49143350	15	14950	3.3
chr2	38300325	38337125	15	17625	4.18367346938776
chr2	69996275	70029550	15	14625	3.22619047619048
chr20	49526050	49549100	15	13700	4.23529411764706
chr22	17839500	17870500	15	13675	5.84090909090909
chr3	9425850	9458525	15	14975	5.92307692307692
chr4	4854000	4874700	15	13975	2.68292682926829
chr4	170162575	170193675	15	18250	2.77272727272727
chr6	37089250	37112775	15	15300	2.6
chr6	168225575	168267575	15	25075	4.98181818181818
chr7	100798425	100817850	15	12525	5.5
chr7	131026400	131059425	15	11625	5.56923076923077
chr8	49422650	49463800	15	16775	5.44186046511628
chrX	40000025	40018250	15	12375	2.58823529411765
chr1	8914575	8946575	14	16900	4.38709677419355
chr1	26730150	26760075	14	16700	4.60759493670886
chr1	182990350	183014175	14	13225	4.81632653061224
chr10	6125125	6151725	14	11825	3.79310344827586
chr10	35735375	35762650	14	17825	4.14285714285714
chr11	56970675	57017025	14	15775	4.325
chr11	62597050	62631700	14	14100	5.24242424242424
chr11	92801950	92822825	14	11125	5.51351351351351
chr12	111840850	111878175	14	15250	5.15625
chr12	116955550	116986125	14	9450	5.54166666666667
chr14	36972800	36994725	14	8450	5.48148148148148
chr14	61103575	61126050	14	15925	2.1025641025641
chr15	38541050	38559225	14	11100	2.78
chr15	53075375	53099175	14	16225	5.09090909090909
chr15	57505025	57553200	14	19700	4.55111111111111
chr16	57653200	57680150	14	14275	2.88
chr16	58032250	58068125	14	14525	3.86075949367089
chr16	85455375	85514425	14	18575	5.70666666666667
chr17	7107325	7127575	14	14175	2.82539682539683
chr17	58211700	58229325	14	7775	5.52542372881356
chr17	67408275	67432400	14	10725	4.49056603773585
chr18	3245625	3270125	14	13050	3.23287671232877
chr2	201981525	201997825	14	12900	0.60377358490566
chr20	31094625	31130025	14	10650	5.30612244897959
chr22	37935100	37966900	14	13900	5.67567567567568
chr22	40865200	40936375	14	15125	5.63157894736842
chr3	184050375	184099775	14	17000	4.84848484848485
chr4	79471075	79491075	14	12550	3.08571428571429
chr4	82381175	82395700	14	6900	4.34615384615385
chr5	16702300	16744600	14	19375	5.46875
chr6	24908325	24937225	14	12850	3.50704225352113
chr6	100901800	100917375	14	9475	3.52380952380952
chr7	852250	876175	14	9300	4.68965517241379
chr7	20151825	20170100	14	10975	3.57142857142857
chr7	150054675	150086000	14	17850	3.53846153846154
chr8	11549650	11579200	14	14250	4.53846153846154
chr9	23731275	23751975	14	8100	5.125
chr9	72360550	72380325	14	13225	1.64705882352941
chr9	92073975	92101275	14	11275	5
chrX	131159325	131180225	14	13225	2.625
chr1	931300	976150	13	20375	3.30693069306931
chr1	2455025	2488400	13	19425	3.53521126760563
chr1	8516250	8543450	13	16925	2.71111111111111
chr1	33603725	33648900	13	14700	4.92307692307692
chr1	39451225	39473375	13	12300	4.16666666666667
chr1	44870475	44903375	13	12775	4.82352941176471
chr1	61907425	61929050	13	9000	4.58064516129032
chr1	65883050	65902150	13	9875	4.62222222222222
chr1	154571025	154600775	13	11700	4.52777777777778
chr1	184016250	184039175	13	10175	3.83333333333333
chr1	201416975	201439500	13	10050	4.29411764705882
chr1	247518650	247551450	13	12950	4.89795918367347
chr10	34853375	34877150	13	8675	4.85365853658537
chr10	76962575	76995400	13	13800	4.57534246575342
chr10	97217000	97241750	13	14700	1.6
chr10	103013600	103053400	13	13125	5.18681318681319
chr11	2397850	2412675	13	10450	1.88679245283019
chr11	7592425	7643600	13	18500	4.70175438596491
chr11	13688775	13715250	13	12875	3.28571428571429
chr11	78060000	78093325	13	14450	4.3489932885906
chr11	85752375	85781950	13	14250	5.1875
chr11	102048925	102081175	13	16650	3.2112676056338
chr11	129118425	129142525	13	12525	4.07407407407407
chr12	11853650	11884225	13	12150	4.0125786163522
chr12	77256975	77274225	13	9125	2.08333333333333
chr12	79795825	79818400	13	7950	3.93939393939394
chr12	93763125	93785125	13	11500	5.18518518518519
chr12	95592675	95615225	13	14575	3.33333333333333
chr12	97854800	97871675	13	10475	2.32352941176471
chr12	123347575	123383375	13	15475	3.87755102040816
chr13	100601675	100649300	13	28200	1.75652173913043
chr14	57261925	57284025	13	18575	0.597701149425287
chr14	59086975	59107800	13	11550	3.83606557377049
chr14	96967275	96984675	13	8375	3.5
chr15	80350200	80373350	13	11875	4
chr17	25659100	25681700	13	11075	4.55555555555556
chr17	38254400	38281925	13	16775	5.01587301587302
chr17	70100875	70124275	13	12225	2.57142857142857
chr17	77804475	77819500	13	9200	4
chr19	10981125	11008250	13	13550	4.90196078431373
chr2	111432175	111453175	13	10075	3.75
chr2	111486500	111513100	13	9450	4.48484848484848
chr2	129057400	129081800	13	16600	2.18181818181818
chr2	145250900	145283300	13	24525	2.94339622641509
chr2	175688850	175715650	13	10500	4.35294117647059
chr2	222410775	222440100	13	13075	4.11764705882353
chr2	236562625	236585075	13	10775	4.6
chr2	242247500	242265075	13	11975	1.63157894736842
chr22	42219725	42244800	13	11325	4.5
chr3	69126950	69145575	13	10950	1.92307692307692
chr3	128438875	128455250	13	8350	4
chr3	168519900	168558800	13	14475	4.53551912568306
chr3	170068825	170092925	13	11875	3.58823529411765
chr3	193489600	193511575	13	9675	3.49532710280374
chr3	195612275	195642375	13	14875	3.13725490196078
chr4	169752125	169772275	13	12900	2.64150943396226
chr5	6711825	6733625	13	10075	4.60606060606061
chr5	149861375	149897975	13	19525	5.06976744186047
chr6	159215375	159243975	13	19200	3.01515151515152
chr7	5444175	5470475	13	13100	3.23456790123457
chr7	35287775	35302200	13	7875	4.09523809523809
chr7	92376600	92400125	13	13350	3.9047619047619
chr7	129464250	129486575	13	10575	3.75
chr8	71125725	71144075	13	8575	4.8
chr8	145685575	145712225	13	13225	4.12121212121212
chr9	2754675	2773325	13	7875	4.95454545454545
chr9	9995225	10014300	13	10225	4.2
chr9	140189375	140215875	13	15275	4.22727272727273
chr1	12652750	12682525	12	12825	3.14503816793893
chr1	16693125	16723800	12	11325	3.6390977443609
chr1	27317525	27339925	12	16300	2.42424242424242
chr1	29061975	29083775	12	15200	1.88732394366197
chr1	156624725	156648325	12	18200	3.57894736842105
chr1	203473650	203496475	12	15225	4.07407407407407
chr10	5624675	5638600	12	8950	2.9041095890411
chr10	24524050	24552600	12	10125	4.56962025316456
chr10	34708875	34723600	12	6825	4
chr10	98338400	98348750	12	6450	2.38095238095238
chr11	9694500	9715850	12	7850	4.4
chr11	58940275	58954250	12	10550	2.47058823529412
chr11	62358125	62382350	12	10500	3.77464788732394
chr11	64614850	64647775	12	16450	2.8936170212766
chr11	70048700	70062675	12	6700	2.45
chr11	92034925	92055300	12	11400	4.25
chr11	119478175	119500850	12	10550	3.84810126582278
chr12	11801075	11829250	12	10750	4.19230769230769
chr12	76463100	76480175	12	9550	2.59649122807018
chr12	80063875	80087050	12	11825	4.33333333333333
chr12	110150250	110177725	12	12925	4.17721518987342
chr12	120658575	120690550	12	21500	1.96428571428571
chr13	107160075	107188875	12	17625	4.61538461538461
chr14	34400000	34421225	12	15000	2.29411764705882
chr14	105937025	105958700	12	10400	2.31372549019608
chr16	27324525	27343925	12	8050	3.66666666666667
chr16	48397050	48420400	12	13275	2.28571428571429
chr16	81741775	81752900	12	5450	3.41666666666667
chr16	86596925	86613725	12	8725	3.08771929824561
chr17	27600800	27622250	12	9675	4.41666666666667
chr17	35458775	35495975	12	13025	4.31111111111111
chr17	48334975	48357725	12	10725	3.72972972972973
chr17	72732300	72764425	12	17650	2.65168539325843
chr18	46351425	46388750	12	18300	4.04444444444444
chr19	13948100	13962725	12	9375	2.24242424242424
chr19	15387300	15411800	12	19500	1.81132075471698
chr19	48110925	48129750	12	9325	4.375
chr2	110351900	110375300	12	10975	3.2741935483871
chr2	173316975	173330525	12	7600	2.3
chr2	224794500	224826850	12	15625	3.01149425287356
chr2	232525875	232554350	12	13875	2.88888888888889
chr20	21486125	21504200	12	11300	3.3015873015873
chr20	52195150	52230450	12	20050	4.36521739130435
chr20	55199325	55213225	12	10475	1.52380952380952
chr22	39914400	39931950	12	9575	2.51111111111111
chr3	99352575	99367200	12	7400	2.9375
chr3	159555650	159601600	12	17575	4.30120481927711
chr3	178892425	178914800	12	9725	4.45833333333333
chr3	180629325	180647525	12	8025	4.5625
chr4	41125000	41162775	12	14275	4.61702127659574
chr4	154433225	154465950	12	12875	4.10434782608696
chr4	174437700	174453050	12	9250	2.54545454545455
chr5	2742925	2762275	12	8525	3.86046511627907
chr5	154132950	154168150	12	22975	1.91666666666667
chr6	99073975	99096900	12	14525	3.70909090909091
chr7	83813375	83840000	12	13225	4.35555555555556
chr7	131284875	131314875	12	13675	3.89767441860465
chr8	21899625	21918425	12	10550	2.96969696969697
chr8	64101800	64121275	12	9300	3.16363636363636
chr9	111859175	111883925	12	11825	4.29885057471264
chr9	124029000	124063125	12	17525	4.22857142857143
chr9	130304750	130342125	12	16200	3.46987951807229
chr9	131640925	131662225	12	9250	2.83950617283951
chrX	153138700	153153000	12	8000	4.57142857142857
chr1	90394125	90423200	11	10700	3.73214285714286
chr1	119866175	119886100	11	8375	3.6551724137931
chr1	160064950	160094925	11	15375	3.36434108527132
chr1	172500475	172520600	11	13550	1.24137931034483
chr1	178229975	178269700	11	20850	3.06194690265487
chr1	183438850	183454275	11	9100	2.38888888888889
chr10	21567525	21588650	11	14125	1.45
chr10	111825750	111844225	11	11750	2.54545454545455
chr11	3172650	3191500	11	10925	2.28947368421053
chr11	44578425	44594550	11	9100	2.24
chr11	66084150	66116200	11	13075	3.04411764705882
chr11	118475325	118496875	11	17800	0.92156862745098
chr11	119230675	119253275	11	16250	2.26666666666667
chr12	51775600	51789450	11	7000	2.5
chr13	111853625	111872600	11	12475	3.40350877192982
chr13	114872900	114900525	11	14725	3.87628865979381
chr14	21988975	22012500	11	14925	1.69230769230769
chr14	32543575	32557450	11	8125	2.86486486486486
chr14	37124075	37136700	11	6650	3.09090909090909
chr14	71106875	71133675	11	13450	3.62745098039216
chr14	85994225	86004700	11	6200	2.18181818181818
chr15	40189400	40201150	11	7625	2
chr15	40612900	40633525	11	10175	3.5
chr15	68554875	68581550	11	10750	3.65656565656566
chr15	69365800	69387600	11	13325	3.44827586206897
chr15	74033325	74047125	11	6800	2.09090909090909
chr15	74202925	74245075	11	17600	3.6039603960396
chr15	93344800	93383825	11	17725	3.88059701492537
chr16	11226575	11236300	11	6000	3.77777777777778
chr16	14580150	14605775	11	12050	3.93548387096774
chr17	4751000	4764675	11	9550	1.38461538461538
chr17	40162525	40183950	11	10600	3.24242424242424
chr17	48124575	48142800	11	9925	3.27272727272727
chr17	74126450	74142400	11	13175	0.746478873239437
chr19	15425275	15444200	11	10950	1.79487179487179
chr19	18385275	18405450	11	8600	3.63440860215054
chr19	20469600	20485350	11	9675	3.44444444444444
chr2	23746000	23777750	11	10975	3.78947368421053
chr2	62422100	62445550	11	16350	3.72549019607843
chr2	63270525	63287575	11	14475	0.842105263157895
chr2	171669000	171680850	11	10375	0.761904761904762
chr2	172945150	172974700	11	18200	3.44262295081967
chr2	201170050	201189675	11	15200	1.4
chr2	228368075	228381075	11	6825	3.28571428571429
chr2	237067075	237089525	11	16825	1.64444444444444
chr20	32596025	32626100	11	12050	3.4375
chr20	57414150	57431425	11	10725	3.03703703703704
chr21	35444800	35465300	11	12850	3.17777777777778
chr22	38778425	38798075	11	11250	3.09090909090909
chr3	64660025	64675375	11	7875	3.36842105263158
chr3	195528075	195539075	11	5450	3.17647058823529
chr4	140999250	141021675	11	16300	1.62790697674419
chr5	17212050	17229775	11	11075	2.41379310344828
chr5	53290200	53321200	11	13275	3.05454545454545
chr5	75779000	75798500	11	8450	3.41935483870968
chr5	139120200	139145825	11	12625	3.07692307692308
chr6	5992775	6009825	11	13825	2.47058823529412
chr6	33737625	33765300	11	14825	3.51351351351351
chr6	43042550	43073950	11	11775	3.78313253012048
chr6	75976725	75995750	11	8775	3.37254901960784
chr6	106438300	106464075	11	10400	3.08181818181818
chr6	144007875	144022300	11	9225	3.64102564102564
chr6	160389125	160406725	11	11425	2.45714285714286
chr7	42231800	42280350	11	28825	3.45
chr7	95932875	95952275	11	8350	3.18072289156627
chr7	105469900	105495200	11	9875	3.64
chr7	157138475	157151200	11	6525	2.09230769230769
chr8	22240550	22258800	11	8225	3.92156862745098
chr9	139681975	139696150	11	9400	1.48514851485149
chrX	73468225	73482725	11	8175	2.5
chrX	102678500	102702050	11	10750	3.71428571428571
chr1	26600950	26618200	10	12725	2.89473684210526
chr1	31274325	31298325	10	11150	2.67532467532468
chr1	37495075	37509450	10	8550	3.09803921568627
chr1	39730775	39748575	10	10350	2.82666666666667
chr1	44988550	45010950	10	9550	3.375
chr1	50881400	50897100	10	7150	2.8
chr1	53573025	53589225	10	7975	3.40909090909091
chr1	54684550	54695950	10	8850	1.21739130434783
chr1	116183575	116202975	10	12500	2.87096774193548
chr1	169070575	169085700	10	9300	1.9375
chr1	201461875	201483275	10	10975	2.8030303030303
chr1	212457525	212470050	10	6825	3.27272727272727
chr10	644000	662725	10	10550	2.64912280701754
chr10	94819550	94837050	10	11600	1.93846153846154
chr10	101279350	101298525	10	10900	3.05084745762712
chr11	3875350	3889600	10	8275	2.43010752688172
chr11	86510250	86523400	10	9550	0.8125
chr11	88053050	88072225	10	10625	1.8
chr12	4377575	4404225	10	17925	1.3109243697479
chr12	21795575	21809525	10	10775	1.09090909090909
chr12	69894850	69909775	10	6775	3.30578512396694
chr12	103349650	103364925	10	7375	3.26666666666667
chr13	51795075	51810500	10	8350	2.15094339622642
chr13	51815050	51837325	10	12450	2.51063829787234
chr13	95354250	95375525	10	14575	3.29032258064516
chr14	57351325	57372825	10	14575	1.56862745098039
chr14	99874800	99894200	10	10950	2.23529411764706
chr14	101135125	101147450	10	6125	2.78260869565217
chr15	37169150	37205150	10	20950	3.30434782608696
chr15	42065200	42089500	10	10075	2.29931972789116
chr15	63480350	63491300	10	6100	2
chr15	74419750	74433900	10	8800	1.70454545454545
chr16	23508425	23522325	10	8125	2.80769230769231
chr16	54311275	54325850	10	8975	2.625
chr17	3789075	3798600	10	5375	3.22727272727273
chr17	79358875	79381000	10	15800	2.30188679245283
chr18	3592225	3613650	10	11900	3.05084745762712
chr18	30348300	30355850	10	4425	2.6
chr18	45419550	45431575	10	10600	1.71428571428571
chr19	8509200	8527525	10	14525	1.40740740740741
chr19	10762775	10773900	10	6000	2.88524590163934
chr2	11882750	11899225	10	10200	2.19047619047619
chr2	17716700	17730125	10	8850	3.11538461538462
chr2	19546700	19563600	10	9125	2
chr2	47559350	47574650	10	8350	3.3968253968254
chr2	111917875	111932350	10	6125	3.24528301886792
chr2	112653675	112668750	10	7575	3.21212121212121
chr2	114643975	114662625	10	13125	3.34883720930233
chr2	120516175	120529350	10	7125	2.96428571428571
chr2	129038300	129053025	10	9075	1.82608695652174
chr2	157187975	157200150	10	6250	2.625
chr2	224888550	224905725	10	10275	3.32352941176471
chr2	231576825	231588650	10	7150	3.07317073170732
chr2	232220100	232244925	10	10000	2.8
chr20	36533350	36547925	10	7850	2
chr20	39311025	39321625	10	6425	3.08474576271186
chr20	55499300	55507200	10	5850	1.55102040816327
chr22	34307700	34321850	10	6875	2.53658536585366
chr3	29320450	29333400	10	7575	2.86792452830189
chr3	51420450	51435175	10	10100	1.25925925925926
chr3	62350575	62365575	10	11200	1.52727272727273
chr3	85006550	85019250	10	9350	1.8
chr3	112116450	112126250	10	6275	1.35
chr3	113455725	113472525	10	7150	2.92631578947368
chr3	134069675	134097325	10	21400	1.6
chr3	136612100	136628925	10	7225	2.95454545454545
chr3	146248200	146263275	10	8025	2
chr3	147647550	147658550	10	7625	1.5625
chr3	156391275	156410100	10	11450	1.72932330827068
chr3	157812550	157829300	10	8400	3.0952380952381
chr3	191065825	191079625	10	9225	2
chr4	10093725	10125875	10	23525	3.36
chr4	77352325	77389425	10	14975	2.76258992805755
chr4	102199500	102212800	10	7825	2.42307692307692
chr4	154702500	154715375	10	8525	2.28571428571429
chr5	3590375	3607425	10	8950	3.38461538461538
chr5	73916950	73939775	10	18450	0.896551724137931
chr5	82362275	82374750	10	6950	1.52112676056338
chr5	141690325	141709000	10	14975	1.16049382716049
chr5	151149575	151165025	10	9750	2.22222222222222
chr5	174145275	174164350	10	13675	2.19230769230769
chr5	177547775	177559175	10	6300	2.37837837837838
chr6	20865475	20882325	10	8500	2.60655737704918
chr6	33382825	33402300	10	12025	3.3030303030303
chr6	50787100	50795675	10	6100	1.25
chr6	105397000	105408925	10	6225	3.08196721311475
chr6	138181425	138194725	10	5900	2.33333333333333
chr7	2670850	2685650	10	9025	1.71929824561404
chr7	25889175	25905325	10	9300	2.48717948717949
chr7	121776725	121790300	10	6875	3.3968253968254
chr7	156802000	156815400	10	7100	1.57575757575758
chr8	8715500	8751850	10	18350	2.52631578947368
chr8	9754025	9766775	10	10100	0.481481481481481
chr8	30382175	30413425	10	12925	3.32231404958678
chr8	66697750	66715200	10	11675	1.94736842105263
chr8	66736700	66752850	10	10425	1.77142857142857
chr8	98787425	98817475	10	13725	3.06666666666667
chr8	146011125	146026750	10	9325	2.06666666666667
chr9	79626700	79640500	10	9325	1.36
chr9	116914975	116944250	10	15375	2.57718120805369
chr9	133705700	133725025	10	11850	2.52631578947368
chrX	45658425	45671425	10	7750	2.83333333333333
chr1	19527975	19539575	9	6450	1.65
chr1	35643925	35659650	9	11600	1.12658227848101
chr1	42793425	42807100	9	6525	2.66666666666667
chr1	45980075	45991250	9	5175	2.32142857142857
chr1	95118975	95143400	9	12225	2.62564102564103
chr1	154924750	154950250	9	14650	2.06060606060606
chr1	155936150	155954650	9	16375	0.56043956043956
chr1	156388725	156410825	9	12275	2.44776119402985
chr1	218468100	218479500	9	7175	1.4
chr1	230983625	231006075	9	14125	0.923076923076923
chr10	33616325	33626900	9	6025	2.23809523809524
chr10	65017125	65024900	9	6225	0.777777777777778
chr10	71559700	71571150	9	5150	2.82539682539683
chr10	82209475	82238275	9	21275	2.65714285714286
chr10	102494825	102508950	9	9325	1.15625
chr10	116274850	116287400	9	9300	1.93939393939394
chr11	14428725	14447475	9	8700	1.89285714285714
chr11	20175950	20186400	9	6850	2.66666666666667
chr11	35636625	35645300	9	5675	1.22033898305085
chr11	46012325	46025600	9	6750	2.43636363636364
chr11	67028700	67045825	9	10975	2.76190476190476
chr11	67884400	67897375	9	8950	2.13333333333333
chr11	113724950	113733925	9	5625	2.21739130434783
chr11	129145575	129162175	9	8325	2.66666666666667
chr12	6477550	6494000	9	10425	2.64285714285714
chr12	12965650	12977125	9	6350	1.85185185185185
chr12	33033300	33051425	9	9600	2.31914893617021
chr12	53772075	53784875	9	8450	1.85
chr12	81470325	81484250	9	8550	2.52941176470588
chr12	109022250	109036525	9	8900	2.23913043478261
chr12	125395200	125409100	9	10075	1.16363636363636
chr13	30154100	30170450	9	9175	2.288
chr13	36044250	36054075	9	6525	1.5
chr13	45139300	45154150	9	9500	1.78947368421053
chr14	21560475	21575825	9	10625	0.875
chr14	54409275	54424925	9	10250	1.63809523809524
chr15	69098050	69116475	9	11325	1.91304347826087
chr15	73974775	73992675	9	9875	2.62068965517241
chr15	76627525	76640325	9	9350	1.38636363636364
chr15	93599400	93618200	9	15225	0.730769230769231
chr16	11031200	11045725	9	10775	1.65714285714286
chr16	29814650	29837750	9	15600	2.23076923076923
chr16	54957050	54973625	9	9825	2.31818181818182
chr16	57175475	57186325	9	6400	1.64356435643564
chr16	67888125	67899050	9	7300	1.16666666666667
chr16	75267975	75301900	9	23675	1.58333333333333
chr17	1386175	1397275	9	7700	1.58139534883721
chr17	5972750	5988975	9	10525	2.08108108108108
chr17	7474600	7488550	9	9200	1.01515151515152
chr17	11947900	11960475	9	8800	1.10112359550562
chr17	27907575	27925225	9	11700	2.09174311926605
chr17	33755325	33763375	9	4600	1.88235294117647
chr17	66284825	66293500	9	5400	1.8
chr17	71605425	71627725	9	12800	2.20408163265306
chr17	79311075	79324325	9	7750	2.12698412698413
chr18	493500	501775	9	5325	1.46153846153846
chr19	11199100	11207500	9	4925	2.73469387755102
chr19	39888550	39907650	9	11650	1.40350877192982
chr19	46906975	46920600	9	7500	2.32352941176471
chr19	56057100	56066500	9	4275	2.75471698113208
chr2	85235650	85245350	9	5900	2.82758620689655
chr2	106804800	106812125	9	4300	2.26415094339623
chr2	134876075	134884750	9	5725	1.81578947368421
chr2	134888775	134907100	9	11625	1.78947368421053
chr2	136869100	136880025	9	8350	1.23076923076923
chr2	175190250	175209850	9	16300	0.855421686746988
chr2	223148175	223178450	9	22025	1.45
chr20	17624475	17632225	9	4525	1.6875
chr20	31057525	31073775	9	10400	1.45454545454545
chr20	60929525	60953875	9	18200	1.34285714285714
chr21	46117550	46133300	9	9350	2.5625
chr22	18913250	18926325	9	7975	1.70149253731343
chr3	5018325	5030800	9	8775	2.62857142857143
chr3	45587000	45596775	9	5450	2.65217391304348
chr3	48745300	48755400	9	5325	2.45161290322581
chr3	185810625	185830650	9	11475	1.58260869565217
chr4	42484425	42492550	9	5825	0.716981132075472
chr4	56038575	56054550	9	8225	2.56
chr4	83280875	83297875	9	9300	1.56521739130435
chr4	99524925	99549375	9	12350	2.80503144654088
chr4	113429525	113445925	9	11425	1.975
chr4	123745650	123757500	9	8225	2.55813953488372
chr4	130943275	130952300	9	6650	0.884615384615385
chr4	144295975	144313250	9	7700	2.53571428571429
chr4	166125050	166138450	9	7100	2.32258064516129
chr5	37834175	37848800	9	9125	2.21621621621622
chr5	74111275	74121700	9	6550	2
chr5	139486300	139498400	9	6100	2.7
chr5	158521775	158528450	9	5350	0.622222222222222
chr5	172067350	172075250	9	4875	2
chr5	173342125	173353650	9	6900	2.14285714285714
chr5	176724825	176740325	9	8300	2.74576271186441
chr5	179768700	179781625	9	8925	1.11111111111111
chr5	180222800	180238875	9	9875	2.61111111111111
chr6	28732650	28745475	9	8350	1.54
chr6	30646975	30659600	9	9250	0.909090909090909
chr6	111194575	111208200	9	8450	2.35714285714286
chr6	127657600	127666100	9	5400	1.35483870967742
chr6	138843925	138868450	9	13825	2.43428571428571
chr6	155588625	155598125	9	4550	2.47619047619048
chr7	89625	98075	9	6100	1.03571428571429
chr7	104641300	104662750	9	11450	1.8046511627907
chr7	138345875	138354375	9	5825	1.17333333333333
chr7	150940100	150951175	9	8750	0.545454545454545
chr8	8701250	8709050	9	5575	0.916666666666667
chr8	25893500	25909700	9	13400	0.680851063829787
chr8	65279750	65293225	9	11325	1.23809523809524
chr8	71300100	71318375	9	8050	2.51428571428571
chr8	72465325	72475525	9	6975	1.15789473684211
chr8	95442875	95457875	9	9600	2.46153846153846
chr8	117874975	117887625	9	9825	2.16129032258065
chr8	142423025	142431425	9	5325	1.85507246376812
chr8	144093400	144108650	9	11400	1.49397590361446
chr9	14530100	14548400	9	9225	2.60975609756098
chr9	96707525	96718475	9	6775	1.93939393939394
chr9	102571925	102591775	9	10925	2.82539682539683
chr9	128645575	128659200	9	9325	2.72727272727273
chr9	136235200	136245175	9	4875	2.125
chr9	138769000	138787325	9	12900	2.05555555555556
chrX	40023825	40036825	9	7700	1.68932038834951
chrX	136505075	136514875	9	7550	0.695652173913043
chr1	1280725	1297900	8	11500	1.26256983240223
chr1	15477550	15485250	8	5350	1.68421052631579
chr1	26020675	26037850	8	11125	0.854368932038835
chr1	61329950	61337200	8	3975	1.6304347826087
chr1	110415225	110425025	8	6825	1.91176470588235
chr1	112936250	112949175	8	7850	2.31372549019608
chr1	114573750	114583750	8	7700	1.53846153846154
chr1	145469625	145480425	8	6975	1.48
chr1	151028600	151037425	8	5750	1.5
chr1	156659000	156699900	8	20525	2.21917808219178
chr1	197877750	197891100	8	10975	2
chr1	213028525	213037900	8	5775	1.58730158730159
chr1	224674925	224694400	8	10700	1.88034188034188
chr1	234852600	234867825	8	10900	2
chr10	1089850	1104225	8	6950	2
chr10	3845575	3854550	8	7250	0.511627906976744
chr10	51564725	51577175	8	8550	1.31428571428571
chr10	82165250	82180175	8	11200	2.18518518518519
chr10	86087300	86097875	8	6450	1.51851851851852
chr10	93638900	93651725	8	8700	1.53333333333333
chr10	97295775	97313000	8	9500	1.8135593220339
chr10	104208950	104216600	8	5275	1.45454545454545
chr10	106076350	106100300	8	18700	1.47252747252747
chr10	118917900	118927750	8	6000	1.67857142857143
chr10	119100475	119108375	8	5550	1.48571428571429
chr11	27716500	27724775	8	6325	1.03846153846154
chr11	60914575	60933075	8	10550	1.86842105263158
chr11	68227225	68239450	8	7700	1.69230769230769
chr11	93860525	93876500	8	10725	1.57142857142857
chr11	111599925	111610475	8	8600	0.755555555555556
chr11	121162550	121172350	8	7525	2.03846153846154
chr12	13355500	13365125	8	7175	0.927536231884058
chr12	46649225	46665825	8	10950	1.46428571428571
chr12	46775600	46789775	8	9950	1.140625
chr12	49204425	49214500	8	6525	1.44444444444444
chr12	57479400	57490850	8	7625	2.33333333333333
chr12	63306650	63313700	8	4300	1.41463414634146
chr13	50695750	50708150	8	8900	1.38686131386861
chr13	52159850	52171550	8	8225	0.947368421052632
chr13	101766425	101774600	8	6025	1.1304347826087
chr14	54899375	54908800	8	5500	1.6734693877551
chr14	65164850	65193925	8	21625	1.18727915194346
chr14	74953175	74962000	8	5575	2.31034482758621
chr14	75036575	75041875	8	3775	1.76
chr14	77767650	77789175	8	10375	1.78995433789954
chr14	95228725	95243700	8	11050	2.28571428571429
chr14	101364675	101371875	8	5050	2.08695652173913
chr15	31368000	31374025	8	4625	0.545454545454545
chr15	40727275	40749400	8	15175	1.72941176470588
chr15	57209175	57223325	8	7825	2
chr15	59639500	59648675	8	6750	1.25806451612903
chr15	60285850	60305150	8	18100	0.122065727699531
chr15	66692550	66710750	8	13300	2.25
chr15	78354150	78370500	8	9250	2.14814814814815
chr15	92482475	92494600	8	7950	1.54782608695652
chr16	19862250	19874725	8	9750	1.14705882352941
chr16	51162900	51192025	8	14550	2.18300653594771
chr16	57561950	57572050	8	6575	2.20689655172414
chr16	74053500	74071375	8	12875	1.29166666666667
chr16	83868750	83883550	8	9500	1.675
chr17	20931925	20944175	8	10450	1.26086956521739
chr17	27068750	27077975	8	6100	1.08965517241379
chr18	45438300	45459525	8	16450	2.11881188118812
chr18	55881000	55898775	8	10650	2.20689655172414
chr18	57351925	57368425	8	9200	1.77443609022556
chr18	57565050	57576825	8	6425	1.71875
chr19	2539625	2547375	8	5475	1.27272727272727
chr19	18714375	18724550	8	5375	2.20689655172414
chr19	35487850	35495500	8	4200	1.66666666666667
chr2	58759750	58771700	8	8175	2.14814814814815
chr2	64066775	64083450	8	12725	1.36046511627907
chr2	71558425	71569025	8	7275	1.77464788732394
chr2	101761850	101769975	8	5575	1.50877192982456
chr2	106896525	106901325	8	3750	0.971428571428571
chr2	134955725	134965275	8	8325	0.529411764705882
chr2	160462400	160475500	8	6925	1.87012987012987
chr2	164547950	164560350	8	6675	1.70212765957447
chr2	171566775	171575025	8	6550	1.12820512820513
chr2	178256475	178265800	8	6400	1.2
chr2	201215525	201227250	8	8200	1.46428571428571
chr2	208626300	208638525	8	10575	0.904109589041096
chr2	216476325	216492400	8	7950	2.28813559322034
chr2	225434375	225452100	8	11750	1.55555555555556
chr20	9494575	9501925	8	4575	2.12121212121212
chr20	61804575	61811525	8	4475	1.36363636363636
chr21	35050325	35071175	8	11100	2.33333333333333
chr21	35566500	35578600	8	7025	1.69767441860465
chr21	44224275	44233400	8	6075	2
chr21	45658950	45665750	8	4050	2
chr21	46776425	46787900	8	8000	1.13793103448276
chr22	19157050	19167575	8	6800	1.4
chr22	36138500	36149500	8	7125	2.24742268041237
chr22	39625400	39641525	8	9975	2.33333333333333
chr22	43004250	43014125	8	5575	2.17777777777778
chr22	45897600	45914675	8	11325	0.953846153846154
chr22	50737075	50748200	8	7275	1.78947368421053
chr3	34295850	34303675	8	5150	1.5625
chr3	46613150	46624825	8	6600	2.02469135802469
chr3	48589700	48601975	8	8675	1.39473684210526
chr3	49443000	49455450	8	7075	1.76923076923077
chr3	59795325	59804625	8	4900	2.19230769230769
chr3	73072450	73079575	8	4825	2.27272727272727
chr3	135904975	135917250	8	7750	2.30769230769231
chr3	138654450	138669975	8	11625	1.27956989247312
chr3	152013900	152027000	8	8475	1.69767441860465
chr3	167439375	167454750	8	9925	1.3953488372093
chr4	26858425	26869850	8	7150	1.8695652173913
chr4	54957275	54976725	8	15400	1.66666666666667
chr4	83345125	83355300	8	5650	2.22764227642276
chr4	83701825	83708775	8	4875	0.736842105263158
chr4	109030150	109040075	8	5950	1.52
chr4	110329950	110343675	8	5525	2.27272727272727
chr4	134066650	134078050	8	9075	1.21052631578947
chr4	139136875	139149050	8	8525	1.6144578313253
chr4	140372875	140382800	8	6575	1.38461538461538
chr4	185934650	185945175	8	6325	1.3695652173913
chr5	1094675	1111325	8	11100	1.70588235294118
chr5	56471375	56485700	8	8625	1.6
chr5	87682600	87697875	8	12375	1.80952380952381
chr5	153852300	153866000	8	9450	1.46153846153846
chr6	1378200	1385575	8	3850	2
chr6	33279650	33292225	8	6900	1.94285714285714
chr6	94751875	94760825	8	4800	2.3
chr6	134209600	134217775	8	4750	1.97590361445783
chr6	144641675	144656875	8	7550	1.76923076923077
chr6	144965050	144984575	8	13175	2.29411764705882
chr6	149648575	149658750	8	7550	1.05263157894737
chr6	157094400	157118025	8	14125	1.85714285714286
chr7	26190750	26200850	8	7325	0.579710144927536
chr7	28210850	28221325	8	4600	2.28571428571429
chr7	83734325	83743275	8	6500	1.55555555555556
chr7	129411525	129427350	8	10475	0.871794871794872
chr7	150666050	150678375	8	8175	1.63855421686747
chr8	6582550	6594450	8	6225	1.57894736842105
chr8	12827900	12843125	8	8200	1.66929133858268
chr8	17012875	17033800	8	11075	1.84090909090909
chr8	70371000	70381925	8	9025	0.944444444444444
chr8	86373675	86382475	8	5300	1.66666666666667
chr8	99016800	99025150	8	5500	1.9047619047619
chr8	99950875	99964400	8	11500	0.377952755905512
chr9	16509800	16527150	8	11175	1.68181818181818
chr9	17394500	17399200	8	3300	1.3125
chr9	34985625	35003400	8	11725	2.06122448979592
chr9	38681200	38693175	8	7975	1.14285714285714
chr9	66454750	66459225	8	3400	1.57894736842105
chr9	73020775	73030275	8	6100	1.66037735849057
chr9	107016525	107023850	8	5800	0.857142857142857
chr9	112074125	112083725	8	6875	2
chr9	117942050	117947100	8	3425	1.6
chr9	127150425	127163950	8	8100	2.3
chr9	128406825	128422700	8	11875	2
chr9	140088675	140101475	8	6800	1.84905660377358
chrX	9493850	9504175	8	6850	1.44186046511628
chrX	21960300	21972625	8	7425	1.56129032258065
chrX	39862175	39875425	8	10650	1.6734693877551
chr1	874225	880150	7	4575	0.653846153846154
chr1	6319600	6338875	7	10325	1.57723577235772
chr1	20799675	20814050	7	8375	1.41071428571429
chr1	21053925	21060400	7	4125	1.54838709677419
chr1	24827875	24836500	7	6400	1.73913043478261
chr1	34627950	34633750	7	3825	1.6969696969697
chr1	35998225	36006225	7	5800	0.843373493975904
chr1	48377175	48382300	7	3125	1.40740740740741
chr1	52194125	52202900	7	5975	1.54385964912281
chr1	53875275	53885100	7	7050	0.905263157894737
chr1	60139200	60148975	7	6300	1.76
chr1	109100650	109106700	7	3675	1.77777777777778
chr1	114688275	114697525	7	5700	1.76271186440678
chr1	144924975	144942800	7	13400	1.09565217391304
chr1	153928475	153941825	7	7575	1.47169811320755
chr1	156709750	156724350	7	8750	1.57446808510638
chr1	159878550	159896175	7	11650	1.49382716049383
chr1	167686175	167697025	7	6975	0.964285714285714
chr1	195814750	195820875	7	4775	1.33333333333333
chr1	200856275	200867800	7	8150	1.29268292682927
chr1	201974900	201981525	7	4550	1.13432835820896
chr1	205011800	205016600	7	3650	1.39130434782609
chr1	214150125	214164300	7	10275	1.41666666666667
chr1	218661275	218673575	7	7500	1.27272727272727
chr1	225720150	225730250	7	7575	1.34883720930233
chr1	229158175	229168675	7	7100	1.0989010989011
chr1	232259700	232270575	7	8075	1
chr1	233425025	233432100	7	4000	1.64444444444444
chr1	239970675	239981475	7	7175	0.802547770700637
chr1	244210050	244221525	7	8425	0.706349206349206
chr10	32614925	32628300	7	9875	1.64044943820225
chr10	53665975	53680025	7	9225	0.993788819875776
chr10	79604400	79611725	7	5425	0.790697674418605
chr10	80720250	80738275	7	10175	1.56521739130435
chr10	82251075	82269900	7	12975	1.325
chr10	88713250	88720775	7	6525	1.18181818181818
chr10	95505025	95523200	7	14300	1.65217391304348
chr10	101669950	101679650	7	5750	1.81818181818182
chr11	2168700	2173300	7	2950	1.72972972972973
chr11	6339300	6350150	7	9075	0.787878787878788
chr11	11990550	12002875	7	9975	0.685714285714286
chr11	30580300	30590350	7	5850	1.69387755102041
chr11	62646800	62658950	7	8775	1.78571428571429
chr11	63527350	63539175	7	8450	1.4
chr11	64526425	64536100	7	7900	1.05882352941176
chr11	69514650	69524300	7	6300	1.77777777777778
chr11	75916575	75922725	7	4825	0.857142857142857
chr11	86221700	86236225	7	8000	1.80769230769231
chr11	94380475	94391925	7	8525	1.05882352941176
chr11	113741375	113747825	7	4375	1.13513513513514
chr11	123610000	123617600	7	5825	0.88659793814433
chr11	129078100	129090875	7	7000	1.81818181818182
chr11	131522650	131533600	7	8425	0.631578947368421
chr12	9058250	9070600	7	8400	1.30434782608696
chr12	58225375	58248000	7	16450	1.35064935064935
chr12	66885600	66895625	7	6325	1.79591836734694
chr12	107150975	107170125	7	12175	1.26027397260274
chr12	120631050	120640200	7	5125	1.72413793103448
chr12	125547500	125553325	7	3500	1.1
chr13	22242625	22250225	7	5475	1.27272727272727
chr13	41588500	41595875	7	5850	0.5
chr13	43627750	43636650	7	8075	0.8
chr13	112182975	112188450	7	3825	1.33333333333333
chr14	38063275	38069850	7	4625	1.50943396226415
chr14	55737525	55744975	7	4750	1.6875
chr14	62176750	62187150	7	8875	0.356687898089172
chr14	96443950	96448950	7	3750	0.75
chr14	105479825	105488950	7	6325	1.24444444444444
chr15	38358125	38369925	7	6850	1.82758620689655
chr15	40176250	40183825	7	5750	1.52380952380952
chr15	56026225	56036600	7	7800	1.03225806451613
chr15	60660600	60669275	7	6125	1.66666666666667
chr15	65701275	65717325	7	12450	1.2280701754386
chr15	74464800	74472825	7	5450	1.48936170212766
chr15	89080625	89090575	7	7475	1.38461538461538
chr16	2559850	2571650	7	7625	1.10714285714286
chr16	3146125	3152575	7	5000	0.678571428571429
chr16	4419100	4430775	7	8500	1.81818181818182
chr16	31141875	31154525	7	6775	1.77272727272727
chr16	53944975	53959550	7	9075	1.78238341968912
chr16	56225900	56232250	7	4075	1.65079365079365
chr17	4841600	4857425	7	9225	1.2
chr17	7135225	7147075	7	7275	1.33870967741935
chr17	37350475	37359050	7	5600	1.01234567901235
chr17	38217225	38233125	7	12650	0.552845528455285
chr17	39928225	39943725	7	10525	1.43478260869565
chr17	48039950	48055800	7	8350	1.74074074074074
chr17	48280900	48290875	7	8125	1.26666666666667
chr17	54669350	54676250	7	4925	1.78723404255319
chr17	59231400	59239700	7	5325	1.42857142857143
chr17	73082975	73091500	7	5825	1.38461538461538
chr17	80053025	80065100	7	9425	1.27272727272727
chr18	47012075	47022200	7	5925	1.57142857142857
chr18	55095600	55109150	7	11450	0.554744525547445
chr18	76742150	76751750	7	8575	0.369565217391304
chr19	1852275	1865525	7	9100	1.81818181818182
chr19	45593725	45608175	7	9175	1.3968253968254
chr19	46800625	46807975	7	4875	1.32584269662921
chr19	47920200	47933975	7	8675	1.45054945054945
chr19	50138600	50147350	7	5050	1.76271186440678
chr19	54927100	54933725	7	5375	1.36363636363636
chr19	56616725	56626650	7	7350	1.11363636363636
chr2	72369400	72377575	7	6225	0.869565217391304
chr2	96867200	96876150	7	6125	1.66666666666667
chr2	110447600	110461850	7	8850	1.6319018404908
chr2	160003475	160014075	7	6275	1.33333333333333
chr2	169371775	169386875	7	6700	1.67391304347826
chr2	174979475	174992100	7	9425	1.59459459459459
chr2	178103800	178111175	7	5500	0.680851063829787
chr2	178115975	178131625	7	8750	1.41666666666667
chr2	187352250	187358125	7	4025	1.03225806451613
chr2	187453400	187465325	7	8575	1.3448275862069
chr2	233282950	233290825	7	6200	0.636363636363636
chr2	235697975	235707425	7	6800	0.953488372093023
chr20	11516225	11524800	7	5400	1.58904109589041
chr20	17938300	17955225	7	12225	1.05882352941176
chr20	25523975	25534950	7	7300	1.68421052631579
chr20	35088900	35103225	7	10725	1.41935483870968
chr20	36145200	36157625	7	8700	0.885714285714286
chr20	37351450	37360300	7	6075	1.08571428571429
chr20	43148275	43154000	7	4250	0.811594202898551
chr20	48595350	48608775	7	10550	1.30120481927711
chr21	34391900	34402350	7	5925	1.49253731343284
chr21	43170450	43190075	7	13825	1.60386473429952
chr21	44197350	44204575	7	4750	1.41176470588235
chr21	46823525	46841475	7	12425	0.931818181818182
chr22	22214300	22223375	7	5700	1.69411764705882
chr3	16698500	16714950	7	9200	1.68085106382979
chr3	27753775	27773750	7	18175	0.297297297297297
chr3	42643300	42647825	7	3275	1.5
chr3	51828150	51837350	7	7450	0.588235294117647
chr3	55514775	55525975	7	7500	1.2212389380531
chr3	98603450	98614500	7	9150	1.42857142857143
chr3	112348225	112367250	7	12275	1.32
chr3	115341750	115349775	7	5750	0.765957446808511
chr3	133191200	133199550	7	4925	1.64102564102564
chr3	133288200	133298375	7	5450	1.33333333333333
chr3	192603250	192613375	7	6750	1.73770491803279
chr3	196513700	196520725	7	4300	1.77777777777778
chr4	6270675	6278800	7	5050	1.59259259259259
chr4	62260425	62266400	7	4225	1.52
chr4	85413900	85424600	7	7125	1.10909090909091
chr4	114062825	114070325	7	5725	0.636363636363636
chr4	114673800	114681700	7	5800	0.840336134453782
chr4	141170175	141178725	7	5500	1.50537634408602
chr4	146650850	146661275	7	5800	1.59459459459459
chr4	174157250	174168500	7	6475	1.68965517241379
chr5	19766525	19771950	7	4200	0.7
chr5	54775425	54782075	7	4400	1.51724137931034
chr5	76933475	76941900	7	4975	1.15384615384615
chr5	141735375	141744200	7	6375	0.581818181818182
chr5	151050900	151067375	7	12875	0.711864406779661
chr5	158123125	158128300	7	3225	1.44444444444444
chr5	172659400	172666450	7	5625	0.545454545454545
chr6	678000	685725	7	6625	0.553191489361702
chr6	35452425	35466900	7	11425	0.928571428571429
chr6	52431325	52443200	7	7950	1.41666666666667
chr6	107246025	107253125	7	4750	1.08695652173913
chr6	126066075	126076375	7	7875	0.64957264957265
chr6	129040825	129046150	7	3650	1.02325581395349
chr6	158249850	158262750	7	7975	1.2863436123348
chr6	158758475	158765775	7	4950	1.1044776119403
chr6	166070000	166080400	7	6250	1.16666666666667
chr7	24611750	24619925	7	4925	1.54838709677419
chr7	27641300	27649175	7	5875	1.37704918032787
chr7	30508450	30513225	7	3500	0.888888888888889
chr7	31023750	31029475	7	3675	1.03030303030303
chr7	48122225	48132125	7	7750	0.736842105263158
chr7	73241750	73248225	7	4925	1.58333333333333
chr7	83318600	83328300	7	6025	0.876712328767123
chr7	150775575	150788950	7	8525	1.1875
chr7	151200575	151208525	7	4975	1.74468085106383
chr8	28557425	28572200	7	9750	1.35483870967742
chr8	37738275	37757575	7	10525	1.73033707865169
chr8	54670925	54681275	7	6825	1.46875
chr8	82806575	82812475	7	4225	1.3125
chr8	104276425	104282275	7	4625	0.793103448275862
chr8	144371075	144376500	7	4050	1.32142857142857
chr8	145741875	145755450	7	7800	1.75903614457831
chr9	13265550	13269950	7	3375	0.693877551020408
chr9	37919000	37929650	7	7250	1.08860759493671
chr9	81584850	81591650	7	4825	1.79310344827586
chr9	84428900	84444750	7	9700	1.55974842767296
chr9	123957175	123964875	7	5300	1.20454545454545
chrX	10570750	10589825	7	12250	1.2578125
chrX	16594825	16598900	7	3400	0.478260869565217
chrX	82755900	82767825	7	7875	1.73684210526316
chrX	109551650	109559675	7	6725	0.413793103448276
chr1	3369975	3377700	6	5225	0.9
chr1	3687575	3693000	6	4325	0.588235294117647
chr1	10567375	10572625	6	4050	1.03030303030303
chr1	12771725	12778075	6	4125	1.25
chr1	17336300	17343250	6	5225	0.666666666666667
chr1	32908975	32914900	6	4300	1.09803921568627
chr1	36614175	36628775	6	9200	1.27927927927928
chr1	38894550	38899175	6	3225	0.833333333333333
chr1	41265175	41271350	6	4175	1.27027027027027
chr1	51700600	51707900	6	4250	1.32608695652174
chr1	65638725	65644625	6	4900	0.43956043956044
chr1	78437350	78443350	6	4600	1.30769230769231
chr1	78446150	78452900	6	4500	1.16666666666667
chr1	82385400	82392925	6	6050	0.73469387755102
chr1	89988550	89998050	6	6700	1.01298701298701
chr1	94125625	94136250	6	8800	0.558139534883721
chr1	94577275	94587550	6	7725	0.906666666666667
chr1	110879375	110893875	6	11225	0.724409448818898
chr1	155144400	155149175	6	3250	1.14285714285714
chr1	156861900	156868800	6	4950	1.11111111111111
chr1	156972275	156978975	6	4700	0.946428571428571
chr1	168435100	168440450	6	4275	1.21739130434783
chr1	169448250	169457650	6	6775	0.580246913580247
chr1	175799350	175804975	6	4300	1.02325581395349
chr1	175831600	175836150	6	3375	0.845070422535211
chr1	182809825	182815375	6	4500	1
chr1	202606150	202614600	6	6375	0.73134328358209
chr1	203113975	203124075	6	7825	1.12
chr1	203763400	203771450	6	5100	1.17647058823529
chr1	204541875	204548800	6	5425	1.03030303030303
chr1	204675075	204685175	6	8350	0.377358490566038
chr1	205778425	205783950	6	3525	1.02083333333333
chr1	207219000	207227175	6	5075	0.878504672897196
chr1	226127675	226138850	6	8575	0.828571428571429
chr1	234734400	234756250	6	16625	0.553846153846154
chr10	3866300	3874275	6	6425	0.51219512195122
chr10	13745050	13755675	6	9450	0.551724137931034
chr10	23162250	23167275	6	3875	1.07692307692308
chr10	29541800	29547125	6	4725	0.818181818181818
chr10	31107025	31110625	6	2525	0.72
chr10	43888025	43902000	6	12025	0.511848341232227
chr10	53799400	53806500	6	5500	0.625
chr10	62539600	62543425	6	3000	1.04347826086957
chr10	65188200	65202675	6	10275	0.610169491525424
chr10	74512175	74519800	6	6425	0.769230769230769
chr10	77154800	77170650	6	13350	0.412903225806452
chr10	81157300	81170425	6	11525	0.692307692307692
chr10	91102225	91112850	6	7475	0.886363636363636
chr10	93164850	93175075	6	5850	1.23529411764706
chr10	94448500	94455625	6	5600	1.17391304347826
chr10	102586125	102590325	6	3350	0.408163265306122
chr10	102728350	102731800	6	2450	0.8
chr10	106010325	106021350	6	7575	1.31914893617021
chr10	114568525	114578025	6	7875	0.753246753246753
chr10	114884425	114900450	6	13825	0.597701149425287
chr10	116247475	116253150	6	3350	1.15068493150685
chr10	118030225	118034825	6	3225	1.29411764705882
chr10	121577025	121580850	6	2550	1.25
chr11	13028525	13035450	6	6050	0.333333333333333
chr11	13983825	13989800	6	4225	1.22033898305085
chr11	57224525	57232300	6	5950	0.674418604651163
chr11	63270075	63275100	6	4375	0.358208955223881
chr11	69248925	69265625	6	11025	1.3125
chr11	70487625	70495050	6	4700	1.26315789473684
chr11	73237375	73244075	6	5825	0.375
chr11	78649975	78655675	6	4400	1.12
chr11	105480200	105484225	6	2800	1.33333333333333
chr11	107460525	107465275	6	3675	1.03225806451613
chr11	118777925	118801775	6	19925	1.23595505617978
chr11	121966775	121977125	6	7875	1.05660377358491
chr12	1160775	1166600	6	4375	1
chr12	16755325	16764625	6	8150	0.308641975308642
chr12	19317550	19323275	6	4250	1.07692307692308
chr12	32111200	32121075	6	6775	0.992248062015504
chr12	49358375	49368400	6	6350	1.27927927927928
chr12	49730525	49742225	6	9725	0.787878787878788
chr12	57852200	57856925	6	3325	0.75
chr12	63322150	63330200	6	5475	1.08411214953271
chr12	88966550	88973825	6	5075	0.807017543859649
chr12	120794575	120809325	6	11500	0.621761658031088
chr12	125667550	125674900	6	5775	0.56198347107438
chr13	38488200	38493950	6	4000	1
chr13	45906400	45916925	6	7900	1.10791366906475
chr13	47236375	47243550	6	5725	1.14285714285714
chr13	54834150	54842300	6	6625	0.375
chr13	56245700	56249800	6	3025	0.944444444444444
chr13	60259575	60266850	6	5100	0.923076923076923
chr13	72257700	72261225	6	3000	0.648648648648649
chr13	82445925	82451800	6	4750	0.8
chr13	100510700	100518125	6	5450	0.714285714285714
chr13	110783975	110791400	6	5750	0.450704225352113
chr14	21723650	21735675	6	10075	0.61744966442953
chr14	24006275	24021500	6	9450	1.25925925925926
chr14	38052550	38060900	6	5925	1.17021276595745
chr14	52326325	52333550	6	4675	0.933333333333333
chr14	56066000	56078050	6	8700	1.31958762886598
chr14	60972350	60982875	6	7525	1.27272727272727
chr14	65688875	65698775	6	6650	1.04
chr14	69147950	69159125	6	7700	1.1375
chr14	75349400	75355900	6	5825	0.777777777777778
chr14	77802200	77811325	6	6825	1.20987654320988
chr14	103978975	103991350	6	7000	1.30049261083744
chr14	105153950	105167125	6	8725	1.15789473684211
chr14	105789250	105797325	6	5325	1.04761904761905
chr15	44218075	44225550	6	5325	1.2258064516129
chr15	69816075	69820125	6	2300	1.26923076923077
chr15	74283575	74289275	6	3075	1.29166666666667
chr15	74831925	74842375	6	6600	1.25252525252525
chr15	77918850	77928225	6	6900	0.492753623188406
chr15	81277325	81283900	6	4775	1.12328767123288
chr15	82200425	82205175	6	3325	1
chr16	728650	735350	6	4375	1.04545454545455
chr16	2197750	2212075	6	11750	0.686868686868687
chr16	2517250	2524525	6	5225	1.13793103448276
chr16	8619175	8623400	6	3675	0.454545454545455
chr16	30404950	30413250	6	6325	0.882882882882883
chr16	30550725	30560875	6	7050	1.26582278481013
chr16	55511825	55516325	6	3400	0.620689655172414
chr16	58153050	58164025	6	6750	1.10091743119266
chr16	72817550	72822800	6	3575	1.24444444444444
chr16	79625050	79632650	6	5975	0.597014925373134
chr16	81971175	81977325	6	4575	0.717948717948718
chr17	18215800	18224100	6	5975	1.13131313131313
chr17	26369425	26385750	6	11550	0.917910447761194
chr17	27940650	27951025	6	7825	1.06024096385542
chr17	44889325	44899375	6	8750	0.290697674418605
chr17	48635425	48644200	6	6350	1.16981132075472
chr17	56158475	56167650	6	6100	1.14893617021277
chr17	57694025	57704650	6	6025	1.23170731707317
chr17	60702950	60711575	6	5950	0.861788617886179
chr17	62490250	62505625	6	10400	1.25
chr17	73972075	73981050	6	6350	1.0752688172043
chr18	10401775	10407100	6	4225	1
chr18	33067900	33078375	6	6900	0.771428571428571
chr18	34526225	34531175	6	3025	1.17073170731707
chr18	40320475	40327200	6	4725	1.02702702702703
chr19	20369125	20374075	6	3800	1
chr19	31907850	31913625	6	3625	0.898550724637681
chr19	35629825	35635950	6	4250	0.736842105263158
chr19	50368275	50374050	6	3700	1.04
chr19	55894600	55905000	6	7525	1.05454545454545
chr2	28541325	28550975	6	6675	0.802395209580838
chr2	30117900	30125100	6	4825	1.05263157894737
chr2	36786325	36791900	6	4075	0.758620689655172
chr2	37187200	37195875	6	6500	1.03448275862069
chr2	37542500	37552825	6	7325	1
chr2	43184450	43190525	6	4975	1.2
chr2	62691200	62695600	6	3450	0.711111111111111
chr2	62969325	62973375	6	2275	1.17647058823529
chr2	77744550	77751750	6	5950	0.714285714285714
chr2	82227050	82235100	6	7025	0.836363636363636
chr2	88922575	88930825	6	5700	1.28846153846154
chr2	96810125	96815100	6	3525	0.851851851851852
chr2	100087575	100093575	6	4475	0.8
chr2	120451650	120460975	6	7025	0.6875
chr2	133171700	133178900	6	4725	1.32142857142857
chr2	136777200	136785400	6	6775	1.18518518518519
chr2	151332875	151342450	6	6700	1.15686274509804
chr2	154330000	154337575	6	6200	0.388349514563107
chr2	166477600	166492325	6	8700	1.11666666666667
chr2	167228675	167233550	6	2875	1.15
chr2	173291475	173307975	6	13750	0.873239436619718
chr2	175823025	175835325	6	7600	1.14146341463415
chr2	177035850	177043625	6	5300	1.29032258064516
chr2	237474250	237488525	6	12925	1.11111111111111
chr20	821050	829225	6	6625	0.764044943820225
chr20	14691325	14698600	6	6575	0.340425531914894
chr20	18035650	18040675	6	3425	1.11111111111111
chr20	21080400	21087550	6	6625	0.183908045977011
chr20	30190375	30198950	6	5500	1.13513513513514
chr20	35972850	35978825	6	4125	1.19444444444444
chr20	36034525	36043175	6	6525	1.00854700854701
chr20	39674625	39682700	6	6800	0.678571428571429
chr20	44481075	44488125	6	4750	1.06666666666667
chr20	47402225	47416125	6	8275	1.2
chr20	48503525	48510225	6	4125	1.14942528735632
chr20	50409425	50417750	6	6800	1.1
chr21	47701775	47709175	6	4575	1.3125
chr22	17678300	17682775	6	3450	0.870967741935484
chr22	23873950	23881900	6	6900	0.590909090909091
chr22	31636950	31646950	6	7500	1.296
chr22	33446500	33454800	6	6800	0.463768115942029
chr22	35771750	35778200	6	5050	0.914285714285714
chr22	36229400	36239350	6	7375	1.26153846153846
chr3	8697425	8705650	6	5300	0.91025641025641
chr3	15671500	15678800	6	5925	0.571428571428571
chr3	30123950	30128725	6	3375	0.926829268292683
chr3	41239475	41258925	6	14250	1.17837837837838
chr3	45634475	45641375	6	5300	0.979591836734694
chr3	48053625	48059350	6	4575	0.391304347826087
chr3	73089900	73096225	6	4775	1.05660377358491
chr3	78916725	78925025	6	5550	1.27450980392157
chr3	100451250	100457125	6	3925	0.942857142857143
chr3	111577350	111593850	6	12075	0.696969696969697
chr3	115522000	115526100	6	3200	1.13333333333333
chr3	128200200	128211075	6	9875	0.167741935483871
chr3	155458500	155470825	6	8300	0.803571428571429
chr3	181857350	181863025	6	4450	0.597014925373134
chr3	193526725	193537950	6	8900	0.694915254237288
chr3	194868500	194883475	6	10725	1.23943661971831
chr4	2477350	2487725	6	7325	0.84297520661157
chr4	2619375	2625825	6	4525	0.88
chr4	7652050	7660725	6	5300	1.12727272727273
chr4	15678600	15697900	6	11525	1.20987654320988
chr4	16083225	16088150	6	3225	1.2280701754386
chr4	40626375	40634650	6	5800	1.05555555555556
chr4	41751600	41754650	6	2350	0.727272727272727
chr4	56406775	56411575	6	3425	1
chr4	69204250	69214225	6	8350	0.450704225352113
chr4	69269075	69276925	6	6725	0.642857142857143
chr4	93378800	93386325	6	5325	1.0625
chr4	103730925	103735300	6	2700	0.876712328767123
chr4	105407900	105417650	6	6025	1.03896103896104
chr4	110353125	110365300	6	7150	1.17241379310345
chr4	116139525	116143950	6	3500	0.682926829268293
chr4	144272600	144284075	6	7900	1.14814814814815
chr4	147558300	147562250	6	3450	0.461538461538462
chr4	148651175	148659425	6	5575	0.910891089108911
chr4	153598925	153603475	6	3475	0.733333333333333
chr4	165796000	165802725	6	4850	1.33333333333333
chr5	25446300	25451900	6	4625	0.666666666666667
chr5	36152925	36158275	6	4300	0.776119402985075
chr5	43038250	43045750	6	5650	0.823529411764706
chr5	52093350	52100375	6	5325	0.964705882352941
chr5	81047800	81052425	6	3500	1.33333333333333
chr5	107411800	107417775	6	3775	1.23076923076923
chr5	118787525	118796175	6	4950	1.1304347826087
chr5	118813725	118820025	6	4275	1.07692307692308
chr5	126181300	126188850	6	5575	0.979166666666667
chr5	126361400	126367750	6	3825	1.2093023255814
chr5	133335675	133344275	6	5325	1.27868852459016
chr5	134364625	134370950	6	4275	1.08823529411765
chr5	134726300	134737175	6	7475	1.00970873786408
chr5	138608225	138619325	6	7975	1.32
chr5	159844550	159852075	6	4750	1.26984126984127
chr5	166997400	167004700	6	5875	0.598130841121495
chr5	170038675	170041900	6	2500	1.09677419354839
chr5	172191600	172199950	6	6050	1.09677419354839
chr5	172717375	172721975	6	3675	1.14285714285714
chr5	172752600	172758075	6	4350	0.535714285714286
chr6	7540650	7549375	6	6150	1.22448979591837
chr6	15905475	15913425	6	4525	1.25925925925926
chr6	20424550	20428275	6	2725	0.975609756097561
chr6	30845075	30856650	6	8675	0.698630136986301
chr6	36564600	36573025	6	7525	0.253968253968254
chr6	41436900	41441275	6	3600	0.439024390243902
chr6	43662825	43672000	6	5700	1.15294117647059
chr6	44628875	44636675	6	6350	0.592592592592593
chr6	81037350	81045525	6	5525	1.23636363636364
chr6	98483900	98495525	6	10900	0.215827338129496
chr6	101323775	101331350	6	5650	1.22077922077922
chr6	107921100	107928475	6	5275	1.03030303030303
chr6	127835350	127841400	6	4050	1.1044776119403
chr6	139633650	139636525	6	2250	0.486486486486487
chr6	139793700	139804575	6	8350	1.18918918918919
chr6	161835200	161839525	6	2825	1.25423728813559
chr7	13055025	13062600	6	5675	1.05882352941176
chr7	43174525	43181050	6	5200	0.568421052631579
chr7	70921650	70939425	6	12275	1.02173913043478
chr7	74069500	74079275	6	7025	0.918918918918919
chr7	79811275	79817400	6	4275	0.883116883116883
chr7	94138450	94145725	6	5550	0.884955752212389
chr7	100484850	100495150	6	6400	1.31481481481481
chr7	107634925	107645575	6	7725	0.705882352941177
chr7	116161575	116168700	6	5775	0.556962025316456
chr7	127803800	127809300	6	3800	0.914285714285714
chr7	128467200	128474400	6	5925	0.556962025316456
chr7	136980600	136983850	6	2100	1.21428571428571
chr7	151187050	151194850	6	5550	0.870967741935484
chr7	155595900	155605600	6	8400	0.703703703703704
chr8	9003800	9010725	6	4325	1.26315789473684
chr8	10190150	10196050	6	4975	0.653846153846154
chr8	18828600	18839100	6	6700	1.25333333333333
chr8	21775775	21782850	6	4550	1.13636363636364
chr8	24768650	24773525	6	3650	1.28
chr8	24855650	24861875	6	4450	0.705882352941177
chr8	26493050	26500450	6	6350	0.518518518518518
chr8	27465225	27473175	6	6900	0.351145038167939
chr8	67574325	67580775	6	4200	1.27272727272727
chr8	74216425	74219850	6	2950	0.428571428571429
chr8	76314800	76321050	6	4800	0.829268292682927
chr8	95956300	95965825	6	6950	0.888888888888889
chr8	97165225	97174575	6	6975	0.830769230769231
chr8	104655625	104666150	6	7325	1.16666666666667
chr8	106664125	106669950	6	3875	1.03529411764706
chr8	144904025	144915575	6	8900	1.21428571428571
chr9	969675	976425	6	5075	0.91304347826087
chr9	14270600	14277525	6	6125	1
chr9	14340200	14351525	6	8700	0.75
chr9	16484000	16489625	6	4575	0.358208955223881
chr9	23682125	23687600	6	4400	0.51063829787234
chr9	74294700	74301250	6	4850	0.787878787878788
chr9	80197625	80204750	6	5850	0.446428571428571
chr9	81390375	81395350	6	3425	0.830188679245283
chr9	90018300	90025650	6	5775	1.0188679245283
chr9	110047450	110058250	6	9050	0.373831775700935
chr9	110249075	110254250	6	3975	0.645161290322581
chr9	124574600	124579025	6	2825	1.14285714285714
chr9	125935600	125939675	6	3075	0.526315789473684
chr9	130853000	130864925	6	8750	0.731707317073171
chr9	134530400	134537850	6	5050	1.30232558139535
chr9	138894750	138904500	6	8400	0.516129032258065
chrX	13951975	13963025	6	6725	1.22302158273381
chrX	83252750	83258575	6	4625	0.9375
chrX	117482000	117490675	6	5900	1.01449275362319
chrX	149733725	149744325	6	7425	1.28767123287671
chr1	1706725	1715200	5	7100	0.51063829787234
chr1	3041450	3044875	5	2775	0.452830188679245
chr1	10574300	10579800	5	4700	0.457142857142857
chr1	14085525	14092725	5	5500	0.632911392405063
chr1	16081775	16089550	5	6000	0.738738738738739
chr1	17247550	17256575	5	6125	0.78125
chr1	26481150	26489000	5	5725	0.598290598290598
chr1	26661450	26665125	5	2600	0.779661016949153
chr1	27109550	27116600	5	5650	0.484375
chr1	29446475	29452425	5	3825	0.807692307692308
chr1	29562625	29567750	5	3550	0.761904761904762
chr1	40356650	40368500	5	9900	0.48
chr1	40778400	40783775	5	4100	0.743589743589744
chr1	43204500	43209000	5	4025	0.2
chr1	47077025	47083300	5	4700	0.828571428571429
chr1	47153725	47157625	5	2750	0.705882352941177
chr1	62662525	62667675	5	3925	0.680851063829787
chr1	68208675	68218725	5	7250	0.743801652892562
chr1	84081225	84085550	5	3375	0.530612244897959
chr1	86041875	86051900	5	7375	0.782051282051282
chr1	86967575	86971400	5	3125	0.592592592592593
chr1	90367500	90379275	5	9200	0.763157894736842
chr1	94278525	94287675	5	6700	0.813333333333333
chr1	95002850	95010675	5	6225	0.646153846153846
chr1	95550425	95553475	5	2125	0.702702702702703
chr1	97023525	97028550	5	3725	0.666666666666667
chr1	110039975	110045425	5	4150	0.658536585365854
chr1	151281125	151286425	5	4750	0.342857142857143
chr1	154716125	154724825	5	6250	0.787878787878788
chr1	154837950	154843375	5	4825	0.416666666666667
chr1	157081175	157086375	5	4625	0.459016393442623
chr1	159906450	159916550	5	7550	0.740740740740741
chr1	160368100	160385550	5	15525	0.320819112627986
chr1	160916600	160921650	5	4025	0.521739130434783
chr1	166913825	166923275	5	9125	0.256410256410256
chr1	166940075	166945850	5	4575	0.49438202247191
chr1	167130675	167138125	5	6300	0.408163265306122
chr1	170628750	170634650	5	5300	0.3
chr1	180198025	180209150	5	9825	0.324022346368715
chr1	200978550	200995575	5	13125	0.751937984496124
chr1	205711000	205717775	5	5775	0.296296296296296
chr1	215823975	215826975	5	2450	0.666666666666667
chr1	221049375	221058600	5	7275	0.646464646464647
chr1	221066600	221070175	5	2725	0.758620689655172
chr1	237206450	237210550	5	3275	0.580645161290323
chr1	243894100	243911825	5	11375	0.808664259927798
chr10	7448350	7452150	5	3225	0.4
chr10	17710475	17718200	5	6875	0.266666666666667
chr10	23487525	23490600	5	2225	0.742857142857143
chr10	25780175	25784050	5	3350	0.415094339622642
chr10	27091075	27095525	5	3825	0.571428571428571
chr10	49741575	49746425	5	3975	0.4
chr10	53971750	53974625	5	2400	0.387096774193548
chr10	59996950	60001550	5	3825	0.526315789473684
chr10	72834150	72837500	5	2675	0.555555555555556
chr10	77297575	77303775	5	4900	0.562962962962963
chr10	81961475	81968050	5	4450	0.8
chr10	93624500	93627750	5	2175	0.72
chr10	102755100	102762250	5	4675	0.82051282051282
chr10	115314125	115319200	5	4075	0.422535211267606
chr10	118593025	118600450	5	5975	0.717948717948718
chr10	133746325	133748650	5	1725	0.823529411764706
chr10	135088700	135092075	5	2700	0.428571428571429
chr11	2704125	2720375	5	12225	0.795640326975477
chr11	13797600	13800725	5	2600	0.390243902439024
chr11	16423950	16427400	5	2825	0.774193548387097
chr11	35544925	35548050	5	2675	0.4
chr11	43703475	43710325	5	5575	0.368421052631579
chr11	46067250	46080500	5	9350	0.81203007518797
chr11	57404500	57418825	5	12275	0.74025974025974
chr11	57439825	57443900	5	3025	0.631578947368421
chr11	57541600	57560800	5	13550	0.642533936651584
chr11	62164100	62169775	5	3950	0.784313725490196
chr11	64508575	64513550	5	3725	0.8
chr11	66185075	66189025	5	3400	0.246575342465753
chr11	66385300	66391500	5	5100	0.39622641509434
chr11	68306600	68311125	5	3475	0.678571428571429
chr11	68775200	68782625	5	6525	0.65625
chr11	86299100	86306975	5	6175	0.56
chr11	92845700	92852400	5	5525	0.48
chr11	106827300	106832925	5	5150	0.325581395348837
chr11	121523300	121527925	5	3800	0.533333333333333
chr11	128554600	128563700	5	6775	0.53551912568306
chr11	129242575	129245425	5	2350	0.666666666666667
chr12	13181050	13184625	5	3075	0.577777777777778
chr12	13896225	13904025	5	6050	0.822695035460993
chr12	20066475	20070750	5	3600	0.8
chr12	25053325	25060075	5	6300	0.122699386503067
chr12	26274250	26278775	5	3225	0.794520547945205
chr12	46885700	46888975	5	2525	0.685714285714286
chr12	49481850	49489100	5	5850	0.345679012345679
chr12	49659425	49664425	5	4050	0.459770114942529
chr12	51417500	51422925	5	4000	0.648648648648649
chr12	53436200	53448650	5	10275	0.377358490566038
chr12	53728775	53732850	5	3075	0.705882352941177
chr12	56472400	56476875	5	3925	0.538461538461538
chr12	57539525	57546575	5	6050	0.384615384615385
chr12	57911175	57919425	5	5725	0.716417910447761
chr12	76937700	76946650	5	6675	0.747474747474748
chr12	94090925	94096900	5	4300	0.758620689655172
chr12	98883075	98887350	5	3400	0.642857142857143
chr12	109246700	109253350	5	4600	0.752136752136752
chr12	110315325	110320100	5	3600	0.666666666666667
chr12	122012450	122022200	5	7500	0.82051282051282
chr13	26550475	26554900	5	3600	0.408163265306122
chr13	30414300	30422275	5	7025	0.441558441558442
chr13	35487050	35491725	5	3500	0.636363636363636
chr13	58203225	58209300	5	4275	0.490566037735849
chr13	79167700	79171750	5	3350	0.378378378378378
chr13	97874075	97880200	5	4450	0.5625
chr13	97907850	97913050	5	4000	0.617283950617284
chr13	109923425	109928625	5	4550	0.6
chr13	112857500	112862050	5	4100	0.592592592592593
chr14	23535500	23542425	5	5500	0.534883720930233
chr14	42074650	42079800	5	3725	0.733333333333333
chr14	54952300	54957675	5	3625	0.747252747252747
chr14	62164275	62172675	5	6450	0.778443113772455
chr14	69253550	69257550	5	3225	0.774193548387097
chr14	72125000	72128300	5	2575	0.689655172413793
chr14	73698825	73708150	5	7500	0.774193548387097
chr14	74765525	74768850	5	2625	0.533333333333333
chr14	75916200	75925950	5	6750	0.774193548387097
chr14	77605700	77613025	5	5675	0.436619718309859
chr14	81775975	81783925	5	6250	0.666666666666667
chr15	33008375	33012400	5	3275	0.447368421052632
chr15	45474150	45481075	5	4775	0.742268041237113
chr15	60679750	60693375	5	11300	0.296511627906977
chr15	63336225	63347850	5	10550	0.178461538461538
chr15	64745350	64759725	5	11725	0.603174603174603
chr15	68235875	68240225	5	2925	0.75609756097561
chr15	71001025	71008875	5	5225	0.727272727272727
chr15	90574325	90588825	5	11500	0.417322834645669
chr15	93901150	93906350	5	4575	0.375
chr15	100118125	100123625	5	4750	0.209302325581395
chr16	1381325	1386675	5	4550	0.358974358974359
chr16	2053525	2060875	5	5975	0.603174603174603
chr16	4364175	4374900	5	7200	0.761904761904762
chr16	4437025	4443725	5	5875	0.285714285714286
chr16	4661875	4669575	5	5975	0.678260869565217
chr16	11405825	11411025	5	4625	0.52
chr16	19886225	19894525	5	6100	0.492537313432836
chr16	23153550	23159975	5	5725	0.309090909090909
chr16	28886850	28892550	5	4850	0.295652173913043
chr16	68676150	68681875	5	5075	0.26530612244898
chr16	75487150	75497300	5	7100	0.602564102564103
chr16	77996750	78002450	5	4875	0.606060606060606
chr16	84630950	84640125	5	7175	0.615384615384615
chr17	182025	186700	5	3250	0.8
chr17	903775	906675	5	2225	0.64
chr17	2773975	2780175	5	4500	0.678571428571429
chr17	5795525	5801550	5	4575	0.545454545454545
chr17	6353750	6358900	5	4375	0.325581395348837
chr17	7033000	7037400	5	3150	0.56
chr17	8053750	8060750	5	5500	0.602150537634409
chr17	20125625	20130775	5	4225	0.704225352112676
chr17	30841650	30851275	5	8050	0.536082474226804
chr17	37033250	37044325	5	10575	0.484848484848485
chr17	43095500	43099975	5	3650	0.434782608695652
chr17	64707325	64714125	5	5650	0.629213483146067
chr17	66591175	66596275	5	3825	0.5625
chr17	69820600	69827600	5	5675	0.683760683760684
chr17	70511075	70515750	5	4000	0.365853658536585
chr17	74377300	74382550	5	3875	0.757575757575758
chr18	3454075	3461025	5	6000	0.659090909090909
chr18	18840325	18847050	5	6200	0.222222222222222
chr18	26583225	26589950	5	5250	0.651162790697674
chr18	28821425	28825300	5	3150	0.514285714285714
chr18	33428400	33433025	5	3375	0.697674418604651
chr18	74160500	74169050	5	7600	0.451612903225806
chr18	74196775	74206200	5	7150	0.714285714285714
chr18	74808975	74814925	5	4600	0.756756756756757
chr19	1027800	1030900	5	2150	0.833333333333333
chr19	5123500	5133350	5	7950	0.758169934640523
chr19	6735000	6745725	5	8450	0.769230769230769
chr19	10526600	10532350	5	4025	0.808988764044944
chr19	13047450	13053425	5	4325	0.62015503875969
chr19	14669175	14675000	5	4700	0.727272727272727
chr19	30714775	30721125	5	4500	0.647058823529412
chr19	45310400	45314125	5	3025	0.439024390243902
chr19	45577725	45584550	5	4750	0.676923076923077
chr19	46455550	46460075	5	3600	0.448979591836735
chr19	47728625	47736100	5	5450	0.819047619047619
chr19	48895825	48901600	5	5175	0.276923076923077
chr19	48993300	48996125	5	1900	0.666666666666667
chr19	51865700	51869325	5	2475	0.761904761904762
chr19	54704000	54713900	5	7850	0.55
chr19	58310850	58314700	5	3150	0.3
chr2	148850	152925	5	3450	0.666666666666667
chr2	2849850	2855250	5	4925	0.523809523809524
chr2	8297925	8300575	5	2325	0.4
chr2	10259975	10266200	5	4525	0.694444444444444
chr2	14771875	14776375	5	3275	0.692307692307692
chr2	43567225	43578725	5	9075	0.72
chr2	48754500	48759275	5	3675	0.823529411764706
chr2	58460125	58467625	5	6775	0.203125
chr2	58674825	58677675	5	2325	0.411764705882353
chr2	67555275	67558625	5	2550	0.645161290322581
chr2	70469250	70474275	5	4250	0.435897435897436
chr2	75068350	75079000	5	8050	0.528089887640449
chr2	105655225	105658875	5	2650	0.733333333333333
chr2	110434675	110437525	5	2400	0.292682926829268
chr2	123683100	123687125	5	3425	0.45
chr2	129245575	129252825	5	6025	0.679611650485437
[truncated: 811 more rows]
