# Supplementary material for: Large organized chromatin lysine domains help distinguish primitive from differentiated cell populations
Source: Nat Commun. 2021 Jan 21;12:499. doi: 10.1038/s41467-020-20830-9 (PMC7820432; doi:10.1038/s41467-020-20830-9)
Supplement: Supplementary file 3 — Supplementary Software [file 41467_2020_20830_MOESM3_ESM.zip › E011-H3K4me3_LOCKS.bed]

chr1	1136375	1851600	51	71350	44.3333333333333
chr10	38772975	38882300	51	24800	29.0434782608696
chr10	39076825	39128125	51	19000	11.7647058823529
chr11	190550	775950	51	68800	28.3132530120482
chr11	65183600	65686525	51	91400	30.8253968253968
chr16	30345275	31086700	51	88300	36.8837209302326
chr17	7077225	7494850	51	87725	30.625
chr17	7580075	8241800	51	99725	33.5766423357664
chr19	1194325	1513100	51	56275	44.3076923076923
chr19	12750725	13121375	51	62800	31.3714285714286
chr19	18208600	18721600	51	63150	34.0263157894737
chr19	45826600	46272650	51	64500	40.1454545454545
chr19	49057325	49618825	51	64325	33.1176470588235
chr19	52375425	53220625	51	61200	36.9253731343284
chr19	58566325	59032225	51	58000	23.7234042553191
chr21	10773875	10819300	51	27275	2.68965517241379
chr6	25962700	26502375	51	103900	27.5844155844156
chr6	26923800	27522000	51	78750	36.52
chr6	28553275	28910250	51	72275	20.9777777777778
chr6	31124925	31874400	51	87400	44.0571428571429
chr16	2907525	3368425	50	72750	39.4939759036145
chr17	79448125	80062050	50	81275	31.4685990338164
chr19	11449275	12306850	50	73125	31.2777777777778
chr16	401450	863800	49	61050	34.5
chr19	57682850	58492700	49	78950	27.2
chr19	13841925	14332575	48	53250	38.6131386861314
chr17	46597875	46807100	46	45925	36.3030303030303
chr7	27134025	27292075	46	48100	28.6363636363636
chr6	27525525	27871725	42	78050	19.2413793103448
chr11	62272375	62653000	41	80075	20.6206896551724
chr1	154908300	155295675	40	87750	28.5070422535211
chr21	10819750	10860625	39	21650	5.8
chr19	49924425	50204975	38	48900	31.0619469026549
chr6	2764475	3261175	38	52075	30.2105263157895
chr10	42354925	42398725	37	24900	6.72222222222222
chr8	145513925	145755675	34	48200	20.4761904761905
chr2	89831600	89879875	30	19825	18.695652173913
chr10	42791125	42816700	29	13200	7.22222222222222
chr20	29804475	29833175	29	10375	5.47826086956522
chr9	140051050	140211375	28	32425	20.1428571428571
chr1	839750	1016025	27	31800	18.089552238806
chr11	63915925	64141075	27	42125	19.4509803921569
chr14	24505125	24913100	27	51775	18.2647058823529
chr10	39128875	39153875	26	8300	8.34782608695652
chr3	50273025	50403450	26	32700	15.6969696969697
chr4	49093150	49123225	26	12725	6.19047619047619
chr4	49633425	49660075	25	16325	3.1875
chr14	23288700	23566350	24	41725	16.2758620689655
chr1	156541050	156739375	22	44900	14.1475409836066
chr11	57224575	57556050	22	46375	16.2
chr12	6927750	7126925	21	41075	15.0829694323144
chrX	39942425	40036800	21	43350	7.67597765363128
chrX	153596525	153719975	21	28975	8.68674698795181
chr19	48893325	49017575	20	20775	13.7692307692308
chr3	147072300	147142875	20	28150	13.6888888888889
chr19	7918425	8009675	18	19300	12.7619047619048
chr17	36827450	37042100	17	38775	9.34417344173442
chr2	74641950	74783100	17	36125	6.80402010050251
chr5	87955150	87991375	17	21525	5.77777777777778
chr19	42720250	42830900	16	28425	8.15217391304348
chr6	10381550	10427325	16	19550	9.09523809523809
chr19	41102750	41130000	15	11650	5.12
chr3	181412675	181449375	15	24800	5.23076923076923
chr4	174421400	174460275	15	12500	9.89655172413793
chr5	180587300	180689650	15	36150	5.95
chr12	54745175	54814900	14	17650	9.1324200913242
chr15	96864000	96911900	14	30850	7.14285714285714
chr7	61779550	61798100	14	5150	8.88888888888889
chr1	153892400	153965575	13	22825	6.576
chr16	67183650	67233950	13	16950	3.79245283018868
chr16	73066750	73105375	13	15350	4.67080745341615
chr7	100797350	100826350	13	14550	4.69158878504673
chr11	795775	863425	12	25625	7.54385964912281
chr14	21077275	21153850	12	21775	7.06818181818182
chr2	45155225	45183200	12	16025	2.0125786163522
chr20	3725200	3781175	12	13575	7.10967741935484
chr4	49146575	49158575	12	7000	2
chr8	72582850	72598175	12	12250	1.40425531914894
chr1	18956025	18973925	11	11300	2.47887323943662
chr1	45240350	45286500	11	14250	6.73015873015873
chr10	101279650	101300950	11	6700	5.93258426966292
chr12	115102650	115138300	11	14525	7.15789473684211
chr12	133623825	133637200	11	5050	6.85714285714286
chr13	112707825	112728925	11	11500	7.77142857142857
chr17	1926525	1962250	11	12100	5.55244755244755
chr2	105458625	105490600	11	17375	3.31428571428571
chr2	176940175	176972250	11	9225	6.23529411764706
chr6	32116025	32165075	11	16600	4.29526462395543
chr6	44184650	44244150	11	17825	6.84507042253521
chr6	99271400	99296625	11	19325	3.18181818181818
chr7	57545700	57556800	11	3850	5.18518518518519
chr10	8085675	8106175	10	16075	1.82857142857143
chr10	22604450	22635250	10	13075	3.44186046511628
chr10	102790100	102833600	10	11575	5.03448275862069
chr11	119185550	119235375	10	13825	6.97872340425532
chr12	125395650	125425825	10	13975	4.3463687150838
chr15	65099475	65136700	10	9050	6.94117647058824
chr16	2009050	2043275	10	16000	2.94267515923567
chr17	59473275	59494400	10	9975	4.83870967741935
chr17	77750175	77775450	10	10275	6.81481481481481
chr2	175190225	175209325	10	14225	2.86111111111111
chr3	51989525	52040400	10	12375	7.25
chr3	184016200	184099675	10	16400	7.24752475247525
chr5	25435950	25449050	10	10225	1.59375
chr5	42991600	43069000	10	20325	7.09708737864078
chr6	1604325	1625800	10	12550	2.94736842105263
chr7	150705550	150760825	10	13275	6.99358974358974
chr9	35645625	35758350	10	25125	6.66822429906542
chr9	127518925	127542375	10	12600	2.85057471264368
chr1	6294400	6310300	9	9550	4.18604651162791
chr1	213082925	213090675	9	4350	1.76923076923077
chr1	223195650	223204775	9	5925	1.66666666666667
chr10	131755425	131771325	9	9925	2.23333333333333
chr12	54378975	54413850	9	8625	6.20454545454545
chr12	56099400	56141550	9	17425	3.64044943820225
chr12	58119625	58177550	9	18775	4.85135135135135
chr14	61103775	61125350	9	11925	4.26315789473684
chr16	86587825	86613625	9	12075	6.25531914893617
chr17	38463600	38507950	9	13125	6.32258064516129
chr17	40821700	40836275	9	11750	3.36
chr17	77783650	77789625	9	3625	1.63636363636364
chr19	1846800	1885575	9	15625	4.41975308641975
chr2	85787175	85844975	9	14925	6.58241758241758
chr2	223133150	223185925	9	21950	5.54838709677419
chr2	237067550	237088775	9	12950	2.79611650485437
chr22	50680950	50710775	9	10400	4.65909090909091
chr4	54957300	54976550	9	9675	4.70588235294118
chr4	62627200	62636725	9	6675	1.71428571428571
chr4	88839325	88857225	9	6700	6.61702127659574
chr5	92931425	92957875	9	7450	6.15686274509804
chr7	20815575	20839775	9	17950	1.29411764705882
chr9	96707775	96722975	9	6525	5.40540540540541
chr9	129372775	129389300	9	10150	3.5531914893617
chr1	91182050	91196650	8	9075	2.08196721311475
chr1	205413350	205427000	8	10450	1.28571428571429
chr1	232253500	232263525	8	7075	3.81818181818182
chr10	82212925	82228325	8	6250	5.64102564102564
chr10	118890700	118900700	8	6100	2.72727272727273
chr11	31818600	31849250	8	23175	2.78651685393258
chr12	49715800	49742050	8	9225	5.5702479338843
chr13	56149150	56158700	8	7100	1.42857142857143
chr13	56227450	56235750	8	5275	1.13207547169811
chr13	100607725	100650200	8	32025	1.3986013986014
chr15	37169675	37190150	8	8875	4.71232876712329
chr15	53075425	53098725	8	12950	4.31578947368421
chr15	68115300	68134050	8	9050	4.58536585365854
chr15	74420100	74429575	8	6750	1.58333333333333
chr17	6898600	6950700	8	14800	5.40119760479042
chr17	35285225	35307775	8	13025	4.31034482758621
chr17	46114300	46134175	8	10050	4.06134969325153
chr18	55094550	55109150	8	11350	1.19148936170213
chr19	17325275	17359250	8	10450	5.1448275862069
chr19	36230650	36276400	8	13375	5.62376237623762
chr19	56135100	56188075	8	18475	5.76
chr2	119591000	119606500	8	9450	2.67096774193548
chr20	38896875	38904075	8	4825	1.45945945945946
chr3	27753700	27773425	8	14225	4.125
chr4	111533950	111563025	8	20950	0.983870967741935
chr5	124068400	124087300	8	15525	1.92105263157895
chr6	1378300	1394400	8	6350	4.65217391304348
chr6	33159750	33182150	8	10775	3.33333333333333
chr6	33215725	33292075	8	24650	4.27390180878553
chr6	33377150	33402150	8	15625	1.16129032258065
chr7	5594475	5638575	8	12775	5.54430379746835
chr7	83086725	83095275	8	5675	1.35849056603774
chr8	22418625	22463725	8	13850	5.36094674556213
chr9	34610950	34666650	8	13650	5.08670520231214
chrX	25031000	25041450	8	5025	2.76923076923077
chrX	124521925	124530350	8	6675	0.590909090909091
chr1	2979050	2990925	7	5750	3.04761904761905
chr1	26481525	26504650	7	8825	5.00990099009901
chr1	27668200	27694125	7	8250	4.4
chr1	33202750	33233050	7	9000	4.11167512690355
chr1	197871075	197891100	7	8025	4.55639097744361
chr1	222138600	222146250	7	3975	3.1875
chr10	21794800	21825050	7	26275	1.05555555555556
chr10	53792525	53801400	7	6700	0.757281553398058
chr10	71328425	71338675	7	7100	1.3
chr11	2017175	2024150	7	5825	1.45454545454545
chr11	59304525	59334275	7	11325	4.51041666666667
chr11	66024150	66060175	7	10925	4.80851063829787
chr11	118778000	118801500	7	18550	1.54782608695652
chr12	59716525	59723075	7	4450	4.28571428571429
chr13	43443125	43451175	7	3725	5
chr13	79167825	79184225	7	8675	2.89719626168224
chr14	38052600	38069625	7	10000	1.75555555555556
chr14	38658850	38665875	7	4400	4.53846153846154
chr16	87898000	87908950	7	7250	4.77777777777778
chr17	27037025	27074450	7	19525	2.91689008042895
chr17	42616950	42639700	7	10450	3.65333333333333
chr17	63542325	63558475	7	11050	3.5
chr19	37803100	37812775	7	5050	2.34782608695652
chr19	59049325	59086350	7	14350	4.49006622516556
chr2	66652250	66674400	7	15200	2.81481481481481
chr20	21486075	21498275	7	5125	3.70666666666667
chr20	37351575	37360300	7	7275	0.925
chr21	38069750	38083375	7	6350	3.6231884057971
chr3	57192175	57204650	7	7125	3.66666666666667
chr3	112136675	112142425	7	3325	2.24
chr3	138654525	138669600	7	9450	2
chr3	176036250	176046150	7	8800	0.837209302325581
chr4	113556375	113576900	7	12925	3.8955223880597
chr5	50672575	50686400	7	10575	0.876712328767123
chr5	72731600	72748025	7	7900	4.03603603603604
chr5	76934350	76941825	7	3625	4.4
chr5	147247475	147255275	7	5975	1.2156862745098
chr6	26550025	26615475	7	17600	4.45353159851301
chr6	35452975	35466575	7	6650	4.24137931034483
chr6	114741925	114750375	7	5875	2.31034482758621
chr7	42261700	42279025	7	11900	2.18705035971223
chr7	93269050	93276275	7	5700	0.744186046511628
chr8	30240425	30256550	7	9975	3.49019607843137
chr8	144896225	144923225	7	8075	4.48520710059172
chr8	145013250	145065625	7	15200	4.35119047619048
chrX	113699750	113704925	7	2775	1.70731707317073
chr1	38454100	38471875	6	7825	4
chr1	113242800	113266050	6	8225	3.98387096774194
chr1	154150625	154159800	6	5825	1.34615384615385
chr1	156074725	156096200	6	7375	3.31612903225806
chr1	180198025	180207775	6	8550	0.344827586206897
chr1	204034625	204050050	6	7150	2.62311557788945
chr1	206134175	206137800	6	1975	2.38095238095238
chr1	244210200	244217725	6	6575	0.592592592592593
chr10	42596825	42600250	6	1700	3.25
chr10	102497025	102508725	6	7400	1.23255813953488
chr10	118919250	118928700	6	3700	2.89855072463768
chr10	124892175	124903025	6	6000	3.75
chr11	20177375	20186100	6	6675	1.45454545454545
chr11	32447925	32460975	6	5300	3.47945205479452
chr11	43596450	43604900	6	6200	2.66666666666667
chr12	54651350	54680025	6	11075	3.99328859060403
chr12	57471350	57488425	6	7700	3.68115942028985
chr14	57260775	57284725	6	20775	3.27272727272727
chr14	105877275	105887975	6	4500	3.74545454545455
chr14	105947400	105958600	6	5850	2.79207920792079
chr15	89910525	89915250	6	2525	3.36
chr16	2509125	2526275	6	7600	3.86363636363636
chr17	5083700	5086700	6	1925	1.39130434782609
chr17	6542325	6561325	6	9675	2.49180327868852
chr17	30813075	30817075	6	3050	1.88235294117647
chr17	43502475	43510500	6	4850	3.95833333333333
chr17	66192050	66203425	6	6525	2.5045045045045
chr17	78448600	78452875	6	3800	0.25
chr17	79360175	79376000	6	12625	1.35294117647059
chr18	18941700	18947875	6	4975	2.07142857142857
chr18	56931550	56942000	6	5875	2.73015873015873
chr18	76733000	76746850	6	11225	1.29770992366412
chr19	3572150	3578450	6	3975	1.17757009345794
chr19	38741775	38758850	6	6575	3.24550898203593
chr19	39880450	39937450	6	20975	3.65217391304348
chr19	47909950	47933975	6	9125	3.36842105263158
chr19	48101550	48117050	6	7350	2.70718232044199
chr2	19546850	19563525	6	9225	2.2015503875969
chr2	172948000	172971825	6	14400	2.6043956043956
chr2	210163500	210168950	6	4550	1.42857142857143
chr2	219823500	219829175	6	4075	1.82857142857143
chr2	219844500	219850450	6	2550	3.04
chr2	241496525	241509100	6	6700	3.24271844660194
chr20	270100	329550	6	17500	3.85754985754986
chr20	22548300	22568025	6	10050	2.66
chr20	23329850	23344300	6	8225	2.59375
chr20	25838650	25849550	6	5450	1.83333333333333
chr21	46124300	46132750	6	6800	1.23943661971831
chr22	17738425	17748450	6	5450	3.76923076923077
chr22	39093450	39108475	6	7000	3.76344086021505
chr3	32874700	32892425	6	11600	1.46511627906977
chr3	54668200	54676375	6	6250	3.55555555555556
chr3	57230750	57234775	6	3300	0.470588235294118
chr3	62351175	62364925	6	8475	2.01503759398496
chr4	4854275	4873725	6	12100	2.20512820512821
chr4	24322675	24327550	6	3050	1.55555555555556
chr4	113430450	113445825	6	9050	1.57377049180328
chr5	18665975	18674950	6	4825	3.29411764705882
chr5	92905700	92926525	6	16000	0.739856801909308
chr5	106313950	106321175	6	4525	2.14814814814815
chr5	115895350	115912750	6	14625	1.72727272727273
chr5	134363100	134376550	6	6300	3.58695652173913
chr5	174147050	174163525	6	13875	0.285714285714286
chr6	5993025	6009750	6	11525	1.79166666666667
chr6	50783350	50793950	6	5275	2.86046511627907
chr6	100901900	100915000	6	6325	1.78021978021978
chr6	157095300	157105325	6	8125	1.16455696202532
chr6	170595275	170617050	6	12625	3.33333333333333
chr7	24435525	24443050	6	5900	1.58823529411765
chr7	35288025	35302050	6	8425	2.41666666666667
chr7	124897300	124904375	6	3900	3.11764705882353
chr8	25894625	25909725	6	8250	1.97058823529412
chr8	77611475	77621550	6	7575	2.42857142857143
chr8	99951600	99964150	6	9400	3.24324324324324
chr8	115294150	115303750	6	6700	2.52
chr9	967675	977875	6	5500	1.93650793650794
chr9	1042150	1052800	6	4675	3.61111111111111
chr9	76700025	76707025	6	4375	2.21621621621622
chr9	98257075	98280150	6	13850	1.60519480519481
chrX	121354425	121362350	6	5225	1.71428571428571
chr1	4713800	4718800	5	3825	0.8
chr1	16532450	16544500	5	5275	2.80373831775701
chr1	25252900	25259225	5	4025	1.78378378378378
chr1	26735225	26747500	5	10075	0.666666666666667
chr1	27893450	27903150	5	7450	0.75
chr1	27925850	27933800	5	5925	1.2
chr1	36614100	36627475	5	7525	1.8343949044586
chr1	43418500	43429025	5	6575	1.81578947368421
chr1	50881025	50890025	5	5125	2.55555555555556
chr1	66817725	66822875	5	2975	2.68965517241379
chr1	156044275	156055425	5	10600	0.390243902439024
chr1	160369325	160381500	5	5950	2.86075949367089
chr1	170629100	170637900	5	6250	1.37313432835821
chr1	199997650	200018150	5	11600	2.38532110091743
chr10	50816825	50822850	5	4500	1.79166666666667
chr10	79788025	79799850	5	8075	1.2
chr10	92566800	92570775	5	2025	2.88
chr10	94448475	94460175	5	6700	2.98550724637681
chr10	94819575	94837800	5	12800	1.27835051546392
chr10	124905575	124915550	5	6050	1.73134328358209
chr11	6623325	6641050	5	8775	2.4375
chr11	70956750	70964650	5	5050	1.41007194244604
chr11	101980075	101988475	5	6150	2.60606060606061
chr11	118955200	118979500	5	10775	2.3960396039604
chr11	134031925	134039325	5	4325	1.52830188679245
chr12	8081375	8091025	5	7225	2.68571428571429
chr12	46759950	46781225	5	11850	1.66834170854271
chr12	57619575	57637900	5	9650	2.06530612244898
chr12	69198725	69207225	5	5425	1.13333333333333
chr12	113900400	113918050	5	16525	0.148681055155875
chr13	51742950	51750025	5	5375	1.1063829787234
chr13	109916975	109921050	5	2475	1.41935483870968
chr13	110432925	110440525	5	5625	2.125
chr14	21561650	21573300	5	7700	1.26060606060606
chr14	54409800	54431025	5	10450	2.54545454545455
chr14	87703600	87707525	5	3400	0.511627906976744
chr15	25196100	25206725	5	7425	1.11917098445596
chr15	37386350	37403725	5	14175	1.08771929824561
chr15	65707250	65716200	5	5400	1.54166666666667
chr15	76627500	76640225	5	8050	2.57142857142857
chr16	2198050	2207425	5	7625	0.786516853932584
chr16	14722600	14731225	5	5775	2.22222222222222
chr16	49308800	49317925	5	6050	3.03571428571429
chr16	65265350	65269700	5	3600	0.933333333333333
chr17	36757575	36766200	5	4475	1.91428571428571
chr17	37760075	37763950	5	2825	1.55555555555556
chr17	38218325	38226150	5	4675	2.7710843373494
chr17	43220800	43239925	5	9375	2.92093023255814
chr17	58211675	58220875	5	5025	1.98230088495575
chr17	70111700	70121575	5	8850	0.878048780487805
chr17	74128200	74138400	5	7175	1.73913043478261
chr17	76347525	76362575	5	9000	1.39712918660287
chr17	77808525	77819175	5	6800	2.23762376237624
chr19	911600	928250	5	9150	1.61702127659574
chr19	3365775	3370650	5	3350	1.37837837837838
chr19	6735375	6744525	5	6600	1.625
chr19	13259750	13279125	5	11600	1.43125
chr19	17413050	17421775	5	5200	2.02469135802469
chr19	44978900	44983750	5	3175	1.53571428571429
chr19	45250300	45262100	5	6350	2.13846153846154
chr19	54662225	54668525	5	3900	2.63414634146341
chr2	26199925	26206350	5	3675	2.34285714285714
chr2	63270625	63287550	5	15825	0.3
chr2	64478400	64486000	5	6175	0.549019607843137
chr2	66800600	66810850	5	7825	2.1
chr2	77313975	77321600	5	6175	1.52
chr2	121101200	121105450	5	3000	1.14285714285714
chr2	188538350	188540675	5	1950	0.526315789473684
chr2	200320000	200336325	5	12050	1.44827586206897
chr2	201980475	201991475	5	7350	2.34146341463415
chr2	219251925	219272200	5	9025	2.72558139534884
chr2	241391525	241395975	5	3775	0.409090909090909
chr20	12734700	12738225	5	1850	2.20689655172414
chr20	20343175	20352550	5	8350	0.342857142857143
chr20	39311150	39321600	5	7700	0.711610486891386
chr20	45976600	45990025	5	12400	0.637362637362637
chr21	34391925	34399600	5	3725	2.64516129032258
chr21	43132125	43136400	5	2075	2
chr22	19701400	19712250	5	5775	2.26666666666667
chr3	8540575	8546300	5	4425	1.41176470588235
chr3	52086650	52092050	5	4125	0.673469387755102
chr3	52565850	52573175	5	5525	1.26666666666667
chr3	137479225	137491125	5	9050	0.792452830188679
chr3	150317050	150323050	5	4200	0.862068965517241
chr3	157811975	157829100	5	9250	2.43548387096774
chr3	184278775	184288400	5	6100	1.85416666666667
chr3	185531225	185544900	5	8850	2.52941176470588
chr3	187454525	187465025	5	10225	0.285714285714286
chr3	189862250	189869800	5	4275	1.54838709677419
chr3	193851325	193860150	5	8100	0.285714285714286
chr4	434725	438625	5	2550	2.4
chr4	2059975	2063225	5	2925	0.333333333333333
chr4	13543200	13551125	5	6075	0.831460674157303
chr4	15679175	15686275	5	6200	1.75
chr4	16894800	16901050	5	4900	1.5
chr4	93190150	93200950	5	8900	0.538461538461538
chr4	151499875	151508900	5	7750	1.15789473684211
chr5	1881625	1887775	5	4925	1.33333333333333
chr5	12662875	12668225	5	4525	0.714285714285714
chr5	54516000	54530625	5	7025	2.46
chr5	126178975	126182050	5	2300	1.2
chr5	158522100	158533975	5	8150	0.765957446808511
chr6	28944825	28957125	5	6650	1.34579439252336
chr6	41336875	41343750	5	4175	1.66292134831461
chr6	85471950	85485025	5	7200	2.72727272727273
chr6	94540425	94546525	5	5200	1.2
chr6	109798925	109805400	5	5400	0.261904761904762
chr6	121751825	121765675	5	9525	0.974358974358974
chr6	132222550	132226225	5	2875	1.78947368421053
chr6	153002425	153006100	5	1750	2.6
chr6	161303850	161311375	5	6550	0.791666666666667
chr7	1703350	1710925	5	6900	0.216216216216216
chr7	23502800	23531150	5	15375	1.96138996138996
chr7	33943275	33947750	5	4225	0.171428571428571
chr7	128044375	128050900	5	4325	1.56435643564356
chr7	143102950	143107825	5	3050	2.8
chr7	148032550	148040475	5	6175	2.63636363636364
chr7	150776100	150787025	5	9025	0.80952380952381
chr7	157476700	157486825	5	4875	2.78947368421053
chr8	8240300	8249250	5	6050	1
chr8	77584850	77600325	5	10675	1.40540540540541
chr8	97165450	97174400	5	6400	1.61165048543689
chr8	140714675	140718575	5	2875	0.724137931034483
chr8	146011450	146025725	5	9250	1.59615384615385
chr8	146062650	146066975	5	2150	1.75
chr9	16704725	16711325	5	2950	2.85714285714286
chr9	35095475	35117600	5	10075	2.76829268292683
chr9	117263850	117268550	5	4025	1.45454545454545
chr9	126770250	126781600	5	7200	1.26605504587156
chr9	132244125	132262625	5	8325	1.85276073619632
chrX	25020100	25023925	5	2675	1.08474576271186
chrX	47049850	47057800	5	6450	0.503225806451613
chrX	82756275	82766650	5	7050	2.83582089552239
chrX	91033700	91038175	5	3525	1.36
chrX	99662875	99668325	5	4350	0.821917808219178
chrX	133370600	133374525	5	3125	0.923076923076923
chrX	152950350	152956225	5	4850	1.01818181818182
chr1	2456225	2462350	4	4825	0.710280373831776
chr1	6239100	6241150	4	1425	1.14285714285714
chr1	10588800	10591325	4	2300	0.2
chr1	17760375	17768150	4	6500	0.723404255319149
chr1	23880325	23889325	4	7950	0.3
chr1	25071225	25075350	4	3800	0.538461538461538
chr1	41826125	41833050	4	3950	1.76190476190476
chr1	44435100	44446525	4	6550	1.5448275862069
chr1	48458175	48463850	4	4175	0.963636363636364
chr1	75595275	75603425	4	7275	0.309090909090909
chr1	87793150	87802225	4	8425	0.7
chr1	113584350	113586600	4	1450	1.63636363636364
chr1	114574250	114581100	4	4125	1.27007299270073
chr1	143911825	143916800	4	2325	1.7037037037037
chr1	144519175	144521850	4	2225	0.36734693877551
chr1	145469650	145478600	4	7125	0.606382978723404
chr1	155937350	155954275	4	7125	1.94190871369295
chr1	158072875	158074125	4	925	0.777777777777778
chr1	160065400	160069375	4	3325	0.540540540540541
chr1	164527375	164535500	4	7600	0.260869565217391
chr1	172110475	172113925	4	2275	1.19047619047619
chr1	181068750	181075400	4	4175	1.20792079207921
chr1	200859700	200865950	4	5250	1.7
chr1	201706600	201711500	4	4425	0.388888888888889
chr1	213029975	213037800	4	7000	1
chr1	214152550	214163700	4	9525	0.705128205128205
chr1	228192575	228196900	4	3750	0.444444444444444
chr10	17268925	17277425	4	7925	0.459016393442623
chr10	21782775	21791175	4	7725	0.288135593220339
chr10	76983100	76986125	4	1800	1.11111111111111
chr10	88713850	88715425	4	1150	0.761904761904762
chr10	92055000	92058175	4	2300	1.05882352941176
chr10	103532875	103544075	4	8350	1.16363636363636
chr11	2289925	2292475	4	2150	0.4
chr11	63296475	63299650	4	1775	1.60975609756098
chr11	63378025	63382350	4	3350	1.11111111111111
chr11	64478575	64481625	4	1925	1.29411764705882
chr11	66079100	66085300	4	4050	1.46808510638298
chr11	66111450	66116150	4	4475	0.108108108108108
chr11	69515150	69520425	4	4525	0.357142857142857
chr11	75270050	75276775	4	4600	0.909090909090909
chr11	116314525	116317350	4	1725	1.3
chr11	128554675	128566100	4	9625	0.459627329192547
chr12	5537425	5543650	4	5825	0.24
chr12	10869550	10876875	4	6000	0.814814814814815
chr12	12867100	12880150	4	10950	0.538461538461538
chr12	14859650	14864525	4	4075	0.666666666666667
chr12	19591175	19597400	4	5200	0.448484848484848
chr12	49482250	49488825	4	3775	1.12727272727273
chr12	51317675	51321450	4	3550	0.416666666666667
chr12	110149900	110154125	4	2475	1.48571428571429
chr12	123867775	123875200	4	4525	1.76271186440678
chr12	125667900	125674625	4	5500	0.962025316455696
chr13	28540400	28545375	4	3800	0.701754385964912
chr13	54839875	54848025	4	7125	0.289855072463768
chr13	111560625	111568975	4	5350	1.50684931506849
chr13	113545775	113550075	4	3825	0.32258064516129
chr14	21992800	22008100	4	7725	1.72953736654804
chr14	33401550	33409950	4	6925	1.63265306122449
chr14	59100850	59107200	4	4775	0.696774193548387
chr14	65169250	65184100	4	8275	1.6327868852459
chr14	91880200	91885300	4	3950	1.73913043478261
chr14	102549725	102555225	4	5100	0.857142857142857
chr15	27011100	27019600	4	5500	1.49668874172185
chr15	41217750	41223600	4	5350	0.363636363636364
chr15	56028275	56036425	4	7125	0.8
chr15	60286225	60303300	4	15625	0.439024390243902
chr15	72518925	72529875	4	6150	1.68867924528302
chr15	77922900	77927725	4	4425	0.19672131147541
chr15	79164225	79170900	4	5500	0.716417910447761
chr15	85143575	85148875	4	3825	0.73469387755102
chr16	11034000	11040400	4	5225	0.507462686567164
chr16	11675775	11681700	4	5275	0.333333333333333
chr16	29622550	29626725	4	3250	0.805194805194805
chr16	29815825	29832325	4	12875	0.650887573964497
chr16	30102350	30109150	4	4000	1.94392523364486
chr16	33955775	33957925	4	1500	1.58333333333333
chr16	34189975	34192650	4	1750	1.18518518518519
chr16	57511575	57520900	4	5875	1.80597014925373
chr16	70652575	70656225	4	2400	1.17241379310345
chr16	75283050	75287900	4	4100	0.580645161290323
chr16	80837050	80839150	4	1750	0.41025641025641
chr16	85643825	85650025	4	5800	0.342857142857143
chr16	87415725	87427775	4	6800	1.52447552447552
chr17	879650	883875	4	3900	0.156862745098039
chr17	1388225	1396300	4	6275	0.624338624338624
chr17	2295200	2306200	4	9000	1.35714285714286
chr17	25263025	25268025	4	3250	0.784313725490196
chr17	26119000	26121225	4	1575	1.625
chr17	26367750	26372525	4	4475	0.1875
chr17	36411325	36413825	4	2175	0.5
chr17	37852000	37859275	4	4225	1.68253968253968
chr17	40070925	40076475	4	4575	0.745098039215686
chr17	58463825	58470900	4	4825	1.95744680851064
chr17	71609075	71610600	4	1250	0.434782608695652
chr17	74552775	74557250	4	3925	1.15789473684211
chr18	19191825	19195200	4	2675	1.6
chr18	19744475	19761225	4	16250	1.66666666666667
chr18	46469600	46479800	4	8975	0.941176470588235
chr18	74199875	74208950	4	7275	1.4
chr19	796475	802725	4	5800	0.169230769230769
chr19	2268600	2274175	4	5075	0.238095238095238
chr19	7852250	7854850	4	2000	0.428571428571429
chr19	8509000	8515225	4	5000	1.21052631578947
chr19	9638200	9641550	4	2325	1.29411764705882
chr19	10397350	10407550	4	7425	0.833333333333333
chr19	17513875	17517250	4	3100	0.16
chr19	20188600	20193925	4	4275	1.81818181818182
chr19	30015375	30021700	4	5700	0.206896551724138
chr19	30713525	30720950	4	6550	0.647058823529412
chr19	35631800	35635475	4	3050	0.356164383561644
chr19	40970525	40973550	4	2750	0.256410256410256
chr19	41303875	41308325	4	3950	0.628571428571429
chr19	42501475	42503625	4	1575	1.26315789473684
chr19	47137000	47143525	4	3825	1.70212765957447
chr19	48833025	48837675	4	3050	1.26881720430108
chr19	50311775	50323050	4	5925	1.52136752136752
chr19	50368800	50382375	4	7900	1.95811518324607
chr19	50706175	50709300	4	2025	1.63157894736842
chr19	50814975	50819775	4	4475	0.19047619047619
chr19	54460450	54466925	4	5625	0.32258064516129
chr19	54926225	54932750	4	3700	1.648
chr19	55516925	55523475	4	4900	1.42222222222222
chr19	55591275	55604525	4	6475	1.82781456953642
chr2	45227475	45242000	4	7200	1.67619047619048
chr2	60757950	60760575	4	1500	1.94594594594595
chr2	64066800	64078025	4	10300	0.298850574712644
chr2	72369950	72377600	4	7300	0.126315789473684
chr2	73142225	73152325	4	6675	1.94495412844037
chr2	76805225	76808800	4	1925	1.65853658536585
chr2	111444675	111446900	4	1550	0.622222222222222
chr2	119610075	119616925	4	4425	1.45945945945946
chr2	131720625	131724975	4	2875	1.3972602739726
chr2	145266575	145282725	4	14175	0.740740740740741
chr2	171669475	171680750	4	10775	0.0956175298804781
chr2	188428425	188431125	4	2050	0.697674418604651
chr2	189155250	189169425	4	7450	1.86813186813187
chr2	197032500	197037150	4	3825	0.761904761904762
chr2	203878475	203883525	4	3575	1.07692307692308
chr2	210288100	210292050	4	3550	0.363636363636364
chr2	219922200	219926200	4	2625	1.91111111111111
chr2	233282900	233289025	4	4725	1.07692307692308
chr2	233350200	233353150	4	2725	0.16
chr2	237476075	237483675	4	6975	1.73913043478261
chr2	238496050	238503575	4	4900	1.11904761904762
chr20	17943425	17954600	4	10475	1.2
chr20	35089100	35094200	4	3575	0.867256637168142
chr20	57414400	57431400	4	10400	1.28484848484848
chr20	60638400	60642550	4	3600	0.428571428571429
chr20	61425175	61428850	4	3225	0.324324324324324
chr20	61638000	61640925	4	1950	1.67741935483871
chr20	62368750	62373125	4	3850	0.6
chr20	62569725	62574000	4	1775	1.9622641509434
chr21	44221825	44227425	4	3700	1.30434782608696
chr21	45757875	45762850	4	3100	1.74647887323944
chr22	20783325	20793100	4	5150	1.72222222222222
chr22	28137575	28140550	4	2525	0.578947368421053
chr22	38789750	38795875	4	5575	0.195121951219512
chr22	39927000	39931300	4	2900	0.989010989010989
chr22	40390325	40395025	4	3525	0.611111111111111
chr3	5018600	5029325	4	8850	1.0625
chr3	9436275	9446650	4	9725	0.909090909090909
chr3	12044975	12047875	4	2675	0.272727272727273
chr3	37901625	37905700	4	3750	0.275862068965517
chr3	39446250	39451650	4	4875	0.145454545454545
chr3	112355875	112360650	4	2825	1.79710144927536
chr3	124601850	124608575	4	4950	0.69047619047619
chr3	177075425	177078825	4	3050	0.277777777777778
chr3	189835150	189839525	4	3875	0.310344827586207
chr4	568650	572125	4	2450	1.2
chr4	3766850	3769800	4	1950	1.375
chr4	5888475	5895350	4	6250	0.219512195121951
chr4	8437450	8445050	4	4975	1
chr4	9152925	9155850	4	2375	0.521739130434783
chr4	39636500	39641850	4	4575	1.90909090909091
chr4	57299250	57306775	4	6300	1.41176470588235
chr4	77506650	77512450	4	3850	1.65853658536585
chr4	120914650	120918600	4	2850	1
chr4	140586550	140591775	4	3200	1.69230769230769
chr4	166299500	166303150	4	3075	1.78947368421053
chr4	180086325	180092100	4	5250	0.215686274509804
chr4	185937150	185943025	4	5150	0.481927710843373
chr5	2747050	2758350	4	10750	0.392857142857143
chr5	3590350	3607225	4	11850	1.05555555555556
chr5	79478850	79481350	4	1525	1.2
chr5	83013325	83018875	4	5175	0.357142857142857
chr5	109075275	109080000	4	3175	0.85981308411215
chr5	122421725	122435900	4	9950	1.34883720930233
chr5	141252100	141263725	4	7425	1.45038167938931
chr5	153852725	153863875	4	9150	0.689655172413793
chr5	175961425	175971400	4	7100	1.19553072625698
chr6	30646950	30659425	4	10050	0.278409090909091
chr6	37102600	37110375	4	4325	1.56060606060606
chr6	39193225	39197800	4	3700	0.75
chr6	50810350	50819200	4	4700	1.58904109589041
chr6	86348825	86355300	4	6000	0.358208955223881
chr6	98487425	98489600	4	1450	0.896551724137931
chr6	108434850	108441250	4	4050	1.675
chr6	126025625	126029200	4	2250	0.96
chr6	137807550	137819750	4	9675	0.653386454183267
chr6	167639575	167645675	4	5475	0.756756756756757
chr6	168225800	168230850	4	4175	0.731707317073171
chr7	554775	562750	4	7575	0.408163265306122
chr7	6728175	6731700	4	2275	0.955223880597015
chr7	7248300	7250900	4	1550	1.53846153846154
chr7	25891450	25898975	4	6425	0.6
chr7	54609200	54615275	4	4775	0.621212121212121
chr7	74305600	74307675	4	1475	1.07142857142857
chr7	77323175	77328725	4	5050	0.1375
chr7	96645725	96657150	4	7475	0.979253112033195
chr7	100135925	100140275	4	2650	1.37142857142857
chr7	101457075	101462425	4	5000	0.166666666666667
chr7	121939550	121957550	4	15050	0.409090909090909
chr7	132258150	132262775	4	3725	0.611764705882353
chr7	138143200	138150275	4	6500	0.177777777777778
chr7	149744350	149746725	4	2025	0.24
chr7	150671300	150676975	4	4200	1.02083333333333
chr7	153748300	153750425	4	1750	0.457142857142857
chr7	155595875	155605175	4	7700	0.441717791411043
chr8	8741750	8751875	4	8000	0.58695652173913
chr8	11534400	11538775	4	3825	0.21978021978022
chr8	21900325	21903350	4	2500	0.523809523809524
chr8	21905850	21909000	4	2475	0.454545454545455
chr8	22406375	22410450	4	3475	0.339285714285714
chr8	26148600	26153650	4	4425	1.14285714285714
chr8	27467850	27472700	4	3375	1.27058823529412
chr8	29202850	29211225	4	8075	0.0930232558139535
chr8	37653675	37660850	4	5525	1.67741935483871
chr8	43092900	43096925	4	2550	1.3015873015873
chr8	65279025	65292550	4	12725	0.134328358208955
chr8	65487875	65500125	4	7925	1.46524064171123
chr8	129626425	129629650	4	2450	0.571428571428571
chr9	34577175	34580475	4	2625	1.83333333333333
chr9	37025075	37038375	4	9125	1.12605042016807
chr9	72372250	72379250	4	4375	1.64102564102564
chr9	74371500	74384975	4	10725	0.7
chr9	79627000	79638375	4	9150	0.50314465408805
chr9	82276950	82279000	4	1375	1
chr9	85497850	85501550	4	2450	0.904761904761905
chr9	99520800	99522850	4	1400	1.9
chr9	99976850	99985425	4	5400	1.48251748251748
chr9	118234875	118239375	4	2825	1.45454545454545
chr9	124989125	124991600	4	1925	0.55
chr9	128507925	128514850	4	6375	0.947368421052632
chr9	133535150	133542250	4	5400	0.671328671328671
chr9	134268375	134283825	4	10250	1.28
chr9	135455000	135468200	4	11875	0.536585365853659
chr9	139557825	139561625	4	3150	0.385542168674699
chrX	191975	200800	4	5775	1.53333333333333
chrX	9753225	9758250	4	4475	0.23728813559322
chrX	45626850	45630675	4	2875	1.23809523809524
chrX	46185150	46187875	4	2100	1.18181818181818
chrX	49040550	49048625	4	4475	1.72262773722628
chrX	70314900	70320125	4	4100	0.895522388059702
chrX	71524500	71529575	4	4550	0.426666666666667
chrX	86935275	86938825	4	2300	1.61290322580645
chrX	91356925	91360500	4	3350	0.131578947368421
chrX	110787675	110790325	4	1600	1.88235294117647
chrX	113283050	113289275	4	5500	0.41025641025641
chrX	129086325	129096000	4	4750	1.53846153846154
chrX	136628325	136659125	4	19250	1.13461538461538
chrX	153359625	153363950	4	3300	0.55421686746988
chr1	1050250	1052450	3	1950	0.297872340425532
chr1	2157925	2165850	3	5825	0.464864864864865
chr1	2477200	2480000	3	2500	0.177777777777778
chr1	6843500	6847150	3	3225	0.30379746835443
chr1	7842975	7845225	3	1800	0.564102564102564
chr1	8077875	8079300	3	1050	0.583333333333333
chr1	8932950	8940875	3	7525	0.185185185185185
chr1	10709300	10711225	3	1500	0.611111111111111
chr1	11739875	11743200	3	3075	0.141592920353982
chr1	15849675	15854525	3	4475	0.225806451612903
chr1	16858550	16862900	3	3275	0.630630630630631
chr1	17197650	17202200	3	3800	0.418604651162791
chr1	19807875	19813575	3	5550	0.0359281437125748
chr1	22260525	22264575	3	3000	0.6875
chr1	24303625	24307600	3	3725	0.260869565217391
chr1	24476675	24478500	3	1625	0.25
chr1	24645500	24649600	3	3700	0.225
chr1	24789925	24791575	3	1475	0.177777777777778
chr1	25942175	25946025	3	3050	0.588235294117647
chr1	27333950	27339950	3	5325	0.222222222222222
chr1	27384275	27386025	3	1275	0.64
chr1	27851825	27855650	3	3475	0.176470588235294
chr1	28261225	28264525	3	2350	0.789473684210526
chr1	29562625	29565425	3	2600	0.126984126984127
chr1	32225475	32230625	3	4550	0.285714285714286
chr1	33335550	33338050	3	2350	0.1
chr1	33828375	33830250	3	1675	0.178571428571429
chr1	37497975	37504075	3	5300	0.287128712871287
chr1	38218075	38219875	3	1375	0.571428571428571
chr1	38507900	38514200	3	6050	0.0790960451977401
chr1	38890500	38897000	3	5375	0.35
chr1	43472900	43475075	3	1575	0.627450980392157
chr1	46391875	46393500	3	1400	0.325581395348837
chr1	47694525	47698450	3	3400	0.273504273504274
chr1	53791100	53794825	3	3500	0.216216216216216
chr1	62659950	62665775	3	5650	0.0792079207920792
chr1	63782400	63797000	3	12100	0.33890214797136
chr1	64970425	64972250	3	1700	0.15
chr1	68150125	68154475	3	3825	0.210526315789474
chr1	73448700	73450450	3	1325	0.5625
chr1	82265100	82274850	3	8450	0.305295950155763
chr1	84157775	84160775	3	2675	0.247191011235955
chr1	91484100	91488350	3	4150	0.121212121212121
chr1	92945725	92952825	3	7000	0.0185185185185185
chr1	110610250	110613700	3	2675	0.494845360824742
chr1	110879800	110890075	3	7775	0.653061224489796
chr1	113352100	113355975	3	3075	0.403846153846154
chr1	113365075	113368925	3	2725	0.714285714285714
chr1	119526800	119533050	3	6100	0.140350877192982
chr1	148927675	148931200	3	2925	0.745098039215686
chr1	149332850	149334550	3	1500	0.277777777777778
chr1	149782400	149785450	3	2850	0.121212121212121
chr1	150545525	150553150	3	6875	0.384615384615385
chr1	150779275	150780800	3	1300	0.3
chr1	151961725	151967900	3	4975	0.380952380952381
chr1	152080050	152085625	3	4200	0.713178294573643
chr1	154578925	154584225	3	4250	0.513157894736842
chr1	154839375	154843250	3	3575	0.106870229007634
chr1	156861825	156864225	3	2200	0.171428571428571
chr1	182990900	182995875	3	4775	0.072992700729927
chr1	200374225	200382400	3	8025	0.064
chr1	200990075	200993950	3	3525	0.171428571428571
chr1	204679675	204680650	3	850	0.3
chr1	206857475	206861875	3	4125	0.116788321167883
chr1	209601425	209605450	3	3725	0.146341463414634
chr1	217307200	217314500	3	6425	0.580645161290323
chr1	221049725	221058475	3	7100	0.477064220183486
chr1	224199550	224202125	3	1875	0.588235294117647
chr1	224690425	224691600	3	950	0.5
chr1	226410800	226413650	3	2550	0.240963855421687
chr1	233462525	233465750	3	3000	0.113636363636364
chr1	234735125	234748400	3	11525	0.362606232294618
chr1	243415075	243420425	3	5175	0.222222222222222
chr1	244611825	244616150	3	3650	0.31404958677686
chr10	3213875	3216025	3	1900	0.25
chr10	5488225	5492250	3	3800	0.0979020979020979
chr10	6130475	6133900	3	2450	0.790697674418605
chr10	6842975	6845500	3	1900	0.707692307692308
chr10	7707675	7710225	3	2200	0.34375
chr10	15410950	15413750	3	2550	0.129032258064516
chr10	25006750	25014575	3	7575	0.0616740088105727
chr10	33239275	33251425	3	9425	0.371335504885993
chr10	35925800	35933650	3	7625	0.0526315789473684
chr10	44728825	44730050	3	900	0.666666666666667
chr10	69831200	69835675	3	3950	0.273381294964029
chr10	75531550	75535200	3	3300	0.518518518518518
chr10	75632775	75635150	3	2200	0.133333333333333
chr10	76583875	76587550	3	3400	0.169811320754717
chr10	77154900	77169850	3	14525	0.158730158730159
chr10	80999000	81004250	3	3950	0.676470588235294
chr10	81584875	81587675	3	2525	0.204545454545455
chr10	86087800	86091225	3	2725	0.4375
chr10	88122525	88127525	3	4200	0.439393939393939
chr10	88514725	88520450	3	5000	0.342857142857143
chr10	89100925	89103125	3	1850	0.4
chr10	95326000	95328200	3	1975	0.375
chr10	96304475	96309525	3	4700	0.425531914893617
chr10	99090875	99098275	3	6150	0.444444444444444
chr10	99254750	99260225	3	3925	0.738255033557047
chr10	104964425	104967075	3	2275	0.3125
chr10	105451825	105453650	3	1550	0.307692307692308
chr10	115802575	115805525	3	2675	0.347826086956522
chr10	119300525	119307875	3	6100	0.329004329004329
chr10	123352925	123358750	3	5550	0.0618556701030928
chr10	124635150	124640125	3	4075	0.527272727272727
chr10	126839900	126851625	3	11550	0.0567375886524823
chr10	133999275	134001925	3	2325	0.236842105263158
chr10	135042800	135045750	3	2450	0.350877192982456
chr10	135048925	135052650	3	3350	0.769230769230769
chr11	2157625	2162375	3	3375	0.8
chr11	2904325	2907950	3	3250	0.406779661016949
chr11	3397625	3404150	3	5225	0.477611940298507
chr11	10372775	10374725	3	1675	0.264150943396226
chr11	13029875	13034025	3	3925	0.212765957446809
chr11	22359350	22365950	3	5200	0.688
chr11	27465175	27467275	3	1725	0.311111111111111
chr11	27652600	27656875	3	3150	0.574074074074074
chr11	27717875	27723650	3	5375	0.137254901960784
chr11	44747350	44751250	3	3625	0.123076923076923
chr11	45432625	45434125	3	1150	0.555555555555556
chr11	46366975	46370775	3	3075	0.807692307692308
chr11	63527975	63537900	3	8400	0.688311688311688
chr11	63605700	63610625	3	3950	0.457142857142857
chr11	64947900	64953250	3	4900	0.615384615384615
chr11	66405000	66411900	3	6725	0.108108108108108
chr11	67033500	67038725	3	3700	0.794117647058823
chr11	67885250	67889925	3	4050	0.784313725490196
chr11	68606125	68612025	3	5150	0.506024096385542
chr11	69830325	69832600	3	1925	0.545454545454545
chr11	73017875	73024925	3	5900	0.4
chr11	73356175	73359250	3	2600	0.424242424242424
chr11	94375150	94377350	3	1550	0.693877551020408
chr11	94381425	94386050	3	3475	0.656488549618321
chr11	111382750	111385925	3	2375	0.707317073170732
chr11	111472300	111475675	3	3000	0.172043010752688
chr11	120381900	120383150	3	1000	0.583333333333333
chr11	121967175	121973075	3	5625	0.173913043478261
chr11	125033025	125040525	3	5875	0.685393258426966
chr11	125927200	125933750	3	6425	0.041958041958042
chr11	128740825	128742675	3	1450	0.511627906976744
chr12	1770025	1772650	3	2025	0.463768115942029
chr12	4377575	4386725	3	8950	0.0446096654275093
chr12	6444450	6451675	3	6150	0.353741496598639
chr12	6712250	6717075	3	4450	0.1
chr12	8394800	8397050	3	2050	0.170212765957447
chr12	9064075	9070625	3	6300	0.101694915254237
chr12	12835275	12838825	3	3400	0.272727272727273
chr12	16499900	16504175	3	3975	0.132450331125828
chr12	16756125	16764100	3	6325	0.595121951219512
chr12	22777200	22782025	3	4625	0.2
chr12	31469950	31480175	3	8775	0.303206997084548
chr12	32606700	32609250	3	2300	0.19047619047619
chr12	33044625	33050825	3	5475	0.233766233766234
chr12	46657375	46664400	3	6125	0.538461538461538
chr12	49626475	49629175	3	2350	0.37037037037037
chr12	50134675	50137400	3	2525	0.0930232558139535
chr12	50449725	50452250	3	2400	0.25
chr12	52256775	52259725	3	2775	0.526315789473684
chr12	53610225	53617725	3	6650	0.259414225941423
chr12	53624750	53628200	3	3225	0.12987012987013
chr12	53772450	53776100	3	3025	0.371681415929204
chr12	54359725	54360675	3	725	0.571428571428571
chr12	56520275	56523775	3	3050	0.553191489361702
chr12	56614300	56619100	3	4100	0.373983739837398
chr12	57022075	57031300	3	7900	0.269736842105263
chr12	58236025	58241225	3	5100	0.0300751879699248
chr12	62859600	62863125	3	3375	0.129032258064516
chr12	79774625	79775975	3	1000	0.7
chr12	93474075	93475225	3	825	0.56
chr12	93769800	93777200	3	7075	0.588235294117647
chr12	97856050	97864000	3	7350	0.230769230769231
chr12	113658250	113661175	3	2500	0.253521126760563
chr12	117313875	117320325	3	5025	0.614525139664804
chr12	120666050	120669775	3	3425	0.124031007751938
chr12	120804550	120808975	3	4275	0.0540540540540541
chr12	122230300	122251150	3	15250	0.583333333333333
chr12	122707425	122711550	3	3800	0.138888888888889
chr12	124779275	124781425	3	1900	0.244897959183673
chr12	125049150	125053675	3	4075	0.681818181818182
chr12	128750900	128754350	3	3350	0.0396039603960396
chr12	133158700	133160800	3	1675	0.406779661016949
chr12	133681500	133683725	3	1575	0.538461538461538
chr12	133778600	133782500	3	3475	0.24390243902439
chr13	21276675	21279100	3	2200	0.307692307692308
chr13	23454725	23456450	3	1500	0.333333333333333
chr13	33159700	33163375	3	3550	0.0740740740740741
chr13	36044500	36053625	3	6175	0.808290155440414
chr13	37004475	37007375	3	2575	0.277777777777778
chr13	38489175	38492825	3	3500	0.0714285714285714
chr13	43628300	43633950	3	5200	0.15
chr13	45145200	45154125	3	8800	0.0174927113702624
chr13	50697525	50708000	3	8675	0.510344827586207
chr13	53528850	53530475	3	1150	0.689655172413793
chr13	72437800	72444650	3	5100	0.683937823834197
chr13	95354275	95367125	3	12500	0.08
chr13	98084325	98089225	3	4650	0.111111111111111
chr13	100339000	100343450	3	3450	0.527131782945736
chr14	37049350	37051850	3	2000	0.350877192982456
chr14	52116675	52122275	3	5450	0.0869565217391304
chr14	60973275	60978100	3	3650	0.586206896551724
chr14	62161250	62166600	3	5125	0.0689655172413793
chr14	70077100	70080350	3	3050	0.12987012987013
chr14	100838050	100843775	3	5300	0.161290322580645
chr14	101174925	101176175	3	1050	0.333333333333333
chr14	101292100	101294500	3	2150	0.226415094339623
chr14	101766575	101768250	3	1125	0.702702702702703
chr14	104601625	104606950	3	5025	0.166666666666667
chr14	105398550	105400775	3	1600	0.75
chr14	105940000	105943300	3	3000	0.172839506172839
chr15	23810050	23811800	3	1550	0.2
chr15	24931425	24935850	3	3600	0.628571428571429
chr15	28339525	28345025	3	4125	0.653333333333333
chr15	29861675	29864550	3	2475	0.278481012658228
chr15	33485800	33487750	3	1750	0.210526315789474
chr15	40571850	40576325	3	4100	0.352941176470588
chr15	44083725	44086675	3	2750	0.0919540229885057
chr15	57510425	57514725	3	3550	0.259541984732824
chr15	70384450	70393950	3	8600	0.197080291970803
chr15	74043800	74046350	3	2425	0.0769230769230769
chr15	75742100	75749175	3	6725	0.122699386503067
chr15	76194400	76197750	3	2575	0.533333333333333
chr15	85922750	85926600	3	3575	0.153846153846154
chr15	93629000	93633500	3	4350	0.0583941605839416
chr15	93874425	93877300	3	2375	0.4
chr15	102028625	102030450	3	1375	0.814814814814815
chr16	2184925	2186850	3	1575	0.5
chr16	4662650	4667375	3	4425	0.32258064516129
chr16	5146700	5149150	3	2175	0.4
chr16	8959450	8963725	3	4025	0.120300751879699
chr16	9053925	9058500	3	3725	0.396396396396396
chr16	9183600	9190025	3	6150	0.0825688073394495
chr16	15247675	15249400	3	1400	0.457142857142857
chr16	18797125	18802225	3	4425	0.413793103448276
chr16	21512575	21514575	3	1825	0.153846153846154
chr16	25266650	25271450	3	4425	0.133333333333333
chr16	28302075	28306350	3	3875	0.254545454545455
chr16	49886325	49893650	3	7075	0.615384615384615
chr16	50278625	50280875	3	1950	0.233333333333333
chr16	54315525	54325875	3	9800	0.0944444444444444
chr16	54960125	54974025	3	12900	0.195121951219512
chr16	56580950	56582075	3	825	0.695652173913043
chr16	65151675	65158875	3	6225	0.314893617021277
chr16	67062150	67065375	3	3050	0.112359550561798
chr16	67464075	67466850	3	2600	0.128205128205128
chr16	67875375	67882375	3	5975	0.534351145038168
chr16	70556250	70561400	3	4900	0.140350877192982
chr16	79629125	79636525	3	6825	0.271428571428571
chr16	81038150	81042300	3	3950	0.214285714285714
chr16	82660225	82663850	3	2775	0.568627450980392
chr16	85202025	85206600	3	3400	0.555555555555556
chr16	85361700	85364500	3	2425	0.247191011235955
chr16	85616725	85618275	3	1325	0.363636363636364
chr16	86541150	86550150	3	7975	0.346153846153846
chr16	88518875	88522925	3	3775	0.4
chr16	88599550	88601900	3	2200	0.127659574468085
chr16	88836300	88837775	3	1100	0.444444444444444
chr16	89626075	89632875	3	6400	0.285714285714286
chr17	234825	236650	3	1625	0.294117647058824
chr17	853000	855450	3	2075	0.327868852459016
chr17	934300	935775	3	1200	0.48
chr17	1131475	1133525	3	1775	0.229508196721311
chr17	2626850	2628500	3	1500	0.181818181818182
chr17	5973000	5975475	3	2300	0.119047619047619
chr17	15602325	15604575	3	1950	0.466666666666667
chr17	20434350	20437250	3	2375	0.8
chr17	21452550	21455325	3	2275	0.390243902439024
chr17	27274750	27280025	3	5050	0.311111111111111
chr17	27331875	27333450	3	1300	0.418604651162791
chr17	27503150	27507975	3	4350	0.324324324324324
chr17	27716675	27720525	3	3550	0.444444444444444
chr17	27914900	27921650	3	6575	0.0414507772020725
chr17	28562175	28565975	3	2950	0.550724637681159
chr17	29058100	29060750	3	2350	0.233766233766234
chr17	30263225	30266175	3	2650	0.227848101265823
chr17	33414100	33417100	3	2500	0.373333333333333
chr17	36606850	36611725	3	4600	0.115702479338843
chr17	37350950	37358500	3	6475	0.348936170212766
chr17	41171600	41178450	3	5275	0.753086419753086
chr17	42430825	42432450	3	1475	0.181818181818182
chr17	43044275	43050000	3	4300	0.721311475409836
chr17	44847975	44850775	3	2500	0.236842105263158
chr17	44893525	44899625	3	5450	0.369230769230769
chr17	45725725	45730300	3	3950	0.608695652173913
chr17	45923875	45930100	3	4950	0.662068965517241
chr17	46088750	46091350	3	2425	0.150943396226415
chr17	55951700	55953450	3	1275	0.540540540540541
chr17	56159650	56163650	3	3525	0.171428571428571
chr17	56590550	56596725	3	4675	0.805755395683453
chr17	57407175	57411650	3	4150	0.594594594594595
chr17	57694700	57700850	3	5750	0.0825688073394495
chr17	60554625	60558500	3	3725	0.117647058823529
chr17	62772800	62778275	3	5200	0.216216216216216
chr17	65820725	65826725	3	5325	0.644067796610169
chr17	65988625	65992900	3	4000	0.162162162162162
chr17	72742975	72747750	3	3875	0.48
chr17	72855700	72858375	3	2100	0.428571428571429
chr17	74067000	74073500	3	5450	0.448275862068966
chr17	74260650	74264450	3	2975	0.5
chr17	75387600	75389375	3	1425	0.4375
chr17	78233600	78236500	3	2450	0.272727272727273
chr17	80454575	80456275	3	1525	0.208333333333333
chr17	80476750	80480150	3	2825	0.380952380952381
chr17	80709000	80712975	3	3325	0.310344827586207
chr18	108075	109525	3	1000	0.666666666666667
chr18	9913050	9918475	3	4350	0.5125
chr18	20494025	20495200	3	875	0.64
chr18	44772725	44774250	3	1350	0.232558139534884
chr18	46064550	46070075	3	4225	0.636363636363636
chr18	48719000	48725075	3	5325	0.243093922651934
chr18	53249275	53257775	3	7900	0.153846153846154
chr18	59990250	59994850	3	4050	0.47887323943662
chr18	60381750	60391375	3	7300	0.634686346863469
chr18	70208725	70211625	3	2625	0.170731707317073
chr18	72915775	72924875	3	7975	0.279411764705882
chr18	77153025	77160800	3	6100	0.649006622516556
chr19	570850	575975	3	4725	0.313725490196078
chr19	1000200	1001775	3	1375	0.25
chr19	2700825	2703175	3	1775	0.483870967741935
chr19	3093750	3096725	3	2775	0.5
chr19	3358800	3361225	3	1900	0.490566037735849
chr19	4063475	4068275	3	4425	0.142857142857143
chr19	4456075	4458400	3	2175	0.162162162162162
chr19	5803600	5806475	3	2175	0.558823529411765
chr19	6530325	6534850	3	3575	0.551724137931034
chr19	7893925	7896025	3	1900	0.222222222222222
chr19	8066850	8071375	3	3600	0.566666666666667
chr19	8576075	8579550	3	2500	0.794871794871795
chr19	10526575	10532200	3	4925	0.320512820512821
chr19	11070725	11073775	3	2825	0.148148148148148
chr19	13226100	13231850	3	5450	0.135922330097087
chr19	14869100	14870175	3	850	0.56
chr19	15559525	15561325	3	1625	0.285714285714286
chr19	17796550	17799750	3	3075	0.153846153846154
chr19	18899350	18901875	3	2275	0.275862068965517
chr19	30863925	30866650	3	2150	0.5625
chr19	33716200	33718525	3	2150	0.15625
chr19	37156675	37159525	3	2475	0.761904761904762
chr19	41255175	41260800	3	4400	0.754098360655738
chr19	44083950	44085525	3	1325	0.608695652173913
chr19	45504225	45505875	3	1350	0.4
chr19	45577900	45584250	3	5175	0.520231213872832
chr19	45594100	45598200	3	3850	0.0975609756097561
chr19	47728950	47735325	3	6175	0.0555555555555556
chr19	49648975	49655625	3	4525	0.823529411764706
chr19	49841075	49843550	3	2150	0.461538461538462
chr19	51160675	51163850	3	2600	0.32
chr19	53969925	53973550	3	3250	0.421052631578947
chr19	54368925	54374150	3	4975	0.11965811965812
chr19	54382050	54387450	3	4275	0.523489932885906
chr19	54409725	54414025	3	4100	0.073394495412844
chr19	54445050	54447325	3	1875	0.307692307692308
chr19	54480900	54485800	3	4450	0.163522012578616
chr19	55880200	55882375	3	1950	0.260869565217391
chr19	55894600	55900175	3	5275	0.0842105263157895
chr19	55951625	55954725	3	2225	0.814814814814815
chr19	55995650	56000275	3	3750	0.363636363636364
chr19	56096800	56099125	3	2075	0.213333333333333
chr2	8816200	8826425	3	9675	0.11214953271028
chr2	9142050	9145375	3	3100	0.112676056338028
chr2	10182225	10184950	3	2200	0.491803278688525
chr2	20547425	20552300	3	4525	0.172413793103448
chr2	25562800	25565875	3	2700	0.27027027027027
chr2	37451775	37460475	3	6175	0.704545454545455
chr2	42273150	42279500	3	6125	0.140845070422535
chr2	45028050	45033475	3	4475	0.53968253968254
chr2	46925200	46928800	3	3500	0.0388349514563107
chr2	46930825	46932450	3	1400	0.35
chr2	47398500	47404625	3	5750	0.382978723404255
chr2	47570675	47573875	3	2875	0.155339805825243
chr2	60644200	60646500	3	1600	0.816326530612245
chr2	65354350	65358625	3	3675	0.427184466019417
chr2	65656850	65665525	3	6625	0.589641434262948
chr2	70367975	70370675	3	2350	0.25
chr2	71203625	71206650	3	2600	0.305882352941176
chr2	71680175	71683400	3	2375	0.701298701298701
chr2	74207875	74215875	3	6550	0.809160305343511
chr2	75060575	75064750	3	4050	0.0487804878048781
chr2	75282675	75283950	3	900	0.692307692307692
chr2	85184825	85187000	3	1650	0.448979591836735
chr2	87015950	87018850	3	2425	0.433333333333333
chr2	88123825	88125425	3	1250	0.470588235294118
chr2	88749625	88753325	3	3500	0.09375
chr2	88924075	88928325	3	3975	0.128440366972477
chr2	90447975	90451025	3	2875	0.0808080808080808
chr2	96657100	96658700	3	1375	0.32258064516129
chr2	96871100	96875800	3	4025	0.529411764705882
chr2	100720125	100723400	3	2775	0.466666666666667
chr2	109149575	109153050	3	3375	0.0454545454545455
chr2	119076350	119078275	3	1575	0.307692307692308
chr2	121650450	121651950	3	1150	0.486486486486487
chr2	130937825	130941775	3	3775	0.196078431372549
chr2	157487025	157488150	3	925	0.32
chr2	158788600	158790675	3	1775	0.275862068965517
chr2	170589575	170593900	3	4075	0.162162162162162
chr2	172175125	172176225	3	850	0.666666666666667
chr2	179342400	179347325	3	4475	0.224299065420561
chr2	179913850	179916425	3	2075	0.516129032258065
chr2	181844350	181850050	3	5550	0.0451127819548872
chr2	182545025	182549300	3	3200	0.666666666666667
chr2	182755850	182759700	3	3650	0.0813008130081301
chr2	187453800	187459125	3	5000	0.461538461538462
chr2	188896325	188901900	3	5300	0.0882352941176471
chr2	189029300	189030800	3	1250	0.368421052631579
chr2	206944050	206952475	3	6500	0.632911392405063
chr2	211033775	211037750	3	3725	0.116279069767442
chr2	214052725	214054900	3	2025	0.307692307692308
chr2	223724775	223729550	3	4175	0.434782608695652
chr2	230134850	230136600	3	1625	0.111111111111111
chr2	231728775	231735575	3	5800	0.468085106382979
chr2	232570600	232578575	3	7125	0.340425531914894
chr2	236401525	236405025	3	3325	0.161290322580645
chr2	239147600	239150500	3	2675	0.19047619047619
chr2	239194075	239198850	3	4575	0.25
chr20	387475	390700	3	3125	0.05
chr20	520725	525150	3	3550	0.491525423728814
chr20	3868400	3873800	3	5075	0.769230769230769
chr20	6745625	6754225	3	6250	0.495867768595041
chr20	9048100	9051700	3	3175	0.444444444444444
chr20	21080450	21087425	3	6225	0.275132275132275
chr20	26188850	26190350	3	1175	0.709677419354839
chr20	34326550	34331600	3	4675	0.142857142857143
chr20	34635900	34639550	3	3450	0.173913043478261
chr20	39656475	39661200	3	4225	0.214285714285714
chr20	43537925	43540650	3	2400	0.545454545454545
chr20	47441325	47445550	3	3975	0.08
chr20	48598575	48603700	3	4850	0.0869565217391304
chr20	48767700	48770975	3	2800	0.363636363636364
chr20	52353225	52357425	3	3000	0.816901408450704
chr20	55199550	55208950	3	8775	0.315789473684211
chr20	57224400	57231300	3	6375	0.424242424242424
chr20	60939300	60944850	3	4700	0.631578947368421
chr20	62129375	62131150	3	1550	0.318181818181818
chr20	62460700	62464075	3	3000	0.260869565217391
chr20	62586125	62589500	3	3100	0.214285714285714
chr20	62791925	62793825	3	1625	0.259259259259259
chr21	17679650	17681850	3	1600	0.511627906976744
chr21	18826575	18828075	3	1275	0.35
chr21	19188725	19192800	3	3775	0.592592592592593
chr21	24753650	24757200	3	3275	0.727272727272727
chr21	40823250	40825200	3	1750	0.206896551724138
chr21	44492875	44497425	3	4050	0.247787610619469
chr21	46824025	46828375	3	3825	0.254237288135593
chr22	21055875	21058700	3	2225	0.525
chr22	21333350	21337650	3	3050	0.714285714285714
chr22	23878650	23881875	3	2925	0.18348623853211
chr22	28188950	28200800	3	9825	0.242105263157895
chr22	29467175	29470575	3	3050	0.372881355932203
chr22	29874175	29878225	3	3250	0.5
chr22	33447050	33454800	3	6850	0.244274809160305
chr22	34313675	34319775	3	5875	0.0813008130081301
chr22	39510025	39511275	3	1025	0.736842105263158
chr22	43738325	43740175	3	1550	0.333333333333333
chr22	43807250	43808800	3	1375	0.3125
chr22	45401400	45407025	3	5325	0.105882352941176
chr22	45448200	45449700	3	1050	0.814814814814815
chr22	45663675	45665725	3	1825	0.196078431372549
chr22	46371275	46375375	3	3625	0.363636363636364
chr22	46465625	46469650	3	3725	0.253164556962025
chr22	46971625	46974450	3	2525	0.179775280898876
chr22	50607750	50609925	3	1675	0.456140350877193
chr3	3839650	3846550	3	6725	0.227272727272727
chr3	27574175	27575500	3	925	0.666666666666667
chr3	32908975	32913075	3	3825	0.117647058823529
chr3	43731075	43735175	3	3600	0.352941176470588
chr3	45634850	45639350	3	3950	0.41025641025641
chr3	47619025	47621125	3	1900	0.260869565217391
chr3	50263700	50266250	3	2450	0.0487804878048781
chr3	51427900	51430800	3	2725	0.0808080808080808
chr3	51832550	51833825	3	1050	0.347826086956522
chr3	52442750	52446175	3	3275	0.125
chr3	57993675	57997225	3	3225	0.155172413793103
chr3	58476975	58481000	3	3500	0.188034188034188
chr3	62400350	62402050	3	1525	0.25
chr3	66544525	66552425	3	7600	0.0509090909090909
chr3	71097950	71100150	3	1550	0.727272727272727
chr3	75716825	75722550	3	5475	0.296296296296296
chr3	98617425	98621825	3	3775	0.407407407407407
chr3	109050450	109059350	3	8625	0.0417910447761194
chr3	111577425	111582225	3	4400	0.292682926829268
chr3	113413950	113418250	3	3475	0.701298701298701
chr3	117116625	117119400	3	2550	0.146341463414634
chr3	119067975	119069475	3	1225	0.3125
chr3	125633850	125636325	3	2075	0.391304347826087
chr3	126192625	126195800	3	2750	0.25
chr3	128201575	128212025	3	10275	0.0533333333333333
chr3	128717375	128723075	3	4525	0.616541353383459
chr3	129829200	129831975	3	2400	0.51063829787234
chr3	130464525	130467200	3	2125	0.818181818181818
chr3	132439075	132442475	3	2900	0.298850574712644
chr3	135683350	135686825	3	3175	0.606060606060606
chr3	155460875	155465625	3	3825	0.402777777777778
chr3	156873000	156879225	3	5975	0.103448275862069
chr3	169375750	169387750	3	10775	0.277777777777778
chr3	170072150	170083225	3	10625	0.0897435897435897
chr3	184319175	184322950	3	3250	0.275862068965517
chr3	195633950	195637575	3	3450	0.0775193798449612
chr4	366000	368250	3	1900	0.448979591836735
chr4	1002850	1006675	3	2875	0.637362637362637
chr4	1240350	1244300	3	3750	0.131147540983607
chr4	6472050	6474825	3	2375	0.8
chr4	26029625	26032625	3	2450	0.379746835443038
chr4	26858575	26865325	3	6125	0.204081632653061
chr4	38664150	38670300	3	5875	0.0978260869565217
chr4	41214650	41219400	3	4050	0.567901234567901
chr4	48129125	48130375	3	1100	0.2
chr4	85413775	85423325	3	6050	0.732984293193717
chr4	86395800	86397950	3	1950	0.263157894736842
chr4	87926875	87933275	3	4875	0.576086956521739
chr4	89742175	89745250	3	2625	0.666666666666667
chr4	93362325	93367000	3	4100	0.379310344827586
chr4	113625675	113630325	3	4350	0.137931034482759
chr4	116894700	116896750	3	1725	0.290909090909091
chr4	134067000	134076300	3	9050	0.2
chr4	134187750	134190750	3	2500	0.356164383561644
chr4	139935800	139941600	3	5525	0.12962962962963
chr4	144104775	144110000	3	5050	0.173913043478261
chr4	155661700	155669250	3	7250	0.127659574468085
chr4	159090475	159093825	3	2825	0.618181818181818
chr4	165797800	165802150	3	4100	0.195121951219512
chr4	169769450	169770725	3	1050	0.482758620689655
chr4	183062250	183068550	3	5875	0.0980392156862745
chr4	187164225	187168500	3	3925	0.125
chr5	1008650	1010025	3	1200	0.333333333333333
chr5	16735450	16742500	3	6425	0.24390243902439
chr5	17215300	17220975	3	5175	0.128342245989305
chr5	17223125	17224350	3	1075	0.25
chr5	33438850	33445075	3	5375	0.251207729468599
chr5	34243150	34245225	3	1475	0.784313725490196
chr5	38337825	38341400	3	3425	0.0661157024793388
chr5	57750875	57756775	3	5725	0.357142857142857
chr5	60625175	60631350	3	6000	0.0610687022900763
chr5	76101800	76104500	3	2175	0.465753424657534
chr5	89852950	89859500	3	6025	0.36
chr5	93691425	93698800	3	5600	0.673267326732673
chr5	120035000	120040575	3	4775	0.472727272727273
chr5	126111600	126116375	3	4625	0.2
chr5	134870475	134872350	3	1575	0.28
chr5	142780950	142785625	3	4525	0.0655737704918033
chr5	148926550	148932300	3	5450	0.327272727272727
chr5	154133575	154139550	3	5675	0.111111111111111
chr5	158478000	158479875	3	1425	0.545454545454545
chr5	176045950	176047850	3	1550	0.594594594594595
chr5	176896625	176901300	3	4350	0.198198198198198
chr5	179243550	179249825	3	5075	0.673267326732673
chr6	4772675	4778500	3	5550	0.152173913043478
chr6	8100675	8103525	3	2500	0.266666666666667
chr6	14380475	14382525	3	1725	0.571428571428571
chr6	15243075	15251200	3	7950	0.0275229357798165
chr6	17985225	17989025	3	3625	0.0784313725490196
chr6	22147000	22148850	3	1650	0.258064516129032
chr6	24399825	24405925	3	5125	0.666666666666667
chr6	30684175	30691675	3	7025	0.114068441064639
chr6	32094750	32098850	3	3875	0.111111111111111
chr6	36644175	36650025	3	5150	0.273684210526316
chr6	38669375	38671375	3	1750	0.2
chr6	43737350	43743175	3	5350	0.177777777777778
chr6	44092950	44096725	3	3500	0.216867469879518
chr6	48035850	48037425	3	1400	0.303030303030303
chr6	53407025	53413550	3	4550	0.72189349112426
chr6	62993225	62997050	3	3475	0.170542635658915
chr6	68749225	68751075	3	1450	0.375
chr6	74226100	74233875	3	6700	0.319634703196347
chr6	77270675	77274925	3	3950	0.188679245283019
chr6	83773425	83779225	3	4175	0.697986577181208
chr6	87861175	87867725	3	5300	0.431372549019608
chr6	114330425	114332325	3	1200	0.789473684210526
chr6	132269350	132274700	3	5025	0.235294117647059
chr6	134209725	134214450	3	3925	0.564102564102564
chr6	139688600	139697950	3	8825	0.123456790123457
chr6	143997125	144002125	3	4400	0.4
chr6	155441075	155443575	3	1775	0.689655172413793
chr6	170121950	170126300	3	4050	0.153846153846154
chr7	2558150	2565125	3	6625	0.0900900900900901
chr7	3339850	3342625	3	2425	0.291666666666667
chr7	5103450	5105850	3	2025	0.275862068965517
chr7	6864700	6866300	3	1075	0.787878787878788
chr7	8472750	8477300	3	3300	0.780487804878049
chr7	11012500	11016075	3	3250	0.132231404958678
chr7	14023800	14032100	3	8200	0.013745704467354
chr7	19183100	19186025	3	2650	0.28125
chr7	20159800	20165075	3	5175	0.0625
chr7	21466000	21472050	3	5375	0.268156424581006
chr7	21982775	21986225	3	3175	0.5
chr7	25988725	25992700	3	3850	0.0952380952380952
chr7	27641975	27644575	3	2250	0.358208955223881
chr7	28218350	28221150	3	2600	0.157894736842105
chr7	43621975	43624975	3	2575	0.189473684210526
chr7	45038275	45041300	3	2925	0.0701754385964912
chr7	45957450	45963375	3	4375	0.670731707317073
chr7	50858150	50862075	3	3675	0.103448275862069
chr7	55638000	55641300	3	3150	0.072289156626506
chr7	56031750	56033875	3	1925	0.19047619047619
chr7	72297875	72301525	3	3500	0.105263157894737
chr7	75984675	75989375	3	4375	0.4
chr7	77165125	77169975	3	4550	0.104477611940299
chr7	77647150	77649850	3	2275	0.407407407407407
chr7	94283725	94287450	3	3575	0.114285714285714
chr7	100942475	100947325	3	4325	0.323809523809524
chr7	101513100	101514175	3	925	0.315789473684211
chr7	107572625	107574175	3	1300	0.341463414634146
chr7	107640250	107645125	3	4500	0.16
chr7	108164250	108167700	3	3225	0.333333333333333
chr7	109234050	109237350	3	2500	0.588235294117647
chr7	128094250	128098200	3	3400	0.288461538461538
chr7	128898225	128899550	3	1100	0.444444444444444
chr7	129415950	129422650	3	6125	0.185185185185185
chr7	130129500	130135400	3	5625	0.0666666666666667
chr7	131236100	131243700	3	7175	0.13
chr7	142984900	142987975	3	2550	0.355555555555556
chr7	149468250	149471875	3	3475	0.153846153846154
chr7	150941850	150950575	3	6100	0.701986754966887
chr7	152130800	152134575	3	3500	0.217391304347826
chr7	155249550	155252875	3	2775	0.596491228070175
chr7	157128625	157133275	3	4150	0.285714285714286
chr8	686800	689575	3	2300	0.576271186440678
chr8	1710600	1714300	3	3125	0.267857142857143
chr8	3101475	3102700	3	975	0.592592592592593
chr8	9755550	9765700	3	7375	0.709219858156028
chr8	10586100	10592500	3	6050	0.102564102564103
chr8	12987125	12991700	3	4350	0.072289156626506
chr8	22223425	22227325	3	3550	0.184615384615385
chr8	27167025	27170050	3	2825	0.0952380952380952
chr8	27629000	27633325	3	3550	0.511627906976744
chr8	28258300	28260625	3	2000	0.368421052631579
chr8	38642300	38646425	3	3000	0.740740740740741
chr8	41907400	41910500	3	2875	0.166666666666667
chr8	42394750	42398475	3	3625	0.0317460317460317
chr8	58906525	58909400	3	2675	0.131868131868132
chr8	60028250	60033450	3	5100	0.0273972602739726
chr8	64079650	64084150	3	4250	0.363636363636364
chr8	67972725	67978300	3	4950	0.243386243386243
chr8	101960200	101966350	3	5750	0.736842105263158
chr8	119960375	119965125	3	4375	0.144927536231884
chr8	122648550	122655575	3	6275	0.239316239316239
chr8	126009425	126016475	3	6725	0.461538461538462
chr8	133787050	133789275	3	2100	0.0789473684210526
chr8	141643525	141646875	3	3100	0.291666666666667
chr8	144371175	144374650	3	3225	0.142857142857143
chr8	145103250	145106375	3	2825	0.192307692307692
chr9	4661550	4667000	3	5150	0.222222222222222
chr9	15507775	15513600	3	5525	0.0669856459330144
chr9	16514925	16516475	3	1150	0.705882352941177
chr9	19126025	19130625	3	4100	0.4
chr9	22005100	22009900	3	3975	0.475
chr9	34585900	34593525	3	4525	0.804733727810651
chr9	35603325	35607050	3	3450	0.110236220472441
chr9	36985750	36988000	3	1825	0.327272727272727
chr9	70489350	70490475	3	850	0.818181818181818
chr9	73733500	73738475	3	4450	0.179640718562874
chr9	82184750	82191625	3	6450	0.0806451612903226
chr9	84298350	84306050	3	7075	0.155844155844156
chr9	89555575	89564225	3	7700	0.333333333333333
chr9	91924575	91935050	3	8475	0.529616724738676
chr9	94707725	94714750	3	6825	0.0952380952380952
chr9	96927825	96932500	3	3700	0.538461538461538
chr9	97893025	97893775	3	625	0.352941176470588
chr9	100613875	100617500	3	2625	0.484210526315789
chr9	101469100	101472050	3	2700	0.178571428571429
chr9	102580750	102591525	3	8325	0.708487084870849
chr9	112259625	112262675	3	2550	0.358974358974359
chr9	112887375	112890300	3	2775	0.106666666666667
chr9	118915250	118920125	3	4650	0.0746268656716418
chr9	119232950	119234125	3	825	0.695652173913043
chr9	126690025	126693075	3	2575	0.425
chr9	127265450	127267700	3	1700	0.448979591836735
chr9	129088150	129090325	3	2050	0.133333333333333
chr9	130659200	130662500	3	2575	0.5
chr9	131445375	131454050	3	7700	0.344827586206897
chr9	131936000	131941850	3	5525	0.253521126760563
chr9	132221425	132223650	3	1825	0.5
chr9	132372025	132373800	3	1625	0.125
chr9	132646550	132648750	3	1950	0.142857142857143
chr9	136293050	136295350	3	2075	0.181818181818182
chr9	136930675	136934450	3	3625	0.0808080808080808
chr9	137978125	137981250	3	2800	0.392156862745098
chr9	139135475	139138150	3	2350	0.227848101265823
chr9	139437875	139441900	3	3750	0.1875
chr9	139481750	139483300	3	1275	0.461538461538462
chr9	140498950	140501600	3	2200	0.357142857142857
chr9	140511925	140515525	3	3250	0.205607476635514
chr9	140771700	140773725	3	1750	0.214285714285714
chrX	9431275	9436250	3	4700	0.225352112676056
chrX	9982075	9986300	3	3600	0.266666666666667
chrX	13047250	13049000	3	1475	0.382978723404255
chrX	16199650	16202275	3	2225	0.571428571428571
chrX	19532950	19534300	3	1175	0.277777777777778
chrX	21958250	21962100	3	3750	0.0470588235294118
chrX	23800775	23803375	3	2400	0.166666666666667
chrX	31283200	31285425	3	2025	0.173913043478261
chrX	39863725	39874975	3	9425	0.410404624277457
chrX	44809625	44814125	3	4000	0.157142857142857
chrX	48773275	48778075	3	4150	0.189873417721519
chrX	48897000	48901900	3	4250	0.223684210526316
chrX	62972375	62975825	3	3275	0.0900900900900901
chrX	70502400	70506625	3	4075	0.062992125984252
chrX	93956850	93959050	3	1850	0.51063829787234
chrX	103019400	103022575	3	2600	0.260869565217391
chrX	107973150	107981375	3	6900	0.374045801526718
chrX	113815800	113820500	3	3575	0.542056074766355
chrX	118921350	118926950	3	5300	0.117647058823529
chrX	119133200	119135775	3	2075	0.444444444444444
chrX	129113950	129119225	3	5025	0.156862745098039
chrX	129242975	129245675	3	2400	0.457142857142857
chrX	130201350	130203350	3	1825	0.166666666666667
chrX	131543600	131547700	3	3625	0.341463414634146
chrX	134555275	134557375	3	1800	0.245614035087719
chrX	136506400	136513325	3	6500	0.125714285714286
chrX	139583275	139590700	3	7125	0.0461538461538462
chrX	139846200	139848725	3	2350	0.0963855421686747
chrX	149105625	149109150	3	2600	0.659574468085106
chrX	150150850	150154275	3	2900	0.375
chrX	152988150	152992900	3	3650	0.62015503875969
chrX	153092725	153097300	3	3925	0.214765100671141
chrX	154996375	155000250	3	2950	0.777777777777778
chr20	47892875	47903900	2	10975	0.00911161731207289
chr3	185645125	185656275	2	11100	0.00900900900900901
