# Supplementary material for: Large organized chromatin lysine domains help distinguish primitive from differentiated cell populations
Source: Nat Commun. 2021 Jan 21;12:499. doi: 10.1038/s41467-020-20830-9 (PMC7820432; doi:10.1038/s41467-020-20830-9)
Supplement: Supplementary file 3 — Supplementary Software [file 41467_2020_20830_MOESM3_ESM.zip › E011-H3K9me3_LOCKS.bed]

chr1	2606900	2846875	72	52200	37.1578947368421
chr1	49523550	49637975	72	32025	22.4347826086957
chr1	49731625	49862100	72	28075	37.2
chr1	49863675	49933325	72	35550	6.85714285714286
chr1	49934625	50026650	72	47600	6.64516129032258
chr1	50033300	50109025	72	45175	8.31578947368421
chr1	50109200	50190000	72	39025	8.07547169811321
chr1	50190525	50273400	72	37725	11.6
chr1	50273600	50364125	72	37625	25.6428571428571
chr1	142535350	142630275	72	54725	7.08333333333333
chr1	143389300	143472025	72	37450	26.8421052631579
chr1	149011075	149150000	72	27425	39.8
chr1	152166275	152288475	72	56200	32.7692307692308
chr1	152289150	152385000	72	70050	4.38095238095238
chr1	152385225	152486000	72	60575	7.64285714285714
chr1	152486100	152625550	72	80825	15.5168539325843
chr1	152627675	152725200	72	70175	10.125
chr1	152725400	152824650	72	54475	14.96
chr1	227738125	227886175	72	77500	29.4782608695652
chr1	248004150	248126050	72	47650	40.75
chr1	248126275	248212925	72	58375	5.52941176470588
chr1	248213150	248324200	72	74925	6.43835616438356
chr1	248324525	248427225	72	70250	8.19047619047619
chr1	248427600	248526250	72	64250	11.6216216216216
chr10	37178825	37277750	72	32875	20.56
chr10	37278125	37367200	72	31400	9.44554455445545
chr10	37482750	37588525	72	37375	14.5714285714286
chr10	37588725	37669850	72	50925	6.23076923076923
chr10	37671150	37748150	72	44000	7.29411764705882
chr10	37748800	37841700	72	41225	20.25
chr10	37841950	37926825	72	40100	7.2962962962963
chr10	37927400	38004950	72	45075	14.3030303030303
chr10	38005375	38089300	72	49550	6.34146341463415
chr10	38090600	38183100	72	61375	10.3225806451613
chr10	38183300	38281900	72	56475	19.8064516129032
chr10	38332650	38437725	72	72825	5.30434782608696
chr10	38437875	38540200	72	61425	10.7111111111111
chr10	42354850	42668225	72	194125	17.7854077253219
chr10	42766725	42910825	72	89500	37.7272727272727
chr10	42911175	43005400	72	62075	5.59183673469388
chr10	135221925	135332125	72	57850	26.45
chr11	48174400	48288275	72	52000	38.2
chr11	48288575	48412550	72	79925	19.5
chr11	48412775	48511125	72	31725	16.25
chr11	48512400	48627850	72	56100	12.7428571428571
chr11	48627975	48786625	72	109350	9.14285714285714
chr11	48787225	48998775	72	134675	24.8275862068966
chr11	48999750	49108475	72	28425	25.5238095238095
chr11	49108575	49230200	72	37275	24.5185185185185
chr11	49520600	49651175	72	28750	38.7868852459016
chr11	49651400	49764975	72	35100	22.6666666666667
chr11	49766025	49894575	72	34400	19.75
chr11	49894950	49996650	72	46750	12
chr11	49996875	50108525	72	64050	6.82352941176471
chr11	50108600	50223900	72	72975	8.25
chr11	50224675	50373575	72	96800	6.72727272727273
chr11	51153700	51425500	72	169200	10.3589743589744
chr11	51425725	51517025	72	40600	5.85185185185185
chr11	54794075	55058325	72	216175	8.69565217391304
chr11	55058875	55174325	72	76700	6.22222222222222
chr11	55174900	55298775	72	79475	5.36734693877551
chr11	55302175	55422850	72	64325	16.7058823529412
chr11	55423175	55521825	72	53375	18.7368421052632
chr11	55522425	55618100	72	67925	12.3428571428571
chr11	58460375	58542550	72	42250	22.56
chr11	58543050	58636975	72	41375	28.625
chr12	34196800	34309225	72	57875	16.3428571428571
chr12	34309350	34401925	72	73450	2.85
chr12	34402150	34819950	72	372725	7.47368421052632
chr12	37857575	37956250	72	36725	27.4736842105263
chr12	37957125	38159350	72	161550	4.74074074074074
chr12	38159425	38503400	72	292325	19.92
chr12	38503500	38612975	72	80700	3.73333333333333
chr12	38613075	38701825	72	54700	5.9672131147541
chr12	133487125	133613300	72	98325	4
chr13	19251625	19380925	72	24675	26.0769230769231
chr13	19381450	19510500	72	41275	26.6086956521739
chr13	19510850	19660400	72	126975	3.83333333333333
chr13	19660550	19793625	72	89050	19.5294117647059
chr13	19793675	19904975	72	75925	26.0769230769231
chr13	19905100	19991000	72	38625	5.7
chr13	20020525	20159475	72	31600	21.8823529411765
chr14	19000025	19125125	72	88450	16.4516129032258
chr14	20193950	20282125	72	70625	2.27586206896552
chr14	20283950	20396425	72	85600	8.85714285714286
chr14	20396825	20485550	72	57500	5.45945945945946
chr14	20485850	20593425	72	63575	24.2608695652174
chr14	20594550	20689325	72	60800	6
chr14	106007075	106151800	72	44950	27.7037037037037
chr14	106153500	106290800	72	67550	26.8888888888889
chr14	106291650	106412950	72	96075	5.57894736842105
chr14	106413575	106522250	72	72150	6.67605633802817
chr14	106522600	106610875	72	45875	8.90909090909091
chr14	106610925	106698625	72	56600	11
chr14	106698700	106831950	72	86425	27.3103448275862
chr14	106832150	106942350	72	80500	10.8
chr14	106942575	107083975	72	122325	2.94736842105263
chr14	107084225	107188125	72	83225	2.4
chr15	19999975	20121475	72	57075	15.3333333333333
chr15	20392375	20469950	72	51250	5.61111111111111
chr15	20470900	20582650	72	72750	22.6363636363636
chr15	22297150	22393100	72	45575	13.1612903225806
chr15	22393850	22503175	72	82125	10.25
chr15	23739625	23873450	72	33750	27.5
chr15	23874150	24010975	72	31950	42.5882352941176
chr15	24011350	24137475	72	29100	34.1818181818182
chr15	24139450	24269625	72	27350	21.3333333333333
chr15	24823750	24942525	72	36500	28.9411764705882
chr15	24943025	25049725	72	32900	17.7391304347826
chr15	25052275	25151025	72	30025	20.3846153846154
chr15	25151350	25253725	72	33775	31.3333333333333
chr15	25253900	25367425	72	80925	9.23076923076923
chr15	25368150	25489125	72	80825	9.67741935483871
chr16	31584125	31677725	72	42775	20.6451612903226
chr16	31740525	31849375	72	72825	8.92307692307692
chr16	32343200	32483550	72	26325	23.875
chr16	33341700	33423900	72	39050	31.4444444444444
chr16	33424175	33522300	72	33225	14.25
chr16	33523200	33631350	72	75925	6.7741935483871
chr16	33818000	33970225	72	103000	8.95833333333333
chr16	34173325	34297400	72	93325	4
chr16	34297800	34438300	72	91950	7.56521739130435
chr16	34438925	34574025	72	101875	17
chr16	34574150	34696800	72	103750	1.81818181818182
chr16	34696975	34838300	72	110325	17
chr16	34838675	35056475	72	179725	10.7391304347826
chr16	35056600	35224500	72	135425	5.38888888888889
chr16	46385775	46513325	72	70750	16.5581395348837
chr17	21728450	21865050	72	66450	30.1538461538462
chr17	21865375	21956375	72	49700	6.88
chr17	21956575	22059550	72	62375	11.304347826087
chr17	22060525	22143925	72	48250	5.31428571428571
chr17	25262975	25379475	72	77975	6.37837837837838
chr17	25379925	25477475	72	55000	28.8695652173913
chr18	14897100	14979650	72	41475	18.4
chr18	69127825	69271675	72	25250	41.8823529411765
chr19	6849800	6961550	72	58525	37.45
chr19	8897525	9021200	72	92000	4.92307692307692
chr19	9199625	9327250	72	49475	42.3076923076923
chr19	9327525	9426950	72	67500	12.1333333333333
chr19	9548500	9687300	72	101475	13.7058823529412
chr19	11713125	11920075	72	61700	40.2564102564103
chr19	11926125	12130675	72	81975	22.9230769230769
chr19	12289125	12394150	72	75450	2.66666666666667
chr19	12449750	12580350	72	52175	25.9310344827586
chr19	14909975	15042475	72	27525	26.3529411764706
chr19	15583700	15695350	72	40625	32.6206896551724
chr19	15695725	15793625	72	57550	14.6857142857143
chr19	15793675	15901850	72	74925	7.72972972972973
chr19	15903125	15987675	72	50575	4.32
chr19	15988050	16076625	72	61075	5
chr19	19902300	20026900	72	47400	32.5
chr19	20672700	20805025	72	51650	36.2
chr19	20805150	20929575	72	45625	38.7777777777778
chr19	20941850	21098950	72	94250	21.5238095238095
chr19	21406725	21596825	72	67225	37.5
chr19	21667450	21805275	72	39275	32
chr19	22041225	22167350	72	82675	7.46666666666667
chr19	22167975	22255700	72	60175	3.04
chr19	22256250	22349750	72	62550	10.6486486486486
chr19	22351250	22436100	72	55825	6.41666666666667
chr19	22436400	22545800	72	85350	3.11111111111111
chr19	22545900	22661125	72	70225	29.4545454545455
chr19	22661300	22784475	72	91650	9.57894736842105
chr19	22784875	22893575	72	60800	9.85714285714286
chr19	22896450	23010225	72	85400	4.0625
chr19	23010275	23108200	72	74300	6.52941176470588
chr19	23111475	23204925	72	62625	13.5384615384615
chr19	23205225	23337650	72	65275	28.6493506493506
chr19	23600675	23705950	72	54575	26.6666666666667
chr19	23706525	23815275	72	55075	18
chr19	23918425	24057600	72	62900	39.25
chr19	24057875	24145425	72	55325	6.23529411764706
chr19	24290600	24620100	72	267325	9.18181818181818
chr19	27731800	28008650	72	231200	12.1111111111111
chr19	28292025	28396575	72	57250	23.0434782608696
chr19	37100775	37246700	72	100100	10.32
chr19	37246850	37362775	72	72850	12.0606060606061
chr19	37362850	37473900	72	81325	2.93333333333333
chr19	37474025	37578550	72	68450	16.75
chr19	37828000	37984050	72	101275	26.5365853658537
chr19	38008450	38139225	72	88775	12.88
chr19	44871125	45025900	72	80750	25.4
chr19	52292650	52439775	72	91500	21.75
chr19	52439850	52579175	72	94475	14.0645161290323
chr19	52775450	52940075	72	88725	37.3142857142857
chr19	55001000	55109625	72	54325	11.219512195122
chr19	55111325	55203925	72	55050	7.72972972972973
chr19	55206175	55340725	72	68450	25.9
chr19	56215000	56305850	72	54425	5.63636363636364
chr19	56306300	56403825	72	69875	7.9375
chr19	56404075	56493375	72	64425	2.50980392156863
chr19	56493550	56571650	72	47425	5.76
chr19	56871700	57000375	72	93450	16.4
chr19	57000725	57134750	72	106575	16.1
chr19	57134800	57231200	72	70525	2.13333333333333
chr19	57231750	57366500	72	110575	4.14285714285714
chr19	57366750	57466725	72	80975	1.29032258064516
chr19	57466900	57570075	72	82200	2.58064516129032
chr19	57570300	57654200	72	53175	4.12765957446809
chr19	58435300	58552975	72	73825	8.11428571428571
chr19	58553975	58676875	72	82575	9.18181818181818
chr20	26181575	26314600	72	45375	41.2
chr20	29419800	29537650	72	30725	34.3846153846154
chr20	29540825	29836250	72	86400	21.75
chr20	29836825	29948150	72	80750	6.05
chr20	29948350	30030400	72	55550	2.7710843373494
chr20	54335600	54414375	72	37425	12.1111111111111
chr20	54414575	54512000	72	57500	29.6470588235294
chr20	54512325	54609350	72	73125	2.92857142857143
chr20	54609950	54711200	72	72175	6.79411764705882
chr20	54711525	54802300	72	61400	2.88
chr20	54802925	54908250	72	58700	19.6666666666667
chr21	9411150	9500050	72	72850	4.51851851851852
chr21	9500250	9586350	72	61400	3.78571428571429
chr21	9825400	9944425	72	93275	7.68
chr21	9944900	10033450	72	39975	18.3636363636364
chr21	10366425	10442850	72	42850	5.42857142857143
chr21	10443325	10523000	72	31450	12.9090909090909
chr21	10524600	10608750	72	38900	6.54545454545455
chr21	10608800	10894175	72	201400	15.8814229249012
chr21	10894300	11004075	72	86075	4.66666666666667
chr21	11005225	11178350	72	152225	6.4
chr21	14727300	14923350	72	28175	37.1578947368421
chr21	15048450	15178625	72	34475	27.5
chr22	16989675	17157800	72	29325	41.5454545454545
chr22	17159275	17246550	72	34350	10.2307692307692
chr22	47562800	47682900	72	66125	35.5789473684211
chr22	47683275	47797600	72	87875	9.57142857142857
chr22	47797800	47905775	72	84875	5.44827586206897
chr22	47905850	47998800	72	60900	11.6666666666667
chr22	48254075	48352025	72	34875	15.4666666666667
chr3	75679850	75795650	72	86725	8.22222222222222
chr3	93504825	93622050	72	52750	14.3030303030303
chr4	10000	199525	72	139900	15.2903225806452
chr4	199600	298000	72	75150	4.625
chr4	300125	444625	72	102375	29.44
chr4	48995350	49095175	72	56300	16.72
chr4	49098275	49259800	72	74275	37.5172413793103
chr4	190444950	190640375	72	156550	17.9344262295082
chr4	190774550	190879100	72	44975	35.4222222222222
chr5	45777550	45867000	72	36650	39.5555555555556
chr5	45867100	46134050	72	223550	9.68181818181818
chr5	49405675	49610225	72	124075	27.047619047619
chr5	140474850	140658725	72	56150	28.2857142857143
chr5	140659025	140783400	72	65400	19.0434782608696
chr5	150197925	150338450	72	78500	27.6
chr5	178298375	178431425	72	92925	20.0833333333333
chr5	178431850	178550100	72	84375	5.84
chr6	57419150	57560075	72	34725	35.3846153846154
chr6	58546975	58662175	72	42175	19.84
chr7	56174700	56258525	72	49700	10.3809523809524
chr7	56258750	56362750	72	77850	2.28571428571429
chr7	56454800	56597650	72	83850	22.1052631578947
chr7	56597875	56709050	72	81900	6.06521739130435
chr7	57171025	57293800	72	85550	24.5217391304348
chr7	57293875	57423000	72	105925	3.01754385964912
chr7	57423250	57521650	72	78225	2.12121212121212
chr7	57521800	57621025	72	65025	11.6363636363636
chr7	57695525	57807425	72	50725	29.2307692307692
chr7	61737950	61983200	72	148650	6.69565217391304
chr7	61983325	62403900	72	377925	5.57894736842105
chr7	62403950	62576175	72	143350	6.59574468085106
chr7	62576400	62671950	72	62100	6.94117647058824
chr7	63281750	63386100	72	67250	17.7931034482759
chr7	63386300	63481875	72	63175	14.4210526315789
chr7	63482200	63589950	72	88650	2.04081632653061
chr7	63590250	63697175	72	71350	9.31147540983607
chr7	63697425	63789475	72	71500	4.2
chr7	63789600	63905075	72	92825	4.08333333333333
chr7	63905425	64000750	72	67875	3.3448275862069
chr7	64152400	64234050	72	42575	9.375
chr7	153015675	153186400	72	41600	36.5
chr7	153186500	153329775	72	34950	19.8260869565217
chr7	157231975	157411925	72	31850	38
chr7	157413925	157557350	72	33225	31.68
chr7	157557475	157667100	72	43325	20.7878787878788
chr7	157667350	157748400	72	44175	13.1428571428571
chr7	157748875	157880300	72	66450	19.8823529411765
chr7	157882275	158013775	72	107075	2.35555555555556
chr7	158014100	158122600	72	88550	2.88235294117647
chr7	158124325	158249475	72	48850	14.6122448979592
chr7	158952550	159032125	72	38650	7.05263157894737
chr7	159033050	159113425	72	41550	27.5294117647059
chr8	43020475	43128125	72	46400	18.7878787878788
chr8	43128525	43233900	72	63925	11.4761904761905
chr8	43234200	43379225	72	97425	7.64912280701754
chr8	46839450	47222100	72	334050	11.746835443038
chr8	47224025	47523275	72	273200	2.60215053763441
chr8	47525675	47657850	72	88625	10.1818181818182
chr8	47657950	47865700	72	161225	7.80769230769231
chr8	47865875	47961525	72	59250	6.39316239316239
chr8	47962100	48064850	72	48200	17.6296296296296
chr9	68298225	68432250	72	47950	38.2702702702703
chr9	99453100	99600850	72	73900	35.4117647058824
chr9	125167700	125330500	72	32875	34
chr9	125334275	125438625	72	47400	33.04
chr9	125438725	125531000	72	48225	22.56
chrX	57959700	58056700	72	42300	14.6315789473684
chrX	58056825	58157300	72	66500	16.3846153846154
chrX	58157350	58252800	72	73675	5.64705882352941
chrX	58252850	58415725	72	140050	2.38095238095238
chrX	61681925	61841700	72	111175	13.6111111111111
chrX	61841750	62046375	72	172250	5.75757575757576
chrX	62046675	62162350	72	51375	16.8181818181818
chrX	62162525	62260050	72	36950	13.5555555555556
chrX	80964025	81131800	72	31775	38.5
chrX	81162650	81380900	72	25975	40.1176470588235
chrX	143567350	143760725	72	28225	36.4516129032258
chrX	143868725	144051325	72	26925	36.6315789473684
chrX	154933575	155096350	72	28125	32.1904761904762
chrX	155096700	155197900	72	37850	13.9375
chr21	15179350	15358975	71	27975	35.3684210526316
chr7	64012675	64120975	71	61875	13.3
chr1	248526400	248646650	70	65500	18.1739130434783
chr6	58662850	58779350	70	53600	16.4
chr7	56709125	56808250	70	66450	19.1538461538462
chr7	158249525	158388150	70	29975	32.4444444444444
chr1	50364225	50481750	68	43300	16.8965517241379
chr19	37578825	37702475	68	80050	20.4615384615385
chr15	22503450	22589750	67	65675	2.48780487804878
chr3	90304700	90504925	67	141850	6.25
chr12	133614950	133831175	65	183200	12.6363636363636
chr11	50373800	50783825	64	369875	8.2
chr16	32484125	32657975	63	156350	4.31578947368421
chr19	23467425	23572525	62	63375	10.3673469387755
chr7	57807650	57888075	62	40725	10.0689655172414
chr9	68432475	68514250	62	37100	18.8333333333333
chr10	43144150	43240475	61	26125	18.7058823529412
chr10	135332400	135455625	61	73025	27.1333333333333
chr15	20121875	20198475	61	37300	11.7037037037037
chr17	22144300	22262950	61	85725	15.1111111111111
chr1	143472750	143544600	60	34950	13.8260869565217
chr1	248822025	248908175	59	60200	6.75862068965517
chr19	44323725	44423900	59	66350	13.4444444444444
chr21	9645675	9733750	59	34100	23.1304347826087
chr14	107188500	107288725	58	77150	8.8695652173913
chr10	37367300	37448525	57	23725	13.25
chr2	132967025	133045825	56	40300	7.54098360655738
chr8	48076300	48164800	56	29725	15.7
chr7	4377075	4488750	55	28750	18.6923076923077
chr8	43379300	43829050	55	394800	16.9
chr1	143118150	143190200	54	24775	14.1764705882353
chr1	142780975	142843675	52	38350	6
chr7	57621300	57670200	52	29250	3
chr15	24270050	24344525	50	27600	14.56
chr19	6961650	7019200	50	37100	3.13333333333333
chr1	247130600	247240525	49	73900	14.5227272727273
chr5	140124650	140189125	49	34175	9.22222222222222
chr7	57914950	58054275	49	112975	5.72413793103448
chr11	51517175	51593375	47	40400	13.3548387096774
chr19	24145900	24196025	47	30125	3.6271186440678
chr19	53701000	53782350	47	48175	7.23809523809524
chr2	92248800	92325000	47	38125	13
chr16	46513925	46569100	46	27200	12.6315789473684
chr17	21194875	21254125	45	35500	6
chr5	46134250	46405675	45	242125	2.48387096774194
chrX	58415900	58565800	45	103700	9.08333333333333
chr1	248732450	248797250	43	41075	9.62790697674419
chr19	28009025	28234450	43	199500	9.69230769230769
chr5	49610550	49667550	43	29550	8.27272727272727
chr6	61880200	61967800	43	63575	10.25
chr19	16077125	16130025	42	30775	9.84615384615385
chr19	52579225	52641000	40	47000	5.68421052631579
chr19	57654775	57702725	39	22575	7.79310344827586
chr10	43058450	43099400	38	19300	7.38461538461539
chr19	36983250	37061025	38	57800	7.40909090909091
chr1	142630475	142679825	37	34675	6.51851851851852
chr15	20582875	20633375	33	33075	3.64912280701754
chr3	75797925	75843850	32	24275	4.1025641025641
chr1	249062150	249099875	31	25850	4.10526315789474
chr15	21901175	21941825	31	30100	1.48387096774194
chr19	9021450	9094475	31	58400	2.25
chr19	9433400	9508275	31	67325	0.548672566371681
chr19	52940300	52987600	31	38300	2.17142857142857
chr13	63620100	63649075	30	16325	3.34883720930233
chr4	3568975	3613150	30	25325	3.14285714285714
chr19	37715400	37752125	29	26200	2.57142857142857
chr4	190907000	190944275	29	21750	3.72881355932203
chr15	20847350	20878375	27	22275	2
chr17	21303675	21327900	27	16000	2.96428571428571
chr2	95414525	95443825	27	19675	2.29268292682927
chr9	115778725	115822100	27	32200	2.82926829268293
chr10	127563600	127608250	26	27825	2.70588235294118
chr18	15380425	15410825	26	20150	3
chr1	247293625	247332800	25	32275	1.23636363636364
chr16	3335525	3374625	19	31775	1.33333333333333
chr19	14823875	14846950	19	17275	1.38461538461538
chr8	146188475	146219550	17	25925	0.847826086956522
chr19	20207550	20240575	16	29500	1
chr19	58684150	58729750	16	39875	0.857142857142857
chr7	62826725	62839475	16	10525	0.777777777777778
chr16	31917000	31948500	15	28625	0.8
chr4	190640725	190684575	15	37975	0.822916666666667
chr17	25477525	25509950	14	27750	0.6
chr3	44752025	44780125	14	25025	0.530612244897959
chr8	57269425	57282900	14	11125	0.848484848484849
chr7	64432275	64462325	13	27925	0.645161290322581
chr19	44820125	44846275	12	23875	0.477611940298507
chr7	6712125	6745075	12	30150	0.595744680851064
chr19	23400550	23427875	11	25625	0.363636363636364
chr10	132068650	132089325	10	18825	0.2
chr16	68583625	68612050	10	26925	0.405797101449275
chr19	35242075	35257600	10	13750	0.391752577319588
chr19	58753150	58783925	10	28875	0.297872340425532
chr17	25515875	25524125	9	7450	0.30379746835443
chr7	152099150	152113400	8	13000	0.260869565217391
chr8	186700	202325	8	14525	0.272727272727273
chr11	114473950	114496650	7	21625	0.17910447761194
chr18	77649225	77661075	7	10750	0.160427807486631
chr2	96490150	96496700	7	6050	0.181818181818182
chr5	178135075	178149450	7	13275	0.15929203539823
chr16	35224675	35243000	6	17650	0.0855614973262032
chr19	12629825	12648850	6	17675	0.0992063492063492
chr2	95874275	95890750	6	15575	0.109090909090909
chr9	115749400	115768750	6	18275	0.0928270042194093
chr1	40920325	40937050	4	16525	0.0260869565217391
