# Supplementary material for: Large organized chromatin lysine domains help distinguish primitive from differentiated cell populations
Source: Nat Commun. 2021 Jan 21;12:499. doi: 10.1038/s41467-020-20830-9 (PMC7820432; doi:10.1038/s41467-020-20830-9)
Supplement: Supplementary file 3 — Supplementary Software [file 41467_2020_20830_MOESM3_ESM.zip › E011-H3K27ac_LOCKS.bed]

chr1	8423850	8741225	66	68200	39.2727272727273
chr1	26944825	27481575	66	69450	96.24
chr1	27560350	27923200	66	73275	42
chr1	35999775	36948325	66	68175	91.7727272727273
chr1	54394650	54799325	66	62675	93.025641025641
chr1	93952100	94354625	66	61825	61.8809523809524
chr1	153463025	153964800	66	62200	68.52
chr1	154127225	154949475	66	69775	83.1724137931034
chr1	154954800	155830925	66	67425	85.3953488372093
chr1	159823750	160370275	66	61300	100.625
chr1	201077675	201819750	66	60125	97.3663366336634
chr1	204889800	205645225	66	77375	98.9333333333333
chr1	208214150	208397500	66	43975	35.7368421052632
chr10	74712275	75729700	66	63775	93.9
chr10	80724475	81164750	66	74525	38.3026315789474
chr10	103815150	104480700	66	67975	93.7777777777778
chr11	202525	834225	66	63875	71.2
chr11	9159100	10026100	66	68575	94.4
chr11	12695025	13182400	66	70500	99.1612903225806
chr11	45990725	46616325	66	59300	99.5
chr11	62245700	62629050	66	87275	40.0909090909091
chr11	64490750	65082100	66	60875	56.9032258064516
chr11	65082375	65667925	66	90675	74.5161290322581
chr11	66438550	67197050	66	54050	96
chr11	95383625	96073725	66	58425	87.1428571428571
chr12	6166925	6742200	66	73925	43.5
chr12	49072700	50057675	66	62275	86.25
chr12	53264775	53773350	66	74775	55.6
chr12	56075525	56652975	66	81450	81.9047619047619
chr12	122012575	122891400	66	73600	97.2333333333333
chr14	23209000	23669050	66	54000	85.5294117647059
chr15	64384950	65205150	66	57825	73.8333333333333
chr16	2723700	3494225	66	53650	91.8780487804878
chr16	30345675	30970350	66	68125	78.5185185185185
chr16	67427625	68363475	66	61650	94.8333333333333
chr17	576725	904775	66	52675	62.7894736842105
chr17	1251050	1967425	66	53750	86
chr17	1967700	2627675	66	63075	79.6842105263158
chr17	17584225	17945175	66	67325	63.7090909090909
chr17	26876500	27437000	66	73550	50.6538461538462
chr17	38080475	38576075	66	68000	95.4736842105263
chr17	40400525	41181525	66	61725	62.3829787234043
chr17	42083875	42786975	66	69400	98.8695652173913
chr17	55333025	55635150	66	60125	46.48
chr17	55635300	56028825	66	60075	59.2982456140351
chr17	72836925	73474975	66	59225	91.4468085106383
chr17	79789975	80251925	66	55025	89.9090909090909
chr18	25372375	25750075	66	69825	71.9393939393939
chr19	752900	1286975	66	82450	82.125
chr19	11529025	12895550	66	72175	95.4090909090909
chr19	42363200	43002725	66	55150	84.9714285714286
chr19	45091525	45947550	66	55675	93.65
chr19	47103550	47694325	66	68575	86.85
chr19	48613750	49298825	66	49650	101.85
chr19	57702450	58610575	66	59100	65.2777777777778
chr2	191500975	192201525	66	62750	97.5
chr20	49157200	49925550	66	53650	90.2666666666667
chr22	37879825	38329950	66	52000	100
chr22	39377725	39930800	66	56200	69.4375
chr22	41214550	42240800	66	66450	89.3626373626374
chr3	128833450	129415525	66	68700	79.4594594594595
chr3	171488825	171847600	66	44250	96.25
chr3	193373775	194061525	66	50925	74.4545454545455
chr4	77298700	77945100	66	69150	64.054054054054
chr4	140579150	141017400	66	59025	77.3846153846154
chr5	123832350	124259475	66	85475	84.7368421052632
chr6	2726100	3172200	66	58550	90.4166666666667
chr6	21468975	21971750	66	68275	92.6470588235294
chr6	25899050	26475100	66	102125	79.5
chr6	31324625	32141900	66	77525	101.405405405405
chr6	43323500	44022550	66	55775	94.9230769230769
chr6	111798875	112242250	66	52825	76.9387755102041
chr7	130757625	131324525	66	63425	74.88
chr7	150668575	151402575	66	56600	88.5555555555556
chr8	8558875	9160475	66	56300	95.1111111111111
chr8	29816125	30438650	66	64650	96.9090909090909
chr8	37532975	38129800	66	55150	84
chr9	130461450	130856825	66	41700	84.6222222222222
chr9	131266675	132045050	66	64675	91.125
chr9	139135425	139782150	66	58125	85
chrX	152864200	153756000	66	59050	97.4
chr16	102925	858225	65	49100	99.1621621621622
chr16	89160550	89583550	65	47100	93.3333333333333
chr3	71003725	71457400	65	56925	41.5
chr9	94533175	94910275	65	62775	94.4375
chr17	41185375	41856900	64	63750	71.84
chr17	48423000	49135200	64	51925	93.1111111111111
chr2	231914850	232652375	64	64775	88.1311475409836
chr8	118859200	119139525	64	56450	50.9473684210526
chr8	128658000	129140025	64	50550	87.5333333333333
chr8	141456800	142317125	64	51725	98.6857142857143
chr1	43123600	43959975	63	58225	95.84375
chr19	45947675	46715125	63	58950	70.4415584415584
chr2	42942075	43573800	63	58050	91.0909090909091
chr2	85640725	86429800	63	64050	83.7837837837838
chr1	225879300	226190950	62	52650	65.5714285714286
chr20	52120200	52566525	62	70225	80.1111111111111
chr3	189701225	190064050	62	55950	63.0588235294118
chr5	94775600	95332850	62	50375	88.7450980392157
chr11	8605975	9059500	61	64775	45.5037593984962
chr3	49376675	50208775	61	59175	93.3333333333333
chr4	87739450	88052250	61	63025	60.8888888888889
chr12	62859975	63415325	60	46850	87.5789473684211
chr21	44153200	44597800	60	51275	91.5121951219512
chr3	57933850	58321600	60	52725	83.8695652173913
chr12	11757250	12240950	59	45075	51.9428571428571
chr15	57307750	57798675	58	37325	86.6086956521739
chr2	37310675	37811575	58	41725	82.0882352941177
chr22	29106825	29451675	58	50000	85.7818181818182
chr1	2047650	2518950	57	53800	85.2
chr1	155862875	156188275	57	70000	35.7735849056604
chr6	30456875	30883750	57	73575	59.3333333333333
chr6	42660000	43246450	57	58375	78.4943820224719
chr11	11951325	12280500	56	41450	54.5573770491803
chr5	112458275	112631650	56	43600	74.3
chr8	8146450	8523250	56	41725	66.9285714285714
chr19	1812450	2337400	55	62825	58.1836734693878
chr19	49842350	50433850	55	64050	82.1860465116279
chr21	46706350	46976150	55	46200	58.655737704918
chr5	172067725	172485350	55	45425	78.2
chr1	10352275	10895900	54	40250	57.05
chr7	22686700	23222850	54	53325	80.9705882352941
chr9	134231900	134614925	54	55050	66.3260869565217
chr1	214360500	214778625	53	51950	71.0322580645161
chr22	26790975	27173400	53	34475	72.9714285714286
chr5	77791250	77946075	53	41950	48.2222222222222
chr1	16121825	16593150	52	56300	69.2121212121212
chr1	156362475	156783925	52	68275	53.6279069767442
chr11	100547400	100799100	52	38500	60.5945945945946
chr17	7034275	7390175	52	63325	62.85
chr1	64194750	64539325	51	40175	57.1612903225806
chr10	94790025	95263225	51	46125	67.125
chr10	114646425	114899975	51	56075	46.6206896551724
chr6	56516875	56913550	51	38625	71.9148936170213
chr19	8185425	8591625	50	40725	70.0833333333333
chr2	36565650	36825675	50	31950	50.4590163934426
chr9	97567500	97893700	50	43475	69.8857142857143
chr1	164485225	164827550	49	44300	68.0816326530612
chr14	68571100	69095725	49	34225	69.3333333333333
chr16	85335450	85661050	49	40900	48.2790697674419
chr17	75251175	75477275	49	65200	43.2083333333333
chr3	66451075	66707275	49	55550	54.8
chr6	7009175	7421425	49	43450	43.3142857142857
chr11	44692125	45113925	48	35900	61.8045112781955
chr15	67305975	67471575	48	37125	45.7894736842105
chr3	122665250	123064375	48	40025	58.5
chr5	106785725	106953225	48	30025	63.4285714285714
chr7	69061925	69337400	48	34875	65.1428571428571
chr7	137402500	137687825	48	39475	54.6
chr1	150846925	151374000	47	53525	52.5925925925926
chr1	204223900	204544100	47	39850	55.44
chr17	7451950	7836775	47	56525	52.3511450381679
chr1	54800450	55049125	46	52075	65.8305084745763
chr1	64935175	65157600	46	39225	30.2142857142857
chr10	96942875	97107250	45	32425	53.2
chr11	74991475	75375525	45	44275	60.2857142857143
chr14	69389150	69659100	45	40825	56.2
chr3	184242975	184531025	45	34500	43.0967741935484
chr6	15300350	15462300	45	35450	29.9024390243902
chr7	70701400	71205350	45	41250	51.9466666666667
chr1	203371275	203662975	44	36925	54.0909090909091
chr12	116559200	116758275	44	25350	57.6842105263158
chr18	42207075	42526850	44	35325	63.6470588235294
chr2	202641300	202929925	44	47975	48.6785714285714
chr22	36719700	36926325	44	52375	41.1282051282051
chr5	141174875	141565925	44	38750	56.4444444444444
chr7	105221600	105662150	44	35625	59.9
chr17	8021675	8341025	43	48375	59.6666666666667
chr17	48106000	48389475	43	32850	45.6410256410256
chr2	102312900	102448175	42	33325	43.3333333333333
chr3	185363600	185544525	42	39200	35.2112676056338
chr12	53773900	53938025	41	28600	38.2857142857143
chr21	27280400	27606100	41	36825	55.4090909090909
chr22	17840700	18190225	41	38225	59.2688172043011
chr1	32377450	32715625	40	40325	47.7
chr1	95003850	95223700	40	26100	47.4736842105263
chr1	160916650	161300275	40	45375	52.448275862069
chr19	58661500	59086325	40	42650	50.695652173913
chr2	64220550	64540150	40	37150	41.1818181818182
chr2	153191300	153400175	40	30875	38.4
chr5	118591350	118874125	40	27175	56.4736842105263
chr8	145514200	145755425	40	31975	37.3636363636364
chr1	39563950	39748900	39	45100	29.2857142857143
chr12	66122600	66349625	39	34625	40.88
chr14	77370850	77625425	39	40900	52.5833333333333
chr2	207953725	208206650	39	47675	56.0740740740741
chr2	220298950	220567025	39	23875	46.5161290322581
chr4	7805650	7981975	39	33825	53.1
chr13	110948925	111067500	38	27800	26.037037037037
chr19	17178500	17459750	38	34275	46.2553191489362
chr22	28109275	28326800	38	31525	47.9298245614035
chr3	124426375	124609675	38	36325	30.5714285714286
chr6	3193350	3512300	38	36750	52.5
chr9	139965200	140354300	38	34325	45.9764705882353
chr10	126359875	126753850	37	30275	47.8201058201058
chr12	54611125	54826775	37	46425	53.030303030303
chr17	76243050	76418175	37	43475	54.3076923076923
chr18	56451825	56676325	37	38025	44.0833333333333
chr2	47109600	47316600	37	34050	53.4782608695652
chr2	159778900	160012375	37	25675	44.2352941176471
chr3	50264475	50410325	37	41700	40.1481481481481
chr3	63986125	64341300	37	37850	50.8888888888889
chr1	150459425	150619950	36	41800	43.1724137931034
chr1	8020725	8272025	35	37175	36.1904761904762
chr10	33467700	33626050	35	26525	26.7777777777778
chr10	65166900	65339550	35	24000	48.7
chr10	99023175	99332100	35	29725	44.4375
chr11	46847750	47293325	35	39575	49.0204081632653
chr17	36850400	37082100	35	48300	30.8913043478261
chr9	84150800	84374700	35	30675	44
chr9	132199975	132405000	35	32100	39.06
chr1	1166275	1476525	34	40625	45.7241379310345
chr1	232673700	232766825	34	33200	22.7
chr11	57334625	57587000	34	47250	29.7021276595745
chr15	66949350	67225000	34	32550	46.3243243243243
chr2	65503775	65686275	34	32275	45.8
chr2	85359750	85583025	34	40275	24.3333333333333
chr3	112709325	113010750	34	32825	47.8383838383838
chr17	71152675	71362775	33	33850	33.04
chr18	60381650	60590600	33	26775	44.2
chr22	38549800	38749925	33	26800	46.1379310344828
chr5	79389150	79554375	33	37350	46.1176470588235
chr7	86561850	86805775	33	27475	43.9024390243902
chr11	123277600	123459375	32	19800	36.6551724137931
chr12	120794775	121019725	32	30225	39.36
chr16	81525900	81764675	32	20900	42
chr19	4327900	4474750	32	28150	28.5531914893617
chr3	149245700	149389150	32	26275	34.7368421052632
chr5	139006825	139126250	32	38225	41.6190476190476
chr5	146762325	146958150	32	27300	35.7647058823529
chr7	47492600	47676575	32	23850	44.2545454545455
chr7	98922650	99236800	32	32325	41.0114942528736
chr9	130856900	131183675	32	31475	37.1803278688525
chr11	65989975	66314150	31	28375	37.0144927536232
chr12	6928850	7126825	31	42100	18.0205128205128
chr16	87839825	87909000	31	26575	37.8518518518519
chr2	74600450	74811250	31	30350	23.7377049180328
chr3	171847925	171997325	31	37475	39.7297297297297
chr3	176807050	177018425	31	24100	35.2941176470588
chr8	12890900	13004825	31	25875	41.4782608695652
chr1	68108325	68307025	30	25250	36.7777777777778
chr15	85920450	86048300	30	23000	31.7931034482759
chr16	29801275	30032925	30	28275	36.5974025974026
chr19	39086950	39226250	30	42000	37.0476190476191
chr2	128990700	129200900	30	22325	38.4878048780488
chr6	27720275	27871075	30	45350	15.9420289855072
chr7	5517625	5753350	30	46200	31.2352941176471
chr8	38286650	38425250	30	30925	41.9166666666667
chr1	82128800	82348800	29	23325	35.7894736842105
chr10	3797025	3937825	29	37925	12.4285714285714
chr12	7999675	8148350	29	32200	30.1621621621622
chr12	26110350	26280050	29	22275	37.7741935483871
chr12	120523950	120755875	29	35300	37.3625
chr18	11765850	11996025	29	25975	40.8372093023256
chr19	13123875	13279250	29	28100	37.0526315789474
chr2	42252050	42425275	29	29275	35.3571428571429
chr2	145186225	145325625	29	32625	31.6481481481481
chr2	219081175	219284850	29	29425	37.4210526315789
chr2	235841100	235936625	29	33225	29.1063829787234
chr20	45902450	46001975	29	38750	24.7118644067797
chr3	48592625	48755175	29	22225	38.34375
chr5	179040250	179257125	29	26275	34.3
chr6	159184225	159343300	29	25900	21.4444444444444
chr1	19680425	19813475	28	22575	35.0857142857143
chr1	165796350	165870875	28	19525	24.6206896551724
chr13	41051875	41256050	28	24275	35.0526315789474
chr15	93344775	93493400	28	42150	28.3030303030303
chr18	45400575	45535125	28	31375	38
chr20	35723375	35978675	28	29475	35.9447513812155
chr3	63833275	63962850	28	26825	32
chr5	71328850	71507125	28	26325	30.8571428571429
chr8	11470100	11604575	28	43750	33.1842105263158
chrX	39946175	40036750	28	24875	30.4035087719298
chr1	157962825	158048250	27	27350	35.9310344827586
chr11	36023375	36175200	27	22450	29.9487179487179
chr17	57367125	57517200	27	28675	28.8
chr19	2380800	2611275	27	26500	27.2258064516129
chr20	44386850	44568050	27	22625	37.5652173913044
chr22	23520925	23611675	27	25275	18.0666666666667
chr3	11598450	11762625	27	36550	33.7142857142857
chr5	14118875	14208800	27	19225	28.96875
chr6	33216300	33423350	27	40725	32.5116279069767
chr1	29447425	29610600	26	26500	27.25
chr11	123000950	123104550	26	18450	34.0606060606061
chr19	56037575	56195425	26	27825	27.1627906976744
chr2	99058450	99228775	26	24575	31.3965517241379
chr2	201138950	201290300	26	25025	31.8518518518519
chr20	10288100	10546325	26	21850	32.7066666666667
chr3	112012400	112165875	26	25725	30.375
chr5	150976975	151165275	26	30150	26.2238805970149
chr1	21564250	21672825	25	24125	21.1162790697674
chr11	63580325	63713275	25	24650	33.7714285714286
chr17	25782750	25880375	25	14200	34.5853658536585
chr2	11598325	11724300	25	25375	23.0232558139535
chr2	206544375	206629625	25	34150	20.4313725490196
chr22	43299175	43361775	25	16875	18.08
chr4	2779975	2965675	25	25450	29.2615384615385
chr5	115853825	115912650	25	19125	29.9230769230769
chr5	176852425	176982125	25	28025	24.5714285714286
chr8	20049325	20207075	25	18925	35.3333333333333
chr8	49289500	49503500	25	21925	32.0292682926829
chr1	56943050	57045900	24	23550	15.8481012658228
chr10	72971850	73039500	24	14525	20.24
chr11	63974725	64092675	24	28625	28.88
chr17	47021100	47133075	24	33150	23.8867924528302
chr19	15305875	15410450	24	18775	30.3157894736842
chr20	43145425	43281150	24	16975	26.0444444444444
chr3	8484025	8603925	24	28475	30.8461538461538
chr3	61643175	61721500	24	18975	16.046511627907
chr3	134027450	134206575	24	40950	19.2083333333333
chr4	16818725	16921325	24	15700	25.7692307692308
chr5	133680975	133905050	24	26300	30.3333333333333
chr7	2535250	2612075	24	15800	26.9411764705882
chr9	37997825	38091925	24	26300	23.625
chr1	113408600	113653475	23	26500	30.987012987013
chr10	74002575	74125100	23	27825	19.1666666666667
chr11	47516550	47628850	23	23400	14.0606060606061
chr11	101918250	102106050	23	28375	26.0846560846561
chr14	24604875	24777125	23	19875	26.5679012345679
chr19	18302950	18457075	23	22450	23.7483443708609
chr19	39880325	40033300	23	31400	24.7407407407407
chr2	55237100	55395675	23	20825	31.5909090909091
chr20	30131875	30198875	23	20950	17.5384615384615
chr3	46972150	47070500	23	18925	29.0344827586207
chr4	69181275	69318900	23	24050	27.8095238095238
chr5	141595825	141770350	23	27925	30.7857142857143
chr6	44124100	44233300	23	23750	30.36
chr6	168226050	168335250	23	21400	30.9183673469388
chr9	130150825	130341950	23	25050	25.6761904761905
chr1	181035100	181186050	22	23575	31.3333333333333
chr1	200297325	200386475	22	25950	25.68
chr10	82196825	82269425	22	25800	19.5
chr10	111673050	111782900	22	20825	24.4516129032258
chr13	43543275	43652725	22	23500	20.741935483871
chr18	448350	596650	22	18500	24.4347826086957
chr18	46428675	46543975	22	38175	28.1785714285714
chr2	1586975	1748775	22	22900	27.5714285714286
chr2	121466925	121555175	22	22175	15.6842105263158
chr20	30249650	30329100	22	21325	25.7714285714286
chr3	32854975	32927050	22	39925	24.55
chr6	119342325	119400575	22	19925	28.4390243902439
chr8	22399175	22553575	22	26500	26.3566878980892
chr14	61965650	62076650	21	13350	28.6857142857143
chr17	38640150	38716550	21	10575	20.7123287671233
chr18	6714275	6785075	21	19400	20.0754716981132
chr2	122229025	122291600	21	16025	18.8823529411765
chr3	42054350	42141325	21	27575	11.84
chr4	6943550	7024000	21	14825	22.72
chr6	140202275	140324875	21	16400	29.5636363636364
chr8	1693825	1778400	21	18300	18.6190476190476
chrX	114795150	114958275	21	17650	26.3655913978495
chr1	15466600	15541875	20	14675	26.9295774647887
chr1	22223425	22282450	20	25225	16.4615384615385
chr11	118867650	118993325	20	25075	15.3125
chr12	124983875	125058550	20	22125	16.5161290322581
chr17	46048450	46200550	20	31550	24.4525547445255
chr18	53125475	53257750	20	19600	26.9347826086957
chr19	41681625	41882950	20	34100	18.751677852349
chr2	169312375	169410575	20	13325	25.1111111111111
chr2	238570775	238665975	20	20925	14.5
chr20	10599300	10656000	20	24000	24.6
chr20	56243050	56294150	20	19650	11.9310344827586
chr3	140769725	140824000	20	15600	15.6417910447761
chr4	183995250	184106825	20	17575	25.0746268656716
chr5	156938275	157039375	20	23750	18.6666666666667
chr6	138805725	138916075	20	24975	15.843137254902
chr8	108419775	108510150	20	20325	23.030303030303
chr1	26144550	26260625	19	18400	14.6172839506173
chr1	235054225	235148575	19	22075	20.9433962264151
chr10	21549850	21688575	19	26100	16.8421052631579
chr11	27208300	27316950	19	13100	21.4789915966387
chr12	57463525	57546450	19	20350	15.2380952380952
chr12	106468325	106535675	19	29400	11.4
chr15	99210850	99370750	19	21025	23.34375
chr16	4303100	4427125	19	15500	24.7714285714286
chr16	75271875	75376775	19	20100	24.9344262295082
chr17	63512075	63591525	19	25600	15.049504950495
chr18	3520500	3689475	19	28425	24.0238095238095
chr19	1354125	1490750	19	19175	26.1186440677966
chr2	74208225	74270700	19	13150	20.6153846153846
chr2	161221625	161266100	19	16425	10.6875
chr20	5092650	5172975	19	16600	21.9130434782609
chr3	45706325	45754225	19	16625	7.14285714285714
chr3	57139900	57199375	19	21300	26.1428571428571
chr4	87353675	87430150	19	18150	16.3589743589744
chr7	83045400	83106100	19	13750	21.8947368421053
chr7	100136000	100210625	19	17125	25.9487179487179
chr8	101387600	101541625	19	13425	25.6065573770492
chr9	98172525	98279125	19	22750	24.1777777777778
chr9	112856200	112895750	19	15825	15.92
chr1	90367550	90418900	18	12850	20.3
chr1	116172225	116222225	18	15525	16.974358974359
chr1	145437550	145543550	18	18100	19.8974358974359
chr1	204034125	204098700	18	22450	15.6590909090909
chr1	223887925	223977150	18	17275	15.8
chr10	88590425	88633100	18	16600	19.8518518518519
chr10	104503025	104576300	18	15675	20.6349206349206
chr11	27408125	27495200	18	22200	20.3478260869565
chr11	119177100	119253050	18	21875	23.3225806451613
chr12	27673800	27748275	18	12300	23.3333333333333
chr12	93764575	93862325	18	21300	19.3731343283582
chr15	96864600	96897000	18	15550	18.5
chr15	99385925	99450425	18	14975	12.6478873239437
chr17	44205925	44272950	18	14575	21.3333333333333
chr17	46597750	46671075	18	13725	24.4166666666667
chr17	74525275	74609200	18	13375	24.2909090909091
chr18	56208700	56314375	18	15675	22.8648648648649
chr2	54743675	54841050	18	19850	22.0634920634921
chr2	238480900	238539800	18	20450	17.0952380952381
chr20	48291475	48330925	18	11650	13.4461538461538
chr3	25453100	25515250	18	16600	23.9459459459459
chr3	156798925	156894275	18	19250	21.2727272727273
chr3	187975550	188020575	18	13975	15.3939393939394
chr6	11179925	11263800	18	17025	14.2025316455696
chr7	70158525	70203275	18	15600	16.7826086956522
chr1	172465125	172530975	17	13900	19.8709677419355
chr1	223168400	223206900	17	13900	19.4716981132075
chr10	121352325	121498125	17	25400	17.8227848101266
chr12	8781475	8853200	17	13200	23.3225806451613
chr12	58225475	58291425	17	18325	18.3298969072165
chr15	40329950	40404825	17	14950	21.1086956521739
chr17	19329825	19412225	17	15500	21.1162790697674
chr19	12978050	13076275	17	17250	17.728813559322
chr20	17617100	17663725	17	12125	16.8571428571429
chr20	31318750	31412225	17	21525	21.6140350877193
chr22	25348250	25424075	17	12575	19.5
chr3	147095350	147142225	17	10875	23.3076923076923
chr4	10094475	10120325	17	15950	6.44897959183673
chr6	52401525	52463100	17	13700	13.125
chr6	167637100	167661575	17	13325	3.88235294117647
chr7	99601600	99725525	17	19425	20.283185840708
chr8	144622700	144719400	17	12675	20.3870967741935
chr9	34559400	34666600	17	16675	17.3333333333333
chr1	1777350	1850700	16	11825	20.8235294117647
chr1	17864625	17915325	16	15450	14.2307692307692
chr1	33168500	33241750	16	18525	20
chr1	109756125	109850625	16	16150	14.5645161290323
chr10	35026175	35104925	16	14850	16.547619047619
chr10	123871350	123957450	16	15150	16.9322033898305
chr11	128328000	128403675	16	16525	16.4791666666667
chr12	12928825	12990800	16	11875	19.4545454545455
chr14	99696800	99740850	16	11750	13.4705882352941
chr17	35275825	35307525	16	13075	8.81818181818182
chr17	37792500	37911600	16	20000	20.5217391304348
chr2	70298200	70370900	16	20475	4.61538461538461
chr20	3747875	3878025	16	18350	19.2272727272727
chr3	120135750	120190025	16	15000	6.68627450980392
chr3	181424500	181476450	16	22900	12.0880503144654
chr5	16852750	16914475	16	14350	12.8767123287671
chr6	37023925	37112850	16	24350	15.8231292517007
chr8	103870025	103942475	16	12075	14.9333333333333
chr1	38454100	38508000	15	13350	15.6666666666667
chr10	21782025	21825650	15	38800	3.03448275862069
chr10	22004800	22047650	15	12750	20.1142857142857
chr10	72163350	72240125	15	12800	20.24
chr10	79624650	79687325	15	13900	18.6060606060606
chr10	126812550	126851575	15	18525	15.3877551020408
chr13	51796000	51844325	15	10050	17.9285714285714
chr13	100258450	100386675	15	21450	15.9028340080972
chr13	100608475	100644800	15	18925	7.91666666666667
chr14	53301425	53349475	15	7575	16.1463414634146
chr15	90930825	90969125	15	12900	12.8888888888889
chr17	56029975	56110725	15	17500	18.4873949579832
chr17	73629275	73697175	15	13525	11.3928571428571
chr2	64836825	64882775	15	17225	9.5
chr22	46449775	46481600	15	8525	14.3157894736842
chr3	16698350	16740625	15	12850	13.25
chr3	51997100	52040550	15	13200	9.47826086956522
chr3	54960750	55041100	15	11250	19.9047619047619
chr6	34989075	35064375	15	16500	15.4857142857143
chr8	41121350	41226650	15	19675	18.0357142857143
chr8	98768825	98817400	15	16450	8.625
chr1	8917450	8976350	14	19200	7.10526315789474
chr1	39852700	39880075	14	14450	14.3448275862069
chr1	53862375	53917000	14	12800	16.16
chr1	94511350	94587000	14	12475	17.9285714285714
chr1	209549200	209609075	14	17300	13.9166666666667
chr1	222135250	222153175	14	7575	9.15555555555556
chr10	55221275	55269150	14	14925	13.1764705882353
chr10	71077225	71113175	14	12700	13.5263157894737
chr10	103347300	103429325	14	11750	16.3835616438356
chr16	17471700	17517200	14	6175	13
chr16	53065025	53165950	14	17625	15.7142857142857
chr17	43201775	43275250	14	18000	13.25
chr17	73841075	73907275	14	10425	17.2881355932203
chr19	10981050	11005075	14	11175	4.10989010989011
chr19	20344450	20388800	14	8800	17.8064516129032
chr2	42160850	42194300	14	11000	16.3103448275862
chr2	187405650	187477800	14	13775	14.5806451612903
chr20	31044075	31105225	14	14525	13.6666666666667
chr20	57199225	57268550	14	14375	13.858407079646
chr20	57450400	57483550	14	14550	6.71052631578947
chr20	61507000	61586075	14	19950	17.8032786885246
chr21	35445025	35473325	14	8575	16.7462686567164
chr22	40572450	40616425	14	14900	15.5882352941176
chr3	30647575	30737025	14	11800	16.8888888888889
chr3	99579100	99664275	14	10975	17.3734939759036
chr4	113625600	113691500	14	19450	18.1410256410256
chr4	170146200	170193425	14	15300	15.4246575342466
chr5	14415400	14452850	14	8550	10.3921568627451
chr5	89822700	89859400	14	10475	16.4561403508772
chr6	34191125	34217350	14	14875	2.84662576687117
chr6	39160475	39200325	14	11225	13.6551724137931
chr7	2646475	2685550	14	10950	10.0571428571429
chr7	7207550	7254525	14	15625	9.45054945054945
chr7	20814925	20840600	14	11350	15.7142857142857
chr7	130571775	130607225	14	12350	12.9767441860465
chr7	158604475	158657325	14	14300	15.037037037037
chr9	2745250	2845300	14	17975	17.6707317073171
chr9	109621825	109697125	14	25000	11.1304347826087
chr9	116298500	116398500	14	14375	15.7391304347826
chr1	25031025	25075350	13	10750	16.4444444444444
chr1	150186025	150362300	13	24975	15.906976744186
chr1	160598575	160651175	13	17600	13.2592592592593
chr1	203236600	203297950	13	17375	13.6
chr1	234630625	234683175	13	12125	16.6944444444444
chr10	11047275	11080375	13	12050	15.3513513513514
chr10	43885525	43954300	13	19725	11.948275862069
chr10	95506700	95564525	13	12575	14.1978021978022
chr11	67330600	67398850	13	12350	14.7378640776699
chr11	73017925	73046575	13	14225	7.50943396226415
chr11	76470500	76512700	13	15850	9.51612903225806
chr11	94465500	94485700	13	8575	4.53932584269663
chr12	8941175	8976050	13	8350	13.1294117647059
chr12	12652000	12716650	13	12375	13.9591836734694
chr12	65059425	65086350	13	10325	5.25423728813559
chr13	73630050	73650375	13	8625	15.8709677419355
chr15	72511675	72536175	13	13300	4.98245614035088
chr16	9183675	9209575	13	10050	12.1875
chr16	70451350	70495025	13	14025	12.6896551724138
chr19	5948650	5978875	13	12825	7.9375
chr19	40909675	40952550	13	11050	15.2307692307692
chr2	20766775	20818400	13	10125	13.0361445783133
chr20	33847175	33908950	13	15925	13.9821428571429
chr3	48466750	48517225	13	14550	8.5679012345679
chr4	134180075	134198000	13	12575	5.15789473684211
chr4	169717925	169772325	13	13850	9.69230769230769
chr5	138609100	138634600	13	13975	4.7972027972028
chr5	149820975	149879825	13	17300	15
chr6	15239875	15270200	13	16250	5.31764705882353
chr6	41513250	41553250	13	14225	14.6285714285714
chr6	90191550	90233575	13	11950	12.9041095890411
chr6	139889725	139933375	13	8975	12.8
chr6	151757650	151779675	13	9250	8.90909090909091
chr7	42250075	42278950	13	17950	3.15151515151515
chr8	66698950	66755475	13	12050	16.55
chr9	8852250	8873125	13	8325	4.94736842105263
chr9	74356850	74384375	13	13700	16.3333333333333
chr9	128275625	128288475	13	6275	4.30769230769231
chr1	213070975	213102875	12	10150	7.14285714285714
chr10	91086575	91129225	12	11425	13.6206896551724
chr11	10314400	10350600	12	15950	14.6666666666667
chr11	61536700	61602875	12	15225	13.5714285714286
chr11	77159625	77191025	12	11475	12.2127659574468
chr11	94372550	94392050	12	10300	2.73684210526316
chr12	45585925	45693200	12	15550	13.0144927536232
chr12	81470675	81489975	12	7900	8.08333333333333
chr15	70370950	70404425	12	12525	11.3684210526316
chr15	89153125	89192425	12	8400	12.7333333333333
chr16	18796300	18818400	12	10575	6.35849056603774
chr16	70719200	70760575	12	9675	9.51898734177215
chr16	73066800	73093150	12	8375	10.6764705882353
chr17	14203700	14245325	12	11200	11.7894736842105
chr17	35441550	35491350	12	8075	12.4736842105263
chr19	13943950	13992975	12	15825	14.304347826087
chr19	39615025	39636150	12	6900	6.27450980392157
chr19	48101425	48127825	12	11750	7.87878787878788
chr19	54272025	54294675	12	6425	9.7037037037037
chr2	37874875	37917325	12	16000	10
chr2	155428175	155448400	12	6525	14.5625
chr2	174868525	174946025	12	10500	12.35
chr2	235583125	235603175	12	7075	8.66666666666667
chr20	35448250	35492700	12	8100	14.8837209302326
chr20	60925275	60964125	12	21100	9.41935483870968
chr3	53269575	53322650	12	12675	10.7547169811321
chr3	141107675	141145800	12	10325	6.17647058823529
chr3	146220775	146262925	12	15925	13.0882352941176
chr3	164038925	164060600	12	11100	13.75
chr3	184050500	184089900	12	10925	13.1891891891892
chr3	194893225	194931775	12	7875	11.6086956521739
chr3	195612300	195642050	12	10250	8.70886075949367
chr4	37978175	38012325	12	9350	11.6
chr4	88817025	88857225	12	11925	13.2
chr4	141059000	141164975	12	15050	14.1224489795918
chr4	154110200	154182725	12	15450	13.86
chr5	16702350	16744700	12	16850	8.97959183673469
chr5	36590925	36638725	12	7875	12.7857142857143
chr5	140855075	140905475	12	14550	10.6666666666667
chr6	10573750	10599000	12	12000	6.16666666666667
chr6	29589750	29645525	12	15225	11.5700934579439
chr6	143973675	144022275	12	12550	12.4285714285714
chr6	158402150	158482450	12	12925	14.2113821138211
chr7	27135800	27155350	12	8350	13.6521739130435
chr8	26450850	26516575	12	14350	14.9375
chr8	145008400	145031775	12	13400	3.32727272727273
chr9	14692500	14760100	12	22425	14.7837837837838
chr9	37414775	37487375	12	15225	14.3333333333333
chr9	101008825	101037200	12	5450	11.5897435897436
chr9	127515125	127575550	12	20425	13.52
chr9	128508175	128526175	12	11875	2.03225806451613
chr1	3525900	3548975	11	6175	9.38095238095238
chr1	44435700	44471850	11	8275	11.8620689655172
chr1	65884800	65900425	11	7500	6.42424242424242
chr1	68672650	68698850	11	10750	11.4782608695652
chr1	173398500	173488425	11	14625	13.1212121212121
chr1	205658100	205688350	11	6000	8.17647058823529
chr1	206857850	206897850	11	12175	13.2592592592593
chr1	221877900	221899525	11	8500	6.16666666666667
chr1	224003050	224034850	11	7325	11.375
chr1	244599025	244625100	11	8475	10.5185185185185
chr10	11183350	11235225	11	10550	12
chr10	111827825	111844225	11	8725	4.10526315789474
chr11	118475900	118506650	11	12700	4.65384615384615
chr12	109217750	109252525	11	15675	11.75
chr14	21966975	22026425	11	16875	12.3448275862069
chr14	24013675	24038575	11	8750	9.59375
chr14	93499700	93526825	11	4650	11.3076923076923
chr14	103986325	104043050	11	11200	13.0243902439024
chr17	25659200	25681350	11	7075	10.9473684210526
chr17	79359075	79397600	11	17725	7.06818181818182
chr18	72162650	72177425	11	6900	11.1333333333333
chr19	18525575	18551325	11	9425	7.78823529411765
chr19	41281100	41317650	11	11925	9.77333333333333
chr2	25451850	25501325	11	12175	11.7
chr20	270475	329650	11	16450	11.4380165289256
chr20	25510875	25533625	11	10825	7.52380952380952
chr22	30376950	30407225	11	9125	10.8409090909091
chr3	14443350	14482625	11	9550	9.31578947368421
chr3	15346750	15374650	11	10750	10.6037735849057
chr3	156391550	156410100	11	13150	8.26666666666667
chr4	76593175	76652775	11	12325	12.207650273224
chr4	114667750	114687450	11	9675	10.5333333333333
chr5	34655525	34719100	11	14300	10.6829268292683
chr6	35685975	35710725	11	11700	4.125
chr6	36545700	36577675	11	11825	5.41818181818182
chr6	99075100	99092600	11	5300	9.52173913043478
chr6	131310825	131325625	11	4775	9.92307692307692
chr7	20151925	20170050	11	12325	8.85714285714286
chr7	70034175	70061925	11	6950	11.6521739130435
chr7	134549650	134586550	11	9350	10.8712871287129
chr8	11280800	11332175	11	16325	11.0508474576271
chr8	22221825	22256075	11	10550	11.3253012048193
chr8	122632550	122662300	11	13700	11.9512195121951
chr8	144896200	144923125	11	10900	12.7272727272727
chr9	673575	709475	11	11750	8.4
chr9	35068800	35117450	11	16575	10.4273504273504
chr9	108049450	108073375	11	10200	6.2258064516129
chr9	133681025	133737000	11	14175	11.6666666666667
chrX	48753900	48795250	11	11450	8.69444444444444
chr1	26704775	26759775	10	18500	8.24489795918367
chr1	35639800	35659525	10	12075	2.13333333333333
chr1	47133225	47159025	10	8625	11.4285714285714
chr1	78432150	78452775	10	9200	9.21212121212121
chr1	178222475	178253875	10	9750	9.46666666666667
chr10	8091800	8118000	10	13150	6.52173913043478
chr10	34465425	34480075	10	4900	7.63265306122449
chr10	53790050	53804050	10	4875	10.0952380952381
chr10	88514750	88562125	10	9525	9.75
chr11	7593150	7634675	10	15475	5.09704641350211
chr11	33711150	33758775	10	11000	11.504
chr12	31454275	31480175	10	13075	5.73451327433628
chr12	52240475	52263675	10	5800	10.1666666666667
chr12	125389100	125425700	10	14850	4.73913043478261
chr14	21536850	21575025	10	12225	7.24223602484472
chr14	65165600	65193450	10	12025	5.61904761904762
chr15	37386500	37403050	10	9775	6.95652173913043
chr16	85026300	85048500	10	7175	6.45454545454545
chr17	4823025	4903475	10	20375	9.79865771812081
chr17	26368325	26385750	10	4975	7.02222222222222
chr17	26645100	26699000	10	13125	7.14583333333333
chr17	39928750	39975800	10	13750	5.5
chr17	74683650	74735850	10	16800	11.1147540983607
chr17	79450925	79487075	10	11750	8.68571428571429
chr2	38302925	38335700	10	13275	10.4
chr2	45001925	45033000	10	9425	7.11320754716981
chr2	60756250	60784425	10	16575	10.952380952381
chr2	66656850	66674350	10	10800	4.34782608695652
chr2	97522850	97573825	10	13975	9.74137931034483
chr2	110358550	110374850	10	6700	8.875
chr22	21995650	22021300	10	7275	9.85714285714286
chr3	111570150	111592225	10	13075	1.76190476190476
chr4	8428975	8475250	10	11525	11.0714285714286
chr4	41134550	41162825	10	9100	5.51401869158879
chr4	93188700	93201325	10	5825	7.58823529411765
chr5	115773400	115798950	10	6175	10.0526315789474
chr5	147240275	147262675	10	7400	11.2857142857143
chr6	35435600	35466250	10	14725	7.77391304347826
chr6	44084025	44102025	10	7350	7.10526315789474
chr6	148822800	148852800	10	9225	6.6
chr6	170595200	170616550	10	7500	8.21621621621622
chr7	51375775	51396050	10	8075	8.18918918918919
chr7	101499525	101528150	10	7550	7.3953488372093
chr7	148011100	148055725	10	17975	11.1428571428571
chr7	150058675	150084000	10	15325	10.3870967741935
chr8	23820100	23838675	10	7875	9.96
chr8	72581925	72600550	10	7575	7.67441860465116
chr8	138415150	138427825	10	6825	3.68
chr9	90018550	90032625	10	7625	5.81818181818182
chr9	129413900	129440125	10	7200	8.3448275862069
chr9	135989625	136025325	10	7675	7.71134020618557
chrX	136644250	136668350	10	14225	3.10091743119266
chr1	933775	961350	9	11900	3.5
chr1	17215275	17265975	9	11950	7.43119266055046
chr1	28573000	28595775	9	7625	8.04651162790698
chr1	33098275	33121425	9	6850	6.66666666666667
chr1	33800125	33848775	9	18625	6.86153846153846
chr1	40343375	40368050	9	12275	2.99115044247788
chr1	48441525	48463400	9	6775	8.15384615384615
chr1	52422125	52440025	9	7000	3.55555555555556
chr1	167674825	167697000	9	7950	9.73134328358209
chr1	200978950	200992300	9	4825	8.66666666666667
chr1	208397825	208419025	9	16625	1.06666666666667
chr1	226397800	226415075	9	8375	2.91176470588235
chr1	230984975	231005575	9	9450	4.38888888888889
chr10	45469975	45497500	9	7150	8.43243243243243
chr10	79788200	79801000	9	8475	5.71428571428571
chr10	82167525	82181300	9	8200	8
chr10	95751275	95767050	9	5200	8.61111111111111
chr10	133792775	133824725	9	9425	7.21212121212121
chr11	59304875	59333850	9	7325	7.46666666666667
chr11	62629475	62657850	9	9050	8.63157894736842
chr11	78074800	78093300	9	6600	8.23255813953488
chr12	1697500	1715750	9	5700	9.84810126582278
chr12	21795725	21811125	9	6650	4.16666666666667
chr12	48196850	48223250	9	12500	6.5
chr15	60286450	60303500	9	9025	3.97183098591549
chr15	66762150	66808200	9	13725	6.9004329004329
chr15	93178375	93198775	9	6325	6.75
chr16	58033750	58066775	9	8550	9.37142857142857
chr16	66637675	66657950	9	7850	7.7910447761194
chr17	30809800	30817625	9	4250	2.03174603174603
chr17	36068525	36105975	9	9825	9.95833333333333
chr17	57902975	57933100	9	13100	6.07407407407407
chr17	74254825	74273375	9	7350	5.37931034482759
chr18	7728475	7754800	9	6000	9.70731707317073
chr18	46339775	46399750	9	12625	7.37096774193548
chr19	5112425	5133150	9	8525	6.87878787878788
chr19	6056725	6100600	9	8575	10.0266666666667
chr19	55881200	55920350	9	10525	9.30769230769231
chr2	205125100	205148275	9	6975	7.65333333333333
chr2	224795000	224823800	9	7975	5.62264150943396
chr20	32399175	32420250	9	5900	9.42574257425743
chr20	35168925	35227225	9	11700	9.09316770186335
chr20	50406150	50428975	9	11200	6.4
chr21	35013300	35032725	9	8475	4.94736842105263
chr3	5054775	5068750	9	6925	2.54545454545455
chr3	42622500	42647450	9	9125	8.57142857142857
chr3	85005750	85018350	9	6550	8
chr3	167441000	167454200	9	6525	4.63636363636364
chr4	93353675	93368650	9	7700	5.86206896551724
chr4	102069925	102079950	9	3525	7.72972972972973
chr4	113970000	113987050	9	7525	7.91304347826087
chr4	134067200	134078750	9	9275	1.875
chr4	134451650	134460150	9	3850	3.03030303030303
chr4	138431825	138466775	9	9325	9.24096385542169
chr4	153847800	153886025	9	8525	8.44262295081967
chr4	187162625	187188550	9	7775	8.55555555555556
chr5	38595025	38608075	9	3350	7.41176470588235
chr5	82759650	82790675	9	9275	8.5
chr5	87684025	87694000	9	6450	2.21428571428571
chr5	123137175	123151625	9	8850	1.9672131147541
chr5	124298800	124342950	9	9950	7.81954887218045
chr5	180644450	180695200	9	14425	6.5
chr6	16239200	16266125	9	6925	6.35555555555556
chr6	27095150	27117150	9	13350	2.73118279569892
chr6	32142175	32165425	9	11100	3.56218905472637
chr6	53391825	53413550	9	8650	9.35135135135135
chr6	63507250	63521025	9	5275	9.05263157894737
chr6	106492275	106511825	9	6800	7.6
chr6	114741450	114752250	9	5000	4.03174603174603
chr6	119661400	119672175	9	5650	6.31578947368421
chr7	23493875	23530850	9	16975	9.6140350877193
chr7	26223275	26245425	9	15100	2.93333333333333
chr7	83768375	83786925	9	6625	8.62068965517241
chr7	83816325	83837275	9	12425	4.47457627118644
chr7	93263000	93276500	9	10725	3.92857142857143
chr7	95931900	95957525	9	7225	4.85714285714286
chr7	99745875	99766625	9	5625	7.23076923076923
chr7	137888450	137943950	9	12200	9.89300411522634
chr8	17013000	17042200	9	9200	7.66666666666667
chr8	28347350	28376175	9	11450	8.6984126984127
chr8	82806325	82816475	9	4775	6.35
chr9	16505325	16526950	9	6975	9.67741935483871
chr9	72361150	72380275	9	7000	9.23809523809524
chr9	111860275	111883775	9	8800	6.44776119402985
chr9	129873725	129896750	9	8475	8.26086956521739
chr9	140557675	140577350	9	10525	2.47058823529412
chrX	16195425	16218075	9	7050	6.97637795275591
chrX	102678775	102702000	9	13675	6.21276595744681
chrX	117479225	117495450	9	8050	6.2
chr1	26481600	26504450	8	5000	6.8
chr1	26602250	26617925	8	6925	7.25
chr1	27924025	27935175	8	8425	3.86206896551724
chr1	55670900	55699800	8	7150	7.76829268292683
chr1	113351625	113370025	8	14400	2.20512820512821
chr1	149887625	149914250	8	7275	5.49180327868852
chr1	160370350	160385375	8	12150	0.451923076923077
chr1	184016350	184038225	8	6050	7.04545454545455
chr1	218649875	218673475	8	8850	7.27536231884058
chr1	234734500	234756150	8	18725	0.710900473933649
chr10	14446725	14471950	8	6250	8.07317073170732
chr10	17027850	17051600	8	7850	7.3
chr10	33226750	33252575	8	14375	4.29032258064516
chr10	35667325	35684450	8	6475	4.60194174757282
chr10	35921575	35932975	8	5950	4.13513513513514
chr10	97224500	97241675	8	6350	7.21311475409836
chr10	102116325	102135025	8	8650	4.81818181818182
chr11	6623475	6642575	8	10150	3.15966386554622
chr11	61516875	61524775	8	3975	6.5625
chr11	67884500	67896800	8	4900	5.46153846153846
chr11	70048900	70067200	8	8125	7.95238095238095
chr11	71780475	71802325	8	5850	7.11111111111111
chr11	129938500	129960075	8	8675	8.15873015873016
chr12	4377875	4389075	8	8775	1.66666666666667
chr12	57846275	57856600	8	4125	7.25
chr12	81170625	81188850	8	5650	7.74468085106383
chr12	92528150	92541775	8	10500	2
chr12	95008025	95016350	8	4900	4.75
chr12	95593175	95624825	8	13050	5.7037037037037
chr12	97946125	97956200	8	5625	4.74509803921569
chr13	31421850	31455950	8	9225	7.95862068965517
chr13	54836050	54847625	8	10025	1.08
chr13	56227400	56238425	8	4800	5.18518518518519
chr14	34400350	34421125	8	7600	6.21621621621622
chr14	77769475	77807250	8	12125	4.83982683982684
chr14	85993650	86002850	8	6800	1.56666666666667
chr14	87699825	87708625	8	6325	1.53333333333333
chr15	77914750	77926900	8	3800	8.1875
chr15	89525650	89543100	8	7900	7.875
chr16	2198250	2209300	8	7500	2.04081632653061
chr16	57831550	57850300	8	6100	7.26315789473684
chr17	4752000	4763825	8	4475	5.16279069767442
chr17	21002000	21034525	8	7725	7.16959064327485
chr17	25896950	25905950	8	5425	5.33333333333333
chr17	27466000	27507150	8	11175	6.22764227642276
chr17	35836300	35855700	8	7200	8.12903225806452
chr17	36605400	36622100	8	8475	5.04615384615385
chr17	67408325	67422750	8	4550	7.53846153846154
chr18	3245875	3265650	8	12450	1.40625
chr18	8608675	8624750	8	7000	4
chr18	19744200	19775275	8	29950	0.153846153846154
chr18	34044125	34073925	8	8425	6.72307692307692
chr18	47923475	47932800	8	3475	5.40350877192982
chr18	51761275	51806650	8	7725	6.83636363636364
chr19	53219300	53253350	8	8950	4.22916666666667
chr19	54676350	54713975	8	15375	6.90909090909091
chr2	26972500	26988825	8	6650	3.31868131868132
chr2	44901050	44909425	8	4850	1.5
chr2	63798575	63818850	8	6050	7.60902255639098
chr2	109203000	109240500	8	8275	7.736
chr2	110447675	110461825	8	6950	2.02469135802469
chr2	112655175	112667300	8	6400	3.28
chr2	171567800	171576175	8	6300	1.26666666666667
chr2	175651450	175661800	8	5200	6.66666666666667
chr2	225437450	225451250	8	5200	4.15384615384615
chr20	6678050	6693075	8	7875	4.15584415584416
chr20	6745175	6754875	8	6825	2.03846153846154
chr20	22543975	22566075	8	15525	1.89403973509934
chr20	23329675	23344500	8	7600	2.66115702479339
chr22	19158425	19167575	8	5600	2.25
chr22	30782400	30822550	8	9375	7.67195767195767
chr22	40391200	40411775	8	8725	5.29292929292929
chr3	52079475	52092000	8	5900	3.37864077669903
chr3	52483900	52492125	8	4100	7.90909090909091
chr3	90118625	90139575	8	8625	6.29508196721311
chr3	98604450	98612600	8	2475	8.08695652173913
chr3	112351375	112373875	8	6300	5.89041095890411
chr3	133961775	133980475	8	5600	8.05479452054795
chr3	147648000	147664550	8	5825	5.95
chr3	159479500	159509400	8	8950	7.40350877192982
chr3	187453800	187468775	8	11875	1.11428571428571
chr4	15679025	15697575	8	10675	1.60846560846561
chr4	30838100	30849375	8	5100	5.68181818181818
chr4	56038650	56053850	8	4925	8.06666666666667
chr4	141658800	141678975	8	5925	5.80952380952381
chr4	187597625	187649575	8	13100	7.86666666666667
chr5	40826625	40841975	8	7325	6.09523809523809
chr5	73921050	73938300	8	13000	6.97560975609756
chr5	106312675	106321175	8	4225	8.19354838709677
chr5	149516600	149527450	8	6800	6.06896551724138
chr5	153569725	153582700	8	5525	3.11827956989247
chr5	171423775	171437575	8	7050	7.57894736842105
chr5	179494350	179518275	8	9200	7.60975609756098
chr6	21098500	21115825	8	6475	7.55882352941176
chr6	24910500	24936700	8	7675	6.22727272727273
chr6	33737700	33759450	8	12425	3.58333333333333
chr6	111573375	111581875	8	4175	6.06896551724138
chr6	153296225	153325325	8	11250	6.46464646464646
chr7	25886875	25902900	8	8800	1.42857142857143
chr7	37420325	37439950	8	5150	7.68253968253968
chr7	74064475	74078850	8	7525	4.43478260869565
chr7	100070725	100088225	8	4475	8.24390243902439
chr7	123565750	123586175	8	6825	6.83606557377049
chr7	127525000	127544900	8	6800	7.26086956521739
chr7	127614550	127638125	8	6700	6
chr7	129464500	129477375	8	4125	7.52380952380952
chr7	130126200	130134400	8	5250	1.54545454545455
chr8	27465325	27474675	8	4950	8.35294117647059
chr8	28557800	28572350	8	8800	2.56
chr8	77585250	77620375	8	11675	8.36111111111111
chr9	14309400	14323425	8	7400	3.28395061728395
chrX	10571200	10603200	8	10775	4.72727272727273
chrX	100645400	100674025	8	8600	7.31884057971014
chrX	136506300	136514275	8	3950	3.76470588235294
chr1	1707450	1715125	7	5500	3.41666666666667
chr1	6294475	6306850	7	6875	3.65957446808511
chr1	8758275	8778500	7	9450	3.24
chr1	19264900	19283875	7	7575	2.20618556701031
chr1	23666300	23704250	7	12800	4.2962962962963
chr1	33276375	33285050	7	7025	0.575757575757576
chr1	38890150	38897550	7	5525	1.17333333333333
chr1	45793475	45807300	7	6000	6.03076923076923
chr1	59522800	59550300	7	7675	4.78181818181818
chr1	95385425	95402900	7	8350	6.64444444444444
chr1	100803775	100828950	7	8000	4.82051282051282
chr1	110526925	110550400	7	8575	5.07692307692308
chr1	112933725	112948375	7	6750	5.33333333333333
chr1	114573775	114583075	7	8050	0.3125
chr1	167188275	167197575	7	6225	3.16666666666667
chr10	22604750	22615225	7	3775	4.4390243902439
chr10	32289650	32293650	7	2575	1.59090909090909
chr10	35698100	35711525	7	6450	3.8695652173913
chr10	73595425	73621150	7	9450	5.28
chr10	76967400	76995450	7	10600	3.40540540540541
chr10	103532050	103545250	7	8250	6.4
chr10	116274800	116298650	7	6000	6.4
chr11	6324525	6348450	7	7375	5.90322580645161
chr11	35561575	35576825	7	4300	4.74074074074074
chr11	47421275	47448550	7	6775	6.18691588785047
chr11	69249550	69259775	7	4375	4.43333333333333
chr11	121162600	121171725	7	5825	3.66666666666667
chr11	126215025	126226775	7	4675	6.65217391304348
chr11	130738150	130747450	7	3325	6.70588235294118
chr12	6872425	6888775	7	7075	6.16363636363636
chr12	32597575	32616025	7	8200	4.37974683544304
chr12	59300800	59320150	7	13075	4.32
chr12	69861100	69870350	7	6625	2.13793103448276
chr12	79802025	79818525	7	4350	5.85714285714286
chr12	81599450	81604200	7	3350	3.09090909090909
chr12	115118050	115125925	7	5375	4.72727272727273
chr13	46092300	46102850	7	3325	5.57692307692308
chr13	51737450	51750475	7	6425	2.0952380952381
chr13	79973875	79981300	7	4500	2.54545454545455
chr13	93867775	93884750	7	10575	3.25925925925926
chr13	99127850	99148975	7	6550	6.5
chr13	115021650	115027500	7	2700	3.77777777777778
chr14	100680225	100712825	7	9025	6.23728813559322
chr15	27002900	27019300	7	7025	3.03825136612022
chr15	40737550	40748925	7	4025	4.47619047619048
chr15	41850050	41862025	7	8950	1.02439024390244
chr15	60662200	60672650	7	6300	5.58823529411765
chr15	85290450	85296375	7	3700	2
chr17	20937550	20947850	7	7050	3.77777777777778
chr17	36754300	36766400	7	3700	4.51428571428571
chr17	58460850	58470825	7	7150	0.785714285714286
chr17	71607500	71614525	7	5800	0.461538461538462
chr17	74128175	74138150	7	4075	4.96551724137931
chr17	79668175	79680750	7	5550	3.46564885496183
chr18	6557125	6574725	7	8900	6.57142857142857
chr18	7566425	7585125	7	7675	4.67391304347826
chr18	18941150	18949425	7	5075	2.44444444444444
chr18	74161775	74172500	7	6775	6.18181818181818
chr19	7984625	7994650	7	3275	6.52173913043478
chr19	12896750	12918175	7	9775	4.57534246575342
chr19	55516925	55524275	7	4300	2.26923076923077
chr19	55984650	56000225	7	6450	5.60824742268041
chr2	35660975	35668875	7	4925	2
chr2	58460100	58468825	7	3700	6.36363636363636
chr2	58761900	58770050	7	5575	2.61111111111111
chr2	60734625	60748675	7	4625	5.81176470588235
chr2	66796050	66809125	7	6800	4.32258064516129
chr2	222403750	222438975	7	9350	5.49450549450549
chr2	225076000	225090975	7	4325	4.7037037037037
chr2	227655450	227666525	7	7150	2.97297297297297
chr2	239329275	239348900	7	5125	6.17391304347826
chr20	14685300	14698575	7	5500	3.94392523364486
chr20	31559450	31565425	7	4425	1.79166666666667
chr20	35088925	35101900	7	7725	4.8
chr21	16423150	16438650	7	10675	3.37634408602151
chr21	32917600	32932575	7	7050	2.70718232044199
chr21	36254475	36263900	7	6675	1.52688172043011
chr21	40350675	40365825	7	5200	6.23880597014925
chr21	43170400	43189500	7	8425	4.38167938931298
chr22	17737575	17754575	7	11575	2.03076923076923
chr22	18914150	18926575	7	5050	2.89473684210526
chr22	38785225	38796300	7	7175	4.82758620689655
chr22	40887900	40909300	7	6175	4.8433734939759
chr3	23846850	23853775	7	5950	1.41176470588235
chr3	49026550	49067400	7	12000	5.90476190476191
chr3	52310125	52323575	7	8225	2
chr3	58369225	58380800	7	4100	5.1
chr3	99355725	99367175	7	5975	2.31578947368421
chr3	149958575	149973700	7	3525	6.57575757575758
chr3	187925475	187939825	7	6175	2.86315789473684
chr4	1711750	1729675	7	7400	2.93333333333333
chr4	9601900	9609125	7	3500	2.25
chr4	53700275	53709525	7	4950	3.19047619047619
chr4	87542650	87555300	7	5125	5.64
chr4	95369150	95381125	7	6775	6.38888888888889
chr4	105408025	105423025	7	7500	3.625
chr4	129746000	129758925	7	5550	2.63414634146341
chr4	130943925	130950175	7	4975	0.580645161290323
chr4	180084400	180094800	7	4875	6.12903225806452
chr4	183159300	183180275	7	6250	6.66666666666667
chr5	1097725	1112150	7	8175	1.74576271186441
chr5	32270650	32288650	7	6950	4.74226804123711
chr5	53292700	53320250	7	12125	4.9645390070922
chr5	58289975	58299300	7	4900	6.25
chr5	85935575	85942525	7	3975	3.43396226415094
chr5	93690125	93699350	7	7700	1.16666666666667
chr5	142775050	142785550	7	7275	1.10344827586207
chr5	146420525	146428200	7	5825	1.47058823529412
chr5	161700475	161711450	7	7025	1.58823529411765
chr5	175840550	175847650	7	2850	6
chr5	179757225	179780925	7	9000	6.24390243902439
chr6	10412100	10427125	7	4850	4.92307692307692
chr6	11762350	11773300	7	5475	3.72222222222222
chr6	37522100	37534250	7	4450	5.31428571428571
chr6	38229250	38241750	7	4625	5.27272727272727
chr6	44619375	44636000	7	5775	6.18823529411765
chr6	75989125	75995450	7	4925	0.439024390243902
chr6	116421475	116430725	7	6775	0.862745098039216
chr6	119203475	119225875	7	10375	6.36036036036036
chr6	144965025	144983625	7	9250	4.11428571428571
chr6	153001525	153007825	7	5425	0.526315789473684
chr6	160643400	160662150	7	6400	5.29850746268657
chr7	2851525	2866250	7	8175	3.41935483870968
chr7	13055550	13073350	7	7400	5.62204724409449
chr7	16676425	16690125	7	6000	3.1006711409396
chr7	47353250	47372775	7	6175	6.421875
chr7	100270975	100305000	7	10050	6.43820224719101
chr7	116162000	116168675	7	4850	1.30434782608696
chr7	121564000	121586375	7	10125	4.22222222222222
chr8	11658475	11671475	7	8450	5.32075471698113
chr8	68862275	68881700	7	7450	5.37209302325581
chr8	86374025	86382350	7	2775	5.11111111111111
chr8	104656050	104665725	7	5675	1.70434782608696
chr8	146011650	146025050	7	10550	1.15217391304348
chr9	16808800	16829375	7	6825	5.7
chr9	89555575	89563875	7	6650	0.608695652173913
chr9	95963450	95970375	7	2725	4.60869565217391
chr9	127997850	128006175	7	6325	1.44444444444444
chr9	136738450	136758475	7	7375	4.58823529411765
chrX	45626375	45635575	7	3375	5.56521739130435
chrX	133304950	133316000	7	8250	1.44086021505376
chr1	18965825	18971700	6	3400	1.58823529411765
chr1	22768600	22781525	6	5400	3.60714285714286
chr1	23126100	23135675	6	3600	4.33333333333333
chr1	28831750	28847250	6	10225	2.86
chr1	34628525	34633375	6	3375	1.17391304347826
chr1	39451250	39468025	6	7100	2.88372093023256
chr1	45979450	45988900	6	6200	1.84126984126984
chr1	66813700	66826225	6	10075	3.55555555555556
chr1	67389125	67399500	6	6475	1.73426573426573
chr1	67892475	67898000	6	4850	0.347826086956522
chr1	110879950	110893850	6	11450	0.842105263157895
chr1	116915050	116925575	6	9500	0.846153846153846
chr1	144925075	144942125	6	11800	2.05128205128205
chr1	147010250	147017600	6	5050	2.20689655172414
chr1	166916275	166922300	6	4250	1.34146341463415
chr1	167126900	167143775	6	5500	3.94594594594595
chr1	169071650	169085700	6	7825	3.88888888888889
chr1	193428400	193432775	6	2925	1.08571428571429
chr1	211748750	211755375	6	4475	1.76923076923077
chr1	226838000	226852275	6	7500	2.55445544554455
chr1	235438500	235445875	6	3175	4.14285714285714
chr1	238540300	238544475	6	2600	1.9375
chr1	240192475	240197450	6	2125	2.86486486486486
chr1	244210350	244220350	6	7650	1.67741935483871
chr10	18938700	18957650	6	8225	3.09615384615385
chr10	25007175	25014400	6	5750	1.01818181818182
chr10	29390825	29402875	6	4525	3.3134328358209
chr10	35747525	35760975	6	4825	4.025
chr10	54072975	54078675	6	3525	2.56521739130435
chr10	59996900	60001525	6	3625	0.705882352941177
chr10	63657000	63664425	6	4850	2.6551724137931
chr10	72382625	72386800	6	3075	0.82051282051282
chr10	77156100	77164600	6	5050	3.75
chr10	88841725	88855775	6	6975	2.44324324324324
chr11	28854725	28858950	6	3000	1.17241379310345
chr11	60915375	60933125	6	9100	3.74736842105263
chr11	63527750	63537325	6	8075	0.8
chr11	65679525	65687800	6	4275	3.52631578947368
chr11	68808125	68819050	6	3925	4.3859649122807
chr11	93466725	93478600	6	9000	0.731707317073171
chr11	93853775	93869650	6	6250	5.11111111111111
chr11	118766350	118801425	6	22100	1.84016393442623
chr12	19584300	19600350	6	5825	4
chr12	23008150	23014450	6	3375	3.44
chr12	46758900	46786475	6	15900	1.42857142857143
chr12	47664675	47672725	6	3100	4.84375
chr12	59715975	59724475	6	4150	3.71014492753623
chr12	76337450	76354450	6	6400	3.64705882352941
chr12	76411850	76432500	6	9100	4.59459459459459
chr12	96587700	96593350	6	3675	1.45714285714286
chr12	99249375	99267750	6	6800	3.92592592592593
chr12	107152900	107169275	6	7950	3.67647058823529
chr12	109078725	109097625	6	12925	1.57692307692308
chr13	30415075	30425400	6	6700	4.59090909090909
chr13	38488300	38492975	6	3125	3.42857142857143
chr13	40058375	40073350	6	4400	3.91176470588235
chr13	52206650	52221050	6	6025	3.23076923076923
chr13	95358775	95365625	6	5325	1.76470588235294
chr13	98973200	98986025	6	5850	4.84745762711864
chr13	107180925	107188825	6	4875	2.04166666666667
chr13	109916125	109927525	6	7500	2.42
chr14	48730100	48738375	6	4375	5.02040816326531
chr14	59094925	59106150	6	4450	4.66666666666667
chr14	59796950	59804250	6	3150	3.54838709677419
chr14	69253125	69283550	6	12675	3.37931034482759
chr14	74179050	74192950	6	5525	4.64705882352941
chr14	74813225	74829000	6	5700	4.23529411764706
chr14	91879400	91884800	6	3900	0.857142857142857
chr14	93795950	93800475	6	4000	0.647058823529412
chr14	95228600	95242625	6	13200	0.53125
chr15	65705600	65716025	6	7100	1.21495327102804
chr15	70991025	71006875	6	8075	2.06060606060606
chr16	11035075	11040850	6	2175	3.77777777777778
chr16	14395000	14404875	6	6825	1.42857142857143
chr16	14590925	14605800	6	4825	4.81159420289855
chr16	19298925	19303950	6	3675	1.52631578947368
chr16	49886700	49891600	6	3900	0.761904761904762
chr16	51177250	51190700	6	12475	0.5
chr16	54960025	54965700	6	5100	0.272727272727273
chr16	57213050	57230425	6	5025	4.83950617283951
chr16	84758025	84767000	6	5450	1.40740740740741
chr16	87415950	87428050	6	6825	2.20408163265306
chr17	10074375	10088300	6	4600	4.55813953488372
chr17	29884125	29889775	6	3375	2.84615384615385
chr17	54670125	54675450	6	3550	1.18918918918919
chr17	57831100	57842050	6	5825	4.91228070175439
chr17	63050300	63061450	6	7975	1.08333333333333
chr17	72733550	72749375	6	6650	5.05
chr17	75135900	75143725	6	3725	3.38666666666667
chr18	25751350	25764175	6	11325	0.653061224489796
chr18	29521575	29530875	6	5600	4.15686274509804
chr18	46064625	46075500	6	8550	0.566371681415929
chr18	74198500	74208750	6	7300	1.26190476190476
chr19	3975650	3990300	6	7375	3.93220338983051
chr19	9894350	9904275	6	5150	3.32142857142857
chr19	11195950	11206975	6	6775	1.7962962962963
chr19	11484550	11494950	6	4075	3.49514563106796
chr19	17509675	17531475	6	7675	2.81927710843373
chr19	36230750	36240300	6	4450	2.14159292035398
chr19	36815775	36823550	6	6550	1.54545454545455
chr19	44098425	44106750	6	4650	2.82608695652174
chr19	55404475	55409775	6	3275	2.04
chr2	5830275	5841225	6	9675	1.75
chr2	17719725	17727975	6	6025	0.787878787878788
chr2	58654300	58663750	6	5750	1.57142857142857
chr2	62422600	62429850	6	5250	1.41666666666667
chr2	82229775	82241375	6	6700	2.82926829268293
chr2	113605800	113609925	6	2975	0.975609756097561
chr2	121691900	121697325	6	3650	1
chr2	154388475	154393900	6	2050	2.91891891891892
chr2	161077125	161086200	6	4300	3.51612903225806
chr2	164455875	164460050	6	2850	1.86666666666667
chr2	171069225	171079500	6	5600	3.72602739726027
chr2	189141400	189171500	6	11350	3.61788617886179
chr2	202561650	202565675	6	3325	0.842105263157895
chr2	204667175	204676950	6	3575	4.57777777777778
chr2	208756975	208771100	6	4625	4.53333333333333
chr2	211033675	211046900	6	6450	4.26373626373626
chr2	216972225	216984000	6	10425	0.986301369863014
chr2	219987400	219992250	6	3475	1.09433962264151
chr20	14311675	14325825	6	7100	3.02564102564103
chr20	36470150	36476175	6	3850	2.68571428571429
chr20	38896625	38908675	6	5025	4.11764705882353
chr20	43119925	43126475	6	4375	1.51428571428571
chr20	55964525	55971425	6	3425	3.16
chr20	62573775	62591075	6	6300	4.3
chr21	32517850	32546775	6	6375	5.1195652173913
chr21	44087475	44095100	6	3850	2.65822784810127
chr21	45757575	45766075	6	6350	3.14285714285714
chr22	23860975	23881725	6	9750	3.86021505376344
chr22	25085650	25092975	6	3500	4.75
chr22	31637275	31650450	6	6400	3.07216494845361
chr22	35767600	35777725	6	5300	2.06711409395973
chr22	37574550	37596025	6	6450	4.68531468531468
chr22	45553300	45561975	6	7025	0.666666666666667
chr3	3840100	3848750	6	6175	4.45454545454545
chr3	5018550	5037400	6	11100	3.87412587412587
chr3	8699975	8705000	6	2950	1.56756756756757
chr3	13057325	13064525	6	3575	4.57142857142857
chr3	33466000	33489725	6	9475	2.46774193548387
chr3	43731325	43736250	6	4050	1.39130434782609
chr3	48221950	48232275	6	4250	3.90909090909091
chr3	55649400	55655250	6	2950	4.13636363636364
chr3	61857025	61864075	6	4625	1
chr3	65935350	65942250	6	4550	1.3
chr3	72424975	72429575	6	2850	1.78378378378378
chr3	109051300	109059400	6	6825	2.43478260869565
chr3	118925225	118931000	6	3275	3.45
chr3	139251325	139260175	6	5850	1.47474747474747
chr3	152877900	152884550	6	5725	0.434782608695652
chr3	155079875	155087700	6	4175	3.45454545454545
chr3	168333075	168337300	6	2425	2.21428571428571
chr3	169377625	169382150	6	2425	2.60869565217391
chr3	182970600	182986975	6	8775	1.73856209150327
chr3	194200725	194209775	6	4475	3.35
chr4	3928200	3935275	6	4675	2.37735849056604
chr4	37663325	37668800	6	3325	1.3968253968254
chr4	52708375	52720225	6	5650	4.95
chr4	55092550	55099575	6	3600	4.9
chr4	103741000	103753400	6	7800	4.64705882352941
chr4	113775775	113787575	6	7225	1.62962962962963
chr4	114062700	114070025	6	3875	2.10909090909091
chr4	120128425	120136175	6	5325	2.6875
chr4	125552325	125558550	6	2650	3.72413793103448
chr4	134512500	134519300	6	3750	3.56521739130435
chr4	166247200	166257850	6	5525	2.33333333333333
chr4	166299550	166306700	6	6500	0.692307692307692
chr4	169926375	169939525	6	4800	3.49579831932773
chr4	171148175	171152525	6	2525	1.70212765957447
chr4	175321275	175325925	6	3000	1.61111111111111
chr4	177177550	177181775	6	3375	0.431372549019608
chr5	9596500	9601900	6	2825	2.96296296296296
chr5	25440925	25449650	6	8075	0.328358208955224
chr5	35852925	35860350	6	4500	1.0952380952381
chr5	73831525	73841025	6	5025	3.03846153846154
chr5	98087475	98120050	6	12175	4.54961832061069
chr5	112126975	112133025	6	3450	4.14285714285714
chr5	116146325	116159775	6	6300	2.8
chr5	131825600	131833900	6	3925	4.76190476190476
chr5	149678300	149682850	6	2825	2.04761904761905
chr5	150157725	150164050	6	4200	1.72549019607843
chr5	180226550	180238650	6	9500	2.17391304347826
chr6	12007875	12014500	6	5875	0.5
chr6	19836825	19842575	6	3325	4.57142857142857
chr6	28945150	28954000	6	3600	3.86440677966102
chr6	33167250	33181700	6	8625	1.97435897435897
chr6	37207450	37213325	6	3525	1.33333333333333
chr6	56952925	56958075	6	2375	3.6
chr6	77267500	77274550	6	3650	3.2258064516129
chr6	83774775	83782325	6	4100	2.3030303030303
chr6	84784325	84799050	6	5875	5.13274336283186
chr6	87918300	87924500	6	3650	4.17142857142857
chr6	89434125	89441300	6	4350	2.03846153846154
chr6	98218875	98227400	6	5050	2.31746031746032
chr6	98484100	98492550	6	5350	2.12121212121212
chr6	121751450	121767075	6	13100	0.413793103448276
chr6	121808575	121816000	6	2825	4.54054054054054
chr6	144055700	144074075	6	9525	3.60975609756098
chr6	148662525	148670175	6	5800	1
chr6	151177850	151204075	6	8850	3.70731707317073
chr6	155589375	155597250	6	3350	3.09090909090909
chr7	89925	98200	6	3200	3.25373134328358
chr7	554825	560125	6	2700	2.72222222222222
chr7	8007875	8012150	6	2950	2.1
chr7	14019500	14032425	6	10250	2.48387096774194
chr7	25762650	25772700	6	4400	4.52
chr7	33842575	33848325	6	3375	1.30434782608696
chr7	83736775	83743150	6	4350	2.85714285714286
chr7	92388325	92399100	6	6650	3.9047619047619
chr7	95803950	95810650	6	2750	3.37037037037037
chr7	101457800	101463200	6	3600	1.26315789473684
chr7	104617550	104631750	6	8850	3.4
chr7	121783000	121790225	6	5175	1
chr7	139332550	139346200	6	4325	4.97959183673469
chr7	143102450	143108625	6	4000	1.7
chr8	12609275	12615400	6	4900	1.38461538461538
chr8	17592250	17606350	6	4900	5.06666666666667
chr8	21897625	21914000	6	10125	3.79381443298969
chr8	40932125	40937575	6	4450	0.933333333333333
chr8	42350375	42360825	6	5000	3.18918918918919
chr8	65280850	65290450	6	6150	4.18604651162791
chr8	73913175	73924400	6	5250	4.34146341463415
chr8	87071775	87077875	6	3575	1.50588235294118
chr8	89123925	89133450	6	3500	5
chr8	98921225	98930875	6	2825	4.23076923076923
chr8	106601075	106606325	6	2875	4
chr8	122830425	122836050	6	4325	0.975609756097561
chr8	130895875	130899725	6	1700	3.15384615384615
chr9	16704100	16713375	6	7100	0.804347826086957
chr9	34988475	35003250	6	9450	3.9
chr9	74516650	74529050	6	6075	4.17307692307692
chr9	77698300	77710675	6	6075	4.95238095238095
chr9	79200550	79211125	6	4150	3.7979797979798
chr9	82276125	82284300	6	4975	2.71428571428571
chr9	95750675	95755600	6	2650	2.8695652173913
chr9	99615925	99622025	6	3875	4.78571428571429
chr9	116917775	116926450	6	4175	4.30508474576271
chr9	127457175	127460850	6	2125	1.57575757575758
chr9	128647725	128652800	6	4250	0.373333333333333
chr9	138981100	138986550	6	1725	5.04347826086957
chrX	191975	200950	6	5550	1.32394366197183
chrX	1508350	1513750	6	3600	1.78947368421053
chrX	15866000	15874775	6	6525	1.6231884057971
chrX	21958325	21966300	6	4575	2.15
chrX	93304075	93308350	6	2950	1.27272727272727
chr1	3041800	3044450	5	1625	1.77777777777778
chr1	11789550	11797775	5	3525	2.95238095238095
chr1	17759825	17768475	5	8300	0.0930232558139535
chr1	18620550	18626275	5	3250	3.0188679245283
chr1	20806925	20813225	5	3475	2.35820895522388
chr1	23919050	23926300	5	4250	1.375
chr1	24828500	24835750	5	5575	0.764044943820225
chr1	25557925	25577075	5	7750	3.1063829787234
chr1	28096375	28100925	5	2875	2.47368421052632
chr1	29209950	29214750	5	2425	2.04878048780488
chr1	33428175	33431075	5	1925	1.35294117647059
chr1	35855475	35860200	5	4150	0.6
chr1	45265150	45277300	5	6375	1.93288590604027
chr1	57283475	57287225	5	2975	0.461538461538462
chr1	62642450	62665700	5	10350	3.25096525096525
chr1	76185375	76192375	5	3500	2.58585858585859
chr1	87793125	87802300	5	7275	1.06060606060606
chr1	109385050	109388900	5	2350	1.49152542372881
chr1	113240625	113250525	5	7875	0.531746031746032
chr1	146711175	146716150	5	3875	1.30612244897959
chr1	169256550	169258625	5	1500	1.1
chr1	172110500	172118150	5	3425	3.45762711864407
chr1	175801075	175805125	5	2750	1.14285714285714
chr1	182991025	183001425	5	5650	1.8125
chr1	195815000	195820450	5	4725	0.484848484848485
chr1	212203975	212211600	5	4225	3
chr1	213030200	213038025	5	5400	2.49275362318841
chr1	221683200	221686450	5	2275	1.15384615384615
chr1	233606150	233611675	5	4975	0.296296296296296
chr1	234852825	234867750	5	9075	1.06713780918728
chr10	5488200	5492300	5	3525	0.448979591836735
chr10	11135950	11138800	5	2275	0.478260869565217
chr10	22094525	22097825	5	2675	0.37037037037037
chr10	24490850	24504850	5	6250	3.26086956521739
chr10	28964975	28979875	5	9875	1.26582278481013
chr10	29542250	29546600	5	3850	0.321428571428571
chr10	36213650	36215900	5	1725	0.705882352941177
chr10	76583825	76587350	5	2900	0.448979591836735
chr10	76865425	76872850	5	3375	2.88
chr10	79605000	79610800	5	3200	1.83333333333333
chr10	101736025	101744225	5	5050	2.59574468085106
chr10	106012550	106021225	5	5650	2.88571428571429
chr10	112593325	112596125	5	1600	1.51724137931034
chr10	122739550	122742075	5	1575	1.6
chr10	123680625	123690775	5	4650	2.41379310344828
chr10	126138025	126143725	5	2450	3.24528301886792
chr11	3396200	3403350	5	3400	2.62222222222222
chr11	14357150	14366275	5	5525	1.2396694214876
chr11	18340275	18346050	5	4950	0.896551724137931
chr11	27717800	27721700	5	1850	2.36363636363636
chr11	34066300	34078200	5	6025	3.41818181818182
chr11	58690525	58696125	5	3275	2.49056603773585
chr11	66404875	66412925	5	6675	2.37037037037037
chr11	68451550	68454000	5	1800	1
chr11	71158100	71164900	5	3650	2.72972972972973
chr11	76288050	76290800	5	1575	1.68421052631579
chr11	78791400	78805850	5	5600	2.48717948717949
chr11	86225375	86236275	5	5300	1.92941176470588
chr11	88057525	88061150	5	2050	2
chr11	92041275	92048125	5	3925	2.28070175438596
chr11	102467550	102475825	5	2950	3.39622641509434
chr11	118305400	118313050	5	5950	2.78787878787879
chr11	121967200	121973125	5	4025	1.40909090909091
chr12	7280825	7283825	5	2200	1
chr12	19281925	19288625	5	3925	1.80952380952381
chr12	22850875	22857000	5	3825	2.91666666666667
chr12	26038625	26041125	5	2025	0.8
chr12	31723600	31728125	5	2200	2.76923076923077
chr12	33038725	33050550	5	5625	3.31707317073171
chr12	51780425	51787050	5	3750	1.63265306122449
chr12	57022100	57040550	5	9900	1.98529411764706
chr12	57912150	57918575	5	5825	0.278481012658228
chr12	59277150	59283825	5	3375	3.04761904761905
chr12	89739200	89768225	5	13575	2.56234718826406
chr12	111176300	111181950	5	4425	3.15789473684211
chr12	111840900	111859900	5	7850	3.24607329842932
chr12	121123800	121132450	5	7125	0.60952380952381
chr12	123371625	123381025	5	5750	1.04477611940298
chr13	24203825	24208475	5	3275	1.42857142857143
chr13	33159875	33164000	5	3125	0.761904761904762
chr13	34212275	34217650	5	3400	1.22666666666667
chr13	45146075	45154100	5	6350	2.53658536585366
chr13	52157425	52166100	5	6350	1.05426356589147
chr13	60260775	60266200	5	3375	2.69565217391304
chr13	60729675	60740500	5	7525	3
chr13	61659250	61663700	5	2775	1.64705882352941
chr13	111357350	111370500	5	7625	1.9247311827957
chr13	113343450	113349025	5	3850	2.47368421052632
chr14	21730025	21738575	5	7175	0.660194174757282
chr14	23769800	23777125	5	3950	3.24324324324324
chr14	55737600	55745100	5	4300	1.98
chr14	62161400	62167725	5	4925	1.85185185185185
chr14	74219575	74227800	5	5500	1.12676056338028
chr14	75348125	75355900	5	5250	1.64516129032258
chr15	24930475	24936750	5	5000	1.52941176470588
chr15	26875850	26881000	5	4075	0.947368421052632
chr15	44083650	44093775	5	7075	1.43333333333333
chr15	45490475	45493800	5	2875	0.229508196721311
chr15	59584400	59588925	5	2850	2.17391304347826
chr15	60651775	60655725	5	2775	3.22222222222222
chr15	64263700	64267300	5	2000	1.78571428571429
chr15	65822350	65826000	5	2500	1.78947368421053
chr15	69080400	69090775	5	5625	2.38235294117647
chr15	80986825	80989625	5	1500	2.11111111111111
chr15	89080900	89090575	5	7825	0.947368421052632
chr15	90542600	90548575	5	4625	0.738095238095238
chr16	2009525	2023025	5	7550	2.018779342723
chr16	48640325	48647750	5	5675	1.82608695652174
chr16	56640275	56644700	5	3375	0.575757575757576
chr16	67274550	67282775	5	6100	0.55952380952381
chr16	75131875	75134500	5	2075	0.588235294117647
chr16	77996775	78005325	5	5925	1.3015873015873
chr16	82685200	82690850	5	3775	1.93333333333333
chr16	84560225	84571900	5	4425	3.08411214953271
chr16	84632700	84638925	5	3700	1.36842105263158
chr16	87984150	87990550	5	3625	3.11111111111111
chr16	89984225	89992550	5	4600	1.72413793103448
chr17	2774750	2779875	5	3600	0.645161290322581
chr17	8530925	8535750	5	3925	0.68
chr17	18758925	18762900	5	2700	2.3448275862069
chr17	21154275	21157250	5	1650	1.57575757575758
chr17	27911425	27919600	5	4175	2.24444444444444
chr17	32575250	32583475	5	6800	2.11111111111111
chr17	37351000	37358525	5	4250	2.54901960784314
chr17	40162800	40172825	5	6300	0.927710843373494
chr17	44894300	44899550	5	3800	0.72
chr17	51531275	51534300	5	1700	1.91666666666667
chr17	73510425	73513400	5	2225	1.7
chr17	73972175	73981025	5	5975	0.909090909090909
chr17	76712875	76735150	5	7975	2.53900709219858
chr17	78231650	78237975	5	4300	1.77777777777778
chr17	80816600	80824775	5	3825	3.45
chr18	12879875	12886050	5	4125	2.33333333333333
chr18	22653400	22658425	5	3425	1.2972972972973
chr18	33067975	33078300	5	5150	2.77777777777778
chr18	43840200	43845625	5	3450	1.12087912087912
chr18	43914275	43919225	5	3825	0.676056338028169
chr18	53086375	53091550	5	4000	1.38461538461538
chr18	59991125	59997850	5	3500	1.7
chr18	66607925	66613050	5	3100	2.88888888888889
chr19	3054675	3062925	5	4850	1.41085271317829
chr19	5394550	5398350	5	2175	2
chr19	6271450	6279650	5	6100	1.24444444444444
chr19	19515625	19520925	5	3225	2.64
chr19	20177475	20198625	5	7625	2.69433962264151
chr19	34715225	34717700	5	1925	0.526315789473684
chr19	38741350	38746950	5	3125	2.76666666666667
chr19	38753875	38764225	5	6850	2.59375
chr19	47728675	47736275	5	6975	0.428571428571429
chr19	49309675	49316400	5	3775	1.79310344827586
chr19	50816900	50819575	5	1925	0.645161290322581
chr19	51795775	51799475	5	3150	0.583333333333333
chr19	52406375	52412975	5	5475	0.896551724137931
chr2	20422000	20425575	5	1950	2.70588235294118
chr2	36043725	36049875	5	4150	1.21951219512195
chr2	37188525	37195025	5	5175	0.631578947368421
chr2	39591225	39594575	5	2400	1.05882352941176
chr2	39634600	39639425	5	3575	1.04
chr2	44357700	44366200	5	5950	3.01960784313725
chr2	47396825	47405625	5	7675	0.560975609756098
chr2	47793850	47798550	5	4075	0.666666666666667
chr2	64054075	64082125	5	16550	2.31331592689295
chr2	134889450	134895150	5	2400	2.5
chr2	151332925	151343950	5	5975	2.26315789473684
chr2	170217150	170221850	5	3650	2
chr2	173291925	173301025	5	4600	2.3859649122807
chr2	174056100	174061725	5	3475	3.3125
chr2	175635875	175645525	5	3625	3.03092783505155
chr2	178104850	178111000	5	3850	0.815533980582524
chr2	183790900	183795800	5	2750	2.125
chr2	184860350	184864000	5	3375	0.125
chr2	188893250	188901950	5	6450	1.72972972972973
chr2	203878550	203883975	5	3800	1.63636363636364
chr2	206942250	206957200	5	9100	1.43775100401606
chr2	208814975	208816800	5	1325	1
chr2	216280375	216288250	5	4875	2.82352941176471
chr2	216296550	216305250	5	6650	0.826446280991736
chr2	217151425	217154450	5	1725	2
chr2	217553925	217561025	5	6300	0.6
chr2	233286225	233290075	5	2950	0.723404255319149
chr2	233636650	233644525	5	3225	3.32075471698113
chr2	235401900	235406550	5	3900	0.6
chr2	240186375	240190425	5	2100	2.3921568627451
chr2	242251200	242261550	5	5300	2.76190476190476
chr20	9047925	9056475	5	4000	2.12658227848101
chr20	11517600	11524800	5	3125	2.08695652173913
chr20	17537900	17555075	5	8175	2.57142857142857
chr20	48503800	48509925	5	3050	3.1
chr20	48598750	48607600	5	7750	0.456521739130435
chr20	55833050	55840775	5	3450	2.42307692307692
chr21	37468725	37478350	5	5600	3.45679012345679
chr21	44832075	44835950	5	2225	2.875
chr21	45659875	45663900	5	2750	1.25581395348837
chr21	47703600	47709075	5	4150	1.14285714285714
chr22	31735325	31744050	5	7450	0.370731707317073
chr22	34243100	34250125	5	3375	1.93650793650794
chr22	35795225	35798800	5	2500	1.33333333333333
chr22	39092650	39110025	5	8975	2.34666666666667
chr22	44540925	44545175	5	3550	0.8
chr22	45400550	45406850	5	5275	0.297297297297297
chr22	50742325	50747450	5	4125	0.8
chr3	12879275	12883625	5	3975	0.413793103448276
chr3	15672000	15678175	5	2450	3.05
chr3	23956700	23962175	5	4275	0.518518518518518
chr3	27753825	27766250	5	10675	3.33333333333333
chr3	37901625	37905750	5	2400	1.52173913043478
chr3	41403500	41407675	5	3075	0.483516483516484
chr3	51420850	51430625	5	5925	2.68686868686869
chr3	53379100	53385350	5	3375	1.87368421052632
chr3	55514825	55522975	5	5200	3.14814814814815
chr3	71544300	71554125	5	5025	2.08053691275168
chr3	71736650	71740200	5	2575	0.746268656716418
chr3	73002550	73010550	5	2800	2.57142857142857
chr3	73619800	73622900	5	2075	1.0952380952381
chr3	93780825	93785850	5	3175	2.27272727272727
chr3	112278325	112284225	5	4775	1.73333333333333
chr3	124757450	124763475	5	4400	1.41463414634146
chr3	150316675	150325875	5	7150	0.684931506849315
chr3	155459050	155470100	5	6025	1.77142857142857
chr3	157216825	157221775	5	2875	2
chr3	173947500	173951675	5	3300	0.962962962962963
chr3	186728025	186730775	5	1475	2
chr3	186897650	186905350	5	6125	0.634146341463415
chr3	191640350	191647450	5	3800	2.43181818181818
chr3	191676700	191681850	5	3725	0.744186046511628
chr3	194836400	194844575	5	4375	3.06849315068493
chr3	197580900	197585675	5	3150	2.15384615384615
chr4	30717975	30724700	5	5675	1.33333333333333
chr4	31042750	31047375	5	2550	1.9
chr4	48777275	48783400	5	5000	0.684210526315789
chr4	54928650	54933900	5	4650	0.468085106382979
chr4	82388200	82395550	5	3225	3.09677419354839
chr4	86046125	86050900	5	3675	0.777777777777778
chr4	93381450	93385700	5	3275	1.25
chr4	96466975	96471175	5	2775	0.981818181818182
chr4	110833725	110852275	5	8950	3.04
chr4	113557200	113579450	5	14875	1.17647058823529
chr4	122609850	122618750	5	5475	1.30769230769231
chr4	133412275	133418125	5	4125	1.0952380952381
chr4	134561150	134564750	5	1950	2.28571428571429
chr4	140372950	140379125	5	5450	0.829268292682927
chr4	160023550	160029050	5	5150	0.206896551724138
chr4	160513950	160519475	5	3225	3.08333333333333
chr4	183470350	183482825	5	7225	1.69767441860465
chr4	185303725	185311550	5	4950	1.12883435582822
chr4	185563825	185571625	5	4200	2.33333333333333
chr4	187543550	187546900	5	1775	2.62068965517241
chr5	9829200	9835525	5	4550	1.42857142857143
chr5	14258250	14270425	5	8525	1.7007874015748
chr5	16930750	16937300	5	5275	2.45454545454545
chr5	33439425	33449175	5	6925	1.82142857142857
chr5	36150775	36157750	5	5200	0.949152542372881
chr5	38334850	38342400	5	5350	0.752941176470588
chr5	64054675	64066275	5	8125	2.54545454545455
chr5	64397275	64399950	5	1850	0.909090909090909
chr5	81681875	81685650	5	2025	1.63636363636364
chr5	106986575	106992075	5	2950	1.6
chr5	112042800	112046875	5	3325	1.125
chr5	116106800	116114675	5	5900	1.50877192982456
chr5	118405600	118417200	5	7175	2.98876404494382
chr5	138205225	138211500	5	3800	2.66666666666667
chr5	142275075	142281750	5	3825	1.69230769230769
chr5	147762675	147779050	5	7825	2.91970802919708
chr5	148923250	148932700	5	5850	2.08333333333333
chr5	153542500	153547950	5	1825	3.22222222222222
chr5	154133225	154139475	5	5650	0.198347107438017
chr5	162958050	162962425	5	3375	1.77777777777778
chr5	173040625	173044225	5	3175	0.363636363636364
chr5	173342350	173352400	5	6050	2.0650406504065
chr5	177539925	177558875	5	9175	2.26966292134831
chr6	679375	685100	5	4350	0.441176470588235
chr6	10554950	10561150	5	5575	0.470588235294118
chr6	11605350	11610350	5	3075	1.63636363636364
chr6	15207225	15211400	5	2975	1.07142857142857
chr6	15894275	15897875	5	2600	1.38888888888889
chr6	20866025	20869300	5	2100	1.83333333333333
chr6	37784575	37791425	5	4250	1.60655737704918
chr6	47271375	47277750	5	4000	1.57142857142857
chr6	56386375	56394050	5	4550	1.3125
chr6	79783425	79789775	5	5750	0.5
chr6	81037675	81042025	5	2200	1.73333333333333
chr6	86112875	86115650	5	2000	1.27272727272727
chr6	101324175	101330250	5	5125	0.827586206896552
chr6	111185850	111201000	5	7200	2.89473684210526
chr6	114660725	114666500	5	2725	2.13333333333333
chr6	138186625	138193250	5	3875	1.95604395604396
chr6	142695200	142700425	5	4375	0.421052631578947
chr6	145850850	145853525	5	1650	0.962962962962963
chr6	157095125	157105050	5	8850	0.426666666666667
chr6	158181575	158186300	5	3425	2.28571428571429
chr6	158243550	158262575	5	7350	3.09189189189189
chr6	163833525	163842000	5	7750	0.138461538461538
chr7	1126375	1128550	5	1750	0.666666666666667
chr7	1571000	1578900	5	5950	2.32432432432432
chr7	1606175	1611050	5	3550	1.51724137931034
chr7	2143325	2151475	5	6100	2.11320754716981
chr7	6047900	6052675	5	2750	3.44444444444444
chr7	25988800	25994675	5	4125	1.75
chr7	27641200	27649175	5	6075	2.88888888888889
chr7	33761375	33769075	5	4375	2.81632653061224
chr7	36312200	36327500	5	7500	3.40350877192982
chr7	42145750	42149375	5	2525	1.80645161290323
chr7	48122825	48131550	5	7750	0.5625
chr7	55635325	55641050	5	4850	1.80952380952381
chr7	73497225	73512850	5	5675	3.34104046242775
chr7	77666550	77669425	5	2125	1.51724137931034
chr7	83274600	83279050	5	3625	1.2093023255814
chr7	83319275	83328250	5	2950	3.24324324324324
chr7	93997475	94005900	5	3650	3.2972972972973
chr7	97910000	97916100	5	5075	0.333333333333333
chr7	99864075	99870375	5	3775	2.51612903225806
chr7	100935400	100946700	5	4275	3.23333333333333
chr7	101736775	101741925	5	2875	2.26086956521739
chr7	107635125	107651700	5	7625	2.65094339622642
chr7	122073850	122083625	5	3750	2.50485436893204
chr7	128467775	128474425	5	5225	3.38461538461538
chr7	140154725	140159500	5	4150	0.48780487804878
chr7	148545050	148548825	5	2025	3.375
chr8	838650	844150	5	3525	1.68627450980392
chr8	12828925	12838875	5	4775	3.06060606060606
chr8	23208275	23214375	5	3800	2.68421052631579
chr8	23706375	23719950	5	7325	2.17647058823529
chr8	26148625	26153725	5	4700	0.303030303030303
chr8	36999950	37006375	5	5050	0.778761061946903
chr8	38852950	38864975	5	8250	1.71681415929204
chr8	40395300	40398225	5	2075	1
chr8	49831275	49835775	5	3125	1.36
chr8	61488725	61491400	5	1500	2.69230769230769
chr8	75912050	75917500	5	3375	2.27272727272727
chr8	86503325	86505950	5	2275	0.357142857142857
chr8	91653725	91659300	5	5200	0.482758620689655
chr8	93102450	93116675	5	7900	2.64
chr8	95446425	95459125	5	7875	3.05128205128205
chr8	95906625	95909350	5	2025	1.2
chr8	117874150	117877975	5	1600	2.92857142857143
chr8	131355150	131358325	5	2325	0.8
chr9	8777925	8785325	5	4575	2.65753424657534
chr9	14344525	14350375	5	3425	1.28205128205128
chr9	14418400	14425225	5	3825	1.52
chr9	36187575	36194800	5	5175	2.84210526315789
chr9	37937050	37945675	5	4250	2.29230769230769
chr9	74971250	74981275	5	7625	0.974358974358974
chr9	80197850	80204650	5	4000	1.63888888888889
chr9	86843550	86846300	5	1625	1.71428571428571
chr9	87655200	87657925	5	1250	2.90909090909091
chr9	88894850	88903900	5	3550	2.95652173913043
chr9	91792375	91796300	5	3000	1.41935483870968
chr9	108003550	108011450	5	5750	1.76811594202899
chr9	114287125	114292900	5	4175	0.964705882352941
chr9	117145525	117150825	5	3800	1
chr9	124043875	124061950	5	7850	3
chr9	135543575	135548125	5	3925	0.758620689655172
chr9	136236575	136243725	5	3050	3.33333333333333
chr9	136855475	136859075	5	2625	0.823529411764706
chrX	2717375	2723700	5	3875	1.71929824561404
chrX	8652750	8659050	5	3475	3.25
chrX	23799625	23802275	5	1725	2.75
chrX	48323825	48335525	5	5225	3.4047619047619
chrX	68368825	68374100	5	2775	2.43333333333333
chrX	113279850	113284950	5	4000	0.775510204081633
chrX	124521050	124530475	5	4950	2.11111111111111
chrX	137346475	137351275	5	2200	2.5
chr1	6926700	6930600	4	2125	1.33333333333333
chr1	8873025	8878775	4	4600	0.947368421052632
chr1	9945125	9954075	4	4725	1.78688524590164
chr1	15269675	15273500	4	2375	1.2
chr1	15849925	15854300	4	3725	0.448979591836735
chr1	15942150	15946825	4	3275	1.0952380952381
chr1	20208375	20210800	4	1925	1.15789473684211
chr1	23520500	23523975	4	1975	1.80769230769231
chr1	24739450	24744100	4	2925	1.27586206896552
chr1	28905450	28909100	4	3200	0.634146341463415
chr1	32177750	32181325	4	2550	1.05454545454545
chr1	40522350	40525825	4	2125	1.26666666666667
chr1	44010675	44016775	4	5450	0.470588235294118
chr1	44780500	44782825	4	1975	0.25
chr1	45768650	45772300	4	2600	1.06451612903226
chr1	46268200	46270875	4	2275	0.272727272727273
chr1	46390100	46396700	4	6050	0.206896551724138
chr1	51163800	51168500	4	4000	0.307692307692308
chr1	58062250	58067000	4	3500	0.628571428571429
chr1	65742125	65745675	4	3000	0.392156862745098
chr1	78296525	78300775	4	2850	1.30232558139535
chr1	78468350	78472675	4	3975	0.571428571428571
chr1	87239000	87241650	4	2350	0.196078431372549
chr1	89989400	89994050	4	2875	1.33333333333333
chr1	93297525	93304375	4	4125	1.42465753424658
chr1	107065550	107069250	4	2850	0.818181818181818
chr1	110159600	110164575	4	3700	0.711864406779661
chr1	111989075	111993200	4	3200	0.709677419354839
chr1	113931525	113934550	4	2625	0.375
chr1	144007300	144013125	4	4250	0.911392405063291
chr1	146638250	146645525	4	6875	0.19047619047619
chr1	147304775	147310225	4	3700	1.61764705882353
chr1	157102150	157110600	4	5575	1.82142857142857
chr1	158071525	158076250	4	3650	0.727272727272727
chr1	166807650	166813575	4	4900	0.84375
chr1	170630975	170634100	4	2300	1.42857142857143
chr1	179845025	179853450	4	4700	1.69135802469136
chr1	180123250	180127650	4	2650	1.51612903225806
chr1	183513525	183517475	4	3075	0.827586206896552
chr1	184638100	184642525	4	3250	0.637362637362637
chr1	198669775	198671450	4	1200	1.55555555555556
chr1	199241525	199243675	4	1550	0.64
chr1	205645350	205649550	4	2350	1.8125
chr1	207203200	207206050	4	2550	0.1875
chr1	207806250	207809150	4	2275	0.551724137931034
chr1	209328400	209332775	4	3500	0.32183908045977
chr1	209825375	209827975	4	1425	1.61290322580645
chr1	211499700	211503375	4	1700	1.79591836734694
chr1	218470575	218475500	4	3350	1.63636363636364
chr1	220509650	220513150	4	3175	0.157894736842105
chr1	225721725	225723675	4	1725	0.333333333333333
chr1	226248600	226254875	4	5975	0.072289156626506
chr1	228644150	228647525	4	2825	0.56
chr1	229760875	229763550	4	2325	0.5
chr1	234791200	234794325	4	2775	0.181818181818182
chr1	239973125	239981225	4	4125	1.45161290322581
chr1	240254600	240257950	4	2275	1.43589743589744
chr1	242371500	242376975	4	3975	0.717391304347826
chr1	243651825	243655575	4	3475	0.125
chr1	244814900	244819125	4	3725	0.169491525423729
chr1	247457275	247462025	4	3050	1.6551724137931
chr10	179275	182475	4	2425	1.66666666666667
chr10	1089900	1103825	4	8375	1.01538461538462
chr10	20658575	20661775	4	2600	0.486486486486487
chr10	21177325	21182250	4	3125	1.57894736842105
chr10	21461875	21464725	4	1875	1.06976744186047
chr10	22935125	22937875	4	2325	0.833333333333333
chr10	23001675	23003925	4	1625	1.18518518518519
chr10	24671500	24675350	4	3375	0.290909090909091
chr10	32043550	32050000	4	3850	1.48780487804878
chr10	34792950	34796700	4	2500	0.962025316455696
chr10	57579275	57582225	4	2225	0.4
chr10	60723300	60728400	4	3200	0.866666666666667
chr10	66266100	66268525	4	1700	1.46666666666667
chr10	74513900	74519675	4	4100	0.616438356164384
chr10	76681350	76684700	4	2325	0.727272727272727
chr10	78188475	78194150	4	3600	1.25
chr10	79048100	79052300	4	3000	0.842105263157895
chr10	81204175	81206625	4	1575	1.26666666666667
chr10	86087325	86091275	4	3500	0.461538461538462
chr10	92676675	92681700	4	4425	1.47826086956522
chr10	101418625	101421625	4	2425	0.410958904109589
chr10	102100775	102111825	4	6475	1.30578512396694
chr10	102669500	102674100	4	3100	1.48571428571429
chr10	103573975	103579475	4	4750	0.777777777777778
chr10	105726375	105728300	4	1700	0.2
chr10	105914850	105917100	4	1350	1.48148148148148
chr10	111967775	111971625	4	3375	0.323529411764706
chr10	115314200	115318575	4	3025	1.12676056338028
chr10	116581150	116586350	4	2875	1.58241758241758
chr10	122856450	122859700	4	2650	0.5
chr10	123208075	123210775	4	1900	1
chr10	127747750	127752600	4	4100	0.371134020618557
chr10	129922800	129925250	4	1750	1.2
chr11	6408750	6412525	4	3450	0.339622641509434
chr11	7924875	7932375	4	7000	0.72
chr11	16625500	16629300	4	3050	0.549019607843137
chr11	19973325	19976075	4	2500	0.157894736842105
chr11	22942775	22945525	4	1825	0.740740740740741
chr11	30606650	30608300	4	1275	0.521739130434783
chr11	33180150	33183825	4	3125	0.380952380952381
chr11	34255425	34258550	4	2550	0.549019607843137
chr11	35187225	35189725	4	2050	0.4
chr11	35639100	35642050	4	2600	0.3
chr11	45938625	45944525	4	3800	0.944444444444444
chr11	58341300	58350650	4	5350	1.47899159663866
chr11	61732500	61741700	4	7225	0.865853658536585
chr11	63741600	63746900	4	3275	1.48780487804878
chr11	67272050	67276700	4	4000	0.440677966101695
chr11	67524725	67528975	4	3650	0.305882352941176
chr11	68094675	68098900	4	3425	0.7
chr11	70115900	70119700	4	2900	0.627450980392157
chr11	71497300	71499825	4	1925	0.705882352941177
chr11	75523925	75527225	4	2875	0.384615384615385
chr11	78126600	78130475	4	3350	0.225
chr11	79147975	79152700	4	4525	0.0740740740740741
chr11	86663250	86668150	4	3475	1.6
chr11	93548050	93553525	4	3700	0.766666666666667
chr11	105946925	105950525	4	2950	0.916666666666667
chr11	108089775	108097275	4	4550	1.5
chr11	108782725	108785250	4	2050	0.6875
chr11	110163750	110169225	4	5250	0.0882352941176471
chr11	110188225	110191075	4	2025	1.35294117647059
chr11	113947000	113950675	4	2700	0.617283950617284
chr11	115372725	115376350	4	3175	0.269230769230769
chr11	117041900	117044150	4	1625	0.75
chr11	121105750	121111825	4	4800	0.478260869565217
chr11	121335250	121338350	4	2175	1.09090909090909
chr11	125032425	125040700	4	7650	0.298507462686567
chr11	128077400	128080500	4	1550	1.58974358974359
chr11	131531050	131534525	4	3025	1
chr11	134859500	134866525	4	5925	0.41025641025641
chr12	859000	866325	4	6925	0.126315789473684
chr12	1162375	1166575	4	2750	1
chr12	1882025	1887125	4	3150	1.16666666666667
chr12	8471700	8476350	4	2750	1.28089887640449
chr12	9799650	9804450	4	4000	1.41666666666667
chr12	10513175	10518650	4	4725	0.317460317460317
chr12	12366675	12370175	4	2550	0.816901408450704
chr12	12389775	12396000	4	3475	1.75862068965517
chr12	13250675	13255175	4	4175	0.222222222222222
chr12	14921950	14929075	4	6300	0.372093023255814
chr12	16499675	16504400	4	4050	0.666666666666667
chr12	27396700	27399925	4	2725	0.444444444444444
chr12	31881100	31886925	4	3450	1.77777777777778
chr12	32111250	32121000	4	5725	1.675
chr12	42876125	42880400	4	3875	0.318181818181818
chr12	42981750	42984300	4	1500	1.375
chr12	46654125	46664300	4	7425	1.80645161290323
chr12	47052475	47055225	4	2475	0.175438596491228
chr12	47477050	47482275	4	3325	1.11392405063291
chr12	50090450	50101300	4	6000	1.80882352941176
chr12	50134700	50138500	4	2700	1.03703703703704
chr12	50219075	50223475	4	3500	0.716049382716049
chr12	52344875	52348800	4	3125	0.490566037735849
chr12	52538875	52543825	4	4225	0.373333333333333
chr12	52887400	52891250	4	3175	1.2
chr12	59468800	59473275	4	3575	0.454545454545455
chr12	66024975	66029250	4	2625	1.0126582278481
chr12	66890100	66894275	4	3250	0.533333333333333
chr12	68839700	68841550	4	1450	0.529411764705882
chr12	69198300	69206625	4	3750	1.59677419354839
chr12	70325025	70330550	4	3900	1.23809523809524
chr12	71833050	71836375	4	2875	1.26315789473684
chr12	71848450	71854650	4	5500	0.3125
chr12	80367350	80369200	4	1275	0.777777777777778
chr12	83079825	83082525	4	2175	0.461538461538462
chr12	85304800	85307275	4	1850	0.702702702702703
chr12	88971975	88974650	4	2225	0.625
chr12	98902575	98912400	4	5575	1.62694300518135
chr12	106639700	106642850	4	2625	0.382978723404255
chr12	118809525	118815800	4	3525	1.41592920353982
chr12	121972875	121976525	4	2025	1.23404255319149
chr12	123006300	123012825	4	5975	0.238805970149254
chr12	123753025	123757175	4	3300	1.25
chr12	124455750	124459550	4	3025	0.8125
chr13	20355000	20357450	4	1875	1.4
chr13	24612600	24615100	4	1700	0.857142857142857
chr13	28193025	28197850	4	4100	0.4
chr13	30391550	30393600	4	1800	0.444444444444444
chr13	41589650	41595375	4	4875	0.331428571428571
chr13	43446125	43451225	4	2650	1.75675675675676
chr13	47236775	47241475	4	3775	0.484848484848485
chr13	49549125	49553850	4	3675	1.25
chr13	51250075	51253475	4	2900	0.4
chr13	51876425	51879825	4	2650	0.590909090909091
chr13	55572825	55576875	4	3425	0.48
chr13	79854150	79856975	4	2450	0.328358208955224
chr13	80353725	80358175	4	3000	1.17241379310345
chr13	80705150	80708400	4	2375	0.492307692307692
chr13	80870125	80872250	4	1750	0.451612903225806
chr13	82445975	82451550	4	4825	0.222222222222222
chr13	91999150	92004775	4	3900	1.06194690265487
chr13	98084625	98088300	4	2625	0.723404255319149
chr13	99156625	99162325	4	4550	0.829787234042553
chr13	100397150	100400150	4	2750	0.588235294117647
chr13	100799625	100801975	4	1475	1
chr13	101044325	101046725	4	1975	0.642857142857143
chr13	109807475	109809225	4	1100	1.3
chr13	110789075	110791275	4	1800	0.363636363636364
chr13	111559650	111569250	4	8175	0.345864661654135
chr13	113364225	113368725	4	2900	1.05882352941176
chr13	114143675	114150325	4	4575	1.3972602739726
chr14	23905225	23908225	4	1400	1.74358974358974
chr14	50049050	50053750	4	4025	0.666666666666667
chr14	51706325	51710375	4	3550	0.292682926829268
chr14	53414725	53421725	4	4725	1.675
chr14	54418450	54423425	4	4200	0.791666666666667
chr14	55490700	55498600	4	5050	1.07894736842105
chr14	57263200	57277250	4	13325	0.408163265306122
chr14	59718375	59722025	4	2875	0.85
chr14	64968100	64975875	4	7125	0.344827586206897
chr14	66392900	66395225	4	1575	0.75
chr14	70077125	70080675	4	2600	0.923076923076923
chr14	71274575	71279125	4	3875	0.226415094339623
chr14	75083375	75088300	4	3425	0.795454545454545
chr14	89759300	89763525	4	2950	1.42307692307692
chr14	89906325	89910050	4	2750	0.8125
chr14	90862800	90865475	4	2225	0.473684210526316
chr14	95065125	95067575	4	1550	1.26666666666667
chr14	100036800	100046725	4	6175	1.34259259259259
chr14	102549750	102555100	4	4600	0.45045045045045
chr14	104614175	104617000	4	1775	1.75757575757576
chr14	105143125	105149825	4	5200	0.99009900990099
chr15	25195775	25203275	4	5375	0.8125
chr15	31617575	31621350	4	3150	0.368421052631579
chr15	35353425	35355225	4	1225	1.41176470588235
chr15	37178375	37181025	4	2075	1.06666666666667
chr15	40176700	40183250	4	5875	0.340425531914894
chr15	41135675	41139600	4	3225	0.483870967741935
chr15	41623375	41626950	4	2800	0.608695652173913
chr15	60681575	60695225	4	10600	0.545
chr15	62587075	62589525	4	1950	0.55
chr15	63367225	63375325	4	5100	1.41176470588235
chr15	63793350	63798875	4	3725	1.71428571428571
chr15	66701075	66703700	4	1775	1.35483870967742
chr15	75134725	75137150	4	2250	0.166666666666667
chr15	75742275	75748900	4	5925	0.258064516129032
chr15	78342450	78344525	4	1425	1.77777777777778
chr15	79164075	79171325	4	5700	0.794520547945205
chr15	79662700	79665900	4	2200	1.73913043478261
chr15	82553450	82560375	4	4150	1.61290322580645
chr15	85143775	85147700	4	2225	1.81818181818182
chr15	90118075	90121500	4	2525	0.492753623188406
chr15	92701100	92708775	4	4450	1.50375939849624
chr15	93603350	93608725	4	4000	0.705882352941177
chr15	99189950	99197300	4	6000	1.3
chr15	100105075	100109575	4	2975	0.978260869565217
chr16	1738475	1742575	4	2275	1.52941176470588
chr16	3929300	3931600	4	1875	1.29411764705882
chr16	9053950	9058375	4	2925	0.825
chr16	11406725	11411000	4	2875	1.6
chr16	13324800	13327475	4	2000	0.628571428571429
chr16	13444475	13447550	4	2400	1
chr16	14722575	14732075	4	8225	0.523255813953488
chr16	19532350	19537300	4	3325	1.28395061728395
chr16	23419850	23421600	4	1450	0.416666666666667
chr16	24146975	24151500	4	3000	1.22077922077922
chr16	29622575	29626725	4	2875	0.882352941176471
chr16	50186175	50189575	4	2300	1.09090909090909
chr16	50401275	50403425	4	1625	0.711111111111111
chr16	51423300	51427350	4	3225	0.412371134020619
chr16	51572400	51580675	4	5025	1.20670391061453
chr16	78024575	78029200	4	3875	1
chr16	79632425	79636075	4	2750	1.14285714285714
chr17	1011550	1015200	4	3225	0.271186440677966
chr17	8509600	8512050	4	1950	0.444444444444444
chr17	14426850	14430025	4	2400	0.6
chr17	15163475	15166750	4	2675	0.648648648648649
chr17	18127350	18135500	4	5175	1.40425531914894
chr17	18160275	18165550	4	4300	0.579439252336449
chr17	21114950	21120475	4	5150	0.55
chr17	27713975	27721000	4	4175	1.75471698113208
chr17	28705350	28707525	4	1825	0.380952380952381
chr17	38599000	38601775	4	1875	1.09090909090909
chr17	40069875	40076550	4	5500	0.397590361445783
chr17	46236650	46240825	4	2300	1.53488372093023
chr17	49334175	49339150	4	4325	0.648648648648649
chr17	57859950	57865725	4	5450	0.094488188976378
chr17	61626950	61629825	4	2175	1
chr17	61916125	61921275	4	3750	0.682539682539683
chr17	64298100	64302025	4	2525	1.15
chr17	64771475	64775525	4	3150	0.518518518518518
chr17	65821075	65826075	4	3050	1.5531914893617
chr17	76919650	76922125	4	1525	1.85185185185185
chr17	77810300	77813125	4	2250	0.517241379310345
chr17	78763125	78766425	4	2125	1.01694915254237
chr18	312350	314625	4	1625	0.666666666666667
chr18	4453975	4455900	4	1425	0.551724137931034
chr18	9612500	9615975	4	3175	0.173913043478261
chr18	20046350	20051425	4	4375	0.823529411764706
chr18	20492500	20495600	4	2400	0.894736842105263
chr18	20713625	20717375	4	2800	1.2156862745098
chr18	22862950	22867425	4	3650	1.08108108108108
chr18	28191125	28193275	4	1575	0.6
chr18	28821225	28825250	4	3400	0.904761904761905
chr18	29388475	29391500	4	1900	1.41666666666667
chr18	29597900	29603475	4	4225	0.662251655629139
chr18	40320500	40326275	4	5325	0.220183486238532
chr18	48718250	48725100	4	6125	0.36734693877551
chr18	51748325	51751650	4	2775	0.25
chr18	53017300	53021550	4	3525	0.3125
chr18	55861100	55864775	4	2550	0.7
chr18	57564475	57572400	4	5250	1.09195402298851
chr18	59557450	59564625	4	3450	1.54782608695652
chr18	60189325	60194750	4	4075	0.639175257731959
chr18	61939350	61943675	4	3775	0.208695652173913
chr18	71814775	71817350	4	2300	0.203389830508475
chr18	72919775	72923425	4	3325	0.461538461538462
chr19	570950	576300	4	4525	0.372881355932203
chr19	2782175	2786575	4	3325	1.22727272727273
chr19	4909350	4915250	4	4050	1.05785123966942
chr19	6734975	6745225	4	8875	0.382513661202186
chr19	9691950	9695575	4	3375	0.146341463414634
chr19	10610400	10614400	4	2875	1.33333333333333
chr19	14315075	14318625	4	2625	1.05660377358491
chr19	14627100	14631325	4	3600	0.545454545454545
chr19	18057950	18062625	4	3300	0.871794871794872
chr19	18942750	18945650	4	2400	0.369230769230769
chr19	28779775	28784500	4	3175	1.27272727272727
chr19	34285400	34292400	4	6425	0.810810810810811
chr19	35489700	35494825	4	4225	1.02564102564103
chr19	35757600	35761425	4	3025	1.83333333333333
chr19	35998525	36001450	4	2575	0.307692307692308
chr19	40787625	40792525	4	3350	1.20879120879121
chr19	44256325	44261750	4	3325	1.35714285714286
chr19	46800325	46807325	4	3325	1.58024691358025
chr19	51865350	51872300	4	5625	0.630769230769231
chr19	53970400	53973500	4	2475	0.514285714285714
chr19	54368850	54374725	4	5275	0.588235294117647
chr19	54481000	54484725	4	2675	0.845070422535211
chr19	55624200	55630325	4	4500	0.816326530612245
chr19	55971350	55973650	4	1675	1.10344827586207
chr2	8017300	8021625	4	3050	1.66666666666667
chr2	8816350	8825950	4	8475	0.384
chr2	9692225	9699400	4	4025	1.10344827586207
chr2	11481000	11486225	4	3950	0.893617021276596
chr2	12854950	12859900	4	4400	0.685714285714286
chr2	16078350	16084875	4	5700	0.25
chr2	20407675	20414450	4	3975	1.52238805970149
chr2	21671200	21677400	4	4250	1.84126984126984
chr2	25962850	25966450	4	3050	0.833333333333333
chr2	30368600	30375275	4	6325	0.142857142857143
chr2	31605550	31608325	4	1925	1.29032258064516
chr2	32233675	32237025	4	3050	0.25
chr2	39345975	39352650	4	5125	1.20879120879121
chr2	41949925	41952175	4	2100	0.111111111111111
chr2	43670150	43676600	4	3400	1.39823008849558
[truncated: 1,683 more rows]
