# Supplementary material for: Large organized chromatin lysine domains help distinguish primitive from differentiated cell populations
Source: Nat Commun. 2021 Jan 21;12:499. doi: 10.1038/s41467-020-20830-9 (PMC7820432; doi:10.1038/s41467-020-20830-9)
Supplement: Supplementary file 3 — Supplementary Software [file 41467_2020_20830_MOESM3_ESM.zip › E011-H3K27me3_LOCKS.bed]

chr1	797275	938025	50	83425	21.2173913043478
chr1	18884700	19175000	50	68550	92.5
chr1	20511450	20802900	50	59350	82.3333333333333
chr1	40059950	40258600	50	117475	35.6857142857143
chr1	47853375	48184675	50	81500	86.9473684210526
chr1	156472050	156865200	50	84525	81.0857142857143
chr1	228134575	228347000	50	66650	82.7333333333333
chr1	228565275	228744075	50	57100	30.7105263157895
chr1	230913825	231355250	50	70475	101.090909090909
chr10	102221750	102400075	50	51450	38.0606060606061
chr10	102401075	102548800	50	107525	27.6666666666667
chr10	102729375	102921425	50	99900	58.1311475409836
chr10	134552725	135239050	50	72175	62.2972972972973
chr11	1332125	1755475	50	42425	100.666666666667
chr11	2458325	2581050	50	48475	61.2258064516129
chr11	2584350	2679225	50	54225	28.7586206896552
chr11	2719600	2893525	50	59700	78.2105263157895
chr12	54087475	54218175	50	64500	48.3076923076923
chr12	54227450	54485650	50	191050	38.32
chr12	54485700	54604725	50	75550	20.4516129032258
chr12	130496100	130670475	50	56500	42.96
chr12	132808150	132931975	50	46225	24.6
chr12	132932100	133045175	50	79350	16.4
chr13	28343450	28520875	50	91125	61
chr14	36887975	37068075	50	110525	44.8571428571429
chr14	105260875	105649850	50	61375	94.8235294117647
chr16	2893500	3242875	50	66100	58.6181818181818
chr16	67031300	67689100	50	98325	95.0967741935484
chr16	86066475	86555400	50	76400	81.2941176470588
chr17	6715775	7346125	50	59275	93.4029850746269
chr17	7553275	7968575	50	59650	78.5964912280702
chr17	32734725	32968500	50	51800	52.6363636363636
chr17	46493050	46752475	50	165050	61.3157894736842
chr17	47843400	48195475	50	72675	87.2941176470588
chr17	56203100	56338850	50	38375	89.2727272727273
chr17	79197425	79933300	50	81575	76.16
chr19	12860475	13197100	50	112050	81.2
chr19	36000150	36393900	50	52575	75.3125
chr19	42176575	42497075	50	55300	90.5365853658537
chr19	50810275	51177350	50	62150	56.6833333333333
chr19	51177400	51360875	50	56175	78.4615384615385
chr2	120979450	121233875	50	69375	75.9090909090909
chr2	121233925	121413825	50	39225	76.1176470588235
chr2	219645400	219908725	50	117750	59.44
chr2	219908775	220383100	50	77175	72.2222222222222
chr20	59622375	59751250	50	20075	72.2857142857143
chr20	61603425	61801900	50	56650	72.6046511627907
chr22	22306025	22458525	50	98400	79.4375
chr22	22458750	22615550	50	128250	3.80281690140845
chr22	22615650	22835600	50	149700	84
chr22	22862150	22963075	50	61600	9.69230769230769
chr22	22998100	23067750	50	38225	5.77142857142857
chr22	23067825	23145625	50	31675	14.4545454545455
chr22	23145725	23222275	50	31250	7.44
chr6	27445100	27742275	50	79475	38.5
chr6	28520225	28796775	50	97275	61.8333333333333
chr6	29757925	30182600	50	75850	91.4705882352941
chr6	30201950	30451475	50	66325	33.495652173913
chr6	41206150	41467950	50	94800	56.056338028169
chr7	127669075	128053000	50	67675	43.9186991869919
chr7	150383350	150813675	50	71250	91.7647058823529
chr7	155120325	155321475	50	128550	48.7407407407407
chr8	19457350	20217625	50	64450	92.0714285714286
chr9	66342475	66532475	50	59050	43.5196078431373
chr9	70918750	71113300	50	28300	69
chr9	100069775	100727875	50	77750	99.6
chr9	139871425	140192250	50	77750	69.44
chr1	44961525	45308800	49	58725	74.5842696629213
chr15	89878700	90042250	49	103650	21.6190476190476
chr16	128675	778825	49	73875	94.4406779661017
chr5	175969250	176294475	49	48875	87.7142857142857
chr6	150181925	150474350	49	119175	38.4347826086956
chr9	129261750	129513475	49	103675	73
chr18	56881200	57063950	48	82675	21.4230769230769
chr3	183944325	184336000	48	79550	82.9350649350649
chr5	139348675	139534175	48	46525	58.1333333333333
chr8	11411675	11774375	48	89950	81.505376344086
chr10	102549275	102637850	47	54775	26.1111111111111
chr2	70993750	71290400	46	89150	65.9090909090909
chr5	134730800	135178175	46	107850	62.5569620253165
chr19	39684525	40008150	45	52425	58.3070539419087
chr7	1225100	1463550	45	69100	31.8804347826087
chr19	42003100	42132100	44	40200	40.2307692307692
chr6	27049275	27342200	44	49825	77.9333333333333
chr1	938250	1291100	43	43125	77.2631578947368
chr19	1667300	1812000	43	77850	60.5185185185185
chr20	44451325	44883500	43	56050	80.1515151515152
chr22	50914025	51194075	43	56350	47.0952380952381
chr11	20152950	20312575	42	52525	66.64
chr19	55656925	56016950	42	57125	74.7972972972973
chr9	69777150	69844450	42	41025	9.54545454545454
chr20	59752325	59938800	41	31300	42.25
chr6	41468400	41908925	41	56925	70.7126436781609
chr11	63737275	63902425	40	42950	58.8947368421053
chr12	48287500	48433900	40	73850	32.56
chr19	40970575	41169875	39	50475	71.6774193548387
chr20	22313575	22447625	39	42375	51.6363636363636
chr12	52206875	52501425	38	45925	50.6111111111111
chr2	91751300	91933575	38	29100	69
chr20	37229650	37523325	38	44725	69
chr17	1806600	1964325	37	52775	38.9473684210526
chr8	21879500	22090800	37	81450	43.1607142857143
chr12	132646175	132706900	36	41750	4.30769230769231
chr17	45784950	45953050	36	50675	47.0120481927711
chr5	318575	611675	36	41850	41.5555555555556
chr1	46859200	47084425	35	92075	14.3864229765013
chr12	114827725	114945125	35	83650	12.625
chr16	1875450	2078775	35	42100	55.5
chr20	58088375	58215200	35	37325	56.6976744186046
chr11	2059325	2243825	34	35725	40.7659574468085
chr11	120035675	120127425	33	34400	43
chr9	71113425	71183600	32	35075	26.0645161290323
chr9	126738000	126810650	32	56150	4
chr19	2974250	3076025	31	32550	20.7586206896552
chr2	73383500	73552375	31	38850	45.3333333333333
chr21	34313050	34501425	31	61500	21.8620689655172
chr8	144098425	144273625	31	34900	39.4333333333333
chr1	23671700	23754850	30	73475	4.41666666666667
chr1	203236925	203320250	30	25125	43.1764705882353
chr20	185400	277550	30	28900	31.5135135135135
chr1	149127500	149334625	29	49450	36.7714285714286
chr11	65221800	65361750	29	34175	40.56
chr19	51360950	51434825	29	19525	33.6842105263158
chr9	21719400	21801875	29	44350	24.7777777777778
chr1	111064275	111167000	28	29225	39.6
chr10	101244600	101315375	28	49725	8.46153846153846
chr10	102966825	103071525	28	65125	16.4444444444444
chr19	54334100	54505400	28	35500	37.22
chr5	180467250	180568350	28	34975	35.0476190476191
chr1	20803100	20901400	27	28450	23.0232558139535
chr1	161360500	161461025	27	22175	39.5135135135135
chr12	147000	325125	27	35975	28.2170542635659
chr17	44845600	44932800	27	33175	39.3181818181818
chr19	46905975	47164150	27	35625	40.2
chr22	23223500	23345300	27	15150	40
chr17	38955725	39002100	26	22575	15.4117647058824
chr17	78379625	78544150	26	44925	36.5714285714286
chr19	3299150	3398375	26	30550	32.6315789473684
chr20	3639750	3778125	26	28925	38.367816091954
chr9	136037250	136155050	26	21525	22.9310344827586
chr12	54810775	54857700	25	26825	8.09090909090909
chr16	56617675	56717925	25	77175	4.475
chr6	144268550	144390250	25	45825	12.5714285714286
chr9	954000	1100825	25	56775	32.8
chr9	67268600	67360275	25	13375	30.4528301886792
chr1	6452325	6559175	24	35425	22.6129032258065
chr1	156326600	156420800	24	56125	15.3469387755102
chr14	103386875	103747425	24	49525	25.8064516129032
chr8	23525900	23594450	24	53675	10
chr9	38198525	38254725	24	33425	29.2222222222222
chr9	134989225	135121250	24	22825	32
chr1	6186750	6322475	22	29050	18.625
chr19	1444900	1570900	22	42925	25.0422535211268
chr20	2487875	2550600	22	32375	18.5882352941176
chr1	78685900	78736875	21	30275	8.81395348837209
chr14	24786075	24835525	21	25325	8.93333333333333
chr17	17576300	17645675	21	47975	4.17821782178218
chrX	68394175	68507025	21	22900	24.7205882352941
chrX	119925125	119967375	21	22475	9.83333333333333
chrX	146751525	146801850	21	35825	24.2
chr11	17671325	17761625	20	38850	19.6103896103896
chr17	41978550	42085625	20	26500	19.8064516129032
chr6	44232350	44312075	20	23500	22.1739130434783
chr9	131123850	131185500	20	45375	20.95
chrX	39941600	40033200	20	40925	24.6122448979592
chrX	129066675	129120400	20	25075	18.4761904761905
chr1	38193800	38261675	19	36775	15.6
chr11	33794300	33894050	19	17725	19.8684210526316
chr12	115091275	115175525	19	55725	8.94623655913978
chr17	7968725	8041625	19	38775	11.1612903225806
chr17	72915825	72977800	19	27625	16.8125
chr19	18874200	18925150	19	38750	13.4285714285714
chr2	73107325	73163525	19	46175	6.30769230769231
chr2	74668575	74795375	19	38150	21.5909090909091
chr3	181412550	181454075	19	20375	12.3157894736842
chr9	36981400	37047175	19	44825	23.75
chr12	94519100	94582000	18	29625	16.1875
chr17	8866525	8960775	18	35225	21.6752136752137
chr17	34987950	35019525	18	15775	16.1111111111111
chr18	19904650	19943625	18	19650	10.0625
chr2	233338200	233393025	18	24000	16.9677419354839
chr20	22528950	22602675	18	45225	16.7777777777778
chr4	776225	824200	18	35875	3.80952380952381
chr4	3459850	3500825	18	27650	4.3030303030303
chr4	83692750	83736200	18	33900	5.88571428571429
chr6	43197350	43253875	18	22300	6.84782608695652
chr7	150846150	150893300	18	21450	11.4032258064516
chr10	120001000	120031425	17	21100	5.03030303030303
chr17	46778675	46843900	17	60325	4.44444444444444
chr19	42893000	42931550	17	12725	11.4925373134328
chr2	44990700	45040000	17	32125	14.5
chr2	121416925	121492650	17	15825	19.3333333333333
chr2	234227525	234265125	17	18350	16
chr3	189489375	189531850	17	25325	5.90909090909091
chr4	1508775	1567900	17	11625	18
chr4	2030475	2064325	17	15975	7.80952380952381
chr6	108430475	108507275	17	61750	5.65714285714286
chr1	110606950	110699050	16	39150	9.72809667673716
chr10	77150150	77234300	16	52150	8.2051282051282
chr10	103505050	103540575	16	15525	12.3111111111111
chr11	128742650	128779050	16	22025	15
chr17	47544775	47578800	16	14875	15.6666666666667
chr19	5477600	5502775	16	13750	7.05454545454545
chr2	241577875	241612875	16	8775	17.8285714285714
chr2	242973225	243000850	16	20900	2.83870967741935
chr20	24978750	25071775	16	32975	9.87810383747178
chr20	62101625	62151400	16	17125	17.9459459459459
chr3	128143925	128219125	16	49575	9.05263157894737
chr4	4842075	4911875	16	40550	17.1232876712329
chr4	7083350	7106625	16	14850	3.21212121212121
chr5	42943625	43047025	16	45350	6.34458259325044
chr7	32964850	32999300	16	21075	5.09090909090909
chr1	3526600	3626625	15	19975	14.8928571428571
chr1	113241475	113266850	15	11575	4.52941176470588
chr12	48572525	48607750	15	20075	14.9756097560976
chr16	8530175	8565400	15	14950	11.9130434782609
chr19	6458900	6594400	15	24275	13.6567164179104
chr19	30002650	30088300	15	18025	14.5490196078431
chr22	19692050	19762325	15	40725	11.8181818181818
chr22	32813325	32838425	15	8875	15.6666666666667
chr22	38845750	38865200	15	16250	1.33333333333333
chr3	44569600	44596200	15	11500	8.93548387096774
chr8	61565225	61595350	15	18400	7.57575757575758
chr9	68405100	68432800	15	15700	14.5454545454545
chr9	100728075	100752575	15	18725	2.55555555555556
chr1	33334525	33438950	14	24950	9.81159420289855
chr1	38072325	38110825	14	29675	2.51162790697674
chr12	50426075	50476000	14	17775	13.4285714285714
chr12	108226000	108269700	14	16800	9.05128205128205
chr12	133157075	133198025	14	36450	0.498194945848375
chr14	68065000	68088100	14	14550	7.82608695652174
chr16	30655100	30709300	14	36475	11.1304347826087
chr16	31482475	31549550	14	20550	9.92715231788079
chr20	2648725	2688700	14	23500	12.1785714285714
chr22	46438750	46473025	14	24525	13.5172413793103
chr5	151277350	151306200	14	20925	1.20183486238532
chr5	158650250	158688225	14	12550	12.2962962962963
chr6	28167875	28192175	14	19375	3.41666666666667
chr6	33153825	33190650	14	18200	6.7741935483871
chr6	33942450	33984425	14	14900	13.9791666666667
chr8	22405675	22448150	14	18800	10.1052631578947
chr1	44855475	44893400	13	20000	12.4705882352941
chr10	95587325	95615325	13	21150	3.54545454545455
chr10	99784900	99806350	13	17450	2.84210526315789
chr11	61320700	61359700	13	14075	7.77777777777778
chr11	113925675	113953275	13	18875	7.13333333333333
chr11	124995825	125042575	13	14400	5.72727272727273
chr11	128390150	128457450	13	29825	6.16786570743405
chr12	133100025	133137700	13	23150	11.4285714285714
chr13	20701600	20809425	13	29175	9.17647058823529
chr13	100543600	100651550	13	45775	9.03054989816701
chr14	57307350	57327750	13	14800	4.26666666666667
chr16	1335625	1395250	13	18200	8.84870848708487
chr17	77748775	77823175	13	59875	1.58577405857741
chr18	45930900	45951900	13	11725	10.6
chr2	38263800	38328325	13	17675	9.47482014388489
chr2	207115825	207139200	13	17975	1.1304347826087
chr2	231897525	231919500	13	11850	12.5531914893617
chr22	39893475	39910450	13	10050	11.5789473684211
chr3	46914325	46940725	13	18200	3.82051282051282
chr4	41728475	41767825	13	26450	8.36734693877551
chr5	30825	55800	13	10575	11.9428571428571
chr5	35741300	35769800	13	21100	5.66666666666667
chr5	72497150	72537350	13	21925	6.45161290322581
chr5	72711775	72750375	13	30475	6.74285714285714
chr6	49516850	49533725	13	10650	4.4
chr7	68682850	68708550	13	18250	4.3921568627451
chr7	90977125	90997225	13	13100	6.86792452830189
chr8	41159275	41202300	13	22475	9.10958904109589
chr8	61820175	61839975	13	12200	11.1111111111111
chr8	144799000	144862000	13	20575	12.3571428571429
chr1	26471075	26492875	12	17850	2.64705882352941
chr1	41824150	41853000	12	16475	7.09523809523809
chr1	91272575	91319175	12	20600	5.86206896551724
chr1	147776400	147830700	12	20825	9.64705882352941
chr1	175855100	175894350	12	35800	2.1
chr11	31814800	31857400	12	39375	3.91304347826087
chr11	43559000	43609950	12	29100	4.86666666666667
chr11	60767925	60793850	12	13400	6.4
chr12	1691775	1743825	12	20225	4.74777448071217
chr12	113895800	113925075	12	25450	2.88888888888889
chr13	112702675	112742625	12	29225	2.89451476793249
chr15	41208775	41236600	12	20375	3.17777777777778
chr15	45398825	45429350	12	25725	3.51724137931034
chr15	58340275	58361475	12	14450	9.76923076923077
chr16	75950450	75976550	12	18200	3.70149253731343
chr16	78097525	78118175	12	15025	3.37931034482759
chr17	71890625	71909425	12	16125	1.59090909090909
chr17	72606550	72623900	12	5500	5.16666666666667
chr19	55575075	55599800	12	20125	0.8
chr19	58170475	58191175	12	7375	9.71428571428571
chr2	114255450	114269775	12	10075	4.78260869565217
chr21	38351800	38423600	12	21400	9.06493506493507
chr22	37718400	37738050	12	11925	5.05
chr3	197799550	197822025	12	16075	2.84848484848485
chr4	81100850	81142100	12	35525	3.64705882352941
chr5	77245225	77282150	12	23300	6.21052631578947
chr6	31320300	31338525	12	10650	5.48387096774194
chr6	89825750	89857425	12	14375	9.21276595744681
chr6	168699925	168732325	12	10325	8.49275362318841
chr7	27125675	27297050	12	167325	2.62068965517241
chr7	75888525	75914225	12	10025	9.06666666666667
chr8	110612125	110635250	12	16000	8
chr9	124014400	124055150	12	18150	10.0952380952381
chr9	133526450	133558075	12	22850	8.72727272727273
chrX	144881075	144905875	12	18275	2.27272727272727
chr1	14210725	14225225	11	11100	2.94736842105263
chr1	21507675	21525450	11	11325	2.13333333333333
chr1	39061000	39074025	11	6525	4.06451612903226
chr1	84462325	84501350	11	17850	8.69064748201439
chr1	144590150	144607800	11	5825	6.62857142857143
chr1	148850550	148872325	11	10050	7.52380952380952
chr1	223899275	223921075	11	11150	3.43703703703704
chr10	23444800	23498075	11	42400	4
chr10	104165925	104197475	11	12850	5.60544217687075
chr11	57219050	57251575	11	15050	8.3448275862069
chr11	115832175	115849875	11	9775	3.13333333333333
chr11	118116175	118140750	11	11325	3.89473684210526
chr12	49359750	49395375	11	31650	1.68421052631579
chr13	39951000	39973250	11	18650	2.47619047619048
chr14	97144175	97163575	11	13225	1.5
chr15	69363850	69383600	11	11175	5.28571428571429
chr16	73055900	73108500	11	46850	1.25
chr17	37731400	37786025	11	36200	2.44444444444444
chr17	38491000	38521325	11	16225	6.421875
chr17	54666175	54677975	11	9250	1.35714285714286
chr18	70101525	70127850	11	22475	2.16216216216216
chr19	7918425	7940025	11	12625	4.37837837837838
chr19	18705625	18746625	11	19225	3.38461538461538
chr19	28237500	28252350	11	4775	7.91666666666667
chr2	63268725	63296800	11	23350	3.4
chr2	70652800	70671325	11	9600	8
chr2	127694575	127707100	11	9100	3.48387096774194
chr2	182515875	182555875	11	33625	2.89887640449438
chr20	61044400	61075150	11	19050	5.35593220338983
chr21	38049425	38089125	11	33800	4.13793103448276
chr3	38677025	38698300	11	15025	5.80952380952381
chr3	185812675	185838125	11	19475	3.65714285714286
chr4	6551300	6576475	11	15400	4.10526315789474
chr5	158473850	158492275	11	13875	2
chr6	10377500	10430425	11	50600	2.17391304347826
chr7	31792100	31821625	11	24050	3.02439024390244
chr7	70058625	70088100	11	10550	5.28384279475982
chr7	157374525	157396600	11	18125	7.61904761904762
chr8	26304475	26396800	11	31325	8.52571428571428
chr9	131934225	131961625	11	13475	3.57281553398058
chrX	103486450	103515775	11	26300	1.1875
chr1	18424425	18443125	10	11400	4.71794871794872
chr1	61507650	61552275	10	22900	6.23529411764706
chr1	84928925	84944325	10	10600	4.11320754716981
chr1	94699475	94728400	10	21850	1.02272727272727
chr10	71800400	71817225	10	9600	5.85294117647059
chr10	98936375	98957475	10	13575	4.775
chr11	16414200	16434975	10	18025	4.83333333333333
chr11	27812075	27824025	10	8825	1.22413793103448
chr11	118013750	118047225	10	27575	5.10204081632653
chr11	133895950	133903550	10	3500	6.19047619047619
chr14	23737250	23746325	10	4175	3.13636363636364
chr14	57113025	57131400	10	6150	4.85714285714286
chr14	95508100	95516175	10	4100	3.77777777777778
chr15	23865425	23879550	10	9750	2.96551724137931
chr15	96857150	96919925	10	57700	4.75
chr16	6900700	6917125	10	13125	2
chr17	26233225	26250425	10	13025	1.23404255319149
chr17	42613400	42641350	10	15950	2.04395604395604
chr18	19793350	19803575	10	6900	1.95238095238095
chr2	27788275	27795625	10	3400	3.02857142857143
chr2	28602100	28619125	10	10675	4.4
chr2	106562800	106575025	10	9000	0.869565217391304
chr2	178590225	178612825	10	20550	0.530612244897959
chr2	236028300	236042925	10	10375	2.33333333333333
chr22	28185325	28204450	10	12225	6.27906976744186
chr22	39940850	39958875	10	11075	6
chr3	62391500	62409175	10	12800	1.7037037037037
chr3	129684875	129723175	10	20075	4.23076923076923
chr4	1037175	1053250	10	13175	0.878504672897196
chr4	16446100	16457950	10	8375	4.66666666666667
chr4	156333925	156363575	10	20500	5
chr5	139166175	139182300	10	12500	2.90909090909091
chr5	170727700	170765650	10	32550	1.70833333333333
chr6	34108425	34123800	10	12900	0.758620689655172
chr7	70140625	70161375	10	12350	4.63333333333333
chr7	72991900	73002475	10	3975	4.5
chr8	25867675	25939675	10	27000	6.02150537634409
chr9	117676550	117696825	10	17175	0.753846153846154
chr9	119078425	119106950	10	13500	6.44444444444444
chr9	140768275	140785275	10	11850	2.13913043478261
chr1	2458225	2474900	9	14225	0.923076923076923
chr1	22872350	22893300	9	10275	4.95327102803738
chr1	35327325	35354525	9	11400	4.93333333333333
chr1	37494375	37508100	9	11625	2.22222222222222
chr1	145138175	145147300	9	6125	2.5
chr10	103982200	104003600	9	19250	3.58333333333333
chr10	111956750	111982925	9	12250	3.7007874015748
chr10	118884450	118978750	9	55350	2.76234003656307
chr11	2895225	2910100	9	9400	4.57142857142857
chr11	64471525	64513475	9	17025	4.68181818181818
chr11	123293375	123302850	9	6675	2.18181818181818
chr12	1633350	1646875	9	9475	3.3
chr12	50337875	50365450	9	15975	2.27760252365931
chr12	103341025	103368175	9	24175	3.125
chr12	113010850	113032700	9	12525	4.3125
chr12	130697725	130712350	9	11150	2.61904761904762
chr13	97871100	97891075	9	17575	2.07692307692308
chr13	112306900	112315950	9	5500	3.33333333333333
chr14	23756300	23773725	9	13400	2.88135593220339
chr14	37102875	37145950	9	36375	3.75
chr15	45750450	45777500	9	21250	4
chr15	63780275	63802375	9	16175	2.55882352941176
chr15	72521675	72538975	9	13000	2.61764705882353
chr15	74415675	74432125	9	14300	2.10810810810811
chr15	83304450	83332600	9	10575	3.55555555555556
chr16	24488850	24501550	9	8275	2.66666666666667
chr16	84874525	84882400	9	4625	2.7741935483871
chr17	4428925	4437200	9	5650	2.45454545454545
chr17	58211550	58231400	9	16300	3.47368421052632
chr17	72660675	72672100	9	8700	2
chr17	77712650	77726325	9	9925	1.38461538461538
chr19	3446025	3475400	9	12875	4.44171779141104
chr19	7844550	7856700	9	9025	1.47826086956522
chr19	19174975	19186450	9	5950	2.68965517241379
chr2	44081925	44099275	9	13650	1.23076923076923
chr2	60778225	60799825	9	12850	2.17721518987342
chr2	100717175	100745225	9	23925	3.35714285714286
chr2	114021575	114052925	9	24375	0.733333333333333
chr20	20863150	20873950	9	6325	2.51612903225806
chr20	21070100	21091925	9	17725	2.31578947368421
chr21	46337500	46354975	9	14500	1.84375
chr22	23695225	23717950	9	18500	4.375
chr3	12909725	12918800	9	4350	4.84615384615385
chr3	94449575	94457475	9	4225	4.3448275862069
chr4	5888750	5911050	9	19225	1
chr4	140542000	140555925	9	11925	0.842105263157895
chr5	6446175	6460650	9	12425	1.82857142857143
chr5	79854325	79869625	9	12100	2.47222222222222
chr5	135524525	135546375	9	18675	3.40740740740741
chr5	171041450	171058650	9	13775	1.65714285714286
chr5	172649650	172684150	9	32375	2.70588235294118
chr6	91997150	92016600	9	14875	1.4601226993865
chr7	85389775	85400025	9	7450	2.45454545454545
chr8	55360250	55390750	9	25575	3.15384615384615
chr8	63501950	63512000	9	7650	2.6
chr8	97141425	97176675	9	31475	1.95454545454545
chr8	145692100	145726275	9	15125	4.91208791208791
chr9	119031275	119051325	9	16150	2.1
chrX	99648225	99668975	9	17300	1.52380952380952
chrX	118097250	118119300	9	18725	1.47058823529412
chrX	130189100	130223175	9	24225	1.79545454545455
chrX	138268175	138294675	9	23350	1.66101694915254
chr1	1975350	1984150	8	6600	1.44444444444444
chr1	10848175	10860400	8	8225	3.14285714285714
chr1	67978575	67989775	8	8650	2.64285714285714
chr1	151687250	151700825	8	9475	1.56923076923077
chr1	179542450	179561975	8	10075	3.02857142857143
chr1	181055325	181078100	8	13650	2.82882882882883
chr1	182571875	182587775	8	10625	2.95890410958904
chr1	214452000	214470100	8	9800	3.08256880733945
chr10	15508750	15522150	8	12175	0.315789473684211
chr11	3182650	3193375	8	4775	2.89285714285714
chr11	30032300	30062150	8	28175	0.84
chr11	69829200	69850250	8	11400	1.75675675675676
chr11	120380775	120388175	8	4825	1.85
chr12	4374925	4385400	8	7075	2.64516129032258
chr12	113948975	113959800	8	8250	1.90163934426229
chr12	124440275	124460950	8	16375	2.70588235294118
chr13	26478175	26491800	8	8500	3.11111111111111
chr14	21093825	21103775	8	7875	1.14285714285714
chr14	51288625	51301900	8	11100	0.695652173913043
chr14	54410575	54432125	8	19300	1.31034482758621
chr14	105069375	105076375	8	4825	1.56521739130435
chr15	42866475	42875175	8	5750	1.65625
chr15	79590500	79603250	8	8450	1.86666666666667
chr15	96624925	96637825	8	10800	0.857142857142857
chr16	3243175	3251750	8	3700	3.22727272727273
chr16	23869675	23882150	8	9950	0.659090909090909
chr16	55502450	55516125	8	8050	3.48148148148148
chr16	89256725	89277450	8	9975	2.94573643410853
chr17	35079275	35089650	8	5300	3.42105263157895
chr17	35276950	35307650	8	27850	2.57142857142857
chr17	74575575	74585925	8	8225	2.64285714285714
chr17	77385625	77403950	8	7875	3.27142857142857
chr18	18960075	18974550	8	10175	3.33333333333333
chr18	22622575	22634475	8	10300	0.608695652173913
chr18	44943325	44950550	8	4375	1.28571428571429
chr19	3266625	3275525	8	6525	0.840579710144927
chr19	19314800	19340400	8	13875	2.68217054263566
chr19	20471700	20485350	8	9100	2.78571428571429
chr2	13955125	13968150	8	9550	1.23456790123457
chr2	105456775	105496950	8	36050	3.14285714285714
chr2	121786800	121793150	8	3850	1.64285714285714
chr2	223342400	223349950	8	4950	0.976744186046512
chr2	224476300	224494275	8	16450	0.56
chr2	241757350	241772400	8	13300	0.330275229357798
chr20	641725	659775	8	10450	3.01657458563536
chr20	1651475	1660425	8	6200	1.29166666666667
chr20	23013250	23034425	8	17725	1.16216216216216
chr20	60788950	60802025	8	11400	0.652173913043478
chr3	57158850	57167100	8	4425	2.16
chr3	57188650	57204050	8	10375	3.42857142857143
chr3	62339850	62371625	8	29250	1.67741935483871
chr3	128710550	128727150	8	14750	2.28571428571429
chr3	138652500	138681225	8	24375	2.08771929824561
chr3	147069150	147145975	8	74800	0.25
chr3	193489000	193507600	8	8875	2.80434782608696
chr4	978125	1007200	8	19950	2.23703703703704
chr4	1392925	1413000	8	16775	3.39130434782609
chr4	8850500	8920550	8	47625	3
chr4	55084175	55102325	8	16175	1.33333333333333
chr4	85295025	85303225	8	6050	2.52631578947368
chr4	105824700	105849300	8	20300	2.55737704918033
chr4	106060725	106086775	8	21700	1.7037037037037
chr4	185929250	185955425	8	23200	2.72
chr5	1867225	1894400	8	24000	1.8
chr5	37082450	37093575	8	10025	1.18518518518519
chr5	54466250	54482450	8	12425	1.67272727272727
chr5	141253850	141264750	8	7325	1.275
chr5	155102225	155116075	8	11775	2.14285714285714
chr6	1593500	1630250	8	32150	3.14666666666667
chr6	33207700	33216875	8	4125	3.5
chr6	35173500	35189250	8	12900	0.842105263157895
chr6	64242850	64255050	8	10525	0.916666666666667
chr6	147756600	147769025	8	7750	2.34146341463415
chr7	20814675	20839925	8	22250	0.821705426356589
chr7	25891425	25909825	8	14250	1
chr7	64336375	64353025	8	10475	2.46808510638298
chr8	63913950	63924300	8	7650	3.17241379310345
chr8	143527925	143549350	8	12925	2.45581395348837
chr9	21961275	22012000	8	48750	0.224719101123595
chr9	37644225	37656175	8	9950	0.602739726027397
chr9	92215500	92225175	8	6525	2.60606060606061
chrX	72665175	72675575	8	7250	2.41379310344828
chrX	119437950	119449900	8	9475	2.45454545454545
chr1	5278425	5291900	7	12550	0.620689655172414
chr1	17012125	17035650	7	17600	1.98529411764706
chr1	17197225	17203075	7	4950	0.375
chr1	54200050	54209125	7	8025	0.967741935483871
chr1	91166475	91201700	7	33500	2.19047619047619
chr1	169648025	169662300	7	13100	0.345679012345679
chr1	197869700	197897975	7	25300	1.92857142857143
chr10	9132675	9146450	7	11675	1.44827586206897
chr10	22601850	22638150	7	33700	0.387878787878788
chr10	35926850	35934650	7	5400	1.46153846153846
chr10	50881725	50904775	7	16700	1.625
chr10	58895175	58910050	7	13675	0.8125
chr10	99606175	99614975	7	6400	1.4468085106383
chr10	102083975	102090775	7	3875	1.51724137931034
chr10	119283400	119318125	7	31875	1
chr11	19360000	19371150	7	10050	0.529411764705882
chr11	43891000	43901725	7	8450	0.625
chr11	45162400	45170250	7	3825	1.86516853932584
chr11	69984975	69993975	7	6375	1.15
chr11	115525750	115534150	7	6050	1.44827586206897
chr11	128793350	128802550	7	6200	1.7741935483871
chr12	5012550	5025550	7	9700	1.66666666666667
chr12	53563600	53573825	7	8450	0.67741935483871
chr12	54940925	54958075	7	14850	1.40740740740741
chr12	106967425	106989900	7	21725	0.551724137931034
chr13	66791100	66802125	7	8225	1.88888888888889
chr13	76908100	76912650	7	3425	1
chr13	94789125	94802175	7	10800	0.88
chr13	108225725	108237375	7	8975	1.11428571428571
chr13	112648675	112657225	7	7475	0.714285714285714
chr14	38044550	38093850	7	40800	1.49484536082474
chr14	99727425	99744200	7	13375	1.44615384615385
chr14	102404325	102413450	7	6500	1.04347826086957
chr15	25881150	25894550	7	12475	0.273381294964029
chr15	42662475	42677700	7	11125	1.93548387096774
chr15	79348700	79357575	7	7500	0.846153846153846
chr16	80566400	80577075	7	6850	2.03174603174603
chr16	86596150	86617875	7	20500	1.41935483870968
chr17	31516075	31527025	7	8550	0.56
chr17	33695275	33704750	7	8225	0.857142857142857
chr17	39860025	39870350	7	8225	1.88888888888889
chr17	59523525	59547625	7	22875	0.771929824561403
chr17	72836950	72858900	7	20500	0.444444444444444
chr17	75775450	75791400	7	12450	0.5
chr17	80284600	80297725	7	11425	1.29411764705882
chr18	24229925	24239600	7	6600	1.25714285714286
chr18	48081125	48090550	7	7175	1.07936507936508
chr18	70203050	70216100	7	11675	0.542372881355932
chr18	76729725	76747750	7	15225	1.92307692307692
chr19	4579625	4585975	7	4550	1.36842105263158
chr19	42497350	42506775	7	8550	0.355555555555556
chr19	45248325	45262125	7	12500	0.639175257731959
chr19	52219125	52228825	7	7675	2.11428571428571
chr2	26910350	26921200	7	8050	1.25
chr2	133025625	133031750	7	3250	2.11428571428571
chr2	145265075	145280950	7	13800	1.125
chr2	178522400	178542400	7	10300	1.81818181818182
chr2	220386700	220395475	7	5325	1.5
chr2	222911325	222925375	7	12200	1.2
chr2	223145300	223191825	7	41900	1.6969696969697
chr2	238384375	238398250	7	11125	2.11428571428571
chr20	21481350	21511500	7	27675	1.3125
chr20	33570025	33574375	7	2800	1.44444444444444
chr20	36540125	36547450	7	5475	1.11111111111111
chr20	62711525	62721200	7	7600	2.14814814814815
chr21	43636550	43647750	7	9675	1.86666666666667
chr21	44947425	44953825	7	4950	0.814814814814815
chr22	32848750	32854325	7	3200	1.4
chr3	5017550	5029400	7	8475	1.75
chr3	10743725	10754450	7	7525	1.25547445255474
chr3	17036775	17048275	7	9525	1.25
chr3	45882600	45893900	7	8700	1.56923076923077
chr3	64662800	64676500	7	11500	1.92857142857143
chr3	69728750	69739050	7	8850	1.3
chr3	113244675	113255225	7	8725	1.78571428571429
chr3	193847700	193858475	7	7150	1.95959595959596
chr4	2136375	2149275	7	11400	0.808510638297872
chr4	3871175	3882225	7	8325	1.17525773195876
chr4	54952700	54978950	7	24325	1.9047619047619
chr4	106469700	106486800	7	14800	1.77777777777778
chr4	113260850	113265975	7	2800	1.92
chr4	174413550	174467275	7	51200	0.64
chr4	185085825	185090850	7	3625	1.11764705882353
chr5	2736950	2760225	7	18900	1.48051948051948
chr5	32498975	32506025	7	4200	2
chr5	72586900	72610600	7	21300	1.7
chr5	87953175	87996450	7	41000	2
chr5	92902825	92960225	7	55950	0.205882352941176
chr5	127265575	127275850	7	8825	1.13513513513514
chr5	135258225	135269275	7	8800	1.36
chr5	144534775	144544350	7	6500	1.52941176470588
chr5	158376700	158387250	7	7925	0.876923076923077
chr5	175618175	175628150	7	6825	1.74468085106383
chr6	4773975	4787250	7	7650	1.46666666666667
chr6	30919925	30925775	7	4550	0.711864406779661
chr6	99268650	99297875	7	28150	0.30379746835443
chr6	122928925	122934350	7	4850	0.482758620689655
chr6	159585975	159597325	7	10075	1.28
chr6	162041950	162052275	7	9000	1.73333333333333
chr7	554775	565400	7	8800	0.521739130434783
chr7	4666675	4672875	7	4975	1.12
chr7	5445650	5471675	7	15400	1.77018633540373
chr7	69057950	69096850	7	35675	0.254545454545455
chr7	112997675	113013775	7	13250	1.54838709677419
chr7	126886700	126896450	7	9150	0.571428571428571
chr7	130414025	130426975	7	11825	0.947368421052632
chr7	132243625	132265225	7	20125	0.142857142857143
chr7	149742925	149747550	7	3425	0.578947368421053
chr8	3096350	3107525	7	10175	0.736842105263158
chr8	14339325	14351900	7	10950	0.352941176470588
chr8	22534875	22563700	7	21875	1.08474576271186
chr9	105825	118875	7	11675	0.323529411764706
chr9	14311175	14354925	7	27800	1.65022421524664
chr9	34575250	34594850	7	18075	0.344827586206897
chr9	34807600	34813800	7	4400	1.11111111111111
chr9	132196250	132206325	7	8100	0.92
chr1	2973500	2993675	6	17775	1.12
chr1	11916850	11922825	6	5200	0.727272727272727
chr1	14045150	14053625	6	7700	0.634146341463415
chr1	29560300	29566800	6	5400	0.625
chr1	34627975	34633725	6	4750	0.310679611650485
chr1	47683425	47705400	6	20225	1.05660377358491
chr1	51429125	51451625	6	21175	0.651162790697674
chr1	57665725	57672600	6	5675	0.875
chr1	105028075	105037100	6	7075	0.604651162790698
chr1	193694675	193699475	6	4125	0.32258064516129
chr1	204970775	204974625	6	2850	0.76
chr1	233746700	233752700	6	5000	0.816326530612245
chr10	7706375	7713000	6	5400	0.555555555555556
chr10	13567075	13573175	6	4875	0.507246376811594
chr10	71320800	71347325	6	25150	0.962962962962963
chr10	82649725	82657925	6	6700	0.615384615384615
chr10	88120375	88138250	6	14600	1.125
chr10	92672150	92698175	6	24850	0.241935483870968
chr10	108290300	108299925	6	8600	0.604651162790698
chr10	111916500	111937775	6	18875	0.5625
chr10	119133325	119140275	6	5075	1.0873786407767
chr10	131748650	131775575	6	23925	1.11111111111111
chr11	63378150	63382225	6	2925	0.9375
chr11	75426750	75430525	6	2825	1.07317073170732
chr11	94873650	94884575	6	9975	0.545454545454545
chr11	119661225	119670700	6	6900	0.833333333333333
chr11	124604325	124633200	6	27825	0.185185185185185
chr11	124705850	124747725	6	38325	0.177018633540373
chr12	26272225	26285150	6	11500	0.4
chr12	42628200	42642625	6	11575	0.823529411764706
chr12	58003975	58029525	6	23800	0.37410071942446
chr12	79038625	79054350	6	12325	0.700564971751412
chr12	117312400	117322975	6	9250	0.65
chr13	33749475	33758125	6	7650	0.439024390243902
chr13	44352425	44363225	6	9000	0.487179487179487
chr14	21120350	21127700	6	5425	0.971428571428571
chr14	29222725	29257150	6	32850	0.142857142857143
chr14	42072375	42080775	6	7825	0.285714285714286
chr14	45759925	45768150	6	6950	0.977777777777778
chr15	28337525	28353550	6	14425	0.571428571428571
chr15	34782250	34792200	6	8725	0.975609756097561
chr15	45810250	45819225	6	7875	0.689655172413793
chr15	59834000	59844650	6	8175	0.830188679245283
chr15	74508375	74520125	6	8700	1.09826589595376
chr15	79374650	79389925	6	14500	0.235294117647059
chr15	93901050	93909225	6	6575	0.714285714285714
chr15	100878975	100885650	6	5625	0.9
chr17	231375	238125	6	5200	0.785714285714286
chr17	27939200	27951275	6	10875	0.611111111111111
chr17	36003975	36009450	6	3975	0.484210526315789
chr17	36090300	36111275	6	18625	0.729411764705882
chr17	36713350	36738900	6	23650	0.846153846153846
chr17	40821300	40837650	6	11100	0.964788732394366
chr17	64956150	64965350	6	7000	0.76271186440678
chr19	3225525	3231250	6	5000	0.4
chr19	5801975	5806550	6	3150	0.893617021276596
chr19	43198475	43204125	6	4400	0.685714285714286
chr2	45869250	45882400	6	10775	1.13725490196078
chr2	50158500	50171350	6	9675	1.125
chr2	65498600	65510625	6	11400	0.473684210526316
chr2	102000475	102005825	6	4625	0.583333333333333
chr2	109714350	109722975	6	6900	0.92
chr2	210617025	210638925	6	19975	0.529411764705882
chr2	218124450	218144700	6	19575	0.087719298245614
chr20	34678175	34688675	6	8825	0.707692307692308
chr20	36257150	36259800	6	1950	0.857142857142857
chr20	40813750	40819350	6	4100	1.09090909090909
chr20	58677050	58682975	6	4475	0.613333333333333
chr20	62945650	62950175	6	3175	0.892307692307692
chr21	43171175	43193750	6	17875	0.761904761904762
chr22	20780450	20794475	6	13100	0.318840579710145
chr22	37094575	37104250	6	8400	0.8
chr22	38197525	38205550	6	5800	0.952380952380952
chr22	42304225	42324550	6	18625	0.346666666666667
chr3	30120325	30130925	6	8575	0.971428571428571
chr3	31045650	31058450	6	10775	0.721649484536082
chr3	72933700	72944325	6	9150	0.54320987654321
chr3	157806475	157827625	6	19575	1.03225806451613
chr3	190228225	190235100	6	5625	0.619047619047619
chr4	564550	576175	6	10525	0.638297872340426
chr4	960600	969000	6	6675	0.918032786885246
chr4	1103400	1111700	6	5975	0.715596330275229
chr4	57469175	57476100	6	4975	0.914285714285714
chr4	57707650	57714725	6	5850	0.39622641509434
chr4	69231350	69236425	6	4150	1.03225806451613
chr5	63798650	63805850	6	6225	1.12
chr5	94617550	94623800	6	5200	0.555555555555556
chr5	134359725	134392400	6	31675	0.0971428571428571
chr5	139124250	139146350	6	16300	0.832298136645963
chr5	139276575	139287825	6	9950	0.782608695652174
chr5	150722000	150731650	6	8125	0.526315789473684
chr6	5843825	5854325	6	9425	0.714285714285714
chr6	110296625	110303075	6	5700	0.305084745762712
chr7	4741675	4754075	6	10850	0.216450216450216
chr7	21207800	21212375	6	2950	1.11627906976744
chr7	42126525	42136300	6	7800	0.680272108843537
chr7	111272850	111280350	6	6925	0.538461538461538
chr7	157466750	157488600	6	19425	0.346590909090909
chr8	49609575	49618975	6	8900	0.8
chr8	54782275	54799525	6	16625	0.428571428571429
chr8	82508325	82516100	6	6350	0.470588235294118
chr8	145549075	145564850	6	13475	0.62111801242236
chr9	23819100	23833150	6	11775	0.402061855670103
chr9	34374950	34384175	6	7550	0.568627450980392
chr9	135874750	135884225	6	7875	1.05882352941176
chrX	29237325	29250075	6	12100	0.153846153846154
chrX	136503825	136513575	6	8425	0.588235294117647
chr1	39267175	39274200	5	6250	0.307692307692308
chr1	98508200	98520500	5	11350	0.189655172413793
chr1	161692725	161698725	5	5050	0.385964912280702
chr1	203481675	203491450	5	8800	0.307692307692308
chr1	215251150	215261325	5	9525	0.210526315789474
chr1	245313750	245323275	5	8450	0.279569892473118
chr10	43795075	43806825	5	10825	0.218487394957983
chr10	77356450	77365300	5	7575	0.34375
chr10	91736150	91743075	5	6125	0.23943661971831
chr10	121232425	121243375	5	9825	0.283582089552239
chr10	125727475	125735000	5	6525	0.285714285714286
chr11	2286075	2298675	5	10350	0.387096774193548
chr11	62688625	62697625	5	8425	0.235294117647059
chr12	49928500	49945025	5	15725	0.110552763819095
chr12	73848100	73855425	5	6675	0.36
chr12	109742425	109751750	5	8400	0.211764705882353
chr12	120027475	120037900	5	9150	0.358974358974359
chr12	133054150	133068500	5	12225	0.349593495934959
chr13	21097500	21111200	5	13125	0.108108108108108
chr13	22241150	22252725	5	11175	0.27027027027027
chr13	53844200	53859850	5	14125	0.294117647058824
chr13	99736000	99742675	5	5575	0.358974358974359
chr14	65969575	65977850	5	7800	0.113475177304965
chr14	70031200	70044025	5	11950	0.321428571428571
chr14	101188325	101197150	5	8075	0.156626506024096
chr14	105989725	105995950	5	5000	0.379310344827586
chr15	29860300	29867325	5	5975	0.299319727891156
chr15	41782625	41807000	5	23575	0.0640569395017794
chr15	45925450	45929450	5	3675	0.285714285714286
chr15	82348575	82357550	5	7650	0.349397590361446
chr15	88364100	88374025	5	8950	0.285714285714286
chr15	89342325	89350125	5	7175	0.123711340206186
chr15	93872600	93879775	5	6075	0.383561643835616
chr16	22824050	22829725	5	5275	0.1875
chr16	75864875	75878650	5	13000	0.153846153846154
chr16	85613425	85619900	5	5600	0.262626262626263
chr17	35163600	35172950	5	8775	0.122448979591837
chr17	43503675	43511750	5	7400	0.275862068965517
chr17	59468725	59494875	5	24650	0.281045751633987
chr18	34831075	34839050	5	6700	0.376811594202899
chr18	47715500	47724450	5	8225	0.262626262626263
chr18	59988675	59996175	5	6875	0.24
chr19	2285700	2296450	5	9825	0.157706093189964
chr19	10525225	10544425	5	18600	0.27027027027027
chr19	13973625	13988625	5	13825	0.341463414634146
chr2	943075	949050	5	4800	0.326530612244898
chr2	19546550	19568825	5	20825	0.333333333333333
chr2	185200175	185206100	5	5050	0.372549019607843
chr2	200318875	200339850	5	19025	0.325581395348837
chr2	223131325	223136975	5	4775	0.341880341880342
chr2	230575125	230583275	5	7500	0.156862745098039
chr20	20339075	20356900	5	17300	0.1875
chr20	61267425	61277250	5	8825	0.384615384615385
chr20	62668250	62683825	5	14675	0.297029702970297
chr21	36253725	36268000	5	12800	0.201005025125628
chr21	42796000	42801475	5	5075	0.145985401459854
chr22	30113050	30121800	5	7750	0.333333333333333
chr22	37462175	37473450	5	9000	0.382352941176471
chr3	45096175	45101175	5	4425	0.32258064516129
chr3	53878975	53882600	5	3150	0.323529411764706
chr3	58618925	58627225	5	7325	0.19047619047619
chr3	122742200	122750450	5	7325	0.382352941176471
chr3	131786525	131794875	5	7650	0.297872340425532
chr3	134122225	134129525	5	6750	0.127659574468085
chr3	186541800	186550925	5	8350	0.280701754385965
chr3	192123575	192132000	5	7375	0.311111111111111
chr4	8578650	8588400	5	9025	0.192307692307692
chr4	10456150	10466250	5	9150	0.209205020920502
chr4	48482750	48495150	5	11100	0.344827586206897
chr4	96302350	96312200	5	8900	0.25
chr4	113423350	113448575	5	23875	0.377358490566038
chr4	137121075	137128925	5	6950	0.246753246753247
chr5	10559550	10569150	5	8825	0.275862068965517
chr5	54513325	54534775	5	21000	0.277777777777778
chr5	76917450	76949450	5	31675	0.1
chr5	88177250	88186875	5	8875	0.2125
chr5	174114575	174123375	5	7275	0.378947368421053
chr6	1372175	1401875	5	28500	0.0715883668903803
chr6	7538525	7546250	5	7175	0.120300751879699
chr6	17277400	17284275	5	6250	0.156862745098039
chr6	168499650	168505225	5	5000	0.19672131147541
chr7	26892850	26904075	5	9850	0.28030303030303
chr7	100804800	100825600	5	19575	0.32
chr7	128574475	128581325	5	6275	0.377358490566038
chr7	149456375	149473800	5	15200	0.265486725663717
chr7	150940875	150954075	5	11425	0.366013071895425
chr8	145045600	145053800	5	7725	0.0869565217391304
chr9	38422525	38428400	5	5375	0.384615384615385
chr9	79697200	79702600	5	4850	0.3
chr9	124972575	124997250	5	23850	0.378378378378378
chr9	135283700	135291625	5	6950	0.359375
chr9	135297750	135302750	5	4200	0.388059701492537
chrX	117954725	117966750	5	10950	0.293333333333333
chrX	139581225	139594550	5	12850	0.135593220338983
chrX	152780975	152787000	5	5350	0.317757009345794
chr1	202609525	202617200	4	7375	0.0465116279069767
chr10	8072500	8109275	4	36425	0.0238095238095238
chr12	58117025	58136825	4	19250	0.0540540540540541
chr13	79159800	79187000	4	26700	0.0284023668639053
chr17	38017375	38025075	4	7400	0.0655737704918033
chr17	74126175	74140325	4	13775	0.0545454545454545
chr2	66650950	66675725	4	24350	0.0305084745762712
chr2	172940500	172975325	4	34225	0.0333333333333333
chr2	176925650	177061850	4	135700	0.00673400673400673
chr20	39306150	39328300	4	21800	0.0171306209850107
chr3	24988750	25001125	4	12025	0.0487804878048781
chr3	156532100	156537650	4	5325	0.0571428571428571
chr4	13521600	13553200	4	31275	0.0252454417952314
chr6	137803725	137823850	4	19875	0.051948051948052
chr7	156788225	156822775	4	33975	0.0228426395939086
chr8	112925875	112935175	4	9025	0.0465116279069767
chrX	577200	607850	4	29500	0.0546583850931677
chrX	25015550	25044100	4	28075	0.0415800415800416
chrX	128782000	128790575	4	8275	0.0615384615384615
