# Supplementary material for: Large organized chromatin lysine domains help distinguish primitive from differentiated cell populations
Source: Nat Commun. 2021 Jan 21;12:499. doi: 10.1038/s41467-020-20830-9 (PMC7820432; doi:10.1038/s41467-020-20830-9)
Supplement: Supplementary file 3 — Supplementary Software [file 41467_2020_20830_MOESM3_ESM.zip › E011-H3K36me3_LOCKS.bed]

chr1	39697975	39939775	96	153250	20.125
chr10	12119250	12264950	96	77600	23.5294117647059
chr10	27316725	27501275	96	87675	23.8888888888889
chr10	126654650	126821150	96	83475	16.1111111111111
chr11	107998750	108159250	96	92975	20.3076923076923
chr12	56294175	56610700	96	121250	24.2222222222222
chr12	120107725	120304500	96	93400	18.1379310344828
chr12	122955725	123100900	96	106400	10.2962962962963
chr12	132381550	132627375	96	120150	21.2727272727273
chr15	28356550	28537000	96	82550	20.5625
chr15	43236400	43396825	96	73850	21.0909090909091
chr15	44739850	44918450	96	83100	24.6857142857143
chr15	59308800	59475100	96	80225	23.5102040816327
chr15	63849075	64004150	96	62225	23.4222222222222
chr15	91290600	91554550	96	98050	25
chr16	1604875	1836850	96	95525	15.6
chr16	19510500	19659950	96	62000	17.0833333333333
chr16	23525900	23704025	96	116050	16.4117647058824
chr17	5212200	5391275	96	110575	24.1538461538462
chr17	15878200	16040800	96	109900	11.7142857142857
chr17	35413775	35610625	96	86875	23.2857142857143
chr17	59868050	60045650	96	68700	21.1538461538462
chr18	2660900	2798425	96	86175	6.19047619047619
chr18	12949750	13124675	96	96875	22.4827586206897
chr19	47567150	47774950	96	98600	17.2582781456954
chr19	57977875	58365125	96	139175	22
chr2	37217475	37456925	96	81225	19.9
chr2	61406500	61537625	96	74550	12.6086956521739
chr2	122096175	122283175	96	86225	12.9512195121951
chr20	32976525	33173350	96	86475	23.9230769230769
chr21	40541250	40768125	96	111175	19.6896551724138
chr21	47607725	47819975	96	120650	14.5128205128205
chr22	32037275	32233600	96	77175	18.863309352518
chr3	47626550	47799125	96	142100	5.7037037037037
chr3	52573325	52706925	96	82325	16.1
chr4	85587200	85709850	96	76975	19.9230769230769
chr5	54550750	54707100	96	92275	19
chr5	176451525	176684275	96	84375	22.7272727272727
chr6	56322050	56494275	96	72700	14.2105263157895
chr6	88211200	88378400	96	71425	19.9354838709677
chr7	98930875	99219650	96	117600	21.7727272727273
chr8	141638375	141811750	96	74675	25.3428571428571
chr16	16066150	16238575	95	88725	25.08
chr19	11091875	11312900	95	120125	21.5652173913043
chr9	123150700	123334625	95	98700	16.25
chr19	37810450	38029700	94	86525	20.183908045977
chr4	79284825	79462775	94	62700	11.2
chr9	125746125	125941575	93	69975	24
chr18	29408000	29516450	92	56525	8.04651162790698
chr15	35147275	35279075	91	74000	20.5641025641026
chr4	3088425	3245525	91	116975	5.83673469387755
chr1	43825375	44171675	90	134300	21.0184049079755
chr2	219386725	219622625	90	117900	16.16
chr5	31400425	31557075	90	97325	12.8
chr1	12294725	12449600	89	69775	14.5625
chr12	112572425	112711650	89	67275	11.12
chr15	50850275	50967250	89	65200	9.33333333333333
chr17	8271500	8526825	89	137125	19.2789699570815
chr3	183419575	183595400	89	108300	20.6285714285714
chr4	73921150	74043425	89	82175	16.4
chr13	20534550	20661725	88	88025	19.5555555555556
chrX	130823550	130961725	88	82125	12.375
chr22	19315925	19503575	87	109625	19
chr3	171958000	172105850	87	62475	17.125
chr8	68062275	68226450	87	88875	18.5
chr14	73527000	73687650	85	89950	19.2083333333333
chr15	41247325	41406175	85	86900	18.6451612903226
chr17	57075900	57208425	85	53400	17.9090909090909
chr1	155678925	155825450	84	76475	13.5555555555556
chr8	120743625	120866550	84	62100	13.7333333333333
chr15	43620425	43784325	83	105625	10.962962962963
chr17	18089250	18262400	83	100500	8.82539682539683
chr11	46642225	46840175	82	108300	15.36
chr1	179959850	180082275	81	60675	13.5
chr10	70092875	70229975	81	73825	18.6521739130435
chr11	117016500	117166025	81	69725	18.3076923076923
chr11	121340650	121503450	81	93125	16.1666666666667
chr19	34812675	34988925	79	96250	11.8
chr2	9567700	9675625	79	65225	10.9473684210526
chr4	39823775	39930050	79	74500	7.9
chr1	235270525	235423650	78	86875	17.741935483871
chr17	27790700	27910700	78	59950	13.8039215686275
chr2	17843175	17963925	78	77500	12.4565217391304
chr2	86251225	86417850	78	131175	17.1875
chr3	10004375	10143700	78	63200	15.5942028985507
chr8	48684250	48892100	78	183825	1.68115942028985
chr12	101675750	101798325	77	90350	4.23076923076923
chr12	105505625	105622925	77	76075	16
chr17	3908975	4027425	77	79075	6.7
chr19	37289975	37441850	77	55275	16.9285714285714
chr9	140596750	140731875	76	84425	15.1219512195122
chr8	87383600	87498350	75	51800	13.0714285714286
chr14	55402750	55533600	74	73375	13.0434782608696
chr17	33900625	34053250	74	72275	12.7142857142857
chr18	6940650	7043250	74	44475	9.36842105263158
chr5	70754325	70864450	74	78075	8.17142857142857
chr9	33898875	34017250	74	75175	12.1538461538462
chr9	133974700	134110800	74	74700	12.9565217391304
chr15	25203775	25375125	73	146900	6.31578947368421
chr7	156954250	157063450	73	71225	5.73170731707317
chr10	101910375	102044875	72	71725	9.6551724137931
chr12	133572750	133782325	71	111425	15.047619047619
chr4	5726025	5872475	71	60225	9.52941176470588
chr5	74012450	74109825	71	60225	8.21428571428571
chr12	111880875	111990275	70	62975	10.2857142857143
chr20	25390300	25506925	70	66825	9.67741935483871
chr1	55523000	55643775	68	89900	6.5
chr10	70331925	70453300	68	49000	13
chr17	65862400	65979600	68	75750	10.5806451612903
chr18	56531975	56651825	68	88875	4.38095238095238
chr10	75506475	75632850	67	69925	7.6043956043956
chr12	133346150	133462775	67	67425	6.83333333333333
chr2	183785025	183867725	67	55400	3.33333333333333
chr2	20446300	20533725	66	57450	9.48387096774194
chr2	128850925	128950450	66	66775	11.1666666666667
chr7	98478575	98658400	66	148275	8.12698412698413
chr1	1684125	1811475	65	64325	12.4210526315789
chr1	52214975	52306325	65	59700	7.63636363636364
chr10	93686175	93794400	65	66500	6.38461538461539
chr11	3685950	3817075	65	106550	6.21052631578947
chr19	21266700	21370925	65	53725	6
chr7	151797825	151901625	65	54775	12.3636363636364
chr12	112448150	112544550	64	70150	7
chr16	74907200	74999575	64	53725	7.125
chr17	35871200	36001575	64	67750	8.47619047619048
chr8	1782200	1906450	64	78775	8.2
chr1	220298850	220384850	63	48225	9.14285714285714
chr12	121920300	122034675	63	46225	11.2244897959184
chr17	60045900	60140700	63	59575	7.84313725490196
chr4	2626975	2749750	63	70400	11.3103448275862
chr4	48500800	48591900	63	57875	6.85714285714286
chr11	47737775	47868925	62	107700	9.1358024691358
chr11	85664450	85742525	62	50525	4.48
chr17	29161550	29231125	62	39100	10.5925925925926
chr17	78261725	78368650	62	81575	3.48387096774194
chr6	76331600	76426350	62	52125	9.36
chr2	61537875	61622150	61	38950	8.33333333333333
chr20	47557850	47651700	61	60100	6
chr3	27415100	27491550	61	51750	5.14285714285714
chr6	82877775	82955275	61	48250	6.62222222222222
chr7	107542700	107639925	61	67550	9.05882352941176
chrX	40982600	41093250	61	86350	4.21621621621622
chrX	53559425	53708950	61	124250	6.62962962962963
chr1	169769025	169847400	60	53100	4.94117647058824
chr11	108159650	108227775	59	39300	8.87323943661972
chr16	53246425	53360000	59	88150	6
chr22	31797575	31884350	59	60025	6.4
chr6	90345175	90513275	59	147975	2.64
chr1	22003500	22083400	58	51900	6.25
chr10	88194200	88278100	58	53275	6.9
chr16	89780700	89881075	58	67725	6.29268292682927
chr2	27820875	27919675	58	59200	7.42105263157895
chr5	133996775	134061100	58	42700	2.75862068965517
chr6	30513250	30648500	58	75975	7.43137254901961
chr12	110720425	110839500	57	81950	7.95833333333333
chr13	24992900	25080475	57	45525	6.37735849056604
chr17	29062300	29136750	57	35425	6.56
chr15	40227775	40330475	56	81525	4.95652173913043
chr15	65736900	65808200	56	48125	3.09677419354839
chr17	79507250	79600650	56	66025	5.21739130434783
chr20	37110300	37206250	56	56200	6.31111111111111
chr7	77198975	77288600	56	62450	5.84615384615385
chr8	17792225	17888400	56	74175	5.09090909090909
chr1	247003375	247093025	55	64150	5.04132231404959
chr12	388325	495175	55	65375	6.06060606060606
chr14	31567125	31648250	55	64125	2.16666666666667
chr2	32687725	32760200	55	45675	7.82608695652174
chr2	44112400	44221825	55	94475	1.64556962025316
chr4	419675	533150	55	72275	5.01754385964912
chr1	160176800	160331350	54	102475	7.78181818181818
chr12	95645625	95703500	54	33350	5.36363636363636
chr12	112080175	112167825	54	44925	5.63636363636364
chr12	123640150	123712425	54	37800	6.58536585365854
chr3	132166825	132260625	54	71700	4.66666666666667
chr5	125879100	125962100	54	53050	5.35294117647059
chr5	134099000	134195650	54	68300	6.8
chr5	145598575	145667300	54	41150	5.80645161290323
chr10	91469675	91540875	53	41125	6.16666666666667
chr11	17094650	17176925	53	48000	6.95238095238095
chr14	20754925	20876675	53	73575	4.32452830188679
chr3	37023350	37116025	53	61450	5.57746478873239
chr4	1895475	2000125	53	64750	6.93333333333333
chr1	11114375	11221675	52	70375	6.04545454545455
chr1	93651825	93713375	52	31300	6.4
chr12	966025	1053625	52	60875	6.31818181818182
chr16	14668600	14763200	52	64325	2.81060606060606
chr17	80522800	80602725	52	51075	4.75
chr22	24698175	24776575	52	47850	6.9
chr5	171764750	171838050	52	46075	6.125
chr2	202565350	202632300	51	41725	6
chr8	95839450	95904550	51	46050	5.91666666666667
chr1	223931600	224009175	50	54800	4.78571428571429
chr12	51064950	51144675	50	49850	3.625
chr15	22953975	23031250	50	47350	4.41379310344828
chr20	60831150	60928125	50	59225	5.36
chr4	95146475	95214275	50	51100	3.54166666666667
chr1	22150375	22222900	49	48375	6.05714285714286
chr14	56079350	56153625	49	50825	5.65217391304348
chr3	37360175	37426375	49	36950	6.13953488372093
chr6	79648900	79738825	49	68800	4.3125
chrX	40509900	40574425	49	45850	5.69230769230769
chr10	852450	931800	48	56275	5.47826086956522
chr10	28812550	28910775	48	70950	3.44827586206897
chr14	103399375	103475200	48	55050	4.41666666666667
chr20	13718675	13799650	48	60200	4.8
chr20	45837050	45943550	48	89850	3.53488372093023
chr3	172470325	172539775	48	50875	5.33333333333333
chr7	75162975	75228275	48	47150	3
chr9	131707850	131778275	48	50875	5.96078431372549
chr1	173900000	173966300	47	45375	5.57575757575758
chr2	128698050	128782125	47	61200	2.35555555555556
chr2	216223925	216298475	47	56950	3.02439024390244
chr1	109293275	109354500	46	35000	3.60975609756098
chr1	229575500	229641925	46	48750	3.76923076923077
chr13	48510700	48572975	46	40575	4.83870967741935
chr14	50239100	50317650	46	64025	2
chr2	47632625	47712875	46	60500	5.04
chr9	107545150	107602975	46	37175	4.51851851851852
chrX	123171300	123236850	46	41300	5.02564102564103
chr1	10316225	10372025	45	34250	4.63157894736842
chr2	201756750	201825950	45	53125	3.26829268292683
chr20	31351300	31443175	45	65375	4.06896551724138
chr1	54242275	54295500	44	35475	3.45454545454545
chr8	124329400	124392925	44	49125	4.52173913043478
chr1	11240325	11320150	43	61275	3.03703703703704
chr1	224448950	224505575	43	37300	4.03448275862069
chr13	20298025	20352375	43	36025	4
chr14	39498875	39565475	43	52150	2.96296296296296
chr15	75648200	75729000	43	60400	3.38461538461538
chr5	37289275	37364675	43	60800	3.62962962962963
chr6	42600075	42661800	43	43550	2.36
chr7	72854475	72934825	43	70425	1.35483870967742
chr9	74299550	74365925	43	53875	2.42424242424242
chr9	114123375	114212950	43	76300	3.04347826086957
chr11	134010275	134090750	42	68275	2.46153846153846
chr12	49036775	49109125	42	54850	3.98529411764706
chr14	103927725	103979100	42	32725	2.75675675675676
chr16	3776800	3843525	42	48025	3.22222222222222
chr17	26932125	27031825	42	75550	3.90769230769231
chr2	55859375	55918425	42	36200	3.57575757575758
chr21	45472175	45560675	42	56450	3.65432098765432
chr7	36435200	36494700	42	41675	3.78125
chr8	103263450	103373425	42	94000	1.29577464788732
chr4	83739000	83833075	41	64700	2.89655172413793
chr6	43465350	43560025	41	65100	3.57894736842105
chr7	139060000	139109175	41	36950	1.37931034482759
chr8	126043150	126095625	41	38875	3.4375
chr3	56645850	56707775	40	49025	3.08108108108108
chr4	24518450	24584425	40	53050	2.65116279069767
chr7	148450725	148517425	40	47125	2.89795918367347
chr14	50898800	50942650	39	31850	2.78260869565217
chr5	118811450	118855350	39	27250	2.47058823529412
chr9	33292025	33356925	39	49500	1.93103448275862
chr10	3140925	3212225	38	58050	1.85454545454545
chr15	89797500	89876725	38	63925	2.25
chr22	29902125	29967450	38	49025	2.11111111111111
chr10	70482400	70558475	37	67375	1.10769230769231
chr11	68304575	68384475	37	69700	1.07692307692308
chr12	123773875	123834800	37	51000	0.939393939393939
chr2	71575725	71667175	37	74250	2.27611940298507
chr20	47837900	47909125	37	57425	1.57575757575758
chr3	132388800	132431400	37	28325	2.42105263157895
chr2	102441375	102511725	36	57950	0.927536231884058
chr12	95869700	95923850	35	42500	1.91780821917808
chr20	49504900	49571800	35	50125	1.64705882352941
chr20	30344925	30395050	34	40750	1.02325581395349
chr20	62614325	62666450	34	38825	1.22388059701493
chr7	135255775	135336125	33	72800	0.76
chr1	31404450	31457500	32	44275	1.41935483870968
chr10	96306425	96372000	31	59325	0.731707317073171
chr11	4122925	4163600	31	31475	1.25581395348837
chr15	41630475	41673900	31	34200	1.1
chr4	57851825	57899400	31	39875	0.96
chr5	72146200	72206625	31	54000	1.19047619047619
chr9	131327750	131399750	31	60075	0.857142857142857
chr14	68226450	68280750	30	45550	1.09375
chr19	4404350	4449975	30	36100	0.823529411764706
chr15	93464750	93571475	28	101375	0.866666666666667
chr7	128592400	128647950	28	46725	0.982456140350877
chr2	197627000	197658975	27	26650	0.764705882352941
chr21	33683950	33758050	27	68025	0.835820895522388
chr3	58080375	58151150	27	65000	0.359550561797753
chr17	30189425	30226750	26	31725	0.705882352941177
chr2	60986800	61027900	26	35950	0.585365853658537
chr6	35801000	35841150	26	33400	0.625
chr1	236703075	236766650	24	58250	0.566037735849057
chr11	70170125	70212825	22	38075	0.390243902439024
chr1	230798625	230830200	21	28600	0.315789473684211
chr18	33713975	33749350	21	32250	0.305555555555556
chr22	41640975	41679975	21	33825	0.34965034965035
chr1	19399275	19528650	19	125400	0.181333333333333
chr15	90122925	90177325	19	50375	0.226666666666667
chr5	145491775	145551900	18	57100	0.173913043478261
chr15	69709550	69741200	13	29900	0.118279569892473
chr16	70559950	70609050	11	47775	0.0859375
chr2	216975175	217037600	11	60775	0.0824742268041237
chr20	34289900	34328950	9	38150	0.05
chr7	138221550	138267025	9	44675	0.0625
chr9	94998525	95054225	8	54700	0.0413223140495868
chr1	226545450	226581625	6	35650	0.0210084033613445
chr19	20218950	20234925	6	15600	0.0305810397553517
chr4	129759975	129795650	6	35000	0.0301507537688442
chr12	72000625	72030525	5	29475	0.0261011419249592
chr2	153516650	153536425	5	19425	0.0253807106598985
chr4	10073900	10105250	5	30950	0.019047619047619
chr1	115259975	115281675	4	21400	0.0195121951219512
chr16	24804375	24825700	4	21000	0.0200286123032904
chr17	47116450	47132075	4	15450	0.0196078431372549
chr19	58752575	58776650	4	23725	0.0177383592017738
chr7	121737500	121757625	4	19900	0.0157894736842105
chr8	117858075	117874550	4	16225	0.0196463654223969
chr1	70693050	70718625	3	25350	0.012
chr1	166810100	166829825	3	19575	0.0132231404958678
chr1	182811375	182855275	3	43675	0.00700934579439252
chr1	201106775	201121800	3	14900	0.0127388535031847
chr1	201816075	201828225	3	12050	0.01
chr14	21691025	21709475	3	18325	0.00859598853868195
chr14	52463125	52479075	3	15850	0.00680272108843537
chr14	89059600	89079725	3	19950	0.012970168612192
chr16	27472050	27490425	3	18250	0.00899550224887556
chr17	61881275	61897975	3	16600	0.0061633281972265
chr17	78108250	78118800	3	10450	0.010958904109589
chr19	44980050	44991200	3	11050	0.0121951219512195
chr2	54869825	54884650	3	14725	0.012012012012012
chr20	47690850	47714225	3	23200	0.00958083832335329
chr4	57305800	57328950	3	23000	0.0133630289532294
chr6	24702725	24719875	3	17000	0.0121028744326778
chr6	86318800	86339875	3	20875	0.0121359223300971
chr6	136577950	136601675	3	23550	0.0121951219512195
chr6	160161400	160178550	3	17025	0.00898203592814371
chr6	160192275	160209550	3	17175	0.00761904761904762
chr7	70234725	70258425	3	23525	0.0110619469026549
chr7	94045300	94058825	3	13425	0.0130293159609121
chr9	21826725	21843375	3	16550	0.012779552715655
chr1	8920175	8936800	2	16575	0.00603318250377074
chr1	27091925	27108425	2	16450	0.0060790273556231
chr1	78410600	78437625	2	26925	0.0074280408542247
chr1	118489600	118503550	2	13900	0.00719424460431655
chr1	202716825	202737775	2	20875	0.00718562874251497
chr1	214810950	214825475	2	14475	0.00690846286701209
chr1	245002850	245026250	2	23350	0.00428265524625268
chr11	2968025	2984025	2	15950	0.00626959247648903
chr12	57577050	57594125	2	17025	0.00587371512481645
chr13	31709150	31730200	2	21000	0.00476190476190476
chr17	45728350	45743750	2	15350	0.00651465798045603
chr19	8526225	8541700	2	15425	0.00648298217179903
chr19	9671025	9684700	2	13625	0.0073394495412844
chr19	21543150	21564325	2	21125	0.00473372781065089
chr19	41794375	41808175	2	13750	0.00727272727272727
chr2	15761725	15775100	2	13325	0.0075046904315197
chr2	191842850	191856625	2	13725	0.00728597449908925
chr5	36153550	36167725	2	14125	0.00707964601769911
