# Supplementary material for: Large organized chromatin lysine domains help distinguish primitive from differentiated cell populations
Source: Nat Commun. 2021 Jan 21;12:499. doi: 10.1038/s41467-020-20830-9 (PMC7820432; doi:10.1038/s41467-020-20830-9)
Supplement: Supplementary file 3 — Supplementary Software [file 41467_2020_20830_MOESM3_ESM.zip › E012-H3K4me1_LOCKS.bed]

chr1	8001150	8522825	103	103375	43.0909090909091
chr1	10355275	10787350	103	87850	34
chr1	54445775	54927075	103	118400	46.2456140350877
chr1	64168000	64486550	103	111525	40.4166666666667
chr1	154908225	155280650	103	102425	37.44
chr1	205144825	205538425	103	114775	45.2926829268293
chr10	80634900	81005250	103	121725	39.1384615384615
chr11	44541275	44953300	103	88125	43.90625
chr11	63728475	64177950	103	85625	45.9333333333333
chr11	64763950	65344750	103	100750	39.7222222222222
chr14	68503025	68965950	103	97725	38.5185185185185
chr14	77226925	77687100	103	108175	38.6349206349206
chr15	64856525	65326100	103	85550	44.6363636363636
chr15	99067175	99361725	103	100625	35.3962264150943
chr16	85145900	85540675	103	98750	23.6969696969697
chr16	89349300	89583675	103	107950	16.75
chr17	17338950	17773950	103	101975	45.0793650793651
chr17	36479275	36872650	103	88775	36.6666666666667
chr17	39791075	40337375	103	87150	42.5789473684211
chr17	42975300	43395950	103	77650	32.75
chr17	55331825	55603300	103	116175	41.0909090909091
chr17	55603650	56014325	103	127475	28.6
chr19	12775600	13169075	103	79075	37.9444444444444
chr19	42532725	43032925	103	76750	46
chr19	45894825	46318675	103	72575	40.0952380952381
chr3	61506925	61831075	103	75175	30.2142857142857
chr3	193560450	194013450	103	101200	37.3333333333333
chr4	7805675	8309025	103	86800	44.7826086956522
chr6	15130075	15413125	103	111650	36
chr6	43634850	44048900	103	80500	45.1351351351351
chr6	111790925	112146975	103	90875	45.5789473684211
chr6	157088975	157330150	103	84450	33.4736842105263
chr7	127259925	127756450	103	94450	32
chr8	118824300	119098625	103	83675	41.6470588235294
chr8	141778525	142275875	103	93175	44.6315789473684
chr9	130461300	130835775	103	87725	40.9333333333333
chr9	134079425	134582725	103	101450	37.5897435897436
chr9	139679350	140142425	103	78075	44.1369863013699
chr5	14093250	14469925	102	94250	40
chr5	149621375	150081500	102	84000	39.8297872340426
chr1	46632175	47191050	101	80525	38.0952380952381
chr17	27214475	27622225	101	96825	41.4285714285714
chr11	62239525	62696175	100	95150	39.9090909090909
chr3	149671400	150189975	100	72350	45.0344827586207
chr6	3041400	3527550	100	84050	44.8571428571429
chr8	30240025	30463500	100	99575	29.5
chr11	95722625	96076975	99	66075	42.9411764705882
chr15	57488925	57857875	99	84225	34.8695652173913
chr16	49558850	49918525	98	105050	31.3
chr10	114646525	114940775	97	93225	30.7272727272727
chr3	171712575	172083250	97	96975	42.4235294117647
chr14	23235225	23677250	96	73400	37.4444444444444
chr6	25987525	26306375	96	64750	37.8666666666667
chr6	21708425	22079400	95	83675	39.2
chr6	41336925	41707875	95	102825	28.1379310344828
chr11	19686550	20087700	94	88400	34.1379310344828
chr3	63832950	64265150	94	96800	31.5
chr7	69061750	69361475	94	72625	42.9411764705882
chr3	65697925	66053100	93	63500	36.625
chr9	97393325	97894150	93	81675	41.1071428571429
chr17	46494150	46755875	92	65425	39.8333333333333
chr2	121453050	121727350	92	108600	23.5862068965517
chr5	106772300	107162150	92	85475	42.4210526315789
chr8	128798225	129006525	92	99675	19.3548387096774
chr1	208202350	208477600	91	88000	33.0833333333333
chr2	42067675	42480175	91	88725	39.4782608695652
chr1	164479950	164812750	90	95750	31.3461538461538
chr15	74414675	74782875	89	97175	36.3181818181818
chr17	47752950	48154650	89	75275	33.3913043478261
chr11	61245425	61603725	88	75125	38.3684210526316
chr17	1727000	2143450	88	75775	37.8636363636364
chr2	43227875	43532925	86	72200	36.1
chr9	124308025	124549400	86	80875	16.1379310344828
chr1	153438450	153778500	85	66875	30.4827586206897
chr2	236377525	236683525	85	69350	32.56
chr5	140983400	141405150	84	75150	36.7692307692308
chr13	110865925	111243300	83	62625	37.4545454545455
chr17	79184900	79547400	83	87850	26.9375
chr8	131260525	131469825	83	68600	25.7272727272727
chr16	84536900	84788475	81	67625	34.8461538461538
chr8	11446725	11760400	81	57575	31.0909090909091
chr1	156586150	156898025	80	90100	33.3898305084746
chr11	12694975	12894975	80	105700	15.8095238095238
chr2	202671300	203036525	80	86150	35.0344827586207
chr14	68969300	69310725	78	86125	23.9310344827586
chr2	189114250	189392825	78	56225	32.8
chr10	126678300	126851750	77	67850	19.2592592592593
chr3	8991275	9405900	77	64775	28.75
chr3	50125850	50426450	77	96650	37.0571428571429
chr11	683750	976250	75	67225	34
chr19	18474525	18725025	75	58225	33.0434782608696
chr15	57209150	57451050	74	48175	34.8888888888889
chr18	46290875	46548200	74	88200	30.4242424242424
chr3	71050375	71360975	74	80625	32.9333333333333
chr7	75792100	76058525	74	42475	31.5714285714286
chr9	139375875	139664550	74	75725	29.3333333333333
chr15	67296200	67476200	73	82475	13.25
chr3	61831575	62034250	73	51025	28
chr3	185406450	185566100	73	73000	33.6
chr7	150635225	150866425	73	69000	24.6052631578947
chr1	113214125	113503175	72	59025	34.375
chr10	75610475	75841650	72	52600	29
chr11	35940150	36186100	72	58425	22.95
chr17	79847100	80080675	72	55375	27.7560975609756
chr3	170949275	171185050	72	50625	31.9259259259259
chr1	94017300	94246000	71	64325	30.9375
chr2	153191075	153400675	71	69900	29.0909090909091
chr3	66437550	66771750	71	99775	30.1951219512195
chr1	162026050	162240075	69	59975	23.1463414634146
chr8	38236475	38491825	69	70225	26.6938775510204
chr18	53052050	53220900	68	62325	19.4210526315789
chr19	19477450	19781650	68	58575	29.8181818181818
chr2	218680950	218899575	68	57850	30.8260869565217
chr9	136686850	136934350	68	70250	31.0649350649351
chr17	37708225	37957450	67	54175	30.9818181818182
chr17	64268700	64611375	67	56750	29.6216216216216
chr14	89752625	89976925	66	58950	29.3469387755102
chr17	738575	909675	66	51000	21.0819672131148
chr2	200995650	201297200	66	61475	31.304347826087
chr2	240104000	240283475	66	59175	25.0857142857143
chr7	27120725	27292625	66	57575	30.8421052631579
chr9	132080025	132269675	66	63925	23.1764705882353
chr1	201417075	201572425	65	42275	29.5789473684211
chr1	232564700	232767225	64	64700	25.0588235294118
chr16	85546300	85788400	64	84775	19.2558139534884
chr2	36556550	36720750	64	61725	30
chr2	102312600	102474925	64	69900	12.8333333333333
chr5	123885425	124110075	64	85775	26.8484848484848
chr6	56548600	56755925	64	59725	25.125
chr7	47481250	47731125	64	66300	19
chr9	116208875	116421100	64	60575	14.468085106383
chr12	124864975	125058800	63	55600	21.864406779661
chr1	16374575	16595075	62	59950	26
chr1	41751450	41988050	62	57250	23.9672131147541
chr1	26020675	26260650	61	60375	21.6666666666667
chr15	90524925	90764575	61	48275	30.12
chr3	176758950	176917775	61	40600	17.5675675675676
chr15	26860475	27019725	60	41350	22.5882352941176
chr18	25614050	25764075	60	63550	24
chr2	20666150	20877750	60	56425	27
chr18	60381025	60525225	59	58700	14.5901639344262
chr22	29278075	29437775	59	64750	10.8571428571429
chr7	131156250	131341150	59	65375	17.6410256410256
chr9	27333450	27503850	59	47650	29.3333333333333
chr11	2798850	3022350	58	46950	25.4166666666667
chr11	46255575	46440575	58	57100	28.4406779661017
chr18	42253575	42431925	58	49800	18.2105263157895
chr2	39562900	39768500	58	47375	24.75
chr3	65425550	65629650	58	40975	23.6666666666667
chr10	22882825	23004300	57	40875	17.5675675675676
chr10	35618450	35809200	57	49425	26.2
chr17	25782325	25913550	57	55350	11.25
chr3	194798675	194993100	57	55975	23.9493670886076
chr7	5437350	5692825	57	58650	23.0243902439024
chr1	27800400	28016650	56	86925	28.3333333333333
chr1	39546150	39698350	56	71775	9.44827586206897
chr1	214551525	214731625	56	56275	22.0487804878049
chr2	23626300	23868525	56	44225	21.9444444444444
chr3	149245475	149406225	56	53275	15.0909090909091
chr4	99404225	99607550	56	51625	18.2
chr9	131865150	132051950	56	43475	24
chr9	137206975	137350475	56	49350	24
chr1	8681225	8852850	55	53825	20.2950819672131
chr2	175594175	175795325	55	42875	23.304347826087
chr2	206477325	206650825	55	58050	22.9090909090909
chr8	22395650	22642725	55	56700	27.4177215189873
chr1	19664375	19814325	54	50900	23.4468085106383
chr15	40524875	40676950	54	45600	22.9375
chr4	87915400	88042275	54	60025	8.95652173913044
chr2	235825625	236007650	53	61325	22.8888888888889
chr7	101482050	101657725	53	44500	23.1428571428571
chr9	127437525	127657050	53	56050	25.2173913043478
chr15	68796550	68997450	52	47725	23.625
chr2	47392500	47597150	52	46325	25.5652173913043
chr2	220293200	220463650	52	58250	13.2727272727273
chr11	119438450	119630600	51	39750	21.6949152542373
chr14	99928775	100095300	51	62925	20.3636363636364
chr2	66640575	66823975	51	53000	22.9142857142857
chr5	79365575	79553975	51	49150	24.3809523809524
chr8	61588400	61708650	51	50725	8.70588235294118
chr14	61872425	62095450	50	45000	22.9666666666667
chr15	31557625	31733700	50	46100	23.9663865546218
chr16	81462800	81587500	50	32875	24.6363636363636
chr17	44176975	44272450	50	41425	17.0833333333333
chr3	184210000	184414875	50	58650	21.8709677419355
chr12	3185600	3366775	49	34625	21.5555555555556
chr15	68058450	68221000	49	41400	23.5714285714286
chr19	2424525	2637775	49	39150	23.7073170731707
chr2	85358700	85556250	49	66525	17.078431372549
chr22	36720050	36877275	49	55250	23.025641025641
chr22	46838125	47049600	49	36600	22.9508196721311
chr1	64934775	65064900	48	72550	18.6363636363636
chr19	1354075	1524700	48	45975	22.3589743589744
chr15	85922875	86048375	47	44475	12.5238095238095
chr17	7451675	7626150	47	46225	23.9545454545455
chr17	75346400	75491125	47	85850	14.7368421052632
chr2	232422325	232587900	47	44425	23.1538461538462
chr6	166901600	167117325	47	32250	23.5454545454545
chr9	84202825	84311175	47	41150	6.66666666666667
chr1	2119700	2262400	46	67475	7.25233644859813
chr1	157955200	158094750	46	69450	14.1538461538462
chr1	204158950	204347975	46	47375	23.1703703703704
chr13	99097825	99237525	46	43925	20.3809523809524
chr2	65557075	65671250	46	44075	18.0869565217391
chr22	43299125	43412000	46	37250	21.0909090909091
chr1	23831475	23971325	45	39500	20.0606060606061
chr1	226821500	226928150	45	46450	10.3448275862069
chr10	123245175	123368700	45	41850	17.4084507042254
chr20	31029300	31174250	45	41400	22.3181818181818
chr21	27423850	27550550	45	39350	22.6206896551724
chr5	115828800	115914975	45	40850	21.5714285714286
chr6	32014050	32171600	45	35600	17.5294117647059
chr8	101998150	102219875	45	40125	20.2777777777778
chr10	79596400	79709700	44	34000	14
chr10	105395075	105541550	44	37300	17.7619047619048
chr3	32810250	32940200	44	66850	11.0243902439024
chr16	671700	791600	43	35525	19.8571428571429
chr17	40395450	40584125	43	34000	20.6060606060606
chr3	12976075	13122325	43	46975	21.36
chr3	57929575	58069675	43	46600	18.8214285714286
chr9	36380850	36504075	43	29875	17.5172413793103
chr9	82174350	82325525	43	46425	18.4
chr1	9846800	10021700	42	37375	16.7692307692308
chr1	21544075	21677375	42	50250	21.1081081081081
chr1	90267175	90423075	42	44850	20.0540540540541
chr16	17448200	17571100	42	38475	11.047619047619
chr17	7077225	7200275	42	35025	21.4042553191489
chr3	11597000	11710400	42	50325	17.4615384615385
chr4	77869125	77945350	42	39550	11.3913043478261
chr4	140655100	140858075	42	48125	20.7857142857143
chr6	52362900	52463700	42	38800	12.5846153846154
chr7	70123175	70247825	42	43425	20.4
chr1	56957750	57050600	41	45725	13.5555555555556
chr15	63726525	63853825	41	35975	15.0810810810811
chr15	77733075	77870575	41	38350	18.3076923076923
chr17	48171500	48299150	41	44250	14.0493827160494
chr18	8657050	8828475	41	41325	17
chr2	145170350	145283300	41	61300	20.304347826087
chr3	30647125	30746625	41	25325	15
chr3	51974400	52128300	41	46750	15.7377049180328
chr3	124448625	124608725	41	38325	19.2727272727273
chr9	34546550	34666600	41	45625	12.25
chr1	27317625	27482350	40	44375	15.7358490566038
chr14	93472875	93583300	40	33725	19.3333333333333
chr8	20089500	20239825	40	41525	19.9444444444444
chr1	38454125	38563550	39	35425	14.8059701492537
chr1	230201750	230373200	39	49225	18.1702127659574
chr10	96981525	97094325	39	25950	15.5841584158416
chr13	114790900	114909750	39	37000	14.4166666666667
chr3	72421675	72497950	39	33325	12.6037735849057
chr7	137601925	137693650	39	28650	14.7333333333333
chr9	94573500	94717525	39	40200	15.4901960784314
chr10	6125125	6224875	38	23700	19.1304347826087
chr10	72961925	73039550	38	37475	15.1428571428571
chr15	99364025	99451400	38	41950	10.6666666666667
chr16	67183625	67284200	38	32075	13.5576923076923
chr17	38437550	38521425	38	44500	6.84615384615385
chr2	217448325	217562375	38	35375	14.1904761904762
chr3	112911000	113017275	38	51475	14.8148148148148
chr15	66990600	67079475	37	34550	13.4814814814815
chr16	11651725	11777575	37	31000	17.4761904761905
chr17	48656925	48809225	37	29125	18.85
chr17	76304175	76388875	37	39950	14.6206896551724
chr17	77749600	77843575	37	39575	16.0350877192982
chr3	42052050	42172475	37	42925	17.1538461538462
chr4	140957225	141021575	37	25075	11.1851851851852
chr7	130559925	130648575	37	28125	17.2941176470588
chr9	92026600	92121225	37	29300	17.9166666666667
chr1	17842375	17929675	36	37375	16.32
chr10	123871425	123957600	36	29400	13
chr12	116550075	116651000	36	25575	16.7777777777778
chr15	68483475	68640600	36	31400	17.96875
chr17	2745050	2869550	36	25075	15.4594594594595
chr19	1205000	1295725	36	40950	18.1578947368421
chr1	33793300	33926100	35	43300	15.7333333333333
chr1	209515675	209630850	35	32050	15.75
chr11	14320425	14381350	35	20125	14.7567567567568
chr17	38566325	38677950	35	28200	16.8095238095238
chr19	17337800	17464250	35	28050	14.4210526315789
chr19	38442625	38571075	35	30025	12.2222222222222
chr3	129240700	129347350	35	35600	14.3243243243243
chr3	192557575	192645575	35	25025	13.3513513513514
chr4	2790450	2884450	35	29750	13.9120879120879
chr9	8777925	8876775	35	26500	15.3333333333333
chr1	94503900	94598025	34	29825	14.962962962963
chr10	104338725	104480850	34	49875	16.3684210526316
chr2	54767675	54845900	34	31325	16
chr2	161216850	161291625	34	32525	13.4615384615385
chr8	8600375	8751850	34	42100	16.8527131782946
chr8	97505075	97605250	34	33450	15.7894736842105
chr9	37980425	38091975	34	47525	16.5833333333333
chr1	15236875	15357325	33	23875	16.6181818181818
chr10	71071100	71169200	33	28475	16.2424242424242
chr14	69388700	69454875	33	39925	9.28
chr3	189699675	189782875	33	31175	14.5833333333333
chr4	184017525	184114000	33	24450	14.94
chr6	10374425	10442075	33	33975	16.3478260869565
chr1	156021725	156100650	32	43975	8.40909090909091
chr10	3779975	3874225	32	28275	14.9122807017544
chr12	106468200	106539750	32	32075	10.3673469387755
chr14	101111325	101199875	32	20575	15.6363636363636
chr15	40329900	40429675	32	42775	15.7454545454545
chr17	30568375	30683400	32	29400	16.2564102564103
chr17	42138850	42224375	32	29575	15.5789473684211
chr17	45887600	45983975	32	31850	11.5522388059701
chr18	74155875	74251200	32	33700	13.8095238095238
chr19	47401825	47508825	32	34200	10.0571428571429
chr2	99058625	99133275	32	28775	10.0555555555556
chr2	217144125	217238075	32	27300	13.0434782608696
chr20	48242175	48331175	32	28475	13.4210526315789
chr20	52195550	52330375	32	31400	15.063829787234
chr3	13514700	13643225	32	25950	14.4666666666667
chr3	147057700	147142800	32	49700	6.56551724137931
chr8	8228125	8342750	32	21825	16.1
chr8	59918425	60007750	32	20025	15.1612903225806
chr8	142356375	142443875	32	30225	8.31578947368421
chr1	82262450	82365125	31	35875	9.75
chr1	181044750	181159775	31	38725	14
chr11	125007525	125110350	31	26075	15.4368932038835
chr14	74178525	74263025	31	36225	12.0909090909091
chr17	71252300	71365750	31	36925	11.2264150943396
chr17	74515000	74583550	31	22850	12.5671641791045
chr2	11598375	11724425	31	34675	12.3529411764706
chr2	25442325	25565950	31	35875	15.0105263157895
chr3	15309725	15374975	31	22925	13.3939393939394
chr5	139013125	139092350	31	53425	8.125
chr9	112809250	112935050	31	38100	15.6521739130435
chr1	21818350	21918550	30	21750	15.1724137931034
chr1	201642700	201735600	30	50775	6.11267605633803
chr10	71596100	71674050	30	25900	11.2307692307692
chr15	65577800	65678725	30	34150	12.741935483871
chr15	66909300	66976125	30	23775	13.6
chr15	93569900	93634750	30	30475	14.2962962962963
chr17	4417825	4545625	30	24000	13.6111111111111
chr17	78955375	79048775	30	24325	14.3098591549296
chr18	47042075	47205375	30	26700	14.6067415730337
chr2	47227675	47322275	30	37400	14.1111111111111
chr3	14434875	14524200	30	30475	13.9130434782609
chr4	111529700	111565150	30	26425	3.875
chr5	87955200	88005325	30	18900	7.16129032258065
chr7	2491275	2612000	30	35800	15
chr8	8141225	8205200	30	19325	15.1162790697674
chr9	8665475	8763225	30	24400	14.6666666666667
chr1	206806700	206899425	29	34425	13.9591836734694
chr14	55091050	55166275	29	26975	11.7714285714286
chr17	7283625	7395300	29	28375	11.5789473684211
chr19	1824250	1910100	29	29950	10.2
chr2	134865450	134942175	29	22575	13.8666666666667
chr2	207952000	208033625	29	39750	14.5185185185185
chr20	45931650	46002000	29	38025	13.875
chr3	46965500	47030950	29	24475	13.3913043478261
chr3	122662025	122750425	29	34350	11.5882352941176
chr4	6886075	6976200	29	30250	11.6666666666667
chr6	7106325	7196425	29	33850	14.5098039215686
chr7	42104075	42202925	29	37375	13.2857142857143
chr8	41121825	41226650	29	35425	10.0454545454545
chr9	107625175	107707825	29	19900	11.9710144927536
chr1	32204750	32266275	28	25425	7.56410256410256
chr1	44938275	45060400	28	31800	12.6666666666667
chr1	156389475	156478350	28	32375	13.36
chr1	203592475	203663100	28	23825	11.046511627907
chr1	223887575	223964375	28	30125	10.8888888888889
chr11	27436075	27495300	28	30000	12.8888888888889
chr12	115087725	115142300	28	24675	8.17543859649123
chr15	89901700	89959525	28	23550	11.8571428571429
chr16	57136900	57231200	28	18700	14.0705882352941
chr16	67424950	67480075	28	20800	11.5510204081633
chr17	80183450	80261625	28	22125	12.1463414634146
chr6	11173025	11242725	28	22325	13.1264367816092
chr6	163813075	163881775	28	22150	14.0344827586207
chr1	8563350	8665025	27	29700	11.0555555555556
chr1	22223075	22284900	27	32375	12.9411764705882
chr1	95347975	95405100	27	24975	12.3703703703704
chr10	61595100	61669050	27	17825	13.1063829787234
chr20	3712475	3802375	27	23000	13.3913043478261
chr20	31319250	31417600	27	23275	13.0645161290323
chr3	181404275	181483725	27	42350	11.5384615384615
chr6	25296375	25370850	27	22925	10.3789473684211
chr7	55570000	55642300	27	29950	12
chr9	90178800	90236300	27	19300	11.1851851851852
chr9	129372075	129450750	27	37725	9.71428571428571
chr9	132346625	132405050	27	20625	9.77777777777778
chr1	931250	1016600	26	28425	12.2105263157895
chr1	64503450	64580150	26	21875	12.9166666666667
chr1	165792975	165843250	26	19225	10.1777777777778
chr10	126375850	126434800	26	20500	10.7096774193548
chr15	96863950	96913975	26	40800	1.33333333333333
chr16	20869050	20930775	26	15975	12.96
chr17	48961625	49034250	26	25100	12.1071428571429
chr17	63511525	63597750	26	37725	11.6470588235294
chr18	6728325	6795475	26	24450	12.0454545454545
chr18	20710525	20781325	26	21200	11.6666666666667
chr19	8506350	8579625	26	26525	11.1111111111111
chr2	9358425	9416375	26	23925	11.5384615384615
chr2	60732650	60797875	26	34650	6.72727272727273
chr2	222377625	222448875	26	24350	8.37037037037037
chr3	50517150	50583650	26	19100	8.57142857142857
chr3	120135650	120196800	26	25350	10.5185185185185
chr5	171373050	171437525	26	22800	8.65882352941176
chr9	139023375	139097550	26	14450	10.4571428571429
chr1	43388350	43447100	25	35225	7.85185185185185
chr1	68593450	68699600	25	28950	11
chr10	97259250	97321700	25	18725	8.09523809523809
chr12	52207725	52267700	25	22000	10.2857142857143
chr14	91812500	91869875	25	30450	8.07272727272727
chr14	100732625	100784600	25	16025	12.0666666666667
chr14	100838050	100884275	25	19550	9.13333333333333
chr16	73019225	73105900	25	44050	11.632
chr17	17776550	17863850	25	27900	11.8157894736842
chr17	38209625	38281800	25	34275	10
chr17	46047600	46104475	25	28550	10
chr17	71527750	71567750	25	19250	8.82608695652174
chr19	4337900	4416525	25	34300	11.2678571428571
chr2	28520925	28590950	25	19525	10.780487804878
chr2	74206025	74281325	25	30100	12.089552238806
chr4	77352325	77420100	25	20500	9.78947368421053
chr4	87854775	87903350	25	23825	9.63636363636364
chr6	44151250	44244425	25	31250	10
chr8	125616950	125667825	25	12750	12.6285714285714
chrX	40000025	40036825	25	18825	10.6842105263158
chr1	27709300	27778100	24	24500	9.20634920634921
chr1	178219225	178269775	24	21825	7.59322033898305
chr1	225686525	225730300	24	15250	9.33333333333333
chr10	102746000	102827675	24	25275	9.19444444444444
chr11	297800	356025	24	22250	8.07792207792208
chr11	8679925	8755950	24	27200	8.88372093023256
chr11	63629900	63713350	24	23250	11.5892857142857
chr13	113342550	113396000	24	21200	9.47619047619048
chr14	99696075	99744350	24	24100	7.84210526315789
chr15	93421600	93481225	24	26575	11.047619047619
chr16	51145325	51219425	24	26525	9.87096774193548
chr17	47067375	47113500	24	27250	6.3448275862069
chr17	75766775	75836500	24	16875	9.75824175824176
chr17	76862100	76936000	24	21875	11.52
chr19	15383975	15444300	24	31425	11.1304347826087
chr2	70310400	70370950	24	23425	10.9285714285714
chr20	30145000	30198950	24	18425	10.5294117647059
chr22	40571525	40637525	24	29550	11.2987012987013
chr4	990825	1041175	24	17875	8.88888888888889
chr9	119032175	119105200	24	25175	12.0697674418605
chr1	225933525	225971825	23	16275	9.6
chr10	105577975	105619475	23	14100	9.2
chr11	47994875	48058550	23	17125	8.59090909090909
chr13	98919350	98986225	23	20575	11.1627906976744
chr15	42209800	42265500	23	20350	8.76923076923077
chr18	55841800	55898750	23	21075	8.9
chr19	39127250	39192475	23	40500	10.2777777777778
chr19	41096150	41140500	23	16750	8.78787878787879
chr2	45153925	45183350	23	22925	1.08910891089109
chr2	85632475	85673575	23	17800	9.46938775510204
chr4	1747800	1799625	23	19425	7.33333333333333
chr4	16030300	16088550	23	20850	6.3265306122449
chr4	22473475	22524725	23	18100	10.4651162790698
chr4	77447800	77548325	23	30800	11.3
chr5	92904850	92948700	23	27175	10
chr7	105275925	105342700	23	23025	8.24242424242424
chr8	103386075	103425850	23	17575	8.34042553191489
chr9	80548250	80604575	23	18050	11.4545454545455
chr9	131123425	131191625	23	28850	8.67741935483871
chr1	25046475	25097375	22	15325	9.32075471698113
chr1	36771025	36867875	22	23175	9.43529411764706
chr1	45240350	45298175	22	21100	7.84210526315789
chr1	120173900	120232525	22	16400	10.1411764705882
chr1	234645475	234691200	22	15700	7.61290322580645
chr10	33226775	33275350	22	24075	6.12903225806452
chr10	45443000	45497900	22	25575	4.91666666666667
chr10	88579425	88633150	22	21100	7.2
chr14	105931425	105967250	22	19775	5.27472527472527
chr16	70714150	70785775	22	37525	6.37931034482759
chr17	14200200	14245625	22	25425	10.0666666666667
chr17	41149350	41221350	22	24750	7.82978723404255
chr17	41704900	41755750	22	14325	10
chr17	48580750	48647400	22	20825	8.27272727272727
chr2	64834475	64895650	22	23500	8.03809523809524
chr2	129034125	129081725	22	19900	10.3030303030303
chr20	22539450	22572450	22	13375	10.9473684210526
chr21	35012800	35085150	22	22600	9.3030303030303
chr3	184031875	184099700	22	23075	10.9195402298851
chr4	129722650	129762775	22	16700	5.2
chr5	98098850	98132775	22	14225	8.09523809523809
chr5	112513925	112586750	22	24125	8.875
chr6	15474250	15510125	22	13050	9.58823529411765
chr8	12933825	12991775	22	16525	9.51162790697674
chr8	141596900	141648650	22	21550	9.88888888888889
chr1	15050350	15113125	21	19925	9.82417582417582
chr1	31344350	31384350	21	19125	9.29166666666667
chr1	205627950	205672875	21	21025	8.62857142857143
chr10	52302725	52341925	21	12900	8.38461538461539
chr10	88512125	88563025	21	18275	5.225
chr11	31808700	31851625	21	30075	10.1785714285714
chr11	44958250	45002700	21	22150	6.13793103448276
chr11	64609400	64656750	21	18100	8.29411764705882
chr14	70072475	70141275	21	21325	10.231884057971
chr15	37370100	37406625	21	17700	8.48484848484848
chr15	60904525	60961675	21	16825	9.02325581395349
chr16	3136625	3186375	21	12800	9.73333333333333
chr16	3888875	3931850	21	19375	9.4
chr17	6354000	6426850	21	21050	8.35897435897436
chr17	47527950	47605825	21	18500	8.45098039215686
chr17	78620100	78699925	21	19850	9.78723404255319
chr2	188365525	188442500	21	18000	9.14285714285714
chr20	10597850	10656550	21	40175	6.05882352941176
chr22	26944950	26988600	21	15725	5.30434782608696
chr22	27003750	27086350	21	23800	10.1441441441441
chr22	42664300	42721575	21	21250	7.54385964912281
chr3	57154825	57208125	21	28925	7.86666666666667
chr3	187975000	188021525	21	22400	9.89189189189189
chr3	191045950	191101300	21	21125	8.08163265306122
chr6	43038025	43097625	21	25050	5.2
chr6	107893775	107951000	21	22425	9.52380952380952
chr7	100135975	100211300	21	23900	9.69230769230769
chr1	18953225	18988600	20	26625	6.37037037037037
chr1	203410525	203463425	20	17000	8.32
chr10	114526325	114577950	20	17100	8.63414634146342
chr11	43941575	44027775	20	19075	9.36
chr13	24172725	24212700	20	12250	8.36
chr15	73885725	73927675	20	21100	7.15789473684211
chr16	24739900	24770825	20	16325	3.33333333333333
chr16	87870700	87915850	20	17700	6.92307692307692
chr16	88820575	88859300	20	21000	8.53658536585366
chr2	37875475	37917225	20	18200	9.09615384615385
chr2	55226050	55259075	20	15800	9.47826086956522
chr2	97522225	97587150	20	26225	6.88607594936709
chr2	173073350	173173100	20	22525	8.83582089552239
chr2	173291350	173330550	20	24075	6.48
chr20	1782675	1822425	20	13125	8.10526315789474
chr3	112323425	112367050	20	20425	7.66666666666667
chr4	169717325	169772350	20	17700	8.90909090909091
chr4	187589850	187650375	20	23525	6.36065573770492
chr5	77790975	77840650	20	16950	9.39130434782609
chr5	172717825	172758100	20	15725	9.72549019607843
chr6	99271250	99296700	20	18800	2.31111111111111
chr6	112156975	112196200	20	27725	5.35
chr6	138843925	138918100	20	28350	9.08474576271187
chr6	168217800	168267850	20	27475	6.62068965517241
chr8	77584750	77621575	20	21300	5.15151515151515
chr9	127320675	127385500	20	21475	9.66666666666667
chrX	39937800	39969700	20	20775	4.25352112676056
chr1	204407400	204465125	19	22625	7.49333333333333
chr11	27216575	27271350	19	14125	8.23076923076923
chr12	120662500	120704050	19	21400	5.75
chr13	51795175	51837325	19	14150	8.62295081967213
chr14	95947000	95993850	19	14725	7.9016393442623
chr15	60655300	60706750	19	21675	7.42307692307692
chr15	62740375	62778650	19	16675	6.98701298701299
chr15	90930800	90969625	19	20875	5.94736842105263
chr15	101712200	101746750	19	15350	5.87096774193548
chr17	71580950	71643325	19	27225	5.21367521367521
chr18	3245625	3269975	19	10600	3.29166666666667
chr18	56244000	56308975	19	18500	9.18987341772152
chr2	74681500	74743950	19	19875	8.46153846153846
chr4	77602925	77658325	19	26025	4.64444444444444
chr4	154400125	154465500	19	19400	8.9344262295082
chr5	56109350	56135050	19	10250	5.33333333333333
chr6	39156475	39207900	19	19500	5.57894736842105
chr6	75976725	76048175	19	20725	8.64102564102564
chr6	149637250	149663975	19	13400	8.07692307692308
chr7	2646250	2686575	19	24500	6.76923076923077
chr7	5704150	5751800	19	17000	8.41558441558442
chr7	20805200	20840625	19	21350	5.46268656716418
chr9	126758675	126785075	19	15750	3.90909090909091
chr9	131637950	131685200	19	14875	8.93333333333333
chr1	19239825	19293075	18	23325	8.31818181818182
chr1	159859300	159896325	18	17350	6.1025641025641
chr10	97208250	97241725	18	14275	7.42857142857143
chr11	1985425	2026625	18	18475	4.84210526315789
chr11	47520825	47575325	18	19200	7.56862745098039
chr11	76463175	76514025	18	17425	4.6986301369863
chr12	52398150	52435625	18	11625	8.71428571428571
chr15	89147125	89182850	18	19400	7.30434782608696
chr15	89525025	89547475	18	11325	5.61904761904762
chr16	56292850	56341200	18	14850	7.37142857142857
chr17	57422525	57451875	18	15750	7.93103448275862
chr17	58211500	58249075	18	16025	4.35483870967742
chr18	48543225	48580275	18	14425	6.6
chr19	55963000	56001325	18	13875	8.47826086956522
chr2	127819125	127866125	18	21475	8.17021276595745
chr22	28169350	28207650	18	23775	5.85294117647059
chr22	42734150	42785300	18	14400	8.19718309859155
chr3	25460550	25500025	18	18925	7.80645161290323
chr3	69127900	69145650	18	11025	2
chr5	2738975	2759500	18	11125	4
chr5	50672550	50695825	18	14175	4.25
chr5	139112925	139145800	18	14600	8
chr5	167713100	167762375	18	16775	6.64
chr6	159215300	159247075	18	18000	6.3125
chr7	150054375	150104550	18	30775	6.48148148148148
chr8	21899700	21928025	18	12350	7.48936170212766
chr8	26169150	26197550	18	14350	6.96
chr8	49422675	49470875	18	20650	5.40740740740741
chr8	66734425	66755675	18	11325	3.94444444444444
chr9	23807250	23832175	18	14025	8.07692307692308
chr9	72360375	72380300	18	11850	2.54054054054054
chr9	74510225	74541100	18	11150	8.6551724137931
chr9	138971050	139014875	18	20625	5.72972972972973
chr1	8904425	8946025	17	18300	7.53846153846154
chr1	11391300	11422875	17	10950	6.8
chr1	23098700	23135800	17	14675	6.27848101265823
chr1	29062000	29083475	17	12350	5.52380952380952
chr1	154811075	154844000	17	15975	6.86363636363636
chr10	20103375	20137500	17	10875	8.05
chr10	124892075	124917375	17	16925	3.25925925925926
chr10	131747675	131770900	17	14825	2.3010752688172
chr12	113894500	113923625	17	15600	7.36363636363636
chr13	107143375	107188850	17	23550	7.06172839506173
chr14	21967000	22026400	17	21000	7.95789473684211
chr14	95591275	95629450	17	12025	7.57142857142857
chr16	52529325	52596600	17	20775	7.72093023255814
chr16	58032300	58068100	17	15575	3.7012987012987
chr16	69091500	69147150	17	14975	7.4025974025974
chr17	2283750	2354075	17	18375	7.6140350877193
chr17	8053800	8096400	17	16475	7.80952380952381
chr17	39675450	39720850	17	14875	7.76811594202899
chr18	56549475	56584550	17	13425	7.64383561643836
chr19	49112275	49150525	17	20525	3.30434782608696
chr2	85804075	85845075	17	13650	5.96491228070175
chr2	159974925	160012600	17	13500	6.43137254901961
chr20	56241600	56288450	17	15600	7.41463414634146
chr3	52309425	52354700	17	14325	7.18918918918919
chr3	53269875	53313000	17	17275	7.21212121212121
chr5	140855025	140905800	17	24650	6.8
chr5	149509325	149547500	17	17050	6.71794871794872
chr6	10572450	10603400	17	16625	5.75
chr6	33728850	33783775	17	26775	5.66666666666667
chr6	167635175	167662825	17	13300	6.55555555555556
chr7	55132000	55201475	17	17700	7.63265306122449
chr7	92369500	92415825	17	15600	7.22222222222222
chr7	100464075	100495175	17	13300	5.33333333333333
chr7	121939500	121985275	17	22875	6.33333333333333
chr7	138140200	138168600	17	8975	6.26086956521739
chr8	26428600	26471100	17	18650	6.75862068965517
chr8	93091850	93118175	17	14250	4.82926829268293
chr8	103899050	103943350	17	12000	7.62962962962963
chr9	95496975	95533200	17	15025	5.38461538461539
chr9	124015825	124068400	17	24550	7.52941176470588
chr9	132933775	132982950	17	17025	7.8
chr1	22552000	22602425	16	12800	7.25641025641026
chr1	32389375	32422250	16	16475	4.77358490566038
chr1	44456400	44502850	16	15100	7.26436781609195
chr1	204041450	204083300	16	30375	2.63157894736842
chr1	226285375	226323925	16	13450	4.73684210526316
chr10	21781875	21825275	16	32925	1.35078534031414
chr10	73364375	73401425	16	17450	3.57142857142857
chr10	74002525	74046350	16	15500	5.88524590163934
chr10	126301300	126343650	16	16050	5.3125
chr12	48193500	48232400	16	18900	6
chr14	54409075	54432550	16	13825	5.49295774647887
chr17	27907600	27951050	16	21325	7.19298245614035
chr18	18820025	18852475	16	17600	5.05882352941176
chr19	4968100	4989300	16	10825	7.1
chr19	39614900	39658825	16	20375	6.77551020408163
chr2	62421900	62444625	16	12075	2.74074074074074
chr2	64472375	64505600	16	18075	4.72
chr2	105458600	105490625	16	16725	5.42372881355932
chr2	119563625	119617175	16	24800	5.22344322344322
chr2	164493950	164524900	16	11000	7
chr2	205120650	205159400	16	14375	6.28346456692913
chr2	224794725	224826450	16	15800	3.94736842105263
chr20	61530075	61571450	16	21650	4.55454545454545
chr21	46823700	46856125	16	18275	7.48
chr22	23557650	23594500	16	24100	2.22916666666667
chr22	37935100	37966625	16	14475	4.33333333333333
chr3	48721475	48755375	16	11650	5.91304347826087
chr4	41121600	41149900	16	11175	5.66666666666667
chr5	73917025	73940125	16	17875	3.73913043478261
chr7	7215150	7261500	16	17400	7.29787234042553
chr8	67419350	67472600	16	13525	7.3125
chr8	93059625	93085675	16	14750	7.18181818181818
chr8	119111550	119139625	16	13275	4.25
chr8	145721125	145755925	16	15350	6.63157894736842
chr9	16794850	16830500	16	12375	6.61224489795918
chr1	2454575	2488400	15	19375	3.53521126760563
chr1	15503800	15542025	15	16975	5.37142857142857
chr1	26729900	26760500	15	19825	4.32941176470588
chr1	27016800	27060650	15	23225	4.31818181818182
chr1	53752225	53794975	15	16975	4.28571428571429
chr1	63781875	63797850	15	13375	1.15789473684211
chr1	221049700	221070025	15	11675	6.25
chr1	224007525	224034975	15	14000	4.13636363636364
chr10	3108400	3139875	15	12900	5.85263157894737
chr10	17027775	17074250	15	14500	6.09090909090909
chr11	66078675	66116125	15	15700	3.84251968503937
chr11	75036725	75064125	15	19625	4.19354838709677
chr12	57606775	57638075	15	18375	3.76
chr13	95354025	95375375	15	12525	5.75438596491228
chr14	105126525	105175925	15	22650	6.08108108108108
chr15	37169125	37208025	15	23625	3.04545454545455
chr15	63359850	63382900	15	12150	3.06666666666667
chr15	93153500	93199850	15	16225	6.48598130841121
chr16	75117750	75153725	15	18275	4.375
chr17	7736450	7766500	15	15775	6.53125
chr17	27028700	27056475	15	15375	4.24390243902439
chr17	28037625	28072050	15	11075	6.48
chr17	64700900	64727200	15	9550	4.57142857142857
chr17	77898000	77928525	15	13625	6.48275862068965
chr18	18872575	18889000	15	8125	6.21428571428571
chr19	2040675	2065225	15	13550	3.84210526315789
chr19	10980650	11009350	15	16700	3.02564102564103
chr19	39880325	39927650	15	19125	6.6875
chr19	45577625	45624700	15	18800	5.78333333333333
chr2	111912800	111931800	15	8425	5.25
chr2	238490250	238526525	15	15900	6.70588235294118
chr20	57414175	57431350	15	10125	2.44444444444444
chr20	62666750	62697650	15	11025	5.21212121212121
chr21	38817225	38835425	15	11575	1.77358490566038
chr22	17839500	17868550	15	12025	6.7816091954023
chr3	31931600	31965250	15	11375	4.83018867924528
chr3	140782400	140825175	15	25900	3.22222222222222
chr5	16702300	16744775	15	19975	4.26086956521739
chr5	146933775	146958450	15	13025	4.12698412698413
chr5	179475625	179518400	15	15325	5.9375
chr6	1378475	1397325	15	9225	4.89655172413793
chr6	24908275	24937225	15	13675	2.9620253164557
chr6	87873925	87894575	15	11825	6
chr6	139288875	139310000	15	10825	4.95652173913043
chr7	1080300	1105925	15	12325	4.21333333333333
chr7	100797250	100818000	15	15075	6
chr8	37638300	37688075	15	22150	4.11940298507463
chr8	52782275	52817125	15	12625	6.28318584070797
chr9	71778575	71806400	15	11375	6.33333333333333
chr9	128639925	128675075	15	14250	6.21739130434783
chr9	133706150	133739075	15	16225	4.50955414012739
chr1	12652525	12697200	14	16550	5.53125
chr1	33605325	33636900	14	11950	6.06818181818182
chr1	91171550	91196625	14	15400	2.75949367088608
chr1	182989050	183014275	14	13625	6
chr1	199997450	200018600	14	12075	4.83333333333333
chr10	634325	663025	14	12425	5.79487179487179
chr10	74068575	74115425	14	17925	5.13445378151261
chr10	82203225	82238300	14	20800	5.86274509803922
chr10	102100100	102135075	14	14675	4.69047619047619
chr11	57074550	57111800	14	15950	5.22522522522523
chr11	77156175	77185975	14	16175	5.02702702702703
chr11	118758075	118801750	14	23150	6.11627906976744
chr13	100601675	100632650	14	20025	4.15789473684211
chr13	112707525	112734425	14	14325	2.71428571428571
chr14	61099575	61126050	14	17275	3.06382978723404
chr14	62157575	62186950	14	14150	4.41758241758242
chr14	71106875	71134200	14	12550	3.06060606060606
chr16	3054875	3081725	14	14775	5.58823529411765
chr16	9035750	9061475	14	15275	3.25490196078431
chr16	21518250	21539350	14	11700	3.55555555555556
chr16	57654225	57680900	14	12625	4.03174603174603
chr16	75268075	75307550	14	25650	5.05882352941176
chr17	16995400	17045275	14	14750	5.8
chr17	30805300	30852775	14	19050	4.21052631578947
chr17	48334825	48357975	14	12550	2.9
chr17	59471175	59494275	14	10700	5.78571428571429
chr19	16546650	16583375	14	14300	5.39784946236559
chr2	26972300	26995550	14	10225	4.54166666666667
chr2	51226400	51260350	14	10975	6.09523809523809
chr2	64354875	64373125	14	10300	3.79310344827586
chr2	169481850	169524000	14	12575	6
chr2	177020250	177058000	14	14275	4.14545454545455
chr2	217042525	217061375	14	9675	3.18518518518519
chr2	235578550	235600375	14	11875	3.25423728813559
chr2	238105450	238127275	14	8250	5.6
chr2	242239625	242261675	14	9400	6.10666666666667
chr3	8531275	8548800	14	11850	1.4
chr4	1710425	1731375	14	9425	4.8695652173913
chr4	24545475	24562975	14	8450	5.33333333333333
chr4	52708250	52728625	14	10550	5.64102564102564
chr5	60697550	60720000	14	8775	6.17391304347826
chr5	75778975	75798475	14	7675	6.03448275862069
chr5	146810775	146839400	14	15950	2.5625
chr5	156981725	157005600	14	8975	5.37209302325581
chr5	172655650	172674375	14	12400	3.26923076923077
chr6	27095175	27117275	14	9675	3.30612244897959
chr6	108878000	108919700	14	14500	6.01020408163265
chr6	155568750	155598050	14	11225	3.76595744680851
chr6	158243375	158271075	14	12600	4.3265306122449
chr7	83813350	83839900	14	13725	3.48837209302326
chr7	99676625	99700700	14	11075	5.25
chr8	66697700	66719200	14	11650	6.11538461538461
chr8	68861750	68887500	14	15975	5.11764705882353
chr8	126225425	126251550	14	11325	4.80555555555556
chr8	127557175	127601775	14	14825	5.56989247311828
chr9	109621075	109660300	14	26925	2.82758620689655
chr1	1777325	1795450	13	9175	3.91666666666667
chr1	6293400	6310500	13	11600	3
chr1	11739775	11768200	13	14650	5.2
chr1	33219125	33241750	13	14175	2.8
chr1	65883025	65902200	13	10325	3.37931034482759
chr1	91472950	91488875	13	8725	5.29411764705882
chr1	94277225	94294950	13	7000	5.18518518518519
chr1	112262400	112293500	13	15675	5.05882352941176
chr1	172500400	172519525	13	11575	2
chr1	184016100	184039250	13	10450	3.77049180327869
chr1	203236675	203265275	13	11500	4.96296296296296
chr1	235089850	235125275	13	23300	1.75757575757576
chr10	13743175	13760925	13	11225	3.51724137931034
chr11	118475350	118507075	13	18000	5.66423357664234
chr11	119226175	119253200	13	15275	5.11764705882353
chr11	121322075	121354175	13	11375	5.70588235294118
chr11	128387075	128403800	13	6275	5.52
chr12	53607350	53636100	13	16800	4.3768115942029
chr12	110150250	110177675	13	9625	5.1
chr12	122228000	122251450	13	10900	3.92592592592593
chr13	41211825	41242900	13	11100	5.25301204819277
chr13	111853725	111872675	13	12800	5.35135135135135
chr14	21554850	21576425	13	13525	2.51612903225806
chr14	59086600	59107925	13	15000	5.42857142857143
chr14	99874850	99894575	13	10525	2.21052631578947
chr15	69365800	69387850	13	12200	3.56626506024096
chr16	4338250	4360425	13	8450	4.67605633802817
chr16	53102175	53138225	13	15725	3.96296296296296
chr17	76710650	76735125	13	11325	5.1
chr18	8608100	8630875	13	14475	2.95
chr18	56506025	56539575	13	18975	4.3943661971831
chr18	57348125	57376500	13	11125	5.4
chr19	5082925	5134800	13	20950	4.02941176470588
chr19	13943950	13962750	13	13250	1.27472527472527
chr19	47229800	47250775	13	8650	5.33333333333333
chr19	48110925	48129750	13	9275	4.82758620689655
chr2	75060475	75078400	13	10675	5.11764705882353
chr2	106402750	106431275	13	12050	5.47619047619048
chr2	136869375	136888375	13	12025	3.62162162162162
chr2	187453375	187470075	13	7750	5.38181818181818
chr2	223129750	223186000	13	31200	5.54285714285714
chr20	1862025	1881675	13	7225	4.31578947368421
chr20	36021600	36051675	13	14000	4.5
chr21	38064450	38083475	13	13075	4.47058823529412
chr3	64659975	64680350	13	10350	3.46666666666667
chr3	189791200	189828275	13	14200	4.70422535211268
chr3	193489850	193512250	13	11450	3.42857142857143
chr3	195611925	195642025	13	15325	4.23913043478261
chr4	13529225	13551150	13	11525	3.27777777777778
chr4	103732275	103753400	13	11925	4.90909090909091
chr5	6711700	6733550	13	11125	3.16666666666667
chr5	115772450	115791350	13	9050	3.67088607594937
chr6	33165025	33183475	13	12025	3
chr6	35684725	35710975	13	16375	3.51612903225806
chr7	42229475	42279775	13	30900	3.33064516129032
chr7	101016825	101049450	13	11650	5.47222222222222
chr7	129464250	129486700	13	11675	3.43333333333333
chr7	156802150	156815275	13	5375	4.41666666666667
chr8	37728000	37762100	13	14200	4.8936170212766
chr8	71125725	71144000	13	8675	3.72727272727273
chr8	74200800	74227100	13	9725	5.21739130434783
chr8	92037750	92054425	13	9025	2.57142857142857
chr8	145004725	145033850	13	20725	3.3448275862069
chr8	145685475	145712125	13	13325	5.5
chr9	13264825	13283425	13	9000	5.39393939393939
chr9	74358450	74385125	13	21200	2.74285714285714
chr9	96336475	96364350	13	11675	5.57777777777778
chr9	108151775	108168425	13	7200	4.45161290322581
chr9	116915800	116944300	13	13825	3.41176470588235
chr9	138881350	138907950	13	13700	4.27642276422764
chr1	1351075	1376375	12	14725	4.38461538461539
chr1	2977725	2995050	12	8150	4.03030303030303
chr1	17221600	17256200	12	12550	4.9
chr1	26480700	26505300	12	13650	4.63529411764706
chr1	44870475	44903400	12	14200	5.07070707070707
chr1	76690400	76723900	12	13600	3.30909090909091
chr1	167188300	167204775	12	10025	2.85714285714286
chr1	169069525	169089200	12	11550	4.56
chr1	182568225	182604475	12	18100	3.14285714285714
chr10	134209025	134236100	12	12725	3.36170212765957
chr11	554175	579850	12	10050	4.45901639344262
chr13	28527550	28546325	12	8400	4.13725490196078
chr14	57260950	57284925	12	21450	0.45360824742268
chr15	53075275	53099125	12	17350	3.91304347826087
chr15	63477375	63491425	12	7325	4.72340425531915
chr15	101779625	101799150	12	9375	3.20754716981132
chr16	14581550	14605475	12	10350	4.1
chr16	48398375	48420850	12	11975	3.72222222222222
chr16	81658800	81687175	12	14250	4.26666666666667
chr17	35275150	35300825	12	21250	1.15384615384615
chr17	43502175	43518075	12	6975	4.36
chr17	56014425	56035450	12	12325	2.8
chr17	62769950	62782700	12	7350	3.55102040816327
chr17	65461700	65489625	12	10825	4.37313432835821
chr17	76403475	76418675	12	6550	2.94117647058824
chr18	4231225	4243000	12	6900	1.84
chr18	34039200	34074725	12	12800	4.84210526315789
chr18	45438425	45459500	12	13425	3.73684210526316
chr18	77861325	77879250	12	10525	4
chr19	6216000	6244725	12	14425	4.23684210526316
chr19	40915775	40932600	12	6750	4
chr19	48823125	48837625	12	6300	4.75
chr19	56145775	56170825	12	11450	3.77358490566038
chr2	44994825	45035025	12	18425	3.44117647058824
chr2	110357575	110375300	12	9625	2.13793103448276
chr2	172944900	172975000	12	19450	2.90909090909091
chr2	176943250	176965075	12	9975	4.69090909090909
chr2	228368000	228383175	12	9000	4.21428571428571
chr20	513200	525200	12	6150	3.21212121212121
chr20	48754975	48771175	12	7350	3.95454545454545
chr20	49340900	49361525	12	9275	4.47457627118644
chr3	27753775	27773650	12	14250	3.85714285714286
chr3	110788450	110808700	12	11300	2.59259259259259
chr3	159554900	159580350	12	14900	2.1875
chr4	169525000	169559725	12	13100	4.94117647058824
chr5	17212100	17229725	12	10525	4.52941176470588
chr5	56472525	56485650	12	5100	4.95652173913043
chr5	71527975	71545050	12	8000	4.57142857142857
chr5	112599775	112619500	12	11000	4.33707865168539
chr5	154144600	154168150	12	16200	1.57692307692308
chr5	176871475	176904175	12	15600	3.16814159292035
chr6	15413425	15452150	12	25825	4.66
chr6	33382325	33403175	12	15500	1.54716981132075
chr6	36561025	36577575	12	9625	3.14285714285714
chr6	163947000	163966800	12	10550	3.96551724137931
chr6	168059975	168084425	12	9250	5
chr7	2836475	2870800	12	18300	3.21739130434783
chr7	50834250	50862150	12	10975	4.03174603174603
chr7	121511850	121528100	12	7875	3.86440677966102
chr8	38627200	38651675	12	9425	3.89473684210526
chr8	72459450	72475325	12	8225	4.05970149253731
chr8	95441275	95457825	12	10125	3.80487804878049
chr9	127011300	127035750	12	12350	4.55384615384615
chr9	140557625	140577975	12	15800	1.90909090909091
chr1	1804750	1827125	11	9725	4.14634146341463
chr1	3017200	3046875	11	12575	3.65217391304348
chr1	29562450	29587400	11	12225	3.68888888888889
chr1	31274350	31298375	11	12825	2.31578947368421
chr1	35644100	35659625	11	8625	2
chr1	39451300	39468000	11	7850	4.13333333333333
chr1	40343100	40368525	11	14200	4.03076923076923
chr1	53569675	53589550	11	10250	3.2962962962963
chr1	197877600	197892550	11	11300	2.26086956521739
chr1	203086775	203125325	11	17875	4.25
chr10	8075650	8108275	11	25750	1.22222222222222
chr10	94819575	94836925	11	12875	2
chr10	102973700	102997500	11	9975	4.31914893617021
chr10	103588675	103611500	11	9150	3.3030303030303
chr11	3167925	3191625	11	11625	4.31578947368421
chr11	12097900	12117125	11	8725	3.94871794871795
chr11	73017225	73046975	11	21425	3.07692307692308
chr11	78060425	78085375	11	9700	4.22368421052632
chr14	59796600	59812425	11	9975	3.58333333333333
chr14	86032125	86047875	11	9000	1.875
chr15	60283150	60305150	11	19125	2.06896551724138
chr16	29814625	29841225	11	15950	3.94029850746269
chr16	74053275	74071375	11	11100	3.66233766233766
chr16	81741675	81750350	11	4575	2.26666666666667
chr16	86596875	86613900	11	10900	2.51851851851852
chr17	40819625	40840125	11	13025	4.38095238095238
chr17	42611100	42640400	11	18450	2.86792452830189
chr17	56059700	56085975	11	13325	3.84466019417476
chr17	77997425	78011875	11	5950	4.05714285714286
chr18	3592275	3626075	11	16875	3.54166666666667
chr18	76732700	76751875	11	13775	2.32258064516129
chr19	923800	963425	11	13525	4.52727272727273
chr19	7980625	7994700	11	7750	2.02816901408451
chr19	18385275	18405525	11	10175	3.61290322580645
chr19	35629150	35647050	11	9550	4.52525252525253
chr19	49648825	49662125	11	6750	3.01449275362319
chr2	17716725	17741200	11	14600	2.76363636363636
chr2	171207450	171228300	11	12275	1.90643274853801
chr2	171564375	171576175	11	8425	3.09090909090909
chr20	55199300	55213075	11	10375	1.58139534883721
chr20	61048975	61063050	11	7900	2.96969696969697
chr22	36405250	36425875	11	7325	3.91780821917808
chr22	38783125	38798075	11	8375	4.51282051282051
chr3	105554475	105567125	11	5700	4.26229508196721
chr3	134069825	134104475	11	23000	3.11111111111111
chr3	147647825	147661475	11	8575	3.21739130434783
chr3	187453200	187469100	11	11125	2.51162790697674
chr3	194013825	194034150	11	8925	3.18260869565217
chr4	10093600	10125950	11	25700	1.35
chr4	37977975	37997475	11	9700	2.18823529411765
chr4	38107950	38134375	11	12725	4.37037037037037
chr4	53726525	53750375	11	13400	2.89473684210526
chr4	56035525	56054375	11	10150	3.71428571428571
chr4	83281225	83297775	11	8250	2.21052631578947
chr4	148651325	148663375	11	6900	3.58333333333333
chr4	174437675	174453025	11	9500	2.41379310344828
chr5	10550300	10568800	11	8700	3.54666666666667
chr5	174144750	174164850	11	16525	0.627450980392157
chr6	5992775	6009900	11	13550	1.8974358974359
chr6	37091000	37112825	11	16750	0.849673202614379
chr7	51370875	51387175	11	7325	3.90697674418605
chr7	157138500	157151875	11	6125	3.65714285714286
chr8	99942275	99964325	11	13075	3.67741935483871
chr9	73021000	73037500	11	8125	4.5
chr9	98253825	98280175	11	18150	3.53846153846154
chr9	135448175	135470100	11	14100	3.75384615384615
chrX	9487675	9504175	11	7600	4.41666666666667
chrX	136505825	136514775	11	4575	3.16666666666667
chr1	32165025	32181775	10	8900	3.6231884057971
chr1	48449125	48471950	10	12200	3.63076923076923
chr1	50881025	50896375	10	6750	3.73770491803279
chr1	63141450	63157650	10	7525	3.54901960784314
chr1	109767800	109803550	10	18425	1.71320754716981
chr1	110406625	110427225	10	10100	3.54362416107383
chr1	150531925	150553200	10	15700	3.33333333333333
chr1	155936150	155959275	10	16525	2.75213675213675
chr1	232259800	232271875	10	6925	2.05714285714286
chr1	243633300	243660400	10	15300	2.98333333333333
chr10	13912975	13936600	10	11175	3.57377049180328
chr10	17238600	17259150	10	9450	3.93548387096774
chr10	99078325	99098450	10	9650	3.83333333333333
chr10	104208925	104216350	10	4525	1.65
chr10	106076400	106100200	10	19050	1.83333333333333
chr11	2397825	2412650	10	9400	1.71929824561404
chr11	2704125	2725725	10	13400	3.63829787234043
chr11	46925100	46942925	10	11750	1.5
chr11	92037350	92053250	10	7250	3.93939393939394
chr11	128554650	128565575	10	6825	2.48275862068966
chr12	26137625	26151225	10	7600	3.04166666666667
chr12	54805175	54826925	10	9925	3.36551724137931
chr13	29063750	29072150	10	5000	1.58974358974359
chr14	38052625	38069850	10	9900	3.42857142857143
chr14	103858525	103871125	10	6625	3.77777777777778
chr15	42065175	42089975	10	10850	2.30872483221477
chr15	75063775	75086175	10	12300	1.74683544303797
chr16	2028825	2042800	10	8575	3.70491803278689
chr16	53802800	53815525	10	5075	3.5609756097561
chr16	57559850	57572750	10	9175	2.69565217391304
chr16	57829000	57850950	10	11325	3.63380281690141
chr17	1386175	1397300	10	7400	1.54545454545455
chr17	5972500	5991050	10	10475	2.84375
chr17	19357975	19369100	10	6625	3.13333333333333
chr17	20931725	20947950	10	11075	2.61538461538462
chr17	37350475	37369200	10	8325	3.93548387096774
chr17	38694675	38714250	10	6775	3.38888888888889
chr17	55161725	55179150	10	8600	2.95238095238095
chr17	60691825	60711450	10	9950	3.39007092198582
chr17	70111775	70124425	10	9375	3.37254901960784
chr17	72422825	72453775	10	12900	3.9344262295082
chr17	72732300	72764625	10	17050	3.01204819277108
chr17	78744800	78767575	10	10325	2.54545454545455
chr17	80816475	80848775	10	14225	3.30635838150289
chr18	48709025	48725000	10	8225	3.29411764705882
chr2	19546675	19563600	10	9375	2.35714285714286
chr2	43178075	43195700	10	8175	3.79310344827586
chr2	65282450	65305650	10	7675	3.56043956043956
chr2	68463475	68483600	10	10475	2.40816326530612
chr2	111489625	111513100	10	8700	3.50617283950617
chr2	169311975	169335150	10	10575	3.2
chr2	171669050	171681075	10	10300	0.730769230769231
chr2	200320000	200336275	10	9575	2.81967213114754
chr2	219147025	219160475	10	8250	1.80392156862745
chr2	232220225	232244650	10	7875	3.76470588235294
chr20	20340875	20354275	10	9625	3.27272727272727
chr20	21489500	21504650	10	10725	0.774566473988439
chr20	36533300	36548250	10	9000	2.27586206896552
chr20	60928725	60956825	10	19900	3.2156862745098
chr21	46737175	46757150	10	9250	3.69090909090909
chr22	33445750	33454850	10	5750	3.61538461538462
chr22	38022275	38037350	10	7500	3.19354838709677
chr22	38701625	38716100	10	8675	2.6551724137931
chr22	45895750	45914350	10	10675	3.33333333333333
chr3	5017675	5031375	10	8800	2.8
chr3	46918675	46935200	10	7600	3
chr3	71730575	71744500	10	7675	3.17948717948718
chr3	157812050	157829325	10	8025	3.19230769230769
chr3	169062550	169075200	10	5075	3.44186046511628
chr4	2583925	2602225	10	10700	3.1875
chr4	41746850	41755175	10	5675	2.21052631578947
chr4	54957300	54976825	10	16275	1.81818181818182
chr4	154702700	154715350	10	7075	2.88888888888889
chr5	1094575	1111325	10	11050	3.39393939393939
chr5	3590375	3607175	10	9775	3.05747126436782
chr5	16889025	16904550	10	9100	2.50980392156863
chr5	111071275	111094975	10	10775	2.95744680851064
chr5	131592575	131605450	10	7975	2.4
chr5	146251225	146259100	10	4725	1.94285714285714
chr6	11762800	11773350	10	4850	2.49315068493151
chr6	28732375	28746650	10	10175	1.05050505050505
chr6	30725325	30742150	10	9700	2.42857142857143
chr6	85471975	85484925	10	6700	2.92929292929293
chr6	105397025	105408950	10	7400	2.57534246575342
chr6	143160650	143179575	10	11375	1.51479289940828
chr6	144641525	144655900	10	7425	3.56862745098039
chr6	158401850	158418950	10	7400	3.36
chr6	160389450	160406750	10	11225	1.87096774193548
chr7	4740525	4753075	10	6925	3.92156862745098
chr7	24606575	24619350	10	5225	3.58823529411765
chr7	26191225	26200825	10	6000	3.5
chr7	41734600	41746350	10	6775	2.44444444444444
chr7	70036550	70055950	10	11500	2.32835820895522
chr7	101456775	101469950	10	7550	2.62857142857143
chr7	105469900	105495250	10	11200	3.48076923076923
chr7	121781025	121790300	10	3900	2.7
chr7	129411425	129427525	10	12050	0.676470588235294
chr8	18696525	18713325	10	8125	3.48571428571429
chr8	22240425	22258750	10	8825	3.66666666666667
chr8	65279800	65293250	10	9400	1.56521739130435
chr8	117875725	117885550	10	6625	1.45833333333333
chr8	146011125	146026725	10	9650	2.25
chr9	79626625	79643950	10	11350	3.6551724137931
chr9	80633775	80650450	10	8600	3.16279069767442
chr9	96705025	96722975	10	10475	3.64285714285714
chr9	129087900	129111600	10	10225	3.05426356589147
chr9	136007625	136025350	10	8750	3.3986013986014
chr9	137425900	137447750	10	8150	3.41007194244604
chr1	26601175	26618175	9	11900	1.55263157894737
chr1	114573775	114582225	9	6275	1.09090909090909
chr1	145434900	145457850	9	12050	3.20634920634921
chr1	160065075	160089450	9	16525	1.83050847457627
chr1	171179325	171192850	9	8625	1.73863636363636
chr1	184630625	184643250	9	6700	2.14583333333333
chr1	198127050	198139400	9	7650	2.25641025641026
chr1	203473600	203495950	9	15600	2.94339622641509
chr1	239969325	239980100	9	5875	2.70833333333333
chr10	11239100	11255450	9	8025	2.73939393939394
chr10	21567475	21588925	9	15250	1
chr10	71559500	71567550	9	4350	2.1875
chr10	77154750	77170675	9	13250	2.04081632653061
chr10	79787950	79803700	9	8225	2.703125
chr10	95505025	95523025	9	13450	2.21052631578947
chr10	101279125	101298525	9	12775	2.56603773584906
chr10	118917900	118928125	9	5450	2.25641025641026
chr11	6339675	6350125	9	6600	2.07547169811321
chr11	35636650	35645600	9	5400	1.87234042553191
chr11	67884500	67896825	9	7700	2.52173913043478
chr11	70955000	70965275	9	7725	2.6
chr11	86510300	86523425	9	9000	0.917647058823529
chr12	6927125	6939725	9	8075	2.16666666666667
chr12	13355650	13365125	9	6700	1.36363636363636
chr12	32597675	32610775	9	7275	3.11111111111111
chr12	47471925	47482325	9	6550	1.59420289855072
chr12	69860525	69870425	9	6025	2.23529411764706
chr12	109216750	109235100	9	9275	2.56060606060606
chr13	22242600	22250900	9	5025	1.31034482758621
chr13	79167675	79184350	9	10100	2.54385964912281
chr13	100635350	100649350	9	10525	3.125
chr14	34400250	34421225	9	15150	2.36
chr14	37124850	37136525	9	6800	2.54545454545455
chr14	57351275	57372850	9	16050	0.989247311827957
chr14	69501300	69524750	9	12750	2.91566265060241
chr14	77767650	77790450	9	10475	1.83886255924171
chr14	100210425	100226900	9	8150	2.93333333333333
chr15	40189375	40200725	9	7300	2.125
chr15	40225875	40232225	9	3500	3.2
chr15	63330250	63349400	9	12800	2.72727272727273
chr15	92483225	92500075	9	9175	3.18867924528302
chr16	11587225	11601075	9	6475	3.19191919191919
chr16	19862300	19876100	9	10200	1.40625
chr17	37024350	37058075	9	23725	1.31506849315068
chr17	80284900	80297675	9	6250	2.86363636363636
chr18	3010000	3017075	9	3700	2.76190476190476
chr18	19745250	19752600	9	5475	0.96969696969697
chr18	55094600	55115050	9	13200	1.90643274853801
chr18	57565050	57577075	9	5825	2.74285714285714
chr19	18755275	18775200	9	10225	2.25454545454545
chr19	41722425	41733225	9	8375	0.740740740740741
chr19	46906925	46920475	9	7500	2.76470588235294
chr19	55880025	55890775	9	7275	1.26530612244898
chr2	45227325	45242025	9	8875	1.6
chr2	52562575	52573100	9	5800	2.72
chr2	62960100	62972900	9	5100	2.91666666666667
chr2	64070025	64083375	9	11350	1.29032258064516
chr2	71560175	71568225	9	6550	0.774193548387097
chr2	85968300	85983650	9	9600	1.80582524271845
chr2	175190400	175209900	9	16150	0.763005780346821
chr2	219735725	219749025	9	7300	3.13513513513514
chr2	225434775	225452100	9	10550	1.72
chr2	231576850	231588525	9	6425	3.02439024390244
chr2	235397550	235406775	9	6200	2.08510638297872
chr20	35088875	35103175	9	10600	0.897959183673469
chr20	36144500	36157575	9	9625	0.761904761904762
chr20	37351600	37360525	9	6825	3.05882352941176
chr21	44086375	44099850	9	7925	3.15789473684211
chr21	45659100	45665750	9	3550	2.55172413793103
chr21	46776425	46788675	9	8425	2.19354838709677
chr22	19736775	19749475	9	5850	2.86363636363636
chr22	28272775	28283975	9	5675	2.7536231884058
chr22	38135100	38149275	9	8475	2.85
chr22	39256150	39261900	9	3825	1.02564102564103
chr22	46362450	46375400	9	7250	1.69014084507042
chr22	50730875	50747900	9	11225	2.57627118644068
chr3	23776825	23793950	9	7300	3.24137931034483
chr3	45672025	45687325	9	7475	3.07692307692308
chr3	49442975	49460825	9	6825	3.26829268292683
chr3	51420475	51436250	9	11250	2.44444444444444
chr3	79023575	79044600	9	11050	2.51764705882353
chr3	85006925	85019150	9	9225	2.08333333333333
chr3	111577400	111593850	9	11925	2.63157894736842
chr3	122798925	122819250	9	13075	2.95384615384615
chr3	127123525	127147550	9	13175	3.19298245614035
chr3	185811100	185828875	9	10950	3.11111111111111
chr4	15678675	15697850	9	10800	2.4
chr4	27083175	27092950	9	5400	2.90909090909091
chr4	30836050	30850300	9	7450	2.61386138613861
chr4	77683475	77689700	9	3500	1.8
chr4	95370175	95386000	9	9050	3.07317073170732
chr4	123746775	123757500	9	5900	2.35483870967742
chr4	134066950	134076275	9	7175	0.92
chr4	138448700	138467325	9	11325	3.1
chr5	1881675	1888175	9	4425	1.26086956521739
chr5	10699925	10705825	9	3775	1.59259259259259
chr5	151051625	151067350	9	10975	1.46666666666667
chr5	153852275	153866025	9	10525	1.73913043478261
chr6	13350175	13361400	9	6350	3.2093023255814
chr6	30845025	30860550	9	11400	1.42857142857143
chr6	36628775	36651275	9	10200	3.27397260273973
chr6	42007150	42019475	9	6075	2.06060606060606
chr6	99073975	99096900	9	16475	3.17647058823529
chr6	134369850	134385525	9	8625	1.81081081081081
chr6	138181425	138194575	9	5525	2.91666666666667
chr7	25886650	25903525	9	10300	1.89130434782609
chr7	30951250	30956600	9	3600	1.35714285714286
chr7	35288075	35301800	9	8475	2.18181818181818
chr7	150019450	150040100	9	10050	2.52054794520548
chr8	12827900	12843150	9	8575	1.6
chr8	37548650	37561700	9	9025	1.76699029126214
chr8	71302625	71317650	9	6525	2.44859813084112
chr8	110303200	110312500	9	5375	2.29268292682927
chr9	23766675	23781100	9	10625	1.50617283950617
chr9	84428825	84444575	9	10225	1.50847457627119
chr9	111869775	111883925	9	5950	3.1044776119403
chr9	117131500	117161150	9	15200	2.47272727272727
chr9	128406825	128422525	9	12550	1.16666666666667
chr9	129278275	129297825	9	10350	2.88732394366197
chr9	133807425	133816975	9	6525	1.36363636363636
chr9	140582825	140593125	9	4875	2.14634146341463
chr1	6544275	6559650	8	8475	2.43835616438356
chr1	14916825	14933225	8	9900	1.17948717948718
chr1	15477525	15485950	8	5375	1.57142857142857
chr1	17335000	17343225	8	6100	1.42857142857143
chr1	20799575	20814400	8	8950	1.95238095238095
chr1	32525425	32540100	8	7225	2.25882352941176
chr1	33277250	33285625	8	4350	2.53333333333333
chr1	39870275	39883025	8	9275	1.77142857142857
chr1	41263050	41273975	8	7200	1.73076923076923
chr1	52194050	52202950	8	5725	1.21212121212121
chr1	61515350	61524625	8	6475	2.05128205128205
chr1	65612150	65618875	8	3950	2.5
chr1	82385400	82392625	8	5525	1.52941176470588
chr1	95119050	95135950	8	9200	2.53521126760563
chr1	101414375	101421300	8	4875	1.46153846153846
chr1	110879050	110893825	8	10575	1
chr1	144924975	144942800	8	12700	2
chr1	145469750	145480550	8	6825	1.48148148148148
chr1	154149525	154160350	8	7400	2.14285714285714
chr1	154577575	154590150	8	8300	1.40869565217391
chr1	156357600	156372350	8	8150	2.58285714285714
chr1	157074525	157087800	8	7675	2
chr1	165184975	165192325	8	4825	1.96153846153846
chr1	174840625	174847150	8	4050	2.19354838709677
chr1	195814875	195821025	8	3775	2.69230769230769
chr1	200329325	200344675	8	10450	1.45
chr1	225997525	226015075	8	8100	1.94871794871795
chr1	226127950	226138850	8	6425	1.59090909090909
chr1	230984000	231006025	8	14600	0.911392405063291
chr1	233424100	233432100	8	4775	1.76923076923077
chr10	1089925	1104300	8	6800	2.10810810810811
chr10	34465250	34483500	8	12075	1.26829268292683
chr10	43888425	43902075	8	10775	1.73913043478261
chr10	102495600	102509500	8	10400	1.21212121212121
chr10	103530200	103544325	8	10525	1.51111111111111
chr10	119300575	119313600	8	10375	1.57894736842105
chr10	126135625	126145725	8	6350	2.5
chr11	1576675	1595925	8	8450	2.56756756756757
chr11	9586550	9601025	8	8700	2.256
chr11	16997450	17009600	8	7650	1.91752577319588
chr11	20175900	20187150	8	8675	1.55555555555556
chr11	27716500	27724875	8	6575	0.962962962962963
chr11	45868250	45881900	8	7275	2.62921348314607
chr11	65871650	65895650	8	11100	2.55357142857143
chr11	73231900	73243975	8	6375	2.57142857142857
chr11	94464000	94476050	8	9300	1.41666666666667
chr11	125208350	125219650	8	6650	2.64102564102564
chr12	9058275	9069200	8	6475	1.9047619047619
chr12	49730475	49742050	8	8700	1.02857142857143
chr12	53885900	53896300	8	6375	1.07042253521127
chr12	58225450	58242025	8	11750	1.15384615384615
chr12	65059425	65069675	8	6350	2.14814814814815
chr12	97949750	97956225	8	4800	1.80952380952381
chr13	110775325	110791400	8	10575	1.79310344827586
chr14	98096600	98106450	8	5775	1.38775510204082
chr15	30103875	30115775	8	6600	2.13861386138614
chr15	40721325	40749525	8	16700	1.89772727272727
chr15	43798050	43811725	8	7550	2.11904761904762
chr15	69099000	69116525	8	10775	2.10650887573965
chr15	70145500	70156225	8	6175	2.27272727272727
chr15	70368625	70394600	8	19325	1.98095238095238
chr15	73975775	73990550	8	9125	2.07692307692308
chr15	77912650	77928150	8	10825	1.1304347826087
chr15	78354150	78370550	8	9000	1.86407766990291
chr16	4159100	4167400	8	4400	2.66666666666667
chr16	11226600	11236075	8	6225	1.69565217391304
chr16	19885925	19897000	8	7025	1.57446808510638
chr16	70460825	70474350	8	9900	1.10344827586207
chr16	79625000	79632575	8	5325	2.56
chr17	3789000	3798050	8	6475	1.01818181818182
chr17	20073350	20082725	8	6675	2.52631578947368
chr17	26438550	26446325	8	4700	1.7
chr17	36897075	36910300	8	8400	1.22772277227723
chr17	44886700	44899250	8	9225	2.66666666666667
chr17	62490600	62505625	8	10075	1.10169491525424
chr17	72199150	72211725	8	9375	1.02564102564103
chr17	73336750	73348875	8	7775	1.47651006711409
chr17	78230575	78238500	8	4500	2.26086956521739
chr18	4117425	4128975	8	6275	2.6046511627907
chr18	9912675	9922800	8	5825	2.6
chr18	56001875	56014925	8	8850	1.03571428571429
chr18	77152850	77164775	8	6975	1.78723404255319
chr19	5946625	5963100	8	14075	1.23076923076923
chr19	8426675	8436525	8	5325	1.89690721649485
chr19	8454125	8463325	8	4350	2.27586206896552
chr19	11199100	11207550	8	4750	2.41509433962264
chr19	30015025	30021900	8	5450	1.2
chr19	34662300	34669425	8	4925	1.18279569892473
chr19	48892675	48905150	8	8625	2.38888888888889
chr19	50425100	50434150	8	4650	2.55813953488372
chr2	11878750	11897600	8	10750	2.04347826086957
chr2	58760675	58771200	8	7475	1.77777777777778
chr2	96867075	96876175	8	5375	1.62025316455696
chr2	120451675	120460975	8	7150	0.9
chr2	149684025	149690450	8	3650	2.38095238095238
chr2	159341150	159355325	8	7275	2.475
chr2	160462550	160476675	8	6875	2.4
chr2	171069050	171081575	8	7450	2.07594936708861
chr2	174979450	174992425	8	7525	2.07017543859649
chr2	197029825	197037350	8	4625	1.84615384615385
chr2	201988550	201997050	8	5425	1.40909090909091
chr2	216972150	216984175	8	9850	0.6875
chr2	233282975	233291100	8	6075	1.45454545454545
chr2	237066975	237089575	8	18725	0.344086021505376
chr2	238598650	238613700	8	11250	0.875
chr20	23329300	23347575	8	7450	2.44444444444444
chr20	32595775	32606425	8	7225	1.36585365853659
chr20	46914300	46928500	8	7650	2.22388059701493
chr20	55499200	55507200	8	5650	1.49019607843137
chr21	46122950	46133300	8	7125	2.04
chr22	39625450	39641525	8	11000	1.4
chr3	29319025	29335000	8	8750	2.33898305084746
chr3	51827950	51837250	8	4300	2.29032258064516
chr3	111629225	111639150	8	5500	1.26732673267327
chr3	143688975	143698650	8	5325	2.32
chr3	187923625	187936250	8	5825	2.60869565217391
chr4	4853950	4874800	8	18075	0.324324324324324
chr4	25950600	25957850	8	4700	2
chr4	26858600	26869850	8	7000	1.40495867768595
chr4	40192400	40201700	8	6200	2.06896551724138
chr4	42484425	42494025	8	6650	2.20512820512821
chr4	62260250	62266650	8	4150	2.19047619047619
chr4	82386400	82395675	8	5500	2.40909090909091
chr4	113429650	113445800	8	11075	1.3
chr4	183159125	183179125	8	8625	2.5959595959596
chr5	16855225	16870725	8	8050	1.7037037037037
chr5	36613550	36620100	8	4100	1.77777777777778
chr5	76932450	76940925	8	4250	1.9622641509434
chr5	80251650	80261125	8	5775	2.66666666666667
chr5	87682500	87695925	8	9125	2.06896551724138
chr5	133329900	133344175	8	7250	2.12121212121212
chr5	137427650	137432950	8	3450	1.15789473684211
chr5	141692975	141708725	8	12600	0.414285714285714
chr5	170733975	170745150	8	6575	1.68181818181818
chr5	177547725	177559175	8	6475	2.175
chr6	10555075	10562725	8	6025	0.651162790697674
chr6	15456100	15462875	8	4425	2.26086956521739
chr6	15547175	15555900	8	4600	2.58181818181818
chr6	34103950	34119225	8	9825	1.1496062992126
chr6	44628775	44641000	8	9100	1.390625
chr6	111194650	111206475	8	7575	1.35555555555556
chr6	163991750	164001600	8	5750	2.10526315789474
chr7	21979025	21986775	8	5650	1.53846153846154
chr7	22368375	22374075	8	3250	2.14814814814815
chr7	70921700	70939250	8	11150	1.63333333333333
chr7	73440925	73448850	8	5000	1.82352941176471
chr7	96218325	96229325	8	6100	1.96296296296296
chr7	100763025	100771875	8	5675	1.79487179487179
chr7	104641300	104661950	8	9250	2.24444444444444
chr7	107634200	107645575	8	7175	1.59375
chr7	117506475	117517500	8	6600	1.13636363636364
chr7	123382125	123394825	8	7375	1.87096774193548
chr7	138345900	138353800	8	5725	1.57894736842105
chr7	155087325	155095325	8	4675	2.48
chr8	483050	492400	8	6350	1.81395348837209
chr8	68629350	68643875	8	6575	2.69230769230769
chr8	103868825	103878500	8	5150	2.62162162162162
chr8	122829950	122836025	8	3825	1.4375
chr9	9995225	10001025	8	3050	2.48484848484848
chr9	91144925	91153275	8	4425	2.24390243902439
chr9	127043475	127062325	8	13625	0.888888888888889
chrX	10578125	10589375	8	8025	0.921212121212121
chrX	39862175	39873100	8	9150	1.84
chrX	149734000	149740850	8	3900	2.34146341463415
chrX	153141675	153153025	8	8250	1.6
chr1	1332850	1347200	7	8000	2.01724137931034
chr1	7351150	7364150	7	6825	1.74647887323944
chr1	10848625	10857250	7	4625	1.85714285714286
chr1	12771775	12778125	7	4450	1.72093023255814
chr1	22459925	22470700	7	6450	1.68292682926829
chr1	36613625	36632000	7	9950	1.68421052631579
chr1	37497825	37509325	7	8350	0.909090909090909
chr1	39728225	39745000	7	10325	1.91304347826087
chr1	43146000	43158700	7	8900	1.04444444444444
chr1	47689750	47698500	7	5700	1.09923664122137
chr1	87791950	87804775	7	7325	1.97435897435897
chr1	100816375	100828925	7	8000	1.55555555555556
chr1	110036175	110045850	7	6075	1.58974358974359
chr1	150942950	150955275	7	8450	1.17333333333333
chr1	154716100	154724550	7	5300	1.52380952380952
chr1	165864250	165873050	7	5425	1.62962962962963
chr1	178994275	179004250	7	6125	1.94594594594595
chr1	183773450	183787250	7	9675	0.838709677419355
chr1	221881475	221893100	7	9275	0.549019607843137
chr1	229158150	229169100	7	7975	0.854166666666667
chr1	232384225	232389400	7	4375	0.318181818181818
chr10	5624525	5633875	7	7450	0.92156862745098
chr10	7448350	7455850	7	5725	1.91304347826087
chr10	30014075	30026725	7	7150	1.24528301886792
chr10	44875725	44882700	7	5225	1.59090909090909
chr10	74541500	74554600	7	7775	1.85093167701863
chr10	79045350	79052250	7	5300	0.928571428571429
chr10	111762450	111777125	7	10400	0.893203883495146
chr10	116274925	116287425	7	8275	1.625
chr10	118890325	118900100	7	7750	0.8
chr10	126356350	126367650	7	7450	1.1048951048951
chr11	3397025	3404125	7	4225	1.31034482758621
chr11	3875350	3883325	7	4475	1.6
chr11	7620450	7627200	7	3825	1.575
chr11	10323525	10332450	7	7150	0.395833333333333
chr11	46014950	46025675	7	7050	1.65217391304348
chr11	69515100	69522325	7	5725	0.615384615384615
chr11	75263850	75278300	7	11250	0.911392405063291
chr11	75916400	75922875	7	5050	0.595744680851064
chr11	78650000	78655550	7	4525	1.66666666666667
chr11	86299400	86306775	7	4850	2
chr11	133815300	133828325	7	9650	1.75862068965517
chr12	4377575	4390850	7	8800	2.02083333333333
chr12	4394725	4400075	7	3400	1.625
chr12	6872375	6883425	7	7475	0.89873417721519
chr12	19337250	19344775	7	4750	2.03571428571429
chr12	46776075	46786900	7	7950	0.933333333333333
chr12	51781500	51787175	7	3450	2
chr12	63322300	63329575	7	4175	1.76
chr12	104524975	104533100	7	4400	2
chr13	34211500	34217675	7	3700	1.3030303030303
chr13	36428325	36435075	7	5100	1.02564102564103
chr14	22947375	22954025	7	4725	1.33333333333333
chr14	52326325	52333575	7	4150	1.81818181818182
chr14	56067025	56078050	7	7625	1.61797752808989
chr14	65164525	65196825	7	23050	1.0414201183432
chr14	75347600	75355875	7	6475	1.90909090909091
chr14	75987725	75990600	7	1875	1.12
chr14	102780000	102787375	7	4575	1.33333333333333
chr14	105480250	105489700	7	6450	1.45238095238095
chr15	22918525	22925300	7	4200	1.66101694915254
chr15	31368025	31373375	7	4600	0.431372549019608
chr15	44211650	44225300	7	7800	1.82165605095541
chr15	56026400	56036800	7	8375	0.806451612903226
chr15	59639175	59648700	7	6500	1.44444444444444
chr15	64745650	64759725	7	10450	0.91588785046729
chr15	65701650	65717200	7	11875	1.33333333333333
chr15	81277350	81284075	7	4525	0.934782608695652
chr16	428725	438700	7	6050	2
chr16	4364100	4379775	7	10500	1.13131313131313
chr16	4419200	4430850	7	9200	1.4
chr16	11031125	11048450	7	10225	1.70588235294118
chr16	28887250	28895325	7	5725	1.74545454545455
chr16	49308725	49318000	7	7000	1
chr16	54315525	54326325	7	8325	0.980392156862745
chr16	54960200	54973775	7	9950	1.03636363636364
chr16	67888275	67898925	7	5875	1.37614678899083
chr17	1289050	1304250	7	8050	1.82222222222222
chr17	1612700	1622125	7	5850	1.6986301369863
chr17	4751975	4764575	7	8725	1.65957446808511
chr17	4841525	4857275	7	8475	1.3015873015873
chr17	8020750	8030900	7	7350	1.28358208955224
chr17	18215175	18223650	7	4875	1.5
chr17	26378925	26385700	7	4800	1.12
chr17	46317350	46322600	7	4425	1.52380952380952
chr17	74126375	74142575	7	13700	0.805555555555556
chr17	75309200	75321875	7	8075	1.73913043478261
chr18	47923525	47934850	7	8025	1.92592592592593
chr18	53011875	53027800	7	9100	1.81818181818182
chr18	60542600	60551900	7	5950	1.80952380952381
chr18	74807750	74816375	7	6350	1.47368421052632
chr19	2164800	2174325	7	7650	1.52
chr19	10763250	10773875	7	6625	1.51666666666667
chr19	38874925	38883125	7	4225	1.72222222222222
chr19	41303800	41320075	7	11275	1.52941176470588
chr19	49923725	49932725	7	5575	1.17073170731707
chr19	56181675	56188675	7	4700	0.914285714285714
chr19	56616675	56626700	7	8750	0.761904761904762
chr2	36786550	36792225	7	4775	0.32258064516129
chr2	43567125	43578650	7	9575	0.514285714285714
chr2	63267575	63287575	7	17075	1.95744680851064
chr2	88895725	88904300	7	5375	1.81818181818182
chr2	114644000	114655600	7	8200	1.33333333333333
chr2	134955725	134965300	7	7700	0.807692307692308
chr2	145103600	145109950	7	4775	0.818181818181818
chr2	178103800	178111275	7	5800	0.636363636363636
chr2	188268750	188275325	7	3900	1.40983606557377
chr2	219717825	219726100	7	5250	1.08108108108108
chr2	219757175	219763475	7	5425	0.551724137931034
chr2	228189150	228195425	7	3450	1.82456140350877
chr2	237903100	237908125	7	3225	1.42222222222222
chr2	238570875	238587075	7	8200	1.94594594594595
chr20	4141050	4153875	7	8550	1.50724637681159
chr20	35482525	35494050	7	6900	1.18012422360248
chr20	47403425	47416850	7	7775	1.66
chr20	47892825	47904600	7	8500	1.93406593406593
chr20	48595350	48608775	7	10800	1.10344827586207
chr21	40176550	40186900	7	6900	1.52475247524752
chr22	36225675	36239400	7	7625	1.76923076923077
chr22	50680050	50690675	7	5500	1.73770491803279
chr3	24533675	24541025	7	4350	1.9
chr3	46028000	46038000	7	5300	2.04878048780488
chr3	48591100	48602100	7	8875	0.509803921568627
chr3	62350500	62365475	7	13850	0.1625
chr3	76087375	76094175	7	4575	1.06666666666667
chr3	98603500	98614875	7	8925	0.944444444444444
chr3	99352650	99358225	7	4375	0.761904761904762
chr3	113869550	113875200	7	4300	0.947368421052632
chr3	124768600	124782625	7	10550	1.12087912087912
chr3	128711675	128723075	7	7575	1.43023255813953
chr3	139249650	139260700	7	8475	0.745098039215686
chr3	141081500	141095100	7	6800	1.38121546961326
chr3	150316275	150326025	7	7000	1.7037037037037
chr3	189833300	189840425	7	4425	1.5609756097561
chr3	195266950	195277250	7	5700	1.24390243902439
chr4	1282400	1295050	7	6125	2.04494382022472
chr4	2479400	2487125	7	5150	2
chr4	69204275	69214200	7	5425	1.7037037037037
chr4	69269150	69276600	7	4725	1.53846153846154
chr4	79481400	79490950	7	6050	1.38095238095238
chr4	95454700	95463100	7	7200	0.644067796610169
chr4	105406625	105417625	7	6775	1.95238095238095
chr4	125552825	125558725	7	3800	1.25
chr4	174157225	174168450	7	5800	1.79661016949153
chr4	183469550	183482800	7	9900	1.1304347826087
chr5	77139475	77149000	7	6800	0.714285714285714
chr5	81460025	81464700	7	3500	1.86666666666667
chr5	87436025	87442375	7	4850	0.8
chr5	89849550	89859975	7	7325	1.01190476190476
chr5	102130525	102137325	7	4050	1.27777777777778
chr5	142774975	142785575	7	5200	1.63636363636364
chr5	148829125	148836200	7	4475	1.53424657534247
chr5	150157400	150164025	7	5125	0.943396226415094
chr5	158123150	158128350	7	3825	1
chr5	168307825	168313725	7	4325	0.583333333333333
chr5	172067300	172074575	7	3925	1.96078431372549
chr5	176917950	176928575	7	7175	1.55555555555556
chr5	179768075	179781800	7	9650	0.95
chr5	180667775	180677900	7	5350	1.85365853658537
chr6	16128775	16135675	7	4250	1.78571428571429
chr6	30646975	30659700	7	10275	0.473684210526316
chr6	34982175	34994700	7	9325	1.95454545454545
chr6	37448025	37468650	7	9125	2.01970443349754
chr6	49877375	49883050	7	3800	1.82608695652174
chr6	90054500	90064225	7	5575	1.85454545454545
chr6	127802275	127809425	7	5225	1.40845070422535
chr6	131314375	131326150	7	7975	1.6
chr6	139789100	139804675	7	9875	1.76331360946746
chr7	1491725	1501800	7	6925	1.05769230769231
chr7	75618575	75624900	7	3625	1.26666666666667
chr7	83318575	83328300	7	5925	1.43478260869565
chr7	105408925	105418500	7	7000	1.46938775510204
chr7	105437225	105447725	7	6275	1.56989247311828
chr7	128467025	128475200	7	6650	0.64
chr7	141060225	141069525	7	6100	1.53191489361702
chr7	143102300	143110575	7	6450	1.31428571428571
chr7	150939800	150950875	7	9575	0.358974358974359
chr7	151186000	151197075	7	7050	0.895522388059702
chr8	9754000	9766700	7	11050	0.335570469798658
chr8	18828575	18839175	7	8100	1.75609756097561
chr8	23829900	23839300	7	7275	0.857142857142857
chr8	60016875	60030525	7	10275	0.896551724137931
chr8	72267675	72275025	7	4100	1.5952380952381
chr8	72593050	72600950	7	4875	1.76271186440678
chr8	91649050	91662800	7	8850	1.39583333333333
chr8	91679600	91699025	7	10575	1.9375
chr8	117697450	117704525	7	5200	2
chr8	124546475	124554675	7	5350	1.02702702702703
chr8	130881900	130887750	7	4575	1.05263157894737
chr8	144094500	144108700	7	9975	1.41860465116279
chr9	967000	978000	7	8550	1.12941176470588
chr9	1044650	1053025	7	4750	2
chr9	16704100	16714275	7	8175	0.807692307692308
chr9	33150850	33168450	7	10175	1.99118942731278
chr9	98526225	98536000	7	6100	1.3125
chr9	127150450	127164025	7	7725	1.40952380952381
chr9	132596375	132602625	7	3825	1.34246575342466
chr9	140347600	140354475	7	4300	1.05084745762712
chrX	45661275	45670675	7	5600	1.64912280701754
chrX	68348000	68358250	7	5850	1.62025316455696
chrX	71340800	71348250	7	4200	1.61194029850746
chrX	136653175	136659700	7	3925	1.47368421052632
chr1	3524325	3531875	6	6450	0.75
chr1	4709850	4720475	6	7500	1.41747572815534
chr1	12123000	12130300	6	5050	0.875
chr1	21054000	21060400	6	4450	1.03448275862069
chr1	21944825	21950025	6	3400	1.42857142857143
chr1	31480100	31487200	6	5200	0.754385964912281
chr1	31501475	31507775	6	3850	1.20481927710843
chr1	32103975	32111675	6	5325	1.35384615384615
chr1	39855850	39865775	6	8125	0.6
chr1	43824925	43834925	6	5850	1.25842696629213
chr1	65639075	65644575	6	4325	1.04545454545455
chr1	68208700	68219850	6	8600	0.666666666666667
chr1	76501900	76507275	6	3575	1.05660377358491
chr1	81716850	81720300	6	2525	0.962962962962963
chr1	81770375	81783225	6	10750	1.06086956521739
chr1	86034450	86038500	6	2825	0.88
chr1	115293400	115301450	6	6375	1.19148936170213
chr1	116189275	116199675	6	6775	1.14285714285714
chr1	153928250	153941875	6	8775	0.966101694915254
chr1	156215050	156222325	6	6075	0.509090909090909
chr1	160987425	160992225	6	4075	0.619047619047619
chr1	166807325	166814200	6	5300	0.672413793103448
chr1	167237500	167243075	6	3575	1.42857142857143
chr1	167295650	167299675	6	3475	0.689655172413793
chr1	167688075	167697000	6	4950	1.23809523809524
chr1	169447925	169457900	6	7625	0.96875
chr1	180197925	180209225	6	9800	0.465116279069767
chr1	196271700	196276725	6	3700	1.25925925925926
chr1	197406175	197412025	6	3825	1.11111111111111
chr1	202771175	202782375	6	7275	1.44444444444444
chr1	204095250	204100700	6	4725	0.433333333333333
chr1	204541925	204548725	6	5525	0.939393939393939
chr1	204675025	204685125	6	8550	0.535714285714286
chr1	212838450	212842650	6	2925	1.25
chr1	217307150	217315400	6	7350	0.273504273504274
chr1	218470075	218478475	6	6775	0.76056338028169
chr1	225647800	225655625	6	5025	1.425
chr1	230557250	230565825	6	6875	0.736842105263158
chr1	234734450	234756250	6	16750	0.574712643678161
chr1	244210150	244220775	6	7175	0.803347280334728
chr10	11187000	11192700	6	4325	1.11111111111111
chr10	26500475	26507775	6	6550	0.307692307692308
chr10	28964975	28977625	6	8425	1.15492957746479
chr10	29428950	29432800	6	3400	0.7
chr10	35079075	35083175	6	2775	1.3
chr10	53799450	53804825	6	3175	1.23076923076923
chr10	73734150	73742025	6	6400	0.6
chr10	79146100	79152425	6	3825	1.30232558139535
chr10	88713275	88720775	6	6800	0.375
chr10	89732350	89736750	6	3550	0.611111111111111
chr10	93348775	93352275	6	2550	0.75
chr10	101151500	101156550	6	4375	0.319148936170213
chr10	104168000	104183100	6	9425	1.44700460829493
chr10	108668275	108674275	6	4175	1.32258064516129
chr10	135088625	135092750	6	3400	0.653061224489796
chr11	27408100	27423775	6	11850	1.41573033707865
chr11	43596325	43605250	6	6875	1.37777777777778
chr11	57224550	57232275	6	5900	0.76056338028169
chr11	61098475	61104250	6	4125	0.785714285714286
chr11	63527350	63538300	6	7975	0.904761904761905
chr11	63604950	63615800	6	7475	0.97196261682243
chr11	64508575	64513925	6	4150	0.705882352941177
chr11	120078800	120084450	6	3425	1.38461538461538
chr11	123277900	123280775	6	2325	0.439024390243902
chr12	6975150	6982075	6	4800	0.898876404494382
chr12	14409100	14415125	6	4050	1.06122448979592
chr12	14569350	14573100	6	2975	0.764705882352941
chr12	16755450	16764300	6	5800	1.25373134328358
chr12	25053875	25060050	6	5175	0.4
chr12	52538900	52543975	6	3100	1.33333333333333
chr12	57024225	57031775	6	5525	1.17241379310345
chr12	57733875	57736725	6	2200	0.529411764705882
chr12	80072050	80077400	6	3075	1.28571428571429
chr12	101187925	101192575	6	3600	0.545454545454545
chr12	111840900	111851975	6	8950	1.03333333333333
chr12	123371350	123379975	6	7250	0.610169491525424
chr12	125398000	125407000	6	6000	1.33333333333333
chr13	28363450	28367300	6	2950	0.774193548387097
chr13	28394175	28397950	6	2975	0.7
chr13	39988875	39994575	6	4075	0.918918918918919
chr13	40064000	40073050	6	6425	1.36842105263158
chr13	43931925	43939425	6	4800	1.33333333333333
chr13	47257875	47264775	6	5125	0.923076923076923
chr13	53419700	53427025	6	5500	1.33333333333333
chr13	58203250	58209300	6	3800	1.23809523809524
chr13	84452275	84457950	6	4450	0.52991452991453
chr13	95312375	95315350	6	2250	0.842105263157895
chr13	97907850	97913975	6	4250	1.05
chr13	100510700	100518175	6	5650	0.6875
chr13	114142500	114150575	6	5700	1.25490196078431
chr14	21724200	21735875	6	8975	1.03225806451613
chr14	24005875	24021475	6	9750	1.3030303030303
chr14	56048050	56055250	6	4425	1.28571428571429
chr14	56592425	56600675	6	5300	1.17117117117117
chr14	75036650	75042050	6	4525	0.519480519480519
chr14	75081575	75088825	6	5525	0.952380952380952
chr14	85994825	86003650	6	6850	1.10810810810811
chr14	91106050	91114625	6	6075	1.4
chr14	100303175	100309375	6	5100	0.645161290322581
chr14	103294250	103298050	6	2675	0.842105263157895
chr14	104601175	104607100	6	4750	1.375
chr14	105188025	105192300	6	3125	0.722222222222222
chr15	38358775	38367450	6	5425	1.16
chr15	40176250	40183750	6	6300	0.533333333333333
chr15	41077600	41082425	6	3500	0.909090909090909
chr15	66541850	66547575	6	3525	1.01754385964912
chr15	69080375	69092225	6	11275	0.3
chr15	72512500	72525475	6	9275	1.16176470588235
chr15	74283500	74289675	6	3375	1.30434782608696
chr15	76627525	76636175	6	7650	0.246376811594203
chr15	82200525	82204950	6	2600	1.25581395348837
chr15	89630125	89636400	6	4125	0.987012987012987
chr16	9183550	9193700	6	6625	1.35849056603774
chr16	9200750	9209400	6	7825	0.409090909090909
chr16	56813375	56822500	6	6775	0.771084337349398
chr16	62066750	62073175	6	5050	0.656716417910448
chr16	70606475	70611450	6	3425	1.19230769230769
chr16	81726025	81732275	6	5300	0.875
chr16	86538825	86546950	6	5050	1.22727272727273
chr17	1278625	1285150	6	4300	0.987012987012987
chr17	7252275	7259825	6	6325	0.416666666666667
chr17	11923575	11930225	6	3850	1.32352941176471
chr17	20103850	20110600	6	4475	1.09859154929577
chr17	26214875	26223225	6	5150	1.2972972972973
chr17	26728925	26736000	6	5000	1.14634146341463
chr17	35374200	35377675	6	2250	1.1304347826087
chr17	37076300	37082875	6	4175	1.1219512195122
chr17	41976975	41986300	6	6300	1.23489932885906
chr17	54669250	54676675	6	5625	1.1830985915493
chr17	61771600	61781025	6	5875	1.08527131782946
chr17	66284575	66291450	6	4900	1.14285714285714
chr17	69820675	69827550	6	4925	1.11538461538462
chr18	7600300	7608800	6	4975	1.27058823529412
chr18	18940800	18949575	6	7950	0.41025641025641
chr18	20136925	20141175	6	3075	1.3
chr18	22558725	22568850	6	8050	1.21518987341772
chr18	29257550	29267550	6	6675	1.27058823529412
chr18	45419550	45431075	6	8175	1.41860465116279
chr18	48342950	48347625	6	3400	0.981818181818182
chr19	2780325	2787550	6	3800	1.15384615384615
chr19	6735275	6745650	6	7675	1.05714285714286
chr19	7933275	7940050	6	5050	0.925
chr19	10526475	10532625	6	5175	0.451612903225806
chr19	13201125	13210775	6	6750	1.10144927536232
chr19	30713625	30721025	6	5775	0.636363636363636
chr19	35487950	35495050	6	4525	1
chr19	38696775	38705400	6	6150	1.34736842105263
chr19	40779750	40792900	6	8250	1.21739130434783
chr19	42363225	42372925	6	6450	1.10526315789474
chr19	45256100	45262125	6	4225	1.15492957746479
chr19	49216025	49224775	6	5525	1.31428571428571
chr19	50138550	50148575	6	6800	0.955223880597015
chr19	54703975	54714300	6	8400	0.55
chr2	14771875	14776625	6	3225	1.05263157894737
chr2	16028925	16036950	6	5725	1
chr2	20643300	20652100	6	6825	1.10344827586207
chr2	28611975	28624450	6	7600	1.24832214765101
chr2	37809925	37817525	6	4775	1.42857142857143
chr2	37992925	37996525	6	2825	0.416666666666667
chr2	50343275	50347225	6	2925	0.782608695652174
chr2	72369575	72377575	6	6475	0.869565217391304
chr2	85988000	86001300	6	10900	0.730538922155689
chr2	100495225	100500500	6	4175	1.23076923076923
chr2	106897275	106901275	6	3000	1.21428571428571
chr2	120186675	120192975	6	4700	0.857142857142857
chr2	120518875	120523625	6	3275	1.04166666666667
chr2	121100675	121107525	6	5100	0.774193548387097
chr2	149059775	149064075	6	2925	1.40425531914894
chr2	192109650	192121325	6	8300	1.23255813953488
chr2	205313875	205320000	6	5400	0.55
chr2	208083875	208096950	6	8775	1.27710843373494
chr2	208626575	208638075	6	9175	0.918918918918919
chr2	219844425	219850725	6	3900	1.20512820512821
chr2	227653925	227667325	6	10875	0.585365853658537
chr2	242208375	242214000	6	4025	0.866666666666667
chr20	1926975	1932425	6	4375	0.753246753246753
chr20	10445375	10454075	6	7250	1.16279069767442
chr20	18035600	18040575	6	4350	0.34375
chr20	30295875	30311225	6	10650	0.808988764044944
chr20	35198100	35205175	6	4250	1.03225806451613
chr20	39315050	39321800	6	5475	1.36585365853659
chr20	44481800	44488050	6	3650	1.25714285714286
chr20	48724250	48733225	6	5875	1.0952380952381
chr20	50410475	50416775	6	5050	1.25
chr20	62579375	62591150	6	7475	1.35632183908046
chr21	43179625	43190100	6	8800	0.397058823529412
chr21	44197475	44204625	6	4925	1.34782608695652
chr21	46346475	46353100	6	4400	1.30434782608696
chr22	20225575	20237575	6	8600	0.816753926701571
chr22	23874050	23881925	6	6075	0.923076923076923
chr22	24187550	24191825	6	3350	0.666666666666667
chr22	25815375	25818000	6	1950	0.875
chr22	29701975	29712125	6	6400	1.41071428571429
chr22	39924275	39932025	6	5425	1.1214953271028
chr22	43038925	43046025	6	5600	0.949152542372881
chr22	46025025	46029425	6	2600	1.23076923076923
chr22	50907750	50914300	6	4300	1.07142857142857
chr3	12597600	12604975	6	4775	1.19444444444444
chr3	12700225	12704375	6	3650	0.466666666666667
chr3	15671475	15678200	6	5175	1
chr3	26662925	26667425	6	3200	0.814814814814815
chr3	34295850	34302950	6	5175	1.28358208955224
chr3	41242875	41258825	6	11850	1.44871794871795
chr3	45634500	45640375	6	4425	0.782608695652174
chr3	48506300	48517375	6	8400	1.29411764705882
chr3	55514775	55524825	6	8075	0.884210526315789
chr3	56144825	56151975	6	4050	1.44927536231884
chr3	58562675	58573175	6	6050	1.24444444444444
chr3	87036175	87041200	6	3100	1.32142857142857
chr3	112066500	112075075	6	7450	0.32258064516129
chr3	128198625	128212550	6	12775	0.203389830508475
chr3	138654500	138669900	6	11950	0.828897338403042
chr3	148903350	148906625	6	2475	1.33333333333333
chr3	181858500	181862925	6	2825	0.838709677419355
chr3	195533075	195539050	6	3650	1.1044776119403
chr4	2619325	2625900	6	4950	1.16666666666667
chr4	5886850	5895475	6	5600	0.909090909090909
chr4	6986500	6995475	6	6100	0.96551724137931
chr4	20252375	20259875	6	5800	0.896551724137931
chr4	39635150	39643550	6	5250	1.40816326530612
chr4	54879525	54884525	6	4225	0.642857142857143
chr4	55091075	55101175	6	8450	0.59375
chr4	86045875	86051475	6	4875	0.285714285714286
chr4	89972575	89978850	6	3975	1.21428571428571
chr4	93380750	93385675	6	3900	0.727272727272727
chr4	109029950	109040050	6	6675	1.04761904761905
chr4	109061425	109065875	6	3350	0.591549295774648
chr4	139031900	139035575	6	3075	0.378378378378378
chr4	151499775	151506100	6	4900	0.727272727272727
chr4	153598075	153603475	6	3975	0.666666666666667
chr4	155659425	155666050	6	5750	0.309859154929577
chr4	183371050	183376650	6	3750	1.33333333333333
chr5	19766525	19771900	6	3850	1.22222222222222
chr5	27036950	27040700	6	2925	0.774193548387097
chr5	35335625	35339175	6	2700	0.785714285714286
chr5	39420900	39428100	6	4925	1.18840579710145
chr5	43038100	43045425	6	5600	0.852941176470588
chr5	75818425	75824925	6	4700	0.96551724137931
chr5	81047775	81053200	6	4650	0.466666666666667
chr5	120039175	120043975	6	4000	0.444444444444444
chr5	134363050	134370950	6	4675	1.13725490196078
chr5	138166875	138171000	6	3150	0.717948717948718
chr5	148923250	148929000	6	4175	1.07142857142857
chr5	159844825	159852050	6	4425	1.20754716981132
chr5	160971550	160976450	6	3700	0.923076923076923
chr5	165746575	165748925	6	1825	0.857142857142857
chr5	172191600	172200000	6	5100	1.30952380952381
chr6	678400	685525	6	6200	0.56
chr6	7725800	7732950	6	5050	1.26315789473684
chr6	11275975	11280250	6	3225	1.125
chr6	20873750	20882300	6	5125	1.11538461538462
chr6	27262225	27265575	6	2250	1.07692307692308
chr6	27773950	27785075	6	7875	0.96
chr6	30286150	30294025	6	5125	1.14851485148515
chr6	33710600	33720575	6	7950	1.43589743589744
chr6	34200600	34216625	6	12125	0.819277108433735
chr6	37520825	37535100	6	9400	1.35260115606936
chr6	42406525	42424425	6	11650	1.0952380952381
chr6	49516800	49524700	6	6225	1.32142857142857
chr6	50808050	50819625	6	7525	1.30693069306931
chr6	72095400	72101050	6	3175	1.32142857142857
chr6	74224650	74229450	6	3475	0.529411764705882
chr6	79924700	79929075	6	3125	1.18518518518519
chr6	87918400	87924600	6	5475	0.342857142857143
chr6	94751750	94760825	6	5700	1.02222222222222
chr6	106449550	106454175	6	4000	0.4
chr6	108477425	108492925	6	10625	1.28571428571429
chr6	116421475	116430700	6	6825	0.76
chr6	128811625	128821450	6	6175	1.30769230769231
chr6	129820000	129824475	6	3450	0.857142857142857
chr6	134209650	134214475	6	3600	1.45945945945946
chr6	137276725	137281650	6	2925	1.1875
chr6	140259975	140265700	6	3875	1.08
chr6	144063425	144072875	6	8325	0.471910112359551
chr6	144975300	144984475	6	8050	0.350877192982456
chr6	148761275	148770000	6	4925	1.2396694214876
chr7	14018625	14028050	6	7300	0.769230769230769
chr7	25762525	25773475	6	7175	1.28205128205128
chr7	28993125	28999075	6	4350	1.40740740740741
chr7	31726875	31730075	6	2725	0.521739130434783
chr7	38225175	38229350	6	3250	0.6
chr7	79811375	79817400	6	4700	0.658823529411765
chr7	83461400	83465550	6	2675	1.42105263157895
chr7	83771975	83779400	6	6975	0.192307692307692
chr7	94138275	94145775	6	5675	0.725806451612903
chr7	107571875	107579600	6	6175	1.05660377358491
chr7	111768925	111778975	6	6400	1.05128205128205
chr7	148030875	148045900	6	11450	0.815217391304348
chr7	155595875	155605750	6	8975	0.491803278688525
chr8	670725	682025	6	7475	0.954773869346734
chr8	6582550	6592575	6	6275	1.09489051094891
chr8	20053975	20061500	6	5100	1.35211267605634
chr8	25894050	25910000	6	14675	0.416666666666667
chr8	28360250	28376450	6	10075	1.38095238095238
chr8	28557450	28572475	6	10275	1.37777777777778
chr8	42393575	42400675	6	4400	1.37931034482759
chr8	61428550	61435350	6	3975	1.42528735632184
chr8	72752825	72758575	6	4650	1.26315789473684
chr8	76314800	76320925	6	4900	1.09433962264151
chr8	86502250	86509950	6	5200	1.04347826086957
chr8	94371175	94375150	6	3050	1.17647058823529
chr8	99016775	99027750	6	7250	1.31884057971015
chr8	127460100	127464600	6	3175	0.823529411764706
chr8	132923325	132930425	6	4975	1.4025974025974
chr8	136468200	136481100	6	7725	1.32773109243697
chr8	144357700	144364650	6	4875	1.34426229508197
chr8	144501750	144514250	6	8075	0.898395721925134
chr8	145045300	145052550	6	5075	0.75
chr9	14270700	14278850	6	6300	1.33333333333333
chr9	14343300	14351225	6	6750	0.327586206896552
chr9	23735575	23742275	6	5000	0.785714285714286
chr9	34985600	34996825	6	9425	0.823529411764706
chr9	37919650	37928550	6	6225	0.835443037974684
chr9	66455575	66458525	6	2350	0.666666666666667
chr9	74295450	74301225	6	4500	0.6
chr9	80328550	80335900	6	5900	0.592592592592593
chr9	98220200	98226650	6	4475	1.43478260869565
chr9	98239325	98247050	6	5325	1.35483870967742
chr9	125935350	125939800	6	3525	0.610169491525424
chr9	130853075	130864550	6	9050	0.85
chr9	132646275	132652875	6	5425	0.620689655172414
chr9	135988600	135999125	6	8150	1.2972972972973
chr9	140189425	140202925	6	10450	0.860759493670886
chrX	39674625	39681950	6	5625	1.14285714285714
chrX	68368825	68375750	6	4800	0.879120879120879
chrX	69386975	69393300	6	3850	1.29411764705882
chr1	2062950	2069625	5	5225	0.555555555555556
chr1	3132275	3138650	5	5425	0.367088607594937
chr1	3708650	3714150	5	4050	0.9
chr1	7594200	7599075	5	4325	0.324324324324324
chr1	10793775	10800125	5	4900	0.916666666666667
chr1	22437875	22443275	5	3700	0.928571428571429
chr1	23693100	23701425	5	5925	0.63855421686747
chr1	24643450	24650225	5	6025	0.358490566037736
chr1	25252450	25259400	5	5175	0.721311475409836
chr1	27109125	27116650	5	6200	0.387596899224806
chr1	29208925	29215075	5	4675	0.682926829268293
chr1	31844375	31850375	5	4775	0.870588235294118
chr1	35855500	35860250	5	3425	0.707692307692308
chr1	36639975	36645350	5	4350	0.535211267605634
chr1	37936875	37945875	5	7700	0.326923076923077
chr1	40778400	40783550	5	3925	0.617283950617284
chr1	43204425	43209425	5	4300	0.608695652173913
chr1	44439425	44446900	5	5000	0.875
chr1	46143050	46148825	5	4375	0.564102564102564
chr1	46390075	46396750	5	5850	0.3
chr1	61604975	61607750	5	2150	0.666666666666667
chr1	81813675	81817050	5	2975	0.5
chr1	81894350	81899775	5	4550	0.421052631578947
chr1	81929175	81936525	5	5650	0.731034482758621
chr1	84081050	84085450	5	3425	0.75
chr1	86041900	86051850	5	7375	0.787096774193548
chr1	91385400	91393200	5	6250	0.623188405797101
chr1	108346225	108348850	5	2225	0.307692307692308
chr1	111760425	111766325	5	4025	0.7
chr1	113582600	113588000	5	4625	0.444444444444444
chr1	113795900	113799450	5	3125	0.6
chr1	116914350	116925950	5	8975	0.48
chr1	119526425	119534125	5	7025	0.349514563106796
chr1	144006675	144014100	5	6800	0.56
chr1	145629275	145632875	5	2825	0.416666666666667
chr1	147010125	147018800	5	6750	0.840336134453782
chr1	151033425	151037400	5	2925	0.810810810810811
chr1	151959075	151968250	5	7300	0.736842105263158
chr1	156115675	156122775	5	5725	0.735294117647059
chr1	157104425	157111175	5	4875	0.63768115942029
chr1	159906050	159916625	5	7625	0.613636363636364
chr1	160368375	160385275	5	13875	0.409448818897638
chr1	167597075	167601950	5	3225	0.888888888888889
chr1	183371525	183374450	5	2475	0.378378378378378
chr1	201973625	201980600	5	5150	0.876404494382023
chr1	204889575	204899775	5	8650	0.554838709677419
chr1	205711275	205717525	5	4950	0.5
chr1	210472125	210475925	5	3125	0.473684210526316
chr1	214150125	214164550	5	11300	0.524137931034483
chr1	224685125	224694550	5	7225	0.821428571428571
chr1	229363025	229371075	5	5350	0.752941176470588
chr1	234852725	234865750	5	9850	0.422442244224422
chr10	536300	540750	5	3975	0.307692307692308
chr10	3086025	3091425	5	4075	0.73394495412844
chr10	25005250	25011400	5	5700	0.175438596491228
chr10	50816825	50823025	5	4550	0.512820512820513
chr10	52377925	52382450	5	3675	0.438356164383562
chr10	54725300	54730150	5	3750	0.901960784313726
chr10	61897500	61902050	5	3625	0.925373134328358
chr10	62539625	62542350	5	2275	0.347826086956522
chr10	64574200	64579475	5	4300	0.488372093023256
chr10	68684975	68689125	5	3500	0.51063829787234
chr10	71327850	71337975	5	7475	0.827586206896552
chr10	72215400	72220275	5	3750	0.769230769230769
chr10	77053550	77057325	5	3125	0.4375
chr10	77187575	77193200	5	4650	0.666666666666667
chr10	77871575	77875600	5	3750	0.3
chr10	77988850	77992675	5	3400	0.297872340425532
chr10	79269725	79274175	5	3800	0.48780487804878
chr10	82167400	82178725	5	8275	0.561797752808989
chr10	88122400	88127725	5	4100	0.857142857142857
chr10	91105550	91112825	5	5725	0.804597701149425
chr10	98206500	98212675	5	5075	0.717391304347826
chr10	104533650	104543475	5	8350	0.365591397849462
chr10	116390850	116395225	5	3500	0.469135802469136
chr10	135137650	135140975	5	2175	0.883720930232558
chr11	636150	641525	5	4475	0.631578947368421
chr11	7925375	7932325	5	5700	0.875
chr11	8101875	8108825	5	5725	0.596491228070175
chr11	8827300	8837575	5	8400	0.439716312056738
chr11	10658975	10661875	5	2025	0.8125
chr11	11992025	12001925	5	7375	0.640625
chr11	13029425	13035400	5	5325	0.19672131147541
chr11	13983150	13989925	5	5875	0.5
chr11	22359375	22365475	5	4350	0.88135593220339
chr11	32454725	32461025	5	4975	0.528301886792453
chr11	33153825	33158550	5	3700	0.727272727272727
chr11	43705475	43709400	5	2525	0.914285714285714
chr11	45679800	45687750	5	6025	0.846153846153846
chr11	57404350	57418675	5	12000	0.853333333333333
chr11	60915325	60921675	5	5625	0.416666666666667
chr11	62162200	62169500	5	5325	0.901960784313726
chr11	64321200	64323500	5	1600	0.914285714285714
chr11	65553475	65558025	5	3450	0.871794871794872
chr11	65654450	65661700	5	5200	0.603448275862069
chr11	68107825	68111350	5	3225	0.434782608695652
chr11	76365175	76368075	5	1950	0.85
chr11	100596900	100599850	5	2125	0.904761904761905
[truncated: 1,075 more rows]
