# Supplementary material for: Large organized chromatin lysine domains help distinguish primitive from differentiated cell populations
Source: Nat Commun. 2021 Jan 21;12:499. doi: 10.1038/s41467-020-20830-9 (PMC7820432; doi:10.1038/s41467-020-20830-9)
Supplement: Supplementary file 3 — Supplementary Software [file 41467_2020_20830_MOESM3_ESM.zip › E012-H3K4me3_LOCKS.bed]

chr1	154908275	155248850	39	81050	27.6986301369863
chr10	38772750	38810175	39	23900	4.13333333333333
chr10	39076750	39116600	39	23500	9.36842105263158
chr11	190550	616375	39	55575	28.1621621621622
chr11	65183600	65554275	39	68150	30.28125
chr16	401225	776950	39	56500	36.3373493975904
chr16	2907525	3225775	39	57275	23.4792899408284
chr16	30345150	30908900	39	72050	35.6240601503759
chr17	7077275	7390175	39	74325	29.5076923076923
chr17	7515550	8059775	39	76450	33.0935251798561
chr17	79448125	79920125	39	65400	35.1256830601093
chr19	12383225	12881025	39	47400	32.5882352941176
chr19	12885375	13128000	39	44500	30.4
chr19	13841925	14196900	39	42225	31.4594594594595
chr19	18208575	18654500	39	50900	29.7592592592593
chr19	46057050	46464325	39	53800	29.3488372093023
chr19	49117525	49470550	39	52200	33.06
chr19	52363475	52521425	39	27525	29
chr19	57682875	58218225	39	59475	35.4
chr19	58218600	58639850	39	46500	35.6
chr19	58654050	58944225	39	48350	15.8086956521739
chr2	89830525	89879875	39	34900	6.09090909090909
chr21	10754275	10821325	39	36600	21
chr6	25962950	26333200	39	94325	20.6168224299065
chr6	26923775	27442100	39	62125	35.0384615384615
chr6	27445150	27738475	39	55450	32.1739130434783
chr6	28553125	28793900	39	56400	12.4444444444444
chr7	61739450	61799925	39	23000	27.4754098360656
chr11	62272375	62653225	38	80950	24.4444444444444
chr7	27134050	27291650	38	42800	20.8648648648649
chr10	39117275	39154800	37	22175	4.38709677419355
chr17	46597875	46755925	37	39425	22.3571428571429
chr21	11070100	11151625	36	16475	24.9032258064516
chr1	1136225	1567900	35	55600	21.6949152542373
chr11	66024150	66513600	35	61425	29.728813559322
chr10	42354925	42398725	34	28875	5.80487804878049
chr11	67006400	67398875	34	53775	24.9237288135593
chr6	31430450	31874400	34	69600	24.8611111111111
chr8	145513900	145755675	34	49700	20.7741935483871
chr12	56319025	56755150	33	66450	17.8444444444444
chr12	6756000	7126875	32	61075	25.7209302325581
chr19	49924125	50205000	32	51425	18.1473684210526
chr20	29803925	29833175	32	17575	2.19354838709677
chr21	10821400	10860625	31	29575	2.21428571428571
chr12	49072425	49526925	30	58850	21.671875
chr1	839750	1016025	28	33475	17.5072463768116
chr14	24505125	24913125	28	53550	17.5460992907801
chr17	77715475	77819175	28	26650	20.2018348623853
chr2	176931950	177054800	28	25375	19.1515151515152
chr10	42790625	42817250	27	18550	2.29268292682927
chr19	45872225	46032825	27	35175	20.5789473684211
chr12	133527450	133663925	26	24400	16.5555555555556
chr9	140051050	140200075	25	33900	14.0740740740741
chr14	23284050	23566575	24	45350	15.4342105263158
chr19	55849850	56000300	24	31325	16.1052631578947
chr16	33864900	33902375	23	11850	16
chr16	46427675	46455525	23	8975	16.7
chr19	1171300	1295875	23	34250	12.1538461538462
chr4	49633425	49660075	22	18850	1.6
chr4	49093150	49123225	21	15175	6.4
chrX	153596300	153719925	21	29200	8.88343558282209
chr1	156540850	156740025	20	46275	10.5
chr3	147072325	147142800	20	27475	9.77049180327869
chr5	87955175	87991375	20	22700	7.09677419354839
chrX	39942450	40036775	19	41675	7.601108033241
chr19	58944275	59085750	18	29375	10.4356435643564
chr10	38868950	38888650	17	10425	6.96774193548387
chr11	63992650	64110400	17	33575	8.73015873015873
chr17	36827475	37040550	16	39600	7.98367346938775
chr19	18654575	18760900	16	18475	10.9574468085106
chr19	49559200	49669525	16	21600	11.2365591397849
chr21	10699225	10722825	16	5325	10.5454545454545
chr16	67183625	67233950	15	18650	3.58181818181818
chr2	74665675	74783150	15	35625	6.36792452830189
chr3	181412675	181449375	15	24375	5.8
chr4	420000	448850	15	9200	10.2105263157895
chr5	92905700	92958100	15	28200	5.74074074074074
chr5	180587325	180689675	15	36350	6.06779661016949
chr6	27738575	27871725	15	40475	8.47619047619048
chr8	22406350	22464200	15	18600	5.75
chr12	115102625	115141200	14	17600	4.34782608695652
chr19	41100525	41130000	14	13550	7.23809523809524
chr2	223148625	223185875	14	17975	6
chr4	174422025	174460375	14	13200	8
chr10	101279400	101300775	13	8075	5.77777777777778
chr10	131755500	131771300	13	9925	5.12
chr16	34181150	34196200	13	7450	5.4
chr16	73066650	73105600	13	17850	4.46153846153846
chr17	8060050	8154000	13	27750	8
chr19	42720100	42831125	13	29875	6.85217391304348
chr22	16847925	16862175	13	7300	3.26530612244898
chr6	32076250	32165075	13	23425	7.8314606741573
chr1	18955900	18973925	12	12125	3.85185185185185
chr10	103531950	103604350	12	20125	7.42592592592593
chr11	795850	863375	12	26575	5.68211920529801
chr15	96863975	96911900	12	33800	3.84
chr18	19744150	19774000	12	19625	6.7741935483871
chr20	3725225	3781150	12	13900	6.80745341614907
chr7	57545700	57556825	12	6525	2.22222222222222
chr10	22604425	22635225	11	14700	3.24022346368715
chr10	102789950	102833575	11	12400	4.85714285714286
chr17	1926350	1962250	11	13375	5.47586206896552
chr17	38462975	38507825	11	13925	5.88571428571429
chr2	45155250	45183225	11	17375	2.84615384615385
chr2	119591300	119617225	11	12425	4
chr4	111530550	111563025	11	23300	0.551094890510949
chr12	8078125	8091050	10	8450	2.66666666666667
chr12	56099000	56141575	10	17975	3.42702702702703
chr12	125395400	125425825	10	14500	4.40677966101695
chr14	29225775	29247650	10	7425	4.17142857142857
chr14	61103775	61125400	10	13225	3.74358974358974
chr14	105939875	105958625	10	11325	2.95652173913043
chr15	65099425	65136925	10	9650	6.48148148148148
chr19	1846750	1885575	10	16425	4.08187134502924
chr19	9633925	9650150	10	7000	4.62
chr19	52822475	52828875	10	3050	6.375
chr2	105458475	105490550	10	24750	2.66666666666667
chr20	21486050	21504075	10	9550	5.42857142857143
chr3	50356775	50403425	10	18025	3.49425287356322
chr3	62351225	62365325	10	7950	2.72527472527473
chr4	49325	60300	10	5075	4.85714285714286
chr4	49145125	49158650	10	8625	4.84210526315789
chr4	62627225	62636750	10	5975	2.66666666666667
chr6	3155325	3169225	10	9525	4.41666666666667
chr8	72583675	72598125	10	11200	1.55555555555556
chr1	156044950	156094000	9	17650	5.04761904761905
chr10	104153425	104195800	9	14425	4.35064935064935
chr10	127574550	127590200	9	5825	4.96296296296296
chr11	31818375	31849200	9	22850	2.95348837209302
chr12	58119625	58177550	9	18950	4.91156462585034
chr12	93767550	93784175	9	13575	1.02564102564103
chr14	38052550	38069650	9	11975	1.54901960784314
chr15	37169675	37191175	9	9550	4.56934306569343
chr15	68113950	68136100	9	11125	2.66666666666667
chr16	2009025	2043300	9	17175	2.83950617283951
chr17	7461300	7494850	9	12600	5.26829268292683
chr2	85764200	85845075	9	21875	5.76923076923077
chr2	133023200	133034775	9	4850	3.42857142857143
chr2	175190275	175209350	9	14925	5.09090909090909
chr22	50679775	50710375	9	11075	4.3010752688172
chr3	176036275	176046125	9	8425	0.904761904761905
chr7	100797325	100826350	9	14600	3.65591397849462
chr8	138414750	138426825	9	6700	2
chrX	25031000	25041450	9	4750	4.95652173913043
chrX	124522075	124530350	9	5850	1.36363636363636
chr1	33202200	33232975	8	9725	3.46363636363636
chr1	38454175	38480050	8	9625	5.25274725274725
chr1	50881000	50896925	8	7425	2.98305084745763
chr1	153928800	153965600	8	17500	2.37391304347826
chr1	185549450	185556100	8	2425	4.95238095238095
chr1	227841500	227848950	8	2850	2.92857142857143
chr10	21794625	21825225	8	26175	1.86206896551724
chr11	2017100	2024150	8	5650	1.16666666666667
chr13	56149200	56158650	8	7000	1.55555555555556
chr13	100607650	100650175	8	31875	1.375
chr15	74419725	74429550	8	7450	1.19101123595506
chr16	2198075	2209275	8	9075	5
chr17	40821700	40836200	8	11900	0.732142857142857
chr17	42616950	42639525	8	10850	3.78125
chr17	59473275	59494375	8	10925	4.05714285714286
chr17	79360125	79376825	8	13125	1.46666666666667
chr18	55094525	55109125	8	12400	3.08571428571429
chr19	52523775	52538100	8	6550	5.09090909090909
chr2	63270625	63287525	8	15250	0.216216216216216
chr2	237067550	237088700	8	12950	3.91891891891892
chr20	38897225	38904125	8	4200	2.35714285714286
chr3	51998575	52040325	8	12575	5.06542056074766
chr4	54957275	54976525	8	10050	4.10526315789474
chr4	131489775	131495525	8	2575	3.68421052631579
chr4	134180100	134192725	8	7775	1.69934640522876
chr5	25435950	25448950	8	9200	3.17241379310345
chr5	76925275	76941875	8	6050	5.07142857142857
chr5	124068450	124086900	8	16200	1.125
chr6	10403650	10427300	8	14550	4
chr6	26550075	26615500	8	17950	4.65217391304348
chr6	33159775	33182100	8	11525	3.05479452054795
chr6	44205050	44244200	8	14275	3.13725490196078
chr7	5594525	5638600	8	13175	5.25506072874494
chr7	20815550	20839775	8	18275	0.974358974358974
chr8	25894625	25909725	8	8125	5.29032258064516
chr8	30240425	30256975	8	9825	3.62857142857143
chr9	34611100	34653700	8	11875	4.17777777777778
chr9	127519450	127542375	8	12375	3.03529411764706
chr9	129372825	129389325	8	11000	2.608
chr1	2979075	2990925	7	5725	3
chr1	6294350	6310225	7	10525	3.5
chr1	16532450	16564350	7	9000	4.44
chr1	27668475	27694125	7	8800	3.08695652173913
chr1	27924425	27934425	7	6275	4.17391304347826
chr1	91182025	91196675	7	8975	1.79856115107914
chr1	204034250	204050050	7	7025	2.78453038674033
chr1	221909100	221917425	7	6525	1.78947368421053
chr1	232253525	232263500	7	6775	3.6551724137931
chr10	8075925	8106175	7	20700	4.27536231884058
chr10	38810800	38818875	7	6250	1.4
chr10	71328425	71338675	7	7125	1.3134328358209
chr10	118890675	118899700	7	6100	0.975206611570248
chr11	32447950	32460975	7	5925	2.69090909090909
chr11	118778025	118801500	7	18075	1.31683168316832
chr12	57619500	57637875	7	9950	3.27272727272727
chr13	54838125	54848025	7	8375	0.391304347826087
chr13	109917800	109926200	7	3950	3.52941176470588
chr14	87699375	87707550	7	6700	0.774193548387097
chr15	60682050	60691825	7	8225	1.13333333333333
chr16	86597000	86613575	7	10725	2.06802721088435
chr19	485450	511775	7	8025	4.43396226415094
chr19	1438000	1452850	7	8075	2.83928571428571
chr19	6735200	6744850	7	8050	0.615384615384615
chr19	7922800	7940050	7	7950	3.5
chr19	10512000	10543500	7	12300	3.96581196581197
chr19	20178575	20196950	7	7575	3.63636363636364
chr19	24304950	24311425	7	2900	2.24242424242424
chr19	36230650	36268425	7	12850	4.65648854961832
chr19	39880425	39937775	7	21350	3.60765550239234
chr19	52617700	52623775	7	3200	3.61538461538462
chr19	56135125	56188350	7	19875	4.28915662650602
chr2	92267750	92273600	7	2925	2.90909090909091
chr2	162270450	162284800	7	7150	3.73809523809524
chr2	172945150	172971800	7	14625	2.46486486486487
chr2	224802125	224826975	7	7625	4.63716814159292
chr20	37351525	37360325	7	7200	1.13333333333333
chr21	11179175	11188225	7	3600	4.4375
chr21	44219175	44227500	7	5475	3.40740740740741
chr22	17738325	17749425	7	5750	4.05555555555556
chr3	8540550	8548350	7	5550	1.63636363636364
chr3	32837550	32869725	7	11825	3.53233830845771
chr3	32874700	32892325	7	12425	1.01010101010101
chr3	57192675	57204650	7	6900	3.60824742268041
chr3	183140125	183168950	7	11400	4.5025641025641
chr4	88841100	88848300	7	5000	1.35593220338983
chr4	134449350	134456575	7	5225	2.58333333333333
chr5	72731600	72748000	7	8800	3.71186440677966
chr5	115899650	115912750	7	12000	0.608695652173913
chr5	134363175	134376850	7	7200	3.19230769230769
chr5	174146975	174163475	7	14900	0.315789473684211
chr6	10381525	10396300	7	5475	4.67741935483871
chr6	33215725	33292125	7	25100	4.25773195876289
chr6	33377175	33402150	7	16825	1.05923344947735
chr6	50783375	50793875	7	4600	3.06024096385542
chr6	100901850	100917600	7	7825	2.59130434782609
chr7	83086925	83095275	7	5100	2.14285714285714
chr7	93268300	93276275	7	6975	0.625
chr7	99677250	99728750	7	14950	4.28571428571429
chr7	99745900	99775550	7	9525	3.6046511627907
chr7	145938200	145946325	7	6550	1.21739130434783
chr7	150705525	150726550	7	6650	4.68518518518519
chr8	145012900	145065650	7	16275	4.26239067055394
chr9	967675	977800	7	5500	2.42553191489362
chrX	102682100	102689725	7	5825	1.4
chr1	26735225	26747900	6	11225	0.634920634920635
chr1	27892925	27903225	6	7575	1.76470588235294
chr1	197871025	197891075	6	8875	3.4367816091954
chr1	205281600	205291300	6	8250	3.03703703703704
chr1	222139950	222146200	6	3600	2.68421052631579
chr1	223195625	223204750	6	5900	3.14285714285714
chr10	42596675	42600300	6	1950	1.8
chr10	53793000	53801350	6	6200	0.851063829787234
chr10	94819600	94838225	6	12625	3.11111111111111
chr10	102496950	102508725	6	6775	1.06666666666667
chr10	118919175	118928175	6	3975	2.47368421052632
chr10	124892150	124903000	6	6100	3.52
chr10	126839925	126851625	6	11200	0.142857142857143
chr11	57528725	57549425	6	9475	3.27826086956522
chr11	101980075	101991150	6	7625	2.7719298245614
chr12	53772450	53780650	6	6100	1.4468085106383
chr12	103344075	103359750	6	6650	3.31481481481481
chr12	133680450	133684875	6	2525	3.12
chr13	56228250	56235250	6	4225	1.36170212765957
chr13	79167750	79184225	6	8775	2.94339622641509
chr14	21561400	21575150	6	8675	1.16959064327485
chr14	21991450	22008125	6	8625	2.07017543859649
chr15	27011200	27019600	6	6775	0.907216494845361
chr15	37385550	37403775	6	15025	1.31914893617021
chr15	41850025	41861300	6	6300	3.41538461538462
chr15	53075425	53098725	6	13050	2.08849557522124
chr16	2509075	2526325	6	8400	3.40277777777778
chr16	85202025	85208450	6	4850	0.680851063829787
chr17	6542350	6561300	6	10475	2.408
chr17	27036975	27074100	6	20200	2.7720207253886
chr17	62653000	62659575	6	5675	0.628571428571429
chr17	66192025	66203500	6	6700	2.43859649122807
chr18	18941650	18947425	6	3850	1.94444444444444
chr18	46465850	46479850	6	11425	1.78260869565217
chr18	56931550	56943275	6	6175	1.82978723404255
chr19	3024550	3042900	6	5850	3.32743362831858
chr19	3358800	3370675	6	5650	3.48076923076923
chr19	3572100	3578425	6	4150	2.72340425531915
chr19	9673875	9678800	6	3300	0.696969696969697
chr19	37803100	37812375	6	4750	2.30769230769231
chr19	38741875	38761325	6	7675	3.36196319018405
chr2	19546825	19563525	6	9425	2.20740740740741
chr2	66652250	66674350	6	14950	3.3394495412844
chr2	200320025	200336325	6	12075	1.09554140127389
chr2	219844450	219850475	6	2850	2.55172413793103
chr2	241496525	241509175	6	7025	2.68965517241379
chr20	270050	310700	6	16075	3.39007092198582
chr20	20343100	20352600	6	8600	0.25503355704698
chr20	22555100	22567975	6	10950	1.46666666666667
chr20	25838600	25849550	6	6075	1.75675675675676
chr21	46124300	46132750	6	6900	1.2112676056338
chr22	33447075	33454800	6	6450	0.804878048780488
chr3	138654550	138669625	6	9975	1.30810810810811
chr4	4854150	4873725	6	13125	2.15730337078652
chr4	24322500	24330600	6	4225	3.37254901960784
chr4	113430500	113445800	6	9500	1.42446043165468
chr4	113556350	113576925	6	13275	1.23486682808717
chr4	135118725	135123350	6	3575	1.26315789473684
chr5	1874900	1887925	6	7850	2.75968992248062
chr5	50672625	50686375	6	10125	0.984615384615385
chr5	126178500	126181925	6	2300	1.35714285714286
chr5	140855025	140876100	6	8600	3.03225806451613
chr5	147248475	147255175	6	5725	1
chr5	158521825	158533950	6	8725	1.18181818181818
chr5	170735400	170739825	6	2700	3.27272727272727
chr6	1604350	1625850	6	13575	2.71287128712871
chr6	35452925	35466600	6	8150	2.68085106382979
chr6	114742025	114750375	6	5550	2.81632653061224
chr6	119340225	119349375	6	4550	2.2247191011236
chr6	123902550	123911525	6	3250	3
chr6	153003775	153008825	6	3475	0.981132075471698
chr6	157095225	157105400	6	8775	1.47368421052632
chr7	5101500	5107400	6	4025	2.25
chr7	6727275	6733400	6	4500	1.21212121212121
chr7	64166075	64169975	6	2625	0.974358974358974
chr7	96631550	96657175	6	11200	3.62365591397849
chr7	100464350	100495125	6	11825	3.39463601532567
chr7	124898450	124905025	6	3625	2.42105263157895
chr8	21899475	21908925	6	8000	0.634920634920635
chr8	82810125	82816000	6	3525	2.5
chr8	99951575	99964225	6	9875	1.48837209302326
chr8	115294150	115303550	6	6150	3.28301886792453
chr9	14740075	14750175	6	5250	3.0625
chr9	74368125	74385000	6	10400	2.42222222222222
chr9	79627025	79638375	6	8700	1.54716981132075
chr9	96707650	96721750	6	6325	2.67567567567568
chr9	99519450	99523625	6	2300	2.4375
chrX	82756300	82766725	6	8525	1.73913043478261
chrX	121354400	121362375	6	5075	1.79166666666667
chr1	2456125	2462325	5	5100	0.547008547008547
chr1	25253000	25259200	5	3400	2.21538461538462
chr1	26481500	26497600	5	8400	1.81333333333333
chr1	110879800	110890250	5	8825	2
chr1	145469550	145480500	5	9000	0.47008547008547
chr1	164527450	164535450	5	7375	0.413793103448276
chr1	180198025	180207675	5	7975	0.453125
chr1	199997650	200018050	5	11525	2.46728971962617
chr1	202773425	202782000	5	7850	0.120689655172414
chr1	205413450	205421600	5	6900	0.72463768115942
chr1	206134175	206137800	5	2175	1.08108108108108
chr1	224199550	224203900	5	2775	2.59259259259259
chr1	228192575	228196750	5	3325	0.894736842105263
chr1	229365050	229367250	5	1750	1
chr10	1090525	1104300	5	9550	0.833876221498371
chr10	43506975	43511125	5	1850	1.93939393939394
chr10	50817050	50822875	5	3875	2.33333333333333
chr10	124905525	124915675	5	5925	1.84375
chr11	3380075	3384425	5	3375	0.513513513513513
chr11	6623250	6641050	5	9025	2.36842105263158
chr11	43596450	43604925	5	6625	1.39130434782609
chr11	59316350	59334275	5	10625	2.22727272727273
chr11	65149450	65157725	5	4125	2.52525252525253
chr11	118955200	118979525	5	10875	2.3768115942029
chr11	128554725	128566300	5	9350	0.545454545454545
chr11	134032525	134039225	5	3675	2.125
chr12	46759925	46781175	5	11775	1.61670761670762
chr12	59717925	59723175	5	3875	1.13513513513514
chr12	110149900	110156825	5	4075	0.941176470588235
chr12	133696275	133698775	5	1650	1.21739130434783
chr13	43628200	43638125	5	7875	1.25423728813559
chr13	61663100	61669750	5	2975	2.72413793103448
chr13	95354350	95368050	5	12750	1.07692307692308
chr13	110431375	110440525	5	7500	0.826086956521739
chr13	112707700	112729150	5	13075	2.52380952380952
chr14	37124925	37136650	5	5550	1.72602739726027
chr14	54409775	54431000	5	10675	2.19047619047619
chr14	57260800	57284750	5	21800	0.590163934426229
chr14	77489625	77507600	5	11400	2.35849056603774
chr15	25196100	25206725	5	7425	1.11917098445596
chr15	66763675	66767150	5	1975	1.39393939393939
chr15	89910575	89915225	5	3700	0.545454545454545
chr16	9052325	9060000	5	4725	2.21276595744681
chr16	49308725	49317900	5	6175	2.68852459016393
chr16	65265450	65269725	5	3475	1.03703703703704
chr17	19549925	19555025	5	4525	0.842105263157895
chr17	36757525	36766225	5	4875	1.52941176470588
chr17	70111700	70121625	5	9175	0.259259259259259
chr17	76347500	76362700	5	9475	1.14056224899598
chr17	78448625	78452875	5	3825	0.325581395348837
chr19	911650	928300	5	9100	1.58333333333333
chr19	2268600	2274200	5	5125	0.344827586206897
chr19	7980750	7991575	5	6375	2.4468085106383
chr19	12059600	12062475	5	2125	1.52380952380952
chr19	13259675	13279200	5	11575	1.47741935483871
chr19	30713525	30727125	5	6875	2.50810810810811
chr19	35447725	35455525	5	6175	2.10526315789474
chr19	36132300	36140450	5	5525	1.26315789473684
chr19	37013575	37024775	5	6350	1.96026490066225
chr19	47909950	47933950	5	9975	2.6830985915493
chr19	48823650	48837675	5	6850	2.58252427184466
chr19	48893300	48903900	5	6525	1.42635658914729
chr19	50814975	50819825	5	4450	0.160919540229885
chr19	50828525	50837725	5	7225	2.3125
chr19	51221200	51231750	5	5350	2.6304347826087
chr19	54926200	54932875	5	4500	1.46478873239437
chr19	55516850	55524000	5	5925	0.521739130434783
chr2	45227475	45242025	5	7925	1.46428571428571
chr2	77314050	77321525	5	5675	2.27586206896552
chr2	128278950	128286175	5	5825	1.04477611940298
chr2	145266575	145282950	5	14300	0.689655172413793
chr2	210163525	210168350	5	4175	0.290909090909091
chr20	17941750	17954575	5	11425	1.5
chr20	23329875	23344300	5	8150	2.24817518248175
chr20	57414425	57431300	5	10675	1.96875
chr22	19701375	19712275	5	5775	2.32098765432099
chr22	28186775	28200825	5	11800	0.8
chr22	46371300	46375400	5	3375	0.608695652173913
chr3	54669725	54676575	5	6200	0.24
chr3	57230700	57234750	5	3050	0.5625
chr3	75785725	75790550	5	2875	2
chr3	112355225	112360650	5	3800	1.35
chr3	137479200	137491125	5	9725	1.14285714285714
chr3	157812000	157829200	5	9475	2.39370078740157
chr3	193851300	193860125	5	8125	0.258064516129032
chr4	364225	369300	5	3150	2.57142857142857
chr4	15679125	15686300	5	6225	1.58333333333333
chr4	72723200	72725775	5	1525	1.53846153846154
chr4	93190850	93199900	5	7600	0.485207100591716
chr5	18667375	18674950	5	4100	2.67741935483871
chr5	58652225	58655025	5	1600	1.71428571428571
chr5	80434125	80437500	5	2100	1.58333333333333
chr5	95065275	95073650	5	7975	0.444444444444444
chr5	154316125	154324900	5	5775	1.30434782608696
chr5	156997650	157004225	5	6075	1
chr6	1389125	1394375	5	4875	0.333333333333333
chr6	5994550	6009750	5	11325	0.645502645502645
chr6	28944825	28957125	5	6850	1.27927927927928
chr6	41336875	41343750	5	4425	1.70454545454545
chr6	44184675	44194125	5	5825	0.978947368421053
chr6	94540425	94546425	5	5125	1
chr6	96021125	96030700	5	8100	2.43478260869565
chr6	99271425	99296625	5	22325	0.198170731707317
chr6	121751825	121766650	5	11025	0.949640287769784
chr7	23502800	23531175	5	15075	1.98058252427184
chr7	24436050	24442800	5	5350	1.75
chr7	100073450	100083500	5	6625	1.0316742081448
chr7	148841300	148846975	5	4700	1.5
chr7	155164550	155167650	5	1800	2.42105263157895
chr7	157476600	157487100	5	9425	0.307692307692308
chr8	37652675	37660650	5	6500	0.409090909090909
chr8	43092725	43097125	5	3500	0.488888888888889
chr8	77610950	77614575	5	2275	1.44186046511628
chr8	140714425	140718575	5	3250	0.711864406779661
chr8	145148900	145165275	5	7000	2.44897959183673
chr8	146011500	146025900	5	9475	1.59633027522936
chr9	16704725	16711125	5	2975	2.4367816091954
chr9	72371600	72379250	5	4475	2.25806451612903
chr9	85497900	85501500	5	2050	1.13513513513514
chr9	126770225	126781575	5	8000	1.00826446280992
chr9	128507875	128517875	5	7725	2.43478260869565
chrX	191975	200900	5	6000	1.13513513513514
chrX	9753200	9758250	5	4050	0.641025641025641
chrX	47049875	47057775	5	6425	0.541666666666667
chrX	49040525	49048650	5	4900	1.61538461538462
chrX	73068500	73072400	5	3200	0.535714285714286
chrX	91356950	91360500	5	3225	0.214285714285714
chrX	99663050	99668325	5	4375	0.641025641025641
chrX	129086325	129096025	5	5000	1.48148148148148
chrX	152950375	152955875	5	4475	1.13207547169811
chr1	4713575	4719100	4	5050	0.310344827586207
chr1	6239100	6241075	4	1600	0.514285714285714
chr1	8077325	8087625	4	8050	0.543554006968641
chr1	10588800	10591325	4	2175	0.35
chr1	17760425	17767800	4	6000	0.777777777777778
chr1	23880325	23888975	4	8275	0.391304347826087
chr1	32225475	32230650	4	4600	0.24
chr1	33114825	33121425	4	5600	1.33333333333333
chr1	33803650	33816825	4	7500	1.7037037037037
chr1	35645450	35646925	4	1200	0.4
chr1	35650900	35659550	4	7250	1.03846153846154
chr1	36614050	36627600	4	8425	1.11111111111111
chr1	37497875	37504050	4	5575	0.352941176470588
chr1	38507925	38514450	4	6125	0.444444444444444
chr1	38890475	38897575	4	5950	0.326923076923077
chr1	39872900	39882600	4	8400	0.441558441558442
chr1	44435175	44446650	4	7225	1.28571428571429
chr1	47690725	47698450	4	4950	1.19526627218935
chr1	61515475	61523850	4	5050	1.3781512605042
chr1	66818825	66822925	4	3750	0.4
chr1	100501125	100506600	4	4750	0.7
chr1	110610250	110613700	4	2575	0.666666666666667
chr1	116191425	116193950	4	2150	0.241379310344828
chr1	143911825	143917000	4	2525	1.67272727272727
chr1	144519150	144521850	4	2250	0.36734693877551
chr1	144926100	144934200	4	7525	1.08333333333333
chr1	146549500	146557275	4	4900	1.56521739130435
chr1	155937375	155954275	4	7400	1.6865671641791
chr1	170629075	170637950	4	6875	0.888888888888889
chr1	173442450	173449700	4	6775	0.222222222222222
chr1	181068750	181075400	4	4150	1.28712871287129
chr1	193153550	193156100	4	2075	0.727272727272727
chr1	200859675	200865950	4	4900	1.63636363636364
chr1	214150575	214163900	4	10400	1.36363636363636
chr1	218518100	218523800	4	5325	0.818181818181818
chr1	235287050	235292700	4	3975	1.45454545454545
chr10	3820375	3829275	4	8550	0.121212121212121
chr10	24527175	24529250	4	1325	1.46153846153846
chr10	68685175	68688700	4	2700	0.677966101694915
chr10	76983125	76986225	4	2300	0.555555555555556
chr10	77154900	77169900	4	14050	0.141906873614191
chr10	88715000	88717325	4	1675	1.36842105263158
chr10	92055025	92058150	4	2225	1.15151515151515
chr10	94448475	94456325	4	7125	0.223214285714286
chr10	99088900	99098325	4	7075	0.757894736842105
chr10	104964575	104969325	4	4000	0.37037037037037
chr10	124634950	124640125	4	4150	0.504504504504504
chr11	16625425	16636200	4	7350	1.55555555555556
chr11	46366950	46370775	4	3300	0.444444444444444
chr11	64478575	64481625	4	1625	1.56521739130435
chr11	64878925	64890925	4	6300	1.69465648854962
chr11	69515200	69520225	4	4125	0.761904761904762
chr11	70956750	70964625	4	4625	1.64864864864865
chr11	75269975	75276800	4	5000	0.747126436781609
chr11	94549375	94551025	4	1000	1.33333333333333
chr11	129938275	129944875	4	5650	0.888888888888889
chr12	6444475	6451700	4	6250	0.335483870967742
chr12	8957675	8960375	4	2450	0.185185185185185
chr12	14859650	14864425	4	3875	0.88
chr12	16756950	16763125	4	4075	1.33333333333333
chr12	33044775	33050925	4	5300	0.72
chr12	51317800	51321600	4	3575	0.258064516129032
chr12	53439675	53448575	4	6400	1.20833333333333
chr12	53610450	53617750	4	6525	1.54545454545455
chr12	57939600	57947200	4	4425	1.26582278481013
chr12	59304625	59315375	4	9775	1.1875
chr12	92531075	92541600	4	10050	0.231884057971014
chr12	106974625	106981750	4	6825	0.242424242424242
chr12	113900375	113918025	4	15850	0.12992125984252
chr12	120665825	120669625	4	3275	0.424242424242424
chr12	122707300	122711550	4	3725	0.186440677966102
chr12	123867750	123875200	4	4700	1.68595041322314
chr12	125667925	125674625	4	5125	1.51515151515152
chr12	133777325	133782625	4	4250	1.26315789473684
chr13	33159600	33163925	4	4075	0.105263157894737
chr13	38489175	38492800	4	2500	1.39130434782609
chr13	103321025	103323075	4	1400	0.769230769230769
chr14	21090900	21102150	4	8650	0.568527918781726
chr14	39008450	39011100	4	1675	1.71428571428571
chr14	62161225	62167700	4	5975	0.55
chr14	65169200	65184150	4	8850	1.44891640866873
chr14	76617600	76622600	4	3475	0.907407407407407
chr14	102712100	102714525	4	1700	0.962962962962963
chr15	24931375	24935825	4	3650	1
chr15	42262125	42265525	4	3175	0.470588235294118
chr15	56028000	56036475	4	7425	0.764705882352941
chr15	60286050	60303500	4	16100	0.505494505494505
chr15	65707150	65716200	4	5625	1.21978021978022
chr15	72517875	72529900	4	7325	1.35114503816794
chr15	74214675	74221600	4	3950	1.6984126984127
chr15	79164200	79170950	4	5875	0.513513513513513
chr15	85143550	85148850	4	3475	0.976744186046512
chr15	89874875	89879425	4	3850	1.26315789473684
chr15	90542550	90547975	4	5150	0.162162162162162
chr15	91412675	91417825	4	4775	0.526315789473684
chr15	93774450	93779675	4	4075	1.18367346938776
chr16	3230600	3242850	4	7500	1.09615384615385
chr16	4162000	4167325	4	3800	0.789473684210526
chr16	11675750	11681700	4	5300	0.311688311688312
chr16	29622525	29626725	4	3075	0.985507246376812
chr16	29815800	29832950	4	13650	0.564102564102564
chr16	33955525	33958500	4	2050	1.11764705882353
chr16	54959450	54974125	4	13975	0.0884955752212389
chr16	57510025	57520925	4	7575	1.47826086956522
chr16	68596100	68600400	4	2375	1.46666666666667
chr16	70652575	70656200	4	2400	1
chr16	75282575	75287925	4	4950	0.355555555555556
chr16	80837025	80839150	4	1850	0.292682926829268
chr16	85643825	85650425	4	6175	0.272727272727273
chr16	87415650	87428050	4	7225	1.48299319727891
chr16	87897975	87905250	4	6600	0.369230769230769
chr16	88599525	88601900	4	2100	0.37037037037037
chr17	878600	884825	4	5400	1.43589743589744
chr17	1388225	1396300	4	6400	0.556701030927835
chr17	2295125	2306200	4	8975	1.34117647058824
chr17	5083775	5087850	4	3225	0.590909090909091
chr17	14200175	14214075	4	11000	0.958333333333333
chr17	20940050	20947825	4	5350	1.6
chr17	30810950	30817250	4	4050	1.41284403669725
chr17	35289300	35300825	4	10925	0.0983606557377049
chr17	37760075	37763925	4	3125	1.1
chr17	43505675	43510500	4	3875	0.8
chr17	48040300	48050400	4	5275	1.37333333333333
chr17	65820700	65827050	4	5650	0.610169491525424
chr17	71608425	71610600	4	1575	0.888888888888889
chr17	72740975	72748175	4	6175	1.56756756756757
chr17	72855650	72858425	4	2175	0.518518518518518
chr17	80709000	80713450	4	3675	0.285714285714286
chr18	12334125	12337525	4	2275	1.23404255319149
chr18	25748175	25760225	4	10500	0.56
chr18	43913075	43918200	4	4125	1.51724137931034
chr18	44772725	44774225	4	1100	0.8
chr18	45451700	45458775	4	6525	0.176470588235294
chr18	53249225	53257775	4	7800	0.657534246575342
chr18	77153050	77161250	4	6575	0.469135802469136
chr19	7081225	7085050	4	2725	1.55555555555556
chr19	8509075	8515200	4	5025	1.12820512820513
chr19	10397375	10407525	4	7475	0.813559322033898
chr19	12184500	12189650	4	3975	0.684210526315789
chr19	14245325	14249175	4	3150	0.519480519480519
chr19	19820875	19823875	4	2275	0.823529411764706
chr19	20344600	20350225	4	4950	0.666666666666667
chr19	20473275	20479400	4	5000	0.526315789473684
chr19	20726075	20729775	4	2375	0.96
chr19	30015375	30021700	4	5650	0.219653179190751
chr19	30864000	30866625	4	2050	0.6
chr19	35629775	35635450	4	4250	1.38181818181818
chr19	36882500	36884850	4	1375	1.33333333333333
chr19	37381025	37384475	4	2075	1.70588235294118
chr19	41303875	41308975	4	4850	0.0833333333333333
chr19	41724275	41732900	4	5000	1.55371900826446
chr19	42501450	42503700	4	1450	1.23076923076923
chr19	44978900	44983750	4	4500	0.277777777777778
chr19	46911350	46920425	4	5175	1.14864864864865
chr19	47136975	47143500	4	4425	1
chr19	47729000	47735875	4	6375	0.476190476190476
chr19	48993900	48997850	4	2850	1.10204081632653
chr19	50311825	50323125	4	5950	1.50847457627119
chr19	54368900	54374825	4	5400	0.685714285714286
chr19	54460475	54466975	4	5675	0.30188679245283
chr19	55405100	55410125	4	3775	0.791208791208791
chr19	55657025	55661075	4	2900	0.653061224489796
chr2	8017300	8021425	4	2975	1.73333333333333
chr2	11694075	11700325	4	4325	0.833333333333333
chr2	20546700	20552325	4	5000	0.8125
chr2	26199925	26206300	4	4325	1.45454545454545
chr2	35663750	35668675	4	4100	1.11111111111111
chr2	37451900	37460475	4	5975	0.849315068493151
chr2	60643125	60647450	4	3100	0.930232558139535
chr2	64367400	64372375	4	4400	1.11111111111111
chr2	64478400	64485825	4	6075	0.595744680851064
chr2	96656675	96658700	4	1600	0.411764705882353
chr2	111444550	111446925	4	1550	0.769230769230769
chr2	121101200	121105725	4	3700	0.580645161290323
chr2	157580850	157584950	4	2400	1.51219512195122
chr2	171359650	171361825	4	1425	1.16666666666667
chr2	179342025	179347350	4	4950	0.120481927710843
chr2	197032100	197037075	4	4350	0.8
chr2	206944050	206953150	4	6500	0.769911504424779
chr2	217232750	217237650	4	4275	0.454545454545455
chr2	219823500	219828950	4	4100	0.863636363636364
chr20	520375	525100	4	3825	0.585365853658537
chr20	36148125	36157500	4	6550	1.26451612903226
chr20	39311325	39321575	4	7675	0.738461538461539
chr20	57458125	57475500	4	8700	1.04559270516717
chr20	60638350	60642575	4	3725	0.333333333333333
chr20	62368750	62373175	4	3950	0.363636363636364
chr21	17677950	17681875	4	3225	0.421052631578947
chr21	38069725	38074250	4	3900	0.755555555555556
chr21	41944450	41949675	4	4500	0.441860465116279
chr21	43371150	43374750	4	2625	0.805194805194805
chr21	45872025	45879400	4	5600	0.695652173913043
chr22	20783300	20793200	4	5250	1.71428571428571
chr22	28137575	28140550	4	2525	0.578947368421053
chr22	38789750	38795875	4	5700	0.154761904761905
chr22	40390325	40395050	4	3275	0.888888888888889
chr3	9436200	9446650	4	9875	1
chr3	23846700	23853600	4	6350	1.17647058823529
chr3	27753700	27773425	4	16175	0.562899786780384
chr3	29321250	29327500	4	5150	0.393617021276596
chr3	31571875	31581250	4	8925	0.307692307692308
chr3	32908000	32913100	4	4250	0.793650793650794
chr3	51420775	51432500	4	9000	0.81767955801105
chr3	52086625	52092050	4	4300	0.637931034482759
chr3	52565825	52572425	4	5375	1.18032786885246
chr3	57993675	57999300	4	5275	0.145454545454545
chr3	58476950	58483525	4	5675	0.4
chr3	90132400	90136650	4	3900	0.416666666666667
chr3	98616550	98621825	4	4800	0.4
chr3	125633325	125636400	4	2800	0.264150943396226
chr3	128200950	128217125	4	11975	0.691466083150985
chr3	162442625	162445525	4	1825	1.43478260869565
chr3	170072400	170083075	4	9925	0.518518518518518
chr3	184095325	184099650	4	3475	0.84375
chr3	189832875	189840275	4	7025	0.146341463414634
chr3	190270675	190272100	4	850	1.52941176470588
chr4	568600	572125	4	2575	0.941176470588235
chr4	3766850	3769800	4	2100	0.7
chr4	5888525	5895350	4	6375	0.166666666666667
chr4	8436275	8445950	4	8075	0.966666666666667
chr4	16894750	16901100	4	5350	0.56
chr4	57299275	57307325	4	6600	1.3
chr4	83288575	83297725	4	8825	0.25
chr4	87854850	87861075	4	5175	1
chr4	139935875	139941650	4	4700	1.11111111111111
chr4	159088900	159093825	4	4250	0.44
chr4	176732450	176734700	4	1825	0.4375
chr4	185937200	185943050	4	5150	0.433734939759036
chr5	2746975	2758325	4	10975	0.0579710144927536
chr5	3590750	3603175	4	10025	1.248
chr5	12662900	12668225	4	4175	1.23529411764706
chr5	38551900	38558150	4	5650	0.379310344827586
chr5	53812925	53818975	4	5150	1.03703703703704
chr5	76101700	76104475	4	2200	0.583333333333333
chr5	122421625	122435850	4	10100	1.376
chr5	179243550	179250050	4	5000	0.857142857142857
chr6	1381850	1384575	4	2250	0.392156862745098
chr6	19836450	19841850	4	5100	0.526315789473684
chr6	30646950	30659450	4	10950	0.583333333333333
chr6	37102625	37110375	4	4750	1.57894736842105
chr6	38668925	38671375	4	2200	0.2
chr6	44092525	44096725	4	4025	0.153846153846154
chr6	50810400	50819525	4	4925	1.71014492753623
chr6	52437925	52443025	4	4225	1.41176470588235
chr6	53406575	53413600	4	4800	0.833333333333333
chr6	98487350	98489625	4	1700	0.8
chr6	109798900	109805375	4	5525	0.227272727272727
chr6	131615550	131618725	4	2325	1.01960784313725
chr6	137807575	137819725	4	9300	0.80672268907563
chr6	143996725	144003675	4	6575	0.428571428571429
chr6	148662700	148669000	4	5475	0.619047619047619
chr6	153298025	153306675	4	8100	0.489795918367347
chr6	155441050	155444900	4	2625	0.666666666666667
chr6	170121400	170126325	4	4600	0.151898734177215
chr7	25891450	25898975	4	6350	0.6
chr7	27642000	27644350	4	1800	0.827586206896552
chr7	35287750	35302025	4	9550	1.68965517241379
chr7	54609200	54615250	4	4825	0.601503759398496
chr7	77165450	77170475	4	4675	0.818181818181818
chr7	98245725	98249375	4	3300	0.326530612244898
chr7	100135925	100140325	4	3925	0.571428571428571
chr7	101457025	101462475	4	5175	0.105263157894737
chr7	107639500	107645100	4	5050	0.338983050847458
chr7	121939575	121957575	4	14775	0.654135338345865
chr7	124400625	124406775	4	5550	0.512820512820513
chr7	128044225	128050900	4	4550	1.6
chr7	129415975	129426000	4	7175	0.727272727272727
chr7	138143250	138150175	4	6425	0.160919540229885
chr7	148032500	148041675	4	7850	0.5
chr7	149744350	149746725	4	2075	0.217391304347826
chr7	150671275	150676925	4	4325	0.92
chr7	153748300	153750450	4	1725	0.457142857142857
chr7	155596150	155605325	4	8475	0.291970802919708
chr8	55365625	55383400	4	11775	1.28455284552846
chr8	65487850	65500150	4	8375	1.35643564356436
chr8	77584875	77599825	4	8850	1.26797385620915
chr8	98787225	98798300	4	6725	1.22033898305085
chr8	112690250	112692950	4	1925	1.02564102564103
chr8	122646950	122655500	4	8000	0.325581395348837
chr9	37024750	37038375	4	9675	1.02857142857143
chr9	71394000	71398925	4	4400	0.333333333333333
chr9	129436150	129440025	4	2250	1.23076923076923
chr9	131445375	131454050	4	7525	0.440251572327044
chr9	133535225	133542250	4	5825	0.343558282208589
chr9	134268400	134283850	4	10375	1.18614718614719
chr9	139557375	139562350	4	4700	0.0934579439252336
chrX	15866275	15874800	4	7525	0.975609756097561
chrX	16595225	16598175	4	2650	0.260869565217391
chrX	25020375	25025875	4	3025	1.71428571428571
chrX	91033725	91038175	4	3175	1.2
chrX	103216625	103220100	4	3250	0.4
chrX	109556925	109562275	4	4950	0.5
chrX	110787675	110790300	4	1625	1.66666666666667
chrX	113283000	113289275	4	5525	0.390243902439024
chrX	129113375	129119300	4	5300	0.259259259259259
chrX	131543625	131547700	4	3650	0.363636363636364
chrX	136506425	136514250	4	6750	1.73333333333333
chrX	136628300	136658925	4	18975	1.14758620689655
chrX	136828725	136832225	4	2250	1.18367346938776
chrX	152987525	152992725	4	3675	0.687022900763359
chrX	153359775	153363925	4	3450	0.5
chr1	2477250	2480000	3	2450	0.183908045977011
chr1	2559775	2560975	3	925	0.666666666666667
chr1	6843500	6847300	3	3375	0.278481012658228
chr1	7843000	7845200	3	1900	0.341463414634146
chr1	10698300	10699775	3	1250	0.434782608695652
chr1	10709400	10711275	3	1500	0.424242424242424
chr1	15849700	15854500	3	4500	0.229508196721311
chr1	16858475	16863400	3	3775	0.47887323943662
chr1	17197625	17202200	3	3825	0.434108527131783
chr1	19808200	19813550	3	5200	0.0412371134020619
chr1	22259825	22264575	3	3875	0.412213740458015
chr1	24017925	24022350	3	4150	0.333333333333333
chr1	24476700	24478550	3	1650	0.24
chr1	25662925	25667050	3	3775	0.163636363636364
chr1	26560050	26562825	3	2150	0.6
chr1	27049325	27052000	3	2450	0.212765957446809
chr1	27334150	27339975	3	4775	0.448275862068966
chr1	27851825	27855750	3	3575	0.228571428571429
chr1	27919275	27921450	3	2050	0.133333333333333
chr1	28572800	28575650	3	2225	0.535211267605634
chr1	29562625	29565400	3	2625	0.125
chr1	33721000	33724950	3	3775	0.0672268907563025
chr1	36348325	36353550	3	4875	0.161290322580645
chr1	38218050	38219850	3	1450	0.409090909090909
chr1	39023950	39025450	3	1375	0.173913043478261
chr1	46048825	46053075	3	4125	0.210526315789474
chr1	51795675	51797350	3	1500	0.166666666666667
chr1	53791150	53794825	3	3500	0.216216216216216
chr1	55349000	55354250	3	5100	0.16
chr1	56901925	56903325	3	1225	0.25
chr1	62660000	62665775	3	5550	0.1
chr1	63782475	63796875	3	11825	0.354368932038835
chr1	66458325	66460200	3	1375	0.681818181818182
chr1	86041800	86050450	3	8525	0.0257510729613734
chr1	89456025	89459825	3	3700	0.235294117647059
chr1	113352100	113356725	3	3750	0.267605633802817
chr1	113363675	113369250	3	4975	0.182857142857143
chr1	147305175	147306000	3	675	0.444444444444444
chr1	149286450	149288175	3	1625	0.0769230769230769
chr1	149332850	149334475	3	1325	0.5
chr1	150943425	150950200	3	5125	0.649746192893401
chr1	151961750	151967875	3	5475	0.208333333333333
chr1	153580725	153585700	3	4425	0.257425742574257
chr1	153699850	153702825	3	2550	0.296296296296296
chr1	154839350	154843275	3	3600	0.106060606060606
chr1	156397825	156400600	3	2600	0.106382978723404
chr1	156861850	156864675	3	2600	0.150537634408602
chr1	161166625	161173525	3	5350	0.566929133858268
chr1	165320375	165326575	3	5725	0.376470588235294
chr1	182990875	182996400	3	5225	0.116883116883117
chr1	195815275	195817875	3	2300	0.238095238095238
chr1	200989675	200993875	3	3825	0.166666666666667
chr1	201706300	201711100	3	4425	0.098159509202454
chr1	205423225	205426975	3	3450	0.145161290322581
chr1	213029950	213037850	3	7425	0.189473684210526
chr1	217307250	217314475	3	6450	0.5
chr1	221049700	221058475	3	7225	0.45045045045045
chr1	226125525	226129325	3	3225	0.341880341880342
chr1	233462525	233465700	3	2925	0.117647058823529
chr1	234735075	234749350	3	12575	0.261758691206544
chr1	243415000	243420425	3	5250	0.263157894736842
chr1	247200400	247201750	3	1175	0.421052631578947
chr10	974400	978375	3	3000	0.647058823529412
chr10	3213850	3216025	3	1900	0.307692307692308
chr10	5488250	5492200	3	3675	0.115107913669065
chr10	6130500	6133900	3	2700	0.448979591836735
chr10	7707725	7710175	3	2125	0.349206349206349
chr10	11058925	11065075	3	5375	0.36
chr10	23480050	23481700	3	1275	0.5
chr10	25006950	25014650	3	7375	0.0925925925925926
chr10	33239225	33251375	3	9375	0.466666666666667
chr10	35624075	35628250	3	4050	0.0638297872340425
chr10	35925775	35933650	3	7650	0.0522875816993464
chr10	65022350	65029650	3	6325	0.308333333333333
chr10	65279400	65283550	3	4025	0.0425531914893617
chr10	69621225	69622575	3	975	0.666666666666667
chr10	69831900	69835700	3	3650	0.0634920634920635
chr10	70087975	70097750	3	7425	0.643356643356643
chr10	73417125	73418475	3	1075	0.545454545454545
chr10	75632800	75635125	3	2150	0.135593220338983
chr10	76583900	76587575	3	3400	0.152380952380952
chr10	88122525	88127525	3	4125	0.496124031007752
chr10	88514700	88520450	3	5050	0.326241134751773
chr10	95196600	95199175	3	2300	0.164383561643836
chr10	96304500	96309500	3	4550	0.604651162790698
chr10	99254675	99260250	3	4150	0.645161290322581
chr10	101088625	101093100	3	4000	0.526315789473684
chr10	104433475	104435700	3	1925	0.387096774193548
chr10	115802550	115805700	3	2900	0.163265306122449
chr10	119300625	119308000	3	5800	0.457399103139013
chr10	133108575	133111400	3	2600	0.157303370786517
chr10	133999275	134002050	3	2450	0.277777777777778
chr10	135042800	135045725	3	2475	0.379310344827586
chr11	1567625	1570000	3	2125	0.164383561643836
chr11	2157250	2162400	3	3900	0.610687022900763
chr11	2289850	2292550	3	2275	0.369230769230769
chr11	2904275	2907950	3	3275	0.448275862068966
chr11	3397100	3404150	3	5650	0.444444444444444
chr11	8889650	8893675	3	3400	0.439024390243902
chr11	9333250	9337250	3	3675	0.198198198198198
chr11	9696550	9697950	3	1225	0.285714285714286
chr11	13029900	13034725	3	4600	0.133333333333333
chr11	22361725	22365925	3	3425	0.403100775193798
chr11	28127725	28133025	3	5025	0.138461538461538
chr11	34376675	34381225	3	4275	0.0886075949367089
chr11	45432650	45434300	3	1450	0.235294117647059
chr11	46139675	46144825	3	5000	0.0425531914893617
chr11	57224575	57231300	3	5125	0.61139896373057
chr11	61519550	61522475	3	2600	0.204545454545455
chr11	68606150	68611975	3	5225	0.536585365853659
chr11	68778125	68781825	3	3100	0.361904761904762
chr11	69830350	69832600	3	2000	0.347826086956522
chr11	69923825	69925225	3	1250	0.19047619047619
chr11	71812300	71815125	3	2525	0.25974025974026
chr11	73017975	73024975	3	6325	0.194690265486726
chr11	78126700	78130200	3	3250	0.2
chr11	87775475	87778475	3	2450	0.333333333333333
chr11	107460600	107463800	3	2950	0.163265306122449
chr11	111382800	111385925	3	2325	0.674698795180723
chr11	111472325	111475625	3	2925	0.152173913043478
chr11	119248475	119253250	3	3575	0.634146341463415
chr11	121968000	121973000	3	4850	0.0634920634920635
chr11	123430425	123431850	3	1225	0.307692307692308
chr11	129242450	129246575	3	3950	0.099009900990099
chr12	1770100	1772425	3	1725	0.533333333333333
chr12	2161100	2164125	3	2925	0.111111111111111
chr12	5537700	5543625	3	5600	0.24
chr12	6479925	6486350	3	5225	0.398009950248756
chr12	8394725	8397025	3	2175	0.115384615384615
chr12	9064300	9070475	3	5950	0.110091743119266
chr12	12867150	12880175	3	11875	0.178489702517162
chr12	14412775	14414250	3	1150	0.538461538461538
chr12	14537125	14539525	3	2000	0.321428571428571
chr12	16265325	16266550	3	1100	0.166666666666667
chr12	19591200	19596000	3	4550	0.444444444444444
chr12	22064900	22065975	3	800	0.608695652173913
chr12	27165075	27167900	3	2425	0.32183908045977
chr12	31538150	31540075	3	1725	0.166666666666667
chr12	32134000	32137175	3	2975	0.145454545454545
chr12	45266875	45271250	3	4075	0.538461538461538
chr12	53624700	53628150	3	3125	0.194444444444444
chr12	54671550	54680050	3	8000	0.444444444444444
chr12	57022050	57031300	3	7775	0.292358803986711
chr12	57520650	57526875	3	5575	0.473684210526316
chr12	69200825	69207250	3	6175	0.133333333333333
chr12	69863600	69867550	3	3775	0.137931034482759
chr12	79774725	79775975	3	1025	0.666666666666667
chr12	95608175	95614500	3	5975	0.0881057268722467
chr12	97668875	97670350	3	1225	0.484848484848485
chr12	100375475	100379700	3	4025	0.0847457627118644
chr12	111177350	111182125	3	4675	0.0294117647058824
chr12	113658250	113661125	3	2325	0.46875
chr12	117313950	117320225	3	4825	0.620689655172414
chr12	120728600	120731525	3	2625	0.208955223880597
chr12	120803950	120809050	3	4950	0.0423280423280423
chr12	122234875	122251125	3	12500	0.593047034764826
chr12	123235300	123238950	3	3375	0.15929203539823
chr12	124779275	124781425	3	1925	0.2
chr12	128821650	128824200	3	1975	0.666666666666667
chr12	131355275	131359350	3	3950	0.0869565217391304
chr12	133158550	133160825	3	1900	0.360655737704918
chr13	21276575	21279050	3	2275	0.315789473684211
chr13	37004500	37007350	3	2525	0.314285714285714
chr13	41592025	41594350	3	1775	0.652173913043478
chr13	45145500	45154125	3	8450	0.0272727272727273
chr13	50697475	50708050	3	8800	0.486486486486487
chr13	60735150	60740200	3	4575	0.154761904761905
chr13	72437475	72444650	3	5475	0.615384615384615
chr13	78487800	78494475	3	6475	0.0816326530612245
chr13	98084350	98090525	3	5925	0.075
chr13	107216475	107222775	3	4925	0.542553191489362
chr14	21731550	21738525	3	6800	0.0378787878787879
chr14	37049025	37051825	3	2450	0.257142857142857
chr14	38659475	38662750	3	2975	0.168421052631579
chr14	52116700	52122300	3	5475	0.0579710144927536
chr14	55490850	55496750	3	5125	0.302083333333333
chr14	57732800	57738650	3	5475	0.1256038647343
chr14	60973325	60978125	3	3800	0.589285714285714
chr14	64853200	64859300	3	4575	0.670520231213873
chr14	64968325	64974475	3	5900	0.318181818181818
chr14	74956875	74962050	3	4725	0.235294117647059
chr14	75893600	75897375	3	3425	0.37037037037037
chr14	94153925	94155775	3	1625	0.245614035087719
chr14	95231525	95242750	3	11100	0.0137614678899083
chr14	101292075	101294500	3	2275	0.1
chr14	105484775	105488925	3	3700	0.26530612244898
chr15	24006900	24008950	3	1800	0.25
chr15	28339550	28345025	3	4175	0.635761589403974
chr15	29861675	29864600	3	2675	0.188235294117647
chr15	37337125	37340050	3	2475	0.329411764705882
chr15	40614825	40620125	3	3950	0.612244897959184
chr15	41135375	41140200	3	3900	0.408450704225352
chr15	42563400	42568475	3	4075	0.388888888888889
chr15	44083750	44086975	3	3050	0.0701754385964912
chr15	53785000	53786750	3	1375	0.604651162790698
chr15	57510050	57514725	3	3775	0.317460317460317
chr15	70384075	70393950	3	9525	0.0428954423592493
chr15	75742050	75749225	3	6875	0.120481927710843
chr15	76627500	76635400	3	6725	0.308943089430894
chr15	77922800	77927700	3	4700	0.163934426229508
chr15	82552400	82556300	3	3775	0.3
chr15	85777050	85778475	3	1050	0.583333333333333
chr15	85922725	85927175	3	4325	0.0375
chr15	90930775	90934050	3	2650	0.436781609195402
chr15	93424225	93431675	3	6650	0.211538461538462
chr15	93443025	93451700	3	8525	0.025
chr15	93874450	93877575	3	2775	0.25
chr16	1202050	1204925	3	2400	0.53968253968254
chr16	1339150	1340425	3	1075	0.294117647058824
chr16	2184925	2186900	3	1625	0.473684210526316
chr16	4662675	4667400	3	4200	0.37037037037037
chr16	4895575	4900475	3	4425	0.461538461538462
chr16	5146675	5149150	3	2250	0.333333333333333
chr16	8925450	8926475	3	850	0.476190476190476
chr16	8958350	8963700	3	4400	0.453333333333333
chr16	11033375	11040825	3	6500	0.265060240963855
chr16	14394950	14399275	3	3925	0.166666666666667
chr16	14722600	14730225	3	5475	0.507462686567164
chr16	15247675	15249375	3	1400	0.457142857142857
chr16	21512575	21514525	3	1800	0.125
chr16	23157950	23161625	3	3100	0.456521739130435
chr16	28302100	28306350	3	3800	0.346153846153846
chr16	31487350	31489400	3	1900	0.117647058823529
chr16	49886225	49893650	3	7300	0.111111111111111
chr16	50400075	50403575	3	2750	0.590909090909091
chr16	54315525	54325850	3	9725	0.0896358543417367
chr16	56580925	56582075	3	875	0.56
chr16	62987200	62988950	3	1625	0.333333333333333
chr16	67062150	67066000	3	3650	0.0884955752212389
chr16	67426500	67430800	3	3350	0.63716814159292
chr16	67464100	67466900	3	2675	0.0759493670886076
chr16	68481075	68483475	3	2100	0.246575342465753
chr16	79629875	79636525	3	6450	0.0806451612903226
chr16	83931550	83935075	3	3425	0.0421052631578947
chr16	88518850	88522975	3	3925	0.324324324324324
chr16	90084350	90090000	3	4600	0.661157024793388
chr17	234850	236625	3	1625	0.228571428571429
chr17	853025	855325	3	1725	0.653846153846154
chr17	934425	935750	3	1125	0.454545454545455
chr17	1131125	1133550	3	2125	0.216216216216216
chr17	14233725	14236050	3	2125	0.16
chr17	15465150	15467275	3	1725	0.366666666666667
chr17	16283575	16287075	3	3275	0.272727272727273
chr17	16341425	16346325	3	4725	0.046242774566474
chr17	20747025	20747925	3	775	0.260869565217391
chr17	25263025	25268075	3	4675	0.119760479041916
chr17	26367675	26373150	3	5100	0.5625
chr17	27274675	27280075	3	5225	0.204081632653061
chr17	27503150	27508000	3	4400	0.32
chr17	27914625	27921675	3	6900	0.0307692307692308
chr17	28562150	28566025	3	3075	0.5
chr17	29058025	29060675	3	2375	0.213333333333333
chr17	30263250	30266175	3	2650	0.225
chr17	30591725	30595175	3	3175	0.186046511627907
chr17	33414025	33417025	3	2600	0.268292682926829
chr17	36411225	36413825	3	2375	0.384615384615385
chr17	37350925	37359150	3	7000	0.333333333333333
chr17	39682000	39685650	3	3000	0.277777777777778
chr17	42274775	42278775	3	3800	0.11214953271028
chr17	42577375	42581875	3	3850	0.533333333333333
chr17	43248675	43250500	3	1600	0.222222222222222
chr17	44847925	44850700	3	2500	0.2
chr17	45725725	45730450	3	4625	0.0416666666666667
chr17	46100500	46103475	3	2750	0.10126582278481
chr17	46123950	46134025	3	8975	0.309963099630996
chr17	47071375	47082875	3	11275	0.022883295194508
chr17	48287225	48288750	3	1250	0.380952380952381
chr17	48636075	48640400	3	4175	0.0888888888888889
chr17	55951650	55953375	3	1225	0.666666666666667
chr17	56159350	56164575	3	4325	0.432
chr17	57407150	57412450	3	5025	0.06282722513089
chr17	58216350	58220925	3	3625	0.519685039370079
chr17	58676425	58681450	3	4775	0.476190476190476
chr17	61228375	61231350	3	2800	0.16
chr17	62772775	62778275	3	5350	0.2
chr17	63589375	63591100	3	1400	0.409090909090909
chr17	65988525	65992875	3	4075	0.153846153846154
chr17	66030150	66034275	3	3825	0.2
chr17	73629275	73630525	3	875	0.666666666666667
chr17	73972225	73977075	3	4100	0.282051282051282
chr17	74260625	74264500	3	3225	0.31858407079646
chr17	74703975	74707750	3	3325	0.208
chr17	75387475	75389400	3	1600	0.307692307692308
chr17	75466950	75469300	3	2175	0.115942028985507
chr17	76776450	76779150	3	2100	0.590163934426229
chr17	79313500	79321150	3	6625	0.286995515695067
chr18	3245675	3250825	3	4775	0.140350877192982
chr18	19191725	19195075	3	2575	0.559139784946237
chr18	20494025	20495200	3	950	0.545454545454545
chr18	21164150	21167425	3	3075	0.333333333333333
chr18	24125375	24131625	3	6125	0.0655737704918033
chr18	29521100	29525800	3	4575	0.0346820809248555
chr18	48718950	48725075	3	5500	0.180851063829787
chr18	59990325	59994925	3	3950	0.65625
chr18	60188975	60194675	3	5575	0.0857142857142857
chr18	60381750	60391350	3	7250	0.656716417910448
chr18	70208875	70211650	3	2600	0.133333333333333
chr18	72915800	72924950	3	8425	0.168421052631579
chr18	74199800	74208950	3	8000	0.641509433962264
chr18	76733000	76746850	3	11700	0.371681415929204
chr19	2094550	2097650	3	2700	0.1875
chr19	3093750	3096825	3	2900	0.4
chr19	4597300	4599100	3	1600	0.226415094339623
chr19	5803575	5806450	3	2200	0.567164179104478
chr19	6065725	6067850	3	1550	0.592592592592593
chr19	6278000	6280575	3	2300	0.521739130434783
chr19	6530100	6534925	3	3850	0.5
chr19	7615675	7616725	3	825	0.4
chr19	7852300	7854550	3	2025	0.173913043478261
chr19	8066900	8071400	3	3750	0.4375
chr19	8273125	8276375	3	3025	0.109090909090909
chr19	9250400	9253675	3	2950	0.363636363636364
chr19	9894900	9897525	3	2375	0.192771084337349
chr19	12015975	12017700	3	1500	0.2
chr19	15559500	15561325	3	1650	0.296296296296296
chr19	17513875	17517600	3	3450	0.0923076923076923
chr19	18899350	18902075	3	2575	0.101694915254237
chr19	20043625	20046350	3	2300	0.305084745762712
chr19	23404225	23407150	3	2775	0.0879120879120879
chr19	30204900	30207300	3	2150	0.571428571428571
chr19	33716225	33718450	3	2050	0.131147540983607
chr19	36642125	36643750	3	1450	0.24390243902439
chr19	41255200	41260950	3	4650	0.616541353383459
chr19	44083950	44085525	3	1350	0.583333333333333
chr19	45504225	45505850	3	1350	0.41025641025641
chr19	48016250	48019400	3	2850	0.195652173913043
chr19	49841100	49843325	3	1875	0.6
chr19	50368800	50373875	3	4050	0.564516129032258
chr19	51160650	51163800	3	2525	0.422535211267606
chr19	53911325	53912475	3	875	0.666666666666667
chr19	53969900	53974450	3	3850	0.603174603174603
chr19	54382075	54387425	3	4175	0.513513513513513
chr19	54445125	54447250	3	1700	0.375
chr19	54480900	54485775	3	4400	0.177215189873418
chr2	5829800	5839775	3	9850	0.173913043478261
chr2	6121375	6123650	3	2025	0.384615384615385
chr2	7057050	7059400	3	2150	0.173913043478261
chr2	10585325	10590075	3	4275	0.23728813559322
chr2	20865100	20867950	3	2700	0.210526315789474
chr2	37894350	37900400	3	5800	0.615384615384615
chr2	38310500	38313800	3	3100	0.0898876404494382
chr2	39892100	39894900	3	2600	0.135135135135135
chr2	42174725	42176325	3	1325	0.372093023255814
chr2	42272950	42279375	3	6150	0.128205128205128
chr2	44771075	44772425	3	1000	0.571428571428571
chr2	47397150	47404675	3	7350	0.0560747663551402
chr2	47570300	47573900	3	3200	0.185567010309278
chr2	61403475	61407450	3	3875	0.0347826086956522
chr2	64066825	64077525	3	9950	0.337349397590361
chr2	64878325	64882425	3	4000	0.036697247706422
chr2	65354125	65358650	3	3825	0.440366972477064
chr2	65656700	65666000	3	7575	0.43298969072165
chr2	66800600	66809775	3	7325	0.546875
chr2	70368050	70370750	3	2275	0.246913580246914
chr2	71203625	71206625	3	2700	0.186046511627907
chr2	72369950	72377625	3	7400	0.051948051948052
chr2	73142125	73148375	3	5475	0.475409836065574
chr2	87015975	87018850	3	2375	0.482758620689655
chr2	88123750	88125400	3	1275	0.5625
chr2	88749650	88753325	3	3475	0.09375
chr2	88924050	88928350	3	4050	0.127272727272727
chr2	99795850	99799575	3	3325	0.198198198198198
chr2	100720150	100723375	3	2775	0.466666666666667
chr2	114645050	114652400	3	5525	0.4739336492891
chr2	119076350	119078300	3	1675	0.25
chr2	122492425	122495350	3	2725	0.099009900990099
chr2	129072325	129077300	3	4600	0.140350877192982
chr2	148600550	148605525	3	4850	0.0350877192982456
chr2	155432175	155434125	3	1675	0.203389830508475
chr2	158694350	158696450	3	1650	0.511627906976744
chr2	158788475	158790575	3	1850	0.294117647058824
chr2	171669475	171680725	3	11100	0.020671834625323
chr2	172175175	172176300	3	800	0.666666666666667
chr2	182545025	182549325	3	3300	0.64957264957265
chr2	182755825	182760700	3	4100	0.385714285714286
chr2	183385425	183388175	3	2400	0.484848484848485
chr2	185461750	185465725	3	3875	0.137931034482759
chr2	188416075	188419325	3	2675	0.636363636363636
chr2	188539075	188540625	3	1325	0.363636363636364
chr2	188896600	188902800	3	5725	0.423076923076923
chr2	189838950	189842325	3	2950	0.371428571428571
chr2	192541775	192546325	3	4275	0.486486486486487
chr2	200774925	200779525	3	3875	0.37410071942446
chr2	203878500	203883900	3	4525	0.578947368421053
chr2	207674700	207676925	3	1975	0.296296296296296
chr2	210288125	210291625	3	3175	0.205607476635514
chr2	212453825	212456750	3	2825	0.0740740740740741
chr2	214052725	214054925	3	2000	0.4
chr2	217554950	217560800	3	5500	0.392156862745098
chr2	219154500	219157650	3	2825	0.202020202020202
chr2	219723625	219726125	3	2000	0.5
chr2	230134800	230136600	3	1650	0.153846153846154
chr2	231728850	231735550	3	5575	0.533333333333333
chr2	232570600	232578600	3	6950	0.356756756756757
chr2	239147525	239150325	3	2650	0.137931034482759
chr2	239194125	239199375	3	5000	0.0769230769230769
chr2	241391450	241395975	3	4100	0.262626262626263
chr20	589725	591525	3	1650	0.285714285714286
chr20	6747125	6756175	3	8450	0.134146341463415
chr20	10446925	10448125	3	1000	0.344827586206897
chr20	14311850	14318425	3	6175	0.465116279069767
chr20	18035750	18040575	3	4425	0.380952380952381
chr20	21080450	21087400	3	6025	0.349726775956284
chr20	25227625	25231300	3	3300	0.5
chr20	34326250	34331550	3	4900	0.132450331125828
chr20	35372900	35375100	3	2025	0.125
chr20	35489475	35493525	3	3925	0.111111111111111
chr20	36530825	36532350	3	1425	0.121212121212121
chr20	37061050	37064300	3	3150	0.117647058823529
chr20	45976525	45990150	3	13250	0.0526315789473684
chr20	48767775	48770975	3	2700	0.404761904761905
chr20	49346500	49350725	3	4025	0.428571428571429
chr20	52353225	52357375	3	3350	0.577777777777778
chr20	55964075	55968600	3	4225	0.10062893081761
chr20	57224525	57231475	3	6550	0.27906976744186
chr20	60939325	60944850	3	4675	0.666666666666667
chr20	61425200	61428975	3	3425	0.163636363636364
chr20	61845050	61848400	3	3150	0.133333333333333
chr20	62460550	62464100	3	3325	0.1875
chr20	62585875	62589500	3	3350	0.214285714285714
chr21	32926475	32933100	3	6300	0.206896551724138
chr21	33280850	33282525	3	1350	0.391304347826087
chr21	35444850	35450475	3	5175	0.161849710982659
chr21	40759300	40760950	3	1525	0.113207547169811
chr21	43132150	43134700	3	2050	0.586206896551724
chr21	44492700	44497450	3	4400	0.144
chr21	44524950	44529600	3	4175	0.222222222222222
chr21	45284025	45286800	3	2575	0.222222222222222
chr21	45659025	45663950	3	4725	0.0449438202247191
chr21	46824050	46828375	3	3850	0.233333333333333
chr22	21055875	21058425	3	2275	0.24
chr22	21270950	21275975	3	4775	0.0958083832335329
chr22	21333400	21337675	3	3100	0.660869565217391
chr22	29467200	29470575	3	2900	0.566037735849057
chr22	29601350	29603400	3	1875	0.181818181818182
chr22	29874125	29878200	3	3725	0.1875
chr22	30720975	30723675	3	2550	0.0769230769230769
chr22	34313700	34319750	3	5850	0.0650406504065041
chr22	43738325	43740325	3	1650	0.470588235294118
chr22	45401300	45407000	3	5525	0.0615384615384615
chr22	45663675	45665800	3	1900	0.196078431372549
chr22	46465800	46469675	3	3600	0.246575342465753
chr22	46971650	46974675	3	2650	0.45
chr22	49842775	49844850	3	1950	0.13953488372093
chr22	50607800	50609950	3	1675	0.424242424242424
chr22	51038350	51040200	3	1600	0.411764705882353
chr3	5228125	5232425	3	3800	0.260869565217391
chr3	8524025	8526525	3	1950	0.620689655172414
chr3	12045025	12047850	3	2400	0.509803921568627
chr3	25197450	25198700	3	1050	0.4
chr3	44762050	44764850	3	2050	0.621621621621622
chr3	47930775	47934250	3	2850	0.571428571428571
chr3	51832500	51835600	3	2725	0.425531914893617
chr3	51973125	51976825	3	3425	0.123893805309735
chr3	52486825	52491700	3	3875	0.503401360544218
chr3	57163775	57165575	3	1375	0.444444444444444
chr3	62400350	62402025	3	1500	0.25
chr3	66544550	66552350	3	7525	0.0509090909090909
chr3	75716875	75722575	3	5475	0.264150943396226
chr3	126191625	126195800	3	3825	0.130081300813008
chr3	128717325	128723050	3	4175	0.517985611510791
chr3	129609825	129613475	3	3300	0.247422680412371
chr3	132135375	132139200	3	3675	0.114285714285714
chr3	132439050	132442550	3	3025	0.263736263736264
chr3	134088800	134094900	3	5825	0.129032258064516
chr3	155460800	155465950	3	4475	0.226190476190476
chr3	156391350	156397725	3	6125	0.228571428571429
chr3	169375825	169387700	3	10500	0.235294117647059
chr3	177075775	177078625	3	2575	0.155844155844156
chr3	181328250	181332075	3	3450	0.307692307692308
chr3	184077400	184082675	3	5100	0.0423280423280423
chr3	185644275	185656325	3	11700	0.0483516483516484
chr3	189867900	189870125	3	1825	0.3125
chr3	195160950	195164625	3	2875	0.468085106382979
chr4	698925	702650	3	2950	0.571428571428571
chr4	773400	776525	3	2825	0.183908045977011
chr4	779325	780475	3	975	0.275862068965517
chr4	1002825	1006775	3	3500	0.240963855421687
chr4	2059975	2063200	3	3100	0.0652173913043478
chr4	9153475	9155800	3	2075	0.28
chr4	13543475	13551150	3	6125	0.597938144329897
chr4	26029650	26032575	3	2175	0.432432432432432
chr4	26858575	26865400	3	6200	0.217687074829932
chr4	38664150	38670325	3	5525	0.198830409356725
chr4	41214575	41219400	3	4150	0.536585365853659
chr4	53577850	53582050	3	4050	0.0579710144927536
chr4	85789725	85792325	3	2400	0.137931034482759
chr4	87402875	87404625	3	1325	0.564102564102564
chr4	87926750	87933975	3	6500	0.214285714285714
chr4	88927900	88932025	3	3800	0.413793103448276
chr4	93362325	93366950	3	4050	0.379310344827586
chr4	99180575	99184525	3	3725	0.162162162162162
chr4	100007450	100012725	3	5000	0.0957446808510638
chr4	109086200	109095100	3	8150	0.144654088050314
chr4	109541050	109545725	3	4350	0.157894736842105
chr4	110833900	110837850	3	3625	0.545454545454545
chr4	113625625	113630525	3	4700	0.0591715976331361
chr4	114678550	114686425	3	6300	0.51528384279476
chr4	124317450	124325150	3	7350	0.571428571428571
chr4	147558325	147562150	3	2500	0.659340659340659
chr4	155662075	155668850	3	6525	0.0987654320987654
chr4	169769425	169770925	3	1175	0.551724137931034
chr4	170187275	170193475	3	5825	0.307692307692308
chr4	180086075	180092100	3	5550	0.108374384236453
chr4	183062250	183068550	3	5925	0.117073170731707
chr4	186730300	186733675	3	3025	0.536585365853659
chr4	187164225	187168500	3	3925	0.110236220472441
chr5	5421150	5425100	3	3750	0.470588235294118
chr5	6711875	6717700	3	5175	0.354838709677419
chr5	10759600	10762350	3	2450	0.276923076923077
chr5	17215575	17220875	3	4925	0.108108108108108
chr5	32709150	32714550	3	5000	0.24
chr5	43307775	43314500	3	6450	0.072289156626506
chr5	58292600	58295725	3	2825	0.178217821782178
chr5	58880150	58884050	3	3225	0.651162790697674
chr5	60624950	60631425	3	6275	0.0719424460431655
chr5	87436150	87439275	3	2400	0.576923076923077
chr5	93693500	93698550	3	4750	0.096969696969697
chr5	98084625	98089350	3	4150	0.25
chr5	106314025	106318175	3	3400	0.442622950819672
chr5	109075350	109078025	3	2450	0.162790697674419
chr5	134823925	134827850	3	3500	0.166666666666667
chr5	141252100	141258950	3	5350	0.636871508379888
chr5	142777175	142785625	3	7650	0.538461538461538
chr5	149679850	149683250	3	3275	0.117647058823529
chr5	151149700	151156125	3	6075	0.0752688172043011
chr5	153568600	153572575	3	3875	0.0449438202247191
chr5	154091925	154093525	3	1225	0.41025641025641
chr5	154133600	154139550	3	5600	0.127659574468085
chr5	158478000	158479850	3	1375	0.619047619047619
chr5	159844625	159852050	3	5425	0.603448275862069
chr5	162862525	162869750	3	6450	0.152610441767068
chr5	162929700	162937000	3	6900	0.4
chr5	172110250	172111550	3	1125	0.242424242424242
chr5	176046000	176047850	3	1500	0.628571428571429
chr5	176896650	176901350	3	4275	0.139240506329114
chr6	1310875	1317125	3	5375	0.261682242990654
chr6	2764475	2770600	3	4775	0.593548387096774
chr6	4772750	4778725	3	5700	0.138613861386139
chr6	6686750	6688650	3	1500	0.431372549019608
chr6	10583200	10589725	3	5675	0.344086021505376
chr6	15243450	15250975	3	7375	0.0278745644599303
chr6	17985475	17989025	3	3450	0.0421052631578947
chr6	20400775	20407075	3	4925	0.636363636363636
chr6	28830825	28835200	3	3600	0.4
chr6	30581400	30586750	3	5250	0.027027027027027
chr6	30684175	30692900	3	7800	0.222222222222222
chr6	31367125	31373825	3	4975	0.522522522522523
chr6	35180825	35185725	3	4325	0.421052631578947
chr6	35995100	35998075	3	2725	0.101010101010101
chr6	37785775	37791250	3	4700	0.473684210526316
chr6	39193250	39197725	3	3850	0.619047619047619
chr6	41700375	41703950	3	3275	0.126126126126126
chr6	74226125	74233800	3	6700	0.311926605504587
chr6	83774225	83779875	3	4225	0.644736842105263
chr6	86158875	86161550	3	2425	0.25
chr6	86348500	86355225	3	6300	0.375
chr6	132223275	132225550	3	2175	0.153846153846154
chr6	132269300	132274625	3	5000	0.583333333333333
chr6	134209700	134214500	3	4025	0.567901234567901
chr6	139688525	139698000	3	9300	0.0697674418604651
chr6	144980500	144983050	3	2325	0.157894736842105
chr6	151772225	151778625	3	5275	0.424870466321244
chr6	161304150	161311450	3	6925	0.205128205128205
chr6	167639575	167645275	3	5275	0.170454545454545
chr6	170595250	170607100	3	11150	0.104347826086957
chr7	554750	562750	3	7750	0.264150943396226
chr7	993175	994700	3	1350	0.434782608695652
chr7	2881675	2884825	3	2625	0.275
chr7	3339850	3342700	3	2575	0.28
chr7	6864575	6866300	3	1275	0.611111111111111
chr7	16436725	16439625	3	2500	0.48
chr7	16955775	16957350	3	1350	0.454545454545455
chr7	20159775	20165400	3	5525	0.051948051948052
chr7	21465975	21472050	3	5425	0.268156424581006
chr7	25988375	25993000	3	4450	0.108108108108108
chr7	28519350	28521275	3	1575	0.30188679245283
chr7	43622000	43624950	3	2650	0.183673469387755
chr7	44364175	44365750	3	1400	0.3125
chr7	55638025	55641250	3	3025	0.125
chr7	61054450	61055825	3	1250	0.2
chr7	75071025	75072825	3	1500	0.551724137931034
chr7	86780675	86785975	3	5125	0.121212121212121
chr7	94021225	94026325	3	4400	0.4
chr7	94283700	94288525	3	4350	0.32
chr7	97909850	97914375	3	4175	0.113207547169811
chr7	99668425	99669575	3	925	0.666666666666667
chr7	100942500	100947300	3	4250	0.330097087378641
chr7	105515600	105519950	3	4150	0.0671140939597315
chr7	107572575	107574175	3	1425	0.5
chr7	123385325	123391250	3	5775	0.4
chr7	127667325	127673400	3	4675	0.571428571428571
chr7	130129450	130135375	3	5725	0.0566037735849057
chr7	131235750	131243725	3	7550	0.131455399061033
chr7	132257975	132262750	3	4600	0.0547945205479452
chr7	142984800	142987975	3	2725	0.32967032967033
chr7	149468225	149471875	3	3525	0.0597014925373134
chr7	150941875	150950575	3	6750	0.491428571428571
chr7	152130400	152134550	3	3850	0.272727272727273
chr7	158648450	158652150	3	3025	0.55
chr8	1710575	1715200	3	3725	0.375
chr8	3101500	3102775	3	950	0.64
chr8	8239550	8249250	3	7100	0.681647940074906
chr8	11534100	11541250	3	6825	0.163636363636364
chr8	11554625	11567900	3	11425	0.369230769230769
chr8	22923975	22927425	3	3350	0.0330578512396694
chr8	23309225	23315950	3	6150	0.238805970149254
chr8	23836350	23838025	3	1350	0.4
chr8	26148600	26153725	3	4750	0.123595505617978
chr8	28258350	28260625	3	1950	0.368421052631579
chr8	32404550	32409225	3	4300	0.470588235294118
chr8	42963675	42965950	3	2125	0.106666666666667
chr8	67575050	67580775	3	5600	0.027906976744186
chr8	80676425	80681600	3	4625	0.237762237762238
chr8	99054700	99059250	3	4250	0.137931034482759
chr8	102800925	102803750	3	2625	0.357142857142857
chr8	128821675	128824125	3	2275	0.101694915254237
chr8	129627200	129629675	3	2075	0.385964912280702
chr8	132320775	132325500	3	4425	0.096969696969697
chr8	144371175	144374725	3	3200	0.256410256410256
chr8	145103250	145106600	3	3050	0.175438596491228
chr8	146067475	146069525	3	1475	0.68
chr9	1049925	1052850	3	2450	0.314606741573034
chr9	3523000	3528775	3	5450	0.0857142857142857
chr9	14717875	14724025	3	5750	0.0784313725490196
chr9	15507775	15513575	3	5175	0.152284263959391
chr9	16515000	16516450	3	1175	0.421052631578947
chr9	19125025	19130750	3	4750	0.361111111111111
chr9	27495975	27498775	3	2175	0.444444444444444
chr9	34577175	34579800	3	2500	0.0833333333333333
chr9	34585900	34593525	3	4750	0.658959537572254
chr9	35029050	35030375	3	1225	0.166666666666667
chr9	35110250	35117600	3	5850	0.636363636363636
chr9	36985775	36987950	3	1875	0.307692307692308
chr9	38063375	38070400	3	6550	0.155251141552511
chr9	79073700	79078225	3	3900	0.377358490566038
chr9	91924575	91935025	3	8625	0.47098976109215
chr9	96927775	96932500	3	4500	0.157894736842105
chr9	98266475	98280175	3	13300	0.105263157894737
chr9	101469100	101472100	3	2725	0.210526315789474
chr9	101982075	101986325	3	3750	0.227642276422764
chr9	104170575	104171900	3	1050	0.529411764705882
chr9	108004425	108009525	3	4025	0.540540540540541
chr9	109682925	109684100	3	1000	0.384615384615385
chr9	112259600	112262650	3	2550	0.38961038961039
chr9	118915175	118920050	3	4750	0.0451127819548872
chr9	124989125	124991550	3	2000	0.392857142857143
chr9	126689925	126693050	3	2450	0.657894736842105
chr9	127265500	127267675	3	1550	0.622222222222222
chr9	130659375	130662500	3	2525	0.466666666666667
chr9	130828625	130832050	3	3250	0.125
chr9	131935925	131942000	3	5900	0.123456790123457
chr9	132221525	132223700	3	1800	0.363636363636364
chr9	135543600	135549075	3	4800	0.203389830508475
chr9	136293125	136295350	3	2050	0.13953488372093
chr9	136930675	136934450	3	3625	0.107142857142857
chr9	139135650	139138125	3	2200	0.2
chr9	139481750	139483275	3	1250	0.384615384615385
chr9	140444475	140447350	3	2400	0.5
chr9	140498900	140501750	3	2500	0.252873563218391
chr9	140771725	140773725	3	1700	0.259259259259259
chrX	1570225	1573225	3	2425	0.482758620689655
chrX	2501125	2503300	3	1950	0.424242424242424
chrX	2879100	2882400	3	2825	0.666666666666667
chrX	9982100	9985900	3	3600	0.107142857142857
chrX	10583825	10589050	3	5025	0.545454545454545
chrX	16199900	16202275	3	1925	0.417910447761194
chrX	37207925	37210300	3	2250	0.0882352941176471
chrX	39863700	39874900	3	9650	0.328690807799443
chrX	44809725	44814450	3	4275	0.13953488372093
chrX	45626900	45630700	3	3300	0.252631578947368
chrX	48897025	48901875	3	4150	0.24
chrX	62972375	62975825	3	3350	0.037037037037037
chrX	68835100	68840350	3	5025	0.1
chrX	70502550	70506725	3	3950	0.0769230769230769
chrX	71524450	71529550	3	4550	0.229299363057325
chrX	86936300	86938750	3	1725	0.545454545454545
chrX	102997050	103001775	3	4350	0.121212121212121
chrX	107973225	107981400	3	6825	0.365019011406844
chrX	113815800	113820400	3	3525	0.607843137254902
chrX	118985450	118987700	3	2100	0.106666666666667
chrX	119133275	119135750	3	1900	0.491803278688525
chrX	119384075	119386600	3	2325	0.102564102564103
chrX	129242950	129245650	3	2475	0.388888888888889
chrX	130201350	130203350	3	1750	0.380952380952381
chrX	138284225	138288675	3	4125	0.203703703703704
chrX	139583325	139590700	3	7150	0.0363636363636364
chrX	149105575	149109100	3	2575	0.673684210526316
chrX	150150850	150154400	3	3000	0.305084745762712
