# Supplementary material for: Large organized chromatin lysine domains help distinguish primitive from differentiated cell populations
Source: Nat Commun. 2021 Jan 21;12:499. doi: 10.1038/s41467-020-20830-9 (PMC7820432; doi:10.1038/s41467-020-20830-9)
Supplement: Supplementary file 3 — Supplementary Software [file 41467_2020_20830_MOESM3_ESM.zip › E012-H3K9me3_LOCKS.bed]

chr1	2606875	2771600	69	69275	17.0916030534351
chr1	2771800	2853000	69	61200	2.17391304347826
chr1	49515775	49619025	69	34850	22.875
chr1	49620900	49717550	69	27000	24.5555555555556
chr1	49717925	49825725	69	29250	28.3076923076923
chr1	49827750	49903375	69	31200	8
chr1	49903950	49988100	69	44650	8.4
chr1	49988500	50074350	69	46375	17.9393939393939
chr1	50074600	50158875	69	40100	16.625
chr1	50159425	50244500	69	38850	11.047619047619
chr1	50244600	50329725	69	36925	13.2682926829268
chr1	50329925	50442400	69	39125	32.6363636363636
chr1	142535350	142630300	69	53725	6.72
chr1	143382975	143471100	69	37450	23.1818181818182
chr1	149011075	149148875	69	27800	39.9
chr1	152166250	152277650	69	45350	27.2173913043478
chr1	152279650	152367400	69	59350	11.0769230769231
chr1	152367450	152483625	69	73925	8.58333333333333
chr1	152590075	152683800	69	65450	6
chr1	152684100	152791600	69	75675	7.05882352941176
chr1	227709975	227861525	69	77700	44.4137931034483
chr1	247859900	248005200	69	28125	39.3333333333333
chr1	248014550	248127750	69	45975	18.1666666666667
chr1	248128475	248212100	69	50750	5.47058823529412
chr1	248212250	248309425	69	59950	5.74736842105263
chr1	248309675	248401425	69	60400	6.7012987012987
chr1	248401625	248488850	69	48775	11.5675675675676
chr1	248489000	248582450	69	63925	5.66666666666667
chr1	248739575	248849900	69	50850	29.2941176470588
chr10	37178825	37270850	69	34350	17.0666666666667
chr10	37272175	37356775	69	38800	23.75
chr10	37482700	37586150	69	42625	12.2857142857143
chr10	37586375	37670925	69	52500	13.2173913043478
chr10	37671125	37745125	69	45000	5.79310344827586
chr10	37745225	37821550	69	40300	7.48148148148148
chr10	37821775	37907500	69	45675	17.84
chr10	37907975	38004900	69	59750	11.6756756756757
chr10	38005450	38099500	69	56450	5.7752808988764
chr10	38099800	38203150	69	60200	25.5238095238095
chr10	38334175	38428350	69	61300	14.4705882352941
chr10	38428725	38517875	69	61900	7.37254901960784
chr10	38709350	39043175	69	99725	41.4
chr10	42354850	42659250	69	185775	17.7854077253219
chr10	42766725	42903000	69	80550	37.7272727272727
chr10	42903600	42993500	69	55775	12
chr10	135221525	135331500	69	59350	27.9
chr10	135331625	135477825	69	72475	38.7857142857143
chr11	48174400	48289400	69	42175	47.6
chr11	48290025	48402700	69	66325	18.1
chr11	48403450	48513950	69	32150	16.7777777777778
chr11	48514000	48616025	69	39175	14.0625
chr11	48616250	48724775	69	68600	5.38823529411765
chr11	48724925	48967700	69	169850	23.8620689655172
chr11	48968250	49093800	69	27650	31.75
chr11	49093975	49184175	69	31850	23.36
chr11	49520600	49669300	69	25950	45.7966101694915
chr11	49669700	49811125	69	34850	25.2
chr11	49811275	49932500	69	31975	28.6
chr11	49933250	50032100	69	47425	15.9130434782609
chr11	50032300	50144075	69	62025	7.47787610619469
chr11	50144250	50246325	69	64425	14.6666666666667
chr11	50323575	50753150	69	390725	5.26315789473684
chr11	50753275	51414300	69	182450	39.1466346153846
chr11	51414675	51509075	69	36625	10.3
chr11	54794075	55051475	69	210700	11.7647058823529
chr11	55051875	55159100	69	63475	7.11764705882353
chr11	55159675	55255425	69	56475	8.6
chr11	55255825	55375600	69	71600	11.8095238095238
chr11	55378650	55493225	69	37675	25.6521739130435
chr11	55493575	55586650	69	57475	16.8571428571429
chr11	58447350	58541300	69	34150	23.7142857142857
chr12	34197675	34297750	69	42975	25.55
chr12	34298025	34394875	69	69700	4.12903225806452
chr12	34395075	34835800	69	387100	18
chr12	37857575	37957425	69	37250	24.4761904761905
chr12	37957750	38129400	69	134025	5.18918918918919
chr12	38130875	38498525	69	312600	11.4166666666667
chr12	38498600	38595550	69	74450	4.14285714285714
chr12	38595700	38690700	69	50200	9.12195121951219
chr12	133462300	133602775	69	91775	39.7575757575758
chr12	133603625	133819600	69	186650	1.14893617021277
chr13	19251625	19367500	69	28000	24.2
chr13	19367675	19483450	69	33525	37.1428571428571
chr13	19483875	19611550	69	96975	6.23076923076923
chr13	19612000	19742475	69	106200	17.7777777777778
chr13	19742600	19861025	69	63350	28
chr13	19861700	19950625	69	54125	4.21428571428571
chr13	20025000	20156100	69	29700	21.8823529411765
chr14	19000050	19119175	69	83300	17.5862068965517
chr14	20193950	20280100	69	64400	3.68421052631579
chr14	20280525	20377350	69	69025	5.52173913043478
chr14	20377525	20455900	69	45650	9.79310344827586
chr14	20456075	20543375	69	56425	10.2083333333333
chr14	20543650	20642025	69	47000	13.7692307692308
chr14	20643025	20748700	69	55075	27.1578947368421
chr14	105983550	106125450	69	45775	22.6486486486486
chr14	106125625	106250850	69	49350	24
chr14	106251400	106376600	69	104900	3.70588235294118
chr14	106376850	106482375	69	70375	7.18181818181818
chr14	106483025	106598375	69	74350	12.25
chr14	106599200	106683775	69	53700	5.89189189189189
chr14	106684325	106787075	69	76225	3.24409448818898
chr14	106787750	106907175	69	69775	32
chr14	106907375	107024650	69	97550	2.875
chr14	107024950	107121000	69	75200	7.45454545454545
chr14	107121100	107237250	69	89875	4.5
chr15	19999950	20119425	69	58400	17.9047619047619
chr15	20392300	20482625	69	64700	5.27777777777778
chr15	20483650	20596525	69	73625	18.3703703703704
chr15	22297150	22396675	69	48200	14.1379310344828
chr15	22397375	22511575	69	86300	12.1176470588235
chr15	23684725	23860825	69	33300	42.8888888888889
chr15	23861800	23987325	69	28825	30.3636363636364
chr15	23988900	24087850	69	34875	18.2962962962963
chr15	24088600	24242675	69	27550	33.25
chr15	24811525	24948875	69	32800	44.3636363636364
chr15	24953350	25084950	69	29550	23.4285714285714
chr15	25085575	25208575	69	28425	26.6206896551724
chr15	25208900	25342250	69	74850	12.48
chr15	25342600	25533675	69	98925	44.5555555555556
chr16	31587575	31678450	69	40825	18.9230769230769
chr16	31739250	31838500	69	64425	7.72413793103448
chr16	32343225	32477775	69	25775	24.7272727272727
chr16	32478500	32656725	69	157025	3.95555555555556
chr16	33341725	33427575	69	51025	17.0588235294118
chr16	33428150	33521950	69	39975	12.2142857142857
chr16	33522000	33628475	69	69525	13.52
chr16	33817100	33966575	69	101900	8.61224489795918
chr16	34173350	34298575	69	95600	3.90909090909091
chr16	34298925	34438300	69	90700	6.92
chr16	34438975	34574025	69	98475	19.2
chr16	34574175	34671500	69	74475	2.07692307692308
chr16	34671700	34790100	69	89775	16.6315789473684
chr16	34790150	35016450	69	190475	10.2307692307692
chr16	35016650	35145725	69	94650	5.44
chr16	46385775	46503975	69	66475	21.5757575757576
chr17	21728525	21852750	69	64650	27.3913043478261
chr17	21855325	21944200	69	48025	8
chr17	21944275	22058825	69	74050	10.75
chr17	22059125	22140475	69	41575	5.11111111111111
chr17	25262950	25380650	69	77800	10.6818181818182
chr17	25380950	25477450	69	51175	26.64
chr18	14897100	14978100	69	53075	10
chr18	69014825	69170500	69	23125	39.2173913043478
chr18	69170725	69287550	69	28575	21.125
chr18	69288700	69418425	69	25750	21.8888888888889
chr18	69418575	69645450	69	31400	39.1666666666667
chr18	69806975	70023725	69	24950	35.0434782608696
chr18	70023900	70152725	69	28375	24.4444444444444
chr19	6788675	6917525	69	46175	35.6666666666667
chr19	6917800	7001500	69	55750	4.22222222222222
chr19	8879375	9015750	69	87325	44.4375
chr19	9252400	9351375	69	54575	32.4166666666667
chr19	9351675	9472650	69	87000	9.72413793103448
chr19	9473025	9611775	69	99125	22.6808510638298
chr19	9612350	9871925	69	96300	21.9047619047619
chr19	11781125	11953050	69	58025	31.2
chr19	11953425	12130675	69	77000	26
chr19	12289075	12371375	69	56300	3.23809523809524
chr19	12449750	12583050	69	53975	39.6842105263158
chr19	14902850	15016000	69	31775	22.8
chr19	15583750	15680200	69	38250	23.0810810810811
chr19	15680425	15778925	69	58900	12.2857142857143
chr19	15779525	15884925	69	72975	7.23076923076923
chr19	15885050	15976925	69	59175	3.25
chr19	15977375	16068950	69	62500	3.92727272727273
chr19	19895650	20009900	69	51825	29.2
chr19	20010225	20151100	69	50600	47.2413793103448
chr19	20689275	20814225	69	50425	42.5882352941176
chr19	20814775	20980000	69	43750	45.25
chr19	20980325	21142650	69	96075	21
chr19	21388150	21573825	69	67925	38.88
chr19	21581275	21714500	69	48150	39.65
chr19	21715075	21845650	69	35650	30.5263157894737
chr19	21848375	21987750	69	34325	28.96
chr19	21987825	22128300	69	82375	42.48
chr19	22128550	22233375	69	70225	5.64705882352941
chr19	22233425	22318775	69	58125	7.2
chr19	22318825	22408275	69	55275	12.2424242424242
chr19	22408375	22497500	69	64550	5.42857142857143
chr19	22497775	22614750	69	71925	19.375
chr19	22615625	22736075	69	101825	1.77777777777778
chr19	22736175	22855075	69	71475	9.06666666666667
chr19	22861500	22957425	69	64550	4
chr19	22957825	23055825	69	73400	9.7
chr19	23056000	23155400	69	66975	10.0952380952381
chr19	23156150	23237650	69	56225	2.66666666666667
chr19	23237975	23368175	69	58025	44.2222222222222
chr19	23368250	23564750	69	84325	31.1086956521739
chr19	23600850	23701925	69	44375	25.1578947368421
chr19	23702925	23794075	69	54475	5.78571428571429
chr19	23918575	24047450	69	54900	38.2352941176471
chr19	24047650	24137700	69	49325	6.52173913043478
chr19	24256275	24443600	69	122775	42.9166666666667
chr19	27731800	27990050	69	216050	13.0588235294118
chr19	27990575	28269825	69	225650	37.8461538461538
chr19	28293125	28399950	69	54875	33.3333333333333
chr19	37100775	37229825	69	84550	8.66666666666667
chr19	37230600	37348100	69	76525	15.6129032258065
chr19	37348425	37456575	69	80300	3.15384615384615
chr19	37457025	37561175	69	66475	4
chr19	37561500	37683375	69	81875	21.0434782608696
chr19	37828000	37979175	69	97250	14.126582278481
chr19	37979725	38118600	69	81000	24.72
chr19	44812575	44947450	69	56375	38.8
chr19	52296100	52459725	69	105050	17.2142857142857
chr19	52460000	52591650	69	88550	9.02325581395349
chr19	52774625	52930500	69	86275	42.7619047619048
chr19	53612200	53776525	69	68050	43.8857142857143
chr19	55003875	55108150	69	55025	15.6842105263158
chr19	55108550	55197000	69	51200	9.10344827586207
chr19	55198625	55311450	69	53850	41.7
chr19	56214450	56304150	69	49000	7.09677419354839
chr19	56304575	56406350	69	71025	6.59259259259259
chr19	56406750	56489425	69	57525	2.50980392156863
chr19	56489675	56562650	69	45675	5.71428571428571
chr19	56843400	56985100	69	87600	37.7037037037037
chr19	56985350	57104125	69	91250	2.20689655172414
chr19	57104175	57215650	69	84200	6.91666666666667
chr19	57215850	57311850	69	69250	6.19047619047619
chr19	57312250	57428525	69	95575	3
chr19	57428575	57516200	69	68750	1.2
chr19	57517225	57610650	69	69125	2.38461538461538
chr19	57610750	57700325	69	47700	16.8
chr19	57884125	58202550	69	105450	44.112676056338
chr19	58379350	58544850	69	84225	42.0281690140845
chr19	58546225	58680950	69	96750	5.76470588235294
chr20	26182425	26318700	69	44550	48.2777777777778
chr20	29419775	29516800	69	31325	22.2222222222222
chr20	29516850	29626375	69	39575	22.8275862068966
chr20	29626550	29909250	69	102400	9.38449490994518
chr20	29909875	29995700	69	56650	12.05
chr20	54296825	54410525	69	38800	44.1379310344828
chr20	54410625	54504800	69	53300	9.03703703703704
chr20	54505025	54593025	69	63275	3.0952380952381
chr20	54593325	54689500	69	68225	20.9473684210526
chr20	54689825	54773150	69	57900	2.55555555555556
chr20	54773375	54863400	69	54425	4.84210526315789
chr21	9411150	9486075	69	57900	2.95652173913043
chr21	9486125	9572075	69	58225	4.69230769230769
chr21	9825375	9943800	69	93650	7.68
chr21	9943900	10086750	69	40875	47.1395348837209
chr21	10366475	10446975	69	38425	6.55555555555556
chr21	10447875	10533125	69	28725	15.8
chr21	10533500	10613400	69	37600	10.8181818181818
chr21	10613550	10894125	69	195300	15.952380952381
chr21	10894300	10990075	69	72750	5.48387096774194
chr21	10991200	11153325	69	140625	7.47826086956522
chr21	15035750	15175400	69	37075	45.8888888888889
chr22	16661925	17062725	69	47275	41.8620689655172
chr22	17063450	17184075	69	28175	41.7647058823529
chr22	47562800	47699175	69	86550	18.9130434782609
chr22	47699300	47847250	69	118400	5.57142857142857
chr22	47847525	47937400	69	61825	5
chr22	47937600	48081450	69	55200	31.5
chr22	48254225	48356925	69	31625	18.972972972973
chr3	75679900	75782725	69	71825	6.81818181818182
chr3	90304700	90493550	69	129850	23.3333333333333
chr3	93504825	93624500	69	49950	19.1428571428571
chr4	10000	192425	69	130750	16.8
chr4	192675	294600	69	77550	4.81481481481481
chr4	295725	404100	69	66550	17.6428571428571
chr4	48985300	49070625	69	41150	37.6190476190476
chr4	49076025	49236675	69	80075	36.2
chr4	190444975	190624600	69	139525	20.0363636363636
chr4	190756800	190880725	69	40975	37.9487179487179
chr5	45777575	45890800	69	34900	32.695652173913
chr5	45890975	46152075	69	226500	6.11764705882353
chr5	49405650	49597400	69	116100	34
chr5	140474825	140651100	69	52950	29.4
chr5	140651425	140776825	69	62225	18.5454545454545
chr5	150203450	150334075	69	59950	43.6666666666667
chr5	178298200	178431425	69	93575	19.04
chr5	178431875	178549600	69	81600	6.90909090909091
chr6	57419175	57551750	69	28175	40.2608695652174
chr6	58506375	58631425	69	38725	30
chr6	58632150	58749075	69	37025	15.8095238095238
chr7	4360450	4472000	69	33700	28.4516129032258
chr7	56174725	56259250	69	53075	12.2105263157895
chr7	56259425	56362775	69	78675	3.58620689655172
chr7	56363450	56503950	69	34500	38.3333333333333
chr7	56504200	56618300	69	89550	6.02564102564103
chr7	56618350	56716775	69	66200	7.80952380952381
chr7	57168725	57298200	69	92075	25.7272727272727
chr7	57298325	57428100	69	110950	1.14864864864865
chr7	57428425	57531425	69	83200	2
chr7	57531675	57622600	69	53875	12.0952380952381
chr7	57695525	57810375	69	50550	36.1904761904762
chr7	61737625	61975275	69	141675	26.4242424242424
chr7	61975575	62369225	69	354725	4.86666666666667
chr7	62372575	62574700	69	171600	7.86363636363636
chr7	62574925	62656825	69	52050	15.0769230769231
chr7	63204650	63363375	69	55925	40
chr7	63363425	63447175	69	57225	2.7906976744186
chr7	63447425	63553750	69	74450	13.6923076923077
chr7	63553975	63660775	69	74925	9.5
chr7	63660975	63750800	69	68450	1.8
chr7	63750975	63859575	69	87100	2.69230769230769
chr7	63859750	63929650	69	39125	5.88235294117647
chr7	63929875	64046850	69	58575	28.4444444444444
chr7	64139575	64240675	69	39825	26.8125
chr7	152996175	153132400	69	39475	29.7037037037037
chr7	153132975	153244750	69	34925	11.5555555555556
chr7	153245050	153355150	69	39425	18.5555555555556
chr7	157231850	157355775	69	36525	13
chr7	157356350	157435400	69	34175	8.68965517241379
chr7	157435550	157545475	69	37825	12.4166666666667
chr7	157545950	157637050	69	50350	8
chr7	157637125	157715750	69	44425	11.0588235294118
chr7	157715950	157802025	69	50350	7.82608695652174
chr7	157802550	157939200	69	103750	5.22222222222222
chr7	157939450	158048250	69	85625	2.1025641025641
chr7	158048500	158169200	69	92900	6.47619047619048
chr7	158170300	158259325	69	46675	19.2631578947368
chr7	158260375	158346175	69	37400	10
chr7	158952400	159033975	69	42275	9.23809523809524
chr7	159035100	159117125	69	41000	27.6842105263158
chr8	43020450	43128800	69	44250	30.952380952381
chr8	43129025	43223750	69	52175	10.7111111111111
chr8	43224575	43330650	69	63450	6.25925925925926
chr8	43331250	43806175	69	421925	17.3793103448276
chr8	46839475	47193800	69	307500	15.1034482758621
chr8	47194100	47511475	69	292700	2.06451612903226
chr8	47511550	47629475	69	81825	8.51724137931035
chr8	47629900	47784100	69	104200	11.7931034482759
chr8	47784675	47926075	69	102300	4.11764705882353
chr8	47926275	48022175	69	45000	13.7254901960784
chr8	48023150	48130400	69	42275	23.6666666666667
chr8	145873925	146192600	69	76025	48.6
chr9	68298225	68427475	69	47200	42.3478260869565
chr9	99450575	99601725	69	69775	30.4615384615385
chr9	125256825	125392350	69	35450	27.7857142857143
chr9	125392650	125486025	69	39075	21.6153846153846
chrX	57959700	58081775	69	44250	17.6842105263158
chrX	58081975	58184925	69	67350	7.11764705882353
chrX	58185350	58251450	69	47500	4.9
chrX	58251525	58398550	69	133150	3.8
chrX	61681950	61824900	69	96525	25.4117647058824
chrX	61825050	61955950	69	111025	2.27586206896552
chrX	61956100	62066650	69	78225	18.96
chrX	62066725	62190950	69	37975	23.125
chrX	62191125	62292875	69	34725	23.5
chrX	81105875	81358025	69	29650	46.8695652173913
chrX	143565025	143776575	69	25850	44.7058823529412
chrX	155087125	155214325	69	33125	31.125
chr10	38518150	38632575	68	30950	25.2941176470588
chr1	152791775	152916275	67	36600	41.76
chr17	21194775	21351825	66	67325	16.6468085106383
chr10	37358000	37467625	65	33175	34.1818181818182
chr15	20120175	20267775	65	39200	39.1384615384615
chrX	58398625	58565775	65	117400	12.2307692307692
chr1	2853100	2944100	64	53725	13.2631578947368
chr11	58542325	58685950	64	34575	32.2093023255814
chr7	56717325	56808250	64	59550	14.7058823529412
chr9	68427750	68514250	62	38050	16.4285714285714
chr10	38203725	38292700	61	48550	17.4285714285714
chr11	55586950	55691325	61	35600	18.3076923076923
chr5	140124625	140290250	61	42300	29.0833333333333
chr6	281150	381325	61	29525	19.375
chr7	57810550	57888075	61	43050	5.3
chr1	143471375	143544600	60	34900	10.1111111111111
chr1	142781000	142866975	59	39850	17.4545454545455
chr17	22140850	22262950	59	88475	14.2105263157895
chr9	115738600	115825550	59	55025	10.5405405405405
chr15	24243850	24344500	58	31150	19.1818181818182
chr19	12130775	12265725	58	66775	30.6363636363636
chr19	58682025	58850225	58	91700	23.0547945205479
chr21	9645650	9733750	57	36575	19
chr7	64047325	64120225	56	46400	10.1739130434783
chr1	143119375	143205450	55	26575	27.4074074074074
chr15	22512175	22589750	55	60150	3.82608695652174
chr19	24137775	24207250	55	38750	8.91666666666667
chr2	132967225	133046525	55	46025	7.54098360655738
chr3	75782925	75914950	55	43425	29.037037037037
chr16	46504025	46569450	54	30525	13.027027027027
chr21	15176175	15281950	54	23950	22.1481481481481
chr11	51511275	51593375	53	42375	11.7714285714286
chr1	247089375	247248300	51	75725	21.8518518518519
chr5	49597700	49672675	51	29500	19.1578947368421
chr19	44324300	44423875	49	60550	13.1351351351351
chr17	21471700	21566600	48	31400	15.7948717948718
chr19	16069175	16132175	47	40400	10.4615384615385
chr22	17184625	17247475	47	21825	10.8
chr7	57915025	58054275	47	111900	4.56140350877193
chr7	57623850	57670200	46	26050	4
chr1	152483950	152555525	44	55050	3.875
chr19	52932175	52992675	44	43025	5.82352941176471
chr2	92248825	92325000	44	39150	14.4
chr5	46152575	46405675	44	222425	3.4
chr11	50246875	50302875	42	31350	5.47368421052632
chr6	61880175	61962800	42	63625	10.25
chr16	35146125	35285800	40	113000	2.91666666666667
chr19	36978075	37061650	40	59925	9.47826086956522
chr13	19951375	19993625	39	15750	5.3
chr9	125486150	125536325	38	21575	7.73170731707317
chr1	248850050	248908175	37	43250	3.48837209302326
chr17	25477625	25546475	37	40475	7.18181818181818
chr2	91913375	91961500	37	17950	5.81818181818182
chr20	29995950	30042575	37	25500	4.8
chr19	38276475	38327800	36	26300	5.73913043478261
chr16	32817050	32857700	35	18150	6.36363636363636
chr1	142630575	142679850	34	34750	7.58333333333333
chr15	21901250	21941825	34	29400	2.92857142857143
chr4	3573025	3639225	34	45625	2.89411764705882
chr14	107237950	107288700	33	38150	7.76923076923077
chr4	190625075	190684525	33	49625	1.61616161616162
chr1	249062150	249099075	32	23450	4.34782608695652
chr19	9016000	9097225	32	62950	2.3969465648855
chr19	52591750	52641500	31	41575	4.83720930232558
chr2	95414525	95456075	31	28725	2.88372093023256
chr15	20847325	20878350	30	21450	4
chr19	44948075	45005675	30	45225	3.6734693877551
chr16	31900775	31961175	29	39025	5.27472527472527
chr19	37714050	37752100	29	25950	4.21428571428571
chr6	161001600	161032550	29	13400	6.31578947368421
chr18	15380425	15410750	27	20200	5.14285714285714
chr21	9572150	9595450	27	14850	3.21212121212121
chr7	61054225	61100550	27	27175	4.9375
chr7	62657275	62694775	27	23425	4.64516129032258
chr19	2826350	2879825	26	32425	3.92857142857143
chr20	54863475	54893775	26	19300	3.15254237288136
chr19	50544525	50577100	25	18825	3.53846153846154
chr19	8824100	8849525	24	13925	4
chr4	190907000	190944275	24	21325	2.82051282051282
chr16	3335525	3374650	22	32200	2.28571428571429
chr1	247293600	247332850	21	32925	0.923076923076923
chr2	173376050	173417975	21	22075	2.47368421052632
chr16	31842025	31867050	20	16575	2.27272727272727
chr11	2646425	2685225	19	30900	2.45454545454545
chr4	404325	466800	19	58325	1.28301886792453
chr14	19454600	19472575	18	11100	1.89473684210526
chr15	20596650	20616800	18	15175	1.61538461538462
chr19	12621975	12656800	18	26450	2.0952380952381
chr19	12371500	12396425	17	19975	1.75
chr3	44750200	44781300	17	26550	1.29032258064516
chr5	179674225	179704675	17	25100	1.67857142857143
chr16	33966925	34022925	16	42725	0.624113475177305
chr7	6704100	6745100	16	35175	1.49565217391304
chr10	42996150	43021625	15	21775	1.22222222222222
chr16	10498025	10513125	14	12025	0.909090909090909
chr19	7075400	7098400	14	19950	1.21739130434783
chr19	20207550	20240550	14	29675	0.9
chr19	55312375	55333600	14	17000	0.904761904761905
chr16	68578400	68614575	13	32175	1.11111111111111
chr19	35239325	35258300	13	14800	1.2156862745098
chr19	52649175	52666550	13	14850	0.75
chr21	11154000	11188250	13	29525	0.425
chr5	178129900	178150400	13	17100	0.981818181818182
chr9	141006525	141020725	13	11325	1
chr10	132067675	132089300	12	18650	0.810810810810811
chr12	34836175	34856675	12	16550	1.08333333333333
chr19	44749500	44761550	12	8850	1.07692307692308
chr6	122815625	122827800	12	9825	0.735294117647059
chr7	62826650	62839075	12	9325	0.806451612903226
chr7	64435325	64462775	12	25575	0.248704663212435
chr8	186300	203150	12	14500	0.761904761904762
chr17	21035875	21044775	11	7150	0.7
chr19	23834550	23856400	11	16975	0.877005347593583
chr8	146193300	146211325	11	15725	0.642857142857143
chr10	44010525	44022600	10	10700	0.814814814814815
chr10	132094300	132107500	10	10850	0.5
chr17	16519875	16532350	10	10575	0.607142857142857
chr21	14338150	14369525	10	28050	0.777777777777778
chr6	169873175	169883950	10	8975	0.504347826086956
chr8	143724800	143732850	10	6125	0.72
chr9	44871050	44883275	10	10525	0.423529411764706
chr9	138534900	138546425	10	9850	0.571428571428571
chr19	24448600	24578500	9	123800	0.313559322033898
chr2	31910975	31925175	9	12375	0.607142857142857
chr2	95802275	95821450	9	16975	0.477611940298507
chr2	216071800	216078650	9	5200	0.580645161290323
chr8	58278875	58287725	9	7425	0.612244897959184
chr1	167284700	167294225	8	8575	0.424242424242424
chr12	40873050	40880325	8	6475	0.5
chr12	47248825	47254625	8	5025	0.32
chr15	26550275	26557950	8	6425	0.451612903225806
chr18	77648625	77661375	8	11725	0.461538461538462
chr19	44461800	44482525	8	19800	0.465116279069767
chr1	42968125	42979650	7	10725	0.178082191780822
chr1	240141225	240150125	7	7825	0.292682926829268
chr11	123658575	123664250	7	5150	0.292682926829268
chr12	32121750	32139125	7	15900	0.171821305841924
chr16	3426450	3439550	7	10625	0.366782006920415
chr17	55101475	55107250	7	4900	0.333333333333333
chr18	49157225	49163925	7	5950	0.216666666666667
chr2	106605000	106612800	7	6650	0.340425531914894
chr3	128637275	128646300	7	8225	0.222222222222222
chr4	33592775	33600725	7	7025	0.333333333333333
chr5	44792200	44796875	7	4150	0.244897959183673
chr5	140797125	140809150	7	11100	0.352941176470588
chr9	66832900	66853475	7	18625	0.342857142857143
chr19	53451200	53464500	6	12275	0.16
chr3	44632175	44639550	6	7050	0.111111111111111
chr6	57191975	57199775	6	7200	0.142857142857143
chr1	45353325	45358125	5	4450	0.10752688172043
chr1	185547275	185556100	5	8525	0.0810810810810811
chr10	55349675	55353450	5	3450	0.125
chr19	36880325	36889825	5	9075	0.0919540229885057
chr3	13941100	13948875	5	7325	0.0993788819875776
chr4	49512200	49520075	5	7525	0.0888888888888889
chr4	49633150	49660150	5	25925	0.0927835051546392
chr4	87569450	87575200	5	5375	0.10752688172043
chr11	3376200	3391175	4	14325	0.0560747663551402
chr15	80205225	80214925	4	9375	0.0524017467248908
chr19	14824700	14833675	4	8725	0.0555555555555556
chr1	40920300	40937075	3	16600	0.0131147540983607
chr10	39076500	39155025	2	78425	0.00255020720433535
chr6	62189100	62230675	2	41525	0.00240818783865141
