# Supplementary material for: Large organized chromatin lysine domains help distinguish primitive from differentiated cell populations
Source: Nat Commun. 2021 Jan 21;12:499. doi: 10.1038/s41467-020-20830-9 (PMC7820432; doi:10.1038/s41467-020-20830-9)
Supplement: Supplementary file 3 — Supplementary Software [file 41467_2020_20830_MOESM3_ESM.zip › E012-H3K27ac_LOCKS.bed]

chr1	8403150	8779100	74	75925	37.4426229508197
chr1	10434350	10853725	74	71700	58
chr1	54276925	54943200	74	91500	63
chr10	80665575	81028075	74	96050	50.2
chr11	44541325	44966850	74	71650	61.6744186046512
chr11	63729000	64123275	74	75275	31.2982456140351
chr11	64455675	65079250	74	77600	54.9821428571429
chr11	124961425	125463825	74	79650	42.1428571428571
chr12	6554150	7126525	74	115975	47.9473684210526
chr16	30345725	31142700	74	90800	41.8245614035088
chr16	49496975	49892100	74	71725	50.5454545454545
chr16	84859975	85497325	74	58225	56.448275862069
chr17	26876225	27484400	74	90925	51.1428571428571
chr17	36452650	37029150	74	83450	56.4444444444444
chr17	78905375	79487025	74	90000	52.1860465116279
chr3	128833575	129410225	74	73675	55.4074074074074
chr4	77354225	77998525	74	88450	53.1764705882353
chr6	2747000	3357750	74	78900	48.1052631578947
chr9	131217875	131971875	74	79400	57.0625
chr9	138776125	139443825	74	79625	56.9638554216867
chr9	139444025	140025025	74	77975	49.1875
chr1	155803625	156265600	73	85225	48.32
chr15	74415000	75018775	72	69325	59.7666666666667
chr2	220024700	220527775	72	66150	45.5172413793103
chr17	55501975	55743925	70	79475	19.2432432432432
chr11	62239600	62694075	69	105225	57.76
chr9	130461375	130773775	68	53650	26.7741935483871
chr3	63833925	64487825	67	64475	51.4166666666667
chr16	377425	791575	66	61025	58.1463414634146
chr1	149967625	150615200	65	82150	43.0769230769231
chr11	95436325	96144575	65	51075	50.7643312101911
chr11	12694975	13034600	64	67725	56.3448275862069
chr11	206525	642775	63	52900	57.2820512820513
chr16	89356125	89690450	63	54525	53.3448275862069
chr19	58311000	59087700	63	69275	40.78
chr22	39484050	39930900	63	66400	42.3529411764706
chr11	65081800	65555725	61	96850	55.8352941176471
chr1	164484775	164757350	60	53825	44.2666666666667
chr1	208202575	208548275	60	47525	43.9473684210526
chr8	144221425	144816450	60	46225	52.8
chr1	27560475	28016700	59	113250	29.4319526627219
chr1	159819075	160397925	59	86675	44.7462686567164
chr1	16010225	16564425	57	68525	44.2197802197802
chr11	67028800	67398900	57	56400	43.1666666666667
chr17	48105200	48382600	57	46025	43.8947368421053
chr17	17566925	17876775	56	75300	18.7826086956522
chr21	46647925	46976150	56	50125	48.5833333333333
chr3	50125900	50426300	56	80325	28.95
chr16	85506325	85834400	55	68425	42.5909090909091
chr19	1205025	1508250	55	66775	48.8
chr3	112798150	113031725	55	77775	34.8484848484849
chr11	2696225	3022450	54	43725	43.1304347826087
chr2	121467025	121709400	54	64150	35.1020408163265
chr6	25962400	26332200	54	92575	46.6122448979592
chr11	693125	955900	53	58550	38.2105263157895
chr11	113919525	114131650	52	66425	35.5789473684211
chr8	128806075	129000225	52	42800	46.7407407407407
chr1	1978425	2262750	51	67075	44.7586206896552
chr1	113044625	113570675	51	42600	43.5774647887324
chr12	49108675	49526250	51	59700	40.7959183673469
chr12	120523950	120976525	51	63475	46.8571428571429
chr17	7034250	7389850	51	73225	31.4871794871795
chr17	55834175	56033750	51	58850	27.5
chr17	79789900	80080200	51	52100	37.7692307692308
chr22	29278625	29451675	51	53325	46.25
chr11	65989875	66411875	50	57900	32.2647058823529
chr11	125890225	126238475	50	59400	39.4166666666667
chr1	64127700	64417175	48	45100	42
chr17	48423000	48842300	48	43400	32.7878787878788
chr9	136679725	136891900	48	48700	29.5058823529412
chr12	56302750	56754925	47	64450	24.3714285714286
chr15	66909550	67224975	47	46825	32.75
chr17	75251175	75552800	47	77800	43.6595744680851
chr2	145088725	145283025	46	57000	37.2
chr20	10395825	10774900	46	55850	42.7323943661972
chr22	36634775	36945100	46	59150	36.525
chr7	150642275	150841200	46	45725	33.44
chr9	132080450	132269550	46	54225	15.6575342465753
chr12	124853850	125054175	45	53375	22.2727272727273
chr17	1297050	1683550	45	45075	43.0909090909091
chr5	123909200	124143275	45	60575	36.2105263157895
chr2	240103900	240252175	44	37525	20.8421052631579
chr14	77371025	77648625	43	59750	40.2
chr17	1899375	2143425	43	33200	42.375
chr22	42610750	42840925	43	32075	37.7169811320755
chr1	43123550	43587050	42	55900	39.1096774193548
chr10	80015350	80327050	42	38650	40.4285714285714
chr15	99190000	99447000	42	51125	25
chr8	145514200	145755525	42	46450	29.2903225806452
chr14	99930750	100151175	41	55550	32.3157894736842
chr17	73388700	73718050	41	40625	38
chr22	46645775	46986475	41	33950	40.3076923076923
chr11	46224000	46414575	40	42925	25.7547169811321
chr15	65518650	65716050	40	45975	28.2068965517241
chr15	67305975	67471475	40	42450	25.1578947368421
chr1	39547100	39738600	39	50225	22.8666666666667
chr3	185358150	185544275	39	37050	36.8307692307692
chr8	38205050	38484475	39	47650	35.1428571428571
chr17	46597725	46703600	38	29875	17.469387755102
chr3	171727550	171997300	38	43575	36.0540540540541
chr9	124394850	124549050	38	36400	30.2894736842105
chr19	41076175	41329500	37	41850	33.7826086956522
chr22	38283325	38494625	37	30250	25.2459016393443
chr8	118895825	119139475	37	33200	34.9333333333333
chr11	119438375	119626425	36	37900	24.5
chr7	42105300	42303000	36	53025	25.7808219178082
chr1	94073775	94375675	35	36050	32.8791208791209
chr16	4267350	4477100	35	40550	23.7464788732394
chr18	52981225	53192050	35	33825	30.390243902439
chr19	4327025	4475225	35	35000	31.4653465346535
chr19	41681550	41945925	35	41200	27.8181818181818
chr2	47141150	47316675	35	43975	31.1428571428571
chr2	102313025	102459825	35	25975	29.1333333333333
chr20	35806375	36051450	35	41775	28.0689655172414
chr3	66448850	66552250	35	42875	18.0714285714286
chr4	87922650	88042025	35	33600	23.7297297297297
chr9	127314300	127647100	35	52800	25.6981132075472
chr9	140081625	140215800	35	34075	28.5925925925926
chr14	68968875	69106025	34	31375	24.2105263157895
chr15	77767875	77926925	34	35675	27.6
chr16	11587300	11767650	34	21850	29.8933333333333
chr19	55768900	56001250	34	37450	33.4942528735632
chr5	106792225	106944550	34	23975	33.0666666666667
chr9	82174350	82310375	34	31525	30.6363636363636
chr1	22999525	23203475	33	27600	32.8965517241379
chr1	56898125	57045900	33	35750	31.7931034482759
chr10	126277775	126434075	33	31275	31.1162790697674
chr16	29801200	30135125	33	50175	31.9230769230769
chr17	576400	805700	33	28575	25.1111111111111
chr3	51975100	52162625	33	38550	25.2380952380952
chr3	149245750	149380175	33	30600	28.5416666666667
chr4	140637125	140878200	33	35300	32.1538461538462
chr5	141174850	141304125	33	31275	21.5068493150685
chr6	111914100	112127725	33	25625	30.1111111111111
chr1	157962175	158049075	32	46025	27.7894736842105
chr17	42081700	42346525	32	36200	31.8412698412698
chr19	18385850	18558425	32	43325	22
chr3	11565050	11812625	32	39450	29.3582089552239
chr7	47482575	47632225	32	32250	22.2769230769231
chr1	226828600	226952150	31	35025	21
chr11	56970650	57126825	31	31825	31.3888888888889
chr12	3067425	3288525	31	24750	29.0888888888889
chr3	122666325	122830325	31	32725	22.1007194244604
chr5	139013850	139145525	31	54175	17.8571428571429
chr6	31587250	31870625	31	47600	22.8260869565217
chr6	33659725	33797200	31	27075	27.7446808510638
chr9	84150800	84333125	31	30975	29.6
chr9	137185250	137349075	31	26475	26.983606557377
chr1	160941475	161197200	30	37150	24.0714285714286
chr11	61458925	61612850	30	37650	20.3428571428571
chr17	7451825	7651850	30	39675	28.8148148148148
chr2	42161400	42424025	30	49425	21.6210526315789
chr2	207931950	208123750	30	31925	26.3414634146341
chr2	218766950	218887500	30	20250	25.4285714285714
chr1	9852725	10021325	29	26000	22.8235294117647
chr11	57333575	57568225	29	44725	22.9803921568627
chr17	71151325	71320325	29	24325	24.0540540540541
chr2	66652775	66810050	29	38775	28.8115942028986
chr3	48591725	48755175	29	28250	13.4802259887006
chr8	37549125	37687675	29	32075	15.5833333333333
chr9	129373500	129446150	29	28575	11.4444444444444
chr1	64935375	65012350	28	34900	9.09090909090909
chr12	53569175	53780100	28	45275	18.1333333333333
chr15	40303225	40408250	28	30725	26.24
chr2	206545100	206640375	28	37200	21.3061224489796
chr4	6886050	7024475	28	22500	18.5428571428571
chr1	1239450	1372050	27	41000	14.1788617886179
chr1	9352275	9509350	27	20850	25.2631578947368
chr1	21603700	21677200	27	32250	12.695652173913
chr1	27319525	27482350	27	33350	26.2307692307692
chr1	38454750	38560650	27	27225	15.04
chr1	201597425	201760600	27	46000	26.3661971830986
chr12	54718200	54826925	27	41800	20.955223880597
chr15	93571600	93648875	27	31000	23.96
chr16	2009150	2109050	27	23575	20.8695652173913
chr18	42259050	42419675	27	28100	20.1142857142857
chr2	43357225	43532925	27	31275	26
chr8	30186125	30310550	27	33150	18.2317596566524
chrX	39938250	40036700	27	33250	21.5
chr1	19721750	19813400	26	28800	20.8837209302326
chr1	204223100	204332800	26	24875	23.1304347826087
chr1	205227125	205345500	26	45025	23.4285714285714
chr1	230237175	230322625	26	21275	20.8955223880597
chr18	8657550	8821350	26	22925	26.3076923076923
chr19	2380850	2611275	26	29450	23.3846153846154
chr2	60674025	60809000	26	22225	25.7666666666667
chr9	134483100	134590025	26	24300	25.2542372881356
chr1	33790425	33902725	25	28625	20.0655737704918
chr10	104339100	104439600	25	41850	20.3529411764706
chr11	72413525	72543325	25	24100	20.04
chr17	47021150	47133075	25	34525	21.8709677419355
chr2	153249275	153356650	25	17700	24.7586206896552
chr20	48247250	48331000	25	17375	21.7380952380952
chr6	30482650	30750325	25	43250	23.390243902439
chr1	6537100	6686100	24	22325	20.3157894736842
chr1	17842425	17930575	24	27400	17.375
chr10	13650400	13776325	24	22100	16.09375
chr11	119176650	119252950	24	28825	15.6216216216216
chr14	23386925	23583350	24	28425	23.4237288135593
chr14	91815000	91884850	24	22325	19.3529411764706
chr17	8021125	8103500	24	28525	23.304347826087
chr19	42720100	42830725	24	28425	17.0566037735849
chr2	223101975	223185825	24	37075	21.2173913043478
chr3	42051975	42141375	24	30375	15.2121212121212
chr6	27720300	27871125	24	43000	23.6494845360825
chr9	94578175	94670775	24	23650	16.2926829268293
chr1	26123125	26255325	23	23000	16.8
chr1	204957000	205031175	23	17950	18.7619047619048
chr11	1967875	2025750	23	24425	9.44444444444444
chr11	75022525	75144625	23	24675	16.4
chr12	62995650	63132650	23	33900	20.9565217391304
chr14	24548450	24769875	23	27750	18.5862068965517
chr19	45905925	46031550	23	25875	10.4810126582278
chr2	9315175	9410450	23	15650	22.3582089552239
chr2	25438575	25559700	23	21350	19.5686274509804
chr2	85359700	85505450	23	35050	21.25
chr3	32835925	32927925	23	43300	16.6666666666667
chr5	176852450	176982100	23	29775	18.3606557377049
chr7	100136000	100305000	23	29100	22.3255813953488
chr8	26429125	26516650	23	25050	11.9090909090909
chr9	116915950	116996950	23	19525	21.1612903225806
chr1	22226225	22282725	22	25800	15.4883720930233
chr1	156626850	156743500	22	51675	10.7333333333333
chr1	201389075	201482575	22	19850	18.3478260869565
chr10	74002575	74124675	22	33650	13.6382978723404
chr12	57463525	57546075	22	25175	14.8372093023256
chr16	70715100	70794675	22	32550	13.7872340425532
chr17	817825	904650	22	20575	20.5396825396825
chr17	48906675	49033300	22	25100	18.3529411764706
chr17	63491125	63591500	22	35300	21.6666666666667
chr2	20716475	20823125	22	25425	16.6666666666667
chr2	74600350	74811525	22	30425	20.6306306306306
chr20	45933150	46001650	22	34525	9.95652173913044
chr5	71361125	71464150	22	19750	14.0440528634361
chr7	5517500	5679375	22	35775	20.8
chr1	153505225	153608000	21	18400	13.8947368421053
chr1	203517900	203647375	21	24800	16.9818181818182
chr13	100308200	100402500	21	34350	11.1071428571429
chr16	73065500	73105600	21	24275	6.42105263157895
chr17	76309850	76386975	21	30425	11.9047619047619
chr19	13161625	13292925	21	31450	15.125
chr19	39137750	39191775	21	36375	2.56296296296296
chr22	28111175	28217650	21	29500	17.1
chr3	134027475	134206325	21	39875	18.2619047619048
chr4	1747750	1798975	21	17125	17.1724137931034
chr1	154926025	154992650	20	30300	12.0701754385965
chr1	155138275	155249425	20	28200	10.4536082474227
chr1	167384900	167473575	20	15325	18.969696969697
chr1	205628375	205684225	20	22900	11.1515151515152
chr13	41213675	41256925	20	12125	12.2857142857143
chr2	11605475	11724425	20	23650	15.6545454545455
chr20	30131800	30198875	20	22300	11.3333333333333
chr1	18953725	19003675	19	18675	15.041095890411
chr1	94511350	94586950	19	18250	10
chr1	109756125	109828275	19	22950	18.2857142857143
chr1	181046875	181111675	19	21875	16.2978723404255
chr10	72971800	73039250	19	21075	13.2820512820513
chr10	123898900	123958025	19	20525	7.8974358974359
chr11	78639975	78673875	19	15900	10.9787234042553
chr12	52208300	52267675	19	27175	10.4
chr12	52400000	52476950	19	15150	10.4210526315789
chr13	51796000	51837325	19	13450	15.5789473684211
chr15	90525950	90626000	19	27325	17.6603773584906
chr16	3136625	3209450	19	15700	17.4603174603175
chr17	38437600	38483250	19	16575	16.56
chr17	55409700	55487625	19	19000	16.6969696969697
chr19	872000	1040975	19	30225	18.8831168831169
chr19	14183150	14278575	19	15600	16.75
chr2	97481250	97578250	19	24150	15.5798319327731
chr20	31032300	31133600	19	31900	9.91666666666667
chr21	44344200	44413575	19	14425	16.2727272727273
chr3	189758100	189839050	19	13650	17.4285714285714
chr4	53690650	53750400	19	16075	15.8666666666667
chr5	146811275	146902050	19	17600	16.4324324324324
chr5	149821375	149909975	19	21550	8.66666666666667
chr6	37019900	37112875	19	21400	13.8571428571429
chr6	138805800	138915975	19	18475	17.7777777777778
chr8	41133750	41226450	19	19650	15.5909090909091
chr8	142361525	142443900	19	15150	11.5813953488372
chr9	134231875	134313225	19	28875	11.2941176470588
chrX	153595325	153688200	19	20750	18.1694915254237
chr10	3792075	3873125	18	17525	17.1818181818182
chr11	44967075	45002000	18	14675	10.3529411764706
chr12	14518050	14571675	18	15000	15.2549019607843
chr12	58225475	58336000	18	26475	13.7899543378995
chr18	46449050	46503025	18	26175	10.575
chr19	8506650	8591900	18	17100	12.1481481481481
chr19	47352500	47495100	18	24275	15.5
chr19	47689925	47793450	18	19050	16
chr2	64836700	64882275	18	14675	13.1162790697674
chr2	202788425	202874050	18	14225	17.3846153846154
chr2	235859500	235922050	18	30025	3.07692307692308
chr3	147077650	147141500	18	29700	10.7652173913043
chr7	100728225	100811550	18	15950	16.8421052631579
chr8	144896775	144965775	18	18575	14.8387096774194
chr1	68663225	68762975	17	21125	14.2576687116564
chr10	35701825	35760475	17	14100	16.2631578947368
chr10	45448125	45497550	17	18250	8.17142857142857
chr11	19829075	19896200	17	13150	12.9647058823529
chr11	27442325	27495025	17	20175	10.6
chr11	63638075	63713250	17	20950	7.21428571428571
chr14	103983350	104097275	17	22875	15.0857142857143
chr17	25816350	25863575	17	12950	9.07142857142857
chr17	41115675	41195375	17	24800	8.12903225806452
chr17	43201650	43275275	17	18500	12.68
chr17	46056725	46104375	17	24525	8.28571428571429
chr2	219122175	219197800	17	15600	15.7818181818182
chr3	61656425	61690925	17	10700	16.1052631578947
chr3	127114025	127178550	17	16200	14.5833333333333
chr5	92905950	92940325	17	26150	4
chr6	112157050	112211150	17	15950	12.7191011235955
chr7	2534275	2608950	17	25250	15.6923076923077
chr8	142026425	142090275	17	11975	12.0952380952381
chr9	116351525	116417700	17	15125	15.3164556962025
chr9	130281500	130342075	17	18450	8.63291139240506
chr1	19228475	19292950	16	17025	11.6603773584906
chr1	36771075	36867550	16	20075	11.5606936416185
chr1	44435675	44503000	16	18975	13.8260869565217
chr10	88424375	88562100	16	18000	14.8928571428571
chr11	43942000	44027450	16	16225	11.2705882352941
chr12	6305150	6343475	16	15275	8.85714285714286
chr14	74178950	74256850	16	27125	12.551724137931
chr17	55333025	55392900	16	19675	12.3269230769231
chr17	71527675	71567950	16	11375	14.5777777777778
chr17	71591275	71642100	16	22075	12.2285714285714
chr19	6199075	6279675	16	16300	13.3114754098361
chr19	54605625	54713925	16	21925	14.5981308411215
chr20	52195125	52260100	16	21475	9.125
chr4	38087075	38134800	16	12425	13.0344827586207
chr1	204034075	204098725	15	29275	12.7184466019417
chr1	235089900	235125325	15	19700	2.46913580246914
chr11	65600750	65695600	15	20175	12.625
chr12	3309025	3351450	15	12100	7.90243902439024
chr14	21966500	22026475	15	23400	10.8923076923077
chr3	140769675	140849075	15	27450	11.1967213114754
chr3	193983725	194024875	15	13375	11.1111111111111
chr5	79469425	79513950	15	14400	12.6301369863014
chr5	124223750	124342975	15	21725	12.15625
chr6	41513225	41555125	15	17300	7.57894736842105
chr7	127613725	127673175	15	16525	9.10743801652893
chr8	77585150	77621550	15	23500	4.51020408163265
chr9	37997750	38070300	15	26700	9
chr9	117110300	117179950	15	14300	12.265306122449
chr1	932450	976125	14	18825	5.4
chr1	3016975	3056850	14	15400	7.5
chr10	71076275	71108950	14	14600	7.03125
chr10	79632025	79709750	14	14950	11.2876712328767
chr10	95166225	95231950	14	15975	12.5128205128205
chr10	105395450	105459800	14	13200	12.24
chr10	120962300	121031175	14	12875	12.8505747126437
chr11	8691775	8754800	14	23600	7.77777777777778
chr12	4377950	4417850	14	20125	12.4864864864865
chr12	49580075	49662900	14	18025	10.735632183908
chr12	56098600	56142550	14	21000	2.68041237113402
chr12	109193175	109252875	14	17925	9.86206896551724
chr13	100601750	100650125	14	30575	9.5609756097561
chr15	85976725	86026350	14	10500	6.06153846153846
chr15	96807775	96910200	14	43300	11.6455026455026
chr16	67866925	67919150	14	12450	11.6901408450704
chr17	14202550	14238275	14	13950	7.36
chr19	2032025	2097650	14	16775	12
chr19	13943950	13993350	14	17875	12.4166666666667
chr19	40909625	40952600	14	13950	12.25
chr19	42363350	42392350	14	9550	11.125
chr19	49071575	49149975	14	19750	11.4306049822064
chr19	49216875	49256750	14	9300	12.031746031746
chr19	50138700	50195675	14	17525	8.02816901408451
chr20	30263075	30329100	14	16250	12.5974025974026
chr22	45889000	45913450	14	9175	12.4444444444444
chr3	13044300	13093025	14	19200	8.84444444444444
chr5	16702225	16759950	14	18625	9.75
chr9	34553950	34593875	14	27500	1.37931034482759
chr9	98188350	98280000	14	27350	9.89655172413793
chr9	112857300	112893850	14	13525	8.37209302325581
chr9	128508350	128526175	14	11875	2.08695652173913
chr9	132352150	132405125	14	11175	10.6666666666667
chr9	133698600	133739075	14	16025	4.20338983050847
chr1	2456100	2488425	13	17875	3.35483870967742
chr1	31344375	31382575	13	12075	10.0689655172414
chr1	33182525	33236275	13	16575	8.19354838709677
chr1	43996200	44040875	13	17450	7.14285714285714
chr1	53753025	53794375	13	14550	11.625
chr1	153917525	153965625	13	17600	11.3521126760563
chr1	155017100	155066975	13	12500	10.655737704918
chr1	203236625	203333900	13	22800	8.55263157894737
chr1	203475775	203493425	13	9675	3.6
chr1	223167750	223205350	13	12725	9.52173913043478
chr1	234645450	234691150	13	13300	11.1851851851852
chr10	82213025	82269350	13	27275	8.62857142857143
chr11	8827825	8862950	13	16900	9.58139534883721
chr12	53314925	53403150	13	21275	9.14285714285714
chr12	53867950	53896250	13	12525	5.234375
chr12	122205900	122251150	13	18150	11.2222222222222
chr14	99696825	99740950	13	9075	10.9473684210526
chr15	37378675	37403525	13	15250	7.86046511627907
chr15	70369150	70404525	13	18700	7.40952380952381
chr17	73840300	73874550	13	7900	10.5405405405405
chr17	80816575	80848175	13	10400	10
chr19	56109900	56188550	13	21750	11.5042735042735
chr19	56616700	56665525	13	14250	9.55813953488372
chr2	43267775	43316450	13	15675	6.67961165048544
chr2	105458725	105490025	13	14400	7.19101123595506
chr2	237067650	237089250	13	7800	9.75
chr22	23554100	23591175	13	15575	4.43137254901961
chr3	46972075	47021825	13	11575	9.94690265486726
chr3	52310550	52354725	13	13750	11.2258064516129
chr3	55546475	55611225	13	10975	10.4909090909091
chr3	58021725	58051825	13	10900	8.07547169811321
chr5	96465725	96478875	13	6650	8.95652173913044
chr5	140855125	140905475	13	19600	4.35483870967742
chr6	10403975	10427025	13	8050	10.2745098039216
chr6	27095125	27117125	13	13475	3.02272727272727
chr6	44169800	44233425	13	21500	5.28859060402685
chr6	99074675	99092600	13	8075	7.34328358208955
chr7	20814900	20840600	13	14275	5
chr7	83075200	83098375	13	8350	5.72727272727273
chr7	100070650	100091325	13	8125	4.73684210526316
chr7	131222925	131243675	13	10775	8.76190476190476
chr9	34610350	34666625	13	13900	8.57894736842105
chr9	131124000	131191600	13	30400	8.22222222222222
chr1	17215275	17256500	12	14825	5.5
chr1	178219275	178264025	12	10450	10.1651376146789
chr10	8086950	8106150	12	14975	2.8
chr10	16986425	17072150	12	19525	9.84761904761905
chr10	21761950	21824800	12	38150	8.29015544041451
chr10	73723300	73777425	12	12400	10.7710843373494
chr10	126731000	126753900	12	9050	7.86363636363636
chr11	31817250	31839825	12	14875	8.35
chr11	73018050	73049675	12	23125	6.48
chr12	1675650	1721975	12	15350	6.82828282828283
chr14	61103975	61125625	12	6400	8.03921568627451
chr14	105131725	105164775	12	14250	4.67469879518072
chr14	105931900	105966475	12	16175	8.18604651162791
chr15	78591250	78640725	12	18800	7.09090909090909
chr16	81650000	81701800	12	13375	8.07042253521127
chr16	84560125	84601400	12	11775	8.31578947368421
chr17	26645075	26699300	12	12000	9.28125
chr17	80186050	80200925	12	5500	10.0714285714286
chr19	12877025	12918375	12	19350	10.7272727272727
chr19	47103550	47165425	12	14050	9.11666666666667
chr19	54926600	54985100	12	17300	8.34234234234234
chr2	127821950	127865825	12	16125	9.4375
chr2	232526450	232582625	12	23775	8.35087719298246
chr22	17840500	17867525	12	10175	9.20754716981132
chr22	22271825	22307225	12	8000	9.97590361445783
chr22	25348150	25403050	12	12625	8.19642857142857
chr22	27037375	27085900	12	15950	10.2413793103448
chr3	14453325	14514900	12	11400	9.75
chr3	120135575	120171025	12	16575	3.43877551020408
chr3	184049875	184097500	12	16250	5.60621761658031
chr3	184276925	184322900	12	19500	7.77777777777778
chr4	113666950	113686900	12	11450	3.8695652173913
chr5	146938225	146958100	12	9050	6.72222222222222
chr5	148779575	148804425	12	7650	8.52830188679245
chr6	33216325	33291775	12	21775	8.64864864864865
chr7	130562300	130607175	12	12550	8.3125
chr8	11282775	11325075	12	10625	7.62222222222222
chr8	22442550	22500550	12	14625	10.695652173913
chr9	97810800	97861125	12	15075	10.0413793103448
chr9	109621800	109697200	12	23725	10.3125
chr1	8064200	8088450	11	11725	8.4
chr1	32224350	32265725	11	11200	9.51219512195122
chr1	36614200	36645100	11	13575	7.72222222222222
chr1	200978175	200995125	11	11450	2.32967032967033
chr1	206837100	206887725	11	16300	7.14782608695652
chr1	243633325	243671850	11	16150	6.8
chr1	244599050	244625225	11	8475	8
chr10	6242775	6264925	11	6925	6.92307692307692
chr10	21549625	21607500	11	18875	7.19148936170213
chr10	95506400	95530200	11	13375	9.51724137931035
chr10	123326600	123361225	11	15800	4.45833333333333
chr11	20176250	20187000	11	3900	6.51851851851852
chr11	69235200	69304225	11	13975	9.56363636363636
chr12	111840900	111884600	11	12225	8.48101265822785
chr13	107160150	107188900	11	15300	4.80645161290323
chr15	65132850	65166625	11	12075	5.2183908045977
chr15	72513150	72536150	11	10000	6.25
chr15	74202975	74257925	11	14500	8.74336283185841
chr16	2551450	2588250	11	8875	9.01176470588235
chr16	17452225	17487200	11	6600	8.97872340425532
chr16	28833400	28894775	11	12775	8.76258992805755
chr16	56314375	56343500	11	11400	4.38202247191011
chr16	75268425	75306500	11	21850	4.14634146341463
chr16	84627850	84653050	11	11650	8.62337662337662
chr16	88825575	88879250	11	13075	9
chr17	2286925	2320225	11	16625	6.6
chr17	37030100	37065150	11	18500	9.62962962962963
chr19	1837350	1888325	11	19575	6.8
chr2	45161325	45177800	11	6825	4.95238095238095
chr2	64478000	64504775	11	10125	4.6530612244898
chr2	70330800	70370925	11	13575	4.28571428571429
chr2	217467425	217516125	11	13400	6.10596026490066
chr22	27852675	27897825	11	9925	9.59615384615385
chr22	37938125	37966075	11	11100	4.72727272727273
chr3	16698475	16740575	11	12975	8.16666666666667
chr3	53269525	53305050	11	11850	5.46268656716418
chr4	187162000	187188550	11	8325	7.35714285714286
chr5	167718200	167762375	11	11150	5.80208333333333
chr6	34191325	34217375	11	14125	2.37
chr6	35435625	35466425	11	15100	9.21739130434783
chr6	167637275	167659400	11	9825	3.53333333333333
chr7	2646400	2686600	11	13875	9.22666666666667
chr7	121554050	121593425	11	10675	9.54022988505747
chr8	28347250	28376400	11	17875	4.98507462686567
chr8	30388700	30422275	11	13500	9.51219512195122
chr8	68862325	68881750	11	9475	8.73333333333333
chr9	124022725	124062725	11	15700	5.86301369863014
chr9	132934175	132982875	11	14250	7.0126582278481
chr9	135988700	136025325	11	14125	4.27878787878788
chr9	140557675	140577500	11	11075	2.83870967741935
chrX	48748525	48819650	11	13725	9.42138364779874
chrX	114916100	114930425	11	4975	6.82608695652174
chrX	153191025	153251125	11	13975	9.25925925925926
chr1	32392325	32422325	10	9975	5.88617886178862
chr1	41822975	41848850	10	8375	5.77966101694915
chr1	53879075	53916100	10	8750	6.78321678321678
chr1	204442400	204494475	10	12075	6.90697674418605
chr1	214150525	214191275	10	8625	8.21111111111111
chr10	88611325	88633000	10	12825	4.44444444444444
chr11	12087475	12114850	10	9350	4.50574712643678
chr11	71778200	71797800	10	7900	8.15384615384615
chr11	75166625	75188500	10	7650	6
chr11	118475325	118506725	10	19025	7.68674698795181
chr12	42862525	42880300	10	7875	8.12345679012346
chr12	57620350	57637550	10	8550	3.8695652173913
chr12	106468200	106510100	10	13025	6.80272108843537
chr12	113900825	113917975	10	14275	2.63636363636364
chr13	99127725	99161700	10	11775	6.42735042735043
chr13	110972225	110995025	10	8200	4.8659793814433
chr14	21536825	21575600	10	16600	5.24423963133641
chr14	65167575	65196800	10	19975	1.73170731707317
chr15	31588750	31622000	10	11900	6.36
chr15	31637425	31665525	10	8050	7.85507246376812
chr15	37172450	37200700	10	11025	3.46551724137931
chr15	69366300	69387500	10	6450	7.17142857142857
chr16	2509425	2526000	10	6900	7.83606557377049
chr16	18796850	18816900	10	7775	8.18390804597701
chr17	6342775	6365825	10	7825	7.59322033898305
chr17	38697950	38718925	10	5075	8.4
chr17	39928725	39979250	10	17775	4.24137931034483
chr17	40669725	40730975	10	16350	8.32380952380952
chr19	45577900	45607850	10	13400	6
chr19	46267350	46296775	10	12500	6.57446808510638
chr19	48101425	48126950	10	11250	7.4
chr2	64054700	64082125	10	14050	3.82608695652174
chr2	122270650	122292000	10	7825	5.53488372093023
chr2	133023200	133034775	10	6400	3.5
chr2	166538450	166557400	10	6525	6.17391304347826
chr2	172949125	172968075	10	8725	3.16483516483516
chr2	201980650	201996275	10	8650	4.07272727272727
chr2	216946025	216986550	10	14000	5.05142857142857
chr20	31330225	31380725	10	15975	5.38775510204082
chr20	49340950	49362975	10	9375	2.95412844036697
chr20	61435650	61464500	10	8600	5.75409836065574
chr20	61530625	61570550	10	14900	8.4406779661017
chr22	41105825	41129125	10	6950	8.04081632653061
chr3	48466050	48517350	10	18500	6.73891625615764
chr3	128702400	128745975	10	13575	8.05128205128205
chr3	194893250	194931275	10	11075	5.63888888888889
chr3	195612325	195642050	10	11675	5.92592592592593
chr4	4854050	4871225	10	12550	1.68674698795181
chr4	56035675	56054075	10	6350	7.23076923076923
chr4	140999325	141020750	10	11450	3.80487804878049
chr5	115888975	115912650	10	12275	7.38461538461539
chr5	177539925	177558850	10	12650	7.03030303030303
chr6	37520875	37535025	10	6800	3.41025641025641
chr6	99271925	99293750	10	17425	1.58823529411765
chr6	107921225	107938575	10	8000	2.9375
chr6	114740350	114750450	10	4375	4.44827586206897
chr8	8726525	8751800	10	10625	6.29333333333333
chr9	74366225	74384775	10	15075	1.28571428571429
chr9	97667525	97691275	10	11925	2.35294117647059
chr9	126118100	126145850	10	16825	2.4
chr9	133319875	133356125	10	10100	7.60893854748603
chr9	135455175	135470600	10	12050	1.19402985074627
chr9	136920375	136934100	10	8700	1.472
chr1	3506875	3531000	9	8950	5.15789473684211
chr1	6294325	6307325	9	9575	2.94915254237288
chr1	8917050	8944000	9	15625	5.57894736842105
chr1	23667375	23704275	9	11725	5.97315436241611
chr1	23877125	23908175	9	17350	5.22222222222222
chr1	25050725	25074925	9	7950	5.15789473684211
chr1	26601475	26618125	9	11075	4.7741935483871
chr1	31277350	31297925	9	8525	5.66666666666667
chr1	39852725	39880050	9	10725	3.68888888888889
chr1	112267300	112299600	9	13800	2.78481012658228
chr1	203432675	203457300	9	6925	7.14606741573034
chr1	234852875	234883050	9	12750	4.78048780487805
chr10	134209325	134243225	9	12700	5.125
chr11	2398175	2422950	9	8425	6.93975903614458
chr11	76478575	76510800	9	11850	5.04109589041096
chr11	86510550	86530125	9	12050	4.57142857142857
chr11	117726450	117749175	9	7975	6.72727272727273
chr12	125389050	125413325	9	10975	3.05726872246696
chr13	24200875	24212350	9	5750	6.18181818181818
chr13	95354850	95375575	9	11800	5.4
chr13	110775300	110791250	9	8475	2.35658914728682
chr14	93499525	93519225	9	7350	5.60655737704918
chr15	60286350	60303800	9	15125	0.620253164556962
chr15	75063900	75082975	9	8050	3.94366197183099
chr16	21522725	21538975	9	7900	7.27659574468085
chr16	51176975	51216625	9	15250	5.10249307479224
chr16	53946525	53959500	9	7025	3.05263157894737
chr16	58033550	58067350	9	10200	5.70434782608696
chr17	18126950	18172425	9	14800	6.08695652173913
chr17	41733700	41747650	9	5650	4.92857142857143
chr17	42611125	42639950	9	16300	2.33734939759036
chr18	18834450	18852250	9	9525	4.96
chr18	46351475	46388925	9	12750	6.14285714285714
chr19	5107550	5134850	9	13900	2.18633540372671
chr19	10981100	11003275	9	11825	4.78048780487805
chr19	19568750	19601325	9	12875	6.1
chr2	26972925	26992650	9	6725	4.44705882352941
chr2	37408225	37434175	9	7175	6.9620253164557
chr2	38319425	38335725	9	5500	7.17647058823529
chr2	85787850	85844150	9	12425	6.47058823529412
chr2	217144175	217154425	9	4300	3.5
chr2	218691350	218734250	9	7750	6.56934306569343
chr2	227637575	227666575	9	13325	6.21428571428571
chr2	235583475	235603150	9	7825	6.81481481481481
chr20	3776100	3802050	9	9675	6.64367816091954
chr20	60929725	60963925	9	22725	6.19354838709677
chr22	43329275	43361800	9	6675	6.55882352941176
chr3	5018500	5037450	9	9450	4.90434782608696
chr3	37964300	38004125	9	7800	7
chr3	147647575	147664600	9	6475	5.95238095238095
chr3	155455550	155470475	9	9450	2.33333333333333
chr4	7805650	7833725	9	9650	4.45833333333333
chr4	87855250	87892450	9	14000	4.67857142857143
chr4	138446700	138467375	9	14900	1.92592592592593
chr4	151499900	151513150	9	6650	4.68181818181818
chr5	87956250	87974875	9	9675	3.27272727272727
chr5	180644250	180695050	9	14150	6.70149253731343
chr6	33377025	33402575	9	19650	0.972762645914397
chr7	1491800	1506975	9	5725	4.87096774193548
chr7	20152475	20169700	9	8400	3.82608695652174
chr7	74064450	74078875	9	7725	3.83157894736842
chr7	129464525	129477425	9	4725	6.63829787234043
chr7	129984650	130020675	9	12500	4.31428571428571
chr7	150058775	150086125	9	18125	5.22727272727273
chr7	150923300	150950575	9	11025	7.23711340206186
chr9	132310800	132335025	9	12275	3.09090909090909
chrX	39667400	39681350	9	5275	4.21621621621622
chr1	15266350	15277475	8	5400	2.87272727272727
chr1	26020675	26035625	8	8800	2.37037037037037
chr1	26481625	26504200	8	10075	3.00689655172414
chr1	26730250	26759700	8	19100	5.16923076923077
chr1	29482475	29514125	8	10400	5.25757575757576
chr1	38889200	38898950	8	4400	4.18181818181818
chr1	41261675	41273550	8	4600	5.1063829787234
chr1	61542125	61549675	8	4650	1.56962025316456
chr1	95119325	95134600	8	6000	5.94736842105263
chr1	145448525	145478350	8	10025	5.98809523809524
chr1	182991025	183001550	8	5325	5.57894736842105
chr1	204415650	204436675	8	12625	1.66423357664234
chr1	205408175	205426950	8	17375	0.326530612244898
chr1	223887975	223921900	8	10750	6.09523809523809
chr10	34467175	34483475	8	7825	5.64285714285714
chr10	71605650	71641025	8	9125	5.96363636363636
chr10	102100825	102135050	8	14075	3.49090909090909
chr10	123282800	123303675	8	10175	4.848
chr10	126831350	126851625	8	15425	5.9
chr11	45679875	45687075	8	4750	1.48275862068966
chr11	46925075	46942950	8	12550	1.73033707865169
chr11	120065950	120096400	8	9325	4.90909090909091
chr11	133804350	133827800	8	10050	3.48936170212766
chr12	6419300	6453225	8	14025	4.54193548387097
chr12	11946525	11983200	8	12525	5.61722488038277
chr12	12835250	12879975	8	16025	4.68512110726644
chr12	112541800	112564350	8	5925	5.41538461538462
chr13	112720525	112734275	8	7475	2.70422535211268
chr14	38658125	38666575	8	4425	5.2
chr14	68697025	68721225	8	8150	5.93103448275862
chr15	27010825	27018900	8	5000	4.89473684210526
chr15	68887675	68913950	8	7300	5.31182795698925
chr15	90930800	90958175	8	8325	5.48387096774194
chr16	2197750	2212050	8	13150	0.307692307692308
chr16	19862300	19896150	8	11450	5.75510204081633
chr17	7736775	7762350	8	17125	4.20689655172414
chr17	16930950	16936025	8	2650	3.5
chr17	21260775	21281150	8	4675	5.0381679389313
chr17	30809750	30819275	8	6175	1.42465753424658
chr17	37843650	37862550	8	10500	3.11340206185567
chr17	38247950	38298075	8	21000	3.64935064935065
chr17	70112000	70123900	8	6650	4.16666666666667
chr17	74128050	74139225	8	8400	1.69014084507042
chr17	74524375	74557375	8	8550	5.66
chr18	3584625	3626100	8	19025	5.54166666666667
chr18	56244050	56260100	8	7925	3.79130434782609
chr19	39888575	39906875	8	14450	0.980392156862745
chr2	1711225	1748750	8	10325	5
chr2	36582075	36608950	8	10075	4.15151515151515
chr2	74225475	74236625	8	7000	1.67213114754098
chr2	208628075	208637975	8	7100	3.77777777777778
chr20	17939400	17954550	8	11600	1.54545454545455
chr20	35082925	35095700	8	7175	4.65
chr20	36531575	36544650	8	5700	3.40740740740741
chr21	44831925	44848125	8	5550	5.80722891566265
chr22	23860600	23881050	8	11500	2.88
chr22	38136775	38149225	8	7025	2.8
chr22	39092725	39109750	8	8900	5.44117647058824
chr22	50730100	50748050	8	10725	2.46896551724138
chr3	33467750	33488950	8	7375	2.90322580645161
chr3	49026475	49067475	8	14650	4.56410256410256
chr3	51421250	51435150	8	7500	5.2
chr3	52865300	52877725	8	5900	5.5
chr3	85007300	85018150	8	5900	4.45901639344262
chr3	111570100	111593275	8	11750	3.66666666666667
chr3	112350050	112366550	8	5450	3.5
chr4	4756000	4768550	8	9300	1.31034482758621
chr4	10102300	10125625	8	11850	4.75
chr4	126261725	126281875	8	6550	5.82089552238806
chr4	169724475	169771525	8	10875	5.89690721649485
chr5	1095350	1112375	8	10550	4.17142857142857
chr5	2739350	2757275	8	9425	6.09756097560976
chr5	116146350	116159750	8	5950	6.1025641025641
chr5	154149900	154164500	8	4825	5.97619047619048
chr5	159687125	159706275	8	8550	3.81196581196581
chr5	179757500	179780950	8	9375	6.015625
chr6	26533225	26556550	8	6500	5.77333333333333
chr6	81037875	81045450	8	3675	5.77777777777778
chr6	168226000	168252225	8	9725	4.05217391304348
chr6	170574900	170616675	8	14975	5.2436974789916
chr7	5717350	5744200	8	8775	5.48148148148148
chr7	25886975	25902775	8	7975	3.18181818181818
chr7	27135725	27155400	8	14700	3.3953488372093
chr7	70921525	70939875	8	11450	6
chr7	148031300	148045625	8	9875	3.15789473684211
chr7	158648850	158657350	8	4725	5.04
chr8	145007600	145033475	8	18800	5.11111111111111
chrX	9497200	9503925	8	3800	2.33333333333333
chrX	68352150	68374600	8	6975	5.2156862745098
chr1	3265775	3274275	7	4400	2.66666666666667
chr1	14919350	14929825	7	5700	2.40909090909091
chr1	17758875	17767525	7	7250	1.1304347826087
chr1	60134700	60148700	7	6675	2.37209302325581
chr1	65035300	65047450	7	5475	4.60975609756098
chr1	90367475	90378750	7	7125	3.33333333333333
chr1	110880000	110893575	7	8425	4.27272727272727
chr1	153762050	153771325	7	6325	2.85714285714286
chr1	166913675	166945300	7	13600	4.27129337539432
chr1	167126900	167144050	7	5850	4.38235294117647
chr1	243900400	243915100	7	5700	4.73846153846154
chr10	5488175	5492250	7	3125	0.608695652173913
chr10	13862250	13882350	7	7800	4.47368421052632
chr10	17241050	17281325	7	14900	4.68367346938776
chr10	30014100	30026425	7	6300	3.63636363636364
chr10	35921825	35933150	7	6300	3.575
chr10	81157000	81167525	7	8475	0.739130434782609
chr10	82167500	82177425	7	5625	3.21428571428571
chr10	104209125	104216375	7	3300	2.97959183673469
chr10	111762500	111776600	7	7950	2.66666666666667
chr11	3174125	3191225	7	9000	3.01960784313725
chr11	11991500	12008100	7	7850	4.61333333333333
chr11	60915375	60933075	7	8925	3.59398496240602
chr11	61275050	61282800	7	3975	2.1
chr11	76881675	76887550	7	3825	1.25925925925926
chr11	94380500	94391050	7	5475	2.75862068965517
chr11	123055625	123078850	7	8750	2.33333333333333
chr11	133896000	133911000	7	8250	4.57142857142857
chr12	276425	282475	7	3275	4.27586206896552
chr12	6479450	6493150	7	6800	3.25352112676056
chr12	13240375	13271250	7	10125	3.05
chr12	13347250	13365075	7	8550	3.40659340659341
chr12	23905150	23914100	7	7075	1.38095238095238
chr12	47472825	47482225	7	5000	2.6865671641791
chr12	54669900	54681800	7	9275	2.25
chr13	61328600	61334150	7	2425	4
chr13	114822875	114845850	7	7325	3.73015873015873
chr13	114874900	114900400	7	10350	3.23497267759563
chr14	57263250	57278900	7	11650	1.43362831858407
chr14	65691400	65698800	7	5775	3.18518518518519
chr14	69402625	69422850	7	8300	4.85057471264368
chr14	73698500	73708650	7	6650	3.36363636363636
chr15	29269475	29287625	7	5550	4.30232558139535
chr15	43800700	43811600	7	6875	2.83333333333333
chr15	60663325	60699725	7	14350	2.48888888888889
chr15	64745400	64759650	7	9600	3.23809523809524
chr15	93344875	93377475	7	14325	4.05
chr16	9049750	9061150	7	5350	4
chr16	50634550	50647375	7	4625	3.36
chr16	54960800	54972400	7	10325	0.387096774193548
chr16	67425300	67441125	7	6650	4.03703703703704
chr16	74058975	74068325	7	3850	4.54901960784314
chr16	84757975	84767025	7	4225	4.26666666666667
chr17	38217650	38232400	7	11225	0.540084388185654
chr17	41969500	41987525	7	7850	3.78571428571429
chr17	56062550	56085775	7	9750	4.3030303030303
chr17	72741075	72764000	7	13925	1.79047619047619
chr18	8608575	8624150	7	6025	4.17073170731707
chr18	10402200	10411250	7	3300	4.45454545454545
chr18	18941050	18949475	7	6950	0.741935483870968
chr18	46064675	46074475	7	7525	0.875
chr18	56510200	56537825	7	16425	1.84229390681004
chr18	60381725	60391350	7	5875	4.81081081081081
chr19	2163350	2173625	7	7150	1.63076923076923
chr19	5083150	5095600	7	5250	3.72972972972973
chr19	9894575	9906850	7	5400	4.63414634146341
chr19	35629275	35635350	7	3500	3.29411764705882
chr19	39615000	39636325	7	8475	2.58394160583942
chr19	42973850	42980375	7	3025	3.8125
chr19	48823550	48837625	7	6150	3.54022988505747
chr2	20408050	20425775	7	6850	4.38518518518519
chr2	71164325	71171200	7	3625	2.87323943661972
chr2	85988775	86001200	7	6650	2.55555555555556
chr2	233284050	233289775	7	3700	1.57142857142857
chr2	235972475	235982875	7	4150	3.15492957746479
chr2	236401800	236414425	7	6150	3.50877192982456
chr2	238596600	238624650	7	9125	3.95530726256983
chr2	241389575	241399775	7	8850	1.11111111111111
chr20	813825	829275	7	5775	4.88235294117647
chr20	44481650	44487225	7	3175	3.02564102564103
chr20	57452375	57483475	7	16650	4.46428571428571
chr21	40176925	40186875	7	7150	1.35294117647059
chr21	43171525	43188825	7	7150	4.26865671641791
chr21	46117500	46130925	7	5975	4.81967213114754
chr22	18913150	18926325	7	7950	3.72413793103448
chr22	19158375	19167550	7	6700	0.962962962962963
chr22	50342050	50361750	7	9200	2.8021978021978
chr3	5054800	5068775	7	4250	4.46753246753247
chr3	9237800	9248550	7	8100	1.3134328358209
chr3	25460825	25475725	7	8950	2.24528301886792
chr3	53193275	53206125	7	8550	3.39130434782609
chr3	55515225	55524025	7	6950	1.90909090909091
chr3	124751125	124776575	7	11675	2.65185185185185
chr4	3293325	3324925	7	11025	4.85714285714286
chr4	15679150	15697525	7	8850	3.95
chr4	134068200	134074600	7	4575	2
chr4	154125150	154150250	7	9225	4.81118881118881
chr4	154702750	154714350	7	9600	1.19354838709677
chr4	183672825	183698225	7	7775	4.54867256637168
chr5	3100600	3124975	7	13625	3.90697674418605
chr5	14142525	14157425	7	8450	3.04545454545455
chr5	14258075	14270425	7	7975	1.83606557377049
chr5	25439325	25449825	7	6725	4.46153846153846
chr5	33439775	33449175	7	5500	3.875
chr5	87684025	87696425	7	8750	2.94117647058824
chr5	115864000	115872800	7	4375	4.86363636363636
chr5	154133150	154141150	7	6300	1.28571428571429
chr5	174147625	174178800	7	11050	4.64285714285714
chr6	15400100	15405925	7	3250	2.68181818181818
chr6	32140725	32165350	7	11950	2.8
chr6	35685825	35710725	7	13125	2.01
chr6	43042375	43065025	7	8925	4.18367346938776
chr6	167852025	167859000	7	5900	0.444444444444444
chr7	1704525	1710550	7	2600	3.27272727272727
chr7	121777500	121790200	7	6025	3.66037735849057
chr8	146011525	146025775	7	10900	0.647058823529412
chr9	91145200	91152800	7	2325	4.64285714285714
chr9	128407300	128420350	7	9300	3.2972972972973
chr9	128647850	128652950	7	3825	0.790697674418605
chr9	132646325	132654775	7	5750	1.31914893617021
chrX	2621400	2633050	7	5500	4.35820895522388
chrX	8652150	8658975	7	4050	1.61904761904762
chrX	10571450	10604400	7	10275	4.25409836065574
chrX	136644275	136661050	7	14275	0.857142857142857
chr1	2374400	2384675	6	6400	2.70588235294118
chr1	11234425	11240125	6	4050	1.72727272727273
chr1	15523125	15542075	6	7300	3.57777777777778
chr1	37497850	37504550	6	4150	1.28125
chr1	43812425	43834800	6	9500	2.77934272300469
chr1	44870575	44874750	6	3125	1.05263157894737
chr1	44882700	44890575	6	3125	3.38181818181818
chr1	46930600	46936475	6	2500	3.34615384615385
chr1	78441200	78449825	6	5475	2.64
chr1	82440900	82445600	6	3525	1.1875
chr1	114574075	114582275	6	7525	0.257142857142857
chr1	144927500	144942675	6	9375	2.44705882352941
chr1	150943075	150955025	6	8175	1.76271186440678
chr1	151019800	151044025	6	9600	3.20720720720721
chr1	171179425	171192625	6	4850	3.62406015037594
chr1	203116325	203124925	6	6200	1.78571428571429
chr1	209328425	209331925	6	2425	1.42857142857143
chr1	212767925	212787500	6	10500	2.375
chr1	225997550	226012900	6	5775	3.01449275362319
chr1	229158050	229167225	6	3850	3.48571428571429
chr1	230984825	231005575	6	13500	1.1390134529148
chr1	232725125	232732725	6	5050	1.11111111111111
chr1	233606175	233611050	6	2925	1.62962962962963
chr1	244513175	244527350	6	6250	2.66666666666667
chr10	33233025	33252550	6	11900	2.96240601503759
chr10	33619775	33626525	6	5975	0.448979591836735
chr10	48438175	48443050	6	3575	1.31578947368421
chr10	53000950	53010700	6	4975	3.23943661971831
chr10	72382775	72386800	6	2875	0.7
chr10	80562150	80568125	6	2450	3.18181818181818
chr10	102498925	102507725	6	3525	3.5
chr10	103527650	103533375	6	2600	3.36
chr10	104533950	104542975	6	6225	0.985074626865672
chr10	106085450	106099400	6	10700	1.52755905511811
chr10	111964800	111971500	6	4525	2.80851063829787
chr10	114886025	114895900	6	8300	1.56521739130435
chr10	121410175	121418375	6	5550	1.1448275862069
chr10	126136200	126143425	6	2975	3.48571428571429
chr10	126771850	126776475	6	2625	1.8125
chr10	127746650	127752300	6	2800	3.375
chr11	6623475	6641025	6	9800	2.39490445859873
chr11	7615025	7627475	6	4825	3.38095238095238
chr11	14357075	14364200	6	4825	2.82926829268293
chr11	27407975	27420125	6	6975	2.37209302325581
chr11	36090500	36096550	6	3225	3.15384615384615
chr11	76154225	76169475	6	11250	2.88888888888889
chr11	78790200	78806675	6	9225	1.81632653061224
chr11	99290575	99294500	6	2600	1.47826086956522
chr11	118962525	118979000	6	8475	2.45255474452555
chr11	121104550	121117750	6	8625	2.2992125984252
chr11	134859475	134870300	6	6875	3.3134328358209
chr12	5537775	5543625	6	3675	1.33333333333333
chr12	26145425	26151300	6	4475	0.823529411764706
chr12	31470275	31480175	6	7600	2.19354838709677
chr12	33042375	33050425	6	3825	2.86792452830189
chr12	46761950	46786500	6	12675	1.83954154727794
chr12	48192975	48216400	6	14175	3.32110091743119
chr12	53436325	53448325	6	7900	1.38461538461538
chr12	54954400	54965950	6	5075	2.08849557522124
chr12	92528050	92541775	6	11500	3.26315789473684
chr12	106525450	106535675	6	8500	1.18421052631579
chr12	107150950	107169700	6	11775	1.35260115606936
chr12	116711450	116716225	6	3825	0.789473684210526
chr12	122062775	122071550	6	5800	2
chr13	39979775	39993600	6	5000	3.28888888888889
chr13	52157400	52165925	6	5875	1.25490196078431
chr13	52209650	52221100	6	6900	2.18055555555556
chr13	111559150	111569200	6	8000	0.931297709923664
chr14	34400300	34411275	6	6875	1.66355140186916
chr14	85995075	86002850	6	7200	0.428571428571429
chr15	25195725	25203225	6	5075	1.09090909090909
chr15	63332900	63346875	6	13100	0.790697674418605
chr15	63367250	63375600	6	5700	1.76470588235294
chr15	65374450	65382025	6	4725	1.7979797979798
chr15	86288775	86297325	6	6050	3.6
chr15	89081850	89090500	6	4500	2.17307692307692
chr15	89930925	89943675	6	7150	2.42222222222222
chr15	93423175	93452325	6	15825	2.26450116009281
chr15	93457550	93466250	6	4150	2.4
chr16	117850	129250	6	9550	0.553846153846154
chr16	9771125	9777000	6	4550	0.826086956521739
chr16	14395050	14405400	6	7275	1.56521739130435
chr16	31145200	31154250	6	3950	3.11111111111111
chr16	57505750	57520900	6	6025	3.6
chr16	65801550	65807925	6	3375	2.92307692307692
chr16	67274550	67283525	6	5950	1.02352941176471
chr16	70461475	70474125	6	8425	1.22292993630573
chr17	1810500	1813350	6	1875	2.875
chr17	5973925	5988550	6	8375	2.44
chr17	29885650	29895275	6	5600	2.7906976744186
chr17	40826375	40836125	6	7850	0.535211267605634
chr17	57903075	57924500	6	9575	3.6
chr17	71333475	71346950	6	6950	1.31531531531532
chr17	74259100	74273375	6	6875	3.56626506024096
chr18	22654350	22660900	6	5050	2.76923076923077
chr19	2268850	2274200	6	4650	0.5
chr19	4057975	4067925	6	6700	0.975206611570248
chr19	6765275	6768075	6	2000	0.666666666666667
chr19	36230850	36239975	6	4425	2.17204301075269
chr19	38697000	38705325	6	4525	1.35652173913043
chr19	46475875	46479850	6	2250	2
chr19	46799825	46807375	6	5500	0.866666666666667
chr19	52406425	52412750	6	4675	1.14893617021277
chr2	9908500	9912375	6	2600	1.66666666666667
chr2	54784100	54801850	6	9100	3.5819209039548
chr2	74208300	74215950	6	4700	1.52272727272727
chr2	77312975	77317350	6	3325	0.91304347826087
chr2	111432275	111452850	6	6775	3.42622950819672
chr2	181843775	181850000	6	5150	0.47887323943662
chr2	189141400	189171725	6	12400	3.58232931726908
chr2	201215675	201225250	6	4100	2.98412698412698
chr2	205124600	205137950	6	6275	2.43478260869565
chr2	219252350	219272225	6	9275	3.13089005235602
chr2	237476450	237488125	6	7875	2.94117647058824
chr2	241309125	241314300	6	2600	2.48888888888889
chr20	4141350	4153275	6	4825	3.35
chr20	6032425	6040300	6	3950	2.83870967741935
chr20	23329650	23344150	6	7225	2.5875
chr20	35471425	35477225	6	3075	3.51111111111111
chr20	47402000	47414650	6	6650	1.875
chr20	48502850	48510150	6	5050	1.36842105263158
chr20	48598750	48607650	6	6575	1.95744680851064
chr20	55499425	55506675	6	4150	1.55555555555556
chr20	55832875	55846075	6	9225	1.57575757575758
chr20	55964475	55974925	6	6900	1.37704918032787
chr22	17946850	17956850	6	5600	3.41176470588235
chr22	20066975	20072900	6	4200	0.846153846153846
chr22	30096825	30103075	6	4375	2.41666666666667
chr3	8531475	8546675	6	7800	3.175
chr3	49492275	49509800	6	10100	1.38888888888889
chr3	50648350	50665850	6	7875	3.07006369426752
chr3	52565025	52572375	6	5925	1.03225806451613
chr3	58477100	58484500	6	6225	0.72
chr3	58559150	58571175	6	5200	2.39024390243902
chr3	61854075	61863825	6	4250	3.46938775510204
chr3	64624125	64637800	6	5500	2.67692307692308
chr3	66981600	66985675	6	3175	1
chr3	72424575	72431050	6	4975	0.925373134328358
chr3	76086875	76094625	6	6475	0.545454545454545
chr3	87034600	87040975	6	4250	1.73913043478261
chr3	90129950	90135475	6	3325	3.31034482758621
chr3	109051250	109059375	6	6700	1.92592592592593
chr3	133287250	133297500	6	5725	2.52
chr3	169375800	169387525	6	8300	1.53333333333333
chr3	181421650	181454675	6	26850	2.28571428571429
chr3	181468625	181477450	6	5075	2.96296296296296
chr3	185813350	185828200	6	7675	2.60606060606061
chr3	187453750	187468750	6	14350	0.202898550724638
chr3	193847225	193860550	6	12475	0.146341463414634
chr4	1003875	1013950	6	4750	1.85
chr4	1710750	1728050	6	6675	2.98780487804878
chr4	2861725	2871750	6	5825	3.46067415730337
chr4	6271050	6278575	6	2775	3.32075471698113
chr4	7892525	7913925	6	11550	2.85714285714286
chr4	40192850	40201800	6	3975	2.4
chr4	52708325	52720225	6	7325	3.38636363636364
chr4	87276925	87282475	6	4900	0.372093023255814
chr4	87361500	87375675	6	7625	2.85889570552147
chr4	93440450	93443800	6	2350	2.1
chr4	105407950	105423075	6	9050	1.3728813559322
chr4	166247300	166254025	6	4325	3.5
chr5	50261525	50266050	6	2925	2.5
chr5	98098850	98115675	6	9725	1.57142857142857
chr5	106312700	106316625	6	3350	0.956521739130435
chr5	138205325	138211525	6	4375	2.53333333333333
chr5	147247200	147255650	6	6200	1.82978723404255
chr5	151054850	151079425	6	10675	3.25233644859813
chr5	172293400	172300450	6	6400	0.263157894736842
chr6	4772350	4777800	6	3175	1.89473684210526
chr6	21738825	21754125	6	8700	3.23529411764706
chr6	98484075	98493250	6	6800	1.60869565217391
chr6	121751450	121765625	6	10075	2.61111111111111
chr6	142695250	142700075	6	2975	1.76470588235294
chr6	144279150	144295450	6	10300	2.66666666666667
chr6	149285900	149294225	6	5400	1.33333333333333
chr6	163756500	163764425	6	5150	2.07792207792208
chr7	8399375	8403575	6	2825	2.25
chr7	26233325	26245050	6	10475	1.2
chr7	27641400	27646575	6	4125	1.9
chr7	30508575	30512800	6	3200	0.727272727272727
chr7	70158375	70169300	6	7675	0.977777777777778
chr7	71076375	71080925	6	3125	0.939393939393939
chr7	98734875	98742425	6	4925	2.18181818181818
chr7	100935325	100946750	6	4875	2.90196078431373
chr7	101521525	101528325	6	2825	3.21212121212121
chr7	116162025	116168675	6	4125	2.76923076923077
chr7	121943850	121951425	6	4700	2.63013698630137
chr7	122076650	122083625	6	3225	3.25333333333333
chr8	8701600	8707500	6	2875	2.94117647058824
chr8	27465275	27475150	6	7675	2.11320754716981
chr8	37739450	37757050	6	9325	1.7
chr8	66701275	66713325	6	3625	3.51724137931034
chr8	70372325	70381500	6	6575	1.08270676691729
chr8	80677700	80681575	6	3175	0.666666666666667
chr8	91691900	91699200	6	5600	0.692307692307692
chr8	108432725	108443825	6	7000	2.25352112676056
chr8	108497075	108510375	6	8725	1.71428571428571
chr9	2275075	2284450	6	6625	1.24444444444444
chr9	14343500	14350225	6	5725	0.888888888888889
chr9	37412325	37435100	6	9975	2.74576271186441
chrX	191975	200950	6	5275	1.4020618556701
chrX	2717250	2723700	6	3975	3.03225806451613
chrX	9978025	9986375	6	5100	1.38333333333333
chrX	21958300	21966025	6	4425	1.97560975609756
chrX	68048175	68055250	6	4750	1.75384615384615
chrX	93304100	93308325	6	2475	2.11111111111111
chrX	113279950	113284900	6	3650	0.96551724137931
chrX	153138525	153150975	6	4825	3.6
chr1	1708525	1715150	5	5500	0.41025641025641
chr1	2405075	2409750	5	4025	0.4
chr1	6328350	6337350	5	7025	1.22388059701493
chr1	6395700	6400775	5	3050	0.888888888888889
chr1	18416925	18419950	5	1875	2
chr1	20803350	20813900	5	7025	1.82142857142857
chr1	23917900	23928100	5	5300	1.88235294117647
chr1	37936850	37945450	5	5950	2.09677419354839
chr1	44399100	44401825	5	1550	2.43478260869565
chr1	44703650	44709125	5	3975	0.621848739495798
chr1	61916175	61920250	5	3200	0.597701149425287
chr1	62642475	62649750	5	3825	2.17699115044248
chr1	62659950	62665575	5	4950	0.48780487804878
chr1	81775675	81780475	5	4050	0.956521739130435
chr1	83309850	83314350	5	2875	0.979591836734694
chr1	84764100	84769250	5	3975	0.873239436619718
chr1	114517775	114526450	5	6875	0.579545454545455
chr1	116957800	116961575	5	2725	0.8125
chr1	149908475	149912500	5	2175	1.83333333333333
chr1	154150350	154160500	5	7400	1.04294478527607
chr1	180890675	180900800	5	7950	0.812121212121212
chr1	213079525	213083900	5	3350	0.866666666666667
chr1	218473125	218475450	5	1575	0.909090909090909
chr1	220509675	220513125	5	3025	0.333333333333333
chr1	228098200	228111475	5	6925	2.4
chr1	229542825	229547600	5	3450	0.928571428571429
chr1	232684375	232696475	5	8450	1.2987012987013
chr1	238540275	238544625	5	3000	1
chr10	5625250	5632725	5	3825	2.16216216216216
chr10	7449250	7453375	5	3550	0.705882352941177
chr10	22609125	22615250	5	3250	2.08695652173913
chr10	28965200	28977000	5	7975	1.18721461187215
chr10	43322225	43324475	5	1550	0.888888888888889
chr10	43889300	43905375	5	13000	0.932038834951456
chr10	63802775	63811150	5	5675	2.3768115942029
chr10	70087725	70097050	5	7825	0.8
chr10	73391125	73399325	5	4875	2.19178082191781
chr10	81028300	81035575	5	4375	1.63636363636364
chr10	99298350	99313975	5	6625	2.35294117647059
chr10	100025600	100030000	5	2800	1.17241379310345
chr10	102746250	102769150	5	9550	1.98746081504702
chr10	103538275	103544050	5	3725	1.72727272727273
chr10	104168500	104182500	5	10500	0.953125
chr10	114708250	114724925	5	13700	2.32727272727273
chr10	123440025	123445175	5	4275	1.27272727272727
chr10	123680625	123690775	5	4425	2.4
chr11	1479550	1484125	5	3050	1.15254237288136
chr11	2166925	2172550	5	4375	0.735632183908046
chr11	16997825	17004750	5	5625	1.11111111111111
chr11	19789575	19803025	5	8900	1.03448275862069
chr11	27717800	27722525	5	3050	0.866666666666667
chr11	45104375	45109525	5	2875	1.83783783783784
chr11	61344300	61348975	5	2925	1.33333333333333
chr11	63605300	63615750	5	7050	1.88405797101449
chr11	67884475	67890025	5	4525	0.51219512195122
chr11	73094500	73099700	5	3150	1.64102564102564
chr11	73356200	73365975	5	6850	1.42857142857143
chr11	77180175	77191075	5	6450	1.56164383561644
chr11	94464925	94474625	5	7075	1.25714285714286
chr11	101980175	101991650	5	8675	1.46153846153846
chr11	109997850	110005675	5	6925	0.213740458015267
chr11	114161950	114168000	5	4075	1.58064516129032
chr11	120050200	120058525	5	4175	1.66666666666667
chr11	124628525	124633125	5	3450	0.757575757575758
chr11	134279425	134285325	5	4825	1.1304347826087
chr12	31881100	31887175	5	4175	1.17857142857143
chr12	42981725	42984325	5	1950	1.4
chr12	46381150	46386275	5	4250	1.11111111111111
chr12	47052500	47055250	5	1800	1.48387096774194
chr12	52537850	52543800	5	4575	0.666666666666667
chr12	111471375	111474325	5	2075	0.6875
chr12	123371700	123381050	5	6000	1.38144329896907
chr13	45146500	45154125	5	7175	0.298507462686567
chr13	78269975	78273275	5	2250	1.24137931034483
chr13	97908900	97912800	5	2650	1.14285714285714
chr13	98976925	98986075	5	5750	1.1957671957672
chr13	110436575	110440325	5	2875	1.03030303030303
chr13	112856925	112862200	5	3475	1.80952380952381
chr13	114560550	114567375	5	4575	1
chr14	21731600	21738550	5	6125	0.247787610619469
chr14	23951450	23956350	5	3450	2.13636363636364
chr14	24006200	24028700	5	13100	1.39325842696629
chr14	57734025	57738200	5	3825	0.157894736842105
chr14	59809575	59812100	5	1325	1.82608695652174
chr14	69253150	69286675	5	15325	2.35916824196597
chr14	69726225	69728350	5	1850	0.260869565217391
chr14	75916600	75924775	5	4775	1.5045871559633
chr14	88787825	88793250	5	3950	1.9047619047619
chr14	89758850	89763525	5	3750	1.02702702702703
chr14	100349950	100359775	5	5175	2.19858156028369
chr14	104603950	104606775	5	2175	0.421052631578947
chr15	40614975	40622550	5	4275	1.21052631578947
chr15	41850025	41861725	5	11100	0.105263157894737
chr15	42873375	42877025	5	2725	2.25
chr15	56026250	56036525	5	9550	0.486486486486487
chr15	65094000	65104725	5	6600	1.75903614457831
chr15	69081500	69091200	5	7775	0.980392156862745
chr15	75470175	75473300	5	2225	0.842105263157895
chr15	92483825	92492150	5	4225	1.89473684210526
chr15	93901325	93910425	5	5600	2.31818181818182
chr16	2173775	2178950	5	4000	0.73015873015873
chr16	6171350	6176325	5	3750	1.51724137931034
chr16	23514075	23522200	5	5300	1.22857142857143
chr16	29622675	29626725	5	2625	1.33333333333333
chr16	51569275	51580400	5	6850	2
chr16	52558475	52562825	5	3300	1.16129032258065
chr16	58526150	58535875	5	6250	1.46206896551724
chr16	77996775	78005300	5	6375	0.80794701986755
chr16	78638975	78643675	5	3475	1.01369863013699
chr16	87416050	87427550	5	6375	2.18367346938776
chr16	87880375	87890000	5	4750	2.34146341463415
chr17	27911300	27925250	5	9825	1.7029702970297
chr17	40163400	40173375	5	5825	1.1523178807947
chr17	47572325	47575200	5	2400	0.580645161290323
chr17	56158600	56167725	5	8175	0.550724637681159
chr17	57439650	57451675	5	9925	1.74468085106383
chr17	60139800	60143425	5	3100	0.761904761904762
chr17	76180850	76184475	5	2825	0.555555555555556
chr17	77766925	77772275	5	4225	0.769230769230769
chr18	19745050	19751400	5	5025	1.70731707317073
chr18	47012600	47019800	5	5225	1
chr18	47924200	47926000	5	1300	0.842105263157895
chr18	54815850	54818625	5	1925	1.2
chr18	60844725	60848075	5	2725	0.692307692307692
chr19	342250	345200	5	2375	0.9
chr19	566725	577225	5	5400	2.18571428571429
chr19	5393550	5398275	5	2875	1.56521739130435
chr19	7933825	7939600	5	3025	2.3
chr19	13043650	13057975	5	7625	2.37254901960784
chr19	20369725	20373050	5	2150	1.2
chr19	35757575	35761175	5	2850	1.48148148148148
chr19	48993900	48997125	5	1550	2.43478260869565
chr19	49457600	49471200	5	7075	2.41237113402062
chr19	49990325	50004100	5	8275	1.28838951310861
chr19	50368425	50382250	5	7550	2
chr19	51226250	51229050	5	1825	1.55555555555556
chr19	54460400	54465225	5	3100	0.8
chr19	54480975	54485575	5	3400	0.736842105263158
chr2	2850525	2855200	5	3925	0.387755102040816
chr2	6208625	6223250	5	7825	1.82978723404255
chr2	11882750	11890100	5	4225	1.77464788732394
chr2	17719700	17727525	5	7075	0.608695652173913
chr2	27069425	27079000	5	5675	2
chr2	30448100	30457500	5	4600	2.28187919463087
chr2	44357700	44366200	5	5375	1.35802469135802
chr2	44769850	44776425	5	4375	1.61764705882353
chr2	63270675	63285900	5	12100	0.571428571428571
chr2	82231500	82234975	5	2675	0.631578947368421
chr2	91844625	91848325	5	2825	0.6875
chr2	106897275	106901350	5	3125	1.09677419354839
chr2	119600500	119604950	5	3100	0.602409638554217
chr2	129058675	129067675	5	4050	1.76271186440678
chr2	136777500	136785400	5	6000	2.22857142857143
chr2	170153350	170160800	5	4350	1.75510204081633
chr2	171216750	171220150	5	2725	0.555555555555556
chr2	178104825	178111000	5	3500	0.98876404494382
chr2	201241325	201248525	5	5200	0.72
chr2	215439925	215445700	5	3500	2.05
chr2	222382850	222386150	5	2150	1.09433962264151
chr2	233561375	233564100	5	2325	0.315789473684211
chr20	14312175	14318325	5	4100	1.2
chr20	14691725	14698575	5	5475	1.29411764705882
chr20	34679275	34682675	5	2800	0.466666666666667
chr20	35461250	35465700	5	2550	2.08695652173913
chr20	44969850	44972425	5	1625	1.44444444444444
chr20	52350700	52371275	5	10200	2.37377049180328
chr20	52514600	52518575	5	2675	0.72
chr20	61056425	61062675	5	3900	1.69014084507042
chr20	62477450	62497725	5	10100	2.03980099502488
chr22	27012075	27014250	5	1550	1.52941176470588
chr22	37192325	37194900	5	1775	1.13333333333333
chr22	38705900	38716050	5	6750	1.23497267759563
chr22	41680600	41687450	5	4750	1.3
chr22	45944800	45949750	5	3225	2.03703703703704
chr22	49024250	49029000	5	3475	1.4
chr3	9139275	9148075	5	7200	0.340425531914894
chr3	12879325	12883475	5	3200	1.10344827586207
chr3	38494375	38502250	5	4225	2.125
chr3	41403925	41407725	5	2400	1.75
chr3	49904050	49910675	5	3600	1.23076923076923
chr3	52487100	52491750	5	3625	1.92307692307692
chr3	54730125	54743900	5	6600	2.25
chr3	57191425	57199400	5	5425	1.82608695652174
chr3	69336475	69344125	5	4650	2.03174603174603
chr3	112279350	112284200	5	3625	2.15384615384615
chr3	117506950	117510325	5	3125	0.260869565217391
chr3	120395225	120401325	5	4125	2.07407407407407
chr3	124489025	124500800	5	5950	2.4025974025974
chr3	124601075	124608975	5	7125	0.612244897959184
chr3	125310300	125325800	5	6075	2.29473684210526
chr3	127912475	127917500	5	3100	1.64912280701754
chr3	127997500	128002150	5	3950	0.541666666666667
chr3	155079850	155087675	5	4425	2.22222222222222
chr3	157092375	157095375	5	2225	0.967741935483871
chr3	170072000	170077750	5	5150	0.206185567010309
chr3	173629250	173632900	5	3150	0.4
chr3	174254200	174259225	5	3675	1.27272727272727
chr3	177396775	177401025	5	2525	2
chr3	181326675	181332150	5	3800	1.2
chr3	183891625	183905325	5	7725	2.38888888888889
chr3	185644175	185656375	5	11475	0.191780821917808
chr3	188012150	188021175	5	5275	1.35294117647059
chr3	191676600	191681625	5	3475	0.8125
chr3	194973300	194981600	5	4500	2.27522935779817
chr4	2592775	2601250	5	4725	2.28846153846154
chr4	7652675	7660725	5	4175	1.43589743589744
chr4	16894200	16902300	5	6825	0.692307692307692
chr4	24471550	24474700	5	1800	1.8125
chr4	41429275	41440200	5	6075	1.6875
chr4	56119875	56123000	5	2525	0.523809523809524
chr4	88837875	88845575	5	4975	2.31578947368421
chr4	93195750	93201325	5	4025	1.48717948717949
chr4	101940675	101943825	5	1700	1.83333333333333
chr4	113778325	113783725	5	4500	0.584615384615385
chr4	133412400	133418175	5	3800	1.28205128205128
chr4	135543300	135547025	5	3025	0.413793103448276
chr4	139136950	139147800	5	7100	1.31386861313869
chr4	140074150	140081775	5	4850	1.7
chr4	140471925	140481925	5	5300	1.42465753424658
chr4	154176325	154182700	5	5375	0.5
chr4	183469600	183482275	5	8475	1.37142857142857
chr5	6712000	6716650	5	3600	0.818181818181818
chr5	12667575	12670100	5	1725	1
chr5	14440300	14452900	5	6350	2.17204301075269
chr5	16889575	16901675	5	6300	2.1037037037037
chr5	17216450	17229725	5	7650	2.11111111111111
chr5	43309325	43315200	5	5025	0.329896907216495
chr5	43553000	43557800	5	3975	1.18181818181818
chr5	71472100	71482075	5	7200	1.20408163265306
chr5	73918425	73928900	5	8200	2.15873015873016
chr5	78220850	78227125	5	2900	2.35294117647059
chr5	79540775	79554400	5	9625	2.42105263157895
chr5	93694925	93699300	5	3225	1.76923076923077
chr5	106986775	106989975	5	2375	1.27272727272727
chr5	116106875	116111600	5	3175	1.48387096774194
chr5	123142900	123151575	5	6900	0.931034482758621
chr5	126181300	126183750	5	1850	0.533333333333333
chr5	134823775	134826725	5	1800	2.07142857142857
chr5	140364850	140368050	5	2600	0.705882352941177
chr5	153569375	153574550	5	3350	1.57446808510638
chr5	158477025	158480000	5	2375	0.64
chr5	158522400	158528525	5	5200	0.42962962962963
chr5	159469225	159472450	5	2550	0.933333333333333
chr5	179229325	179235425	5	5350	0.242424242424242
chr6	679350	685425	5	4600	0.549450549450549
chr6	10580550	10589175	5	6725	0.64321608040201
chr6	15206675	15210375	5	2900	1.08333333333333
chr6	24399825	24405625	5	5200	1.04761904761905
chr6	30845150	30858850	5	10425	0.51219512195122
chr6	33167250	33181775	5	8700	2.421875
chr6	35180925	35186500	5	4425	1.22727272727273
chr6	40687275	40690075	5	2075	1.14285714285714
chr6	44629850	44636500	5	5800	0.31404958677686
chr6	83447950	83452325	5	3050	1.57575757575758
chr6	90271725	90277925	5	4600	1.70833333333333
chr6	110673425	110680950	5	5225	1.4
chr6	143380900	143384275	5	2650	1
chr6	144978500	144982875	5	2750	0.96551724137931
chr6	148662525	148670175	5	6500	0.341176470588235
chr6	151772400	151778350	5	4300	1.11764705882353
chr6	163833450	163841150	5	6600	0.88
chr6	168256275	168262400	5	4125	1.9375
chr7	89850	92175	5	1625	0.75
chr7	36428475	36433225	5	3875	1.3125
chr7	47365425	47373200	5	5350	0.917647058823529
chr7	75792275	75796550	5	2825	1.35714285714286
chr7	83739400	83743125	5	2450	0.912280701754386
chr7	83820625	83831975	5	8375	0.673835125448029
chr7	93273775	93276275	5	1625	1.10344827586207
chr7	101457675	101463375	5	3050	2.19672131147541
chr7	101737375	101741875	5	2900	1.075
chr7	107588000	107594725	5	3950	1.8974358974359
chr7	107634700	107644175	5	6650	1.26829268292683
chr7	110689775	110692400	5	1775	1
chr7	137888450	137894525	5	5700	0.136363636363636
chr7	143102800	143108600	5	3050	2.14285714285714
chr7	149468100	149471575	5	2725	0.72
chr8	8241200	8249225	5	5350	2.15384615384615
chr8	23208175	23213500	5	3700	1.83673469387755
chr8	40932125	40937000	5	3750	1.74193548387097
chr8	42009600	42013150	5	2300	1.03703703703704
chr8	65279525	65292275	5	11400	0.214876033057851
chr8	72582825	72589700	5	5075	2.09756097560976
chr8	82807675	82811050	5	2250	1.2
chr8	95446500	95453850	5	5450	2.41025641025641
chr8	144099500	144108325	5	6000	1.04494382022472
chr9	13265975	13269375	5	2375	1.36
chr9	14418025	14425100	5	4050	2.13636363636364
chr9	23820450	23826325	5	3925	2.03448275862069
chr9	35110050	35117525	5	6300	0.329545454545455
chr9	35510550	35520800	5	5425	2.20238095238095
chr9	72373075	72379650	5	4950	0.742857142857143
chr9	81007825	81012650	5	3325	1.58333333333333
chr9	89554900	89564250	5	8875	0.176470588235294
chr9	90020025	90025775	5	3850	1.61538461538462
chr9	99101850	99108500	5	3700	2.18556701030928
chr9	101931675	101936575	5	4125	0.3125
chr9	108053175	108062450	5	7100	0.538461538461538
chr9	118915100	118920225	5	3875	0.536585365853659
chr9	124576525	124583075	5	3475	2.4
chr9	128000725	128006250	5	3675	1.85185185185185
chr9	129198500	129203800	5	3925	1.07407407407407
chrX	9430550	9434150	5	2550	0.785714285714286
chrX	9753700	9758400	5	3075	1.14285714285714
chrX	14043975	14048700	5	3950	0.5
chrX	39866675	39874650	5	5125	1.09411764705882
chrX	42864600	42868150	5	2750	0.440677966101695
chrX	62970425	62975975	5	4050	1.02941176470588
chrX	86934100	86937525	5	2300	0.944444444444444
chrX	93708200	93712500	5	3750	0.274509803921569
chrX	103031800	103038625	5	5825	0.352941176470588
chrX	154047775	154050950	5	2350	0.72
chr1	3128200	3136900	4	5475	1.16582914572864
chr1	3688250	3692625	4	3650	0.472727272727273
chr1	6830775	6832525	4	1525	0.384615384615385
chr1	9307675	9315050	4	5300	1.01666666666667
chr1	11071925	11074600	4	2100	0.823529411764706
chr1	11413075	11418150	4	3500	0.948453608247423
chr1	11714250	11715800	4	1175	0.952380952380952
chr1	14951725	14954825	4	2325	0.526315789473684
chr1	15415050	15417475	4	1600	0.926829268292683
chr1	15850125	15854325	4	3725	0.363636363636364
chr1	17337475	17340125	4	1950	0.903225806451613
chr1	21835400	21838625	4	2900	0.258064516129032
chr1	25913275	25915525	4	1400	1.07142857142857
chr1	27017300	27033425	4	12525	0.498876404494382
chr1	27152350	27155775	4	2725	0.444444444444444
chr1	34628500	34633575	4	4775	0.155555555555556
chr1	37230250	37232150	4	1525	0.666666666666667
chr1	41442350	41447950	4	3625	0.907563025210084
chr1	45265175	45277450	4	8850	0.740740740740741
chr1	46954225	46958200	4	2875	0.868421052631579
chr1	51886700	51889675	4	2750	0.173913043478261
chr1	55350325	55353950	4	3250	0.695652173913043
chr1	65060125	65064375	4	3650	1.03448275862069
chr1	84225775	84228025	4	1750	0.565217391304348
chr1	95388150	95394550	4	5875	0.222222222222222
chr1	102570350	102573675	4	2775	0.32258064516129
chr1	117712675	117718025	4	3325	1.01052631578947
chr1	119528550	119533125	4	3950	0.5
chr1	151960425	151968000	4	5350	0.755813953488372
chr1	154297175	154302675	4	4925	0.277777777777778
chr1	155097150	155109750	4	8775	0.922033898305085
chr1	156862975	156868575	4	5200	0.173913043478261
chr1	157012650	157016650	4	3650	0.230769230769231
chr1	162136575	162139850	4	2675	0.533333333333333
chr1	169071075	169083525	4	8375	0.741573033707865
chr1	170630475	170637825	4	5050	0.821621621621622
chr1	180236975	180241725	4	3375	1.16
chr1	182580500	182587675	4	4150	1.25217391304348
chr1	184466250	184469500	4	2800	0.313725490196078
chr1	200856650	200866025	4	6775	1.28571428571429
chr1	202773475	202782350	4	6700	0.56221198156682
chr1	213123450	213126250	4	2375	0.297872340425532
chr1	214722275	214727350	4	4650	0.24
chr1	221887375	221891100	4	2700	0.547619047619048
chr1	224618350	224623425	4	4400	1.0625
chr1	225067025	225069000	4	1775	0.162162162162162
chr1	225837700	225843800	4	4775	0.341772151898734
chr1	226296850	226300400	4	3350	0.0919540229885057
chr1	228131850	228136475	4	3800	1.03846153846154
chr1	228644175	228647550	4	3225	0.0689655172413793
chr1	231173450	231176975	4	2550	1
chr1	234734475	234750200	4	14800	0.105263157894737
chr1	235488875	235494925	4	5100	0.634146341463415
chr1	243875475	243878600	4	2500	0.711111111111111
chr1	244210100	244220400	4	7925	0.764705882352941
chr1	247493750	247499675	4	5500	0.464285714285714
chr10	3893600	3896075	4	1975	0.714285714285714
chr10	6621125	6623925	4	2175	1
chr10	20658575	20661750	4	2550	0.366666666666667
chr10	29876025	29879725	4	3075	0.292134831460674
chr10	31607125	31610625	4	3200	0.126984126984127
chr10	32289700	32293700	4	3225	0.509433962264151
chr10	44877500	44881050	4	2100	1.14285714285714
chr10	52750850	52753650	4	2050	0.975609756097561
chr10	54724725	54730125	4	4225	0.421052631578947
chr10	55234125	55241375	4	6725	0.25
chr10	55355150	55360925	4	5350	0.769230769230769
chr10	59386800	59389500	4	2200	0.692307692307692
chr10	59809450	59811500	4	1625	0.545454545454545
chr10	73846625	73848825	4	1775	0.838709677419355
chr10	75665775	75671500	4	4925	0.563380281690141
chr10	79935475	79940125	4	4300	0.521739130434783
chr10	88713300	88719750	4	5725	0.705882352941177
chr10	93348375	93351925	4	2425	0.857142857142857
chr10	94063700	94066175	4	1750	0.928571428571429
chr10	94831725	94836800	4	4275	0.504672897196262
chr10	97020050	97029025	4	5425	1.25396825396825
chr10	99239175	99241225	4	1550	0.697674418604651
chr10	101736900	101739575	4	1825	1.26666666666667
chr10	106013300	106016300	4	2700	0.470588235294118
chr10	111652075	111655850	4	2725	0.962962962962963
chr10	114812725	114824000	4	9725	0.652173913043478
chr10	118030750	118034725	4	3675	0.166666666666667
chr10	119300600	119307425	4	5650	0.829268292682927
chr10	122856175	122859700	4	2200	1.24528301886792
chr10	126820725	126825125	4	3275	0.849315068493151
chr10	128946375	128948425	4	1650	0.761904761904762
chr10	133048075	133049950	4	1300	0.857142857142857
chr10	133792550	133795975	4	2475	0.558139534883721
chr11	3875575	3877825	4	1975	0.285714285714286
chr11	9586575	9599500	4	10925	0.414634146341463
chr11	19732775	19737125	4	3675	0.37037037037037
chr11	30500400	30503125	4	1850	1.02040816326531
chr11	34255475	34258225	4	1975	0.782608695652174
chr11	36125625	36133925	4	6650	0.788732394366197
chr11	47275600	47281475	4	3675	1.22641509433962
chr11	47486250	47492475	4	4775	1.16279069767442
chr11	63527375	63537850	4	9825	0.122977346278317
chr11	66511050	66513075	4	1525	0.903225806451613
chr11	68775400	68782625	4	6275	0.51063829787234
chr11	69515125	69520250	4	3775	0.897959183673469
chr11	92041200	92045825	4	3700	0.62
chr11	110044100	110046025	4	1600	0.4
chr11	111781700	111785425	4	2675	0.575
chr11	111847000	111855000	4	6350	0.935483870967742
chr11	118766550	118801450	4	23350	0.997512437810945
chr11	121967150	121976425	4	5300	1.30263157894737
chr12	859725	864525	4	4475	0.705882352941177
chr12	1769800	1772325	4	1500	1.28571428571429
chr12	8057050	8060325	4	2950	0.253968253968254
chr12	10513425	10518650	4	3900	1.26923076923077
chr12	10869025	10876475	4	5975	0.515151515151515
chr12	11870700	11873300	4	2150	0.583333333333333
chr12	14409225	14415050	4	4675	0.347826086956522
chr12	19016475	19018075	4	1175	0.645161290322581
chr12	19590000	19594800	4	4225	0.838709677419355
chr12	51712725	51717225	4	3450	0.754716981132076
chr12	53296625	53302450	4	4175	0.957264957264957
chr12	54526000	54530275	4	3775	0.380952380952381
chr12	67461675	67464000	4	2150	0.117647058823529
chr12	70324875	70330400	4	5025	0.239316239316239
chr12	93769825	93775200	4	4900	0.136363636363636
chr12	94654300	94658475	4	3850	0.484848484848485
chr12	106883500	106889900	4	3950	0.992
chr12	110151800	110160575	4	6975	1.125
chr12	110460900	110462875	4	1450	1.25
chr12	123007900	123013250	4	5075	0.147058823529412
chr12	128865750	128869250	4	3000	0.419354838709677
chr13	33159975	33163025	4	2275	0.618181818181818
chr13	43166900	43168950	4	1325	1.15384615384615
chr13	48733300	48735925	4	1700	1.28571428571429
chr13	51876275	51879775	4	2950	0.666666666666667
chr13	53420700	53427050	4	5700	0.53125
chr13	54706050	54707550	4	975	0.952380952380952
chr13	56233925	56235950	4	1450	0.6875
chr13	98851800	98854800	4	2600	0.431372549019608
chr13	99224050	99230675	4	5125	0.596774193548387
chr13	110917200	110919625	4	1850	0.744186046511628
chr13	111862200	111868675	4	4625	0.861788617886179
chr13	113364225	113368725	4	2975	0.901098901098901
chr14	24046375	24048450	4	1600	0.695652173913043
chr14	27063550	27068300	4	4150	0.222222222222222
chr14	45602775	45607175	4	3900	0.5
chr14	50465900	50470550	4	3925	0.645161290322581
chr14	50527625	50529425	4	1500	0.545454545454545
chr14	54827925	54830575	4	2175	0.411764705882353
chr14	55117075	55121575	4	3825	0.56
chr14	89803150	89808875	4	3375	1.0952380952381
chr14	89906325	89909925	4	2650	0.787878787878788
chr14	93579450	93583025	4	3175	0.238095238095238
chr14	100837975	100843625	4	4700	1.19298245614035
chr15	25101200	25108600	4	4725	1.21019108280255
chr15	26964100	26967050	4	2300	0.654545454545455
chr15	40728375	40734750	4	5075	0.426666666666667
chr15	44083650	44089000	4	3675	0.740740740740741
chr15	53077200	53079825	4	1600	1.16666666666667
chr15	61519800	61522050	4	1475	0.914285714285714
chr15	64207525	64210650	4	2225	1.06976744186047
chr15	66762675	66769225	4	3825	1.12396694214876
chr15	73889075	73895775	4	4825	0.917293233082707
chr15	75246525	75251450	4	3300	1.21739130434783
chr15	75742250	75748900	4	6225	0.168224299065421
chr15	82335400	82340625	4	4975	0.104347826086957
chr15	83954675	83957025	4	1625	0.933333333333333
chr15	86606250	86607825	4	1125	1.27272727272727
chr15	88798650	88801625	4	2375	0.51063829787234
chr15	90118050	90121525	4	2650	0.457142857142857
chr15	92848575	92850550	4	1575	0.6
chr15	92887000	92890250	4	2425	1.01818181818182
chr15	95828150	95834325	4	3900	0.887096774193548
chr15	96630200	96633225	4	2325	0.551724137931034
chr15	101727975	101730875	4	2325	0.4
chr16	1148375	1149775	4	1075	0.823529411764706
chr16	11406450	11411050	4	3500	1.07407407407407
chr16	14723000	14731525	4	7250	0.593548387096774
chr16	19298925	19304675	4	4900	0.666666666666667
chr16	24146950	24151550	4	3325	1
chr16	28302250	28306500	4	3250	0.918918918918919
chr16	48639275	48644750	4	5050	0.266666666666667
chr16	52578125	52582300	4	3400	0.260869565217391
chr16	56894275	56896000	4	1400	0.666666666666667
chr16	65151425	65159850	4	5575	1.06122448979592
chr16	73023425	73027600	4	3500	0.645161290322581
chr16	79631900	79636125	4	3525	0.755555555555556
chr16	81726325	81732350	4	5300	0.370967741935484
chr16	86766575	86768825	4	1725	1.15384615384615
chr16	87854125	87859375	4	4425	0.403846153846154
chr16	88599825	88601575	4	1100	1.04347826086957
chr16	89893875	89896425	4	1900	0.848484848484849
chr16	90084850	90089875	4	4150	0.58695652173913
chr17	5185150	5186925	4	1375	0.5
chr17	8530800	8535725	4	3950	0.471698113207547
chr17	10080650	10084275	4	2725	0.967741935483871
chr17	19188650	19192325	4	2150	1.30232558139535
chr17	19359825	19365250	4	4975	0.125
chr17	21011725	21014150	4	1975	0.666666666666667
chr17	26215250	26216800	4	1275	0.285714285714286
chr17	27503125	27507800	4	3975	0.375
chr17	30843250	30850425	4	4775	0.808510638297872
chr17	32904875	32908200	4	2375	0.756756756756757
chr17	44894150	44899550	4	4425	0.488888888888889
chr17	46122725	46134575	4	10675	0.459627329192547
chr17	54670075	54676300	4	5825	0.197183098591549
chr17	55184700	55187775	4	2150	1.01960784313725
chr17	56606000	56609775	4	3325	0.360655737704918
chr17	57859950	57865725	4	4925	0.30952380952381
chr17	58461325	58470850	4	7250	1.17647058823529
chr17	60694350	60696850	4	2050	0.476190476190476
chr17	62702500	62705900	4	2550	1.23076923076923
chr17	64297925	64301875	4	3125	0.524590163934426
chr17	67443725	67448175	4	3000	1.22077922077922
chr17	72267600	72274050	4	4350	1.07142857142857
chr17	73340000	73343875	4	3025	0.435897435897436
chr17	75567200	75568550	4	1125	0.434782608695652
chr17	77805150	77813775	4	5400	1.15675675675676
chr17	78763250	78766475	4	2200	1
chr18	5628125	5630575	4	1925	1.10344827586207
chr18	12306450	12310050	4	3275	0.176470588235294
chr18	18820950	18825100	4	3225	0.865671641791045
chr18	20862000	20865200	4	2650	0.697674418604651
chr18	30049425	30051625	4	1875	0.333333333333333
chr18	40321025	40325775	4	4150	0.315789473684211
chr18	53248600	53257700	4	8275	0.5
chr18	57564425	57568775	4	3650	0.7
chr18	60451650	60458500	4	3975	1.07407407407407
chr18	61938850	61942650	4	3300	0.270833333333333
chr18	72917100	72924450	4	4650	1.20588235294118
chr18	74161825	74172375	4	8125	1.08333333333333
chr19	1168800	1174325	4	4300	0.625
chr19	3093800	3097525	4	3000	0.528735632183908
chr19	3981875	3987150	4	4825	0.209677419354839
chr19	5290675	5294525	4	3650	0.0963855421686747
chr19	5947425	5955575	4	7425	0.347826086956522
chr19	6108575	6111075	4	1825	1.11111111111111
chr19	6735375	6745775	4	9050	0.351219512195122
chr19	8267850	8270175	4	2075	0.3
chr19	9692650	9695650	4	2550	0.444444444444444
chr19	10526950	10530850	4	2600	1.06896551724138
chr19	10753050	10755600	4	2300	0.380952380952381
chr19	14627625	14631525	4	3400	0.274509803921569
chr19	15407250	15410525	4	2625	0.622950819672131
chr19	17350825	17359675	4	6300	1.27777777777778
chr19	17796800	17799725	4	2450	0.48
chr19	18058000	18063575	4	4650	0.337078651685393
chr19	18653125	18655025	4	1450	0.833333333333333
chr19	20188700	20194275	4	4425	0.525
chr19	28779775	28784525	4	3525	0.885714285714286
chr19	35489675	35494850	4	3900	0.75
chr19	39916825	39927525	4	6550	1.05952380952381
chr19	45347775	45354200	4	5725	0.829268292682927
chr19	49953975	49957825	4	3275	0.611111111111111
chr19	53445075	53449125	4	3350	0.475
chr19	55657600	55660575	4	2225	0.75
chr2	5512475	5515325	4	2275	1.28571428571429
chr2	15949175	15952075	4	2225	0.612244897959184
chr2	16078300	16084675	4	6025	0.103703703703704
chr2	20547425	20553850	4	5175	0.618556701030928
chr2	22916150	22918625	4	1950	0.454545454545455
chr2	37189950	37194575	4	3025	1.2
chr2	37880225	37885300	4	4025	0.479166666666667
chr2	38974850	38979850	4	4650	0.233333333333333
chr2	39591250	39593975	4	1825	1.26666666666667
chr2	43325475	43335125	4	5100	1.24137931034483
chr2	43571400	43577900	4	5100	0.666666666666667
chr2	44657150	44659625	4	1950	0.444444444444444
chr2	47398375	47405650	4	5650	1.09677419354839
chr2	50199175	50201300	4	1625	0.72
chr2	50231575	50234250	4	1900	0.888888888888889
chr2	62422575	62426900	4	3350	0.957746478873239
chr2	75060700	75064750	4	3150	0.451612903225806
chr2	75657450	75660775	4	2475	0.693877551020408
chr2	85195325	85202675	4	4850	1.27619047619048
chr2	85656900	85666300	4	6325	1.20253164556962
chr2	110435000	110436925	4	1550	0.545454545454545
chr2	126502975	126504675	4	1450	0.333333333333333
chr2	128642000	128645275	4	2900	0.262295081967213
chr2	138863250	138865475	4	1875	0.606060606060606
chr2	170201725	170206250	4	2875	0.95
chr2	170940975	170943275	4	1600	0.787878787878788
chr2	171069475	171074325	4	3750	0.8
chr2	171567750	171576050	4	8100	0.105263157894737
chr2	172287575	172291800	4	3050	0.916666666666667
chr2	175867600	175872625	4	3225	1.0873786407767
chr2	179342550	179346425	4	3400	0.197183098591549
chr2	179913425	179916425	4	2000	1.04761904761905
chr2	198174475	198176925	4	1600	1.13333333333333
chr2	202013250	202016650	4	2450	0.935483870967742
chr2	217521450	217524050	4	1775	1.125
chr2	217553450	217561475	4	7675	0.137931034482759
chr2	217912700	217915150	4	2100	0.545454545454545
chr2	218026100	218028050	4	1600	0.666666666666667
chr2	223724475	223729675	4	4075	0.933333333333333
chr2	232436175	232442750	4	4000	1.1063829787234
chr2	235399400	235406650	4	6600	0.372093023255814
chr2	237621875	237624750	4	2325	0.758620689655172
chr2	239148325	239152125	4	2475	1.11688311688312
chr2	241373175	241376775	4	3250	0.149253731343284
chr2	242155400	242158350	4	2300	0.470588235294118
chr2	242445000	242448875	4	3050	0.627906976744186
chr20	656475	657775	4	975	0.666666666666667
chr20	3153125	3156200	4	2775	0.231884057971014
chr20	4129000	4131200	4	1900	0.204081632653061
chr20	5149350	5152725	4	2550	0.633333333333333
chr20	9048000	9054075	4	4600	0.8
chr20	9160525	9162075	4	1050	0.947368421052632
chr20	9310200	9313750	4	3100	0.717948717948718
chr20	10197425	10200075	4	2375	0.3125
chr20	23029600	23032275	4	2025	0.509090909090909
chr20	32597700	32600850	4	2550	0.611111111111111
chr20	36145125	36150450	4	4825	0.253521126760563
chr20	42765325	42768050	4	1950	1.28571428571429
chr20	43965475	43977475	4	10900	0.23841059602649
chr20	44561900	44568050	4	4850	0.590909090909091
chr20	46600650	46602725	4	1525	0.96
chr20	47893075	47907700	4	12800	0.94949494949495
chr20	57224725	57232275	4	6300	0.745762711864407
chr20	60009050	60016750	4	7200	0.313253012048193
chr20	61883325	61886725	4	2625	0.535714285714286
chr20	62184050	62186075	4	1450	0.829268292682927
chr21	27453100	27456400	4	2800	0.482758620689655
chr21	35444975	35449600	4	3625	0.476190476190476
chr21	36258225	36263800	4	4675	0.642857142857143
chr21	38737300	38743150	4	5425	0.482758620689655
chr21	40982400	40986025	4	3100	0.338028169014085
chr21	44084925	44097325	4	6850	0.960629921259842
chr21	47391250	47397600	4	4550	1.30769230769231
chr21	47703500	47709025	4	3875	1.14285714285714
chr22	17737500	17751125	4	9675	0.636363636363636
chr22	19972200	19975225	4	2325	0.875
chr22	20190750	20195625	4	4175	0.606060606060606
chr22	21270975	21275400	4	3850	0.305555555555556
chr22	24949475	24953750	4	4000	0.705882352941177
chr22	25799150	25801775	4	2075	0.421052631578947
chr22	30602450	30606950	4	2950	0.764705882352941
chr22	30684275	30687450	4	2700	0.210526315789474
chr22	36422675	36425550	4	2250	0.8
chr22	38053625	38057850	4	3550	0.458333333333333
chr22	38666550	38669925	4	2850	0.548387096774194
chr22	38720650	38722950	4	2075	0.476190476190476
chr22	40393525	40399575	4	5125	1.01754385964912
chr22	44318900	44322325	4	2925	0.315789473684211
chr22	44539825	44545475	4	4875	0.846153846153846
chr22	45093900	45099375	4	3400	1.28421052631579
chr22	46465525	46468650	4	2275	1.18518518518519
chr22	50246550	50250075	4	2600	0.709677419354839
chr3	3746600	3751050	4	2975	0.964705882352941
chr3	3840125	3846850	4	6100	0.285714285714286
chr3	14330850	14333350	4	1850	0.645161290322581
chr3	23957325	23962025	4	3850	0.347826086956522
chr3	37901675	37905700	4	2925	0.656716417910448
chr3	39216450	39223025	4	4150	1.2
chr3	42692600	42697350	4	4475	0.157303370786517
chr3	46614275	46621400	4	6425	0.236842105263158
chr3	50552575	50559300	4	4100	1.171875
chr3	56157175	56159875	4	2200	0.583333333333333
chr3	66580575	66583800	4	2775	0.585365853658537
chr3	69288000	69293500	4	3525	0.886075949367089
chr3	78393750	78397075	4	2825	0.275862068965517
chr3	78919500	78922625	4	2150	1.08333333333333
chr3	113871550	113874425	4	2325	0.8125
chr3	115342000	115346825	4	3025	1.04761904761905
chr3	116161100	116165375	4	3675	0.360655737704918
chr3	119064875	119072225	4	5025	1.28467153284672
chr3	124718325	124725575	4	4075	1.25
chr3	139251225	139260300	4	6450	1.04109589041096
chr3	146221275	146225875	4	3925	0.295454545454545
chr3	149681725	149690425	4	7125	1.1358024691358
chr3	149822475	149827125	4	4100	0.625
chr3	158954300	158956025	4	1300	0.666666666666667
chr3	160113325	160122300	4	5500	1.18716577540107
chr3	164910475	164914625	4	3800	0.222222222222222
chr3	168332000	168336675	4	3600	0.461538461538462
chr3	173947525	173951625	4	2975	0.882352941176471
chr3	176043750	176047125	4	2675	0.666666666666667
chr3	186897675	186905325	4	6600	0.219354838709677
chr3	187981650	187989400	4	6125	0.948453608247423
chr3	191643450	191647475	4	3325	0.409090909090909
chr3	193310500	193313475	4	2475	0.305084745762712
chr3	196226175	196231200	4	4375	0.829268292682927
chr4	3369000	3374050	4	3875	0.666666666666667
chr4	20253000	20256750	4	3000	0.717948717948718
chr4	23162900	23165750	4	2500	0.25
chr4	24659825	24664500	4	3025	1.03370786516854
chr4	30717850	30724800	4	6575	0.555555555555556
chr4	39636000	39643525	4	4550	0.877697841726619
chr4	41144975	41149425	4	3825	0.333333333333333
chr4	56501700	56504550	4	2200	0.724137931034483
chr4	57299675	57306400	4	5200	0.658959537572254
chr4	57772925	57777125	4	3875	0.476190476190476
chr4	65592850	65595800	4	2350	0.692307692307692
chr4	69269075	69276750	4	7400	0.10989010989011
chr4	78075200	78082050	4	5750	1.07142857142857
chr4	90031625	90033975	4	2125	0.242424242424242
chr4	120129950	120135175	4	3325	1.06306306306306
chr4	121992000	121994375	4	1700	0.848484848484849
chr4	124706875	124709150	4	1925	0.378378378378378
chr4	138541775	138545225	4	3075	0.225352112676056
chr4	139032300	139035125	4	2375	0.571428571428571
chr4	155662075	155665525	4	2375	1.14893617021277
chr4	168850150	168851950	4	1325	0.642857142857143
chr4	169929425	169932100	4	2150	0.6
chr4	174253250	174257025	4	3450	0.588235294117647
chr4	186063800	186066175	4	2150	0.3125
chr5	105250	107050	4	1050	1.26315789473684
chr5	7419675	7423200	4	3275	0.218181818181818
chr5	9544250	9548225	4	3625	0.164705882352941
chr5	16855150	16858375	4	2250	0.818181818181818
chr5	18734375	18737625	4	2500	0.95
chr5	53509250	53513500	4	3375	1.10344827586207
chr5	60625275	60630375	4	4425	0.409638554216867
chr5	64000700	64002725	4	1550	0.6
chr5	77934400	77937025	4	1700	1.11111111111111
chr5	102981975	102983750	4	1450	0.461538461538462
chr5	106701125	106704550	4	2600	0.96
chr5	107413525	107417150	4	2650	1.21052631578947
chr5	114877075	114881025	4	3600	0.197530864197531
chr5	124820200	124823400	4	2850	0.363636363636364
chr5	131603925	131605450	4	1125	0.909090909090909
chr5	137799125	137803800	4	4300	0.875
chr5	140937025	140941050	4	2925	0.75609756097561
chr5	141735425	141743475	4	4625	1.25373134328358
chr5	150050050	150054175	4	2700	0.683544303797468
chr5	162863375	162867450	4	3300	1.02439024390244
chr5	168310025	168314350	4	3700	0.419753086419753
chr5	171877950	171883500	4	3825	0.868686868686869
chr5	173040725	173044200	4	3025	0.51063829787234
chr5	173342450	173347175	4	3875	0.615384615384615
chr5	175960250	175971250	4	8175	0.734545454545455
chr5	176737450	176740275	4	2200	0.705882352941177
chr5	177846550	177849625	4	2175	0.9
chr5	179045900	179051950	4	5550	0.756756756756757
chr5	179243700	179249675	4	4975	0.378698224852071
chr5	179295675	179298000	4	1825	0.608695652173913
chr5	180614825	180619350	4	4000	0.827586206896552
chr6	3722075	3724300	4	1625	0.842105263157895
chr6	6002675	6009600	4	4450	1.12727272727273
chr6	10518850	10523500	4	2600	1.23076923076923
chr6	12007925	12014425	4	6300	0.0759493670886076
chr6	13708950	13713150	4	3875	0.148936170212766
chr6	14379575	14384825	4	4325	0.864864864864865
chr6	21593525	21600125	4	6150	0.162790697674419
chr6	21769075	21773925	4	4050	0.418181818181818
chr6	29589775	29601900	4	10300	0.878378378378378
chr6	35010850	35021275	4	7425	1.15976331360947
chr6	36643825	36648800	4	4400	0.415584415584416
chr6	37664375	37666800	4	1600	0.967741935483871
chr6	41470525	41473550	4	2225	0.941176470588235
chr6	71998025	71999625	4	1150	0.9
chr6	108139900	108143250	4	2100	0.769230769230769
chr6	117995950	117998225	4	1725	0.6875
chr6	119214000	119218300	4	3950	0.292682926829268
chr6	123909175	123910950	4	1025	1.29411764705882
chr6	127835775	127841125	4	4025	0.705882352941177
chr6	137276875	137279350	4	1900	0.882352941176471
chr6	137734800	137738100	4	2025	1.19148936170213
chr6	138186275	138189625	4	2825	0.423076923076923
chr6	148919150	148921825	4	2200	0.390243902439024
chr6	157095350	157103825	4	6975	0.828282828282828
chr6	158461150	158464300	4	2150	0.78125
chr6	161587475	161589950	4	1900	0.75
chr6	167691800	167694325	4	1825	0.838709677419355
chr7	554075	560550	4	5825	0.280701754385965
chr7	1570650	1578600	4	6175	0.868852459016393
chr7	1606200	1610950	4	3325	1.17241379310345
chr7	2143125	2152425	4	8575	0.166666666666667
chr7	5454325	5470150	4	13800	0.512455516014235
chr7	14023775	14032500	4	7500	0.337552742616034
chr7	19156050	19157700	4	1225	0.709677419354839
chr7	20256700	20260250	4	2675	0.830769230769231
chr7	22178050	22183600	4	4750	0.33112582781457
chr7	22291025	22292950	4	1325	0.823529411764706
chr7	22600550	22603600	4	2325	0.461538461538462
chr7	22860150	22863100	4	2625	0.184210526315789
chr7	25770925	25772950	4	1825	0.444444444444444
chr7	30008775	30009900	4	825	1
chr7	35074700	35078100	4	2775	0.48780487804878
chr7	36317750	36323225	4	4300	0.38
chr7	48124125	48130625	4	5475	1.03225806451613
chr7	66309250	66313650	4	3775	0.511627906976744
chr7	78205500	78209425	4	3150	0.37037037037037
chr7	83056650	83059525	4	2200	0.8
chr7	90251025	90256125	4	3875	0.603448275862069
chr7	90892725	90896925	4	3400	0.518518518518518
chr7	98255600	98259425	4	2700	0.767441860465116
chr7	129587075	129593325	4	5575	1
chr7	139929450	139931750	4	2025	0.4
chr7	140238975	140242950	4	3575	0.226415094339623
chr7	141060425	141067375	4	3925	1.26717557251908
chr7	151450850	151452475	4	1375	0.32258064516129
chr7	152131200	152134325	4	2600	0.484848484848485
chr8	493525	496400	4	2450	0.25
chr8	838725	844250	4	5125	0.3
chr8	9760125	9764600	4	3925	0.366197183098592
chr8	10190525	10195475	4	4425	0.5625
chr8	11565650	11567850	4	1575	0.780487804878049
chr8	17518825	17520975	4	1425	1.28571428571429
chr8	21775775	21779600	4	3375	0.384615384615385
chr8	23307300	23315750	4	7825	0.3
chr8	25364425	25367350	4	1950	1.22727272727273
chr8	27173075	27176000	4	2475	0.444444444444444
chr8	28921425	28924525	4	2650	0.321428571428571
chr8	30889775	30893050	4	2825	0.25
chr8	32333400	32335825	4	2050	0.72
chr8	60028950	60032875	4	2900	0.705882352941177
chr8	77710900	77714350	4	3000	0.451612903225806
chr8	103816825	103823625	4	5800	0.454545454545455
chr8	116461600	116464975	4	2350	1.1304347826087
chr8	116678725	116682000	4	2575	0.5
chr8	118859250	118863200	4	2500	1.2987012987013
chr8	120647975	120652350	4	3050	1.28
chr8	122651500	122655500	4	3500	0.608695652173913
chr8	126398075	126401650	4	3075	0.296296296296296
chr8	127433950	127440750	4	5975	0.695652173913043
chr8	131009500	131011975	4	2025	0.608695652173913
chr8	142137225	142141125	4	3125	0.888888888888889
chr9	8778350	8781475	4	1925	1.13636363636364
chr9	14312800	14317100	4	3925	0.204081632653061
chr9	34986325	34997950	4	9125	0.579150579150579
chr9	36100200	36103825	4	3125	0.292682926829268
chr9	37250600	37253075	4	2175	0.27906976744186
chr9	72870975	72875925	4	4050	0.454545454545455
chr9	78776325	78778025	4	1275	0.666666666666667
chr9	80332200	80335025	4	1775	1.15789473684211
chr9	87283475	87286075	4	1950	0.888888888888889
chr9	88712600	88715125	4	1950	0.666666666666667
chr9	91360225	91364000	4	2525	0.641025641025641
chr9	92275775	92278075	4	2075	0.222222222222222
chr9	95963525	95970600	4	6075	0.377952755905512
chr9	101569575	101573050	4	2600	0.742857142857143
chr9	101865850	101870550	4	4375	0.127659574468085
chr9	113798675	113801500	4	2375	0.32
chr9	117262900	117268450	4	4825	0.342857142857143
chr9	119095650	119097700	4	1425	1
chr9	127019125	127025725	4	4350	1.06818181818182
chr9	134742925	134746425	4	2875	0.392156862745098
chr9	137532100	137537375	4	4600	0.583333333333333
chrX	4298600	4301725	4	2525	0.333333333333333
chrX	11775525	11778300	4	2400	0.324324324324324
chrX	13215900	13220675	4	3275	1.075
chrX	16201225	16205825	4	3525	1.30232558139535
chrX	20283225	20286400	4	2825	0.35
chrX	44730575	44734425	4	3525	0.163934426229508
chrX	70471550	70475900	4	3625	1.06666666666667
chrX	110207475	110209800	4	2025	0.56
chrX	117479325	117482925	4	3150	0.451612903225806
chrX	133303625	133316150	4	11050	0.805555555555556
chrX	133370825	133376475	4	4175	0.643478260869565
chrX	135991125	135992900	4	1450	0.526315789473684
chrX	136765550	136767950	4	1875	0.526315789473684
chrX	149733850	149738050	4	3375	0.536585365853659
chrX	153284250	153287025	4	2425	0.289855072463768
chr1	874625	877925	3	2775	0.356164383561644
chr1	3229275	3233900	3	4075	0.328767123287671
chr1	3356150	3358725	3	2225	0.277777777777778
chr1	6843650	6847025	3	2825	0.371428571428571
chr1	7447500	7449775	3	2050	0.17910447761194
chr1	11398275	11400850	3	2450	0.0895522388059701
chr1	11473550	11475300	3	1450	0.28
chr1	11748950	11753825	3	4375	0.225
chr1	12127100	12128825	3	1500	0.35
chr1	14866150	14868000	3	1600	0.307692307692308
chr1	17795475	17797650	3	1900	0.25
chr1	18434750	18436125	3	1175	0.380952380952381
chr1	20915550	20917225	3	1475	0.285714285714286
chr1	21500750	21504025	3	3075	0.117647058823529
chr1	21995075	21996425	3	1150	0.357142857142857
chr1	22031600	22033950	3	2100	0.184615384615385
chr1	24647300	24649400	3	2000	0.235294117647059
chr1	24741675	24744225	3	2100	0.272727272727273
chr1	25890925	25896975	3	5200	0.295918367346939
chr1	26361650	26362925	3	1150	0.166666666666667
chr1	27048425	27052325	3	3625	0.116788321167883
chr1	28573000	28576550	3	3300	0.11864406779661
chr1	29563125	29565550	3	2000	0.378378378378378
chr1	29827125	29831125	3	3575	0.274509803921569
chr1	30436975	30438650	3	1375	0.4
chr1	31885700	31889350	3	2950	0.4
chr1	32169375	32171375	3	1700	0.285714285714286
chr1	33429400	33430825	3	1175	0.347826086956522
chr1	36348800	36353700	3	4700	0.0888888888888889
chr1	36688800	36691625	3	2650	0.123076923076923
chr1	38155275	38158850	3	3300	0.153846153846154
chr1	45768800	45772700	3	3325	0.324324324324324
chr1	46268175	46270175	3	1825	0.181818181818182
chr1	46390625	46395875	3	4750	0.266666666666667
chr1	48377100	48380450	3	3025	0.145833333333333
chr1	48457650	48463500	3	4825	0.388888888888889
chr1	56654275	56657050	3	2175	0.41025641025641
chr1	57283825	57285650	3	1550	0.36
chr1	57887725	57889725	3	1800	0.32
chr1	58496100	58498800	3	2350	0.28
chr1	65743350	65745600	3	1800	0.385964912280702
chr1	66815000	66822975	3	7700	0.0663900414937759
chr1	68150025	68155300	3	4775	0.18705035971223
chr1	68961050	68963325	3	1850	0.327272727272727
chr1	70204300	70206100	3	1575	0.222222222222222
chr1	73498800	73500575	3	1625	0.166666666666667
chr1	76251100	76255925	3	4550	0.32
chr1	82299375	82301300	3	1600	0.324324324324324
chr1	87633250	87636400	3	2975	0.303030303030303
chr1	90031125	90033675	3	2250	0.263157894736842
chr1	93426125	93428500	3	2075	0.391304347826087
chr1	93876075	93878125	3	1850	0.2
chr1	100118375	100119475	3	950	0.380952380952381
chr1	109939625	109942025	3	2125	0.25
chr1	110358625	110359800	3	950	0.344827586206897
chr1	110418425	110421275	3	2225	0.37037037037037
chr1	110452750	110454850	3	1925	0.158730158730159
chr1	113931575	113934350	3	2550	0.16
chr1	117184875	117186925	3	1750	0.338983050847458
chr1	118147725	118149925	3	1925	0.352941176470588
chr1	145436750	145444175	3	6300	0.355371900826446
chr1	147304900	147307275	3	2125	0.210526315789474
chr1	148928000	148928775	3	675	0.235294117647059
chr1	149887500	149889875	3	2075	0.294117647058824
chr1	150978025	150982025	3	3750	0.151515151515152
chr1	151429600	151432625	3	2600	0.329113924050633
chr1	153699925	153701925	3	1700	0.333333333333333
chr1	156306350	156308750	3	2100	0.28125
chr1	156458350	156463875	3	4925	0.236559139784946
chr1	158071600	158076250	3	4150	0.214285714285714
chr1	161695675	161697775	3	1925	0.133333333333333
chr1	162038875	162041550	3	2575	0.0493827160493827
chr1	165313300	165314775	3	1225	0.294117647058824
[truncated: 988 more rows]
