# Supplementary material for: Large organized chromatin lysine domains help distinguish primitive from differentiated cell populations
Source: Nat Commun. 2021 Jan 21;12:499. doi: 10.1038/s41467-020-20830-9 (PMC7820432; doi:10.1038/s41467-020-20830-9)
Supplement: Supplementary file 3 — Supplementary Software [file 41467_2020_20830_MOESM3_ESM.zip › E012-H3K27me3_LOCKS.bed]

chr1	797125	1055150	71	108450	113.769230769231
chr1	18858950	19174200	71	90450	76.2222222222222
chr1	20511550	20817125	71	86275	136.615384615385
chr1	37903225	38259375	71	109175	103.206349206349
chr1	47859125	48202050	71	99825	120.941176470588
chr1	228565350	228912825	71	83600	136.16
chr10	102052600	102398525	71	76150	123.853658536585
chr10	102398950	102604025	71	154925	7.78947368421053
chr10	102729525	103021075	71	155550	63.7142857142857
chr11	1334775	1763600	71	62975	102.867256637168
chr11	1763650	2311500	71	75575	83.2
chr11	2456750	2630150	71	78775	37.4893617021277
chr11	2630325	2826200	71	66375	142.521739130435
chr12	54086350	54243900	71	96175	33.7692307692308
chr12	54244025	54543725	71	257325	14
chr12	107707350	108332850	71	71725	128.962962962963
chr12	130384725	130680775	71	84250	88
chr12	132807275	132991350	71	71675	33.3793103448276
chr13	28255450	28559675	71	149850	117.152542372881
chr14	36889775	37145625	71	148900	57.9428571428571
chr15	45379375	46018525	71	105025	79.6363636363636
chr16	2834225	3327025	71	72050	140.37037037037
chr16	66866050	67701325	71	110950	133.285714285714
chr17	7553300	8029775	71	90000	118.615384615385
chr17	41624050	42855275	71	79050	147.555555555556
chr17	46089050	46769200	71	189425	125.787234042553
chr17	47281500	48055775	71	94175	143.505154639175
chr19	41588275	42112750	71	63000	135.521739130435
chr19	42178350	42681100	71	78325	102.285714285714
chr19	50810275	51284525	71	85025	125.529411764706
chr2	120979700	121274950	71	84625	85.7894736842105
chr2	219231675	220123700	71	154700	115.5
chr20	181350	1165950	71	69150	121.924528301887
chr20	59494400	59786525	71	34300	106.545454545455
chr20	61600325	61788100	71	72350	45.6521739130435
chr20	61799925	62945925	71	83925	136.380952380952
chr22	22306050	22511150	71	131150	94.3703703703704
chr22	22511375	22883200	71	234825	100.56
chr22	22884400	23035850	71	68500	16
chr22	23035950	23150375	71	51600	12.2285714285714
chr22	23151100	23315775	71	44400	75.2941176470588
chr4	561875	1151700	71	100925	112.689655172414
chr5	30175	568650	71	67750	116.027210884354
chr5	139023925	139400675	71	80975	118.9
chr5	176023225	176292925	71	64350	130.352941176471
chr6	29940325	30412575	71	96750	138.411764705882
chr6	41205725	41480225	71	99575	71.4736842105263
chr7	150593975	150991150	71	62975	117.75
chr9	70918750	71159725	71	57850	65.92
chr9	99799925	100729075	71	85175	138.391304347826
chr9	134971875	135883550	71	94575	122.551724137931
chr9	135883850	136967375	71	54300	120.625
chr12	54544375	54858125	69	75400	101.28
chr19	7563725	8115425	69	61325	134.285714285714
chr19	51285825	51619175	69	50375	129.12
chr17	32734750	32970475	68	67875	123.8
chr17	56194800	56402775	68	55325	68.2307692307692
chr11	119950050	120195175	67	56550	94.2962962962963
chr9	36738675	37119950	66	72425	84.475
chr11	20152925	20386375	64	65400	106.47619047619
chr6	27049250	27598675	64	64225	98.5714285714286
chr1	114466275	114755350	63	67900	103.818181818182
chr19	12860450	13214250	63	127100	103.68
chr2	121275025	121492900	63	50925	40.4347826086956
chr6	28313425	28832850	62	101250	88.6060606060606
chr7	155120250	155609675	62	166000	46.9976359338061
chr11	117414000	117678050	61	54725	101.789473684211
chr12	52958000	53273125	61	39175	92.1176470588235
chr7	1225100	1463600	61	80075	113.739130434783
chr7	127669075	128059975	61	74900	57.4315789473684
chr1	227973475	228400575	60	71025	108.204081632653
chr12	132991800	133266600	60	113675	58.1578947368421
chr19	35940800	36478850	60	61050	83.0526315789474
chr2	220124150	220508300	60	75200	102.315789473684
chr14	105262450	105664900	59	65675	78.1764705882353
chr15	89868250	90067075	59	109650	72.962962962963
chr12	113183475	113772725	57	55800	87.8571428571429
chr9	129261900	129565300	57	109675	78.9032258064516
chr1	156555450	156900725	56	104575	64.32
chr19	55575150	56016875	55	72775	78.2248520710059
chr11	17558075	17776775	54	59450	59.0714285714286
chr5	139400725	139553550	54	53325	38.9787234042553
chr18	56881325	57186525	53	79125	64.9210526315789
chr1	40059875	40265000	52	126500	39.21875
chr12	48279625	48432600	52	86375	18.5806451612903
chr19	39685900	40086250	51	51800	77.8882681564246
chr9	66330125	66539050	49	59700	25.3732193732194
chr12	4965450	5110725	48	63025	33.7777777777778
chr1	44831250	45084325	47	53275	60.1379310344828
chr11	63737325	63902775	47	46525	52.8095238095238
chr11	124540575	125041275	46	111725	44.24
chr22	50917150	51197200	46	56900	54
chr19	1667300	1811850	45	80525	46.7027027027027
chr20	44639075	44808875	45	48425	44.1875
chr8	21879500	22224050	43	81100	55.0454545454545
chr2	73383350	73574750	42	48775	50.5454545454545
chr6	150234675	150472900	42	120700	19.2508591065292
chr3	184206475	184336000	41	52000	21.5862068965517
chr12	52139325	52460300	40	45500	51.4230769230769
chr5	134788200	134928425	40	95500	21.5625
chr13	53312275	53540750	39	47725	28.2564102564103
chr19	40970925	41142175	39	46525	20.6521739130435
chr9	21719275	21801350	39	50450	17.7272727272727
chr9	69777175	69844450	39	39500	9.54545454545454
chr1	20817950	20917350	38	27700	40.6666666666667
chr12	114816725	114965150	38	97825	46.4444444444444
chr12	132646175	132705325	38	37550	16.48
chr19	3299175	3481975	38	44300	37.3684210526316
chr3	128142825	128276125	38	65075	45.6190476190476
chr15	69817200	69894825	37	30725	31.1111111111111
chr1	46901600	47017800	36	93750	10.2222222222222
chr11	57108025	57334975	36	37825	42.156862745098
chr15	70387100	70479675	36	35650	16.7096774193548
chr2	119520425	119640975	36	58975	36.3846153846154
chr1	23672075	23754850	35	68600	4.37735849056604
chr5	172628850	172783200	35	52850	34.88
chr9	126719675	126835125	35	59025	23.3333333333333
chr9	139871425	140070775	35	66100	40.5666666666667
chr17	6676225	6843700	34	26825	30.1443298969072
chr20	61043700	61195325	34	32825	38.3758389261745
chr1	110606900	110700575	33	48075	21.1836734693878
chr2	71083725	71226025	33	79875	17.4324324324324
chr3	62336150	62423600	33	46575	40.1
chr2	45094175	45271900	32	76575	40.6896551724138
chr1	231278475	231355250	31	32625	27.6470588235294
chr9	110546650	110613075	31	38850	31.6521739130435
chr16	8503300	8565500	30	24075	38.4705882352941
chr20	37297650	37437300	30	39050	32.2361111111111
chr4	81051050	81202400	30	58050	37.7894736842105
chr1	161389300	161461625	29	22250	22.7777777777778
chr20	22380125	22576650	29	61125	30.4117647058824
chr1	112517900	112582475	28	33975	12.8888888888889
chr17	46778400	46894400	28	78000	14.952380952381
chr2	223101775	223299650	28	73725	21.1034482758621
chr8	144159250	144270700	28	30450	24.1428571428571
chr9	35929975	36008550	28	19600	12.32
chr10	101235825	101315450	27	59450	17.9090909090909
chr11	125997250	126042850	27	15350	19.4
chr16	56619875	56717875	27	77300	19.4444444444444
chr2	121775100	121837025	27	28050	23.5
chr20	2487950	2550625	27	32475	29.5294117647059
chr4	156326975	156400400	27	36625	12.4285714285714
chr9	21239825	21316450	27	29700	31.2631578947368
chr17	45785425	45881375	26	34625	19.6727272727273
chr12	54936075	55045750	25	44925	23.8095238095238
chr15	88789250	88828350	25	19250	9.73684210526316
chr17	38949825	39002475	25	22600	12.7333333333333
chr20	59790025	59843900	25	21350	21.3076923076923
chr5	180467325	180546375	25	31975	21.047619047619
chr9	38191825	38254725	25	30900	25.7142857142857
chr9	139021075	139098225	25	28650	24.4242424242424
chrX	119920075	119970625	25	21950	17.6363636363636
chr1	204959750	205017950	24	18425	21.7307692307692
chr11	19205775	19268600	24	19650	20.0769230769231
chr11	64257000	64302200	24	17175	14.8260869565217
chr15	96857125	96968025	24	86525	22.7272727272727
chr19	1445400	1545975	24	39700	18
chr2	27716300	27804775	24	21875	25.531914893617
chr2	233335250	233393000	24	27850	5.9
chr20	55495375	55551650	24	22800	17.3333333333333
chr22	32812625	32863850	24	19875	14.8125
chr5	42943050	43047275	24	47975	12.6666666666667
chr5	77234000	77320025	24	39275	14.4067796610169
chr6	41480550	41527950	24	23950	15.65
chr8	23526225	23594450	24	54800	4.625
chr1	3527175	3627625	23	24300	18.972972972973
chr10	23444725	23513275	23	55950	3.66666666666667
chr10	102604225	102638975	23	21625	4.38461538461539
chr13	39920625	39973250	23	25200	11.2846715328467
chr14	24785975	24832100	23	26275	10
chr6	27634050	27744075	23	45950	13.6119402985075
chr9	127185850	127269600	23	24675	23.5454545454545
chr13	112693550	112770975	22	48675	9.50943396226415
chr15	51529400	51571600	22	18250	14.2727272727273
chr15	88907700	88993525	22	34150	20.7368421052632
chr19	54383150	54505500	22	32775	12.7978142076503
chr2	242964350	243000925	22	22525	10.5
chr5	151277250	151321550	22	24825	10.2051282051282
chrX	129066700	129119875	22	25425	17.0666666666667
chr2	240967100	240997300	21	11050	9.13513513513514
chrX	68477075	68507025	21	17800	14.4444444444444
chr11	30004475	30067675	20	37275	15.125
chr14	95228075	95278400	20	28875	9.95
chr2	60775650	60811900	20	25250	4.22222222222222
chr2	73102600	73164450	20	47150	11.4838709677419
chr2	182515775	182563200	20	37575	11.5
chr22	19692425	19766950	20	42350	9.61904761904762
chr5	176782825	176841300	20	18450	13.6470588235294
chr6	108430775	108510800	20	60550	16.9677419354839
chrX	146751525	146801825	20	34175	5.03030303030303
chrX	152871925	152940300	20	21850	16.3440860215054
chr1	47645125	47711000	19	31625	16.1666666666667
chr10	103021475	103071175	19	26750	10.5405405405405
chr10	103492650	103540525	19	20075	16.2222222222222
chr11	2875050	2922825	19	25000	11.4888888888889
chr11	27803400	27835500	19	16875	8.38888888888889
chr2	137238925	137272800	19	25500	3.39130434782609
chr21	38035550	38091075	19	38100	11.8709677419355
chr4	3459900	3500900	19	26525	4.96774193548387
chr4	41707750	41775125	19	33850	17.1739130434783
chr6	32803450	32838700	19	19975	12.9142857142857
chr6	44232425	44266425	19	22925	3
chr1	26471075	26493525	18	16700	2.48484848484848
chr1	203257450	203310750	18	19175	11.3521126760563
chr11	61320175	61360075	18	21625	9.25
chr12	115092300	115175625	18	49100	10.6
chr2	27473800	27532625	18	21100	14.2222222222222
chr22	46438625	46474375	18	26025	13.6470588235294
chr6	64236900	64281525	18	23325	10.7088607594937
chr8	11531500	11604925	18	60100	15.6363636363636
chr9	98930875	98949875	18	8925	4.96551724137931
chr1	84920375	84944325	17	14150	8
chr1	109986100	110025825	17	12150	6.82233502538071
chr11	118116200	118145850	17	14650	9.8421052631579
chr15	88357800	88414725	17	20150	13.6296296296296
chr16	30651725	30709250	17	35300	10.6153846153846
chr21	34385125	34451200	17	47675	8.98795180722892
chr8	37528400	37561925	17	17900	12.1923076923077
chr1	12653850	12677625	16	13000	4.98795180722892
chr10	88118925	88163625	16	26375	10
chr11	128390175	128461875	16	30100	10.7924528301887
chr15	91629150	91662300	16	17850	3.6551724137931
chr17	17576375	17633100	16	40750	4.55555555555556
chr17	79305925	79378125	16	28125	12
chr2	114021050	114082275	16	29525	5.22330097087379
chr2	149973025	150006300	16	15075	6.84615384615385
chr20	25029000	25072975	16	35675	5.16666666666667
chr20	58138700	58185450	16	26650	11.44
chr3	45263975	45286825	16	12525	6.61538461538461
chr3	183970825	184005725	16	16225	8.58823529411765
chr5	72491700	72537600	16	26325	11.1891891891892
chr5	135243750	135269350	16	18175	3.93333333333333
chr6	40552700	40573375	16	10375	6.35294117647059
chr6	108024925	108055675	16	19975	1.85714285714286
chr1	113242075	113266925	15	10025	5.76923076923077
chr10	77150075	77213975	15	50675	3.75609756097561
chr10	119996275	120031700	15	28825	8.33333333333333
chr11	128751825	128779050	15	21000	4.59259259259259
chr14	97144225	97164350	15	15625	1.39393939393939
chr16	198550	231450	15	27125	0.857142857142857
chr16	1895775	1928825	15	13950	9.65
chr17	37743225	37788475	15	38875	3.7037037037037
chr17	78416000	78464925	15	30325	5.86764705882353
chr18	18957025	18985125	15	19975	3.77777777777778
chr2	42036350	42077000	15	22175	6.63492063492064
chr22	38845850	38865150	15	14325	6.16666666666667
chr3	46912950	46939900	15	20050	3.74358974358974
chr3	181411950	181452625	15	23975	7.72222222222222
chr4	7082700	7106700	15	14650	8.21052631578947
chr5	35741325	35768750	15	18675	8.10526315789474
chr5	54466275	54493300	15	16400	7.71428571428571
chr6	33153850	33190625	15	17825	7.3015873015873
chr7	150412800	150455125	15	32075	6.80851063829787
chr9	128870975	128891650	15	9475	4.27777777777778
chr1	6235475	6322450	14	26750	8.61463414634146
chr1	22871825	22894375	14	13525	5
chr1	34626700	34652975	14	12050	8.58620689655172
chr1	204620175	204687750	14	17425	8.38162544169611
chr10	9121150	9150025	14	21175	6.10526315789474
chr10	119279950	119331975	14	37575	8.81481481481481
chr11	113924000	113953400	14	21300	8.17391304347826
chr12	296275	326000	14	19925	5.53846153846154
chr12	1688000	1717500	14	15400	3.84
chr12	50435775	50476000	14	16700	5.91561181434599
chr17	45921650	45956075	14	22700	6.76666666666667
chr2	89865450	89879400	14	4575	6
chr2	177493050	177515875	14	12725	7.16129032258065
chr20	3707675	3769350	14	18000	8.98876404494382
chr3	12461975	12491925	14	17925	3.4375
chr3	38676675	38701450	14	13050	5.66666666666667
chr3	160369525	160401000	14	11475	8.93333333333333
chr3	189512475	189531925	14	12075	8.19047619047619
chr8	22721150	22747700	14	8850	8.21052631578947
chr8	140481850	140513725	14	19525	4.8125
chr9	119077050	119105725	14	17950	5.65853658536585
chrX	144881075	144905850	14	17000	3.625
chr1	18424375	18446375	13	16725	6.8695652173913
chr1	181594625	181618650	13	18575	2.42105263157895
chr10	95588075	95613850	13	18125	1.5
chr10	111955900	111982275	13	12025	4.41379310344828
chr11	3162275	3193775	13	25225	2
chr12	48570950	48598850	13	22575	1.36363636363636
chr12	114406125	114422200	13	6200	6.11111111111111
chr13	97865825	97892600	13	22250	3.26530612244898
chr13	100602975	100650850	13	36675	3.7037037037037
chr14	68065050	68082375	13	12225	2.11111111111111
chr14	74694750	74727250	13	20075	7.67567567567568
chr15	41208675	41244775	13	21850	6.70454545454545
chr15	58338650	58362275	13	18700	3.09090909090909
chr15	79348750	79397175	13	23900	6.37037037037037
chr16	33949400	33965750	13	6425	4.875
chr17	8903750	8931950	13	22275	6.44444444444444
chr17	26232600	26249400	13	11825	3.05263157894737
chr17	77749475	77823250	13	57875	2.09661835748792
chr17	80279675	80297725	13	12650	7.42857142857143
chr19	2974275	2989500	13	8850	2.94871794871795
chr19	3023325	3046350	13	14175	7.18181818181818
chr2	234228200	234247475	13	10625	5.95348837209302
chr20	30544225	30609125	13	14200	7.73708920187793
chr20	44923325	44947725	13	16775	5.47826086956522
chr20	57868750	57912425	13	15725	5.79084967320261
chr22	23692500	23719875	13	20100	4.73684210526316
chr22	50421000	50469900	13	20800	7.22388059701493
chr3	151969575	152003075	13	28725	1.02325581395349
chr4	8847800	8910325	13	49175	6.83333333333333
chr5	72711775	72750350	13	32125	2.15789473684211
chr5	148635450	148666525	13	16000	5.8125
chr6	33959775	33984400	13	12400	7
chr7	92832150	92851425	13	7350	6.76923076923077
chr9	68409225	68428600	13	14325	2
chrX	106687250	106709900	13	15025	3.39130434782609
chr1	78687450	78737175	12	33150	4.34782608695652
chr1	91272650	91319175	12	20625	4.90282131661442
chr1	94700125	94730225	12	20675	1.88571428571429
chr1	181679900	181694800	12	8175	4.76923076923077
chr1	202777975	202796225	12	10200	1.87234042553191
chr10	119249975	119265550	12	6550	4.68085106382979
chr11	64458475	64498300	12	16225	6.32758620689655
chr11	65305425	65327825	12	12325	5.3
chr12	130697700	130712475	12	11650	1.36
chr15	79571725	79603225	12	21075	5.08333333333333
chr16	725250	778025	12	25225	6.53191489361702
chr16	15892825	15918850	12	14875	4.81481481481481
chr17	70332775	70349875	12	13050	1.66666666666667
chr18	70102500	70123525	12	17700	1.11111111111111
chr19	2281725	2312550	12	17925	5.28735632183908
chr19	5392250	5405300	12	7200	3.44615384615385
chr2	100717325	100757275	12	27050	4.57142857142857
chr2	133023175	133034875	12	7500	1.65714285714286
chr2	207115800	207139200	12	19150	1
chr22	19133200	19158850	12	19500	2.82758620689655
chr22	37714875	37738575	12	16300	2.27906976744186
chr3	24867150	24888275	12	16600	2.09411764705882
chr3	113236975	113255625	12	13150	4.13636363636364
chr5	75834575	75852450	12	10725	3.58823529411765
chr5	159394650	159415725	12	11750	5.54838709677419
chr5	175292350	175306950	12	7650	4.07594936708861
chr6	28167875	28192225	12	20000	1.4
chr7	27123850	27297125	12	168150	3.86206896551724
chr8	144838000	144863525	12	19175	3.76
chr8	145551125	145581675	12	18850	4.13333333333333
chr9	1026825	1058225	12	25875	4
chr9	131143425	131184575	12	36475	0.535714285714286
chr9	131933625	131961600	12	12675	3.91709844559586
chr1	10846450	10861200	11	11800	1.82352941176471
chr1	39061025	39075475	11	9225	3.56521739130435
chr1	39266750	39288200	11	15925	1.04651162790698
chr1	41824125	41853300	11	17650	4.67796610169492
chr1	160037675	160056075	11	12625	2.53846153846154
chr10	31107525	31124725	11	11400	3.17241379310345
chr10	99782850	99806375	11	16925	4.74074074074074
chr11	60767825	60793825	11	18800	2.71111111111111
chr11	118013450	118047325	11	29500	4.63414634146341
chr12	4372875	4385650	11	9025	1.86046511627907
chr12	49359550	49395300	11	32750	0.836065573770492
chr12	113894375	113926475	11	30025	2.31578947368421
chr13	108225325	108237275	11	7750	3.41176470588235
chr14	57309350	57325625	11	12500	1.31707317073171
chr15	83304150	83323575	11	12875	2.66666666666667
chr16	73055850	73108500	11	46725	1.47826086956522
chr16	78097325	78118275	11	15000	2.57894736842105
chr17	34987825	35005350	11	11700	3.62962962962963
chr17	71890575	71909425	11	15825	1.58139534883721
chr18	19739950	19803525	11	25575	3.73076923076923
chr19	5489725	5502800	11	10225	2.13953488372093
chr2	44081900	44100000	11	13325	2.36842105263158
chr2	97190500	97206075	11	7050	3.43089430894309
chr2	114255450	114269800	11	10475	2.27272727272727
chr2	134353750	134371500	11	13625	1.76470588235294
chr2	178522400	178542525	11	11175	1.92233009708738
chr2	241757575	241774450	11	14100	3.29411764705882
chr20	2658400	2687900	11	21275	4.42553191489362
chr22	28625525	28647275	11	12950	3.1875
chr3	38835550	38851675	11	9425	2.09230769230769
chr4	41817225	41828750	11	4100	4.72727272727273
chr4	83697250	83735950	11	29775	4.25
chr4	123020025	123046325	11	14125	4.08695652173913
chr5	2733050	2760225	11	21075	3.81818181818182
chr5	158473850	158492350	11	14025	3.27272727272727
chr5	180594300	180640950	11	18650	4.69642857142857
chr6	7895175	7918175	11	16375	2.92307692307692
chr7	128548750	128561500	11	7375	1.671875
chr7	157377800	157396525	11	15850	1.63636363636364
chr8	135143425	135158750	11	10650	1.68
chr9	124968975	124997175	11	25725	2.4
chrX	118095900	118119300	11	18625	2.66666666666667
chrX	119116750	119154450	11	29775	2.05882352941176
chrX	138268725	138292500	11	21375	0.705882352941177
chr1	2458250	2474925	10	14475	1.04761904761905
chr1	29803900	29812275	10	4150	3.15789473684211
chr1	37129550	37138550	10	5600	1.45454545454545
chr1	84483525	84501200	10	11950	3.08333333333333
chr1	175855725	175891500	10	31875	2.51851851851852
chr1	181055325	181078025	10	12275	3.22
chr1	231171125	231185525	10	12900	0.666666666666667
chr1	232380150	232393575	10	9100	3.29411764705882
chr10	103980800	104003550	10	19750	3
chr11	21057850	21075475	10	11625	3.0625
chr11	65340500	65361750	10	11400	1.89830508474576
chr11	115523650	115535175	10	8750	1.26027397260274
chr12	174150	193250	10	12300	3.55102040816327
chr12	1633400	1648825	10	12275	1.63636363636364
chr12	50348575	50365500	10	15250	0.328947368421053
chr12	125666000	125679150	10	10425	1.66666666666667
chr13	53881600	53894575	10	8500	2.1875
chr13	93052975	93074875	10	14400	1.87234042553191
chr15	80541450	80554475	10	9100	1.92156862745098
chr16	6902500	6916425	10	11100	2.56410256410256
chr18	18816925	18840200	10	16775	3.48148148148148
chr18	34819900	34840000	10	10725	3.21739130434783
chr19	18874600	18913100	10	32825	2
chr19	19315100	19340700	10	14475	2.68217054263566
chr2	24673575	24686625	10	9475	2.39130434782609
chr2	45866250	45883225	10	12175	1.86666666666667
chr2	56393550	56421550	10	22725	1.15384615384615
chr2	60961375	60973350	10	6900	1.97872340425532
chr2	63271500	63296825	10	22650	3.14285714285714
chr2	74722275	74791500	10	35850	3.19148936170213
chr2	157094175	157104650	10	6150	1.86666666666667
chr22	27846175	27856075	10	6475	2.77777777777778
chr3	72933300	72945450	10	9100	1.33333333333333
chr3	197799900	197821900	10	15800	1.63636363636364
chr4	5890525	5910300	10	17400	2.75675675675676
chr4	41853500	41893275	10	32725	2
chr5	37080300	37092850	10	9050	1.42857142857143
chr5	119949525	119963100	10	9450	1
chr6	49516525	49532625	10	10875	1.60606060606061
chr7	6289500	6313325	10	13025	3.43820224719101
chr7	132244625	132264625	10	17025	1.74193548387097
chr8	41160650	41184200	10	20200	0.514767932489452
chr9	77484500	77509200	10	12775	3.06666666666667
chr9	91146925	91175550	10	17875	2.27083333333333
chr9	101465250	101479475	10	11575	2.1875
chr9	117676975	117696775	10	16650	1.38461538461538
chr9	124886675	124896700	10	6075	3.42857142857143
chrX	11674550	11692300	10	13450	2.58333333333333
chrX	99648200	99669050	10	17300	2.46666666666667
chrX	119437825	119452425	10	10350	2.96296296296296
chr1	38651775	38662200	9	7575	2.54054054054054
chr1	111137625	111166475	9	19875	2.37837837837838
chr10	90586225	90598200	9	8100	2
chr12	79038625	79054325	9	10650	2.2
chr12	99456800	99475975	9	14150	1.77358490566038
chr14	38044525	38093825	9	40400	1.7037037037037
chr14	54410575	54432825	9	19200	0.31638418079096
chr15	25881125	25894775	9	11700	1
chr15	63783675	63802300	9	13825	2.11764705882353
chr15	96624925	96637800	9	10125	2.32258064516129
chr17	33120575	33129975	9	6875	1.05882352941176
chr17	59522150	59547975	9	23050	2.17391304347826
chr17	72916450	72941975	9	19300	2.53846153846154
chr18	76728625	76746850	9	14675	1.6
chr18	77544100	77562675	9	15150	2.33333333333333
chr2	44992800	45007600	9	9850	1.53488372093023
chr2	86549400	86568625	9	12275	2
chr2	105751475	105763150	9	8375	2.32
chr2	149323525	149338025	9	8375	2.15384615384615
chr2	178590200	178612575	9	20400	0.525252525252525
chr20	21071025	21091950	9	16500	2
chr20	21481125	21511450	9	27675	1.33333333333333
chr20	61266575	61278350	9	10125	2.09090909090909
chr3	45884225	45896600	9	10475	2.15384615384615
chr3	69782175	69791525	9	6500	2.05
chr3	98474450	98483300	9	4875	2.1
chr4	2035325	2046775	9	7975	1.89473684210526
chr4	2137075	2149150	9	9600	2.05405405405405
chr4	4840825	4881900	9	36750	1.08571428571429
chr4	94737875	94762100	9	21625	1.33333333333333
chr5	14130650	14142700	9	7925	2.46511627906977
chr5	92902025	92960550	9	55975	0.384615384615385
chr5	135524725	135546650	9	18800	1.21951219512195
chr5	150723325	150731575	9	5550	1.71428571428571
chr5	158375625	158387225	9	8175	1.69230769230769
chr5	168256050	168271775	9	11500	1.35632183908046
chr5	171041550	171058675	9	12825	2
chr5	174142900	174181050	9	28875	1.31034482758621
chr6	385675	399200	9	12100	0.620689655172414
chr6	10378075	10430475	9	50275	2.47619047619048
chr7	20814700	20839925	9	21525	1.0354609929078
chr7	25891450	25909725	9	13450	0.974358974358974
chr7	32970750	32990275	9	13050	1.84126984126984
chr7	112711150	112727575	9	14100	0.920634920634921
chr8	107531150	107545700	9	11725	1.02380952380952
chr9	958925	992125	9	29375	1.20454545454545
chr9	21961150	22012325	9	48900	0.413793103448276
chr9	71295425	71307525	9	5925	2.18604651162791
chr9	100730025	100751600	9	17375	1.58620689655172
chrX	103486325	103515775	9	26525	1.5
chrX	106982050	106995950	9	10125	1.88888888888889
chrX	130189050	130223375	9	26225	2.49746192893401
chr1	21508850	21523250	8	9950	1.09090909090909
chr1	145139175	145147250	8	5500	1.25
chr1	214375750	214389000	8	10875	0.887218045112782
chr10	15508850	15522050	8	11350	0.4
chr10	22601850	22638875	8	33600	0.506849315068493
chr10	50881750	50904875	8	16700	1.48091603053435
chr10	73151000	73161575	8	8100	0.558139534883721
chr11	31815175	31857825	8	40200	1.33333333333333
chr11	65547925	65559825	8	9600	0.951219512195122
chr12	2157250	2167025	8	8200	0.923076923076923
chr12	49928525	49946200	8	16125	0.903225806451613
chr12	117941375	117951575	8	6575	1.53846153846154
chr13	76908100	76912650	8	3150	0.96
chr13	94789625	94802550	8	9450	1.13698630136986
chr14	87612750	87620450	8	5925	1.35135135135135
chr15	38979550	38994275	8	12050	1.30769230769231
chr16	88516325	88524525	8	6200	0.87378640776699
chr17	1857175	1863400	8	3750	1.5
chr17	58212025	58231350	8	15525	0.909090909090909
chr17	77712050	77725300	8	9500	1.2463768115942
chr18	77149150	77160075	8	9300	1.04761904761905
chr19	45248325	45261350	8	10375	0.973684210526316
chr2	66649350	66675750	8	24725	1.58333333333333
chr2	114787850	114798800	8	7375	1.07142857142857
chr2	218125150	218144500	8	18200	0.295081967213115
chr3	128710525	128727750	8	15700	1.09090909090909
chr4	1392550	1413125	8	18125	1.53488372093023
chr4	105825050	105849275	8	21125	1.12
chr4	107566600	107578575	8	8400	1.08396946564885
chr4	174413475	174467300	8	51225	1.5
chr5	71005600	71019700	8	11125	1.52380952380952
chr5	72586500	72610600	8	22450	0.276923076923077
chr5	134359725	134394975	8	33350	1.41666666666667
chr5	170727675	170765700	8	33450	1.36111111111111
chr6	31329850	31337175	8	5175	1.45454545454545
chr6	34108500	34123875	8	13525	0.727272727272727
chr6	139323625	139340675	8	13800	1.21212121212121
chr7	31796325	31821000	8	21225	0.599078341013825
chr7	69058350	69094550	8	32100	1.18181818181818
chr8	19709975	19720750	8	7450	1.12328767123288
chr8	54782275	54799450	8	16175	0.482758620689655
chr8	110615875	110634875	8	14675	0.905982905982906
chr9	37643675	37656325	8	10650	0.552631578947368
chr9	126618500	126630525	8	7500	1.39823008849558
chrX	136643475	136651225	8	4550	1.54166666666667
chrX	143833325	143841000	8	5250	1.16417910447761
chr1	17197225	17203050	7	4525	0.6
chr1	54199400	54209100	7	8450	0.780487804878049
chr1	147822150	147830675	7	7800	0.8
chr1	149143150	149164575	7	19900	0.4
chr1	161691500	161698950	7	6200	0.380952380952381
chr1	209843950	209855025	7	10150	0.702702702702703
chr10	8068900	8108950	7	36075	0.620689655172414
chr10	50596875	50613350	7	16025	0.347826086956522
chr10	91291625	91297950	7	5250	0.75
chr10	92672175	92697950	7	24375	0.260869565217391
chr10	108290725	108299925	7	7875	0.352941176470588
chr10	118883725	118935875	7	50825	0.166666666666667
chr11	19359400	19372500	7	12025	0.409090909090909
chr11	36983600	36992925	7	6875	0.86046511627907
chr11	44319500	44362375	7	41000	0.82051282051282
chr12	53563725	53573825	7	8000	0.807017543859649
chr12	58004175	58029325	7	23150	0.8
chr12	73848650	73854725	7	5300	0.439024390243902
chr13	21097650	21111150	7	12800	0.25
chr13	68111625	68119300	7	5875	0.632911392405063
chr13	112648575	112657225	7	7100	0.731707317073171
chr14	51285125	51308075	7	20450	0.488888888888889
chr14	65969950	65977100	7	6325	0.262295081967213
chr14	92805600	92818950	7	9725	0.714932126696833
chr14	99728800	99744325	7	12350	0.521739130434783
chr14	105069375	105076450	7	5725	0.7
chr15	69406275	69414675	7	6700	0.531914893617021
chr15	74418350	74432100	7	12850	0.425531914893617
chr16	80566525	80578000	7	8250	0.8125
chr17	35054875	35062650	7	6325	0.813953488372093
chr17	35163600	35172800	7	8350	0.285714285714286
chr17	54666175	54678000	7	9150	0.684210526315789
chr17	72837350	72858900	7	19625	0.666666666666667
chr18	68968300	68977825	7	7850	0.368421052631579
chr19	3225525	3230925	7	4425	0.417910447761194
chr2	12915475	12920525	7	3950	0.714285714285714
chr2	13957200	13967350	7	7500	0.755905511811024
chr2	18952400	18965500	7	11875	0.444444444444444
chr2	159820300	159829450	7	6900	0.606060606060606
chr20	34678175	34688725	7	8675	0.579710144927536
chr20	48098275	48104350	7	4425	0.696969696969697
chr3	71799325	71807750	7	6875	0.641509433962264
chr3	102612550	102620975	7	6800	0.755102040816326
chr3	139651625	139659100	7	6050	0.571428571428571
chr6	162043100	162052150	7	7700	0.533333333333333
chr8	19664200	19674325	7	8450	0.689655172413793
chr8	26717725	26727700	7	8675	0.523809523809524
chr9	18073500	18083800	7	7925	0.633663366336634
chr9	34575225	34596725	7	18400	0.511210762331839
chr9	115850700	115857775	7	4900	0.72
chr9	118914475	118923725	7	7875	0.717948717948718
chr9	119031500	119051325	7	17275	0.388349514563107
chrX	573975	611175	7	32175	0.830188679245283
chr1	16398300	16403150	6	4225	0.37037037037037
chr1	207622700	207632100	6	8600	0.366666666666667
chr10	43795100	43806700	6	10000	0.272727272727273
chr10	91736225	91743075	6	5575	0.343283582089552
chr10	98937975	98949275	6	10500	0.333333333333333
chr10	121231825	121243350	6	10400	0.262773722627737
chr11	6276950	6284500	6	7050	0.123893805309735
chr11	6301625	6311825	6	8900	0.340425531914894
chr11	79143875	79155025	6	10325	0.150943396226415
chr12	2140950	2148025	6	6000	0.301369863013699
chr12	94536475	94551125	6	13000	0.222222222222222
chr12	113948100	113960125	6	11000	0.25
chr13	33749950	33757550	6	6275	0.352941176470588
chr13	44355050	44364075	6	7775	0.293785310734463
chr14	82142325	82151475	6	7725	0.383561643835616
chr15	75637950	75642425	6	3900	0.350877192982456
chr15	89340975	89350125	6	8325	0.192
chr15	90286175	90299625	6	11975	0.381679389312977
chr16	1120850	1125700	6	4350	0.235294117647059
chr16	23869250	23882825	6	12025	0.358695652173913
chr17	1807250	1817525	6	9450	0.297297297297297
chr17	38017350	38025025	6	7025	0.25
chr17	59468025	59494850	6	26000	0.258620689655172
chr18	22622625	22631675	6	7800	0.285714285714286
chr19	47135700	47145350	6	7850	0.301075268817204
chr3	10366550	10372425	6	5250	0.214285714285714
chr3	131787125	131794850	6	6975	0.260869565217391
chr4	106469850	106485025	6	14225	0.341463414634146
chr5	63798700	63805975	6	6650	0.23728813559322
chr6	1522525	1528975	6	5550	0.344827586206897
chr6	30412925	30439900	6	25375	0.295081967213115
chr6	144274950	144298125	6	20650	0.360248447204969
chr7	554375	565525	6	9850	0.25830258302583
chr7	4742225	4752775	6	9125	0.333333333333333
chr7	157468700	157488625	6	18800	0.174757281553398
chr1	2974125	2995075	5	20000	0.0617577197149644
chr1	91166575	91200800	5	32825	0.111642743221691
chr10	36257800	36267075	5	8725	0.110552763819095
chr10	58897725	58908850	5	10450	0.104651162790698
chr11	32443275	32466175	5	22475	0.0714285714285714
chr14	29222700	29257050	5	32650	0.084
chr16	86315100	86334125	5	18200	0.0775862068965517
chr16	86596550	86618100	5	21025	0.1
chr2	176925650	177061775	5	135375	0.0130208333333333
chr20	25836700	25850900	5	13600	0.0681818181818182
chr6	1599300	1630800	5	30475	0.109452736318408
chr6	99269700	99297925	5	27625	0.0429184549356223
chr7	96614700	96658925	5	42650	0.117106773823192
chr8	26365700	26392875	5	26650	0.0465116279069767
chr7	156788175	156822725	4	34075	0.0177664974619289
