# Supplementary material for: Large organized chromatin lysine domains help distinguish primitive from differentiated cell populations
Source: Nat Commun. 2021 Jan 21;12:499. doi: 10.1038/s41467-020-20830-9 (PMC7820432; doi:10.1038/s41467-020-20830-9)
Supplement: Supplementary file 3 — Supplementary Software [file 41467_2020_20830_MOESM3_ESM.zip › E012-H3K36me3_LOCKS.bed]

chr1	10292400	10424025	85	80675	28.3076923076923
chr1	11073325	11285125	85	135575	17.1775700934579
chr1	12294225	12424800	85	77350	9.41176470588235
chr1	19399025	19740500	85	219600	28.48
chr1	33057650	33317725	85	111200	22.6176470588235
chr1	35558675	35881875	85	89475	23.2631578947368
chr1	39697950	39911900	85	138850	19.875
chr1	43825375	44151925	85	145775	16.4685990338164
chr1	52800375	52955475	85	96450	11.2
chr1	155678925	155867000	85	93700	27.0909090909091
chr1	173687575	173845150	85	64250	23.3333333333333
chr1	212113375	212278900	85	83900	11.7058823529412
chr1	224306100	224480725	85	62000	27.3186813186813
chr1	235270425	235423750	85	101675	12.2162162162162
chr1	247003375	247206525	85	111925	19.2727272727273
chr10	12119225	12267750	85	96500	23.9285714285714
chr10	27310000	27476550	85	95525	19.4634146341463
chr10	69646500	69787425	85	71075	18.75
chr10	70092900	70241625	85	89650	28.6666666666667
chr10	75124550	75303700	85	76800	20.1
chr10	101910425	102148550	85	102125	24.4444444444444
chr10	126611000	126763975	85	80100	24.45
chr10	128769000	128928275	85	78725	15.5
chr11	750000	1004300	85	100175	23.8305084745763
chr11	18296825	18545750	85	110000	27
chr11	62322375	62533275	85	101600	23.1764705882353
chr11	66200500	66458225	85	93775	24.954128440367
chr11	66890425	67062775	85	87100	25.6666666666667
chr11	108098375	108198050	85	64175	17.0714285714286
chr12	46193575	46356725	85	65900	20.5454545454545
chr12	56292900	56508325	85	79225	26.2352941176471
chr12	56510825	56746800	85	123775	23.4285714285714
chr12	57388950	57703775	85	133700	26.5165562913907
chr12	112452425	112633850	85	117575	20.3440860215054
chr12	120107650	120268975	85	91100	19.1304347826087
chr12	121729025	121985750	85	104825	28.4285714285714
chr12	122612050	122848025	85	75675	20.516393442623
chr12	122955650	123119250	85	133475	9.66666666666667
chr12	132381275	132593550	85	121975	25.3191489361702
chr12	133139150	133375175	85	139650	21
chr13	20534550	20652825	85	88925	15
chr13	114096100	114274225	85	86400	16.6122448979592
chr14	31050575	31192375	85	70975	14.8421052631579
chr14	58669675	58816500	85	85550	23.3636363636364
chr14	64407850	64565550	85	50175	27.9047619047619
chr14	71408750	71559900	85	71950	22
chr14	76112800	76263900	85	65400	26.3333333333333
chr14	92434700	92584075	85	59325	25.3
chr15	28355700	28492425	85	81350	24.64
chr15	43235500	43361600	85	80625	9.41176470588235
chr15	44736100	44890600	85	85125	17.7333333333333
chr15	50850275	50963850	85	81325	3.92
chr15	55901925	56031450	85	49700	28.6666666666667
chr15	59283100	59470975	85	100900	24
chr15	63846600	63974900	85	73850	11.0752688172043
chr15	75498050	75816375	85	126600	28.8242074927954
chr15	86118275	86305650	85	81375	26.4444444444444
chr16	16101750	16235925	85	90900	10.5714285714286
chr16	19510500	19646625	85	75250	28.8
chr16	23472475	23650075	85	124400	12.9565217391304
chr16	67065125	67276650	85	69350	25.3548387096774
chr17	500375	706075	85	82300	22.8674698795181
chr17	2051900	2185650	85	48050	17.3333333333333
chr17	5212950	5376900	85	106575	25.7391304347826
chr17	8267800	8527550	85	153350	18.0403225806452
chr17	15878150	16036900	85	117200	5.09803921568627
chr17	26873425	27113825	85	139825	21.4
chr17	29061675	29186925	85	65000	23.1153846153846
chr17	30178300	30367725	85	87175	27.9473684210526
chr17	33899575	34040100	85	81350	12.1904761904762
chr17	35411800	35586275	85	81800	22.0909090909091
chr17	42086625	42433900	85	99100	23.8533724340176
chr17	57075175	57198775	85	59150	21.1578947368421
chr17	59830350	59977250	85	49775	28.1481481481481
chr17	59977300	60131250	85	103125	15.3333333333333
chr17	78182200	78347675	85	95475	28.1
chr17	80676400	80872100	85	80625	15.047619047619
chr18	2660700	2790950	85	98100	4.86746987951807
chr18	12949750	13113725	85	105250	18.5714285714286
chr18	19019400	19198925	85	64175	27.3125
chr18	29407775	29509000	85	68925	5.67741935483871
chr19	1947200	2194175	85	102300	25.4166666666667
chr19	11075425	11306500	85	138600	14.8888888888889
chr19	17253225	17424200	85	75950	24.8
chr19	33382050	33527450	85	48350	27.4285714285714
chr19	37001650	37163750	85	82550	23.44
chr19	49813300	50192800	85	113500	25.6363636363636
chr19	53875450	54079150	85	83500	28.8333333333333
chr19	58041650	58365725	85	137925	27.875
chr2	3321475	3509150	85	60925	24.1304347826087
chr2	9459125	9599825	85	74200	18
chr2	32584075	32720475	85	72775	18.8148148148148
chr2	37208475	37340200	85	47025	24.8421052631579
chr2	53924975	54142700	85	91900	21.152
chr2	55750850	55885625	85	61725	22.5555555555556
chr2	61375750	61514800	85	81800	22.2790697674419
chr2	61515075	61629900	85	64050	11.5
chr2	153432250	153616750	85	111200	24.1739130434783
chr2	160171575	160287675	85	51125	16.7272727272727
chr2	219266250	219447200	85	95825	20.1273885350318
chr2	233566550	233719100	85	92575	14
chr2	242501725	242668200	85	84725	18.4375
chr20	25390350	25544750	85	92650	24.0714285714286
chr20	32953675	33085950	85	80050	16.7027027027027
chr20	47557775	47748000	85	136050	9.68
chr21	27246775	27416925	85	72175	19.3684210526316
chr21	40541200	40681500	85	106125	8.87755102040816
chr21	47607425	47809150	85	140925	15.3333333333333
chr21	47809200	47952475	85	71775	25.9
chr22	17948325	18109450	85	85350	23.2545454545455
chr22	32153225	32269575	85	62200	14.3809523809524
chr22	46071275	46245225	85	60900	19.7066666666667
chr3	37291025	37422050	85	71200	15.5757575757576
chr3	47030625	47167175	85	77050	13.2727272727273
chr3	47626000	47800825	85	156650	3.1
chr3	52324950	52672275	85	127125	20.5975903614458
chr3	171944575	172075650	85	79475	12.0909090909091
chr3	183419200	183586525	85	120625	17.4893617021277
chr4	79256375	79422025	85	70075	18.6176470588235
chr4	85587150	85716800	85	93800	17.2
chr4	123075500	123237050	85	49750	22
chr5	94100	308500	85	73900	23.75
chr5	14255300	14413725	85	93400	18.5714285714286
chr5	31400325	31557050	85	107225	11.7272727272727
chr5	54550725	54681375	85	78475	21.8095238095238
chr5	89966375	90107025	85	44275	27.5151515151515
chr5	112091050	112233375	85	62675	12.8
chr5	112316700	112451050	85	59125	22.6666666666667
chr5	127593850	127744475	85	51650	25.1515151515152
chr5	133996750	134160075	85	108000	18.4117647058824
chr5	176451525	176656725	85	74150	17.448275862069
chr6	56321075	56467450	85	73475	8.6
chr6	88210900	88338850	85	68800	13.1111111111111
chr6	151189900	151316075	85	62200	16.8205128205128
chr6	161491575	161672825	85	93425	23.8888888888889
chr7	91622075	91754325	85	64625	28.6666666666667
chr7	98925225	99113075	85	105025	26.08
chr7	101742275	101888600	85	62750	25.1304347826087
chr8	30243325	30404725	85	62125	28.5714285714286
chr8	42131125	42302125	85	68875	23.25
chr8	42780850	42882000	85	52125	10.4166666666667
chr8	67954575	68094750	85	61200	23.6296296296296
chr8	87382525	87498375	85	66325	11.625
chr8	120742675	120860550	85	70900	17.5294117647059
chr8	131060750	131190725	85	71275	14.1764705882353
chr8	141634500	141798725	85	93575	21.6296296296296
chr9	33862450	34017600	85	95950	26.2647058823529
chr9	123150100	123313425	85	114675	13.8888888888889
chr9	125719350	125841500	85	58125	18.3333333333333
chr9	134273100	134526200	85	148575	13.4615384615385
chr1	179956775	180082275	84	73650	8.93333333333333
chr10	75469675	75676975	84	100875	17.0157068062827
chr10	105063575	105209600	84	95425	16.6034482758621
chr21	38460500	38613875	84	84350	21.2222222222222
chr3	9971925	10143825	84	80950	26.3589743589744
chr3	124450750	124603725	84	82675	11.6363636363636
chr3	142028250	142151675	84	48975	25.5384615384615
chr1	233260075	233398925	83	50850	25.6923076923077
chr17	61710100	61915100	83	113700	21.3684210526316
chr19	34789875	34989500	83	121175	28.2352941176471
chr19	47567075	47775400	83	113825	16.225
chr2	204198325	204325050	83	60350	14.2105263157895
chr21	35081050	35212325	83	68775	19.047619047619
chr9	133973625	134136450	83	96125	15.76
chr1	155279850	155468225	82	75250	17.1052631578947
chr1	220269675	220386300	82	80075	16.9655172413793
chr12	19407725	19532200	82	58350	26.8947368421053
chr18	6940200	7059475	82	74200	22.551724137931
chrX	130823650	130961650	82	81650	16.6
chr1	101338825	101507375	81	64850	16.5
chr11	121340625	121502925	81	84675	17.5172413793103
chr14	55402750	55536650	81	84800	12
chr15	35146975	35279225	81	87425	16.5
chr9	36576125	36678875	81	70025	4.25
chr1	52379925	52557625	80	62875	24.4888888888889
chr11	46641600	46840975	80	124700	7.3185595567867
chr11	117016500	117166050	80	78750	15.9259259259259
chr14	58873725	58976475	80	46425	15.1333333333333
chr17	4058725	4214350	80	85350	15.95
chr17	65101250	65238250	80	46925	17.0909090909091
chr2	10704575	10827050	80	64475	14.4912280701754
chr4	73920900	74049450	80	96900	11.7
chr5	109090825	109204050	80	61325	11.4545454545455
chr7	131073650	131240525	80	78150	16.8205128205128
chr9	107514800	107665400	80	73900	19.6666666666667
chr10	70326825	70453325	79	64900	22.625
chr10	75759100	75908200	79	91600	16.3225806451613
chr11	76152675	76263900	79	55775	22.6666666666667
chr2	201715300	201887025	79	95000	17.8823529411765
chr3	121145800	121263400	79	64675	9.8
chr6	149894275	150023150	79	51000	24.258064516129
chr1	92711550	92855125	78	59875	23
chr12	105505225	105623450	78	87925	8.625
chr17	41100075	41287925	78	71375	15.8095238095238
chr19	37303350	37441850	78	49250	22.1904761904762
chr3	47846575	47970175	78	87950	6.72727272727273
chr4	3088275	3245550	78	131275	6.04651162790698
chr9	111630175	111766650	78	77750	22.8666666666667
chr12	111879350	111993475	77	77550	8.52941176470588
chr17	35868100	36002000	77	80875	18.56
chr22	19315850	19508650	77	125875	12.5411764705882
chr6	30513225	30711775	77	126550	23.2727272727273
chr7	5343150	5477550	77	55150	18.1176470588235
chr8	141798775	141904525	77	58125	23.5833333333333
chr9	13104375	13224575	77	51875	15.4615384615385
chr1	21063775	21231700	76	94350	17.0967741935484
chr1	55509600	55643825	76	102825	8.13636363636364
chr12	123640075	123753650	76	68375	17.9047619047619
chr15	25203050	25375150	76	147700	4.45454545454545
chr17	27777450	27874025	76	67425	9.33333333333333
chr5	74012500	74136025	76	72375	14.6190476190476
chr5	167812150	168004925	76	84225	12.5238095238095
chr7	105096625	105210275	76	60525	17.4516129032258
chr10	93665625	93794425	75	81850	12.5299145299145
chr11	70050825	70285375	75	126500	13.5789473684211
chr12	112635200	112757400	75	53575	18.2
chr16	71764075	71969575	75	94675	12.8148148148148
chr17	3908750	4040275	75	91700	21.1914893617021
chr2	17836950	17963975	75	85950	18.6315789473684
chr2	109347950	109495025	75	65925	15.28
chr2	135812950	135935325	75	48975	21.8888888888889
chr2	175927575	176029350	75	52975	19.6
chr3	49999875	50226025	75	95575	18.9565217391304
chr10	21825400	21944950	74	52100	14.9230769230769
chr12	101675725	101798275	74	96425	4.20689655172414
chr17	18089150	18264150	74	114000	3.49206349206349
chr2	122095650	122228900	74	90125	4.98076923076923
chr3	130649350	130743800	74	46300	9
chr4	5721000	5875825	74	78725	12.4761904761905
chr7	156933025	157063575	74	87900	15.6410256410256
chr9	140596750	140731950	74	101200	10.734693877551
chr18	43429300	43535525	73	62700	12.5098039215686
chr22	24695300	24814325	73	76025	13
chr22	40625300	40769625	73	84625	20.6086956521739
chr5	71405525	71533975	73	78525	10.0333333333333
chr8	25216250	25369050	73	80650	20.7058823529412
chr1	1683675	1820075	72	82875	15.6842105263158
chr12	124808050	125000525	72	114350	17.6
chr17	1674200	1802800	72	71400	15.3076923076923
chr2	230627625	230749675	72	77200	14.8
chr3	108261450	108414650	72	53350	20.1063829787234
chr6	144744650	144883650	72	48500	17.8181818181818
chr9	19286775	19442700	72	47200	20
chr10	11961225	12077800	71	60450	10.2352941176471
chr15	43620300	43827375	71	123775	14.96
chr17	62473250	62594600	71	81400	8.41666666666667
chr4	39823700	39940950	71	89125	11.4545454545455
chr1	89207125	89305650	70	43875	18.8888888888889
chr1	100508425	100615750	70	60475	11.8823529411765
chr14	64566025	64699400	70	63200	17.875
chr16	74905600	74999450	70	63650	6.35294117647059
chr18	74563750	74681200	70	56150	13.1724137931034
chr8	128944325	129071250	70	56150	16.6666666666667
chr1	232532500	232669325	69	62525	15.92
chr10	70663975	70778550	69	72900	13.6571428571429
chr17	65858550	65979700	69	84875	8
chr19	41700550	41855350	69	92125	18.6666666666667
chr2	86251175	86441775	69	150825	14.8387096774194
chr2	179391075	179482800	69	45175	8.92857142857143
chr20	30251825	30395375	69	74475	17.7173913043478
chr20	37039050	37206275	69	86050	17.3188405797101
chr3	52672475	52802750	69	88500	12.0689655172414
chr4	87637400	87737600	69	66450	6.23529411764706
chr5	36955525	37065950	69	59750	10.3235294117647
chr7	151797825	151921600	69	71175	12.625
chr9	88557525	88661550	69	72450	6
chrX	40486800	40593025	69	63675	15.5348837209302
chr2	183773875	183867750	68	68025	2.91666666666667
chr2	232067125	232161250	68	43425	12.4761904761905
chr22	50785975	50911100	68	67825	12.551724137931
chr5	139815375	139948400	68	74600	18.2857142857143
chr6	79647175	79783075	68	100150	12.75
chr7	23340425	23459850	68	76775	11.4782608695652
chr8	68095175	68227175	68	83625	6.4
chr1	114214575	114300125	67	41025	14.9285714285714
chr1	236966725	237065550	67	59175	13.7142857142857
chr20	35622775	35723025	67	50200	8.33333333333333
chr4	2617850	2736625	67	79050	9.53846153846154
chr4	7760300	7874000	67	54350	16.2727272727273
chr5	70754325	70864525	67	88175	2.19047619047619
chr6	168265300	168373050	67	80500	5.3
chr16	1600775	1753650	66	97950	9.21212121212121
chr2	37340850	37545975	66	110350	17.3
chr2	160005925	160102525	66	41875	16.7428571428571
chr5	16663625	16794875	66	77800	11.2173913043478
chr6	76331575	76426350	66	67225	4.22222222222222
chr1	17256900	17379250	65	61800	10.5384615384615
chr1	31403875	31535200	65	92125	11.5652173913043
chr14	31566000	31673750	65	80200	7.56521739130435
chr18	56532025	56653600	65	100650	1.46428571428571
chr4	184115800	184243000	65	63250	15.4285714285714
chr7	98478150	98658375	65	158225	15.9166666666667
chr14	73614500	73689725	64	51850	13.4285714285714
chr17	19803025	19879625	64	55300	4.09523809523809
chr2	216177775	216298550	64	97500	6.45454545454545
chr7	104674550	104784350	64	72350	14.75
chr8	27590350	27692025	64	47700	11.4878048780488
chrX	40982625	41093150	64	89575	4.875
chr1	97188725	97290325	63	67250	9.04
chr11	33053300	33180850	63	58250	15.4090909090909
chr11	85664300	85742550	63	58850	3.62962962962963
chr13	24992750	25080550	63	48650	7.90243902439024
chr2	39475800	39560625	63	41125	10.8888888888889
chr2	55513375	55591025	63	44000	10.046511627907
chr3	48602250	48753150	63	79950	13.96
chr5	179659050	179777550	63	75525	10.2962962962963
chr7	148426775	148542675	63	74575	13.3170731707317
chr8	1776050	1906625	63	94050	6.58823529411765
chrX	24714050	24801500	63	44175	8.27586206896552
chrX	70587975	70687850	63	56100	14.8181818181818
chr1	169761375	169858100	62	65600	10
chr12	112078275	112195175	62	63350	9.88461538461539
chr16	15092100	15186100	62	53925	5.5
chr17	73643525	73849075	62	77675	12.9014778325123
chr20	3232675	3329000	62	31500	11.5333333333333
chr4	48500175	48601875	62	68525	8.51428571428571
chr6	42560225	42662800	62	59850	14.625
chr8	38095100	38205650	62	65725	5.14285714285714
chr8	48684250	48892125	62	191975	0.686567164179104
chr1	22003525	22083500	61	62325	4.08
chr11	43384200	43517075	61	70900	14.3
chr12	24966275	25062850	61	59675	11.90625
chr15	22925825	23031750	61	73150	3.41935483870968
chr2	36723750	36822950	61	56550	10.1714285714286
chr3	125163950	125237225	61	43800	12.4
chr6	36437750	36512725	61	48125	3.36363636363636
chr6	43453325	43610675	61	97300	7.83157894736842
chr11	17094675	17194000	60	57975	9.76470588235294
chr12	95626625	95704250	60	43825	7.7
chr13	99020225	99134325	60	68275	6.64516129032258
chr16	68283200	68393550	60	64450	12.0845070422535
chr19	52774425	52915325	60	70475	13.047619047619
chr2	9599975	9676950	60	52850	4.95238095238095
chr20	5918200	6023225	60	67800	8.76404494382022
chr3	51423600	51530950	60	66175	13.7142857142857
chr5	145598550	145667300	60	48125	7.33333333333333
chr5	171761450	171867425	60	67350	10.0571428571429
chr9	72875250	72972900	60	60700	13.5714285714286
chr1	10155125	10241225	59	45550	7.68421052631579
chr14	78138050	78225650	59	62475	5.89655172413793
chr15	76138000	76232450	59	55275	11.2549019607843
chr16	70348700	70459975	59	56325	10.0705882352941
chr19	37810450	37936000	59	54400	8.85106382978723
chr7	2206600	2317900	59	54525	10.16
chr7	77198800	77294825	59	70175	8.61538461538461
chr11	3685925	3817150	58	117325	2.53846153846154
chr16	69660275	69752525	58	42125	10.2
chr21	37695525	37790850	58	60275	9.94444444444444
chr21	45447450	45561200	58	79200	13.1578947368421
chr3	196469900	196560125	58	47700	9.87692307692308
chr4	56264225	56361200	58	57425	7.75
chr9	125002000	125087775	58	45825	8.92857142857143
chr12	32727675	32799500	57	48475	9.57142857142857
chr12	133615425	133782900	57	104650	7.31496062992126
chr14	50068275	50150650	57	38250	9.85185185185185
chr14	90414900	90511775	57	67250	4.31818181818182
chr15	41247300	41392850	57	101850	6.08888888888889
chr15	44040675	44176050	57	68850	11.9512195121951
chr2	149790575	149880975	57	47600	7.09090909090909
chr2	166728850	166806150	57	45350	11.5833333333333
chr6	90333650	90513300	57	158300	4.19047619047619
chr7	107533525	107641650	57	85125	5.14285714285714
chrX	44910525	44972825	57	34575	7.84210526315789
chrX	53559450	53709125	57	129425	7.77142857142857
chr1	93651925	93713125	56	36250	6.66666666666667
chr12	14573700	14659150	56	60675	10.4166666666667
chr12	110340725	110429825	56	48350	7.76470588235294
chr15	52177025	52258700	56	42375	9.61904761904762
chr2	171843225	171938375	56	58850	9.8
chr3	27415075	27491600	56	58125	5.36842105263158
chr3	130388825	130463950	56	36125	9.08333333333333
chr4	83738100	83867650	56	82950	6.02298850574713
chr5	118804225	118879025	56	37850	7.74358974358974
chr5	156901775	156965625	56	40675	8.24
chr6	82876225	82955225	56	55850	4.94736842105263
chr1	223903525	224016550	55	73825	8.94444444444444
chr14	103917825	104002300	55	51425	6.33057851239669
chr16	14667325	14763200	55	75375	3.74468085106383
chr19	21266550	21371050	55	64225	5.51724137931035
chr19	50273750	50431450	55	79625	11.3478260869565
chr2	99135425	99235375	55	64450	10.7727272727273
chr3	132167000	132261100	55	76400	4.16
chr3	138367575	138432525	55	28750	10.9714285714286
chr3	179067050	179144000	55	40025	9.31428571428571
chr3	185309425	185414225	55	74350	8.7032967032967
chr9	91026000	91103625	55	37825	8.9
chr9	130188875	130293375	55	65000	8.89655172413793
chrX	123157650	123236825	55	49925	8.97560975609756
chr1	52214975	52313100	54	68750	6.24
chr1	54231425	54301325	54	46900	6.58823529411765
chr12	51064875	51144750	54	54750	6.4
chr13	49688725	49784975	54	54250	9.78048780487805
chr2	128850850	128950475	54	76975	3.45454545454545
chr3	37023225	37125225	54	72225	7.5
chr1	29007550	29102075	53	56200	5.3416149068323
chr12	133375300	133462800	53	56725	9.72222222222222
chr15	41533450	41620650	53	39125	8
chr15	64962250	65055775	53	53550	6.05555555555556
chr19	32888550	32978750	53	51750	8.66666666666667
chr2	192189350	192291000	53	65825	10
chr22	43192275	43308100	53	49925	8.95145631067961
chr4	419625	532950	53	78850	5.86046511627907
chr6	17759000	17856275	53	50875	9.77777777777778
chr1	93959550	94058375	52	61350	9.75
chr10	88194075	88278675	52	64225	6.375
chr11	68274100	68384525	52	91400	7.05084745762712
chr11	108002850	108089575	52	62550	5.54098360655738
chr12	19595575	19674025	52	41050	9.76923076923077
chr13	111870075	111965775	52	57450	7.88679245283019
chr13	113439250	113539825	52	63250	6.60240963855422
chr16	18817500	18908250	52	61275	7.1
chr2	27820900	27921600	52	68850	4.45614035087719
chr2	39024525	39095300	52	40900	8.63157894736842
chr20	5525400	5584300	52	32975	6.175
chr7	6416525	6522275	52	63200	6.19047619047619
chr1	109293375	109353025	51	38675	5.72549019607843
chr10	101430300	101520425	51	56275	9.40740740740741
chr10	126764275	126840325	51	49100	8
chr11	12888200	12965275	51	43325	8.31578947368421
chr13	37523050	37631475	51	74725	8.66666666666667
chr15	25578375	25653625	51	40175	9.35135135135135
chr16	4695525	4782150	51	57650	7.36842105263158
chr4	68480000	68563050	51	51250	6.48148148148148
chr8	132953825	133026825	51	31775	9.37931034482759
chr1	28777975	28865750	50	48475	8
chr11	117206625	117280950	50	40175	7.55555555555556
chr12	8852725	8936250	50	35100	8.12345679012346
chr15	51204250	51266950	50	28225	9.06666666666667
chr16	53473900	53533275	50	44025	4.66666666666667
chr2	209100150	209224025	50	89175	4.09302325581395
chr22	26829575	26943750	50	67550	8.61290322580645
chr4	22384975	22460275	50	37900	6.30434782608696
chr5	132203250	132279350	50	55975	5.66666666666667
chr7	158662600	158736575	50	41225	9.10344827586207
chr9	135137225	135279425	50	107675	2.96140350877193
chrX	128586525	128650700	50	42650	9.07692307692308
chr10	28812525	28910850	49	79000	5.49565217391304
chr12	125552425	125624325	49	40750	7.73134328358209
chr13	20287825	20355475	49	44800	6.22222222222222
chr15	40227825	40330425	49	86225	5.20833333333333
chr15	91290575	91359050	49	43200	5.56
chr16	89780750	89881025	49	77550	4.38709677419355
chr19	23514200	23591125	49	51925	6.81481481481481
chr2	11700075	11784400	49	61100	3.49152542372881
chr22	24432525	24536475	49	75125	6
chr9	111779975	111868900	49	62550	7.09090909090909
chr9	128061200	128130825	49	46825	4.47619047619048
chr1	54655025	54748025	48	56175	7.72727272727273
chr1	234541025	234603350	48	23675	7.65217391304348
chr12	393075	495825	48	72050	4.44444444444444
chr14	35222200	35280225	48	31875	5.36842105263158
chr15	50729775	50796025	48	44250	4.2
chr15	65734500	65808175	48	57775	3.36585365853659
chr15	90970250	91045950	48	57100	5.08108108108108
chr18	25531800	25593850	48	45625	3.14285714285714
chr2	48678525	48749300	48	38400	6.42857142857143
chr2	197720650	197784850	48	36875	5.10344827586207
chr5	125879075	125962150	48	61400	4.80519480519481
chr5	172314900	172397525	48	41825	6.66071428571429
chr6	146201425	146283400	48	55525	8.35294117647059
chr9	33252225	33356975	48	77500	6.4
chr1	11997425	12092675	47	56500	7.73770491803279
chr10	851900	935550	47	66375	4.75
chr12	3074025	3151900	47	35100	7.54545454545455
chr14	90724350	90784550	47	43675	4.60869565217391
chr2	202565300	202632300	47	49700	4.83333333333333
chr3	148740850	148802625	47	46475	5
chr4	1901800	2009150	47	83600	3.76315789473684
chr4	40098925	40156600	47	30625	4.4
chr4	104027200	104117950	47	64250	7.2
chr8	17782350	17888650	47	85700	3.41304347826087
chr8	95839450	95904175	47	53125	1.68421052631579
chr9	94792275	94874950	47	50225	7.33333333333333
chr9	132837850	132899750	47	38425	6
chr10	94209400	94279475	46	37750	5.23809523809524
chr11	9491500	9549775	46	35650	4.63157894736842
chr17	18768000	18835675	46	47175	4.44736842105263
chr2	204106950	204162075	46	29975	5.03030303030303
chr4	95129875	95214275	46	71750	2.52631578947368
chr5	94796900	94866425	46	44500	4.91358024691358
chr1	173900000	173962525	45	51500	3.03448275862069
chr1	200522350	200588375	45	40775	6.90322580645161
chr10	89524025	89574375	45	32375	5.6
chr10	91469925	91540925	45	45125	4.73809523809524
chr11	47737700	47868825	45	114200	4.92
chr11	73779400	73850850	45	32575	6.46666666666667
chr12	56112950	56222450	45	69650	5.09090909090909
chr14	35031575	35097200	45	42775	6.63636363636364
chr16	53255650	53359850	45	92125	1.22727272727273
chr17	37620725	37689675	45	52375	3.75
chr17	79507000	79600650	45	75950	3.14285714285714
chr19	33073275	33149950	45	46550	5.72881355932203
chr2	47631600	47714950	45	66750	2.42105263157895
chr21	30302625	30358700	45	33325	5.6
chr3	53318000	53379025	45	38550	5.09090909090909
chr3	132384800	132438300	45	39150	2.73015873015873
chr4	140255300	140317900	45	51200	2.28571428571429
chr9	84242625	84301975	45	32950	5
chr10	3111950	3212425	44	74700	5.11764705882353
chr10	13680475	13747650	44	48675	4.66666666666667
chr12	6600525	6715475	44	92475	3.35849056603774
chr12	100676750	100733925	44	30100	6.22222222222222
chr13	111067325	111167500	44	78875	4.44210526315789
chr14	35536325	35590125	44	30375	6.63636363636364
chr14	56079075	56154825	44	60875	2
chr14	103398400	103478500	44	68075	1.86666666666667
chr16	4845675	4949625	44	78225	5.5
chr17	49038200	49098725	44	43000	2.9375
chr17	80521050	80603725	44	63950	2.8125
chr2	20446275	20526075	44	66125	3.76
chr2	128460300	128529275	44	47175	6.64516129032258
chr20	40031850	40128250	44	76125	4.92307692307692
chr3	13355200	13441225	44	59350	3.93197278911565
chr5	176356550	176410225	44	32700	6.4375
chr7	75162975	75228400	44	54500	1.63380281690141
chr1	47716375	47777900	43	46550	2.58333333333333
chr11	34074375	34184425	43	92225	3.74545454545455
chr11	110095100	110150400	43	39625	5.27272727272727
chr12	109882700	109973250	43	62325	4.41791044776119
chr13	96229150	96293925	43	45075	5.25714285714286
chr15	66598300	66645550	43	33950	2.97560975609756
chr2	11318350	11367675	43	33875	4.375
chr2	128697950	128783375	43	68900	3
chr20	31351300	31447050	43	69325	3.16
chr20	37614475	37672125	43	43325	4.26086956521739
chr3	49313850	49374700	43	44850	2.17647058823529
chr5	32353750	32433275	43	61300	5.15463917525773
chr5	43123125	43178175	43	37150	5.6
chr5	122705650	122754925	43	31225	6.1025641025641
chr6	167394450	167458450	43	40900	5.97297297297297
chr6	170047275	170119650	43	47150	4.57142857142857
chr9	123899025	123952250	43	33450	5.06666666666667
chr1	22147150	22225225	42	63350	3.71428571428571
chr1	212515150	212564025	42	29950	4.95238095238095
chr1	214514900	214584825	42	43850	5.1219512195122
chr12	110720450	110839525	42	89675	1.51219512195122
chr14	64867300	64929500	42	50225	2.85714285714286
chr14	81940875	81993775	42	33275	4.27272727272727
chr20	45836775	45943700	42	96875	5
chr22	31797000	31884400	42	70825	4.65116279069767
chr3	183637425	183707275	42	41600	4.6530612244898
chr5	32097725	32146700	42	35375	4.60606060606061
chr7	6026475	6095250	42	50925	5.03703703703704
chr7	36434925	36494725	42	48425	1.37931034482759
chr1	186280425	186389700	41	87700	4.12903225806452
chr1	229575075	229641900	41	55425	1.69230769230769
chr12	116395125	116457850	41	41300	4
chr14	50238425	50318125	41	68925	1.50588235294118
chr14	50882650	50942675	41	45475	3.51111111111111
chr17	40612800	40675225	41	42700	4.5
chr18	12309600	12371600	41	49600	2.25531914893617
chr19	4911250	4965300	41	38950	2.37837837837838
chr19	58695900	58831325	41	97275	4.94117647058824
chr22	46668175	46756350	41	61525	4.73333333333333
chr7	137546875	137601025	41	34950	4.73684210526316
chr15	40455125	40524050	40	59675	2.61538461538462
chr15	57523350	57584250	40	39800	3.28260869565217
chr15	89788900	89876775	40	77100	3.4
chr17	6480375	6553150	40	55475	3.64539007092199
chr17	29187025	29231500	40	31050	2.42857142857143
chr17	60637550	60697100	40	40875	4.18518518518519
chr19	10235025	10304000	40	57750	3.63636363636364
chr19	10879225	10946125	40	50525	2.16326530612245
chr19	16481950	16552075	40	52225	4.33333333333333
chr20	60846200	60931300	40	63700	2.10358565737052
chr3	172470225	172540100	40	54950	4.22222222222222
chr3	194124825	194183200	40	43275	3.42857142857143
chr5	54682600	54737750	40	38700	2.89655172413793
chr5	61643750	61698050	40	43725	2.70588235294118
chr5	79730275	79779725	40	30375	4.44444444444444
chr6	131899950	131946800	40	38125	2.56
chr1	65094925	65161500	39	56300	1.18367346938776
chr1	89383975	89435650	39	34200	3.38636363636364
chr1	108674600	108741050	39	45225	3.31034482758621
chr10	79539750	79619975	39	60875	2.94444444444444
chr11	95532350	95583250	39	34650	3.2
chr12	95415925	95465400	39	38525	4.28571428571429
chr14	39497950	39566625	39	56900	2.16216216216216
chr17	36614150	36663200	39	26950	4.14634146341463
chr2	44112375	44221950	39	98625	1.43181818181818
chr20	33581075	33645625	39	50375	2.5
chr3	122808300	122886950	39	62350	3.17647058823529
chr4	184585000	184636025	39	39250	3.21739130434783
chr5	37289225	37367450	39	66025	4.625
chr1	67406250	67456100	38	39425	3.16666666666667
chr11	120308275	120357525	38	35800	3.2
chr13	46050300	46110300	38	38650	3.77777777777778
chr6	158315975	158367825	38	38050	2.87179487179487
chr9	72324050	72373600	38	34125	3.41935483870968
chr1	26737850	26806375	37	51200	2.43956043956044
chr10	1123350	1177775	37	42375	2.85
chr10	72594600	72645725	37	36550	3.41176470588235
chr11	93398875	93477225	37	63475	3.2
chr12	32858750	32907275	37	37275	3.81818181818182
chr13	79891750	79953475	37	49650	3.92
chr17	40837050	40883050	37	29750	3.9375
chr2	180808525	180858200	37	36575	3.93939393939394
chr2	190631475	190687325	37	38450	2.26315789473684
chr20	30103550	30158425	37	39050	3.54285714285714
chr3	128845825	128901600	37	34775	3.78260869565217
chr4	24509250	24584225	37	59975	3.90588235294118
chr4	39735300	39783800	37	31700	3.15151515151515
chr4	77915350	77989800	37	58725	3.06976744186047
chr5	10376525	10439025	37	51150	3.0625
chr5	64863650	64912950	37	33950	2.50909090909091
chr5	145834575	145892675	37	46250	2.47619047619048
chr6	160444075	160531400	37	77175	3.40540540540541
chr8	97296550	97348650	37	32475	3.65217391304348
chr8	124329400	124393000	37	54975	1.02702702702703
chr8	126043225	126096275	37	44600	1.25
chr9	131711800	131783700	37	59800	3.93333333333333
chr11	9153025	9219700	36	48250	3.33333333333333
chr12	50806375	50872550	36	45700	2.72380952380952
chr14	45669675	45714450	36	33850	3.04615384615385
chr19	55481100	55515725	36	24025	2
chr2	102441350	102514375	36	65325	1.76470588235294
chr2	114670900	114718425	36	35475	3.22222222222222
chr5	174907450	174957775	36	39600	2.63414634146341
chr6	87925600	87971350	36	33125	2.77777777777778
chr7	73920425	73964000	36	29200	2.76923076923077
chr9	103046550	103111175	36	54100	2.32
chrX	1502200	1568925	36	46550	3.48
chr1	109853325	109897200	35	33425	2
chr1	117604850	117661425	35	46000	2.88888888888889
chr11	74305225	74355900	35	33150	2.96969696969697
chr12	95869525	95922700	35	42825	2.58181818181818
chr12	99042050	99086550	35	27725	3.23529411764706
chr14	51188425	51241525	35	34225	2.58064516129032
chr4	110412400	110465800	35	40150	1.67272727272727
chr5	95069275	95108100	35	23500	3.39130434782609
chr6	151714650	151766975	35	38000	2.66666666666667
chr9	74297600	74366000	35	60450	2.06896551724138
chr9	135468925	135541500	35	58475	3.11627906976744
chr10	102674350	102726550	34	41175	2.84
chr11	134010300	134090700	34	69150	2.98039215686275
chr12	69083225	69138050	34	47250	2.11111111111111
chr12	132209175	132267475	34	49225	1.35483870967742
chr13	110800000	110866350	34	56575	2.46666666666667
chr14	99898850	99932175	34	22950	3
chr17	37033275	37076925	34	32525	2.88235294117647
chr2	187500000	187546325	34	34600	2.35294117647059
chr3	11828350	11886125	34	41000	2.625
chr5	68669625	68710500	34	30100	2.81818181818182
chr5	154242175	154315700	34	59500	1.48717948717949
chr5	176656925	176736750	34	65325	2.58823529411765
chr5	178987875	179049825	34	52950	3.03703703703704
chr6	35800350	35858850	34	49550	2.33333333333333
chr6	122733500	122779300	34	35150	2.04444444444444
chr1	114933200	114976650	33	33675	2.59459459459459
chr12	966000	1042250	33	64450	1.13131313131313
chr12	64854650	64895700	33	31625	2.17073170731707
chr15	44890650	44931700	33	28925	2.48484848484848
chr16	87728000	87798025	33	52300	2.5
chr7	138729350	138774525	33	33325	1.95918367346939
chr8	95654850	95719725	33	56250	2.25
chr1	220166350	220214775	32	37375	2.2
chr14	35467125	35503525	32	24875	1.8
chr18	66342325	66380750	32	28125	2.6
chr20	35122250	35157650	32	27025	1.33333333333333
chr3	133293875	133378500	32	66500	1.96116504854369
chr7	138921775	138962925	32	33425	2.28571428571429
chr8	8173850	8240950	32	58525	1.09677419354839
chr8	54880575	54922725	32	34225	2.3030303030303
chr9	125607400	125660625	32	44250	2.13333333333333
chr1	211434650	211480325	31	33125	2.06896551724138
chr12	46585425	46641475	31	47000	2.28571428571429
chr12	120563525	120664825	31	83100	1.82051282051282
chr16	3776700	3843875	31	57525	1.06666666666667
chr17	35586425	35641950	31	47800	1.21052631578947
chr18	9545075	9594775	31	40650	1.875
chr20	47837875	47909250	31	59875	2
chr1	46051150	46136000	30	68350	2.02439024390244
chr1	204390425	204434725	30	32200	2.17142857142857
chr1	226016575	226065500	30	38025	2
chr14	68213300	68280975	30	59750	1.87755102040816
chr15	31200300	31253400	30	42950	2
chr15	64685950	64720650	30	26275	2.15384615384615
chr17	37561275	37605650	30	37400	1.3953488372093
chr19	45768975	45804550	30	23875	1.45454545454545
chr20	62614000	62666875	30	44850	0.956521739130435
chr4	841325	892175	30	41025	1.49019607843137
chr6	17614450	17676575	30	56625	1.53488372093023
chr9	104297650	104332725	30	28700	1.94594594594595
chr9	115923550	115973475	30	37050	2
chr1	203766000	203826250	29	50850	0.888888888888889
chr10	121653650	121704550	29	41775	1.69230769230769
chr14	73526925	73592600	29	58100	1.14285714285714
chr15	66801000	66835925	29	27225	1.35714285714286
chr16	3554700	3590575	29	24100	1.92
chr18	2574825	2617425	29	35750	1.35714285714286
chr19	4676125	4722150	29	35700	1.88235294117647
chr2	128062675	128088700	29	17200	1.94594594594595
chr7	72853325	72934975	29	76850	0.75
chr7	128591000	128658500	29	59200	1.05882352941176
chr10	70482300	70559325	28	72125	1.33333333333333
chr10	99113700	99157650	28	36200	1.82608695652174
chr12	123773350	123834975	28	55375	0.620689655172414
chr15	41628900	41676625	28	39825	1.16959064327485
chr16	89940975	89980475	28	31750	1.15789473684211
chr19	48617600	48655825	28	31025	1.2258064516129
chr2	70271925	70317125	28	30000	1.82352941176471
chr2	99976925	100049575	28	63250	1.44
chr2	105956000	105993600	28	27325	1.68421052631579
chr3	56645725	56708075	28	56000	1.02380952380952
chr3	170077425	170115825	28	30400	1.51351351351351
chr4	13569325	13621775	28	47025	0.622222222222222
chr7	129797400	129834300	28	25425	1.43661971830986
chr8	30533250	30567550	28	26725	1.22727272727273
chr9	131327725	131403875	28	69025	0.711111111111111
chr11	47295450	47340325	27	37150	1.35135135135135
chr11	61161600	61220625	27	48100	1.10552763819095
chr16	2100200	2147875	27	38125	1.20634920634921
chr16	74480750	74530700	27	42600	0.8
chr19	36548700	36598175	27	40275	1.21052631578947
chr5	32226625	32274800	27	40300	1.65714285714286
chr5	147774225	147823275	27	40450	1.4949494949495
chr7	135255775	135336200	27	74950	1.0625
chr7	139059100	139109300	27	42975	1.07692307692308
chr9	114123150	114209300	27	77600	0.91358024691358
chrX	13761475	13799125	27	27350	1.44444444444444
chr10	96306450	96373025	26	60650	1.13513513513514
chr10	116590850	116624750	26	24900	1.22727272727273
chr14	102441100	102521950	26	74625	0.846153846153846
chr14	104119325	104179250	26	53400	1.35714285714286
chr16	46920225	46965300	26	35875	1.40350877192982
chr18	48573225	48613775	26	34100	1.14285714285714
chr2	43794850	43819725	26	17950	1.47169811320755
chr2	160570875	160627000	26	50150	1.22727272727273
chr2	173330775	173372050	26	34125	1.52173913043478
chr3	9692950	9744100	26	42650	1.29824561403509
chr3	100430075	100471925	26	33900	1.39130434782609
chr3	148858100	148895775	26	29925	1.33333333333333
chr6	44357925	44403525	26	37050	1.18918918918919
chr9	109684700	109774675	26	80575	1.39024390243902
chr1	229764450	229799050	25	27925	1.18181818181818
chr10	13205825	13255925	25	46225	0.385964912280702
chr10	88658225	88692275	25	27450	1.20481927710843
chr12	514300	551525	25	26850	1.37179487179487
chr13	23920125	23947700	25	21600	1.29032258064516
chr15	22835675	22874900	25	34050	1
chr16	24767800	24840325	25	64825	1.22147651006711
chr17	16036950	16063175	25	17900	1.36842105263158
chr17	49254500	49302650	25	41350	0.870967741935484
chr2	69550475	69601300	25	43275	1.25714285714286
chr2	109067425	109111025	25	35900	0.936170212765957
chr2	206587025	206625675	25	30825	1.28571428571429
chr3	12609825	12660475	25	45725	1
chr6	88364900	88391550	25	19625	1.06896551724138
chr7	121714075	121774275	25	54950	1.33333333333333
chr1	150899875	150942450	24	37750	0.903225806451613
chr11	4122875	4164850	24	35425	0.666666666666667
chr12	125430050	125470975	24	33575	0.974358974358974
chr15	65844050	65897625	24	48475	1.1830985915493
chr16	58542925	58635075	24	84075	0.890951276102088
chr17	28583025	28616675	24	26500	1.22222222222222
chr7	91839550	91871450	24	25900	1.15789473684211
chr1	47139500	47183025	23	36600	1.00869565217391
chr1	156903950	156956550	23	47250	0.814814814814815
chr10	14938925	14977125	23	31300	1.01234567901235
chr10	64923775	64976975	23	49150	0.979591836734694
chr14	93272950	93307925	23	30150	0.896551724137931
chr16	14326300	14361550	23	30850	1.01098901098901
chr16	70154325	70180300	23	19625	1.05882352941176
chr2	152267900	152343375	23	71050	0.451612903225806
chr22	36676550	36745450	23	62675	0.471698113207547
chr3	123637150	123675825	23	33750	0.816326530612245
chr5	132400250	132442725	23	37400	1.11764705882353
chr5	133469450	133509650	23	34475	1.136
chr6	108211675	108251350	23	35475	0.666666666666667
chr9	33022875	33074575	23	40425	1.06493506493506
chr1	183485625	183527175	22	36300	0.6
chr10	94365875	94402325	22	30200	0.6
chr10	96081650	96121450	22	36300	0.5
chr11	113668050	113712900	22	39000	0.608695652173913
chr14	55610825	55655900	22	39925	0.631578947368421
chr15	93462175	93572000	22	106625	0.666666666666667
chr19	4404300	4453675	22	42575	0.408163265306122
chr2	60986525	61028300	22	39025	0.451612903225806
chr2	131799275	131849475	22	41275	0.994011976047904
chr21	33683800	33758050	22	69575	0.377952755905512
chr21	47953325	47993375	22	34525	0.764044943820225
chr3	160216150	160253625	22	32225	0.987654320987654
chr4	57851100	57899500	22	43825	0.666666666666667
chr5	72146175	72207825	22	56925	0.950819672131147
chr7	788850	829275	22	33000	0.806451612903226
chr7	75951525	75987150	22	31675	0.944444444444444
chr9	36333925	36376575	22	37925	0.862745098039216
chr9	80854675	80875050	22	17025	0.8
chr1	205676375	205712350	21	28150	0.866666666666667
chr12	118816775	118856000	21	34275	0.793650793650794
chr14	102348000	102382100	21	28750	0.8
chr19	19386075	19427725	21	34150	0.900900900900901
chr22	41510125	41576925	21	62450	0.524590163934426
chr4	77033250	77066100	21	29200	0.38
chr6	111311450	111341700	21	24150	0.732919254658385
chr6	126318575	126349325	21	26100	0.8125
chr1	213033275	213075575	20	38875	0.518518518518518
chr1	236703125	236766650	20	60025	0.448275862068966
chr10	30606225	30630600	20	18450	0.71264367816092
chr10	120867150	120895925	20	24900	0.647058823529412
chr14	62233250	62261950	20	24000	0.590909090909091
chr2	85844425	85881775	20	33900	0.5
chr2	197626975	197659000	20	29000	0.702702702702703
chr22	23595700	23647000	20	43925	0.765957446808511
chr6	119218100	119247575	20	25400	0.75
chr6	170865900	170892425	20	23075	0.722222222222222
chr7	87507550	87538050	20	26975	0.415094339622642
chr8	124786900	124814450	20	24150	0.56
chr9	19055750	19098200	20	38825	0.4
chr1	16235150	16277100	19	38225	0.341736694677871
chr1	36196875	36219600	19	19975	0.390243902439024
chr10	7792975	7824850	19	27575	0.48
chr10	88806550	88835900	19	24800	0.583333333333333
chr14	20836025	20876725	19	33875	0.666666666666667
chr17	41567350	41607425	19	36275	0.569105691056911
chr21	30401800	30443500	19	38375	0.444444444444444
chr5	145491475	145558425	19	64175	0.382022471910112
chr6	97707800	97729425	19	18000	0.53125
chr1	230795075	230830250	18	32675	0.424242424242424
chr11	9424425	9470875	18	44050	0.4
chr13	113872650	113919725	18	42975	0.6
chr15	42501350	42534875	18	28625	0.581818181818182
chr16	234250	278525	18	40100	0.366666666666667
chr16	22312750	22349425	18	32975	0.585365853658537
chr16	89576850	89624625	18	43525	0.586666666666667
chr17	36910150	36943725	18	30550	0.347826086956522
chr17	42926550	42965725	18	34650	0.395604395604396
chr19	4089100	4118825	18	26225	0.436363636363636
chr2	32721225	32746300	18	20325	0.569444444444444
chr2	208419650	208464425	18	40350	0.53968253968254
chr3	160942025	160973250	18	27925	0.45
chr4	47873400	47914450	18	37000	0.575757575757576
chr4	119609000	119633400	18	21025	0.411764705882353
chr1	36353925	36389850	17	32075	0.538461538461538
chr10	93571000	93624400	17	50950	0.262295081967213
chr18	33713975	33758250	17	41725	0.473684210526316
chr20	456250	491850	17	32575	0.541666666666667
chr3	14484875	14531475	17	41800	0.491017964071856
chr9	15442625	15509800	17	63825	0.214285714285714
chr9	26904550	26929250	17	21150	0.533333333333333
chr1	31729775	31768375	16	36000	0.363636363636364
chr1	59119800	59163225	16	39375	0.447204968944099
chr1	150296600	150328650	16	29700	0.466666666666667
chr14	97008275	97035300	16	24250	0.448979591836735
chr15	70339950	70387600	16	43800	0.421052631578947
chr16	57238400	57274175	16	31625	0.34375
chr19	39834975	39880700	16	40425	0.444444444444444
chr2	71582725	71638450	16	53425	0.377777777777778
chr2	216975175	217050150	16	73000	0.133333333333333
chr21	44259125	44297125	16	34500	0.36734693877551
chr3	58080375	58152375	16	68700	0.125
chr5	14470825	14509075	16	35025	0.4
chr6	155122525	155155925	16	31150	0.470588235294118
chr1	27055150	27110225	15	51800	0.185792349726776
chr1	153712650	153747050	15	31600	0.261261261261261
chr1	154196625	154244025	15	45400	0.349514563106796
chr12	49081500	49109175	15	23875	0.388888888888889
chr12	98916750	98946150	15	27200	0.305882352941176
chr12	112910350	112934700	15	22375	0.417910447761194
chr16	4483350	4508350	15	23050	0.303030303030303
chr17	76789300	76834800	15	42350	0.426229508196721
chr2	61703825	61761150	15	55175	0.333333333333333
chr22	38246625	38288350	15	37900	0.413793103448276
chr3	66424725	66468125	15	41025	0.196078431372549
chr4	187503425	187547150	15	40625	0.363636363636364
chr7	127943250	127980100	15	33600	0.41025641025641
chr7	158461450	158494750	15	30925	0.4
chr9	86264950	86298075	15	30575	0.214765100671141
chrX	16846225	16882325	15	32925	0.414634146341463
chr15	99449625	99507050	14	55250	0.13953488372093
chr16	11848925	11875075	14	23250	0.357142857142857
chr17	57720950	57780350	14	57050	0.228571428571429
chr2	48020875	48067000	14	43875	0.285714285714286
chr2	86675050	86729175	14	51425	0.2
chr20	43115900	43141675	14	22650	0.375
chr22	41640975	41680000	14	36325	0.196969696969697
chr22	42261525	42304175	14	40050	0.243478260869565
chr3	9465575	9524100	14	56100	0.377777777777778
chr3	15054100	15095375	14	38925	0.202020202020202
chr3	42592625	42611750	14	17250	0.214285714285714
chr3	155610850	155638775	14	25225	0.302752293577982
chr4	76867425	76903825	14	33100	0.242424242424242
chr4	185620625	185652650	14	29850	0.287581699346405
chr5	98189825	98240850	14	48850	0.15807560137457
chr7	1508675	1542750	14	31925	0.348837209302326
chr7	105887325	105918300	14	27150	0.330188679245283
chr8	109221200	109254875	14	30600	0.352941176470588
chr1	45211700	45234450	13	20400	0.312056737588652
chr10	112333500	112366250	13	31300	0.16
chr10	127409675	127450350	13	39100	0.188034188034188
chr11	32975150	33001700	13	24200	0.256983240223464
chr11	77375500	77398850	13	20875	0.31496062992126
chr11	116616325	116637475	13	19600	0.210526315789474
chr12	104510625	104529100	13	17075	0.313725490196078
chr12	123238425	123257875	13	18100	0.25974025974026
chr13	25881750	25909625	13	25225	0.260089686098655
chr15	90121575	90177325	13	53225	0.147058823529412
chr16	25249350	25266700	13	15850	0.326530612244898
chr16	30711175	30752025	13	38500	0.166666666666667
chr16	74654375	74699600	13	43225	0.232558139534884
chr17	73161025	73177500	13	15000	0.297520661157025
chr19	46322675	46358775	13	34200	0.13986013986014
chr21	44317025	44332600	13	13625	0.295454545454545
chr3	25658425	25679650	13	19550	0.254545454545455
chr3	176738300	176769525	13	28950	0.226600985221675
chr8	101932325	101960900	13	26150	0.285714285714286
chr8	103347300	103370075	13	20375	0.30188679245283
chr9	100403025	100439425	13	34375	0.214765100671141
chr9	100756825	100782325	13	23600	0.277777777777778
chr1	32494400	32529950	12	33475	0.191616766467066
chr1	151372925	151403750	12	29575	0.172043010752688
chr12	124209075	124239875	12	28125	0.267281105990783
chr16	27470225	27532000	12	59500	0.27710843373494
chr17	34142275	34176600	12	32100	0.182926829268293
chr17	43158300	43186950	12	26150	0.23728813559322
chr17	45672600	45687900	12	13675	0.25
chr19	20207625	20238850	12	29350	0.242424242424242
chr2	28999400	29026300	12	25150	0.174757281553398
chr2	74379950	74400425	12	19225	0.277777777777778
chr2	97006925	97040575	12	31600	0.275862068965517
chr20	32860725	32884550	12	21425	0.265060240963855
chr20	34078325	34102675	12	22475	0.228571428571429
chr22	42028000	42061725	12	31975	0.210526315789474
chr3	53892450	53914425	12	20500	0.266666666666667
chr5	149384025	149435925	12	48425	0.242857142857143
chr7	102038500	102062525	12	22075	0.285714285714286
chr8	56697950	56724950	12	24700	0.256410256410256
chrX	24073925	24096300	12	20125	0.28
chr1	20216500	20242100	11	24100	0.142011834319527
chr1	36747725	36770450	11	21500	0.117647058823529
chr1	109943850	109964975	11	19900	0.153846153846154
chr1	155628075	155650725	11	21000	0.242424242424242
chr1	160176700	160214275	11	36500	0.0763358778625954
chr1	171481650	171520400	11	37225	0.0782608695652174
chr11	61603200	61634800	11	29475	0.229508196721311
chr11	118620150	118657225	11	35425	0.172413793103448
chr12	9069875	9091975	11	20400	0.23728813559322
chr12	49042350	49074725	11	30650	0.15929203539823
chr12	124088350	124116100	11	25925	0.20952380952381
chr13	100192800	100207975	11	13900	0.185714285714286
chr16	56487050	56512975	11	23700	0.207407407407407
chr19	2209275	2235150	11	23550	0.214285714285714
chr2	136510825	136544050	11	31225	0.235294117647059
chr2	191832625	191875225	11	41025	0.155339805825243
chr2	238655075	238672150	11	15375	0.164556962025316
chr2	242164300	242208975	11	42750	0.210526315789474
chr21	34105450	34142225	11	35100	0.0983606557377049
chr22	29919325	29947725	11	25650	0.228310502283105
chr3	137879125	137892350	11	11550	0.213333333333333
chr3	197564850	197584625	11	18300	0.136363636363636
chr4	44682775	44704200	11	20275	0.189189189189189
chr4	55945050	55981850	11	34725	0.227848101265823
chr5	86680625	86707075	11	25225	0.247619047619048
chr5	149916875	149937050	11	18525	0.228571428571429
chr8	103263300	103327525	11	62650	0.232044198895028
chr9	80914700	80946875	11	30600	0.152173913043478
chr9	82319375	82344225	11	23525	0.226415094339623
chr1	23376700	23421600	10	42875	0.0770288858321871
chr1	38029775	38059900	10	28175	0.152173913043478
chr12	53407575	53434550	10	25275	0.142857142857143
chr13	73316975	73353725	10	34900	0.127659574468085
chr13	115002125	115036375	10	33400	0.0555555555555556
chr14	65539375	65563025	10	22225	0.194915254237288
chr14	81665550	81680725	10	14125	0.185185185185185
chr14	96986325	97002975	10	15625	0.209302325581395
chr15	69709550	69741700	10	30850	0.107317073170732
chr16	8981100	9019650	10	36400	0.185758513931889
chr16	28108050	28147450	10	38100	0.130434782608696
chr17	1553500	1587150	10	32050	0.176470588235294
chr17	40122650	40155775	10	30800	0.2
chr18	240200	265750	10	23675	0.183333333333333
chr19	5586450	5621575	10	32600	0.195121951219512
chr2	128024375	128050950	10	25250	0.123076923076923
chr2	190310950	190342025	10	29775	0.185567010309278
chr2	219084400	219121125	10	35100	0.176470588235294
chr2	234163825	234205250	10	39075	0.185507246376812
chr3	33425425	33459575	10	32625	0.0952380952380952
chr3	101366750	101386250	10	18425	0.119047619047619
chr3	119159875	119181275	10	19925	0.208588957055215
chr3	180662125	180697175	10	33975	0.163934426229508
chr3	195775200	195803400	10	27100	0.164948453608247
chr3	196779875	196793325	10	12450	0.185567010309278
chr5	137748025	137772550	10	21950	0.18018018018018
chr6	4035775	4066100	10	28900	0.176470588235294
chr7	128387325	128413950	10	25175	0.185567010309278
chr8	103835100	103872375	10	36175	0.164383561643836
chr1	55312750	55351825	9	37300	0.133333333333333
chr1	100732950	100759350	9	24850	0.150134048257373
chr1	146730775	146771000	9	38200	0.125
chr10	43283750	43303600	9	18575	0.103092783505155
chr11	10774325	10801025	9	25775	0.142857142857143
chr11	18100500	18118525	9	17125	0.120805369127517
chr14	21672725	21737300	9	62925	0.169491525423729
chr14	45564275	45592775	9	27650	0.0888888888888889
chr14	69337750	69379100	9	39375	0.112820512820513
chr16	46698700	46714800	9	14925	0.161016949152542
chr17	40033025	40072625	9	38025	0.125
chr18	77463575	77485925	9	20675	0.171428571428571
chr2	96936550	96970525	9	32825	0.178571428571429
chr2	113304425	113334700	9	28975	0.0758293838862559
chr2	128237700	128263625	9	25200	0.112676056338028
chr2	206984575	207017350	9	31525	0.0967741935483871
chr2	240937875	240961025	9	21550	0.128
chr21	34875975	34895850	9	18850	0.0845070422535211
chr3	52282550	52308950	9	25525	0.101522842639594
chr3	118928850	118956050	9	25350	0.160919540229885
chr3	121431900	121445925	9	13025	0.176470588235294
chr3	142732375	142759175	9	25825	0.0736842105263158
chr4	2895100	2917875	9	21450	0.161616161616162
chr4	26422225	26437375	9	14375	0.170731707317073
chr4	57335825	57364175	9	26975	0.168674698795181
chr4	129752900	129795650	9	41700	0.092485549132948
chr5	126140025	126172450	9	31375	0.113207547169811
chr5	179128125	179158950	9	28725	0.136752136752137
chr6	7284600	7310825	9	25125	0.10062893081761
chr6	114259425	114281200	9	21025	0.0583941605839416
chr7	112095475	112117600	9	20775	0.169230769230769
chr8	19686925	19703725	9	15625	0.149253731343284
chr8	21826825	21852275	9	24150	0.176470588235294
chr8	33345725	33362950	9	16000	0.155844155844156
chr8	61740025	61780375	9	38950	0.09375
chr9	91940400	91977850	9	36150	0.10752688172043
chr9	103304375	103320700	9	15200	0.170212765957447
chr9	123523000	123542350	9	17675	0.151260504201681
chrX	39907175	39937700	9	29100	0.161290322580645
chr1	36066125	36082275	8	15050	0.133333333333333
chr1	41447625	41484425	8	35600	0.0930232558139535
chr1	113197000	113214825	8	16750	0.115606936416185
chr1	156225475	156250375	8	23475	0.132352941176471
chr1	201816375	201846725	8	29425	0.121621621621622
chr1	204493975	204521975	8	26975	0.0923076923076923
chr10	80961100	80979600	8	16925	0.144927536231884
chr10	99210475	99241550	8	30125	0.109090909090909
chr11	14479100	14520100	8	40025	0.0523560209424084
chr11	63582625	63595550	8	11925	0.130081300813008
chr12	4385125	4415275	8	28975	0.139130434782609
chr12	31434875	31460350	8	24400	0.123076923076923
chr12	76440525	76468025	8	26775	0.114285714285714
chr12	93869950	93886450	8	15625	0.142857142857143
chr12	117590575	117624825	8	33350	0.1
chr13	95222300	95238025	8	14825	0.120481927710843
chr13	103277825	103303775	8	25225	0.119402985074627
chr16	8717325	8743250	8	24125	0.107969151670951
chr17	49339825	49359550	8	18750	0.0930232558139535
chr19	1609500	1627150	8	16775	0.072463768115942
chr19	2792675	2814875	8	21300	0.111111111111111
chr2	71360150	71378025	8	17100	0.0869565217391304
chr22	31320100	31354450	8	33125	0.112
chr22	41224650	41247675	8	22200	0.0916030534351145
chr3	15471700	15485100	8	12775	0.125
chr4	2938100	2960950	8	21925	0.0959409594095941
chr4	109576525	109586650	8	9450	0.122448979591837
chr5	56216050	56244075	8	27050	0.119205298013245
chr5	140949400	140967100	8	16650	0.133333333333333
chr7	30638075	30676150	8	36625	0.0933333333333333
chr7	65423775	65441325	8	16450	0.130434782608696
chr7	138221225	138273100	8	51025	0.045045045045045
chr1	2324425	2341975	7	16575	0.115183246073298
chr1	39912125	39941050	7	28200	0.0869565217391304
chr1	40205950	40224075	7	17150	0.0700808625336927
chr1	62905675	62921475	7	15050	0.113636363636364
chr1	90470450	90498975	7	27625	0.0684931506849315
chr1	151198350	151223250	7	24100	0.11864406779661
chr1	156277000	156297150	7	19225	0.0863309352517986
chr1	172524125	172540400	7	15450	0.104712041884817
chr1	202693775	202744400	7	48475	0.11682892906815
chr1	222892025	222906400	7	13275	0.115183246073298
chr1	224573600	224594625	7	20275	0.0941176470588235
chr1	225596650	225610975	7	13500	0.114285714285714
chr10	5950300	5976700	7	25200	0.065359477124183
chr10	13360525	13383350	7	22025	0.0923076923076923
chr11	20097125	20127600	7	29350	0.106194690265487
chr11	59403175	59434725	7	30100	0.113924050632911
chr12	50526225	50537825	7	11000	0.10126582278481
chr12	54789450	54802250	7	12075	0.102564102564103
chr12	69205325	69226600	7	20350	0.10126582278481
chr14	62187050	62216250	7	28500	0.099290780141844
chr15	72539325	72561500	7	21450	0.0947368421052632
chr15	93586050	93604325	7	17500	0.101123595505618
chr16	70558975	70609075	7	49150	0.117647058823529
chr17	33309750	33333800	7	23075	0.114285714285714
chr17	65335375	65354625	7	18075	0.115107913669065
chr19	49591950	49613425	7	20575	0.104166666666667
chr2	150423200	150442275	7	18300	0.0716845878136201
chr20	13742050	13763800	7	20400	0.111111111111111
chr20	39738200	39755875	7	16650	0.111111111111111
chr21	18964375	18978875	7	13550	0.0980392156862745
chr21	33053950	33076600	7	21925	0.0833333333333333
chr22	35797100	35822550	7	24675	0.0772946859903382
chr22	44325700	44341825	7	15000	0.116883116883117
chr3	25637475	25657450	7	19225	0.0548780487804878
chr3	112718375	112736450	7	17225	0.10989010989011
chr3	153987250	154015400	7	26900	0.0947368421052632
chr4	48835200	48851200	7	15225	0.0846153846153846
chr4	69177300	69204150	7	25950	0.0863309352517986
chr4	119725800	119737950	7	11600	0.09375
chr4	144437525	144476675	7	38575	0.0983606557377049
chr5	115797250	115840950	7	42725	0.0705882352941176
chr5	149738950	149783125	7	42875	0.064
chr6	10697250	10710875	7	12850	0.0970873786407767
chr6	28867825	28890525	7	21625	0.104417670682731
chr6	80733350	80748875	7	14625	0.103092783505155
chr7	2396275	2422550	7	25050	0.100917431192661
chr7	70227375	70259550	7	31475	0.0721649484536082
chr8	23287250	23306675	7	18325	0.0884353741496599
chr8	30413600	30437825	7	23500	0.116504854368932
chr8	33404350	33417350	7	12050	0.114832535885167
chr8	73922000	73949000	7	26325	0.0516129032258065
chr8	126014575	126037525	7	22450	0.101694915254237
chr9	94990275	95054225	7	62850	0.114649681528662
chr9	138699875	138719500	7	18675	0.116279069767442
chr1	24971450	25001750	6	29875	0.0261096605744125
chr1	109464625	109481700	6	16425	0.0845070422535211
chr1	155919150	155933150	6	13450	0.0833333333333333
chr1	160272100	160290275	6	16950	0.0909090909090909
chr1	214801750	214842025	6	39400	0.0577200577200577
chr1	226544425	226590950	6	45300	0.0784313725490196
chr10	18956675	18966200	6	9000	0.0923076923076923
chr10	24874300	24890350	6	15650	0.0547945205479452
chr10	32297175	32329750	6	31350	0.0783132530120482
chr11	586200	600425	6	13500	0.0866141732283465
chr11	8711125	8721475	6	9850	0.0909090909090909
chr11	32608775	32628250	6	18725	0.079295154185022
chr12	49414475	49449575	6	34500	0.0789473684210526
chr12	50035500	50056500	6	20000	0.0892857142857143
chr12	64803500	64843025	6	38700	0.0936170212765957
chr12	72000025	72030100	6	29650	0.0195121951219512
chr13	29234600	29252775	6	17225	0.0932642487046632
chr13	30100100	30110675	6	10050	0.0717488789237668
chr14	21853225	21884800	6	30650	0.0770975056689342
chr14	53330125	53345925	6	15325	0.0645161290322581
chr14	69841450	69863975	6	21750	0.0775862068965517
chr15	42543825	42561350	6	16600	0.0927152317880795
chr15	45697225	45715200	6	17450	0.072289156626506
chr16	21967300	21996500	6	28350	0.0743494423791822
chr16	28154125	28167875	6	13150	0.08
chr16	66753200	66778625	6	24700	0.0918367346938776
chr16	70286000	70307550	6	20700	0.0716253443526171
chr16	85687025	85715525	6	27800	0.0545454545454545
chr17	3709650	3729950	6	19200	0.078239608801956
chr17	74033825	74047975	6	13575	0.087431693989071
chr18	43658775	43676025	6	16525	0.08
chr18	72171450	72189975	6	17700	0.0899653979238754
chr19	8037975	8057900	6	18750	0.0900900900900901
chr19	52697375	52732400	6	33800	0.0882352941176471
chr2	26449050	26461825	6	12200	0.0884955752212389
chr2	27441025	27468275	6	26475	0.08
chr2	74432275	74447625	6	14925	0.0805369127516778
chr2	179292625	179311500	6	18275	0.0505747126436782
chr2	187359900	187375250	6	14775	0.0574162679425837
chr2	203139400	203173150	6	32450	0.0730593607305936
chr2	219506325	219522925	6	15750	0.0836820083682008
chr2	238972775	238983200	6	9850	0.0869565217391304
chr20	17594175	17620275	6	25150	0.0909090909090909
chr20	32675575	32697725	6	21500	0.0925925925925926
chr20	44993925	45023800	6	28800	0.0650406504065041
chr22	30727800	30749325	6	20950	0.0916030534351145
chr3	5240725	5259975	6	18150	0.0945454545454545
chr3	42671225	42691900	6	19975	0.0747663551401869
chr3	49100400	49115800	6	14825	0.0952380952380952
chr3	126729450	126754375	6	24500	0.0535714285714286
chr3	128613950	128637325	6	22525	0.0813559322033898
chr3	139065400	139099900	6	33675	0.0606060606060606
chr4	146026025	146050825	6	24350	0.0275049115913556
chr4	146058300	146077375	6	18575	0.0760456273764259
chr4	159628225	159641900	6	13125	0.0703517587939698
chr5	6596175	6631950	6	34825	0.053030303030303
chr5	82784225	82802850	6	17925	0.0952380952380952
chr5	134700075	134716875	6	16000	0.0884955752212389
chr5	151165825	151196975	6	30625	0.0382775119617225
chr5	175915675	175933075	6	16625	0.0888888888888889
chr6	18240450	18259425	6	18250	0.0721649484536082
chr6	37416000	37424825	6	8325	0.0925925925925926
chr6	83875275	83888650	6	13025	0.0350877192982456
chr6	150054075	150065300	6	10850	0.0655737704918033
chr7	6182200	6203700	6	20500	0.0882352941176471
chr7	86791425	86831300	6	38575	0.0941176470588235
chr7	106836325	106845575	6	8950	0.0610687022900763
chr8	17083800	17102675	6	18300	0.0784313725490196
chr9	99519375	99538750	6	18625	0.09
chr9	139390425	139414925	6	23750	0.0625
chrX	77365975	77383750	6	17125	0.0769230769230769
chr1	8412400	8427800	5	14900	0.0481927710843374
chr1	8916825	8937675	5	20550	0.0336134453781513
chr1	10462125	10482000	5	19275	0.0575079872204473
chr1	118475850	118503550	5	26825	0.0613026819923372
chr1	154127025	154146425	5	18925	0.0351758793969849
chr1	157092350	157106200	5	13350	0.0707070707070707
chr1	247476100	247493925	5	17350	0.0697674418604651
chr10	1038375	1059125	5	20375	0.0321543408360129
chr10	62540450	62557825	5	17000	0.0606060606060606
chr10	81046700	81074050	5	26525	0.0714285714285714
chr10	103543900	103573500	5	28975	0.0390879478827362
chr10	120795300	120834400	5	38650	0.0518134715025907
chr11	61085200	61098175	5	12550	0.0596026490066225
chr11	93521025	93549425	5	27575	0.0470588235294118
chr11	118451475	118465350	5	13475	0.0476190476190476
chr12	50480275	50494925	5	14150	0.0705882352941176
chr12	53846750	53882075	5	34825	0.0575539568345324
chr12	96401150	96410400	5	8975	0.0368098159509202
chr13	98633550	98657575	5	23525	0.03886925795053
chr13	103315925	103332825	5	16500	0.0606060606060606
chr14	52457750	52479225	5	21025	0.0537634408602151
chr14	53175225	53193750	5	18100	0.0592592592592593
chr14	81656550	81664800	5	7875	0.0689655172413793
chr14	91921550	91955275	5	32800	0.0653061224489796
chr14	100824750	100836000	5	10900	0.0611353711790393
chr15	29991250	30022975	5	30850	0.0441988950276243
chr15	43014725	43028050	5	12925	0.0454545454545455
chr15	74911225	74930550	5	18925	0.0460829493087558
chr16	27533600	27557725	5	23750	0.0576923076923077
chr16	75659500	75677275	5	17275	0.0594795539033457
chr16	84119575	84129600	5	9750	0.0521739130434783
chr16	87863350	87877800	5	13925	0.0714285714285714
chr17	46987075	47012575	5	24925	0.0378071833648393
chr19	24285675	24293650	5	7725	0.0697674418604651
chr19	48884375	48893025	5	8275	0.0625
chr2	15756275	15776250	5	19575	0.037037037037037
chr2	38790125	38800775	5	10350	0.0402684563758389
chr2	62092900	62114075	5	20900	0.043010752688172
chr2	74070950	74085025	5	13500	0.0615384615384615
chr2	103333775	103343625	5	9525	0.0606060606060606
chr2	113404450	113423450	5	18500	0.0689655172413793
chr2	136597825	136617400	5	18725	0.0654761904761905
chr2	198255500	198289200	5	33225	0.0252100840336134
chr2	210875175	210890025	5	14200	0.0579710144927536
chr2	241672725	241691250	5	18025	0.0613496932515337
chr20	34289750	34328950	5	38725	0.0217983651226158
chr20	36711825	36720275	5	8075	0.0689655172413793
chr20	39787525	39807050	5	18925	0.0538116591928251
chr20	43566325	43585400	5	18525	0.0661764705882353
chr21	34918425	34936900	5	17800	0.0590405904059041
chr21	48062950	48077725	5	14450	0.0617283950617284
chr22	38876775	38901375	5	24075	0.0340909090909091
chr3	9410250	9420700	5	10125	0.0689655172413793
chr3	14695900	14714575	5	18300	0.0390625
chr3	39430600	39441075	5	10100	0.0606060606060606
chr3	45771850	45789925	5	17275	0.0689655172413793
chr3	48205100	48228500	5	22925	0.0309734513274336
chr3	57556325	57570500	5	13725	0.0476190476190476
chr3	124715200	124735100	5	19175	0.0628571428571429
chr3	127318050	127341975	5	23100	0.0702702702702703
chr3	179296825	179320200	5	22725	0.0563380281690141
chr4	17617875	17637175	5	18775	0.0674157303370786
chr4	76567175	76587375	5	19550	0.059016393442623
chr4	76691325	76709300	5	17350	0.0567375886524823
chr4	122723650	122743800	5	19725	0.0469483568075117
chr4	166251025	166264550	5	13150	0.0612244897959184
chr5	43527475	43549750	5	21800	0.0467289719626168
chr5	74638275	74659650	5	20775	0.0540540540540541
chr5	86671425	86679350	5	7650	0.0666666666666667
chr6	36166525	36201875	5	34475	0.0572916666666667
chr6	99845875	99862650	5	16425	0.0659340659340659
chr6	109687025	109700825	5	13175	0.0634920634920635
chr6	109784375	109800075	5	15375	0.0655737704918033
chr7	73647225	73658400	5	10750	0.068259385665529
chr7	100400300	100415525	5	14625	0.0633802816901408
chr7	102939125	102961025	5	21600	0.0309278350515464
chr7	130293150	130299625	5	6175	0.0701754385964912
chr9	21824350	21843525	5	18925	0.0454545454545455
chr9	21853475	21866875	5	12975	0.0641025641025641
chr9	88928100	88943900	5	15175	0.0677966101694915
chrX	47054975	47076225	5	20625	0.0559006211180124
chr1	879725	892775	4	12775	0.0412371134020619
chr1	24076900	24091700	4	14450	0.0470588235294118
chr1	24289575	24305475	4	15500	0.0424242424242424
chr1	39458075	39476600	4	18175	0.0430769230769231
chr1	40525025	40541425	4	16125	0.032258064516129
chr1	45098750	45117425	4	18250	0.0398009950248756
chr1	46723825	46749375	4	24900	0.0397350993377483
chr1	110580775	110602450	4	21200	0.0396825396825397
chr1	115109600	115118850	4	8975	0.0502092050209205
chr1	115259775	115293800	4	33700	0.0331491712707182
chr1	154549850	154572800	4	22675	0.0193236714975845
chr1	182811275	182858775	4	47250	0.014760147601476
chr1	206607325	206625775	4	17900	0.0493827160493827
chr1	207930250	207944550	4	13975	0.0340136054421769
chr1	226345000	226353825	4	8575	0.05
chr10	5493675	5503675	4	9825	0.0254777070063694
chr10	79759025	79787100	4	27400	0.0455407969639469
chr10	112046325	112063375	4	16825	0.036144578313253
chr10	114900750	114916900	4	15800	0.0488997555012225
chr10	121585325	121610025	4	24350	0.0291060291060291
chr10	123251825	123265600	4	13300	0.0453257790368272
chr11	2967100	3000800	4	32825	0.0390977443609023
chr11	43339750	43363225	4	23075	0.043010752688172
chr11	47488300	47507350	4	18625	0.0352112676056338
chr11	61064525	61084375	4	19475	0.026578073089701
chr11	65043275	65065100	4	21300	0.049469964664311
chr11	65821900	65837050	4	14750	0.0509554140127389
chr11	94549250	94567325	4	17650	0.0446927374301676
chr11	94596900	94615450	4	18125	0.031104199066874
chr11	118359400	118384625	4	24775	0.0256410256410256
chr11	125470300	125492175	4	21600	0.032258064516129
chr11	129737400	129763250	4	25625	0.0191570881226054
chr12	14937550	14952925	4	15125	0.0327868852459016
chr12	57130475	57139250	4	8550	0.0434782608695652
chr14	21818750	21843175	4	23600	0.0500658761528327
chr14	23527900	23538225	4	10025	0.0428571428571429
chr14	89033775	89057600	4	23625	0.0141176470588235
chr15	63341550	63361100	4	19050	0.0476190476190476
chr15	72490650	72514525	4	23450	0.0277008310249307
chr15	78754975	78763000	4	7775	0.0451127819548872
chr16	8894800	8910300	4	15275	0.0504201680672269
chr16	15687775	15700375	4	12375	0.031496062992126
chr16	68583600	68598400	4	14450	0.0458015267175573
chr16	69775050	69786725	4	11450	0.0363636363636364
chr16	70309875	70318100	4	8050	0.0454545454545455
chr16	81044525	81059300	4	14425	0.038961038961039
chr17	7398600	7418175	4	19100	0.0474576271186441
chr17	44102225	44121850	4	19150	0.036144578313253
chr17	66529375	66537875	4	8275	0.0418848167539267
chr17	73130825	73145450	4	14300	0.039344262295082
chr19	1416275	1430750	4	14125	0.0382165605095541
chr19	6742125	6752725	4	10350	0.0474308300395257
chr19	7073350	7086100	4	12600	0.0168067226890756
chr19	8516300	8544550	4	27950	0.0258397932816537
chr19	12733775	12742325	4	8325	0.0416666666666667
chr19	15294150	15304425	4	10025	0.0416666666666667
chr19	15354100	15385300	4	29950	0.0492524186455585
chr19	16190750	16214775	4	23825	0.0232558139534884
chr19	16234500	16245650	4	10900	0.0493827160493827
chr19	16946325	16966250	4	19575	0.0305343511450382
chr19	23402125	23416000	4	13550	0.0323232323232323
chr19	36714550	36730700	4	15625	0.0445544554455446
chr19	47221875	47239025	4	16675	0.0467289719626168
chr19	52432800	52450200	4	17025	0.0382978723404255
chr19	53051500	53059950	4	8275	0.0262008733624454
chr2	10013150	10019875	4	6500	0.047244094488189
chr2	20227025	20240900	4	13675	0.0421052631578947
chr2	29144325	29172900	4	27750	0.0392156862745098
chr2	54157275	54166400	4	8925	0.0384615384615385
chr2	54841950	54863000	4	20650	0.037037037037037
chr2	64082700	64093100	4	10225	0.0317460317460317
chr2	70436200	70459125	4	22700	0.0151228733459357
chr2	73469650	73482375	4	12550	0.0454545454545455
chr2	75103700	75119325	4	15275	0.0337078651685393
chr2	97264725	97279725	4	14500	0.0463917525773196
chr2	111404450	111432800	4	27800	0.0454545454545455
chr2	170661000	170670975	4	9775	0.0437158469945355
chr2	202492250	202502275	4	9625	0.0501792114695341
chr2	203744025	203751225	4	7025	0.0404040404040404
chr2	217053800	217074625	4	20475	0.036036036036036
chr20	20010300	20031350	4	20475	0.0501567398119122
chr20	25251125	25269850	4	18250	0.0476190476190476
chr20	49193550	49201050	4	7350	0.0384615384615385
chr20	52181500	52199800	4	17925	0.0344086021505376
chr20	55938850	55954225	4	15075	0.0248756218905473
chr20	57560800	57573225	4	12125	0.0338983050847458
chr20	61906300	61921175	4	14575	0.0414507772020725
chr3	3178575	3197975	4	19175	0.0254777070063694
chr3	112063175	112073125	4	9675	0.0396039603960396
chr3	119231875	119241425	4	9375	0.0487804878048781
chr3	120112625	120122725	4	9850	0.0421052631578947
chr3	160128450	160157450	4	28450	0.046875
chr3	184033775	184053375	4	19300	0.0246913580246914
chr4	125575	139700	4	13925	0.0223463687150838
chr4	1216650	1234100	4	17125	0.0289855072463768
chr4	1724850	1744925	4	19725	0.0289855072463768
chr4	10073775	10105300	4	31325	0.0106100795755968
chr4	25404975	25421525	4	16275	0.0340909090909091
chr5	7874550	7886300	4	11450	0.0453074433656958
chr5	33451700	33478300	4	25975	0.046875
chr5	98114600	98125300	4	10525	0.0263157894736842
chr5	137272475	137287325	4	14500	0.0363636363636364
chr5	175771025	175784125	4	12700	0.0392156862745098
chr5	178295950	178305150	4	8950	0.0493827160493827
chr6	52125500	52148325	4	22375	0.0431266846361186
chr6	160157775	160180200	4	22150	0.0211267605633803
chr6	160185000	160209550	4	24250	0.0359712230215827
chr6	170841900	170858600	4	16425	0.0363636363636364
chr7	138188475	138216100	4	27275	0.0431034482758621
chr7	141439175	141455625	4	15975	0.0438871473354232
chr7	142987450	143003375	4	15475	0.0411899313501144
chr7	148698425	148714700	4	15950	0.0227272727272727
chr8	92083875	92096900	4	12800	0.0374531835205993
chr8	101710825	101733300	4	22250	0.0449438202247191
chr9	21846225	21852550	4	6150	0.0357142857142857
chr9	95058600	95074050	4	15025	0.0418848167539267
chr9	114298650	114309700	4	10775	0.0487804878048781
chr1	12443575	12449625	3	5925	0.0309278350515464
chr1	15957575	15968250	3	10475	0.0288184438040346
chr1	16450950	16462775	3	11575	0.0304878048780488
chr1	17733450	17747800	3	14125	0.0292682926829268
chr1	17758550	17763950	3	5300	0.027027027027027
chr1	23651225	23662350	3	10950	0.0265957446808511
chr1	28228850	28238350	3	9325	0.0280701754385965
chr1	32837200	32852950	3	15550	0.0204498977505112
chr1	35909400	35916800	3	7275	0.0298507462686567
chr1	38440975	38454375	3	13250	0.0153256704980843
chr1	40025700	40041475	3	15600	0.025062656641604
chr1	45972975	45983325	3	10175	0.0311526479750779
chr1	78407050	78438175	3	30900	0.0185614849187935
chr1	111995225	112003725	3	8300	0.0260586319218241
chr1	116926250	116951850	3	25025	0.0285714285714286
chr1	120261775	120287525	3	25400	0.0176991150442478
chr1	120456375	120469900	3	13250	0.0307692307692308
chr1	155889625	155903700	3	13925	0.018957345971564
chr1	197050700	197063750	3	12900	0.0304568527918782
chr1	213125175	213138625	3	13300	0.0140845070422535
chr1	224552625	224560200	3	7450	0.0298507462686567
chr1	224603325	224614350	3	10750	0.0294117647058824
chr1	247461850	247475775	3	13800	0.0126582278481013
chr10	5823675	5842875	3	18925	0.0276243093922652
chr10	32556175	32562550	3	6275	0.0285714285714286
chr10	73574475	73586925	3	12250	0.0260303687635575
chr10	82270675	82281425	3	10650	0.023121387283237
chr10	97383750	97389675	3	5800	0.0267857142857143
chr10	104238975	104247400	3	8325	0.013840830449827
chr10	122661350	122670500	3	9050	0.0139372822299652
chr10	123983400	123991250	3	7700	0.0274914089347079
chr10	127523700	127531375	3	7575	0.015748031496063
chr11	32950875	32960975	3	10000	0.0112044817927171
chr11	57575125	57586625	3	11375	0.0148514851485149
chr11	67828775	67843025	3	13950	0.0303030303030303
chr11	71711525	71735975	3	24125	0.0258899676375405
chr11	77926575	77933450	3	6750	0.0319148936170213
chr11	111898650	111905075	3	6325	0.0287769784172662
chr11	121173675	121179775	3	5950	0.0287081339712919
chr11	129990050	130008475	3	18150	0.020746887966805
chr12	21787075	21809225	3	21775	0.030267753201397
chr12	48175550	48185900	3	10175	0.0215633423180593
chr12	49949775	49959975	3	10050	0.0271493212669683
chr12	53905375	53911425	3	5950	0.031496062992126
chr12	69647925	69661475	3	13325	0.0294736842105263
chr12	108126675	108140900	3	14025	0.0239043824701195
chr12	108935850	108943400	3	7400	0.0296296296296296
chr12	120997000	121007850	3	10600	0.03125
chr13	114285275	114295375	3	9900	0.025974025974026
chr14	20783300	20791875	3	8375	0.0318725099601594
chr14	23541525	23562850	3	21175	0.0151133501259446
chr14	51710675	51724425	3	13475	0.029925187032419
chr14	89059050	89079750	3	20400	0.0202788339670469
chr14	92592500	92603350	3	10700	0.0234375
chr15	59169225	59194375	3	24875	0.0142131979695431
chr15	66168625	66176600	3	7825	0.0264026402640264
chr15	93428400	93442450	3	13800	0.0298507462686567
chr16	9188350	9203725	3	15150	0.021978021978022
chr16	24973350	24982600	3	9075	0.0253164556962025
chr16	58748475	58756350	3	7725	0.0271493212669683
chr16	75198725	75206000	3	7125	0.0313725490196078
chr17	12893300	12904675	3	11175	0.0253164556962025
chr17	12911750	12920000	3	8150	0.0175438596491228
chr17	25631525	25644425	3	12775	0.0148883374689826
chr17	26666400	26679500	3	12900	0.0251256281407035
chr17	28815575	28825050	3	9350	0.0232558139534884
chr17	30684650	30710175	3	25300	0.0151285930408472
chr17	40720450	40727800	3	7200	0.0317460317460317
chr17	45728425	45763775	3	34975	0.018348623853211
chr17	47110875	47132200	3	21100	0.0192572214580468
chr17	47896325	47907375	3	10850	0.026246719160105
chr17	48814550	48832700	3	17800	0.0318091451292246
chr17	72763000	72770475	3	7375	0.0251572327044025
chr17	80037025	80052525	3	15300	0.0172117039586919
chr18	209950	219125	3	9075	0.0173913043478261
chr18	8632300	8640975	3	8500	0.0251572327044025
chr18	13752200	13759300	3	7000	0.0176211453744493
chr18	21130725	21138625	3	7750	0.0298507462686567
chr18	22022300	22026800	3	4400	0.0258064516129032
chr18	23661675	23667600	3	5825	0.0298507462686567
chr18	32911800	32921375	3	9325	0.0284090909090909
chr18	34374000	34380625	3	6525	0.018957345971564
chr19	1629200	1640700	3	11300	0.0268456375838926
chr19	3957050	3962775	3	5625	0.0209424083769634
chr19	5921100	5934350	3	12950	0.0308370044052863
chr19	8929125	8934025	3	4800	0.0310077519379845
chr19	9760675	9769300	3	8450	0.0266666666666667
chr19	9948725	9955950	3	7075	0.0310880829015544
chr19	15270300	15279475	3	8950	0.0304878048780488
chr19	16627250	16649250	3	21650	0.0297029702970297
chr19	18958500	18977350	3	18650	0.0182149362477231
chr19	19118650	19124950	3	6175	0.0301507537688442
chr19	34290325	34299950	3	9475	0.0188087774294671
chr19	34709275	34721650	3	12200	0.0220264317180617
chr19	36121275	36129650	3	8250	0.0285714285714286
chr19	39326000	39339775	3	13575	0.0285714285714286
chr19	40325000	40332025	3	6900	0.025974025974026
chr19	41264075	41272950	3	8725	0.0236686390532544
chr19	44652200	44657150	3	4850	0.03125
chr19	53301450	53308775	3	7225	0.0218579234972678
chr19	58487200	58500775	3	13425	0.0127659574468085
chr2	3588925	3600050	3	10975	0.0266666666666667
chr2	12862925	12883750	3	20650	0.0186480186480186
chr2	25454025	25471450	3	17150	0.025369978858351
chr2	54868900	54898675	3	29375	0.0191972076788831
chr2	64107600	64121875	3	14050	0.0283975659229209
chr2	111881350	111888575	3	7125	0.015625
chr2	118574225	118591975	3	17400	0.0228013029315961
chr2	171805325	171815450	3	10000	0.0273972602739726
chr2	217310950	217319875	3	8725	0.0319488817891374
chr2	234742625	234762275	3	19500	0.0122324159021407
chr2	239352100	239361725	3	9450	0.0277777777777778
chr2	241703475	241716350	3	12675	0.0196078431372549
chr2	242033000	242038475	3	5375	0.0227272727272727
chr20	1422250	1443150	3	20650	0.0238095238095238
chr20	5083500	5088850	3	5250	0.0268456375838926
chr20	31016675	31027550	3	10700	0.0215633423180593
chr20	31032225	31042825	3	10425	0.0253164556962025
chr20	35850075	35872875	3	22500	0.0186915887850467
chr20	36686200	36700325	3	14000	0.0167597765363128
chr20	37574875	37582975	3	8000	0.0272108843537415
chr20	39724300	39734575	3	10050	0.0303030303030303
chr20	60570950	60585525	3	14400	0.025
chr21	19179100	19189550	3	10275	0.0248756218905473
chr21	35274300	35286450	3	12025	0.0182926829268293
chr22	22154050	22162450	3	8175	0.0313479623824451
chr22	40799600	40808850	3	9050	0.024024024024024
chr22	40813625	40826275	3	12450	0.0298507462686567
chr22	41741600	41748600	3	6875	0.024390243902439
chr22	45563700	45574175	3	10325	0.0199501246882793
chr3	10190400	10194150	3	3650	0.031496062992126
chr3	15291650	15303525	3	11650	0.0317460317460317
chr3	20015100	20027575	3	12350	0.0138248847926267
chr3	32922650	32938425	3	15525	0.0243161094224924
chr3	39132050	39142600	3	10375	0.025
chr3	42238525	42247025	3	8375	0.024390243902439
chr3	45997925	46012250	3	14125	0.0159362549800797
chr3	48443750	48466900	3	22825	0.0198581560283688
chr3	49018475	49023850	3	5275	0.0242424242424242
chr3	51694775	51698450	3	3575	0.031496062992126
chr3	109045025	109054950	3	9750	0.028328611898017
chr3	113784050	113798125	3	13850	0.0296610169491525
chr3	122153075	122161450	3	8275	0.0239520958083832
chr3	131207300	131213975	3	6550	0.0247933884297521
chr3	169693100	169707575	3	14200	0.0262008733624454
chr3	180322275	180331975	3	9550	0.023121387283237
chr3	187441300	187450050	3	8650	0.0154440154440154
chr3	193355350	193366050	3	10550	0.0169971671388102
chr4	2924900	2935200	3	10100	0.0304568527918782
chr4	54261250	54270200	3	8850	0.0285714285714286
chr4	57305775	57329500	3	23500	0.0178571428571429
chr4	99990675	100007250	3	16475	0.00925925925925926
chr4	103715825	103731475	3	15475	0.016366612111293
chr4	142151525	142155775	3	4150	0.0285714285714286
chr5	623925	628750	3	4725	0.0300751879699248
chr5	1317550	1327050	3	9350	0.0222222222222222
chr5	6368575	6377325	3	8650	0.0148148148148148
chr5	36153525	36176000	3	22200	0.0233463035019455
chr5	44811100	44819075	3	7850	0.0201342281879195
chr5	90663175	90674675	3	11200	0.0318181818181818
chr5	133319000	133325200	3	6100	0.0222222222222222
chr5	137492100	137512625	3	20250	0.0245231607629428
chr5	137532625	137537925	3	5200	0.0222222222222222
chr5	138259600	138271600	3	11875	0.0136674259681093
chr5	138650050	138669675	3	19375	0.018018018018018
chr5	150131650	150136150	3	4400	0.0283687943262411
chr5	151041250	151055775	3	14275	0.0286298568507157
chr5	169014725	169031550	3	16525	0.0248062015503876
chr5	176757000	176766725	3	9600	0.0182926829268293
chr5	179316300	179321950	3	5550	0.0201005025125628
chr5	179997400	180004275	3	6775	0.0184331797235023
chr6	24414825	24427000	3	12000	0.026578073089701
chr6	24701100	24719875	3	18550	0.0137741046831956
chr6	28115400	28125750	3	10125	0.0314465408805031
chr6	29566875	29583650	3	16600	0.0136054421768707
chr6	31589425	31614550	3	24875	0.0224089635854342
chr6	34823150	34828875	3	5625	0.0220994475138122
chr6	36562750	36581625	3	18650	0.0141643059490085
chr6	43743300	43753850	3	10275	0.0304568527918782
chr6	64413350	64417375	3	3925	0.0296296296296296
chr6	86318550	86339875	3	21125	0.0101137800252845
chr6	91253200	91260275	3	6975	0.0186046511627907
chr6	111210025	111219175	3	9025	0.0239043824701195
chr6	159185100	159200925	3	15525	0.0196399345335516
chr7	890000	898600	3	8425	0.0264900662251656
chr7	26227025	26239650	3	12400	0.0239234449760766
chr7	44243125	44253375	3	10125	0.0161725067385445
chr7	44518150	44525775	3	7500	0.0207612456747405
chr7	74102850	74110950	3	7975	0.020066889632107
chr7	74112750	74134750	3	21700	0.0236686390532544
chr7	75682200	75697325	3	14900	0.029045643153527
chr7	92161325	92168475	3	7025	0.0315789473684211
chr7	99950600	99958650	3	7925	0.021978021978022
chr7	127728825	127734750	3	5825	0.0186046511627907
chr7	154749725	154761825	3	12000	0.0089086859688196
chr7	157180100	157185650	3	5425	0.0307692307692308
chr8	8873650	8880250	3	6450	0.0272727272727273
chr8	11676825	11696975	3	19825	0.0212443095599393
chr8	26439275	26449925	3	10425	0.0276243093922652
chr8	73950200	73959425	3	9100	0.0277777777777778
chr8	125554475	125566850	3	12150	0.0301724137931034
chr9	19115575	19126450	3	10700	0.0233918128654971
chr9	33460250	33470450	3	10000	0.025706940874036
chr9	35052050	35069425	3	17275	0.0254777070063694
chr9	35695650	35709625	3	13700	0.029520295202952
chr9	35710100	35725900	3	15650	0.0150943396226415
chr9	36196500	36215050	3	18350	0.0168302945301543
chr9	88948075	88958025	3	9850	0.0169491525423729
chr9	98213425	98224950	3	11375	0.0187793427230047
chr9	98732800	98737000	3	4100	0.0307692307692308
chr9	106885200	106891525	3	6225	0.0203045685279188
chr9	124525075	124534300	3	9050	0.0231884057971014
chr9	127164300	127176825	3	12350	0.0239520958083832
chr9	130936375	130943500	3	6950	0.0317460317460317
chr9	135553225	135567600	3	14075	0.0265957446808511
chr9	139335150	139346600	3	11275	0.03003003003003
chr9	139355000	139373850	3	18700	0.0116448326055313
chrX	121368475	121375350	3	6750	0.0245901639344262
chr1	3695500	3704275	2	8725	0.0114613180515759
chr1	6251675	6258425	2	6700	0.0149253731343284
chr1	27870775	27878400	2	7575	0.0132013201320132
chr1	32621425	32628225	2	6750	0.0148148148148148
chr1	32792450	32800850	2	8350	0.0119760479041916
chr1	38480700	38490075	2	9300	0.0161290322580645
chr1	41212225	41227525	2	15225	0.00985221674876847
chr1	41229000	41237400	2	8350	0.0119760479041916
chr1	43128525	43135275	2	6700	0.0149253731343284
chr1	43390975	43411225	2	20200	0.00495049504950495
chr1	44152150	44168700	2	16450	0.0121580547112462
chr1	53719100	53732925	2	13725	0.0145719489981785
chr1	54861900	54870425	2	8475	0.0117994100294985
chr1	55186200	55195450	2	9175	0.0163487738419619
chr1	56966775	56975375	2	8550	0.0116959064327485
chr1	67878650	67895350	2	16625	0.00902255639097744
chr1	68942250	68950950	2	8650	0.0115606936416185
chr1	76252950	76263575	2	10575	0.00945626477541371
chr1	93298300	93310275	2	11900	0.0126050420168067
chr1	94334100	94341425	2	7275	0.013745704467354
chr1	111980000	111990250	2	10175	0.0147420147420147
chr1	114672525	114682725	2	10150	0.00985221674876847
chr1	145591300	145607250	2	15900	0.00628930817610063
chr1	150124925	150132425	2	7450	0.0134228187919463
chr1	150544425	150551600	2	7125	0.0140350877192982
chr1	156562500	156569800	2	7250	0.0137931034482759
chr1	160258550	160270100	2	11500	0.00869565217391304
chr1	160317650	160328925	2	11225	0.0089086859688196
chr1	171752375	171767500	2	15075	0.0066334991708126
chr1	185262975	185281825	2	18750	0.0106666666666667
chr1	201774450	201783800	2	9300	0.010752688172043
chr1	202977775	202992100	2	14225	0.0140597539543058
chr1	213144250	213154825	2	10500	0.0142857142857143
chr1	228283125	228289425	2	6250	0.016
chr1	228428075	228436025	2	7900	0.0126582278481013
chr1	241665000	241672275	2	7225	0.013840830449827
chr10	5798525	5812650	2	14025	0.0142602495543672
chr10	32332150	32338500	2	6300	0.0158730158730159
chr10	61561575	61568600	2	6975	0.014336917562724
chr10	71908000	71918400	2	10350	0.00966183574879227
chr10	74998050	75005750	2	7650	0.0130718954248366
chr10	89268100	89275200	2	7050	0.0141843971631206
chr10	101634575	101650875	2	16175	0.0154559505409583
chr10	103865725	103872100	2	6325	0.0158102766798419
chr10	112262500	112273350	2	10775	0.0139211136890951
chr10	121332700	121339325	2	6575	0.0152091254752852
chr10	127514225	127523300	2	9025	0.0110803324099723
chr11	602950	613550	2	10525	0.0142517814726841
chr11	1004475	1012525	2	8000	0.0125
chr11	16765650	16778200	2	12450	0.0160642570281124
chr11	47185475	47191850	2	6325	0.0158102766798419
chr11	58377225	58388825	2	11550	0.00865800865800866
chr11	58954375	58965950	2	11500	0.0130434782608696
chr11	59554625	59564600	2	9900	0.0151515151515152
chr11	61574750	61581175	2	6375	0.0156862745098039
chr11	62296275	62302875	2	6550	0.0152671755725191
chr11	64533825	64545200	2	11325	0.00883002207505519
chr11	67935925	67942850	2	6875	0.0145454545454545
chr11	68700600	68707975	2	7325	0.0136518771331058
chr11	71147700	71158650	2	10875	0.0137931034482759
chr11	82874700	82884600	2	9825	0.0152671755725191
chr11	102947900	102955700	2	7750	0.0129032258064516
chr11	118252100	118261000	2	8850	0.0112994350282486
chr11	118497550	118504850	2	7250	0.0137931034482759
chr11	118510550	118516750	2	6150	0.016260162601626
chr11	130764850	130773450	2	8550	0.0116959064327485
chr12	4765475	4775300	2	9775	0.010230179028133
chr12	6776050	6789625	2	13525	0.00739371534195933
chr12	8077575	8087675	2	10050	0.00995024875621891
chr12	12275275	12281900	2	6575	0.0152091254752852
chr12	16050500	16058025	2	7475	0.0133779264214047
chr12	67698050	67708875	2	10775	0.00928074245939675
chr12	69979900	69997550	2	17550	0.0113960113960114
chr12	75893500	75901150	2	7600	0.0131578947368421
chr12	98989125	98997875	2	8700	0.0114942528735632
chr12	104325250	104348825	2	23475	0.00851970181043664
chr12	108910800	108924400	2	13550	0.00738007380073801
chr12	118468600	118477525	2	8875	0.0112676056338028
chr12	132198325	132207450	2	9075	0.0110192837465565
chr13	28001650	28010650	2	8950	0.0111731843575419
chr13	30086775	30099150	2	12300	0.0121951219512195
chr13	34395150	34401625	2	6425	0.0155642023346304
chr13	39594750	39604300	2	9475	0.0158311345646438
chr13	111551375	111559400	2	7975	0.0125391849529781
chr14	21887575	21900300	2	12650	0.0118577075098814
chr14	23372225	23379250	2	6975	0.014336917562724
chr14	67839575	67846350	2	6725	0.0148698884758364
chr14	68148550	68160225	2	11600	0.0129310344827586
chr14	92619775	92632100	2	12275	0.00814663951120163
chr14	94509975	94519825	2	9775	0.0153452685421995
chr14	102544625	102552725	2	8050	0.0124223602484472
chr14	105175650	105183050	2	7350	0.0136054421768707
chr15	39874350	39889400	2	14950	0.0133779264214047
chr15	41026225	41032625	2	6350	0.015748031496063
chr15	41765550	41776050	2	10425	0.0143884892086331
chr15	52347225	52356375	2	9100	0.010989010989011
chr15	55470375	55478225	2	7800	0.0128205128205128
chr15	56521175	56527400	2	6175	0.0161943319838057
chr15	59967650	59974850	2	7150	0.013986013986014
chr15	66790325	66796625	2	6250	0.016
chr15	75206950	75213575	2	6575	0.0152091254752852
chr15	77334125	77340475	2	6300	0.0158730158730159
chr15	78782600	78793675	2	11025	0.0090702947845805
chr15	78834250	78843600	2	9300	0.010752688172043
chr15	79171850	79200075	2	28175	0.00354924578527063
chr16	24564975	24584725	2	19650	0.0101781170483461
chr16	28836200	28850775	2	14500	0.0103448275862069
chr16	30774275	30782700	2	8375	0.0119402985074627
chr16	30981700	30989375	2	7625	0.0131147540983607
chr16	31900625	31908875	2	8200	0.0121951219512195
chr16	50390925	50401525	2	10550	0.00947867298578199
chr16	51169000	51177300	2	8250	0.0121212121212121
chr16	56972400	56979650	2	7200	0.0138888888888889
chr16	70813600	70820725	2	7075	0.0141342756183746
chr17	7124475	7134475	2	9925	0.0151133501259446
chr17	17125550	17136425	2	10825	0.0092378752886836
chr17	20901925	20925350	2	23275	0.0128893662728249
chr17	27205850	27212975	2	7075	0.0141342756183746
chr17	38140475	38154550	2	13975	0.0143112701252236
chr17	38284850	38294075	2	9175	0.0108991825613079
chr17	38449100	38456250	2	7100	0.0140845070422535
chr17	38783750	38794650	2	10850	0.00921658986175115
chr17	43003125	43013875	2	10675	0.0140515222482436
chr17	45006750	45015450	2	8650	0.0115606936416185
chr17	48455875	48473000	2	17025	0.0117474302496329
chr17	56162325	56172400	2	10000	0.015
chr17	58144675	58154050	2	9325	0.0107238605898123
chr17	73236250	73242950	2	6650	0.0150375939849624
chr17	74078500	74088375	2	9800	0.0153061224489796
chr17	78106525	78118700	2	12125	0.00824742268041237
chr17	78349500	78356575	2	7025	0.0142348754448399
chr17	80011150	80019825	2	8625	0.0115942028985507
chr17	80884025	80892425	2	8350	0.0119760479041916
chr18	9125100	9135200	2	10050	0.00995024875621891
chr18	21105725	21123075	2	17225	0.0145137880986938
chr19	798325	812450	2	14050	0.0106761565836299
chr19	3530450	3536825	2	6325	0.0158102766798419
chr19	5212850	5222450	2	9525	0.015748031496063
chr19	9522275	9530375	2	8050	0.0124223602484472
chr19	9718975	9730450	2	11400	0.0131578947368421
chr19	10787400	10803700	2	16250	0.00615384615384615
chr19	15475300	15485150	2	9800	0.0102040816326531
chr19	21989875	21998175	2	8250	0.0121212121212121
chr19	22027750	22034000	2	6200	0.0161290322580645
chr19	23835175	23841575	2	6350	0.015748031496063
chr19	35507750	35519550	2	11750	0.00851063829787234
chr19	44425825	44431975	2	6100	0.0163934426229508
chr19	44980025	44992025	2	11950	0.00836820083682008
chr19	46878325	46888775	2	10400	0.00961538461538462
chr19	47875075	47881950	2	6825	0.0146520146520147
chr19	48255300	48262750	2	7400	0.0135135135135135
chr19	52372900	52386200	2	13250	0.00754716981132075
chr19	52495725	52505950	2	10150	0.0147783251231527
chr19	52616625	52629850	2	13125	0.0152380952380952
chr19	53740350	53747800	2	7400	0.0135135135135135
chr19	57795700	57807375	2	11600	0.0129310344827586
chr2	3623475	3633675	2	10150	0.00985221674876847
chr2	10922975	10934475	2	11450	0.00873362445414847
chr2	15734800	15750975	2	16050	0.0155763239875389
chr2	25036175	25046725	2	10500	0.00952380952380952
chr2	26412800	26421875	2	9025	0.0110803324099723
chr2	64320425	64327975	2	7500	0.0133333333333333
chr2	65296075	65303825	2	7700	0.012987012987013
chr2	71657425	71663850	2	6375	0.0156862745098039
chr2	74584175	74600125	2	15900	0.00628930817610063
chr2	75875925	75884175	2	8200	0.0121951219512195
chr2	85268925	85275225	2	6250	0.016
chr2	170460675	170473200	2	12475	0.00801603206412826
chr2	183619225	183625600	2	6325	0.0158102766798419
chr2	219447375	219461775	2	14300	0.013986013986014
chr2	231939400	231954250	2	14775	0.0101522842639594
chr2	233430325	233437050	2	6675	0.0149812734082397
chr20	2439400	2450075	2	10600	0.0141509433962264
chr20	3888150	3894375	2	6175	0.0161943319838057
chr20	13770400	13778500	2	8050	0.0124223602484472
chr20	34058500	34064850	2	6300	0.0158730158730159
chr20	36622950	36631900	2	8900	0.0112359550561798
chr20	49505075	49521625	2	16475	0.00910470409711684
chr20	50395950	50410925	2	14900	0.0100671140939597
chr20	55927650	55938725	2	11000	0.0136363636363636
chr21	44185100	44192950	2	7800	0.0128205128205128
chr21	45104200	45117075	2	12825	0.00779727095516569
chr22	20073025	20085325	2	12225	0.0122699386503067
chr22	22047625	22053775	2	6100	0.0163934426229508
chr22	22324025	22330775	2	6700	0.0149253731343284
chr22	29177800	29184025	2	6175	0.0161943319838057
chr22	29677775	29697325	2	19500	0.00512820512820513
chr22	29741875	29751125	2	9200	0.0108695652173913
chr22	36908150	36923600	2	15325	0.0163132137030995
chr22	47101550	47108675	2	7075	0.0141342756183746
chr3	3860725	3869700	2	8925	0.0112044817927171
chr3	10340875	10357100	2	16175	0.00618238021638331
chr3	12872550	12882475	2	9875	0.010126582278481
chr3	12945600	12954000	2	8350	0.0119760479041916
chr3	14197350	14214800	2	17375	0.00863309352517986
chr3	44485575	44493750	2	8125	0.0123076923076923
chr3	44966825	44976000	2	9125	0.010958904109589
chr3	45036800	45045850	2	9000	0.0111111111111111
chr3	45987550	45997550	2	9950	0.0100502512562814
chr3	51966550	51973800	2	7200	0.0138888888888889
chr3	52243425	52250075	2	6600	0.0151515151515152
chr3	53256775	53271700	2	14825	0.0134907251264755
chr3	120122850	120132575	2	9675	0.0103359173126615
chr3	127777250	127792800	2	15500	0.00645161290322581
chr3	128981425	128995700	2	14225	0.0070298769771529
chr3	156258500	156271575	2	13000	0.0115384615384615
chr3	169498075	169505325	2	7200	0.0138888888888889
chr3	185630825	185649675	2	18800	0.00531914893617021
chr3	186501500	186511575	2	10025	0.00997506234413965
chr4	2497625	2504275	2	6600	0.0151515151515152
chr4	3513825	3520475	2	6600	0.0151515151515152
chr4	7000100	7006775	2	6625	0.0150943396226415
chr4	8452275	8458625	2	6300	0.0158730158730159
chr4	17823975	17832075	2	8050	0.0124223602484472
chr4	17836250	17849175	2	12850	0.0116731517509728
chr4	39503175	39513425	2	10200	0.00980392156862745
chr4	41261075	41271675	2	10525	0.0142517814726841
chr4	52774400	52781725	2	7275	0.013745704467354
chr4	83270675	83281525	2	10800	0.00925925925925926
chr4	88956225	88970875	2	14575	0.0102915951972556
chr4	93180950	93192675	2	11675	0.00856531049250535
chr4	110738400	110746975	2	8525	0.0117302052785924
chr4	119645850	119653175	2	7275	0.013745704467354
chr4	122595850	122604850	2	8950	0.0111731843575419
chr4	154213875	154221925	2	8000	0.0125
chr5	1333350	1339500	2	6100	0.0163934426229508
chr5	1484600	1496200	2	11550	0.00865800865800866
chr5	7892125	7903625	2	11450	0.00873362445414847
chr5	133894550	133901275	2	6675	0.0149812734082397
chr5	134670125	134682675	2	12475	0.0120240480961924
chr5	138610950	138621900	2	10900	0.00917431192660551
chr5	148880025	148893300	2	13225	0.00756143667296786
chr5	150506675	150520050	2	13300	0.0112781954887218
chr5	154177025	154189275	2	12200	0.00819672131147541
chr5	154192225	154200475	2	8200	0.0121951219512195
chr5	162866000	162876900	2	10850	0.00921658986175115
chr5	173031500	173041325	2	9775	0.010230179028133
chr5	176328900	176336225	2	7275	0.013745704467354
chr6	7600875	7610550	2	9625	0.0103896103896104
chr6	7881775	7905550	2	23700	0.00632911392405063
chr6	15495000	15525325	2	30100	0.0149501661129568
chr6	20486775	20492925	2	6100	0.0163934426229508
chr6	36934375	36946575	2	12125	0.0123711340206186
chr6	41056900	41068700	2	11725	0.0127931769722814
chr6	43640925	43649600	2	8625	0.0115942028985507
chr6	53128300	53136100	2	7750	0.0129032258064516
chr6	64286175	64293000	2	6775	0.014760147601476
chr6	155575025	155582100	2	7025	0.0142348754448399
chr6	159201150	159211150	2	9950	0.0100502512562814
chr7	5096825	5107450	2	10550	0.014218009478673
chr7	21937700	21947000	2	9250	0.0108108108108108
chr7	23544000	23550875	2	6825	0.0146520146520147
chr7	23551100	23562100	2	10925	0.0137299771167048
chr7	44798750	44808000	2	9200	0.0108695652173913
chr7	48130900	48140375	2	9425	0.0106100795755968
chr7	64140275	64148150	2	7825	0.012779552715655
chr7	64379075	64386800	2	7675	0.0130293159609121
chr7	100274125	100288000	2	13775	0.014519056261343
chr7	103818550	103825675	2	7075	0.0141342756183746
chr7	103837325	103844825	2	7450	0.0134228187919463
chr7	121678725	121687275	2	8500	0.0117647058823529
chr7	148906400	148916675	2	10200	0.0147058823529412
chr7	151178175	151188200	2	9975	0.0100250626566416
chr7	157150350	157169350	2	18925	0.00792602377807133
chr8	11164800	11176475	2	11625	0.00860215053763441
chr8	12577775	12584175	2	6350	0.015748031496063
chr8	20067650	20081350	2	13650	0.00732600732600733
chr8	22104275	22112675	2	8350	0.0119760479041916
chr8	30644400	30652775	2	8325	0.012012012012012
chr8	42976050	42985400	2	9300	0.010752688172043
chr8	91628500	91636575	2	8025	0.0124610591900312
chr8	99137550	99145050	2	7450	0.0134228187919463
chr8	103335350	103343250	2	7850	0.0127388535031847
chr8	117857000	117874700	2	17650	0.0056657223796034
chr8	141564075	141574350	2	10200	0.0147058823529412
chr8	144875575	144882125	2	6500	0.0153846153846154
chr8	145735850	145742050	2	6150	0.016260162601626
chr8	146106625	146114275	2	7600	0.0131578947368421
chr9	2799325	2809325	2	9950	0.0100502512562814
chr9	37424850	37432425	2	7525	0.0132890365448505
chr9	90260550	90266725	2	6125	0.0163265306122449
chr9	116040000	116047625	2	7575	0.0132013201320132
chr9	127108950	127119450	2	10450	0.00956937799043062
chr9	139719000	139727475	2	8425	0.0118694362017804
chrX	1715625	1721800	2	6125	0.0163265306122449
chrX	71487250	71496450	2	9150	0.0109289617486339
