# Supplementary material for: Large organized chromatin lysine domains help distinguish primitive from differentiated cell populations
Source: Nat Commun. 2021 Jan 21;12:499. doi: 10.1038/s41467-020-20830-9 (PMC7820432; doi:10.1038/s41467-020-20830-9)
Supplement: Supplementary file 3 — Supplementary Software [file 41467_2020_20830_MOESM3_ESM.zip › E013-H3K4me1_LOCKS.bed]

chr1	164526900	164737775	71	76900	13.0344827586207
chr1	201400125	201606150	71	78550	18.8695652173913
chr1	208214525	208397550	71	80825	18.75
chr10	105372325	105572725	71	78775	15.6
chr10	126671750	126828750	71	81950	14.8717948717949
chr11	11982125	12206500	71	86800	14.3636363636364
chr11	12694875	12894025	71	133750	8.54794520547945
chr11	44714025	44913475	71	81425	18.48
chr11	125024425	125270500	71	79050	17.9090909090909
chr12	124852575	125131125	71	102175	19.5909090909091
chr16	81462825	81683200	71	65475	17.5217391304348
chr16	89380875	89542225	71	81425	10.304347826087
chr17	17551875	17786025	71	93300	18.327868852459
chr17	27253525	27508150	71	70650	19.2413793103448
chr17	46533900	46711600	71	98900	12.6428571428571
chr17	48104425	48368275	71	101575	13.8527607361963
chr17	55331775	55550250	71	99450	17.448275862069
chr2	20665575	20870350	71	72550	12.4444444444444
chr2	121450425	121681750	71	103150	14.375
chr20	35820525	36066975	71	81625	16.6478873239437
chr22	29278100	29470625	71	81200	17.2903225806452
chr4	87845625	88042650	71	81700	15.2258064516129
chr8	30239975	30419550	71	96200	15
chr8	118824525	119044300	71	83125	16.6129032258065
chr8	128805975	128972100	71	90525	12.952380952381
chr8	131267475	131449900	71	66775	17.1612903225806
chr9	130461225	130701150	71	72550	13.8695652173913
chr9	139374600	139609875	71	90175	19.1904761904762
chr16	85468475	85696950	70	89150	16.1204819277108
chr11	95868025	96077000	69	104250	9.47368421052632
chr2	202788400	203036550	69	63850	18.84
chr2	240079025	240283475	69	75300	15.7272727272727
chr6	15291325	15449775	69	61800	17.1219512195122
chr15	67296000	67478250	68	90250	18.16
chr17	55550400	55861175	68	117175	17.7894736842105
chr18	46328125	46544100	68	96650	14.7027027027027
chr1	64167950	64358925	67	68775	15.9047619047619
chr3	171756275	171902550	67	76475	12.5581395348837
chr9	97662550	97870125	67	79375	17.0632911392405
chr17	79209075	79458450	66	82800	18.3307086614173
chr19	18426600	18633825	66	71825	14.4888888888889
chr3	184276125	184514425	66	77800	18.0888888888889
chr3	185395250	185545225	66	77825	17.1176470588235
chr11	35989750	36186350	65	65450	13.4285714285714
chr15	66909075	67079825	65	79300	15.92
chr15	99190075	99350975	65	67000	12.8333333333333
chr3	11475775	11697200	65	87000	16.7209302325581
chr11	8661750	8867800	64	78650	17.3939393939394
chr17	78899950	79107625	64	66300	14.9
chr1	26015025	26260700	63	68150	17.6521739130435
chr7	47467800	47731150	63	86650	14.056338028169
chr9	136679075	136860025	63	71725	10.8936170212766
chr1	54734350	54879725	62	96025	10.9565217391304
chr7	134375150	134595675	62	59450	17.28
chr2	220209675	220463750	61	72150	13.4065934065934
chr9	37902400	38091825	61	81800	14.8260869565217
chr11	119438325	119635250	59	58100	16.5263157894737
chr7	27120350	27253125	58	70900	9.19148936170213
chr10	80777925	80966200	57	120400	10.7368421052632
chr3	149230350	149391725	57	71800	13.8372093023256
chr18	42253450	42432350	56	57250	15.1875
chr3	189711950	189846150	56	54150	11.9428571428571
chr22	36714125	36878825	55	86775	14.9411764705882
chr9	116239825	116453100	55	78625	13.5652173913043
chr10	22885425	22994750	54	49875	12.2727272727273
chr17	38566825	38721675	54	54450	13.46875
chr7	5588875	5753225	54	65100	11.0882352941176
chr17	738425	909925	53	52225	14.5882352941176
chr2	65495350	65693275	53	68550	11.9365079365079
chr5	14142100	14270825	53	66650	10.5714285714286
chr9	132307325	132441150	53	47675	14.1395348837209
chr1	94017325	94159525	52	71175	13.7
chr12	54354950	54455600	52	49675	12.4166666666667
chr19	47347550	47508800	52	59175	11.5
chr2	102312700	102460875	52	75825	13.3023255813953
chr3	57925550	58070225	52	62900	11.3636363636364
chr1	2119500	2266450	51	83775	9.09523809523809
chr1	226821575	226928125	51	53300	8.11111111111111
chr3	66443425	66554550	51	67575	10.1904761904762
chr1	19710700	19814625	50	61675	12.3333333333333
chr1	39541975	39704350	50	79250	11.125
chr10	114736575	114868975	50	59550	13.35
chr19	19483650	19643525	50	53450	12.7586206896552
chr9	137206975	137312125	50	57900	9.1578947368421
chr1	8403050	8543525	49	67900	10.4827586206897
chr22	43297950	43412125	49	53125	10.1967213114754
chr17	55880100	56035425	48	77575	12.2474226804124
chr17	71523625	71643600	48	45900	10.5238095238095
chr11	63741525	63877400	47	44800	10.4727272727273
chr21	27427350	27550700	47	45200	10.1081081081081
chr11	12206925	12310775	46	39775	10.5217391304348
chr11	63992300	64141250	46	48600	12.2716049382716
chr2	206507075	206650775	46	70350	12.5714285714286
chr8	22396050	22574075	46	68150	9.38636363636364
chr8	141948350	142097850	46	49200	12.6071428571429
chr11	72408475	72550400	45	46575	12.0888888888889
chr2	60674100	60809400	45	41725	11.4893617021277
chr3	51974325	52128350	45	59775	7.80165289256198
chr11	65237950	65385100	44	64900	12.3703703703704
chr3	112864775	113023950	44	72600	7.88235294117647
chr7	92347150	92505625	44	42050	12.3714285714286
chr8	20040725	20189400	44	48000	10.6666666666667
chr17	75336850	75491175	43	108050	7.7037037037037
chr9	132153900	132269650	43	56375	4.71428571428571
chr1	10690725	10798900	42	48100	9.11111111111111
chr17	62595300	62676475	42	27125	10.135593220339
chr2	47392775	47550800	42	43825	11.9444444444444
chr9	34546575	34667550	42	51025	11.3103448275862
chr6	112043775	112135400	41	38225	10.25
chr2	106351225	106460750	40	41150	10.8333333333333
chr5	123963825	124058050	40	40375	11.0344827586207
chr1	9291675	9413550	39	43050	10
chr1	64934825	65017150	39	50950	8.19047619047619
chr17	1889275	1999525	39	39225	11.3666666666667
chr2	54776925	54866425	39	43700	7.80952380952381
chr8	61590275	61708700	39	44950	8.36363636363636
chr1	154908175	154992525	38	43275	9.09375
chr10	104338625	104481850	38	68450	8.46153846153846
chr3	42052000	42144575	38	48325	10
chr3	124477025	124608675	38	49175	10.4719101123596
chr7	75918625	76027275	38	30400	10.2745098039216
chr8	119058525	119147275	38	40900	11.0566037735849
chr1	8681150	8788400	37	50475	8.19672131147541
chr1	21563825	21680500	37	64425	7.95555555555556
chr1	156021650	156133050	37	61000	6.85106382978723
chr11	122505275	122634350	37	35275	9.875
chr17	19141600	19268500	37	30475	9.81818181818182
chr17	45887350	45984325	37	37325	8.93333333333333
chr20	31027000	31133725	37	52475	8.06349206349206
chr8	102038025	102193725	37	37300	10.5238095238095
chr10	96987875	97087825	36	34800	9.96610169491525
chr11	128358250	128467600	36	46075	7.14285714285714
chr22	21270950	21371150	36	28700	10.1971830985915
chr4	77867975	77945650	36	46550	9.89189189189189
chr1	201642925	201750700	35	60075	8.86666666666667
chr10	123282700	123368700	35	30200	9.69230769230769
chr12	3182850	3296250	35	35025	9.47368421052632
chr3	32835800	32940550	35	55225	8.82352941176471
chr5	139013175	139092400	35	54000	4.5
chr7	137615075	137687925	35	41400	8.41666666666667
chr11	771925	870450	34	44750	4.84
chr15	96860600	96913475	34	34750	4.23076923076923
chr17	43298375	43424200	34	36925	10
chr2	36556475	36650575	34	43350	8.19834710743802
chr2	217453775	217564100	34	35975	9.16363636363636
chr20	48242225	48331300	34	37900	8.80327868852459
chr22	44678125	44763150	34	21450	9.46031746031746
chr12	54718175	54836900	33	57025	9.46153846153846
chr16	85157350	85275025	33	42025	7.22727272727273
chr17	38437575	38521350	33	51475	8.42857142857143
chr4	7857100	7943750	33	39225	4.91428571428571
chr1	230201675	230299600	32	45850	7.66666666666667
chr2	161221725	161285200	32	34875	8.59259259259259
chr8	26428975	26520275	32	34900	9.08771929824561
chr1	204223025	204332925	31	48150	7.33333333333333
chr1	209536125	209630900	31	28450	8.66666666666667
chr12	26110025	26201125	31	27000	9.02564102564103
chr19	39137675	39228275	31	63275	7.2
chr2	9314800	9417375	31	40150	7.78947368421053
chr20	56246750	56294350	31	27450	4.53968253968254
chr11	123036475	123110825	30	28750	7.54838709677419
chr7	70157900	70233450	30	32025	8.29545454545454
chr1	27810000	27941475	29	76600	6.72
chr11	2882975	2983650	29	34375	6.31325301204819
chr12	116557900	116625275	29	24075	7.65384615384615
chr17	46044775	46137325	29	46525	7.27272727272727
chr17	47029975	47113525	29	38050	7.55555555555556
chr18	60403325	60469775	29	32975	6.09090909090909
chr2	66651575	66740100	29	39775	7.35947712418301
chr2	238596475	238653800	29	32475	5.80769230769231
chr20	45931325	46006350	29	46150	7.95121951219512
chr3	13546025	13643375	29	32525	6.37037037037037
chr4	57919575	57986175	29	30875	6.30985915492958
chr7	150634875	150726575	29	37850	8
chr10	72968650	73039800	28	49475	5.85714285714286
chr10	88580325	88639450	28	26525	7.88235294117647
chr11	47994750	48058525	28	20325	7.63157894736842
chr12	52397750	52477325	28	30975	5.12121212121212
chr2	43251350	43338150	28	40500	4.35616438356164
chr20	61842250	61906475	28	26100	8
chr3	181410425	181460600	28	30500	6.70588235294118
chr8	142360525	142443900	28	34175	6.88
chrX	45610275	45671975	28	26925	7.40740740740741
chr1	18953275	18988900	27	22200	5.36585365853659
chr1	203592325	203664525	27	35525	6.15909090909091
chr11	27435425	27495325	27	31700	7.77777777777778
chr11	128548025	128620050	27	37350	7.80645161290323
chr14	69388525	69448850	27	36900	7.77777777777778
chr15	99356100	99458825	27	40200	6.07142857142857
chr19	15384025	15444325	27	39850	5.18181818181818
chr2	217143750	217239175	27	33150	7.69230769230769
chr20	30249225	30311300	27	33975	5.76
chr4	1747675	1799600	27	24375	6.97560975609756
chr8	38259250	38333725	27	41550	5.13004484304933
chr9	124394200	124474225	27	37050	6.52941176470588
chr10	5576425	5671450	26	30650	7.25
chr11	284350	356075	26	28075	7.42168674698795
chr12	7022025	7081625	26	30975	3.85185185185185
chr13	100601825	100649775	26	27875	4.57142857142857
chr17	76337600	76394650	26	36150	6.32911392405063
chr2	235857775	235939775	26	55025	5.63492063492064
chr3	46965200	47030950	26	35400	4.07692307692308
chr3	63913075	63972250	26	26600	7.58064516129032
chr8	8142050	8206575	26	28725	5.30578512396694
chr8	125605475	125656400	26	17850	6.55737704918033
chr9	137509850	137575975	26	33425	5.45161290322581
chr1	16437550	16510075	25	41400	6.09523809523809
chr10	75753050	75818150	25	26975	6.09090909090909
chr10	123906175	123957600	25	24250	4.78378378378378
chr11	44578425	44630925	25	27650	7.11688311688312
chr12	27664000	27729700	25	27175	6.65384615384615
chr12	52207600	52268550	25	30325	5.55056179775281
chr12	106468125	106540075	25	38225	6.63636363636364
chr17	36713650	36766175	25	26300	5.94029850746269
chr2	153257200	153329325	25	36275	5.40625
chr9	127004475	127072825	25	39425	6.08888888888889
chr11	126172825	126239075	24	28625	4.23076923076923
chr14	91815025	91867150	24	16800	6.18367346938776
chr15	85984925	86048400	24	22400	5.10344827586207
chr16	70714150	70795850	24	45800	3.8494623655914
chr18	25634075	25716225	24	33700	6.52380952380952
chr18	53063225	53110400	24	26925	5.93548387096774
chr2	28532875	28592450	24	24575	6.18461538461538
chr2	47253525	47323750	24	37925	6
chr20	30144900	30199675	24	26425	4.92
chr22	25346100	25414250	24	25225	6.10294117647059
chr3	147094625	147142800	24	34175	5.92307692307692
chr3	193983200	194034150	24	24200	2.9126213592233
chr7	104607825	104665800	24	27825	6.17647058823529
chr8	12950225	12991875	24	24525	6.64
chr8	141595575	141656975	24	25250	6.06451612903226
chr1	27016900	27080350	23	32075	5.48148148148148
chr1	218512975	218558300	23	20100	5.03703703703704
chr1	223887575	223940900	23	33050	3.2093023255814
chr11	47516525	47575350	23	30575	5.23287671232877
chr15	40329825	40408450	23	39875	5.94117647058824
chr17	41149300	41195175	23	23125	6.25
chr19	1230550	1280200	23	35825	3.92857142857143
chr2	55225700	55260800	23	18425	4.16666666666667
chr2	145182325	145242350	23	39700	3.13636363636364
chr20	10598750	10656475	23	43325	6.28571428571429
chr22	26944925	26986950	23	19400	4.16666666666667
chr3	50263375	50316400	23	38650	3.39393939393939
chr4	129730150	129763250	23	17150	4.41379310344828
chr7	20814675	20838975	23	16050	2.51162790697674
chr7	131203400	131243825	23	26950	6
chr1	204400700	204453300	22	24600	5.82278481012658
chr1	232671775	232737350	22	39500	2.30769230769231
chr11	20030025	20079375	22	24725	3
chr11	35159925	35207650	22	29950	4.58064516129032
chr17	57405275	57465825	22	35550	5.60526315789474
chr19	13161125	13215450	22	31475	3.48387096774194
chr19	47216550	47251050	22	16550	5.45833333333333
chr20	43200000	43247250	22	21350	4.36974789915966
chr20	49119375	49163500	22	17450	5.88
chr8	11698000	11754900	22	22575	6
chr9	131637950	131690700	22	23500	5.375
chr1	157961975	158031775	21	50325	4.92682926829268
chr11	94497650	94545575	21	22575	5.31428571428571
chr12	3303925	3351400	21	21850	4
chr12	115102650	115142350	21	26350	4.09090909090909
chr16	67183975	67232600	21	21375	5.1219512195122
chr3	14443175	14517250	21	33975	3.51219512195122
chr3	194868450	194945450	21	34900	5.53719008264463
chr5	140855025	140905625	21	27100	4.1063829787234
chr6	41512775	41555700	21	26550	2.20253164556962
chr7	130559875	130609025	21	36800	2.97560975609756
chr10	97288725	97321825	20	16925	3.41379310344828
chr12	6302775	6344625	20	28575	3.22727272727273
chr16	87876225	87908850	20	21125	3.28813559322034
chr17	77749550	77789575	20	25125	4.23423423423423
chr19	5932850	5980200	20	32700	4.2156862745098
chr19	13120300	13153950	20	18775	4.4
chr2	37872975	37904150	20	22225	4.08333333333333
chr21	46823450	46859875	20	26850	3.63636363636364
chr22	20858175	20912150	20	26925	5.11111111111111
chr22	23554050	23605125	20	29725	4.85333333333333
chr3	30688025	30736925	20	21325	3.77142857142857
chr6	112157000	112196025	20	24075	4.3125
chr1	41822850	41871000	19	23650	4.04477611940298
chr1	68662375	68699625	19	24225	4.8936170212766
chr1	94520325	94587575	19	31825	4.21686746987952
chr10	95216275	95242075	19	16225	2.3728813559322
chr10	97204975	97241700	19	17850	4.75
chr15	31617125	31660525	19	20900	4.65217391304348
chr16	4338200	4379700	19	20575	5.14285714285714
chr16	57654675	57680150	19	14175	3.31034482758621
chr17	43199950	43253925	19	22675	3.64383561643836
chr22	28168075	28207400	19	25950	4.48837209302326
chrX	39936575	39969775	19	23800	5.04
chr1	17862850	17920600	18	31000	3.55056179775281
chr1	95368300	95404975	18	20475	3.09677419354839
chr10	45446125	45497900	18	30700	3.89473684210526
chr10	74001750	74038675	18	20425	3.57142857142857
chr10	105573925	105616450	18	23800	4.31034482758621
chr11	44958275	44986650	18	18150	2.26315789473684
chr11	56968750	57017025	18	22850	4.18918918918919
chr12	53845225	53877425	18	17325	3.02127659574468
chr16	88820400	88852425	18	20100	2.47619047619048
chr2	74206600	74264875	18	27850	4.73333333333333
chr22	30620050	30654275	18	14800	3.82089552238806
chr9	109621225	109660325	18	27175	1.48780487804878
chr9	138971100	139012675	18	20900	4.6
chrX	64887000	64932125	18	20800	4.82051282051282
chr1	19244000	19284400	17	26275	2.19310344827586
chr1	206857175	206898800	17	26600	3.78571428571429
chr10	71070950	71113300	17	25825	2.60240963855422
chr10	73366875	73399625	17	14725	3.69230769230769
chr11	46340025	46391750	17	31550	3.66222222222222
chr11	62304050	62344825	17	30575	3.25490196078431
chr11	64609400	64661825	17	26125	4.05405405405405
chr11	78639025	78673925	17	19050	3
chr14	100027175	100072825	17	26550	3.85714285714286
chr17	37019425	37082875	17	36200	3.8125
chr2	119590675	119616425	17	13000	3.5045871559633
chr2	223741625	223777550	17	14350	4.24324324324324
chr20	32412025	32435450	17	15900	3.96551724137931
chr20	35088900	35129075	17	25775	4.35294117647059
chr21	46115025	46135175	17	10750	3.57575757575758
chr3	187975425	188021250	17	30150	3.5593220338983
chr8	23173525	23214575	17	23525	2.70833333333333
chr8	26159150	26197100	17	16675	4
chr8	37637625	37688025	17	27000	4.22727272727273
chr1	931300	976175	16	22675	2.93827160493827
chr10	21782000	21825250	16	31525	2.45714285714286
chr10	124892075	124917500	16	16275	2.48888888888889
chr10	126386500	126434650	16	29375	3.6875
chr11	125999650	126036200	16	19975	3.63636363636364
chr15	60286150	60304550	16	12375	2.45161290322581
chr16	9183550	9211750	16	18175	3.57575757575758
chr16	84757275	84777275	16	13825	2.875
chr19	10981075	11010200	16	17425	2.52272727272727
chr2	45155700	45183325	16	17050	2.18367346938776
chr2	70330625	70365250	16	18900	2.38095238095238
chr2	99058700	99083250	16	12650	2.78947368421053
chr2	187450025	187482275	16	17000	3.08823529411765
chr2	201202025	201248550	16	21800	3.81443298969072
chr2	207985825	208033550	16	35550	2.75739644970414
chr20	57222325	57246375	16	13500	4.05555555555556
chr21	46706275	46757200	16	28500	1.92542372881356
chr3	156821350	156855350	16	16250	3.07936507936508
chr4	111529925	111562900	16	28575	0.571428571428571
chr7	131303200	131342900	16	18375	3.75
chr8	38624025	38667250	16	20500	3.47096774193548
chr9	72360600	72379350	16	10000	2.26666666666667
chr9	112855925	112896600	16	28100	1.91428571428571
chrX	40000025	40018225	16	12225	2.4
chr1	8916925	8950350	15	22250	3.125
chr1	10567275	10601800	15	17325	2.67226890756303
chr1	22222725	22273775	15	39425	1.97058823529412
chr1	54711075	54730375	15	10225	2.2
chr10	106057975	106103175	15	27025	3.55555555555556
chr10	131747525	131771100	15	16050	2.09411764705882
chr11	924800	957100	15	17550	3.62068965517241
chr12	56108975	56144700	15	20175	2.95
chr13	110949250	110983950	15	20825	3.73469387755102
chr14	105937025	105958725	15	14950	2.96
chr15	68112725	68137750	15	16350	1.61111111111111
chr15	93600800	93620350	15	13900	2.57142857142857
chr17	59467200	59494700	15	16950	2.89887640449438
chr19	5102700	5136200	15	18325	2.89189189189189
chr19	16175125	16199325	15	13300	2.66666666666667
chr19	39317875	39344100	15	15125	3.14705882352941
chr19	39614875	39637475	15	14575	1.76666666666667
chr2	12854400	12882575	15	16675	2.91428571428571
chr2	66788825	66810950	15	15525	2.31325301204819
chr2	201979575	202004525	15	15550	3.6969696969697
chr20	49526875	49549250	15	14025	2.60606060606061
chr3	61660300	61691000	15	17575	3.6140350877193
chr3	71095175	71120700	15	19800	1.06382978723404
chr3	124750950	124786750	15	22950	3.45205479452055
chr3	156391350	156411675	15	13675	1.72413793103448
chr5	92905600	92926100	15	14325	2.33333333333333
chr7	5444075	5479700	15	13625	3.46341463414634
chr7	42104050	42150175	15	24925	2.64
chr7	99676575	99701475	15	16650	2.2
chr8	122636350	122655950	15	10225	2.58823529411765
chr9	124016350	124063375	15	28050	3.632
chr9	140557625	140591925	15	15950	3.66666666666667
chr1	1772100	1796125	14	14000	3.03448275862069
chr1	11978725	12005200	14	11600	2.95
chr1	43397000	43429975	14	28800	0.519148936170213
chr10	8084250	8118150	14	26750	2.20512820512821
chr10	34987300	35003575	14	7925	3.18181818181818
chr10	71595775	71631325	14	21100	3.05263157894737
chr11	93860625	93887750	14	16975	2.47826086956522
chr11	128318275	128348650	14	15725	2.88484848484848
chr12	57606750	57638000	14	21325	2.22641509433962
chr16	73052775	73105875	14	37500	2.23357664233577
chr17	25837825	25868200	14	14175	3
chr17	38246600	38281850	14	21275	2.36241610738255
chr17	42170500	42202025	14	20625	2.12765957446809
chr17	74363425	74386575	14	11075	3.08571428571429
chr17	74519050	74547775	14	16625	2.52427184466019
chr19	4385200	4416425	14	19700	1.83050847457627
chr19	56143950	56178925	14	16750	3.46666666666667
chr2	63270600	63286900	14	13275	1.5625
chr2	127830575	127867225	14	26175	2.45833333333333
chr22	36283350	36319200	14	17050	3.20408163265306
chr22	42694600	42721700	14	13925	2.41791044776119
chr3	15340600	15374950	14	23025	3.20547945205479
chr3	64659875	64680350	14	11650	2.44444444444444
chr3	73641850	73675650	14	14825	3.18796992481203
chr4	37977900	38010425	14	13750	3.1869918699187
chr7	2533075	2571175	14	24925	3.13333333333333
chr7	100797225	100826300	14	18500	3.35
chr9	90207075	90222950	14	9125	2.73684210526316
chr9	135988125	136025350	14	22850	3.05747126436782
chr1	29062000	29084000	13	15525	2.35714285714286
chr1	151940700	151968175	13	16525	2.57142857142857
chr1	205627950	205651000	13	15625	1.6551724137931
chr10	111964700	111988225	13	10375	2.29197080291971
chr11	119226125	119253225	13	18850	1.7410071942446
chr12	109015925	109038800	13	11375	2.63225806451613
chr14	61103950	61126025	13	13100	2.71428571428571
chr15	93445775	93474475	13	17550	2.94444444444444
chr17	7107325	7127750	13	15725	3.12820512820513
chr17	14200175	14227200	13	16775	2.51190476190476
chr17	39675375	39697750	13	12925	2.5
chr17	76869525	76900125	13	18025	2.41463414634146
chr17	77898000	77928875	13	14175	2.66071428571429
chr19	3504775	3521000	13	8075	3.1358024691358
chr2	85803275	85834950	13	15775	3.16666666666667
chr20	39764075	39788275	13	17400	2.05
chr20	48753550	48771300	13	13025	0.941176470588235
chr22	42219700	42244875	13	16275	2.70967741935484
chr3	65931750	65958000	13	13025	3.14285714285714
chr3	124834450	124870425	13	19200	3.15555555555556
chr4	38108075	38125400	13	9500	3.0625
chr6	159224050	159240950	13	9750	1.56862745098039
chr7	42249650	42280650	13	26050	0.9375
chr7	101498375	101528675	13	17300	3
chr9	129372200	129394250	13	14750	1.46113989637306
chr9	130710800	130745650	13	24575	3.11764705882353
chr1	2454625	2488475	12	19525	2.72222222222222
chr1	27317550	27340000	12	17100	1.61904761904762
chr1	53569750	53589800	12	10500	2.28571428571429
chr1	181056475	181088925	12	23800	1.87234042553191
chr10	34465400	34485250	12	13075	1.2755905511811
chr10	102100175	102135600	12	24650	2.24528301886792
chr10	102753725	102774525	12	11725	2.04545454545455
chr11	1999200	2024200	12	19800	2.54545454545455
chr11	46293250	46321450	12	19175	1.41791044776119
chr11	57073825	57095100	12	16500	1.58730158730159
chr11	65651875	65671650	12	13950	1.92156862745098
chr11	73017125	73056075	12	31075	1.20689655172414
chr12	4377550	4417900	12	27550	1.24782608695652
chr12	6419275	6455550	12	20475	2.65957446808511
chr12	24890700	24914400	12	9525	2.61818181818182
chr12	48192950	48223650	12	24050	2.71794871794872
chr12	52568775	52589325	12	12500	2.01481481481481
chr12	53289125	53304850	12	11850	1.69230769230769
chr13	30152525	30170650	12	10300	2.24615384615385
chr16	21518250	21529825	12	7475	2
chr16	75267375	75302325	12	26200	1.08196721311475
chr17	63534275	63561750	12	22025	2.09090909090909
chr17	73073225	73092750	12	11125	2.22222222222222
chr18	3592050	3626175	12	22375	2.18518518518519
chr18	18834425	18852475	12	13375	2.09375
chr18	77861075	77879075	12	12025	2.55172413793103
chr2	201170000	201189325	12	13400	1.28695652173913
chr2	218852550	218882425	12	19400	1.47945205479452
chr2	235579325	235601450	12	13175	1.65413533834586
chr20	32637675	32657750	12	11450	2.63636363636364
chr20	55200175	55213125	12	9100	1.38095238095238
chr21	38816125	38836175	12	14650	1.38461538461538
chr22	40571525	40595525	12	14950	2.35294117647059
chr3	12985150	13012875	12	17850	1.4
chr3	72424500	72441850	12	11275	2.45161290322581
chr3	129306100	129347375	12	31100	1.67479674796748
chr3	195611900	195638875	12	17825	2.75925925925926
chr4	103730450	103751325	12	14175	1.98540145985401
chr4	124317400	124340500	12	12575	2.64705882352941
chr4	170162650	170182950	12	11175	2.54237288135593
chr4	174427425	174453100	12	15800	2.63541666666667
chr5	115861225	115873225	12	7550	1.775
chr5	174144800	174163825	12	13775	2.45161290322581
chr6	33377125	33402250	12	16725	1.32743362831858
chr6	37093400	37112700	12	11700	1.69230769230769
chr6	99081350	99092600	12	6975	2.24
chr6	99271400	99285575	12	11500	0.901960784313726
chr6	148827900	148846625	12	10025	2.4
chr7	101574575	101599075	12	12500	2.05405405405405
chr7	150054325	150086575	12	22175	2.63829787234043
chr9	82274850	82289200	12	11650	1.33333333333333
chr1	32154500	32184250	11	16175	2.32432432432432
chr1	32210875	32233225	11	15575	1.14772727272727
chr1	33219100	33241775	11	15175	1
chr1	39851225	39884275	11	23050	1.65116279069767
chr1	50881450	50896825	11	9450	2.41025641025641
chr1	153497875	153527325	11	17200	2.24539877300613
chr1	205148825	205163425	11	8600	1.91397849462366
chr10	33226725	33253650	11	22300	0.869565217391304
chr10	43885575	43905625	11	14450	2.31034482758621
chr10	79629925	79660150	11	19525	2.12307692307692
chr10	80978550	81013700	11	24325	1.74626865671642
chr10	81190825	81214175	11	15975	1.76
chr10	126313050	126343525	11	16900	2.45887445887446
chr11	94463000	94486375	11	16025	2.42222222222222
chr12	53606875	53638575	11	20525	1.92222222222222
chr13	107160050	107186925	11	18175	2.02197802197802
chr13	114872550	114900325	11	15850	1.2
chr14	65165125	65196375	11	20950	1.84
chr14	77413025	77429250	11	10925	2.07692307692308
chr15	74484075	74522325	11	22850	2.07843137254902
chr16	2069450	2091350	11	12325	2.4251968503937
chr16	54315350	54325800	11	6400	2.3
chr16	86538750	86551400	11	9575	1.03225806451613
chr17	7474600	7488600	11	9775	1
chr17	40819200	40836400	11	14075	0.561797752808989
chr17	56602350	56613475	11	7275	2.11111111111111
chr18	3245650	3270225	11	15450	1.88990825688073
chr18	19744275	19757425	11	10275	1.6734693877551
chr19	1437750	1456425	11	10400	1.80530973451327
chr19	8509150	8535925	11	17525	1.80228136882129
chr19	48113375	48130725	11	11450	1.72151898734177
chr2	28609600	28638350	11	18550	2
chr2	145250800	145283275	11	24625	1.70731707317073
chr2	173291425	173307675	11	13925	0.63768115942029
chr2	173313575	173330525	11	8000	2
chr2	175190075	175209850	11	16350	2.32727272727273
chr2	223903550	223922800	11	9650	2.13333333333333
chr2	237067450	237089575	11	18050	0.971014492753623
chr22	24177600	24192225	11	8950	1.53086419753086
chr22	38699825	38716100	11	12600	1.26315789473684
chr3	53269500	53296150	11	17250	1.58333333333333
chr3	110788450	110807700	11	9325	2.46511627906977
chr4	1027475	1041525	11	9975	1.24324324324324
chr4	77608625	77631425	11	15775	2.46153846153846
chr8	9754050	9766450	11	9025	1.72151898734177
chr8	145003025	145033750	11	26550	0.94017094017094
chrX	149733975	149743950	11	4550	2.31818181818182
chr1	36613425	36633425	10	12925	1.22727272727273
chr1	112266300	112284000	10	13050	1.74468085106383
chr1	150520950	150553225	10	24550	1.18012422360248
chr1	172499400	172514875	10	8500	1.73684210526316
chr1	183056400	183071900	10	8650	1.86274509803922
chr1	221907000	221917500	10	6125	1.48717948717949
chr10	81156200	81176050	10	17975	0.75
chr11	31825000	31841625	10	13900	1
chr11	46255650	46275975	10	11650	1.875
chr11	46924625	46943100	10	15150	1.74358974358974
chr11	61446525	61469300	10	14250	1.86301369863014
chr11	61528325	61545425	10	11700	1.08450704225352
chr11	120049450	120070475	10	12725	1.50666666666667
chr12	11801025	11822650	10	13175	1.71428571428571
chr12	21797500	21809650	10	8375	1.80392156862745
chr12	76411825	76432350	10	11625	1.70909090909091
chr12	109077550	109098625	10	14150	1.53333333333333
chr13	111054775	111065950	10	8200	1.48
chr14	21560450	21575650	10	9875	1.24137931034483
chr14	68710300	68718700	10	5900	1.375
chr14	105153825	105167175	10	11875	1.03703703703704
chr15	65653950	65672825	10	13450	0.897959183673469
chr15	75063775	75086100	10	13675	1.5929203539823
chr15	90574350	90588850	10	10575	0.949152542372881
chr17	20931800	20947950	10	10575	1.81981981981982
chr17	27036700	27056550	10	14200	1.23943661971831
chr17	36595575	36626725	10	18825	1.87671232876712
chr17	44254350	44272425	10	11225	1.67692307692308
chr17	72740650	72765875	10	16800	1.50980392156863
chr17	76403225	76418775	10	10075	2.04081632653061
chr17	78001925	78011875	10	6175	1.72881355932203
chr18	25750925	25764000	10	8200	1.70967741935484
chr18	45442025	45459675	10	11275	1.90909090909091
chr18	56510250	56539075	10	17775	1.95384615384615
chr19	12884675	12907475	10	15250	1.04166666666667
chr19	41100025	41121425	10	15225	1.71428571428571
chr19	42744725	42761425	10	12575	1.44954128440367
chr19	49125675	49142500	10	11425	1.72307692307692
chr2	64485075	64504925	10	12150	1.55555555555556
chr2	97531075	97562450	10	18425	2.01785714285714
chr2	110362250	110375325	10	9250	1.08724832214765
chr2	151323375	151342525	10	17025	0.923076923076923
chr2	159939775	159956500	10	11325	1.26027397260274
chr2	159979625	159997075	10	11000	1.60344827586207
chr2	172944925	172971775	10	20575	2
chr20	21490325	21504125	10	8925	1.97938144329897
chr20	60008325	60025675	10	13075	1.45762711864407
chr20	61544575	61571525	10	21025	1.33333333333333
chr21	38064450	38083400	10	13025	1.94736842105263
chr21	43169450	43190075	10	14425	1.55555555555556
chr22	17851550	17868500	10	9675	2.0952380952381
chr22	37937600	37966850	10	18800	1.61971830985915
chr3	98449575	98461400	10	6625	1.93939393939394
chr3	120135375	120171625	10	26350	0.837735849056604
chr3	185806200	185830525	10	15450	1.9672131147541
chr4	1710250	1731650	10	13250	1.92248062015504
chr4	83281350	83293525	10	9050	1.28571428571429
chr4	99538625	99554275	10	9450	1.74193548387097
chr5	106899625	106914125	10	9225	1.9344262295082
chr5	141215350	141231175	10	9900	1.92307692307692
chr6	5994750	6009750	10	12075	0.648351648351648
chr6	138183750	138193300	10	5950	1.72413793103448
chr6	160389375	160406675	10	11475	1.49295774647887
chr7	41732975	41746375	10	9350	1.06024096385542
chr8	65280800	65293225	10	9850	1.80952380952381
chr9	74366200	74385125	10	15900	0.943396226415094
chr1	26735275	26749700	9	11350	1.5
chr1	32524875	32540900	9	9625	1.49397590361446
chr1	46143000	46150750	9	5150	1.54098360655738
chr1	86034000	86051925	9	14325	0.936170212765957
chr1	91181975	91196550	9	9800	1.31578947368421
chr1	167622675	167639950	9	9550	1.70454545454545
chr1	203475725	203496275	9	15900	1
chr1	205312350	205329750	9	12025	1.36
chr1	235089625	235125300	9	27275	0.692622950819672
chr10	35697700	35716450	9	13225	1.16363636363636
chr10	65188675	65202600	9	10850	0.899082568807339
chr10	73722900	73747200	9	21550	0.300653594771242
chr10	95505050	95523425	9	15025	0.866666666666667
chr11	20177775	20187075	9	6675	1.70588235294118
chr12	6639800	6665625	9	19175	1.48214285714286
chr12	125394525	125409175	9	11625	1.51351351351351
chr13	45903300	45916950	9	8750	1.74193548387097
chr14	73698875	73709100	9	6950	1.54838709677419
chr14	93497800	93513350	9	10100	1.76344086021505
chr14	105479350	105488875	9	5425	1.42857142857143
chr15	68870075	68879225	9	6075	1.73333333333333
chr16	11032275	11045500	9	9650	1.61111111111111
chr17	4752000	4764575	9	8900	1.18987341772152
chr17	48634075	48648500	9	10600	1.5
chr17	56059075	56073450	9	9800	1.18604651162791
chr17	72199175	72214400	9	11350	1.13636363636364
chr17	80185800	80206250	9	16575	0.640776699029126
chr18	3444875	3469125	9	14500	1.5748031496063
chr18	7600575	7609900	9	5375	1.68
chr18	11979800	11998400	9	9525	1.51020408163265
chr19	1205000	1218800	9	9775	0.914893617021277
chr19	10762925	10773925	9	6800	1.35483870967742
chr19	46906950	46920700	9	9450	1.77777777777778
chr2	42269500	42289275	9	14900	1.54639175257732
chr2	105458625	105474300	9	11675	1.31506849315068
chr2	223148250	223177850	9	21825	1.63636363636364
chr2	225434825	225451650	9	10425	1.30232558139535
chr20	34320325	34332050	9	7175	1.61904761904762
chr20	35470375	35493625	9	15150	1.26511627906977
chr20	49352000	49364675	9	8875	1.13888888888889
chr20	60928075	60957875	9	23350	0.614457831325301
chr22	18913275	18924275	9	7950	1.29824561403509
chr3	45585575	45596800	9	7425	1.6
chr3	49492150	49509950	9	11275	1.71875
chr3	62351675	62361150	9	7225	1.25
chr3	119011400	119031300	9	11425	1.64444444444444
chr3	134069900	134097375	9	23250	1.37662337662338
chr3	159554075	159582100	9	16325	1.58778625954198
chr3	171917875	171946600	9	16550	1.56060606060606
chr4	69270225	69276350	9	4000	1.63636363636364
chr4	113429550	113445525	9	10875	1.77011494252874
chr5	14439750	14453175	9	9675	1.24
chr5	73921475	73939850	9	14675	0.716417910447761
chr5	149876025	149898025	9	15300	1.27272727272727
chr6	33165525	33181975	9	10400	1.7719298245614
chr6	34201650	34216600	9	10050	1.015625
chr7	4739450	4753075	9	8675	1.16959064327485
chr7	25886100	25903525	9	14025	0.545454545454545
chr7	44669775	44680450	9	7050	1.55555555555556
chr8	37548625	37561675	9	8300	1.42857142857143
chr8	41153600	41170525	9	12075	1.59183673469388
chr8	93102375	93116900	9	9925	1.03225806451613
chr8	117875375	117887575	9	7900	0.952380952380952
chr9	969675	977825	9	5100	1.71428571428571
chr9	75758275	75774475	9	11725	1.47008547008547
chr9	80322900	80336450	9	9875	0.742857142857143
chr9	126116275	126142875	9	19100	0.941176470588235
chr9	128507450	128526700	9	13800	1.05660377358491
chr9	134567900	134590825	9	17950	0.793103448275862
chrX	71340475	71352600	9	8900	1.31578947368421
chrX	133676375	133686575	9	7675	0.967213114754098
chr1	23877025	23896450	8	16300	1.07142857142857
chr1	31350100	31364300	8	9475	1.09401709401709
chr1	43145375	43158725	8	9375	0.878787878787879
chr1	52194100	52202975	8	6600	1.14893617021277
chr1	151028575	151037925	8	7025	1.0188679245283
chr1	155929775	155959300	8	20275	1.2377358490566
chr1	159878100	159896400	8	16225	0.444444444444444
chr1	169069600	169086575	8	12700	0.679245283018868
chr1	197879425	197891025	8	9275	1.28571428571429
chr1	204675050	204685025	8	7175	1.41935483870968
chr1	205251675	205277225	8	19625	0.761154855643045
chr1	230983650	231006050	8	16125	1.25423728813559
chr1	232755125	232765150	8	8350	0.592592592592593
chr10	3108250	3121400	8	10850	0.964285714285714
chr10	6242200	6256100	8	8100	1.13475177304965
chr10	31318500	31325850	8	5000	1.2
chr10	77154700	77170775	8	13750	0.418604651162791
chr10	81018575	81036075	8	14800	1
chr10	82211725	82237850	8	21775	0.757142857142857
chr10	99291275	99311400	8	12200	1.21052631578947
chr10	103530050	103544925	8	12000	0.983050847457627
chr10	116274975	116287400	8	9350	0.884955752212389
chr11	3173625	3191625	8	13625	1.42857142857143
chr11	19835925	19841950	8	4225	1
chr11	19866250	19872075	8	4525	1.14285714285714
chr11	35560025	35576850	8	10150	1.44654088050314
chr11	61272625	61285075	8	8750	0.863157894736842
chr11	63632475	63641050	8	6075	1.28571428571429
chr11	65179675	65205675	8	22200	0.63768115942029
chr11	86221600	86236525	8	10825	0.882352941176471
chr11	118475100	118496875	8	19650	0.419354838709677
chr11	121162525	121172450	8	7700	1.24242424242424
chr12	57845525	57856875	8	6900	1.29203539823009
chr12	109214525	109237300	8	17250	0.842809364548495
chr12	120631000	120640225	8	6125	1.28571428571429
chr12	122227500	122240750	8	10075	1.13846153846154
chr12	130641725	130650600	8	6475	1
chr14	95233700	95242700	8	6475	0.734177215189873
chr15	57505875	57516400	8	8175	1.27272727272727
chr15	63330025	63349575	8	15750	1.25663716814159
chr16	18809900	18817625	8	6225	0.729166666666667
chr16	20876225	20886800	8	7500	0.967741935483871
chr16	49855300	49874025	8	13250	1.36
chr16	65147975	65160400	8	10350	1.06451612903226
chr16	89356150	89365125	8	7025	0.941176470588235
chr17	1386225	1399400	8	9325	1.37777777777778
chr17	7379300	7392825	8	10050	1.23076923076923
chr17	7736375	7749175	8	10100	0.579710144927536
chr17	41602150	41627050	8	15575	1.40096618357488
chr17	43482325	43489475	8	4275	1.45945945945946
chr17	71274425	71309200	8	20425	1.46788990825688
chr17	73503975	73514125	8	6775	0.909090909090909
chr17	73972150	73980950	8	6050	1.12
chr17	77802400	77819600	8	14125	0.590604026845638
chr18	9704675	9715325	8	8475	0.9
chr18	18879525	18889475	8	7875	0.688172043010753
chr18	25614075	25629800	8	12375	1.25
chr18	45419475	45431050	8	6800	1.42857142857143
chr18	47923525	47935000	8	9075	0.985915492957746
chr18	74808850	74816925	8	6800	0.740740740740741
chr19	1837000	1849175	8	8300	1.03448275862069
chr19	7980525	7994825	8	9550	1.36363636363636
chr19	13943900	13964875	8	18700	0.442748091603053
chr19	39888025	39907675	8	15250	1.23809523809524
chr19	42363175	42374700	8	8550	1.05
chr19	56181625	56191575	8	6925	0.962962962962963
chr2	11528525	11535925	8	4650	1.31818181818182
chr2	36676300	36691025	8	13150	0.285714285714286
chr2	64860075	64883275	8	17400	0.614173228346457
chr2	85469575	85493725	8	17400	1.25
chr2	171669000	171681325	8	11475	0.176470588235294
chr2	207951425	207959450	8	6575	0.5
chr2	219146325	219158250	8	10000	0.888888888888889
chr20	17624150	17638275	8	9825	1.15107913669065
chr20	36532925	36548150	8	10275	1.24812030075188
chr20	43269925	43281925	8	9100	0.764044943820225
chr20	47398200	47417325	8	13875	1.44827586206897
chr22	17908650	17923500	8	12700	1.05128205128205
chr22	39913925	39931425	8	12900	0.881987577639752
chr22	40720575	40731075	8	7925	0.56140350877193
chr22	45897625	45914975	8	13050	0.805369127516778
chr22	50679700	50691100	8	7625	1.12820512820513
chr3	9237350	9247700	8	8125	1.37931034482759
chr3	49442925	49460850	8	10450	1.20338983050847
chr3	50185150	50210300	8	19675	1.02325581395349
chr3	52307625	52317725	8	6500	1.24137931034483
chr3	72487275	72497950	8	6625	1.31818181818182
chr3	112344900	112367175	8	18175	1.43820224719101
chr3	155458925	155470475	8	7975	0.849056603773585
chr4	2860100	2872525	8	9900	0.679245283018868
chr4	5886750	5895400	8	6350	1
chr4	54957200	54970950	8	11175	0.580645161290323
chr4	99575000	99585200	8	8000	0.530386740331492
chr4	109029025	109040875	8	8450	1.02
chr4	134066925	134078100	8	9725	0.857142857142857
chr5	16855200	16868950	8	9550	1.31034482758621
chr5	50672625	50687350	8	10500	1.44186046511628
chr5	124064850	124080650	8	13300	1.28089887640449
chr5	141249775	141263600	8	11450	0.814814814814815
chr5	150157325	150164050	8	5125	0.842105263157895
chr5	170734350	170744075	8	6475	1.27586206896552
chr6	7725750	7732850	8	5100	0.972972972972973
chr6	30845050	30858250	8	9875	1.1875
chr7	552625	562675	8	7850	0.833333333333333
chr7	1491300	1502125	8	7875	0.689075630252101
chr7	6415225	6427850	8	8350	1.40845070422535
chr7	55253150	55261425	8	6625	1.21739130434783
chr7	107571950	107581325	8	7575	0.847826086956522
chr7	111768950	111779325	8	6775	1.30827067669173
chr7	139331400	139346350	8	8300	1.44086021505376
chr7	150773650	150788850	8	11150	1.07936507936508
chr8	25896900	25909675	8	10700	0.893617021276596
chr8	28908825	28914575	8	4525	0.566037735849057
chr8	144501975	144514350	8	7975	0.970059880239521
chr8	146011725	146026850	8	10300	1.37837837837838
chr9	79626750	79638325	8	8250	1.14285714285714
chr9	95854025	95862050	8	5850	1.25925925925926
chr9	96710875	96723100	8	8325	1.4639175257732
chr9	115307400	115315300	8	6075	1.08695652173913
chr9	116915825	116944325	8	19950	1.2741935483871
chr9	124121975	124133075	8	6925	1.16666666666667
chr9	126767100	126776225	8	7325	0.425531914893617
chr9	140189250	140202975	8	10975	0.929577464788732
chr1	23914550	23928100	7	10075	0.686746987951807
chr1	43823500	43834950	7	8600	0.914893617021277
chr1	91480150	91486800	7	5275	0.774193548387097
chr1	110878500	110893800	7	12150	0.755980861244019
chr1	145469600	145480450	7	8700	0.903225806451613
chr1	156215050	156222550	7	6400	0.608695652173913
chr1	157080500	157087775	7	5600	0.633333333333333
chr1	159906000	159916500	7	7925	1.14563106796116
chr1	167686075	167696950	7	8425	0.666666666666667
chr1	205405250	205427225	7	19525	0.276150627615063
chr1	208397800	208419175	7	17050	0.685121107266436
chr1	229157925	229168650	7	7200	0.867924528301887
chr10	30013625	30026600	7	10150	0.507462686567164
chr10	30470550	30478475	7	6400	0.434782608695652
chr10	35681550	35690350	7	7675	0.411764705882353
chr10	74074775	74100625	7	17625	1.09219858156028
chr10	79679125	79687800	7	6800	0.666666666666667
chr10	79794300	79803725	7	8400	0.543478260869565
chr10	102496850	102509475	7	9925	0.631578947368421
chr10	114884500	114900550	7	13200	0.986666666666667
chr10	126829875	126851725	7	16800	0.646900269541779
chr11	27716950	27723725	7	5350	0.816326530612245
chr11	57539700	57560825	7	14925	0.827586206896552
chr11	61477275	61487425	7	7175	0.879310344827586
chr11	65207775	65214425	7	5375	0.5
chr11	69513950	69521325	7	6025	0.78125
chr11	75036675	75064200	7	23375	1.03184713375796
chr11	114028450	114044475	7	13875	0.544378698224852
chr12	51781425	51788450	7	5475	0.487179487179487
chr12	53772100	53784875	7	8575	0.867924528301887
chr12	53885800	53897075	7	8450	0.605504587155963
chr12	93767650	93777875	7	6700	0.910112359550562
chr12	120658600	120683375	7	18800	1.14838709677419
chr12	123370675	123381025	7	8775	0.756756756756757
chr13	22242700	22250150	7	6300	0.740740740740741
chr13	24200750	24209000	7	5950	0.976744186046512
chr13	111860900	111869150	7	6825	0.4375
chr14	75075875	75088150	7	8025	1.14594594594595
chr14	85995825	86004675	7	6575	1.04
chr15	37169875	37181675	7	10075	0.656716417910448
chr15	37394500	37404075	7	6675	1.04
chr15	65701350	65716400	7	11700	0.947368421052632
chr16	4418875	4430825	7	10275	0.430379746835443
chr16	53112850	53128450	7	9875	1.13475177304965
chr16	57504200	57521775	7	14250	0.334519572953737
chr16	58054825	58063950	7	6900	0.581196581196581
chr17	2074825	2086175	7	10075	0.695652173913043
chr17	7754575	7762850	7	6625	0.682926829268293
chr17	38217325	38233325	7	14375	0.444444444444444
chr17	44227575	44238200	7	8400	0.471544715447154
chr17	57913675	57925325	7	9050	0.881578947368421
chr17	58460800	58470950	7	7600	1.11827956989247
chr17	70111825	70124400	7	11075	0.59375
chr17	73675500	73697325	7	15650	0.903225806451613
chr17	75116900	75122900	7	4425	0.747474747474748
chr17	79815350	79831100	7	11675	0.777777777777778
chr19	950425	963425	7	10225	1.08333333333333
chr19	2087775	2098025	7	6550	1.14285714285714
chr19	3975775	3988375	7	9400	1.10144927536232
chr19	40779925	40793025	7	9375	0.978260869565217
chr19	41303450	41320225	7	12800	1
chr19	45593150	45608450	7	13350	0.818181818181818
chr19	55879825	55890675	7	8250	0.536231884057971
chr2	85382800	85392825	7	7375	1.0952380952381
chr2	85655300	85666250	7	9400	0.551020408163265
chr2	127412475	127424625	7	9375	0.844444444444444
chr2	177021725	177030575	7	6400	0.780487804878049
chr2	216294325	216304225	7	6600	0.82051282051282
chr2	219757150	219763400	7	5100	0.723404255319149
chr2	235399450	235406925	7	5625	0.947368421052632
chr2	242248900	242261675	7	9700	0.885906040268456
chr20	4137775	4154050	7	10725	1.08
chr20	30942375	30952750	7	6975	0.83969465648855
chr20	37351300	37360300	7	6825	1.04109589041096
chr20	39673100	39687825	7	11400	0.944
chr20	55963950	55976350	7	9875	0.449438202247191
chr20	61804575	61811475	7	5925	0.30952380952381
chr21	36179400	36192650	7	9575	1.02439024390244
chr22	19273075	19280400	7	5450	0.64
chr22	28270850	28284900	7	10450	0.666666666666667
chr22	38027125	38037400	7	8625	0.452554744525547
chr22	39704325	39716900	7	10425	0.75
chr22	45550150	45563075	7	9525	0.924528301886792
chr22	46481300	46485675	7	3350	0.666666666666667
chr3	8530750	8549350	7	14850	0.923766816143498
chr3	8718600	8723825	7	4500	0.8
chr3	12697575	12704450	7	5175	1.14666666666667
chr3	25465075	25475825	7	9125	0.495238095238095
chr3	46913500	46926625	7	8650	0.975609756097561
chr3	69127600	69145575	7	15275	0.69047619047619
chr3	140786475	140815075	7	24375	0.784
chr3	152015825	152027650	7	8800	0.743801652892562
chr3	193847150	193860800	7	11900	0.926829268292683
chr4	1002525	1014175	7	8100	1.12621359223301
chr4	2794100	2815225	7	14425	1.01149425287356
chr4	4853775	4874825	7	19500	0.140127388535032
chr4	7818250	7832175	7	9300	0.912
chr4	102198725	102207525	7	5375	1.1304347826087
chr4	122608725	122619800	7	8975	1.05050505050505
chr4	140999275	141021725	7	19100	0.534883720930233
chr4	144272325	144284550	7	8075	0.810810810810811
chr4	159077500	159087825	7	7725	0.755555555555556
chr4	183474850	183482275	7	6200	0.444444444444444
chr5	3116475	3124800	7	6825	0.653846153846154
chr5	79540800	79553950	7	8875	1.15789473684211
chr5	92930425	92935800	7	3875	1.03571428571429
chr5	134363050	134370875	7	4725	1.05882352941176
chr5	153570625	153579525	7	6500	0.8
chr5	180224550	180239075	7	10225	0.784313725490196
chr6	7140600	7153100	7	7700	0.848484848484849
chr6	42011550	42019375	7	5150	1.11864406779661
chr6	43087925	43094850	7	5350	1
chr6	44628900	44636450	7	6325	0.816326530612245
chr6	52400925	52412825	7	7775	1.03896103896104
chr7	2650350	2663975	7	9700	1.04285714285714
chr7	2669825	2686550	7	13825	0.761904761904762
chr7	30503525	30519300	7	10325	0.905829596412556
chr7	73440900	73449050	7	6550	0.862068965517241
chr7	83771925	83779375	7	6650	0.647058823529412
chr7	100760200	100772250	7	10450	0.409090909090909
chr7	128466700	128477075	7	9025	0.588235294117647
chr7	137084125	137089825	7	4750	0.8
chr7	156791925	156798025	7	3925	1.15942028985507
chr8	27522350	27533950	7	7850	1.13513513513514
chr8	28346925	28355775	7	6800	0.793103448275862
chr8	145741750	145755850	7	10100	1.00952380952381
chr9	84433450	84442625	7	6425	0.907563025210084
chr9	124496700	124519275	7	19575	0.455882352941176
chr9	130296775	130309550	7	10875	0.4
chr9	133810625	133816900	7	4525	0.967741935483871
chr9	134543000	134558975	7	13725	0.363636363636364
chr9	139682350	139696175	7	11400	0.396946564885496
chrX	10578150	10589125	7	7875	1.109375
chrX	39862075	39874750	7	10900	0.622950819672131
chrX	40023825	40035475	7	8750	0.894736842105263
chr1	7594050	7599850	6	4950	0.307692307692308
chr1	17336200	17343325	6	5950	0.526315789473684
chr1	26481175	26489150	6	6500	0.417582417582418
chr1	29208850	29215050	6	5275	0.451612903225806
chr1	31843600	31850325	6	5475	0.654545454545455
chr1	33796925	33817225	6	18075	0.451612903225806
chr1	36638050	36645275	6	6350	0.485714285714286
chr1	45264650	45279700	6	13425	0.857142857142857
chr1	63782275	63790400	6	5750	0.742857142857143
chr1	65035100	65042450	6	6325	0.685714285714286
chr1	82269250	82277850	6	7150	0.425531914893617
chr1	94781425	94794175	6	9725	0.839160839160839
chr1	95002825	95010850	6	6425	0.651685393258427
chr1	115293475	115301525	6	5350	0.833333333333333
chr1	117910425	117914625	6	3675	0.233333333333333
chr1	156861900	156873000	6	10075	0.85
chr1	160368275	160385500	6	14975	0.785714285714286
chr1	165319975	165326900	6	5250	0.541176470588235
chr1	178995975	179002275	6	5500	0.588235294117647
chr1	183773425	183787775	6	11150	0.563106796116505
chr1	223957300	223965325	6	5775	0.55
chr1	234734250	234758050	6	18600	0.439344262295082
chr1	244210025	244221200	6	8200	0.75
chr10	3312025	3315325	6	2700	0.411764705882353
chr10	11724850	11731325	6	5050	0.588235294117647
chr10	13744175	13761675	6	14950	0.662721893491124
chr10	33521975	33528050	6	5125	0.666666666666667
chr10	65274000	65283925	6	8025	0.764705882352941
chr10	75665175	75676975	6	10025	0.595419847328244
chr10	102981775	102990875	6	6825	0.806451612903226
chr10	114568375	114577925	6	8125	0.425531914893617
chr10	114712625	114727250	6	13200	0.353982300884956
chr10	121006200	121015925	6	7300	0.761467889908257
chr11	2708575	2725600	6	14550	0.709677419354839
chr11	3875125	3883375	6	6450	0.757281553398058
chr11	19787825	19803900	6	11300	0.812260536398467
chr11	27406425	27420425	6	13325	0.150684931506849
chr11	35636650	35645725	6	7450	0.75
chr11	43703275	43710325	6	5750	0.496240601503759
chr11	60679475	60687375	6	6275	0.563636363636364
chr11	62162200	62170550	6	6775	0.611111111111111
chr11	62605325	62610675	6	3975	0.857142857142857
chr11	64526450	64536725	6	8725	0.810810810810811
chr11	65148175	65160125	6	10875	0.693877551020408
chr11	65404300	65411600	6	5750	0.72
chr11	66382700	66390975	6	6000	0.8
chr11	72280075	72286650	6	4925	0.857142857142857
chr11	118777900	118801825	6	21075	0.770642201834862
chr12	6927025	6937475	6	8625	0.603174603174603
chr12	26274575	26280275	6	4100	0.75
chr12	42862400	42869450	6	5775	0.430769230769231
chr12	46775600	46786650	6	8825	0.461538461538462
chr12	49371200	49381400	6	8050	0.656084656084656
chr12	49730375	49742225	6	9350	0.806201550387597
chr12	52314300	52317850	6	2850	0.468085106382979
chr12	57911000	57919750	6	7125	0.447368421052632
chr12	109192250	109201675	6	7825	0.523809523809524
chr12	110382075	110390375	6	6450	0.857142857142857
chr13	29063600	29071025	6	6400	0.344827586206897
chr13	99127200	99139050	6	10500	0.192307692307692
chr13	110783900	110791400	6	5725	0.816326530612245
chr14	74216500	74230425	6	11175	0.574850299401198
chr15	65185075	65190850	6	5150	0.5625
chr15	74281400	74289700	6	6175	0.534653465346535
chr16	29814650	29837750	6	17650	0.573529411764706
chr16	73577550	73582300	6	4125	0.428571428571429
chr16	89983775	89993300	6	7850	0.389380530973451
chr17	1612700	1622025	6	6975	0.721311475409836
chr17	7252375	7259825	6	6100	0.434782608695652
chr17	13501275	13506475	6	4225	0.628571428571429
chr17	20073350	20078675	6	4525	0.666666666666667
chr17	21185250	21193450	6	6700	0.387096774193548
chr17	27940400	27950950	6	9725	0.416666666666667
chr17	43505675	43510825	6	3625	0.810126582278481
chr17	59232800	59239425	6	5400	0.545454545454545
chr17	61771525	61781100	6	7200	0.497041420118343
chr17	72422650	72432275	6	7000	0.8
chr17	73386125	73393725	6	5750	0.789473684210526
chr17	74257700	74273400	6	11350	0.751322751322751
chr17	77959475	77968275	6	7325	0.577777777777778
chr18	2978550	2985350	6	5350	0.8
chr18	22892925	22896900	6	3250	0.486486486486487
chr18	28821250	28827050	6	5050	0.608695652173913
chr18	56576725	56584625	6	5375	0.827586206896552
chr19	1025875	1031125	6	4025	0.602739726027397
chr19	4967925	4979550	6	8550	0.691489361702128
chr19	13047475	13059275	6	9750	0.6
chr19	30015425	30021750	6	5350	0.8
chr19	31837575	31848125	6	7750	0.840425531914894
chr19	35629200	35635875	6	5675	0.509803921568627
chr19	42779425	42791375	6	9500	0.4
chr19	47742075	47748200	6	4500	0.714285714285714
chr19	55894525	55905000	6	8100	0.793650793650794
chr2	16078325	16085900	6	5600	0.6
chr2	39630400	39646125	6	11325	0.571428571428571
chr2	44769825	44777075	6	5650	0.612903225806452
chr2	48754550	48759975	6	4225	0.597402597402597
chr2	54706275	54711850	6	4750	0.7
chr2	64069925	64083275	6	10900	0.621621621621622
chr2	68989475	68998975	6	6950	0.635071090047393
chr2	85238325	85245775	6	5325	0.836734693877551
chr2	109549300	109553650	6	3275	0.857142857142857
chr2	121100700	121106850	6	4825	0.788461538461538
chr2	129058200	129069000	6	8200	0.662337662337662
chr2	178029025	178037775	6	7650	0.444444444444444
chr2	192540250	192548225	6	6350	0.601503759398496
chr2	219583950	219588575	6	3950	0.388888888888889
chr2	222432000	222439750	6	5975	0.780487804878049
chr2	236401375	236415900	6	12025	0.657342657342657
chr20	20343050	20348450	6	3675	0.761904761904762
chr20	52195050	52207525	6	11250	0.471337579617834
chr20	55499100	55505300	6	5175	0.8
chr20	60088750	60091900	6	2575	0.375
chr20	61422625	61429725	6	5275	0.840579710144927
chr21	44084925	44098750	6	11075	0.339130434782609
chr22	18401350	18408425	6	5875	0.782608695652174
chr22	22411200	22414300	6	2400	0.6
chr22	24104775	24111975	6	5650	0.816326530612245
chr22	29701925	29712125	6	8300	0.416666666666667
chr22	34243900	34251050	6	5325	0.712328767123288
chr22	38134800	38150125	6	13650	0.278787878787879
chr22	38198000	38205525	6	6000	0.651162790697674
chr22	41679575	41687425	6	5825	0.833333333333333
chr22	50729975	50748250	6	13950	0.851612903225806
chr3	5017750	5030900	6	10600	0.694214876033058
chr3	15671525	15678750	6	6350	0.225
chr3	30590450	30594150	6	3200	0.666666666666667
chr3	38496225	38502975	6	4900	0.688524590163934
chr3	39179825	39197925	6	14650	0.592178770949721
chr3	55514400	55524650	6	8575	0.783505154639175
chr3	58611375	58615950	6	3450	0.827586206896552
chr3	61718950	61721600	6	1775	0.695652173913043
chr3	122692600	122709050	6	13425	0.663316582914573
chr3	170076525	170083325	6	5600	0.619718309859155
chr3	193529150	193535900	6	5350	0.694444444444444
chr4	6846700	6850100	6	2725	0.571428571428571
chr4	13540600	13551325	6	7800	0.535714285714286
chr4	38666825	38680525	6	12650	0.239700374531835
chr4	40627575	40633625	6	4475	0.857142857142857
chr4	83701825	83711750	6	6750	0.722513089005236
chr4	96465375	96472975	6	6050	0.840579710144927
chr4	125552350	125558700	6	4900	0.857142857142857
chr4	140774275	140780400	6	4075	0.851063829787234
chr4	143322175	143330150	6	6800	0.604651162790698
chr4	166249425	166258025	6	6825	0.436781609195402
chr5	14413250	14419300	6	5175	0.551724137931034
chr5	74634125	74638600	6	3525	0.782608695652174
chr5	114874775	114879275	6	3650	0.486486486486487
chr5	146816400	146819250	6	2500	0.3125
chr5	146828200	146836125	6	6225	0.807692307692308
chr5	149515575	149527175	6	10025	0.565217391304348
chr5	151051100	151067225	6	12125	0.75
chr5	154147250	154155550	6	5425	0.699300699300699
chr5	172067300	172071100	6	2700	0.774193548387097
chr6	3247475	3252300	6	3425	0.782608695652174
chr6	7109925	7116225	6	4850	0.560606060606061
chr6	28739750	28743700	6	3025	0.714285714285714
chr6	41604375	41614225	6	8575	0.34965034965035
chr6	50787075	50791625	6	3375	0.838709677419355
chr6	99289500	99294125	6	4100	0.451612903225806
chr6	107921000	107928375	6	5600	0.791666666666667
chr6	149652675	149658300	6	4500	0.522727272727273
chr6	153297825	153303525	6	4400	0.72463768115942
chr6	170594925	170607200	6	10825	0.826086956521739
chr7	2796400	2804550	6	6950	0.436781609195402
chr7	35292925	35302150	6	7275	0.654205607476635
chr7	55618900	55626475	6	6275	0.666666666666667
chr7	74069550	74079275	6	7450	0.725
chr7	128043825	128050925	6	5650	0.577319587628866
chr7	143075275	143090325	6	12625	0.461538461538462
chr7	150805225	150814275	6	6225	0.763636363636364
chr7	155596150	155605175	6	8250	0.256880733944954
chr8	22223475	22228725	6	4050	0.542857142857143
chr8	28369025	28376425	6	6575	0.352941176470588
chr8	70374475	70381875	6	6475	0.5625
chr8	82750675	82753875	6	2225	0.642857142857143
chr8	95956450	95965975	6	7225	0.8125
chr8	123828975	123833825	6	3925	0.488888888888889
chr8	126012400	126016475	6	3200	0.697674418604651
chr8	129335025	129339525	6	3175	0.702702702702703
chr8	134576875	134588525	6	9300	0.37037037037037
chr8	142248500	142253075	6	4025	0.588235294117647
chr8	144097375	144108800	6	9725	0.594594594594595
chr9	34985600	34997925	6	10300	0.433333333333333
chr9	35656700	35665800	6	6750	0.732673267326733
chr9	74970425	74981700	6	7975	0.778325123152709
chr9	80635425	80644975	6	7200	0.581560283687943
chr9	97626125	97637425	6	9125	0.657142857142857
chr9	98253600	98268075	6	12900	0.512820512820513
chr9	127513350	127534425	6	16775	0.374501992031873
chr9	128274075	128280225	6	4625	0.794871794871795
chr9	129890775	129898075	6	5875	0.64
chr9	130280650	130292600	6	9975	0.494117647058824
chr9	131166625	131174800	6	5850	0.838095238095238
chr9	134267975	134285950	6	15075	0.606060606060606
chr9	135455200	135463025	6	5475	0.698795180722892
chr9	138893025	138904825	6	10275	0.696629213483146
chrX	13952250	13959625	6	5175	0.766917293233083
chrX	68368825	68375775	6	4825	0.692307692307692
chrX	117667475	117671725	6	3425	0.368421052631579
chrX	131543550	131547550	6	3300	0.424242424242424
chr1	1364925	1373875	5	8350	0.142857142857143
chr1	16081950	16089450	5	5975	0.446808510638298
chr1	20806475	20811775	5	4525	0.296296296296296
chr1	29606750	29611150	5	3725	0.313725490196078
chr1	31373900	31383600	5	7875	0.434210526315789
chr1	38460675	38472350	5	10450	0.196825396825397
chr1	40357125	40368500	5	10100	0.225563909774436
chr1	48378100	48380725	5	2225	0.32
chr1	54951150	54957350	5	4725	0.505494505494505
chr1	65639675	65644525	5	3775	0.513513513513513
chr1	70032600	70036475	5	3400	0.418604651162791
chr1	110158650	110168825	5	8750	0.415094339622642
chr1	147010050	147018475	5	6925	0.474820143884892
chr1	155210225	155215625	5	4100	0.448979591836735
chr1	156629150	156648300	5	18725	0.246153846153846
chr1	160917125	160920075	5	2625	0.3125
chr1	165820225	165828125	5	6800	0.482758620689655
chr1	182268400	182271800	5	3025	0.476190476190476
chr1	203113650	203125275	5	10400	0.247933884297521
chr1	204056375	204066350	5	8250	0.41025641025641
chr1	217307400	217314650	5	6375	0.254545454545455
chr1	221881325	221893675	5	10775	0.311926605504587
chr1	246227925	246231375	5	3175	0.133333333333333
chr10	80561250	80568700	5	6350	0.5
chr10	82167375	82178700	5	10175	0.313725490196078
chr10	86087275	86097925	5	8025	0.537634408602151
chr10	106012125	106022100	5	8700	0.308571428571429
chr10	116389700	116395600	5	5600	0.125
chr11	704650	711225	5	5550	0.365384615384615
chr11	2168575	2173325	5	4375	0.206896551724138
chr11	6622975	6635000	5	9050	0.485981308411215
chr11	7592425	7602725	5	9650	0.19047619047619
chr11	32454600	32461250	5	5825	0.365591397849462
chr11	57404175	57418625	5	12950	0.50561797752809
chr11	62618825	62631675	5	10850	0.374331550802139
chr11	62646525	62658975	5	10675	0.452631578947368
chr11	63681450	63689050	5	6825	0.19047619047619
chr11	68605325	68612025	5	5925	0.336283185840708
chr11	75263800	75279675	5	13400	0.33003300330033
chr11	86449800	86459800	5	8025	0.336734693877551
chr11	86510200	86530375	5	17675	0.382165605095541
chr11	113060250	113064775	5	3750	0.457831325301205
chr11	113946575	113954475	5	7125	0.438356164383562
chr11	117738850	117749200	5	8775	0.382978723404255
chr11	133814700	133826250	5	9625	0.379487179487179
chr12	13896250	13899700	5	3200	0.193548387096774
chr12	14542950	14549300	5	5400	0.494623655913978
chr12	16756850	16763150	5	5600	0.256410256410256
chr12	25051975	25060050	5	6175	0.526946107784431
chr12	46653500	46665100	5	10425	0.245614035087719
chr12	51316025	51323225	5	6200	0.325581395348837
chr12	52672350	52675400	5	2650	0.272727272727273
chr12	53436175	53448750	5	11600	0.184210526315789
chr12	53459975	53466975	5	5825	0.456140350877193
chr12	57024200	57031875	5	6650	0.229885057471264
chr12	58128800	58133925	5	4375	0.512820512820513
chr12	96627600	96634800	5	5925	0.428571428571429
chr12	97949350	97956200	5	5375	0.52
chr12	121125600	121132425	5	6175	0.297872340425532
chr13	53419475	53427050	5	7175	0.0888888888888889
chr13	58203175	58209375	5	5150	0.369565217391304
chr13	100372600	100379900	5	6050	0.355555555555556
chr13	110913550	110920050	5	5350	0.543689320388349
chr13	111558625	111566050	5	6525	0.354430379746835
chr14	21730525	21735850	5	4675	0.326530612244898
chr14	21991050	21997500	5	5400	0.544
chr14	24801200	24805225	5	3475	0.478260869565217
chr14	75918425	75924700	5	5475	0.295081967213115
chr14	101295650	101299450	5	3175	0.272727272727273
chr15	37196050	37200725	5	3700	0.393939393939394
chr15	40571450	40579050	5	6050	0.423076923076923
chr15	53095450	53098700	5	2825	0.315789473684211
chr15	56026150	56034575	5	7625	0.232558139534884
chr15	66762525	66769350	5	5775	0.392156862745098
chr15	69080150	69091275	5	10350	0.153846153846154
chr15	80764050	80766725	5	2400	0.230769230769231
chr16	115875	129800	5	12150	0.214689265536723
chr16	1381325	1386750	5	4850	0.27906976744186
chr16	2197800	2211850	5	12275	0.341463414634146
chr16	4661400	4669250	5	6300	0.483870967741935
chr16	30363275	30368750	5	4100	0.5
chr16	49561700	49567325	5	4900	0.287878787878788
chr16	61870600	61872750	5	1600	0.514285714285714
chr16	67273975	67284275	5	9050	0.30379746835443
chr16	67424925	67434075	5	7775	0.52
chr16	78638975	78643800	5	4150	0.4
chr17	27071900	27078200	5	5525	0.307692307692308
chr17	27910925	27925275	5	12025	0.307692307692308
chr17	29885350	29895525	5	7900	0.377682403433476
chr17	30615150	30617775	5	2325	0.195121951219512
chr17	30678675	30684150	5	4800	0.357142857142857
chr17	37857225	37862725	5	5025	0.328358208955224
chr17	38332200	38337300	5	4075	0.44
chr17	40608500	40613075	5	4150	0.529411764705882
chr17	44888450	44899275	5	9950	0.282352941176471
chr17	46316600	46324725	5	7050	0.298507462686567
chr17	73028175	73033150	5	4375	0.481481481481481
chr17	74437000	74448650	5	9100	0.483091787439614
chr18	361325	367700	5	5925	0.212121212121212
chr18	18940750	18950275	5	7225	0.515151515151515
chr18	46147825	46150775	5	2400	0.545454545454545
chr18	74196875	74204875	5	6775	0.373626373626374
chr19	4367650	4381000	5	12375	0.171428571428571
chr19	5393475	5398275	5	4175	0.347826086956522
chr19	6232300	6245075	5	11150	0.36
chr19	14274925	14278625	5	2900	0.454545454545455
chr19	30714550	30721025	5	5150	0.548387096774194
chr19	41722375	41733200	5	9500	0.41025641025641
chr19	42925175	42928900	5	3100	0.352941176470588
chr19	48894925	48903950	5	7625	0.336842105263158
chr19	49841150	49844600	5	2825	0.526315789473684
chr19	51865575	51870675	5	4150	0.514285714285714
chr19	54480950	54485725	5	3900	0.516129032258065
chr19	54703875	54715425	5	9775	0.352941176470588
chr2	10259825	10266200	5	5425	0.347826086956522
chr2	45027525	45033450	5	4975	0.296296296296296
chr2	46555250	46566075	5	8825	0.546583850931677
chr2	96867200	96873550	5	5400	0.523809523809524
chr2	109231850	109240575	5	7325	0.323529411764706
chr2	121687575	121699375	5	10375	0.260869565217391
chr2	170155875	170159125	5	2625	0.5
chr2	171566925	171573075	5	5675	0.17910447761194
chr2	178103825	178111325	5	6575	0.196428571428571
chr2	188410175	188415800	5	4775	0.421052631578947
chr2	190149950	190153600	5	3225	0.292682926829268
chr2	208628000	208636350	5	7375	0.252525252525253
chr2	208832300	208836750	5	3325	0.48936170212766
chr2	216972175	216984400	5	10275	0.36144578313253
chr2	217362225	217369250	5	5475	0.51219512195122
chr2	227654025	227667325	5	11325	0.325581395348837
chr20	17936900	17954675	5	14150	0.52093023255814
chr20	30421450	30434500	5	10075	0.486301369863014
chr20	31363125	31369475	5	5500	0.435897435897436
chr20	35459625	35465750	5	5375	0.535714285714286
chr20	36150625	36157850	5	5800	0.433566433566434
chr20	39315025	39321225	5	5150	0.475247524752475
chr20	46201800	46206475	5	4025	0.307692307692308
chr20	50411950	50418100	5	5500	0.473684210526316
chr21	16793000	16797875	5	4175	0.444444444444444
chr21	40178950	40187000	5	7050	0.317460317460317
chr22	17737150	17751675	5	11375	0.535117056856187
chr22	31636025	31648200	5	10125	0.367231638418079
chr22	38070250	38074850	5	4125	0.230769230769231
chr22	38288225	38295550	5	6675	0.191304347826087
chr22	39625500	39641625	5	13975	0.36
chr22	46903300	46908100	5	4250	0.307692307692308
chr3	29322775	29328575	5	5375	0.305555555555556
chr3	41253525	41259225	5	4950	0.424242424242424
chr3	48591025	48603675	5	11675	0.236220472440945
chr3	49062850	49067725	5	3950	0.461538461538462
chr3	51420475	51435250	5	12225	0.45
chr3	52563850	52573650	5	7900	0.4
chr3	52865050	52870650	5	4900	0.307692307692308
chr3	57158250	57167000	5	7125	0.538461538461538
chr3	61932125	61940450	5	7400	0.315789473684211
chr3	62226200	62231475	5	4300	0.54
chr3	122798300	122810725	5	11025	0.423076923076923
chr3	123350525	123358600	5	6250	0.520833333333333
chr3	127136550	127147575	5	9250	0.329749103942652
chr3	137479200	137491125	5	11350	0.240740740740741
chr3	186899250	186905500	5	4650	0.515463917525773
chr3	187007800	187011975	5	3300	0.441860465116279
chr4	6986350	6995475	5	7175	0.52
chr4	10092200	10120900	5	26525	0.412903225806452
chr4	16030275	16039600	5	7650	0.490566037735849
chr4	16858550	16863375	5	4275	0.264705882352941
chr4	22484200	22490475	5	5175	0.518518518518518
chr4	38868525	38874950	5	4925	0.5
chr4	41751600	41754425	5	2275	0.5
chr4	53718200	53722025	5	3275	0.473684210526316
chr4	55091000	55101450	5	9725	0.336134453781513
chr4	56500025	56504600	5	4075	0.37037037037037
chr4	93224525	93227850	5	2825	0.292682926829268
chr4	114372775	114377000	5	3700	0.262295081967213
chr4	141657100	141665800	5	7350	0.422857142857143
chr4	148651325	148659425	5	6275	0.549450549450549
chr4	153598350	153603925	5	4900	0.55
chr4	155659575	155666100	5	5450	0.552631578947368
chr4	169765450	169772425	5	6100	0.218181818181818
chr5	1097125	1108375	5	9650	0.441860465116279
chr5	43301725	43315250	5	10850	0.540540540540541
chr5	52093375	52100550	5	5900	0.526315789473684
chr5	115898300	115907475	5	7600	0.405405405405405
chr5	123142700	123147875	5	4500	0.25
chr5	141692025	141708075	5	15050	0.244131455399061
chr5	156987950	156991825	5	3425	0.333333333333333
chr5	176879775	176885375	5	4400	0.545454545454545
chr6	3226275	3232825	5	5975	0.244444444444444
chr6	10411350	10421975	5	9875	0.175257731958763
chr6	10555100	10560375	5	4375	0.407407407407407
chr6	21747175	21754675	5	6075	0.468354430379747
chr6	30646575	30659650	5	11100	0.492146596858639
chr6	33745700	33759500	5	10500	0.497175141242938
chr6	42104000	42110850	5	5700	0.389380530973451
chr6	52376150	52380450	5	3525	0.507462686567164
chr6	74224950	74232325	5	6250	0.362068965517241
chr6	100676325	100678850	5	1900	0.488888888888889
chr6	106038975	106044750	5	4550	0.5
chr6	112523925	112527475	5	2875	0.5
chr6	127802875	127805900	5	2325	0.511627906976744
chr6	149288300	149292100	5	3500	0.15
chr6	164361500	164367725	5	5075	0.41025641025641
chr7	2143050	2154150	5	9925	0.212328767123288
chr7	12751925	12760025	5	5825	0.55
chr7	28447625	28452200	5	3550	0.507462686567164
chr7	33800125	33802925	5	2400	0.324324324324324
chr7	36241775	36249225	5	5650	0.48
chr7	94138250	94145100	5	5575	0.442857142857143
chr7	97759825	97764900	5	3975	0.465753424657534
chr7	116161750	116168825	5	6275	0.244444444444444
chr7	128093625	128099950	5	5275	0.358490566037736
chr7	136987025	136991850	5	4000	0.454545454545455
chr7	143102200	143109050	5	5850	0.336134453781513
chr7	148030700	148042425	5	10975	0.128113879003559
chr8	838725	844325	5	4975	0.301369863013699
chr8	4849300	4852100	5	2325	0.27906976744186
chr8	10585950	10592425	5	5925	0.241379310344828
chr8	10656775	10660325	5	3150	0.21875
chr8	11469725	11476025	5	5975	0.272727272727273
chr8	11658350	11671725	5	11150	0.412556053811659
chr8	18704525	18713675	5	8325	0.253521126760563
chr8	60027575	60031150	5	3075	0.4
chr8	65487925	65494725	5	5600	0.473118279569892
chr8	99951525	99958600	5	6400	0.210526315789474
chr8	145633050	145640775	5	6175	0.491803278688525
chr9	2725050	2728675	5	2975	0.35
chr9	27469375	27473750	5	3425	0.454545454545455
chr9	29211625	29215325	5	3000	0.387096774193548
chr9	35109325	35117650	5	7150	0.375
chr9	36161150	36166975	5	5100	0.5
chr9	66455200	66458650	5	3150	0.303030303030303
chr9	71787825	71797525	5	7875	0.513274336283186
chr9	72635200	72637200	5	1600	0.466666666666667
chr9	74292600	74301250	5	7600	0.280701754385965
chr9	87425525	87429200	5	3000	0.390243902439024
chr9	94604925	94610750	5	4975	0.316666666666667
chr9	94658450	94666725	5	7375	0.411764705882353
chr9	95496975	95503525	5	5375	0.461538461538462
chr9	96353925	96355675	5	1425	0.461538461538462
chr9	97891650	97896000	5	3475	0.461538461538462
chr9	101931400	101936900	5	4825	0.530612244897959
chr9	128408525	128420500	5	10200	0.494845360824742
chr9	129097475	129102075	5	3700	0.484848484848485
chr9	130316300	130332950	5	13600	0.469565217391304
chr9	131143525	131157525	5	12625	0.444444444444444
chr9	131898725	131911025	5	11250	0.181818181818182
chr9	133535725	133542525	5	6300	0.324324324324324
chr9	133711575	133724000	5	11350	0.230769230769231
chr9	135057150	135063525	5	5425	0.549450549450549
chr9	136919975	136932275	5	11375	0.288888888888889
chr9	137580400	137583350	5	2400	0.464285714285714
chrX	9496300	9504275	5	6200	0.533333333333333
chrX	133308350	133316475	5	7425	0.269662921348315
chr1	3227975	3234250	4	5675	0.197802197802198
chr1	15480725	15485600	4	4475	0.16551724137931
chr1	19050175	19052550	4	2100	0.2
chr1	22437750	22443200	4	4775	0.25
chr1	27109050	27116225	4	6400	0.230769230769231
chr1	33823450	33833975	4	9700	0.143302180685358
chr1	64384100	64388650	4	4175	0.177777777777778
chr1	66813600	66824000	4	9850	0.101818181818182
chr1	90369000	90379125	4	9475	0.101449275362319
chr1	91388200	91393200	4	4750	0.137931034482759
chr1	94279325	94284150	4	4150	0.233576642335766
chr1	111755075	111759225	4	3775	0.227848101265823
chr1	114693500	114697800	4	3975	0.131147540983607
chr1	144925000	144934400	4	8200	0.25
chr1	151809725	151814300	4	4125	0.143884892086331
chr1	160185775	160190650	4	4425	0.24
chr1	161273875	161277425	4	3175	0.158730158730159
chr1	166912975	166922925	4	9550	0.188976377952756
chr1	170628725	170639125	4	9500	0.141342756183746
chr1	183838400	183842800	4	4075	0.173913043478261
chr1	201343500	201347900	4	4175	0.176470588235294
chr1	218646750	218650675	4	3700	0.114285714285714
chr1	221049450	221058600	4	8475	0.22360248447205
chr1	223179900	223185625	4	4975	0.24113475177305
chr1	232643425	232647275	4	3575	0.130434782608696
chr10	566050	568650	4	2350	0.169014084507042
chr10	3131350	3139900	4	7825	0.181818181818182
chr10	3845175	3854500	4	8450	0.247933884297521
chr10	7448325	7452250	4	3650	0.214285714285714
chr10	21578150	21584325	4	5700	0.207792207792208
chr10	51037650	51042275	4	4350	0.272727272727273
chr10	53971850	53974175	4	2125	0.153846153846154
chr10	63851975	63856175	4	3725	0.272727272727273
chr10	64965650	64970925	4	4975	0.161290322580645
chr10	71331025	71335075	4	3500	0.239316239316239
chr10	73531850	73534325	4	2175	0.242424242424242
chr10	77300300	77303975	4	3475	0.2
chr10	79623325	79629050	4	5025	0.234042553191489
chr10	86053125	86057175	4	3800	0.24
chr10	98209525	98211575	4	1850	0.222222222222222
chr10	119302750	119307875	4	4725	0.148148148148148
chr10	121543950	121547775	4	3525	0.193548387096774
chr10	127670775	127673800	4	2675	0.227272727272727
chr11	2407200	2412875	4	5325	0.144578313253012
chr11	9249825	9254600	4	4000	0.280701754385965
chr11	14362150	14364775	4	2475	0.111111111111111
chr11	27368175	27373100	4	4525	0.153846153846154
chr11	63971500	63977150	4	4925	0.209876543209877
chr11	65879100	65889425	4	9025	0.257425742574257
chr11	68234500	68239350	4	4150	0.23021582733813
chr11	70400625	70402400	4	1500	0.256410256410256
chr11	72342575	72346200	4	3325	0.28
chr11	76791675	76794525	4	2575	0.177215189873418
chr11	78089750	78093400	4	3325	0.23728813559322
chr11	85957100	85961550	4	4025	0.193548387096774
chr11	86649050	86653475	4	3950	0.262626262626263
chr11	92805000	92807775	4	2425	0.235294117647059
chr11	94878975	94885300	4	5925	0.0975609756097561
chr11	119204475	119212500	4	7175	0.214285714285714
chr11	125968200	125977150	4	7750	0.25
chr12	31725275	31728750	4	3075	0.230769230769231
chr12	53805625	53810525	4	4450	0.16
chr12	57522650	57530750	4	7425	0.184971098265896
chr12	58225375	58238975	4	13000	0.0895522388059701
chr12	66283350	66294575	4	10325	0.206896551724138
chr12	76473450	76477425	4	3625	0.204081632653061
chr12	105724975	105729650	4	4275	0.210526315789474
chr13	24612375	24615575	4	2875	0.207792207792208
chr13	36870975	36874225	4	2825	0.27027027027027
chr13	39377350	39379500	4	1975	0.230769230769231
chr13	95198000	95199225	4	1075	0.19047619047619
chr13	97906800	97913700	4	6675	0.123076923076923
chr13	107031225	107034250	4	2750	0.181818181818182
chr14	23536850	23540150	4	2925	0.181818181818182
chr14	25477525	25480050	4	2275	0.235294117647059
chr14	36002300	36005175	4	2600	0.235294117647059
chr14	50465675	50470775	4	4675	0.191780821917808
chr14	59100700	59104275	4	3250	0.222222222222222
chr14	62230000	62233225	4	2775	0.276923076923077
chr14	64972500	64976175	4	3275	0.232558139534884
chr14	68726350	68730050	4	3275	0.2
chr14	77383350	77391700	4	7700	0.150627615062762
chr14	81777275	81782950	4	5050	0.222222222222222
chr15	28339725	28345025	4	4450	0.275862068965517
chr15	31595150	31601325	4	5925	0.119402985074627
chr15	38546850	38550300	4	3025	0.264705882352941
chr15	41849975	41861600	4	10375	0.218181818181818
chr15	42232325	42239725	4	6675	0.25531914893617
chr15	53075400	53084375	4	8350	0.145454545454545
chr15	62744000	62749900	4	5575	0.188679245283019
chr15	69104525	69109825	4	4950	0.0970873786407767
chr15	69408625	69412725	4	3725	0.228571428571429
chr15	78613600	78617975	4	4175	0.0923076923076923
chr15	85359875	85366300	4	5500	0.205128205128205
chr15	86159050	86168075	4	8175	0.192592592592593
chr15	89451850	89457275	4	4750	0.28169014084507
chr15	91103500	91106275	4	2475	0.24
chr16	2550950	2553175	4	2050	0.148148148148148
chr16	3920675	3929450	4	7575	0.227758007117438
chr16	14727650	14731400	4	3425	0.269230769230769
chr16	49877400	49878850	4	1250	0.25
chr16	51176500	51183000	4	6250	0.0930232558139535
chr16	65102100	65106375	4	3925	0.214285714285714
chr16	84169725	84173550	4	3300	0.280701754385965
chr16	85342350	85348550	4	5825	0.269230769230769
chr16	86527700	86530925	4	2900	0.230769230769231
chr17	7338775	7345250	4	6150	0.0869565217391304
chr17	18218950	18224150	4	4550	0.236842105263158
chr17	19994675	19996800	4	1900	0.277777777777778
chr17	26369400	26375675	4	5825	0.225352112676056
chr17	36827525	36831750	4	3625	0.26865671641791
chr17	37821550	37825250	4	3275	0.25
chr17	40175525	40181100	4	5050	0.213740458015267
chr17	54671575	54676950	4	4850	0.242424242424242
chr17	62771975	62778550	4	6250	0.0845070422535211
chr17	72111850	72115400	4	3300	0.226415094339623
chr17	73771350	73774825	4	3225	0.133333333333333
chr17	75141000	75145250	4	3925	0.189189189189189
chr18	904450	911900	4	6625	0.245614035087719
chr18	25737900	25743625	4	5000	0.277777777777778
chr18	43839600	43846000	4	6050	0.125
chr18	46302450	46310325	4	7150	0.223463687150838
chr18	59614300	59620825	4	5875	0.224719101123595
chr18	60384725	60391650	4	6725	0.0540540540540541
chr18	76742000	76746900	4	4575	0.179775280898876
chr18	77671025	77673450	4	2125	0.241379310344828
chr19	573175	577800	4	4300	0.133333333333333
chr19	2055525	2063025	4	6275	0.270833333333333
chr19	28914675	28918925	4	3900	0.236842105263158
chr19	45310900	45314100	4	2775	0.244897959183673
chr19	47597175	47603875	4	6275	0.189189189189189
chr19	48993800	48996450	4	2300	0.246153846153846
chr19	54972350	54976425	4	3550	0.236842105263158
chr19	55995125	56001375	4	5625	0.206060606060606
chr19	56616600	56626700	4	9275	0.267515923566879
chr2	2849825	2854175	4	4025	0.264705882352941
chr2	7569350	7572100	4	2475	0.144927536231884
chr2	11652700	11657625	4	4400	0.2
chr2	11882375	11891525	4	8400	0.206060606060606
chr2	16122050	16126875	4	4500	0.16
chr2	20647425	20652750	4	4925	0.137931034482759
chr2	25533175	25539000	4	5500	0.225
chr2	36711700	36717350	4	4900	0.253968253968254
chr2	66762000	66764900	4	2600	0.166666666666667
chr2	72369475	72375600	4	5775	0.10126582278481
chr2	107483775	107486625	4	2675	0.166666666666667
chr2	114648825	114655775	4	6050	0.25609756097561
chr2	164587500	164591300	4	3475	0.145454545454545
chr2	169516450	169519700	4	3000	0.193548387096774
chr2	171218100	171221750	4	3300	0.204081632653061
chr2	189380075	189384325	4	3575	0.25
chr2	228372575	228378900	4	5625	0.238095238095238
chr2	231729950	231737375	4	7100	0.133333333333333
chr2	238508525	238513000	4	3875	0.26865671641791
chr2	238886700	238889600	4	2550	0.273972602739726
chr20	1876150	1880425	4	3850	0.238095238095238
chr20	32951900	32955400	4	3075	0.258823529411765
chr20	46920475	46925925	4	4975	0.246153846153846
chr20	50060875	50066200	4	4650	0.210526315789474
chr21	16376775	16379550	4	2375	0.28125
chr21	35892950	35901125	4	7575	0.222222222222222
chr21	38119125	38126850	4	6650	0.211538461538462
chr22	19724900	19727225	4	2000	0.25531914893617
chr22	24895800	24898175	4	2050	0.208333333333333
chr22	28308200	28314675	4	5700	0.239316239316239
chr22	29545475	29550875	4	4775	0.25
chr22	31001275	31006250	4	4600	0.174757281553398
chr22	31685775	31689875	4	3575	0.186915887850467
chr22	36143125	36146350	4	2975	0.163934426229508
chr22	38428675	38432975	4	3675	0.283333333333333
chr22	40633250	40638200	4	4400	0.143790849673203
chr22	42759975	42766025	4	5400	0.275862068965517
chr22	46501500	46504125	4	2350	0.24
chr3	4573075	4576625	4	3225	0.181818181818182
chr3	8781625	8785275	4	3375	0.16
chr3	9271050	9274675	4	3450	0.0740740740740741
chr3	34296000	34299300	4	2925	0.23728813559322
chr3	37493975	37500600	4	6275	0.116129032258065
chr3	37944575	37951325	4	5700	0.207547169811321
chr3	45634400	45640475	4	5400	0.236111111111111
chr3	50661250	50666225	4	4650	0.206896551724138
chr3	57183775	57198925	4	13900	0.248803827751196
chr3	71149650	71154450	4	4225	0.256410256410256
chr3	71255825	71260100	4	3875	0.214285714285714
chr3	111803675	111807050	4	3100	0.149253731343284
chr3	115341800	115346800	4	4725	0.181818181818182
chr3	122671125	122672350	4	1050	0.25
chr3	128199875	128212650	4	12450	0.06
chr3	139249675	139260700	4	9550	0.276527331189711
chr3	149681250	149687050	4	5400	0.269230769230769
chr3	169375300	169387500	4	11050	0.202166064981949
chr3	181955250	181962550	4	6575	0.192
chr3	184049050	184057825	4	8025	0.129692832764505
chr3	187453100	187461050	4	7500	0.15929203539823
chr4	2592625	2601575	4	7925	0.233576642335766
chr4	3386400	3394100	4	7325	0.173913043478261
chr4	3485150	3489400	4	3700	0.275862068965517
chr4	30838325	30842625	4	3825	0.21978021978022
chr4	37245150	37247475	4	2000	0.262295081967213
chr4	52715275	52720175	4	4575	0.131868131868132
chr4	79698375	79703450	4	4925	0.129032258064516
chr4	87278825	87282575	4	3300	0.193548387096774
chr4	103263775	103267375	4	3350	0.235294117647059
chr4	110832975	110836100	4	2900	0.19047619047619
chr4	183003675	183007950	4	3825	0.16
chr4	184021125	184024025	4	2575	0.269230769230769
chr5	2752375	2758950	4	5725	0.212290502793296
chr5	88999975	89002025	4	1800	0.263157894736842
chr5	124392325	124395900	4	3175	0.230769230769231
chr5	148783900	148787575	4	3325	0.175
chr5	148897350	148900225	4	2675	0.2
chr5	159591750	159595025	4	2925	0.242424242424242
chr5	172285200	172288625	4	3000	0.259259259259259
chr5	172659375	172666425	4	6350	0.203703703703704
chr5	172750625	172757650	4	6525	0.151515151515152
chr6	1604250	1609850	4	5250	0.0930232558139535
chr6	2900525	2903625	4	2925	0.115384615384615
chr6	10382750	10386125	4	2850	0.25
chr6	22145575	22150625	4	4550	0.150375939849624
chr6	33712025	33717800	4	5225	0.156424581005587
chr6	41338400	41343825	4	5050	0.137404580152672
chr6	43459600	43465000	4	4850	0.218487394957983
chr6	75913675	75918725	4	4625	0.16
chr6	85471950	85475025	4	2650	0.242424242424242
chr6	109798575	109803700	4	4600	0.241935483870968
chr6	111197800	111205800	4	7200	0.220183486238532
chr6	119667300	119669825	4	2300	0.181818181818182
chr6	137813850	137819650	4	5300	0.159420289855072
chr6	138858900	138868425	4	9100	0.0617283950617284
chr6	140084650	140087600	4	2550	0.225352112676056
chr6	142694300	142700425	4	5550	0.148936170212766
chr6	144278025	144287775	4	9225	0.13953488372093
chr6	144650700	144653350	4	2275	0.275862068965517
chr6	166579325	166583450	4	3775	0.147058823529412
chr7	22176600	22183150	4	5625	0.222222222222222
chr7	33941825	33944825	4	2675	0.241379310344828
chr7	36316250	36323475	4	6800	0.133333333333333
chr7	48078200	48082125	4	3425	0.269662921348315
chr7	69119075	69122625	4	3300	0.153846153846154
chr7	94020525	94025700	4	4600	0.269230769230769
chr7	95470075	95473075	4	2600	0.229508196721311
chr7	100463175	100467075	4	3575	0.246153846153846
chr7	113722225	113728425	4	5650	0.246153846153846
chr7	117118675	117120625	4	1725	0.25
chr7	124896625	124899375	4	2425	0.228571428571429
chr7	127657175	127671025	4	12750	0.207207207207207
chr7	128380200	128384925	4	4300	0.2
chr7	128498775	128501375	4	2375	0.16
chr7	128896975	128900275	4	2975	0.2
chr7	137558425	137566175	4	6725	0.238095238095238
chr7	150939600	150950825	4	10325	0.167597765363128
chr8	11498100	11502200	4	3875	0.162162162162162
chr8	23153850	23156625	4	2550	0.161290322580645
chr8	41573600	41576550	4	2725	0.15625
chr8	64274800	64278900	4	3850	0.137931034482759
chr8	68867475	68872125	4	4225	0.260869565217391
chr8	77710850	77714950	4	3800	0.161616161616162
chr8	91648975	91656525	4	6875	0.230769230769231
chr8	95448050	95454175	4	5625	0.222222222222222
chr8	103816750	103824050	4	6325	0.24390243902439
chr8	131154350	131158050	4	3475	0.117647058823529
chr9	14532425	14535350	4	2675	0.135593220338983
chr9	16150500	16155275	4	4375	0.247422680412371
chr9	19100675	19102375	4	1475	0.277777777777778
chr9	71395500	71398950	4	3025	0.258064516129032
chr9	91790850	91796425	4	5225	0.128205128205128
chr9	95963425	95971025	4	6875	0.283582089552239
chr9	96935350	96938375	4	2750	0.136363636363636
chr9	109337700	109340725	4	2800	0.25
chr9	117261825	117267350	4	4875	0.192090395480226
chr9	118914100	118920700	4	5875	0.223776223776224
chr9	123635175	123638650	4	3125	0.233333333333333
chr9	134311075	134313600	4	2250	0.173913043478261
chr9	134531525	134535125	4	3250	0.146341463414634
chrX	332600	336400	4	3375	0.203389830508475
chrX	10556625	10560625	4	3500	0.226415094339623
chrX	106972075	106975925	4	3550	0.166666666666667
chr1	874025	880750	3	6525	0.06282722513089
chr1	6328750	6335050	3	6175	0.025974025974026
chr1	6549025	6552700	3	3500	0.0769230769230769
chr1	6658975	6662675	3	3575	0.0454545454545455
chr1	18434775	18438175	3	3275	0.0701754385964912
chr1	31288200	31293700	3	5300	0.0594059405940594
chr1	44299325	44302725	3	3275	0.06
chr1	94166375	94168775	3	2300	0.0597014925373134
chr1	110040050	110045500	3	5300	0.0779220779220779
chr1	144006800	144014200	3	7150	0.0579710144927536
chr1	149907775	149912800	3	4875	0.0740740740740741
chr1	153595575	153603100	3	7375	0.029126213592233
chr1	205278925	205290400	3	10875	0.0640394088669951
chr1	234791075	234795400	3	4200	0.0408163265306122
chr10	3867125	3874275	3	6975	0.0487804878048781
chr10	25005200	25011600	3	6200	0.0530973451327434
chr10	33618650	33623050	3	4275	0.0451127819548872
chr10	35749675	35755700	3	5825	0.0697674418604651
chr10	63751975	63754525	3	2450	0.0769230769230769
chr10	80116000	80120975	3	4725	0.0790960451977401
chr10	80722800	80726275	3	3350	0.0487804878048781
chr10	88713250	88720750	3	7400	0.0209424083769634
chr10	88725600	88732100	3	6375	0.0277777777777778
chr10	102585750	102590400	3	4450	0.0529801324503311
chr10	121411800	121419725	3	7650	0.0477815699658703
chr10	127863750	127866975	3	3125	0.0615384615384615
chr10	130335725	130342625	3	6625	0.0737327188940092
chr10	134328275	134334675	3	6175	0.0423728813559322
chr11	45042375	45044625	3	2150	0.0533333333333333
chr11	59379300	59382625	3	3200	0.0631578947368421
chr11	61320950	61323650	3	2600	0.0784313725490196
chr11	69248700	69254300	3	5450	0.0384615384615385
chr11	76365050	76369050	3	3750	0.078740157480315
chr11	110187800	110190575	3	2675	0.0714285714285714
chr11	119185275	119193275	3	7625	0.0682926829268293
chr11	124060125	124061925	3	1700	0.0784313725490196
chr12	277500	282425	3	4750	0.0689655172413793
chr12	2079350	2082575	3	3125	0.0625
chr12	13346250	13365150	3	18800	0.0149253731343284
chr12	52364200	52369300	3	5000	0.025974025974026
chr12	62998100	63000775	3	2550	0.0638297872340425
chr12	109058050	109062200	3	4000	0.0451127819548872
chr12	110152475	110159075	3	6400	0.0641711229946524
chr13	43627925	43633925	3	5750	0.0719424460431655
chr13	61331500	61334550	3	2950	0.0727272727272727
chr14	74206375	74214725	3	8200	0.0252365930599369
chr14	105142625	105150000	3	7100	0.0599250936329588
chr15	68890325	68894575	3	4100	0.0512820512820513
chr15	77833000	77836225	3	3125	0.051948051948052
chr15	77902725	77904625	3	1800	0.0769230769230769
chr15	84361500	84364875	3	3200	0.0707964601769911
chr16	2028775	2033900	3	4950	0.0628930817610063
chr17	32939550	32944050	3	4325	0.0709219858156028
chr17	33774050	33776900	3	2725	0.075
chr17	35288750	35300850	3	11500	0.0656716417910448
chr17	37807400	37811125	3	3550	0.0606060606060606
chr17	39928175	39934775	3	6375	0.074468085106383
chr17	48840100	48843750	3	3500	0.0625
chr17	70470950	70473800	3	2750	0.0526315789473684
chr17	70510800	70515850	3	4900	0.0533333333333333
chr17	74728550	74732050	3	3350	0.0661157024793388
chr18	53004500	53007675	3	3050	0.0638297872340425
chr19	6765650	6768100	3	2325	0.0740740740740741
chr19	46282075	46288750	3	6375	0.0633484162895928
chr2	64290250	64292775	3	2400	0.0714285714285714
chr2	200333350	200336325	3	2850	0.0759493670886076
chr2	205313775	205320000	3	6125	0.043956043956044
chr2	223132675	223138850	3	6025	0.0677966101694915
chr2	237568100	237571500	3	3200	0.0784313725490196
chr2	241899375	241902700	3	3225	0.0444444444444444
chr20	32597350	32601650	3	4100	0.0675675675675676
chr20	32988000	32990475	3	2375	0.0645161290322581
chr20	43964225	43977625	3	12800	0.0775510204081633
chr20	45901800	45907075	3	5050	0.0756756756756757
chr21	32902000	32905175	3	3050	0.0526315789473684
chr21	35498000	35506175	3	8025	0.0277777777777778
chr21	46185000	46189250	3	4025	0.08
chr22	25506125	25510050	3	3725	0.0709219858156028
chr22	27036550	27045425	3	8775	0.0209424083769634
chr22	40391150	40399750	3	8325	0.0476190476190476
chr22	46236475	46242850	3	6150	0.0521739130434783
chr3	2695175	2699225	3	3875	0.0567375886524823
chr3	9956125	9959800	3	3550	0.0606060606060606
chr3	43287775	43290025	3	2150	0.0563380281690141
chr3	48630950	48637775	3	6600	0.0549019607843137
chr3	64474500	64478375	3	3775	0.0493827160493827
chr3	112404425	112409375	3	4775	0.0578034682080925
chr3	126469275	126472800	3	3400	0.0674157303370786
chr3	129271225	129281075	3	9475	0.0549450549450549
chr3	138661750	138669750	3	7650	0.08
chr3	142605625	142608650	3	2900	0.0555555555555556
chr3	158428625	158432175	3	3375	0.0645161290322581
chr3	173629075	173633425	3	4125	0.073394495412844
chr4	3322100	3325175	3	2950	0.0714285714285714
chr4	6939200	6947175	3	7775	0.0461538461538462
chr4	7805650	7810675	3	4850	0.0546448087431694
chr4	79550150	79551825	3	1575	0.08
chr4	147558325	147561100	3	2675	0.0634920634920635
chr4	154849350	154851775	3	2325	0.0714285714285714
chr4	187764550	187767500	3	2825	0.0594059405940594
chr5	3100975	3106375	3	5175	0.0717948717948718
chr5	124254750	124259600	3	4725	0.0495867768595041
chr5	172293150	172300875	3	7550	0.0496894409937888
chr6	36564600	36569600	3	4825	0.0649350649350649
chr6	107613500	107615375	3	1775	0.0666666666666667
chr6	108930025	108931975	3	1850	0.0754716981132075
chr6	140298575	140305250	3	6500	0.0625
chr6	158181450	158186375	3	4750	0.0689655172413793
chr6	169652150	169655300	3	3025	0.0674157303370786
chr7	6437600	6440225	3	2500	0.0681818181818182
chr7	7246625	7249500	3	2775	0.0634920634920635
chr7	7831625	7835850	3	4100	0.0625
chr7	30950550	30957375	3	6575	0.0720720720720721
chr7	55152775	55155575	3	2675	0.0612244897959184
chr7	75594425	75599650	3	5050	0.053475935828877
chr7	91760300	91763100	3	2675	0.0731707317073171
chr7	100164575	100170500	3	5700	0.0595238095238095
chr7	107585725	107594925	3	9050	0.0231884057971014
chr7	129416900	129423350	3	6300	0.0349344978165939
chr7	149470850	149474125	3	3175	0.08
chr8	8406000	8409625	3	3525	0.0412371134020619
chr8	93062650	93065250	3	2500	0.0677966101694915
chr9	6565200	6568250	3	2925	0.0689655172413793
chr9	14343450	14351100	3	7325	0.0697674418604651
chr9	91927550	91931050	3	3325	0.0650406504065041
chr9	95522300	95526275	3	3850	0.05
chr9	96225900	96230125	3	4075	0.0583941605839416
chr9	109083825	109089025	3	4975	0.0769230769230769
chr9	134291900	134299500	3	7425	0.0353356890459364
