# Supplementary material for: Large organized chromatin lysine domains help distinguish primitive from differentiated cell populations
Source: Nat Commun. 2021 Jan 21;12:499. doi: 10.1038/s41467-020-20830-9 (PMC7820432; doi:10.1038/s41467-020-20830-9)
Supplement: Supplementary file 3 — Supplementary Software [file 41467_2020_20830_MOESM3_ESM.zip › E013-H3K4me3_LOCKS.bed]

chr11	65069525	65374550	50	82975	25.3714285714286
chr12	54332025	54718575	50	62300	35.2068965517241
chr16	1968550	2316325	50	61875	33.42
chr17	7579925	8219625	50	100925	32.5741626794258
chr19	980150	1263500	50	59650	26.3636363636364
chr19	11434925	12126025	50	60075	32.2095238095238
chr19	12383250	12959000	50	66100	34.7659574468085
chr19	18208600	18714625	50	65975	29.25
chr19	49117600	49631350	50	72275	33.02
chr19	57682850	58447125	50	79825	26.3423423423423
chr19	58566250	59086375	50	78200	18.2375
chr21	10774175	10831675	50	17100	8.35294117647059
chr6	25962300	26533975	50	106500	27.3584905660377
chr6	27419825	27842025	50	81450	25.5909090909091
chr6	28553175	28912425	50	65050	28.5454545454545
chr9	130587550	131145250	50	65175	37.6312849162011
chr19	55624525	56028950	48	56600	29.4166666666667
chr19	13841450	14260675	45	58400	25.25
chr1	154908275	155295775	44	90525	29.8529411764706
chr7	27134025	27291525	41	81075	19.0204081632653
chr16	3054375	3242825	38	44700	19.390625
chr17	46604100	46704350	38	53600	10.2142857142857
chr19	10303725	10768000	38	63025	23.1525423728814
chr10	42354950	42398725	37	20725	9.6551724137931
chr11	503300	863425	37	71225	23.9213483146067
chr17	79815625	80064650	37	49600	18.08
chr5	140697700	140904950	36	33900	18.0725388601036
chr11	62338675	62653500	35	77075	16.9904761904762
chr8	145513600	145755625	33	50175	15.7358490566038
chr12	49181025	49595800	32	57600	17.6543209876543
chr12	56319375	56755125	30	67175	16.2135922330097
chr17	7077400	7240325	29	44350	17.8103448275862
chr6	27094600	27301800	29	43575	15.1844660194175
chr14	23284350	23584725	28	45075	16.0136054421769
chr2	89831600	89879875	28	18150	16.8421052631579
chr11	63915975	64141100	27	48225	14.3880597014925
chr19	45872100	46032775	27	37775	12.8219178082192
chr22	36724525	36785275	25	25500	11.6071428571429
chr2	74601125	74783275	22	44850	12.4444444444444
chr1	27883525	27942175	21	21075	11.1896551724138
chr4	49634350	49660075	21	11175	6
chrX	39942450	40036775	21	37250	8.09411764705882
chrX	153595275	153719950	21	32875	7.96078431372549
chr3	50263675	50338075	20	21025	11.2962962962963
chr9	140050900	140176075	20	27800	10.1702127659574
chr17	36827525	37042075	18	44725	8.01136363636364
chr19	7922875	8009650	18	20225	8.84745762711864
chr1	156626600	156739350	17	36500	5.96891191709845
chr22	46422925	46548000	17	38525	9.76271186440678
chr5	180587300	180689675	17	36875	6.55855855855856
chr11	128366100	128403550	16	17525	6.96551724137931
chr14	24549975	24712925	16	30750	9.33333333333333
chr17	75416900	75474225	16	18200	8.83333333333333
chr19	42720150	42831225	16	32700	7.8019801980198
chr3	32836100	32892325	16	20750	3.43137254901961
chr7	150705475	150823550	16	28275	8.75324675324675
chr1	145381925	145526950	15	32675	7.9618320610687
chr12	120631050	120676275	15	13900	7.84732824427481
chr16	30345300	30457725	15	25725	7.16279069767442
chr4	174422050	174460325	15	12900	6.96428571428571
chr5	87955250	87989800	15	19850	2.24806201550388
chr1	2120650	2179850	14	18975	6.25165562913907
chr10	42798550	42815425	14	4400	7
chr16	67183650	67233900	14	18450	4.53846153846154
chr17	1926650	1962975	14	14350	5.28
chr2	239754125	239777625	14	18500	3.05263157894737
chr1	157948575	157991300	13	13250	7.6
chr12	56075100	56141425	13	23300	7.91964285714286
chr15	96863975	96911875	13	33050	7.2093023255814
chr16	73079975	73105600	13	16075	2.34042553191489
chr2	105458675	105490375	13	19875	4.5
chr2	176940350	176972775	13	10725	4.18666666666667
chr1	156044675	156100600	12	30650	5.15384615384615
chr10	103533275	103604300	12	18350	7.39076923076923
chr18	46448925	46487175	12	23600	4.52830188679245
chr19	39880425	39938975	12	24375	5.29347826086957
chr7	100797325	100826325	12	14250	4.23529411764706
chr9	34577175	34666700	12	20150	6.57758620689655
chr10	21782800	21825250	11	32225	4.04166666666667
chr10	101279625	101297675	11	7175	6.68571428571429
chr10	102745950	102827825	11	22900	5.96825396825397
chr12	133623725	133637100	11	5725	5.87096774193548
chr19	41100500	41130000	11	13075	5.85840707964602
chr19	47728975	47779275	11	17050	5.31395348837209
chr2	216281500	216302900	11	14450	6.51612903225806
chr6	10398700	10430425	11	17450	3.97402597402597
chr1	1281000	1297775	10	12950	2.71428571428571
chr11	2015675	2024150	10	7000	0.666666666666667
chr12	125389000	125425825	10	16000	5.08235294117647
chr14	61103900	61125475	10	15875	1.52857142857143
chr16	30064050	30108825	10	15050	5.8
chr19	39137775	39161100	10	13800	3.47727272727273
chr2	45155675	45182950	10	13250	3.14285714285714
chr2	119591500	119616800	10	13750	3.08196721311475
chr2	175190300	175209275	10	12400	4.48148148148148
chr3	50356950	50403350	10	20475	3.38333333333333
chr4	49147375	49158550	10	4275	5.11111111111111
chr5	92905825	92957850	10	22775	5.55963302752294
chr6	3155775	3170250	10	7925	4.60869565217391
chr6	31761800	31807150	10	18350	5.20408163265306
chr6	32115950	32165100	10	18325	3.77777777777778
chr6	33377125	33402075	10	16875	1.87596899224806
chr7	157476650	157486900	10	8575	1.30769230769231
chr8	72583925	72596525	10	7425	2.98039215686275
chr8	145007500	145066000	10	30125	3.6078431372549
chr9	130317500	130332425	10	10300	2.08333333333333
chr1	18956150	18973875	9	8700	3.63636363636364
chr1	91182075	91196600	9	8100	4.19672131147541
chr1	153928700	153965575	9	17850	2.56338028169014
chr1	181057050	181075325	9	11900	2.50746268656716
chr10	8085675	8106150	9	16450	1.17073170731707
chr10	22604425	22635100	9	13325	3.44705882352941
chr10	82212850	82228375	9	7525	4.25
chr11	62305825	62329825	9	15100	4.44444444444444
chr12	115102650	115138300	9	26500	2.72727272727273
chr16	717725	746025	9	11325	3.85321100917431
chr16	75277850	75300750	9	14350	4.14634146341463
chr17	38254400	38298150	9	15175	3.44479495268139
chr19	911600	941550	9	12875	3.98305084745763
chr2	151328700	151353175	9	11950	3.2952380952381
chr22	50679725	50710350	9	11900	4.08080808080808
chr3	128200900	128212000	9	9225	1.23809523809524
chr3	147106075	147142475	9	19450	2.875
chr6	99271500	99296450	9	19850	2.2
chr7	5594350	5638925	9	14825	5
chr7	20816375	20838975	9	13250	3.34782608695652
chr8	22406475	22448700	9	13900	3.94545454545455
chr9	135455175	135467950	9	10000	0.857142857142857
chr1	16466375	16489350	8	11900	2.625
chr1	27848200	27867275	8	7450	3.88157894736842
chr1	43415000	43429400	8	7600	4.57894736842105
chr10	43889850	43916850	8	12175	4.58823529411765
chr10	104387050	104410400	8	11725	3.48
chr10	131754550	131771275	8	12025	2.70588235294118
chr11	32448025	32460925	8	4875	3.40845070422535
chr11	66079125	66116150	8	16825	2.67248908296943
chr11	73000175	73036525	8	12000	3.7258064516129
chr11	118475750	118506525	8	13400	4.375
chr12	58119600	58177550	8	19050	4.41509433962264
chr12	114833575	114852700	8	17975	0.2
chr13	100617825	100650150	8	24025	2
chr14	38052600	38069525	8	8400	2.91139240506329
chr14	57261050	57284475	8	18325	3.15789473684211
chr15	37385800	37403725	8	14175	2.21052631578947
chr15	53075775	53098325	8	9975	3.63768115942029
chr15	60662800	60668175	8	3575	3.27272727272727
chr15	74419725	74429525	8	6125	3.86666666666667
chr17	7461350	7494350	8	14725	2.51282051282051
chr17	38463050	38507325	8	17825	2.64230769230769
chr17	40821675	40836275	8	11500	1.51351351351351
chr17	77783675	77789250	8	3450	2.41379310344828
chr17	79360075	79378000	8	14675	1.0990990990991
chr20	3747075	3780675	8	11975	3.9622641509434
chr20	20343550	20352125	8	5700	1.96153846153846
chr20	25833725	25849525	8	7100	3.14606741573034
chr21	46124350	46132600	8	5725	1.60655737704918
chr22	50730925	50747000	8	8250	3.55172413793103
chr3	27753700	27773075	8	13825	4
chr3	62353450	62364425	8	5125	4.45161290322581
chr3	129311050	129326675	8	10125	1.88235294117647
chr4	111532425	111562950	8	23525	0.610169491525424
chr5	153852800	153863850	8	7725	2.16279069767442
chr5	174147200	174163325	8	10100	2.5
chr6	1378350	1396875	8	13050	3.40350877192982
chr6	35452900	35466575	8	8250	3.4
chr9	74371600	74384925	8	9400	4.04878048780488
chr9	79626725	79637425	8	6275	3.75
chr1	8075375	8088550	7	10125	1.92307692307692
chr1	26481575	26497625	7	6500	3.05263157894737
chr1	26735225	26747550	7	9800	1.73913043478261
chr1	33803625	33816800	7	10475	1.4
chr1	39863850	39882500	7	9650	2.25185185185185
chr1	54197800	54205750	7	6625	0.626865671641791
chr1	197880250	197891050	7	6200	2.67741935483871
chr1	199997750	200017975	7	10400	3.72972972972973
chr10	45469800	45477400	7	4725	2.7027027027027
chr10	95225725	95231925	7	2250	3.6551724137931
chr11	1884525	1898225	7	7250	3.44
chr11	118777975	118801475	7	20200	0.601226993865031
chr12	8081525	8091025	7	6550	2.88
chr12	13332050	13365075	7	14975	2.97374701670644
chr12	113900375	113918000	7	13875	1.70786516853933
chr14	105939950	105958625	7	10025	2.54867256637168
chr16	65150750	65159900	7	8200	0.369230769230769
chr17	2295100	2311025	7	10900	2.34285714285714
chr17	48272425	48284575	7	9250	2.45161290322581
chr17	76337600	76362700	7	11425	3.69411764705882
chr18	76733100	76746325	7	8875	2.53521126760563
chr19	1846500	1885650	7	18500	3.42857142857143
chr19	48892725	48903925	7	6975	1.97674418604651
chr2	200319975	200336350	7	12500	2
chr2	201980375	201996300	7	11875	0.99009900990099
chr20	22548825	22567950	7	8850	3.76470588235294
chr20	37351625	37360325	7	4975	2.19230769230769
chr22	19701400	19712250	7	5975	1.78723404255319
chr22	38141100	38149175	7	5900	3.35714285714286
chr3	137479875	137491075	7	6300	3.28571428571429
chr3	176036775	176044900	7	6125	2.66666666666667
chr3	181412775	181437675	7	13000	2.54545454545455
chr4	433875	438575	7	2675	1.41666666666667
chr4	2059975	2063225	7	2450	0.909090909090909
chr4	16894475	16901125	7	5600	0.769230769230769
chr4	93191500	93199700	7	5725	1.38709677419355
chr4	185937275	185942750	7	2850	2.75
chr6	1604350	1625925	7	12900	2.61538461538462
chr7	25888975	25902850	7	8650	1.5632183908046
chr7	93269525	93276175	7	4200	2.36363636363636
chr7	100765300	100781950	7	9100	2.78048780487805
chr7	121939600	121957500	7	11875	1.27710843373494
chr7	130585925	130601325	7	12250	0.972972972972973
chr8	30240425	30256800	7	10125	3.01694915254237
chr8	55365925	55383350	7	8925	2.98484848484848
chr8	65487900	65500000	7	6225	2.78899082568807
chr9	33158850	33168250	7	8225	0.48
chr9	35516200	35521800	7	3800	1.6
chr9	129372875	129381575	7	5700	2
chr9	131900750	131909100	7	6200	2
chr9	140189400	140200400	7	6625	2.91228070175439
chrX	113283050	113289250	7	4400	2.48648648648649
chrX	136629650	136658650	7	17400	2.51190476190476
chr1	65884950	65892075	6	5100	2.19047619047619
chr1	112933400	112947475	6	6500	3.0188679245283
chr1	158968550	158982825	6	7525	2.81967213114754
chr1	206134200	206137800	6	2025	2.5
chr10	1090200	1108275	6	9550	1.91194968553459
chr10	94819750	94837825	6	11400	1.80821917808219
chr10	118890725	118899000	6	5000	1.93333333333333
chr10	124907375	124917475	6	6175	1.45323741007194
chr11	65654325	65671325	6	13975	0.658227848101266
chr11	101980075	101991275	6	8225	2.34285714285714
chr11	125927300	125933700	6	5675	0.333333333333333
chr12	12867050	12890025	6	13150	2.82051282051282
chr12	45625350	45629900	6	3750	0.553191489361702
chr12	46758000	46781875	6	14350	1.44766146993318
chr12	93769775	93782325	6	9650	2.03174603174603
chr13	31436900	31445325	6	4025	2.67889908256881
chr13	43628200	43636275	6	6775	2.46666666666667
chr13	54839875	54847425	6	5700	1.17241379310345
chr13	56150125	56158525	6	5075	2.45454545454545
chr13	112720275	112728775	6	7900	0.148148148148148
chr14	77489575	77509675	6	11900	2.1981981981982
chr15	37169700	37181200	6	7350	1.69014084507042
chr15	93424500	93453000	6	16050	2.72238805970149
chr16	679150	700500	6	10000	2.13675213675214
chr16	764575	779225	6	7225	2.83760683760684
chr16	49732450	49736825	6	2975	2.77777777777778
chr16	86538900	86550125	6	8925	0.80952380952381
chr16	87897975	87906200	6	6250	1.88235294117647
chr17	1387750	1396375	6	7450	0.486486486486487
chr17	48041000	48050400	6	4000	2.51851851851852
chr17	77809625	77819150	6	7050	1.56043956043956
chr18	18942525	18947875	6	3775	2.62068965517241
chr18	55094575	55109050	6	8500	2.63157894736842
chr18	77153100	77161325	6	5900	1.58441558441558
chr19	1466850	1471425	6	3375	0.8
chr19	4058025	4068550	6	8975	0.739130434782609
chr19	6735250	6745450	6	8625	0.689655172413793
chr19	30015425	30021600	6	4800	0.895522388059702
chr19	37803150	37812325	6	4650	2.21848739495798
chr19	39173525	39177375	6	3050	0.606060606060606
chr19	40926475	40951200	6	10425	2.71028037383178
chr19	41303850	41318375	6	9100	2.0377358490566
chr19	44979150	44983675	6	2325	2.64285714285714
chr19	45245300	45262125	6	8250	2.54794520547945
chr19	50815500	50819750	6	3525	0.476190476190476
chr19	56145675	56170325	6	16450	2.22641509433962
chr2	19546750	19563600	6	9800	1.50649350649351
chr2	63271225	63287450	6	14925	0.388888888888889
chr2	72370050	72377600	6	6925	0.315789473684211
chr2	73142275	73152200	6	5850	2.70588235294118
chr2	210163800	210167775	6	2700	1
chr2	219922225	219926200	6	3425	0.372881355932203
chr2	223153750	223166275	6	11750	0.325581395348837
chr2	237067750	237089350	6	11575	2.46875
chr20	21486075	21496675	6	5800	2.55102040816327
chr20	38897475	38901725	6	2425	1.52941176470588
chr22	19747050	19754700	6	3850	2.65882352941176
chr3	8542050	8548350	6	5650	0.4
chr3	54669800	54674450	6	3575	1.04166666666667
chr3	58476925	58483475	6	5200	1.38888888888889
chr3	157812025	157829200	6	9875	2.12121212121212
chr3	171855850	171860875	6	2750	2
chr3	193851325	193860200	6	8075	0.4
chr4	113430500	113445725	6	7950	2.60869565217391
chr5	50672650	50686400	6	11500	1.08333333333333
chr5	115899550	115912600	6	11325	0.8
chr6	33166775	33182100	6	9925	1.58787878787879
chr6	34202175	34217600	6	10975	2.0655737704918
chr6	44204950	44239100	6	12025	2.64253393665158
chr7	1703450	1710900	6	6875	0.151515151515152
chr7	83087000	83093375	6	3550	2.9375
chr7	99148600	99161900	6	7050	1.69
chr7	129416100	129422550	6	5250	2.47619047619048
chr7	138143425	138149300	6	4800	0.714285714285714
chr7	150064900	150081575	6	7950	2.43243243243243
chr8	8239700	8249175	6	6375	1.42857142857143
chr8	21899950	21907625	6	4400	1.95454545454545
chr8	99950775	99964175	6	12225	1.19148936170213
chr9	76700950	76703600	6	2075	0.740740740740741
chr9	127527625	127542475	6	8925	1.41322314049587
chr9	130281950	130287350	6	3200	2.375
chr9	133535300	133541400	6	3275	2.02666666666667
chrX	588300	596775	6	6100	1.09615384615385
chrX	139583650	139593675	6	7250	2.64406779661017
chr1	6301525	6309625	5	4100	2
chr1	22257400	22264600	5	5350	0.787234042553192
chr1	27317675	27326650	5	7225	0.623655913978495
chr1	36614050	36627950	5	9700	1.20524017467249
chr1	37498125	37502275	5	3375	1.17647058823529
chr1	67388950	67400200	5	8000	0.8582995951417
chr1	78468675	78476500	5	6800	1.63636363636364
chr1	94078975	94083325	5	3025	0.966666666666667
chr1	146638700	146649925	5	6475	1.69230769230769
chr1	151029125	151037450	5	6800	2.1025641025641
chr1	155937250	155953800	5	12175	0.88
chr1	156465900	156475525	5	8725	0.172727272727273
chr1	205413550	205426900	5	7950	1.55555555555556
chr10	3818175	3829175	5	9900	1
chr10	33237500	33252000	5	11275	1.525
chr10	33269125	33272825	5	2825	0.8
chr10	63805450	63813275	5	5775	1.92592592592593
chr10	106013325	106021350	5	4900	1.3625
chr10	118922000	118928150	5	3300	2.03846153846154
chr10	124892200	124899800	5	4450	1.49425287356322
chr11	2156550	2162400	5	5100	0.914285714285714
chr11	6623075	6641050	5	10675	1.84496124031008
chr11	33743700	33746300	5	2200	0.432432432432432
chr11	58341275	58349025	5	5750	1.56521739130435
chr11	64409650	64412200	5	2000	0.580645161290323
chr11	64630450	64639500	5	5650	1.23316062176166
chr11	64878925	64890875	5	6850	1.74137931034483
chr11	122024925	122030475	5	4175	1.46153846153846
chr12	13250475	13255975	5	3850	0.714285714285714
chr12	53438300	53448600	5	8775	0.894736842105263
chr12	53610250	53628175	5	11225	1.49418604651163
chr12	54805650	54815450	5	8100	0.53030303030303
chr12	57620225	57637625	5	9300	1.78438661710037
chr12	88810725	88813050	5	1675	1.17647058823529
chr13	33854200	33860725	5	5700	0.878048780487805
chr13	110430475	110440475	5	9400	0.122905027932961
chr13	110954150	110965500	5	9275	0.414035087719298
chr14	21561700	21574850	5	6700	1.4640522875817
chr14	29234375	29238875	5	3675	0.477611940298507
chr15	63793350	63802850	5	5600	2.12844036697248
chr15	65707325	65716150	5	4825	1.81538461538462
chr15	90930775	90934775	5	3300	1.21739130434783
chr16	19124300	19131225	5	5625	1.10344827586207
chr16	29815800	29837450	5	16900	1
chr16	79629100	79636525	5	7125	0.216216216216216
chr16	86596975	86615575	5	16275	0.421428571428571
chr17	878625	884350	5	5025	0.594594594594595
chr17	4837500	4857400	5	12775	2.11464968152866
chr17	20938175	20947825	5	6450	1.51724137931034
chr17	25263050	25268025	5	3250	0.783783783783784
chr17	40670150	40673525	5	3050	0.222222222222222
chr17	42619050	42646775	5	10100	2.12244897959184
chr17	58211575	58220825	5	5125	1.96694214876033
chr17	62652925	62659450	5	5825	0.541666666666667
chr17	65820725	65825950	5	4675	1.21739130434783
chr17	70111775	70122200	5	9475	0.210526315789474
chr17	75384550	75390675	5	4025	0.685185185185185
chr19	1264925	1276925	5	10425	0.531468531468531
chr19	6271425	6280525	5	6900	0.7
chr19	9636675	9641475	5	2775	2.16216216216216
chr19	13259625	13279125	5	11500	1.52786885245902
chr19	15360000	15363225	5	2625	0.333333333333333
chr19	17413150	17423275	5	5925	1.1448275862069
chr19	36230600	36250425	5	10450	2.07339449541284
chr19	54460875	54466675	5	4525	1.42857142857143
chr19	57348625	57352775	5	3325	0.438356164383562
chr2	11884425	11890250	5	4475	1.08771929824561
chr2	45227575	45241975	5	9375	1.85714285714286
chr2	54796850	54801525	5	3350	0.763636363636364
chr2	64478750	64485900	5	5375	0.638297872340426
chr2	114644275	114653075	5	6750	2.1
chr2	171360225	171362825	5	1475	2.16666666666667
chr2	172947700	172971825	5	15250	1.53650793650794
chr2	182755725	182761575	5	4900	1.31034482758621
chr2	188896700	188901900	5	4425	0.285714285714286
chr2	201269650	201274000	5	2800	2.08695652173913
chr2	224821500	224826350	5	4050	0.666666666666667
chr2	239694875	239700375	5	3275	1.20454545454545
chr20	23329825	23344400	5	8425	1.98648648648649
chr20	42809275	42816925	5	5050	1.53333333333333
chr22	19156800	19167375	5	7950	0.778523489932886
chr22	33447850	33454775	5	5000	1.8
chr22	43396800	43400900	5	2225	1.92727272727273
chr3	52080050	52092050	5	7150	1.7378640776699
chr3	52565825	52573225	5	5950	0.840579710144927
chr3	98609400	98622050	5	11325	0.684210526315789
chr3	131853300	131856275	5	2225	1.25
chr3	156391400	156400275	5	8475	0.259259259259259
chr3	169375800	169387525	5	8300	0.909090909090909
chr3	195616500	195624375	5	5525	1.38235294117647
chr4	5888500	5895300	5	4500	1.87692307692308
chr4	7843525	7846425	5	1775	1.5
chr4	15679125	15686425	5	6025	0.8125
chr4	38672600	38676775	5	2650	1.5
chr4	88842325	88845675	5	2150	1.66666666666667
chr4	122610700	122619225	5	7200	1.65714285714286
chr4	180086525	180092050	5	4475	0.469135802469136
chr4	187164425	187168450	5	3100	1.35294117647059
chr5	120035700	120040200	5	3275	0.631578947368421
chr5	122421800	122435875	5	9000	1.66666666666667
chr5	147248775	147254700	5	3925	1.46153846153846
chr5	158521750	158534000	5	8575	1.31914893617021
chr6	5994725	6009750	5	11525	0.708994708994709
chr6	15265225	15269500	5	3525	0.363636363636364
chr6	94541900	94545975	5	3400	0.36734693877551
chr6	109798900	109805375	5	4675	0.721649484536082
chr6	121751850	121766175	5	10000	0.970802919708029
chr6	137808500	137819700	5	7900	1.16022099447514
chr6	138186600	138193200	5	5600	0.571428571428571
chr6	158402025	158407325	5	3975	1.28
chr6	170596300	170606475	5	6925	1.70940170940171
chr7	554800	562650	5	7300	0.521739130434783
chr7	19145500	19159850	5	12775	0.586666666666667
chr7	20159825	20165075	5	4925	0.56
chr7	96645600	96657150	5	7975	0.862745098039216
chr7	134463325	134472450	5	7325	1.33333333333333
chr7	137675300	137687550	5	6225	1.75229357798165
chr7	155596125	155605300	5	6375	1.09090909090909
chr8	11534125	11540550	5	5100	1.6551724137931
chr8	22452550	22464150	5	7725	1.44827586206897
chr8	38642375	38650675	5	6275	1.26530612244898
chr8	77584875	77599575	5	10550	1.11392405063291
chr8	82750600	82755350	5	4025	1.23076923076923
chr8	129626425	129629625	5	1975	1.4375
chr8	146011500	146026075	5	9950	1.26190476190476
chr9	85496900	85501550	5	3300	1.05
chr9	116382075	116385800	5	2450	1.91304347826087
chr9	126770275	126781425	5	6350	1.75510204081633
chr9	132244050	132262675	5	9750	1.42408376963351
chr9	139557425	139564800	5	7125	0.0975609756097561
chrX	99662900	99667175	5	3475	0.558139534883721
chrX	129090475	129095975	5	3050	1.95652173913043
chrX	136506550	136512550	5	5450	0.72
chr1	2455025	2461900	4	4800	0.794326241134752
chr1	2984325	2987850	4	3000	0.338461538461538
chr1	3709675	3713950	4	3550	0.429906542056075
chr1	4713725	4717650	4	3350	0.451612903225806
chr1	8455625	8458375	4	2250	0.6
chr1	17913375	17915325	4	1300	1
chr1	21648925	21652700	4	2825	0.636363636363636
chr1	26602250	26611275	4	5225	0.866666666666667
chr1	38460875	38471900	4	7425	0.994475138121547
chr1	38507950	38514225	4	5925	0.13953488372093
chr1	38890575	38895350	4	4175	0.642857142857143
chr1	45265250	45279875	4	11150	0.521246458923513
chr1	47694575	47698375	4	2900	0.628571428571429
chr1	47897975	47904525	4	4475	0.953125
chr1	50881325	50885100	4	2300	1.23943661971831
chr1	62660050	62665700	4	5075	0.274509803921569
chr1	63782475	63796550	4	10750	1.264
chr1	68257025	68260075	4	2375	1.25714285714286
chr1	84763700	84769275	4	3775	1.27083333333333
chr1	86859325	86862800	4	3125	0.454545454545455
chr1	113363775	113369175	4	4575	0.270676691729323
chr1	144519175	144521675	4	1975	0.486486486486487
chr1	144925200	144934000	4	8075	0.685714285714286
chr1	153537900	153541450	4	3125	0.337662337662338
chr1	156861825	156868625	4	5800	0.382022471910112
chr1	164527450	164535100	4	7200	0.32258064516129
chr1	170629350	170638400	4	8500	0.0851063829787234
chr1	182990900	182999575	4	7425	0.577777777777778
chr1	201706575	201711475	4	4175	0.388888888888889
chr1	203444300	203446900	4	2300	0.233333333333333
chr1	221908450	221917375	4	8275	0.56
chr1	223893950	223905375	4	7075	1.2
chr1	224199550	224202025	4	1575	0.869565217391304
chr1	249115025	249121375	4	5625	0.45
chr10	3509250	3511925	4	2525	0.137931034482759
chr10	21603150	21605375	4	1350	1
chr10	49808825	49814150	4	4825	0.311111111111111
chr10	53796875	53801225	4	2850	0.727272727272727
chr10	76983100	76986650	4	3125	0.235294117647059
chr10	79787775	79797925	4	6900	0.932806324110672
chr10	95195775	95199175	4	3150	0.25
chr10	95255225	95259075	4	3325	0.468085106382979
chr10	106087275	106099800	4	10275	0.743961352657005
chr10	114815925	114823800	4	4375	1.28947368421053
chr10	121410075	121418650	4	7550	0.266666666666667
chr10	124635475	124640100	4	3100	1.17241379310345
chr10	135048825	135052500	4	3075	0.689655172413793
chr11	307750	321225	4	10800	0.83969465648855
chr11	8738900	8742175	4	2800	0.388888888888889
chr11	28127275	28133025	4	5125	0.666666666666667
chr11	31825475	31842450	4	15475	0.569832402234637
chr11	35179250	35180625	4	900	1.125
chr11	45432650	45434250	4	1200	0.516129032258065
chr11	59316375	59328975	4	8550	0.940677966101695
chr11	68775400	68782050	4	6025	1
chr11	69515575	69520250	4	3525	0.96
chr11	93469300	93478575	4	7000	0.629482071713147
chr11	119231825	119235400	4	3175	0.16
chr12	6479900	6486350	4	5425	0.430379746835443
chr12	7940375	7944975	4	3875	0.283018867924528
chr12	14409300	14414275	4	3525	0.73469387755102
chr12	22852825	22856575	4	2650	0.764705882352941
chr12	32134050	32136600	4	1600	1.18918918918919
chr12	33044575	33050750	4	5325	0.4
chr12	50096825	50101800	4	4200	0.372093023255814
chr12	57479725	57488500	4	8225	0.4
chr12	57520600	57530425	4	9000	0.55421686746988
chr12	58287200	58291225	4	2700	1.24675324675325
chr12	59718725	59722400	4	2250	1.2
chr12	66216225	66225000	4	8300	0.72
chr12	69198725	69207250	4	6100	1.09859154929577
chr12	76420600	76431375	4	6925	1.1304347826087
chr12	91569425	91577000	4	6875	0.405405405405405
chr12	109246350	109252950	4	6175	0.142857142857143
chr12	109895850	109902150	4	4525	1.28712871287129
chr12	122230300	122251275	4	15725	1.00869565217391
chr13	36044525	36053600	4	8600	0.32
chr13	40173175	40178300	4	4575	0.777777777777778
chr13	56231350	56235250	4	2375	1.33333333333333
chr13	99223100	99230700	4	4950	1.17948717948718
chr13	114142925	114150525	4	6100	1.04225352112676
chr14	21090975	21102125	4	8350	0.624338624338624
chr14	52116225	52125100	4	7125	0.646464646464647
chr14	95232025	95242300	4	8700	0.370656370656371
chr14	105780100	105784300	4	3075	0.952380952380952
chr15	40395250	40401950	4	4425	1.27272727272727
chr15	49714375	49719250	4	3575	0.689655172413793
chr15	56027975	56036475	4	7475	0.588235294117647
chr15	60286225	60299600	4	13050	0.0618556701030928
chr15	65132875	65138325	4	5225	0.0652173913043478
chr15	70384475	70393925	4	9125	0.153846153846154
chr15	74214650	74223400	4	7575	0.405797101449275
chr15	77923150	77927550	4	3900	0.44
chr15	89874650	89879350	4	4225	0.277777777777778
chr15	90542475	90548600	4	5775	0.363636363636364
chr16	2561325	2567325	4	4450	0.714285714285714
chr16	8958400	8963725	4	4500	1.11764705882353
chr16	9051950	9058500	4	4950	1.01234567901235
chr16	11033425	11040825	4	6275	0.448717948717949
chr16	21528625	21533475	4	4350	0.653061224489796
chr16	31884625	31888900	4	3050	0.901098901098901
chr16	49313125	49317525	4	4050	0.184210526315789
chr16	65266050	65269500	4	2550	1.08333333333333
chr16	70466875	70474075	4	4425	1.30263157894737
chr16	80837025	80839150	4	1825	0.285714285714286
chr16	87414600	87428050	4	8350	1.2551724137931
chr17	6553400	6561200	4	5625	0.88
chr17	6914125	6927100	4	8525	1.06
chr17	17738475	17744475	4	4800	1.21739130434783
chr17	26367750	26372475	4	4325	0.413793103448276
chr17	27037000	27056350	4	15800	0.507177033492823
chr17	29885500	29892925	4	6000	0.55
chr17	35289475	35300025	4	9750	0.777777777777778
chr17	37760125	37763725	4	2175	1.23943661971831
chr17	41171500	41178300	4	5225	1.02608695652174
chr17	43505650	43510500	4	3525	0.975609756097561
chr17	44846875	44850475	4	2800	0.465753424657534
chr17	45725750	45731125	4	4675	1.30769230769231
chr17	55951450	55954075	4	1950	1.11111111111111
chr17	59472850	59494375	4	18500	0.751677852348993
chr17	62772775	62778200	4	5050	0.185567010309278
chr17	66192075	66197100	4	3575	0.82
chr17	73972225	73977025	4	3975	0.851851851851852
chr17	74260475	74265475	4	4350	0.666666666666667
chr17	76370925	76378400	4	4050	1.35
chr17	77766725	77775175	4	5550	0.959459459459459
chr17	79475600	79487125	4	11125	0.169811320754717
chr18	19744550	19761225	4	15950	0.326923076923077
chr18	46358925	46361150	4	1600	1.04
chr18	53067150	53074750	4	5500	0.904109589041096
chr18	60381725	60389825	4	7375	1.23076923076923
chr18	74199800	74208900	4	8450	0.21505376344086
chr19	459475	462475	4	2775	0.13953488372093
chr19	675700	681075	4	4550	0.394366197183099
chr19	2163300	2169750	4	5350	0.421052631578947
chr19	3358450	3361825	4	3025	0.259259259259259
chr19	3572050	3578100	4	3625	1.18867924528302
chr19	4397200	4404800	4	5150	1.15294117647059
chr19	7081300	7084975	4	2700	1.30434782608696
chr19	11196150	11205925	4	6100	1.07692307692308
chr19	13043200	13058550	4	8550	1.2
chr19	13162325	13167350	4	3525	1.1
chr19	17796575	17799725	4	2950	0.102564102564103
chr19	18714800	18718625	4	2600	0.72
chr19	18898300	18902100	4	2700	1.32
chr19	19495450	19500175	4	3475	0.893617021276596
chr19	19570350	19575325	4	4525	0.184615384615385
chr19	20188600	20194725	4	5275	0.777777777777778
chr19	20345875	20350200	4	3400	0.727272727272727
chr19	30713550	30720900	4	6075	1.21428571428571
chr19	35629725	35634575	4	3275	1.35714285714286
chr19	46141425	46149800	4	5725	0.978723404255319
chr19	47359200	47368525	4	6325	0.864406779661017
chr19	48216350	48223450	4	4925	1.17525773195876
chr19	48993925	48997825	4	2700	1.33333333333333
chr19	49841175	49843550	4	2175	0.146341463414634
chr19	49944200	49947175	4	2475	0.6
chr19	49990325	50003825	4	8075	1.1744966442953
chr19	54662175	54666625	4	3475	0.967741935483871
chr2	26199750	26206250	4	5225	0.833333333333333
chr2	30368800	30374000	4	4975	0.235294117647059
chr2	36581500	36589925	4	7900	0.41025641025641
chr2	90448100	90451000	4	2275	0.941176470588235
chr2	96656625	96658675	4	1575	0.457142857142857
chr2	121101200	121105350	4	3500	0.232142857142857
chr2	145261825	145282650	4	17575	0.408921933085502
chr2	171669500	171680625	4	9275	0.453703703703704
chr2	179341825	179347275	4	5100	0.111111111111111
chr2	188414675	188419725	4	4375	0.44
chr2	202013350	202016650	4	1800	1.29411764705882
chr2	208014300	208017750	4	2250	1.14285714285714
chr2	241391475	241396050	4	2950	1.33333333333333
chr20	17941625	17954575	4	11525	0.238317757009346
chr20	30299750	30312075	4	10325	1.04273504273504
chr20	35089150	35095300	4	5175	0.312849162011173
chr20	52352325	52357425	4	4650	0.26865671641791
chr20	57224500	57232150	4	6775	0.642857142857143
chr20	60638275	60642525	4	3775	0.551724137931034
chr20	60794075	60796550	4	2075	0.307692307692308
chr20	60930300	60931850	4	1350	0.32
chr20	60939075	60945475	4	5850	0.163636363636364
chr20	62327975	62331075	4	2425	0.923076923076923
chr20	62368775	62373275	4	4000	0.631578947368421
chr21	17906050	17910225	4	3600	0.790697674418605
chr21	28212200	28219625	4	6750	0.451612903225806
chr21	32926475	32932800	4	5675	0.5
chr21	35055375	35058950	4	2700	0.571428571428571
chr21	38069775	38077550	4	5150	1.16666666666667
chr21	41945750	41948425	4	1975	0.818181818181818
chr21	44223825	44227325	4	2250	1.14285714285714
chr22	17745075	17748200	4	2750	0.25531914893617
chr22	20884500	20886475	4	1600	0.375
chr22	21055950	21058700	4	2400	0.25
chr22	28137775	28140550	4	2200	0.705882352941177
chr22	34313750	34319600	4	5600	0.210526315789474
chr22	38790475	38795850	4	4600	1.17241379310345
chr22	39924925	39931225	4	3300	1.25925925925926
chr22	43040600	43046125	4	3700	1.14285714285714
chr22	46371300	46375400	4	2675	1.25
chr3	16215725	16219875	4	3450	0.3
chr3	27574225	27576075	4	1175	1.3
chr3	29320700	29328700	4	7550	0.338461538461538
chr3	29735225	29737750	4	1975	0.638297872340426
chr3	46615500	46622725	4	6900	0.285714285714286
chr3	51420900	51432375	4	8950	0.793650793650794
chr3	57993675	58000450	4	6050	0.423529411764706
chr3	64172500	64175500	4	2050	1.01960784313725
chr3	66544650	66552325	4	6825	0.45
chr3	69057925	69063750	4	3750	1.24137931034483
chr3	109050550	109058325	4	6975	1.0625
chr3	112351300	112362325	4	9625	0.297029702970297
chr3	138663050	138669550	4	4650	0.938461538461538
chr3	151984275	151990950	4	6200	0.571428571428571
chr3	189833225	189840300	4	6275	0.336283185840708
chr3	190270700	190272125	4	1000	1.2
chr4	1768225	1770175	4	1650	0.307692307692308
chr4	3766850	3769725	4	1825	1.27272727272727
chr4	4854250	4868825	4	10425	0.771186440677966
chr4	7905625	7908475	4	1775	0.977777777777778
chr4	10106100	10109225	4	2350	0.837209302325581
chr4	13543450	13551150	4	5825	0.577319587628866
chr4	49093375	49094950	4	1125	1.27272727272727
chr4	49119825	49123225	4	2325	1
chr4	83346675	83354375	4	7125	0.2
chr4	86395775	86399325	4	3350	0.126984126984127
chr4	87926750	87933950	4	6150	1.04
chr4	93362325	93366925	4	3525	0.742857142857143
chr4	148652100	148658100	4	5425	0.588235294117647
chr4	151499900	151508025	4	6850	0.30188679245283
chr4	155662550	155668400	4	5425	0.280701754385965
chr4	170187300	170193950	4	6050	0.28125
chr5	2747525	2758300	4	10250	0.135416666666667
chr5	14183800	14186250	4	1825	0.685714285714286
chr5	14268250	14270300	4	1550	0.785714285714286
chr5	14440300	14446500	4	5250	0.741935483870968
chr5	33438825	33445050	4	5075	1.14285714285714
chr5	87436225	87442225	4	4725	1.11864406779661
chr5	126179250	126182000	4	1800	0.909090909090909
chr5	139037900	139041225	4	2575	0.454545454545455
chr5	148783925	148794250	4	5525	1.26530612244898
chr5	151055625	151067125	4	10050	0.315151515151515
chr5	156997925	157004025	4	5450	0.705882352941177
chr5	179243575	179251350	4	6500	0.344827586206897
chr6	1310975	1317150	4	5775	0.156521739130435
chr6	28944850	28957100	4	6725	1.28813559322034
chr6	30684200	30692700	4	7650	0.736842105263158
chr6	31696275	31708825	4	9500	0.868852459016393
chr6	52435250	52442975	4	6500	0.769230769230769
chr6	63507225	63511150	4	3375	0.742857142857143
chr6	85469675	85476575	4	5425	0.611764705882353
chr6	86348600	86355175	4	6000	0.387096774193548
chr6	100901625	100914225	4	10300	0.452702702702703
chr6	114745325	114749050	4	3075	0.564102564102564
chr6	157097075	157105050	4	7325	0.215384615384615
chr7	6413550	6417725	4	3525	1.04761904761905
chr7	6520025	6524500	4	3775	0.709677419354839
chr7	22601100	22604800	4	2575	0.666666666666667
chr7	35287950	35297975	4	6550	1.16778523489933
chr7	43685775	43690750	4	3650	1.20689655172414
chr7	54609300	54615125	4	3700	1.29166666666667
chr7	94283700	94288175	4	4175	0.484848484848485
chr7	100485450	100495100	4	6825	0.976958525345622
chr7	107635500	107645100	4	8400	0.647619047619048
chr7	120627825	120633125	4	4850	0.32
chr7	130571275	130576350	4	3250	1.16190476190476
chr7	149744375	149746700	4	1775	0.558139534883721
chr7	150671350	150676875	4	3925	1.11827956989247
chr7	158609150	158614650	4	2950	1.20987654320988
chr8	9755650	9765675	4	6725	1.15897435897436
chr8	12985100	12991700	4	5975	0.228571428571429
chr8	21644175	21647975	4	3500	0.16
chr8	22021775	22025700	4	3600	0.705882352941177
chr8	22922400	22927400	4	4250	1.22222222222222
chr8	23309150	23315925	4	6000	1.01960784313725
chr8	26465925	26469500	4	2650	1.21739130434783
chr8	42392850	42399125	4	5575	0.8
chr8	97165675	97174375	4	7175	0.483412322274882
chr8	97350000	97352550	4	1825	0.976744186046512
chr8	115294175	115297725	4	2850	1.25714285714286
chr8	124549600	124554475	4	4600	0.227272727272727
chr8	144508950	144513950	4	3325	1.23684210526316
chr9	14309525	14323450	4	9900	0.698060941828255
chr9	14717900	14723450	4	4500	1.2972972972973
chr9	34988475	34994550	4	5675	0.160919540229885
chr9	37025125	37038275	4	8975	1.09704641350211
chr9	75566100	75567975	4	1325	0.857142857142857
chr9	97681650	97685750	4	3375	0.933333333333333
chr9	103188475	103192925	4	3875	0.346938775510204
chr9	110247425	110254175	4	6350	0.208333333333333
chr9	112080250	112083700	4	3075	0.470588235294118
chr9	118914575	118920200	4	5075	0.388059701492537
chr9	134268475	134283800	4	10450	1.13080168776371
chr9	134550100	134554875	4	3500	0.868421052631579
chrX	39864100	39874825	4	8375	0.597402597402597
chrX	45622775	45635075	4	8100	0.700680272108844
chrX	46184700	46187150	4	1625	0.9
chrX	48896975	48901900	4	4300	0.31858407079646
chrX	49686650	49689875	4	2525	0.597402597402597
chrX	50211800	50214850	4	2825	0.206896551724138
chrX	73068800	73072525	4	3200	0.303030303030303
chrX	91356975	91360500	4	2575	0.923076923076923
chrX	102685750	102689650	4	2750	0.736842105263158
chrX	107973600	107981325	4	5875	0.882352941176471
chrX	121354900	121359425	4	3350	0.59375
chrX	139846100	139849400	4	2850	0.916666666666667
chrX	152950375	152956150	4	4100	1.15384615384615
chrX	153359525	153363900	4	3675	0.415094339622642
chr1	893050	897200	3	4050	0.043010752688172
chr1	1050250	1052450	3	1950	0.304347826086957
chr1	1405975	1409450	3	3300	0.230769230769231
chr1	3229375	3231475	3	1775	0.372881355932203
chr1	3526675	3528775	3	1825	0.290322580645161
chr1	6843525	6847125	3	3175	0.282051282051282
chr1	7843025	7845225	3	1950	0.27906976744186
chr1	8932300	8940850	3	8200	0.146341463414634
chr1	10588025	10591475	3	3100	0.294117647058824
chr1	15271500	15274100	3	2150	0.363636363636364
chr1	15849675	15854500	3	4450	0.19047619047619
chr1	16542425	16544475	3	1875	0.163934426229508
chr1	16839550	16841525	3	1875	0.0909090909090909
chr1	17026050	17028300	3	2000	0.363636363636364
chr1	22467900	22470525	3	2100	0.515151515151515
chr1	23880325	23889400	3	8925	0.0257234726688103
chr1	24476650	24478450	3	1500	0.48780487804878
chr1	25069950	25076100	3	5525	0.15311004784689
chr1	25663025	25667100	3	3750	0.123893805309735
chr1	27049350	27052000	3	2475	0.16
chr1	29562600	29565475	3	2725	0.0909090909090909
chr1	32225400	32230625	3	4850	0.150943396226415
chr1	36348325	36353175	3	4175	0.410714285714286
chr1	39679450	39682550	3	2725	0.269662921348315
chr1	40102850	40105875	3	2675	0.272727272727273
chr1	40363550	40368475	3	4650	0.1875
chr1	44513225	44515025	3	1525	0.25
chr1	48458175	48463800	3	4800	0.430555555555556
chr1	51886425	51889500	3	2550	0.367816091954023
chr1	53015025	53020800	3	5575	0.133333333333333
chr1	57887150	57890800	3	3550	0.0384615384615385
chr1	66818975	66822950	3	3625	0.156862745098039
chr1	68148700	68154925	3	6000	0.411764705882353
chr1	86040950	86051075	3	9850	0.120300751879699
chr1	86076850	86079175	3	1925	0.363636363636364
chr1	87239575	87241200	3	1300	0.4
chr1	95002875	95009925	3	6075	0.231759656652361
chr1	101184925	101188175	3	3025	0.1875
chr1	110025625	110028125	3	2350	0.0967741935483871
chr1	110610250	110613675	3	2900	0.261682242990654
chr1	113352125	113356050	3	3100	0.489795918367347
chr1	113494450	113501100	3	6300	0.468085106382979
chr1	119525600	119533100	3	7300	0.222222222222222
chr1	149782425	149785325	3	2675	0.122448979591837
chr1	150977400	150982150	3	4225	0.180645161290323
chr1	152079950	152085500	3	5325	0.0869565217391304
chr1	153515550	153521825	3	5225	0.402061855670103
chr1	153596200	153600375	3	3825	0.180451127819549
chr1	153699850	153702700	3	2525	0.282051282051282
chr1	154150375	154156525	3	5850	0.0952380952380952
chr1	154839375	154843200	3	3475	0.13953488372093
chr1	155656200	155660650	3	4150	0.466666666666667
chr1	160174600	160179975	3	5200	0.0526315789473684
chr1	161493400	161495150	3	1575	0.146341463414634
chr1	161991225	161994550	3	2825	0.34
chr1	162530400	162534550	3	3975	0.181818181818182
chr1	173442400	173449650	3	7125	0.0266666666666667
chr1	201505900	201512125	3	4925	0.480519480519481
chr1	202774125	202782000	3	6875	0.275862068965517
chr1	213030000	213037350	3	6675	0.477611940298507
chr1	221049775	221058375	3	7025	0.465753424657534
chr1	223202075	223204625	3	2225	0.324324324324324
chr1	226074125	226076900	3	2275	0.378378378378378
chr1	228268925	228276150	3	6700	0.17910447761194
chr1	228400150	228402250	3	1950	0.122448979591837
chr1	233462600	233465625	3	2750	0.148148148148148
chr1	234735000	234749500	3	14175	0.0484261501210654
chr1	235488025	235495250	3	6925	0.0869565217391304
chr1	237204975	237208000	3	2750	0.147368421052632
chr1	244210175	244217325	3	5775	0.468571428571429
chr1	244611975	244616150	3	3325	0.462962962962963
chr10	3213600	3216025	3	2150	0.296296296296296
chr10	7707675	7710100	3	1975	0.444444444444444
chr10	13387225	13392875	3	5400	0.375
chr10	14643825	14647475	3	3525	0.0606060606060606
chr10	15410900	15413775	3	2625	0.134831460674157
chr10	24754500	24757600	3	2800	0.144578313253012
chr10	30344375	30348925	3	4200	0.206896551724138
chr10	34815300	34817250	3	1525	0.448979591836735
chr10	35623425	35628225	3	4500	0.214285714285714
chr10	35925950	35933625	3	7425	0.0689655172413793
chr10	38881500	38882300	3	675	0.333333333333333
chr10	43571725	43573625	3	1700	0.232558139534884
chr10	50817075	50819450	3	2000	0.341463414634146
chr10	65279450	65283200	3	3525	0.203389830508475
chr10	75632850	75635125	3	2100	0.140350877192982
chr10	75669175	75674850	3	5125	0.168067226890756
chr10	81584850	81588200	3	3125	0.32
chr10	83633600	83637750	3	3875	0.116504854368932
chr10	88718400	88719725	3	1200	0.260869565217391
chr10	89100925	89103100	3	1800	0.448275862068966
chr10	91293725	91296075	3	2150	0.476190476190476
chr10	92921700	92924300	3	2475	0.166666666666667
chr10	95238100	95242925	3	4425	0.119047619047619
chr10	97046625	97051325	3	4500	0.170212765957447
chr10	97451650	97454250	3	2325	0.2
chr10	99789325	99791475	3	2000	0.1875
chr10	100025925	100029725	3	3450	0.384615384615385
chr10	101490700	101493750	3	2800	0.210526315789474
chr10	101764650	101770550	3	5800	0.0625
chr10	102988275	102990100	3	1400	0.478260869565217
chr10	103872300	103882550	3	9700	0.0894736842105263
chr10	104168275	104171025	3	2550	0.12987012987013
chr10	104433425	104436950	3	3275	0.32258064516129
chr10	104950450	104953725	3	3025	0.5
chr10	105451800	105453700	3	1600	0.41025641025641
chr10	106398750	106402900	3	4025	0.146341463414634
chr10	114708825	114719525	3	10600	0.0104712041884817
chr10	116581025	116585250	3	3700	0.3
chr10	119293925	119295350	3	1300	0.2
chr10	126135675	126139325	3	3500	0.0661157024793388
chr10	126428000	126433850	3	4900	0.304347826086957
chr10	126839925	126851575	3	11500	0.0571428571428571
chr10	132098700	132100325	3	1250	0.380952380952381
chr10	133108700	133111300	3	2275	0.24390243902439
chr10	133999275	134002025	3	2400	0.342857142857143
chr10	134479950	134481425	3	1350	0.1875
chr11	1567675	1570000	3	1950	0.289855072463768
chr11	2397975	2402400	3	3575	0.422764227642276
chr11	7694075	7698250	3	3475	0.510204081632653
chr11	10919775	10922575	3	2525	0.333333333333333
chr11	12131375	12136225	3	4650	0.176470588235294
chr11	14377725	14381275	3	3150	0.239316239316239
chr11	19617750	19621775	3	3425	0.5
chr11	20183925	20186050	3	1950	0.142857142857143
chr11	31819425	31821375	3	1725	0.28
chr11	33754150	33759050	3	4450	0.5
chr11	35159975	35167225	3	6925	0.296296296296296
chr11	44585950	44589350	3	3100	0.162162162162162
chr11	44747500	44751200	3	3375	0.145161290322581
chr11	45684200	45687625	3	3275	0.0842105263157895
chr11	56980650	56982150	3	1200	0.416666666666667
chr11	57192100	57195050	3	2700	0.204081632653061
chr11	61519550	61522650	3	2850	0.103092783505155
chr11	63528200	63537850	3	8125	0.380327868852459
chr11	64642125	64647275	3	4775	0.174496644295302
chr11	66187175	66189100	3	1725	0.3
chr11	66724200	66726850	3	2500	0.0909090909090909
chr11	67033475	67038725	3	4500	0.301204819277108
chr11	67119050	67122925	3	3225	0.455445544554455
chr11	67137225	67143900	3	6075	0.163636363636364
chr11	70064100	70065375	3	1025	0.375
chr11	71812300	71815150	3	2650	0.125
chr11	76378900	76382550	3	3325	0.4
chr11	96057925	96059050	3	950	0.266666666666667
chr11	102979575	102983375	3	3075	0.505494505494505
chr11	111780275	111785525	3	4875	0.195121951219512
chr11	116965650	116970150	3	4200	0.106060606060606
chr11	120381900	120383125	3	975	0.48
chr11	121964675	121976100	3	8950	0.463768115942029
chr11	128554800	128558350	3	3050	0.236363636363636
chr11	128559425	128566125	3	5325	0.470588235294118
chr12	4377625	4386650	3	8825	0.0374531835205993
chr12	6308525	6311900	3	3250	0.0560747663551402
chr12	6656700	6665575	3	7475	0.417021276595745
chr12	8394800	8397025	3	2100	0.122448979591837
chr12	11321850	11325900	3	3675	0.342857142857143
chr12	48204650	48215400	3	9150	0.34402332361516
chr12	50449725	50452225	3	2125	0.333333333333333
chr12	50504250	50507175	3	2575	0.355555555555556
chr12	51983950	51987075	3	2900	0.114285714285714
chr12	53772500	53778700	3	5250	0.208333333333333
chr12	54762325	54764725	3	2250	0.105263157894737
chr12	56221000	56226225	3	4650	0.154838709677419
chr12	58235225	58241250	3	5350	0.248756218905473
chr12	75873625	75879050	3	5100	0.126436781609195
chr12	81110750	81112550	3	1450	0.384615384615385
chr12	89739750	89749775	3	9850	0.10126582278481
chr12	92530725	92541625	3	10675	0.119402985074627
chr12	93963150	93969225	3	5550	0.315789473684211
chr12	101188025	101190725	3	2525	0.380952380952381
chr12	105723825	105728600	3	4175	0.298507462686567
chr12	106975500	106981650	3	5925	0.344827586206897
chr12	109083625	109086475	3	2525	0.215384615384615
chr12	109746675	109748500	3	1600	0.324324324324324
chr12	109912600	109916800	3	3750	0.204379562043796
chr12	111840900	111850125	3	6950	0.352490421455939
chr12	122062800	122067825	3	3750	0.5
chr12	124455100	124459700	3	4450	0.05
chr12	124779300	124781675	3	2125	0.204081632653061
chr12	125049175	125052950	3	3625	0.0521739130434783
chr12	125669725	125674000	3	3925	0.145161290322581
chr12	128750975	128754275	3	3100	0.0842105263157895
chr12	130644925	130649625	3	4475	0.117647058823529
chr12	133757325	133760450	3	2675	0.291666666666667
chr13	21276650	21279025	3	2125	0.4
chr13	21632725	21636175	3	3150	0.5
chr13	23895375	23896475	3	950	0.333333333333333
chr13	28711025	28717525	3	6025	0.173913043478261
chr13	30419900	30425175	3	4875	0.173913043478261
chr13	37004525	37007325	3	2475	0.285714285714286
chr13	60735700	60740275	3	4175	0.150943396226415
chr13	98084350	98090400	3	5250	0.421052631578947
chr14	20798325	20801950	3	3225	0.433333333333333
chr14	21730675	21738450	3	7000	0.181818181818182
chr14	24045100	24048400	3	3025	0.144144144144144
chr14	36988225	36990450	3	1950	0.4
chr14	38659525	38662725	3	2625	0.265060240963855
chr14	50097700	50103125	3	5125	0.0824742268041237
chr14	51706275	51710175	3	3700	0.0857142857142857
chr14	55031075	55037475	3	6275	0.0769230769230769
chr14	55737600	55741125	3	3250	0.152542372881356
chr14	62161275	62168400	3	6875	0.0573770491803279
chr14	69253800	69263950	3	9700	0.451612903225806
chr14	73922575	73926000	3	2800	0.404255319148936
chr14	81684575	81688575	3	3875	0.0560747663551402
chr14	100838950	100844225	3	4325	0.339393939393939
chr14	102704175	102705650	3	1225	0.5
chr14	103057075	103061475	3	4175	0.0808080808080808
chr14	103588400	103590850	3	2175	0.372093023255814
chr14	104601650	104606900	3	4900	0.170731707317073
chr14	105433675	105437425	3	3350	0.192
chr14	105484725	105488900	3	3750	0.194174757281553
chr14	105885100	105888425	3	3075	0.175
chr14	105992300	105995425	3	2725	0.181818181818182
chr15	27016125	27019500	3	3200	0.0925925925925926
chr15	29861750	29864400	3	2175	0.366197183098592
chr15	32906000	32910200	3	3675	0.253731343283582
chr15	35837075	35840450	3	2825	0.375
chr15	40727675	40735550	3	6975	0.338624338624339
chr15	41793350	41795400	3	1875	0.15
chr15	44083725	44087700	3	3675	0.16260162601626
chr15	51199200	51202700	3	3350	0.0650406504065041
chr15	58623200	58625225	3	1725	0.375
chr15	59586825	59588925	3	1650	0.352941176470588
chr15	73923000	73927150	3	3925	0.212765957446809
chr15	74043850	74046250	3	2275	0.0923076923076923
chr15	75742100	75749300	3	6925	0.0843373493975904
chr15	76194375	76197875	3	2800	0.5
chr15	79164375	79171000	3	6050	0.19811320754717
chr15	84322000	84323950	3	1825	0.230769230769231
chr15	88798150	88801725	3	3300	0.148148148148148
chr15	89345650	89349375	3	3300	0.273684210526316
chr15	89630525	89635175	3	4200	0.196969696969697
chr15	99189675	99196525	3	6475	0.10989010989011
chr15	100104950	100109625	3	4350	0.141025641025641
chr16	754825	756850	3	1700	0.333333333333333
chr16	4161400	4167300	3	5575	0.0918367346938776
chr16	4364700	4370425	3	4850	0.408450704225352
chr16	4895625	4900700	3	4925	0.0888888888888889
chr16	5146700	5149150	3	2200	0.285714285714286
chr16	14394975	14399350	3	3850	0.23728813559322
chr16	15247675	15249350	3	1400	0.378378378378378
chr16	21512575	21514525	3	1775	0.158730158730159
chr16	50581250	50584625	3	3200	0.10989010989011
chr16	54315550	54325825	3	9050	0.253012048192771
chr16	56457025	56460025	3	2725	0.209302325581395
chr16	57511625	57514725	3	3000	0.0416666666666667
chr16	67062175	67065950	3	3475	0.168224299065421
chr16	67464150	67466650	3	2200	0.194444444444444
chr16	88599550	88601925	3	2200	0.170212765957447
chr17	853000	855325	3	1900	0.448275862068966
chr17	1010875	1014925	3	3400	0.4
chr17	1131550	1133500	3	1575	0.37037037037037
chr17	1612750	1621475	3	7600	0.338983050847458
chr17	2626925	2628450	3	1325	0.235294117647059
chr17	7252950	7257650	3	3925	0.442748091603053
chr17	7338625	7344775	3	5925	0.0759493670886076
chr17	7515350	7519125	3	3225	0.320754716981132
chr17	15465350	15467275	3	1525	0.461538461538462
chr17	15602375	15604550	3	1850	0.413793103448276
chr17	27716700	27720525	3	3700	0.115384615384615
chr17	29058000	29060650	3	2350	0.277777777777778
chr17	29897950	29899200	3	1050	0.428571428571429
chr17	30263250	30266100	3	2550	0.263157894736842
chr17	36719050	36720875	3	1600	0.333333333333333
chr17	38598850	38605225	3	6100	0.10752688172043
chr17	40071550	40076450	3	4575	0.23728813559322
chr17	40167800	40173650	3	4950	0.357894736842105
chr17	44893375	44899500	3	4925	0.465608465608466
chr17	47098625	47100600	3	1850	0.122448979591837
chr17	48286650	48289500	3	2250	0.441558441558442
chr17	56414700	56417450	3	2425	0.5
chr17	57407175	57411725	3	4325	0.186046511627907
chr17	57860225	57862100	3	1525	0.380952380952381
chr17	62205900	62208375	3	2350	0.0697674418604651
chr17	62498400	62505400	3	6675	0.0694980694980695
chr17	64959925	64962750	3	2650	0.149253731343284
chr17	65988650	65992875	3	3950	0.136986301369863
chr17	70584175	70589000	3	4325	0.272727272727273
chr17	74066875	74073475	3	5250	0.476744186046512
chr17	74235375	74237700	3	2225	0.102564102564103
chr17	75135950	75139175	3	2900	0.16
chr17	76918900	76922475	3	3450	0.0612244897959184
chr17	78233500	78238400	3	4175	0.253731343283582
chr17	78448600	78452550	3	3725	0.166666666666667
chr17	79313475	79321125	3	6700	0.245614035087719
chr17	79543425	79544900	3	1075	0.5
chr17	80174350	80176050	3	1400	0.333333333333333
chr17	80709000	80712950	3	3150	0.440366972477064
chr17	81036175	81042725	3	6275	0.0566037735849057
chr18	904350	909700	3	5200	0.145454545454545
chr18	8704125	8709000	3	4650	0.0839160839160839
chr18	9912775	9918500	3	4650	0.443181818181818
chr18	25643250	25645350	3	1800	0.5
chr18	30348750	30353250	3	4325	0.112676056338028
chr18	35064475	35065975	3	1300	0.285714285714286
chr18	45452975	45458600	3	5075	0.294117647058824
chr18	47805425	47808850	3	3125	0.421052631578947
chr18	48085525	48087850	3	2175	0.258064516129032
chr18	48719025	48725050	3	5475	0.160427807486631
chr18	55455775	55456975	3	925	0.5
chr18	55922050	55924900	3	2650	0.127659574468085
chr18	72915475	72925475	3	9675	0.049469964664311
chr18	77557600	77559200	3	1375	0.470588235294118
chr19	570875	576425	3	5175	0.147727272727273
chr19	1285300	1288075	3	2325	0.329411764705882
chr19	1406600	1411775	3	5050	0.0310880829015544
chr19	2268650	2274375	3	5600	0.075
chr19	3060650	3063175	3	2350	0.195121951219512
chr19	3698400	3700850	3	2225	0.142857142857143
chr19	3967800	3971625	3	3600	0.0952380952380952
chr19	4455075	4458425	3	3250	0.102564102564103
chr19	7660175	7662075	3	1775	0.176470588235294
chr19	7893950	7896050	3	1900	0.218181818181818
chr19	9894925	9897500	3	2350	0.204081632653061
chr19	9901925	9904450	3	2275	0.333333333333333
chr19	15559500	15561300	3	1600	0.307692307692308
chr19	16178300	16181400	3	2925	0.117647058823529
chr19	17006625	17008950	3	2025	0.277777777777778
chr19	17184900	17191475	3	5575	0.419753086419753
chr19	17513900	17518050	3	3850	0.0985915492957746
chr19	30204650	30207500	3	2700	0.114285714285714
chr19	31838400	31848100	3	8275	0.355987055016181
chr19	33716250	33718450	3	1925	0.206896551724138
chr19	36389200	36393100	3	3725	0.421052631578947
chr19	37238675	37241725	3	2725	0.179487179487179
chr19	37287500	37290075	3	2450	0.137931034482759
chr19	38718550	38720775	3	1825	0.413793103448276
chr19	38754500	38758925	3	3950	0.3
chr19	38923975	38926000	3	1650	0.416666666666667
chr19	40970500	40973525	3	2875	0.0967741935483871
chr19	41724275	41733050	3	8050	0.222222222222222
chr19	42633725	42637800	3	3550	0.283464566929134
chr19	45504225	45505975	3	1525	0.260869565217391
chr19	46282275	46287350	3	4850	0.0595238095238095
chr19	46385575	46390750	3	4325	0.368
chr19	46779950	46781775	3	1550	0.235294117647059
chr19	47124300	47128775	3	3900	0.305084745762712
chr19	47609800	47617825	3	7325	0.315789473684211
chr19	47930725	47933925	3	2600	0.428571428571429
chr19	47950100	47951725	3	1450	0.275862068965517
chr19	50178800	50184100	3	5000	0.134228187919463
chr19	51069175	51071550	3	2000	0.412698412698413
chr19	54368900	54374150	3	4925	0.157894736842105
chr19	54409775	54414000	3	3850	0.156862745098039
chr19	54445150	54447225	3	1625	0.434782608695652
chr19	54480900	54485825	3	4575	0.110429447852761
chr2	7057100	7059250	3	1875	0.3
chr2	10442175	10445750	3	3475	0.0363636363636364
chr2	20098300	20102800	3	3675	0.434782608695652
chr2	25562775	25565850	3	2875	0.123456790123457
chr2	27484800	27488200	3	3175	0.215384615384615
chr2	39660800	39666925	3	5725	0.149732620320856
chr2	42273375	42279050	3	5400	0.233333333333333
chr2	43151575	43152850	3	1100	0.3125
chr2	47397175	47404625	3	7350	0.036697247706422
chr2	48333425	48334825	3	1175	0.352941176470588
chr2	62931575	62936100	3	4325	0.27906976744186
chr2	66659150	66674675	3	15000	0.0583190394511149
chr2	68476025	68481425	3	4750	0.380952380952381
chr2	71203725	71206625	3	2725	0.205128205128205
chr2	75060575	75064650	3	3900	0.0583941605839416
chr2	88750125	88753275	3	2875	0.20253164556962
chr2	88924125	88928375	3	3925	0.12280701754386
chr2	95536350	95537775	3	1225	0.315789473684211
chr2	95690850	95693325	3	2200	0.204081632653061
chr2	98205875	98207475	3	1500	0.111111111111111
chr2	106360425	106364300	3	3625	0.145454545454545
chr2	109209525	109212250	3	2500	0.274509803921569
chr2	119912850	119916775	3	3550	0.203389830508475
chr2	121691975	121693675	3	1275	0.484848484848485
chr2	121832950	121834650	3	1475	0.466666666666667
chr2	128281125	128286075	3	4575	0.36734693877551
chr2	158694125	158696500	3	2050	0.301369863013699
chr2	163097000	163101175	3	3525	0.315789473684211
chr2	170589700	170593875	3	3850	0.150684931506849
chr2	188429000	188430575	3	1425	0.173913043478261
chr2	189029300	189030800	3	1225	0.368421052631579
chr2	189651300	189652725	3	1200	0.285714285714286
chr2	207022350	207027075	3	4425	0.5
chr2	208118450	208119925	3	1225	0.432432432432432
chr2	210288150	210291500	3	2950	0.26
chr2	210443850	210446000	3	2000	0.173913043478261
chr2	216945600	216949425	3	3650	0.0851063829787234
chr2	220385925	220388525	3	2325	0.192771084337349
chr2	238495625	238500350	3	4575	0.049079754601227
chr2	239147650	239150175	3	2275	0.285714285714286
chr2	241505350	241509275	3	3625	0.114754098360656
chr20	589875	591450	3	1425	0.32
chr20	1369600	1374500	3	4425	0.428571428571429
chr20	21376825	21378200	3	1150	0.368421052631579
chr20	30605525	30607675	3	1900	0.24
chr20	34023725	34026525	3	2525	0.160919540229885
chr20	34326250	34331525	3	5000	0.102564102564103
chr20	34635825	34639550	3	3625	0.0769230769230769
chr20	36887700	36889675	3	1675	0.269230769230769
chr20	41816675	41819250	3	2125	0.406779661016949
chr20	43148250	43152450	3	3625	0.294117647058824
chr20	43965550	43977550	3	10100	0.443768996960486
chr20	44440625	44443400	3	2475	0.246913580246914
chr20	47892525	47904575	3	11875	0.0465116279069767
chr20	48598625	48604925	3	5675	0.214285714285714
chr20	50664275	50666025	3	1450	0.344827586206897
chr20	52205175	52214100	3	8650	0.0661764705882353
chr20	55199750	55207700	3	7300	0.170818505338078
chr20	61049225	61051875	3	2400	0.254545454545455
chr20	61425175	61429125	3	3575	0.144144144144144
chr20	61806200	61810850	3	4225	0.125984251968504
chr20	62129325	62131125	3	1525	0.409090909090909
chr20	62460600	62464075	3	3100	0.277777777777778
chr20	62571475	62573075	3	1350	0.260869565217391
chr21	15753175	15756825	3	3250	0.239316239316239
chr21	19188625	19192800	3	3975	0.352941176470588
chr21	35444850	35449650	3	4500	0.124137931034483
chr21	36207900	36210575	3	2225	0.358974358974359
chr21	36252850	36264250	3	11025	0.4
chr21	44072775	44076350	3	3250	0.147368421052632
chr21	44492900	44497450	3	3925	0.355140186915888
chr21	47400700	47406000	3	4625	0.272727272727273
chr22	18049425	18051675	3	2000	0.304347826086957
chr22	19866675	19869550	3	2600	0.134831460674157
chr22	40390425	40392825	3	1825	0.433333333333333
chr22	41346300	41349625	3	2875	0.375
chr22	41486700	41492475	3	5550	0.0641711229946524
chr22	45663700	45665775	3	1850	0.2
chr22	46971600	46974950	3	3150	0.122448979591837
chr22	49843250	49844800	3	1375	0.24390243902439
chr22	50063825	50065250	3	1325	0.19047619047619
chr3	5018575	5029300	3	9950	0.329113924050633
chr3	9436175	9446625	3	9475	0.28125
chr3	11679100	11685975	3	6625	0.126984126984127
chr3	12328675	12331375	3	2375	0.285714285714286
chr3	15687300	15689875	3	2250	0.358974358974359
chr3	30647275	30651725	3	3900	0.506666666666667
chr3	37901525	37905750	3	3975	0.258064516129032
chr3	44036125	44042850	3	6575	0.114285714285714
chr3	45067725	45068925	3	1025	0.416666666666667
chr3	47016825	47018800	3	1725	0.178571428571429
chr3	51999500	52003100	3	3375	0.162162162162162
chr3	52442600	52446250	3	3475	0.114285714285714
chr3	53285425	53290475	3	4600	0.187134502923977
chr3	57161750	57163525	3	1500	0.32
chr3	57578375	57585200	3	6250	0.5
chr3	58417900	58421200	3	2725	0.361702127659574
chr3	69131975	69137725	3	4575	0.409638554216867
chr3	69230700	69232350	3	1375	0.340425531914894
chr3	71627875	71634975	3	6750	0.0790513833992095
chr3	71802075	71804525	3	2250	0.193548387096774
chr3	75716900	75722525	3	5450	0.185185185185185
chr3	77087725	77092150	3	4100	0.461538461538462
chr3	87034100	87043250	3	7325	0.480916030534351
chr3	111451325	111452575	3	1100	0.307692307692308
chr3	116161200	116164900	3	3525	0.0695652173913043
chr3	118527800	118529650	3	1600	0.4
chr3	124601600	124607700	3	5625	0.186813186813187
chr3	124847725	124848975	3	1050	0.275862068965517
chr3	125633650	125636325	3	2500	0.163265306122449
chr3	126191000	126195800	3	4525	0.117647058823529
chr3	127453275	127455025	3	1500	0.324324324324324
chr3	134082000	134084400	3	2200	0.222222222222222
chr3	137800400	137801875	3	1325	0.235294117647059
chr3	141084975	141089100	3	3575	0.333333333333333
chr3	149371250	149377200	3	5500	0.164948453608247
chr3	152016050	152020800	3	4275	0.440677966101695
chr3	157154275	157159125	3	4625	0.256410256410256
chr3	157248750	157251475	3	2525	0.347826086956522
chr3	170072350	170083350	3	10525	0.0949367088607595
chr3	172165900	172167925	3	1600	0.509090909090909
chr3	183892125	183896400	3	3975	0.105960264900662
chr3	184031725	184038375	3	5275	0.464646464646465
chr3	184097075	184099600	3	2275	0.285714285714286
chr3	184278750	184283775	3	4425	0.176100628930818
chr3	185434425	185435975	3	1275	0.418604651162791
chr3	185823325	185828550	3	4325	0.5
chr3	189867900	189869675	3	1550	0.259259259259259
chr3	195633225	195637500	3	3950	0.131147540983607
chr4	681275	683550	3	2150	0.142857142857143
chr4	698975	702600	3	2975	0.48
chr4	1240100	1244450	3	4225	0.0571428571428571
chr4	1338875	1342500	3	3250	0.369230769230769
chr4	3293250	3296675	3	3250	0.0826446280991736
chr4	10097350	10098775	3	1175	0.461538461538462
chr4	15691550	15693225	3	1325	0.451612903225806
chr4	26858575	26865325	3	6300	0.173333333333333
chr4	38664175	38671150	3	5725	0.502793296089385
chr4	48341975	48347175	3	4925	0.111888111888112
chr4	48700000	48701950	3	1675	0.432432432432432
chr4	57841050	57848525	3	6225	0.222222222222222
chr4	62065300	62070725	3	5200	0.3125
chr4	69271925	69275825	3	3475	0.288461538461538
chr4	77703000	77704875	3	1625	0.260869565217391
chr4	81184750	81195025	3	8675	0.387096774193548
chr4	88927875	88932150	3	4050	0.216216216216216
chr4	99575025	99581450	3	6100	0.465116279069767
chr4	100007450	100012700	3	4950	0.128205128205128
chr4	109540975	109545725	3	4475	0.216216216216216
chr4	113566475	113574200	3	7450	0.0413793103448276
chr4	113625675	113630350	3	4350	0.11965811965812
chr4	132896100	132897850	3	1325	0.439024390243902
chr4	134067050	134077450	3	9925	0.436363636363636
chr4	139935075	139941500	3	6275	0.055045871559633
chr4	140473475	140478950	3	4725	0.363636363636364
chr4	146653375	146657000	3	3425	0.0991735537190083
chr4	157888500	157893950	3	5200	0.318181818181818
chr4	160148850	160151225	3	2025	0.486486486486487
chr4	177186700	177190350	3	2850	0.375
chr4	177709275	177714900	3	5525	0.021505376344086
chr4	188916500	188919900	3	3175	0.106194690265487
chr5	1667050	1668400	3	1175	0.5
chr5	1881825	1884700	3	2600	0.246575342465753
chr5	3594150	3603150	3	8850	0.0268456375838926
chr5	9542275	9548800	3	6100	0.208333333333333
chr5	12665900	12668150	3	2000	0.235294117647059
chr5	17216100	17220900	3	4500	0.113821138211382
chr5	32170550	32175600	3	4625	0.193548387096774
chr5	39420500	39427125	3	6225	0.108786610878661
chr5	43037225	43045000	3	6850	0.227722772277228
chr5	60625175	60631425	3	6050	0.0769230769230769
chr5	74631875	74636825	3	4575	0.28
chr5	83013850	83018850	3	4550	0.285714285714286
chr5	94415850	94417875	3	1825	0.19047619047619
chr5	106314100	106317025	3	2675	0.163265306122449
chr5	114630850	114632925	3	1825	0.246153846153846
chr5	114874375	114881225	3	6050	0.236363636363636
chr5	114935250	114938725	3	3225	0.4
chr5	123833250	123834350	3	850	0.434782608695652
chr5	124070675	124085650	3	14125	0.37956204379562
chr5	142775975	142785625	3	9525	0.0186335403726708
chr5	149864525	149870325	3	5500	0.125
chr5	154133525	154139400	3	5525	0.125
chr5	162929625	162936850	3	6775	0.452830188679245
chr5	167000125	167003075	3	2775	0.137931034482759
chr5	170845575	170848350	3	2675	0.0689655172413793
chr5	172191900	172199925	3	7900	0.0666666666666667
chr5	173344575	173346775	3	2100	0.16
chr5	179230850	179235150	3	4175	0.0428571428571429
chr6	3226025	3232975	3	6800	0.0416666666666667
chr6	4133875	4137025	3	2800	0.230769230769231
chr6	4773150	4778650	3	5250	0.121212121212121
chr6	10881950	10884525	3	2275	0.205882352941176
chr6	15243775	15251050	3	7100	0.0652173913043478
chr6	18153475	18156825	3	3125	0.103448275862069
chr6	29592525	29602100	3	9125	0.138528138528139
chr6	30646875	30659450	3	12225	0.0909090909090909
chr6	31366975	31373775	3	5950	0.453900709219858
chr6	33159825	33161500	3	1425	0.25531914893617
chr6	33358750	33362225	3	3150	0.18018018018018
chr6	35995100	35998075	3	2825	0.0776699029126214
chr6	36644150	36650850	3	5975	0.189189189189189
chr6	37785825	37791325	3	4850	0.267441860465116
chr6	38669350	38671325	3	1750	0.193548387096774
chr6	43542275	43547025	3	4225	0.24
chr6	48035850	48037450	3	1450	0.228571428571429
chr6	74225875	74233900	3	7200	0.217391304347826
chr6	77271050	77274500	3	2925	0.25
chr6	90271625	90274850	3	2675	0.5
chr6	95962700	95964975	3	1825	0.468085106382979
chr6	96021975	96027875	3	5075	0.208333333333333
chr6	106957425	106962575	3	4925	0.0645161290322581
chr6	108485850	108490950	3	4775	0.165137614678899
chr6	114660800	114665400	3	4350	0.195121951219512
chr6	116986875	116990250	3	3025	0.222222222222222
chr6	127438700	127442675	3	3750	0.424242424242424
chr6	131289150	131291650	3	2200	0.454545454545455
chr6	139688700	139698075	3	8950	0.222222222222222
chr6	147523025	147529000	3	5650	0.228571428571429
chr6	151645575	151648975	3	2925	0.298850574712644
chr6	157340825	157343850	3	2525	0.439024390243902
chr6	163833400	163841675	3	8025	0.111111111111111
chr6	168225450	168230825	3	5200	0.10126582278481
chr6	170121925	170126250	3	4150	0.0761904761904762
chr7	1607150	1611100	3	3225	0.481481481481481
chr7	3339850	3342550	3	2350	0.291666666666667
chr7	5103325	5105850	3	2300	0.23728813559322
chr7	5673325	5677300	3	3375	0.463768115942029
chr7	16955400	16956925	3	1275	0.372093023255814
chr7	17337725	17341600	3	3650	0.0769230769230769
chr7	24436175	24439200	3	2600	0.320987654320988
chr7	41734575	41746000	3	9750	0.340314136125654
chr7	48126825	48131200	3	3625	0.315789473684211
chr7	55637525	55641250	3	3575	0.0588235294117647
chr7	73129775	73134450	3	4350	0.111801242236025
chr7	73442100	73444625	3	2100	0.263157894736842
chr7	74306225	74307675	3	1225	0.315789473684211
chr7	77165425	77170500	3	4700	0.117647058823529
chr7	77646850	77649800	3	2675	0.148148148148148
chr7	95545850	95547075	3	950	0.461538461538462
chr7	98245750	98249575	3	3725	0.0476190476190476
chr7	100135975	100139075	3	2525	0.379746835443038
chr7	100288800	100292575	3	3425	0.174603174603175
chr7	101457100	101462425	3	5150	0.0792079207920792
chr7	101928500	101931725	3	3100	0.0666666666666667
chr7	115911125	115912800	3	1475	0.333333333333333
chr7	116164250	116171525	3	6925	0.148936170212766
chr7	124401250	124406725	3	4975	0.126984126984127
chr7	125564100	125567125	3	2625	0.207792207792208
chr7	128044125	128046650	3	2400	0.315789473684211
chr7	131236075	131243575	3	7050	0.150753768844221
chr7	132765125	132767375	3	1950	0.202898550724638
chr7	134570625	134571950	3	1125	0.27027027027027
chr7	142984800	142988050	3	3000	0.137254901960784
chr7	143058050	143060550	3	2375	0.0857142857142857
chr7	148034375	148041125	3	5275	0.43956043956044
chr7	149468225	149471675	3	3300	0.09375
chr7	150941950	150950525	3	7450	0.296943231441048
chr7	152130400	152134575	3	3900	0.260869565217391
chr7	155249475	155253700	3	3875	0.116788321167883
chr7	155259225	155261450	3	2050	0.158730158730159
chr7	156792225	156793575	3	1075	0.48
chr8	1693325	1694800	3	1075	0.5
chr8	1710550	1714425	3	3300	0.265486725663717
chr8	8084700	8086875	3	1875	0.428571428571429
chr8	10586525	10592450	3	4900	0.465408805031447
chr8	11054950	11059825	3	4650	0.129032258064516
chr8	22223800	22228350	3	4225	0.136645962732919
chr8	23210175	23212325	3	1700	0.511627906976744
chr8	25041000	25046250	3	4225	0.427672955974843
chr8	26148600	26153675	3	4425	0.280487804878049
chr8	26305475	26309525	3	3800	0.157894736842105
chr8	27467975	27469350	3	1200	0.3125
chr8	27629000	27633250	3	3675	0.365591397849462
chr8	28205025	28206575	3	1325	0.272727272727273
chr8	28258200	28260600	3	2050	0.444444444444444
chr8	37653675	37661275	3	7250	0.0925925925925926
chr8	37754325	37757500	3	3025	0.153846153846154
chr8	41162375	41169225	3	6575	0.142857142857143
chr8	41199375	41200800	3	1125	0.444444444444444
chr8	41907400	41910525	3	2975	0.0952380952380952
chr8	42052025	42054875	3	2600	0.35
chr8	55134725	55141400	3	6575	0.0163265306122449
chr8	58906575	58909400	3	2675	0.0860215053763441
chr8	65279400	65291300	3	11350	0.313725490196078
chr8	67038900	67041025	3	1575	0.509090909090909
chr8	70378225	70381775	3	3375	0.102564102564103
chr8	77612475	77616600	3	3825	0.120689655172414
chr8	103663775	103670325	3	6100	0.320987654320988
chr8	128821450	128823800	3	2200	0.133333333333333
chr8	132320775	132325100	3	4050	0.145161290322581
chr8	136468575	136472075	3	3400	0.0425531914893617
chr8	141643425	141646950	3	3350	0.148148148148148
chr8	142137350	142141775	3	3975	0.232142857142857
chr8	143693725	143696725	3	2600	0.358974358974359
chr8	144371225	144374675	3	3175	0.153846153846154
chr9	1049875	1052775	3	2400	0.376470588235294
chr9	2275525	2278275	3	2600	0.0898876404494382
chr9	4661550	4667000	3	4975	0.405405405405405
chr9	19124125	19130600	3	5950	0.197674418604651
chr9	35109875	35117550	3	6925	0.262135922330097
chr9	35905725	35909000	3	2925	0.4
chr9	38063350	38070400	3	6525	0.174311926605505
chr9	72870350	72877650	3	6275	0.395604395604396
chr9	75763875	75771825	3	6425	0.38961038961039
chr9	79073675	79077425	3	3100	0.407079646017699
chr9	82184750	82191725	3	6625	0.072
chr9	84299100	84305975	3	6725	0.0310077519379845
chr9	90340250	90344650	3	3825	0.473684210526316
chr9	91146775	91151300	3	4200	0.139130434782609
chr9	94181800	94187625	3	5450	0.104166666666667
chr9	101469150	101472025	3	2525	0.253968253968254
chr9	101982050	101986325	3	4000	0.0839160839160839
chr9	107753025	107756600	3	3050	0.363636363636364
chr9	108058125	108060225	3	1850	0.5
chr9	112259575	112262650	3	2575	0.48
chr9	114658025	114664600	3	6400	0.0740740740740741
chr9	116160275	116164250	3	3625	0.4
chr9	117263850	117268550	3	4550	0.0631578947368421
chr9	124039575	124041850	3	1700	0.491228070175439
chr9	124497625	124499725	3	1900	0.344827586206897
chr9	124989325	124991575	3	1800	0.461538461538462
chr9	127019675	127025525	3	5475	0.118811881188119
chr9	129088200	129090375	3	2075	0.0909090909090909
chr9	131643025	131647775	3	4650	0.0655737704918033
chr9	134149875	134153850	3	3675	0.4
chr9	136293125	136295325	3	1975	0.210526315789474
chr9	136930625	136934475	3	3675	0.107142857142857
chr9	137978100	137981200	3	2775	0.384615384615385
chr9	139135575	139138175	3	2350	0.168674698795181
chr9	139481450	139483275	3	1500	0.5
chr9	140008050	140009750	3	1475	0.274509803921569
chr9	140498925	140502075	3	2725	0.333333333333333
chr9	140511900	140515500	3	3250	0.205607476635514
chr9	140771825	140773600	3	1525	0.274509803921569
chrX	197825	200725	3	2650	0.263157894736842
chrX	9431250	9435950	3	4375	0.318840579710145
chrX	9982100	9986375	3	3900	0.161616161616162
chrX	19532950	19534275	3	1125	0.294117647058824
chrX	40704225	40705475	3	1050	0.344827586206897
chrX	41189850	41197975	3	7350	0.168421052631579
chrX	44809675	44814175	3	3850	0.208
chrX	64887075	64891875	3	4050	0.373333333333333
chrX	66763275	66768525	3	5100	0.041025641025641
chrX	68723650	68727575	3	3700	0.153846153846154
chrX	68835250	68839525	3	3750	0.229007633587786
chrX	82762550	82766625	3	3800	0.134831460674157
chrX	99898650	99901050	3	2175	0.133333333333333
chrX	101409500	101411375	3	1700	0.133333333333333
chrX	107679375	107686550	3	6525	0.488888888888889
chrX	113833900	113835875	3	1625	0.448979591836735
chrX	114955925	114959050	3	2800	0.134615384615385
chrX	124523575	124526225	3	2000	0.4
chrX	129242475	129245750	3	3025	0.358974358974359
chrX	130862500	130863850	3	1150	0.228571428571429
chrX	130926050	130927650	3	1250	0.421052631578947
chrX	138284575	138288600	3	3625	0.274509803921569
chrX	142720875	142724450	3	3325	0.313725490196078
chrX	150343100	150347450	3	3600	0.425196850393701
chrX	153093350	153096875	3	3025	0.514285714285714
chrX	153190850	153194250	3	3125	0.202247191011236
