# Supplementary material for: Large organized chromatin lysine domains help distinguish primitive from differentiated cell populations
Source: Nat Commun. 2021 Jan 21;12:499. doi: 10.1038/s41467-020-20830-9 (PMC7820432; doi:10.1038/s41467-020-20830-9)
Supplement: Supplementary file 3 — Supplementary Software [file 41467_2020_20830_MOESM3_ESM.zip › E013-H3K9me3_LOCKS.bed]

chr1	142569150	142639675	61	32650	11.304347826087
chr1	143418750	143510225	61	25550	18.0588235294118
chr1	227773625	227859500	61	50275	14.8181818181818
chr1	248088275	248209000	61	25850	19.9259259259259
chr10	37965950	38075125	61	36525	19.25
chr10	42354875	42494025	61	102275	9.94029850746269
chr11	48638975	48730850	61	30375	18.48
chr11	48731175	48815525	61	38300	12.4285714285714
chr11	48816150	48891150	61	36075	8.25
chr11	50116900	50218125	61	26750	13.5
chr11	50325125	50427125	61	81700	3.2
chr11	50427925	50525175	61	74250	8.9
chr11	50525225	50613200	61	70075	1.74193548387097
chr11	50613425	50691150	61	44325	10.1904761904762
chr11	50691525	50761600	61	40250	6.625
chr11	51190975	51315300	61	93550	15
chr11	54794125	54887050	61	70975	18.64
chr11	54888200	54967550	61	43425	15.12
chr11	55101525	55196400	61	25725	18.8333333333333
chr11	55459675	55593125	61	28100	20.2105263157895
chr12	34278775	34385475	61	33850	14.7222222222222
chr12	34412575	34606825	61	163950	9.81081081081081
chr12	34607175	34712450	61	82100	14.7333333333333
chr12	34712575	34832975	61	84850	8
chr12	37984825	38052775	61	35050	12.4
chr12	38052950	38132775	61	44500	15.6153846153846
chr12	38132975	38206400	61	44975	20.3809523809524
chr12	38206575	38283025	61	53400	19.7
chr12	38283200	38401675	61	100150	5.07692307692308
chr12	133487225	133593675	61	69925	8.59574468085106
chr12	133593725	133724125	61	101325	6.61538461538461
chr13	19501125	19593375	61	52150	14.1052631578947
chr13	19685775	19758950	61	43700	5.1
chr13	19807050	19920675	61	30650	18.5357142857143
chr14	20195275	20295400	61	27425	16
chr14	20296150	20389775	61	32550	19.2413793103448
chr14	106226900	106308950	61	34025	10.1666666666667
chr14	106309550	106392875	61	48525	18.7619047619048
chr14	106392975	106508800	61	33000	15
chr14	106704875	106781275	61	30500	14.8571428571429
chr14	106827750	106923800	61	33425	12.75
chr14	106923900	106996375	61	33450	16.5
chr14	106996850	107079450	61	33050	15.7575757575758
chr14	107080375	107169050	61	32975	17.4444444444444
chr14	107169850	107248775	61	28425	12.7826086956522
chr15	20392900	20464775	61	31175	19.8333333333333
chr15	22406100	22491550	61	47350	12.6666666666667
chr15	22491600	22562700	61	45150	11.0833333333333
chr15	25227700	25375100	61	67750	19.2631578947368
chr16	32472850	32603425	61	94850	18.1
chr16	33832900	33965075	61	74975	19.0967741935484
chr16	34174000	34285800	61	52625	7.23076923076923
chr16	34465775	34556375	61	47375	13.45
chr16	34557075	34636175	61	33800	9.41935483870968
chr16	34636425	34730575	61	43350	9.73584905660377
chr16	34730775	34820475	61	47975	9.23076923076923
chr16	34848875	34937150	61	34050	16.8888888888889
chr16	34937400	35018175	61	45000	15.2413793103448
chr16	35067775	35148600	61	33050	10.7368421052632
chr16	35148675	35223525	61	35950	10.1176470588235
chr17	21933250	22014600	61	32375	20.1176470588235
chr19	8953475	9035375	61	32650	9.36
chr19	9326750	9457625	61	48575	20.5263157894737
chr19	9550800	9636250	61	44575	13.1724137931034
chr19	12288675	12378525	61	44025	9.125
chr19	20963625	21071575	61	53400	13.5714285714286
chr19	22061200	22157225	61	42500	16.4347826086957
chr19	22157375	22262525	61	29750	19.5294117647059
chr19	22262775	22385000	61	38650	15.0909090909091
chr19	22416425	22505275	61	31500	17.9130434782609
chr19	22582725	22657650	61	31100	11.125
chr19	22660575	22740925	61	47050	12.2727272727273
chr19	22953425	23042500	61	41425	9.75
chr19	23042725	23130050	61	36300	17.2307692307692
chr19	24290600	24379750	61	50125	11.4444444444444
chr19	24380125	24461725	61	48175	12.3125
chr19	27731800	27825325	61	47950	8.92307692307692
chr19	27825950	27934500	61	71600	7.54285714285714
chr19	27934650	28017900	61	49900	13.7272727272727
chr19	28017975	28087225	61	50550	4
chr19	28087525	28183525	61	48400	16.4666666666667
chr19	37102975	37195375	61	47250	12
chr19	37277300	37378325	61	57700	19.6585365853659
chr19	37378500	37483800	61	37675	17.76
chr19	37484100	37594775	61	43875	15.875
chr19	37831975	37934700	61	53000	20.2545454545455
chr19	52327100	52457300	61	78925	16.8888888888889
chr19	52460050	52571275	61	68800	16.8
chr19	52571400	52661500	61	59350	19.1891891891892
chr19	56341600	56416550	61	25875	17
chr19	56417025	56513325	61	29250	15.2352941176471
chr19	56872200	56974575	61	59675	19.0833333333333
chr19	57018650	57131775	61	78925	14.875
chr19	57132200	57209325	61	35000	8.64285714285714
chr19	57209625	57288275	61	24950	12.8
chr19	57288550	57378275	61	41225	13.4074074074074
chr19	57378950	57452450	61	31675	8.48275862068965
chr19	57453050	57525250	61	33350	7.41935483870968
chr19	57525325	57597700	61	26650	7.5
chr19	58435325	58552975	61	69150	10.7272727272727
chr19	58553975	58665275	61	75600	5.28813559322034
chr19	58668475	58792300	61	90500	15.6153846153846
chr20	29570875	29653950	61	35725	19.8888888888889
chr21	9411200	9477050	61	35100	4.66666666666667
chr21	9477575	9551450	61	34225	6.76190476190476
chr21	9825400	9915975	61	63475	7.15384615384615
chr21	10572050	10729600	61	57225	20.2608695652174
chr21	10729650	10918850	61	150350	5.47368421052632
chr21	10919200	10995575	61	35125	11.3684210526316
chr21	10996025	11085725	61	57025	15.7560975609756
chr21	11085825	11188225	61	85400	2
chr22	47747275	47831575	61	26875	15.5
chr22	47928850	48066075	61	29500	20.3235294117647
chr3	75695375	75771750	61	43700	5.55555555555556
chr3	90311800	90383150	61	27175	18.7027027027027
chr3	90390100	90464600	61	29500	16.5142857142857
chr4	123000	221525	61	59400	10.7142857142857
chr4	222025	300375	61	45750	5.31034482758621
chr4	332875	414700	61	54850	8.29411764705882
chr4	190446350	190562325	61	79175	12.4193548387097
chr4	190562475	190651225	61	64750	3.25301204819277
chr5	45859425	45963775	61	50075	19.12
chr5	45963925	46059825	61	68325	8.625
chr5	46060000	46164025	61	70300	12.5454545454545
chr5	46164550	46285775	61	98725	6.08333333333333
chr5	46285900	46358800	61	49575	8.12
chr5	49430625	49521900	61	43075	18.9166666666667
chr5	140603075	140689125	61	36200	13.2307692307692
chr5	140689350	140820675	61	71900	18.0714285714286
chr5	178298200	178400325	61	62375	14.5423728813559
chr7	56221100	56308925	61	26775	13.2222222222222
chr7	56499000	56593400	61	49900	17.3103448275862
chr7	56621225	56731175	61	46375	9.89473684210526
chr7	57197850	57277050	61	44600	5.47058823529412
chr7	57277550	57344575	61	37375	8.72
chr7	57344775	57423725	61	49375	6.4
chr7	57424100	57510100	61	50100	10.6666666666667
chr7	57915050	57992325	61	36025	13.625
chr7	61738850	61969650	61	114775	9.48717948717949
chr7	61970000	62035525	61	32000	11
chr7	62036100	62106500	61	41600	5.81818181818182
chr7	62106800	62205525	61	74500	10.2666666666667
chr7	62205650	62293500	61	73125	1.15384615384615
chr7	62293600	62405125	61	81200	15.1142857142857
chr7	62405200	62482750	61	44200	10.7619047619048
chr7	62482900	62564950	61	52100	8.78260869565217
chr7	62589425	62686325	61	26200	20.5263157894737
chr7	63382850	63489250	61	37100	16.4827586206897
chr7	63489850	63585675	61	52175	19.9
chr7	63633900	63727775	61	39200	10
chr7	63728075	63823075	61	41050	13.7931034482759
chr7	157656525	157761275	61	30350	14.6153846153846
chr7	157819400	157916375	61	46200	16.5
chr7	157916425	158006950	61	50950	12.7234042553191
chr7	158007275	158098775	61	41650	15.2631578947368
chr8	43354475	43452225	61	71625	18.8695652173913
chr8	43452525	43546350	61	70400	3.48148148148148
chr8	43546400	43612675	61	44625	5
chr8	43612925	43691950	61	62075	3.33333333333333
chr8	43692200	43773675	61	52375	12.3529411764706
chr8	46882375	46960425	61	49250	14.8275862068966
chr8	46961150	47110925	61	130075	2.81081081081081
chr8	47111025	47243775	61	110975	11.1818181818182
chr8	47244700	47405100	61	139900	3.39130434782609
chr8	47405475	47503225	61	56300	9.10344827586207
chr8	47504200	47574025	61	31200	14.8571428571429
chr8	47646850	47751550	61	36775	13.7
chr8	47751725	47826525	61	47650	15.0909090909091
chrX	58280050	58351425	61	35925	12.2666666666667
chrX	58354150	58406825	61	28425	5.2
chrX	58428375	58489475	61	29975	7.56756756756757
chrX	61681975	61784475	61	32575	16.8571428571429
chrX	61784650	61844375	61	26475	5.05263157894737
chrX	61844625	61908500	61	25175	12.2307692307692
chr1	248505000	248596325	60	27000	15.75
chr15	20539900	20627900	60	48825	8.44444444444444
chr1	247130625	247239200	59	62350	17.2380952380952
chr19	23184100	23257375	59	26900	11.8787878787879
chr10	38386775	38476175	58	33050	12.1818181818182
chr6	61881100	61943700	57	23375	11.8571428571429
chr5	150266575	150344125	56	41900	8.66666666666667
chr11	54967675	55031450	53	33950	10.5263157894737
chr17	22164275	22262525	53	36000	11.7647058823529
chr19	36983325	37073150	52	57950	10.6923076923077
chr16	35224750	35285700	51	27125	9.90909090909091
chr14	19000075	19059625	49	36850	7.8
chr15	25414550	25501475	49	73125	2.69565217391304
chr7	57992550	58053650	49	33450	6.96153846153846
chr4	18600	112125	47	67000	5.43548387096774
chr12	133724425	133820150	46	70900	3.72727272727273
chr19	53700975	53762750	46	35775	6.47058823529412
chr13	19604575	19675950	45	40500	8.125
chr19	37195600	37267675	45	56825	6.69565217391304
chr19	38010900	38083875	45	49050	7.78947368421053
chr15	20465525	20516450	44	29425	5.41666666666667
chr19	44337925	44390425	42	35025	6.29411764705882
chr6	62178650	62230300	42	40425	3.1
chr19	23505925	23572725	40	48700	5.21739130434783
chr5	49521950	49565175	37	23375	4.61538461538461
chr19	24467850	24577650	36	102550	1
chr16	32604975	32643875	34	24175	3.91304347826087
chr19	9457800	9508225	34	34700	3.33333333333333
chr19	37613525	37661400	34	36925	1.38461538461538
chr16	33589275	33631925	33	25025	3.16666666666667
chr16	33965250	34016750	31	32250	3.25714285714286
chr5	178486400	178528275	30	31275	1.65853658536585
chr19	19978200	20009875	28	21400	2.46153846153846
chr12	38401800	38421325	25	15300	0.916666666666667
chr7	63967600	63997475	24	21950	1.65714285714286
chr19	20209400	20240500	23	25975	1.58620689655172
chr19	22898975	22924325	23	18175	1.28
chr1	247297900	247332750	22	28600	1.16666666666667
chr19	22505500	22535125	22	22600	1.52380952380952
chr19	52954100	52987725	20	27275	1.21052631578947
chr19	23400550	23428150	19	24600	0.323529411764706
chr3	44752800	44780000	18	22750	0.9375
chr11	2661200	2684950	17	20300	1.37931034482759
chr15	20000000	20017125	17	12625	1.21739130434783
chr19	38121900	38140700	17	13550	1.44
chr19	20717950	20746950	16	24575	0.981818181818182
chr4	414850	466775	16	48275	0.933333333333333
chr5	46391825	46405425	16	10575	0.982456140350877
chr16	68580350	68612000	15	28475	0.790697674418605
chr19	9253000	9275200	15	17950	1.23076923076923
chr19	21550350	21573775	15	19900	1.11764705882353
chr5	46359525	46371975	15	9350	0.857142857142857
chr7	63826725	63841150	15	11500	1.2
chr12	38437450	38452050	14	11850	0.71875
chr19	22777500	22794300	14	13400	1.16129032258065
chr19	52802350	52831475	14	26200	0.87719298245614
chr4	49633200	49660125	14	24275	0.360655737704918
chr5	179674250	179696675	14	20025	0.680851063829787
chr7	6712225	6745075	14	29025	0.622222222222222
chr19	12121675	12140675	13	16175	0.827586206896552
chr19	21071850	21093975	13	16075	1.08849557522124
chr9	99513625	99535350	13	19325	0.787878787878788
chr11	48940550	48949275	12	6075	0.918918918918919
chr19	8914075	8932050	12	16175	0.761904761904762
chr19	44462075	44480975	12	16850	0.857142857142857
chr5	178401025	178419150	12	14550	0.5625
chr7	61527925	61560350	12	27825	0.908424908424908
chr9	115752825	115767050	12	11575	0.711111111111111
chr19	20814850	20827375	11	9950	0.666666666666667
chr19	23318650	23331400	11	10525	0.736842105263158
chr2	95806725	95821900	11	13450	0.521739130434783
chr9	66832950	66852925	11	16375	0.72
chr1	40917875	40936500	10	17250	0.295081967213115
chr10	42494075	42523125	10	27800	0.470588235294118
chr10	132075375	132087975	10	10525	0.679245283018868
chr12	38540075	38558325	10	16325	0.580645161290323
chr19	9669425	9693025	10	21250	0.292682926829268
chr4	3596875	3609725	10	9925	0.666666666666667
chr4	49512200	49520050	10	6150	0.689655172413793
chr10	18841900	18863200	9	19250	0.19047619047619
chr16	3353150	3372600	9	17425	0.317460317460317
chr16	34426900	34438275	9	9650	0.555555555555556
chr19	9055450	9064350	9	7500	0.516129032258065
chr19	35245925	35258325	9	10750	0.382978723404255
chr19	37937825	37951775	9	12150	0.516129032258065
chr19	58042250	58061725	9	17975	0.545454545454545
chr3	128638000	128645675	9	5700	0.627450980392157
chr7	57828525	57837350	9	7425	0.545454545454545
chr8	189625	202050	9	11075	0.533333333333333
chr12	32121750	32131100	8	7900	0.436781609195402
chr17	21311325	21320325	8	7450	0.436781609195402
chr19	11790400	11800075	8	8750	0.478260869565217
chr19	20034050	20048075	8	12425	0.438356164383562
chr19	35171475	35178525	8	5825	0.478260869565217
chr19	37725675	37738550	8	11550	0.295081967213115
chr2	86772800	86779850	8	5925	0.409090909090909
chr4	49163075	49169950	8	5850	0.315789473684211
chr5	178453700	178465225	8	9950	0.516129032258065
chr7	86980975	86987425	8	5325	0.529411764705882
chr7	152099150	152107300	8	6750	0.424242424242424
chr10	39076550	39155000	7	77375	0.0421753607103219
chr17	4990675	5001200	7	9450	0.297297297297297
chr19	12629825	12648850	7	17550	0.126984126984127
chr19	21987875	22002800	7	13500	0.204918032786885
chr19	53641450	53653650	7	10550	0.366197183098592
chr3	75772875	75795600	7	19325	0.294117647058824
chr7	32554775	32563000	7	6900	0.354838709677419
chr7	103818025	103824450	7	5425	0.4
chr10	43009225	43021100	6	10900	0.272727272727273
chr10	85509325	85513950	6	4075	0.24390243902439
chr19	36880350	36889800	6	8375	0.303030303030303
chr19	53990375	53998775	6	7375	0.21875
chr19	58074825	58089600	6	13850	0.145454545454545
chr3	156903375	156907525	6	3450	0.285714285714286
chr4	191027500	191033150	6	5125	0.232558139534884
chr5	178135600	178149325	6	12700	0.166666666666667
chr7	64382575	64390625	6	7175	0.208955223880597
chrX	61945750	61949225	6	3050	0.3
chr10	127574400	127586475	5	11550	0.0750853242320819
chr11	48957175	48962675	5	4925	0.150943396226415
chr11	51334500	51341125	5	6050	0.196428571428571
chr15	80205525	80214775	5	8675	0.0888888888888889
chr16	3335675	3347200	5	10150	0.1875
chr16	71479725	71487400	5	7300	0.153846153846154
chr19	2848675	2860000	5	10450	0.15
chr19	7075425	7089625	5	13775	0.134831460674157
chr19	19817575	19833225	5	15175	0.142857142857143
chr19	40529150	40543750	5	13550	0.17258883248731
chr19	53451250	53464425	5	12425	0.168888888888889
chr4	116935600	116940900	5	4875	0.2
chr6	118895075	118900425	5	5075	0.149253731343284
chr7	5096850	5110300	5	13025	0.108108108108108
chr8	61404550	61408400	5	3450	0.195121951219512
chr9	44877325	44880900	5	3125	0.189189189189189
chr9	99576150	99586250	5	9275	0.188034188034188
chr11	3376150	3391200	4	14600	0.0560747663551402
chr13	48529825	48537350	4	7025	0.1
chr16	10534300	10538450	4	3925	0.0909090909090909
chr19	24582850	24587075	4	4050	0.1
chr6	30247600	30258500	4	10525	0.0978260869565217
chr7	57705375	57716425	4	10625	0.0753138075313808
chr8	42958725	42967550	4	8525	0.0794701986754967
chr9	115802100	115818550	4	15925	0.0489795918367347
chr11	74575500	74584875	3	9250	0.0319148936170213
chr16	75198750	75208375	3	9475	0.0192926045016077
chr17	5081525	5091450	3	9725	0.0242424242424242
chr19	9636425	9647625	3	11025	0.027027027027027
chr19	37971525	37979150	3	7475	0.0304182509505703
chr19	44976575	44992100	3	15300	0.025974025974026
chr19	53055650	53061300	3	5525	0.0285714285714286
chr2	89848550	89880075	3	31125	0.0212992545260916
chr2	95876200	95886575	3	10100	0.032
chr8	8211975	8221175	3	8950	0.0301204819277108
chr9	114301400	114313375	3	11750	0.0273037542662116
chr16	46435600	46456600	2	20950	0.00477326968973747
