# Supplementary material for: Large organized chromatin lysine domains help distinguish primitive from differentiated cell populations
Source: Nat Commun. 2021 Jan 21;12:499. doi: 10.1038/s41467-020-20830-9 (PMC7820432; doi:10.1038/s41467-020-20830-9)
Supplement: Supplementary file 3 — Supplementary Software [file 41467_2020_20830_MOESM3_ESM.zip › E013-H3K27ac_LOCKS.bed]

chr1	8362425	8726275	61	64100	48.3157894736842
chr1	26944950	27649875	61	90825	44.695652173913
chr1	54494300	55013850	61	69075	46.1176470588235
chr1	93876150	94287200	61	75875	53.038961038961
chr1	150033475	150600450	61	88825	44.6294416243655
chr1	154812100	155295675	61	87375	50.3548387096774
chr1	155770775	156358275	61	101725	50.2692307692308
chr1	201345075	201714275	61	104075	51.2142857142857
chr1	203236550	203655675	61	72600	45.7391304347826
chr10	13628900	14030300	61	60800	49.45
chr10	75610525	75939625	61	50075	44.3076923076923
chr10	80807800	81083075	61	101950	53.2105263157895
chr10	105372550	105669700	61	60175	30.0909090909091
chr11	11990525	12225200	61	109700	22
chr11	12646700	12861000	61	71175	29.1666666666667
chr11	62162575	62600750	61	90050	35.0175438596491
chr11	64510175	65060725	61	77925	47.2846715328467
chr11	86133850	86524525	61	64300	40.2222222222222
chr11	95641825	95963275	61	62825	31.6666666666667
chr12	124853150	125183950	61	75550	50.1304347826087
chr13	110838425	111096450	61	103625	29
chr14	22979300	23452625	61	69900	51.2068965517241
chr14	61855050	62222025	61	86875	45.1875
chr14	68916025	69153425	61	52925	26.9230769230769
chr14	69351250	69572575	61	87875	35.875
chr15	48622550	48995800	61	73025	23.8888888888889
chr15	63101625	63483175	61	69175	45.3846153846154
chr15	66909475	67091950	61	58675	47.3333333333333
chr15	68622975	68935125	61	50025	40.2758620689655
chr15	99190100	99498475	61	80175	42
chr16	4303100	4819300	61	75375	35.6190476190476
chr16	89357050	89629275	61	63975	39.25
chr17	1891825	2207700	61	85600	46.6382978723404
chr17	17566450	17846250	61	68850	27.9411764705882
chr17	55406775	55665475	61	55250	34.3809523809524
chr17	75276750	75474625	61	104075	42.6875
chr18	46239325	46521750	61	92350	33
chr19	1811875	2273825	61	75925	51.8947368421053
chr19	12978200	13292850	61	70800	41.6363636363636
chr19	18385300	18716650	61	65050	37.7073170731707
chr19	55759275	56156500	61	59400	52.3214285714286
chr2	9303150	9649850	61	60850	52.88
chr2	47026000	47371425	61	88725	34.7450980392157
chr2	161037975	161268450	61	65775	36.4210526315789
chr2	216444050	216796000	61	63425	43.2173913043478
chr20	52195150	52566925	61	83775	52.6666666666667
chr21	36074975	36630300	61	74675	52.4142857142857
chr22	36633825	36903525	61	89125	38.7096774193548
chr3	148798150	149300450	61	78525	50.1219512195122
chr3	171654050	171940725	61	77150	26.5106382978723
chr3	185300300	185678500	61	67575	36.1981981981982
chr4	169330050	169739200	61	63250	44.1071428571429
chr4	169752200	170149000	61	51825	52.552380952381
chr5	14105500	14409400	61	90475	46.2
chr5	148636350	148943850	61	73800	50.6842105263158
chr5	172067700	172368800	61	92675	52.4444444444444
chr6	26016475	26554375	61	105725	36.9896907216495
chr7	115816475	116273825	61	64025	52.6666666666667
chr7	134232200	134573675	61	88750	52.0857142857143
chr8	12900350	13265400	61	71175	35.8918918918919
chr8	30111675	30407250	61	67750	43.0967741935484
chr8	118827000	119039175	61	64525	25.1891891891892
chr8	128598225	128972625	61	82575	41.5438596491228
chr9	97431375	97782725	61	78775	47.0697674418605
chr9	130150250	130617075	61	83775	41.1703703703704
chr9	131005925	131672700	61	70600	37.1746031746032
chr9	139556925	140150950	61	62800	52.4615384615385
chr8	23005825	23428700	60	86750	36.1875
chr8	37887150	38423950	60	77525	48.6666666666667
chr12	53488050	53900925	59	64675	38.35
chr16	81434950	81764675	59	51300	32.9454545454545
chr19	47332925	47645400	59	69175	48.8260869565217
chr2	36556475	36720825	59	77500	17.7037037037037
chr11	121903525	122086575	58	80275	33.0612244897959
chr2	189947925	190371450	57	51125	49.7647058823529
chr4	7780800	7982000	57	72225	34.8648648648649
chr17	584675	964775	56	58175	46.1176470588235
chr5	34474950	34762575	56	63025	22.4691358024691
chr7	137341625	137687825	56	80025	47.7460317460317
chr9	130617175	130978850	56	60225	44.1206896551724
chr1	39427400	39759450	55	83150	46.8
chr15	74583225	75019125	55	49600	34.728813559322
chr16	30750900	31214150	54	62375	37.7818181818182
chr11	8671125	9058850	53	74275	36.7058823529412
chr12	6387300	6899000	53	86050	42
chr15	67305875	67494000	53	91025	13.8787878787879
chr3	111387675	111740300	52	58600	34.3478260869565
chr3	123254125	123603750	52	43475	42.5
chr4	57773325	58030350	52	63925	30.4444444444444
chr7	100728200	101045900	52	56175	39.2289156626506
chr1	19696300	19832450	51	43050	32.8181818181818
chr1	214489700	214778725	51	62425	32.6428571428571
chr11	66885000	67398800	51	66125	30.6382978723404
chr7	47514500	47731075	51	45800	24.5714285714286
chr1	153462925	153778475	50	54275	35.5652173913044
chr2	238030050	238236225	50	53075	36.1538461538462
chr3	11475775	11806775	50	71250	29.953488372093
chr20	10401075	10689500	49	54450	40.25
chr17	62595450	62744900	48	40275	26.2222222222222
chr9	112505025	112911675	48	66375	37.6981132075472
chr15	39387625	39596200	47	51950	25.4571428571429
chr1	9293225	9510025	46	35675	34.2962962962963
chr10	33467050	33667400	46	45125	39.3333333333333
chr11	12225375	12479550	46	58850	38.7333333333333
chr14	55028950	55202625	46	47575	27.7297297297297
chr17	46597875	46703650	46	60775	18.9473684210526
chr4	77864800	78099350	46	66950	30.7160493827161
chr5	71336250	71549000	46	40700	33.2333333333333
chr1	27667900	28016650	45	93925	25.9538461538462
chr10	29759925	30026375	45	43175	32.3076923076923
chr12	65916825	66172950	45	48275	33.2941176470588
chr14	49978725	50584050	45	67775	38.1714285714286
chr6	56506925	56674650	45	40525	30.5652173913043
chr8	22399025	22573750	45	47575	30.4347826086957
chr12	27657725	27949350	44	47075	37.0444444444444
chr13	33683100	33925125	44	63100	37.5714285714286
chr13	114746000	115081250	44	55025	33.3333333333333
chr16	86524825	86823725	44	58400	32.3650793650794
chr17	72968025	73348650	44	44575	30.961038961039
chr21	30331450	30754475	44	55200	34.7
chr3	57903375	58079550	44	45475	24.9333333333333
chr6	30456750	30816600	44	80350	22.24
chr1	32390850	32715625	43	49800	26.6428571428571
chr10	126671875	126851425	43	45600	35.6
chr17	38571500	38717575	43	46700	27.4838709677419
chr2	37763175	37969650	43	57675	23.9493670886076
chr22	46364450	46516550	43	61075	30.9090909090909
chr9	35644425	35952400	43	51950	28.8666666666667
chr1	205090000	205345425	42	51850	25.6428571428571
chr15	101608150	101836525	42	48500	21.7373737373737
chr6	31548500	31878350	42	58700	24.0566037735849
chr7	27071250	27239175	42	68350	27.010752688172
chr7	55052850	55261450	42	48400	15.8512396694215
chr9	37899450	38074750	42	62550	22.0909090909091
chr9	134482575	134615225	42	49125	34.3157894736842
chr11	101917850	102154600	41	32300	34.8461538461538
chr17	48171850	48408750	41	73675	33.4791666666667
chr18	9700525	9926825	41	37275	30.2264150943396
chr19	57813000	58521575	41	48525	33.8064516129032
chr2	145088450	145310950	41	60825	34.0235294117647
chr2	159847200	160010300	41	43725	27.4857142857143
chr6	52216750	52468800	41	62725	30.2604166666667
chr9	116138850	116417750	41	50675	30.1428571428571
chr1	85863425	86122625	40	59525	24.4705882352941
chr1	204253225	204486600	40	37275	32.1395348837209
chr11	47376675	47664750	40	40425	32.2978723404255
chr17	42079550	42312775	40	47725	28.9411764705882
chr19	2425000	2628300	40	40600	30
chr20	43104075	43374900	40	39700	32.5294117647059
chr5	77791375	77996525	40	50550	24.44
chr11	95963750	96076925	39	46625	17.375
chr2	216258900	216414175	39	40550	25.04
chr12	122147700	122388525	38	39325	25.9411764705882
chr17	36828800	37082150	38	57525	30.2352941176471
chr17	40400000	40589150	38	33200	24.5161290322581
chr19	46071900	46321125	38	40625	32
chr1	33793225	33938900	37	45925	28.1714285714286
chr11	65183000	65360150	37	83050	18.75
chr11	66024300	66411750	37	52075	30.4507042253521
chr3	140993600	141175950	37	41950	28.4375
chr4	77609125	77777950	37	41400	22.6823529411765
chr8	119041750	119132825	37	29400	13.4375
chr1	1198000	1371925	36	48375	24.2941176470588
chr1	29447050	29610550	36	31700	27.3333333333333
chr12	6929625	7126700	36	45575	18.1347150259067
chr12	11841550	12060150	36	44900	22.377358490566
chr17	79815475	80024300	36	42350	20.8705882352941
chr3	71096750	71360100	36	53450	25.0277777777778
chr5	149821775	149947600	36	41475	23.7619047619048
chr1	68165250	68316350	35	32225	16.6046511627907
chr1	145382100	145718525	35	48000	28.6428571428571
chr14	77367350	77591350	35	56700	24.4
chr19	15357600	15530450	35	36475	20.8947368421053
chr2	74601350	74811825	35	41500	20.4247787610619
chr1	2063550	2262375	34	53075	25.8895705521472
chr11	19911400	20086625	34	28650	24.2142857142857
chr17	76309875	76418100	34	48800	26.0540540540541
chr20	45885375	46021925	34	51400	22.0833333333333
chr3	187842300	188038550	34	48725	24
chr3	189718025	189840825	34	25775	21.0434782608696
chr5	95047050	95206675	34	35750	20
chr12	56313175	56591475	33	51875	18.969696969697
chr19	39137775	39227025	33	61150	15.5384615384615
chr6	16669225	16804275	33	45500	17.1891891891892
chr7	93996375	94070300	33	30900	24.093023255814
chr9	123996575	124162475	33	40250	22.7578947368421
chr1	85705650	85841850	32	38700	14.7857142857143
chr1	183132025	183301550	32	27075	23.319587628866
chr10	63776300	63856375	32	33800	23.6470588235294
chr2	235857650	235960825	32	54750	24.6551724137931
chr3	124489400	124608675	32	42200	9.60714285714286
chr1	110407125	110602475	31	27350	22.4044943820225
chr1	160965675	161197025	31	42950	22.2545454545455
chr11	94462100	94546650	31	32625	7.30769230769231
chr11	128318075	128423800	31	52950	24
chr2	1584050	1760300	31	39125	24.2962962962963
chr2	55210725	55396475	31	37050	25.3636363636364
chr1	21555675	21673750	30	47750	14.0416666666667
chr1	208331850	208418650	30	37600	17.8333333333333
chr10	111643800	111776600	30	32175	20.6060606060606
chr17	38135100	38348350	30	41625	23.0909090909091
chr17	46969025	47113550	30	36775	19.2571428571429
chr17	55910250	56033475	30	48700	16.25
chr17	74348825	74559175	30	41925	23.5106382978723
chr2	43357500	43577725	30	39350	24.6105263157895
chr20	48687725	48841925	30	33425	19.7241379310345
chr3	8484025	8635250	30	36950	16.6818181818182
chr3	98603425	98705800	30	29900	19.2435897435897
chr8	38749300	38900450	30	32000	24.9333333333333
chr8	145549100	145754975	30	32200	20.781954887218
chr10	127819150	127959775	29	31075	11.6511627906977
chr11	122505375	122619625	29	23050	23.04
chr12	66239650	66356575	29	35400	19.7647058823529
chr15	75857650	76031525	29	39325	21.2
chr17	57783025	57933700	29	53225	23.8472222222222
chr2	54747500	54846000	29	28325	21.3
chr2	218754900	218875625	29	40650	23.7307692307692
chr22	30579625	30653650	29	35625	14.2857142857143
chr5	149295450	149540500	29	42900	22.4905660377358
chr1	36594025	36719800	28	34350	21.3214285714286
chr1	68586200	68698850	28	22675	16.9333333333333
chr11	46537500	46737125	28	28050	22.3392857142857
chr12	96587550	96668250	28	28900	18.030303030303
chr16	85184975	85272450	28	24025	17.1538461538462
chr19	10612350	10891475	28	29750	21.7857142857143
chr19	45901625	46024600	28	33950	21.7241379310345
chr3	112323050	112408775	28	45250	7.22981366459627
chr3	156351525	156545400	28	37550	18.1739130434783
chr1	223887025	223973850	27	45875	16.7450980392157
chr12	106468075	106704225	27	43325	17.8056155507559
chr14	95946000	96015000	27	29225	6.02469135802469
chr15	74189825	74289725	27	34125	11.3461538461538
chr18	331450	501400	27	24925	19.7913043478261
chr19	13840700	14017650	27	39300	16.5614035087719
chr2	65454025	65629850	27	35850	22.6493506493506
chr2	69340575	69482200	27	27025	18.2222222222222
chr2	105940175	106027150	27	29925	21.6173913043478
chr3	127390725	127523825	27	25850	22.4032258064516
chr4	41122275	41261475	27	29150	19.6153846153846
chr6	33160450	33423175	27	60200	18.0606060606061
chr7	92323675	92443200	27	31450	12.7916666666667
chr1	235053625	235187400	26	43725	21.1521739130435
chr10	104352175	104439400	26	45800	12.5714285714286
chr12	54718225	54826975	26	35625	12.25
chr13	97846425	97992100	26	27525	17.2631578947368
chr2	27926375	28033500	26	22375	13.051724137931
chr7	75911925	76023400	26	24675	17.2
chr1	8063275	8203650	25	49375	8.75
chr1	170630175	170686275	25	30150	7
chr10	3086025	3179575	25	28250	19
chr11	63932450	64092675	25	39825	10.5046728971963
chr12	57463500	57560975	25	38350	10.6206896551724
chr15	65098925	65204425	25	27300	10.7169811320755
chr17	8020975	8199375	25	44800	15.3571428571429
chr2	36739425	36799500	25	20300	14
chr3	14434875	14523850	25	24775	7.6
chr5	135313800	135424300	25	48375	16.0571428571429
chr6	42846800	43097550	25	46150	16.4615384615385
chr6	158383100	158468600	25	31100	12.0338983050847
chr1	24946100	25080800	24	22850	18.1818181818182
chr10	16985725	17084400	24	32475	8.66666666666667
chr10	22885775	22948150	24	20975	12.4583333333333
chr10	71071975	71150000	24	25150	14.0384615384615
chr11	35098975	35214450	24	36400	8.38709677419355
chr17	7107575	7240250	24	40925	15.92
chr19	42710725	42807250	24	35850	9.7741935483871
chr2	20761650	20851575	24	25075	11.3422818791946
chr2	121460450	121552400	24	29875	15.6969696969697
chr2	232467975	232582700	24	34500	13.4615384615385
chr20	30249650	30339575	24	36975	10.6511627906977
chr20	36711250	36802400	24	25625	7.75
chr3	16096875	16182825	24	23375	13.2
chr3	99354975	99440600	24	24675	14.8571428571429
chr3	151974950	152051000	24	28100	16.1818181818182
chr5	139015500	139091700	24	42550	7.17391304347826
chr6	138129100	138216725	24	16525	13.9325842696629
chr7	99595350	99775100	24	32275	16.2588235294118
chr1	201714475	201887425	23	38300	17.6643356643357
chr11	27216400	27316325	23	21850	16.672268907563
chr12	120620125	120740575	23	39150	9.95505617977528
chr14	23494150	23591225	23	24675	12.2962962962963
chr14	59719425	59830950	23	20075	17.1636363636364
chr16	70714425	70802475	23	39000	10.936170212766
chr17	25853575	25913950	23	14750	13.0344827586207
chr2	197089675	197150400	23	18975	10.6666666666667
chr20	35088975	35235650	23	34575	13.4297872340426
chr7	129984700	130081875	23	23025	17.4736842105263
chr9	127004975	127073225	23	31725	13.3461538461538
chr15	42209725	42265400	22	24000	15.7777777777778
chr17	38437700	38519650	22	34375	5.83333333333333
chr17	45887350	45983325	22	17050	15.8481012658228
chr18	25616350	25715000	22	31250	7.81818181818182
chr2	238571600	238644000	22	31450	8.63157894736842
chr22	19831625	19951225	22	23250	14.83
chr3	48593525	48755150	22	29975	13.3913043478261
chr6	32076375	32165400	22	26125	11.5
chr1	43389000	43444800	21	24950	12.6666666666667
chr1	182990825	183076075	21	28675	11.7
chr10	72971850	73032600	21	34250	6.05714285714286
chr12	111834950	111885025	21	23500	13.7575757575758
chr15	89584700	89687225	21	22725	14.3529411764706
chr16	9162000	9214400	21	19725	8.54545454545454
chr17	13434850	13506125	21	26875	9.51063829787234
chr21	47444925	47521000	21	23725	11.6153846153846
chr3	42054475	42143300	21	34575	5.30232558139535
chr4	140957550	141026400	21	23200	8.83544303797468
chr8	49406050	49544150	21	29200	10.3586956521739
chr9	132307375	132432175	21	24000	15.5
chr1	22222775	22283500	20	37250	14.1
chr10	82212300	82277900	20	34350	14.7567567567568
chr18	56234500	56341825	20	22000	14.8741721854305
chr2	102350125	102391475	20	19400	6.89655172413793
chr3	32821025	32927850	20	31825	11.0909090909091
chr4	87921375	87982700	20	19925	9.23076923076923
chr5	33780875	33856275	20	20425	12.3137254901961
chr6	155415300	155523050	20	21800	11.0114942528736
chr8	145002200	145065550	20	31550	11.1612903225806
chr9	97784925	97861100	20	29100	13.9130434782609
chr9	127515000	127581350	20	17425	14.6666666666667
chr11	75022650	75130650	19	26875	10.7859922178988
chr12	53386525	53475000	19	23425	9.89041095890411
chr12	54360025	54418125	19	21700	12.1304347826087
chr15	60642575	60705700	19	41750	10.6666666666667
chr17	43164650	43275300	19	24450	13.5321637426901
chr17	80163175	80206000	19	18900	12.9642857142857
chr2	39682650	39761375	19	17250	13.9310344827586
chr2	187434550	187477575	19	15775	5.02564102564103
chr2	217144600	217215375	19	14225	13.4513274336283
chr20	49921625	49985825	19	28675	10.5238095238095
chr3	124826550	124875025	19	18650	10.3076923076923
chr3	129306200	129384350	19	29825	10.6785714285714
chr4	38071100	38165800	19	19925	12.936170212766
chr5	64327425	64375800	19	19050	10.390243902439
chr9	134231925	134312425	19	25875	12.1684210526316
chr1	157938075	158016025	18	34525	10.2666666666667
chr10	45448550	45497600	18	18450	10.5263157894737
chr12	109192425	109252725	18	44850	7.02564102564103
chr15	40320850	40429300	18	28850	7.91111111111111
chr15	71051100	71095450	18	19225	6.61333333333333
chr16	24987925	25063200	18	19450	9.85416666666667
chr19	1236125	1287050	18	34975	5.48571428571429
chr19	39831425	39939450	18	36125	12.4266666666667
chr20	33848100	33929875	18	28625	10.1290322580645
chr20	35459375	35492825	18	18350	8.97297297297297
chr21	39612375	39683650	18	19050	12.289156626506
chr22	20848975	20924350	18	30225	5.76470588235294
chr5	42982500	43076150	18	28850	7.15789473684211
chr6	111871975	111928325	18	25600	12.0740740740741
chr9	114773950	114837875	18	21625	11.7272727272727
chr1	16438350	16509350	17	28200	4.88636363636364
chr10	95214325	95257050	17	25675	11.7721518987342
chr10	101723600	101770400	17	21500	9.96969696969697
chr14	53298400	53347400	17	14000	7.1
chr17	41115575	41177675	17	18250	7.59477124183007
chr2	121614450	121701325	17	27025	11.3571428571429
chr2	227586675	227701950	17	31175	9.21348314606742
chr2	238311575	238399400	17	29300	8.95238095238095
chr3	15328825	15403775	17	20875	11.3197969543147
chr3	50264350	50309450	17	31700	10.9803921568627
chr3	66444225	66494325	17	13050	8.88461538461539
chr3	171506125	171561350	17	15400	10.2857142857143
chr4	77480200	77556200	17	19675	7.49295774647887
chr4	95427975	95483400	17	16850	11.4098360655738
chr6	117761575	117828050	17	21250	11.8313253012048
chr7	98693475	98742425	17	17075	7.8
chr11	795800	850400	16	24200	3.234375
chr11	123036475	123078100	16	15450	10.24
chr15	74465125	74521050	16	16150	8.82456140350877
chr15	90930800	90969175	16	20225	8.53333333333333
chr16	20872325	20926050	16	19975	10.6923076923077
chr16	88821325	88879275	16	22200	7.89830508474576
chr18	60408775	60458525	16	15350	10.5185185185185
chr19	6056475	6111100	16	16025	7.19540229885058
chr2	64478375	64504850	16	9725	8.51851851851852
chr2	109186950	109213675	16	16400	8
chr2	240178175	240218425	16	13025	7.17647058823529
chr3	120135500	120191150	16	33900	5.91228070175439
chr3	147105350	147142900	16	17775	5.65217391304348
chr5	16852750	16903900	16	14600	8.41269841269841
chr7	22589175	22641775	16	18500	8.93333333333333
chr8	6386325	6460250	16	17650	9.92561983471074
chrX	45607950	45649950	16	18775	8.17241379310345
chrX	153594650	153673525	16	22725	10.0162601626016
chr10	96987850	97051225	15	25300	7.64150943396226
chr10	104503050	104576625	15	23025	8.97101449275362
chr10	106056975	106111175	15	26300	6.08
chr12	52400200	52446825	15	14175	8.28813559322034
chr12	114833300	114852375	15	13850	1.49152542372881
chr12	116559475	116591950	15	10900	5.3921568627451
chr15	96863975	96906625	15	34100	2.23076923076923
chr16	30363175	30457725	15	22450	9.65
chr16	87874975	87908800	15	19000	5.5
chr17	29875925	29926550	15	23125	6.5
chr17	43360000	43423925	15	16450	9.18823529411765
chr19	16174975	16206375	15	14775	7.22727272727273
chr2	220385250	220443525	15	12750	10.3764705882353
chr2	239754475	239777550	15	16725	1.88888888888889
chr20	1783350	1815600	15	13675	8.10526315789474
chr20	56259450	56294100	15	10975	8.70769230769231
chr4	56038275	56053750	15	9625	5.02857142857143
chr8	8142900	8205175	15	15575	7.03225806451613
chr9	109621950	109684925	15	23375	8.0390243902439
chr1	159869600	159915925	14	17525	5.61616161616162
chr10	21783050	21825075	14	31300	4.06382978723404
chr10	33224600	33282325	14	31725	7.23943661971831
chr12	94155550	94219900	14	17300	8.93577981651376
chr14	21531350	21575775	14	16475	4.89473684210526
chr14	52487950	52548950	14	16750	8.52173913043478
chr15	78340075	78370450	14	13075	7.15555555555556
chr15	93439625	93474800	14	24650	3.59459459459459
chr16	49855350	49901350	14	14600	9.49152542372881
chr16	73065500	73105350	14	31225	5.6
chr17	36571175	36628925	14	20575	9.29411764705882
chr17	72741100	72773700	14	13550	9.15384615384615
chr2	42325925	42375100	14	14575	7.05882352941176
chr2	43177950	43202850	14	10175	6
chr2	102638175	102687400	14	17650	8.41666666666667
chr2	206545125	206600075	14	35750	4.48
chr2	219122200	219160475	14	18450	9.43859649122807
chr22	43384225	43411825	14	15850	2.79279279279279
chr4	10093625	10120225	14	24900	0.916666666666667
chr4	99388925	99446650	14	20525	8.75675675675676
chr5	64458700	64506700	14	22425	6.05714285714286
chr6	44184900	44233400	14	18300	6.8785046728972
chr6	138858025	138922550	14	16875	8.50267379679144
chr7	41907625	41970850	14	19025	8.2
chr7	107572450	107612950	14	16925	5.75824175824176
chr7	130559825	130609025	14	43175	4.84210526315789
chr7	150723575	150788450	14	23500	8.70588235294118
chr8	19026600	19070050	14	10200	9.09803921568627
chr1	181046500	181087550	13	20825	4.70149253731343
chr1	206845600	206897875	13	14850	6.35820895522388
chr1	234630175	234690075	13	17650	5.77272727272727
chr10	73723050	73777425	13	21300	6.05594405594406
chr10	102105450	102135175	13	21025	2.03508771929825
chr10	114786125	114853925	13	23600	8.34666666666667
chr11	65622375	65688750	13	36175	6.6797385620915
chr12	6305100	6340825	13	14175	5.14814814814815
chr14	100029125	100057750	13	11175	6.37362637362637
chr14	105931550	105958575	13	14025	7.01960784313725
chr15	31617325	31666950	13	16675	5.65625
chr15	33130075	33166050	13	17750	6.87234042553191
chr16	676350	740650	13	17675	7.95402298850575
chr16	2047975	2098800	13	17100	8.4
chr16	3147500	3189650	13	10375	6.89655172413793
chr16	16064725	16099800	13	8625	8.35416666666667
chr16	55504375	55544175	13	20050	5.6231884057971
chr18	12271550	12318775	13	15725	4.65
chr19	5933625	5985425	13	11550	7.41463414634146
chr2	27238200	27310025	13	16750	6.07692307692308
chr2	85776275	85844625	13	20875	7.08771929824561
chr2	102418600	102461275	13	18250	4
chr20	54958375	55019375	13	16475	6.98492462311558
chr21	33736450	33799825	13	13100	7.96610169491525
chr3	39181875	39235550	13	21950	7.14545454545455
chr3	46967250	47021925	13	17625	7.63636363636364
chr3	66518275	66552075	13	15100	4.17094017094017
chr3	183872550	183905475	13	19300	5.77215189873418
chr5	17216475	17259050	13	15750	7.76923076923077
chr6	7130125	7176875	13	20450	6.02272727272727
chr6	11194250	11234425	13	29050	2.18181818181818
chr6	27759225	27871400	13	37700	6.11111111111111
chr6	44002550	44042325	13	18075	8.41666666666667
chr7	1542850	1617150	13	19675	8.25
chr7	4721375	4753075	13	12175	5.86554621848739
chr7	6407325	6440250	13	11100	5.77142857142857
chr8	142026950	142054200	13	8800	7.75862068965517
chrX	39944875	39969450	13	14100	3.58333333333333
chr1	52107350	52138100	12	9675	6.50909090909091
chr1	200305250	200349925	12	15050	6.48192771084337
chr10	35697950	35715525	12	9175	4.90476190476191
chr10	69844000	69866900	12	7300	7.57894736842105
chr11	2003700	2019625	12	8675	3.17525773195876
chr11	2398750	2423375	12	12400	5.79166666666667
chr11	3852975	3889475	12	10900	6.28387096774194
chr11	46258500	46321825	12	28325	7.15833333333333
chr11	62600800	62657700	12	19975	5.36290322580645
chr12	48193275	48223475	12	20325	4.48888888888889
chr13	100610550	100644325	12	14975	6.85
chr14	74162875	74231400	12	28225	7.72368421052632
chr15	42065325	42102150	12	12900	6.88888888888889
chr17	46060650	46104600	12	14950	7.2
chr17	59471275	59494275	12	17575	1.51351351351351
chr17	79357475	79403425	12	25200	5.28395061728395
chr19	4385575	4415900	12	12475	5.90697674418605
chr19	41100450	41132050	12	11225	6.37209302325581
chr2	70331800	70370925	12	13425	6.62857142857143
chr2	102716675	102747600	12	11725	3.3968253968254
chr20	4115125	4153825	12	11050	7.5609756097561
chr20	30154950	30198900	12	20600	4.26865671641791
chr21	40169725	40196625	12	13100	2.9047619047619
chr22	43315875	43366300	12	16300	6.65822784810127
chr3	50354575	50403225	12	19525	7.46153846153846
chr3	64192325	64226825	12	13525	6.24657534246575
chr3	124747850	124786075	12	18550	5.02127659574468
chr3	184278875	184302150	12	10275	5.64705882352941
chr3	194282375	194320325	12	16650	7.84210526315789
chr4	159077500	159095075	12	13925	1.11111111111111
chr5	139671325	139726800	12	21725	7.61290322580645
chr5	141673250	141722550	12	21650	7.19354838709677
chr6	34979325	35018850	12	14850	6.54794520547945
chr6	72110350	72131050	12	10025	4.16981132075472
chr6	112121525	112210725	12	20750	7.34513274336283
chr6	150165450	150186225	12	13275	5.73684210526316
chr6	169557725	169574325	12	8950	3.89473684210526
chr7	5717150	5744150	12	13325	6.90697674418605
chr7	131284925	131318925	12	13250	3.63793103448276
chr7	135335400	135377500	12	11550	6.44827586206897
chr8	25032275	25073225	12	14275	7.16
chrX	64887075	64927675	12	20075	6.18
chr1	19239800	19284050	11	20825	4.5625
chr1	156629400	156681500	11	28525	2.8870523415978
chr1	226830675	226868650	11	14150	4.26277372262774
chr10	639600	672650	11	12425	4.79365079365079
chr10	76967400	76995825	11	14475	3.80645161290323
chr10	79260275	79293900	11	15825	5.29411764705882
chr10	131743625	131762600	11	13600	1.87368421052632
chr11	3167825	3191300	11	9475	4.36734693877551
chr11	57508275	57568900	11	22300	5.97570850202429
chr11	116722825	116745725	11	7350	5.88505747126437
chr11	117041875	117110725	11	22750	6.54347826086957
chr11	118462925	118506375	11	21200	6.17142857142857
chr12	115102250	115136525	11	27625	2.88372093023256
chr14	52063025	52084200	11	8200	6.15384615384615
chr14	105131700	105164750	11	14875	6.85714285714286
chr16	30063100	30108250	11	15850	5.71951219512195
chr16	85586625	85620525	11	14200	6.75
chr16	87984025	88004500	11	10150	3.44444444444444
chr17	2283550	2320125	11	18800	6.71794871794872
chr17	7461250	7495200	11	18125	4.70588235294118
chr17	73662225	73703650	11	20025	4.54901960784314
chr17	74678750	74743925	11	21075	3.77083333333333
chr17	79007800	79039675	11	11625	4.77142857142857
chr19	45239775	45262125	11	11075	2.69047619047619
chr19	49117300	49153075	11	16500	5.21739130434783
chr2	37991325	38031025	11	20800	3.48888888888889
chr2	64054325	64082025	11	13150	3.82905982905983
chr2	151322675	151353550	11	22075	5.46341463414634
chr2	175456450	175482575	11	12000	5.84615384615385
chr2	182643675	182657175	11	7850	4.66666666666667
chr2	207985875	208047650	11	28875	6.53333333333333
chr20	31044175	31073550	11	17425	3.6271186440678
chr22	25364000	25393600	11	10750	3.36585365853659
chr22	39704350	39748200	11	12850	6.89908256880734
chr3	45676800	45742775	11	15775	5.80597014925373
chr3	51999975	52040225	11	11425	6.74
chr3	65925250	65957825	11	10750	6.88
chr3	194893275	194945175	11	16450	6.56692913385827
chr3	195612300	195642025	11	12800	6.35294117647059
chr4	15678925	15704875	11	15350	4.85185185185185
chr5	150003850	150025200	11	10550	6.70588235294118
chr7	127661250	127673325	11	6400	3.9375
chr8	67024800	67045700	11	9525	3.75
chr8	143743225	143782350	11	15150	6.85405405405405
chr9	74363625	74384675	11	11225	6.71428571428571
chr9	135988525	136025325	11	13750	5
chr1	224803675	224828825	10	12900	3.29090909090909
chr1	243411100	243436025	10	14550	4.06451612903226
chr10	17240950	17281400	10	25575	5.16666666666667
chr10	51561900	51589250	10	11325	5.88888888888889
chr11	46351950	46370375	10	7475	4.97435897435897
chr11	111780975	111816625	10	16650	3.57303370786517
chr12	52569550	52588875	10	8450	4.61904761904762
chr12	56209475	56244900	10	13900	4.35460992907801
chr12	68038900	68057575	10	8100	5.68421052631579
chr12	109077550	109098575	10	16775	0.684210526315789
chr14	65168650	65193900	10	14350	1.65734265734266
chr14	86031975	86054200	10	11950	4.13725490196078
chr14	103985225	104036000	10	14450	5.275
chr15	40614550	40636975	10	14950	2.48888888888889
chr16	75267400	75306400	10	28475	2.08780487804878
chr16	84859650	84873425	10	7775	2.7
chr17	39928300	39970850	10	15200	5.11764705882353
chr17	57431875	57465200	10	19625	5.45945945945946
chr18	8794175	8817150	10	10200	5.04
chr18	9093850	9148050	10	15250	5.4331983805668
chr18	74156875	74173425	10	13825	1.04761904761905
chr19	10981150	11002650	10	7075	5.47222222222222
chr19	44240450	44270625	10	12600	5.61290322580645
chr2	97522825	97554225	10	11600	5.22857142857143
chr2	201166975	201185500	10	10075	5.88571428571429
chr20	3776050	3802450	10	13575	6.03571428571429
chr20	31325275	31353150	10	10000	4.05952380952381
chr20	35917525	35948725	10	12600	5.43646408839779
chr20	36899200	36909050	10	5150	4.28571428571429
chr20	49340950	49361550	10	9200	3.2
chr20	49530350	49548950	10	7625	5.39130434782609
chr20	61423175	61455100	10	9350	5.8125
chr22	37937700	37966150	10	12725	1.87878787878788
chr22	38283250	38307375	10	11525	5.91428571428571
chr3	53269450	53290475	10	11250	4.01801801801802
chr3	55191075	55238550	10	18825	5.00355871886121
chr3	87022450	87046475	10	14850	5.90909090909091
chr3	99561950	99600025	10	15725	3.91525423728814
chr3	119012475	119049625	10	14025	4.07407407407407
chr3	170441850	170478350	10	9050	5.6969696969697
chr4	115191775	115208075	10	9450	4.27118644067797
chr4	157691225	157703600	10	9050	1.21739130434783
chr5	140855050	140909375	10	28000	3.68055555555556
chr5	150442325	150484350	10	12800	5.61428571428571
chr5	151038700	151080600	10	32800	3.42857142857143
chr5	156962175	157003675	10	24225	3.70588235294118
chr6	1609400	1625850	10	8750	5.57894736842105
chr6	35435625	35468650	10	17550	6.0625
chr6	117851500	117877100	10	7750	5.18012422360248
chr7	6285825	6312650	10	12275	5.872
chr7	134573850	134593550	10	12450	2.56804733727811
chr8	22022000	22050950	10	12450	3.37430167597765
chr8	42389775	42410800	10	7950	4.4804469273743
chr8	122631825	122655025	10	12425	3.36111111111111
chr9	677800	716700	10	14650	5.91836734693878
chr9	21986925	22009875	10	8525	4.90909090909091
chrX	114824050	114860550	10	10400	5.81818181818182
chr1	9240050	9272125	9	10600	4.75
chr1	12654850	12690175	9	10400	4.41975308641975
chr1	32151775	32181475	9	12000	4.66666666666667
chr1	33446550	33473725	9	9725	3.84
chr1	38460850	38482225	9	13225	2.47222222222222
chr1	204041850	204058600	9	8525	4.26470588235294
chr1	218646675	218673625	9	15475	3.525
chr1	230202175	230228150	9	13025	3.30769230769231
chr10	92675000	92698100	9	13125	4.38461538461539
chr10	93347375	93377475	9	15275	2.1304347826087
chr10	95506475	95520425	9	5550	4.02816901408451
chr11	7616425	7634575	9	6250	4.55445544554455
chr11	35544700	35576775	9	11550	4.75187969924812
chr11	73018000	73046625	9	23875	3.28
chr12	63077300	63109100	9	8600	5.11688311688312
chr13	30155525	30170450	9	8400	4.96
chr13	32323350	32349925	9	11375	3.88405797101449
chr13	99127725	99140175	9	8900	1.84615384615385
chr14	68857950	68871650	9	5825	4.38461538461539
chr15	35082550	35106200	9	14850	3.78947368421053
chr15	59583025	59599725	9	10150	1.76056338028169
chr15	65656650	65671200	9	7600	3.49090909090909
chr15	70381525	70393925	9	9975	2.97142857142857
chr15	71565050	71595500	9	10125	5.02994011976048
chr16	2198275	2212050	9	11425	1.82857142857143
chr17	20928575	20947875	9	10550	4.8695652173913
chr17	62770000	62778275	9	4475	4.88888888888889
chr17	79518350	79550425	9	15625	3.95121951219512
chr18	6728650	6758500	9	10775	3.52040816326531
chr19	950450	963450	9	9000	1.9375
chr19	41801950	41874400	9	23475	4.93731343283582
chr19	48216550	48233800	9	8550	2.74285714285714
chr2	38400900	38418900	9	8175	3.48936170212766
chr2	64864100	64883075	9	12150	2.67605633802817
chr2	75060725	75078400	9	9150	2.6031746031746
chr2	105458950	105479450	9	7125	4.83333333333333
chr2	113379625	113407400	9	15750	3.29032258064516
chr2	153258825	153267500	9	3925	3.83333333333333
chr2	158640575	158650375	9	8075	0.512820512820513
chr2	192540500	192556450	9	13400	1.03448275862069
chr2	201980275	202023400	9	24575	3.85217391304348
chr2	223905750	223922225	9	8725	2.05357142857143
chr21	46706425	46751675	9	19675	2.97021276595745
chr22	38136925	38150025	9	10750	1.43589743589744
chr22	38699700	38716025	9	10650	4.52173913043478
chr22	41680575	41704775	9	10400	4.90196078431373
chr3	5054775	5068825	9	10325	1.44444444444444
chr3	30696525	30709900	9	6850	1.82456140350877
chr3	99740400	99767125	9	10925	4.19512195121951
chr3	140789450	140803800	9	7575	3.71428571428571
chr3	156839525	156855300	9	8375	4.9
chr3	159554150	159583575	9	12175	3.27659574468085
chr4	119938200	119963225	9	8475	3.94838709677419
chr4	129437825	129451050	9	9800	1.11304347826087
chr5	14410550	14429975	9	10225	4.76
chr5	121407350	121430600	9	13475	3.91869918699187
chr5	141215075	141230975	9	7975	4.92857142857143
chr5	167360725	167380000	9	11250	4.47368421052632
chr5	171568650	171578025	9	4575	3.23076923076923
chr5	172369275	172388050	9	12400	2.69090909090909
chr5	174147400	174164400	9	13700	0.638297872340426
chr5	180211775	180244525	9	14750	4.10989010989011
chr6	34191275	34217425	9	16750	3.08387096774194
chr6	129993025	130008750	9	8225	2.07692307692308
chr6	132267575	132305025	9	13125	4.93865030674847
chr6	143148700	143175700	9	11900	4.96
chr6	148839850	148860300	9	10900	4.83333333333333
chr6	151339200	151367975	9	14175	4.29357798165138
chr8	120580825	120599775	9	7400	3.10891089108911
chr8	146011125	146026500	9	12025	1.07142857142857
chr9	71786225	71806150	9	12375	4.84615384615385
chr9	98256950	98279600	9	13275	1.29444444444444
chr9	128407400	128425775	9	11550	2.94117647058824
chr9	132456225	132475850	9	8475	4.55555555555556
chr1	12234875	12246100	8	4975	3.56521739130435
chr1	17759025	17770475	8	8125	1.82352941176471
chr1	36830875	36855600	8	12525	4.2
chr1	39870550	39884725	8	11225	1.89189189189189
chr1	112272825	112300000	8	12200	4.09302325581395
chr1	153917375	153965575	8	18475	3.95918367346939
chr1	169070925	169089950	8	14975	1.03529411764706
chr1	172350250	172370175	8	6025	4.34615384615385
chr1	172867100	172880025	8	8200	1.49295774647887
chr1	198222800	198243225	8	8375	3.70212765957447
chr1	219469550	219486950	8	7800	4.14285714285714
chr1	224913975	224928650	8	5325	3.97727272727273
chr1	225942675	225967300	8	10500	3.24409448818898
chr1	230980625	231005950	8	16300	2.43243243243243
chr10	3927600	3939525	8	9225	1.9
chr10	8087025	8105875	8	14600	1.13186813186813
chr10	10828050	10848125	8	7925	4.23404255319149
chr10	49811700	49823400	8	6375	2.99065420560748
chr10	79785150	79799225	8	7375	2.62068965517241
chr10	88615450	88632975	8	11275	2.35643564356436
chr10	89416725	89436525	8	7425	3.61643835616438
chr10	95191850	95207700	8	10700	1.29411764705882
chr10	114886025	114899400	8	6450	2.89855072463768
chr11	307650	321350	8	8925	2
chr11	27406125	27418150	8	9850	0.722222222222222
chr11	67770850	67811150	8	15600	3.81981981981982
chr11	72446475	72472175	8	10600	3.68595041322314
chr11	131921475	131947500	8	17150	1.67883211678832
chr12	105620050	105630675	8	6950	2.25
chr12	109022050	109045450	8	9725	3.2258064516129
chr13	99192150	99196925	8	2600	2.1
chr13	99959325	99967875	8	5175	4.11764705882353
chr13	107150400	107168250	8	7050	3.57894736842105
chr14	77767600	77788975	8	12525	3.77777777777778
chr14	100210475	100233900	8	9525	3.77777777777778
chr14	102701200	102706950	8	3150	3.02564102564103
chr14	105481725	105494950	8	8650	4.33333333333333
chr15	60287175	60299025	8	5150	3.74025974025974
chr15	75065875	75083550	8	7800	2.96470588235294
chr15	86124325	86135975	8	5750	3.02564102564103
chr16	117950	136150	8	11775	1.52380952380952
chr16	4159025	4167225	8	5550	1.07142857142857
chr16	17606350	17614400	8	4300	3.62962962962963
chr16	19707500	19730650	8	7725	4.23529411764706
chr16	29272575	29284425	8	7650	1.82456140350877
chr16	29815700	29839000	8	17825	0.807843137254902
chr16	82660200	82694500	8	19450	3.52380952380952
chr16	85640200	85661750	8	8375	4.34594594594595
chr17	27458375	27486450	8	14475	2.69109947643979
chr17	55359425	55373925	8	7150	4.23529411764706
chr17	60689525	60711650	8	10925	2.11469534050179
chr18	60381700	60391375	8	6550	3.23529411764706
chr19	1205100	1218850	8	7750	2.57142857142857
chr19	12885475	12918250	8	19350	3.92941176470588
chr19	40923075	40952400	8	12750	2.79245283018868
chr2	38300200	38335600	8	12950	4.10869565217391
chr2	85474575	85497350	8	11075	3.23711340206186
chr2	100625225	100635825	8	6000	3.27272727272727
chr2	127837675	127867200	8	15200	2.48571428571429
chr2	206612850	206636050	8	13350	1.91111111111111
chr2	235582600	235599725	8	8625	4.14705882352941
chr2	239329575	239350450	8	12325	2.21333333333333
chr21	27495750	27502925	8	3425	2.1
chr22	32021550	32046825	8	8150	3.98620689655172
chr22	46067000	46089100	8	10325	2.29411764705882
chr3	16515275	16526975	8	6625	2.77777777777778
chr3	27562725	27587150	8	8450	2.82926829268293
chr3	69128150	69145250	8	13875	2.15
chr3	134027425	134055625	8	18800	3.21739130434783
chr3	149316800	149347750	8	12700	3.45794392523365
chr3	172022925	172043000	8	13725	3.23636363636364
chr3	193847875	193860625	8	11275	1.07317073170732
chr4	38858100	38875025	8	7000	3.67032967032967
chr4	95366175	95380675	8	9075	2.88888888888889
chr4	103730875	103750775	8	12700	1.86666666666667
chr4	114373425	114397300	8	9700	4.39090909090909
chr4	157862725	157873900	8	7375	1.89473684210526
chr4	187603875	187625550	8	11150	3.1970802919708
chr5	39516925	39527375	8	5900	2.94444444444444
chr5	72659800	72673200	8	8850	1.28571428571429
chr5	178684675	178712875	8	12200	3.84615384615385
chr6	3796950	3810025	8	6300	2.42105263157895
chr6	21739775	21755325	8	7550	3.80645161290323
chr6	35327475	35345600	8	7600	3.04201680672269
chr6	37092850	37113125	8	15550	2.47272727272727
chr6	38227800	38241775	8	8475	4.23333333333333
chr6	39785025	39791825	8	4200	3.6
chr6	47203100	47217250	8	5775	3.63380281690141
chr7	25883400	25902775	8	11450	1.90140845070423
chr7	43908125	43921850	8	6775	3.70642201834862
chr7	92250575	92275125	8	7650	4.38323353293413
chr7	104611775	104630925	8	13000	1.375
chr7	134616575	134627925	8	8150	1.0873786407767
chr7	137927550	137933350	8	3900	2.07692307692308
chr7	143072375	143089725	8	12425	1.73684210526316
chr7	150062975	150082125	8	14725	0.788235294117647
chr8	99370525	99380825	8	6350	2.7719298245614
chr9	21542875	21579400	8	12350	4.31734317343173
chr9	21677400	21690125	8	10075	2.96
chr9	75756075	75773200	8	10725	3.52380952380952
chr9	82184925	82199625	8	9200	2.38202247191011
chr9	131672850	131685225	8	8025	3.11764705882353
chr9	132241400	132265825	8	19075	3.11111111111111
chr9	133698700	133725650	8	14925	3.38181818181818
chr9	137209325	137221850	8	8350	3.75
chr9	137515375	137541525	8	12100	3.73239436619718
chrX	2608850	2633075	8	14400	3.64102564102564
chrX	136645425	136659050	8	8500	2.90384615384615
chr1	8760450	8774800	7	9375	2.6551724137931
chr1	15266250	15274400	7	5750	2.02777777777778
chr1	39851250	39867150	7	12700	1.09090909090909
chr1	40521850	40533225	7	5500	2.92727272727273
chr1	51726150	51734650	7	5525	2.20512820512821
chr1	145088425	145099950	7	7625	2.21621621621622
chr1	218537450	218551300	7	7150	2.54098360655738
chr1	226184300	226190875	7	4250	1.91176470588235
chr1	244598675	244616000	7	8425	3.13793103448276
chr10	1089450	1108625	7	10800	2.35555555555556
chr10	4805400	4815100	7	8175	0.615384615384615
chr10	28965200	28977050	7	9300	2.15
chr10	33411125	33426550	7	7350	2.9620253164557
chr10	35616550	35626975	7	5850	2.10169491525424
chr10	89909875	89919175	7	4475	3.42857142857143
chr10	112152350	112174250	7	9575	3.22448979591837
chr10	128943300	128951075	7	4800	2
chr11	46927975	46943150	7	9475	3.2280701754386
chr12	13246375	13271325	7	9000	3.37142857142857
chr12	27329325	27351525	7	13100	2.56818181818182
chr12	46756625	46786475	7	20425	3.11111111111111
chr12	46941900	46957125	7	10150	2.50793650793651
chr12	47471325	47491600	7	14875	3.27586206896552
chr12	58225425	58241200	7	10675	1.95238095238095
chr13	21585325	21592250	7	4700	2
chr13	110430725	110440375	7	7200	1.3469387755102
chr14	50809000	50814775	7	2875	2.75
chr14	69245675	69286625	7	20850	2.52631578947368
chr15	45923650	45938675	7	6475	2.68235294117647
chr15	70991100	71008825	7	8700	2.81176470588235
chr16	51179075	51191075	7	10575	1.2156862745098
chr16	57831325	57844675	7	7825	1.67195767195767
chr16	69951200	69962200	7	6000	2.42105263157895
chr16	70460900	70473800	7	8875	1.00584795321637
chr16	84758050	84767075	7	5725	1.35135135135135
chr16	88267800	88280125	7	7550	2.45070422535211
chr17	1387500	1396900	7	8100	0.384615384615385
chr17	27037450	27077900	7	22025	3.09792284866469
chr17	40162550	40180625	7	9375	2
chr17	48124375	48144600	7	17000	1.09352517985612
chr17	59528850	59541225	7	8425	2.75
chr18	18841300	18846375	7	3475	1.58333333333333
chr18	19745200	19757375	7	10475	1.09433962264151
chr18	20128175	20144625	7	8000	3.04918032786885
chr18	42294875	42314400	7	8200	3.04395604395604
chr18	56510625	56539675	7	16650	2.27272727272727
chr18	77153150	77165775	7	9275	0.758620689655172
chr19	4968250	4979325	7	7375	2.03076923076923
chr19	39320400	39331575	7	5575	2.96629213483146
chr19	41303675	41318200	7	11350	1.33898305084746
chr2	27402975	27409100	7	3775	2.57142857142857
chr2	45482925	45487250	7	2650	2.8
chr2	47396875	47427200	7	13825	2.36828644501279
chr2	68989600	68999175	7	6725	1.91891891891892
chr2	96810425	96814800	7	3625	0.451612903225806
chr2	127901175	127912350	7	6100	3.15
chr2	188404200	188419725	7	13025	1.11111111111111
chr2	223154000	223166225	7	10850	0.236559139784946
chr2	235149350	235167875	7	10000	1.81042654028436
chr2	236401800	236415725	7	6725	2.29333333333333
chr20	49126050	49138175	7	9425	1.44444444444444
chr20	57463250	57475625	7	10925	1.46938775510204
chr20	60925200	60945900	7	15300	1.75862068965517
chr21	39806725	39813275	7	2925	2.94736842105263
chr21	44352575	44360250	7	3750	2.6875
chr22	44416950	44423475	7	3875	2.22222222222222
chr3	13584575	13591575	7	4925	1
chr3	145870225	145884975	7	10850	3.23333333333333
chr4	5748525	5762250	7	9475	1.2
chr4	7649525	7658400	7	6025	1.7906976744186
chr4	69269225	69276350	7	5275	0.846153846153846
chr4	81155975	81162750	7	4825	1.58333333333333
chr4	170170450	170181750	7	8450	2.73333333333333
chr4	174437900	174451400	7	8700	2.47272727272727
chr5	367275	381450	7	9125	2.41379310344828
chr5	17178350	17192500	7	8950	1.77142857142857
chr5	39394350	39402475	7	6300	1.88888888888889
chr5	43302525	43314950	7	9025	2.5
chr5	50674075	50686375	7	8950	0.891089108910891
chr5	66299025	66316875	7	9400	2.78504672897196
chr5	73922200	73940075	7	14000	3.125
chr5	83667575	83690325	7	10325	3.27551020408163
chr5	88120650	88132800	7	5750	3.12820512820513
chr5	111069325	111085775	7	11000	1.6984126984127
chr5	124068200	124086900	7	16675	2.38461538461538
chr5	142439300	142445450	7	3675	1.81818181818182
chr5	146780050	146797975	7	10425	3.28
chr5	153852325	153863875	7	9975	1.58823529411765
chr5	154158500	154168225	7	4950	3.02857142857143
chr5	167239650	167249350	7	5050	3.11827956989247
chr6	27094675	27116000	7	10400	2.64583333333333
chr6	42103025	42111350	7	6675	0.452830188679245
chr6	45401625	45416825	7	7800	2.04571428571429
chr6	56703925	56730375	7	11050	3.12820512820513
chr6	86158575	86180000	7	13750	3
chr6	108899475	108914400	7	9800	1.56060606060606
chr6	140072075	140087700	7	7775	2.1566265060241
chr6	148818275	148836200	7	9475	1.90243902439024
chr7	2670850	2685625	7	10275	1.09401709401709
chr7	22176325	22181300	7	3375	1.40540540540541
chr7	22893775	22907400	7	8200	2.04444444444444
chr8	11704150	11736200	7	13400	1.70289855072464
chr8	22240300	22257900	7	7425	2.27956989247312
chr8	33070950	33076950	7	2950	2.73170731707317
chr8	49309600	49345425	7	15375	2.30243902439024
chr8	99158650	99182750	7	8300	3.06930693069307
chr9	22101900	22118800	7	10325	1.6793893129771
chr9	80322225	80336375	7	8500	3.06329113924051
chr9	82296400	82310300	7	6000	3.02777777777778
chr9	94245000	94263575	7	8550	2.35398230088496
chr9	116931900	116944225	7	7300	2.48275862068966
chr9	117965275	117974850	7	5225	2.57894736842105
chr9	123155800	123176025	7	7500	3.13609467455621
chr9	127414550	127428425	7	7275	1.9
chr9	127995450	128006500	7	9475	0.548387096774194
chr9	137549925	137563775	7	7825	2.37142857142857
chrX	40011850	40018200	7	4300	1.95555555555556
chr1	6659550	6676075	6	8625	2.37860082304527
chr1	8726375	8731450	6	3325	1.16
chr1	16119300	16127900	6	6700	1.40740740740741
chr1	23879875	23908225	6	19000	1.88841201716738
chr1	26732000	26747525	6	11350	1.20574162679426
chr1	42088400	42098100	6	4350	2.61971830985915
chr1	44010900	44016525	6	3775	1.34210526315789
chr1	46390100	46395900	6	4200	1.01818181818182
chr1	59361350	59370200	6	4550	1.97727272727273
chr1	61542225	61550000	6	6625	0.429752066115702
chr1	94509825	94515750	6	3650	1.19540229885057
chr1	94783500	94801100	6	7225	2.57142857142857
chr1	109932250	109941800	6	8150	0.60952380952381
chr1	114574975	114582150	6	5300	1.31818181818182
chr1	166913550	166922175	6	4775	1.93103448275862
chr1	193072975	193092875	6	8525	2.6027397260274
chr1	198083000	198095800	6	7425	1.83050847457627
chr1	198636150	198642250	6	4050	1.51428571428571
chr1	222160725	222170350	6	5950	1.24444444444444
chr1	234721200	234760300	6	23450	2.21826280623608
chr10	30470450	30477975	6	5775	0.738738738738739
chr10	63990325	63994225	6	2400	2.18181818181818
chr10	78916125	78925750	6	6900	2.05263157894737
chr10	81192000	81206950	6	8125	2.50406504065041
chr10	81953850	81968000	6	10350	1.60747663551402
chr10	95135475	95147375	6	8200	0.71957671957672
chr10	114570375	114577275	6	4350	1.48623853211009
chr10	114708825	114727050	6	14800	1.94029850746269
chr10	116157325	116164950	6	6000	0.842105263157895
chr11	5383825	5389675	6	4875	0.789473684210526
chr11	9774025	9788350	6	8675	1.14912280701754
chr11	31831250	31835525	6	2725	2.33333333333333
chr11	57074575	57103975	6	12175	2.16271186440678
chr11	65874025	65889400	6	9525	2.52554744525547
chr11	74527125	74533775	6	4300	2.28571428571429
chr11	111425225	111433925	6	6925	2.19047619047619
chr11	120195500	120211200	6	12075	1.15873015873016
chr11	131614600	131620850	6	3875	1.41747572815534
chr11	133903475	133911875	6	4425	1.825
chr12	1769000	1772325	6	1750	2
chr12	12987725	12993175	6	3425	1.42105263157895
chr12	15780275	15791750	6	8925	1.175
chr12	20119925	20125600	6	3875	2.57142857142857
chr12	28018175	28021875	6	2775	1.15384615384615
chr12	51005375	51019475	6	7450	2.31884057971015
chr12	51316125	51321550	6	4775	0.285714285714286
chr12	63254450	63261950	6	4875	1.21428571428571
chr12	76411875	76432225	6	13450	2.03636363636364
chr12	91570800	91577000	6	5400	0.459459459459459
chr12	109113275	109128700	6	12325	0.377358490566038
chr12	109894225	109907425	6	10525	1.52380952380952
chr13	23946425	23953000	6	5100	0.571428571428571
chr13	38059275	38068300	6	5950	1.74193548387097
chr13	99095075	99107425	6	7000	2.35294117647059
chr13	99623300	99631400	6	6625	1.86666666666667
chr13	111354900	111370150	6	9300	1.39299610894942
chr13	111559150	111569800	6	8675	0.529801324503311
chr14	105433675	105444550	6	6625	1.78571428571429
chr15	26028975	26036500	6	5475	1.37662337662338
chr15	59457825	59469100	6	7025	1.712
chr15	72513425	72531100	6	12600	0.927536231884058
chr15	73888050	73901325	6	7375	2.24277456647399
chr15	73975900	73989900	6	10250	2.05882352941176
chr15	85944625	85958125	6	7900	1.77049180327869
chr15	86183050	86193375	6	4400	2.51948051948052
chr15	89528775	89536825	6	4900	2.16949152542373
chr16	10670450	10679575	6	5075	2.35087719298246
chr16	21521700	21533525	6	6725	1.775
chr16	69199825	69210450	6	4875	2.6
chr16	85032075	85045975	6	9225	1.2
chr17	14200375	14213325	6	10350	1
chr17	15159000	15177325	6	9575	2.3448275862069
chr17	40062950	40076525	6	9350	1.11515151515152
chr17	58460950	58470825	6	7250	1.74193548387097
chr17	60896300	60905650	6	6450	1.36842105263158
chr17	71334125	71345900	6	6175	1.9873417721519
chr17	71607425	71613825	6	5150	0.426666666666667
chr17	72199725	72210450	6	7350	1.77777777777778
chr17	74257850	74268750	6	7725	0.782178217821782
chr17	75116875	75126300	6	6900	1.16923076923077
chr18	2977900	2983375	6	4300	0.727272727272727
chr18	8139525	8142750	6	2275	1.36842105263158
chr18	20805100	20812175	6	5525	1.1875
chr18	74198500	74208775	6	7550	1.46938775510204
chr19	4051200	4068350	6	10925	1.70334928229665
chr19	36230775	36250225	6	9225	2.19417475728155
chr19	49990275	50003750	6	8650	1.41843971631206
chr19	54691000	54714375	6	12700	2.10810810810811
chr19	59049400	59074125	6	11200	2.31896551724138
chr2	11883650	11891175	6	5500	1.12280701754386
chr2	28668400	28673200	6	3775	0.857142857142857
chr2	42159025	42168425	6	6850	1.08695652173913
chr2	42272975	42282025	6	7700	0.481481481481481
chr2	102312925	102322775	6	7325	1.1219512195122
chr2	114643850	114654625	6	8700	1.41176470588235
chr2	189838300	189851775	6	10975	2.48
chr2	220109450	220119400	6	6550	1.30555555555556
chr2	220546425	220555200	6	4750	2.56338028169014
chr2	223767450	223773400	6	3500	1.67213114754098
chr2	239694175	239700400	6	3850	1.375
chr2	241496825	241508975	6	5900	1.9236641221374
chr20	3657650	3663300	6	4800	0.941176470588235
chr21	38119800	38126450	6	4300	1.0379746835443
chr22	24638550	24643500	6	3450	1.05555555555556
chr22	26137575	26144350	6	3575	2.63768115942029
chr22	27501250	27513050	6	8300	1.5
chr22	38571975	38578375	6	4375	1.32075471698113
chr22	38790000	38795675	6	4850	0.421052631578947
chr22	43004250	43017775	6	7225	2.15584415584416
chr22	45550925	45562000	6	8350	2.31578947368421
chr3	9434250	9446875	6	10900	0.747474747474748
chr3	13057150	13064775	6	5150	2
chr3	15671825	15690450	6	11300	2.5524861878453
chr3	34047025	34054675	6	4475	1.86206896551724
chr3	37961125	37967700	6	3775	1.94202898550725
chr3	44036825	44041475	6	3825	0.772727272727273
chr3	48054125	48061375	6	4250	1.90123456790123
chr3	52073650	52092000	6	10550	2.48192771084337
chr3	55507875	55523975	6	13875	0.991596638655462
chr3	61857225	61863750	6	3950	1.51162790697674
chr3	192596400	192611800	6	9975	2.14678899082569
chr3	197676050	197688250	6	8025	2
chr4	1033625	1041000	6	3475	2.35555555555556
chr4	2860350	2873900	6	6575	1.68944099378882
chr4	4854425	4865150	6	8600	1.00884955752212
chr4	38664150	38683775	6	16475	1.17910447761194
chr4	86699775	86708425	6	4650	2.51612903225806
chr4	105411500	105416975	6	4875	0.55
chr4	109799250	109806525	6	3625	2.59701492537313
chr4	120125850	120136425	6	6975	2.61538461538462
chr4	129268500	129280275	6	5925	2.58252427184466
chr4	129490150	129495875	6	4675	0.666666666666667
chr4	169016725	169020625	6	2375	1.2
chr4	177709300	177716125	6	5275	1.15384615384615
chr5	1789825	1809475	6	9425	2.21890547263682
chr5	2748975	2758150	6	6175	1.80281690140845
chr5	10550425	10568775	6	8250	2.60204081632653
chr5	14435875	14453175	6	11625	2.04477611940298
chr5	40676850	40690350	6	7200	2.27272727272727
chr5	57480525	57485425	6	3000	1.37837837837838
chr5	116106700	116110600	6	2450	2.35294117647059
chr5	123963825	123976200	6	6900	2.56880733944954
chr5	133885950	133892150	6	4725	1.02439024390244
chr5	138235225	138242300	6	4900	0.909090909090909
chr5	141733650	141744150	6	6700	0.953846153846154
chr5	142690700	142694775	6	2675	2.14814814814815
chr5	158473475	158489475	6	8600	2.48571428571429
chr5	171837775	171848725	6	6800	1.34883720930233
chr5	172750675	172762150	6	8050	0.892430278884462
chr6	1382325	1396900	6	10900	1.14685314685315
chr6	10402250	10427325	6	18575	1.76785714285714
chr6	11424775	11435550	6	7875	1.23809523809524
chr6	11763725	11773450	6	6925	1.47619047619048
chr6	15427475	15435125	6	5450	1.56923076923077
chr6	40686925	40691625	6	3900	0.666666666666667
chr6	43459825	43465575	6	4800	0.896551724137931
chr6	44628625	44636500	6	6400	0.531645569620253
chr6	57121500	57132900	6	8250	0.883435582822086
chr6	81250300	81259075	6	4575	2.32558139534884
chr6	100901750	100914200	6	7875	2.09090909090909
chr6	106038175	106058150	6	11125	1.85185185185185
chr6	113668950	113688325	6	9550	2.45555555555556
chr6	121751825	121766200	6	11150	0.655172413793103
chr6	152590150	152595075	6	2900	2.21621621621622
chr6	163949475	163955050	6	3700	1.46428571428571
chr6	167002150	167013150	6	6325	2.53333333333333
chr7	19144250	19159200	6	12750	0.540880503144654
chr7	24860025	24872500	6	5725	2.4
chr7	30504650	30519050	6	9975	1.50515463917526
chr7	35288175	35297350	6	5700	1.74074074074074
chr7	44670325	44680500	6	7100	0.821052631578947
chr7	65610350	65618175	6	4575	1.92592592592593
chr7	74069925	74078825	6	7425	1.58333333333333
chr7	101457575	101462450	6	3700	0.6
chr7	116327775	116333650	6	3600	2.45161290322581
chr7	137889325	137894175	6	3050	2.42857142857143
chr7	139426550	139438250	6	7975	2.38532110091743
chr8	28255975	28260600	6	3700	1.03030303030303
chr8	37371700	37379750	6	5675	1.82222222222222
chr8	54791775	54799025	6	5175	1.25
chr8	129179900	129198175	6	9750	2.29473684210526
chr8	142423375	142428500	6	2975	1.31147540983607
chr9	12812450	12819250	6	6275	0.818181818181818
chr9	91144575	91153425	6	5900	1.15942028985507
chr9	116985600	116992200	6	3975	2.2
chr9	118352075	118368075	6	8000	2.0253164556962
chr9	123687300	123699950	6	6275	2.12962962962963
chr9	126118100	126126475	6	6050	2.375
chr9	129134500	129143575	6	7000	0.724489795918367
chr9	138896250	138904475	6	5450	2.17948717948718
chr9	140192850	140200675	6	5025	1.03092783505155
chrX	3436550	3445700	6	5100	1.80451127819549
chrX	9430625	9434750	6	3000	0.764705882352941
chrX	45373400	45377150	6	3275	0.258064516129032
chrX	65852575	65859575	6	5650	0.603448275862069
chrX	106804675	106810275	6	3725	1.68965517241379
chr1	1708450	1715075	5	4800	1.21428571428571
chr1	10853350	10856750	5	1900	1.2972972972973
chr1	15733450	15739125	5	4050	0.85
chr1	32104050	32112725	5	5150	1.17948717948718
chr1	34628500	34633350	5	4125	0.48780487804878
chr1	40358075	40368175	5	6025	1.64285714285714
chr1	63152400	63157450	5	4475	0.338028169014085
chr1	64959000	64963375	5	3425	1.09433962264151
chr1	66998150	67009600	5	6550	1.6319018404908
chr1	67389400	67400650	5	7300	1.13207547169811
chr1	95122475	95128350	5	3450	1.30275229357798
chr1	95384700	95394525	5	9225	0.305084745762712
chr1	115841950	115845975	5	3550	0.571428571428571
chr1	147010250	147015275	5	4625	0.315789473684211
chr1	151167175	151173225	5	4525	0.666666666666667
chr1	154402800	154405850	5	2400	0.5
chr1	172936350	172939900	5	2825	0.869565217391304
chr1	178230625	178237975	5	4600	1.50442477876106
chr1	185533950	185536825	5	2375	0.411764705882353
chr1	203114075	203124100	5	7225	1.49333333333333
chr1	203166900	203172425	5	2850	1.58904109589041
chr1	209822325	209826300	5	2400	1.11111111111111
chr1	210405550	210413300	5	4325	1.47619047619048
chr1	234852525	234868125	5	13600	0.25531914893617
chr1	236071775	236087200	5	7925	1.41798941798942
chr1	244210200	244215925	5	4300	0.671875
chr10	3865275	3873100	5	5500	1.26
chr10	17684775	17695150	5	6500	1.34715025906736
chr10	31360200	31365375	5	3225	1.77049180327869
chr10	35926200	35933050	5	5650	0.575757575757576
chr10	43889850	43905675	5	11950	1.03030303030303
chr10	55235225	55239875	5	3250	0.714285714285714
chr10	71623550	71628275	5	3075	0.831460674157303
chr10	88199050	88203525	5	2800	1.16216216216216
chr10	121423100	121431175	5	5450	0.911111111111111
chr10	122215925	122221200	5	3900	0.597402597402597
chr11	27368450	27372900	5	3475	0.784313725490196
chr11	36109750	36115300	5	3575	1.18095238095238
chr11	57334050	57337325	5	2275	0.888888888888889
chr11	57412125	57417875	5	4250	1.3953488372093
chr11	63676275	63679050	5	1850	1.04
chr11	67885575	67890850	5	4850	0.264705882352941
chr11	69515150	69519250	5	2925	0.666666666666667
chr11	71778025	71784650	5	5000	1
chr11	71810675	71815225	5	3475	1.44827586206897
chr11	76409725	76413425	5	2975	0.736842105263158
chr11	78127150	78131975	5	4200	0.571428571428571
chr11	93469200	93478550	5	6650	1.04347826086957
chr11	106334050	106339800	5	3700	1.47368421052632
chr11	118758050	118801525	5	24525	1.75129533678756
chr11	131774150	131783975	5	5875	1.61581920903955
chr12	1697400	1705750	5	6675	1.08641975308642
chr12	8178550	8191875	5	8125	1.40540540540541
chr12	16499975	16505625	5	4025	1.72972972972973
chr12	26424375	26431300	5	3900	1.14285714285714
chr12	29893650	29897800	5	3225	0.875
chr12	33044425	33050475	5	4875	1.07407407407407
chr12	47051650	47059775	5	6950	0.470588235294118
chr12	49204225	49213250	5	6125	0.804733727810651
chr12	50091075	50101375	5	8025	1.42592592592593
chr12	65062950	65069600	5	4575	0.872340425531915
chr12	76050025	76061125	5	7000	1.5531914893617
chr12	89550275	89561000	5	5625	1.41721854304636
chr12	89764050	89770375	5	3675	1.54929577464789
chr12	92527650	92541775	5	13500	0.173913043478261
chr12	101188250	101195150	5	5875	0.271186440677966
chr12	101411275	101417000	5	4425	0.784313725490196
chr12	110432150	110441075	5	6300	0.81767955801105
chr12	120964125	120977525	5	6600	1.7032967032967
chr12	122062775	122071525	5	6300	0.987654320987654
chr12	123235275	123238925	5	3175	0.533333333333333
chr12	123371350	123383500	5	8425	0.9
chr13	24189575	24196200	5	4050	0.907407407407407
chr13	36602500	36605775	5	2450	0.551724137931034
chr13	42136000	42140375	5	3050	0.666666666666667
chr13	77456350	77464700	5	4875	1.33333333333333
chr13	80560625	80564500	5	3325	0.75
chr13	85003750	85007950	5	3025	0.956521739130435
chr13	107175350	107188950	5	8400	1.40875912408759
chr14	21729625	21738575	5	7600	1.45454545454545
chr14	22002375	22008150	5	3575	1.55056179775281
chr14	34033500	34040575	5	4950	1.25252525252525
chr14	54718000	54720950	5	2050	0.666666666666667
chr14	55237975	55243325	5	4175	1.7
chr14	61606975	61621950	5	7925	1.40983606557377
chr14	68711150	68718125	5	5700	0.791208791208791
chr14	70464850	70467900	5	2175	1.18181818181818
chr14	75347925	75355850	5	5775	0.789915966386555
chr14	79433400	79436475	5	2350	0.620689655172414
chr14	89906400	89911075	5	3125	1.28
chr14	92966600	92971400	5	4000	0.693877551020408
chr14	103672025	103674925	5	2100	0.733333333333333
chr15	39156650	39161400	5	3150	1.58620689655172
chr15	40231300	40234675	5	2175	1.21739130434783
chr15	41135800	41140250	5	2675	1.5
chr15	49912100	49920850	5	6300	1.1219512195122
chr15	57507425	57513750	5	5750	0.294117647058824
chr15	57731950	57734525	5	1550	1.04761904761905
chr15	77923100	77926850	5	2700	0.78125
chr15	79164150	79173075	5	7625	0.383838383838384
chr15	81221225	81228075	5	4925	0.884615384615385
chr15	85872750	85877225	5	2900	1.41538461538462
chr15	88798725	88801350	5	1800	0.944444444444444
chr15	91006025	91009675	5	2450	1.28571428571429
chr15	91094800	91105725	5	6775	1.525
chr16	9051175	9058450	5	5575	0.659340659340659
chr16	13203425	13207475	5	2800	1.24137931034483
chr16	14394975	14405000	5	8500	0.96
chr16	26996400	26999900	5	2800	0.8
chr16	70605775	70611350	5	4475	0.5
chr16	84647550	84653325	5	5300	0.180327868852459
chr16	87414550	87427575	5	8700	1.07317073170732
chr16	87523075	87527200	5	3250	0.583333333333333
chr16	87811425	87814475	5	2100	1.44444444444444
chr16	89629475	89632625	5	2200	0.742857142857143
chr17	4756975	4762850	5	4175	1.02272727272727
chr17	7338725	7344500	5	3950	1.5
chr17	21178700	21193575	5	9050	1.5016835016835
chr17	27911400	27921200	5	8275	0.652173913043478
chr17	32561525	32566550	5	3825	0.686567164179104
chr17	40713575	40721050	5	5050	1.20833333333333
chr17	54831700	54834625	5	2250	0.583333333333333
chr17	56061175	56071425	5	6700	1.55029585798817
chr17	62492250	62504850	5	11700	0.465116279069767
chr17	64527850	64547675	5	11300	1.67857142857143
chr17	76869925	76882600	5	7675	1.68421052631579
chr18	3011850	3016250	5	3675	0.636363636363636
chr18	3245775	3266450	5	16950	0.448453608247423
chr18	18942700	18948425	5	3175	1.5421686746988
chr18	20957475	20961675	5	3275	0.677966101694915
chr18	24058175	24061825	5	3025	0.380952380952381
chr18	43530450	43538025	5	5575	1.2
chr18	48594075	48597700	5	2375	1.1304347826087
chr18	59613525	59620075	5	5475	0.63768115942029
chr18	74836450	74845475	5	5950	1.43801652892562
chr19	1015900	1029200	5	9125	1.16872427983539
chr19	4367900	4377575	5	7175	0.920634920634921
chr19	6735225	6745750	5	9000	0.48
chr19	8426600	8433350	5	3975	1.46218487394958
chr19	10526800	10532150	5	3875	1.52173913043478
chr19	11484550	11495050	5	6600	1.35238095238095
chr19	16679550	16684375	5	3325	1.35714285714286
chr19	17184950	17193175	5	6250	0.841121495327103
chr19	17413425	17423725	5	6075	1.62790697674419
chr19	54639875	54646000	5	4150	1.27710843373494
chr2	27650525	27654725	5	3600	1.63636363636364
chr2	28627575	28633750	5	5200	0.307692307692308
chr2	39634275	39640950	5	5975	0.714285714285714
chr2	47451475	47455650	5	3325	0.51685393258427
chr2	73334400	73341425	5	4675	1.32283464566929
chr2	74208275	74215500	5	4250	1.76190476190476
chr2	98327700	98330250	5	1675	1.56521739130435
chr2	110362250	110374000	5	9375	1.4
chr2	110858100	110864975	5	5575	0.869565217391304
chr2	112251125	112255650	5	3200	1.6
chr2	151475100	151479300	5	2950	1.26315789473684
chr2	172171825	172176450	5	3950	0.224489795918367
chr2	178116000	178131675	5	9300	1.35245901639344
chr2	217232850	217239250	5	5600	1.06666666666667
chr2	217415925	217418725	5	2300	0.533333333333333
chr2	222434750	222438975	5	3800	0.307692307692308
chr2	235352925	235361975	5	7075	1.55555555555556
chr2	238405425	238412075	5	5425	0.852941176470588
chr2	241308925	241314450	5	4250	0.704545454545455
chr20	2110575	2115200	5	4100	0.233333333333333
chr20	9031550	9035250	5	2750	0.8
chr20	17938275	17954550	5	14375	0.41025641025641
chr20	30129575	30139900	5	6325	1.375
chr20	36615550	36619950	5	2750	1.7
chr20	42805525	42817500	5	6575	1.59663865546218
chr21	29814600	29820500	5	4650	0.888888888888889
chr21	29909250	29913650	5	3550	0.636363636363636
chr21	35498400	35504525	5	5025	1.31914893617021
chr21	35895200	35903500	5	6700	0.583333333333333
chr21	38070775	38075125	5	3225	0.518518518518518
chr21	46493650	46499550	5	3300	1.57446808510638
chr22	20190850	20194775	5	2550	1.36
chr22	23874850	23881125	5	4900	1.31707317073171
chr22	28180050	28182675	5	1925	0.6
chr22	29702000	29707925	5	5025	0.470588235294118
chr22	31635775	31648075	5	9700	0.583333333333333
chr22	32346375	32351275	5	3975	0.769230769230769
chr22	32927350	32930275	5	2050	1.39130434782609
chr22	35771350	35777925	5	4450	1.16666666666667
chr22	38053725	38058550	5	3525	0.894736842105263
chr3	13031650	13037075	5	3725	1.08235294117647
chr3	45634475	45639375	5	4025	0.524590163934426
chr3	49496375	49509725	5	8675	1.38650306748466
chr3	49840025	49845575	5	4975	0.909090909090909
chr3	52270350	52280525	5	6475	1.31707317073171
chr3	52563825	52572425	5	5350	1.64705882352941
chr3	65560625	65563500	5	1875	1.66666666666667
chr3	69285750	69293475	5	3375	1.68115942028985
chr3	71029825	71042525	5	7775	1.16260162601626
chr3	71544600	71562200	5	10125	1.72327044025157
chr3	71736650	71740100	5	1975	1.47058823529412
chr3	106780825	106784575	5	2800	1.5
chr3	112958700	112968825	5	5650	1.54330708661417
chr3	114214075	114218350	5	3325	1.15555555555556
chr3	127538900	127542500	5	2775	0.848484848484849
chr3	134190175	134207000	5	10325	1.51612903225806
chr3	156264350	156273625	5	8675	0.833333333333333
chr3	168828375	168831975	5	2900	0.678571428571429
chr3	181425050	181435575	5	8975	0.82
chr3	191046275	191056600	5	6275	1.62566844919786
chr3	194869050	194883400	5	10250	0.729166666666667
chr4	16894075	16901950	5	6825	1.5
chr4	17809375	17816250	5	5225	1.54545454545455
chr4	47526450	47536350	5	8400	0.331034482758621
chr4	47863950	47865950	5	1150	1.63636363636364
chr4	76628050	76631025	5	1950	1.48387096774194
chr4	77115050	77121850	5	5525	0.536585365853659
chr4	79481275	79491175	5	7275	1.14685314685315
chr4	86395675	86399850	5	3800	0.571428571428571
chr4	95328250	95334650	5	4800	0.512
chr4	113557350	113577100	5	11700	1.44278606965174
chr4	122608850	122619125	5	8200	1.31428571428571
chr4	129603225	129605750	5	2075	0.545454545454545
chr4	145500075	145504750	5	3575	0.775510204081633
chr4	149363125	149367000	5	2775	0.871794871794872
chr4	170187425	170194100	5	5750	0.742857142857143
chr4	185563850	185571875	5	5800	0.92
chr4	186693225	186701775	5	5250	1.29801324503311
chr5	1512550	1524775	5	6900	1.66666666666667
chr5	7419675	7423400	5	2800	0.607142857142857
chr5	52299200	52305175	5	3200	1.41463414634146
chr5	52713225	52721875	5	5100	1.76811594202899
chr5	56729600	56739100	5	6625	1.68224299065421
chr5	83731900	83734475	5	1850	0.9
chr5	87961200	87976350	5	8850	0.959641255605381
chr5	92908000	92924900	5	10350	1.44520547945205
chr5	111263325	111268875	5	4425	1.35714285714286
chr5	111283475	111291175	5	5550	1.09090909090909
chr5	114893250	114896175	5	2075	0.722222222222222
chr5	131592750	131605600	5	10050	0.579881656804734
chr5	139620375	139638400	5	10750	1.09782608695652
chr5	158180350	158186800	5	5225	0.513274336283186
chr5	167065750	167071550	5	4375	1.1044776119403
chr5	172898700	172907500	5	5750	1.1304347826087
chr5	173343075	173353950	5	6300	1.24
chr5	179186525	179195875	5	6000	1.10204081632653
chr5	180631225	180634850	5	2725	0.75
chr6	3156475	3167850	5	8300	1.08411214953271
chr6	12288700	12297225	5	7700	0.168141592920354
chr6	29590525	29601925	5	9975	0.864864864864865
chr6	35181075	35186925	5	5150	0.466666666666667
chr6	35392475	35396975	5	3000	1.42222222222222
chr6	35564250	35572050	5	4300	1.70833333333333
chr6	41602600	41613000	5	8400	0.62962962962963
chr6	42011775	42019325	5	4375	1.39622641509434
chr6	76458175	76464200	5	3600	1.38271604938272
chr6	82600075	82607150	5	5800	1.36842105263158
chr6	108010850	108014225	5	2825	0.28
chr6	113386825	113389800	5	1975	1.56521739130435
chr6	129962300	129968150	5	3500	1.42
chr6	133133600	133140500	5	6025	0.9375
chr6	134025250	134029250	5	2625	1.51351351351351
chr6	142330225	142336900	5	4750	1.53488372093023
chr6	142694275	142700450	5	5150	0.566037735849057
chr6	157096050	157105025	5	7900	1.4375
chr6	158477200	158483800	5	5675	0.372549019607843
chr6	160657725	160662000	5	3375	0.714285714285714
chr6	165984300	165989025	5	3775	0.666666666666667
chr7	2555775	2570900	5	11650	0.971698113207547
chr7	7247050	7251375	5	3400	0.6
chr7	8007875	8012075	5	3300	1.54838709677419
chr7	14024600	14032425	5	6500	0.426966292134831
chr7	23503125	23516600	5	11300	0.842105263157895
chr7	27641675	27646750	5	3250	1.21212121212121
chr7	30834600	30840025	5	3975	1.6
chr7	33943325	33950150	5	5800	0.429906542056075
chr7	42145200	42148975	5	3000	1.15151515151515
chr7	45958975	45964575	5	4725	0.813559322033898
chr7	47489550	47498400	5	4750	1.35064935064935
chr7	55636425	55642350	5	5425	0.344827586206897
chr7	105413675	105418375	5	3100	1.30555555555556
chr7	107948300	107952625	5	3475	0.742857142857143
chr7	128466925	128477200	5	9125	0.302325581395349
chr7	130692075	130698225	5	4350	1.23076923076923
chr7	142504850	142511650	5	4475	1.24031007751938
chr8	26465125	26472700	5	6200	1.39130434782609
chr8	38708450	38711675	5	2300	0.826086956521739
chr8	49827325	49838200	5	8125	0.830188679245283
chr8	59768400	59773725	5	3925	0.674157303370786
chr8	77584750	77599325	5	10775	0.966666666666667
chr8	99951600	99962100	5	8850	0.380165289256198
chr8	103918325	103923200	5	3325	1.76744186046512
chr8	130895500	130899600	5	3625	0.235294117647059
chr8	141727575	141738300	5	8225	1.42592592592593
chr8	142136725	142143425	5	5650	0.816901408450704
chr9	15508950	15513500	5	3375	0.733333333333333
chr9	16702700	16711075	5	6475	1.1
chr9	18472900	18494925	5	15375	1.37991266375546
chr9	26259250	26266400	5	4750	1.18796992481203
chr9	34576225	34581150	5	4550	0.258064516129032
chr9	72373175	72379350	5	4150	1.07407407407407
chr9	72870350	72878900	5	7075	1.75510204081633
chr9	73018225	73037200	5	14925	0.537897310513447
chr9	80199800	80204725	5	3350	1.47826086956522
chr9	111859625	111864450	5	4150	0.304347826086957
chr9	115512175	115517925	5	3925	1.33333333333333
chr9	116715500	116720825	5	3675	1.02631578947368
chr9	124502125	124513100	5	5925	1.46496815286624
chr9	131926275	131941175	5	8525	1.2520325203252
chr9	132094700	132101475	5	4350	1.23287671232877
chrX	23915425	23920650	5	2850	1.75
chrX	40027325	40036625	5	6750	0.688172043010753
chrX	45568250	45575700	5	5000	1.43434343434343
chrX	46432750	46436550	5	2975	1.71428571428571
chrX	93708875	93711625	5	1900	0.785714285714286
chrX	106953850	106961975	5	7075	1.18181818181818
chrX	113280375	113284250	5	2350	1.44444444444444
chrX	133305875	133310000	5	3725	0.226415094339623
chrX	153960625	153964650	5	3375	0.314285714285714
chr1	2377650	2385125	4	6275	0.550724637681159
chr1	6927025	6930875	4	2875	0.575342465753425
chr1	7325000	7328250	4	2275	0.923076923076923
chr1	9746950	9751975	4	4350	0.618181818181818
chr1	10115525	10118250	4	2300	0.5
chr1	11236025	11239900	4	2975	0.511627906976744
chr1	24115925	24120400	4	4175	0.375
chr1	25891575	25896600	4	4600	0.642857142857143
chr1	31844325	31850550	4	4375	0.91044776119403
chr1	40502150	40510000	4	5325	0.684491978609626
chr1	40732050	40734475	4	1900	0.518518518518518
chr1	41441850	41449850	4	7175	0.215384615384615
chr1	44791850	44794925	4	2475	0.651162790697674
chr1	54196750	54207150	4	9600	0.837209302325581
chr1	60134800	60139850	4	4000	0.588235294117647
chr1	64342350	64344675	4	1650	0.8
chr1	67409250	67411450	4	1850	0.4375
chr1	68147700	68155700	4	7675	0.0701754385964912
chr1	87793325	87802775	4	7900	0.495726495726496
chr1	94485850	94488650	4	2050	0.606060606060606
chr1	110334450	110337000	4	1925	0.461538461538462
chr1	112106050	112108250	4	1450	0.864864864864865
chr1	113086400	113089300	4	2575	0.25
chr1	114517775	114526325	4	7125	0.519480519480519
chr1	115968025	115974050	4	4900	0.465116279069767
chr1	156464250	156478875	4	11425	0.352668213457077
chr1	160605725	160608350	4	2125	0.384615384615385
chr1	163038600	163043200	4	4200	0.134328358208955
chr1	163169500	163174300	4	4475	0.325581395348837
chr1	164527500	164533400	4	4700	0.576923076923077
chr1	166807675	166814200	4	5800	0.385321100917431
chr1	179094350	179099250	4	4375	0.32
chr1	190136875	190140275	4	2675	0.864864864864865
chr1	198124125	198131575	4	6500	0.723404255319149
chr1	198624750	198627950	4	2425	0.571428571428571
chr1	199240925	199243650	4	2200	0.666666666666667
chr1	200707275	200711075	4	3600	0.16
chr1	205409600	205421600	4	9425	0.583050847457627
chr1	211749775	211755750	4	4875	0.719101123595506
chr1	212808850	212812725	4	3375	0.25
chr1	221049775	221058075	4	7375	0.254385964912281
chr1	221881300	221893775	4	11050	0.340425531914894
chr1	228133800	228136400	4	1825	0.92
chr1	231525200	231533000	4	6150	0.775193798449612
chr1	232686925	232696500	4	7950	0.543352601156069
chr1	234879325	234882775	4	2725	0.566666666666667
chr1	241800775	241804300	4	2700	0.465753424657534
chr10	14643575	14647425	4	2725	0.581818181818182
chr10	21243150	21245050	4	1350	0.774193548387097
chr10	21624100	21626800	4	1875	0.727272727272727
chr10	24671525	24675475	4	3500	0.285714285714286
chr10	30235950	30239425	4	2575	0.649350649350649
chr10	30341075	30352525	4	6875	0.897560975609756
chr10	34999100	35001000	4	1500	0.545454545454545
chr10	62537725	62541800	4	3375	0.666666666666667
chr10	74090800	74096950	4	5625	0.185185185185185
chr10	88713500	88720075	4	5625	0.702702702702703
chr10	91274225	91279450	4	3800	0.745762711864407
chr10	100027175	100029950	4	2300	0.511627906976744
chr10	112285550	112290750	4	4075	0.813953488372093
chr10	112675925	112680900	4	4475	0.161616161616162
chr10	116581075	116586975	4	5350	0.178947368421053
chr10	124609950	124615300	4	4025	0.717948717948718
chr10	126428000	126434150	4	5150	0.422535211267606
chr10	131818875	131821525	4	2300	0.482758620689655
chr11	502625	508250	4	5200	0.482758620689655
chr11	534300	537975	4	2800	0.575757575757576
chr11	7997875	8000325	4	1800	0.846153846153846
chr11	9586375	9600950	4	13550	0.155102040816327
chr11	12910050	12915700	4	3775	0.774193548387097
chr11	27716925	27723300	4	5900	0.175182481751825
chr11	27924225	27926825	4	1900	0.580645161290323
chr11	28854150	28861000	4	6100	0.916666666666667
chr11	35638450	35645850	4	6525	0.302521008403361
chr11	37807525	37810975	4	3000	0.428571428571429
chr11	41413700	41416800	4	2450	0.491228070175439
chr11	44746600	44751900	4	4400	0.703703703703704
chr11	61730375	61741625	4	9100	0.8
chr11	63528325	63537675	4	8225	0.263565891472868
chr11	65148900	65159625	4	9875	0.136645962732919
chr11	65847700	65852150	4	3150	0.929292929292929
chr11	66799575	66801975	4	1700	0.695652173913043
chr11	70089850	70092050	4	1650	0.448979591836735
chr11	85679100	85680800	4	1375	0.615384615384615
chr11	99292650	99294500	4	1450	0.611111111111111
chr11	108799525	108802750	4	2450	0.716981132075472
chr11	119486075	119488050	4	1725	0.333333333333333
chr11	128576925	128591650	4	12925	0.320802005012531
chr11	130869200	130871000	4	1300	0.928571428571429
chr11	134818575	134821725	4	2800	0.411764705882353
chr12	582775	584850	4	1375	0.9
chr12	2392800	2398200	4	4200	0.531468531468531
chr12	5916025	5918225	4	1550	0.594594594594595
chr12	8849250	8853025	4	3175	0.579710144927536
chr12	31659375	31662375	4	2275	0.653061224489796
chr12	32606675	32610000	4	2900	0.434782608695652
chr12	47582425	47584750	4	1575	0.926829268292683
chr12	48296650	48299300	4	2275	0.516129032258065
chr12	48394950	48399000	4	3650	0.777777777777778
chr12	50611975	50618625	4	4950	0.5
chr12	56106775	56115650	4	7275	0.882352941176471
chr12	56136425	56141525	4	4625	0.233333333333333
chr12	64571050	64576725	4	4050	0.746268656716418
chr12	65699250	65702500	4	2250	0.9
chr12	69893950	69896900	4	2450	0.857142857142857
chr12	77513400	77519225	4	4700	0.48780487804878
chr12	80945325	80947900	4	1675	0.789473684210526
chr12	95939625	95945875	4	4725	0.461538461538462
chr12	99146250	99148525	4	1725	0.705882352941177
chr12	101346750	101350325	4	2825	0.388888888888889
chr12	111077125	111079525	4	1950	0.536585365853659
chr12	119613825	119619525	4	4575	0.430379746835443
chr13	29064150	29071050	4	6250	0.46875
chr13	33159850	33163450	4	3175	0.238095238095238
chr13	38104425	38109250	4	3425	0.807339449541284
chr13	41236625	41241925	4	4950	0.144927536231884
chr13	45902725	45907075	4	3025	0.838709677419355
chr13	52157450	52166200	4	7500	0.493670886075949
chr13	52204100	52207750	4	2925	0.514285714285714
chr13	67943025	67945225	4	1550	0.642857142857143
chr13	73630000	73636175	4	4650	0.833333333333333
chr13	91999175	92003550	4	3975	0.186046511627907
chr13	94427600	94429750	4	1625	0.533333333333333
chr13	97777050	97778600	4	1250	0.666666666666667
chr13	102101975	102109275	4	6175	0.383838383838384
chr13	113546200	113549100	4	2050	0.914285714285714
chr13	113839175	113843175	4	3450	0.526315789473684
chr14	23767925	23778550	4	7300	0.846153846153846
chr14	23830050	23836425	4	4700	0.768115942028985
chr14	30662400	30665800	4	2800	0.538461538461538
chr14	35800850	35802975	4	1475	0.75
chr14	52116600	52125400	4	7550	0.384279475982533
chr14	65005975	65010350	4	3350	0.5
chr14	68602075	68614350	4	9000	0.842105263157895
chr14	70161475	70163575	4	1700	0.465116279069767
chr14	71353500	71356150	4	2150	0.391304347826087
chr14	72177575	72183725	4	5825	0.186046511627907
chr14	73081700	73085925	4	3925	0.151515151515152
chr14	74261025	74263750	4	1925	0.615384615384615
chr14	74791850	74794350	4	2250	0.272727272727273
chr14	75611575	75615975	4	3300	0.9
chr14	80048275	80053100	4	4275	0.2
chr14	80062450	80065300	4	2175	0.933333333333333
chr14	80854550	80857975	4	2800	0.436363636363636
chr14	81780500	81782700	4	1750	0.533333333333333
chr14	89815175	89819175	4	3550	0.457142857142857
chr14	96733475	96736200	4	1850	0.769230769230769
chr14	100067625	100072250	4	3725	0.611111111111111
chr14	100495100	100499475	4	4050	0.163265306122449
chr14	100703275	100708675	4	5050	0.20253164556962
chr14	100838000	100843625	4	4525	0.515151515151515
chr14	101143675	101147175	4	2725	0.588235294117647
chr14	102782375	102787225	4	3700	0.702702702702703
chr15	27011150	27014250	4	2300	0.666666666666667
chr15	31732850	31736650	4	3375	0.247422680412371
chr15	37385825	37397175	4	10625	0.259259259259259
chr15	38827300	38829825	4	2075	0.440677966101695
chr15	39135100	39138475	4	2975	0.176470588235294
chr15	39764550	39767000	4	2275	0.153846153846154
chr15	39957975	39960275	4	1750	0.628571428571429
chr15	41221175	41225475	4	3425	0.9
chr15	41850025	41861725	4	10775	0.20066889632107
chr15	45746800	45750400	4	2800	0.578947368421053
chr15	56028250	56036400	4	7400	0.348837209302326
chr15	56533675	56538300	4	3650	0.558823529411765
chr15	63663425	63668000	4	4125	0.260869565217391
chr15	69104550	69114525	4	8300	0.557377049180328
chr15	69596250	69598625	4	1925	0.606060606060606
chr15	71033500	71036975	4	2975	0.25
chr15	80770075	80775300	4	4725	0.185185185185185
chr15	90118050	90121525	4	3100	0.194444444444444
chr15	90641125	90646325	4	3825	0.882352941176471
chr16	1580675	1585725	4	4775	0.166666666666667
chr16	3928700	3931625	4	2450	0.4
chr16	8957250	8963675	4	5775	0.175824175824176
chr16	11034325	11040950	4	4550	0.791946308724832
chr16	11347225	11351200	4	3550	0.303030303030303
chr16	11676200	11681625	4	4400	0.388059701492537
chr16	14722800	14731375	4	7050	0.4
chr16	17472800	17475075	4	1550	0.833333333333333
chr16	18810000	18816250	4	5000	0.731182795698925
chr16	48588775	48592750	4	2875	0.56
chr16	53946525	53949175	4	2025	0.736842105263158
chr16	54960175	54971375	4	9900	0.222222222222222
chr16	59665700	59670325	4	3625	0.333333333333333
chr16	81037000	81042275	4	4700	0.391304347826087
chr17	3788950	3797125	4	6300	0.402234636871508
chr17	4842025	4857550	4	14350	0.126315789473684
chr17	18903700	18908675	4	4025	0.552845528455285
chr17	27271875	27280100	4	7475	0.186234817813765
chr17	27503150	27507875	4	4525	0.137931034482759
chr17	29058150	29060200	4	1450	0.777777777777778
chr17	35655750	35658725	4	2450	0.26865671641791
chr17	39535675	39539250	4	3050	0.466666666666667
chr17	42870150	42875850	4	3925	0.596491228070175
chr17	45725800	45730400	4	4200	0.183908045977011
chr17	46559175	46565000	4	5250	0.439024390243902
chr17	47183450	47186475	4	2325	0.823529411764706
chr17	47722650	47725600	4	2500	0.636363636363636
chr17	61774475	61779825	4	4225	0.647058823529412
chr17	61915725	61921375	4	4675	0.397163120567376
chr17	62567450	62570100	4	1900	0.848484848484849
chr17	63050200	63055000	4	4300	0.846153846153846
chr17	65988725	65992400	4	2925	0.545454545454545
chr17	66373375	66381500	4	7150	0.424242424242424
chr17	70596800	70600300	4	2650	0.457142857142857
chr17	73871650	73875050	4	3125	0.19047619047619
chr17	76181175	76184025	4	2125	0.64
chr17	79475800	79486800	4	10800	0.051948051948052
chr17	80051900	80058400	4	5425	0.372413793103448
chr17	80224175	80228000	4	2825	0.666666666666667
chr18	3592325	3611925	4	12300	0.909090909090909
chr18	8944100	8950025	4	4825	0.461538461538462
chr18	11320575	11326725	4	4800	0.493670886075949
chr18	11849525	11860950	4	10050	0.459893048128342
chr18	13217550	13223200	4	4475	0.544117647058823
chr18	20837475	20841075	4	3175	0.909090909090909
chr18	20861550	20865125	4	2775	0.676923076923077
chr18	33035875	33041725	4	4075	0.88695652173913
chr18	42275050	42277600	4	2100	0.366666666666667
chr18	46064750	46075600	4	8975	0.37962962962963
chr18	53018525	53021775	4	2125	0.75
chr18	56658875	56666600	4	6200	0.884955752212389
chr18	59065950	59068000	4	1750	0.608695652173913
chr18	60985650	60988300	4	2350	0.25
chr18	72915225	72924900	4	8775	0.153846153846154
chr18	76740275	76744275	4	3650	0.357142857142857
chr19	570925	576425	4	4850	0.304761904761905
chr19	659275	664000	4	4175	0.585365853658537
chr19	676600	681075	4	3825	0.36734693877551
chr19	1098800	1105725	4	5400	0.705882352941177
chr19	3966150	3971700	4	4800	0.388888888888889
chr19	4909200	4916950	4	6875	0.329268292682927
chr19	6765425	6768025	4	2175	0.253968253968254
chr19	10921975	10929675	4	5675	0.8
chr19	14246425	14251000	4	3825	0.538461538461538
chr19	16434925	16439200	4	3050	0.8
chr19	17353175	17359375	4	5100	0.519480519480519
chr19	19513775	19519800	4	4100	0.904761904761905
chr19	21203000	21207175	4	3575	0.301369863013699
chr19	41193125	41197900	4	3850	0.622222222222222
chr19	43685200	43687425	4	1925	0.4
chr19	45347725	45354275	4	5875	0.652173913043478
chr19	45594250	45604675	4	7350	0.9140625
chr19	47230200	47237450	4	5050	0.818713450292398
chr19	47756550	47763450	4	4625	0.746987951807229
chr19	47921400	47926250	4	3900	0.540540540540541
chr19	48245075	48250325	4	3425	0.766666666666667
chr19	49465250	49471325	4	5800	0.16
chr19	50178825	50184075	4	4800	0.183098591549296
chr19	50369250	50373975	4	3625	0.736842105263158
chr19	50832850	50837425	4	3650	0.555555555555556
chr19	51865750	51872075	4	5675	0.23943661971831
chr19	54462750	54465575	4	2150	0.682926829268293
chr19	55623900	55630225	4	5750	0.278260869565217
chr19	57789450	57795400	4	5375	0.271604938271605
chr2	673400	678325	4	3675	0.837209302325581
chr2	7149825	7154125	4	3350	0.821428571428571
chr2	9692050	9699900	4	5850	0.58695652173913
chr2	12568675	12570825	4	1900	0.48
chr2	19555700	19559025	4	2650	0.410958904109589
chr2	20643425	20652125	4	7800	0.12987012987013
chr2	28609675	28624500	4	13150	0.578947368421053
chr2	28766425	28768325	4	1475	0.45
chr2	30368825	30373775	4	4600	0.158730158730159
chr2	39661575	39667425	4	5300	0.169491525423729
chr2	42190375	42194925	4	3700	0.434782608695652
chr2	45617375	45619650	4	2075	0.157894736842105
chr2	46767725	46772025	4	3675	0.263157894736842
chr2	46943750	46948150	4	3775	0.323809523809524
chr2	63274525	63278325	4	3275	0.318840579710145
chr2	66659175	66674525	4	14250	0.128865979381443
chr2	66800600	66809475	4	6850	0.896969696969697
chr2	69239800	69245150	4	4025	0.875
chr2	77747025	77750875	4	3425	0.387096774193548
chr2	85763425	85769800	4	6075	0.285714285714286
chr2	87753150	87756450	4	2925	0.211764705882353
chr2	88899150	88904100	4	4550	0.203703703703704
chr2	91952425	91955025	4	2075	0.434782608695652
chr2	101766975	101769225	4	1950	0.325581395348837
chr2	109250750	109258675	4	6400	0.382978723404255
chr2	109268675	109271650	4	2500	0.511627906976744
chr2	120994975	120997775	4	2500	0.173913043478261
chr2	147296450	147300200	4	2850	0.6
chr2	171358650	171362975	4	3725	0.428571428571429
chr2	173940025	173945675	4	5175	0.285714285714286
chr2	182755650	182761650	4	5200	0.75
chr2	187405550	187412175	4	5450	0.554744525547445
chr2	188896725	188899150	4	1800	0.5625
chr2	189165825	189171450	4	4275	0.468085106382979
chr2	189675850	189679125	4	2725	0.377358490566038
chr2	201261450	201264325	4	2125	0.774193548387097
chr2	208377950	208381125	4	2925	0.204081632653061
chr2	217554925	217560825	4	5450	0.384615384615385
chr2	235243050	235244950	4	1350	0.769230769230769
chr2	235401700	235406450	4	4375	0.444444444444444
chr2	239635600	239638300	4	2375	0.642857142857143
chr20	2964925	2966500	4	1075	0.888888888888889
chr20	9047975	9054100	4	4625	0.758064516129032
chr20	13764350	13767525	4	2700	0.620689655172414
chr20	17635175	17638000	4	2125	0.772727272727273
chr20	17641125	17648025	4	5675	0.383233532934132
chr20	21303475	21305100	4	1200	0.5
chr20	34203425	34207700	4	3125	0.852941176470588
chr20	34326700	34332300	4	5075	0.205882352941176
chr20	39630975	39634625	4	3200	0.25
chr20	48919125	48926550	4	5525	0.486486486486487
chr20	55840400	55841750	4	1050	0.538461538461538
chr20	55964525	55968175	4	3075	0.491803278688525
chr20	56881475	56886175	4	3650	0.695652173913043
chr20	57222725	57231275	4	5400	0.754098360655738
chr20	62585425	62589125	4	3350	0.228571428571429
chr20	62609650	62613475	4	3525	0.175
chr21	16376775	16379525	4	2125	0.619047619047619
chr21	17791000	17793050	4	1650	0.564102564102564
chr21	32926075	32932375	4	5350	0.615384615384615
chr21	40127475	40129275	4	1325	0.761904761904762
chr21	43343225	43347225	4	3450	0.8
chr22	22290875	22298325	4	6650	0.243589743589744
chr22	23742975	23745400	4	1675	0.785714285714286
chr22	27615925	27622725	4	4475	0.843537414965986
chr22	29278700	29281100	4	1800	0.8
chr22	29372375	29375600	4	2775	0.428571428571429
chr22	34314300	34319050	4	3600	0.692307692307692
chr22	37593250	37595950	4	2325	0.380952380952381
chr22	38028850	38037050	4	6600	0.65625
chr22	39635825	39641000	4	4100	0.352941176470588
chr22	42062400	42066475	4	2800	0.837209302325581
chr22	43039625	43046150	4	5225	0.35632183908046
chr22	45401725	45406700	4	4225	0.358208955223881
chr22	50738000	50747950	4	9575	0.112676056338028
chr3	12684125	12686875	4	1875	0.836363636363636
chr3	14250150	14253650	4	2850	0.68
chr3	15480325	15483050	4	1950	0.716981132075472
chr3	24261475	24264650	4	2475	0.516129032258065
chr3	30333525	30336275	4	2025	0.771929824561403
chr3	30383325	30391425	4	4975	0.925
chr3	39446250	39451650	4	4525	0.4
chr3	41722400	41727350	4	4525	0.4375
chr3	43327625	43330825	4	2475	0.8
chr3	43907575	43915275	4	5875	0.634920634920635
chr3	52120950	52127900	4	5400	0.584269662921348
chr3	53194525	53197700	4	3000	0.0895522388059701
chr3	58147025	58151975	4	4000	0.697674418604651
chr3	63640450	63643075	4	2225	0.782608695652174
chr3	71627875	71635750	4	7425	0.533333333333333
chr3	104874975	104877200	4	1900	0.388888888888889
chr3	105541100	105547825	4	5100	0.573333333333333
chr3	110132225	110134900	4	2275	0.465116279069767
chr3	114341300	114347200	4	5025	0.5
chr3	115502425	115512225	4	7875	0.461538461538462
chr3	116754375	116755950	4	1375	0.25
chr3	126190900	126195625	4	3750	0.433734939759036
chr3	126568125	126571600	4	2750	0.5
chr3	126701125	126705350	4	2825	0.8
chr3	129829125	129831850	4	2150	0.511627906976744
chr3	133286875	133295450	4	7750	0.243386243386243
chr3	139251975	139260125	4	7650	0.110344827586207
chr3	151619050	151621600	4	2250	0.285714285714286
chr3	170071875	170079800	4	7600	0.0659340659340659
chr3	171973500	171979175	4	4875	0.341463414634146
chr3	176908425	176917425	4	6675	0.89119170984456
chr3	177060975	177065150	4	3425	0.875
chr3	178562950	178565775	4	1850	0.780487804878049
chr3	182696150	182699150	4	2600	0.333333333333333
chr3	186899150	186905400	4	5150	0.354166666666667
chr3	188207425	188209550	4	1525	0.6875
chr3	196005500	196008550	4	2475	0.576923076923077
chr4	1193925	1196650	4	2150	0.434782608695652
chr4	3386800	3392525	4	4775	0.566037735849057
chr4	25812425	25820250	4	6325	0.376470588235294
chr4	26030700	26035325	4	3700	0.415094339622642
chr4	53689050	53691800	4	2025	0.758620689655172
chr4	73835675	73838100	4	1725	0.875
chr4	86416825	86419975	4	2675	0.355555555555556
chr4	99979750	99983425	4	2750	0.775510204081633
chr4	102077075	102079600	4	1925	0.731707317073171
chr4	108269700	108271475	4	1550	0.294117647058824
chr4	109086275	109094950	4	7300	0.777777777777778
chr4	113667550	113673900	4	5875	0.318181818181818
chr4	114303450	114306325	4	2250	0.72
chr4	123586725	123590450	4	3225	0.408163265306122
chr4	127697700	127700925	4	2325	0.904761904761905
chr4	139579150	139581700	4	2075	0.368421052631579
chr4	139934825	139942200	4	5775	0.833333333333333
chr4	176339175	176344000	4	4250	0.206896551724138
chr4	183159125	183168825	4	7500	0.753623188405797
chr4	183524600	183527000	4	1900	0.75
chr4	184557650	184560625	4	2275	0.888888888888889
chr5	392775	401800	4	7250	0.539823008849557
chr5	5418875	5424275	4	4100	0.611570247933884
chr5	6711725	6716850	4	4100	0.619047619047619
chr5	9540700	9548625	4	6125	0.851612903225806
chr5	9621225	9624325	4	2650	0.4
chr5	17127325	17129925	4	2125	0.4
chr5	31408275	31409800	4	1375	0.166666666666667
chr5	38554525	38557925	4	3125	0.128205128205128
chr5	43769350	43775025	4	3975	0.846715328467153
chr5	53177850	53179950	4	1525	0.8
chr5	56468125	56475875	4	7500	0.344827586206897
chr5	60623525	60631325	4	7475	0.0714285714285714
chr5	72739575	72745225	4	4850	0.459459459459459
chr5	74347225	74352550	4	4350	0.55
chr5	74631825	74636900	4	4600	0.448979591836735
chr5	82391300	82394300	4	2625	0.355555555555556
chr5	83010525	83020175	4	7800	0.40506329113924
chr5	83583300	83586900	4	2650	0.746268656716418
chr5	92524650	92528775	4	3475	0.366666666666667
chr5	95358725	95362900	4	3400	0.567901234567901
chr5	95590150	95595650	4	4525	0.776470588235294
chr5	95901225	95903550	4	2125	0.16
chr5	96035000	96039975	4	4550	0.521739130434783
chr5	102785650	102788900	4	2625	0.523809523809524
chr5	109024475	109031425	4	6525	0.255813953488372
chr5	110845000	110849775	4	4250	0.588235294117647
chr5	112365550	112367650	4	1550	0.8125
chr5	118657875	118665250	4	5375	0.846153846153846
chr5	131758650	131765275	4	5000	0.611764705882353
chr5	138838500	138842550	4	3575	0.421052631578947
chr5	146945400	146948875	4	2800	0.916666666666667
chr5	152996500	152999475	4	2225	0.814814814814815
chr5	154133025	154139350	4	5800	0.212121212121212
chr5	176881100	176885625	4	3925	0.388059701492537
chr5	180614225	180619725	4	5275	0.153846153846154
chr6	11649450	11657025	4	6750	0.222222222222222
chr6	12008175	12014950	4	6575	0.10126582278481
chr6	13708525	13713250	4	4525	0.0909090909090909
chr6	15400150	15404600	4	3325	0.804878048780488
chr6	16317125	16323575	4	5450	0.301675977653631
chr6	16337325	16339975	4	1950	0.863636363636364
chr6	17278125	17283325	4	4325	0.410958904109589
chr6	17928475	17933575	4	4000	0.804878048780488
chr6	19836500	19841900	4	4425	0.897959183673469
chr6	21768125	21773650	4	4275	0.514285714285714
chr6	22876925	22883175	4	5550	0.32520325203252
chr6	28743025	28745050	4	1600	0.56
chr6	30844175	30856850	4	10175	0.830188679245283
chr6	33660200	33665375	4	4250	0.459259259259259
chr6	42657900	42663000	4	4525	0.171428571428571
chr6	58776575	58779300	4	2375	0.222222222222222
chr6	73359075	73361500	4	1725	0.666666666666667
chr6	83664350	83670125	4	4200	0.775
chr6	111194775	111200900	4	5825	0.5
chr6	112032225	112034750	4	2075	0.7
chr6	112078425	112084650	4	4975	0.581395348837209
chr6	114328950	114333125	4	3525	0.285714285714286
chr6	127802275	127806425	4	3275	0.780487804878049
chr6	130180650	130183000	4	2150	0.2
chr6	134740550	134745725	4	4675	0.160919540229885
chr6	158134900	158137600	4	1800	0.888888888888889
chr6	158251375	158255200	4	3075	0.565217391304348
chr6	158605175	158607825	4	2250	0.411764705882353
chr6	163833500	163842075	4	8300	0.072463768115942
chr6	170604550	170607150	4	2150	0.454545454545455
chr7	191150	195325	4	3500	0.428571428571429
chr7	2143550	2152200	4	6750	0.510288065843621
chr7	4704450	4709700	4	3950	0.545454545454545
chr7	6481475	6489025	4	5850	0.751515151515151
chr7	17716900	17722225	4	4700	0.622222222222222
chr7	22742400	22744600	4	1525	0.838709677419355
chr7	23060075	23062400	4	1850	0.5625
chr7	26235950	26245400	4	9225	0.142857142857143
chr7	33971825	33974500	4	2375	0.2
chr7	35074625	35078075	4	3100	0.45
chr7	35732400	35737800	4	3700	0.594594594594595
chr7	36428500	36436050	4	6350	0.4
chr7	41066625	41071000	4	3775	0.666666666666667
chr7	44417750	44419950	4	1550	0.8125
chr7	46791225	46795250	4	3400	0.620689655172414
chr7	65720350	65724200	4	3125	0.654545454545455
chr7	73587625	73593525	4	5150	0.703703703703704
chr7	80546375	80549125	4	2400	0.230769230769231
chr7	81266900	81269400	4	2000	0.4375
chr7	99214100	99217850	4	2925	0.901960784313726
chr7	102475025	102477875	4	2300	0.484848484848485
chr7	116440825	116443475	4	2050	0.592592592592593
chr7	121576750	121580300	4	2875	0.516129032258065
chr7	130126050	130135525	4	8225	0.32
chr7	131229050	131231000	4	1300	0.733333333333333
chr7	135613525	135617075	4	2850	0.390804597701149
chr7	138143125	138147525	4	3675	0.285714285714286
chr7	142169525	142172025	4	1975	0.518518518518518
chr7	148031425	148038325	4	5850	0.842105263157895
chr7	152130875	152134625	4	3300	0.470588235294118
chr8	11533875	11538675	4	3700	0.8
chr8	22939950	22942225	4	1825	0.470588235294118
chr8	60028400	60032825	4	3125	0.804123711340206
chr8	61860850	61866075	4	4300	0.716417910447761
chr8	67429425	67436575	4	6000	0.32258064516129
chr8	72584075	72586100	4	1650	0.357142857142857
chr8	80523400	80525875	4	2175	0.344827586206897
chr8	80675975	80681550	4	4100	0.713178294573643
chr8	86375575	86379000	4	3050	0.9
chr8	93060775	93065175	4	3175	0.846153846153846
chr8	94228350	94230275	4	1450	0.470588235294118
chr8	95111650	95114625	4	2550	0.842105263157895
chr8	99410450	99412675	4	1700	0.486486486486487
chr8	102462225	102465150	4	2300	0.758620689655172
chr8	104355700	104362100	4	4800	0.657534246575342
chr8	112690250	112693525	4	2875	0.177777777777778
chr8	118620900	118623450	4	1825	0.888888888888889
chr8	126398250	126401500	4	2275	0.866666666666667
chr8	128217475	128219400	4	1325	0.785714285714286
chr8	131008475	131012350	4	2700	0.808510638297872
chr8	131027275	131029375	4	1725	0.333333333333333
chr8	131356600	131360000	4	2750	0.592592592592593
chr9	2808100	2819425	4	9250	0.696078431372549
chr9	14345650	14350250	4	4275	0.411764705882353
chr9	16028625	16032675	4	3550	0.393939393939394
chr9	16513925	16517675	4	3100	0.482758620689655
chr9	16864350	16872300	4	7000	0.920634920634921
chr9	27108750	27112700	4	3625	0.148148148148148
chr9	33619900	33621575	4	1275	0.6
chr9	33813925	33820550	4	5325	0.416243654822335
chr9	35510175	35526925	4	10950	0.666666666666667
chr9	36036425	36041700	4	4700	0.224
chr9	36187200	36194775	4	5150	0.821428571428571
chr9	76460675	76463275	4	2125	0.444444444444444
chr9	93924175	93927850	4	3300	0.175824175824176
chr9	94913425	94916925	4	3100	0.25974025974026
chr9	97136275	97137900	4	1325	0.521739130434783
chr9	114687700	114689500	4	1450	0.583333333333333
chr9	114719675	114724475	4	4250	0.619047619047619
chr9	115248400	115252750	4	3175	0.701298701298701
chr9	117132450	117134950	4	2150	0.238095238095238
chr9	124460950	124463525	4	2075	0.64
chr9	136799600	136803000	4	3050	0.208955223880597
chr9	137701125	137707400	4	4275	0.887218045112782
chr9	138982050	138988050	4	5075	0.324786324786325
chrX	333400	335275	4	1400	0.516129032258065
chrX	1508975	1514150	4	4500	0.342105263157895
chrX	10578150	10588950	4	8200	0.933333333333333
chrX	20281425	20286150	4	4275	0.265060240963855
chrX	20532175	20534900	4	2150	0.6875
chrX	21989800	21992275	4	1750	0.722222222222222
chrX	40503500	40507600	4	3075	0.651685393258427
chrX	99898375	99905875	4	6950	0.409638554216867
chrX	106916425	106921400	4	4575	0.137931034482759
chrX	118368950	118375350	4	5050	0.62015503875969
chrX	129114925	129118750	4	2775	0.537313432835821
chrX	132545975	132550475	4	3800	0.866666666666667
chrX	135991150	135992900	4	1450	0.526315789473684
chrX	152988175	152993250	4	4700	0.181818181818182
chr1	954950	957825	3	2575	0.153846153846154
chr1	1788825	1791800	3	2650	0.22680412371134
chr1	2474725	2480775	3	5575	0.163636363636364
chr1	6548925	6553375	3	3875	0.269503546099291
chr1	8739050	8741250	3	2000	0.25
chr1	8929075	8941125	3	11800	0.0467289719626168
chr1	15849850	15854300	3	4075	0.25
chr1	15942875	15946950	3	3650	0.201834862385321
chr1	16006175	16012550	3	5800	0.211764705882353
chr1	16249250	16250850	3	1425	0.173913043478261
chr1	16532475	16534825	3	2025	0.233333333333333
chr1	16675050	16679725	3	4125	0.228187919463087
chr1	16712400	16714175	3	1550	0.24390243902439
chr1	21475250	21479925	3	4100	0.27536231884058
chr1	32225350	32229625	3	3850	0.226415094339623
chr1	33428900	33430950	3	1900	0.19047619047619
chr1	35752925	35754975	3	1750	0.203389830508475
chr1	38154925	38158850	3	3750	0.0672268907563025
chr1	41900350	41902950	3	2200	0.269230769230769
chr1	45265150	45279850	3	14050	0.0633663366336634
chr1	54410275	54413425	3	2950	0.0909090909090909
chr1	56181575	56186375	3	4600	0.105263157894737
chr1	57297750	57299125	3	1225	0.216216216216216
chr1	59527775	59529650	3	1700	0.163265306122449
chr1	60195350	60199700	3	3875	0.228571428571429
chr1	64537800	64539900	3	1825	0.222222222222222
chr1	65210200	65211800	3	1475	0.24
chr1	78296600	78301050	3	4200	0.133333333333333
chr1	78440800	78446575	3	5600	0.217391304347826
chr1	87689400	87692875	3	3200	0.115384615384615
chr1	89268200	89269300	3	1000	0.25
chr1	90369500	90378175	3	7525	0.292929292929293
chr1	93425575	93428525	3	2775	0.153846153846154
chr1	93810525	93815325	3	4550	0.137931034482759
chr1	94723925	94725850	3	1650	0.27906976744186
[truncated: 898 more rows]
