# Supplementary material for: Large organized chromatin lysine domains help distinguish primitive from differentiated cell populations
Source: Nat Commun. 2021 Jan 21;12:499. doi: 10.1038/s41467-020-20830-9 (PMC7820432; doi:10.1038/s41467-020-20830-9)
Supplement: Supplementary file 3 — Supplementary Software [file 41467_2020_20830_MOESM3_ESM.zip › E013-H3K27me3_LOCKS.bed]

chr1	799375	940750	57	77200	36
chr10	102277550	102434725	57	64050	25.5151515151515
chr10	102436525	102612150	57	140375	5.89473684210526
chr10	102776175	103001125	57	140200	23.6842105263158
chr11	1559025	1711075	57	46150	22.969696969697
chr11	64196225	64301750	57	33475	30.0816326530612
chr12	54128575	54243875	57	61775	28.3809523809524
chr12	54244100	54490975	57	192900	19.4736842105263
chr12	132810075	132946325	57	43750	36.0606060606061
chr15	89878750	90021600	57	110500	13.7777777777778
chr16	1019500	1151325	57	42600	27.3076923076923
chr17	7818200	8031025	57	72925	38.9430894308943
chr17	46352200	46458850	57	32900	36.25
chr17	46486150	46774925	57	172775	30.8064516129032
chr17	47926850	48074100	57	81850	32
chr19	46462050	46692125	57	38675	36.24
chr2	219713100	219899075	57	113375	23.015873015873
chr20	61601675	61744050	57	70875	26.0769230769231
chr22	22342150	22480800	57	76550	17.4
chr3	128143950	128275725	57	79875	13.2173913043478
chr3	184189300	184319575	57	51525	20.75
chr6	41281325	41446175	57	79650	34.5405405405405
chr6	150234350	150391225	57	107725	16.4761904761905
chr7	127742625	127891375	57	54700	30.7142857142857
chr7	150845400	151000050	57	51000	29.0526315789474
chr7	155120325	155320750	57	124675	27.5
chr8	11414850	11525175	57	36550	36.4571428571429
chr8	22603150	22739025	57	32450	31.3846153846154
chr9	126714800	126837200	57	70325	14.4705882352941
chr9	134959450	135064275	57	45475	35.8095238095238
chr9	135284600	135436650	57	41225	25.6129032258065
chr1	205381000	205551275	56	47200	29.1304347826087
chr5	473725	604200	56	54425	23.2380952380952
chr15	74500675	74601950	55	29950	36.7741935483871
chr19	1667300	1796725	55	81750	19.2631578947368
chr22	22678500	22820150	55	119075	10.6857142857143
chr6	30324350	30451500	55	72750	12.5652173913043
chr12	54492700	54613100	54	64275	17.0714285714286
chr17	45786800	45956150	54	72800	28.8571428571429
chr20	37228075	37439050	54	52825	34.25
chr19	51052725	51244750	53	56175	35.44
chr5	139378575	139528325	53	46575	21.0869565217391
chr2	109532750	109698625	52	27800	25.8620689655172
chr9	66454525	66539025	52	45800	12.4545454545455
chr1	44921500	45083875	51	70550	14.7234042553191
chr11	68407900	68500525	51	30600	24.1052631578947
chr17	47509225	47625875	51	47650	33.4615384615385
chr5	176089800	176178900	51	40725	18.8461538461538
chr14	105262550	105574950	50	52725	27.3513513513514
chr19	41952350	42112750	50	38125	24.6
chr21	34385275	34563975	50	68825	26.9230769230769
chr9	129321825	129490175	50	95575	32.5405405405405
chr17	43766275	43881975	49	37800	27.2631578947368
chr5	176200775	176319525	49	47775	21.8181818181818
chr12	132946375	133067800	47	76900	12.8
chr22	22480850	22620100	47	101325	11.2727272727273
chr9	134633075	134714125	47	25025	25.5151515151515
chr1	46900250	47017675	45	86175	15.375
chr13	28345525	28456875	45	49900	28.8888888888889
chr2	73384100	73553000	45	49325	24.3333333333333
chr22	22867250	22962775	45	26725	29.6363636363636
chr6	41452825	41527600	45	40900	21.9310344827586
chr1	203241650	203333950	44	26525	28.4
chr12	48294875	48430900	44	72325	24.551724137931
chr9	36979375	37079375	44	61900	20.64
chr1	20784525	20916375	43	42325	23.3913043478261
chr1	40059950	40203850	43	98725	28.4117647058824
chr16	86307100	86399475	43	39475	28.3529411764706
chr17	27296525	27398550	43	34325	27.8260869565217
chr7	1224825	1341550	43	68050	11.0204081632653
chr9	36842175	36913575	43	22975	18.5217391304348
chr1	18920150	19052450	42	59200	22.64
chr1	202942850	203132575	42	30950	27.28
chr20	44627550	44773500	42	46025	24.2
chr5	925225	1017275	42	39025	21.1034482758621
chr1	23672800	23754325	41	54200	8.89473684210526
chr17	36665850	36784950	40	49050	18.375
chr6	29971900	30145800	40	53850	17.9047619047619
chr17	41981725	42084225	39	38575	21.2857142857143
chr18	56865150	56986550	39	59950	22.7058823529412
chr6	28583700	28808575	39	85300	16.0810810810811
chr12	53065275	53186800	38	26100	20.3333333333333
chr16	86457250	86559700	38	58400	23.5172413793103
chr4	1492200	1582125	38	31325	14.4
chr1	156782200	156865000	36	54725	8.125
chr2	71083750	71207100	36	65825	17.2608695652174
chr3	122676050	122758875	36	28550	19.2173913043478
chr9	139015600	139098175	36	44950	14.8235294117647
chr1	20682975	20764925	35	46975	15.448275862069
chr7	1404175	1471950	35	30775	16.2068965517241
chr9	133807975	133901650	35	24725	17.5416666666667
chr1	38063350	38143500	34	49750	10.1538461538462
chr10	103001400	103073525	34	43900	12.5
chr16	3003725	3101025	34	39775	15.5576923076923
chr5	172621650	172714525	34	49075	14.3214285714286
chr11	120059825	120140725	33	31425	14.8351648351648
chr12	2129175	2168525	33	22350	7.5
chr12	132646475	132706950	33	36000	8
chr2	121175975	121255275	33	36150	13
chr5	134782700	134901825	33	80275	11.5238095238095
chr9	37641350	37694150	33	21825	10.3589743589744
chr1	156323850	156421500	32	68025	7.76744186046512
chr15	70393025	70473150	32	27450	14.4
chr2	73075625	73164575	32	52175	13.5555555555556
chr6	27197325	27281425	32	39250	15.0588235294118
chr14	65303650	65356325	31	20600	11.4761904761905
chr1	10830950	10897300	30	28500	9.07692307692308
chr10	101245175	101318975	30	53025	10.4
chr19	13092025	13175350	29	71725	1.2
chr2	26777200	26821800	29	25150	5.71428571428571
chr20	61145425	61200825	29	23225	8.69047619047619
chr1	39242300	39291450	28	23275	8.73684210526316
chr1	160021325	160087300	27	20875	8.69818181818182
chr13	20702050	20780800	26	34150	6.64
chr20	62098750	62139925	26	21875	7.77777777777778
chr5	42943975	43046000	26	42425	8.36363636363636
chr8	23518000	23588900	25	54200	6.82352941176471
chr1	202604350	202633250	24	16625	8.66666666666667
chr2	233335100	233391500	24	28375	7.67741935483871
chr2	242964150	243000925	24	27575	2.30379746835443
chr5	153845900	153902675	24	33125	6.62745098039216
chr9	69804825	69844375	24	24400	8.95238095238095
chr14	36889725	36923350	23	22300	6.82758620689655
chr9	135845625	135885425	23	21175	4.28571428571429
chr10	71312250	71364200	22	32100	5.17391304347826
chr11	2059400	2083325	22	13125	5.28
chr17	34987100	35019525	22	23400	3.93103448275862
chr11	2610625	2636125	21	16725	3
chr11	61320050	61360075	21	23425	3.0625
chr2	42049875	42079050	21	15950	4.33333333333333
chr20	36036025	36063275	21	12875	6.28
chr4	776875	825450	21	34575	6.06451612903226
chr11	17707525	17775850	20	35700	5.50980392156863
chr12	52225100	52246600	20	13550	2.86666666666667
chr16	3216725	3251800	20	26050	3.5625
chr17	56224900	56248025	20	14300	4.19047619047619
chr2	60775725	60811700	20	22200	3.6986301369863
chr9	98923075	98949850	20	13925	3.96078431372549
chr1	47876300	47929350	19	39850	5.07692307692308
chr18	19904750	19937400	19	15150	4.675
chr1	110003200	110025850	18	17200	1.51515151515152
chr17	56309800	56342450	18	22125	3
chr17	72914975	72948775	18	25025	2.35294117647059
chr18	57037550	57062500	18	16675	4.08
chr10	77150175	77199800	17	41750	2.54166666666667
chr11	57218350	57251500	17	19275	3.4228855721393
chr12	133158050	133198025	17	33775	0.634146341463415
chr17	46778625	46848825	17	64100	1.82222222222222
chr19	55654800	55697200	17	20900	4.06451612903226
chr4	41728425	41769700	17	29425	3.55555555555556
chr5	1650775	1673675	17	12925	2.68965517241379
chr8	145551200	145581700	17	17150	3.64705882352941
chr9	100725550	100749200	17	16175	2.31578947368421
chr1	44860850	44895450	16	27200	1.93939393939394
chr12	48570975	48597925	16	17700	2.62857142857143
chr16	198575	231475	16	23400	1.74193548387097
chr2	178590275	178612250	16	16800	2.44444444444444
chr3	46910950	46935975	16	16475	1.93548387096774
chr6	44236025	44266900	16	24475	1.20754716981132
chr9	71106900	71133000	16	20575	3.03448275862069
chr9	131145825	131184525	16	28500	1.34285714285714
chrX	103489575	103515725	16	18425	3.54054054054054
chr10	119995950	120031575	15	23250	2.75177304964539
chr17	77760600	77823150	15	54975	0.868852459016393
chr2	207114450	207141725	15	21725	1.42372881355932
chr8	11527250	11607800	15	68525	3.15942028985507
chr1	26472175	26492850	14	15650	2.48484848484848
chr1	114616400	114634950	14	14475	1.18032786885246
chr11	2879400	2909325	14	21900	2.05714285714286
chr13	100601575	100651550	14	44800	0.976190476190476
chr14	74883600	74897000	14	8650	1.9
chr17	17576825	17632575	14	31975	2.62162162162162
chr9	136467350	136488125	14	15225	1.67741935483871
chr1	22871250	22894900	13	18075	1.55555555555556
chr1	40245025	40259675	13	10725	1.65625
chr1	84928400	84944225	13	10325	2
chr1	110606900	110638525	13	26800	2.23529411764706
chr1	228236600	228264200	13	21525	2.09375
chr11	2722500	2750975	13	24600	0.735632183908046
chr15	74412275	74432875	13	16825	2.21052631578947
chr15	80539375	80554675	13	10475	2.1875
chr16	88604525	88625325	13	12250	1.96875
chr19	36330150	36360500	13	21975	1.30434782608696
chr19	42650325	42667825	13	13425	2.10526315789474
chr20	25048900	25072925	13	21475	0.909090909090909
chr6	33961650	33979500	13	11625	1.8
chr11	1748650	1758025	12	5050	1.74193548387097
chr12	49358475	49394650	12	31650	1.33333333333333
chr16	30679150	30709075	12	24650	1.79591836734694
chr19	55576875	55598425	12	16875	1.11764705882353
chr2	44992700	45008575	12	12675	1.79487179487179
chr22	38839600	38859825	12	14350	1.19066147859922
chr5	35748800	35763225	12	10300	1.76923076923077
chr6	28167125	28191800	12	19150	1.6
chr8	26366450	26396350	12	23100	1.42342342342342
chrX	146772050	146786975	12	11550	1.79310344827586
chr1	156600000	156628675	11	25625	1.09677419354839
chr10	102613500	102629175	11	13000	0.566037735849057
chr10	103517875	103540300	11	19775	1.33333333333333
chr12	4372000	4386150	11	11975	1.41176470588235
chr12	50345225	50365500	11	15675	0.994152046783626
chr12	54838975	54852025	11	8975	1.31034482758621
chr12	113895825	113922400	11	24025	0.944444444444444
chr15	75013400	75028950	11	11600	0.823529411764706
chr15	78627075	78639775	11	9250	1.50877192982456
chr19	3351575	3372900	11	18825	0.655737704918033
chr19	18881600	18913525	11	29650	0.296296296296296
chr2	45023325	45042375	11	16100	1.40740740740741
chr2	72366075	72385325	11	16300	1.55555555555556
chr2	121784800	121803850	11	15700	1.4
chr2	234227325	234247750	11	15925	1.38181818181818
chr20	2665625	2687875	11	18750	1.06329113924051
chr3	38678275	38701400	11	17800	1.48387096774194
chr3	128710650	128727150	11	14000	1.4375
chr4	1037800	1058950	11	16025	1.52
chr4	4842100	4881550	11	35425	0.785714285714286
chr5	14578300	14588175	11	7900	0.727272727272727
chr5	176043650	176065075	11	17375	0.736842105263158
chr6	34102725	34123775	11	18175	0.666666666666667
chr7	151579975	151589225	11	5350	1.46666666666667
chr1	114689725	114702075	10	10825	0.9
chr1	231171175	231184500	10	11625	0.628571428571429
chr10	118884400	118935675	10	49375	0.368794326241135
chr11	2825175	2833675	10	6900	0.821428571428571
chr11	118013475	118034725	10	19350	0.406779661016949
chr16	741025	764475	10	19800	0.815789473684211
chr16	73057525	73106200	10	43000	0.233870967741935
chr19	42493925	42506900	10	10675	0.871794871794872
chr4	105830300	105845025	10	10700	1.12765957446809
chr7	128548450	128563750	10	11825	1
chr11	8279650	8294575	9	12975	0.523809523809524
chr12	5067025	5082125	9	12000	0.827586206896552
chr12	115100650	115150650	9	43450	0.857142857142857
chr14	70030600	70043950	9	11775	0.351351351351351
chr18	13213825	13223775	9	8350	0.432432432432432
chr2	63271575	63296000	9	22525	0.875
chr2	219910425	219930150	9	17925	0.685714285714286
chr3	151970600	151989575	9	15725	0.441558441558442
chr3	197801175	197821875	9	15750	0.822429906542056
chr7	25891500	25911225	9	15200	0.76
chr7	27127025	27297050	9	165900	0.265263157894737
chr8	21895725	21928050	9	29500	0.700636942675159
chr8	41160850	41184350	9	19725	0.602620087336245
chr8	144839925	144859300	9	16675	0.755555555555556
chr9	21738675	21763125	9	22875	0.208333333333333
chr9	34574875	34597050	9	19100	0.76
chr1	1104900	1113525	8	6900	0.409090909090909
chr1	38215300	38236725	8	20675	0.6
chr1	175866850	175877850	8	9825	0.246913580246914
chr10	73149650	73161550	8	10550	0.333333333333333
chr10	103984800	104003550	8	17350	0.186666666666667
chr10	135039825	135057800	8	15675	0.574712643678161
chr11	33883050	33895175	8	10425	0.465116279069767
chr12	106969025	106989900	8	20025	0.210526315789474
chr12	113951100	113960075	8	7575	0.48780487804878
chr14	99729250	99745725	8	13875	0.612612612612613
chr15	96860650	96917500	8	53600	0.251968503937008
chr16	1203675	1211250	8	6250	0.5
chr17	37747200	37778275	8	29625	0.305343511450382
chr17	77176175	77189400	8	11350	0.5625
chr18	45930725	45941350	8	7925	0.623655913978495
chr2	66651575	66675100	8	22225	0.298850574712644
chr2	116897175	116908950	8	9975	0.588235294117647
chr2	222911175	222923775	8	10400	0.553571428571429
chr2	231895900	231906675	8	9275	0.333333333333333
chr20	61043725	61065550	8	20150	0.448979591836735
chr21	34323375	34330000	8	5475	0.422535211267606
chr4	83702675	83727475	8	23350	0.319148936170213
chr4	156341350	156355375	8	11475	0.453333333333333
chr5	134359750	134394625	8	32800	0.352941176470588
chr7	31798750	31815825	8	15150	0.347107438016529
chr7	32975250	32986025	8	9350	0.29126213592233
chr7	157469275	157487925	8	17175	0.590909090909091
chr9	105850	118800	8	10975	0.375
chr9	21961625	22011075	8	46450	0.303317535545024
chr9	34955675	34965625	8	8050	0.487179487179487
chr9	117682175	117696700	8	12375	0.397058823529412
chr1	6300125	6312350	7	11200	0.275229357798165
chr1	10920600	10929625	7	7625	0.386363636363636
chr1	25935850	25942600	7	5775	0.419753086419753
chr1	228649150	228659575	7	9325	0.363636363636364
chr10	23455875	23495600	7	37250	0.231578947368421
chr11	16417825	16430675	7	11550	0.395348837209302
chr11	44320625	44362250	7	39725	0.327868852459016
chr12	336450	342650	7	5175	0.301369863013699
chr15	45757925	45769500	7	10950	0.139130434782609
chr15	60282550	60304275	7	20825	0.3125
chr18	70105425	70117875	7	11500	0.271186440677966
chr2	44081825	44099975	7	15950	0.333333333333333
chr2	121084425	121089425	7	4200	0.368421052631579
chr2	176928675	177060250	7	130900	0.0769230769230769
chr22	19738575	19762525	7	22550	0.25
chr22	37094500	37104325	7	8625	0.303030303030303
chr22	40051325	40062300	7	9125	0.415584415584416
chr3	62340450	62369625	7	27250	0.36
chr3	147069150	147145950	7	74125	0.238578680203046
chr4	5887475	5901550	7	12975	0.156862745098039
chr4	8854075	8900450	7	45175	0.0848484848484849
chr6	1372175	1400925	7	27150	0.242424242424242
chr6	108432175	108458025	7	24900	0.224719101123595
chr7	69059750	69091225	7	28375	0.268456375838926
chrX	577350	607625	7	28550	0.235294117647059
chr1	48170800	48193875	6	21875	0.16030534351145
chr10	112428225	112434300	6	5275	0.242424242424242
chr14	37107625	37141450	6	32600	0.195402298850575
chr14	54411225	54427575	6	14950	0.201342281879195
chr14	103738750	103747450	6	7750	0.217391304347826
chr16	67183550	67213225	6	28475	0.140350877192982
chr17	1950750	1964175	6	12325	0.222222222222222
chr17	8903750	8914725	6	10150	0.186046511627907
chr17	77015925	77024650	6	8225	0.24
chr19	17979175	17985875	6	5975	0.226086956521739
chr2	10215325	10226500	6	10275	0.126829268292683
chr20	62668025	62684700	6	15350	0.19047619047619
chr4	989275	1005125	6	14825	0.137931034482759
chr4	81101525	81132875	6	30725	0.16
chr4	147549200	147579875	6	30200	0.214285714285714
chr6	388125	399325	6	10300	0.186046511627907
chr6	27523275	27531225	6	6900	0.213333333333333
chr6	99269700	99297800	6	27325	0.076271186440678
chr9	127258950	127269350	6	9750	0.161290322580645
chrX	25016150	25044125	6	27025	0.135135135135135
chr1	2976475	2993275	5	15950	0.0986547085201794
chr10	92674675	92691650	5	16100	0.0994764397905759
chr10	95594850	95604950	5	9875	0.032520325203252
chr17	33810975	33828475	5	17100	0.031496062992126
chr17	59470425	59494175	5	23300	0.0577617328519856
chr18	55091875	55113400	5	20575	0.0769230769230769
chr19	13204875	13213400	5	8175	0.0895522388059701
chr2	45222875	45246625	5	22875	0.0824175824175824
chr20	21483850	21509600	5	24850	0.0942928039702233
chr20	25837525	25850450	5	12500	0.0619469026548673
chr22	23703875	23713875	5	9475	0.0963855421686747
chr4	8578675	8588550	5	9275	0.0854700854700855
chr4	85399700	85426000	5	25900	0.0358208955223881
chr5	77134325	77152100	5	17075	0.0912052117263844
chr6	10380350	10429250	5	47875	0.0932835820895522
chr5	87953750	87994050	4	39925	0.0283140283140283
chr6	50781325	50822600	4	40875	0.0275
chrX	119121425	119137875	4	16250	0.0194174757281553
chr1	119517000	119553175	3	36050	0.00452147701582517
chr11	31816825	31852300	3	35350	0.00528401585204756
chr4	13522625	13552650	3	29925	0.00573065902578797
chr5	92920900	92956275	3	35200	0.00575125808770669
chr5	145710150	145728225	3	17975	0.00578034682080925
chr6	108474150	108502325	3	28075	0.00391389432485323
