# Supplementary material for: Large organized chromatin lysine domains help distinguish primitive from differentiated cell populations
Source: Nat Commun. 2021 Jan 21;12:499. doi: 10.1038/s41467-020-20830-9 (PMC7820432; doi:10.1038/s41467-020-20830-9)
Supplement: Supplementary file 3 — Supplementary Software [file 41467_2020_20830_MOESM3_ESM.zip › E013-H3K36me3_LOCKS.bed]

chr1	12294975	12460625	94	75075	25.6190476190476
chr1	39735200	40004725	94	156475	21.1891891891892
chr10	12119325	12257575	94	70450	24.9333333333333
chr10	69646825	69795800	94	76900	17.2727272727273
chr10	95064150	95208475	94	80175	19.6666666666667
chr10	126654700	126825625	94	72800	21.8095238095238
chr11	62281800	62532250	94	114275	23.7333333333333
chr11	108004600	108156925	94	82175	20.25
chr12	112572425	112711675	94	72675	15.5333333333333
chr12	122611975	122838175	94	68625	22.2933333333333
chr12	122955725	123108350	94	98150	6.69090909090909
chr12	133141925	133378900	94	122375	26.421875
chr15	43235500	43370350	94	65375	10.16
chr15	50852950	50966100	94	58000	11.8095238095238
chr15	59344825	59487900	94	84100	10.1904761904762
chr15	63848550	63997650	94	63100	20.6274509803922
chr16	23525800	23684125	94	98075	26.6666666666667
chr17	5212975	5379850	94	93300	24.8965517241379
chr17	15877800	16042550	94	101825	13.9090909090909
chr17	35409775	35619450	94	73675	22.32
chr17	59919150	60061825	94	61750	17.2359550561798
chr17	78182700	78368350	94	109725	24.8717948717949
chr17	80676725	80904050	94	80675	21.4545454545455
chr18	2666425	2781275	94	70850	12.2352941176471
chr19	4912325	5144100	94	78475	25.1578947368421
chr19	37810450	38057200	94	87350	24.2222222222222
chr19	47489325	47773225	94	103125	25.7277486910995
chr19	57977525	58357275	94	140750	21.1891891891892
chr2	9459225	9597925	94	71800	20.55
chr2	61406450	61541600	94	73875	12.9411764705882
chr2	122095675	122277050	94	80025	20.6363636363636
chr20	32953850	33112425	94	76575	22.9473684210526
chr21	40541200	40676025	94	78650	23.906976744186
chr21	47607750	47832950	94	131300	19.8947368421053
chr22	32041225	32232800	94	70050	25.5151515151515
chr3	47534500	47760150	94	113950	25.2961373390558
chr3	47760650	47947950	94	91600	23.7943925233645
chr3	52607075	52764100	94	87275	20.1176470588235
chr3	171944575	172098050	94	84150	14.8
chr4	5612125	5819700	94	85350	15.3157894736842
chr4	73920850	74043325	94	73350	19.0769230769231
chr4	85587950	85715550	94	68075	23.5172413793103
chr5	14255225	14409725	94	87725	24.6382978723404
chr5	176451550	176714275	94	89325	25.5
chr8	25134900	25289300	94	67950	13
chr8	48684475	48886050	94	167200	4.12765957446809
chr8	87383625	87568775	94	52225	21.125
chr8	141634475	141810050	94	70275	21.95
chr9	123150325	123332900	94	96125	15.1578947368421
chr9	137567500	137731625	94	97925	22.0606060606061
chr12	120107850	120313400	93	81050	22
chr4	3088700	3245525	93	109200	6.69767441860465
chr12	132415425	132643050	92	115750	22.7457627118644
chr15	75646625	75819750	92	94350	14.4536082474227
chr15	43620600	43827575	91	102425	11.7575757575758
chr16	16101650	16239600	91	76925	16
chr5	31400800	31557075	91	83250	18.7777777777778
chr8	131060725	131200200	91	65350	24.9230769230769
chr11	46642875	46840125	90	113700	10.2
chr13	20534550	20660775	89	72775	23.625
chr3	37291200	37465300	89	64850	23.2558139534884
chr1	220269700	220385575	88	62900	23.5384615384615
chr10	70095500	70229050	88	68250	22.8947368421053
chr12	111854075	111990250	88	69200	23.8064516129032
chr12	124807500	125007125	88	109600	17.0666666666667
chr18	29408000	29516400	88	48175	13.1428571428571
chr2	36652125	36822825	88	89700	11.4285714285714
chr2	53926025	54176175	88	96225	23.9285714285714
chr4	39823725	39940900	88	68125	13.2307692307692
chr9	125671950	125878100	87	62975	23.6666666666667
chr10	75469700	75677100	86	90350	21.6133333333333
chr3	48556275	48753075	86	89350	22.2352941176471
chr12	101675775	101795225	85	77850	5.69230769230769
chr15	48701325	48829925	85	63575	9.78947368421053
chr6	90337200	90513250	85	137100	10
chr1	155678925	155825450	84	74200	17.9473684210526
chr10	128769675	128912125	84	56675	22.1176470588235
chr14	39498900	39654700	84	75125	12.6099290780142
chr15	35147325	35259625	83	56150	12.6666666666667
chr9	33887325	34016175	83	69650	21.2972972972973
chr1	235270475	235423650	82	76375	21.0909090909091
chr11	70118175	70284550	82	105400	15.7222222222222
chr10	101910400	102124375	81	83250	20.8888888888889
chr10	105064475	105210400	81	81100	15.4603174603175
chr17	18089225	18262300	81	97825	6.24242424242424
chr7	98478625	98658400	81	147750	8.22222222222222
chr1	43825400	44175775	80	142100	19.4545454545455
chr17	33900600	34053225	80	70800	19.8125
chr2	86251225	86441450	80	134225	19.7142857142857
chrX	40982750	41092950	80	62300	8
chr17	3908675	4027425	79	84350	4.08888888888889
chr17	65850000	65979725	79	70475	14
chr2	32655900	32774575	79	58875	17.2363636363636
chr7	98925375	99096475	79	91425	19.3469387755102
chrX	53559975	53708900	79	103325	16.655737704918
chr18	56532100	56651500	78	72825	11.3333333333333
chr3	125163975	125301625	78	47675	16.6101694915254
chr10	93686225	93794400	77	62775	8.36363636363636
chr12	105505600	105623175	77	81225	6
chr2	183774525	183866950	77	51525	11.375
chr19	41701875	41855150	76	86575	9.61904761904762
chr9	140596750	140730450	76	86250	8.38461538461539
chr1	179959125	180082225	75	53475	16.5
chr21	38494900	38613775	75	64200	13.109243697479
chr5	54619875	54737575	75	53275	14.7058823529412
chr5	70754425	70864550	75	70100	8.33333333333333
chr17	35867950	36001575	74	70575	13.1891891891892
chr4	87638100	87737550	74	42850	15.2857142857143
chr5	112091125	112256025	74	49025	14.3478260869565
chr15	41247325	41390950	73	80500	16.7647058823529
chr18	43429150	43545375	73	67275	12.0869565217391
chr3	37023400	37136600	73	65375	11.9393939393939
chr7	77197675	77288575	73	56750	7.90476190476191
chr18	13000225	13129600	72	70300	11.92
chr19	34810975	34965250	72	94625	12
chr6	82876225	82955250	72	42625	7.3125
chr9	135137250	135279350	72	97700	12.8059701492537
chr11	85664350	85742475	71	54475	4
chr17	1321225	1461150	71	60000	15.4915254237288
chr17	8341875	8492200	71	105625	8.53658536585366
chr7	156954250	157063500	71	65850	6.66666666666667
chr1	28785525	28948625	70	62475	8.91666666666667
chr2	128850950	128950400	70	63200	7.72972972972973
chr17	27792325	27910675	69	55175	12.3783783783784
chr17	62473350	62595825	69	80375	10.1333333333333
chr9	88557575	88655700	69	50075	11.7241379310345
chr15	40227825	40330350	68	71850	6.8
chr7	5347125	5446825	68	52725	10
chr16	53256575	53359850	67	79575	3.04545454545455
chr2	17843150	17926825	67	53225	4.90909090909091
chr6	151193425	151299700	67	42425	12
chr2	44112425	44221675	66	83850	4.92307692307692
chr2	232067250	232163175	66	39475	11.4347826086957
chr20	47557850	47651775	66	59625	7.28571428571429
chr6	76333300	76426150	66	45325	13.2631578947368
chr7	107533575	107641775	66	78500	6.73684210526316
chr4	2627000	2754700	65	73050	10.1875
chr4	7760050	7873600	65	67925	8.94117647058824
chr12	112080150	112193775	64	52150	9.85185185185185
chr16	89780775	89880925	64	60800	6.65
chr3	183432975	183534775	64	77350	3.47368421052632
chr6	30513425	30653275	64	79925	8.63636363636364
chr8	103263425	103381000	64	84525	5.19642857142857
chr9	133990250	134111525	64	69625	12.4210526315789
chr1	17256900	17378100	63	46425	9.92
chr1	22003550	22083475	63	47350	10.0909090909091
chr1	169781375	169857750	63	44225	11.6
chr11	3685675	3816625	63	104850	7.67441860465116
chr11	47737800	47868650	63	103450	9.3
chr12	112453325	112544500	63	66575	3.17647058823529
chr13	24992750	25080575	63	44200	10.4324324324324
chr14	31567125	31647525	63	56650	3.28
chr15	22927725	23031225	63	60475	5.72413793103448
chr17	19803025	19877200	62	41225	8.45833333333333
chr7	151797875	151901625	62	59075	7.66666666666667
chr8	1798950	1905725	62	58350	9.35714285714286
chr1	33233425	33333675	61	56000	7.91304347826087
chr1	55531450	55643125	61	84500	6.80952380952381
chr1	220140925	220214775	61	42925	8.3
chr2	61546650	61622150	61	35300	8.48648648648649
chr2	153471300	153580275	61	66600	7.90476190476191
chr3	132167075	132261075	61	63250	5.83783783783784
chr1	223903225	224009025	60	73325	4.37209302325581
chr12	110720425	110839525	60	80175	4.57142857142857
chr2	9598150	9675800	60	46875	6
chr20	47664400	47771775	60	69575	8.24489795918367
chr5	125879175	125962125	60	45650	7.2258064516129
chr9	33252225	33356950	60	70600	8.35955056179775
chr10	88194300	88277850	59	48800	6.54545454545455
chr6	43465375	43594950	59	81000	7.48275862068965
chr8	17785700	17888550	59	68175	7.57575757575758
chr8	126015300	126118525	59	63025	10.1304347826087
chr2	209100125	209224075	58	75025	7.03529411764706
chr3	27419125	27490700	58	46575	7.9375
chr5	82774575	82878850	58	59175	6.41666666666667
chr5	133996775	134061100	58	41900	3.91836734693878
chr5	134099550	134197025	58	58850	10.5490196078431
chr9	125002050	125087000	58	38700	9.31034482758621
chr1	35846950	35944850	57	55975	8.22222222222222
chr12	51064950	51144675	56	48650	5.45
chr15	65737450	65808075	56	43250	4.11111111111111
chr2	27816275	27919700	56	58500	7.84
chr20	25391675	25471825	56	36750	6.14634146341463
chr20	60828200	60937550	56	61900	7.69230769230769
chr7	135251000	135336150	56	65100	8.30434782608696
chr9	130190750	130298975	56	68650	5.23809523809524
chr1	11997600	12092600	55	53350	8.60869565217391
chr13	111068250	111167800	55	70150	7.48148148148148
chr2	189895725	189960825	55	33075	7.52941176470588
chr20	37110150	37205175	55	51925	8.17142857142857
chr20	45836800	45943600	55	85925	3.95
chr4	419850	533000	55	72425	5.57225433526012
chr8	38095250	38205650	55	46225	8.35294117647059
chr1	10155475	10241125	54	34550	6.19230769230769
chr1	247004175	247092625	54	60350	5.82051282051282
chr10	851500	935500	54	56150	7.23076923076923
chr15	44872375	44952750	54	43650	4.13953488372093
chr22	31798025	31884350	54	60150	6.23529411764706
chr1	52228250	52306175	53	51875	4.51428571428571
chr1	52815975	52922800	53	61625	6.88235294117647
chr11	68280050	68384450	53	78000	7.88888888888889
chr12	400450	495175	53	63850	7.34615384615385
chr14	50239125	50317575	53	61325	4.07407407407407
chr22	24698150	24776475	53	45300	5.77142857142857
chr4	1895350	2000000	53	67175	7
chr6	17614950	17688875	53	49425	7.27272727272727
chr3	148725500	148793750	52	32875	6.90909090909091
chr7	158430000	158494350	52	41850	5.73913043478261
chr12	6600550	6715475	51	86600	4.94736842105263
chr14	103398400	103477725	51	58725	4.70967741935484
chr7	72853300	72934275	51	68075	4.55555555555556
chr1	11114275	11220950	50	67275	5.42857142857143
chr11	17094675	17169550	50	38825	5.58974358974359
chr12	49036750	49109125	50	50325	4.24242424242424
chr2	202565375	202632325	50	39650	7.04761904761905
chr8	95657200	95715900	50	20650	6.70588235294118
chr9	15424650	15509050	50	63925	3.7
chr9	72891575	72953300	50	37075	4.4
chr1	1683700	1770600	49	55975	4.47058823529412
chr1	224452150	224505525	49	33150	4.75
chr19	17252450	17330775	49	51975	3.5421686746988
chr8	95839475	95898925	49	40225	4.70588235294118
chr1	173900000	173965850	48	41675	5.33333333333333
chr1	229575525	229641025	48	44800	4.52380952380952
chr17	79506750	79600775	48	71250	3.95121951219512
chr4	95147300	95214300	48	42075	5.61904761904762
chr5	37289400	37364650	48	55925	5.27272727272727
chr8	120767275	120843575	48	34175	6.1
chr9	131704000	131781700	48	52675	5.06451612903226
chrX	40512950	40572725	48	26825	5.25423728813559
chr10	27396800	27476475	47	57575	5.65217391304348
chr10	96310350	96371800	47	46175	4.53846153846154
chr3	122808225	122886875	47	53600	5
chr1	22147150	22227025	46	63825	2.89473684210526
chr12	966075	1042175	46	60375	2.88372093023256
chr2	201756725	201824175	46	46100	2.35294117647059
chr2	230627650	230696425	46	49400	4.54838709677419
chr22	19315875	19398700	46	62925	3.625
chr3	194124850	194183175	46	39150	3.9047619047619
chr4	24520825	24583250	46	44200	2.84745762711864
chr4	110412475	110464675	46	30925	4.38095238095238
chr6	42600300	42661900	46	40125	4.72727272727273
chr2	102441450	102514975	45	58150	2.66666666666667
chr4	48507550	48578625	45	43800	3.02127659574468
chr5	94802075	94866375	45	34300	5.18681318681319
chr5	154242750	154315525	45	51725	3.41666666666667
chr7	36435250	36494625	45	35225	3.7910447761194
chr9	107545650	107607500	45	43875	3.36
chr9	132838575	132899725	45	34250	5.16666666666667
chr1	203766075	203843300	44	54075	4.78181818181818
chr12	123773800	123834975	44	49075	1.72222222222222
chr17	60637550	60697025	44	35125	3.4
chr19	11089750	11178675	44	70275	2.58064516129032
chr2	71575775	71638050	44	48650	2.16568047337278
chr3	49314950	49374575	44	40450	3.625
chr3	56645725	56707400	44	47025	3.64285714285714
chr9	114123400	114212550	44	72325	3.53333333333333
chr10	70482375	70558500	43	65625	1.86046511627907
chr11	34074400	34177900	43	83450	4.38709677419355
chr13	103257100	103332725	43	58850	3.69811320754717
chr14	103927875	103977950	43	31675	4.06451612903226
chr2	99977825	100049600	43	53950	3.81395348837209
chr21	36188700	36253075	43	35775	3.45
chr3	132384825	132437925	43	31125	4.23255813953488
chr12	109176750	109249200	42	50475	2.7
chr19	10238950	10303250	42	50225	2.45454545454545
chr19	19386300	19469875	42	58725	4
chr2	238241450	238290250	42	33525	2.37037037037037
chr7	137544400	137600925	42	35000	3.76
chr9	109685425	109762425	42	50775	3.53521126760563
chr5	179659075	179714125	41	37350	2.54901960784314
chr7	75165325	75217575	41	35500	3.30769230769231
chr7	128591125	128645675	41	42000	2.12121212121212
chr7	138189000	138272625	41	69725	4.05882352941176
chr11	20057525	20142300	40	63675	3.03225806451613
chr12	50821550	50872425	40	36950	2.62162162162162
chr18	12309500	12369600	40	45600	2.80952380952381
chr19	10883075	10946025	40	45875	1.87628865979381
chr21	45472800	45560725	40	60425	3.47368421052632
chr4	841300	907300	40	47825	3.66666666666667
chr5	178987900	179049775	40	45475	3.14285714285714
chr9	135468925	135537925	40	47125	3.65217391304348
chr3	133323825	133378475	39	41975	2.8
chr12	109882825	109973275	38	60775	2.90909090909091
chr16	3776800	3843575	38	48950	2.85714285714286
chr17	40612925	40669025	38	37850	2.77551020408163
chr5	98190700	98240800	38	41925	1.2
chr5	145491600	145560650	38	58300	2.90909090909091
chr10	13206275	13255675	37	34650	2.8125
chr15	93459350	93571625	37	102900	2.6551724137931
chr16	4700450	4766125	37	39800	2.48695652173913
chr17	37561850	37605625	37	32225	1.88235294117647
chr6	160445025	160527950	37	66075	2.57142857142857
chr9	125607450	125659900	37	39075	2.63736263736264
chr11	18345900	18389300	36	30075	2.22222222222222
chr15	25278400	25366650	36	77200	1.57894736842105
chr20	33580975	33639300	36	44075	2
chr3	185316175	185349875	36	22450	2.53658536585366
chr4	13568775	13621650	36	40650	2.24
chr4	83738100	83804800	36	54375	2.25
chr4	185613850	185651750	36	25750	2.35294117647059
chr5	72147200	72206575	36	51475	0.96551724137931
chr10	1124325	1177775	35	40050	2.37037037037037
chr11	120310700	120357500	35	32775	2.32558139534884
chr16	74480650	74530625	35	35400	2.21052631578947
chr2	86672750	86737300	35	51750	1.47368421052632
chr2	109067450	109111025	35	30900	1.17142857142857
chr1	171482175	171563575	34	70500	2.14
chr12	120563550	120664850	34	79775	2.19811320754717
chr13	110800675	110853975	34	43050	1.91666666666667
chr15	65844275	65897575	34	42175	1.6140350877193
chr2	216223800	216300050	34	68550	1.45161290322581
chr20	62614275	62666675	34	40025	1.1830985915493
chr20	39704300	39756600	33	41150	1.46478873239437
chr9	19055775	19096550	33	30700	1.74468085106383
chr9	111793700	111837350	33	30675	2
chr11	93399775	93451825	32	38525	1.63636363636364
chr12	133415400	133462800	32	30750	1.86516853932584
chr4	57851775	57904775	32	41400	1.06666666666667
chr14	45564375	45598925	31	26725	1.55555555555556
chr14	102441175	102521950	31	69975	1.35135135135135
chr17	30189125	30226675	31	30650	0.838709677419355
chr2	114682200	114715675	31	25425	1.57142857142857
chr5	32232825	32274875	31	28925	1.67567567567568
chr1	236700825	236766675	30	58900	0.784313725490196
chr10	93571325	93624150	30	45275	1.1304347826087
chr17	37033275	37077600	30	34850	1.15555555555556
chr2	61703875	61760050	30	49050	1.37142857142857
chr2	197627050	197658975	30	25425	0.911764705882353
chr21	33683775	33758000	30	64400	1.17948717948718
chr18	33715350	33757650	29	36650	0.8125
chr2	60987275	61027850	29	32725	1.06122448979592
chr20	30351950	30392375	29	31000	1.06896551724138
chr9	131327775	131400200	29	63050	0.694610778443114
chr1	31403500	31455575	28	42025	0.945054945054945
chr10	3140950	3212425	28	63550	0.838709677419355
chr2	216975250	217050100	27	69375	0.680851063829787
chr1	59121475	59161300	26	33600	0.676470588235294
chr10	75841725	75898600	26	49850	0.864864864864865
chr10	121661650	121695975	26	28275	0.82051282051282
chr1	19399050	19528550	25	124700	0.454545454545455
chr1	31729875	31768100	25	32000	0.638655462184874
chr19	11201375	11244600	24	38325	0.625
chr22	36676500	36745475	24	62375	0.471698113207547
chr3	12610325	12653825	24	37900	0.684210526315789
chr17	17032825	17088275	23	49750	0.422535211267606
chr2	231925875	231966875	23	36450	0.608695652173913
chr2	85846075	85879575	22	29175	0.471910112359551
chr3	58080375	58152100	22	65675	0.320610687022901
chr9	134307400	134376200	21	64600	0.260355029585799
chr17	57721275	57778700	19	53350	0.355555555555556
chr11	9429325	9468700	18	35850	0.294117647058824
chr15	69709625	69741125	18	27875	0.292134831460674
chr22	42029200	42061675	17	30000	0.239520958083832
chr17	76797400	76834250	15	34175	0.203703703703704
chr16	70562100	70609075	14	45025	0.108108108108108
chr17	40033100	40071950	13	36500	0.147239263803681
chr1	186298100	186335875	12	35900	0.131147540983607
chr12	72000200	72030525	12	28750	0.125
chr10	121585325	121610000	11	23400	0.0933333333333333
chr16	58560675	58591650	10	29900	0.0856031128404669
chr10	70718500	70745725	9	25900	0.0904522613065327
chr11	14479125	14517750	9	37425	0.0595238095238095
chr2	128241975	128263600	9	20375	0.0863309352517986
chr1	160176775	160199525	8	22175	0.0645161290322581
chr3	139065650	139095475	8	28900	0.0710659898477157
chr20	34289750	34328950	7	38125	0.0650406504065041
chr20	36686175	36700325	7	13750	0.0487804878048781
chr3	9467300	9496150	7	27950	0.064128256513026
chr7	86810325	86830775	7	19875	0.0603448275862069
chr9	94998550	95045050	7	45625	0.034965034965035
chr19	58752575	58775850	6	22800	0.0438356164383562
chr3	50136100	50156975	6	20275	0.0498220640569395
chr1	32840675	32851725	5	10750	0.0379746835443038
chr1	90480675	90493375	5	12400	0.0387096774193548
chr1	110580800	110601750	5	20375	0.0336134453781513
chr10	1038425	1059050	5	20175	0.039344262295082
chr13	113896775	113914300	5	17000	0.0453257790368272
chr15	59176800	59193175	5	16100	0.033003300330033
chr17	26666375	26679300	5	12600	0.0349344978165939
chr19	15362925	15384300	5	20925	0.0382775119617225
chr20	17594700	17620275	5	25250	0.0228571428571429
chr20	20011625	20030500	5	18525	0.0343347639484979
chr3	3187175	3197950	5	10550	0.0296296296296296
chr3	42673725	42690875	5	16700	0.0421686746987952
chr5	151166700	151182250	5	15150	0.0416666666666667
chr8	12941825	12949500	5	7425	0.043010752688172
chr1	21084100	21103725	4	19275	0.0238663484486874
chr1	24971550	24990275	4	18475	0.0291970802919708
chr10	99210625	99228475	4	17525	0.0285714285714286
chr11	3378550	3399200	4	20375	0.0205882352941176
chr11	59412825	59427025	4	14000	0.0267857142857143
chr12	46587525	46600800	4	12900	0.0336134453781513
chr17	20904350	20925325	4	20625	0.03125
chr17	45745075	45763725	4	18325	0.0283185840707965
chr19	8526700	8543475	4	16525	0.0233463035019455
chr19	58487600	58500775	4	12950	0.0287769784172662
chr2	29144425	29161375	4	16750	0.0224719101123595
chr2	48021375	48038375	4	16575	0.0324825986078886
chr2	54870700	54898625	4	27550	0.018348623853211
chr2	242166125	242193900	4	27175	0.03125
chr20	31378075	31398375	4	20050	0.0283687943262411
chr20	60699275	60716075	4	16500	0.0298507462686567
chr3	126733300	126753900	4	20225	0.0324825986078886
chr3	127777250	127792750	4	15250	0.0294117647058824
chr4	10073750	10105275	4	31125	0.0267379679144385
chr6	79652950	79665150	4	12000	0.0272108843537415
chr6	136581075	136596025	4	14650	0.0285714285714286
chr8	117858325	117870750	4	12200	0.0266666666666667
chr1	17733550	17742450	3	8750	0.0206185567010309
chr1	23403025	23416050	3	12900	0.0172413793103448
chr1	32651375	32664500	3	13000	0.0196078431372549
chr1	41467375	41482400	3	14900	0.0132450331125828
chr1	67878700	67892175	3	13300	0.021680216802168
chr1	70693150	70719225	3	25875	0.0120845921450151
chr1	78417425	78435750	3	18175	0.0111888111888112
chr1	93298375	93310275	3	11775	0.0165745856353591
chr1	115259675	115281675	3	21775	0.0163360560093349
chr1	171753825	171767525	3	13575	0.011472275334608
chr1	182811475	182855275	3	43425	0.00937316930287053
chr1	185263200	185280650	3	17350	0.0129449838187702
chr1	202713675	202734300	3	20400	0.0176991150442478
chr11	43341925	43358350	3	16225	0.0214285714285714
chr11	82875125	82883400	3	8175	0.0149812734082397
chr12	49430425	49449775	3	19200	0.0185614849187935
chr12	50038650	50048250	3	9500	0.0142857142857143
chr12	53847075	53871250	3	24000	0.0192307692307692
chr13	98658900	98669375	3	10300	0.0199004975124378
chr14	62192275	62202725	3	10275	0.020253164556962
chr14	89061025	89078850	3	17625	0.0149925037481259
chr15	79177050	79189500	3	12325	0.0206185567010309
chr16	15692475	15701150	3	8550	0.0186335403726708
chr16	28135650	28146850	3	11075	0.0170454545454545
chr16	31193575	31208500	3	14750	0.0160642570281124
chr17	47000775	47012550	3	11625	0.0176991150442478
chr17	48456400	48472725	3	16100	0.0185614849187935
chr17	61881200	61900725	3	19400	0.00921658986175115
chr17	80037025	80052500	3	15200	0.0207253886010363
chr18	9125250	9132875	3	7525	0.0167364016736402
chr19	16190775	16209575	3	18600	0.0144717800289436
chr19	21547850	21560950	3	13000	0.0160642570281124
chr19	44980125	44992050	3	11800	0.0131868131868132
chr2	26413300	26421825	3	8425	0.0180995475113122
chr2	37432675	37444775	3	11925	0.0212765957446809
chr2	179293825	179301325	3	7400	0.0182648401826484
chr2	191842225	191856625	3	14300	0.00823045267489712
chr2	198258425	198270900	3	12300	0.0186480186480186
chr20	25251150	25269925	3	18550	0.0213143872113677
chr20	31033350	31042825	3	9375	0.0160642570281124
chr20	32679675	32694100	3	14225	0.0220994475138122
chr22	36911600	36923525	3	11825	0.0186046511627907
chr3	10340725	10348700	3	7850	0.0218978102189781
chr3	128983925	128995725	3	11700	0.0126182965299685
chr3	154017200	154026125	3	8800	0.0184615384615385
chr4	144463375	144473100	3	9625	0.0148698884758364
chr5	137494400	137508050	3	13475	0.020997375328084
chr5	146783250	146796025	3	12650	0.0178571428571429
chr6	24702925	24718175	3	15075	0.017825311942959
chr6	86319175	86339250	3	19875	0.0157068062827225
chr6	160162000	160171700	3	9575	0.01875
chr8	30419850	30434050	3	14050	0.0155945419103314
chr8	144985950	145006200	3	19925	0.0202020202020202
chr9	35710225	35725875	3	15450	0.0189753320683112
chr1	24018975	24030025	2	11000	0.00909090909090909
chr1	27092175	27108425	2	16175	0.00927357032457496
chr1	46094475	46105250	2	10725	0.00932400932400932
chr1	116928800	116951100	2	22250	0.00449438202247191
chr1	118479150	118488950	2	9750	0.0102564102564103
chr1	154136350	154145950	2	9550	0.0104712041884817
chr1	166810125	166827600	2	17400	0.00862068965517241
chr1	186284450	186293325	2	8825	0.0113314447592068
chr1	201774425	201783725	2	9250	0.0108108108108108
chr1	202694550	202708525	2	13925	0.00718132854578097
chr1	245002375	245026175	2	23750	0.00421052631578947
chr10	114906475	114915875	2	9350	0.0106951871657754
chr10	129897825	129915025	2	17125	0.00875912408759124
chr11	2988900	3000750	2	11800	0.00847457627118644
chr11	57576475	57585775	2	9250	0.0108108108108108
chr11	61072375	61082325	2	9900	0.0101010101010101
chr11	61179925	61190525	2	10550	0.00947867298578199
chr11	118624300	118632925	2	8575	0.0116618075801749
chr11	118917925	118926475	2	8500	0.0117647058823529
chr12	57577050	57594575	2	17450	0.00859598853868195
chr12	108129650	108139375	2	9675	0.0103359173126615
chr12	121131850	121141775	2	9875	0.010126582278481
chr12	133658225	133667225	2	8950	0.0111731843575419
chr12	133759050	133772575	2	13450	0.0111524163568773
chr13	31710700	31730175	2	19425	0.00514800514800515
chr14	21823750	21841700	2	17875	0.00839160839160839
chr14	70234675	70244250	2	9525	0.010498687664042
chr14	75361525	75370225	2	8650	0.0115606936416185
chr16	15124925	15135550	2	10575	0.00945626477541371
chr16	24571650	24584725	2	13000	0.0115384615384615
chr16	27471150	27490450	2	19225	0.00780234070221066
chr16	27546875	27557325	2	10400	0.00961538461538462
chr16	68584150	68598300	2	14075	0.0106571936056838
chr17	27020050	27031975	2	11875	0.00842105263157895
chr17	33457575	33467225	2	9600	0.0104166666666667
chr17	38284925	38293725	2	8750	0.0114285714285714
chr17	38783750	38794650	2	10850	0.00921658986175115
chr18	21105725	21123075	2	17300	0.00578034682080925
chr19	21326200	21336525	2	10275	0.0097323600973236
chr19	52702850	52711475	2	8575	0.0116618075801749
chr19	52713975	52728250	2	14225	0.0070298769771529
chr19	53848000	53857500	2	9450	0.0105820105820106
chr19	56918250	56927275	2	8975	0.011142061281337
chr19	58716750	58725900	2	9100	0.010989010989011
chr2	12873900	12883625	2	9675	0.0103359173126615
chr2	15739575	15749875	2	10250	0.00975609756097561
chr2	198351925	198363550	2	11575	0.00863930885529158
chr2	201715850	201726700	2	10800	0.00925925925925926
chr20	10619725	10633825	2	14025	0.0106951871657754
chr20	31018450	31027575	2	9075	0.0110192837465565
chr21	44517100	44525650	2	8500	0.0117647058823529
chr21	47411500	47420375	2	8825	0.0113314447592068
chr21	47534325	47542975	2	8600	0.0116279069767442
chr22	19451625	19461825	2	10150	0.00985221674876847
chr22	29666775	29676775	2	9950	0.0100502512562814
chr22	45564975	45573750	2	8725	0.0114613180515759
chr22	50896800	50906075	2	9225	0.010840108401084
chr3	14171625	14184575	2	12900	0.00775193798449612
chr3	15294050	15303125	2	9025	0.0110803324099723
chr3	41272850	41281400	2	8500	0.0117647058823529
chr3	45999075	46010525	2	11400	0.0087719298245614
chr3	52508675	52518025	2	9300	0.010752688172043
chr3	63990925	64001625	2	10650	0.00938967136150235
chr3	184038000	184048500	2	10450	0.00956937799043062
chr4	57317200	57329025	2	11775	0.00849256900212314
chr5	1459400	1469450	2	10000	0.01
chr5	137899900	137909775	2	9825	0.0101781170483461
chr5	150506675	150519475	2	12750	0.00784313725490196
chr8	20070800	20080350	2	9500	0.0105263157894737
chr9	35053925	35069375	2	15375	0.00975609756097561
chr9	37433500	37442950	2	9400	0.0106382978723404
chr9	86583425	86593675	2	10200	0.00980392156862745
