# Supplementary material for: Large organized chromatin lysine domains help distinguish primitive from differentiated cell populations
Source: Nat Commun. 2021 Jan 21;12:499. doi: 10.1038/s41467-020-20830-9 (PMC7820432; doi:10.1038/s41467-020-20830-9)
Supplement: Supplementary file 3 — Supplementary Software [file 41467_2020_20830_MOESM3_ESM.zip › E014-H3K4me1_LOCKS.bed]

chr1	8570425	8936775	93	82625	55.4
chr1	10361825	10853675	93	70450	38.6451612903226
chr1	38434025	39043300	93	82775	52
chr1	63987925	64384525	93	95400	49.6129032258064
chr1	204158975	204701275	93	82050	58.7027027027027
chr1	214280725	214758500	93	92875	51.1304347826087
chr10	34454325	34990600	93	72800	54.7741935483871
chr10	87992100	88590500	93	69900	56.3571428571429
chr10	114391450	114802750	93	86400	32.0769230769231
chr11	19686500	20173475	93	102975	56.28125
chr11	44655975	44996175	93	83750	58.1
chr11	46255625	46929300	93	90925	60.4230769230769
chr11	63506125	63952700	93	81700	42.6111111111111
chr11	64763925	65325200	93	84975	52.5777777777778
chr11	65989475	66513375	93	69600	48.9189189189189
chr11	95626025	96073175	93	86350	49.6666666666667
chr12	2849500	3384675	93	70375	53.6888888888889
chr12	120631075	121127950	93	80375	45.6666666666667
chr12	124763550	125230650	93	76275	56.2222222222222
chr13	100217900	100620275	93	98600	48.375
chr13	100621225	101169800	93	91425	58.2857142857143
chr14	23217775	23772625	93	76700	60.0869565217391
chr14	68487525	68985550	93	94875	54.1818181818182
chr14	77227075	77649025	93	97250	59.9130434782609
chr14	89705850	90087575	93	101700	48.8888888888889
chr15	57163425	57573950	93	77550	50.7857142857143
chr15	64851125	65364000	93	79600	51.36
chr15	99069075	99368000	93	102350	37.7272727272727
chr16	368425	791625	93	66375	47.4883720930233
chr16	49390700	49918550	93	94525	55.8085106382979
chr17	17319225	17782075	93	78275	57.0555555555556
chr17	41069400	41676925	93	74325	60.5172413793103
chr17	42969425	43462975	93	69225	58.3478260869565
chr17	47925300	48296500	93	72200	44.2692307692308
chr17	48296600	48868000	93	67425	48
chr17	55288425	55686875	93	103575	39.0833333333333
chr18	3960025	4495975	93	82050	56.1904761904762
chr19	781150	1236700	93	67925	56.1333333333333
chr19	12775600	13136425	93	58925	42
chr19	18262325	18700875	93	66950	49.9285714285714
chr19	42532675	42985200	93	63800	49.4814814814815
chr19	48672400	49149375	93	56850	59.2173913043478
chr19	49150300	49658650	93	56025	51.2
chr2	39224850	39760675	93	75775	44.8
chr2	64220100	64587500	93	76525	47.8181818181818
chr2	85106500	85490375	93	91050	37.3846153846154
chr2	207782800	208411825	93	103825	53.5789473684211
chr2	220022175	220463700	93	77300	43.1020408163265
chr20	10072700	10697875	93	97050	59.5862068965517
chr20	48227375	48704475	93	80475	43.7333333333333
chr3	61506725	61789875	93	78075	42.9473684210526
chr3	63832850	64436550	93	100900	58.962962962963
chr3	193561475	194088950	93	87000	38
chr4	183034275	183507175	93	81825	57.2631578947368
chr5	14093150	14448900	93	104550	33.1011235955056
chr5	106677925	107079650	93	100925	47
chr5	123715825	124337075	93	134925	55.8709677419355
chr5	140855025	141219150	93	73300	48.3508771929825
chr5	141219300	141738725	93	87600	45.3181818181818
chr6	2581275	3029700	93	78650	48.3384615384615
chr6	14193575	14883325	93	80200	58.9117647058824
chr6	15130025	15410925	93	129950	25.8252427184466
chr6	111798300	112185525	93	74500	40.6363636363636
chr6	157089075	157335550	93	93250	28.2105263157895
chr7	105220450	105699275	93	90475	55.65
chr7	130969675	131348275	93	85975	47.0625
chr8	30059525	30514275	93	119775	60.1764705882353
chr8	38089850	38646700	93	88350	59.2
chr8	128744875	129002100	93	100300	44.1951219512195
chr9	16413925	16830000	93	95175	60.0571428571429
chr9	130251825	130736225	93	70550	46.4
chr9	131768850	132265725	93	76000	54.7142857142857
chr9	138731850	139333050	93	83825	53.1315789473684
chr12	6712200	7143875	92	75950	53.53125
chr18	3179500	3723775	92	86550	53.304347826087
chr15	70019100	70745150	91	72975	59.025641025641
chr6	3039825	3527525	91	95650	43.84
chr1	201583800	202135300	90	83075	52.3333333333333
chr10	75490825	76071225	90	78600	57.2452830188679
chr18	52881075	53258150	90	109225	44.0454545454545
chr15	66648050	67225225	89	85425	53.5757575757576
chr5	146521450	147047975	89	76625	54.8125
chr1	27003825	27482350	88	81400	57.0909090909091
chr1	25804925	26254525	87	66900	53.3870967741936
chr11	124925450	125387775	87	74125	49.85
chr14	95545150	96198250	87	66025	56
chr16	89355525	89576200	87	80475	18.7111111111111
chr3	171727125	172168050	87	90575	48.6666666666667
chr16	2885400	3241350	86	61200	38.1538461538462
chr17	7077225	7395300	86	62625	33.25
chr6	41364050	41754050	86	80025	49.6153846153846
chr11	12694925	12943600	85	96800	29.0566037735849
chr6	31496775	31941325	85	60675	52.4705882352941
chr11	9527850	10046400	84	82575	43.3333333333333
chr12	62982325	63389025	84	77600	31.75
chr5	149787775	150181700	84	70675	44.04
chr8	61563450	62097550	84	73100	53.3675213675214
chr10	80798250	81209650	83	92000	42.9782608695652
chr21	27274975	27615600	83	80650	38.5762711864407
chr8	118824250	119180250	83	81825	44.5641025641026
chrX	153029675	153364175	83	67525	46.88
chr10	105374875	105917250	82	67500	48.1111111111111
chr15	63447750	63903150	81	74325	47.3448275862069
chr2	175613450	176047050	81	76125	44.5714285714286
chr22	39377475	39716875	81	71650	38.7272727272727
chr3	129137325	129613375	81	80500	47.4117647058824
chr1	164446825	164758475	80	94225	41.6781609195402
chr2	202636525	203036525	80	81975	26.4473684210526
chr18	55643600	56027225	79	74775	47.9310344827586
chr3	71001275	71359950	78	91075	42.5
chr11	62412525	62699750	77	57150	41.3
chr2	217043025	217561525	77	70325	38
chr6	26087350	26422650	77	52225	46.1904761904762
chr1	155017075	155295800	76	58775	43.2173913043478
chr19	17178500	17536300	76	55050	38.6
chr22	26857475	27201425	76	71100	45.85
chr3	50127475	50412275	76	70500	44.3050847457627
chr13	41051750	41272975	75	69850	42.1818181818182
chr21	38730100	39084550	75	60850	39.0434782608696
chr22	29278000	29550550	75	73125	46.7142857142857
chr7	5388725	5751850	75	63625	48
chr12	11638775	12047950	74	65550	42.3529411764706
chr7	70577600	71156775	74	65125	42.8125
chr11	683700	958950	73	64775	41.3793103448276
chr20	52164050	52578650	73	92200	45
chr20	61371100	61666000	73	63250	41.0714285714286
chr7	75791600	76058550	73	42700	33.3939393939394
chr7	127365375	127700125	73	64350	44
chr10	52120225	52390200	72	49725	38
chr4	93186300	93451025	72	69150	39.8
chr7	69061850	69359150	72	60550	46.3396226415094
chr9	134204625	134637825	72	93800	30.9411764705882
chr9	127212325	127657000	71	80550	36.65625
chr14	102974950	103327650	70	45400	41.88
chr17	36479825	36776375	70	62475	36.84
chr22	36617625	36966500	70	64650	44.9333333333333
chr6	56549275	56828325	70	73600	41.5454545454545
chr11	27218150	27549325	69	74175	43.4137931034483
chr4	139772225	140251900	69	61100	44
chr5	115830150	116165675	69	91275	41.84
chr7	100709500	100966075	69	54975	23.8620689655172
chr4	129375725	129763100	68	61550	37.6415094339623
chr1	54664775	54879500	67	78625	28.5714285714286
chr15	90524750	90845400	67	44425	38.125
chr18	60346225	60573500	67	79575	36
chr16	85455625	85685700	66	70900	41.875
chr4	87854825	88040700	66	77025	37.0769230769231
chr16	56549575	56896000	65	46525	42.5454545454545
chr17	36810600	37082850	65	54700	37.6
chr17	46493800	46755850	65	40225	42.5777777777778
chr17	55835025	56165950	65	66575	42.8333333333333
chr7	137487625	137758250	65	52125	42.3728813559322
chr8	145513400	145755950	65	44075	33.8
chr1	46845525	47194575	64	44850	42.8085106382979
chr10	29724575	30074050	64	53075	42.6829268292683
chr15	26860500	27022450	64	58025	25.28
chr15	67303225	67492525	64	65175	18.4042553191489
chr2	121453075	121697550	64	69625	25.0149253731343
chr2	153191175	153400350	64	58025	26.9577464788732
chr5	142004425	142295425	64	46625	39.88
chr11	91883925	92259400	63	63650	34.3283582089552
chr13	51782925	52028950	63	57425	34.9285714285714
chr16	84537250	84777000	63	55325	30.969696969697
chr17	27215175	27508050	63	69950	22.6388888888889
chr17	79783975	80077625	63	51050	26.8045977011494
chr2	66467375	66824225	63	53200	42
chr8	21715450	22046850	63	42700	35.1111111111111
chr8	72459400	72687325	63	61075	28.2068965517241
chr9	128368000	128723775	63	75475	36.8679245283019
chr4	77353900	77790025	62	70275	32.8141592920354
chr17	37719275	37977000	61	56300	31.2173913043478
chr22	34190075	34321950	61	53550	34.875
chr3	189699475	189916050	61	59775	23.7
chr4	183957425	184163800	61	51375	41.25
chr6	15411025	15685225	61	63475	38.5
chr7	47482725	47858950	61	50375	41.2
chr2	236377550	236612900	60	48400	30.3606557377049
chr1	162032625	162234000	59	47275	32.7619047619048
chr1	205089375	205346025	59	60925	38.2409638554217
chr11	63973200	64227025	59	41625	37.7959183673469
chr14	71938750	72400625	59	42650	32.9803921568627
chr17	64297150	64576825	59	44925	38.2
chr3	176624375	176931800	59	45275	39.3376623376623
chr6	37995300	38492975	59	56275	35.7882352941176
chr1	113300850	113502875	58	52175	32.88
chr1	156022250	156184250	58	51900	29.8
chr16	29796275	30135125	58	49000	36.3636363636364
chr19	2425500	2739625	58	35550	36.463768115942
chr10	72083875	72394000	57	45075	36.5217391304348
chr11	100489725	100712475	57	48175	31.4444444444444
chr12	32514725	32725025	57	58050	25.5
chr18	46302950	46589150	57	67475	35.4716981132075
chr2	60592625	60876675	57	70500	31.5466666666667
chr3	185405900	185564150	57	68700	30.7755102040816
chr5	176030375	176245950	57	33125	32.4375
chr7	24267400	24630325	57	51850	39.08
chr12	12648900	12888150	56	43700	35.3333333333333
chr2	102312575	102449625	56	58175	18.1176470588235
chr6	90868550	91218825	56	54725	35.8095238095238
chrX	71129500	71352475	56	51575	38.2941176470588
chr1	6412075	6686575	55	36875	34.4761904761905
chr2	43241125	43506000	55	46775	36.0625
chr22	42660875	42916400	55	47800	29.8461538461538
chr9	36980000	37342075	55	52350	29.03125
chrX	39921075	40037000	55	53000	33.92
chrX	132460500	132678225	55	45375	31.2083333333333
chr1	156540825	156740925	54	57925	36
chr11	47935450	48156575	54	34975	32.2307692307692
chr19	49904675	50097500	54	34100	24.2857142857143
chr3	61792850	61976550	54	59350	30.1111111111111
chr4	159927225	160237150	54	52700	25.7560975609756
chr5	75565650	75840275	54	47425	33.5483870967742
chr6	42100725	42428725	54	52500	33.7966101694915
chr1	157935425	158094750	53	54700	36.4705882352941
chr11	35940675	36235575	53	46425	34.7692307692308
chr5	112461825	112666875	53	56775	28.989247311828
chr6	148653225	148967400	53	40275	36.7179487179487
chrX	13706575	13963600	53	48850	28.0344827586207
chr1	39546200	39699400	52	62475	25.04
chr10	114803675	114940775	52	60225	27.4117647058824
chr17	44104125	44272475	52	46500	24.6315789473684
chr20	31240525	31482000	52	50850	35.25
chr3	65857050	66053075	52	47725	27.7647058823529
chr3	184210025	184445325	52	45850	31.8
chr7	150643750	150788550	52	39250	26.4761904761905
chr15	68020925	68177800	51	40475	25.2549019607843
chr19	8369925	8579400	51	36850	29.1363636363636
chr2	36556525	36720750	51	60850	25.7142857142857
chr2	145147500	145407900	51	60700	35.4615384615385
chr20	35806275	36066875	51	43900	32.9705882352941
chr5	54685050	55008975	51	48150	35.7878787878788
chr16	8857650	9085950	50	40150	33.9245283018868
chr19	45872175	46032950	50	27600	28.3333333333333
chr9	84144625	84338700	50	47700	34.1935483870968
chr11	64455600	64704075	49	43650	31.8867924528302
chr17	781050	909200	49	35925	27.44
chr2	111432175	111663000	49	43750	27.2162162162162
chr3	181840775	182143875	49	37750	33.7777777777778
chr4	174088375	174267750	49	45725	28.2352941176471
chr5	148781875	148976550	49	38000	28.9545454545455
chr17	65349825	65574825	48	36025	33.4848484848485
chr17	74023500	74269400	48	41425	34.1428571428571
chr2	176931800	177057925	48	26275	28.5
chr22	17840625	17973650	48	47775	14.25
chr3	32769175	32944150	48	73175	25
chr8	130825275	131058475	48	38725	32.7777777777778
chr1	21754175	22053200	47	35775	33
chr11	14318650	14447625	47	46300	14.3551401869159
chr15	96828775	96975525	47	38900	30.5185185185185
chr18	25591350	25763925	47	51200	33.4444444444444
chr3	147057725	147143100	47	50975	21.8139534883721
chr3	170973175	171180775	47	46400	20.4415584415584
chr6	75912075	76093075	47	47725	17.7333333333333
chr10	35618425	35787900	46	46375	25.9428571428571
chr11	119422525	119614300	46	39250	30.5769230769231
chr12	53568675	53784875	46	44100	31.0526315789474
chr14	99927100	100095275	46	46575	30.0909090909091
chr2	206493950	206635000	46	42825	24.2777777777778
chr22	43237375	43412000	46	38650	32.5714285714286
chr5	10440925	10705800	46	37325	27.1515151515152
chr10	61563325	61727200	45	34500	30.7692307692308
chr10	79516025	79754075	45	43950	23.0331125827815
chr11	56887850	57133975	45	41500	28.4109589041096
chr12	46601075	46889000	45	50450	32.5714285714286
chr17	7451675	7626250	45	37050	25.8
chr17	25782350	25905200	45	47150	22
chr2	232428400	232583025	45	39175	27
chr4	7806025	7982075	45	38950	25.7857142857143
chr5	79379025	79562800	45	56775	19.625
chr8	59899600	60033525	45	43250	20
chr1	85661450	85914225	44	36625	19.7272727272727
chr10	96941475	97106850	44	34175	24.4186046511628
chr15	77736600	77928375	44	47675	23.2352941176471
chr17	77716000	77819525	44	35250	24.953488372093
chr2	45106650	45242050	44	35100	30.3673469387755
chr2	47392325	47598925	44	39125	23.84
chr22	28109225	28284050	44	46625	17.7943925233645
chr3	57919400	58070275	44	45750	25.4285714285714
chr6	158240425	158490300	44	39450	23.5483870967742
chr7	70078075	70239350	44	45775	31.6
chr8	93025275	93163975	44	46750	25.7777777777778
chr9	124312525	124551125	44	36875	28.4666666666667
chr1	2120625	2254300	43	44350	21.8095238095238
chr1	156305625	156478225	43	40850	29.7083333333333
chr1	200259100	200386450	43	42300	24.3428571428571
chr12	76327025	76497650	43	49150	26.2727272727273
chr15	74414575	74619525	43	51450	26.025641025641
chr19	47585250	47762425	43	34650	25.6363636363636
chr2	42248550	42424400	43	40975	31.2
chr2	169311950	169527050	43	37125	27.015873015873
chr3	31845975	32045975	43	40075	27.9705882352941
chr8	101958625	102219875	43	40750	25.5578947368421
chr9	23718025	23858725	43	47750	18.1818181818182
chrX	68279575	68410025	43	27925	24.8
chr12	116523775	116651950	42	39125	25.9166666666667
chr15	85922650	86063000	42	36750	14.5454545454545
chr17	46970800	47209900	42	47625	30.24
chr17	75347550	75500950	42	64575	18.2352941176471
chr3	112012400	112145550	42	42900	25.4285714285714
chr6	163816525	164014175	42	40200	29.1
chr7	42104100	42303850	42	50825	29.6190476190476
chr1	27882350	28053875	41	47900	28.5684210526316
chr10	126769350	126863100	41	40600	15.5438596491228
chr12	109003350	109127025	41	35525	27.6
chr2	238480875	238653725	41	41175	28.8823529411765
chr3	55514325	55699125	41	43125	19.2
chr3	149245600	149389900	41	41100	13.8181818181818
chr7	83714500	83887650	41	46475	29.0344827586207
chr7	150008825	150126725	41	45625	20.6233766233766
chr8	8558375	8775725	41	43625	29.4210526315789
chr9	71769100	71962325	41	34325	27.5897435897436
chr1	64934750	65048025	40	63150	19.9148936170213
chr1	145434950	145590000	40	29200	27.75
chr15	68799550	68965375	40	28575	27.5
chr2	201170050	201290750	40	44000	25.2765957446809
chr4	146600575	146861700	40	45850	24.0606060606061
chr6	21653700	21785800	40	47475	13.7272727272727
chr6	25277900	25500750	40	41000	26.6265060240964
chr8	22397850	22615350	40	43650	24.4193548387097
chr9	82174475	82325875	40	37100	25.8285714285714
chr12	7984975	8148500	39	31600	22.4848484848485
chr12	66131475	66355250	39	43825	24.1851851851852
chr14	69378625	69485075	39	33800	18.9333333333333
chr16	17453100	17577650	39	36050	23.7142857142857
chr17	38420700	38531325	39	35225	27.0714285714286
chr4	88740000	88937200	39	38525	22.9333333333333
chr5	49961675	50041725	39	20525	17.7142857142857
chr5	139013150	139154775	39	60650	27.6
chr1	43388425	43505275	38	36850	18.3454545454545
chr1	56957675	57047600	38	49750	20.2142857142857
chr1	114507350	114699750	38	49100	18.2352941176471
chr10	102728350	102833925	38	24575	23.44
chr12	64912250	65090250	38	33150	25.8461538461538
chr20	22504100	22672900	38	32875	22.5789473684211
chr3	66451275	66554225	38	49350	15.7837837837838
chr4	152328600	152476575	38	30500	26.7142857142857
chr6	6998325	7177075	38	40575	22.1913043478261
chr8	141948450	142095075	38	31325	25.2592592592593
chr9	34554275	34666600	38	29775	24.125
chr1	16420200	16570950	37	37025	25.6944444444444
chr15	60811775	60972500	37	35450	18.0377358490566
chr17	47512700	47655150	37	24000	24.6315789473684
chr18	20665050	20870475	37	37200	18.64
chr19	34662375	34815050	37	26525	23.7391304347826
chr2	106360250	106491925	37	29650	23.3076923076923
chr2	235825900	235987250	37	40350	23.5769230769231
chr21	46106000	46237425	37	28500	22.5238095238095
chr4	40453275	40696425	37	32525	22.4864864864865
chr4	140907775	141076125	37	37950	19.7971014492754
chr6	114636925	114771150	37	38900	18.7179487179487
chr1	27625275	27778275	36	37850	25.1914893617021
chr1	94006650	94199325	36	36075	26.0526315789474
chr10	33226850	33409350	36	41975	22.9285714285714
chr10	71559500	71662400	36	29075	18.3333333333333
chr12	12367450	12511575	36	22675	26.1538461538462
chr16	67183500	67283950	36	23825	25.448275862069
chr17	73305400	73408800	36	24825	24.3846153846154
chr19	39108300	39226250	36	44125	20.2857142857143
chr2	65495350	65671200	36	34400	26.0571428571429
chr3	72418575	72501325	36	35375	22.8571428571429
chr4	140655350	140865000	36	39325	20.5357142857143
chr6	13326975	13497475	36	29575	22.1818181818182
chr1	8427875	8543525	35	49800	8.24242424242424
chr1	184351750	184489650	35	29800	20.9285714285714
chr10	65169100	65304475	35	34200	20.4303797468354
chr10	74002500	74115425	35	30775	20.5714285714286
chr12	115065775	115174150	35	34675	18.4842105263158
chr13	28981050	29107675	35	33825	19.9512195121951
chr15	40571175	40676900	35	24325	25.3333333333333
chr16	11637725	11769650	35	28700	21.1764705882353
chr17	38565925	38675075	35	25400	14.9787234042553
chr19	13161875	13280050	35	31275	16.6153846153846
chr19	19485950	19643125	35	33700	22.0666666666667
chr2	16075750	16220100	35	26500	16.4848484848485
chr2	189109225	189217025	35	35225	21.7977528089888
chr6	21870400	22053975	35	27050	23.6129032258065
chr7	151102500	151217700	35	31650	19.2820512820513
chr8	8127450	8285800	35	29950	22.7567567567568
chr8	131304800	131407375	35	35275	8.59375
chr9	140051150	140176575	35	25125	24.4736842105263
chrX	8600800	8701475	35	30250	12.7936507936508
chr1	19718125	19814700	34	32925	23.469387755102
chr1	153492825	153608850	34	25750	22.4848484848485
chr1	225565900	225732950	34	35000	24.5111111111111
chr10	22882925	23004200	34	41600	24.2666666666667
chr10	97216500	97320350	34	34625	15.1739130434783
chr11	287125	418050	34	32825	22.6923076923077
chr11	67118925	67237200	34	26950	24.7761194029851
chr11	72407850	72543450	34	25225	23.75
chr12	32240175	32333650	34	26425	20
chr15	40162150	40231450	34	30075	15.9428571428571
chr16	2008825	2099100	34	24100	23.4871794871795
chr17	40422825	40594375	34	32450	21.7777777777778
chr18	42252775	42428875	34	29500	20.2727272727273
chr18	45419550	45539975	34	32800	24.3582089552239
chr22	40551875	40646200	34	39625	24.655737704918
chr5	118603375	118754775	34	29125	22.4186046511628
chr1	24612800	24836275	33	35225	20.775
chr17	45887450	45983925	33	25150	12
chr20	45922225	46012850	33	44725	11.7142857142857
chr3	112855125	112995400	33	32325	21.5438596491228
chr6	52363525	52463625	33	28375	19.1304347826087
chr6	138786300	138900250	33	41300	12.1481481481481
chr13	54821100	54962400	32	32300	13.5897435897436
chr14	74178525	74263250	32	30275	13.4285714285714
chr15	40329875	40418075	32	34775	8.84615384615385
chr15	65618300	65717200	32	34975	18.3720930232558
chr17	30553925	30683775	32	30650	18
chr17	63490225	63597550	32	32550	13.2765957446809
chr17	76305225	76388925	32	37425	17.2
chr2	222298925	222452275	32	25125	22.7619047619048
chr20	31032500	31174525	32	29825	19.6666666666667
chr22	21270950	21370225	32	19325	21.7446808510638
chr3	192521250	192641850	32	26475	22.875
chr6	116542625	116761150	32	34150	21.9078947368421
chr7	2789850	2920650	32	33050	20.3928571428571
chr8	20089525	20236625	32	35675	23.0232558139535
chr9	112808125	112935025	32	34975	20.1176470588235
chr9	129371975	129446125	32	28975	18.64
chrX	113191175	113301400	32	22675	22.25
chr1	23851375	23947050	31	28675	21.5
chr1	203432600	203575700	31	33800	18.4313725490196
chr10	72961950	73039600	31	26925	21.8461538461538
chr10	102974725	103079150	31	20750	21.0731707317073
chr10	123866150	123952575	31	27550	12.4
chr11	31817675	31913600	31	37625	21.4782608695652
chr15	31588525	31675375	31	24500	21.7391304347826
chr17	19264675	19398525	31	28425	19.719298245614
chr17	20025200	20134850	31	27725	16.3396226415094
chr2	58654050	58797750	31	36850	17.1729323308271
chr3	57079425	57204825	31	38700	22.0526315789474
chr5	87954750	88018850	31	29100	10.25
chrX	10502775	10604525	31	30800	15.1692307692308
chrX	107587100	107690575	31	26725	20.7407407407407
chr1	21564175	21673675	30	34125	12.7521367521368
chr1	226823275	226928100	30	27425	18.7142857142857
chr12	52205350	52267675	30	23925	10
chr13	24121650	24255950	30	25575	19.4333333333333
chr14	23937850	24058775	30	31775	18.5882352941176
chr18	8607800	8735825	30	41450	16.1764705882353
chr2	25451200	25565950	30	31550	12.962962962963
chr2	44842900	45048950	30	41525	18.4301075268817
chr2	240122800	240227100	30	24575	19.2658227848101
chr3	65425525	65556750	30	26325	19.219512195122
chr5	34609375	34737450	30	29400	18.6363636363636
chr6	10375675	10435375	30	32550	11.96
chr6	139265400	139355150	30	25025	20.2
chr6	167635150	167731100	30	31225	19
chr8	11533350	11677975	30	31450	18.1449275362319
chr8	126202000	126322350	30	28375	15.56
chr9	37998875	38091925	30	35475	14.8444444444444
chr12	26110100	26222350	29	28675	16.0487804878049
chr13	93867000	93990625	29	32025	12
chr17	74519025	74609900	29	21975	18.4347826086957
chr2	44577825	44707625	29	24125	19.6551724137931
chr20	3712475	3802425	29	20400	17.3333333333333
chr20	56941125	57034025	29	25550	10.3168316831683
chr21	35002250	35104875	29	29675	20.0487804878049
chr21	44343025	44426975	29	22675	13.7058823529412
chr3	11618150	11710525	29	34625	14.6153846153846
chr3	42054125	42141400	29	30725	9.24
chr3	194837325	194945725	29	30250	20.368932038835
chr4	77869225	77945225	29	27175	11.3103448275862
chr4	124219150	124368425	29	26850	20.4444444444444
chr5	167695700	167793250	29	27200	20.6222222222222
chr6	25987600	26066675	29	22050	12.9565217391304
chr6	27760850	27866600	29	27975	18.7826086956522
chr6	44123375	44239600	29	32500	17.4823529411765
chr1	18953225	19011000	28	23650	20.551724137931
chr1	33167400	33241575	28	22650	13.7142857142857
chr1	65327125	65469225	28	22250	20.6486486486486
chr10	123282825	123368250	28	34900	20.7142857142857
chr11	125928950	126039850	28	27425	18.0816326530612
chr12	106456800	106539475	28	32300	15.88
chr15	89902475	89960075	28	22550	16.8571428571429
chr15	99369075	99450625	28	34900	7.91304347826087
chr2	120504500	120567200	28	19600	10.6075949367089
chr20	30135975	30199925	28	25350	18.0540540540541
chr22	39796325	39934025	28	23475	20.3047619047619
chr4	26297800	26379050	28	22850	18.9565217391304
chr4	123701375	123785600	28	33825	12.4
chr5	16701900	16778675	28	27875	17.875
chr5	16852325	16937750	28	22775	17.0819672131148
chr5	149379000	149592100	28	29050	18.8108108108108
chr6	29562875	29652225	28	26600	12.1764705882353
chr6	36732050	36854875	28	19925	17
chr6	149628250	149687425	28	18450	14.6296296296296
chr7	7213800	7278925	28	29600	19.6521739130435
chr7	27170850	27256075	28	14650	20.75
chr7	157064750	157151850	28	20250	20.6666666666667
chr8	132903050	133014125	28	27725	14.9375
chr9	139420425	139508700	28	24625	19.1739130434783
chrX	45625000	45671400	28	20650	10.6
chr1	31310475	31384275	27	19925	16.9642857142857
chr1	41780150	41874275	27	23350	18.3333333333333
chr11	47516550	47621725	27	24075	18.4255319148936
chr11	118560050	118620675	27	14625	19.5238095238095
chr12	19332900	19442125	27	24950	17.4038461538462
chr12	52399800	52477225	27	16850	18.5714285714286
chr13	99097450	99182425	27	28750	18.72
chr14	74765750	74905400	27	23500	19.7692307692308
chr16	67858950	67971400	27	21150	18.8421052631579
chr5	60667125	60764675	27	20575	15.3417721518987
chr6	32075575	32165575	27	22200	19.0434782608696
chr6	149115775	149247900	27	24675	17.44
chr8	18740675	18872625	27	22475	19.8461538461538
chr9	8732150	8876875	27	25975	19.3548387096774
chr1	232638600	232735675	26	27825	14.1951219512195
chr11	94426600	94528000	26	25575	17.6521739130435
chr12	50920025	51041375	26	24375	17.3894736842105
chr13	52157075	52264200	26	31550	16.4375
chr14	99696225	99767325	26	28875	17.1428571428571
chr16	30365200	30442325	26	16600	17.0545454545455
chr17	2747575	2843975	26	20925	16.6236559139785
chr19	55849625	55920350	26	25550	11.04
chr2	54696400	54817675	26	28825	18
chr2	174869075	174997375	26	32375	16.8648648648649
chr2	223073125	223186075	26	30725	14.2413793103448
chr3	12985950	13064675	26	18100	13.093023255814
chr3	46972175	47030975	26	19900	13.1333333333333
chr4	41121650	41224550	26	19650	15.972602739726
chr4	113623900	113697400	26	20725	16.1379310344828
chr5	151052650	151164950	26	27000	16.1153846153846
chr5	171367200	171467250	26	35050	18
chr6	43019925	43097625	26	24050	13.0285714285714
chr8	41107100	41226800	26	30975	13.4193548387097
chrX	25008475	25071725	26	18375	14.151724137931
chr1	109755775	109862200	25	25575	17.9130434782609
chr1	147006275	147083650	25	25900	14.2592592592593
chr10	126706350	126757725	25	23900	11.2380952380952
chr11	120039300	120136850	25	19050	17.1739130434783
chr12	53295925	53406025	25	29550	15.025
chr13	110950000	111007750	25	17275	9.30693069306931
chr16	75078725	75154400	25	23750	17.9047619047619
chr17	17785250	17876850	25	20000	15.7857142857143
chr18	28770850	28882350	25	17725	18.4230769230769
chr19	13936425	13994275	25	17225	15.0714285714286
chr19	41074050	41140475	25	17650	18.3529411764706
chr2	55226450	55283750	25	29925	17.4814814814815
chr2	74642775	74758375	25	24450	14.1379310344828
chr2	119532550	119618650	25	22025	16.4161073825503
chr2	161216800	161277000	25	27650	10.4736842105263
chr3	99561950	99664875	25	24800	12.8615384615385
chr4	111529925	111565375	25	26100	6.88888888888889
chr4	185297400	185398350	25	25925	16.8918918918919
chr6	17902325	17989075	25	19150	14.5161290322581
chr6	155427675	155510450	25	20900	9.68
chr7	121549275	121607825	25	25850	10.3414634146341
chr8	103868725	103976500	25	25675	18.1555555555556
chr9	74510225	74601175	25	31275	8.02484472049689
chr1	181033350	181122575	24	27625	12.9
chr10	6125150	6207125	24	20800	16.7272727272727
chr11	94956550	95036050	24	24575	9.75
chr12	14520125	14574125	24	25900	9.78947368421053
chr12	57606575	57645100	24	18600	6
chr12	131296500	131364150	24	18350	13.9428571428571
chr13	113342550	113424075	24	25825	11.6842105263158
chr14	62139575	62272400	24	27350	16.0754716981132
chr16	67420650	67479025	24	16825	14.4406779661017
chr16	87839875	87915850	24	23775	9.95959595959596
chr17	27892500	27967725	24	22075	16.8205128205128
chr19	1238225	1288175	24	26600	16.1463414634146
chr2	64042625	64109200	24	28075	12.0769230769231
chr22	30580100	30659575	24	15000	15.3333333333333
chr5	77787250	77873225	24	20800	12.6451612903226
chr7	55572125	55642100	24	31125	12.3225806451613
chr7	79753800	79825450	24	19950	13.047619047619
chr7	83034925	83105250	24	25675	17.5
chr1	17842475	17915950	23	31100	10.4615384615385
chr1	22223150	22273600	23	19200	7.33333333333333
chr1	32211075	32281525	23	17500	16.1518987341772
chr1	53859275	53918325	23	17850	15.7407407407407
chr10	116209275	116300050	23	20575	16.8823529411765
chr11	8679925	8754925	23	24700	13.8604651162791
chr12	19584350	19651125	23	17325	16.7222222222222
chr15	37373975	37428600	23	17800	14.5957446808511
chr15	57645125	57704975	23	22075	14.3846153846154
chr16	11384800	11465700	23	20350	15.2941176470588
chr16	53064850	53146375	23	28050	9.33333333333333
chr16	73065350	73105875	23	30775	2.56410256410256
chr16	85191150	85279300	23	20775	14.7924528301887
chr16	88820200	88859175	23	16250	9.02564102564103
chr17	1265850	1304025	23	12625	11.3333333333333
chr17	37320475	37388875	23	16000	14.0421052631579
chr21	17094575	17148325	23	21625	16.0909090909091
chr3	122662025	122748225	23	26100	15.76
chr3	134027025	134104450	23	28175	10.0322580645161
chr3	181404400	181483750	23	39375	9.09756097560976
chr4	13511000	13550650	23	15725	8.32
chr4	154110350	154218525	23	29025	16.3505154639175
chr4	170121800	170196850	23	19075	16.9090909090909
chr5	98077950	98132950	23	17250	12.4137931034483
chr6	30684175	30749825	23	17975	13.5294117647059
chr6	108426825	108502125	23	23650	16.2135922330097
chr7	20814075	20874875	23	27100	11.025
chr8	8990125	9055700	23	18125	10
chr9	670425	745400	23	19900	10.6037735849057
chr9	131124050	131183925	23	20375	14.7391304347826
chr1	27802700	27870175	22	20400	15.8709677419355
chr1	47960725	48049250	22	15050	15.4153846153846
chr10	32603825	32669500	22	16150	10.1851851851852
chr10	77154750	77236325	22	22225	10.9879518072289
chr11	75028600	75064125	22	18650	11.04
chr12	80017975	80087425	22	26575	7.48148148148148
chr12	116673925	116722225	22	17525	10.8717948717949
chr13	98907100	98996200	22	20875	14.1176470588235
chr14	21963225	22026475	22	24175	9.91304347826087
chr14	65409125	65473625	22	15675	12.4137931034483
chr17	57831075	57935100	22	25025	13.4084507042254
chr2	64861550	64926400	22	15300	13.9016393442623
chr2	173287325	173330550	22	23425	9.30434782608696
chr2	200262875	200336700	22	18025	14.7619047619048
chr2	232207075	232294450	22	19100	13.4666666666667
chr4	174409625	174460500	22	18975	10.0408163265306
chr5	2738050	2767000	22	14825	5.60714285714286
chr5	153542375	153601500	22	14300	14.7826086956522
chr6	31105500	31152125	22	15825	11.6470588235294
chr6	43595275	43684225	22	18175	12.9624060150376
chr6	149282400	149381175	22	18200	13.7619047619048
chr6	159213925	159244475	22	21400	4.89473684210526
chr7	96614750	96657050	22	19200	6.72222222222222
chr8	26115525	26199475	22	23600	9.56164383561644
chr9	89985425	90050625	22	17850	15.5555555555556
chrX	67867025	67929300	22	15050	13.8285714285714
chr1	119501725	119552525	21	17025	11.5573770491803
chr1	204026400	204082050	21	30875	6.54545454545455
chr1	223159375	223215300	21	18500	8.58666666666667
chr11	10311200	10388675	21	21275	10.8727272727273
chr11	43935075	43984700	21	15400	13.6190476190476
chr11	123036950	123115050	21	21025	14.2105263157895
chr14	91827900	91885250	21	22350	12.271186440678
chr14	93484375	93527975	21	18900	8.3
chr15	68548750	68624300	21	22100	10.2716049382716
chr16	51117625	51219400	21	29150	13.9411764705882
chr16	70713325	70795725	21	21050	8.2716049382716
chr18	56244025	56341850	21	21150	14.6710526315789
chr18	74189200	74258725	21	17050	15.2345679012346
chr19	38470325	38549300	21	20050	10.6486486486486
chr2	97480825	97587300	21	25250	14.8688524590164
chr2	105458425	105490725	21	15825	5.73584905660377
chr20	32579325	32634500	21	18575	9.76923076923077
chr20	62666725	62716450	21	15050	14.2448979591837
chr22	38701200	38735425	21	17725	10
chr22	39231625	39272500	21	11750	14.8
chr22	45554625	45643050	21	15950	11.8775510204082
chr3	48466275	48517475	21	14075	10.4
chr3	50517300	50583650	21	16375	11.8888888888889
chr3	120135675	120226050	21	25550	12.953125
chr3	184031700	184099725	21	16925	12.7961165048544
chr4	87344150	87430650	21	25825	8.65625
chr4	169705575	169786750	21	22025	15.4545454545455
chr5	172710500	172769550	21	14425	13.4666666666667
chr6	4760725	4820700	21	13350	15.375
chr6	168217725	168295550	21	31200	14.2448979591837
chr7	129464175	129522675	21	22000	10.0631578947368
chr7	138118625	138168525	21	16950	15.0873786407767
chr8	97505100	97567525	21	23050	12.0833333333333
chr8	141598000	141648400	21	18325	8.74074074074074
chr9	140541175	140603475	21	22925	10.9795918367347
chrX	39795250	39875450	21	18325	13.8208955223881
chr10	22604375	22635275	20	12500	9.71428571428571
chr11	121312500	121380075	20	20600	13.8518518518519
chr12	113894300	113959675	20	24150	13.9333333333333
chr13	51719975	51756400	20	18450	10
chr14	29224400	29254975	20	10950	11.3
chr14	54387400	54466225	20	23450	11.4716981132075
chr14	55072875	55166325	20	24500	10.7547169811321
chr16	4338075	4379125	20	15725	7.26086956521739
chr18	56548875	56599625	20	18475	14.2857142857143
chr19	47889000	47952575	20	15200	13.4814814814815
chr19	55963050	56008625	20	13900	9.28571428571429
chr2	17716625	17779950	20	22200	9.33333333333333
chr2	157177575	157200125	20	9975	4.7741935483871
chr20	17510900	17584275	20	17550	12.6016260162602
chr20	60925200	60985900	20	24150	10.9915966386555
chr22	23557675	23612950	20	26650	11.2105263157895
chr22	25344025	25414250	20	17425	13.1176470588235
chr3	51989300	52041100	20	19175	8.21212121212121
chr4	24501825	24567600	20	15975	14.0714285714286
chr4	53699925	53750525	20	21075	13.6666666666667
chr5	71439900	71545100	20	26200	12.8721804511278
chr5	74110525	74166550	20	23700	13.8260869565217
chr5	126626000	126679150	20	22050	6.66666666666667
chr7	51356900	51397325	20	17500	9.4468085106383
chr7	122037575	122115200	20	22700	11.8181818181818
chr8	145007675	145051950	20	20200	11.4747474747475
chr1	3506425	3570175	19	15500	13.1111111111111
chr1	12652775	12697225	19	15925	7.28125
chr1	44938275	45012025	19	24800	6.78205128205128
chr1	226285450	226323925	19	12825	11.4615384615385
chr10	71071900	71120350	19	25250	7.56666666666667
chr10	73364525	73403050	19	16425	4.82758620689655
chr10	99238875	99314100	19	19200	13.5333333333333
chr10	126135425	126170825	19	16375	5.93220338983051
chr11	73011650	73054950	19	15600	9.8695652173913
chr11	88027450	88072275	19	23975	7.5
chr12	56098975	56143600	19	18575	8.19354838709677
chr12	105089425	105155025	19	14625	13.6981132075472
chr14	36710175	36790300	19	17700	11.768115942029
chr15	93159800	93213100	19	17975	9.68115942028986
chr17	8053975	8114775	19	17300	13.35
chr17	42161900	42220550	19	20275	9.86538461538461
chr18	6713000	6784975	19	21200	13.6
chr18	48532975	48579450	19	20750	8.75609756097561
chr2	70298250	70371025	19	21400	10.2666666666667
chr20	49340925	49384675	19	16325	11.5604395604396
chr22	36376900	36432525	19	12750	10.0444444444444
chr3	140764500	140814575	19	17400	11.9277108433735
chr3	185775075	185846650	19	19100	13.0727272727273
chr4	187545050	187624975	19	25300	12.9565217391304
chr5	82258925	82333150	19	17425	13.3103448275862
chr5	179453300	179518325	19	22775	11.195652173913
chr6	1556625	1625925	19	14750	13.8230088495575
chr6	87861125	87894650	19	20300	6.125
chr7	121939500	121992975	19	24650	7.22448979591837
chr7	130560500	130628675	19	19225	13.0833333333333
chr8	68861725	68898100	19	20700	7.82978723404255
chr9	80559450	80596800	19	16550	11.8095238095238
chrX	40941000	40981250	19	20800	10
chrX	136628000	136673750	19	20525	12.2857142857143
chr1	45240575	45286475	18	13650	9.82608695652174
chr1	54924975	54968825	18	17850	11.05
chr1	65604800	65644600	18	14575	8.81081081081081
chr1	120173925	120260925	18	19425	9.61290322580645
chr1	165796025	165844775	18	15750	12.1818181818182
chr1	206831175	206898175	18	21825	9.10714285714286
chr10	8075825	8128950	18	27725	11.5
chr11	93838950	93887725	18	18775	12.8780487804878
chr12	6302675	6342275	18	21525	6.77777777777778
chr13	30135875	30170450	18	13125	8.86792452830189
chr14	56045300	56079050	18	16150	8.24
chr14	91066075	91128975	18	18975	11.2164948453608
chr15	60283225	60371825	18	30150	11.6237623762376
chr15	81246000	81295550	18	14000	12.8235294117647
chr16	21513950	21538850	18	9050	10.6486486486486
chr17	14200025	14245700	18	22675	10.5263157894737
chr17	35455725	35531275	18	20725	9.43589743589744
chr17	39677300	39710975	18	11825	9.35135135135135
chr17	40805400	40836175	18	14900	9.72222222222222
chr19	1837825	1888400	18	17025	10.030303030303
chr19	15387500	15415625	18	16425	7.11111111111111
chr19	40904300	40952675	18	10750	12.0606060606061
chr19	47395975	47495275	18	17150	11.4358974358974
chr19	54926150	54985275	18	15500	9.65217391304348
chr2	47259125	47316675	18	17650	12.5090909090909
chr2	74206550	74281400	18	24850	12.1818181818182
chr2	75049375	75103500	18	14700	12.6666666666667
chr2	168988325	169078825	18	15375	12.7453416149068
chr21	44197650	44232550	18	12975	10.3333333333333
chr4	22475475	22525400	18	18050	9.9
chr4	69233100	69279925	18	17675	8.18181818181818
chr4	89062225	89124700	18	14550	10.3235294117647
chr4	109030175	109095250	18	20450	12.4897959183673
chr5	180616925	180677925	18	15925	11.6857142857143
chr6	53146975	53225650	18	14500	11.3
chr6	107854050	107951100	18	22725	11.3275862068966
chr6	161649350	161720900	18	17300	9.46376811594203
chr7	29304725	29360000	18	15225	11.3066666666667
chr7	155241075	155305175	18	14675	10.974358974359
chr8	77584550	77620900	18	15050	8.22222222222222
chr8	144346275	144374600	18	8625	11.44
chr9	36380775	36420175	18	15600	8.95081967213115
chrX	21944225	21980050	18	14475	11.3734939759036
chr1	82245425	82291600	17	19050	7.51020408163265
chr1	90364225	90423225	17	27550	5.50847457627119
chr1	150568550	150616225	17	16600	10.8620689655172
chr1	153917400	153965725	17	15750	11.1818181818182
chr1	154908250	154957500	17	15925	9.57894736842105
chr1	159869575	159916775	17	15700	11.4074074074074
chr1	183992025	184039150	17	15175	11.8965517241379
chr1	208292425	208354800	17	16350	8.41860465116279
chr1	221049400	221070225	17	10725	7.85185185185185
chr1	230201750	230263750	17	18475	9.24324324324324
chr10	103571950	103609350	17	10025	10.9393939393939
chr10	119099725	119136250	17	15150	6.76
chr10	124891975	124917050	17	16575	4.125
chr10	134201100	134235775	17	12350	6.47761194029851
chr11	1567150	1595875	17	11025	8.04166666666667
chr11	8828475	8893800	17	18700	11
chr11	27646925	27725400	17	17650	11.9130434782609
chr11	61245450	61284525	17	11975	10.3157894736842
chr12	57845625	57883375	17	10750	10.735632183908
chr12	57984225	58035850	17	13525	11.2830188679245
chr12	79756200	79818525	17	16325	9.93333333333333
chr12	111840875	111884675	17	21175	7.63636363636364
chr12	122203275	122251650	17	15375	9.92207792207792
chr13	99193225	99234350	17	17125	8.80357142857143
chr15	25190875	25212400	17	9700	8.82926829268293
chr15	59619250	59665775	17	13625	11.0886075949367
chr16	16042725	16084425	17	11925	10.0416666666667
chr17	6340350	6366775	17	11825	4.43589743589744
chr17	7736425	7766500	17	11550	8.76
chr17	58211750	58241075	17	12950	6.6
chr2	175190300	175211825	17	17500	0.846153846153846
chr2	188365475	188445900	17	21150	9.29203539823009
chr2	220507475	220573075	17	13425	11.2325581395349
chr20	21471925	21504975	17	13250	9.3
chr20	49522825	49549350	17	11850	7.09333333333333
chr20	56243125	56297925	17	16375	11.9047619047619
chr21	35444725	35506225	17	18825	11.7647058823529
chr3	42621600	42697550	17	19950	10.3258426966292
chr3	141079950	141145850	17	18175	8.8974358974359
chr4	16816425	16866000	17	18075	11.8518518518519
chr5	50669975	50696400	17	18300	3.15151515151515
chr5	172655900	172674900	17	11350	7.8
chr6	10569650	10614100	17	22200	10.1
chr6	34088950	34122625	17	15275	10.16
chr6	50783475	50822275	17	18800	10.72
chr6	100894625	100917750	17	12350	9.80952380952381
chr7	30340575	30374025	17	10975	8.71232876712329
chr7	99745800	99780375	17	11350	7.94285714285714
chr8	67326800	67385100	17	11225	11.2121212121212
chr8	73905825	73927225	17	10300	4.37837837837838
chr9	98188050	98280150	17	25800	10.8571428571429
chr9	122021475	122068050	17	11800	11.6444444444444
chr9	126758675	126783750	17	15000	2.63461538461538
chr1	932950	976125	16	17775	7.28888888888889
chr1	1333050	1372275	16	19075	9.27272727272727
chr1	22551925	22600225	16	10625	10.1234567901235
chr1	26735325	26760000	16	17750	2.96
chr1	50881125	50897125	16	7425	5.31034482758621
chr1	62640725	62672625	16	13250	7.39130434782609
chr1	91170225	91196625	16	16475	9.47826086956522
chr1	150508550	150553175	16	19750	9.25925925925926
chr1	178219200	178269850	16	26325	7.68888888888889
chr11	1985475	2026675	16	10000	11.1176470588235
chr11	62306200	62343025	16	20125	5.70731707317073
chr11	76456700	76518575	16	20375	9.81818181818182
chr11	93210175	93279800	16	19300	8.6056338028169
chr11	118475500	118507125	16	16825	6.13953488372093
chr11	118754550	118811725	16	26400	6.95744680851064
chr11	128554375	128596325	16	16275	9.98019801980198
chr12	31451225	31480425	16	15350	8.97297297297297
chr12	53868350	53896225	16	11450	11.0666666666667
chr12	58225475	58291675	16	23375	10.7910447761194
chr12	97924125	97962800	16	17200	8.33333333333333
chr12	125389050	125425850	16	15000	10.5070422535211
chr14	20921225	20968125	16	12325	10.4347826086957
chr14	34386050	34421250	16	15575	5.625
chr14	105931475	105958600	16	9850	8.13333333333333
chr15	53070875	53099375	16	21275	8.22222222222222
chr15	101718900	101744050	16	10075	6
chr15	101772775	101799150	16	11275	10.4583333333333
chr16	14580675	14623100	16	15400	5.69230769230769
chr18	48690575	48736600	16	15175	9.72222222222222
chr2	85632500	85666150	16	14800	7.77142857142857
chr2	171180575	171232075	16	12725	9.65217391304348
chr2	171507750	171580225	16	17275	10.4141414141414
chr2	172945100	172975275	16	19450	5.47826086956522
chr20	17833925	17890825	16	13350	10.8444444444444
chr20	55825775	55869450	16	16150	9.47058823529412
chr21	38063925	38091050	16	14550	7.84848484848485
chr5	56109150	56146025	16	13750	9.05660377358491
chr5	118787525	118822025	16	15075	9.62162162162162
chr5	126161475	126211700	16	13825	10.1095890410959
chr5	146150150	146198925	16	19000	7.40740740740741
chr5	154128875	154168125	16	23850	3.65
chr6	1377925	1394525	16	8875	6.33333333333333
chr6	24908325	24937175	16	13025	3.30434782608696
chr6	27095200	27136900	16	13775	7.04347826086957
chr6	35684450	35732900	16	18525	10.6823529411765
chr6	105387275	105424675	16	18175	8.8
chr7	100067175	100092200	16	8450	9.52380952380952
chr7	101496500	101528600	16	17650	4.47619047619048
chr8	22212750	22258750	16	12850	9.84
chr8	70461200	70520375	16	12700	10.3157894736842
chr8	71125725	71168750	16	15000	9.9344262295082
chr8	103393400	103425825	16	16625	5.21428571428571
chr9	92073925	92122900	16	16250	9.6
chr9	119033175	119105375	16	21700	10.5384615384615
chr9	131641800	131685225	16	13800	8.26277372262774
chr9	133678825	133736225	16	15475	8.68354430379747
chrX	131156425	131180325	16	12175	6.76923076923077
chr1	44870475	44903400	15	12750	9.12727272727273
chr1	155900275	155959275	15	19725	7.84466019417476
chr1	199997350	200020700	15	13875	3.14754098360656
chr1	224007600	224034900	15	9700	6.72727272727273
chr1	228643300	228678100	15	8600	9.36363636363636
chr10	20103325	20137700	15	15125	6.98360655737705
chr10	52990650	53044250	15	11975	10.12
chr10	94811600	94840150	15	13375	6.74285714285714
chr11	35159950	35202425	15	11925	7.03030303030303
chr11	45864950	45922975	15	14225	10.16
chr11	113716700	113756825	15	17700	6.37209302325581
chr11	124587400	124633550	15	13475	9.76699029126214
chr12	58128950	58167200	15	11925	9.5625
chr12	88948175	88975250	15	10475	5.9
chr13	36480700	36505700	15	10175	8.09523809523809
chr14	36972725	36994775	15	7900	5.72413793103448
chr14	61099550	61126025	15	18400	4.375
chr14	75721525	75763275	15	11725	9.64912280701754
chr15	37169150	37204950	15	19975	9.52380952380952
chr15	89147125	89171300	15	15100	4.09523809523809
chr15	90930775	90969525	15	22025	6.90476190476191
chr15	93439575	93474400	15	17000	7.27272727272727
chr16	24739875	24770250	15	18300	6.84615384615385
chr16	62051375	62098725	15	10825	7.50588235294118
chr16	69098000	69146300	15	16700	7.75
chr17	35275275	35307700	15	22475	2.08888888888889
chr17	70100825	70125800	15	13250	4.4
chr17	71279500	71313700	15	10150	7.49206349206349
chr18	44769350	44791200	15	10425	4.34285714285714
chr19	4388525	4416550	15	15600	3.44186046511628
chr2	99053425	99083200	15	16425	5.82352941176471
chr2	224794475	224826925	15	17025	4.64285714285714
chr2	237067050	237089575	15	17575	1.12605042016807
chr20	62570225	62613525	15	12450	5.89473684210526
chr21	18884000	18917025	15	11325	8.85714285714286
chr21	37464000	37485675	15	10200	7.53846153846154
chr3	25460525	25515375	15	15225	9.74193548387097
chr3	53270000	53313075	15	15575	7.41935483870968
chr3	79023575	79069475	15	16450	10.125
chr3	195522025	195539125	15	7000	8.11111111111111
chr3	196336475	196376325	15	8425	9.82608695652174
chr4	57252325	57308075	15	13825	8.75
chr4	94037750	94080000	15	11825	9.45283018867925
chr4	102192625	102259950	15	21025	6.68354430379747
chr5	89823225	89871575	15	18875	8.36363636363636
chr5	93682175	93699950	15	10250	4.90322580645161
chr5	138628775	138651225	15	15025	1.35294117647059
chr5	156966525	157005525	15	10225	7.47826086956522
chr5	176723575	176755525	15	9400	10.195652173913
chr5	177534850	177559200	15	14550	4.82539682539683
chr6	35435375	35480500	15	20325	6.41860465116279
chr6	47064775	47121525	15	16700	10.1320754716981
chr6	99271275	99296100	15	13150	8.11111111111111
chr6	136840675	136872775	15	11950	6.53333333333333
chr7	45599400	45624025	15	8575	6
chr7	156792925	156815875	15	11000	6.35443037974684
chr9	97663800	97700975	15	10625	10.1061946902655
chr9	139682400	139717075	15	10325	10.0975609756098
chrX	34569800	34594900	15	10800	6.60674157303371
chr1	19258875	19293175	14	12750	7.31707317073171
chr1	25050775	25080900	14	12425	7.42857142857143
chr1	36614150	36653875	14	13250	7.86363636363636
chr1	36831500	36867950	14	11575	6.97297297297297
chr1	39450325	39473500	14	14875	3.72413793103448
chr1	81677425	81711025	14	12400	7.42105263157895
chr1	209527950	209589650	14	19050	8.82692307692308
chr1	223888075	223927900	14	14375	9.14285714285714
chr10	14589750	14634975	14	11875	8.88372093023256
chr10	17238025	17275875	14	15075	6.21686746987952
chr10	95505025	95530425	14	14625	3.16666666666667
chr10	131753850	131770850	14	12450	1.68421052631579
chr11	57224525	57251350	14	10200	7.69491525423729
chr11	77106875	77137700	14	12675	5.86666666666667
chr12	6419150	6455300	14	17325	7.58974358974359
chr12	48196825	48232375	14	16575	8.90566037735849
chr12	95576875	95615600	14	18175	4.54347826086957
chr13	28534200	28554775	14	8925	6.26865671641791
chr13	73628825	73665250	14	11650	9.25423728813559
chr13	107148350	107190475	14	23325	3.85365853658537
chr13	107441250	107471900	14	12775	7.66666666666667
chr13	112707475	112734550	14	12175	5.95918367346939
chr14	57260700	57288125	14	20475	6.70588235294118
chr15	75052850	75086000	14	11375	7.57142857142857
chr15	89524950	89547475	14	16175	2.91666666666667
chr16	75583975	75629325	14	10175	8.78632478632479
chr17	38246600	38281475	14	17550	6.71641791044776
chr17	48961325	49002900	14	14675	8.91666666666667
chr17	55145025	55190350	14	17925	8.85
chr17	79360050	79379800	14	13525	2.77777777777778
chr18	56930950	56944075	14	7550	4.07692307692308
chr18	57529225	57586050	14	17425	8.25396825396825
chr19	10981125	11008225	14	14850	4.80851063829787
chr19	39614700	39647875	14	16250	2.6497461928934
chr2	38300200	38336425	14	18725	4.08080808080808
chr2	48540625	48561850	14	8075	7.875
chr2	134876050	134905525	14	13050	6.17777777777778
chr2	178104625	178138375	14	13275	9.09523809523809
chr20	30266000	30311150	14	19325	8.08510638297872
chr3	45714050	45799025	14	18625	8.5
chr3	46598350	46624875	14	13250	8.1304347826087
chr4	62239425	62274375	14	14525	8.70967741935484
chr4	85484175	85518400	14	11275	9.16279069767442
chr4	113553950	113578625	14	12875	4.2
chr4	165705000	165749625	14	12950	7.7037037037037
chr5	115772450	115799100	14	12600	3.70992366412214
chr6	33376950	33402575	14	15525	5.02564102564103
chr6	33736600	33783725	14	24075	5.71929824561404
chr6	143159825	143185850	14	11200	8.84
chr6	160636800	160681900	14	17200	5.42857142857143
chr7	2535150	2571050	14	20000	7.61538461538461
chr7	27120350	27155375	14	10900	6.62068965517241
chr8	41895025	41918900	14	8075	6.5
chr8	52782125	52814950	14	10675	9.02439024390244
chr8	66697625	66714875	14	12125	1.61111111111111
chr9	72359800	72380500	14	15200	1.23809523809524
chr9	122093850	122133800	14	12825	5.33333333333333
chr9	135989100	136025325	14	9075	8.72727272727273
chrX	152056800	152085000	14	9675	8.19718309859155
chr1	29060475	29083750	13	11200	2.4390243902439
chr1	32389650	32410950	13	12450	2.85185185185185
chr1	45768550	45807325	13	13400	5.58139534883721
chr1	154571650	154600750	13	10550	8.26315789473684
chr1	225933525	225971825	13	14675	5.2962962962963
chr1	226058775	226088725	13	12425	6
chr1	232241450	232280000	13	21850	4.44660194174757
chr1	232749700	232767225	13	10450	4.57142857142857
chr10	24523950	24552600	13	9975	6.51282051282051
chr10	25137050	25174175	13	9450	8.28985507246377
chr10	45445150	45490375	13	19825	4.36144578313253
chr10	74495950	74523500	13	12250	8.33333333333333
chr10	88590575	88638425	13	25275	5.79310344827586
chr10	104385325	104439500	13	26225	7.90476190476191
chr10	106076450	106113975	13	19825	8.13793103448276
chr11	554500	578775	13	8475	5.15
chr11	77156050	77191500	13	22650	3.29824561403509
chr11	118017075	118051775	13	11350	6.43137254901961
chr11	131971650	132000575	13	10750	5.75
chr12	31644450	31686875	13	16050	7.60975609756098
chr12	70630900	70668300	13	10275	7.80645161290323
chr12	123355700	123395150	13	13775	7.61904761904762
chr13	28363425	28400550	13	12600	7.15789473684211
chr14	38052650	38069850	13	10050	5.46153846153846
chr14	42068200	42079825	13	6825	2.37837837837838
chr14	100298650	100361100	13	16400	8.49253731343284
chr15	73888525	73926725	13	20175	4.51428571428571
chr15	78342150	78370550	13	10925	7.03703703703704
chr16	3860200	3893600	13	10325	7.58139534883721
chr16	9183500	9210150	13	15150	6.1
chr16	48395825	48420800	13	12200	3.17241379310345
chr16	57829225	57855425	13	10650	5.83050847457627
chr17	20932225	20957475	13	11350	7.81333333333333
chr17	42611150	42640300	13	16575	3.5047619047619
chr17	76246600	76274850	13	12300	4.0695652173913
chr19	7918425	7940050	13	8375	8.44444444444444
chr19	55580625	55606950	13	8725	7.69230769230769
chr19	58309975	58344250	13	12450	8.46153846153846
chr2	26972250	26993950	13	7800	6
chr2	164494275	164519350	13	7450	7.8125
chr2	168232200	168264125	13	13600	7.1304347826087
chr20	39656325	39687725	13	15175	2.96078431372549
chr20	57224275	57253325	13	16950	3.9047619047619
chr21	46776275	46799750	13	10850	6.09523809523809
chr3	15346775	15375075	13	11125	4.82352941176471
chr3	48721000	48755425	13	10850	5.79310344827586
chr3	133942400	133981075	13	13600	7.12903225806452
chr3	146248550	146263275	13	7050	4.95238095238095
chr3	155322675	155383475	13	12925	7.03448275862069
chr3	157812550	157829300	13	8100	4.60869565217391
chr3	191070900	191111475	13	14000	6.45714285714286
chr4	6928525	6976225	13	16875	7.32203389830508
chr4	82385175	82414100	13	7475	8.29411764705882
chr4	134066775	134077500	13	7475	1.6875
chr4	144259125	144285950	13	12175	5.08108108108108
chr5	56467800	56485650	13	8000	4.63157894736842
chr5	133838675	133879650	13	17100	6.33333333333333
chr5	173314400	173372575	13	17725	8.29268292682927
chr5	180211825	180244850	13	13550	5.64705882352941
chr6	4907975	4949575	13	11950	7.42857142857143
chr6	20197325	20214075	13	7000	5.51219512195122
chr6	99073950	99096950	13	15225	3.6
chr7	23023100	23059250	13	14925	6.87719298245614
chr7	25889050	25905925	13	10325	2.18604651162791
chr7	26219625	26246950	13	12075	6.7
chr7	81913625	81949400	13	14925	6.09917355371901
chr7	116750475	116795425	13	12125	8.14285714285714
chr8	23814525	23839825	13	11125	6.93023255813953
chr8	27166125	27224800	13	12175	7.98484848484848
chr8	37638625	37688075	13	20850	4.75
chr8	66734700	66755650	13	11425	7.78947368421053
chr8	71227675	71261550	13	13350	6.27586206896552
chr9	8691100	8720525	13	11850	8.39506172839506
chr9	96705025	96723125	13	10775	7.2
chr9	109620950	109664325	13	27500	6.46153846153846
chr9	128233775	128292625	13	13825	8.4559585492228
chrX	48767800	48799400	13	14175	5.01694915254237
chrX	109552125	109566325	13	8950	3.81818181818182
chr1	15082075	15113150	12	8875	6.41322314049587
chr1	29483000	29516500	12	15525	5.29411764705882
chr1	39856900	39881700	12	13500	5.28571428571429
chr1	160053425	160095300	12	14350	4.70748299319728
chr1	171905950	171949150	12	9475	7.27272727272727
chr1	197870800	197892800	12	13325	7.30769230769231
chr1	203095250	203125225	12	10950	6.36666666666667
chr1	205630500	205672900	12	15325	7.37313432835821
chr1	243633300	243677775	12	14875	7.06666666666667
chr10	21781725	21825050	12	32275	0.688524590163934
chr10	23475350	23494325	12	7050	5.93103448275862
chr10	101279375	101301250	12	13575	2.42857142857143
chr10	112234900	112296225	12	14750	7.23766816143498
chr10	118917850	118928750	12	6050	5.28
chr11	7593100	7643550	12	16850	4.69047619047619
chr11	32906575	32927050	12	8450	5.44927536231884
chr11	67370200	67399875	12	12825	5.67088607594937
chr11	69512125	69527075	12	6725	7.15384615384615
chr11	70483675	70509625	12	9475	4.97391304347826
chr12	76097175	76121425	12	10000	6.74509803921569
chr12	103344000	103360775	12	7775	6.37209302325581
chr13	24709950	24738400	12	8600	7.11363636363636
chr13	60015675	60058500	12	12250	6.78260869565217
chr13	111829925	111881650	12	19425	7.24390243902439
chr14	37125350	37155050	12	10250	5.64912280701754
chr14	38655800	38691725	12	13700	7.25373134328358
chr14	105131650	105175025	12	18100	6.60869565217391
chr16	54315400	54326375	12	7000	2.24137931034483
chr16	56297775	56340525	12	11500	7.42857142857143
chr16	68772200	68799850	12	11900	5.80952380952381
chr16	86597050	86613800	12	9850	2.4
chr17	16373200	16396750	12	9775	6.81818181818182
chr17	33813875	33825950	12	4950	6.70588235294118
chr17	40161450	40181125	12	9900	3.5593220338983
chr17	59471225	59494225	12	8500	4.68965517241379
chr17	67408025	67432900	12	10700	4.06896551724138
chr17	73073100	73092650	12	8350	3.56862745098039
chr18	30333425	30356100	12	9475	4.75
chr18	55094600	55115325	12	12925	6.73469387755102
chr18	77861375	77889175	12	13625	5.52238805970149
chr19	1438000	1455450	12	5325	7
chr19	2028300	2063000	12	10950	7.06666666666667
chr19	5947425	5980300	12	16975	7.53846153846154
chr19	46133000	46149825	12	6700	5.52941176470588
chr2	33802175	33840150	12	14575	6.5
chr2	37408100	37461925	12	23275	6.52631578947368
chr2	68446100	68484400	12	13875	6.50793650793651
chr2	127837075	127866100	12	8475	6.95652173913043
chr2	178068900	178085875	12	7225	5.96774193548387
chr2	225434375	225452450	12	11575	2.11904761904762
chr2	228370950	228381100	12	4700	4.33333333333333
chr20	32250525	32282575	12	10675	6.68571428571429
chr20	46169350	46220250	12	13225	7.51515151515152
chr22	26308600	26339525	12	12600	6.69387755102041
chr22	37935100	37966875	12	13675	5.52631578947368
chr3	12697625	12717350	12	6525	7.34426229508197
chr3	23843200	23872275	12	11325	6.77777777777778
chr3	64663500	64680450	12	9375	3.02564102564103
chr3	73071200	73102150	12	10450	5.77083333333333
chr3	147647800	147669550	12	12775	3.5
chr3	148904225	148922375	12	9250	3.78260869565217
chr4	83345525	83361825	12	6675	5.76190476190476
chr4	102074125	102119950	12	11150	6.52173913043478
chr4	139120575	139165225	12	15575	7.60655737704918
chr4	153617975	153641900	12	10425	3.82716049382716
chr5	1874400	1888225	12	8025	6.20833333333333
chr5	25435500	25451950	12	10500	1.45794392523364
chr5	53280625	53321175	12	15325	5.25
chr5	92904875	92924675	12	10575	3.72972972972973
chr5	174144775	174164825	12	13750	3.05263157894737
chr6	5992950	6009975	12	13650	1.85185185185185
chr6	37089125	37112850	12	18325	2.5
chr6	44084575	44106900	12	8625	6.4
chr7	92369625	92400150	12	16900	6.84057971014493
chr7	104641325	104666450	12	12625	4.07692307692308
chr7	127290900	127326875	12	17675	4.14925373134328
chr8	70961300	71006375	12	11675	7.53846153846154
chr8	91637225	91663150	12	14225	5.5
chr8	92037750	92057700	12	10550	7
chr9	6756650	6781150	12	10200	6.82758620689655
chr9	35645625	35665800	12	7825	5
chr9	80184100	80226300	12	13300	5.73913043478261
chr9	102571975	102592100	12	10975	2.375
chr1	11739325	11768225	11	14925	3.45454545454545
chr1	18605100	18630150	11	11525	6.68571428571429
chr1	31274375	31298225	11	9600	4.61971830985915
chr1	59522175	59556700	11	16600	6.27777777777778
chr1	94556775	94586875	11	11450	4.91566265060241
chr1	112262325	112300375	11	11075	6.74074074074074
chr1	154971400	154992000	11	9000	2.71028037383178
chr1	213070975	213107725	11	11350	5.51724137931035
chr1	224390625	224428975	11	11700	5.22222222222222
chr10	11185425	11213625	11	12075	6.16666666666667
chr10	28873075	28886675	11	4600	6.28571428571429
chr10	82212475	82238325	11	15700	5.51351351351351
chr10	92561575	92580550	11	9125	5.75308641975309
chr10	99078325	99102025	11	11750	6.16666666666667
chr11	62357325	62380975	11	7950	5.94520547945205
chr11	119226775	119253275	11	11925	3.96825396825397
chr11	129072550	129092250	11	11150	3.2972972972973
chr11	129116600	129142525	11	11975	5.88461538461539
chr11	132639425	132663650	11	7325	5.875
chr12	4376250	4389725	11	7625	2.10526315789474
chr12	8961875	8987800	11	8475	6.68
chr12	95930325	95950400	11	9875	4.38461538461539
chr12	112541425	112564575	11	9125	5.38461538461539
chr13	53441475	53482175	11	13250	5.58974358974359
chr13	95353975	95370375	11	12475	4.38297872340426
chr14	71106675	71133575	11	17150	2.51851851851852
chr14	74953225	74984050	11	8400	5.25773195876289
chr14	77769400	77811300	11	16000	4.04020100502513
chr14	85991750	86016975	11	9425	5.66355140186916
chr15	93344800	93383725	11	16525	4.65454545454545
chr16	27324500	27343925	11	7925	6.2
chr16	58032300	58067300	11	11425	3.94871794871795
chr16	70450875	70474300	11	13125	3.8494623655914
chr16	75272025	75301950	11	20800	2.64516129032258
chr17	72732300	72761125	11	15400	2.57777777777778
chr18	56505675	56538975	11	18950	3.78313253012048
chr18	59988675	60020625	11	11100	6.65714285714286
chr19	20344275	20374075	11	9525	6.68131868131868
chr19	42363075	42377750	11	9225	1.65217391304348
chr2	11882750	11894925	11	6375	4.17142857142857
chr2	129044550	129081725	11	11125	5.95774647887324
chr2	160457025	160477600	11	10950	3.44
chr2	171668975	171681125	11	10525	0.41025641025641
chr2	205125075	205159350	11	10150	6.55555555555556
chr2	242249400	242261725	11	7500	4.55555555555556
chr20	1782425	1809525	11	9225	5.56896551724138
chr20	25510575	25533475	11	14225	2.3030303030303
chr20	57414150	57431525	11	11850	2.58823529411765
chr20	60008300	60029350	11	14250	1.36423841059603
chr21	34391875	34409300	11	8800	3.67647058823529
chr22	39092525	39114950	11	11150	2.99009900990099
chr22	45891875	45913175	11	8850	5.56521739130435
chr3	14443250	14482800	11	19450	2.74074074074074
chr3	16695625	16730675	11	14200	4.92233009708738
chr3	23769900	23805000	11	12425	5.97560975609756
chr3	65569875	65593700	11	10475	6.6
chr3	122785475	122810625	11	9500	6.63157894736842
chr3	176031000	176051275	11	11375	3.76
chr4	2391425	2424500	11	9850	6.21739130434783
chr4	4853975	4874400	11	9600	2.53488372093023
chr5	1503475	1525125	11	13325	5.41176470588235
chr5	76923500	76940975	11	9400	2.8125
chr5	82361875	82377150	11	8225	3.07692307692308
chr5	153847600	153866025	11	10675	4.81081081081081
chr7	28209050	28221750	11	6225	2.80952380952381
chr7	43329150	43343875	11	7975	6.59016393442623
chr7	92438500	92467375	11	11400	5.93023255813953
chr7	95932850	95952275	11	7350	6.51851851851852
chr7	99676950	99700650	11	8200	6.48717948717949
chr7	100463350	100495175	11	10575	5.50344827586207
chr7	101571050	101599150	11	14550	4.30769230769231
chr7	121511850	121532275	11	10475	6.47058823529412
chr7	121773675	121797025	11	11900	6
chr8	15419250	15447050	11	11325	5.90476190476191
chr8	17012900	17029300	11	10950	4.6
chr8	49434225	49469550	11	12175	5.81818181818182
chr8	64101775	64122675	11	8875	4.28571428571429
chr8	90730825	90776400	11	12975	6.56
chr8	99942375	99964350	11	13675	4.34188034188034
chr9	21989675	22009875	11	7050	6.09411764705882
chr9	74347775	74385150	11	21700	4.54347826086957
chr9	79626625	79661600	11	17200	4.67625899280576
chr9	116353600	116389625	11	13850	4.77227722772277
chrX	9487675	9511350	11	8550	5.8494623655914
chrX	73468100	73485600	11	13350	2.90909090909091
chrX	82755350	82773125	11	9675	5.81818181818182
chrX	102672000	102702050	11	9650	6.65217391304348
chrX	133667150	133692575	11	9825	4.43137254901961
chrX	153594875	153613175	11	8325	5.05
chr1	2455075	2480750	10	11250	3.21787709497207
chr1	2978200	2991350	10	6425	3.68253968253968
chr1	15050750	15072100	10	9525	4.11111111111111
chr1	26481100	26498325	10	9225	3.61904761904762
chr1	29562525	29587250	10	9725	4.46774193548387
chr1	33603700	33631475	10	9150	5.82456140350877
chr1	33886700	33901050	10	5775	5.7
chr1	54408150	54424050	10	6475	4.45333333333333
chr1	55030025	55056325	10	8550	5.62962962962963
chr1	60128725	60148550	10	7675	5.35384615384615
chr1	65883025	65900775	10	11025	1.41071428571429
chr1	78437375	78452775	10	7750	5.78378378378378
chr1	151029025	151044600	10	6250	4.91428571428571
chr1	182988575	183013625	10	12275	5.17391304347826
chr1	183285225	183304750	10	7625	4.96551724137931
chr1	235090475	235115450	10	14625	4.41379310344828
chr1	235429675	235452200	10	8425	5.39285714285714
chr10	13379600	13395525	10	10425	4.50980392156863
chr10	24636150	24664950	10	7325	5.56834532374101
chr10	64560000	64579425	10	7150	5.50515463917526
chr10	76966650	76996200	10	12000	4.52173913043478
chr10	95030000	95048900	10	8925	5.76470588235294
chr10	101670225	101692300	10	8900	4.73684210526316
chr10	102100650	102135500	10	12225	4.84
chr10	102489675	102509325	10	9225	5.23529411764706
chr10	103519050	103544700	10	11375	5.45348837209302
chr11	3875325	3889425	10	6125	3.17333333333333
chr11	13688825	13709075	10	10475	4.85185185185185
chr11	16625450	16636475	10	5800	3.45945945945946
chr11	46003575	46035275	10	17125	3.96039603960396
chr11	113418400	113450700	10	9150	5.06930693069307
chr11	122846825	122855950	10	4675	2.10526315789474
chr11	128437950	128468875	10	16350	3.91666666666667
chr12	107152975	107176525	10	12725	3.375
chr12	114828450	114848600	10	7675	4.60606060606061
chr12	124613100	124633725	10	8775	5.26126126126126
chr13	26479625	26506950	10	9175	4.9
chr13	45135000	45154625	10	10975	5
chr13	45903375	45916875	10	8375	2.05263157894737
chr13	79167700	79184375	10	10525	2.85714285714286
chr14	56583025	56607000	10	10350	4.2247191011236
chr14	59795900	59828175	10	9750	5.60240963855422
chr14	70096050	70129800	10	12250	5.04166666666667
chr14	96967275	96984425	10	10425	3
chr15	76627525	76640450	10	8425	3.93939393939394
chr15	80350000	80369800	10	12050	1.9344262295082
chr16	14722475	14736650	10	7975	2.08571428571429
chr16	86538850	86550600	10	5425	2.93877551020408
chr17	25659100	25681650	10	9850	4.625
chr17	39928150	39957950	10	13100	4.8695652173913
chr17	60692925	60711450	10	7650	3.90163934426229
chr17	62490200	62507025	10	11175	2.07079646017699
chr17	70146425	70182125	10	8475	5.68553459119497
chr17	71151300	71168725	10	6700	4.54545454545455
chr17	75919025	75933075	10	7350	4.10810810810811
chr18	19744600	19758650	10	6850	5.50877192982456
chr18	29389175	29413725	10	7975	5.41747572815534
chr18	53429400	53451975	10	7575	5.3953488372093
chr19	5109375	5133275	10	13750	4.72727272727273
chr19	7980550	7994650	10	5750	3.89090909090909
chr19	39888100	39906725	10	10875	1.25190839694656
chr19	46906975	46920600	10	6600	4.14634146341463
chr19	47133900	47143625	10	4225	5.28
chr19	50365875	50382725	10	6375	5.81818181818182
chr19	56616725	56633675	10	9250	3.87012987012987
chr2	941275	954050	10	6075	4.95652173913043
chr2	63261725	63287950	10	17825	4.8
chr2	188850375	188866250	10	8050	2.83720930232558
chr2	188892650	188901875	10	6225	4.94736842105263
chr2	206130700	206162950	10	10800	5.65333333333333
chr2	216859325	216879000	10	7550	4.84090909090909
chr20	21068625	21087625	10	9775	5.03389830508475
chr20	39310550	39321725	10	6850	3.57692307692308
chr20	47892725	47914550	10	12225	5.79487179487179
chr20	57443725	57476550	10	16900	5.03225806451613
chr21	43170375	43193050	10	13975	5.35294117647059
chr21	44072300	44097575	10	11125	4.13513513513514
chr21	47390200	47403500	10	7700	2.8780487804878
chr3	27753775	27773825	10	17200	0.591304347826087
chr3	29318975	29337775	10	9975	3.97530864197531
chr3	69127950	69145650	10	7825	2.68085106382979
chr3	110788500	110809275	10	12125	2.48780487804878
chr3	124751275	124786725	10	14000	5.3469387755102
chr3	128198550	128217150	10	13300	3.0625
chr3	128438925	128450525	10	6275	1.72413793103448
chr3	138651775	138669975	10	12975	2.54901960784314
chr3	152097800	152123125	10	10475	4.3265306122449
chr3	187453625	187483100	10	10975	5.03092783505155
chr3	193492575	193511625	10	7700	4.84931506849315
chr4	1712250	1729675	10	5350	5.14285714285714
chr4	10103925	10121150	10	13175	1
chr4	16069625	16088025	10	5925	5.68
chr4	27077650	27099125	10	9825	5.24324324324324
chr4	37637200	37672025	10	12925	4.57446808510638
chr4	62774625	62789625	10	7800	4.24489795918367
chr4	85411875	85424650	10	8625	1.80327868852459
chr5	3590450	3607450	10	9125	3.76470588235294
chr5	36590525	36610150	10	7325	5
chr5	37832450	37848650	10	9000	4.76923076923077
chr5	134361350	134377100	10	6575	5.42857142857143
chr5	147236475	147262875	10	12975	3.75609756097561
chr5	170733850	170745525	10	6500	1.6
chr5	170813600	170827075	10	6950	4.47619047619048
chr6	21822875	21849950	10	14675	3.26153846153846
chr6	28732300	28746825	10	11150	1.17391304347826
chr6	30027750	30044400	10	5150	5.46938775510204
chr6	33165525	33183475	10	8625	2.32432432432432
chr6	33574800	33604700	10	11450	4.5
chr6	34190825	34216575	10	17750	2.8125
chr6	36561050	36576025	10	8700	3.07317073170732
chr6	40290050	40332525	10	14425	5.07692307692308
chr6	53388250	53413650	10	14300	3.65714285714286
chr6	100050550	100067425	10	7050	4.87878787878788
chr6	107422925	107451275	10	11700	4.65116279069767
chr6	143994100	144022375	10	17900	4.5625
chr6	155568825	155597175	10	11350	3.93548387096774
chr6	158120875	158138700	10	5725	5.62
chr6	158878400	158891950	10	5500	5.42857142857143
chr7	8472575	8484275	10	6000	2.56756756756757
chr7	20055375	20074025	10	7250	3.65
chr7	41733125	41746375	10	8100	5.77777777777778
chr7	70036600	70064875	10	9725	4.95744680851064
chr7	100165125	100188375	10	7900	5.7841726618705
chr7	129411400	129427550	10	11900	0.847457627118644
chr7	129977625	130020625	10	11800	5.33333333333333
chr7	148082125	148099725	10	10400	4.75862068965517
chr8	25894050	25909700	10	13225	2.72727272727273
chr8	65279900	65293225	10	7875	1.76744186046512
chr8	91679625	91705075	10	15275	2.62608695652174
chr8	144501750	144518600	10	8150	3.86666666666667
chr8	145978300	145990050	10	6500	3.5
chr8	146011000	146026800	10	10175	1.48837209302326
chr9	965625	978050	10	8425	2.66666666666667
chr9	27664450	27681025	10	5650	4.68852459016393
chr9	34986650	35003375	10	10325	2.0952380952381
chr9	73020825	73037450	10	7000	4.61224489795918
chr9	100609825	100620875	10	5475	4.52941176470588
chrX	24387625	24401050	10	9125	3.03571428571429
chrX	54504875	54525750	10	9350	5.15686274509804
chrX	99657825	99674600	10	6925	2.58536585365854
chr1	3705700	3714000	9	5500	1.29411764705882
chr1	6294325	6310500	9	8800	4.81481481481481
chr1	26601300	26618175	9	8200	3.44736842105263
chr1	37495450	37510175	9	9700	4
chr1	43145950	43158925	9	8725	3.82608695652174
chr1	59160875	59176750	9	7375	3.17117117117117
chr1	90285625	90310075	9	12575	4.72549019607843
chr1	91437175	91443350	9	4475	1.73913043478261
chr1	95384525	95404150	9	9875	3.23076923076923
chr1	119859250	119891250	9	13000	3.91666666666667
chr1	153714800	153722975	9	6325	2.72727272727273
chr1	169070575	169085650	9	8625	1.78787878787879
chr1	170626300	170640450	9	10525	1.37864077669903
chr1	172500550	172519525	9	10650	3
chr1	200979025	200995550	9	9575	3.72222222222222
chr1	212457250	212467450	9	4900	3.88888888888889
chr1	213025725	213037925	9	5675	3.62790697674419
chr1	214150200	214164100	9	9900	0.79
chr1	218509400	218525025	9	4800	4.84057971014493
chr1	221882100	221899400	9	8975	3.75757575757576
chr1	224674775	224694450	9	10625	1.84873949579832
chr10	35921500	35934000	9	6800	2.75
chr10	58977475	58987575	9	7150	2.42424242424242
chr10	65014475	65024975	9	7325	4.94117647058824
chr10	71327450	71339200	9	9975	0.56
chr10	118889775	118900150	9	6450	3.05882352941176
chr10	124766750	124781450	9	7250	3.80434782608696
chr11	2397800	2406175	9	4525	2.77777777777778
chr11	2704100	2725625	9	14500	4.25
chr11	3174600	3191475	9	7825	3.27586206896552
chr11	20175800	20186450	9	7925	1.56363636363636
chr11	30558625	30591100	9	18075	3.1
chr11	32447475	32461125	9	7875	3.64285714285714
chr11	46067275	46087725	9	12000	4.16326530612245
chr11	61515425	61530025	9	6025	3.27659574468085
chr11	66670325	66692425	9	6925	4.66666666666667
chr11	67884375	67896900	9	8675	2.23076923076923
chr11	72119825	72134050	9	7075	4.26315789473684
chr11	86510300	86523675	9	7475	3.34883720930233
chr11	92270150	92285425	9	8475	4.50666666666667
chr11	99287250	99301775	9	9900	1.86486486486486
chr11	118955150	118979625	9	7500	4.6734693877551
chr11	122925175	122945675	9	9975	3.168
chr12	21795700	21809500	9	10325	1.23076923076923
chr12	51316100	51328875	9	6675	4.41025641025641
chr12	65987500	65998025	9	5175	4.5
chr12	77257150	77274425	9	8650	4.3030303030303
chr12	89727600	89753925	9	13200	2.60377358490566
chr12	93963025	93979500	9	6550	4.47368421052632
chr12	97850425	97871200	9	10450	3.8021978021978
chr12	102215250	102225350	9	7575	2.48648648648649
chr12	125667500	125680850	9	8825	1.42857142857143
chr13	26544700	26554925	9	6650	4.13333333333333
chr13	30410925	30425475	9	7675	2.7032967032967
chr13	43700450	43716525	9	6025	4.64615384615385
chr13	77874100	77887975	9	7650	3.47619047619048
chr13	103244050	103255200	9	5925	2.17142857142857
chr14	21555100	21575850	9	12250	4.30985915492958
chr14	64852650	64862500	9	5925	2.12244897959184
chr14	65005850	65017450	9	5650	4.71698113207547
chr14	81769850	81783925	9	8500	1.75806451612903
chr14	100740525	100756675	9	5500	3.93333333333333
chr15	40713000	40748925	9	15950	4.61157024793388
chr16	2517200	2526375	9	5400	2.29268292682927
chr16	19862350	19876100	9	10925	1.78947368421053
chr16	54960300	54974000	9	9675	1.16129032258065
chr16	71738700	71758625	9	8325	4.86440677966102
chr16	81743050	81751800	9	5900	1.17333333333333
chr17	1386250	1397100	9	6375	2.41176470588235
chr17	4750100	4764525	9	9725	1.59633027522936
chr17	6914150	6927000	9	5850	4.79310344827586
chr17	14027075	14051725	9	8425	2.99337748344371
chr17	26361200	26385750	9	12900	2.23104693140794
chr17	27036850	27056450	9	10400	4.2962962962963
chr17	32933600	32953550	9	9725	3.61702127659574
chr17	43501625	43510850	9	4475	2.85714285714286
chr17	46063800	46083725	9	11725	2.0952380952381
chr17	62769625	62781525	9	5725	4.23809523809524
chr17	64707275	64721350	9	6100	3.65853658536585
chr17	72199200	72210900	9	8575	1.08571428571429
chr18	8930725	8960250	9	10400	4.14634146341463
chr18	11979225	11996450	9	7575	2.59649122807018
chr19	8257975	8277175	9	7525	4.38709677419355
chr19	15425350	15444200	9	8800	2.05825242718447
chr19	18714125	18725050	9	7725	0.951612903225806
chr19	20010425	20018100	9	4525	2
chr2	19546900	19563575	9	8350	4.56603773584906
chr2	37879425	37904925	9	15850	2.32835820895522
chr2	62422100	62436975	9	6350	4.55172413793103
chr2	69998375	70029450	9	9025	4.27906976744186
chr2	109234825	109256950	9	8225	4.2
chr2	110363425	110375250	9	5975	4.9
chr2	136873400	136887125	9	6425	3.11627906976744
chr2	159341525	159367450	9	9225	4.50704225352113
chr20	35082875	35102850	9	10650	4.82051282051282
chr20	36530425	36548250	9	7225	4.16470588235294
chr20	38892750	38918400	9	9650	4.10738255033557
chr20	62475300	62497950	9	10275	3.85185185185185
chr22	18913250	18926550	9	9150	1.59420289855072
chr22	19742325	19755875	9	7525	2.75
chr22	35765400	35778025	9	7650	4.3921568627451
chr22	36222700	36239450	9	9125	2.5
chr22	38289025	38308250	9	8725	4.93181818181818
chr22	38778400	38798525	9	13100	2.60674157303371
chr22	50730875	50747775	9	8575	3.89473684210526
chr3	48591550	48601875	9	6525	1.57894736842105
chr3	51420450	51435225	9	8625	3.05454545454545
chr3	78916800	78930875	9	8000	2.30188679245283
chr3	105072325	105089850	9	5475	4.8955223880597
chr3	110817275	110832075	9	6100	3
chr3	111573075	111593875	9	10575	4.65454545454545
chr3	113454225	113472800	9	8375	3.49206349206349
chr3	127988675	128006775	9	9175	3.91428571428571
chr3	128497100	128514375	9	6700	3.32786885245902
chr3	149912500	149941025	9	8000	4.7037037037037
chr3	197266675	197283275	9	7700	4.45070422535211
chr4	30836925	30849750	9	6300	3.82608695652174
chr4	37977800	38010375	9	15925	2.82352941176471
chr4	54957200	54976825	9	16300	3.47826086956522
chr4	55084250	55101000	9	7650	4.56410256410256
chr4	83281175	83297825	9	8900	3.88505747126437
chr4	99525200	99552300	9	11750	3.15646258503401
chr4	113429550	113446000	9	10375	1.6
chr4	151499700	151513750	9	7400	3.89130434782609
chr4	154702625	154715350	9	7000	2.07920792079208
chr4	182983325	183011700	9	9450	4.44642857142857
chr4	185562150	185575200	9	9300	1.48571428571429
chr4	187634225	187650250	9	5975	3.90909090909091
chr5	1094675	1111300	9	10500	3.86206896551724
chr5	43034350	43046075	9	6450	4.58181818181818
chr5	87682200	87698075	9	13025	1.15151515151515
chr5	125926650	125941900	9	7500	4.30588235294118
chr5	138202225	138221925	9	11325	4.94339622641509
chr5	159687125	159725875	9	13775	4.83333333333333
chr5	174861425	174875850	9	5725	4.34782608695652
chr5	179755950	179781850	9	14100	2.6804979253112
chr6	28775825	28785650	9	5575	1.90909090909091
chr6	50674050	50692750	9	7200	4.25
chr6	80643975	80658025	9	8375	2.66666666666667
chr6	83771825	83789975	9	7600	4.65486725663717
chr6	88399250	88413175	9	7500	3.77777777777778
chr6	126062600	126076900	9	12950	0.299319727891156
chr6	134209075	134217800	9	5200	2.78688524590164
chr6	144641525	144656125	9	8775	1.11864406779661
chr7	17337750	17357450	9	8250	4.38709677419355
chr7	20151450	20172800	9	14700	1.76811594202899
chr7	25003000	25022700	9	7300	3.83783783783784
chr7	30196800	30213250	9	7250	3.30612244897959
chr7	35287975	35302475	9	8350	3.84313725490196
chr7	129894575	129916050	9	8850	4.85454545454545
chr7	138343250	138354075	9	7050	4.90322580645161
chr7	143100725	143115650	9	10400	1.73684210526316
chr8	37728050	37762200	9	13575	4.86624203821656
chr8	68629400	68644450	9	7725	2.5
chr8	95440850	95458050	9	12525	1.85185185185185
chr8	98788850	98799425	9	7350	3.55555555555556
chr8	106591675	106611875	9	9275	3.58823529411765
chr9	14340150	14362275	9	10825	3.45652173913043
chr9	96927875	96937650	9	5250	3.17241379310345
chr9	110044325	110061975	9	8600	4.78125
chr9	118231525	118244825	9	7875	2.47058823529412
chr9	126116250	126128375	9	7200	4.36363636363636
chr9	132643200	132653850	9	5850	4.85714285714286
chrX	39614575	39634800	9	9200	4
chrX	46432375	46448775	9	7525	3.83157894736842
chrX	103015625	103024225	9	5250	3.23076923076923
chrX	114920750	114931825	9	7675	2.33962264150943
chrX	129086000	129096125	9	5050	3.61904761904762
chrX	133045850	133061150	9	7000	3.64705882352941
chrX	133928400	133945100	9	7300	3.4
chr1	15266675	15277200	8	4600	3.27868852459016
chr1	15478250	15484150	8	2975	3.08333333333333
chr1	17019125	17028625	8	5250	3
chr1	20800125	20814650	8	7025	2
chr1	52194125	52202850	8	5200	1.63636363636364
chr1	63569150	63583550	8	8500	3.06666666666667
chr1	89232950	89248975	8	8650	3.2093023255814
chr1	91472600	91489125	8	10275	3.45454545454545
chr1	95119025	95142975	8	11650	3.01604278074866
chr1	110879375	110893425	8	9625	2.11538461538462
chr1	113240900	113258975	8	10150	3.74193548387097
chr1	151687975	151702225	8	6000	4.03636363636364
chr1	157123800	157134200	8	6000	2.37837837837838
chr1	201463100	201482225	8	9150	3.97402597402597
chr1	226127875	226139125	8	6800	1.4375
chr1	244602825	244625250	8	11075	3.42857142857143
chr10	13919750	13936525	8	9350	1.87951807228916
chr10	20495275	20506725	8	5475	3.3
chr10	21567875	21588650	8	15625	1.05494505494505
chr10	43885900	43905675	8	12050	3.83333333333333
chr10	53964400	53980025	8	5550	3.32867132867133
chr10	80721350	80737900	8	6175	4
chr10	83633450	83642100	8	5100	3.51351351351351
chr10	86087300	86102425	8	8050	2.34666666666667
chr10	104950225	104967850	8	6825	3.33858267716535
chr10	109669250	109678125	8	6175	1.6
chr10	111760825	111776650	8	10850	0.843137254901961
chr11	15569100	15584975	8	7900	2.86206896551724
chr11	16761375	16767700	8	3475	2.78947368421053
chr11	44578425	44590850	8	5950	2.67256637168142
chr11	45100775	45114725	8	7225	2.76923076923077
chr11	73232225	73251750	8	9475	3.00884955752212
chr11	85770225	85781925	8	6775	2.36065573770492
chr11	102056100	102081275	8	15225	2.59504132231405
chr11	124659925	124671625	8	6000	3.8
chr12	8833400	8855325	8	9225	3.79439252336449
chr12	28119150	28129400	8	7375	1.05
chr12	42863950	42881550	8	11350	2.51948051948052
chr12	45607975	45640550	8	12025	2.73553719008264
chr12	54140725	54151525	8	5400	3.48837209302326
chr12	81470425	81489875	8	10750	3.54639175257732
chr12	106639000	106649225	8	4775	3.72093023255814
chr13	35515050	35526550	8	6300	3.69230769230769
chr13	40057300	40076475	8	12425	2.24742268041237
chr13	41580350	41595900	8	8425	2.69090909090909
chr13	56226225	56250000	8	11150	2.92817679558011
chr13	69768400	69777725	8	6250	1.48453608247423
chr14	21723575	21735625	8	9900	1
chr14	54899375	54908750	8	4650	1.86666666666667
chr14	57351225	57372875	8	17050	1.08786610878661
chr14	65942675	65956250	8	6675	2.04444444444444
chr14	99874800	99893000	8	11650	1.74193548387097
chr14	100769725	100779925	8	5475	2.59574468085106
chr14	102780050	102787200	8	3825	1.52173913043478
chr14	104601175	104617600	8	8100	3.65413533834586
chr15	25675650	25685125	8	3675	3.87878787878788
chr15	56027150	56036500	8	5650	3.30434782608696
chr15	63366150	63382950	8	12100	1.40579710144928
chr15	69365800	69387500	8	14125	3.23913043478261
chr16	2819525	2830625	8	3725	3.5625
chr16	4421075	4430725	8	7900	0.875
chr16	11587150	11600500	8	5300	3.875
chr16	19885675	19897025	8	7375	1.08148148148148
chr16	23153650	23161325	8	5250	2.76470588235294
chr16	57561675	57574625	8	7075	2.28571428571429
chr16	65256825	65275200	8	7700	3.17142857142857
chr16	74053225	74071375	8	13025	2.75555555555556
chr16	79623075	79636950	8	6875	3.31578947368421
chr17	11947925	11960950	8	8725	1.77777777777778
chr17	19183850	19194375	8	5175	3.97014925373134
chr17	54669375	54676000	8	3400	3.76470588235294
chr17	63050100	63061350	8	7300	3.93333333333333
chr17	66284750	66299150	8	8325	3.70731707317073
chr17	77903100	77929125	8	10450	3.72727272727273
chr17	79475800	79491100	8	8850	1.98039215686275
chr18	9913000	9930475	8	10800	3.93103448275862
chr18	33067000	33078375	8	8250	2.54545454545455
chr18	53522775	53532600	8	6950	2.7741935483871
chr18	76732700	76751775	8	14350	2.1
chr19	3053425	3061300	8	4575	2
chr19	10397050	10407125	8	6200	3.21739130434783
chr19	20471400	20485350	8	7500	2.05769230769231
chr19	41692200	41702275	8	6900	1.31428571428571
chr19	59024750	59037225	8	5650	3.375
chr2	17928200	17938375	8	6025	2.46666666666667
chr2	42768675	42783900	8	7050	3.42553191489362
chr2	58459125	58470225	8	7900	1.33333333333333
chr2	61750700	61767475	8	7500	3.2
chr2	66906025	66921575	8	9550	2.58823529411765
chr2	73141075	73153750	8	8575	1.50847457627119
chr2	95555375	95561375	8	3425	2.33333333333333
chr2	114644225	114657175	8	7400	3.14285714285714
chr2	122228850	122249150	8	7975	3.83050847457627
chr2	187453750	187465000	8	6225	2.4
chr2	189224500	189232150	8	3350	3.27272727272727
chr2	189319300	189330700	8	5675	3.36842105263158
chr2	219150250	219160225	8	5450	3.53191489361702
chr2	219717850	219726125	8	3850	2.59459459459459
chr2	222568775	222581725	8	6600	2.76404494382022
chr2	231576825	231591800	8	8525	3.9622641509434
chr2	232317300	232330625	8	6100	3.27272727272727
chr2	241496425	241509025	8	5400	4
chr20	632375	650650	8	9050	3.38983050847458
chr20	821050	828650	8	4975	1.46938775510204
chr20	9494500	9501975	8	5950	0.518518518518518
chr20	17936900	17954650	8	13350	2.9
chr20	43148575	43155375	8	4600	1.24
chr21	30670425	30680325	8	6300	3.2258064516129
chr21	35562600	35577075	8	8300	2.08
chr22	38136800	38149200	8	5800	3.65714285714286
chr22	40329175	40343275	8	7450	3.46
chr22	46468600	46474675	8	3475	1.48717948717949
chr3	5018100	5030925	8	8225	3.92857142857143
chr3	30698650	30710250	8	8150	2.80851063829787
chr3	42837275	42849200	8	6000	2.68085106382979
chr3	49940800	49949175	8	4400	3.91666666666667
chr3	54663500	54684050	8	7875	2.9375
chr3	56144825	56166875	8	12950	3.54545454545455
chr3	62350525	62365700	8	13425	0.421052631578947
chr3	65698550	65718575	8	8000	3.98148148148148
chr3	73521325	73546400	8	8200	3.92222222222222
chr3	99978525	99997125	8	8350	2.69879518072289
chr3	135905375	135917225	8	5475	2.53333333333333
chr3	155075100	155091100	8	10950	1.52941176470588
chr3	170070675	170086675	8	8425	4.03389830508475
chr3	186710575	186720550	8	5175	4
chr4	24317800	24332575	8	6550	3.66990291262136
chr4	24466425	24479750	8	5375	3.26027397260274
chr4	48340625	48352475	8	6000	3.5625
chr4	54876200	54899475	8	10550	3.67123287671233
chr4	66519600	66537175	8	9825	2.6875
chr4	79470975	79491100	8	10800	2.318407960199
chr4	114062350	114070475	8	7100	0.619047619047619
chr4	119767500	119775000	8	5350	1.12
chr4	148537500	148550725	8	6100	3.6
chr4	166125300	166136025	8	5175	2.71794871794872
chr5	10898900	10906150	8	4275	3.14285714285714
chr5	17211725	17229725	8	10750	1.35
chr5	33850075	33860175	8	5950	3.6
chr5	54516000	54530800	8	6600	3.3134328358209
chr5	72779225	72801775	8	10050	3.44329896907217
chr5	73916975	73939600	8	12075	1.78494623655914
chr5	77139500	77149000	8	5925	2.48275862068966
chr5	92931325	92938825	8	3900	3.79487179487179
chr5	110451250	110471175	8	9850	3.21052631578947
chr5	120031325	120044125	8	8625	1.05357142857143
chr5	122420975	122436050	8	7925	2.57142857142857
chr5	133330550	133344325	8	7800	3.54385964912281
chr5	145710150	145725500	8	7700	2.15909090909091
chr6	674525	693825	8	11475	2.5974025974026
chr6	10552375	10562050	8	6925	0.96551724137931
chr6	15016875	15023925	8	4375	1.71428571428571
chr6	20859675	20886525	8	12850	2.50285714285714
chr6	30646575	30659650	8	8950	0.878048780487805
chr6	42008950	42019325	8	4550	3.30434782608696
chr6	77264275	77275525	8	6975	2.4
chr6	85472000	85478775	8	3750	3.38461538461538
chr6	100608175	100624700	8	9400	1.92307692307692
chr6	106439475	106464150	8	10300	3.14851485148515
chr6	107057500	107078725	8	8800	3.58333333333333
chr6	127651925	127666100	8	7125	2.88235294117647
chr6	128812150	128832750	8	8350	3.92857142857143
chr6	134369950	134385475	8	8975	3.55102040816327
chr6	136928550	136936800	8	5675	1.04761904761905
chr6	137833675	137845075	8	6975	2.35772357723577
chr6	140259975	140265525	8	3200	3.36363636363636
chr6	144926400	144939450	8	9350	0.931506849315068
chr6	149079600	149098425	8	9425	3.74358974358974
chr7	89600	101825	8	8450	1.75342465753425
chr7	2650400	2663125	8	4900	3.57894736842105
chr7	22891025	22905325	8	7025	3.47368421052632
chr7	50833900	50862300	8	11650	3.98373983739837
chr7	74063200	74079350	8	10175	2.91764705882353
chr7	77168675	77178750	8	5175	3.64705882352941
chr7	78187725	78218400	8	12050	3.42056074766355
chr7	81289050	81306250	8	8200	3.84905660377358
chr7	83312625	83326325	8	8625	3.96969696969697
chr7	101029750	101047925	8	6525	3.77464788732394
chr7	104617675	104630825	8	10050	1.45454545454545
chr7	122374875	122391925	8	9250	2.21238938053097
chr8	670775	681875	8	6925	1.61666666666667
chr8	28347275	28357750	8	6550	1.45945945945946
chr8	28551250	28572425	8	14225	3.72815533980583
chr8	37548650	37561475	8	6475	2.49382716049383
chr8	54784250	54797900	8	6950	3.28571428571429
chr8	117875000	117887650	8	9600	2.2258064516129
chr8	124546575	124554675	8	4275	1.89189189189189
chr9	1045600	1053125	8	4200	2.30188679245283
chr9	66454850	66459175	8	2375	2.11764705882353
chr9	77107025	77116775	8	6175	2.16470588235294
chr9	80632700	80648400	8	9325	2.53488372093023
chr9	97806975	97825925	8	8125	3.91304347826087
chr9	99169700	99186250	8	6550	3.81132075471698
chr9	102901725	102912725	8	5950	3.56756756756757
chr9	108151150	108167400	8	9950	3.30769230769231
chr9	110248450	110254400	8	3925	1.78378378378378
chr9	111869950	111884000	8	6425	3.64705882352941
chr9	130828125	130844875	8	6700	3.13333333333333
chr9	135455175	135468675	8	9000	2.05714285714286
chrX	39667500	39683625	8	8750	3.45454545454545
chrX	41189250	41199850	8	5325	3.7
chrX	44859625	44869125	8	5400	3.36585365853659
chrX	66762950	66771175	8	4000	2.05263157894737
chrX	73182550	73201300	8	7950	3.56218905472637
chrX	136505375	136514825	8	6400	1.1875
chrX	146992575	147002525	8	5050	3.41935483870968
chr1	12122975	12130325	7	5675	0.776119402985075
chr1	32908750	32914925	7	4875	0.912280701754386
chr1	33277250	33285100	7	5075	2.87272727272727
chr1	46763675	46775750	7	7675	2.30434782608696
chr1	47689700	47698625	7	5475	2.63636363636364
chr1	52106575	52116950	7	5700	3.08823529411765
chr1	68676225	68688425	7	7075	2.37704918032787
chr1	85609450	85615950	7	3000	2.77611940298507
chr1	100816375	100828925	7	5675	3.10344827586207
chr1	107716975	107726625	7	4350	2.75471698113208
chr1	151959000	151974125	7	8750	3.10810810810811
chr1	167188125	167204475	7	11325	1.62962962962963
chr1	167393250	167409200	7	8225	3.06666666666667
chr1	171179275	171193750	7	8100	2.6218487394958
chr1	178994275	179004150	7	4875	2.3265306122449
chr1	183773450	183787250	7	6675	2.45217391304348
chr1	190443350	190449725	7	4300	1.51612903225806
chr1	197776975	197785275	7	6050	1.23809523809524
chr1	203592500	203600000	7	4425	1.48717948717949
chr1	210540050	210548500	7	4700	1.76744186046512
chr1	213122950	213131975	7	5900	1.375
chr1	225997300	226015275	7	8625	1.92708333333333
chr1	229161125	229168675	7	5075	1.43478260869565
chr1	229363025	229374900	7	7875	1.71084337349398
chr1	229542350	229548100	7	4225	1.28571428571429
chr1	245021325	245030150	7	5050	2.15652173913043
chr10	530350	539175	7	4575	2.98795180722892
chr10	33616425	33626900	7	5100	2.84507042253521
chr10	52832700	52844075	7	6675	1.875
chr10	53665975	53679950	7	9150	1.24242424242424
chr10	111922350	111936675	7	7275	2.88235294117647
chr11	2903775	2914600	7	5825	3.06666666666667
chr11	3846275	3863550	7	7425	2.82872928176796
chr11	22358900	22368225	7	7075	1.78947368421053
chr11	43596450	43605325	7	5450	2.85714285714286
chr11	43703475	43709425	7	3875	1.72972972972973
chr11	46930325	46942850	7	7575	1.25806451612903
chr11	57404300	57420925	7	12250	2.12121212121212
chr11	58860325	58866550	7	3200	2.8
chr11	70952000	70967700	7	10600	1.23636363636364
chr11	75373425	75380325	7	4300	3
chr11	75916400	75922800	7	4325	0.872727272727273
chr11	88238625	88243000	7	2650	2.58333333333333
chr11	89948850	89957325	7	4100	2.75675675675676
chr11	94374025	94398000	7	14775	3.02325581395349
chr11	108755700	108768150	7	6700	2.26315789473684
chr11	116369750	116377375	7	4850	1.5632183908046
chr11	129146650	129155225	7	5575	1.23404255319149
chr11	133371850	133385575	7	5300	2.68421052631579
chr12	16076350	16085075	7	4000	2.78260869565217
chr12	33037775	33051450	7	8450	3.11475409836066
chr12	49730450	49742275	7	8175	2.34375
chr12	51775200	51787275	7	5425	2.36363636363636
chr12	52513200	52524875	7	5800	2.69767441860465
chr12	54669925	54681525	7	5975	2.11428571428571
chr12	57022075	57031875	7	6850	1.89473684210526
chr12	57479350	57490175	7	5700	2.86486486486486
chr12	72336000	72354550	7	8825	3.02105263157895
chr12	93762900	93776900	7	8150	1.58695652173913
chr12	119441150	119458650	7	7525	2.51034482758621
chr12	122062725	122073025	7	6350	1.21052631578947
chr13	20254750	20271925	7	9450	3.02127659574468
chr13	36044100	36054150	7	6600	1.45833333333333
chr13	50850975	50858375	7	3775	2.09090909090909
chr13	53521850	53538550	7	8150	1.61325966850829
chr13	78488650	78496750	7	5000	2.06779661016949
chr13	107213300	107223425	7	6825	1.17647058823529
chr13	110775350	110791450	7	8950	2.31506849315068
chr13	113539875	113561825	7	11175	3.14851485148515
chr13	113859775	113872225	7	6125	2.79411764705882
chr14	48728350	48738350	7	4250	3.14285714285714
chr14	53388600	53396150	7	4175	2.09677419354839
chr14	59090800	59107675	7	12900	0.407407407407407
chr14	62063550	62077650	7	7225	1.91836734693878
chr14	65164600	65193950	7	22725	0.596958174904943
chr14	68399500	68411675	7	8225	1.04761904761905
chr14	69051525	69066475	7	8325	2
chr14	95230650	95243850	7	9550	2.91803278688525
chr14	105480150	105490650	7	6700	2.54166666666667
chr15	31439675	31451725	7	6025	2.55172413793103
chr15	38541775	38556425	7	8600	3.0989010989011
chr15	42065150	42075850	7	6325	1.75
chr15	59034025	59043025	7	5575	1.67058823529412
chr15	62755375	62767800	7	6900	1.3972602739726
chr15	63330000	63346600	7	11525	1.5047619047619
chr15	64745775	64759675	7	8450	2.16279069767442
chr16	17390050	17403775	7	5525	2.37037037037037
chr16	22377450	22387975	7	6225	1.75
chr16	28886700	28895350	7	5825	1.75438596491228
chr16	31141675	31154450	7	6425	2.05194805194805
chr16	31462900	31472050	7	5600	2.76923076923077
chr16	48637575	48647825	7	7425	1.1304347826087
chr16	52576600	52589800	7	7525	2.05405405405405
chr16	53239200	53247175	7	4275	2.09756097560976
chr16	54610200	54629500	7	8850	3.1219512195122
chr16	54682425	54691700	7	6475	0.850574712643678
chr16	77996750	78006175	7	8000	0.347826086956522
chr16	85342425	85348250	7	4450	1.17073170731707
chr17	2496025	2506325	7	4425	3.15555555555556
chr17	5597500	5609000	7	5425	2.62745098039216
chr17	16341400	16350550	7	6775	1.78181818181818
chr17	59231400	59239775	7	5175	1.29411764705882
chr17	78230575	78245350	7	6775	2.73417721518987
chr18	34524550	34531175	7	4675	2.31578947368421
chr18	35060950	35073475	7	6200	2.12048192771084
chr18	57355500	57368825	7	7100	2.66666666666667
chr19	11528450	11533850	7	3100	1.92857142857143
chr19	30014950	30021925	7	3900	2.61016949152542
chr19	35629825	35636450	7	3750	2.4
chr19	36129825	36136800	7	4275	1.93220338983051
chr19	39916725	39928900	7	6375	1.62162162162162
chr19	41303600	41318450	7	10075	2.56666666666667
chr19	46376725	46390725	7	5650	2.82608695652174
chr19	48111000	48127950	7	9375	2.8
chr19	50828250	50837750	7	5200	2.96
chr19	52405425	52413650	7	4725	1.65
chr19	54380375	54387675	7	4300	2.63157894736842
chr19	56057250	56066525	7	4225	2.02857142857143
chr19	56109300	56118575	7	3975	2.5
chr19	59064300	59075050	7	5825	1.80645161290323
chr2	20864900	20876175	7	6700	2.08695652173913
chr2	40368925	40378025	7	5075	2.41666666666667
chr2	42716800	42726200	7	5125	2.64705882352941
chr2	72369825	72377575	7	5350	1.11538461538462
chr2	134174875	134183475	7	4775	1.92857142857143
chr2	155434975	155452025	7	7775	2.79646017699115
chr2	178256575	178265650	7	5050	2
chr2	190073100	190087625	7	9450	1.89115646258503
chr2	212223475	212233300	7	5675	2.28205128205128
chr2	233282825	233291125	7	6700	0.733333333333333
chr20	2681000	2690300	7	4725	2.40425531914894
chr20	20342250	20348125	7	3775	1.3469387755102
chr20	21191950	21207875	7	7975	2
chr20	24440450	24454175	7	6275	1.8
chr20	33891500	33903250	7	4425	2.98947368421053
chr20	36145100	36157750	7	9450	0.928571428571429
chr20	37351500	37360300	7	7475	0.403846153846154
chr20	43270675	43280025	7	5875	2.96969696969697
chr20	44481075	44488100	7	5425	1.05454545454545
chr20	45302100	45319200	7	6825	3.08433734939759
chr20	47662025	47671525	7	4150	2.96153846153846
chr20	48723525	48733200	7	6700	1.01639344262295
chr20	49252050	49262975	7	6625	1.92982456140351
chr20	50311950	50332475	7	12000	2.69090909090909
chr20	55199225	55213275	7	11000	1.69014084507042
chr20	61857550	61867200	7	5775	2.7741935483871
chr22	33444825	33463200	7	11975	1.81666666666667
chr22	41074850	41087050	7	6650	2.57142857142857
chr22	46024575	46029350	7	3250	1.36842105263158
chr22	50680875	50690675	7	4525	2.3859649122807
chr3	18382925	18398275	7	10675	1.40625
chr3	44036125	44042975	7	5100	1.21212121212121
chr3	52564950	52573325	7	5525	0.979591836734694
chr3	53190775	53206750	7	8250	2.83582089552239
chr3	59794475	59804175	7	4700	1.92660550458716
chr3	69285750	69301275	7	8800	1.71929824561404
chr3	78770900	78779500	7	4225	2.98245614035088
chr3	98603350	98613550	7	6850	3.09090909090909
chr3	117112700	117129575	7	8250	2.66666666666667
chr3	124591850	124609725	7	9850	2.76595744680851
chr3	136612400	136626175	7	6675	2.84905660377358
chr3	150316200	150327475	7	7450	2.17391304347826
chr3	167439475	167454750	7	7700	1.83333333333333
chr3	178892575	178914775	7	10175	1.98373983739837
chr3	187981750	187990950	7	7425	0.782608695652174
chr3	194971575	194982350	7	6325	1.60294117647059
chr3	195267825	195277250	7	4950	1.80327868852459
chr3	195612225	195625475	7	7825	1.51851851851852
chr3	197293875	197307900	7	7300	2.69230769230769
chr4	11978050	11982850	7	2850	1.5
chr4	20252575	20259925	7	4600	2.74285714285714
chr4	26858625	26868425	7	5900	1.28155339805825
chr4	40192400	40202700	7	7475	1.10666666666667
chr4	52711150	52721925	7	7025	2.53571428571429
chr4	55523000	55535700	7	5050	2.98947368421053
chr4	56038275	56054425	7	8050	2.80597014925373
chr4	56406750	56415125	7	4725	1.8
chr4	75584850	75594600	7	5150	2.70588235294118
chr4	79137800	79151950	7	5975	3.04950495049505
chr4	83807250	83815900	7	3950	2.96
chr4	84770150	84778750	7	6375	1.18918918918919
chr4	101940200	101955500	7	9425	2.08938547486034
chr4	104344675	104352725	7	3875	2.78787878787879
chr4	125552275	125566275	7	7850	2.98591549295775
chr4	153598900	153603450	7	3600	0.909090909090909
chr4	186129950	186140975	7	4925	2.29090909090909
chr5	5419275	5425450	7	3725	1.45238095238095
chr5	12662175	12672600	7	5325	2.92592592592593
chr5	27033900	27040600	7	5300	1.41666666666667
chr5	71101350	71106825	7	4650	0.388888888888889
chr5	87536200	87555950	7	11700	2.8
chr5	106308325	106324525	7	9675	2.90163934426229
chr5	109027125	109040975	7	9950	1.69620253164557
chr5	128030875	128038050	7	5050	0.898876404494382
chr5	138608150	138619900	7	9325	0.527777777777778
chr5	139486275	139498450	7	6700	2.04761904761905
chr5	139672600	139683375	7	5500	1.95348837209302
chr5	158123125	158128700	7	4350	0.8
chr5	171873375	171883500	7	6425	1.83333333333333
chr5	172285650	172300700	7	8100	3.07692307692308
chr5	176917900	176928750	7	7200	1.85074626865672
chr6	4016275	4025450	7	4475	2.05555555555556
chr6	7725750	7733025	7	5325	1
chr6	15894125	15913650	7	11575	1.66666666666667
chr6	20413575	20418700	7	4125	0.533333333333333
chr6	30845000	30856575	7	8600	0.833333333333333
chr6	44588075	44598725	7	6025	2.49275362318841
chr6	47441475	47454550	7	7325	2.20689655172414
chr6	52281125	52290150	7	4950	2.09090909090909
chr6	74224850	74234225	7	6250	2.15686274509804
chr6	106956925	106962150	7	2950	2.70588235294118
chr6	121751500	121768125	7	10850	2.46551724137931
chr6	122169000	122175825	7	4300	2.53333333333333
chr6	128631100	128639200	7	4550	2.38961038961039
chr6	131313475	131326075	7	7600	2.32911392405063
chr6	137807250	137819675	7	10775	0.31496062992126
chr6	138181000	138194775	7	5850	2.30769230769231
chr6	160389100	160404550	7	10750	1.80645161290323
chr7	2670875	2686600	7	7650	2.41666666666667
chr7	19139550	19160125	7	11025	2
chr7	23144675	23158325	7	9600	3.1
chr7	30384350	30398775	7	9475	1
chr7	52181225	52191925	7	7750	1.68421052631579
chr7	73440900	73446875	7	2225	3.09090909090909
chr7	83460225	83469200	7	5150	2.12173913043478
chr7	110721950	110746175	7	10975	3
chr7	117507425	117517850	7	7525	0.666666666666667
chr7	127803625	127809300	7	4650	0.739130434782609
chr7	140147225	140159325	7	9500	0.783216783216783
chr7	150940200	150950650	7	8175	0.833333333333333
chr7	155595900	155607050	7	8975	0.575757575757576
chr8	838600	859450	7	10075	2.88461538461538
chr8	1702950	1718100	7	7325	2.98701298701299
chr8	9114300	9129600	7	7525	2.97520661157025
chr8	9754000	9768600	7	11100	1.13333333333333
chr8	12828925	12842725	7	7700	1.57037037037037
chr8	23559125	23567725	7	5175	2.3265306122449
chr8	41785475	41789775	7	3150	1.9
chr8	54670875	54681275	7	8000	0.610169491525424
chr8	65487850	65500550	7	8550	1.98198198198198
chr8	97165200	97174575	7	6275	1.1063829787234
chr8	103816675	103824050	7	5550	1.06666666666667
chr8	114444100	114451300	7	5850	1.51515151515152
[truncated: 2,362 more rows]
