# Supplementary material for: Large organized chromatin lysine domains help distinguish primitive from differentiated cell populations
Source: Nat Commun. 2021 Jan 21;12:499. doi: 10.1038/s41467-020-20830-9 (PMC7820432; doi:10.1038/s41467-020-20830-9)
Supplement: Supplementary file 3 — Supplementary Software [file 41467_2020_20830_MOESM3_ESM.zip › E014-H3K4me3_LOCKS.bed]

chr1	839750	1345375	63	66800	47.9444444444444
chr1	26126175	27325075	63	102950	60.6349206349206
chr1	32396600	33592975	63	87650	64.5833333333333
chr1	155825925	156647975	63	91325	51.1875
chr10	39076825	39137525	63	28975	8.11764705882353
chr11	64764050	65360675	63	84875	49.6666666666667
chr16	1339175	2247400	63	95175	48.5925925925926
chr16	30345175	31154400	63	98200	36.7596899224806
chr17	7035825	7593100	63	102250	53.1333333333333
chr19	1381525	1877125	63	60775	57.1052631578947
chr19	11248275	12164375	63	71150	52.955223880597
chr19	12383250	13052075	63	80725	50.2424242424242
chr19	18208600	18812275	63	73100	58.7213114754098
chr19	35999200	36913100	63	91400	66.3636363636364
chr19	36979100	38308975	63	79025	52.1772151898734
chr19	40758700	41381725	63	66575	63.8787878787879
chr19	45655625	46272625	63	78225	55.8019801980198
chr19	52365575	53427650	63	77725	53.7
chr19	57682800	58610425	63	94075	55.0714285714286
chr21	10760825	10838700	63	48275	21.3333333333333
chr22	37882175	38966250	63	83175	64.0388349514563
chr5	140174325	141072350	63	66275	49.3066666666667
chr6	25962725	26570000	63	129375	22.752688172043
chr6	28047625	28752150	63	92775	48.0810810810811
chr9	139538700	140190400	63	77775	58.1428571428571
chr12	6377975	7168250	62	104850	48.2181818181818
chr9	130828675	131905800	62	86850	57.3333333333333
chr10	38772975	38887850	61	31675	29.2554744525547
chr12	120241000	121164350	61	74625	61.4354838709677
chr6	27438850	27871775	61	105575	19.8133333333333
chr20	62041375	62751900	59	68675	53.0769230769231
chrX	48325800	49167100	58	85550	53.4623655913978
chr19	43966825	45005525	57	79300	57.8378378378378
chr17	79448250	80062025	56	81275	39.8633540372671
chr19	13841925	14404925	56	59475	35.4285714285714
chr19	49176575	49714700	55	62425	56.1379310344828
chr16	2892400	3242725	54	69575	29.8762886597938
chr17	7606600	8341050	54	103425	46.125
chr7	99867200	100662225	54	77875	48.6666666666667
chr11	190450	640725	50	60500	50.448275862069
chr12	56040200	56755125	49	92900	48.5263157894737
chr16	401450	864150	49	61925	48.1379310344828
chr2	26972975	28114550	49	82300	47.5179487179487
chr7	26987600	27292100	49	36825	48.9322033898305
chr11	66024150	66625525	47	66875	39.7305699481865
chr7	150671225	151218050	46	62875	43
chr1	154908350	155295700	45	87800	27.6712328767123
chr6	31430500	31941275	44	72350	41.3535353535354
chr11	62309975	62695175	43	82225	16.53125
chr19	58761700	59086325	43	58925	16.9734513274336
chr6	26923775	27357875	41	64425	35.0961538461538
chr11	118777975	119303850	40	72725	33
chr17	41969625	42463800	40	60800	30.9859154929577
chr12	53267550	53780125	39	63475	36.7083333333333
chr1	150847175	151520300	38	63650	30.6883116883117
chr14	24422225	24913100	38	57925	29.1794871794872
chr2	89831475	89879875	38	24875	7.28571428571429
chr17	39861775	40346650	37	45650	30.4347826086957
chr20	29804450	29833175	37	16575	2.4
chr12	49072425	49595450	36	65050	30.4421052631579
chr19	55573425	55813650	36	33875	33.46875
chr10	42354950	42398725	35	24400	7.66666666666667
chr6	28753600	28985200	35	47800	18.0808080808081
chr17	46597825	46704075	34	22475	23.3658536585366
chr19	55831025	56000300	34	33550	26.6
chr8	145513950	145755950	34	48750	20.2950819672131
chr11	65374175	65790375	32	51450	29.0931677018634
chr11	67006575	67276825	32	43000	22.8636363636364
chr20	44388625	44747825	32	35550	23.045045045045
chrX	152933075	153286400	32	38950	30.3464566929134
chr10	42790675	42817125	31	16850	4.28571428571429
chr19	54334475	54515025	31	34400	28
chr11	693500	946125	30	45075	23.8441558441558
chr17	72838600	73286525	30	51025	26.9333333333333
chr12	133261925	133659800	28	34150	25.0327868852459
chr11	63932050	64141225	27	44225	19.0191082802548
chr17	40671450	40986950	27	42475	26.7752808988764
chr2	220283375	220507725	27	28900	23.1698113207547
chr10	135033175	135237350	26	24075	24.9555555555556
chrX	153596475	153776925	26	35375	24.4935064935065
chr6	33159450	33423425	25	57850	20.9291338582677
chr11	57224550	57556050	24	47150	16.5084745762712
chr14	23284300	23566425	24	43650	16.5874125874126
chr17	77715475	77789650	24	16050	19.7837837837838
chr19	41681125	41955425	24	33500	18.9251700680272
chr19	50814925	51071575	24	32525	23.3787878787879
chr2	176931525	177016575	24	16525	20.5882352941176
chr4	49093375	49123225	24	12375	8.90909090909091
chr6	30433925	30737475	24	44100	18.7619047619048
chr8	144622475	144923875	24	34900	23.8846153846154
chr16	33864900	33902400	23	9250	20.3571428571429
chr3	147072250	147167700	23	29925	20.9148936170213
chr4	49633425	49660075	23	16450	2.59090909090909
chr5	87955100	87991450	23	22125	4.82352941176471
chr21	10839000	10860750	22	14475	2.75
chr3	9745550	10069300	22	33375	21.2549019607843
chr3	32821425	32892775	22	31575	11.5348837209302
chr6	44170200	44296250	22	25375	18.6896551724138
chr15	96864000	96911925	21	27375	11.5757575757576
chr2	74600550	74783100	21	41600	15.6173913043478
chr8	146011125	146157050	21	24150	16.2755555555556
chr1	6239025	6321850	20	21250	18.1100917431193
chr16	56622850	56765275	20	21425	18.9473684210526
chr19	1205025	1295900	20	27900	17.453125
chr19	7918425	8034575	20	20075	19
chr1	145381925	145611625	19	34925	16.6333333333333
chr19	49924125	49982550	19	13700	12.2698412698413
chr21	11109000	11146550	19	8025	16.25
chr3	181412650	181476250	19	29400	14.4545454545455
chr7	61780100	61801975	19	8825	6
chr10	39138150	39154925	18	8700	2.94736842105263
chr16	29873300	30135225	18	38650	16.3253012048193
chr19	17375350	17451925	18	17075	10.4406779661017
chr5	180587175	180689675	18	37450	6.47058823529412
chr17	36827450	37040550	17	38625	10.5806451612903
chr19	47895950	47988450	17	18100	16.1333333333333
chr20	3713350	3873950	17	24225	17.2307692307692
chr4	174415200	174460400	17	13100	9.04545454545454
chr14	105142975	105333200	16	26775	16
chr15	68112275	68156450	16	13750	12.0845070422535
chr16	67183600	67313975	16	27075	15.1014492753623
chr17	1914825	1962975	16	12400	8.19130434782609
chr17	41115450	41194075	16	15725	15.5789473684211
chr19	39880500	40031200	16	32675	14.6703296703297
chr19	49117375	49150500	16	17925	4.6969696969697
chr19	54592775	54709275	16	24325	13.6705882352941
chr2	223133350	223185900	16	16425	12.5079365079365
chr6	10381575	10427375	16	20675	8
chr6	35419425	35480250	16	16050	10.7311827956989
chr6	42846750	43061625	16	29175	15.7105263157895
chr7	61739500	61758700	16	7775	4.8
chr9	35603350	35758400	16	29800	15.7872340425532
chr1	45196625	45286500	15	15800	12.8965517241379
chr17	46068725	46134225	15	16750	14.6551724137931
chr19	50305075	50394525	15	19700	10.6228070175439
chr8	72582800	72608625	15	18325	8.97297297297297
chrX	39942350	40036850	15	47925	5.51020408163265
chr10	104153400	104223600	14	20900	13.5483870967742
chr13	112707575	112761400	14	15750	14.0858895705521
chr14	21077200	21175125	14	23550	6.95397489539749
chr16	73080825	73105625	14	14000	2.22448979591837
chr2	45154025	45183250	14	18725	3.42857142857143
chr5	42991575	43123975	14	25825	13.2909090909091
chr6	1596375	1625800	14	12800	7.10843373493976
chr1	2120700	2180575	13	12825	12.578313253012
chr1	156658975	156739900	13	27625	6.32608695652174
chr10	101279625	101300975	13	8425	5.35
chr12	52399900	52465225	13	13925	11.0869565217391
chr12	115102625	115141200	13	16225	5.97014925373134
chr19	7548100	7620250	13	12850	9.22105263157895
chr19	48946550	49017650	13	13825	11.8896551724138
chr2	119564550	119617250	13	15575	8.63677130044843
chr10	21782850	21825050	12	33375	10.8148148148148
chr10	102777750	102833850	12	14500	11
chr10	124877025	124915600	12	14825	11.530612244898
chr11	31818550	31849275	12	22500	2.41666666666667
chr12	57471325	57529975	12	17625	8.96969696969697
chr17	35277425	35307800	12	14300	11.4230769230769
chr17	37306975	37388500	12	18000	11.4509803921569
chr19	50141125	50205000	12	16825	6.44444444444444
chr2	219844475	219868275	12	7200	10.5
chr20	22547825	22568050	12	8350	7.15
chr4	49147375	49158575	12	6600	1.91549295774648
chr7	57545700	57556850	12	5100	2.88888888888889
chrX	69641300	69700050	12	12525	8.37158469945355
chr1	6500125	6558025	11	12675	10.2352941176471
chr1	73445150	73456350	11	4925	8.16
chr1	153892450	153965625	11	23875	6.41085271317829
chr10	8085025	8106200	11	16450	1.91111111111111
chr12	58119625	58177925	11	19700	4.74666666666667
chr14	61103575	61125525	11	14150	6.23076923076923
chr17	59473250	59494375	11	8700	6.48
chr17	77805325	77819175	11	8550	6.33333333333333
chr19	10512300	10543500	11	11475	10.6829268292683
chr19	42755850	42830975	11	20925	7.43030303030303
chr19	56109300	56188075	11	24675	10.672
chr2	175189975	175209875	11	15675	4.1875
chr22	19742475	19755475	11	4050	10.5
chr3	75779350	75791050	11	3850	6.66666666666667
chr4	111532875	111564775	11	21800	1.23684210526316
chr5	1874575	1888025	11	8100	5.88
chr6	3155775	3169550	11	10100	2.08333333333333
chr7	124896600	124905175	11	5100	4.21428571428571
chr8	22406425	22463750	11	16350	5.54601226993865
chr9	35069075	35117650	11	15375	7.25153374233129
chr9	96707525	96723100	11	9125	2.52173913043478
chr9	126761100	126785125	11	8925	7.86842105263158
chr9	135455075	135468250	11	6975	7.07142857142857
chrX	121354275	121366150	11	8100	5.75
chr1	18956025	18973900	10	9625	4.19607843137255
chr1	27894575	27942350	10	13550	9.48387096774194
chr1	149814900	149911425	10	19925	9.33793103448276
chr1	150186000	150275500	10	19825	9.23636363636364
chr1	221049675	221069225	10	9150	6.93939393939394
chr10	103532875	103604450	10	19750	7.51401869158879
chr10	131755375	131771350	10	9975	2.42105263157895
chr14	29226125	29255300	10	7675	7.33333333333333
chr16	4314025	4378775	10	11925	8.98823529411765
chr16	34187500	34196925	10	3575	9.6
chr17	37757675	37801475	10	9700	5.79775280898876
chr17	43208875	43250675	10	13800	9.02564102564103
chr19	15528050	15568825	10	9075	8.29370629370629
chr2	38300275	38335650	10	10850	8.9
chr2	85764175	85844975	10	20600	6.74157303370786
chr2	105458600	105490650	10	16700	3.46511627906977
chr20	21486050	21504125	10	9300	5.65714285714286
chr20	31330000	31360050	10	11625	8.88888888888889
chr22	16848325	16862150	10	3350	6.88888888888889
chr3	50356975	50403475	10	17100	4.44705882352941
chr3	184016175	184099675	10	15925	7.88625592417062
chr6	32115900	32165100	10	17975	6.4957264957265
chr6	99271400	99296675	10	17600	2.09677419354839
chr7	75888775	75948750	10	10525	8.74074074074074
chr7	100797300	100826350	10	15800	3.43434343434343
chr9	129372825	129401775	10	9375	8.78095238095238
chr1	41824075	41861075	9	8200	7.51111111111111
chr1	161067575	161173375	9	22725	7.92513368983957
chr1	223195625	223205225	9	7125	1.07407407407407
chr1	232245850	232268450	9	12050	5.14285714285714
chr10	22604425	22635300	9	13450	2.65740740740741
chr12	54745250	54785425	9	11800	7.19047619047619
chr12	125395350	125425850	9	14975	4.32222222222222
chr13	56226925	56236950	9	8225	0.404255319148936
chr14	99697050	99766600	9	15400	7.1900826446281
chr14	105939975	105958575	9	8525	3.34090909090909
chr15	37169625	37191350	9	9425	7.73033707865169
chr15	41835225	41861300	9	8000	5.61081081081081
chr16	86587800	86613725	9	11125	5.93877551020408
chr17	48609650	48642250	9	9825	7.15966386554622
chr17	58211775	58238950	9	8550	7.58536585365854
chr19	3024625	3047975	9	6800	7.41176470588235
chr2	232526375	232552750	9	6775	7
chr21	38065125	38083400	9	8375	3.4
chr22	28186750	28200825	9	9750	2.53846153846154
chr22	50679775	50710225	9	9975	4.8
chr3	48631650	48755275	9	19700	8.2
chr3	51989475	52040425	9	11475	7.89690721649485
chr3	62351125	62365425	9	9575	1.89873417721519
chr4	4854275	4873725	9	8725	4.30379746835443
chr4	13523900	13551125	9	9350	7.94805194805195
chr4	54957250	54976625	9	11000	3.50769230769231
chr4	88839200	88857450	9	11025	4.46601941747573
chr4	187162650	187188525	9	10475	8.2043795620438
chr6	50783350	50794025	9	6400	2.94117647058824
chr8	145103200	145165175	9	16125	8.0875
chr9	34611100	34652650	9	10550	4.9375
chr9	124975500	124991675	9	7375	5.35294117647059
chrX	113698800	113707675	9	6350	2.16666666666667
chrX	113815700	113842075	9	11525	7.69230769230769
chr1	11708600	11743300	8	8650	7.37931034482759
chr1	28558400	28592550	8	8825	5.71851851851852
chr1	38454025	38480075	8	9775	5.44827586206897
chr1	197870975	197891100	8	9625	5.87096774193548
chr1	204034125	204050650	8	8275	2.41545893719807
chr1	205413275	205427125	8	10750	5.25
chr1	213081225	213090750	8	6750	1.13513513513514
chr10	102489625	102506475	8	6450	6.80597014925373
chr10	118890600	118900725	8	6725	0.95
chr11	8692500	8722025	8	8475	7.21739130434783
chr11	118586025	118599975	8	6175	3.09565217391304
chr12	49715725	49742075	8	9675	5.05343511450382
chr12	57618900	57637925	8	9900	3.44594594594595
chr14	38658225	38681000	8	12300	5.55882352941176
chr14	48723225	48737700	8	6675	4.66666666666667
chr14	57361625	57372625	8	3925	7.04
chr15	53072950	53098775	8	14875	1.88461538461538
chr15	74419725	74429600	8	7950	0.875
chr16	87898550	87909050	8	6450	2.69090909090909
chr17	42616925	42639750	8	10450	5.36
chr17	47068100	47100675	8	15700	5.04761904761905
chr17	76337575	76362525	8	10200	4.66225165562914
chr19	17320225	17359400	8	11025	5.0958904109589
chr19	47137000	47165350	8	7700	6.83809523809524
chr2	8011975	8031225	8	6975	6.59130434782609
chr2	63270550	63287575	8	15900	0.327272727272727
chr2	66652200	66674400	8	14400	3.35779816513761
chr20	38896775	38904700	8	6775	0.566666666666667
chr20	45976525	45998350	8	14500	4.04724409448819
chr3	8540450	8545950	8	3525	1.2
chr5	2738875	2758475	8	14075	5.33333333333333
chr6	1378250	1394375	8	6550	4.5
chr6	100895050	100917675	8	9075	7.16129032258065
chr6	126022000	126029825	8	4900	3.625
chr7	5594475	5638550	8	12200	5.875
chr7	96630875	96657150	8	11625	4.09523809523809
chr7	109230800	109238500	8	4575	2.91428571428571
chr7	121776700	121789800	8	9025	5.25
chr7	157476350	157486950	8	6275	3.25
chr8	30240050	30257125	8	15200	0.377952755905512
chr8	144348550	144374650	8	9500	6.9620253164557
chr9	34988450	34994900	8	5550	0.8
chr9	127518750	127541775	8	13225	2.35714285714286
chrX	102996550	103022600	8	9700	6.26086956521739
chr1	2979025	2990950	7	5500	3.83333333333333
chr1	16532425	16564250	7	9525	6.22641509433962
chr1	40343925	40368550	7	8200	5.88034188034188
chr1	47690700	47698500	7	4775	2.8
chr1	47898225	47916100	7	5975	4.26530612244898
chr1	64238750	64249575	7	8550	1.44444444444444
chr1	91182000	91196650	7	10050	0.930232558139535
chr1	119521525	119544775	7	9750	4.18713450292398
chr1	170629000	170640575	7	8200	4.85714285714286
chr10	6836275	6845875	7	5925	2.09090909090909
chr10	71327900	71338750	7	9025	0.470588235294118
chr10	92564550	92573525	7	5675	2.35087719298246
chr11	27650275	27657200	7	5725	0.956521739130435
chr11	32447900	32461000	7	5625	4.61818181818182
chr11	96457600	96465700	7	2250	5.81818181818182
chr12	14857525	14868125	7	8300	0.951219512195122
chr12	52230225	52263825	7	9375	6.08196721311475
chr13	54839525	54849525	7	8550	0.774193548387097
chr13	100607675	100650425	7	34025	0.823834196891192
chr14	24006200	24048675	7	15925	5.05555555555556
chr14	38052525	38069625	7	10225	1.73626373626374
chr15	37385725	37403750	7	13825	2.69387755102041
chr15	89910550	89923175	7	4625	4.80769230769231
chr16	2551375	2589075	7	9225	5.63235294117647
chr16	29796225	29832325	7	16375	5.48837209302326
chr17	6898525	6950700	7	15000	5.29411764705882
chr17	27036925	27074425	7	20025	2.8503937007874
chr17	66191975	66203400	7	6900	2.48648648648649
chr18	19744675	19757575	7	11450	1.2258064516129
chr18	55094475	55109175	7	12150	1.09278350515464
chr18	56931500	56943275	7	6750	2.21212121212121
chr19	485450	511750	7	7750	4.53846153846154
chr19	6730150	6744450	7	7225	3.84466019417476
chr2	64066775	64082000	7	14575	0.181818181818182
chr2	67556200	67563850	7	5700	3.42857142857143
chr2	71203575	71229800	7	6150	6.03603603603604
chr2	111432550	111447025	7	6050	4.17931034482759
chr2	189143050	189170150	7	10625	4.03508771929825
chr2	237067450	237088800	7	13500	2.88888888888889
chr20	25838600	25849600	7	5725	1.91666666666667
chr20	37351475	37360325	7	8150	0.246575342465753
chr21	34391875	34406225	7	6125	4.59016393442623
chr22	27038100	27057075	7	7475	3.8562874251497
chr22	42305950	42322900	7	4950	5.72222222222222
chr3	32903650	32914400	7	6450	4.33333333333333
chr3	101394000	101412525	7	8475	2.19095477386935
chr3	128201625	128217125	7	8875	4.96875
chr3	150316825	150325725	7	5425	3.29032258064516
chr3	187454100	187468725	7	11350	4.27450980392157
chr4	432400	440850	7	4075	3.78947368421053
chr4	15679025	15692525	7	7900	4.44705882352941
chr4	93187950	93201250	7	11675	2.28571428571429
chr5	50672575	50695900	7	11475	5.28455284552845
chr5	72731575	72748050	7	7425	4
chr5	76932525	76941900	7	4400	4.04081632653061
chr5	92905675	92925000	7	12850	1.20496894409938
chr5	124068450	124087325	7	16225	4.5
chr5	170735375	170743775	7	3500	4.25
chr6	15239925	15256775	7	11175	5.58333333333333
chr6	37093275	37110500	7	8075	6
chr7	20814700	20840350	7	20150	0.91588785046729
chr7	42261600	42279075	7	10775	2.19469026548673
chr7	83086425	83095950	7	7400	0.68
chr7	99745850	99775650	7	9600	3.64912280701754
chr8	11554950	11578925	7	8925	5.87878787878788
chr8	27465850	27472825	7	3850	2.33333333333333
chr8	97156525	97174425	7	7900	4.75213675213675
chr8	115293650	115303925	7	8650	1.35135135135135
chr8	145013225	145065525	7	14325	4.87378640776699
chr9	76698350	76708275	7	8275	0.336
chr9	96107675	96117150	7	6425	1.44303797468354
chr9	99976025	100002000	7	11350	4.08333333333333
chr9	100609900	100620750	7	5325	4.97297297297297
chrX	86935200	86943425	7	5350	2.95652173913043
chrX	93953125	93961475	7	4225	4.13559322033898
chrX	110786250	110793900	7	4050	2.57534246575342
chrX	113281200	113292475	7	8575	2.58064516129032
chrX	124520900	124530350	7	8150	0.36
chr1	27668200	27694125	6	8450	4.30985915492958
chr1	81702950	81718800	6	8150	3.02409638554217
chr1	154151000	154160250	6	6475	1.03448275862069
chr1	181057125	181075450	6	8650	4.93877551020408
chr1	199997600	200019200	6	14025	2.11864406779661
chr10	23479975	23489150	6	3950	3.5
chr10	43890000	43916850	6	12650	3.36440677966102
chr10	53791800	53802125	6	8775	0.335766423357664
chr10	77154925	77169850	6	13275	0.279202279202279
chr10	103985475	104006850	6	6775	4.44155844155844
chr10	118919225	118928775	6	4300	2.35443037974684
chr11	20177325	20186100	6	6700	1.92592592592593
chr11	44325800	44342100	6	6300	4.89156626506024
chr11	59304500	59334350	6	11875	4.39795918367347
chr11	63295075	63300125	6	2925	1.88888888888889
chr11	94374400	94386900	6	6925	4.66666666666667
chr11	101980050	101991575	6	7725	3.40740740740741
chr12	19590650	19600350	6	7475	2.81481481481481
chr12	31469975	31480225	6	9075	1.08196721311475
chr12	103344050	103359875	6	7025	3.13274336283186
chr13	43443075	43451425	6	4775	2.27272727272727
chr13	79167750	79184275	6	9450	2.88888888888889
chr13	110431425	110440600	6	6300	1.81818181818182
chr13	111559200	111568950	6	7725	0.689655172413793
chr14	21561350	21575125	6	8700	1.05691056910569
chr14	21991525	22012325	6	10625	3.55263157894737
chr14	57260725	57284800	6	22150	0.796296296296296
chr15	27006925	27019750	6	8275	2.07207207207207
chr15	69378575	69383075	6	2875	0.909090909090909
chr15	75929725	75944000	6	7950	1.57894736842105
chr15	93351250	93366400	6	6925	3.09782608695652
chr15	93604550	93633525	6	7975	4.63519313304721
chr17	37843350	37859250	6	7275	4.07079646017699
chr17	38209550	38226150	6	6300	4.0327868852459
chr17	38463400	38504500	6	11850	4.9367816091954
chr17	43502225	43510525	6	5400	3.01587301587302
chr17	46795575	46807125	6	5275	4.42666666666667
chr17	48040150	48050675	6	6300	3.6875
chr17	74127125	74138425	6	7900	1.41379310344828
chr17	79360425	79375825	6	10775	2.41176470588235
chr18	77153050	77160800	6	5225	1.8974358974359
chr19	13259725	13279200	6	11775	1.83783783783784
chr19	20178475	20194350	6	6450	4.02285714285714
chr19	38741625	38758775	6	6600	3.40880503144654
chr19	48893375	48903925	6	6475	2.17073170731707
chr2	19546900	19563550	6	9450	2.1203007518797
chr2	65657075	65666000	6	7100	0.952380952380952
chr2	157176025	157200050	6	12500	1.93478260869565
chr2	172958875	172975050	6	9825	2.98630136986301
chr2	219823500	219828875	6	3750	1.82857142857143
chr2	219922175	219926200	6	2425	4.5
chr2	224801975	224826425	6	7475	4.25365853658537
chr2	241496450	241509025	6	6200	3.34653465346535
chr20	270125	329600	6	17425	3.93142857142857
chr20	17941575	17954600	6	11750	1.7037037037037
chr20	20343075	20353125	6	9250	0.209150326797386
chr20	23329650	23344275	6	8325	2.42424242424242
chr20	61554875	61593025	6	14500	4.56896551724138
chr21	46123675	46132750	6	8050	0.688172043010753
chr22	17737975	17753975	6	6225	4.64444444444444
chr22	19701325	19718750	6	6100	4.2280701754386
chr22	39409850	39418050	6	3750	2.1875
chr22	39897625	39931425	6	9975	4.34532374100719
chr22	42461275	42487775	6	8075	3.80487804878049
chr22	46366775	46375400	6	4450	4.54838709677419
chr3	27753700	27773450	6	13150	1.11297071129707
chr3	138654475	138669675	6	10600	1.87421383647799
chr3	185531150	185544975	6	9825	4.45714285714286
chr3	193848875	193860100	6	8575	4.72222222222222
chr4	57291475	57307350	6	7750	2.57272727272727
chr4	62626725	62639825	6	8925	2.13186813186813
chr4	113430575	113445850	6	9175	1.48529411764706
chr4	113556375	113577050	6	13625	1.24271844660194
chr5	3590400	3607300	6	11700	2.58064516129032
chr5	18666000	18675050	6	5850	1.14563106796116
chr5	25435150	25449075	6	12075	1.41176470588235
chr5	33438800	33448950	6	7650	1.80952380952381
chr5	115894650	115912825	6	17250	0.441558441558442
chr5	126174825	126182625	6	4350	2.95
chr5	134363150	134376925	6	6625	2.94545454545455
chr5	153852425	153863975	6	8325	1.31313131313131
chr5	158521800	158533950	6	8850	2.03669724770642
chr5	174146875	174163500	6	12375	1.12068965517241
chr6	5992975	6009875	6	12450	1.45762711864407
chr6	26571800	26615525	6	11175	4.70498084291188
chr6	108478225	108498025	6	8275	4.17391304347826
chr6	121751800	121766200	6	10100	0.88030888030888
chr6	131642875	131650925	6	4875	2.48
chr6	170595300	170617125	6	11650	3.27638190954774
chr7	1703275	1710900	6	6625	1.51724137931034
chr7	24432650	24443525	6	7925	4.13953488372093
chr7	99677600	99728750	6	14125	4.68441064638783
chr7	143057925	143082050	6	9025	3.952
chr7	145938250	145946800	6	6200	2.14634146341463
chr8	23559875	23572800	6	5650	3.49425287356322
chr8	99951500	99964150	6	10150	1.83783783783784
chr8	119083575	119092450	6	4150	4.06666666666667
chr9	1042075	1053025	6	4925	3.81481481481481
chr9	74371450	74385025	6	9725	2.10344827586207
chr9	90020225	90032100	6	5525	4.47058823529412
chr9	131929175	131941800	6	5825	3.1125
chr9	132244150	132260150	6	7150	3.26666666666667
chrX	191950	200900	6	5700	2.16666666666667
chrX	8692175	8701350	6	5500	3.52380952380952
chrX	129113300	129119275	6	5250	0.580645161290323
chr1	7762300	7766000	5	2275	1.83783783783784
chr1	25070175	25075375	5	4500	0.8
chr1	46764200	46773575	5	6125	1.33333333333333
chr1	50880975	50889975	5	5700	1.62666666666667
chr1	62646975	62667050	5	8575	3.19850187265918
chr1	64819475	64823625	5	2175	2.15384615384615
chr1	205638400	205641875	5	2725	0.888888888888889
chr10	18938250	18957600	5	9050	1.59310344827586
chr10	50816775	50822925	5	5225	0.366666666666667
chr10	103872375	103895850	5	12675	2.18965517241379
chr10	111762625	111770700	5	5650	1.63829787234043
chr10	123353025	123360750	5	6500	1.78378378378378
chr11	6623325	6641050	5	8925	2.3558282208589
chr11	122846975	122855900	5	4775	2.45
chr11	125929000	125933775	5	3475	1.51515151515152
chr11	128554600	128565700	5	9400	0.911764705882353
chr11	133817900	133827975	5	5000	2.85245901639344
chr12	6308275	6315125	5	4425	3.48936170212766
chr12	10869550	10876900	5	6075	1.10526315789474
chr12	14409775	14414225	5	3000	1.30434782608696
chr12	59716125	59730925	5	6400	3.46835443037975
chr12	69198725	69206725	5	4500	2.8
chr12	125667925	125679275	5	6550	3.10416666666667
chr13	41234075	41248175	5	8500	1.20622568093385
chr13	56148275	56159325	5	10025	0.197368421052632
chr13	100308650	100314550	5	3075	1.89473684210526
chr14	20795700	20812750	5	7025	3.55555555555556
chr14	62161075	62167700	5	6150	0.583333333333333
chr14	65165650	65184325	5	10825	2.58620689655172
chr14	75347650	75353450	5	5225	0.363636363636364
chr14	77489550	77507650	5	11175	2.27522935779817
chr15	65098900	65104175	5	4700	0.242424242424242
chr15	76627475	76640325	5	8950	1.81818181818182
chr15	79164200	79170800	5	5375	0.846153846153846
chr16	2509100	2526275	5	7950	3.50354609929078
chr16	9053900	9060775	5	5025	0.647887323943662
chr16	11034025	11043300	5	6125	3.35849056603774
chr16	49308700	49317975	5	7150	2.44
chr16	65262950	65270075	5	5450	1.57575757575758
chr16	75283225	75288275	5	4500	0.571428571428571
chr16	85640725	85650150	5	6975	3.01818181818182
chr17	878625	883875	5	4075	2.41666666666667
chr17	6542475	6561400	5	9650	2.56540084388186
chr17	16387600	16396300	5	4000	3.49425287356322
chr17	19360325	19364525	5	2550	1.45
chr17	36570825	36577825	5	3625	1.76068376068376
chr17	58462225	58470950	5	7325	0.396551724137931
chr17	80708300	80713625	5	4125	1.10344827586207
chr19	796475	801775	5	4750	0.1875
chr19	911600	928250	5	9450	1.56944444444444
chr19	2455225	2495575	5	11450	3.56862745098039
chr19	3572125	3578525	5	4275	1.96825396825397
chr19	9675225	9678625	5	1550	2.75
chr19	10397325	10407550	5	7675	1.52
chr19	23404300	23406975	5	1850	0.96
chr19	30713500	30720850	5	6375	0.656716417910448
chr19	38864600	38886725	5	7375	3.41025641025641
chr19	42497375	42503725	5	3075	3.17142857142857
chr19	45250275	45262100	5	6475	2.234375
chr19	46907000	46920350	5	6525	2
chr19	46990700	46999500	5	4125	3.01492537313433
chr19	48101450	48117425	5	7800	2.74157303370787
chr19	48823550	48837675	5	6875	2.64
chr19	51221150	51231750	5	5575	2.58064516129032
chr19	53966150	53973550	5	4100	2.23762376237624
chr19	55516825	55523500	5	4600	1.68421052631579
chr19	57348650	57352075	5	2300	2.30769230769231
chr2	8816200	8834000	5	10375	2.98360655737705
chr2	37451225	37461225	5	8625	0.4
chr2	45227400	45242050	5	7100	2.70833333333333
chr2	66800650	66810925	5	7650	0.602409638554217
chr2	72369925	72377625	5	7300	0.432432432432432
chr2	73142150	73153000	5	7750	1.49618320610687
chr2	74207725	74215875	5	6050	0.723404255319149
chr2	76805225	76809625	5	3150	1.05555555555556
chr2	101028075	101034725	5	4625	1.18918918918919
chr2	113606950	113610150	5	2275	1
chr2	145266575	145282725	5	14725	0.551724137931034
chr2	172172325	172176450	5	2475	2.82758620689655
chr2	188535000	188541400	5	4175	2.53333333333333
chr2	200320000	200336700	5	12950	1
chr2	219251850	219272225	5	9175	2.99029126213592
chr2	241391525	241395975	5	3400	0.8
chr20	12733150	12738400	5	4175	0.838709677419355
chr20	52201200	52214050	5	8150	1.25738396624473
chr20	57414225	57431450	5	11325	1.72115384615385
chr20	61636125	61642075	5	2450	2.48979591836735
chr21	40176700	40185575	5	5975	2.88235294117647
chr22	20783275	20793025	5	5200	2.66115702479339
chr22	21055875	21059025	5	2575	0.761904761904762
chr22	39093650	39104050	5	7125	1.325
chr22	40390300	40395025	5	3575	0.791208791208791
chr3	5018550	5029325	5	7800	2.11940298507463
chr3	42622025	42644125	5	9275	2.91428571428571
chr3	50273000	50284275	5	5650	2.90909090909091
chr3	52565925	52573175	5	5425	1.18032786885246
chr3	54667875	54677125	5	8500	0.491228070175439
chr3	57230650	57234800	5	3750	0.2
chr3	66541325	66552525	5	9200	0.48780487804878
chr3	71095825	71100225	5	2650	1.70731707317073
chr3	109049350	109076200	5	12075	2.64814814814815
chr3	112136425	112142500	5	4650	0.933333333333333
chr3	137479175	137491150	5	10475	0.987951807228916
chr3	157811925	157829125	5	10000	2.14814814814815
chr3	189862225	189869800	5	4075	2.10958904109589
chr4	24322500	24330525	5	5075	2.87719298245614
chr4	116894700	116901850	5	2800	3.52941176470588
chr4	120914550	120921325	5	4675	1.88235294117647
chr4	135602125	135606750	5	3500	0.647058823529412
chr4	183062225	183068550	5	5775	1.05263157894737
chr5	54515975	54530625	5	6975	2.65957446808511
chr5	106312850	106321625	5	7900	0.452830188679245
chr5	120032675	120043250	5	7325	1.06918238993711
chr5	147247175	147255425	5	7500	0.4375
chr5	175961425	175971425	5	7250	1.11363636363636
chr6	31124925	31141800	5	10125	3.5
chr6	31367200	31373850	5	5125	1.75
chr6	41336875	41344025	5	4575	1.68181818181818
chr6	41512850	41531025	5	8300	3.34042553191489
chr6	94538800	94546700	5	7000	0.782608695652174
chr6	95263350	95269800	5	2875	3.48837209302326
chr6	106428775	106450400	5	7200	3.09677419354839
chr6	109798900	109805425	5	5525	0.27906976744186
chr6	114741000	114750450	5	8150	1.44444444444444
chr6	126064875	126074900	5	8375	2
chr6	131614700	131620125	5	4100	1.26666666666667
chr6	137807525	137819750	5	11450	0.164556962025316
chr7	5103300	5106725	5	2750	1.06666666666667
chr7	5389125	5391525	5	1875	0.8
chr7	21067750	21070400	5	1525	1.5
chr7	25891450	25902875	5	7650	1.33333333333333
chr7	35288075	35302150	5	7775	1.67832167832168
chr7	74064400	74076525	5	7425	1.39166666666667
chr7	105329475	105337950	5	3375	3.54166666666667
chr7	149743975	149746800	5	2350	0.521739130434783
chr7	153748275	153750750	5	2000	0.444444444444444
chr8	9754450	9766100	5	9400	0.516129032258065
chr8	25894600	25909725	5	8000	1.92771084337349
chr8	26148600	26154225	5	4900	0.9375
chr8	37652625	37660925	5	6200	0.51063829787234
chr8	60019025	60033550	5	9000	1.72687224669604
chr8	65487850	65500250	5	8525	1.54285714285714
chr8	140714350	140718650	5	3850	0.24
chr9	16514075	16516575	5	2000	0.545454545454545
chr9	74516650	74536725	5	8025	1.91272727272727
chr9	96927800	96932525	5	3975	1.56521739130435
chr9	118234475	118241875	5	5750	1.38461538461538
chr9	134268350	134283825	5	10175	1.52631578947368
chrX	25020075	25025825	5	3625	1.34375
chrX	25030975	25041625	5	6225	2.46428571428571
chrX	53109850	53124425	5	5575	3.18918918918919
chrX	82756250	82766750	5	7375	2.74285714285714
chrX	91033650	91038300	5	3950	0.72
chrX	99662800	99668350	5	4750	0.470588235294118
chrX	129086300	129096025	5	5300	1.44444444444444
chrX	139583175	139593750	5	9175	1.43396226415094
chrX	149734275	149738500	5	2700	1.53846153846154
chr1	11332575	11336050	4	2175	1.8
chr1	25252850	25259275	4	5225	0.513274336283186
chr1	27333175	27339975	4	5925	0.358208955223881
chr1	32225450	32230625	4	4500	0.468085106382979
chr1	33803925	33816550	4	6575	1.97894736842105
chr1	36614075	36627475	4	6850	1.74301675977654
chr1	36641650	36645075	4	2100	1.3448275862069
chr1	38509150	38514250	4	4800	0.186046511627907
chr1	44435100	44446525	4	6400	1.68115942028985
chr1	46954600	46959175	4	3475	0.63265306122449
chr1	52340975	52345650	4	4125	0.941176470588235
chr1	63770425	63797225	4	14600	1.78969072164948
chr1	64959050	64963250	4	2575	2
chr1	78146725	78154075	4	4900	1.13907284768212
chr1	98509900	98520450	4	5875	1.43624161073825
chr1	110610200	110613750	4	3300	0.123076923076923
chr1	113242900	113259075	4	7125	2
chr1	113363925	113369275	4	4575	0.26865671641791
chr1	114519225	114525600	4	2950	1.47826086956522
chr1	114573800	114581150	4	5200	0.935897435897436
chr1	161493375	161510800	4	7400	2.15315315315315
chr1	173444125	173449525	4	5225	0.0465116279069767
chr1	178233675	178236750	4	1975	1.78378378378378
chr1	185613475	185616300	4	2175	0.695652173913043
chr1	200859675	200865925	4	5575	0.48
chr1	201706625	201711175	4	3550	0.666666666666667
chr1	201976775	201980725	4	2875	1.55555555555556
chr1	202773525	202782025	4	7950	0.135593220338983
chr1	205282325	205291300	4	5600	2.08333333333333
chr1	206135375	206137775	4	1400	1.55555555555556
chr1	209601150	209607350	4	5475	0.647058823529412
chr1	213029950	213037800	4	7325	0.305555555555556
chr1	228192450	228196325	4	3300	0.577777777777778
chr1	230558050	230564250	4	5500	0.514285714285714
chr1	230735800	230739550	4	2500	0.857142857142857
chr1	244210200	244215850	4	5025	0.264705882352941
chr1	244611050	244616125	4	4175	0.488888888888889
chr10	1091500	1104250	4	8300	0.965753424657534
chr10	6130450	6134150	4	3000	0.482758620689655
chr10	33239225	33251925	4	10000	0.338658146964856
chr10	44728750	44730300	4	1275	0.357142857142857
chr10	64563625	64579275	4	8400	1.92439862542955
chr10	80999000	81004175	4	4500	0.291666666666667
chr10	94448450	94460175	4	6900	2.21739130434783
chr10	94819525	94837100	4	11625	1.60493827160494
chr10	99078300	99098400	4	10725	2.17629179331307
chr10	104964400	104966800	4	1975	0.465116279069767
chr10	119300625	119307900	4	6250	1.91304347826087
chr10	127580300	127586200	4	4100	0.938775510204082
chr10	130335975	130340275	4	2825	1.8
chr11	9333825	9341500	4	3575	2.22413793103448
chr11	19793150	19802075	4	5250	1.53757225433526
chr11	20042950	20053675	4	7575	1.76699029126214
chr11	34066650	34078925	4	6900	1.66530612244898
chr11	41477650	41481675	4	2400	1.49295774647887
chr11	43596400	43605150	4	7100	2.17021276595745
chr11	64478525	64481675	4	2150	1.18518518518519
chr11	70956550	70964750	4	6775	0.735632183908046
chr11	75270075	75277075	4	4550	1.09090909090909
chr11	93469325	93478525	4	6475	1.14285714285714
chr11	105890250	105893850	4	3150	0.269662921348315
chr11	121162575	121169525	4	5250	2
chr11	134032450	134039450	4	4600	1.3859649122807
chr11	134280025	134284650	4	4100	0.177777777777778
chr12	8958125	8960025	4	1225	1.36842105263158
chr12	9059225	9070650	4	7850	1.60714285714286
chr12	33044575	33050900	4	5550	0.597014925373134
chr12	46653775	46664625	4	9100	1.06930693069307
chr12	49687000	49691725	4	2550	1.78947368421053
chr12	57022125	57031275	4	7350	0.596026490066225
chr12	106974600	106981750	4	6825	0.432432432432432
chr12	111176675	111182175	4	4975	0.638297872340426
chr12	113900375	113918075	4	16650	0.113060428849903
chr12	122230375	122251125	4	15100	1.38053097345133
chr13	20692175	20695150	4	2050	1.45945945945946
chr13	22242675	22250200	4	6850	0.296296296296296
chr13	43628600	43633025	4	3125	1.22222222222222
chr13	51742875	51750200	4	6325	0.492753623188406
chr13	72438000	72444700	4	4925	1.64556962025316
chr13	107216200	107223375	4	5625	1.1304347826087
chr13	109923550	109927100	4	2550	0.745098039215686
chr14	33401325	33410025	4	7500	1.25
chr14	36972950	36975675	4	1450	1.5
chr14	37125250	37136625	4	5050	2
chr14	42068475	42079850	4	9775	1.95
chr14	54409600	54431100	4	10450	1.54515050167224
chr14	76776525	76781150	4	3250	0.970873786407767
chr14	91879750	91885300	4	4375	1.02439024390244
chr14	95233350	95242375	4	7875	0.635514018691589
chr14	100838075	100844200	4	5150	0.350877192982456
chr15	40614600	40620900	4	4700	0.706666666666667
chr15	44083725	44088225	4	3350	1.94871794871795
chr15	65707250	65716225	4	5525	1.23756906077348
chr15	72518925	72529900	4	6100	1.68720379146919
chr15	74283675	74288700	4	3625	1.14942528735632
chr15	82553775	82560000	4	3200	1.98130841121495
chr15	85143575	85149350	4	5300	0.166666666666667
chr15	89529550	89531900	4	1925	0.516129032258065
chr16	1202075	1204850	4	2500	0.272727272727273
chr16	9763650	9771425	4	4000	1.73333333333333
chr16	14722625	14731375	4	7450	0.365019011406844
chr16	25865425	25868775	4	2575	0.508474576271186
chr16	29622550	29626725	4	3200	0.891891891891892
chr16	54315400	54325925	4	10025	0.157894736842105
chr16	79629050	79636500	4	6825	1.73913043478261
chr16	84649100	84653000	4	3525	0.233766233766234
chr16	86541450	86546825	4	4000	2.12121212121212
chr16	87415900	87427700	4	6600	1.55072463768116
chr16	87521050	87527450	4	4300	1.28813559322034
chr17	1388225	1396250	4	6175	0.617021276595745
chr17	2295250	2306200	4	9050	0.876923076923077
chr17	5083725	5087825	4	2825	1.72413793103448
chr17	14200150	14214150	4	10900	1.02732240437158
chr17	17738750	17744375	4	4450	0.963855421686747
chr17	20940150	20947850	4	5050	2.22222222222222
chr17	25263050	25268050	4	4200	0.258064516129032
chr17	26367775	26372650	4	4650	0.193548387096774
chr17	27134850	27140450	4	4725	1.33333333333333
chr17	36411350	36413825	4	1675	0.85
chr17	36757450	36766250	4	5225	1
chr17	57407175	57410725	4	3075	0.848484848484849
chr17	62491475	62505425	4	8650	1.25391849529781
chr17	70111575	70120800	4	8600	0.233333333333333
chr17	71337800	71340225	4	1750	1
chr17	71609075	71610600	4	1225	0.434782608695652
chr17	72740950	72747400	4	4125	1.28925619834711
chr17	73973725	73980500	4	3750	2.03703703703704
chr17	76181350	76184550	4	2700	1.33333333333333
chr17	76370900	76378375	4	3600	1.74074074074074
chr17	78448500	78453100	4	4225	0.153846153846154
chr17	80476800	80480200	4	2925	1.04
chr18	8620725	8624125	4	2400	0.564102564102564
chr18	18943350	18947400	4	2325	2.10344827586207
chr18	19191700	19194775	4	2750	0.625
chr18	53248875	53257800	4	8550	0.434782608695652
chr18	57024400	57027350	4	2725	0.272727272727273
chr18	59989600	59994725	4	4900	0.0592592592592593
chr18	60381575	60391375	4	7450	0.633587786259542
chr18	71948700	71951000	4	1525	0.666666666666667
chr18	72915800	72924725	4	8325	0.140845070422535
chr18	76732975	76746900	4	12150	0.833333333333333
chr19	1015800	1029200	4	6775	1.578125
chr19	2268600	2274175	4	4975	0.3
chr19	3365800	3370650	4	3300	1.54285714285714
chr19	4399100	4409875	4	5775	2.02739726027397
chr19	5803600	5806375	4	2025	0.791666666666667
chr19	8508975	8515275	4	5200	1.23076923076923
chr19	18898300	18902100	4	2850	1.05454545454545
chr19	21887025	21888725	4	1200	0.631578947368421
chr19	28659325	28660975	4	1325	1
chr19	38714050	38720875	4	4150	2.15625
chr19	39137800	39143400	4	4500	1.25581395348837
chr19	39174100	39177425	4	2100	1.85714285714286
chr19	47522550	47526825	4	3300	1.20689655172414
chr19	47728900	47735900	4	6375	0.789473684210526
chr19	49990300	50004550	4	8225	1.47252747252747
chr19	50706150	50709375	4	2425	1.04347826086957
chr19	54926200	54932875	4	3875	1.6031746031746
chr2	35664025	35667375	4	2775	0.529411764705882
chr2	37881350	37885125	4	2850	0.657534246575342
chr2	42273150	42279400	4	5475	0.297297297297297
chr2	47629125	47634450	4	4075	2.22222222222222
chr2	68475900	68481400	4	5025	1.27272727272727
chr2	77313700	77323125	4	8825	0.518518518518518
chr2	85184800	85187650	4	2050	0.941176470588235
chr2	86421100	86429825	4	4500	1.875
chr2	131720625	131725000	4	2900	1.52112676056338
chr2	172944925	172955225	4	5175	1.16091954022989
chr2	182545000	182549375	4	3350	0.857142857142857
chr2	188428275	188431725	4	3000	0.258823529411765
chr2	197031725	197037175	4	3900	0.727272727272727
chr2	203878425	203883525	4	3275	1.66666666666667
chr2	207673300	207677750	4	3250	1.55555555555556
chr2	227655300	227666750	4	9125	0.91005291005291
chr2	233282825	233289275	4	5875	0.269230769230769
chr20	2672575	2674975	4	1850	0.6875
chr20	9486875	9499525	4	6025	2.02162162162162
chr20	55499200	55505300	4	4400	0.905660377358491
chr20	60638500	60642600	4	3850	0.25
chr21	38119425	38123975	4	3025	0.91566265060241
chr21	43371125	43374725	4	2675	0.686567164179104
chr21	44492700	44500475	4	5125	2.17073170731707
chr21	47392325	47397600	4	4300	1.46153846153846
chr22	30115575	30117200	4	1275	0.555555555555556
chr22	40057700	40061300	4	2550	0.839506172839506
chr22	42736925	42740725	4	2100	1.92592592592593
chr22	44542075	44544825	4	1550	1.6
chr22	45147950	45152325	4	2850	1.29545454545455
chr3	9436275	9446775	4	9850	0.642857142857143
chr3	45549500	45551475	4	1575	0.606060606060606
chr3	52086700	52092125	4	3400	1.75
chr3	57162725	57165850	4	2350	0.780487804878049
chr3	57192125	57204725	4	7700	1.440329218107
chr3	65385800	65387900	4	1725	0.555555555555556
chr3	69057850	69064075	4	4400	0.906474820143885
chr3	90131850	90136300	4	3425	1.73913043478261
chr3	98041725	98046025	4	3925	0.162790697674419
chr3	112118475	112120825	4	1325	1.10344827586207
chr3	112351450	112353475	4	1450	0.75
chr3	124601775	124608500	4	5775	0.88135593220339
chr3	126191600	126195825	4	3175	2
chr3	135682925	135686875	4	3625	0.545454545454545
chr3	163625575	163629250	4	2375	2.13793103448276
chr3	186894725	186899700	4	3425	1.47368421052632
chr4	153675	156550	4	1675	1.85185185185185
chr4	568525	572150	4	2675	0.842105263157895
chr4	1002825	1006450	4	2950	0.333333333333333
chr4	5888525	5895400	4	6400	0.181818181818182
chr4	8857375	8863750	4	3300	1.71428571428571
chr4	9152900	9155825	4	2375	0.488888888888889
chr4	16998875	17001600	4	2150	1.30769230769231
chr4	69270125	69275825	4	5325	0.27027027027027
chr4	87926775	87933275	4	4900	1.7
chr4	88896550	88899125	4	1575	1.90909090909091
chr4	92544125	92548800	4	3625	1.33333333333333
chr4	93361750	93368075	4	5825	0.173913043478261
chr4	100007475	100012800	4	5000	0.115384615384615
chr4	115413875	115417450	4	2900	1.03448275862069
chr4	124317425	124324600	4	6750	0.774193548387097
chr4	131687000	131690350	4	2950	0.315789473684211
chr4	155660550	155669350	4	7775	1.16666666666667
chr4	167636450	167640050	4	3175	0.315789473684211
chr4	180086025	180093025	4	6300	0.9
chr4	185937100	185943075	4	5500	0.25531914893617
chr4	190935525	190941325	4	3275	1.4468085106383
chr5	32582800	32587650	4	3675	2.25
chr5	74631775	74636800	4	4725	0.150943396226415
chr5	76101725	76105275	4	2700	1.53846153846154
chr5	79478800	79481450	4	1750	1.22222222222222
chr5	83013800	83019000	4	4550	0.947368421052632
chr5	87436050	87442250	4	4375	1.2183908045977
chr5	109075150	109080075	4	3725	0.677966101694915
chr5	122421550	122436000	4	10225	1.24242424242424
chr5	133763175	133765825	4	2325	0.238095238095238
chr5	139486350	139495025	4	6175	0.950819672131147
chr5	141251850	141263750	4	8450	1.17482517482517
chr5	142775200	142785650	4	8150	1.17525773195876
chr5	145717000	145720150	4	2675	0.482758620689655
chr5	154133575	154140325	4	6325	0.125874125874126
chr5	159592500	159594625	4	1800	0.470588235294118
chr5	165498650	165502700	4	3175	0.435897435897436
chr6	3088625	3091050	4	1600	2.2
chr6	10582925	10592050	4	5750	1.11111111111111
chr6	14299400	14302525	4	1900	1.43478260869565
chr6	30027725	30044325	4	8250	1.856
chr6	33084100	33093200	4	5525	1.3
chr6	42104075	42110975	4	5025	1.33333333333333
chr6	43737350	43743175	4	5250	0.944444444444444
chr6	66277950	66280450	4	1375	1.58620689655172
chr6	75989825	75995750	4	5325	1
chr6	77270275	77275175	4	4625	0.380952380952381
chr6	105387625	105418175	4	13950	1.56
chr6	108434825	108441225	4	4300	1.40229885057471
chr6	134209575	134217800	4	5425	2.02439024390244
chr6	143994525	144002650	4	6700	2.06666666666667
chr6	148662725	148670050	4	6075	0.402985074626866
chr6	157094850	157105550	4	9825	0.344827586206897
chr6	163833400	163841550	4	7800	0.378378378378378
chr6	170121975	170126250	4	3925	0.181818181818182
chr7	94700	97675	4	2225	0.588235294117647
chr7	1569825	1577400	4	3975	2.10852713178295
chr7	6728150	6731675	4	2750	0.432432432432432
chr7	7248075	7251175	4	2550	0.326530612244898
chr7	11012475	11016075	4	3175	0.203703703703704
chr7	19145500	19159225	4	8850	1.04054054054054
chr7	21982500	21986275	4	3300	1.22222222222222
chr7	27641850	27645050	4	2725	0.262295081967213
chr7	44103275	44105500	4	1475	1.39393939393939
chr7	55637500	55641475	4	3700	0.413793103448276
chr7	73552625	73554150	4	1250	0.444444444444444
chr7	93273825	93276275	4	1900	1.03448275862069
chr7	100936400	100953250	4	8875	1.37872340425532
chr7	108162825	108167825	4	4400	0.871794871794872
chr7	129415425	129426125	4	7875	0.711267605633803
chr7	138143125	138150350	4	6825	0.123711340206186
chr7	143102675	143108675	4	4825	0.470588235294118
chr7	149468225	149471925	4	3425	0.146341463414634
chr7	155596150	155605275	4	7700	0.431137724550898
chr8	6418300	6420700	4	1900	0.571428571428571
chr8	11534400	11538200	4	1900	2.03846153846154
chr8	21906025	21908975	4	1900	0.862745098039216
chr8	37961675	37966500	4	4300	0.615384615384615
chr8	38385300	38390400	4	2825	2.13793103448276
chr8	43092725	43097100	4	3775	0.303030303030303
chr8	61589175	61597400	4	4750	1.47826086956522
chr8	65279850	65292550	4	11000	0.327868852459016
chr8	68862650	68870125	4	4850	2.04347826086957
chr8	73913825	73925625	4	6125	2.02955665024631
chr8	77584825	77600375	4	9325	1.36
chr8	85201075	85203200	4	1425	1.18518518518519
chr8	112690325	112693475	4	2375	0.631578947368421
chr8	130526675	130528575	4	1350	0.606060606060606
chr8	145979000	145987700	4	5425	1.23857868020305
chr9	967650	977925	4	6600	1.10588235294118
chr9	34586050	34593525	4	4350	1.08
chr9	37025100	37038525	4	9950	0.958490566037736
chr9	72371275	72379275	4	5400	1.26086956521739
chr9	79627000	79638450	4	10175	0.365591397849462
chr9	85496875	85501575	4	3900	0.508474576271186
chr9	89555550	89564175	4	7375	0.904761904761905
chr9	98258175	98280150	4	13550	1.61879895561358
chr9	98514275	98517650	4	2175	0.933333333333333
chr9	99520825	99522925	4	1100	2.21052631578947
chr9	103111750	103116650	4	4625	0.352941176470588
chr9	117263875	117268575	4	3550	0.842105263157895
chr9	123635400	123640350	4	3050	1.78378378378378
chr9	126117550	126121000	4	2950	0.625
chr9	133535125	133542250	4	5850	0.443037974683544
chr9	139481500	139483375	4	1550	0.413793103448276
chrX	17877175	17880100	4	2650	0.162162162162162
chrX	21958200	21965950	4	5150	1.64705882352941
chrX	24387825	24391225	4	2625	1.04761904761905
chrX	34576200	34579225	4	1725	1.92307692307692
chrX	44809575	44814550	4	4675	0.0939597315436242
chrX	45626975	45630675	4	2075	1.78947368421053
chrX	46184700	46187975	4	2825	0.363636363636364
chrX	53346500	53351400	4	4050	0.947368421052632
chrX	62972625	62975850	4	2575	0.842105263157895
chrX	70314900	70320800	4	5200	0.363636363636364
chrX	91355700	91361150	4	4825	0.375
chrX	133370625	133374100	4	2775	0.5
chrX	133677400	133685925	4	7450	0.269767441860465
chrX	136627800	136659700	4	20725	1.00873907615481
chrX	136828725	136832275	4	3125	0.648648648648649
chrX	152907125	152910325	4	1925	1.78571428571429
chr1	2245325	2247125	3	1600	0.48
chr1	2456225	2461850	3	4075	0.876923076923077
chr1	2559725	2561000	3	1100	0.333333333333333
chr1	3526700	3528800	3	1800	0.285714285714286
chr1	4713575	4718825	3	4550	0.283687943262411
chr1	7842975	7845325	3	2025	0.304347826086957
chr1	8932875	8940850	3	7600	0.172413793103448
chr1	9746825	9751425	3	4450	0.0563380281690141
chr1	10698300	10699825	3	1325	0.4
chr1	10709250	10711250	3	1775	0.341463414634146
chr1	15849650	15854550	3	4425	0.333333333333333
chr1	16858450	16863525	3	3975	0.455172413793103
chr1	17760125	17768525	3	7450	0.444444444444444
chr1	19806500	19813600	3	6050	0.397849462365591
chr1	22467900	22470550	3	2525	0.130434782608696
chr1	23880300	23888950	3	7800	0.224719101123595
chr1	24303450	24307600	3	3950	0.275862068965517
chr1	24645450	24649625	3	3600	0.540540540540541
chr1	27851875	27855650	3	3300	0.413793103448276
chr1	30446125	30447700	3	1225	0.4
chr1	36348325	36353275	3	4700	0.1
chr1	38217875	38219950	3	1825	0.274509803921569
chr1	38890325	38897625	3	6400	0.25
chr1	39455675	39461125	3	4950	0.232258064516129
chr1	43420475	43429550	3	7075	0.59349593495935
chr1	43472875	43475225	3	1750	0.517241379310345
chr1	46268500	46271325	3	2575	0.258064516129032
chr1	51164875	51167300	3	2000	0.685714285714286
chr1	54952700	54955525	3	2650	0.113207547169811
chr1	57015450	57016800	3	1175	0.384615384615385
chr1	59542900	59545700	3	2250	0.863636363636364
chr1	61515450	61524000	3	6750	0.715789473684211
chr1	64255550	64256825	3	1050	0.454545454545455
chr1	65037350	65038325	3	725	0.666666666666667
chr1	65743325	65745475	3	1750	0.433333333333333
chr1	66797325	66802075	3	4300	0.56
chr1	68305150	68306675	3	1375	0.296296296296296
chr1	92945650	92952825	3	6850	0.0897959183673469
chr1	97024875	97026450	3	1275	0.434782608695652
chr1	109101825	109104900	3	2750	0.227848101265823
chr1	113352100	113355850	3	2875	0.455445544554455
chr1	144519175	144521850	3	2225	0.421052631578947
chr1	149782300	149785475	3	2975	0.116504854368932
chr1	152080025	152085675	3	4475	0.550724637681159
chr1	153766475	153767975	3	1075	0.5625
chr1	154839350	154843275	3	3550	0.123893805309735
chr1	160065300	160069400	3	3525	0.24
chr1	160369200	160373525	3	4125	0.0650406504065041
chr1	161283450	161286575	3	2725	0.384615384615385
chr1	164527075	164535825	3	8475	0.0441176470588235
chr1	164544300	164548075	3	2850	0.65979381443299
chr1	165320375	165326550	3	5800	0.227272727272727
chr1	167188300	167195950	3	5850	0.792899408284024
chr1	182990800	182997275	3	5125	0.693877551020408
chr1	200990475	200994325	3	3550	0.266666666666667
chr1	201344950	201346550	3	1475	0.142857142857143
chr1	202855000	202858875	3	2750	0.795918367346939
chr1	203273850	203278100	3	4075	0.0575539568345324
chr1	205537475	205538925	3	1100	0.782608695652174
chr1	206857500	206861900	3	4225	0.0533333333333333
chr1	214152375	214163425	3	9725	0.546511627906977
chr1	217307150	217314525	3	7200	0.0473933649289099
chr1	224199550	224202100	3	1875	0.730769230769231
chr1	228400075	228402375	3	2175	0.115384615384615
chr1	231469075	231475725	3	6400	0.0769230769230769
chr1	243415100	243420400	3	5200	0.111111111111111
chr10	974225	978325	3	3275	0.452173913043478
chr10	3213925	3216100	3	1850	0.357142857142857
chr10	5488200	5492175	3	3600	0.17910447761194
chr10	7707575	7710300	3	2375	0.323529411764706
chr10	8075900	8078300	3	1750	0.789473684210526
chr10	20659175	20661800	3	2375	0.151898734177215
chr10	25006600	25014575	3	7475	0.162162162162162
chr10	27147150	27150500	3	3000	0.201834862385321
chr10	33619725	33626650	3	6475	0.540540540540541
chr10	35925775	35933675	3	7675	0.0522875816993464
chr10	44877375	44882500	3	4575	0.542372881355932
chr10	50896750	50899475	3	2325	0.350877192982456
chr10	59809925	59811600	3	1300	0.45
chr10	65279450	65283100	3	3500	0.0645161290322581
chr10	69620125	69623125	3	2850	0.114285714285714
chr10	69831175	69835700	3	4275	0.888888888888889
chr10	76583850	76587575	3	3350	0.213592233009709
chr10	76983075	76986525	3	2925	0.545454545454545
chr10	79788025	79800125	3	8925	0.802768166089965
chr10	80888875	80889900	3	750	0.818181818181818
chr10	81584875	81587775	3	2575	0.25
chr10	88122500	88127500	3	4150	0.473282442748092
chr10	88514725	88520825	3	5500	0.2375
chr10	88713825	88715025	3	950	0.48
chr10	89100925	89103100	3	1825	0.406779661016949
chr10	92054700	92058200	3	3175	0.2
chr10	95196450	95199250	3	2625	0.121951219512195
chr10	98068825	98070475	3	1100	0.848484848484849
chr10	99254650	99260250	3	4275	0.628930817610063
chr10	99445175	99448050	3	2300	0.557377049180328
chr10	102586500	102589400	3	2650	0.222222222222222
chr10	104401250	104410400	3	7825	0.298305084745763
chr10	105420225	105422000	3	1650	0.166666666666667
chr10	105451700	105453725	3	1775	0.266666666666667
chr10	112062650	112066025	3	3000	0.160714285714286
chr10	114708775	114719500	3	10450	0.0294840294840295
chr10	114818175	114819450	3	1150	0.206896551724138
chr10	119311600	119313775	3	1700	0.5
chr10	122558975	122560475	3	1100	0.727272727272727
chr10	126838925	126851675	3	12300	0.0707070707070707
chr10	133999250	134001800	3	2250	0.222222222222222
chr11	1567275	1570025	3	2550	0.127659574468085
chr11	1591925	1596025	3	3925	0.125
chr11	2289800	2292525	3	2550	0.169491525423729
chr11	2889350	2890550	3	875	0.666666666666667
chr11	2904425	2907975	3	3125	0.448275862068966
chr11	3397650	3404400	3	5800	0.5
chr11	7925300	7929975	3	3575	0.519083969465649
chr11	12883850	12887925	3	3700	0.375
chr11	13688875	13692650	3	3050	0.649350649350649
chr11	14377775	14381250	3	3100	0.315789473684211
chr11	17740175	17743200	3	2825	0.114285714285714
chr11	22359300	22366075	3	5950	0.402777777777778
chr11	40313125	40315825	3	2525	0.19047619047619
chr11	41413725	41416625	3	2200	0.696969696969697
chr11	44356225	44357250	3	875	0.444444444444444
chr11	44747375	44751300	3	3600	0.125
chr11	44845300	44846625	3	1000	0.7
chr11	46368400	46370800	3	2150	0.210526315789474
chr11	57002125	57004625	3	2225	0.17910447761194
chr11	63377650	63382350	3	3925	0.597938144329897
chr11	63605700	63610700	3	4525	0.147239263803681
chr11	65815575	65821250	3	4425	0.712121212121212
chr11	67571750	67574425	3	2525	0.0952380952380952
chr11	67805900	67808350	3	2150	0.253521126760563
chr11	67885225	67889950	3	4475	0.11214953271028
chr11	68516450	68519025	3	2400	0.16
chr11	68606125	68612025	3	5250	0.536585365853659
chr11	68778150	68782025	3	3125	0.485981308411215
chr11	71157525	71165325	3	6325	0.670731707317073
chr11	73356175	73359275	3	2750	0.4
chr11	75916475	75922600	3	5950	0.0919540229885057
chr11	86664025	86667975	3	3450	0.333333333333333
chr11	92804950	92806800	3	1525	0.380952380952381
chr11	95070300	95072350	3	1825	0.526315789473684
chr11	97726825	97728150	3	900	0.8
chr11	108089800	108096125	3	5875	0.181818181818182
chr11	111472300	111475625	3	2800	0.224719101123595
chr11	116966275	116970000	3	3500	0.0909090909090909
chr11	118022600	118028275	3	3900	0.878787878787879
chr11	118560100	118561325	3	1050	0.294117647058824
chr11	120381925	120383175	3	1125	0.214285714285714
chr11	121968050	121973100	3	4675	0.37037037037037
chr11	124627950	124633250	3	4800	0.205714285714286
chr11	125033025	125040625	3	5625	0.880952380952381
chr11	125386200	125387675	3	1275	0.4
chr11	128740775	128742750	3	1525	0.444444444444444
chr11	128771500	128776225	3	3950	0.386666666666667
chr12	495725	499675	3	3575	0.736842105263158
chr12	1770025	1772675	3	2100	0.422535211267606
chr12	4133250	4136050	3	2450	0.431372549019608
chr12	8057625	8059450	3	1425	0.553191489361702
chr12	8394775	8397050	3	2050	0.204081632653061
chr12	12710525	12716575	3	5675	0.24
chr12	12867100	12880100	3	9350	0.745562130177515
chr12	14570175	14571675	3	1325	0.476190476190476
chr12	16756275	16764550	3	6450	0.473469387755102
chr12	18905275	18907250	3	1625	0.436363636363636
chr12	26274525	26280300	3	5325	0.253968253968254
chr12	30903625	30908825	3	4450	0.341463414634146
chr12	31269950	31274275	3	4000	0.218181818181818
chr12	32606425	32610025	3	3350	0.166666666666667
chr12	39834525	39838050	3	3350	0.181818181818182
chr12	45626075	45629675	3	2575	0.74468085106383
chr12	49657450	49662875	3	5175	0.19047619047619
chr12	50134650	50137400	3	2450	0.146341463414634
chr12	50504300	50507150	3	2300	0.722222222222222
chr12	50559575	50561950	3	2200	0.108108108108108
chr12	51317525	51321075	3	3350	0.177777777777778
chr12	53834700	53837050	3	2100	0.233333333333333
chr12	54017875	54021025	3	2850	0.666666666666667
chr12	54671550	54680000	3	7775	0.484848484848485
chr12	54810825	54814875	3	3425	0.327868852459016
chr12	57848500	57856650	3	6075	0.663755458515284
chr12	57912025	57918100	3	5750	0.155555555555556
chr12	58235925	58241225	3	4750	0.213483146067416
chr12	75760100	75763650	3	3300	0.134453781512605
chr12	79940750	79942150	3	1000	0.8
chr12	85081025	85083950	3	2600	0.432432432432432
chr12	93473875	93475300	3	1150	0.357142857142857
chr12	93963125	93969250	3	5850	0.285714285714286
chr12	102222475	102225325	3	2625	0.117647058823529
chr12	106529075	106535550	3	6175	0.484848484848485
chr12	109895325	109897600	3	1975	0.28
chr12	112305500	112307350	3	1400	0.625
chr12	113658250	113661175	3	2500	0.224719101123595
chr12	114047425	114050325	3	2700	0.108695652173913
chr12	114837700	114838975	3	1100	0.32258064516129
chr12	117313800	117320375	3	5175	0.596685082872928
chr12	118557550	118559425	3	1625	0.341463414634146
chr12	122707925	122711575	3	3150	0.25
chr12	124779275	124781425	3	1975	0.135593220338983
chr12	125048625	125054225	3	5350	0.0707070707070707
chr12	130644425	130649500	3	4825	0.153846153846154
chr12	132474575	132475975	3	1200	0.3
chr12	133158500	133160875	3	2125	0.176470588235294
chr12	133777375	133782450	3	3725	0.590909090909091
chr13	21899775	21902950	3	2900	0.818181818181818
chr13	22031025	22034250	3	2975	0.126315789473684
chr13	28363525	28365800	3	1850	0.535714285714286
chr13	28394200	28397425	3	2750	0.472222222222222
chr13	28540450	28545400	3	3650	0.634920634920635
chr13	30420500	30425175	3	4350	0.120481927710843
chr13	30538025	30539125	3	800	0.695652173913043
chr13	36044450	36053700	3	6250	0.824742268041237
chr13	37004425	37007400	3	2775	0.153846153846154
chr13	41703400	41708125	3	3900	0.825396825396825
chr13	49684025	49688450	3	4000	0.261904761904762
chr13	50697475	50708125	3	9475	0.320987654320988
chr13	52157375	52163350	3	5500	0.20253164556962
chr13	53419375	53426850	3	7325	0.10958904109589
chr13	61157525	61159350	3	1475	0.388888888888889
chr13	69287350	69288800	3	1025	0.625
chr13	88323000	88330900	3	6300	0.648648648648649
chr13	100338675	100343475	3	4175	0.277777777777778
chr13	107178975	107188975	3	7925	0.570422535211268
chr13	107569200	107570975	3	1625	0.19047619047619
chr13	108866475	108872275	3	4450	0.80952380952381
chr13	114562950	114567800	3	3600	0.807017543859649
chr14	21730725	21738525	3	7125	0.181132075471698
chr14	23951450	23953025	3	1175	0.545454545454545
chr14	50327775	50330925	3	3025	0.107142857142857
chr14	51363550	51365250	3	1550	0.146341463414634
chr14	52116750	52121175	3	4225	0.15625
chr14	55490775	55496925	3	5450	0.218905472636816
chr14	59101275	59107300	3	4625	0.65
chr14	60973200	60983325	3	7025	0.859574468085106
chr14	63510800	63514375	3	3350	0.112
chr14	64803350	64806400	3	2850	0.131578947368421
chr14	69281050	69283550	3	1825	0.721311475409836
chr14	75420875	75422900	3	1850	0.16
chr14	87705325	87707250	3	1800	0.0983606557377049
chr14	100703000	100708700	3	5325	0.196969696969697
chr14	101292100	101294450	3	2050	0.191780821917808
chr14	102780075	102787175	3	5250	0.661764705882353
chr14	103243075	103246000	3	2450	0.246913580246914
chr14	104601325	104607050	3	5525	0.099009900990099
chr14	105992225	105994850	3	1875	0.745098039215686
chr15	25068300	25070175	3	1650	0.222222222222222
chr15	25101300	25104825	3	2825	0.388349514563107
chr15	25195750	25206900	3	8925	0.682926829268293
chr15	26935700	26937000	3	925	0.769230769230769
chr15	26964675	26967125	3	2000	0.327868852459016
chr15	28339225	28345100	3	4600	0.542168674698795
chr15	29210275	29211475	3	925	0.666666666666667
chr15	29861575	29864600	3	2850	0.103448275862069
chr15	41135275	41140200	3	4750	0.127659574468085
chr15	41217625	41223450	3	5525	0.162162162162162
chr15	42563350	42568600	3	4400	0.256756756756757
chr15	57510375	57514800	3	3400	0.380165289256198
chr15	60285875	60303500	3	16450	0.328467153284672
chr15	63793275	63798725	3	4575	0.621359223300971
chr15	64055375	64058225	3	2075	0.794117647058823
chr15	65822225	65825925	3	3050	0.666666666666667
chr15	66992600	66998525	3	5325	0.233333333333333
chr15	70381350	70393950	3	9675	0.689873417721519
chr15	73922500	73926575	3	3925	0.0563380281690141
chr15	75742125	75749225	3	6700	0.124223602484472
chr15	76194350	76197800	3	2850	0.363636363636364
chr15	77922975	77927825	3	4700	0.0869565217391304
chr15	88798000	88801975	3	3825	0.0842105263157895
chr15	89163025	89167875	3	4425	0.444444444444444
chr15	89875975	89879525	3	3025	0.493150684931507
chr15	89950375	89952275	3	1550	0.461538461538462
chr15	89955000	89956600	3	1100	0.647058823529412
chr15	90012400	90014125	3	1350	0.727272727272727
chr15	90117750	90122350	3	4425	0.0674157303370786
chr15	91412650	91417500	3	3625	0.576
chr15	93424675	93430900	3	5900	0.111675126903553
chr15	100346425	100347650	3	925	0.620689655172414
chr15	102028500	102030475	3	1600	0.666666666666667
chr16	2262775	2266400	3	3150	0.454545454545455
chr16	5146650	5149175	3	2175	0.45
chr16	5500175	5501725	3	1250	0.342857142857143
chr16	8959425	8963775	3	4200	0.0522875816993464
chr16	12006800	12010775	3	3800	0.0567375886524823
chr16	15247675	15249425	3	1450	0.388888888888889
chr16	17176125	17178275	3	1550	0.682926829268293
chr16	21528625	21533525	3	4475	0.6
chr16	28302025	28306350	3	3950	0.245614035087719
chr16	33942425	33944700	3	1675	0.68
chr16	46823100	46824775	3	1525	0.230769230769231
chr16	50099400	50102050	3	2325	0.4
chr16	50775200	50778075	3	2250	0.416666666666667
chr16	51166675	51169475	3	2550	0.175
chr16	54960975	54974125	3	12550	0.123893805309735
chr16	66460300	66463050	3	2375	0.209302325581395
chr16	67426925	67430575	3	2600	0.817204301075269
chr16	67464075	67466950	3	2725	0.10126582278481
chr16	67875300	67882375	3	6500	0.27027027027027
chr16	68481100	68483450	3	1900	0.323529411764706
chr16	70556250	70561450	3	4975	0.1
chr16	70652500	70656250	3	3225	0.280373831775701
chr16	74832150	74833375	3	1075	0.171428571428571
chr16	80837025	80839225	3	2025	0.193548387096774
chr16	81477350	81482225	3	4725	0.0451977401129944
chr16	81763175	81764775	3	1225	0.818181818181818
chr16	85115025	85117425	3	1600	0.814814814814815
chr17	234850	236700	3	1625	0.342857142857143
chr17	853000	855375	3	1925	0.428571428571429
chr17	934425	935750	3	1150	0.347826086956522
chr17	1131525	1133525	3	1725	0.23728813559322
chr17	4299100	4300400	3	1050	0.4
chr17	4841875	4855350	3	9825	0.759894459102902
chr17	8600175	8601225	3	850	0.434782608695652
chr17	15602300	15604500	3	1950	0.266666666666667
chr17	16944900	16948275	3	3050	0.148936170212766
chr17	17712525	17715275	3	1950	0.861538461538462
chr17	18584050	18586250	3	1975	0.1875
chr17	18758375	18763000	3	3775	0.659090909090909
chr17	19549900	19555000	3	4325	0.777777777777778
chr17	20434350	20437250	3	2325	0.882352941176471
chr17	20746850	20747925	3	900	0.5
chr17	21219750	21222350	3	1875	0.776119402985075
chr17	26732050	26735400	3	2275	0.875
chr17	26903125	26904425	3	975	0.592592592592593
chr17	27274725	27280025	3	5075	0.260869565217391
chr17	27503100	27508000	3	4450	0.285714285714286
chr17	28562125	28566075	3	3125	0.520547945205479
chr17	29057975	29060750	3	2475	0.263157894736842
chr17	30263200	30266175	3	2675	0.256410256410256
chr17	33414000	33417175	3	2850	0.162790697674419
chr17	36665400	36667675	3	2050	0.25531914893617
chr17	38451525	38452650	3	850	0.538461538461538
chr17	41475775	41478925	3	3025	0.125
chr17	43044275	43050175	3	4750	0.525547445255474
chr17	44847925	44850850	3	2625	0.25974025974026
chr17	44893500	44899700	3	5625	0.291970802919708
chr17	45725700	45730525	3	4300	0.414634146341463
chr17	46893675	46896450	3	2375	0.39344262295082
chr17	48287200	48288800	3	1400	0.212765957446809
chr17	48940975	48946100	3	4950	0.0925925925925926
chr17	52437175	52439225	3	1725	0.368421052631579
chr17	54669625	54675550	3	5675	0.0851063829787234
chr17	55485100	55486275	3	875	0.666666666666667
chr17	55951600	55953500	3	1450	0.461538461538462
chr17	56414975	56417175	3	1925	0.285714285714286
chr17	56590475	56596675	3	4725	0.727272727272727
chr17	62772775	62778300	3	5050	0.266666666666667
chr17	63550175	63558475	3	8050	0.0471380471380471
chr17	65988625	65992900	3	3975	0.162162162162162
chr17	66029825	66034150	3	4000	0.193548387096774
chr17	73340625	73343250	3	1725	0.677966101694915
chr17	74260625	74264450	3	2875	0.612244897959184
chr17	74704325	74707650	3	2675	0.301075268817204
chr17	75315650	75316825	3	875	0.608695652173913
chr17	75387525	75389350	3	1500	0.324324324324324
chr18	12334100	12337575	3	3175	0.276923076923077
chr18	12375350	12378450	3	2750	0.217821782178218
chr18	12880000	12885600	3	4500	0.641221374045801
chr18	20748650	20750225	3	1250	0.457142857142857
chr18	21974925	21979200	3	3325	0.867469879518072
chr18	29521475	29526550	3	4175	0.701030927835051
chr18	46064475	46070325	3	4625	0.533333333333333
chr18	48718975	48725075	3	5350	0.208791208791209
chr18	53017200	53019925	3	2100	0.73015873015873
chr18	53068325	53070575	3	1550	0.807692307692308
chr18	60424775	60427975	3	2400	0.414634146341463
chr18	70208675	70211650	3	2875	0.0740740740740741
chr19	570850	575550	3	4375	0.178571428571429
chr19	1354125	1357875	3	3100	0.494623655913978
chr19	2700700	2703175	3	2150	0.262295081967213
chr19	3358925	3361250	3	1725	0.68
chr19	3463200	3464850	3	1250	0.555555555555556
chr19	3982625	3990425	3	5775	0.672727272727273
chr19	4456375	4458300	3	1700	0.4
chr19	4597325	4599125	3	1625	0.1875
chr19	6530350	6535000	3	3800	0.421052631578947
chr19	6586925	6591625	3	3800	0.465753424657534
chr19	7893950	7895725	3	1550	0.341463414634146
chr19	8066900	8071375	3	3725	0.40625
chr19	8454150	8456425	3	2050	0.25531914893617
chr19	9638125	9641550	3	2675	0.459770114942529
chr19	9730150	9733525	3	3025	0.213592233009709
chr19	9901925	9904550	3	2275	0.391304347826087
chr19	10119825	10121425	3	1350	0.470588235294118
chr19	10675300	10680725	3	4275	0.611940298507463
chr19	13733450	13735275	3	1675	0.206896551724138
chr19	17513875	17517275	3	3175	0.121212121212121
chr19	20346900	20350100	3	2900	0.272727272727273
chr19	23575575	23578450	3	2550	0.64
chr19	30015325	30021850	3	5875	0.23728813559322
chr19	30863850	30866700	3	2375	0.526315789473684
chr19	31908725	31911000	3	1750	0.482758620689655
chr19	33791750	33795150	3	3250	0.0895522388059701
chr19	35489625	35494750	3	4600	0.628571428571429
chr19	35631825	35635475	3	3175	0.328767123287671
chr19	39155500	39157950	3	2125	0.318181818181818
chr19	42416550	42417800	3	1050	0.296296296296296
chr19	42431825	42433450	3	1300	0.645161290322581
chr19	45311625	45314075	3	2050	0.833333333333333
chr19	45347650	45353000	3	5200	0.0634920634920635
chr19	45504250	45505825	3	1250	0.486486486486487
chr19	45594075	45598300	3	4000	0.111111111111111
chr19	46635150	46637550	3	2050	0.328767123287671
chr19	47359175	47367975	3	6125	0.864406779661017
chr19	48866125	48868150	3	1775	0.192307692307692
chr19	49841075	49843575	3	2200	0.390243902439024
chr19	50092925	50097425	3	4150	0.153846153846154
chr19	51160600	51163875	3	2800	0.246913580246914
chr19	55404650	55405800	3	775	0.782608695652174
chr2	285775	290350	3	3750	0.484848484848485
chr2	10182275	10184925	3	2225	0.333333333333333
chr2	10586650	10590075	3	3275	0.0784313725490196
chr2	20547475	20552375	3	4450	0.254545454545455
chr2	24269075	24273850	3	3850	0.673267326732673
chr2	32851900	32854200	3	1975	0.197183098591549
chr2	36593625	36595550	3	1325	0.883720930232558
chr2	46925175	46932850	3	5700	0.732984293193717
chr2	55506175	55510150	3	3050	0.711111111111111
chr2	56345075	56347575	3	2275	0.175
chr2	64368125	64372175	3	3675	0.155038759689922
chr2	64478025	64486575	3	7575	0.390625
chr2	64878900	64882350	3	3300	0.0952380952380952
chr2	65784875	65786350	3	1100	0.555555555555556
chr2	70367925	70370725	3	2375	0.30379746835443
chr2	70991975	70996075	3	3550	0.297520661157025
chr2	75060550	75065300	3	4425	0.127388535031847
chr2	80526475	80532350	3	5200	0.447368421052632
chr2	87015900	87018825	3	2625	0.173913043478261
chr2	88123825	88125400	3	1250	0.411764705882353
chr2	88923900	88928400	3	4175	0.126126126126126
chr2	90448900	90451025	3	1750	0.296296296296296
chr2	91845200	91848675	3	2925	0.833333333333333
chr2	96871050	96875800	3	4050	0.647058823529412
chr2	98205900	98207450	3	1325	0.4
chr2	101867500	101871175	3	3400	0.271186440677966
chr2	109149575	109153050	3	3275	0.0941176470588235
chr2	112895350	112898600	3	2775	0.346666666666667
chr2	114033375	114036500	3	2675	0.375
chr2	117844525	117845850	3	1025	0.857142857142857
chr2	118036125	118038300	3	1825	0.385964912280702
chr2	119076050	119079425	3	2675	0.628571428571429
chr2	121650425	121651975	3	1250	0.35
chr2	123273125	123275125	3	1725	0.470588235294118
chr2	125085250	125087150	3	1575	0.254545454545455
chr2	148775750	148780750	3	4700	0.204081632653061
chr2	149855475	149857275	3	1625	0.19047619047619
chr2	158694325	158696400	3	1550	0.65
chr2	158788500	158790650	3	1800	0.295081967213115
chr2	170589525	170593850	3	3850	0.266666666666667
chr2	171359550	171361825	3	1900	0.647058823529412
chr2	171669450	171680800	3	11125	0.043956043956044
chr2	175788675	175790825	3	1925	0.202898550724638
chr2	179342425	179347375	3	4625	0.140350877192982
chr2	179913825	179916425	3	1775	0.758620689655172
chr2	182755700	182759175	3	2950	0.382022471910112
chr2	189029325	189030800	3	1150	0.631578947368421
chr2	200732950	200734825	3	1525	0.514285714285714
chr2	202084750	202085800	3	925	0.25
chr2	203361450	203363325	3	1325	0.8
chr2	210163175	210170700	3	6925	0.347826086956522
chr2	211033850	211037850	3	3725	0.146341463414634
chr2	215670875	215675775	3	4000	0.462809917355372
chr2	216945525	216949150	3	3225	0.214876033057851
chr2	217555125	217560850	3	5250	0.7
chr2	219419650	219420975	3	1050	0.551724137931034
chr2	223724575	223729675	3	4575	0.23448275862069
chr2	224587100	224591250	3	3300	0.774193548387097
chr2	227347875	227349225	3	1000	0.642857142857143
chr2	231728650	231735525	3	5950	0.484210526315789
chr2	232570600	232578600	3	6900	0.371584699453552
chr2	239147650	239150500	3	2650	0.15625
chr2	243004950	243006425	3	1050	0.888888888888889
chr20	11516900	11518550	3	1300	0.888888888888889
chr20	34326775	34331625	3	4425	0.153846153846154
chr20	34635875	34639575	3	3500	0.170212765957447
chr20	35089050	35094300	3	3875	0.671641791044776
chr20	35373050	35375125	3	1900	0.15625
chr20	39968275	39970150	3	1750	0.12
chr20	40244275	40248425	3	3250	0.71264367816092
chr20	43537850	43540675	3	2475	0.636363636363636
chr20	48598575	48603000	3	4050	0.186046511627907
chr20	48767675	48771000	3	2925	0.282608695652174
chr20	50825825	50826600	3	625	0.375
chr20	52353200	52357650	3	3575	0.423529411764706
chr20	55434500	55435525	3	875	0.333333333333333
chr20	61425200	61428850	3	3225	0.185185185185185
chr20	62791925	62793825	3	1650	0.245614035087719
chr21	18883975	18888850	3	4225	0.888888888888889
chr21	33932850	33934475	3	1175	0.774193548387097
chr21	33975450	33977775	3	1975	0.275862068965517
chr21	37430975	37433725	3	2525	0.380952380952381
chr21	46797850	46798900	3	900	0.444444444444444
chr21	46823900	46828400	3	4000	0.233333333333333
chr21	47740575	47745950	3	4900	0.246376811594203
chr22	18404525	18405675	3	850	0.615384615384615
chr22	21270925	21275975	3	4950	0.023121387283237
chr22	21333350	21337625	3	3075	0.714285714285714
chr22	25959375	25963375	3	3875	0.193548387096774
chr22	28137525	28140675	3	2950	0.127659574468085
chr22	29194000	29198100	3	3500	0.256
chr22	29467125	29470575	3	3000	0.385964912280702
chr22	30278725	30281300	3	1975	0.579710144927536
chr22	31001400	31004450	3	2850	0.177777777777778
chr22	33446500	33454825	3	7975	0.0786885245901639
chr22	39625600	39626800	3	925	0.636363636363636
chr22	40928300	40930925	3	2325	0.260869565217391
chr22	42760625	42766075	3	4325	0.579310344827586
chr22	43738300	43740350	3	1600	0.6875
chr22	44726600	44728450	3	1600	0.432432432432432
chr22	45401275	45407025	3	5500	0.0903954802259887
chr22	45557800	45561825	3	3700	0.128571428571429
chr22	45663650	45665775	3	1900	0.192307692307692
chr22	48764875	48766450	3	1125	0.733333333333333
chr22	48970800	48973125	3	1625	0.782608695652174
chr3	6811425	6813150	3	1450	0.842105263157895
chr3	9003800	9006675	3	2525	0.695652173913043
chr3	23846650	23853525	3	6325	0.171428571428571
chr3	25196950	25198725	3	1475	0.615384615384615
chr3	27573775	27576125	3	2175	0.172413793103448
chr3	31183325	31184575	3	1025	0.482758620689655
chr3	33618825	33620725	3	1450	0.733333333333333
chr3	37901625	37905475	3	3600	0.275862068965517
chr3	39446175	39451600	3	5100	0.125
chr3	45634850	45639275	3	3700	0.514285714285714
chr3	46615125	46624400	3	7775	0.418772563176895
chr3	47619000	47621275	3	2125	0.122448979591837
chr3	52442875	52446125	3	3075	0.135593220338983
chr3	53285475	53290450	3	4475	0.215568862275449
chr3	58477025	58483550	3	5275	0.421052631578947
chr3	61126575	61128175	3	1250	0.75
chr3	61235475	61238075	3	2300	0.782608695652174
chr3	75716800	75722550	3	5550	0.210526315789474
chr3	98617375	98621825	3	3900	0.336283185840708
chr3	99978825	99982950	3	3575	0.790697674418605
chr3	113413975	113418250	3	3475	0.649350649350649
chr3	116161425	116164950	3	3175	0.201834862385321
chr3	117116550	117119450	3	2775	0.105263157894737
chr3	119067975	119069500	3	1350	0.238095238095238
chr3	123032475	123034450	3	1775	0.19047619047619
chr3	124770475	124775700	3	4675	0.24390243902439
chr3	125633850	125636400	3	2175	0.352941176470588
chr3	128717650	128723050	3	3500	0.880733944954128
chr3	129321050	129326550	3	5225	0.0597014925373134
chr3	129829200	129831975	3	2425	0.458333333333333
chr3	130464550	130467225	3	2175	0.56
chr3	131854600	131856425	3	1600	0.266666666666667
chr3	132439075	132442500	3	2900	0.295454545454545
chr3	151110800	151112200	3	1100	0.4375
chr3	156873050	156879300	3	6125	0.0888888888888889
chr3	162442500	162445775	3	2750	0.340909090909091
chr3	169375625	169387925	3	11400	0.253968253968254
chr3	169487100	169494350	3	4625	0.72972972972973
chr3	170072075	170083200	3	10925	0.0249221183800623
chr3	176036150	176047125	3	10700	0.0557491289198606
chr3	177075800	177078825	3	2775	0.13953488372093
chr3	182832250	182834625	3	1875	0.56140350877193
chr3	184319200	184322975	3	3300	0.447761194029851
chr3	189835700	189839450	3	3325	0.192
chr3	190270275	190272525	3	2000	0.235294117647059
chr3	193492925	193494100	3	800	0.75
chr4	1768175	1770300	3	1625	0.761904761904762
chr4	1794350	1797525	3	2950	0.0952380952380952
chr4	2059975	2063225	3	3100	0.1
chr4	2241175	2244500	3	3075	0.113207547169811
chr4	6472025	6474950	3	2525	0.685714285714286
chr4	7103500	7105625	3	1925	0.19672131147541
chr4	16894800	16901250	3	6100	0.0744186046511628
chr4	18691250	18694125	3	2200	0.441176470588235
chr4	27124175	27125700	3	1125	0.857142857142857
chr4	31997500	32000650	3	2250	0.888888888888889
chr4	39635975	39641825	3	5400	0.333333333333333
chr4	41214675	41219500	3	4150	0.505747126436782
chr4	56500075	56504025	3	3625	0.141732283464567
chr4	71702375	71705700	3	3000	0.347826086956522
chr4	76593075	76599725	3	6075	0.181818181818182
chr4	85413575	85423400	3	6575	0.653465346534653
chr4	87854875	87860475	3	4925	0.8
chr4	87868125	87870150	3	1775	0.259259259259259
chr4	88927850	88932075	3	3600	0.343283582089552
chr4	89742150	89745250	3	2725	0.258064516129032
chr4	99848350	99851975	3	3075	0.285714285714286
chr4	100565025	100566925	3	1325	0.634146341463415
chr4	109541000	109545600	3	4325	0.275862068965517
chr4	113625650	113630375	3	4450	0.100840336134454
chr4	140079575	140081625	3	1600	0.75
chr4	147558300	147562225	3	2825	0.511627906976744
chr4	151287325	151289125	3	1550	0.291666666666667
chr4	151499900	151506025	3	5475	0.223300970873786
chr4	170187950	170193475	3	4950	0.538461538461538
chr4	180385725	180387175	3	1200	0.303030303030303
chr4	185565925	185571975	3	4850	0.585034013605442
chr5	611375	614175	3	2525	0.290322580645161
chr5	1008650	1010050	3	1200	0.333333333333333
chr5	1514375	1516175	3	1575	0.260869565217391
chr5	4212475	4214025	3	1200	0.631578947368421
chr5	6448575	6450625	3	1600	0.555555555555556
chr5	6711900	6716725	3	4725	0.0493827160493827
chr5	7261450	7263700	3	1925	0.295081967213115
chr5	11384450	11386750	3	2000	0.408163265306122
chr5	12622925	12629825	3	6500	0.14070351758794
chr5	12662825	12669675	3	6650	0.0563380281690141
chr5	14142125	14147075	3	4750	0.32
chr5	16735300	16742550	3	6675	0.222222222222222
chr5	17215325	17220950	3	5250	0.181818181818182
chr5	42810150	42812700	3	2175	0.263157894736842
chr5	53313900	53315275	3	1075	0.645161290322581
chr5	60624825	60631200	3	6175	0.0833333333333333
chr5	68855400	68857100	3	1525	0.25
chr5	72782075	72784250	3	1875	0.272727272727273
chr5	75819750	75821000	3	975	0.538461538461538
chr5	78804450	78811125	3	5675	0.620689655172414
chr5	79436875	79438075	3	850	0.666666666666667
chr5	82649875	82651500	3	1225	0.516129032258065
chr5	87552000	87553175	3	1050	0.1875
chr5	93690450	93698825	3	6650	0.6
chr5	102200100	102203925	3	3525	0.135593220338983
chr5	102593700	102596775	3	2850	0.12
chr5	106906800	106908450	3	1375	0.514285714285714
chr5	109024425	109029925	3	5225	0.0932642487046632
chr5	118405550	118410575	3	4375	0.571428571428571
chr5	123996250	123998700	3	2225	0.222222222222222
chr5	124746500	124748950	3	1725	0.7
chr5	134879025	134880850	3	1625	0.181818181818182
chr5	139088150	139092200	3	3825	0.126315789473684
chr5	146168400	146170400	3	1425	0.75
chr5	146254575	146259100	3	4300	0.216216216216216
chr5	148650675	148653275	3	2325	0.583333333333333
chr5	153568500	153571725	3	3075	0.111111111111111
chr5	156340225	156341800	3	1200	0.666666666666667
chr5	158477975	158479875	3	1575	0.333333333333333
chr5	168003350	168007650	3	3825	0.252100840336134
chr5	171430775	171436550	3	5325	0.12565445026178
chr5	173314425	173319275	3	4300	0.225563909774436
chr5	176897275	176901325	3	3425	0.245901639344262
chr5	179634750	179636675	3	1475	0.558139534883721
chr6	2764475	2770425	3	4625	0.648648648648649
chr6	3341150	3342600	3	1025	0.761904761904762
chr6	12956175	12958950	3	2625	0.142857142857143
chr6	14380075	14383000	3	2750	0.208333333333333
chr6	19663500	19664650	3	950	0.413793103448276
chr6	19836425	19841825	3	5200	0.0540540540540541
chr6	29589950	29602475	3	11025	0.633333333333333
chr6	30067900	30071750	3	3675	0.153846153846154
chr6	30289275	30295750	3	5275	0.4375
chr6	32094750	32098850	3	3875	0.12987012987013
chr6	35180800	35185575	3	3700	0.769230769230769
chr6	36644100	36649025	3	4550	0.5
chr6	37616025	37618275	3	1850	0.464285714285714
chr6	38669325	38671375	3	1850	0.15625
chr6	40553000	40556100	3	2925	0.0943396226415094
chr6	41410350	41411800	3	1225	0.292682926829268
chr6	41700375	41703950	3	3275	0.126126126126126
chr6	43137775	43142875	3	4950	0.0432432432432432
chr6	44092925	44096700	3	3450	0.216867469879518
chr6	49517100	49521975	3	4725	0.0467836257309941
chr6	52147525	52150725	3	3100	0.0470588235294118
chr6	52825250	52826275	3	700	0.888888888888889
chr6	53406700	53413600	3	5050	0.705202312138728
chr6	62993575	62997150	3	3125	0.285714285714286
chr6	74225850	74233975	3	7175	0.26431718061674
chr6	83774225	83779750	3	4050	0.657894736842105
chr6	85471925	85478875	3	5275	0.75
chr6	86348775	86355300	3	6125	0.323529411764706
chr6	90927350	90929425	3	1950	0.102564102564103
chr6	91203625	91205500	3	1575	0.363636363636364
chr6	91383950	91386325	3	1925	0.524590163934426
chr6	98487200	98489850	3	2300	0.3
chr6	108276075	108280175	3	3075	0.787878787878788
chr6	111579975	111582225	3	2150	0.0563380281690141
chr6	122803175	122807075	3	3500	0.372093023255814
chr6	123907425	123909525	3	1450	0.739130434782609
chr6	132222350	132226600	3	4150	0.153846153846154
chr6	138186600	138190350	3	3425	0.415094339622642
chr6	139688425	139698025	3	9325	0.162790697674419
chr6	144979225	144983925	3	3275	0.725663716814159
chr6	155440950	155443525	3	1925	0.53125
chr6	159273800	159276125	3	1950	0.318840579710145
chr6	161303800	161306775	3	2725	0.142857142857143
chr6	167638650	167647175	3	8075	0.0882352941176471
chr7	915525	918200	3	2350	0.338461538461538
chr7	993150	994700	3	1250	0.571428571428571
chr7	1606575	1610950	3	3375	0.620689655172414
chr7	2558125	2565100	3	6625	0.0720720720720721
chr7	6413550	6416775	3	2750	0.340425531914894
chr7	6864650	6866325	3	1125	0.823529411764706
chr7	16503775	16505950	3	1775	0.426229508196721
chr7	17921650	17922825	3	850	0.64
chr7	21465725	21472100	3	6025	0.0918367346938776
chr7	22601025	22603400	3	1775	0.75
chr7	23502675	23517375	3	14450	0.0193798449612403
chr7	23762350	23764300	3	1325	0.875
chr7	26191325	26196325	3	4425	0.232558139534884
chr7	28747775	28748800	3	825	0.666666666666667
chr7	43621950	43624975	3	2700	0.202020202020202
chr7	44364125	44365800	3	1550	0.166666666666667
chr7	45957450	45963725	3	4750	0.682926829268293
chr7	49283825	49285250	3	1050	0.625
chr7	50836175	50837375	3	1000	0.333333333333333
chr7	50858175	50862125	3	3750	0.0683760683760684
chr7	54609150	54615350	3	5050	0.588235294117647
chr7	72297900	72301500	3	3450	0.08
chr7	74306225	74307675	3	1225	0.378378378378378
chr7	75792300	75793750	3	1050	0.818181818181818
chr7	75984125	75989400	3	5050	0.215384615384615
chr7	76255600	76257400	3	1625	0.263157894736842
chr7	77165125	77170000	3	4500	0.119402985074627
chr7	77323100	77328775	3	5200	0.123711340206186
chr7	77646900	77649875	3	2475	0.542372881355932
chr7	93269050	93272250	3	2775	0.222222222222222
chr7	96415450	96416400	3	750	0.4
chr7	97909800	97913175	3	2875	0.230769230769231
chr7	98245700	98249300	3	3350	0.666666666666667
chr7	98739050	98742525	3	3325	0.0759493670886076
chr7	102573550	102575650	3	1875	0.3
chr7	107572450	107574850	3	2100	0.318181818181818
chr7	121577675	121579450	3	1325	0.714285714285714
chr7	121939525	121957600	3	15675	0.295900178253119
chr7	123384025	123392950	3	6100	0.510822510822511
chr7	130125600	130134675	3	6775	0.706349206349206
chr7	131235825	131243750	3	7650	0.0833333333333333
chr7	132257800	132262825	3	4900	0.0375
chr7	137853025	137855825	3	2225	0.473684210526316
chr7	140770875	140776350	3	5025	0.857142857142857
chr7	142984900	142987975	3	2475	0.390804597701149
chr7	148032550	148040475	3	6425	0.457831325301205
chr7	149052400	149053525	3	775	0.782608695652174
chr7	152130825	152134600	3	3575	0.24
chr7	155259225	155261450	3	2050	0.151515151515152
chr7	156792200	156793700	3	1150	0.518518518518518
chr7	156802125	156804850	3	2125	0.578947368421053
chr7	158379125	158381425	3	1575	0.810810810810811
chr7	158648450	158652125	3	2875	0.540540540540541
chr8	492225	497150	3	4675	0.470588235294118
chr8	686800	689625	3	2300	0.666666666666667
chr8	8084450	8086875	3	2000	0.541666666666667
chr8	8241050	8247925	3	4875	0.812834224598931
chr8	24812050	24816700	3	4500	0.25
chr8	27628975	27633300	3	3600	0.49438202247191
chr8	28258225	28260675	3	2175	0.285714285714286
chr8	28347025	28355700	3	7050	0.479338842975207
chr8	29202850	29211250	3	7400	0.419889502762431
chr8	30398200	30400875	3	2275	0.405797101449275
chr8	38642375	38646375	3	3075	0.571428571428571
chr8	42394675	42398450	3	3525	0.117647058823529
chr8	49165875	49167150	3	1025	0.37037037037037
chr8	54931500	54936100	3	3925	0.342857142857143
chr8	70376350	70381400	3	3575	0.85
chr8	90766650	90772200	3	5300	0.194444444444444
chr8	94228775	94230525	3	1475	0.368421052631579
chr8	99438550	99440500	3	1750	0.434782608695652
chr8	101960225	101966425	3	5775	0.470588235294118
chr8	120608950	120609825	3	650	0.555555555555556
chr8	126398500	126401525	3	2475	0.493150684931507
chr8	129626050	129630050	3	3800	0.222222222222222
chr8	132320750	132325450	3	4425	0.0838323353293413
chr8	133096575	133098700	3	1725	0.682926829268293
chr8	143530425	143534950	3	3275	0.788990825688073
chr9	3523700	3528775	3	4800	0.0983606557377049
chr9	15507750	15513625	3	5600	0.0579710144927536
chr9	16725725	16730700	3	4250	0.432
chr9	32344150	32346100	3	1775	0.156862745098039
chr9	34375025	34381775	3	4850	0.804733727810651
chr9	34577175	34579700	3	2375	0.0895522388059701
chr9	70489350	70490475	3	825	0.72
chr9	71922475	71923600	3	850	0.48
chr9	73733500	73738950	3	5325	0.0327868852459016
chr9	74277875	74279125	3	925	0.571428571428571
chr9	75829500	75831175	3	1375	0.425531914893617
chr9	76461075	76463100	3	1450	0.653061224489796
chr9	82277400	82279025	3	1300	0.536585365853659
chr9	84299375	84306075	3	6375	0.0956521739130435
chr9	88355100	88358800	3	3450	0.215384615384615
chr9	91924575	91935025	3	8375	0.567375886524823
chr9	95820600	95821725	3	975	0.258064516129032
chr9	98532825	98535225	3	1725	0.827586206896552
chr9	101469050	101472075	3	2675	0.26865671641791
chr9	101865825	101869425	3	3400	0.125
chr9	102580725	102591675	3	8825	0.572413793103448
chr9	102904400	102908875	3	3975	0.785714285714286
chr9	108003975	108010325	3	5525	0.324324324324324
chr9	109654475	109655575	3	875	0.518518518518518
chr9	112259575	112262725	3	2825	0.232558139534884
chr9	118915175	118920125	3	4675	0.122137404580153
chr9	119232800	119234225	3	1225	0.4
chr9	123174700	123176025	3	1050	0.6
chr9	125834450	125836275	3	1600	0.269230769230769
chr9	126625050	126627175	3	1575	0.697674418604651
chr9	126689800	126693050	3	3125	0.058252427184466
chr9	130659350	130662475	3	2350	0.72
chr9	132221375	132223650	3	1975	0.390243902439024
chr9	132330150	132331900	3	1600	0.24
chr9	132372025	132373800	3	1625	0.125
chr9	132646525	132648750	3	2075	0.10958904109589
chr9	135995150	135997175	3	1700	0.4
chr9	136293050	136295400	3	2200	0.130434782608696
chr9	138540975	138542625	3	1125	0.709677419354839
chr9	140190575	140197725	3	5675	0.543589743589744
chr9	140498875	140501575	3	2300	0.333333333333333
chr9	140511900	140515550	3	3525	0.0517241379310345
chr9	140559975	140562125	3	1875	0.36734693877551
chr9	140771650	140773725	3	1850	0.203389830508475
chrX	751175	752325	3	900	0.444444444444444
chrX	2845850	2850275	3	3600	0.366412213740458
chrX	2879125	2882400	3	2425	0.64
chrX	9115550	9117600	3	1650	0.4
chrX	9978650	9986325	3	5625	0.706976744186047
chrX	10578150	10580425	3	2100	0.145454545454545
chrX	19532100	19534350	3	1725	0.883720930232558
chrX	23676625	23679250	3	2150	0.372881355932203
chrX	37207925	37210350	3	2250	0.147058823529412
chrX	39863350	39875050	3	9875	0.663551401869159
chrX	40884725	40886675	3	1675	0.271186440677966
chrX	40942950	40955600	3	11125	0.610169491525424
chrX	40966900	40971050	3	3425	0.481012658227848
chrX	41334000	41335550	3	1400	0.216216216216216
chrX	45707625	45712725	3	4550	0.23121387283237
chrX	47049825	47057850	3	7150	0.294117647058824
chrX	47180675	47181975	3	1100	0.342857142857143
chrX	57617750	57623550	3	4775	0.484472049689441
chrX	66763175	66768600	3	5200	0.0598802395209581
chrX	68441025	68443225	3	1550	0.695652173913043
chrX	74498250	74499400	3	950	0.4
chrX	85256975	85258100	3	875	0.538461538461538
chrX	103809925	103813700	3	3275	0.279569892473118
chrX	107972925	107981425	3	7375	0.317343173431734
chrX	108715925	108717025	3	750	0.727272727272727
chrX	119384050	119386550	3	2250	0.219178082191781
chrX	129242900	129245875	3	2700	0.418604651162791
chrX	131349600	131353825	3	4075	0.064
chrX	131543550	131547700	3	3850	0.212765957446809
chrX	133116400	133120550	3	3875	0.147540983606557
chrX	135959825	135963600	3	3500	0.592592592592593
chrX	136506400	136513350	3	6550	0.125
chrX	139607375	139608375	3	700	0.7
chrX	149105600	149109150	3	2575	0.680851063829787
chrX	150342875	150347775	3	4525	0.138728323699422
chrX	153359450	153364025	3	3825	0.294573643410853
