# Supplementary material for: Large organized chromatin lysine domains help distinguish primitive from differentiated cell populations
Source: Nat Commun. 2021 Jan 21;12:499. doi: 10.1038/s41467-020-20830-9 (PMC7820432; doi:10.1038/s41467-020-20830-9)
Supplement: Supplementary file 3 — Supplementary Software [file 41467_2020_20830_MOESM3_ESM.zip › E014-H3K9me3_LOCKS.bed]

chr1	2688025	2733200	45	25400	4.15094339622642
chr1	2733350	2785350	45	32150	4.8936170212766
chr1	2786250	2839000	45	32925	7.30434782608696
chr1	2839525	2886825	45	34050	4
chr1	49794225	49862125	45	20075	9.14285714285714
chr1	49863950	49900700	45	20750	5.91666666666667
chr1	49901000	49948125	45	26800	5.26315789473684
chr1	49948350	49996400	45	24775	5.07317073170732
chr1	49997300	50058250	45	34600	5.91578947368421
chr1	50058425	50102225	45	24350	5.625
chr1	50102350	50146800	45	22150	8.59574468085106
chr1	50147000	50200175	45	32400	5.64285714285714
chr1	50200575	50259300	45	25350	7.57377049180328
chr1	50348550	50407250	45	26700	8.95454545454546
chr1	142535350	142597050	45	31025	6.72
chr1	142597425	142659200	45	51200	2.86363636363636
chr1	142780975	142830675	45	33500	2.92307692307692
chr1	143413550	143459350	45	27650	6.10526315789474
chr1	143459675	143510250	45	25725	6.81481481481481
chr1	152166250	152231275	45	40425	7.41666666666667
chr1	152270100	152331425	45	44350	5.23076923076923
chr1	152331575	152393800	45	48600	3
chr1	152435350	152503275	45	51225	5.1219512195122
chr1	152590050	152650025	45	46750	1.85
chr1	152650375	152713150	45	46925	8.88888888888889
chr1	152713350	152786375	45	49225	6.70967741935484
chr1	152786550	152839300	45	33125	6.54054054054054
chr1	227818675	227903275	45	57800	9.03846153846154
chr1	248019025	248089275	45	27825	8.70588235294118
chr1	248089650	248145100	45	34150	3.42857142857143
chr1	248145425	248201275	45	41075	5.62962962962963
chr1	248201475	248267575	45	45725	6.35135135135135
chr1	248267750	248354500	45	61425	6.85333333333333
chr1	248354575	248407950	45	41175	1.93333333333333
chr1	248408050	248474575	45	41400	7.88888888888889
chr1	248474750	248534425	45	45200	3.7
chr1	248739600	248793450	45	41000	3.67741935483871
chr1	248822075	248905525	45	62850	7.17647058823529
chr10	37202700	37249750	45	19800	6.97142857142857
chr10	37249925	37298700	45	20800	8
chr10	37495075	37548825	45	19650	9.26666666666667
chr10	37549175	37595300	45	26300	5.45454545454545
chr10	37595550	37645500	45	35650	2.22222222222222
chr10	37645650	37692750	45	22250	6.16
chr10	37692800	37737525	45	23775	6.07142857142857
chr10	37738275	37790400	45	26800	5.22222222222222
chr10	37834000	37876575	45	22675	9.61904761904762
chr10	37897850	37949150	45	29200	7.81395348837209
chr10	37988400	38040200	45	34375	3.15384615384615
chr10	38040550	38096725	45	34375	6.29268292682927
chr10	38144575	38205000	45	35325	8
chr10	38332675	38389525	45	31550	4.84615384615385
chr10	38390325	38468575	45	66300	2.8
chr10	38468825	38520150	45	34525	8.08695652173913
chr10	42785925	42875900	45	62000	5.14285714285714
chr10	42876200	42941675	45	45200	6.85333333333333
chr10	42941825	43021125	45	63825	3.8
chr10	135250275	135312650	45	44125	4.41666666666667
chr11	48213275	48271350	45	40825	4.95238095238095
chr11	48311875	48407400	45	70925	6.42105263157895
chr11	48472300	48523600	45	22700	6.76190476190476
chr11	48554675	48614425	45	35000	8.07407407407407
chr11	48638425	48719325	45	60700	7.4
chr11	48921850	48998800	45	43475	9.26315789473684
chr11	49068025	49117850	45	21375	6.96551724137931
chr11	49607850	49662000	45	23300	6
chr11	49903850	49959350	45	32800	7.05882352941176
chr11	49970250	50026450	45	36125	6.6046511627907
chr11	50026500	50103875	45	42225	6.06451612903226
chr11	50104500	50188000	45	56925	4.95
chr11	50188100	50251050	45	44200	6.07692307692308
chr11	50251725	50370125	45	77475	3.64705882352941
chr11	51359325	51431400	45	49375	6.38709677419355
chr11	51432450	51484075	45	24725	6.66666666666667
chr11	51485225	51541150	45	26525	8.05555555555556
chr11	54794050	55008750	45	187875	5.3469387755102
chr11	55038175	55097050	45	32400	5.03225806451613
chr11	55097225	55181500	45	64500	8.1
chr11	55181700	55251150	45	49825	5.29292929292929
chr11	55251225	55338250	45	61775	4.88372093023256
chr11	55391500	55451450	45	23125	8.125
chr11	55520575	55588050	45	51350	4.94871794871795
chr11	55588150	55642050	45	32425	7.68627450980392
chr11	58468175	58524125	45	35725	7.49152542372881
chr12	34230275	34288500	45	36525	9.33333333333333
chr12	34293525	34370975	45	64150	1.35294117647059
chr12	34407075	34681425	45	250575	6.17391304347826
chr12	37889325	37945850	45	32050	5.71428571428571
chr12	37946125	37999950	45	33125	4.13333333333333
chr12	38000125	38207425	45	179350	6
chr12	38209650	38464900	45	233400	2.83333333333333
chr12	38470875	38536175	45	49200	5.53488372093023
chr12	38536400	38618350	45	64350	6.58064516129032
chr12	38618475	38675625	45	37550	6.4
chr12	133487150	133555800	45	53525	2.51063829787234
chr12	133555950	133647525	45	75250	2.57142857142857
chr12	133647650	133790150	45	123575	0.909090909090909
chr13	19443600	19502575	45	32725	7.18918918918919
chr13	19502775	19613475	45	96600	3.33333333333333
chr13	19683825	19763050	45	70200	1.18181818181818
chr13	19763575	19833700	45	38300	9.8421052631579
chr13	19855050	19921375	45	50750	2.08510638297872
chr13	19921700	19974200	45	26450	5.61111111111111
chr14	19066125	19122525	45	33750	4.90909090909091
chr14	20193400	20252025	45	46950	2.20689655172414
chr14	20252175	20318275	45	50025	4.31111111111111
chr14	20318350	20398150	45	66025	1.47126436781609
chr14	20398300	20458550	45	38925	8.48484848484848
chr14	20458750	20519475	45	42325	9.56862745098039
chr14	20556725	20615900	45	35550	4.29824561403509
chr14	20616225	20671975	45	40300	6.53333333333333
chr14	106187850	106256600	45	34425	7.83333333333333
chr14	106256750	106354950	45	86325	2.48
chr14	106355050	106445900	45	72150	5.92307692307692
chr14	106446000	106520850	45	57175	2.22222222222222
chr14	106570125	106621175	45	25300	8.13793103448276
chr14	106621350	106676025	45	39550	7.55555555555556
chr14	106704225	106788000	45	70925	2.48
chr14	106819550	106903200	45	60200	5.2
chr14	106903375	106985000	45	71350	3.73913043478261
chr14	106985600	107085075	45	89775	1.31818181818182
chr14	107085200	107137575	45	40775	2.0625
chr14	107137700	107226350	45	75825	1.36842105263158
chr15	19999950	20076525	45	47200	9.42857142857143
chr15	20119075	20176000	45	24275	8.32
chr15	20392400	20441025	45	30825	7.77777777777778
chr15	20441350	20500250	45	47775	1.82352941176471
chr15	20539875	20610475	45	59525	2.97959183673469
chr15	22405050	22468200	45	50575	1.875
chr15	22468325	22542825	45	62375	2.09090909090909
chr15	24215775	24273850	45	21200	7.91304347826087
chr15	24833850	24888050	45	23750	4.8
chr15	25197500	25249900	45	19850	6.96296296296296
chr15	25259475	25340250	45	64775	6.18181818181818
chr16	31745625	31816275	45	53275	2.91666666666667
chr16	32445075	32509650	45	32600	9.18181818181818
chr16	32509700	32657200	45	137350	4.625
chr16	33366025	33403950	45	27550	1.2
chr16	33457825	33505300	45	22475	9.36363636363636
chr16	33505875	33572750	45	39225	6.27586206896552
chr16	33817425	33917950	45	66350	8.19607843137255
chr16	34173275	34254875	45	60400	3.13333333333333
chr16	34255400	34332750	45	60750	1.86899563318777
chr16	34335000	34413550	45	49875	7.25
chr16	34465625	34556650	45	73425	8.43636363636364
chr16	34557025	34643800	45	72250	1.33333333333333
chr16	34643925	34728775	45	69825	6.74285714285714
chr16	34772725	34852575	45	62000	9.84
chr16	34853975	35040075	45	165275	2.60606060606061
chr16	35040225	35114775	45	54500	4.48351648351648
chr16	35115175	35285800	45	143400	2.68627450980392
chr16	46385775	46464500	45	52450	3.1219512195122
chr17	21194775	21254125	45	39800	3.23809523809524
chr17	21758075	21839950	45	62600	4.96551724137931
chr17	21840375	21890525	45	23775	7.33333333333333
chr17	21890875	21958625	45	44400	3.30769230769231
chr17	21958725	22037775	45	59750	6.66666666666667
chr17	22043500	22096375	45	29650	5.76744186046512
chr17	22148975	22251650	45	85150	3.51515151515152
chr17	25262950	25346850	45	63700	2.35
chr17	25347050	25418725	45	48875	7.25373134328358
chr18	14901750	14951100	45	34875	2.79166666666667
chr19	6870775	6927600	45	38100	2.95238095238095
chr19	6927850	6976750	45	34325	2.57142857142857
chr19	8912225	8980400	45	50550	7.03030303030303
chr19	8980700	9082125	45	86225	1.94285714285714
chr19	9317525	9371825	45	40725	1.58974358974359
chr19	9422975	9520575	45	77525	6.68421052631579
chr19	9548500	9635725	45	74175	4.69565217391304
chr19	12289125	12348425	45	40425	4.72131147540984
chr19	14918275	14988200	45	19675	9.75
chr19	15605925	15654600	45	26550	4.90909090909091
chr19	15712025	15770900	45	39250	6.75862068965517
chr19	15771125	15845150	45	56075	6.82926829268293
chr19	15845400	15918000	45	53550	3.05882352941176
chr19	15918250	15968125	45	36150	2.71428571428571
chr19	15968425	16018525	45	35925	2.4
chr19	16019500	16079250	45	45025	4.07407407407407
chr19	20778175	20838200	45	29800	7.07692307692308
chr19	22038875	22119875	45	52050	9.33333333333333
chr19	22120125	22183950	45	43125	6.32258064516129
chr19	22184225	22240650	45	43900	2.30769230769231
chr19	22240800	22301425	45	44975	2
chr19	22342900	22401075	45	42700	3.31707317073171
chr19	22401375	22464950	45	48050	3.04347826086957
chr19	22465225	22540375	45	63050	1.38461538461538
chr19	22581300	22650950	45	55100	4.5
chr19	22651000	22741150	45	80350	1.91666666666667
chr19	22741400	22821500	45	56725	9.57894736842105
chr19	22852875	22919600	45	45200	7.67164179104478
chr19	22919925	22975700	45	41550	1.9
chr19	22976225	23046875	45	58425	3.14285714285714
chr19	23048100	23121975	45	56500	9.7
chr19	23138050	23186350	45	33225	5.80952380952381
chr19	23186950	23254550	45	51925	2.51851851851852
chr19	23467400	23536625	45	32900	8.88235294117647
chr19	23674550	23727925	45	36375	3.85714285714286
chr19	23727975	23785850	45	35225	7.21428571428571
chr19	23995800	24056625	45	47075	6.64
chr19	24056825	24122650	45	45200	4.89655172413793
chr19	24123675	24171100	45	33800	2.36666666666667
chr19	24290600	24369075	45	58250	9.66666666666667
chr19	27731800	27953375	45	189000	7.03225806451613
chr19	27953950	28233875	45	249550	8.55172413793103
chr19	28301150	28375775	45	50625	5.44444444444444
chr19	37167475	37259850	45	63425	9.35714285714286
chr19	37260225	37321850	45	42750	3.92592592592593
chr19	37344425	37417675	45	58975	2.95238095238095
chr19	37417750	37469850	45	37175	2.38709677419355
chr19	37470250	37535675	45	51200	1.68
chr19	37571400	37655050	45	64925	2.19047619047619
chr19	37865550	37948525	45	67725	7.64705882352941
chr19	44330725	44401900	45	50150	7.90909090909091
chr19	44911650	44970075	45	42175	3.5
chr19	52300275	52387750	45	52400	8.10526315789474
chr19	52548225	52632625	45	53975	9.75757575757576
chr19	52858225	52926950	45	43850	6.90909090909091
chr19	55000550	55064875	45	34100	6.24242424242424
chr19	55065125	55141025	45	52100	7.16417910447761
chr19	55141150	55197600	45	34575	7.68421052631579
chr19	56222000	56276975	45	34750	5.72727272727273
chr19	56277025	56350075	45	52875	4.62857142857143
chr19	56350350	56416150	45	52400	1.96491228070175
chr19	56416250	56475950	45	46225	2.2962962962963
chr19	56476225	56534000	45	39250	2.47619047619048
chr19	56905200	56990275	45	71700	3.41463414634146
chr19	56990500	57049650	45	45650	1.41666666666667
chr19	57109550	57174250	45	51225	2.85714285714286
chr19	57174625	57231225	45	42150	1.84615384615385
chr19	57231450	57308525	45	62525	6.1
chr19	57308750	57413500	45	93175	3.23076923076923
chr19	57413675	57480900	45	56600	0.87719298245614
chr19	57480950	57549875	45	56750	2.5
chr19	57550000	57615500	45	49350	3
chr19	57616475	57669200	45	34900	3.15789473684211
chr19	58435350	58507825	45	50325	5.85185185185185
chr19	58507900	58567325	45	33100	6.38095238095238
chr19	58567375	58632350	45	40000	8.48
chr2	92252550	92324375	45	39150	4.71287128712871
chr2	132967075	133030050	45	35200	7.125
chr20	26257025	26307525	45	25450	5.61904761904762
chr20	29419775	29471950	45	23525	9.83333333333333
chr20	29580650	29626900	45	36125	2.31578947368421
chr20	29627200	29889325	45	91450	9.34789391575663
chr20	29889525	29952850	45	46000	4.06779661016949
chr20	29953125	30009050	45	44450	3.41176470588235
chr20	54348150	54396875	45	17700	9.61904761904762
chr20	54426775	54495675	45	41200	8.60714285714286
chr20	54495900	54554475	45	46850	1.41935483870968
chr20	54554950	54617750	45	49675	1.76744186046512
chr20	54618000	54694300	45	54825	5.22222222222222
chr20	54694525	54746125	45	39125	1.77777777777778
chr20	54746250	54796650	45	34875	2.8
chr20	54796800	54860175	45	41375	6.57142857142857
chr21	9411125	9467275	45	47825	0.929577464788732
chr21	9467825	9527550	45	47025	4.69230769230769
chr21	9528925	9584175	45	41475	1.96296296296296
chr21	9645650	9698700	45	31325	4.375
chr21	9825400	9909475	45	72725	1.91836734693878
chr21	9909550	9954425	45	28350	4.51851851851852
chr21	9982025	10029000	45	26075	8.16666666666667
chr21	10366425	10408625	45	23925	2.8
chr21	10410125	10457175	45	28500	9.3
chr21	10472725	10522300	45	19200	6.94736842105263
chr21	10522550	10566475	45	20025	7.66666666666667
chr21	10566875	10617925	45	31125	8.11764705882353
chr21	10697900	10918000	45	200125	3.36363636363636
chr21	10918125	10995625	45	62200	3.57894736842105
chr21	10995925	11104900	45	94350	5.63636363636364
chr21	15214975	15265050	45	22400	6.37037037037037
chr22	17148175	17195975	45	22900	9.77777777777778
chr22	47574600	47636750	45	37450	7.6734693877551
chr22	47637500	47734525	45	82350	2.83333333333333
chr22	47734925	47835800	45	83275	4.56
chr22	47835875	47901375	45	55375	1.29032258064516
chr22	47901650	47960950	45	44700	2
chr3	75679375	75740200	45	41350	6.16666666666667
chr3	75740300	75822400	45	61875	3.53846153846154
chr3	90308425	90457225	45	105750	4.45283018867925
chr3	93526450	93588975	45	33575	9.07692307692308
chr3	93589025	93643750	45	18775	8.78947368421053
chr4	16700	137050	45	88350	8.57142857142857
chr4	137100	213375	45	57575	8.64
chr4	213625	290800	45	60225	6.28571428571429
chr4	340300	422575	45	63525	5.1304347826087
chr4	49013375	49070750	45	42825	2.19047619047619
chr4	190470075	190607025	45	124225	3.17241379310345
chr4	190796200	190854725	45	35250	9.03846153846154
chr5	45838700	45890800	45	28475	8.63636363636364
chr5	45892475	46108050	45	193025	3.57894736842105
chr5	49430600	49574800	45	110550	8.58823529411765
chr5	49607275	49667925	45	34150	7.5
chr5	140707825	140780400	45	44200	8.0625
chr5	150239525	150302750	45	45775	3.11111111111111
chr5	150302800	150362150	45	40750	6
chr5	178328125	178404575	45	63025	1.5
chr5	178425475	178489750	45	43825	6.52173913043478
chr6	58668925	58720350	45	18250	7.41176470588235
chr7	56174775	56217625	45	26525	5.40740740740741
chr7	56220400	56293350	45	61775	1.51063829787234
chr7	56293525	56355375	45	49825	3
chr7	56497000	56579275	45	63900	9.18181818181818
chr7	56579750	56640600	45	46975	2.85714285714286
chr7	56640775	56728500	45	68700	6.59459459459459
chr7	56728650	56789900	45	47350	1.58333333333333
chr7	57184875	57257200	45	56400	7.90909090909091
chr7	57257275	57356025	45	87975	2.84745762711864
chr7	57356200	57460025	45	92525	0.791666666666667
chr7	57460275	57519525	45	47150	1.73333333333333
chr7	57600775	57646000	45	31425	3
chr7	57695525	57760350	45	45125	4.84615384615385
chr7	57790175	57844275	45	30600	6.48484848484848
chr7	61814750	61977400	45	94800	6.62913907284768
chr7	61977525	62199350	45	197300	4.95238095238095
chr7	62199400	62511375	45	284925	5.73684210526316
chr7	62511750	62598000	45	70450	6.59574468085106
chr7	62598375	62657875	45	40050	6.06315789473684
chr7	63281725	63353325	45	48325	6.28571428571429
chr7	63353450	63416775	45	47600	4.3448275862069
chr7	63471500	63544275	45	61925	2.38888888888889
chr7	63544475	63611000	45	57900	0.731182795698925
chr7	63627975	63681850	45	41025	1.78947368421053
chr7	63682200	63761725	45	68750	1.61290322580645
chr7	63761875	63844250	45	69775	3.9047619047619
chr7	63844350	63906425	45	47350	3.11764705882353
chr7	63906600	63971050	45	44975	2.92307692307692
chr7	64028400	64090775	45	43100	4.07692307692308
chr7	64152350	64204500	45	31775	7.05263157894737
chr7	157541100	157605100	45	28000	9.68421052631579
chr7	157691550	157735725	45	25300	7.09090909090909
chr7	157783425	157856125	45	32575	8.72
chr7	157856300	157947300	45	77000	3.5
chr7	157947525	158016600	45	53425	2.24489795918367
chr7	158016700	158093700	45	64975	1
chr7	158093775	158157075	45	41575	8.35294117647059
chr7	158952425	159002400	45	22450	4.625
chr7	159003025	159052875	45	22950	7.43478260869565
chr8	43044425	43106500	45	35875	5.5
chr8	43181350	43239650	45	37900	9.11111111111111
chr8	43312575	43541825	45	206075	8.83333333333333
chr8	46876625	47342600	45	443500	1.08247422680412
chr8	47343600	47512725	45	157000	1.40740740740741
chr8	47512900	47609600	45	75275	4.5
chr8	47668450	47789650	45	100900	7.88571428571429
chr8	47789925	47899775	45	85525	7.10344827586207
chr8	47900050	47957150	45	36350	6.63716814159292
chr8	47957350	48023525	45	34050	5.88235294117647
chr8	48076275	48126600	45	21900	8.68571428571429
chr9	68377200	68432925	45	37150	2.91666666666667
chr9	125413575	125456350	45	29200	3.52
chrX	58055375	58122000	45	51525	4
chrX	58122250	58216350	45	77525	2.53488372093023
chrX	58216400	58339600	45	114450	1.33333333333333
chrX	58339650	58543925	45	162175	7.67272727272727
chrX	61781200	61919300	45	120425	2.0625
chrX	61966650	62074900	45	92500	4.76923076923077
chrX	62125575	62183775	45	27825	5.64102564102564
chrX	62186550	62237175	45	25850	7.23076923076923
chrX	155147525	155205300	45	24625	9.21739130434783
chr1	248534500	248610350	44	53475	7.82608695652174
chr10	132055450	132111825	44	40150	8.17391304347826
chr16	31647725	31698375	44	33825	4.48275862068965
chr17	25458725	25534600	44	50550	5.2
chr22	17196275	17247475	44	23700	7.09090909090909
chr8	43107225	43175375	44	47650	8.20689655172414
chr10	38533150	38593625	43	26875	8
chr10	135313375	135388250	43	55975	4.21818181818182
chr19	12348675	12398525	43	33200	4.97435897435897
chr19	52927825	52990075	43	46900	4.88888888888889
chr19	53701075	53780150	43	46900	7.73913043478261
chr10	38205075	38263075	42	42575	4.66666666666667
chr10	42596650	42670850	42	41000	6.42105263157895
chr11	55451500	55516250	42	43775	6.48780487804878
chr14	20672075	20732250	42	32750	5.91891891891892
chr15	25398900	25501525	42	87750	6.875
chr16	33918150	34022925	42	80725	3.84
chr17	22096475	22145550	42	29950	4.75
chr2	91911875	91961500	42	19625	6.12903225806452
chr7	57914425	58054275	42	116300	5.125
chr9	125358325	125410250	42	29350	6.33333333333333
chr11	49119500	49173275	41	27250	5.30612244897959
chr19	28375975	28421175	41	33675	3.71428571428571
chr19	55290350	55349975	41	39775	6.57142857142857
chr4	190855150	190901250	41	21075	6.92307692307692
chr9	68468450	68514250	41	25375	3.07692307692308
chr16	32817025	32859025	40	19900	5.52
chr5	140610075	140666575	40	40050	5.35483870967742
chr10	43055350	43096075	39	21875	4.5
chr15	22344400	22401275	39	28875	5.77777777777778
chr16	31817000	31867300	39	33375	4.80769230769231
chr4	49082900	49172300	39	58700	4.96551724137931
chr19	38017350	38083925	38	54650	3.54838709677419
chr19	38096525	38138800	38	29700	4.21052631578947
chr15	22542950	22589750	37	35450	1.375
chr19	55198625	55253775	37	41725	1.70491803278689
chr19	56534350	56576300	37	28325	3.62162162162162
chr7	63417025	63468075	37	37825	3.87878787878788
chr7	159053175	159091950	37	25025	2.54117647058824
chr12	34681625	34856725	36	153700	2.72727272727273
chr7	57845300	57888075	36	23650	3.68421052631579
chr16	46530575	46569125	35	24200	3.2
chr19	37104375	37150900	35	36425	3.42857142857143
chr8	48025375	48065750	35	24875	3.74193548387097
chr19	6976975	7019200	34	28525	2.17142857142857
chr7	57544950	57596225	34	37500	1.56756756756757
chr1	249062125	249099875	33	27000	3.1304347826087
chr4	3573025	3613175	33	25400	3.5
chrX	58009650	58051325	33	24825	3.33333333333333
chr19	58669475	58730975	32	49075	3.41666666666667
chr9	125478350	125521550	32	29175	2.30769230769231
chr13	19613525	19677750	31	57600	1.62162162162162
chr19	9371925	9416100	31	36250	1.3125
chr16	33581675	33632350	30	42725	2.76470588235294
chr18	14956000	14981600	29	16775	2.71428571428571
chr19	44812850	44856800	29	33850	1.80952380952381
chr5	46199275	46405675	29	186775	1.92344497607656
chr21	10618300	10645800	28	17600	2.47457627118644
chr21	11104950	11188250	28	76500	0.9375
chr4	190610275	190684550	28	65475	1.18796992481203
chr10	38096800	38137875	27	33750	1.1864406779661
chr15	21901175	21941825	27	32925	1.27272727272727
chr16	46490300	46524825	27	23325	2
chr6	61880200	61944950	27	57475	1.83333333333333
chr15	20847350	20878400	26	23600	1.86666666666667
chr16	33404050	33430075	26	18025	2.0625
chr16	34413950	34459700	26	38125	1.40425531914894
chr8	43543800	43795375	26	235350	1.84158415841584
chr1	247293600	247330725	25	28275	1.25925925925926
chr11	48282950	48306075	24	18225	1.40740740740741
chr14	19000050	19059750	24	54575	0.577319587628866
chr12	38675775	38697800	23	17250	1.41818181818182
chr20	30016825	30042575	23	18550	1.29411764705882
chr22	47961125	47993325	23	25525	1.57692307692308
chr5	46108900	46195100	23	80200	1.35
chr7	57519575	57542925	23	19000	1.33333333333333
chr19	37725000	37752275	21	22350	0.833333333333333
chr19	57050800	57104125	21	47225	0.709677419354839
chr5	178489825	178528275	21	32975	1.03333333333333
chr16	34728850	34768800	20	35900	0.7
chr19	36991150	37018075	20	21700	0.883720930232558
chr9	99565600	99592925	20	21100	0.932735426008969
chr1	152525950	152555575	19	25550	0.791666666666667
chr19	37963750	37986775	19	18525	1.08433734939759
chr10	42354850	42435050	18	71250	0.928571428571429
chr16	31917025	31949400	18	29200	0.764705882352941
chr16	68582800	68612000	18	26325	0.875
chr2	95418300	95444300	18	21950	0.635514018691589
chr8	146188500	146219575	18	25775	0.914285714285714
chr11	48771775	48868900	17	85375	0.545454545454545
chr12	34377575	34402925	17	21300	0.602739726027397
chr19	52803200	52839050	17	32575	0.787878787878788
chr7	62658000	62680850	17	18525	0.896551724137931
chr3	44751900	44780100	16	25050	0.52
chr6	58566050	58583575	16	14025	0.773333333333333
chr11	50370300	50520150	15	143200	0.264150943396226
chr11	50521625	50656675	15	130225	0.620689655172414
chr19	19939000	19952575	15	10450	0.847457627118644
chr19	22312400	22334075	15	18050	0.828828828828829
chr7	64432275	64462300	15	26575	0.655172413793103
chr8	47616675	47637825	15	17625	0.769230769230769
chr1	247190800	247221850	14	28375	0.297619047619048
chr14	20522550	20545625	14	18875	0.71875
chr14	107228400	107263575	14	32425	0.454545454545455
chr17	21304750	21321300	14	14450	0.8
chr19	37023850	37057375	14	30800	0.484848484848485
chr19	52649150	52666250	14	14850	0.782608695652174
chr9	66832925	66863400	14	26925	0.8
chr1	2917550	2926675	13	7350	0.666666666666667
chr10	135408000	135435725	13	23700	0.633802816901408
chr1	40917900	40941625	12	20700	0.571428571428571
chr19	24385000	24447475	12	54925	0.535433070866142
chr7	6711900	6745075	12	30100	0.564102564102564
chr7	151980100	151989675	12	6975	0.645161290322581
chr8	43284600	43309000	12	22025	0.333333333333333
chrX	61919725	61961275	12	40050	0.289156626506024
chr10	37966925	37980050	11	10550	0.544117647058823
chr10	127599200	127608250	11	6775	0.5625
chr14	107272800	107288700	11	14500	0.333333333333333
chr16	31609475	31622275	11	11375	0.285714285714286
chr17	16519850	16530225	11	8925	0.4
chr18	15384450	15396550	11	9950	0.421052631578947
chr19	52438000	52456100	11	16175	0.454545454545455
chr20	54397050	54405800	11	7175	0.47887323943662
chr3	90484825	90504925	11	18575	0.269230769230769
chr6	58744475	58774050	11	24350	0.562277580071174
chrX	61742675	61775850	11	32050	0.111111111111111
chrX	62294775	62309300	11	11750	0.5
chr1	247140250	247163425	10	21000	0.298850574712644
chr16	3353125	3373850	10	18250	0.480769230769231
chr17	21555350	21566600	10	9150	0.428571428571429
chr17	25432700	25444475	10	9300	0.509090909090909
chr19	12121650	12140650	10	17575	0.344827586206897
chr2	216071800	216080325	10	6450	0.476190476190476
chr5	140155500	140168675	10	10300	0.509803921568627
chr6	169873200	169883975	10	9025	0.465116279069767
chr7	62826650	62839175	10	11425	0.229885057471264
chrX	58544075	58565775	10	18975	0.488888888888889
chr1	240141225	240150125	9	7975	0.318181818181818
chr11	50684750	50703025	9	16575	0.257142857142857
chr11	50707775	50772550	9	61500	0.157082748948107
chr11	51190925	51269400	9	72100	0.312138728323699
chr19	11974450	11982500	9	6825	0.377358490566038
chr19	20720900	20742125	9	20200	0.328767123287671
chr19	21044550	21094925	9	45125	0.354166666666667
chr19	21551925	21573850	9	20400	0.4
chr19	23640025	23657225	9	15450	0.198473282442748
chr19	28256250	28268550	9	11100	0.320754716981132
chr19	44406025	44422825	9	14725	0.36734693877551
chr20	26199775	26214425	9	13025	0.227848101265823
chr22	17039600	17049875	9	9200	0.25
chr5	140140400	140153350	9	11900	0.244897959183673
chr6	58607025	58617375	9	9175	0.363636363636364
chr6	122815625	122827800	9	11125	0.28125
chr7	152099150	152113400	9	12975	0.260869565217391
chr8	42957775	42973650	9	14025	0.3
chr9	44871025	44883250	9	10200	0.4
chr9	115797725	115818400	9	19225	0.40625
chr19	23536675	23556725	8	17775	0.300653594771242
chr19	44462050	44482525	8	19550	0.233333333333333
chr19	58072625	58091375	8	16700	0.303030303030303
chr2	95876225	95890750	8	13775	0.177777777777778
chr2	214193050	214199650	8	5675	0.307692307692308
chr6	66917425	66924850	8	6625	0.219512195121951
chrX	155210725	155219750	8	7425	0.294117647058824
chr11	2658850	2685200	7	24825	0.177777777777778
chr11	58577575	58584425	7	6100	0.205128205128205
chr12	47248550	47254625	7	5475	0.189189189189189
chr12	70546925	70553550	7	5975	0.21875
chr19	22302025	22310000	7	7250	0.19047619047619
chr19	22552275	22558750	7	5625	0.229508196721311
chr19	23321150	23334150	7	11825	0.192307692307692
chr2	95806700	95820275	7	12875	0.222222222222222
chr7	50025900	50030150	7	3775	0.195121951219512
chr16	31598125	31604650	6	6050	0.12
chr17	21036900	21042825	6	5450	0.131578947368421
chr19	52388275	52407325	6	18050	0.132075471698113
chr19	58632650	58655125	6	21600	0.141176470588235
chr4	422650	455300	6	31725	0.0807174887892377
chr4	72724075	72732600	6	7850	0.150943396226415
chr6	58585025	58592075	6	6525	0.150537634408602
chr6	121946825	121958625	6	11325	0.072992700729927
chr7	64090950	64101650	6	9825	0.151898734177215
chr7	157759075	157770000	6	10125	0.119402985074627
chr8	146059475	146074250	6	13850	0.146788990825688
chr9	115748700	115768750	6	18925	0.090032154340836
chr11	48886925	48902050	5	14425	0.0858895705521472
chr19	9671125	9688350	5	16825	0.0810810810810811
chr19	23400575	23418050	5	17025	0.046875
chr7	63972775	63990350	5	16775	0.0936170212765957
chr9	99514825	99534675	5	19175	0.0918367346938776
chr19	7075425	7089625	4	13900	0.0364464692482916
chr19	24467225	24578500	4	110275	0.0138930836605255
chr19	52467600	52480075	4	12125	0.041522491349481
chr9	99961875	99969075	4	7000	0.0392156862745098
chr9	141012975	141019975	4	6825	0.0377358490566038
chr11	51284250	51316950	3	32425	0.0124513618677043
chr19	44976100	44992100	3	15875	0.0123711340206186
chr6	62189075	62230725	2	41600	0.00240384615384615
