# Supplementary material for: Large organized chromatin lysine domains help distinguish primitive from differentiated cell populations
Source: Nat Commun. 2021 Jan 21;12:499. doi: 10.1038/s41467-020-20830-9 (PMC7820432; doi:10.1038/s41467-020-20830-9)
Supplement: Supplementary file 3 — Supplementary Software [file 41467_2020_20830_MOESM3_ESM.zip › E014-H3K27ac_LOCKS.bed]

chr1	1051200	1624775	53	41025	62.0860215053763
chr1	6244700	7050275	53	43900	113
chr1	8013850	8510675	53	48100	87.5757575757576
chr1	8517000	8878800	53	37650	99.0344827586207
chr1	10092250	10789450	53	37000	108.903225806452
chr1	26944850	27635075	53	64900	111.40350877193
chr1	27648275	27983250	53	52175	53.125
chr1	27985575	28844625	53	40825	109.428571428571
chr1	32526200	33219400	53	40325	91.875
chr1	39418625	39681350	53	56150	33.8918918918919
chr1	43389625	44011550	53	43200	113.614035087719
chr1	54276850	54930825	53	51850	111.333333333333
chr1	63654175	64323400	53	50000	122.079207920792
chr1	113066750	113500850	53	43700	118.972972972973
chr1	150770225	151483700	53	50175	100.571428571429
chr1	154839300	155243900	53	54175	77.3333333333333
chr1	155469800	156131450	53	55600	116.8
chr1	156148200	156710900	53	55725	100.434782608696
chr1	159870100	160381500	53	44600	119.84
chr1	164386050	164676600	53	48650	109.227272727273
chr1	182740550	183484175	53	40675	109.521739130435
chr1	203444300	204256900	53	52650	124.435897435897
chr10	74451450	75407200	53	50875	100.15625
chr10	80672875	81142500	53	40300	98.972972972973
chr10	99027425	99523425	53	41925	120.615384615385
chr10	103226150	104192375	53	46350	119.7
chr10	126106700	126820700	53	38825	125.771428571429
chr11	206550	696675	53	42100	72.3606557377049
chr11	8787975	9599450	53	52300	127.166666666667
chr11	12695075	13124650	53	50325	115.5625
chr11	19695225	20078750	53	44525	92.1333333333333
chr11	27234725	27658775	53	44800	119.525
chr11	45826225	46303650	53	43325	97.5
chr11	46311825	47043600	53	46450	126
chr11	62094800	62554050	53	52025	110.214285714286
chr11	63215850	63689025	53	46800	95.7222222222222
chr11	64490750	64993625	53	48225	109.396226415094
chr11	65010925	65480075	53	60850	72.4210526315789
chr11	66024350	66446200	53	39525	63.7674418604651
chr11	66885025	67374950	53	41525	77.1071428571429
chr11	95232400	96059525	53	41975	94.3793103448276
chr11	120859975	121560075	53	42975	128.363636363636
chr12	6305150	6717425	53	59025	48.3396226415094
chr12	11743500	12511150	53	45175	125.636363636364
chr12	32252250	32659125	53	41525	110.857142857143
chr12	49072650	49717750	53	39325	123
chr12	50418600	51664700	53	51100	127.891891891892
chr12	53296925	53719925	53	50375	109.047619047619
chr12	56040225	56556825	53	61100	92.8666666666667
chr12	120523400	120973950	53	51425	77.1219512195122
chr12	121647800	122297325	53	49200	98.5333333333333
chr13	41111200	41590775	53	38900	122.631578947368
chr13	100258425	100622675	53	51925	114.769230769231
chr13	100622875	101164175	53	43675	122.4
chr14	67707400	68721275	53	50675	99.2631578947368
chr15	39823225	40381350	53	42050	118.153846153846
chr15	40674600	41511775	53	35375	126.530612244898
chr15	57178625	57668550	53	40950	124
chr15	63026550	63795400	53	49600	117.784615384615
chr15	64889125	65376500	53	48275	68.1891891891892
chr15	99091300	99338200	53	40275	52.8615384615385
chr16	102925	717925	53	37450	104.08
chr16	1992825	2570225	53	41175	117.428571428571
chr16	3005925	3531825	53	44925	97.8961038961039
chr16	4232675	4764700	53	45600	97.1228070175439
chr16	29605800	30135075	53	45875	97.2758620689655
chr16	30345725	30825600	53	43700	91.1714285714286
chr16	75018325	75551225	53	42525	114.114285714286
chr16	85343675	85802525	53	39850	109.636363636364
chr16	89355650	89778875	53	39950	60.6166666666667
chr17	4028150	4854875	53	46650	119.462365591398
chr17	7033950	7475825	53	55375	80.1971830985916
chr17	26879325	27376225	53	60150	51.843137254902
chr17	38080425	38474300	53	43525	48.3243243243243
chr17	40424425	40833750	53	38825	70.4489795918367
chr17	40834200	41609200	53	48825	95.0810810810811
chr17	42083825	42767825	53	47075	111.5
chr17	55332900	55682825	53	39425	42
chr17	55910200	56770600	53	51325	108.488888888889
chr17	72868650	73389950	53	43000	78.2222222222222
chr17	73390075	74037600	53	44025	96.4444444444444
chr17	75084375	75473925	53	47300	123.92
chr17	79455175	80076675	53	48900	116.986666666667
chr18	8608375	9118525	53	52425	92.4375
chr18	52918625	53162100	53	43825	60.4814814814815
chr18	60346375	60507925	53	42450	118.285714285714
chr19	459800	1083150	53	46800	109.9
chr19	1094300	1490725	53	48200	104.594594594595
chr19	1812450	2270875	53	38275	77.2173913043478
chr19	4058050	4911900	53	40050	127.555555555556
chr19	7933850	8513275	53	34975	121.543859649123
chr19	11449975	12477125	53	35950	125.352941176471
chr19	12511325	13051550	53	45275	108.060606060606
chr19	17185300	17664600	53	41525	92.4615384615385
chr19	38355675	38880325	53	37925	122.690476190476
chr19	41082050	41832525	53	54850	114.909090909091
chr19	46180100	46916800	53	41700	125.945945945946
chr19	47032650	47693975	53	50275	97.7894736842105
chr19	48613750	49133000	53	35100	101.6
chr19	49133425	49631300	53	38600	126.631578947368
chr19	49842375	50305725	53	42125	98.1666666666667
chr19	55574050	56061875	53	35050	121.941176470588
chr19	57702400	58514775	53	45275	101.904761904762
chr2	36493600	36844250	53	41175	86.8163265306122
chr2	64220600	64682450	53	40250	101.548387096774
chr2	69365425	70339725	53	46025	129.1875
chr2	85026575	85487375	53	49900	113.478260869565
chr2	102051575	102511375	53	35025	128.8
chr2	175546850	176045300	53	45850	102.295081967213
chr2	232220075	232652000	53	54825	63.1803278688525
chr20	35082925	35856050	53	39100	125.384615384615
chr20	48178475	48768950	53	38375	90
chr20	52196275	52518675	53	56650	54.7692307692308
chr21	26940850	27495950	53	39975	116.149253731343
chr22	37897475	38350275	53	35675	82.0363636363636
chr22	39377725	39870775	53	37400	96.6521739130435
chr22	41346475	42197475	53	50200	84.8695652173913
chr3	32280450	32901500	53	59300	88.9824561403509
chr3	48003125	48754750	53	49925	117.939393939394
chr3	61522350	61898425	53	46925	115.189189189189
chr3	63833600	64328825	53	38825	87.1627906976744
chr3	71012325	71332200	53	38050	97.4444444444444
chr3	128833500	129418775	53	50375	93.3770491803279
chr3	185216025	185544225	53	44050	51.0927835051546
chr4	77354350	77922475	53	51250	107.703703703704
chr4	93188825	93437875	53	39350	75.9354838709677
chr4	139772625	140472825	53	44450	115.58064516129
chr4	159883300	160658175	53	38650	120.117647058824
chr5	14108300	14270475	53	42575	41.5555555555556
chr5	106701350	106971650	53	32825	102.05
chr5	115773475	116112975	53	43675	98
chr5	123422950	124065075	53	45650	127.692307692308
chr5	140983550	141405075	53	42575	113.384615384615
chr5	141432800	142077350	53	40925	119.473684210526
chr6	2589425	3002200	53	38775	98.375
chr6	3005450	3457900	53	52025	84.4489795918367
chr6	15171875	15362050	53	42000	48.5714285714286
chr6	21587475	21922525	53	50150	73.12
chr6	25898800	26276475	53	102325	62.7341772151899
chr6	28180400	28953350	53	37125	112.186046511628
chr6	34919625	35688575	53	47275	115.155555555556
chr6	36754100	37789050	53	52600	129
chr6	56385825	56704175	53	42175	66.4186046511628
chr6	111573350	112205400	53	38400	121.111111111111
chr6	148662525	149207875	53	38850	122.909090909091
chr6	156975850	157305275	53	38350	94.3333333333333
chr7	100608675	101218575	53	39700	95.8620689655172
chr7	105161550	105662150	53	41975	124.722222222222
chr7	129007825	129914500	53	41300	124.387096774194
chr7	137341725	138149250	53	57150	121.896551724138
chr8	21775750	22773575	53	39225	123.75
chr8	29711375	30318450	53	66750	101.860869565217
chr8	37881800	38388400	53	51125	80.25
chr8	128747000	128920525	53	53075	54.625
chr9	16568675	16865875	53	47175	105.777777777778
chr9	130282000	130701150	53	27875	95.7037037037037
chr9	131397250	131965550	53	46750	72.68
chr9	134206225	134585400	53	52475	72.0941176470588
chr9	138756675	139462975	53	36325	119.428571428571
chrX	2151025	2850550	53	41400	121.050847457627
chrX	13637775	14001350	53	43750	65.9047619047619
chrX	48327225	49043500	53	48425	86.2553191489362
chrX	132384325	132775300	53	35550	119.739130434783
chr22	29278500	30023700	52	42650	107.623188405797
chr22	31290625	32357275	52	49400	120.376470588235
chr4	41071400	41627025	52	37975	94.5762711864407
chr6	30456875	30910550	52	55925	96.0606060606061
chr6	32805725	33423050	52	60925	91.9333333333333
chr9	128395200	128714850	52	39125	80.1153846153846
chr1	149684300	150401450	51	60975	94.3636363636364
chr10	114646525	115087175	51	48050	113.917808219178
chr17	527650	943400	51	34900	89.75
chr17	74209850	74994425	51	39150	117
chr19	19029450	20067600	51	47575	99.0967741935484
chr22	17847600	18257225	51	37725	115.75
chr4	87812725	88021825	51	46025	60.4666666666667
chr6	15362525	15570000	51	27800	120.37037037037
chr8	8646275	9128550	51	38650	100.838709677419
chr1	56835875	57154750	50	45000	118.09756097561
chr10	64865800	65700775	50	49225	104.333333333333
chr10	88428275	88855700	50	47925	101.454545454545
chr17	48106075	48637800	50	27900	87.9666666666667
chr20	45835375	46284000	50	51775	93.68
chr3	112012400	112405725	50	47950	95.7678571428571
chr3	186372075	187184975	50	44650	109.405405405405
chr5	133510675	134295150	50	50550	90.0909090909091
chr6	42678450	43246500	50	50750	69.9444444444444
chr1	205090200	205513225	49	47425	108.611111111111
chr10	21567900	22047575	49	68425	109.162162162162
chr10	69523400	70982600	49	52625	117.090909090909
chr20	10260825	10775025	49	43825	75.9677419354839
chr11	697475	953075	48	34300	70
chr14	89709375	89925475	48	36425	105.666666666667
chr14	99927650	100356775	48	31300	80.3333333333333
chr16	68676575	69222425	48	42650	107.921568627451
chr6	56704275	57388600	48	38250	79.2352941176471
chrX	15910800	16409925	48	33200	114.518518518519
chr1	64822100	65211675	47	36100	82.1463414634146
chr13	98794925	99390475	47	44975	110.758620689655
chr19	42532650	42980625	47	35025	96.3888888888889
chr3	193461650	194061550	47	38025	103.25
chr4	173905150	174293550	47	32475	86.4285714285714
chr9	130829025	131321150	47	37050	101.444444444444
chr1	85610275	86284800	46	41375	105.349397590361
chr10	104209150	104678625	46	41275	92.2641509433962
chr11	44692125	45043350	46	27950	85.5
chr11	47486250	48156500	46	34250	104.909090909091
chr14	77370925	77625350	46	55850	39.9354838709677
chr15	66754275	67224525	46	32550	91.8285714285714
chr16	8621075	9243100	46	35850	106.31884057971
chr17	35402300	36071375	46	41275	83.0526315789474
chr6	24872800	25463875	46	35325	107.7375
chr17	17319250	17876475	45	34050	101.291666666667
chr22	26790375	27174000	45	41600	88.4761904761905
chr3	171677150	171984300	45	49150	106.636363636364
chr5	176513050	177035000	45	37650	88.5165562913907
chr6	31507400	31940950	45	50000	85.0384615384615
chr7	134117275	134907150	45	32900	103.368421052632
chr8	141780600	142238600	45	28325	101.414634146341
chr1	81671850	82016450	44	40575	55.75
chr1	225934425	226411950	44	36550	81.6923076923077
chr14	69388675	69659100	44	29700	48.6206896551724
chr14	102714150	103327250	44	26825	101.578947368421
chr17	8023775	8340475	44	37125	95.5238095238095
chr4	7805575	8594975	44	36625	103.014492753623
chr9	35406325	36050025	44	44075	91.6756756756757
chr11	9599850	10131875	43	40125	72.8163265306122
chr12	6927700	7168400	43	39325	53.8387096774194
chr12	108906050	109252500	43	37400	89.7959183673469
chr5	118366825	118819875	43	29150	78.5822784810127
chr6	155184875	155636800	43	31600	73.7014925373134
chr1	214366450	214726875	42	36825	80.4117647058823
chr11	57231075	57568225	42	43575	79.2
chr12	76099575	76496075	42	38000	79.90625
chr19	47852575	48367275	42	29175	97.125
chr9	132082825	132405000	42	31875	62.3333333333333
chr10	79516075	79802225	41	30725	89.7931034482759
chr12	12658200	13044100	41	36550	96.2083333333333
chr14	61873000	62232700	41	32900	60.4494382022472
chr16	30886075	31257925	41	33975	67.8709677419355
chr17	30185625	30873975	41	32475	91.8333333333333
chr19	18302600	18550800	41	32475	82.4761904761905
chr20	30102200	30328475	41	38375	49.6923076923077
chr3	189699350	189901075	41	28600	77.4545454545455
chr6	143586525	144295275	41	36250	94.3589743589744
chr8	30319275	30516225	41	34575	85.9047619047619
chr14	23235200	23575900	40	40200	37.7735849056604
chr19	58570000	59086275	40	38575	84.6896551724138
chr22	36720500	36958975	40	44750	44.7222222222222
chr7	75507625	76053550	40	29475	74.7777777777778
chr8	145514250	145755450	40	25650	85.2631578947368
chr1	224301400	224795850	39	32875	67.8588235294118
chr11	118740600	119080975	39	44175	47.5333333333333
chr8	37533000	37796375	39	23775	58.4444444444444
chr11	100490200	100827500	38	31775	81.1666666666667
chr20	31260525	31447000	38	29800	60.25
chr6	125622200	126311175	38	32625	87.0714285714286
chr8	72460100	72664425	38	29500	66.8421052631579
chrX	10431575	10648350	38	31175	56.962962962963
chr14	24505625	24912925	37	33175	70.4166666666667
chr18	55693200	56031175	37	34550	81.6666666666667
chr2	60644025	60830550	37	39200	74.9142857142857
chr2	201000325	201290225	37	37100	54.2727272727273
chr7	83718125	83908000	37	33950	46.2608695652174
chr9	8477575	8876825	37	25725	72.9354838709677
chr1	2120625	2345075	36	29275	70.6233766233766
chr1	153438450	153768000	36	24800	81.4153846153846
chr14	68798775	69150250	36	23725	74.1754385964912
chr17	36828850	37082125	36	35950	72
chr19	15305800	15544550	36	19550	53.76
chr2	39527800	39744850	36	23575	70.984126984127
chr2	121466900	121672800	36	31225	33.1428571428571
chr2	202506500	202929875	36	36625	73.75
chr5	79389350	79790225	36	39500	72.2857142857143
chr5	146811375	146991475	36	36825	42.2142857142857
chr1	11710800	12139800	35	31950	73.0545454545454
chr11	63890100	64127000	35	32225	64.6792452830189
chr14	64803775	65231550	35	34950	69.7560975609756
chr16	49525600	49910250	35	32350	77.4
chr18	3441575	3773050	35	43425	64.7857142857143
chr20	49252700	49709850	35	28500	75.5342465753425
chr9	14221925	14562075	35	31875	44.1379310344828
chrX	153595300	153825375	35	25475	65.3809523809524
chr10	75634550	75950625	34	28675	53.4117647058824
chr12	7997925	8333075	34	29700	73.7142857142857
chr5	89593200	89968600	34	24125	76.52
chr6	75876900	76092625	34	29250	61.4166666666667
chr9	71561575	71955075	34	27600	75.5789473684211
chrX	16463700	16949125	34	32050	63.2542372881356
chr1	44942125	45350825	33	34025	64.3673469387755
chr1	94016450	94375725	33	30325	66.8125
chr10	22899375	23003975	33	23425	54.6363636363636
chr2	63954125	64108225	33	32075	71.7575757575758
chr5	139015550	139127525	33	31425	61.2558139534884
chr5	178940475	179286450	33	28000	71.9375
chr7	131191850	131341000	33	32925	34.2608695652174
chr9	27309000	27680050	33	23000	58.7826086956522
chr1	22031675	22464125	32	25650	49.5090909090909
chr12	2903325	3324000	32	24350	70.4367816091954
chr15	26873950	27019375	32	28150	30.6842105263158
chr3	50264475	50403225	32	28775	43.76
chr3	57934075	58051850	32	27925	41.40625
chr7	140022450	140341225	32	24775	72.1739130434783
chrX	39940825	40097825	32	30050	28.9166666666667
chr1	167072500	167314750	31	25175	65.9090909090909
chr16	51153625	51671900	31	35875	58.5555555555556
chr19	39086950	39189175	31	35575	41.1578947368421
chr2	127762925	128395975	31	24525	64.375
chr2	206514800	206701575	31	24000	60.4285714285714
chr3	66451325	66552175	31	26725	69.1304347826087
chr6	159194375	159345575	31	24200	53.3548387096774
chr7	148544800	148982800	31	29450	61.4871794871795
chrX	113202300	113317825	31	21150	39.8461538461538
chr1	150459450	150670350	30	34500	67.12
chr1	213025800	213240100	30	26675	43.1290322580645
chr12	124983350	125055850	30	23400	12.6268656716418
chr19	35417850	35760600	30	23200	61.2903225806452
chr2	220281250	220463575	30	20975	46.8333333333333
chr21	44201725	44413100	30	23075	44.15625
chr6	114640525	114752825	30	24950	27.1818181818182
chrX	114782725	114959550	30	35050	54.05
chr1	17746050	17956525	29	32800	30.8181818181818
chr1	90273825	90461975	29	29125	36.2682926829268
chr1	160941300	161197200	29	34450	49.6666666666667
chr11	35965025	36218425	29	21650	61.6727272727273
chr11	111634025	111958275	29	24200	55.2173913043478
chr17	37556925	37911125	29	33825	58.1021897810219
chr17	44104100	44272975	29	28025	58.4736842105263
chr17	46969175	47133100	29	34100	26.7524752475248
chr2	189032900	189229200	29	28200	62.1344537815126
chr2	219081150	219284100	29	18250	61.0526315789474
chr22	38573700	38732775	29	22625	63.3333333333333
chr9	127306825	127574375	29	35850	35.1785714285714
chr11	14321450	14408925	28	20650	44.2758620689655
chr11	129060400	129153200	28	16625	46.0952380952381
chr14	23623225	23836400	28	26350	33.0684931506849
chr14	50016350	50362600	28	27200	54.1333333333333
chr15	65557500	65715975	28	20400	44.0714285714286
chr15	99342475	99603250	28	29750	56.2236024844721
chr18	46449475	46543400	28	27525	22.16
chr18	51642700	52276800	28	26375	57.7735849056604
chr2	201577950	202123775	28	27150	59.125
chr20	44392600	44650550	28	23825	35.8
chr3	110764500	110930250	28	17575	53.3939393939394
chr4	88740000	88897150	28	22800	39.5555555555556
chr6	116544250	116761025	28	21900	36.2978723404255
chr7	5526375	5751850	28	26975	43.2972972972973
chr7	92214525	92466825	28	30125	55.0434782608696
chr8	91553550	91704975	28	26600	43.7959183673469
chr8	93063275	93163725	28	22625	28.4
chr8	118918300	119093950	28	25050	54.1818181818182
chr9	109439800	109770400	28	37175	46.4133333333333
chrX	45618050	45768900	28	21150	58
chr10	121352950	121652950	27	23175	51.3414634146341
chr10	123649700	123952275	27	25800	54.1875
chr12	46603825	46888950	27	34650	45.8723404255319
chr19	39832050	40030875	27	27300	54.231884057971
chr2	189263750	189392025	27	12850	57.2142857142857
chr21	38780325	39055825	27	18575	45.2142857142857
chr3	149252500	149389225	27	19950	43.5
chr4	183369475	183537200	27	20225	47.4054054054054
chr6	27720675	27871050	27	47950	39.2
chr1	157962250	158088275	26	26200	47.5555555555556
chr10	123269450	123361250	26	20575	42.9285714285714
chr11	101918275	102324475	26	29625	49.7704918032787
chr17	19966900	20167450	26	18450	51.5925925925926
chr17	61656875	61926525	26	22250	36.1860465116279
chr18	9609025	9929725	26	25500	42.6567164179104
chr18	11714000	11995500	26	23125	44.1379310344828
chr2	153191675	153400125	26	25100	40.6
chr2	171993450	172380950	26	32775	42.6728971962617
chr3	45429550	45883600	26	28825	48.9538461538462
chr3	65864375	66051075	26	21700	42.140350877193
chr3	194807875	194993000	26	21800	46.6538461538462
chr6	7086800	7314000	26	21125	54.7397260273973
chr6	87824850	87924525	26	20375	52.9411764705882
chr1	200283525	200386525	25	25400	38.0588235294118
chr11	65585425	65774750	25	19425	37.5333333333333
chr14	99696800	99767250	25	21100	33.0491803278689
chr2	74600800	74782425	25	21075	40.0555555555556
chr2	145182825	145326000	25	27375	42.7619047619048
chr22	40551950	40645875	25	22025	50.8666666666667
chr4	123683800	123778600	25	25250	13.2972972972973
chr5	124222900	124395875	25	24250	29.8974358974359
chr5	149789675	149940525	25	21350	38.0338983050847
chr5	171381050	171437525	25	21550	29.4782608695652
chr7	24412250	24576175	25	15800	51.9032258064516
chr7	150710200	150823475	25	16075	41.3333333333333
chr8	59919475	60032925	25	21600	39.0714285714286
chr8	80905300	81143100	25	13300	47.7777777777778
chr1	29448300	29610725	24	22600	48.9333333333333
chr1	82246825	82347625	24	17550	36.7058823529412
chr11	91913575	92083100	24	21825	46.3692307692308
chr17	25782675	25904700	24	19450	37.247311827957
chr17	76309900	76418075	24	25225	36.2368421052632
chr18	4080475	4183100	24	17325	25.3061224489796
chr19	36486050	36748575	24	19350	44.4242424242424
chr19	56064675	56187575	24	22275	49.2727272727273
chr20	61530700	61586175	24	18925	42.9565217391304
chr3	31917925	32023675	24	20025	36.2727272727273
chr3	42054600	42141325	24	21975	19.7
chr4	183995250	184111500	24	18650	30.0909090909091
chr6	10554625	10759650	24	27500	44.1851851851852
chrX	102809500	103048975	24	18700	49.9183673469388
chr1	44300325	44458225	23	13600	48.1
chr10	52166150	52341725	23	13850	47.0857142857143
chr12	14392400	14572275	23	25725	34.2127659574468
chr14	21850350	22026900	23	30700	26.5172413793103
chr15	93344800	93474175	23	32100	17.4697674418605
chr2	25438350	25557400	23	16275	42.3870967741936
chr21	34851325	35102225	23	23400	47.6428571428571
chr3	48935950	49211400	23	26525	42.4745762711864
chr5	71402325	71544400	23	20400	29.4929577464789
chr6	33665225	33808500	23	20850	47.2142857142857
chr6	168217725	168295350	23	19975	26.2380952380952
chrX	73468200	73563825	23	19150	27.75
chr10	71072500	71169125	22	21475	42.2745098039216
chr11	77106950	77191150	22	25625	42.9787234042553
chr17	48906075	49034675	22	15500	33.76
chr22	28122575	28283450	22	14575	43.1538461538462
chr22	34221675	34319375	22	18350	44.4848484848485
chr3	11519125	11697125	22	24525	45.5049504950495
chr3	55515650	55733975	22	20975	45.2876712328767
chr4	24502000	24746025	22	18800	43.5522388059701
chr7	42190825	42278875	22	21750	42.986301369863
chr7	83041250	83098400	22	18600	8.42666666666667
chr7	150010625	150261300	22	30575	38.76
chr8	26148675	26241850	22	10775	41.4285714285714
chr1	16441725	16564200	21	17850	31.4333333333333
chr10	35667575	35760100	21	12150	35.9
chr10	73975225	74115400	21	22075	39.8387096774194
chr12	56557275	56771700	21	19725	33.7105263157895
chr12	116549425	116600950	21	14725	28.2352941176471
chr14	23937950	24048000	21	22725	34.6666666666667
chr17	19220100	19412075	21	19775	39.8421052631579
chr17	63511600	63591075	21	15200	17.3882352941176
chr18	48543350	48579675	21	13875	11
chr2	188369075	188440925	21	13250	17.8666666666667
chr2	240168350	240363325	21	15425	43.8260869565217
chr21	46781600	46853275	21	14725	23.027027027027
chr3	134018325	134205975	21	24475	43.1707317073171
chr5	54777075	54939050	21	22700	40.6111111111111
chr6	157305450	157493625	21	14275	35.1692307692308
chr7	7138300	7278500	21	22850	31.8933333333333
chr8	132915750	133014025	21	15900	30.3529411764706
chr9	37053500	37254350	21	15725	40.9130434782609
chr9	74515600	74621750	21	21125	32.0384615384615
chr11	94962475	95096975	20	17650	24.0325203252033
chr12	57463550	57547100	20	18800	17
chr12	80018075	80086950	20	14000	32.5
chr15	68483875	68583850	20	16225	30.8235294117647
chr19	45907725	46031550	20	21275	23.8181818181818
chr5	74061850	74179950	20	21675	28.3333333333333
chr5	112538800	112630700	20	19825	35
chr5	126625975	126742725	20	15350	38.7737226277372
chr5	140855100	140945425	20	15925	29.4883720930233
chr5	154062125	154168075	20	20950	19.1230769230769
chr7	99595350	99774975	20	19625	28.952380952381
chr7	100401025	100541875	20	17250	31.2857142857143
chr7	121549275	121607825	20	18850	21.5172413793103
chr8	126202125	126315475	20	15450	41.7272727272727
chr9	107996250	108081850	20	23550	34
chr1	181035100	181150300	19	12975	37.5949367088608
chr1	225612400	225726000	19	13375	27.9393939393939
chr10	33227775	33299425	19	21525	22.2028985507246
chr12	19332975	19442050	19	12425	32.5161290322581
chr12	52208350	52263025	19	10475	34.7619047619048
chr13	28962300	29031675	19	16150	30.1379310344828
chr14	100658750	100843625	19	21050	37.6279069767442
chr16	52469775	52581750	19	12400	35.48
chr19	54333450	54413225	19	13825	35.7560975609756
chr19	56602875	56665525	19	11225	31.7575757575758
chr2	196424300	196571375	19	16225	35.5
chr2	200707800	200868575	19	12775	34.1714285714286
chr20	57414950	57476400	19	22975	38.3829787234043
chr22	17639325	17788950	19	23175	38.1971830985916
chr6	17902800	18024275	19	12975	30.125
chr7	151105800	151217725	19	14925	34.6923076923077
chr13	51795975	51845475	18	14475	12.04
chr16	17461575	17528225	18	10350	27.0909090909091
chr16	73067600	73104775	18	9000	24.7619047619048
chr16	75583950	75684250	18	12275	36.76
chr17	57831075	57934575	18	23625	33.7931034482759
chr2	161217025	161276950	18	10475	19.25
chr2	227603350	227739950	18	14100	34.4871794871795
chr20	56948150	57028725	18	11100	20.6666666666667
chr3	190955825	191110600	18	15225	36.7945205479452
chr5	7347575	7515950	18	17200	32.8703703703704
chr5	16701875	16755025	18	20975	22.8
chr5	138044225	138221975	18	19200	27.012987012987
chr6	131602175	131670100	18	14200	15.4313725490196
chr7	20814725	20866525	18	14075	28.88
chr8	66701100	66755525	18	11875	32.2258064516129
chr9	84207950	84333175	18	18950	24.4047619047619
chr1	178219325	178269750	17	20450	20.25
chr1	232245950	232279600	17	17150	13.4736842105263
chr11	8691825	8743775	17	18675	6.43010752688172
chr12	20507900	20602775	17	10350	22.448275862069
chr14	71107700	71180800	17	15375	28.7719298245614
chr16	53064900	53165925	17	20100	17.4878048780488
chr19	10610075	10830025	17	18225	31.6279069767442
chr19	54605650	54713825	17	17750	32.2857142857143
chr2	37383175	37460450	17	25125	18.54
chr3	120135725	120223675	17	17325	31.811320754717
chr4	26298500	26374600	17	15750	28.7
chr4	76591575	76652875	17	16950	29.2631578947368
chr6	649725	711950	17	15875	20.1111111111111
chr6	44134125	44233325	17	18850	27.5841584158416
chr6	138795150	138917975	17	24100	19.6571428571429
chr7	79757450	79817425	17	11025	20.64
chr8	103871050	103952525	17	16250	12.4888888888889
chr8	131314625	131371650	17	7325	25
chr9	16442375	16524375	17	13900	27.5833333333333
chr9	140082475	140200075	17	13900	20.7213114754098
chr10	53778500	53805375	16	12125	22.7647058823529
chr13	56138275	56171800	16	9625	23.3076923076923
chr14	21492675	21575800	16	17875	21.8846153846154
chr15	31595175	31669525	16	13200	22.1754385964912
chr17	67410500	67464050	16	10825	11.5897435897436
chr2	207987250	208032850	16	21050	8.36363636363636
chr20	259150	389850	16	18075	27.1785714285714
chr20	21160475	21305325	16	15125	30.2285714285714
chr20	50503475	50723350	16	19025	31.0175438596491
chr22	45395375	45468725	16	10375	24.2222222222222
chr3	187981575	188021875	16	9800	20.0869565217391
chr4	69181100	69319075	16	21975	29.448275862069
chr4	154373300	154465475	16	14750	30.0512820512821
chr7	143058025	143115125	16	13700	23.6
chr8	68862300	68945075	16	15150	26.4597701149425
chrX	102585175	102702500	16	12100	25.2530120481928
chr1	26676600	26828275	15	22475	18.6424242424242
chr1	109756025	109828350	15	17100	12.9411764705882
chr11	30443750	30510300	15	9350	22.7222222222222
chr11	47197525	47292825	15	14825	26.6451612903226
chr11	62554200	62657875	15	26175	12.738255033557
chr11	113717825	113755500	15	12350	14.84
chr12	63041175	63124325	15	15250	11.1794871794872
chr12	106477300	106535600	15	18775	17.1363636363636
chr13	47195300	47263100	15	11450	25.0144927536232
chr13	107148800	107188825	15	15050	14.4
chr15	70373450	70404425	15	13450	21.5263157894737
chr15	77767850	77830975	15	9700	28.0909090909091
chr17	36559700	36621825	15	15900	10.9487179487179
chr18	45408025	45499875	15	16600	25.5294117647059
chr2	33802875	33839675	15	10325	19.962962962963
chr3	32901850	32928350	15	14375	25.9130434782609
chr3	42622400	42697050	15	15275	24.8444444444444
chr3	72423825	72478325	15	11600	29.35
chr3	99535950	99664350	15	12875	21.1071428571429
chr3	181404950	181476475	15	27800	10.9090909090909
chr4	15651375	15697525	15	14900	20
chr4	22460550	22525350	15	10050	29.2941176470588
chr4	87353600	87428025	15	16150	18.4
chr4	129715150	129795650	15	16150	23.9444444444444
chr5	34609325	34736825	15	15100	28.3174603174603
chr5	173314550	173400725	15	15400	28.1714285714286
chr6	29563975	29645125	15	17400	19.1775700934579
chr6	34191325	34217325	15	13175	3.48837209302326
chr6	52368300	52463100	15	12775	22.75
chr6	144536575	144671300	15	16825	27.4285714285714
chr7	22841550	22905200	15	16700	21.5942028985507
chr7	30323550	30395775	15	13475	19.0232558139535
chr7	55579350	55640900	15	11475	22.7647058823529
chr7	70907750	70973625	15	16650	26.4666666666667
chr7	101486975	101527775	15	9500	24.0487804878049
chr7	130578900	130648550	15	12800	23.7333333333333
chr8	144623075	144719200	15	10450	19.1891891891892
chr9	23736600	23780875	15	10775	23.8260869565217
chr9	140557600	140593125	15	13525	28.7826086956522
chrX	107587275	107643575	15	9650	18.3235294117647
chr1	8917550	8976075	14	13025	18.7333333333333
chr1	25031000	25097425	14	10075	18.275
chr1	120183550	120258350	14	12925	16.0183486238532
chr1	232673425	232766550	14	10825	26.9833333333333
chr10	43889450	43954525	14	17125	12.4464285714286
chr11	76469875	76510375	14	6825	25.1612903225806
chr12	32669000	32722525	14	5850	23.3548387096774
chr12	58227425	58291175	14	14225	18.0246913580247
chr12	66270350	66329875	14	14575	18.6
chr14	91070275	91128500	14	9725	26.695652173913
chr15	96865625	96887225	14	6125	8.66666666666667
chr16	70719275	70771900	14	8450	26.969696969697
chr17	39890925	39992425	14	15100	26.1764705882353
chr19	13944000	13993075	14	12725	20.3380281690141
chr2	58722100	58781150	14	14450	16.7692307692308
chr2	168114725	168200550	14	12575	26.9787234042553
chr21	17101725	17147925	14	11800	25.3684210526316
chr3	46584300	46671525	14	17575	23.2
chr3	79023600	79069350	14	9125	17.1
chr3	147058400	147136950	14	9725	26.8936170212766
chr3	184016375	184097450	14	11050	21.5882352941176
chr4	37972025	38006750	14	11200	10.1176470588235
chr4	57252450	57335000	14	15275	21.7777777777778
chr6	41854775	41978475	14	13225	21.9084967320261
chr6	167636725	167662650	14	15625	3.53846153846154
chr7	12752025	12861750	14	11125	26.4341085271318
chr7	122374850	122444275	14	10200	27.1212121212121
chr8	97505500	97565250	14	12100	25.9487179487179
chr9	74347825	74384350	14	16100	14.6666666666667
chrX	15755650	15852125	14	8325	26
chrX	136631775	136673425	14	20675	12.7719298245614
chr1	45768800	45826500	13	11500	12.7226890756303
chr1	184352150	184396100	13	7525	24.3846153846154
chr10	97020250	97069050	13	10750	16.5977011494253
chr10	119102450	119135700	13	7725	21.5483870967742
chr11	119177225	119232725	13	9925	22.9206349206349
chr12	111840875	111884400	13	12125	12
chr13	51720950	51754475	13	12400	13.6086956521739
chr14	59086900	59131125	13	9475	19.5492957746479
chr15	40381425	40408050	13	10950	15.4193548387097
chr15	90930775	90969050	13	15725	6.44067796610169
chr16	19848800	19896600	13	13025	13.0537634408602
chr17	26368350	26383400	13	6050	11.5789473684211
chr17	43201775	43275250	13	13850	15.1111111111111
chr18	56550600	56596600	13	8600	17.4146341463415
chr19	40909675	40952525	13	10100	11.5263157894737
chr19	47713175	47778450	13	12500	18.25
chr19	50305875	50393800	13	14775	23.5172413793103
chr2	44353100	44411500	13	13550	11.8857142857143
chr2	55236600	55258800	13	10650	6.56
chr2	85751525	85844200	13	15400	18.075
chr2	99053475	99082275	13	7800	8.5
chr2	173291750	173330525	13	10975	15.4736842105263
chr2	235859925	235935550	13	17375	17.0909090909091
chr20	3766775	3872300	13	11675	22.5909090909091
chr20	31044525	31085750	13	10000	15.0169491525424
chr20	57194200	57268650	13	17725	13.109243697479
chr3	53269500	53322700	13	15250	6.7603305785124
chr3	176033700	176051175	13	12175	8.95238095238095
chr4	16816425	16860975	13	12575	16.3111111111111
chr4	102199975	102249425	13	9775	12.4509803921569
chr4	113653550	113697350	13	13900	17.4347826086957
chr4	146802975	146860925	13	11125	22.1
chr4	169705525	169786675	13	14475	18.8648648648649
chr4	187546400	187648525	13	19950	13.2873563218391
chr5	16855750	16901775	13	7975	19.4222222222222
chr5	159687675	159743200	13	11575	12.6153846153846
chr5	179477325	179518300	13	11950	16.1111111111111
chr6	94488650	94571100	13	13800	22.4383561643836
chr7	127290925	127326325	13	10700	16.952380952381
chr7	158595700	158657075	13	11925	21.1739130434783
chr8	145007700	145031550	13	12050	3.48571428571429
chr9	72359825	72380550	13	10175	6.95238095238095
chrX	9753800	9815200	13	9900	19.5384615384615
chr1	21634450	21661300	12	9350	6.39344262295082
chr1	146976075	147073200	12	11900	21.5294117647059
chr1	153929425	153965700	12	15200	3.76296296296296
chr1	154150675	154196925	12	11950	21.3628318584071
chr1	180198600	180247825	12	8050	20.6666666666667
chr10	13370800	13446925	12	12300	18.4324324324324
chr10	95181400	95256850	12	10875	21.36
chr10	97205325	97241575	12	7925	20.3125
chr10	126821875	126851625	12	20475	13.0625
chr11	118476475	118530975	12	10425	18.1188118811881
chr12	27428725	27486825	12	7850	19.7083333333333
chr12	31644475	31676925	12	11350	7.14285714285714
chr12	57823250	57917675	12	13675	21.0619469026549
chr12	125348650	125425725	12	14275	16.8326180257511
chr13	113343125	113370450	12	8000	15.5714285714286
chr14	20880875	20950425	12	9500	19.6521739130435
chr14	57353650	57386800	12	10050	14.0277777777778
chr14	103984625	104035850	12	9600	8.68468468468468
chr15	67316500	67385150	12	12375	13.2857142857143
chr15	89454275	89547425	12	14125	20.438202247191
chr16	11385500	11449325	12	10225	21.8947368421053
chr16	88825475	88879200	12	9700	19.6388888888889
chr17	27459400	27507075	12	9700	14.2962962962963
chr2	8011025	8041200	12	11125	9.6551724137931
chr2	38303125	38335850	12	11975	9.90697674418605
chr2	97481250	97573750	12	12375	19.9574468085106
chr2	174971100	174996750	12	9025	12.8
chr22	25346050	25403150	12	9550	15.7096774193548
chr3	14443275	14476825	12	9675	14.4615384615385
chr3	49447325	49523475	12	13225	13.7005988023952
chr3	168520875	168560475	12	11000	15.0689655172414
chr4	154125200	154196550	12	15725	17.1136363636364
chr4	185537650	185571575	12	8500	17.3714285714286
chr4	187110575	187188700	12	16675	18.9090909090909
chr5	109024450	109142050	12	12450	18.1176470588235
chr6	12289850	12366250	12	9725	18.8805970149254
chr6	27095150	27129675	12	16200	6.8780487804878
chr6	99074375	99096900	12	7125	6.08163265306122
chr8	26433425	26500325	12	16125	20.6222222222222
chr8	28347350	28376325	12	10650	11.7358490566038
chr8	41158275	41226675	12	10675	17.0434782608696
chr8	146011050	146026300	12	11400	2.2
chr9	3477300	3528750	12	10125	18.4675324675325
chr9	24464425	24510475	12	8400	17.6551724137931
chr9	35070000	35117500	12	12025	12.0792079207921
chr9	90008425	90032600	12	9250	15.3333333333333
chr9	112857175	112920775	12	12200	17.9655172413793
chrX	9973050	10019375	12	10975	17.2
chr1	53863650	53916100	11	9825	16.7764705882353
chr1	184423725	184474025	11	7725	15.7540983606557
chr1	199997925	200050650	11	7200	13.9440559440559
chr1	206858650	206897725	11	7875	17.536231884058
chr10	11186000	11213700	11	6725	16.7727272727273
chr10	20496575	20505750	11	4375	10.6923076923077
chr10	28957375	28979875	11	7850	9.82142857142857
chr10	45454325	45497275	11	11625	7.17073170731707
chr10	116232175	116298275	11	8900	19.0333333333333
chr11	75040300	75063775	11	10050	3.79775280898876
chr12	63307300	63329800	11	8425	8.13636363636364
chr12	65059400	65088850	11	8125	5.90990990990991
chr14	57261675	57277175	11	9825	10.4347826086957
chr14	75716400	75777925	11	11675	19.2
chr16	79626050	79636150	11	5575	1.81538461538462
chr16	84757075	84770400	11	8675	2.41666666666667
chr18	6713625	6760050	11	9125	12
chr18	57529250	57576750	11	13550	17.134328358209
chr19	13202375	13279275	11	17975	19.425
chr19	18653275	18705625	11	8200	14.3835616438356
chr19	20149500	20198750	11	9900	16.2372881355932
chr2	17719775	17740525	11	13050	5.58139534883721
chr2	27577000	27666025	11	11950	19.3469387755102
chr2	42252075	42282100	11	7150	10.4117647058824
chr2	44972375	45033200	11	12375	19.6363636363636
chr2	85636450	85687000	11	8775	17.6
chr2	206131100	206162800	11	8200	12.8571428571429
chr2	224794750	224826100	11	11025	8.71794871794872
chr20	62572550	62613350	11	8425	15.3061224489796
chr22	33445600	33459425	11	7900	4.64
chr3	16697225	16740700	11	16100	17.7543859649123
chr3	147648025	147681100	11	8800	15.921568627451
chr3	197267525	197307775	11	7575	18.6
chr4	6942450	6989825	11	10050	18.1176470588235
chr4	16892175	16921400	11	11550	18.875
chr5	87531550	87565525	11	11550	11.0645161290323
chr5	87955325	87975800	11	6375	10.4615384615385
chr5	126161775	126194200	11	7900	14.4912280701754
chr5	140357750	140420825	11	11975	17.9459459459459
chr5	146152350	146196700	11	7800	18.2352941176471
chr5	147238350	147281275	11	13375	11.8922155688623
chr5	162863375	162962650	11	16450	18.1428571428571
chr6	32114250	32165425	11	13225	12.156862745098
chr6	163817275	163858950	11	10175	14.8888888888889
chr7	1571050	1617425	11	9025	15.2173913043478
chr7	43147825	43181600	11	7675	16.2816901408451
chr7	52128550	52197325	11	11475	18.1818181818182
chr9	36380775	36416700	11	7300	8.62903225806452
chr9	124016775	124061825	11	7250	16.9285714285714
chr9	125666250	125713175	11	10100	7.52808988764045
chr9	136201375	136243475	11	7900	19.4246575342466
chrX	21922700	21979625	11	12100	18.0963855421687
chr1	935050	968225	10	5925	12.1052631578947
chr1	12654050	12697175	10	10200	11.5384615384615
chr1	19767675	19789675	10	5325	13.76
chr1	36831625	36867550	10	9425	8.46666666666667
chr1	38454900	38479250	10	9200	5.89189189189189
chr1	59523175	59550025	10	10075	13
chr1	65875225	65899175	10	7675	10.1408450704225
chr1	244602950	244625225	10	9750	4.57894736842105
chr10	6131000	6151700	10	7500	7.23076923076923
chr10	17217525	17274775	10	13525	14.780487804878
chr10	20115650	20132900	10	5350	5.08108108108108
chr10	111762300	111776600	10	7375	3.5
chr11	30567550	30588825	10	6850	8.83720930232558
chr11	71780500	71824650	10	7925	16.9263157894737
chr11	128443150	128463775	10	7600	15.2258064516129
chr12	8961850	8987600	10	7125	15.2432432432432
chr12	25080800	25105225	10	8100	16.5
chr12	95576875	95652250	10	15750	13.2035398230088
chr13	52188550	52264150	10	12000	15.688679245283
chr13	56226725	56239100	10	9775	1.02941176470588
chr13	110761625	110791325	10	5900	14.6190476190476
chr14	34391125	34421200	10	10650	16.093023255814
chr14	56046125	56077975	10	8550	10.5633802816901
chr14	95603975	95624750	10	6500	6.26262626262626
chr15	37385450	37399150	10	5675	14.1739130434783
chr15	60286350	60317500	10	9800	11.9120879120879
chr15	60847725	60885475	10	7325	14.0333333333333
chr16	67867200	67928125	10	12725	16.1111111111111
chr16	77996800	78028625	10	11250	14.4158415841584
chr17	6343250	6365650	10	4900	12.1951219512195
chr17	14204425	14260475	10	8900	15.0924369747899
chr17	55145250	55177875	10	7700	11.225
chr18	32058425	32074275	10	4800	12.4782608695652
chr19	10981100	11005200	10	10650	5.12820512820513
chr2	54778125	54808675	10	10400	8.28571428571429
chr2	66909800	66927775	10	6175	14.96
chr2	207665125	207679650	10	5650	6.58823529411765
chr20	60929500	60982750	10	19400	14.037037037037
chr22	23560475	23611875	10	11125	15.7894736842105
chr3	5018525	5029175	10	6325	6.75
chr3	5228625	5262050	10	5850	14.075
chr3	41240025	41278375	10	10700	14.2448979591837
chr3	61922850	61939750	10	6025	16.4117647058824
chr3	178865150	178914650	10	7975	15.3435114503817
chr3	187453900	187468800	10	11100	1.07086614173228
chr4	183159250	183195375	10	7950	16.1923076923077
chr5	87682450	87697850	10	9200	9.30769230769231
chr5	111055700	111110325	10	10200	16.5066666666667
chr5	138608775	138634725	10	11300	5.35443037974684
chr5	177539900	177580900	10	12550	15.1428571428571
chr5	180649075	180695075	10	12100	9.16483516483516
chr6	26520400	26554250	10	8500	12.5161290322581
chr6	105387950	105424575	10	16425	5.92771084337349
chr6	134373050	134396200	10	7775	7.40952380952381
chr6	144926925	144939350	10	7975	3.36
chr6	160643275	160674150	10	10350	8.88461538461539
chr6	170600300	170616450	10	4525	16.8333333333333
chr7	17337800	17354650	10	5275	10.6206896551724
chr7	121776700	121791525	10	11500	5.67741935483871
chr8	11658300	11671425	10	7100	10
chr8	28557900	28588300	10	9775	12.1090909090909
chr9	2758750	2819025	10	12925	15.4857142857143
chr9	76693150	76708675	10	9450	4.66666666666667
chr9	80197825	80226000	10	8600	14.6
chr9	98239600	98275250	10	12200	13.7222222222222
chr9	99976025	100001400	10	8625	6.79754601226994
chr9	133971300	134001775	10	7875	9.75
chrX	23511450	23533425	10	8850	4.975
chrX	91355150	91366475	10	6500	5.80952380952381
chr1	23880250	23940050	9	15475	9.42105263157895
chr1	38890075	38898650	9	6375	0.895833333333333
chr1	40343250	40368050	9	8000	5.27586206896552
chr1	41119875	41202150	9	10025	14.16
chr1	145437300	145477975	9	7725	10.3513513513514
chr1	172311775	172368750	9	9650	8.76571428571429
chr1	201469325	201482550	9	6125	10.0571428571429
chr1	223181725	223205850	9	9225	11.8709677419355
chr1	243893600	243911300	9	9200	4.94117647058824
chr10	14590100	14630675	9	5850	14.2142857142857
chr10	96979375	96996375	9	8025	12.2777777777778
chr10	118593350	118609725	9	5450	12.32
chr10	134209725	134235650	9	6275	6.74074074074074
chr11	2712850	2724825	9	4975	11.25
chr11	6320125	6350125	9	9350	8.15384615384615
chr11	59304850	59333825	9	6550	8.82051282051282
chr11	67885225	67896850	9	6650	7.64285714285714
chr11	70487875	70509150	9	5475	13.6266666666667
chr11	76154300	76170350	9	11175	3.35849056603774
chr11	128578775	128604950	9	6350	10.3578947368421
chr12	19534300	19600350	9	11300	14.6388888888889
chr12	32163500	32178375	9	4200	14.25
chr12	81471300	81489850	9	5975	11.7297297297297
chr12	105477525	105506025	9	7550	11.6631578947368
chr12	112541750	112564100	9	5975	11.1379310344828
chr13	69768400	69777500	9	4500	3.84313725490196
chr13	95355575	95366300	9	7275	5.57142857142857
chr13	111853650	111871925	9	9575	2.45637583892617
chr14	38657100	38668925	9	8525	2.64
chr14	74179075	74195525	9	6225	5.21428571428571
chr14	105131775	105166950	9	8825	12.5294117647059
chr15	80350375	80369500	9	5625	10.2857142857143
chr16	18796850	18818675	9	8825	10.2105263157895
chr16	24712075	24764875	9	8950	12.6781609195402
chr16	48398775	48420250	9	8550	5.65714285714286
chr17	33389625	33417300	9	8400	8.58571428571429
chr17	46618675	46628200	9	5075	3.17241379310345
chr18	53245875	53257700	9	9475	1.61290322580645
chr19	5947625	5978750	9	8950	11.4285714285714
chr19	6735400	6768050	9	11625	13.5
chr19	39614875	39638425	9	8125	9.95918367346939
chr2	42163925	42178450	9	7175	5.825
chr2	67546425	67564925	9	7450	10.4
chr2	190026800	190083575	9	10575	12.6
chr2	210160975	210171025	9	6650	1.38666666666667
chr2	216945875	216986550	9	9100	14.7317073170732
chr2	220070825	220118575	9	7550	12.6222222222222
chr2	225435000	225451075	9	4050	9.81818181818182
chr2	231577050	231591775	9	7025	7.03030303030303
chr20	38895150	38908650	9	7725	1.92452830188679
chr21	16422600	16438650	9	6900	7.73333333333333
chr22	18915150	18936225	9	6500	7.06122448979592
chr22	21995950	22020975	9	5375	11.448275862069
chr22	29130525	29198150	9	9175	13.205298013245
chr3	25460625	25497950	9	8225	14.2314049586777
chr3	30690150	30738250	9	7975	14.4383561643836
chr3	39442950	39461100	9	7800	14.6315789473684
chr3	52000900	52040575	9	8000	8.35955056179775
chr3	54666950	54704950	9	8525	13.4649681528662
chr3	54725275	54745250	9	5200	8.27586206896552
chr3	57160525	57204300	9	14425	12.9166666666667
chr3	65698550	65718075	9	3675	8.42105263157895
chr3	90117450	90139525	9	5500	12.962962962963
chr3	120394875	120416525	9	7425	13.047619047619
chr3	146187300	146267975	9	10675	13.1822660098522
chr3	148906375	148918050	9	7350	5.54838709677419
chr3	197574675	197616800	9	8825	12.8470588235294
chr4	10106650	10120600	9	7400	5.12
chr4	23879550	23892200	9	4425	14.3703703703704
chr4	27086200	27129350	9	6975	11.8562874251497
chr4	48689775	48706725	9	4500	10.3243243243243
chr4	62631275	62640975	9	5750	4.08333333333333
chr4	101896225	101955350	9	8975	13.9135135135135
chr4	138431525	138466675	9	13600	10.7142857142857
chr4	139120775	139165300	9	13050	11.5238095238095
chr4	140999350	141016900	9	5950	8.15094339622642
chr4	180085575	180093875	9	6050	1.21212121212121
chr4	190082075	190108475	9	9125	5.32
chr5	2743650	2762325	9	6525	9.79310344827586
chr5	80251650	80261100	9	5150	3.41666666666667
chr5	107410150	107428175	9	7125	10.52
chr5	120032175	120043150	9	8150	1.05263157894737
chr5	123121300	123151600	9	6675	14.0454545454545
chr5	142774400	142785550	9	7675	4.48
chr6	15894200	15913550	9	7925	10.5925925925926
chr6	53389250	53413650	9	9175	4.15384615384615
chr6	107921425	107943100	9	5525	14.5714285714286
chr6	128803775	128842675	9	7675	8.03809523809524
chr7	18424175	18461450	9	6375	13.5849056603774
chr7	20151900	20170100	9	14950	1.44444444444444
chr7	23027250	23058475	9	9200	9.93333333333333
chr7	23493725	23530850	9	16100	8.94117647058824
chr7	42926900	42980975	9	7950	13.7979797979798
chr7	74064050	74079225	9	9600	3.58
chr7	101458425	101466850	9	3725	3.58333333333333
chr8	49423175	49458375	9	7125	12.3478260869565
chr8	50709825	50736100	9	5800	12.2173913043478
chr9	37414775	37486875	9	11325	11.3039215686275
chr9	38007825	38050650	9	14325	5.95918367346939
chr9	117110875	117160725	9	10125	11.1272727272727
chr9	133698675	133736325	9	11500	6.34146341463415
chrX	8637025	8672600	9	6775	12.6153846153846
chrX	138907300	138933800	9	6400	11.7837837837838
chrX	153084225	153114275	9	7900	8.99115044247788
chr1	9969525	10011250	8	7175	11.5945945945946
chr1	17215200	17253700	8	8975	7.87878787878788
chr1	35851675	35860250	8	4225	8.42424242424242
chr1	78437800	78472400	8	8675	10.6545454545455
chr1	116174475	116202900	8	6675	8.86842105263158
chr1	117374475	117454225	8	11800	12.0520833333333
chr1	155277475	155295475	8	6750	9.47619047619048
chr1	184016225	184039275	8	6725	8.52631578947368
chr1	212769450	212786275	8	4950	11.0625
chr10	34467200	34480000	8	5425	6.6530612244898
chr10	34701975	34717825	8	5000	8.4
chr10	92563975	92579625	8	5350	5.68571428571429
chr10	95030000	95048850	8	7825	2.09580838323353
chr10	106077200	106110025	8	14575	4.42352941176471
chr11	47421400	47448500	8	6100	10.5230769230769
chr11	65874200	65895550	8	4950	7.52238805970149
chr11	67381300	67398850	8	6000	4.98876404494382
chr11	68080675	68122075	8	8350	7.90566037735849
chr11	84357025	84367425	8	3675	8.36363636363636
chr11	88032625	88049475	8	9725	4.47058823529412
chr12	8833400	8853150	8	8800	4.37894736842105
chr12	89474350	89493675	8	5675	8.46666666666667
chr13	29057700	29069925	8	4325	9.78947368421053
chr13	45139350	45154125	8	7125	11.1904761904762
chr13	77874200	77888300	8	4225	9.42222222222222
chr14	55139075	55153025	8	6500	4.07619047619048
chr14	85995250	86002825	8	3400	3.66666666666667
chr14	91858600	91885200	8	10600	9.16981132075472
chr15	59639575	59665750	8	9675	6.22222222222222
chr15	60927050	60960575	8	5975	8.93150684931507
chr15	77914000	77927550	8	7125	2.64864864864865
chr15	89154075	89168400	8	6750	6.57777777777778
chr16	11036000	11044225	8	3275	3.87878787878788
chr16	74899975	74906175	8	4400	2.48
chr17	4863975	4902850	8	7175	10.1428571428571
chr17	5185150	5193300	8	3050	6.5625
chr17	36757500	36767000	8	4250	4.30769230769231
chr17	64527750	64562475	8	7750	10.3364485981308
chr17	74127725	74137925	8	3825	5.51515151515152
chr18	32229775	32290950	8	12175	11.6101694915254
chr18	46064550	46075075	8	6950	1.07462686567164
chr18	56510550	56537825	8	16600	4.58536585365854
chr18	71947975	71959950	8	6550	5
chr18	72509275	72516950	8	3450	4.6
chr18	76740250	76751050	8	8475	4.23529411764706
chr18	77861800	77879300	8	6250	7.58974358974359
chr19	14084725	14118275	8	6575	11.3884297520661
chr19	34715225	34729125	8	5125	7.5
chr19	45577825	45602300	8	9850	5.73228346456693
chr19	46134150	46147400	8	3025	11.6315789473684
chr19	54162250	54171850	8	4850	4.88372093023256
chr2	42769925	42783525	8	6375	3.51111111111111
chr2	55495550	55515250	8	7325	8.02702702702703
chr2	88922850	88937850	8	5675	7.68253968253968
chr2	106360800	106388600	8	4575	10.3793103448276
chr2	120549150	120566900	8	5100	11.3170731707317
chr20	17511475	17555075	8	10325	12.1506849315068
chr20	47893400	47914425	8	13750	9.07692307692308
chr21	27496575	27543625	8	11150	9.42608695652174
chr21	37464150	37485600	8	7250	7.96875
chr22	26322700	26332150	8	2825	10.8235294117647
chr22	39897925	39930875	8	7250	10.3692307692308
chr22	42460975	42487475	8	5650	8.8433734939759
chr22	43329400	43361800	8	5200	9.27272727272727
chr3	13052825	13064475	8	3275	9
chr3	33466525	33483500	8	7875	5.33333333333333
chr3	73073375	73095525	8	3425	10.9655172413793
chr3	101394425	101411850	8	6050	11.6744186046512
chr3	112947425	112995500	8	7125	12.0550458715596
chr3	122693800	122707875	8	6125	8.60606060606061
chr3	129435525	129452250	8	4200	9.9375
chr3	152016125	152036575	8	8350	8.57471264367816
chr3	152097925	152123225	8	5725	7.6
chr3	171131200	171179525	8	11850	11.7818181818182
chr3	192587450	192611700	8	7675	8.20689655172414
chr4	103739200	103753400	8	8625	5
chr4	120912325	120922375	8	4700	3.24050632911392
chr4	124298725	124366000	8	13975	10.8255813953488
chr4	126261725	126281100	8	3700	8.3
chr4	144256725	144281125	8	8925	5.6
chr4	188913900	188921025	8	4075	3.74193548387097
chr5	1099000	1112150	8	5475	4.20833333333333
chr5	12621500	12672525	8	11975	11.3387096774194
chr5	25438100	25451875	8	9800	3.52
chr5	53290000	53318650	8	12250	3.97687861271676
chr5	82296000	82332675	8	6350	12.1379310344828
chr5	98098850	98110975	8	7025	4.94545454545455
chr6	41523025	41553075	8	7975	8.875
chr6	49877450	49887175	8	5350	7.94285714285714
chr6	77264375	77274625	8	6075	3.09375
chr6	81037375	81046175	8	6175	1.36
chr6	163953700	163966725	8	3700	6.36666666666667
chr6	163991950	164002125	8	3900	5.3015873015873
chr7	20056225	20074100	8	5700	9.7
chr7	26223225	26245075	8	11675	8
chr7	35043225	35078025	8	5925	12
chr7	36316325	36331850	8	7550	7.6
chr7	41735900	41745300	8	3925	5.53488372093023
chr7	43679325	43709925	8	9950	4.40875912408759
chr7	73241725	73257275	8	4850	9.05714285714286
chr7	81938125	81949200	8	3475	6.34285714285714
chr7	123383600	123394800	8	7975	4.2
chr8	484425	496150	8	5725	4.60714285714286
chr8	6556675	6591175	8	6775	8.39473684210526
chr8	38397950	38425225	8	5400	8.25
chr8	40925775	40959025	8	7200	10.7317073170732
chr8	61588675	61597100	8	3725	4.52
chr8	73913075	73925700	8	9350	1.48453608247423
chr8	95442625	95457850	8	8725	5.45454545454545
chr8	98768750	98799400	8	10075	6.98611111111111
chr8	103800750	103826725	8	7075	8.11428571428571
chr8	104655975	104697625	8	9850	9.51381215469613
chr9	6756750	6788650	8	10300	10.0571428571429
chr9	23807075	23826300	8	4175	9.94285714285714
chr9	34637125	34653275	8	4200	11.2558139534884
chr9	82275125	82286650	8	5325	5.90243902439024
chr9	96106075	96119550	8	4925	5
chr9	118231700	118242825	8	7025	2.5
chr9	130722900	130744325	8	7450	6
chr9	134603025	134614875	8	4500	6.07547169811321
chrX	9493900	9503575	8	3400	7.3125
chrX	40703425	40740475	8	10925	7.1875
chrX	73182700	73201225	8	7200	4.58536585365854
chrX	107967475	107980925	8	4925	4.51351351351351
chrX	113696700	113708175	8	6725	2.86567164179104
chr1	32396375	32422250	7	8450	6.71559633027523
chr1	39857000	39876525	7	7275	9.53125
chr1	44115075	44127625	7	6325	4.89473684210526
chr1	46143050	46154650	7	8300	0.903225806451613
chr1	61748100	61767900	7	5925	9.40909090909091
chr1	87793150	87803325	7	9150	0.793650793650794
chr1	95119300	95134925	7	7950	7.5
chr1	112936300	112947725	7	6775	2.66666666666667
chr1	172109150	172115125	7	4150	1.33333333333333
chr1	196272150	196282475	7	3350	9.14285714285714
chr1	197406275	197412050	7	3200	1.66666666666667
chr1	204450750	204494500	7	6975	8.92783505154639
chr1	221882075	221892725	7	5100	2.80327868852459
chr1	228644150	228653050	7	3625	9.47058823529412
chr1	234734500	234756150	7	16650	1.40782122905028
chr10	3916325	3936575	7	3950	8.78571428571429
chr10	35925925	35931700	7	3750	2.34782608695652
chr10	52372550	52390175	7	8425	7.15789473684211
chr10	54662825	54684125	7	5000	9.15384615384615
chr10	91086500	91112200	7	7450	7.36
chr10	95506750	95520500	7	5075	5.8
chr11	15569200	15580875	7	4175	7.375
chr11	96065175	96076350	7	4875	5.875
chr11	118585075	118597225	7	5700	4.06741573033708
chr12	4377950	4387275	7	7500	1.125
chr12	6861325	6878825	7	7625	5.808
chr12	14855700	14869875	7	7600	5.18181818181818
chr12	26132700	26151700	7	7500	9.02325581395349
chr12	44152000	44159175	7	4200	3.36170212765957
chr12	54773150	54785075	7	5225	4.02040816326531
chr12	57022375	57040550	7	8225	8.47058823529412
chr12	59715250	59730950	7	6950	3.40983606557377
chr12	69860475	69870325	7	4675	3.89189189189189
chr12	97942750	97957325	7	5425	6.75675675675676
chr12	98883875	98911650	7	8950	9
chr12	110704650	110722850	7	6775	8.02222222222222
chr12	124615050	124633650	7	6325	5.6
chr12	132194775	132222200	7	9075	8.4
chr13	36870650	36900400	7	10675	5.24489795918367
chr13	40057650	40073350	7	6000	4.03921568627451
chr13	43441450	43451475	7	4950	8.83333333333333
chr13	51995200	52002125	7	5625	0.653061224489796
chr13	54824375	54849425	7	11300	6.13888888888889
chr13	55609350	55617050	7	5875	1.58333333333333
chr13	93867800	93887550	7	10075	6.85714285714286
chr14	20795775	20812650	7	6375	4.76691729323308
chr14	32544375	32557450	7	5300	7.48717948717949
chr14	74768425	74829675	7	11500	9.47311827956989
chr14	77769775	77788600	7	6200	5.52631578947368
chr14	101296275	101307525	7	4175	7.44117647058824
chr15	60681800	60699825	7	9925	2.82758620689655
chr15	69081675	69113975	7	11175	7.76923076923077
chr15	74493100	74516350	7	7375	5.88888888888889
chr15	93602050	93617125	7	9225	3.4453781512605
chr16	9763275	9777125	7	8375	4.93333333333333
chr16	14395100	14405400	7	7775	2.76923076923077
chr16	19298425	19303575	7	2625	3.3
chr16	19719350	19730800	7	6450	7.2093023255814
chr16	87416500	87427200	7	4950	2.45652173913043
chr17	2295300	2306075	7	9300	0.764705882352941
chr17	20937875	20955675	7	5900	9.28125
chr17	26215300	26222850	7	3600	7.11764705882353
chr17	27911400	27925150	7	4475	7.82222222222222
chr17	38497575	38507850	7	5250	4.875
chr17	63050775	63060900	7	4350	4
chr17	72742025	72760575	7	5225	6.58490566037736
chr17	78228450	78244800	7	5475	8.5
chr18	29522050	29530875	7	4800	4.03846153846154
chr18	74202475	74208525	7	4475	1.25
chr19	5121850	5132900	7	4525	7.2
chr19	9894650	9904275	7	3800	8.61538461538461
chr19	18042350	18061625	7	4650	8.74380165289256
chr2	47292725	47304825	7	4600	5.64444444444444
chr2	48540775	48558200	7	5600	5.6530612244898
chr2	51226875	51259275	7	9175	8.74285714285714
chr2	63799150	63866675	7	13900	7.05882352941176
chr2	66800600	66809500	7	4150	2.49019607843137
chr2	70346025	70370900	7	9450	4.82051282051282
chr2	164450450	164461850	7	5025	8.43243243243243
chr2	188269300	188289500	7	5200	9.47747747747748
chr2	191795975	191803625	7	3700	4.38095238095238
chr2	208798250	208838050	7	8425	9.26229508196721
chr2	209114500	209132675	7	6850	5.28888888888889
chr2	217043975	217054075	7	4025	5.31428571428571
chr2	231725950	231751550	7	8225	7.35849056603774
chr20	12728750	12743000	7	8200	3
chr20	25331775	25341875	7	3925	8.34782608695652
chr20	25510750	25532700	7	5650	9.23076923076923
chr20	55499825	55507250	7	4075	1.64912280701754
chr20	62477475	62497425	7	7600	3.61290322580645
chr21	22160850	22166350	7	3950	2.58823529411765
chr21	28214625	28225500	7	6075	4.16438356164384
chr22	20877850	20887550	7	3300	7
chr3	2693900	2699250	7	4050	0.717948717948718
chr3	8536250	8546175	7	6000	1.76470588235294
chr3	18383175	18398150	7	7575	9.33333333333333
chr3	23846875	23866300	7	5575	6.59405940594059
chr3	65376625	65395000	7	6125	6.71794871794872
chr3	71344100	71357600	7	7150	2.5
chr3	85007300	85019500	7	8425	2.84210526315789
chr3	105516600	105521425	7	3250	1.29032258064516
chr3	109049275	109076925	7	14725	2.64285714285714
chr3	124762025	124775600	7	4550	5.90196078431373
chr3	133963225	133980925	7	4800	8.63768115942029
chr3	140789575	140802950	7	6350	2.98850574712644
chr3	141105750	141132050	7	5000	7.31428571428571
chr3	184607050	184630825	7	9325	6.65486725663717
chr3	195612375	195624400	7	4000	5.51515151515152
chr4	42484400	42491475	7	5250	0.576923076923077
chr4	52708525	52720250	7	4850	4.47058823529412
chr4	59463150	59469800	7	4225	3.74193548387097
chr4	74847500	74864525	7	4475	9.45454545454546
chr4	79280850	79291950	7	4075	7.49253731343284
chr4	79472400	79490950	7	6450	4.71428571428571
chr4	95372550	95383075	7	5775	4.77272727272727
chr4	110331250	110356400	7	5250	9.375
chr4	130943300	130952300	7	7600	1.06122448979592
chr4	143323250	143330050	7	3975	2.63636363636364
chr4	153620800	153636525	7	4325	7.78260869565217
chr4	185303675	185330075	7	8850	7.35185185185185
chr5	14416600	14453275	7	5825	9.66101694915254
chr5	19766500	19771750	7	4550	0.388888888888889
chr5	32274050	32287350	7	6425	4.93827160493827
chr5	77934700	77946250	7	5075	5.26436781609195
chr5	81045250	81055650	7	5175	2.89473684210526
chr5	116146000	116161500	7	9250	1.82022471910112
chr5	116274000	116289850	7	5475	8.25
chr5	117780825	117787525	7	2550	7.875
chr5	142260300	142280700	7	4800	8.34146341463415
chr5	179767975	179780125	7	8700	1.9
chr6	11194250	11211250	7	5275	7.55
chr6	35694525	35710775	7	8000	3.08571428571429
chr6	42396675	42422500	7	10600	5.45454545454545
chr6	79783450	79789775	7	5600	0.466666666666667
chr6	119345075	119359650	7	5800	4.21818181818182
chr6	121751450	121767100	7	11350	3.2
chr6	149282525	149294250	7	2850	9.14285714285714
chr6	153298675	153325175	7	7725	7.19337016574586
chr6	158173450	158186025	7	4250	7.625
chr6	167691625	167697275	7	3650	5.64705882352941
chr7	554075	560200	7	4125	1.5
chr7	20088425	20119075	7	7325	9.67816091954023
chr7	26982725	26991450	7	4750	5.05555555555556
chr7	70158525	70175225	7	11375	6.9
chr7	70190400	70202050	7	4075	5.97183098591549
chr7	100136050	100145200	7	5300	3.13793103448276
chr7	101566200	101599100	7	9550	9.31034482758621
chr7	109230025	109240850	7	3525	6.49122807017544
chr7	122069925	122091250	7	10825	2.50793650793651
chr7	128467325	128474250	7	4075	4.0625
chr8	9754375	9765725	7	4825	4.16666666666667
chr8	92038425	92057125	7	5150	6.42307692307692
chr8	115292075	115303950	7	5525	3.93333333333333
chr8	144896650	144915425	7	6900	7.06849315068493
chr8	145979725	145988850	7	5800	3.29032258064516
chr9	4656900	4671200	7	3850	9.5625
chr9	13587200	13608850	7	4350	7.94117647058824
chr9	38682275	38691225	7	4650	5.94117647058824
chr9	81005500	81022150	7	5775	8.12820512820513
chr9	90992925	91015250	7	5700	7.37254901960784
chr9	122093950	122127675	7	5000	8.99173553719008
chr9	123683950	123694350	7	2275	9
chrX	191975	200900	7	4525	3.21739130434783
chrX	40967025	40975900	7	3300	5.76923076923077
chrX	47050225	47058325	7	4300	4.58823529411765
chrX	53109900	53124000	7	4000	9.65714285714286
chrX	68355875	68375775	7	6550	6.25185185185185
chrX	86933800	86944025	7	6050	7.51724137931035
chrX	113833675	113843150	7	3775	5.53125
chrX	133930775	133945025	7	4425	5.26315789473684
chr1	33277175	33285000	6	5150	3.38461538461538
chr1	34628000	34633700	6	4275	0.682926829268293
chr1	46374325	46396650	6	7075	6.6530612244898
chr1	46763675	46775575	6	7475	1.93877551020408
chr1	51163125	51171950	6	6350	3.6
chr1	64370400	64387150	6	6550	6.28571428571429
chr1	76251150	76257400	6	5350	1.33333333333333
chr1	91565775	91590325	6	6275	6.64670658682635
chr1	95328325	95353825	6	7450	5.16129032258065
chr1	110879975	110891000	6	5225	4.59016393442623
chr1	166916375	166922175	6	2025	4.15
chr1	169074400	169085400	6	6475	2.80851063829787
chr1	173413000	173423800	6	4400	3.85
chr1	193073625	193092325	6	5250	6
chr1	201705125	201723700	6	8575	4.39130434782609
chr1	204675850	204685050	6	3575	3.71428571428571
chr1	227915700	227923825	6	3275	5.875
chr1	233424700	233431500	6	5725	0.914285714285714
chr1	235488775	235494850	6	4700	1.23076923076923
chr1	243633575	243638375	6	1875	6.26086956521739
chr10	5488200	5492275	6	3175	0.606060606060606
chr10	25006975	25014175	6	3600	6.46666666666667
chr10	32043550	32049975	6	4400	1.5609756097561
chr10	51034975	51043675	6	4875	7.33333333333333
chr10	63745575	63754325	6	3750	3.16363636363636
chr10	82213125	82227625	6	7225	2.19310344827586
chr10	96299775	96309525	6	4475	6.76923076923077
chr10	105817350	105837800	6	5725	6.09876543209877
chr10	112255950	112261700	6	4300	0.689655172413793
chr10	130335875	130342100	6	4200	1.05494505494505
chr11	6623875	6641100	6	7725	3.43801652892562
chr11	45104800	45114325	6	2775	6.60869565217391
chr11	57078200	57103975	6	7950	6.54545454545455
chr11	58690550	58697425	6	3625	3.44186046511628
chr11	68778150	68782325	6	2725	1.47826086956522
chr11	70048975	70061000	6	3825	4.27586206896552
chr11	94376525	94395675	6	7875	4.5625
chr11	114186700	114191175	6	2100	4.81818181818182
chr11	125032600	125040625	6	5800	1.07142857142857
chr11	130182050	130186150	6	3500	0.409090909090909
chr11	134137125	134147475	6	5375	2.79591836734694
chr12	7937350	7954000	6	7850	2.98630136986301
chr12	21796625	21811150	6	5675	4.44067796610169
chr12	30032175	30039200	6	2600	4.54838709677419
chr12	45608750	45638950	6	9475	3.73953488372093
chr12	50086400	50101250	6	5925	2.40963855421687
chr12	53886000	53896125	6	6425	2.26666666666667
chr12	54650950	54680000	6	12525	7
chr12	79797375	79815900	6	4975	5.39622641509434
chr12	92529800	92541900	6	10650	0.340425531914894
chr12	93764575	93775225	6	6450	2.44117647058824
chr12	97857625	97865650	6	6775	0.666666666666667
chr12	102215275	102224600	6	5350	2.04395604395604
chr12	123745350	123757200	6	4975	3.4954954954955
chr12	125668650	125674050	6	2825	1.74603174603175
chr13	20254825	20271575	6	5450	7.25274725274725
chr13	31436750	31459575	6	6825	6.688
chr13	48728950	48735575	6	2375	5.4
chr13	91999150	92004650	6	4550	1.79310344827586
chr14	21731925	21738575	6	4750	1.41176470588235
chr14	27063475	27068025	6	2650	1.94594594594595
chr14	58705175	58712975	6	3675	5.65957446808511
chr14	59796950	59812450	6	5075	5.15492957746479
chr14	64652725	64667425	6	5400	7
chr14	81777900	81791325	6	5650	5.12380952380952
chr14	99876225	99882075	6	4675	1.04347826086957
chr15	30068800	30071575	6	1825	1.22222222222222
chr15	35277550	35288275	6	4650	3.01492537313433
chr15	38542850	38554675	6	6525	5.55555555555556
chr15	44218450	44222925	6	3600	0.771929824561403
chr15	62756875	62767450	6	3150	5.92
chr15	63827725	63832850	6	3725	1.09090909090909
chr15	67426275	67445150	6	8125	3.6
chr15	75742450	75754800	6	6650	3.38888888888889
chr15	90118100	90124950	6	3250	6.48275862068965
chr15	90542550	90549850	6	3975	2.66666666666667
chr16	13443100	13452825	6	4475	4.72340425531915
chr16	14592975	14619200	6	6000	5.86666666666667
chr16	14722775	14736650	6	8450	3.68539325842697
chr16	48640325	48647775	6	4975	1.2280701754386
chr16	58160600	58163925	6	2225	0.928571428571429
chr16	67455200	67466975	6	5400	3.55555555555556
chr16	70461525	70474000	6	7475	1.70992366412214
chr16	71739675	71758275	6	6400	5.81102362204724
chr16	74060475	74070675	6	4800	3.47368421052632
chr16	84631475	84638875	6	2625	4.90909090909091
chr17	7738025	7748650	6	7750	0.900584795321637
chr17	11949200	11960350	6	4850	3.94117647058824
chr17	16341375	16348000	6	6025	0.6
chr17	29026575	29038550	6	5625	7.30909090909091
chr17	40161475	40172775	6	6625	2.24242424242424
chr17	44896300	44899700	6	2800	0.521739130434783
chr17	46064800	46089700	6	7550	4.55737704918033
chr17	66594900	66601825	6	4775	1.67567567567568
chr18	12879950	12886125	6	4125	1.29166666666667
chr18	18942925	18949425	6	3300	1.86842105263158
chr18	33067750	33078275	6	5875	5.08823529411765
chr19	3967750	3990275	6	6875	5.80487804878049
chr19	36230775	36239825	6	3775	3.58823529411765
chr19	42363275	42372450	6	5400	3.17647058823529
chr19	52190900	52208050	6	6075	6.27692307692308
chr19	54096450	54102025	6	4875	0.4
chr2	5830275	5839875	6	8875	0.340425531914894
chr2	16078200	16084900	6	6000	0.266666666666667
chr2	32111975	32119700	6	3025	6.62068965517241
chr2	36044150	36050000	6	3300	5.35714285714286
chr2	37896500	37904350	6	5475	2.06060606060606
chr2	43401225	43414400	6	4850	4.8
chr2	44688975	44699050	6	4925	2.94545454545455
chr2	47559725	47584700	6	5300	6
chr2	58266175	58285700	6	4300	6.61363636363636
chr2	58460100	58468900	6	4275	2.59090909090909
chr2	151715825	151733350	6	6700	7.34736842105263
chr2	173397550	173422225	6	8475	6.11494252873563
chr2	178104825	178111000	6	3825	2.8
chr2	187578550	187584475	6	2700	6.32258064516129
chr2	188841125	188859625	6	4375	7.10869565217391
chr2	188893250	188901850	6	6025	4.16
chr2	208628025	208638100	6	8200	3.64285714285714
chr2	217555750	217560250	6	2275	3
chr20	9048000	9056425	6	4350	3.64705882352941
chr20	11516575	11525200	6	6175	1
chr20	17939275	17954575	6	13250	0.8
chr20	32250900	32274775	6	5800	7.36231884057971
chr20	33847200	33873150	6	9275	6.79487179487179
chr20	39764175	39770275	6	5050	1.6551724137931
chr20	40241975	40247800	6	3075	3.02702702702703
chr20	60009775	60024350	6	7200	5.86046511627907
chr21	32919200	32939325	6	6225	6.61764705882353
chr21	33086350	33089375	6	2125	1.21739130434783
chr21	36258150	36263750	6	4100	0.625
chr21	38737250	38755575	6	7575	6.36
chr21	44493300	44507150	6	4800	5.64444444444444
chr21	46285750	46294650	6	4400	3.38181818181818
chr22	21270975	21281175	6	4525	5.35384615384615
chr22	25959900	25966450	6	2575	4.44444444444444
chr22	41248950	41259975	6	5025	3.91071428571429
chr22	45554575	45561175	6	3750	6.57142857142857
chr22	46152700	46168700	6	4400	4.76543209876543
chr22	46465925	46475050	6	3900	4.27777777777778
chr22	47127275	47135400	6	3450	6.87179487179487
chr3	3840125	3849175	6	7600	0.761904761904762
chr3	9436525	9447775	6	10175	0.711864406779661
chr3	27146750	27150400	6	2900	0.857142857142857
chr3	51420950	51435150	6	5350	6.45901639344262
chr3	65572525	65593675	6	6575	6.20588235294118
chr3	122739900	122747400	6	2550	6.8780487804878
chr3	124544975	124556100	6	5850	5.82608695652174
chr3	143689475	143698525	6	5025	5.53333333333333
chr3	155079800	155088525	6	6500	1.2
chr3	161133625	161141225	6	2700	6.36363636363636
chr3	183872575	183904825	6	7975	6.64114832535885
chr3	185645200	185656350	6	10175	0.933333333333333
chr4	16030575	16042100	6	6350	3.06172839506173
chr4	53727150	53740925	6	5450	4.49612403100775
chr4	62254375	62265650	6	3925	6.21621621621622
chr4	62700425	62707325	6	4350	4.57142857142857
chr4	74315100	74320300	6	4650	0.375
chr4	95454700	95463025	6	6000	1.47272727272727
chr4	98414850	98426600	6	4550	7.14285714285714
chr4	105411250	105417075	6	5025	0.276595744680851
chr4	153846900	153858500	6	5100	6.03571428571429
chr4	155659550	155668575	6	3975	3.16981132075472
chr5	3100475	3108025	6	6675	1.41666666666667
chr5	7260925	7272075	6	4600	4.23188405797101
chr5	9544300	9548300	6	2800	0.823529411764706
chr5	12321500	12337225	6	8825	3.4
chr5	17214025	17229625	6	7275	5.76470588235294
chr5	33439550	33452500	6	8800	2.73809523809524
chr5	36875250	36881250	6	4525	2.64285714285714
chr5	73923700	73937925	6	5425	5.88505747126437
chr5	75779500	75798250	6	6350	3.35779816513761
chr5	81570000	81591700	6	6375	6.55681818181818
chr5	93689000	93699400	6	9625	0.380952380952381
chr5	102084875	102098975	6	3700	6.23376623376623
chr5	106309200	106323350	6	10025	1.13821138211382
chr5	138897325	138906625	6	3925	5.9672131147541
chr5	166721300	166733700	6	5225	4.20512820512821
chr5	172293275	172300725	6	6075	1.79166666666667
chr6	2241300	2246975	6	2675	3.35849056603774
chr6	7541125	7549275	6	4500	6.38888888888889
chr6	12008200	12014525	6	5550	0.476190476190476
chr6	15017375	15023925	6	2650	6.38095238095238
chr6	20866000	20883175	6	8825	1.9620253164557
chr6	21182750	21192050	6	5325	2.17910447761194
chr6	22146025	22150125	6	3225	0.666666666666667
chr6	27342450	27357250	6	4625	5.40677966101695
chr6	31125125	31130200	6	2300	4.78787878787879
chr6	44628800	44636475	6	5575	0.903225806451613
chr6	47443800	47454650	6	6350	2.68
chr6	69924000	69931600	6	5750	0.819672131147541
chr6	107060600	107078525	6	7225	6.14035087719298
chr6	116849425	116852500	6	1850	3
chr6	132221175	132229375	6	3975	5.08
chr6	136818150	136829050	6	6900	4.68421052631579
chr6	147148750	147154025	6	2950	4
chr6	158243525	158255850	6	6900	2.29787234042553
chr6	161297725	161310350	6	5075	5.7
chr7	2558675	2570675	6	5100	2.93617021276596
chr7	2850775	2866450	6	11325	4.8
chr7	14018600	14032500	6	12600	0.270676691729323
chr7	22369800	22378700	6	4250	4.47619047619048
chr7	26191375	26198975	6	4725	5.1875
chr7	29597125	29605925	6	3225	6.56603773584906
chr7	48124300	48131200	6	5700	0.642857142857143
chr7	51376125	51385350	6	3725	5.88235294117647
chr7	72148475	72160450	6	5175	4.36065573770492
chr7	83461325	83465425	6	2525	1.88888888888889
chr7	93268150	93276350	6	4400	3.14666666666667
chr7	102573175	102585100	6	7425	6.24
chr7	110730950	110745175	6	6625	3.22137404580153
chr7	116161675	116168700	6	5775	1.03448275862069
chr7	120468350	120482775	6	3575	5.89189189189189
chr7	121965725	121978125	6	4375	6.225
chr7	125555625	125568025	6	5025	6.24444444444444
chr7	138348075	138353950	6	2875	3.80487804878049
chr8	15430300	15444300	6	4575	6.67441860465116
chr8	18410650	18417825	6	5050	2.20512820512821
chr8	27465275	27473175	6	5825	1.03614457831325
chr8	35269475	35275475	6	2400	5.71428571428571
chr8	41908100	41913025	6	3325	1.24
chr8	54930450	54946375	6	6450	5.15702479338843
chr8	65280825	65291400	6	6375	7
chr8	70371575	70380000	6	5175	2.23684210526316
chr8	71127425	71135375	6	3325	5.68
chr8	72754325	72758075	6	2050	2.66666666666667
chr8	86503275	86509950	6	3100	7.05555555555556
chr8	103378400	103401675	6	5625	6.88311688311688
chr8	103412725	103450800	6	9425	6.81538461538462
chr8	106595550	106605375	6	3550	7.3
chr8	106761250	106765775	6	2625	3.57142857142857
chr8	110144550	110153700	6	4675	2.82474226804124
chr8	110272625	110281125	6	4775	1.47945205479452
chr9	2014825	2019425	6	3450	1.22222222222222
chr9	71483750	71491675	6	6525	1.66666666666667
chr9	73026750	73036800	6	6050	1.48051948051948
chr9	80636525	80648175	6	6100	2.53571428571429
chr9	94810525	94822200	6	6175	2.27941176470588
chr9	115305100	115314325	6	4400	2.31304347826087
chr9	126613625	126630625	6	5925	6.19354838709677
chrX	23916675	23926800	6	3800	5.3125
chrX	24386925	24397700	6	4300	4.5
chrX	34576200	34584475	6	6450	0.847058823529412
chrX	39675175	39681400	6	3975	1.3
chrX	42662475	42668575	6	4150	3.5
chrX	93950000	93961900	6	8200	1.24324324324324
chrX	94345375	94351450	6	4725	0.604651162790698
chrX	110785625	110800225	6	5275	5.52941176470588
chrX	124520475	124531800	6	6900	1.80952380952381
chrX	124912425	124916850	6	2400	1.94871794871795
chrX	131156475	131180300	6	7950	5.36470588235294
chrX	133102775	133120450	6	4375	6.66666666666667
chrX	133671100	133686550	6	4825	4.8
chr1	15850050	15854275	5	3200	0.52
chr1	18617500	18626350	5	5300	2.12
chr1	19806475	19813475	5	5225	1.19540229885057
chr1	26601400	26609300	5	3400	3.15384615384615
chr1	33803400	33816225	5	6850	1.87234042553191
chr1	36614225	36627825	5	7025	1.56906077348066
chr1	37936925	37945300	5	5075	2.43636363636364
chr1	39731700	39744850	5	5075	3.40963855421687
chr1	43146600	43152400	5	3950	1.9622641509434
chr1	58062225	58067050	5	3650	0.571428571428571
chr1	58468125	58473375	5	4500	0.4
chr1	59162500	59171250	5	5500	2.91304347826087
chr1	60134875	60145025	5	4075	3.19101123595506
chr1	62642425	62667050	5	10600	2.90647482014389
chr1	84764200	84769275	5	3150	1.90909090909091
chr1	89233975	89249025	5	6325	3.39285714285714
chr1	100502300	100516125	5	4950	3.77027027027027
chr1	114517850	114524875	5	4875	1.01694915254237
chr1	119868600	119876075	5	4100	1.96396396396396
chr1	151961275	151968125	5	4850	2.28571428571429
chr1	154297300	154302625	5	3950	0.720930232558139
chr1	154579500	154589625	5	6825	1.95652173913043
chr1	167394500	167401025	5	3500	3.15151515151515
chr1	169448700	169456450	5	5450	1.71428571428571
chr1	171187350	171192800	5	5175	0.115384615384615
chr1	173443375	173449575	5	4700	3.09090909090909
chr1	201616750	201621050	5	2700	1.28571428571429
chr1	202534675	202548750	5	7075	3.10714285714286
chr1	202772350	202780925	5	5400	3.89473684210526
chr1	203293650	203297475	5	3325	0.3
chr1	209548775	209561075	5	3825	4.75862068965517
chr1	209601025	209609025	5	7600	0.121212121212121
chr1	211750650	211755375	5	3100	2.5
chr1	212457675	212464925	5	3600	2.65882352941176
chr1	230558075	230565200	5	3600	4.26666666666667
chr1	247457750	247462950	5	3300	2.25454545454545
chr10	3817175	3829225	5	7875	1.61581920903955
chr10	8102600	8106050	5	1850	2.74285714285714
chr10	13922575	13934450	5	5300	3.6969696969697
chr10	18939625	18957675	5	7225	3.33333333333333
chr10	21448225	21451425	5	1825	2.72727272727273
chr10	28847625	28850475	5	1575	1.75
chr10	53026425	53029550	5	2325	0.518518518518518
chr10	55263775	55269125	5	3250	2.22222222222222
chr10	60024900	60029975	5	3975	2.34782608695652
chr10	63803300	63811600	5	3300	3.88636363636364
chr10	72972425	72978450	5	4300	1.80952380952381
chr10	76967400	76995475	5	11150	2.42724458204334
chr10	84516200	84519850	5	2350	2
chr10	89621325	89628500	5	5950	0.612244897959184
chr10	127567900	127570650	5	1975	1.25
chr11	2020475	2026625	5	2175	4.66666666666667
chr11	3398575	3403250	5	2650	1.69811320754717
chr11	7925400	7933425	5	6850	0.610169491525424
chr11	10314400	10339675	5	11725	2.39647577092511
chr11	34066275	34077750	5	5125	4.66666666666667
chr11	61099375	61104275	5	3600	0.852941176470588
chr11	63742025	63755100	5	4875	3.93388429752066
chr11	69515125	69519350	5	3725	0.333333333333333
chr11	72119900	72130325	5	3475	4.34090909090909
chr11	72446825	72453625	5	3150	3.45945945945946
chr11	82780725	82784500	5	3200	0.608695652173913
chr11	92240050	92246600	5	2900	2.74418604651163
chr11	94465450	94474650	5	3650	4.48888888888889
chr11	108741000	108744275	5	2325	1.78571428571429
chr11	114348175	114353525	5	4775	0.40625
chr11	119246700	119252800	5	2225	3.6875
chr11	121967800	121973050	5	3275	1.12941176470588
chr11	130629325	130631825	5	1225	3.05263157894737
chr11	131116275	131125450	5	3425	4.03883495145631
chr11	134280600	134284775	5	2625	3.03030303030303
chr12	8787675	8792975	5	2750	3.47169811320755
chr12	13250625	13255925	5	3775	1.04545454545455
chr12	14921700	14930450	5	6675	1.47945205479452
chr12	19281900	19288600	5	4425	1.26126126126126
chr12	31467950	31480125	5	9550	1.25
chr12	44972725	44979025	5	4625	2.06666666666667
chr12	47614350	47619650	5	4100	1.3125
chr12	48201725	48216025	5	11275	0.855555555555556
chr12	50219050	50223350	5	2875	1.55555555555556
chr12	56914700	56921875	5	3500	2.14545454545455
chr12	57114150	57120025	5	4700	1.88888888888889
chr12	59309275	59319500	5	4025	4.21428571428571
chr12	69001625	69007525	5	2950	3.2
chr12	69632475	69636550	5	3175	2.82352941176471
chr12	81599475	81604400	5	4250	0.448979591836735
chr12	85081700	85091300	5	4600	4.41463414634146
chr12	88970925	88974675	5	2050	3.86206896551724
chr12	123007950	123012750	5	4025	0.538461538461538
chr12	123371600	123380675	5	5525	2.38095238095238
chr12	130310750	130316000	5	2800	2.14084507042254
chr13	27817250	27829600	5	6575	1.74683544303797
chr13	36559225	36569125	5	3325	3.54838709677419
chr13	43628350	43633225	5	3350	2.04651162790698
chr13	48574600	48579475	5	2850	2.85714285714286
chr13	51875325	51880425	5	4550	0.285714285714286
chr13	52157400	52171025	5	7775	1.875
chr13	54874475	54881350	5	2900	3.71929824561404
chr13	60969900	60973775	5	3325	0.327272727272727
chr13	61753500	61759875	5	3625	2.17391304347826
chr13	72693850	72697500	5	3100	0.528301886792453
chr13	76374025	76379400	5	4025	1.5
chr13	79975750	79981400	5	4125	3.15789473684211
chr13	80705175	80708225	5	2400	1
chr13	93896550	93902450	5	2500	3.76119402985075
chr13	96650800	96655325	5	3650	0.538461538461538
chr13	101766800	101775400	5	7100	0.837837837837838
chr13	110437525	110443775	5	2550	4.37931034482759
chr13	111357425	111369125	5	6400	4.08988764044944
chr13	111558050	111568950	5	9675	0.249110320284698
chr13	114143800	114150625	5	4575	1.46478873239437
chr14	21045450	21052275	5	4000	3.48148148148148
chr14	53338600	53344675	5	5000	0.378947368421053
chr14	54419375	54424075	5	3775	0.666666666666667
chr14	69253925	69286650	5	13150	2.90205011389522
chr14	71786400	71792850	5	4425	1.89830508474576
chr14	73750100	73757675	5	4550	1.82608695652174
chr14	75347650	75355825	5	6750	0.446601941747573
chr14	79839750	79846200	5	3975	3.30434782608696
chr14	90976425	90980425	5	1750	3.54838709677419
chr14	92295450	92298075	5	1925	0.736842105263158
chr14	93579450	93583075	5	3100	0.307692307692308
chr15	30106125	30115500	5	3975	3.59550561797753
chr15	41850025	41861475	5	8550	0.814814814814815
chr15	44083675	44093650	5	6125	2.38297872340426
chr15	48069650	48072225	5	2150	0.941176470588235
chr15	52683825	52689500	5	2725	3.27272727272727
chr15	57719025	57724825	5	2900	2.87671232876712
chr15	59219750	59227150	5	6650	0.272727272727273
chr15	69373275	69384550	5	7075	4.45901639344262
chr15	72518950	72530550	5	6075	1.87
chr15	73890375	73898850	5	3775	2.6734693877551
chr15	73921275	73926600	5	4375	1.84615384615385
chr15	76159125	76165525	5	3800	1.86046511627907
chr15	85143750	85148900	5	3775	1.05555555555556
chr15	85290450	85294475	5	2825	1.30434782608696
chr15	95586250	95589875	5	2950	1.33333333333333
chr15	101782675	101792875	5	3600	4.44897959183673
chr16	1659825	1665100	5	3200	2.62222222222222
chr16	1754425	1757750	5	2550	0.652173913043478
chr16	3602500	3604950	5	1650	1.21428571428571
chr16	4986625	4999300	5	5125	2.92424242424242
chr16	11675050	11681675	5	5700	0.411214953271028
chr16	14377425	14380900	5	2225	1.09677419354839
chr16	22380625	22386700	5	3750	1.70491803278689
chr16	23155100	23160600	5	2725	3.41176470588235
chr16	23606600	23612975	5	4200	1.75862068965517
chr16	50775300	50779225	5	2325	2.09090909090909
chr16	58033850	58035950	5	1475	1.11111111111111
chr16	58056775	58062900	5	4150	2.16666666666667
chr16	67274525	67282150	5	3950	2.032
chr16	87901125	87909075	5	5750	1.3953488372093
chr17	1388275	1395475	5	4325	1.26126126126126
chr17	1613850	1621925	5	4750	3.72881355932203
chr17	7476075	7495275	5	9100	2.23021582733813
chr17	18160150	18165100	5	3825	0.818181818181818
chr17	25667950	25681275	5	4725	3.75
chr17	29814350	29818400	5	3325	0.482758620689655
chr17	45972425	45980025	5	3300	4.56666666666667
chr17	55739100	55743375	5	2450	1.55555555555556
chr17	57406600	57409800	5	1800	2.16666666666667
chr17	58449350	58470925	5	9025	4.67796610169492
chr17	58820900	58826725	5	3000	2.18461538461538
chr17	60139675	60143400	5	2825	1.27272727272727
chr17	71608475	71613075	5	3200	1.10204081632653
chr17	76718875	76721275	5	1825	0.48
chr18	18840325	18845400	5	4200	0.947368421052632
chr18	21975050	21980675	5	3200	3.25
chr18	25241300	25246275	5	2450	4.61538461538461
chr18	25659600	25667825	5	2650	4.8
chr18	25755200	25761950	5	3650	3.67857142857143
chr18	29252175	29266475	5	5875	2.97247706422018
chr18	48716900	48725100	5	5625	4.58064516129032
chr18	56245975	56252575	5	3275	2.29411764705882
chr19	14315225	14318650	5	1950	1.6551724137931
chr19	28779775	28785425	5	2900	4.48275862068965
chr19	42386825	42392400	5	2250	3.79591836734694
chr19	52390625	52413550	5	8200	4.47773279352227
chr19	54272125	54277400	5	2400	2.95833333333333
chr2	1732400	1736350	5	2950	1.48148148148148
chr2	12855250	12860675	5	4475	1.02325581395349
chr2	20646100	20650775	5	3475	2.23076923076923
chr2	30453975	30457125	5	2375	0.64
chr2	37188700	37195750	5	6125	0.302158273381295
chr2	43442450	43458350	5	13725	1.3469387755102
chr2	55272900	55279725	5	5950	0.476190476190476
chr2	61757450	61767350	5	6075	1.20588235294118
chr2	64867125	64882125	5	5300	3.24183006535948
chr2	65658075	65666050	5	5350	1.2987012987013
chr2	68475875	68483425	5	4900	3.39622641509434
chr2	75657400	75660375	5	1875	2.08695652173913
chr2	77311775	77322475	5	7175	2.07339449541284
chr2	80198750	80205100	5	2300	4.26229508196721
chr2	80526575	80530375	5	1300	4.6
chr2	85491425	85493575	5	1475	0.956521739130435
chr2	97426050	97430400	5	2625	3.26666666666667
chr2	105459100	105470175	5	3150	4.58461538461538
chr2	111432275	111447725	5	6125	3.95031055900621
chr2	111591475	111596325	5	3275	2.37837837837838
chr2	114646100	114653075	5	5125	0.945454545454545
chr2	149059900	149064050	5	2225	4
chr2	149933050	149939675	5	3375	3.1830985915493
chr2	152680150	152685550	5	3050	4.25806451612903
chr2	154388350	154392875	5	2650	2.38461538461538
chr2	157188600	157199875	5	5275	4.55670103092783
chr2	164548925	164560000	5	4300	3.22935779816514
chr2	164587500	164594250	5	5075	0.952380952380952
chr2	166699225	166703625	5	3050	1.6
chr2	174048900	174061750	5	5775	3.81395348837209
chr2	183456725	183459150	5	1450	1.75
chr2	206060875	206064050	5	2325	1.30434782608696
chr2	211033775	211046850	5	5175	4.48275862068965
chr2	214014150	214018975	5	2625	1.83673469387755
chr2	218784050	218787200	5	2150	2.30769230769231
chr2	220549425	220553775	5	2275	4.64
chr2	235592025	235596675	5	4175	0.172413793103448
chr2	238640300	238644400	5	2050	1.625
chr20	1369975	1374300	5	2975	0.869565217391304
chr20	6744000	6748900	5	3025	3.03703703703704
chr20	23329375	23343725	5	6650	2.62295081967213
chr20	23847650	23851725	5	3075	1.11764705882353
chr20	30791625	30796325	5	3375	1.75609756097561
chr20	43664600	43671475	5	3925	2.6530612244898
chr20	52551025	52559875	5	4500	4.83076923076923
chr20	55308775	55312500	5	2325	1.2
chr21	29652300	29656150	5	2350	2.41860465116279
chr21	40177125	40186950	5	9125	0.17741935483871
chr21	40982275	40986925	5	3775	0.430769230769231
chr21	46122675	46128400	5	2950	2.80952380952381
chr22	19158475	19167050	5	5400	1.35064935064935
chr22	23875075	23881075	5	5050	0.774193548387097
chr22	35767625	35777525	5	4500	2.13698630136986
chr22	39092950	39103500	5	4875	1.92079207920792
chr22	40336575	40341575	5	3100	1.75
chr22	41075475	41084500	5	2650	4.5
chr3	14162950	14167975	5	3550	1.11764705882353
chr3	29321900	29333000	5	6475	2.2258064516129
chr3	41404050	41408875	5	2850	1.17948717948718
chr3	44038225	44041325	5	1975	1.21428571428571
chr3	47017475	47021900	5	2400	2.83333333333333
chr3	50192525	50196925	5	1725	3.61904761904762
chr3	51828100	51832750	5	2675	1.57894736842105
chr3	52086575	52092000	5	2600	2.57692307692308
chr3	55033000	55041800	5	3225	4.30612244897959
chr3	57810775	57819825	5	5025	1.91946308724832
chr3	60654600	60659150	5	3875	0.491228070175439
chr3	62228075	62233725	5	3250	1.86666666666667
chr3	73532075	73535525	5	2725	1.80952380952381
chr3	98043625	98048475	5	3225	3.80952380952381
chr3	109734875	109738425	5	1475	4.63157894736842
chr3	114127175	114131850	5	3850	0.384615384615385
chr3	115576600	115582250	5	3525	2.81818181818182
chr3	141085150	141095075	5	3900	4.72
chr3	142580475	142585825	5	3600	1.13253012048193
chr3	146063450	146066175	5	1650	2.95238095238095
chr3	150316250	150325775	5	5650	1.88888888888889
chr3	155461550	155470100	5	4350	2.25423728813559
chr3	169482050	169494350	5	5700	3.30337078651685
chr3	169939650	169945025	5	3225	3.21052631578947
chr3	181955350	181962575	5	3550	2.11764705882353
chr3	182971125	182986225	5	5200	4.4203821656051
chr3	187925525	187936225	5	3750	4.67692307692308
chr3	191676650	191681875	5	3650	1.06896551724138
chr4	40623100	40634275	5	7775	3.61194029850746
chr4	53699800	53705075	5	3375	1.70833333333333
chr4	54879950	54883625	5	2600	1.57142857142857
chr4	73017975	73021650	5	2625	1.10344827586207
chr4	77298750	77306175	5	2550	4.60869565217391
chr4	80566700	80575325	5	3250	3.55294117647059
chr4	82339600	82349425	5	3850	4.2
chr4	85485050	85491100	5	3100	1.87096774193548
chr4	85500150	85509275	5	2925	4.33333333333333
chr4	92006600	92010425	5	2225	3.77777777777778
chr4	109089350	109094950	5	2450	2.69090909090909
chr4	113778275	113784200	5	5125	0.588235294117647
chr4	114062775	114070250	5	3875	2.37209302325581
chr4	119955675	119964150	5	4250	4.56603773584906
chr4	126648925	126661075	5	4475	2.50769230769231
chr4	131687025	131695625	5	3875	4.77777777777778
chr4	175480800	175484975	5	3350	0.595238095238095
chr5	125775	131050	5	3825	3.26315789473684
chr5	1512175	1524800	5	8075	4.19178082191781
chr5	18666750	18676950	5	3900	4.61538461538461
chr5	19927300	19930700	5	2100	1.64705882352941
chr5	23233000	23237450	5	3475	0.648648648648649
chr5	45057400	45062500	5	3700	1.23529411764706
chr5	45560925	45569350	5	3325	3.84782608695652
chr5	52774075	52779325	5	4900	0.133333333333333
chr5	53508250	53513525	5	4000	2
chr5	60703775	60707125	5	2175	2.27586206896552
chr5	71596850	71605000	5	4575	2.38805970149254
chr5	81460050	81464900	5	3450	0.654545454545455
chr5	83893150	83900275	5	4800	2.58823529411765
chr5	94508250	94514700	5	4075	1.63855421686747
chr5	102129850	102135125	5	2350	2.86666666666667
chr5	107004725	107011700	5	4600	3.12
chr5	110462525	110468100	5	4225	1.11538461538462
chr5	112311475	112320200	5	5300	2.18367346938776
chr5	124067675	124087875	5	18975	0.117924528301887
chr5	131825575	131833400	5	3825	3.03157894736842
chr5	142078350	142084625	5	3700	2.19444444444444
chr5	147762725	147779275	5	6425	4.09459459459459
chr5	149517200	149524375	5	3300	4.13114754098361
chr5	151052775	151079425	5	9775	3.52083333333333
chr5	156224100	156231750	5	6900	0.651162790697674
chr5	172330250	172333425	5	1700	2.73333333333333
chr6	11765950	11772725	5	2675	4.61224489795918
chr6	19836800	19842675	5	3550	2.64864864864865
chr6	20952650	20956325	5	2325	1.81818181818182
chr6	22872950	22882025	5	5075	1.89189189189189
chr6	30286800	30295625	5	5575	1.64556962025316
chr6	34351500	34360950	5	3675	3.70212765957447
chr6	42102975	42110850	5	7100	0.186666666666667
chr6	49306525	49311025	5	2475	3.77777777777778
chr6	74275150	74296600	5	8300	4.15706806282722
chr6	83774800	83781275	5	3825	1.69230769230769
chr6	90118800	90121800	5	2375	1
chr6	96632275	96635325	5	1800	1.64285714285714
chr6	98218750	98233450	5	5275	4.05309734513274
chr6	108878350	108884000	5	4900	0.689655172413793
chr6	122169600	122173350	5	2275	3.04
chr6	133119075	133142725	5	8075	4.27309236947791
chr6	136754450	136761400	5	4825	1.38095238095238
chr6	138186225	138189575	5	2775	0.416666666666667
chr6	138407550	138409900	5	1875	0.705882352941177
chr6	140203050	140211600	5	6525	2.28571428571429
chr7	91700	98675	5	5275	1.06666666666667
chr7	913275	918000	5	2575	2.16
chr7	2670900	2686625	5	6250	3.25161290322581
chr7	7384400	7394650	5	6025	1.46666666666667
chr7	36428925	36433625	5	3650	0.771428571428571
chr7	39662225	39667950	5	3150	4.10526315789474
chr7	44920650	44926100	5	4550	0.6
chr7	47619125	47622200	5	1975	1.27272727272727
chr7	64362850	64367450	5	2100	3.22222222222222
chr7	81913800	81919625	5	3250	1.97014925373134
chr7	90251275	90256125	5	4125	0.647058823529412
chr7	98734875	98742350	5	4625	1.3125
chr7	113792625	113796400	5	2350	1.08695652173913
chr7	117448350	117453825	5	4325	1.25581395348837
chr7	136943475	136946600	5	1575	1.75
chr7	148082200	148099525	5	6225	2.96629213483146
chr8	5022450	5030525	5	5925	1.02912621359223
chr8	10190175	10201850	5	7350	3.37634408602151
chr8	11054600	11059775	5	3625	2.24390243902439
chr8	23716625	23720525	5	2750	1.33333333333333
chr8	25363350	25374000	5	5400	4.27956989247312
chr8	29205550	29210600	5	3850	1.07142857142857
chr8	38853225	38862850	5	5550	4.42857142857143
chr8	42349375	42360950	5	7125	3.21739130434783
chr8	54670975	54680550	5	4475	4.07692307692308
chr8	67164075	67167825	5	1775	3.33333333333333
chr8	68279275	68282575	5	2625	0.848484848484849
chr8	70980425	70987800	5	5600	1.0989010989011
chr8	75912075	75917975	5	4450	0.864864864864865
chr8	77592825	77600400	5	3575	3.41573033707865
chr8	95906600	95909350	5	1425	2.60869565217391
chr8	102503525	102518150	5	8250	1.63018867924528
chr8	103262950	103266775	5	3075	1.2
chr8	105039625	105044775	5	3775	2.46153846153846
chr8	107094200	107100250	5	4425	1.12941176470588
chr8	108497650	108510300	5	7800	1.69811320754717
chr8	109257525	109261625	5	3050	1.93103448275862
chr8	110294150	110297400	5	1725	2.55555555555556
chr8	116427475	116431500	5	2375	2.53333333333333
chr8	122651550	122655650	5	3550	0.311688311688312
chr8	129866650	129875825	5	4000	3.1858407079646
chr8	134580950	134585500	5	3050	1.46666666666667
chr8	141606775	141609425	5	2175	0.333333333333333
chr9	9520525	9523850	5	1950	1.83333333333333
chr9	19797325	19809050	5	6325	3.79411764705882
chr9	23682825	23686625	5	2725	1.28
chr9	35156025	35162750	5	3750	4.83720930232558
chr9	80328850	80335900	5	6050	0.313432835820896
chr9	85422325	85426750	5	3400	0.540540540540541
chr9	89555450	89563175	5	4775	1.2280701754386
chr9	98532600	98535375	5	1975	0.933333333333333
chr9	112075625	112082500	5	4900	2
chr9	115248375	115259750	5	5350	3.05343511450382
chr9	123630675	123640225	5	4200	3.55844155844156
chr9	126118575	126123175	5	3825	0.5
chr9	127622550	127643525	5	6675	4.76
chr9	132945250	132956625	5	3475	4.5
chr9	133320350	133323925	5	3025	1.1304347826087
chrX	9430375	9434750	5	2925	1.15151515151515
chrX	14044000	14050600	5	4975	0.680851063829787
chrX	15865075	15875325	5	9025	0.473684210526316
chrX	24544175	24548475	5	3450	0.541666666666667
chrX	40942750	40951775	5	6775	2.48648648648649
chrX	54505575	54510350	5	2250	3.86666666666667
chrX	71171725	71179250	5	4450	3.87878787878788
chrX	78001775	78004900	5	2100	1.07692307692308
chrX	86234375	86237900	5	1750	2.64864864864865
chrX	103532300	103538375	5	3000	2.27956989247312
chrX	106804175	106810300	5	4675	0.518518518518518
chrX	106953925	106962250	5	3225	4.44444444444444
chrX	109559750	109566150	5	3475	1.77358490566038
chrX	117479150	117484950	5	4250	2.8
chrX	117628825	117633925	5	2500	2.88524590163934
chrX	150066375	150072825	5	4375	2.64150943396226
chrX	153357975	153363800	5	2150	3.875
chr1	1709125	1715125	4	5375	0.230769230769231
chr1	12771900	12778100	4	4850	0.870588235294118
chr1	15834075	15836400	4	2000	0.275862068965517
chr1	20951350	20953725	4	1750	0.952380952380952
chr1	24739675	24743425	4	2000	2.38095238095238
chr1	25756300	25758275	4	1525	0.518518518518518
chr1	36348850	36353625	4	3775	1.18367346938776
chr1	36786325	36790250	4	3025	0.717948717948718
chr1	45476575	45478800	4	1675	0.666666666666667
chr1	48360000	48364900	4	2650	2.28571428571429
chr1	48936175	48938575	4	1750	1.76470588235294
chr1	55350925	55354250	4	2650	0.633333333333333
chr1	66797300	66803175	4	5375	0.18
chr1	67389625	67399000	4	5225	1.68421052631579
chr1	71051375	71054175	4	2175	0.75
chr1	74987450	74989925	4	1850	1.05263157894737
chr1	98967575	98970200	4	2250	0.6875
chr1	101414500	101419150	4	3375	2.24390243902439
chr1	107065425	107069225	4	2600	0.975
chr1	113583050	113587900	4	4450	0.193548387096774
chr1	114573650	114583100	4	8950	0.115702479338843
chr1	117810500	117815575	4	3350	1.82608695652174
chr1	119882325	119891225	4	4675	2.02547770700637
chr1	146640300	146645300	4	4300	0.542857142857143
chr1	147304900	147310700	4	3800	2.31578947368421
chr1	157013550	157017400	4	2750	1.16129032258065
chr1	165822225	165826950	4	3700	1.55555555555556
chr1	172501050	172507675	4	5000	0.900900900900901
chr1	178309750	178315025	4	4325	0.652173913043478
chr1	179497350	179499825	4	2000	0.339622641509434
chr1	184637425	184643500	4	5150	0.352941176470588
chr1	192497875	192500225	4	1300	2.2
chr1	192777325	192779750	4	2125	0.222222222222222
chr1	193561450	193563375	4	1325	0.727272727272727
chr1	194143550	194146025	4	1950	0.580645161290323
chr1	197098300	197100750	4	2150	0.25
chr1	197779950	197784250	4	2950	1.72549019607843
chr1	198904075	198906575	4	2275	0.166666666666667
chr1	203256300	203260975	4	3125	1.56923076923077
chr1	204376625	204381850	4	5050	0.0571428571428571
chr1	222908900	222911075	4	1700	0.470588235294118
chr1	229829125	229832725	4	3250	0.203389830508475
chr1	230237000	230241475	4	3425	1.16129032258065
chr1	230366775	230368375	4	1175	0.636363636363636
chr1	231661550	231665800	4	3500	0.341880341880342
chr1	235361775	235363925	4	1750	0.9
chr1	239269075	239272075	4	1650	1.65
chr1	239288050	239290675	4	1900	0.666666666666667
chr1	244210200	244216125	4	4100	1.0989010989011
chr1	246518450	246521200	4	1750	0.918918918918919
chr10	5454125	5455975	4	1450	0.514285714285714
chr10	6244400	6246700	4	1550	1.06666666666667
chr10	10206550	10209175	4	2350	0.245614035087719
chr10	14918225	14922525	4	3950	0.229508196721311
chr10	16031925	16034475	4	2300	0.1875
chr10	17711300	17716650	4	4775	0.342105263157895
chr10	18383575	18386425	4	1700	2.38095238095238
chr10	20249875	20256325	4	3475	1.50515463917526
chr10	22095175	22097800	4	1450	1.875
chr10	29095650	29100225	4	3550	1
chr10	29876025	29879725	4	2950	0.740740740740741
chr10	30721900	30727050	4	4100	0.594594594594595
chr10	33622725	33626375	4	2800	1
chr10	35097800	35104975	4	3275	2.24390243902439
chr10	35497600	35500875	4	2100	1.26666666666667
chr10	43322650	43324550	4	1275	0.709677419354839
chr10	53669500	53676175	4	4250	1.63106796116505
chr10	53971925	53974500	4	2300	0.214285714285714
chr10	54719700	54730125	4	5925	1.66169154228856
chr10	55249200	55253375	4	2200	1.49206349206349
chr10	63660550	63664600	4	3100	0.739130434782609
chr10	72382325	72386950	4	4175	0.372093023255814
chr10	76174625	76180750	4	3425	1.92380952380952
chr10	76583875	76587300	4	2800	0.514285714285714
chr10	77160650	77164125	4	2725	0.727272727272727
chr10	89729575	89735875	4	5425	0.756756756756757
chr10	93639250	93648525	4	6625	1.15151515151515
chr10	105420000	105422025	4	1225	1.40740740740741
chr10	112676400	112680575	4	3050	0.891891891891892
chr10	124777200	124780125	4	2200	0.814814814814815
chr11	13280350	13283775	4	1950	1.61904761904762
chr11	25599200	25603075	4	3175	0.426229508196721
chr11	30606725	30608350	4	1375	0.434782608695652
chr11	31438850	31444575	4	3800	1.87096774193548
chr11	41135100	41141425	4	5150	0.436781609195402
chr11	41477300	41481775	4	3625	0.540540540540541
chr11	45432125	45434800	4	2125	0.545454545454545
chr11	59577150	59584925	4	4925	1.26436781609195
chr11	61461800	61463950	4	1200	2.26086956521739
chr11	61581625	61602875	4	10025	2.31914893617021
chr11	66724250	66727150	4	1700	2.36363636363636
chr11	69451525	69459075	4	6875	0.288288288288288
chr11	70955150	70964550	4	6475	0.878787878787879
chr11	71497450	71499750	4	1550	1.2
chr11	72722450	72724600	4	1600	0.72
chr11	73469350	73472900	4	2350	0.892307692307692
chr11	82867025	82872050	4	4500	0.26
chr11	104557125	104559750	4	1175	1.71428571428571
chr11	108091800	108096375	4	3650	0.714285714285714
chr11	109998750	110004825	4	3350	2.24324324324324
chr11	111603625	111609300	4	2975	2.23333333333333
chr11	115092275	115098725	4	4100	2.12658227848101
chr11	116965675	116970025	4	3800	0.592592592592593
chr11	119287825	119294425	4	4325	1.90804597701149
chr11	119595900	119600200	4	3700	0.36734693877551
chr11	120371200	120374275	4	1725	2.41176470588235
chr11	122929125	122941700	4	6325	1.96363636363636
chr11	123610950	123617675	4	5950	0.465116279069767
chr11	123643800	123651950	4	5025	1.93220338983051
chr11	131714675	131716900	4	1550	1.09090909090909
chr11	133399250	133402575	4	2825	0.333333333333333
chr12	7447975	7450225	4	1725	0.761904761904762
chr12	9058225	9070675	4	10775	0.547169811320755
chr12	9935975	9941025	4	4375	0.317073170731707
chr12	18606325	18609200	4	2450	0.41025641025641
chr12	26038650	26041300	4	1900	2
chr12	31535925	31542450	4	5925	0.625
chr12	41126750	41129850	4	2050	2.08695652173913
chr12	42311725	42314100	4	1500	1.71428571428571
chr12	46119100	46127200	4	7600	0.172043010752688
chr12	46382050	46386100	4	3475	0.947368421052632
chr12	47052875	47055650	4	1925	0.878048780487805
chr12	48151750	48153300	4	1100	0.823529411764706
chr12	54744750	54754575	4	8575	0.285714285714286
chr12	66888925	66894250	4	4675	0.345679012345679
chr12	69014575	69016325	4	1200	0.727272727272727
chr12	72607325	72611125	4	3000	0.377358490566038
chr12	74931100	74937100	4	5350	1.15789473684211
chr12	79308600	79310625	4	1350	1.76
chr12	81240550	81243475	4	2000	1.22727272727273
chr12	87337575	87340175	4	1625	1.26666666666667
chr12	89739200	89749250	4	9175	0.457142857142857
chr12	90906100	90908050	4	1275	1.875
chr12	91666175	91669100	4	1900	0.88
[truncated: 1,926 more rows]
