# Supplementary material for: Large organized chromatin lysine domains help distinguish primitive from differentiated cell populations
Source: Nat Commun. 2021 Jan 21;12:499. doi: 10.1038/s41467-020-20830-9 (PMC7820432; doi:10.1038/s41467-020-20830-9)
Supplement: Supplementary file 3 — Supplementary Software [file 41467_2020_20830_MOESM3_ESM.zip › E014-H3K27me3_LOCKS.bed]

chr1	797175	1010900	71	107850	24.6285714285714
chr1	20614950	20901425	71	87250	24
chr10	102222275	102465000	71	87300	40.3846153846154
chr10	102465850	102729925	71	117300	159.217391304348
chr10	102774325	103011200	71	144500	59.5625
chr11	1339450	2026700	71	58400	140.3
chr11	2397775	2604125	71	65750	104.391304347826
chr11	2604625	2788000	71	92550	101.612903225806
chr11	63695600	63901975	71	64275	85.8823529411765
chr11	128388975	128799525	71	98250	114.666666666667
chr12	48110050	48598750	71	108775	150.157894736842
chr12	54087400	54244625	71	74000	39.7446808510638
chr12	54244950	54544925	71	246125	48.3157894736842
chr12	54545100	54925675	71	78975	158.875
chr12	130385075	130700575	71	79975	75.0769230769231
chr12	132808050	132986975	71	74800	43.3103448275862
chr12	132987150	133195250	71	121425	57.625
chr14	105260675	105991475	71	94650	82.2916666666667
chr17	6357875	7254600	71	73475	107.666666666667
chr17	7552000	8033900	71	101700	90.2465753424657
chr17	32734650	33125225	71	70225	100.272727272727
chr17	46385450	46761325	71	186275	84.7368421052632
chr17	47207250	48037150	71	75050	135
chr19	1400650	1784325	71	120425	148.076923076923
chr19	2974275	3399200	71	71725	143.578947368421
chr19	41837600	42132100	71	63450	152.944444444444
chr19	50810350	51314350	71	94575	121
chr19	51316300	51613200	71	48550	106.432432432432
chr2	120979300	121276925	71	88500	57
chr2	219249850	220123675	71	151400	108.878571428571
chr20	102100	593875	71	59775	131.12
chr20	2596900	3726900	71	106300	130.8
chr20	22283725	22673075	71	93700	152.571428571429
chr20	59494275	59675375	71	33150	43.0588235294118
chr20	59675550	59796350	71	44700	42.2105263157895
chr22	22306000	22577325	71	208375	76.7096774193548
chr22	22578275	22878125	71	202450	64
chr22	22878675	23039850	71	95725	15.4525139664804
chr22	23040775	23146375	71	66100	9.66666666666667
chr22	23147725	23252650	71	52575	7.41666666666667
chr5	138727400	139448275	71	90650	128.8
chr6	28006400	28663300	71	59125	144.133333333333
chr6	29670575	30126700	71	91250	134.352941176471
chr6	41205750	41493075	71	116850	72.5925925925926
chr7	150595350	151001175	71	75900	95.0526315789474
chr8	22405800	23263600	71	76175	158.65
chr9	70918750	71149100	71	61225	84.6666666666667
chr9	100149550	100752625	71	95575	125.789473684211
chr9	139441350	140319075	71	95775	155.223880597015
chr17	78899500	79990675	70	101850	136.8
chr17	56194800	56483050	69	58925	138.25
chr16	66875050	67575650	68	110525	136.173913043478
chr19	36000975	36478775	67	63475	71.1111111111111
chr9	66260475	66571325	67	67300	120.16
chr1	47853375	48202975	66	97350	105.444444444444
chr9	131871075	132558325	66	63450	126
chr1	40056875	40422375	65	132375	136.406779661017
chr1	230912900	231562575	65	83450	111.857142857143
chr1	156588800	156900950	64	101300	79.7547169811321
chr11	64993650	65677050	64	69350	131.722222222222
chr11	124489000	125365750	64	129850	118.6875
chr13	28343375	28566450	64	137775	42.1111111111111
chr9	134989175	135901925	64	83775	113.01724137931
chr14	36888950	37145900	62	149325	67.4166666666667
chr15	78385900	79729725	62	83575	112.333333333333
chr16	128525	870050	61	81450	114.114285714286
chr2	220124300	220508475	61	71175	64.5333333333333
chr7	154585250	155334350	61	147600	124
chr16	2888325	3253300	60	65500	63.7981651376147
chr19	18873700	19384625	59	77150	120.952380952381
chr6	30126825	30458600	59	69475	60.6451612903226
chr17	45784850	46247625	58	67625	105.571428571429
chr19	12860525	13214375	58	124025	84.5833333333333
chr19	39360100	40086600	58	60425	109.164179104478
chr4	1515325	2153425	58	64425	128.375
chr6	150181750	150474725	58	128150	97.6521739130435
chr1	44832175	45308700	57	67400	111.294117647059
chr11	69254650	69991475	57	74975	120.826923076923
chr2	121284375	121492900	57	49900	97.8823529411765
chr22	50914025	51203025	57	63625	59
chr3	193489000	193944075	57	49050	91.5897435897436
chr1	18884850	19286425	56	75025	92.4166666666667
chr1	228565250	228891775	56	78975	35.7857142857143
chr11	2788100	2952100	56	52375	28.3
chr9	69777150	69957375	56	50600	118.526315789474
chr11	20151950	20695100	55	89775	118.260869565217
chr5	175969250	176293650	55	49125	112.454545454545
chrX	68041125	68536300	55	72900	104.060606060606
chr15	89878750	90042400	54	108000	22.9
chr11	119949875	120197225	53	50150	93.1034482758621
chr17	75243475	76265825	53	62500	104.924731182796
chr5	134642900	134941275	52	105700	99.7777777777778
chr18	56881325	57063925	51	80700	40.4827586206897
chr5	72497100	72927475	51	92075	67.2307692307692
chr20	61603125	61812225	50	64850	93.8125
chr1	228173700	228346875	48	64175	50.6
chr6	27444750	27754825	48	77875	92.8181818181818
chr19	42176575	42448975	47	54700	73.1428571428571
chr10	134329950	135239075	46	70900	89.0769230769231
chr7	1225150	1463550	46	63175	49.28
chr12	52206675	52460300	45	52475	38.2978723404255
chr12	4915550	5157350	44	43050	86.2857142857143
chr19	40970900	41169975	44	51775	50.1363636363636
chr8	19457350	20217925	44	62575	81.1711711711712
chr5	442200	599200	42	36400	23.2121212121212
chr7	127669050	127860475	42	44275	41.175572519084
chr20	37272775	37523325	41	45850	47.36
chr9	21719300	21801800	41	52075	14.4444444444444
chr1	161227350	161512050	40	32275	58.4659090909091
chr5	180467250	180644000	40	56675	61.5
chr6	27049375	27282125	39	44475	38.258064516129
chr8	21879500	22090800	39	84450	44.0550458715596
chr12	132646575	132706900	38	36000	5
chr17	72836950	72977950	38	55475	36.32
chr9	129261725	129503275	38	100500	41.8064516129032
chr1	46859200	47017575	37	92275	18.375
chr14	57257775	57385125	37	59175	38.5882352941176
chr19	45717375	46033300	37	39825	46.4782608695652
chr9	67268575	67360275	37	18025	28.1754385964912
chrX	39737100	40036975	37	62825	61.0117647058824
chr12	114823050	114945800	36	91825	8
chr2	71084775	71225800	36	80125	12.5739130434783
chr1	203236975	203331050	35	33050	21.3846153846154
chr3	184207625	184348550	35	56375	36.6666666666667
chr6	28663450	28832900	35	86600	29.2258064516129
chr17	1806600	1964600	34	51800	48
chr19	55848400	56016950	34	42575	52.7547169811321
chr6	31320175	31468650	34	32100	55.0204081632653
chr12	147000	341950	33	42150	30.1875
chr19	54336375	54667700	33	36175	51.1944444444444
chr2	73384100	73552375	33	41350	37.7272727272727
chr20	59796500	59938875	33	28325	36.8586387434555
chr8	144146575	144273200	33	31600	49.5652173913044
chr9	131123600	131316475	32	56350	47.4266666666667
chr1	148847675	148949375	31	27650	46.1379310344828
chr21	34313050	34501475	31	61575	38.8
chr9	954025	1100850	31	58375	36.2222222222222
chr9	135992575	136096975	31	19575	38.7777777777778
chr1	111064475	111224200	30	40475	28.6206896551724
chr16	56617800	56718375	30	80375	26.8888888888889
chr17	44845450	44940875	30	37000	39.5789473684211
chr22	39890250	40062400	30	33425	25.957671957672
chr9	126738350	126834750	30	55350	14.3309352517986
chr17	38934800	39002475	29	27750	22.6086956521739
chr1	38063250	38136225	28	37650	28.4166666666667
chr10	111909475	111988025	28	37175	26.952380952381
chr2	73088775	73166875	28	48750	29.0416666666667
chr22	42653450	42856550	28	24950	39.2121212121212
chrX	152863275	152940375	28	27175	15.0095238095238
chr10	43520000	43806925	27	39675	28.0080321285141
chr10	101244775	101315350	27	52525	6.5
chr1	23671650	23755725	26	75700	4.07692307692308
chr11	17671175	17762200	26	43500	16.7865168539326
chr14	103386875	103747350	26	49525	25.2911392405063
chr17	78384975	78486200	26	34950	26.7848101265823
chr22	32812600	32867800	26	20300	12.1379310344828
chr6	44232325	44312050	26	23400	34.8936170212766
chr1	6452200	6559500	25	34600	24.5964912280702
chr16	1895775	1992600	25	25700	28.1875
chr19	52030975	52119000	25	13275	36.2068965517241
chr5	77234575	77320150	25	43700	22.4347826086957
chrX	119919250	119976175	25	27750	13.3548387096774
chr1	6186750	6322625	24	29950	19.8947368421053
chr1	149127500	149204900	24	44375	15.7692307692308
chr11	2058800	2093525	24	18500	4.8
chr8	110612075	110667575	24	29300	21.4545454545455
chr9	38191825	38254700	24	34325	19.7777777777778
chrX	129066600	129120400	24	29875	13.2727272727273
chr1	165029675	165359600	23	40100	32.4347826086956
chr15	96857150	96968025	23	85350	22.625
chr16	31482475	31584000	23	29275	19.7777777777778
chr17	17576275	17645675	23	50875	8.22222222222222
chr20	58136800	58202200	23	28550	28
chr20	62601550	62808250	23	36425	24.4516129032258
chr3	10828900	10924225	23	19925	22.9230769230769
chr8	1918875	2015875	23	15500	29.2142857142857
chr17	41978525	42085600	22	28050	17.8823529411765
chr17	77712650	77823400	22	70700	29.047619047619
chr4	4830850	4911925	22	44550	22
chr8	23526875	23606550	22	53500	22
chr1	47645100	47710975	21	34625	26.4666666666667
chr1	205395550	205453875	21	8975	27
chr15	40530050	40664125	21	32825	27.04
chr17	33758075	33829050	21	40375	25.4166666666667
chr18	19904600	19943800	21	22725	11.1724137931034
chr19	28237475	28264300	21	17525	8.58823529411765
chr19	42892925	42945600	21	15000	27.5789473684211
chr2	223102625	223300850	21	72300	11.9935275080906
chr1	33334500	33438925	20	28175	8.98989898989899
chr1	156327325	156420675	20	46800	24.6153846153846
chr12	53081750	53152425	20	15800	24.0833333333333
chr13	112702475	112768200	20	42850	11.1489361702128
chr14	24785875	24835500	20	28750	7.94117647058824
chr17	4428725	4696125	20	40975	19.1864406779661
chr2	60778300	60811025	20	17675	15.5833333333333
chr4	7042125	7106650	20	20850	22.4235294117647
chr4	156327050	156364125	20	25625	15.2
chr5	42943250	43048050	20	50775	6.23008849557522
chr6	144269050	144390300	20	47475	12.9761092150171
chr15	69364650	69415100	19	16500	21.5238095238095
chr17	46778175	46847200	19	61950	5.17391304347826
chr19	29983150	30088275	19	19000	20.7222222222222
chr4	776225	824250	19	37575	3.25
chr6	35149025	35208350	19	21300	19.4883720930233
chr8	37526850	37700725	19	29300	23.6623376623377
chr1	38194150	38261650	18	35850	12.258064516129
chr10	103014300	103070950	18	25150	17.7692307692308
chr10	104149800	104202625	18	16975	18.7619047619048
chr11	113924300	113954425	18	23200	8.28571428571429
chr12	115092200	115175650	18	55225	7.87677725118483
chr22	19692025	19766825	18	41875	13.8333333333333
chr7	32964825	32998650	18	23625	4.28571428571429
chr10	95576175	95618075	17	26800	17
chr17	72343875	72464125	17	20075	13.9393939393939
chr2	44992800	45039950	17	26575	15.25
chr2	233338275	233393325	17	24350	9.21739130434783
chr3	38679225	38698325	17	12150	6.71428571428571
chr3	189489350	189531850	17	27050	16.3111111111111
chr6	41494075	41529325	17	27200	2.875
chr9	36980650	37047175	17	44950	11.7083333333333
chr9	66841800	66863225	17	7700	13.8461538461538
chr9	115817850	115866100	17	14300	15.984
chrX	70316300	70340175	17	12475	5.57894736842105
chrX	146750225	146803325	17	44300	6.46666666666667
chr1	113241000	113273050	16	13250	7.16129032258065
chr10	23444725	23498350	16	44900	4.11267605633803
chr11	60760950	60795375	16	16125	15.8181818181818
chr11	119185200	119253200	16	18325	14.5135135135135
chr12	108229650	108269075	16	19525	13.2307692307692
chr13	39944250	39973300	16	21925	4.42105263157895
chr17	8903600	8960875	16	30625	15.5535714285714
chr20	24972475	25072675	16	33350	9.63265306122449
chr3	46912950	46940825	16	20525	4.20512820512821
chr4	3459850	3500850	16	30200	2.92
chr5	134357525	134412250	16	43600	13.52
chr6	108430475	108507250	16	61000	15.5483870967742
chr7	150382875	150455300	16	38250	9.8
chr1	41808450	41853025	15	20900	14.4406779661017
chr1	84927300	84944425	15	13050	3.55555555555556
chr12	94536450	94582025	15	31900	13.4594594594595
chr15	74577900	74599875	15	10950	7.92307692307692
chr17	34987425	35015200	15	13400	8.47619047619048
chr19	42635500	42687475	15	18100	13.5744680851064
chr2	44081925	44097850	15	8775	9.61904761904762
chr2	242971700	243000900	15	23550	3.92592592592593
chr21	38045850	38089550	15	34600	10
chr5	30825	55850	15	12650	6.17777777777778
chr8	81470275	81492225	15	15800	3.12820512820513
chr9	68405100	68432800	15	16175	10.3636363636364
chr1	39041825	39075300	14	13625	6.14130434782609
chr10	9129150	9150300	14	15050	4.875
chr10	77150125	77223150	14	54400	2.96491228070175
chr10	119962600	120031450	14	25150	10.5122807017544
chr13	26477675	26492575	14	8175	4.42857142857143
chr13	100605250	100651450	14	38700	2.82142857142857
chr15	45398350	45430525	14	28225	1.03125
chr15	88362600	88412775	14	15225	13.2087912087912
chr16	78080125	78119050	14	22125	7.35714285714286
chr17	39860000	39952600	14	19775	12.6725663716814
chr19	5477675	5504250	14	14025	7.6078431372549
chr19	55575150	55599800	14	18225	1.66666666666667
chr2	119563225	119622450	14	41450	7.52941176470588
chr2	234232925	234265125	14	14450	10.2549019607843
chr22	38845750	38865250	14	15400	1.36
chr3	62391375	62409175	14	11850	3.27272727272727
chr3	151973675	151988475	14	9800	2.14285714285714
chr5	151277250	151306200	14	23700	3.41666666666667
chr5	158636900	158688575	14	17025	11.2203389830508
chr6	33153875	33190700	14	20000	6.38297872340426
chr6	37707500	37753575	14	24525	8.75757575757576
chr7	27125650	27298300	14	169450	1.89473684210526
chr7	31782950	31824250	14	28625	5.175
chr8	61820100	61840125	14	14900	3.78181818181818
chrX	119112825	119154025	14	31350	6.73684210526316
chr1	21503950	21525475	13	12850	9.52941176470588
chr1	26471050	26495925	13	18850	7.65217391304348
chr1	61507600	61552300	13	23700	6.38461538461539
chr1	78687450	78724150	13	29050	1.93103448275862
chr1	91272050	91319000	13	22750	4.81481481481481
chr1	144587650	144607800	13	7250	5.03030303030303
chr1	205505425	205550075	13	14350	5.28977272727273
chr1	223898850	223936950	13	17675	10.0194174757282
chr10	50868750	50908950	13	20175	10.4444444444444
chr10	99784825	99806350	13	17975	2.875
chr11	3182450	3227875	13	13375	10.8867924528302
chr11	118116150	118140900	13	13575	9.03225806451613
chr12	50337450	50365500	13	17175	10.7941176470588
chr12	113010600	113041975	13	15600	9.95454545454546
chr12	113896175	113926450	13	25850	1.88888888888889
chr14	68064850	68088125	13	16775	5.62790697674419
chr15	41208725	41237125	13	22250	2.73267326732673
chr15	89308975	89350125	13	14925	8.02884615384615
chr15	96618250	96639125	13	13300	8.85714285714286
chr17	37747275	37786925	13	36075	1.92307692307692
chr18	34936475	34977750	13	21450	6.61417322834646
chr18	45930975	45951875	13	12075	10.2926829268293
chr19	58170500	58190875	13	8025	8.64705882352941
chr2	70650900	70671500	13	11200	7.33333333333333
chr22	23691225	23719900	13	20625	4.88888888888889
chr22	37718275	37737975	13	11950	8.8695652173913
chr3	181412550	181454275	13	17325	4.96062992125984
chr4	1037150	1058975	13	13100	9.17391304347826
chr4	41721850	41766800	13	28175	9.95348837209302
chr5	158506250	158537925	13	20525	10.3076923076923
chr6	1306425	1410775	13	42775	9.90697674418605
chr6	166394975	166427325	13	22775	8.26666666666667
chr7	112996150	113018675	13	16475	5.71428571428571
chr8	41160650	41203075	13	24025	6.52631578947368
chr8	145549075	145600475	13	18975	8.89041095890411
chr9	21255125	21281750	13	14200	8.92857142857143
chrX	144881050	144906575	13	18025	2.92857142857143
chr1	18423475	18445200	12	12325	5.90243902439024
chr1	181054600	181080050	12	16025	6.9
chr10	98936475	98957775	12	13150	4.15384615384615
chr11	61320975	61359700	12	13425	5.82608695652174
chr12	1691475	1744775	12	23600	7.15384615384615
chr12	49359625	49395525	12	31875	3.6
chr12	53716350	53740575	12	11800	7.84
chr15	42656425	42678825	12	15150	4.44897959183673
chr15	58340300	58362325	12	16775	3.51724137931034
chr15	83304075	83322950	12	12150	2.41025641025641
chr15	88789625	88813500	12	10200	7.11111111111111
chr16	30655050	30709325	12	39050	7.23076923076923
chr17	42612600	42641400	12	18600	1.55212355212355
chr18	18959525	18984700	12	15775	4.94117647058824
chr2	42059250	42075500	12	7625	5.61702127659574
chr20	44640950	44689150	12	28925	8.8421052631579
chr20	62101775	62135600	12	14200	6.56
chr22	39625225	39648975	12	16750	4.66666666666667
chr22	50421025	50469875	12	18475	7.33333333333333
chr4	960575	1007200	12	26825	4.02139037433155
chr4	83695925	83736650	12	36125	1.88679245283019
chr5	35740275	35769800	12	23425	3.375
chr5	77132800	77161550	12	23450	4.93333333333333
chr5	174139825	174181525	12	29625	7.0625
chr6	4774075	4790075	12	10025	3.33333333333333
chr6	43197325	43245875	12	21075	7.55555555555556
chr6	49516825	49532625	12	11950	1.57142857142857
chr6	89825650	89858075	12	16800	8.21153846153846
chr7	75896000	75914150	12	9075	5.18181818181818
chr8	144821425	144862025	12	19475	8.11678832116788
chr9	124014375	124056325	12	20375	3.9047619047619
chrX	118095900	118120800	12	22050	2.52173913043478
chr1	33803000	33825550	11	13400	6.23076923076923
chr1	175855025	175894425	11	36400	0.782608695652174
chr1	182571850	182588325	11	12625	5.28571428571429
chr11	12694450	12711025	11	5475	5.09523809523809
chr11	43559025	43609625	11	29275	4.36363636363636
chr11	115612725	115633250	11	9725	6.66666666666667
chr12	50435025	50476100	11	18225	5.79338842975207
chr14	96162675	96178775	11	10200	5.55555555555556
chr14	97144150	97164275	11	14800	0.972972972972973
chr16	6898925	6917200	11	15275	1.78947368421053
chr16	55351500	55375925	11	18725	6.76190476190476
chr16	67677775	67701525	11	10800	5.52173913043478
chr16	75950400	75975500	11	19825	1.85
chr17	31510775	31527350	11	11925	2.9
chr17	72606575	72615825	11	3425	6.22222222222222
chr18	35132575	35160925	11	16800	3.25
chr18	70102450	70127875	11	22525	1.80952380952381
chr19	47135625	47164075	11	15950	5.30769230769231
chr2	28601725	28619225	11	12575	2
chr2	91844700	91855525	11	6775	3.73913043478261
chr2	114255425	114269800	11	10800	2.17777777777778
chr2	121786800	121797650	11	7375	4.95652173913043
chr2	178518000	178542425	11	12900	4.78125
chr2	207115800	207139225	11	20850	0.618181818181818
chr22	38128675	38141450	11	5075	5.41176470588235
chr3	185814525	185838675	11	18100	6.72727272727273
chr4	81100850	81142150	11	37475	2.05
chr6	91995400	92016900	11	16725	4.64
chr7	70140600	70161400	11	13800	3.48571428571429
chr7	72991825	73002525	11	5675	3.36
chr7	131572400	131598050	11	14225	4.62222222222222
chr7	132228300	132265225	11	21900	3.81147540983607
chr8	61565200	61595600	11	20800	2.22222222222222
chr8	97140975	97176700	11	32550	2.11940298507463
chr8	145692100	145725675	11	14475	5.32203389830508
chr9	117675575	117697500	11	18875	2.43478260869565
chr1	14210725	14225500	10	11950	2.72727272727273
chr1	37493775	37510150	10	12675	2.56603773584906
chr1	39267125	39287675	10	14125	1.72043010752688
chr1	84483575	84501375	10	13025	3.14285714285714
chr1	94699450	94730525	10	23600	1.0381679389313
chr1	105028075	105038850	10	9175	1
chr10	103981100	104003600	10	19950	1.72222222222222
chr10	119282400	119320775	10	34750	1.93939393939394
chr11	30028750	30067725	10	31225	5.55102040816327
chr11	57224275	57251625	10	15525	3.55102040816327
chr11	64477925	64514175	10	17100	4.23943661971831
chr12	1633100	1648075	10	11750	1.85
chr12	48807200	48816500	10	4225	3.38888888888889
chr12	113946500	113959775	10	8675	5.90476190476191
chr13	97865825	97892250	10	21225	5.18918918918919
chr14	54410800	54432125	10	19225	0.421052631578947
chr14	59094050	59106775	10	7850	2.74074074074074
chr15	45750400	45777500	10	22650	1.6
chr15	63780150	63802375	10	18250	2.15584415584416
chr15	72521625	72539800	10	13200	3.125
chr15	74414675	74432475	10	14900	2.68965517241379
chr16	54958925	54983750	10	20125	3.41666666666667
chr16	73055875	73108550	10	48175	0.339622641509434
chr17	26232700	26250475	10	13500	2.8695652173913
chr19	55668425	55695350	10	14650	4.06451612903226
chr2	85971350	86000375	10	15125	2.88
chr2	114021625	114052925	10	25550	0.96
chr2	127694550	127707075	10	8850	4.90909090909091
chr2	182515825	182563200	10	35625	2.07339449541284
chr2	236028300	236044450	10	12625	4.23529411764706
chr20	44931200	44974300	10	16575	3.96551724137931
chr20	61044125	61063225	10	15400	4.1
chr22	28185125	28204700	10	14425	4.19672131147541
chr3	44577425	44583400	10	3950	1.88235294117647
chr3	55506875	55527375	10	16100	1.5
chr3	113241800	113255250	10	9675	5.89473684210526
chr4	8850475	8921625	10	47950	5.86666666666667
chr4	106465650	106487400	10	18025	5
chr5	60602300	60611700	10	5575	2.31578947368421
chr5	168255775	168271550	10	10325	5.86206896551724
chr6	32805025	32825800	10	13350	4.53658536585366
chr6	64237525	64256400	10	13625	4
chr7	64336275	64352525	10	12700	1.2
chr7	68689100	68711775	10	17400	2.46938775510204
chr7	157378125	157396525	10	16175	2.84210526315789
chr9	115677700	115686900	10	3650	4.5
chr1	2458225	2475775	9	15300	0.892307692307692
chr1	17012100	17035600	9	17225	2.57142857142857
chr1	34627150	34634975	9	3825	2.77777777777778
chr10	99606175	99615000	9	6125	2.64285714285714
chr11	115524225	115534375	9	7750	3.03030303030303
chr11	115831975	115851525	9	12775	2.57142857142857
chr11	119660500	119671050	9	8750	3.375
chr12	26264475	26285800	9	16125	4.30769230769231
chr12	42626375	42642675	9	13275	3.78947368421053
chr12	125666525	125679150	9	9300	1.36842105263158
chr13	76907200	76914200	9	5175	1.42857142857143
chr15	56023950	56044400	9	15675	3.82352941176471
chr16	8550500	8565400	9	11200	3.08571428571429
chr17	33689725	33705225	9	10350	2.97777777777778
chr17	40821300	40837650	9	11200	1.95652173913043
chr19	7918600	7940000	9	12050	2.8030303030303
chr19	15563550	15582975	9	14950	3.52631578947368
chr19	18705600	18746625	9	18500	4.125
chr19	45248275	45262125	9	12450	0.419354838709677
chr19	45326675	45340025	9	5100	4.04651162790698
chr19	47521450	47535400	9	10100	4.22857142857143
chr2	27787875	27795525	9	4425	3.52380952380952
chr2	61060525	61071300	9	7225	1.93103448275862
chr2	100717175	100746925	9	24850	2.90322580645161
chr2	224475450	224494400	9	17300	1.75
chr20	23013200	23034425	9	18325	1.26666666666667
chr20	60789075	60802050	9	11275	0.631578947368421
chr21	46336975	46354975	9	15675	1.20512820512821
chr3	45882225	45895700	9	10575	1.625
chr3	62337250	62371650	9	30575	3.40540540540541
chr3	138652450	138681175	9	24175	4.26086956521739
chr4	85294075	85308600	9	8575	4
chr4	106060625	106089500	9	23450	3.90243902439024
chr5	37080800	37093575	9	10400	0.682352941176471
chr5	135524250	135547000	9	21075	0.210526315789474
chr5	141253850	141264725	9	5800	3.11627906976744
chr5	158473925	158493025	9	16500	0.558441558441558
chr6	26741675	26759950	9	8775	3.75308641975309
chr6	33962025	33984575	9	15025	2.8780487804878
chr6	110296275	110303875	9	6100	0.976744186046512
chr6	122703075	122722625	9	16525	1.21052631578947
chr6	154823750	154837300	9	8725	3.30769230769231
chr7	20814950	20838900	9	18625	3.79591836734694
chr7	25891450	25909800	9	14075	1.94736842105263
chr7	69055950	69097225	9	36800	1.65333333333333
chr7	79755325	79766425	9	5600	4.25806451612903
chr7	85390675	85399950	9	7275	2.19047619047619
chr7	100804775	100846900	9	21275	2.54817275747508
chr8	14339325	14352250	9	11300	0.75
chr8	55362150	55390750	9	25625	2.74074074074074
chr8	101222575	101231975	9	6525	1.65
chr9	119031250	119052175	9	17300	1.85714285714286
chr9	133526625	133548150	9	17600	2
chr9	140768250	140783675	9	9225	2.59405940594059
chrX	49013550	49030000	9	9375	2.25974025974026
chrX	99647550	99669050	9	19300	0.350877192982456
chrX	119437150	119451000	9	11600	2.2
chrX	130183425	130223375	9	26800	1.98319327731092
chrX	138268675	138294675	9	23425	1.6
chr1	2614750	2631900	8	11925	2.11594202898551
chr1	5277800	5292050	8	12675	0.838709677419355
chr1	96931650	96950225	8	13250	1.23809523809524
chr1	145138075	145147300	8	6700	1.86666666666667
chr1	209844375	209856300	8	10025	1.7
chr1	214451900	214470225	8	11150	2.56910569105691
chr10	88117900	88138275	8	15600	0.8
chr10	95747650	95759300	8	8350	2.44444444444444
chr10	118884400	118939775	8	51625	2.64
chr11	2285825	2298625	8	11500	1.73913043478261
chr11	27811700	27826350	8	10875	2.41176470588235
chr11	32442525	32467575	8	23500	1.5
chr11	35674075	35685700	8	6700	1.16455696202532
chr11	118013625	118047350	8	29225	0.886075949367089
chr12	4373875	4385725	8	7525	2.59701492537313
chr12	79038625	79055550	8	12975	1.27835051546392
chr12	103340900	103368225	8	26300	0.952380952380952
chr14	93385300	93391950	8	4375	1.44
chr15	23865150	23879725	8	10850	1.53488372093023
chr15	45922975	45933175	8	7050	1.14285714285714
chr15	82334550	82358150	8	13850	2.32478632478632
chr16	2028775	2043375	8	8900	1.94565217391304
chr16	2066700	2078625	8	8500	2.32432432432432
chr16	5260125	5267750	8	5200	1.47368421052632
chr16	30040250	30048000	8	4150	2.66666666666667
chr17	43036200	43049875	8	9775	2.75675675675676
chr17	48038325	48079975	8	35825	1.39024390243902
chr17	58211525	58231300	8	16100	0.87719298245614
chr17	71890600	71909475	8	17175	1.17647058823529
chr17	72660675	72672075	8	7925	2.21428571428571
chr18	22620775	22634500	8	11025	1.16831683168317
chr18	63566700	63579450	8	10575	2.06896551724138
chr19	2474875	2495550	8	11875	2.24242424242424
chr19	3456875	3475400	8	12275	2.59574468085106
chr19	4579975	4586425	8	4150	2.52631578947368
chr19	7733000	7744425	8	7750	2
chr19	46905925	46918900	8	7700	1.96363636363636
chr2	60961275	60973350	8	7850	1.57627118644068
chr2	105456750	105494675	8	36325	0.451612903225806
chr2	239740200	239764175	8	10775	2.59052924791086
chr2	241757650	241772475	8	11875	1.48717948717949
chr20	34678100	34690450	8	9975	1.02564102564103
chr20	58675925	58683750	8	6275	1.12
chr22	46452325	46472225	8	18350	0.424242424242424
chr3	10743725	10754500	8	7500	1.23188405797101
chr3	31045875	31058650	8	10650	1.58974358974359
chr3	122742200	122750575	8	6650	1.26829268292683
chr3	156530875	156551000	8	13275	2.24161073825503
chr4	1103400	1111775	8	6075	2.88
chr4	16445950	16459050	8	10050	1.36842105263158
chr4	174412525	174467325	8	52475	0.446601941747573
chr5	2736950	2760225	8	18650	1.45945945945946
chr5	79854250	79869425	8	12250	2.11764705882353
chr5	137423425	137438525	8	11925	0.754716981132076
chr5	170727575	170765675	8	33775	1.2
chr5	171041500	171058700	8	14275	1.5
chr6	1095925	1111850	8	13775	2.34782608695652
chr6	10377500	10430525	8	51200	0.793103448275862
chr6	33207750	33216875	8	4625	2.75675675675676
chr6	34108900	34123800	8	12450	1.41666666666667
chr6	98034500	98048025	8	11850	1.82608695652174
chr6	102906225	102917525	8	6750	2.26415094339623
chr7	554775	565525	8	8500	0.85
chr7	36193250	36199925	8	4125	2.55
chr7	149741700	149747575	8	4275	1.83333333333333
chr7	150490125	150501950	8	9825	1
chr8	143527900	143549525	8	14050	2.32286995515695
chr9	21961175	22012025	8	49275	0.0824742268041237
chr9	37644100	37656200	8	10300	1.375
chr9	45352100	45359925	8	5125	2.875
chr9	126618525	126629800	8	7875	1.6
chrX	574475	611150	8	32150	2.05970149253731
chrX	103486325	103515800	8	27875	0.307692307692308
chr1	17197200	17203050	7	4550	0.96551724137931
chr1	38599875	38603175	7	2825	0.378378378378378
chr1	51429000	51451175	7	21300	0.431372549019608
chr1	110606900	110635375	7	23150	1.01234567901235
chr1	147822575	147830350	7	7075	1.22222222222222
chr1	169648000	169664000	7	13975	1.45762711864407
chr1	199996675	200015600	7	17700	0.571428571428571
chr1	204673425	204688300	7	11250	0.510288065843621
chr10	15508400	15521800	7	12200	0.16793893129771
chr10	22601850	22638925	7	34850	0.454545454545455
chr10	77356450	77366275	7	8375	1.31428571428571
chr10	85712600	85720550	7	6375	0.702702702702703
chr10	121229975	121243350	7	11450	0.862745098039216
chr11	2152725	2173300	7	18950	1.64285714285714
chr11	29380875	29390125	7	8000	0.408163265306122
chr11	43890425	43901725	7	9700	0.44
chr11	64396925	64414800	7	10650	1.62737642585551
chr12	2830075	2839525	7	5200	1.37864077669903
chr12	55001450	55011300	7	8400	1.37931034482759
chr12	110330025	110345725	7	12925	1.52631578947368
chr12	117312425	117322925	7	9400	0.736842105263158
chr12	124440025	124461250	7	17725	1.13333333333333
chr12	130700700	130712775	7	9950	0.5
chr13	53843150	53861000	7	15950	0.96551724137931
chr13	66790025	66802125	7	10275	0.703703703703704
chr13	108225275	108237400	7	10275	0.853658536585366
chr14	99728900	99744300	7	12750	0.424242424242424
chr14	105070000	105076425	7	4875	1.41666666666667
chr15	60284475	60302650	7	16325	1.2463768115942
chr15	93900900	93910025	7	7525	0.564102564102564
chr16	50496600	50503875	7	5950	1.22222222222222
chr16	84874525	84880875	7	3875	1.25
chr16	86596150	86618925	7	21525	1.23076923076923
chr16	87896300	87905250	7	5775	1.27731092436975
chr17	27938950	27951325	7	11000	0.391304347826087
chr17	36090175	36111300	7	18625	0.5625
chr17	38490700	38507300	7	13750	0.641509433962264
chr17	74126125	74142200	7	14975	1
chr18	19509250	19518725	7	7775	0.956521739130435
chr18	34795225	34801850	7	4950	1.29032258064516
chr18	76728650	76746875	7	14050	1.49090909090909
chr18	77148350	77160150	7	10425	0.701754385964912
chr19	4596025	4601075	7	3475	1.11627906976744
chr19	8426800	8432200	7	4475	0.464285714285714
chr19	13973625	13990150	7	14050	1.55223880597015
chr19	30711225	30724025	7	11750	0.8
chr19	49922250	49945975	7	22850	0.6
chr2	13955625	13968150	7	9300	1.23456790123457
chr2	45220550	45244950	7	23175	0.2
chr2	45867325	45882850	7	12075	1.64556962025316
chr2	50158425	50171450	7	11325	0.863636363636364
chr2	63268775	63294700	7	22375	0.746153846153846
chr2	64990950	64998525	7	5975	1.33333333333333
chr2	85341400	85348650	7	4950	1.45454545454545
chr2	88645300	88650050	7	3175	1.11111111111111
chr2	104402600	104414000	7	9750	1.2
chr2	106563250	106574025	7	6525	1.04294478527607
chr2	172940500	172977500	7	35350	1.6969696969697
chr2	178590225	178612625	7	21125	0.377952755905512
chr2	179073700	179086975	7	10500	1.36111111111111
chr20	20864450	20873950	7	5700	1.43396226415094
chr20	49636775	49647275	7	7200	1.62790697674419
chr20	50715700	50724850	7	7650	0.838709677419355
chr20	58100275	58106025	7	4500	1.23809523809524
chr20	61267425	61278100	7	9475	0.9
chr21	38408475	38423575	7	13075	1.64444444444444
chr21	43171200	43193750	7	17475	1.63636363636364
chr21	44947450	44953975	7	5000	1.7
chr3	17036300	17048375	7	10850	0.615384615384615
chr3	69188600	69196475	7	4900	1.47058823529412
chr3	111716500	111722425	7	3600	1.6
chr3	128710500	128727225	7	15525	0.714285714285714
chr3	197800050	197817775	7	14150	1.33333333333333
chr4	564125	576025	7	10750	0.695652173913043
chr4	3871225	3882175	7	8225	1.27659574468085
chr4	54952625	54979025	7	25675	0.392857142857143
chr4	55082900	55102400	7	16450	1.57894736842105
chr4	105824650	105849625	7	22800	0.8
chr4	185924625	185955425	7	25725	1.66666666666667
chr5	54466225	54482475	7	12700	1.7037037037037
chr5	87952475	87996600	7	42050	1.13793103448276
chr5	127265575	127275875	7	8800	1.07692307692308
chr5	158375525	158387275	7	9325	0.673684210526316
chr6	90115900	90125200	7	6275	1.39024390243902
chr6	99267750	99298000	7	29000	0.666666666666667
chr7	4666650	4672875	7	5225	0.962962962962963
chr7	26892775	26905900	7	10375	1.70731707317073
chr7	90976875	90991800	7	13725	1.62962962962963
chr8	72456075	72474275	7	15575	1.05882352941176
chr9	104075	118900	7	12375	1.41025641025641
chr9	99635500	99640950	7	3550	1.13432835820896
chr9	124886875	124897025	7	7375	1.52
chr9	124972550	124997250	7	23825	0.608695652173913
chrX	78851975	78862050	7	7250	0.648648648648649
chrX	122361250	122368475	7	5825	0.702127659574468
chrX	149385725	149398100	7	10550	0.448979591836735
chrX	150338925	150352725	7	12150	1.48148148148148
chr1	4712250	4720500	6	7525	0.289156626506024
chr1	10850625	10858875	6	7000	0.44
chr1	67978350	67989900	6	9900	0.232558139534884
chr1	161691950	161698850	6	5725	0.448275862068966
chr1	177130775	177152050	6	19975	0.290155440414508
chr1	207622750	207631225	6	7775	0.3125
chr10	71808075	71817425	6	8600	0.461538461538462
chr10	92671825	92700075	6	26625	0.551724137931034
chr11	6276150	6284550	6	7775	0.210526315789474
chr11	16619800	16640775	6	20175	0.583333333333333
chr11	60675325	60678975	6	2875	0.482758620689655
chr11	114099850	114107650	6	6225	0.337349397590361
chr11	124035625	124043350	6	5850	0.5625
chr12	6880575	6887750	6	5850	0.6
chr12	89737975	89753100	6	10975	0.761904761904762
chr12	105721875	105727350	6	4125	0.692307692307692
chr12	107707925	107717750	6	8375	0.684210526315789
chr12	108296025	108304800	6	7725	0.8
chr13	22240650	22252850	6	11575	0.153846153846154
chr13	71597375	71608700	6	10600	0.388888888888889
chr14	33399000	33411875	6	10350	0.536082474226804
chr14	38674050	38690400	6	15250	0.3125
chr14	45759800	45768325	6	7375	0.740740740740741
chr14	63509625	63516950	6	6400	0.326086956521739
chr14	101365275	101373700	6	7400	0.275862068965517
chr14	102404275	102413450	6	7025	0.52112676056338
chr15	45810225	45819300	6	8175	0.5
chr15	55875875	55883425	6	6125	0.727272727272727
chr15	59833850	59844700	6	8400	0.701754385964912
chr15	72694725	72701950	6	5875	0.739130434782609
chr15	74042175	74047250	6	3725	0.688524590163934
chr15	74510325	74520975	6	10100	0.102857142857143
chr16	23869675	23882900	6	12075	0.203045685279188
chr16	75864625	75878550	6	13250	0.186046511627907
chr16	80566625	80577325	6	8350	0.857142857142857
chr17	21219450	21228400	6	6700	0.648148148148148
chr17	29877475	29889175	6	9625	0.811594202898551
chr17	31777750	31783625	6	4650	0.424242424242424
chr17	35163600	35172425	6	8075	0.166666666666667
chr17	36713325	36739200	6	24250	0.65
chr17	59523150	59547975	6	24000	0.5
chr17	78533850	78544225	6	9225	0.606741573033708
chr18	12304225	12310100	6	4875	0.431034482758621
chr18	44943225	44950675	6	6375	0.666666666666667
chr19	4277400	4283425	6	5200	0.571428571428571
chr19	6528750	6536150	6	6200	0.416666666666667
chr19	10118850	10125050	6	4950	0.8
chr19	42496625	42506750	6	9100	0.470588235294118
chr2	6048850	6055950	6	6200	0.716417910447761
chr2	87013125	87022475	6	8150	0.75
chr2	91813800	91818325	6	3450	0.636363636363636
chr2	109714350	109723025	6	7550	0.814814814814815
chr2	137261650	137273125	6	9775	0.243386243386243
chr2	231899200	231906475	6	6300	0.384615384615385
chr2	234779000	234783225	6	3200	0.785714285714286
chr2	238384375	238398250	6	12325	0.758620689655172
chr20	2487850	2511025	6	20775	0.23
chr20	23730450	23744175	6	10325	0.841584158415842
chr22	23292875	23298200	6	3425	0.84375
chr22	42304175	42325075	6	19400	0.64
chr3	10367075	10372100	6	3675	0.528301886792453
chr3	64662625	64677025	6	12525	0.264150943396226
chr3	128143850	128155400	6	10725	0.376811594202899
chr3	139391625	139398025	6	4725	0.504347826086956
chr3	147069150	147145975	6	75250	0.243654822335025
chr4	5890550	5910800	6	18850	0.201834862385321
chr4	57707400	57714800	6	6725	0.298245614035088
chr4	70784800	70788175	6	2700	0.608695652173913
chr4	94741275	94762475	6	16450	0.564971751412429
chr4	140542200	140555900	6	11975	0.736842105263158
chr5	65993725	66006050	6	9950	0.472727272727273
chr5	92902200	92960550	6	57175	0.143790849673203
chr5	144535600	144540975	6	4375	0.692307692307692
chr5	153566500	153573125	6	5375	0.585365853658537
chr6	137363225	137369575	6	5450	0.823529411764706
chr7	4717400	4723650	6	4625	0.774193548387097
chr7	4741625	4754625	6	11575	0.583333333333333
chr7	147129575	147140600	6	10400	0.421052631578947
chr7	151105600	151114400	6	7075	0.465753424657534
chr8	353525	360725	6	5450	0.571428571428571
chr8	3096200	3107500	6	10400	0.4375
chr8	125733850	125742700	6	8200	0.470588235294118
chr9	34575250	34594825	6	18875	0.239130434782609
chrX	72664875	72676025	6	10300	0.436363636363636
chr1	210425125	210429275	5	3675	0.205128205128205
chr10	119135450	119140475	5	4625	0.152173913043478
chr11	16414175	16432950	5	18350	0.0967741935483871
chr11	44320600	44361425	5	39975	0.205882352941176
chr11	94873525	94884600	5	10600	0.296296296296296
chr12	53563525	53573875	5	9500	0.16
chr12	73848100	73855600	5	6950	0.103092783505155
chr12	89344175	89351450	5	6450	0.283333333333333
chr12	109742700	109751575	5	7950	0.270967741935484
chr13	33749475	33758275	5	8150	0.28
chr13	44352325	44363350	5	10125	0.247933884297521
chr13	95350525	95367925	5	16800	0.214285714285714
chr13	112647650	112658425	5	9800	0.24
chr14	29222700	29258225	5	33725	0.0883534136546185
chr14	38044550	38082300	5	37400	0.122448979591837
chr14	42072200	42080775	5	8175	0.164383561643836
chr14	51287175	51302275	5	13625	0.253968253968254
chr14	65341950	65350825	5	8375	0.123076923076923
chr14	76596275	76607475	5	10200	0.264150943396226
chr14	82141100	82151550	5	9400	0.229665071770335
chr14	101188300	101197075	5	8200	0.118343195266272
chr15	53072550	53102150	5	28700	0.154761904761905
chr16	26756250	26767275	5	10150	0.181818181818182
chr17	38017375	38025150	5	7325	0.131578947368421
chr18	19794450	19801400	5	6200	0.198019801980198
chr18	44769800	44795125	5	24775	0.176470588235294
chr2	10215375	10224550	5	7950	0.238095238095238
chr2	30139375	30145825	5	5625	0.224598930481283
chr2	74722225	74750675	5	26775	0.191729323308271
chr2	95687475	95697600	5	9575	0.222222222222222
chr2	131511500	131516725	5	4600	0.207407407407407
chr2	145264875	145280950	5	14575	0.221574344023324
chr2	218124500	218144625	5	19725	0.072463768115942
chr2	230575100	230583125	5	7250	0.141732283464567
chr20	13196025	13205250	5	8300	0.216450216450216
chr20	39306150	39328400	5	21825	0.140350877192982
chr21	43636575	43645050	5	7725	0.184615384615385
chr3	58618900	58627625	5	8025	0.114285714285714
chr3	134121775	134129500	5	6800	0.222222222222222
chr3	192123475	192132075	5	7925	0.203125
chr4	41859400	41889875	5	28675	0.228571428571429
chr4	140888725	140899800	5	9925	0.24
chr4	143629700	143639900	5	9550	0.296296296296296
chr5	1871475	1894350	5	21900	0.253968253968254
chr5	3583875	3609750	5	24425	0.127236580516899
chr5	10559475	10569425	5	9350	0.193548387096774
chr5	76915200	76950650	5	33275	0.158498435870699
chr5	139481925	139497900	5	13975	0.181818181818182
chr5	155101950	155116350	5	13650	0.258064516129032
chr6	115537950	115545150	5	6350	0.260869565217391
chr6	137803800	137823850	5	19775	0.0821917808219178
chr6	170593825	170609150	5	14825	0.185185185185185
chr7	1701050	1712425	5	10325	0.173913043478261
chr7	6565300	6576975	5	10725	0.273972602739726
chr7	114860125	114872900	5	11675	0.222222222222222
chr7	129412850	129432700	5	18400	0.197802197802198
chr7	149456125	149473925	5	15700	0.254385964912281
chr8	6947425	6951800	5	3900	0.241379310344828
chr8	11531025	11584575	5	52575	0.142857142857143
chr8	38755600	38762525	5	6000	0.29126213592233
chr8	102048700	102057100	5	7425	0.229007633587786
chr8	144500925	144515800	5	13750	0.179775280898876
chrX	128478700	128485200	5	5725	0.217054263565891
chrX	136503425	136513625	5	8900	0.238532110091743
chrX	139580600	139594800	5	13775	0.094488188976378
chr10	8072500	8108875	4	36050	0.0244897959183673
chr12	58116850	58136875	4	19575	0.0521739130434783
chr12	99283425	99291800	4	8075	0.0512820512820513
chr12	106967400	106989975	4	22225	0.0305810397553517
chr12	123352125	123366300	4	13825	0.0381471389645777
chr16	86315050	86334150	4	18625	0.0420168067226891
chr2	72365125	72379600	4	14175	0.0387096774193548
chr2	85103225	85112425	4	8950	0.0530973451327434
chr2	176925650	177061825	4	135650	0.00644468313641246
chr4	13521400	13552700	4	31075	0.0256410256410256
chr5	75371925	75384025	4	11775	0.0358208955223881
chr6	17277025	17284400	4	7125	0.0465116279069767
chr7	156788075	156822775	4	34100	0.0253807106598985
chr4	111529175	111565875	3	36600	0.00290065264684554
