# Supplementary material for: Large organized chromatin lysine domains help distinguish primitive from differentiated cell populations
Source: Nat Commun. 2021 Jan 21;12:499. doi: 10.1038/s41467-020-20830-9 (PMC7820432; doi:10.1038/s41467-020-20830-9)
Supplement: Supplementary file 3 — Supplementary Software [file 41467_2020_20830_MOESM3_ESM.zip › E014-H3K36me3_LOCKS.bed]

chr1	10316225	10440400	82	62175	37.04
chr1	11073350	11267375	82	101450	37.1764705882353
chr1	12294975	12439775	82	56850	16.2
chr1	19399050	19765350	82	198650	36.7777777777778
chr1	35826825	36018475	82	67975	22.0645161290323
chr1	39697975	39887400	82	97975	28.3428571428571
chr1	55509775	55643150	82	88775	12.3030303030303
chr1	151131050	151380375	82	91675	36.6315789473684
chr1	155581925	155780825	82	77600	35.0505050505051
chr1	179959850	180076500	82	50625	16.1176470588235
chr1	220269700	220381125	82	60575	21.7142857142857
chr1	233225550	233365325	82	44725	24.75
chr1	235270550	235423075	82	81300	18.875
chr10	12119225	12246400	82	63875	27.6470588235294
chr10	70092900	70222975	82	64025	22.9473684210526
chr10	101910375	102123850	82	83600	20.8971193415638
chr10	105064525	105207825	82	81675	13.2432432432432
chr10	126654700	126791225	82	70000	14.8
chr11	62383775	62604300	82	91050	33.2
chr11	66104725	66431575	82	76775	37.0526315789474
chr11	107998800	108138125	82	76450	32.3030303030303
chr11	108139050	108227775	82	51725	18.5714285714286
chr11	121340650	121503125	82	83725	14.4444444444444
chr12	56294150	56556975	82	87225	28.027397260274
chr12	57389000	57683025	82	109975	32.3888888888889
chr12	101675700	101796675	82	91500	9.63636363636364
chr12	112568450	112691975	82	59200	11.1666666666667
chr12	120107725	120283175	82	83875	27.1578947368421
chr12	121666525	121889450	82	80150	34.0952380952381
chr12	122955725	123098475	82	109250	12.4210526315789
chr12	124808025	124967500	82	85725	13.8846153846154
chr12	132381400	132598500	82	110225	18
chr12	133141875	133363525	82	116300	29.9166666666667
chr13	20534525	20654475	82	80025	12.4912280701754
chr13	114097075	114279250	82	59650	36.7837837837838
chr14	31050625	31205850	82	62175	27.2941176470588
chr14	39499025	39653475	82	80025	21.2467532467532
chr14	55402750	55524125	82	70400	12.52
chr14	58670100	58836900	82	74175	28.9090909090909
chr14	64514850	64680650	82	47225	17.2380952380952
chr14	71409150	71573875	82	51675	26
chr15	28356500	28487875	82	65275	9.5
chr15	35147350	35250875	82	64100	4.81818181818182
chr15	41533475	41680050	82	63800	35.1
chr15	43236400	43354925	82	52425	9.85714285714286
chr15	43620375	43779050	82	101275	18.75
chr15	44739800	44883525	82	62675	28.1935483870968
chr15	50850275	50955075	82	59025	9.18181818181818
chr15	59283500	59457825	82	72125	36.8888888888889
chr15	63849050	64002525	82	50200	18.9230769230769
chr15	75647375	75803900	82	89700	13.7058823529412
chr15	91290575	91544250	82	88575	36.0149253731343
chr16	1604825	1811075	82	85250	21.0714285714286
chr16	16101850	16213200	82	68150	7.77777777777778
chr16	19510500	19645650	82	51350	33.25
chr16	23476075	23642175	82	108600	20
chr17	3909175	4018200	82	65325	16.0869565217391
chr17	5193975	5362575	82	91750	27.8823529411765
chr17	15878150	16026925	82	98350	13.7272727272727
chr17	18089250	18259300	82	99325	5.76470588235294
chr17	26873550	27114725	82	125050	29.4
chr17	29062275	29190400	82	55225	23.4375
chr17	35413950	35582300	82	68350	22.2916666666667
chr17	35824125	36001600	82	71425	34.4210526315789
chr17	36888650	37074225	82	76800	30.7826086956522
chr17	41101275	41346175	82	66325	28.4691358024691
chr17	57075150	57198225	82	50775	25.2666666666667
chr17	59815250	59972550	82	42025	34.0606060606061
chr17	59972675	60121125	82	81625	18.961038961039
chr17	61656750	61890175	82	86925	24.8571428571429
chr17	78238550	78391750	82	82000	28.0952380952381
chr17	80676775	80864850	82	59975	28.7368421052632
chr18	2661050	2762325	82	61075	7.93548387096774
chr18	12949775	13101925	82	78125	35.5862068965517
chr18	29408025	29501325	82	49800	7.81818181818182
chr19	3885800	4110025	82	72150	23.2307692307692
chr19	11075700	11278675	82	115125	30.2666666666667
chr19	17256225	17422825	82	56475	35.1304347826087
chr19	34665150	34903450	82	81700	36.72
chr19	37811250	38003075	82	62000	21.8260869565217
chr19	47368675	47700175	82	90875	30.5842696629213
chr19	58259825	58444775	82	81775	21
chr2	17836500	17963300	82	75750	13.5555555555556
chr2	32605300	32732075	82	57425	32.4
chr2	37317150	37517225	82	99450	15.7672413793103
chr2	53926125	54160425	82	84350	36.1052631578947
chr2	55460100	55582925	82	56400	33.2307692307692
chr2	61406450	61531850	82	64375	10.6363636363636
chr2	122097400	122221350	82	61900	10.0869565217391
chr2	197627125	197784600	82	57525	31.68
chr2	219311825	219447200	82	74050	32.9523809523809
chr20	32957075	33097550	82	67825	35.1764705882353
chr21	40541250	40668000	82	87100	9.78640776699029
chr21	47607725	47805000	82	118375	16.4
chr21	47805500	47968875	82	60275	35.7777777777778
chr22	17948725	18102825	82	70925	32.7848101265823
chr22	19315925	19502050	82	110525	25.9512195121951
chr22	31969100	32190850	82	65550	30.1111111111111
chr3	44758025	44907075	82	71075	31.0967741935484
chr3	47626550	47771550	82	121150	2.76470588235294
chr3	48556400	48744925	82	77500	32
chr3	52434775	52650500	82	82925	19.7185929648241
chr3	52650750	52792025	82	76975	36.5217391304348
chr3	183419600	183574725	82	92575	20.3870967741935
chr4	2627000	2885125	82	82325	33.4285714285714
chr4	3088800	3198150	82	74450	10.5333333333333
chr4	39824225	39923400	82	65475	7.42857142857143
chr4	79284600	79437325	82	67050	8.26666666666667
chr4	85587250	85687425	82	59300	19.9230769230769
chr4	119609050	119749050	82	75525	27.6190476190476
chr5	94300	277100	82	65450	22.5714285714286
chr5	14271425	14423525	82	72575	18.3846153846154
chr5	31400675	31542400	82	83675	25.6666666666667
chr5	54550850	54685575	82	71925	21.4545454545455
chr5	73985150	74109850	82	67175	10.7297297297297
chr5	89966400	90109350	82	43000	29.4193548387097
chr5	133996800	134132500	82	76375	19.76
chr5	176517050	176709900	82	95450	16.536312849162
chr6	56321950	56471950	82	60125	31.1891891891892
chr6	88212125	88346675	82	60300	29.2307692307692
chr7	98930875	99114850	82	89650	34.4827586206897
chr7	158418625	158580925	82	86275	24.4301075268817
chr8	30243275	30414350	82	67325	28
chr8	68067225	68198850	82	67775	26.5882352941176
chr8	95458800	95752525	82	91475	29
chr8	128951475	129115450	82	49300	28.551724137931
chr8	141666875	141797250	82	61075	19.0909090909091
chr9	111630650	111800525	82	66900	34.3333333333333
chr9	123150950	123309025	82	81275	9.76470588235294
chr9	125719350	125866650	82	58675	21.3658536585366
chr9	131222350	131416650	82	87550	27.6842105263158
chrX	130823625	130954225	82	74275	14
chr8	120743575	120866550	81	61575	18.8235294117647
chr9	36576950	36678750	81	47850	19.9333333333333
chr17	8271500	8526775	80	128475	19.4285714285714
chr2	86251200	86441475	80	139150	30.5641025641026
chr9	134273400	134526175	80	120850	32.7777777777778
chr1	1635175	1816125	79	68100	33.9130434782609
chr17	4067350	4213875	79	71650	33.1176470588235
chr19	21205700	21370250	79	60475	31.125
chr21	35093100	35211525	79	51300	23.8518518518519
chr4	73921200	74043250	79	78300	17.0344827586207
chr9	33887300	34043725	79	73075	33.4285714285714
chr1	212115075	212281050	78	62950	19.448275862069
chr10	75475450	75632925	78	77375	18.8947368421053
chr14	73527000	73687625	78	83500	22.6666666666667
chr3	37291250	37460125	78	55300	22.4310344827586
chr3	124450900	124603775	78	63675	13.6666666666667
chr5	137647950	138099175	77	106525	31.340206185567
chr5	167812000	168002425	77	72000	22.1538461538462
chr7	156933025	157063175	77	74325	25.2903225806452
chr8	48684250	48892125	77	186000	1.74242424242424
chr8	87383650	87497425	77	50225	10.48
chr9	133974575	134110725	77	74925	13.8666666666667
chr9	140596825	140731900	77	79875	13.9111111111111
chr12	19411025	19532075	76	51050	16.3636363636364
chr2	153464150	153619875	76	82875	16.4705882352941
chr2	216177775	216298475	76	88150	18.9333333333333
chr20	25391625	25507400	76	74650	5.23809523809524
chr7	98478625	98658350	76	149500	8.63333333333333
chr15	41247325	41406050	75	87475	20.6842105263158
chr16	74907175	75013000	75	53300	27.1851851851852
chr17	27778275	27874075	75	50200	26.64
chr2	183777675	183888850	75	56575	8.36619718309859
chr2	233568150	233726000	75	71325	30.1052631578947
chr3	45433250	45590525	75	54900	27.875
chr6	151193450	151317550	75	49050	23.0344827586207
chr1	52800925	52991750	74	72325	29.36
chr10	70331625	70452925	74	50175	18.25
chr14	21673075	22000450	74	167050	26.5959183673469
chr18	6941150	7049000	74	47600	18
chr2	128850925	128949700	74	65000	14.4545454545455
chr5	36955525	37065975	74	48050	21.8125
chr5	70754300	70864450	74	78975	7
chr5	179659250	179777825	74	69500	15.7333333333333
chr10	128769025	128880875	73	42350	19.448275862069
chr12	105505200	105623125	73	71175	16.7272727272727
chr12	111880400	111990300	73	59175	19.2
chr14	31566125	31673750	73	68375	15.7222222222222
chr17	33900600	34053175	73	68400	18.8421052631579
chr12	133565000	133782325	72	110225	23.25
chr18	56531975	56651825	72	91775	3.78947368421053
chr2	61532400	61633625	72	38675	15.531914893617
chr3	47030175	47222800	72	55900	25.9411764705882
chr3	121145125	121262800	72	53775	21.8666666666667
chr5	109091000	109204075	72	49450	20.9166666666667
chr6	168265350	168372950	72	67925	11.3333333333333
chr9	135137250	135279425	72	96500	5.29411764705882
chr11	3686975	3816875	71	107200	6.4
chr11	85666375	85742100	71	42275	9.83333333333333
chr17	65849475	66044175	71	90100	16.3142857142857
chr20	5918200	6023150	71	58850	10.1739130434783
chr22	24433200	24574300	71	68050	19.3103448275862
chr3	47846625	47970100	71	65050	22
chr4	48500825	48601775	71	54400	16.4
chr5	94798425	94904750	71	52850	20.9056603773585
chr7	104626800	104783625	71	61450	22.3703703703704
chr9	103261775	103350550	71	47200	20.2222222222222
chr1	229575475	229683700	70	57125	25.5789473684211
chr2	9567675	9675725	70	60375	16.5581395348837
chr7	151798350	151918150	70	52175	24.2745098039216
chr1	31404525	31532800	69	72650	23.95
chr15	25200350	25376675	69	152350	5.52
chr6	76331600	76426375	69	52125	11.8
chr7	107533525	107640075	69	69075	10.4444444444444
chr8	1776325	1906625	69	85600	9.85714285714286
chr12	123641300	123753850	68	54925	15.5833333333333
chr15	22927825	23031250	68	54600	14.2142857142857
chr16	89779975	89881025	68	67525	7.08333333333333
chr2	99933550	100079125	68	84675	16.8307692307692
chr20	37040625	37205200	68	73050	15.3684210526316
chr3	56593100	56714550	68	62825	17.2413793103448
chr4	87638975	87737500	68	45750	13.6363636363636
chr2	201677900	201861975	67	86000	24
chr20	47558025	47651750	67	57250	6.59459459459459
chr5	118792725	118878650	67	41325	22.7826086956522
chr6	79648000	79782825	67	92350	20.7407407407407
chr7	91696100	91871325	67	60825	19.3429602888087
chr19	32838300	32978725	66	64050	12
chr4	123096775	123216675	66	34650	17.4545454545455
chr6	161491625	161601950	66	58300	9.2093023255814
chr8	25222025	25364175	66	66650	17.8125
chr9	33252250	33371800	66	74025	23.7692307692308
chr10	27397625	27520800	65	71900	15.6623376623377
chr5	112091150	112256000	65	45775	16.8
chrX	40487500	40593125	65	67225	12.6792452830189
chr1	52215000	52313125	64	57075	18.1538461538462
chr1	169768400	169847350	64	53300	7.68421052631579
chr12	112080150	112189125	64	50250	9.73770491803279
chr13	24993125	25080425	64	39175	12.1875
chr9	99877050	99974525	64	50175	8.91666666666667
chr1	44018175	44171750	63	88950	14.1383647798742
chr1	92711575	92825550	63	41350	21.0666666666667
chr11	117016500	117133375	63	53050	21.2380952380952
chr15	76146950	76232300	63	40300	10.5161290322581
chr16	53245450	53359950	63	88475	5.29166666666667
chr20	37558500	37672100	63	58975	19.8666666666667
chr21	38495375	38613850	63	38825	15.8217821782178
chr3	132166925	132260625	63	65475	5.53846153846154
chr6	42575650	42661900	63	48250	19.2941176470588
chr6	82878300	82955275	63	46950	11.8888888888889
chr7	77198975	77294750	63	61475	11.0434782608696
chrX	24714050	24801500	63	43075	8.88888888888889
chr11	47737775	47868975	62	109150	9.275
chr12	121920300	122034725	62	50300	16.4615384615385
chr15	66727300	66845300	62	56725	19.1333333333333
chr2	27816300	27919250	62	57800	19.4444444444444
chr22	29089075	29195225	62	42300	18.7826086956522
chr6	30513825	30646850	62	78200	15.4
chr7	155432950	155574050	62	52525	20.7368421052632
chr8	38095125	38205725	62	42675	17
chrX	40982600	41093475	62	92100	4.96
chrX	123158625	123235875	62	45550	9.14814814814815
chr1	17256925	17378100	61	49975	16.9230769230769
chr10	123237575	123354325	61	67800	19.3076923076923
chr12	133364800	133462500	61	54400	6.73076923076923
chr13	111077550	111166425	61	51150	12.4
chr17	49233025	49375700	61	91025	18.4848484848485
chr5	171764950	171850300	61	46875	16.8235294117647
chr6	43447050	43649225	61	97475	19.1826086956522
chr1	160176750	160330825	60	100050	12.3888888888889
chr10	88194175	88278800	60	53025	5.5
chr10	93686200	93792500	60	61800	12.6666666666667
chr10	101421275	101670550	60	78000	18.4989939637827
chr12	922800	1053625	60	66900	18.8095238095238
chr15	65736950	65808125	60	47075	5
chr17	19803925	19879175	60	45325	14.1904761904762
chr17	40612850	40768250	60	64875	16.5679012345679
chr20	13692825	13799625	60	72175	16.7777777777778
chr3	172000625	172099250	60	45350	17.2631578947368
chr4	1895425	2008925	60	63875	16
chr12	393550	495675	59	60225	9.39393939393939
chr17	79475725	79600600	59	70425	10.0181818181818
chr2	20447100	20526775	59	54525	11.6666666666667
chr4	22385325	22475175	59	30450	15.6585365853659
chr4	95129800	95214275	59	60275	4.38888888888889
chr1	220141650	220214725	58	45150	15.4117647058824
chr10	28812550	28910750	58	67825	9.45454545454546
chr12	24966425	25062850	58	53600	16.7142857142857
chr14	58874100	58969375	58	30700	17.5
chr18	45351825	45437300	58	39200	15.5102040816327
chr2	192206200	192290650	58	42400	12.9032258064516
chr6	90337575	90520500	58	150725	12.9767441860465
chr1	10155250	10241125	57	36950	6.30769230769231
chr1	173765650	173857000	57	38175	14.4864864864865
chr12	32716975	32799525	57	47375	17.1764705882353
chr14	20755175	20946975	57	89525	10.9293680297398
chr15	52485600	52574375	57	42350	16.0606060606061
chr16	70349350	70434700	57	42225	16.5762711864407
chr17	62473225	62589725	57	64475	16.15
chr5	145598625	145667275	57	41175	7.91666666666667
chr1	247004150	247092975	56	62325	8.66666666666667
chr11	95501575	95598825	56	49950	14.4262295081967
chr12	112452425	112544600	56	71300	4.48979591836735
chr14	90414925	90511475	56	47625	12.5806451612903
chr14	103399400	103477000	56	54175	8
chr15	64962350	65055700	56	48575	11.1428571428571
chr20	35622850	35722100	56	40250	13.5
chr3	130650175	130743325	56	30500	11.4285714285714
chr5	125879225	125962125	56	56650	5.41428571428571
chr5	179239125	179332075	56	54825	14.4761904761905
chr8	126013050	126118575	56	64350	14.6315789473684
chr1	54231425	54301250	55	40625	6.07142857142857
chr1	223932900	224009225	55	46050	8.8
chr10	852625	931750	55	51700	10.6
chr12	56114025	56222275	55	59100	7.91304347826087
chr12	132198175	132286975	55	59400	8.08510638297872
chr15	93426950	93613450	55	132750	14.8333333333333
chr17	80521300	80602725	55	52525	6.66666666666667
chr20	45837050	45943575	55	90050	3.53488372093023
chr22	31797575	31884375	55	60150	6.23529411764706
chr4	419850	531950	55	69775	8.24390243902439
chr4	83739225	83839650	55	63725	7.40425531914894
chr9	88557550	88652675	55	52700	13.3793103448276
chrX	69549450	69641000	55	37225	15.76
chr1	224448975	224515675	54	35650	12.1818181818182
chr10	3112050	3212325	54	64150	14.6666666666667
chr11	93399775	93497100	54	65450	11.4925373134328
chr12	6600575	6715500	54	85475	4.75675675675676
chr16	4847300	4951100	54	72750	7.78082191780822
chr2	47632100	47712675	54	60400	3.54285714285714
chr20	60831150	60937600	54	65125	13.125
chr3	10063425	10143750	54	52025	5.90625
chr7	6417500	6522250	54	54325	9.33333333333333
chr8	17785575	17888350	54	74250	6.03333333333333
chr9	84196025	84301975	54	49025	10.7857142857143
chr1	21063825	21192900	53	67125	14.2627737226277
chr1	100515700	100616425	53	46650	14.6153846153846
chr12	110720425	110839600	53	80525	14.2727272727273
chr14	103918525	104002075	53	35950	10.6753246753247
chr16	18793725	18908225	53	72650	13.7435897435897
chr2	166730000	166806100	53	35700	10.5384615384615
chr2	209100175	209224025	53	80800	13.7714285714286
chr20	47664325	47794975	53	77450	14.9565217391304
chr3	27419100	27491550	53	51025	4.84210526315789
chr8	95839450	95904550	53	44625	9.35714285714286
chrX	44910525	44972825	53	37375	12.3125
chrX	53559375	53708950	53	130800	3.85
chrX	128590825	128650450	53	34950	9.375
chr1	93965200	94057700	52	43900	11.25
chr13	28956500	29046350	52	41100	10.8627450980392
chr17	637600	729450	52	49475	6.88888888888889
chr2	70059725	70140675	52	34200	11.0526315789474
chr3	37024075	37107250	52	57525	6
chr3	119146750	119243575	52	54850	13.7391304347826
chr5	32353800	32429975	52	53100	8.50847457627119
chr1	33233275	33329000	51	54900	11.3076923076923
chr14	56079400	56153825	51	50750	6.19354838709677
chr15	40228075	40330450	51	81225	7.42307692307692
chr16	15092100	15186075	51	46425	8.37837837837838
chr2	44112400	44222000	51	95250	2.10526315789474
chr2	202565350	202632275	51	35000	8.22222222222222
chr22	40641850	40726500	51	49600	10.1764705882353
chr22	46668200	46755550	51	50700	7.06060606060606
chr3	197546800	197612125	51	36450	11.04
chr6	83829375	83907675	51	41200	12.9714285714286
chr6	146201575	146283325	51	49900	7.96923076923077
chr10	97364975	97452200	50	55275	9.58024691358025
chr12	51064875	51141425	50	45025	9.88888888888889
chr13	20290325	20355850	50	37150	7.4375
chr14	78139050	78225350	50	51400	9.93548387096774
chr15	44883600	44952750	50	33025	8.05
chr16	53473925	53533250	50	35925	8
chr21	37706400	37790225	50	48225	13.25
chr11	17094675	17170075	49	44250	4.85380116959064
chr12	64803600	64895675	49	70375	12.2285714285714
chr19	33073300	33149850	49	40975	6.38709677419355
chr3	183637450	183707225	49	31425	7.61764705882353
chr4	104027225	104117850	49	56600	6.66666666666667
chr1	214517250	214584475	48	30600	7.80722891566265
chr13	79888675	79953450	48	47175	6.73684210526316
chr16	4684425	4781275	48	44975	11
chr16	68307150	68392375	48	48925	10.962962962963
chr21	45472400	45561175	48	60000	3.63855421686747
chr22	24698125	24776550	48	48025	8.47826086956522
chr3	148712225	148795775	48	38775	10.7058823529412
chr9	74300025	74365250	48	51825	5.2
chr9	107545825	107602450	48	31175	5.6551724137931
chr1	22148575	22222925	47	49250	9.80952380952381
chr1	93651850	93713225	47	27325	8.18181818181818
chr1	173905450	173962200	47	42000	1.5
chr11	68280300	68384475	47	80275	8.14285714285714
chr12	3074025	3152450	47	33350	11.1578947368421
chr12	95645625	95703025	47	29150	7.31578947368421
chr18	43477925	43535325	47	32700	6
chr19	58695950	58827700	47	88975	7.44444444444444
chr2	39024625	39095275	47	31000	9.90909090909091
chr2	128698050	128782150	47	60475	4.3
chr20	62558125	62666725	47	57700	9.39344262295082
chr9	131707900	131778225	47	52200	10.1538461538462
chr10	91465300	91540850	46	41400	8.59090909090909
chr10	94212050	94279275	46	27875	7.77777777777778
chr12	116395775	116457475	46	32800	8.51612903225806
chr12	125553825	125624350	46	32500	9.75862068965517
chr13	48510725	48571900	46	36825	9.25925925925926
chr13	96229375	96293825	46	36975	10.4444444444444
chr13	110801550	110865500	46	32675	8.90909090909091
chr14	50239050	50317650	46	63350	1.91304347826087
chr15	59459025	59519675	46	29550	10.6
chr16	3776975	3860675	46	49775	8.928
chr16	58543150	58659075	46	88650	9.64102564102564
chr19	19386475	19468475	46	53100	4.56410256410256
chr2	204256650	204325075	46	30300	9
chr3	122810275	122886775	46	34850	8.20408163265306
chr5	132203250	132278975	46	43925	9.33333333333333
chr7	75164125	75228425	46	49125	5.5
chr1	22004925	22066425	45	39525	5.82608695652174
chr15	50724275	50795725	45	33325	9.03703703703704
chr16	2100325	2153900	45	25050	8.22222222222222
chr17	60637550	60693675	45	32575	5.70588235294118
chr18	23595825	23667575	45	37400	8.44444444444444
chr2	102441375	102510200	45	54975	2.86666666666667
chr2	171845350	171917975	45	40625	7.18181818181818
chr3	132385700	132437925	45	28750	7.06666666666667
chr4	5806575	5872475	45	37625	9.76470588235294
chr7	2224725	2317725	45	39125	8.54054054054054
chr7	36435250	36494700	45	42875	3.10526315789474
chr8	8174650	8240800	45	48675	5.24324324324324
chr8	103263400	103380975	45	93525	5.25454545454545
chr9	72891725	72948125	45	29350	8.54545454545454
chr11	77033100	77103025	44	39325	7.84615384615385
chr12	49036775	49109100	44	53500	3.15957446808511
chr16	87728125	87798025	44	44300	6.48979591836735
chr2	10773025	10827050	44	27925	6.28571428571429
chr21	30302625	30357575	44	26350	5.89473684210526
chr3	172470250	172538925	44	51125	7.26315789473684
chr4	841375	892025	44	26800	4.55172413793103
chr5	37289250	37364675	44	61575	3.7037037037037
chr6	17614925	17689025	44	56900	2.28571428571429
chr6	155561550	155634175	44	37200	9.21428571428571
chrX	15814275	15871750	44	32750	8.96551724137931
chrX	70587975	70654650	44	42575	7.84615384615385
chr1	47715400	47777825	43	40525	5.84615384615385
chr1	203766250	203847700	43	53700	8.07407407407407
chr10	5763525	5850625	43	56950	6.54545454545455
chr11	33076800	33129625	43	29975	4.71794871794872
chr2	183582775	183645725	43	38375	8.41666666666667
chr20	49505025	49578900	43	51350	5.05555555555556
chr4	140255225	140315100	43	46275	4.14285714285714
chr7	72854225	72934900	43	71000	1.33333333333333
chr7	148447675	148527500	43	53425	7.0625
chr8	124330875	124392925	43	48150	2.07142857142857
chr9	114123375	114212250	43	74500	4.41666666666667
chr1	67411150	67455075	42	30300	3.42857142857143
chr11	34074600	34177250	42	80425	4.94444444444444
chr11	74305275	74354250	42	26825	8.07407407407407
chr14	35031600	35078975	42	30025	5.1304347826087
chr17	30266925	30328725	42	36575	5.73913043478261
chr19	10883075	10944650	42	38225	3.36363636363636
chr4	24508650	24584400	42	54375	5.61290322580645
chr4	184159225	184240200	42	47425	7.71428571428571
chr6	35801200	35858875	42	45925	3.76
chr7	157141150	157211575	42	47700	7.83783783783784
chr1	12007975	12092675	41	46875	7.59523809523809
chr1	117604075	117661350	41	45350	3.86206896551724
chr11	134010400	134090775	41	66925	5.7037037037037
chr14	91738350	91791300	41	37275	5.09677419354839
chr19	2180600	2248775	41	43075	7.27272727272727
chr19	16483800	16552075	41	41675	6.89655172413793
chr19	48617600	48668950	41	33725	6.22222222222222
chr2	55859900	55915850	41	32475	6.65
chr20	30103800	30158425	41	34025	6
chr3	122121625	122186350	41	38375	6.784
chr3	194125125	194181675	41	35700	5.75757575757576
chr4	56264250	56325300	41	38825	7.61538461538461
chr5	139861975	139934525	41	40600	5.92307692307692
chr6	160430000	160527100	41	72600	7.7027027027027
chrX	129336375	129381125	41	29025	6.58823529411765
chr11	9491550	9549750	40	29375	6.8936170212766
chr14	51188600	51243750	40	26325	6.63636363636364
chr15	66599125	66645600	40	27200	4.8
chr15	89797550	89876775	40	66050	3.3125
chr18	12309550	12369625	40	41200	6.3
chr20	33582575	33645300	40	41300	3.76
chr5	54685775	54737650	40	32750	5.23076923076923
chr6	74174000	74230775	40	30625	6.53125
chr6	131902275	131946775	40	31775	4
chr11	46762650	46840175	39	65500	3.64285714285714
chr14	90725250	90784300	39	30125	5.88461538461539
chr16	74481625	74542850	39	41550	5.7
chr19	55481150	55515675	39	21250	2.16326530612245
chr3	123633575	123675650	39	29700	4.6875
chr3	169977750	170022475	39	25125	5.15
chr4	13569300	13621675	39	41200	2.5
chr7	128592425	128658275	39	53200	4.1875
chr9	109679525	109774650	39	72900	6.19047619047619
chr9	135469850	135541375	39	45175	4.35555555555556
chr11	70164075	70234775	38	53100	5.78571428571429
chr12	32859400	32907275	38	33050	4.66666666666667
chr12	46579475	46641500	38	49625	4.72727272727273
chr12	50821525	50872400	38	38650	6
chr15	31200375	31253250	38	38700	5.71428571428571
chr17	37561275	37605625	38	34050	2.90909090909091
chr3	25637900	25686950	38	37350	3.78947368421053
chr3	185309450	185349875	38	28525	5.61904761904762
chr5	145834400	145891850	38	43025	5.04166666666667
chr7	139059625	139109275	38	36575	2.8695652173913
chr9	111802875	111857850	38	40200	6.07407407407407
chrX	1502225	1568925	38	41500	5.63636363636364
chr1	26737875	26805675	37	45050	3.30232558139535
chr10	123954925	124015600	37	33800	5.53846153846154
chr12	95415900	95464575	37	32975	3.07692307692308
chr12	95869725	95928225	37	44575	3.72727272727273
chr12	123773850	123834975	37	52600	1.15789473684211
chr13	103256525	103332500	37	63600	2.76923076923077
chr14	45668625	45711775	37	30425	2.64864864864865
chr19	10238950	10303900	37	51425	4.36842105263158
chr20	47837850	47908325	37	56825	3.66666666666667
chr22	29902100	29967200	37	49750	3.46511627906977
chr3	49046850	49117225	37	50250	4.83870967741935
chr5	61643750	61697200	37	38400	4.75675675675676
chr5	178987875	179049825	37	49225	4.55555555555556
chr6	122733575	122778875	37	26850	5.51724137931035
chr8	54872575	54922475	37	32450	5.52380952380952
chr9	125607550	125660575	37	39125	2.47058823529412
chr10	70482300	70556750	36	67175	1.5625
chr13	28830325	28868450	36	18600	4
chr16	14668600	14722575	36	41125	1.63636363636364
chr16	70154975	70196775	36	30325	2.375
chr17	16027625	16063175	36	18925	3.5
chr2	114683650	114715700	36	22075	1.91666666666667
chr3	12610325	12660400	36	41475	2
chr3	108262000	108304250	36	29700	3.57894736842105
chr9	72324100	72373575	36	30600	4.0625
chr1	109855875	109896550	35	24600	3.41176470588235
chr2	109067425	109114500	35	33525	2.89655172413793
chr20	31350750	31443150	35	67750	2.85714285714286
chr5	65070125	65121675	35	33600	2.43478260869565
chr5	154242725	154315550	35	55125	1.8099173553719
chr7	138921750	138963350	35	29075	4.15384615384615
chr10	94365675	94415475	34	38625	3.02857142857143
chr11	18345900	18389275	34	29300	3.6875
chr3	100430525	100471875	34	27825	3.39130434782609
chr3	133323875	133378075	34	45975	2.8
chr3	148858100	148895300	34	25750	3.71428571428571
chr5	10385925	10437300	34	39550	2.76190476190476
chr9	103046650	103095425	34	32750	2.92682926829268
chr10	102675125	102724150	33	33700	3.42857142857143
chr11	4123075	4163400	33	30900	2
chr12	69083350	69136900	33	43325	3.35714285714286
chr18	21096225	21156600	33	48700	1.77777777777778
chr2	69546325	69600625	33	38175	3
chr20	34047725	34102075	33	42600	2.56
chr3	58080350	58157725	33	68975	0.607142857142857
chr4	187503450	187561075	33	46175	3.62264150943396
chr6	167414125	167456125	33	31925	2.14634146341463
chr10	12246575	12293050	32	32025	1.91111111111111
chr10	71119825	71162825	32	31150	3.02857142857143
chr14	93272975	93307600	32	22800	1.84126984126984
chr14	102441250	102521800	32	70900	2.52173913043478
chr14	104119875	104177925	32	47325	1.89655172413793
chr15	22836975	22874825	32	29350	2.33333333333333
chr16	71681275	71725000	32	28450	2.79166666666667
chr18	2565625	2616800	32	34625	3.03703703703704
chr19	47176375	47214650	32	27000	1.87301587301587
chr2	131804000	131849425	32	35350	1.64102564102564
chr2	208420300	208464700	32	36825	1.13513513513514
chr4	39286425	39329400	32	31125	2.70588235294118
chr5	68669650	68702650	32	23275	3.33333333333333
chr6	13286700	13326450	32	29050	2.89655172413793
chr8	30534175	30567550	32	23875	1.70967741935484
chr9	94970725	95085775	32	97750	1.48484848484848
chr1	150900025	150942325	31	35175	1
chr1	171481200	171563450	31	73575	1.45454545454545
chr1	236703150	236766625	31	57175	1.65714285714286
chr15	40454550	40518125	31	51750	1.32
chr15	65844200	65897650	31	44550	1.59322033898305
chr15	99450950	99506950	31	47775	2.41176470588235
chr17	45667300	45702500	31	24800	2.66666666666667
chr20	31946100	31985025	31	26375	2.51612903225806
chr3	3843500	3891050	31	38775	2.63829787234043
chr10	96306425	96372325	30	60550	0.710526315789474
chr14	68224825	68280975	30	47125	2.22727272727273
chr17	35585275	35641500	30	45225	1.93548387096774
chr17	41567375	41613950	30	36275	1.79661016949153
chr20	42298050	42345875	30	30800	2.35714285714286
chr22	23595825	23646925	30	38325	2.38461538461538
chr22	26845900	26906600	30	45375	1.66666666666667
chr22	36676550	36745425	30	60125	0.78125
chr4	110428100	110464000	30	23275	2.71428571428571
chr6	111306150	111341700	30	26650	2
chr9	19055700	19096600	30	35200	1.23636363636364
chr1	230795050	230830175	29	28775	2.26315789473684
chr10	113910950	113941575	29	22275	1.88235294117647
chr14	64877750	64928225	29	41750	1.94117647058824
chr16	89576825	89631450	29	41900	1.56521739130435
chr17	17039725	17087800	29	34950	2.34285714285714
chr18	60997525	61030300	29	24275	2.18181818181818
chr2	152268200	152343575	29	67275	2.14285714285714
chr20	30344925	30395075	29	42075	0.787878787878788
chr4	25381250	25421400	29	32725	2
chr5	32227950	32275825	29	37000	1.33333333333333
chr10	13206100	13255875	28	44850	1.52
chr10	99113750	99157675	28	33975	2.19047619047619
chr19	4404300	4453550	28	39875	0.901960784313726
chr19	36549300	36597650	28	38150	1.05263157894737
chr2	60986850	61029900	28	34400	1.84848484848485
chr21	33680975	33758050	28	68250	1.90909090909091
chr3	9693825	9735125	28	31375	1.9
chr5	122706075	122734450	28	16550	2.34285714285714
chr6	88363975	88391475	28	17400	1.95454545454545
chr11	111898650	111934525	27	28100	1.68181818181818
chr14	55610750	55655925	27	36625	0.84
chr2	160584175	160625875	27	34150	1.76923076923077
chr2	231925825	231967525	27	35325	0.914285714285714
chr22	41511325	41576575	27	60000	1.41176470588235
chr3	127797175	127838000	27	30950	1.7
chr4	57851850	57899425	27	40250	0.951219512195122
chr5	72146200	72206600	27	54925	0.621621621621622
chr7	105176800	105210050	27	21000	2.08333333333333
chr7	135255775	135336100	27	74700	0.642857142857143
chr8	61731950	61779800	27	39325	2.05882352941176
chr1	200553375	200588250	26	24300	1.78571428571429
chr1	213033300	213081675	26	42400	1.06382978723404
chr1	226031900	226065475	26	25250	1.55555555555556
chr10	7794200	7823375	26	23750	1.5
chr10	75841400	75898575	26	50225	1.15384615384615
chr10	93571325	93626000	26	48725	0.790322580645161
chr14	100799775	100836800	26	28050	1.33333333333333
chr18	48577275	48613700	26	27825	1.5
chr2	173330750	173372200	26	34250	1.34831460674157
chr9	88910900	88961475	26	35400	1.76470588235294
chr10	74886250	74918125	25	22425	1.57446808510638
chr11	113668050	113714000	25	39400	0.857142857142857
chr14	45564025	45599925	25	31550	0.576923076923077
chr17	17149025	17179675	25	23475	1.36
chr17	73204575	73242950	25	31450	1.47826086956522
chr19	35741050	35770225	25	20650	1.40217391304348
chr2	85844500	85881725	25	31625	1.37704918032787
chr2	86672675	86733025	25	48075	1.57575757575758
chr7	87507600	87538000	25	25325	0.861538461538462
chr9	86265000	86298050	25	26500	1.40425531914894
chr14	75548525	75587875	24	29150	1.39285714285714
chr16	75630775	75679800	24	38225	1.32191780821918
chr17	30189825	30226625	24	32100	0.764705882352941
chr2	61703925	61761025	24	52250	0.808510638297872
chr2	71580025	71638050	24	50825	0.838383838383838
chr2	223483225	223513575	24	23275	1.15151515151515
chr22	44358975	44395575	24	28700	1.3
chr5	14471350	14504900	24	27600	1.28
chr5	133475075	133509650	24	28000	1.23529411764706
chr5	145491550	145560650	24	64450	1.1063829787234
chr6	33635000	33669250	24	26275	1.23456790123457
chr6	151723500	151754550	24	23975	1.33333333333333
chr7	138743450	138774525	24	21500	1.27777777777778
chr9	15442625	15510075	24	63225	0.847457627118644
chr10	70945775	70969325	23	18025	0.916666666666667
chr10	121661750	121696125	23	28300	0.675
chr12	125430725	125470900	23	32675	0.530973451327434
chr17	37646675	37688850	23	36650	1.15789473684211
chr3	14484875	14531375	23	39650	0.947368421052632
chr7	121714000	121775850	23	57375	0.933333333333333
chr1	31729900	31768375	22	33800	1.05882352941176
chr1	113189775	113214650	22	20300	0.529801324503311
chr10	64923850	64976950	22	47600	0.714285714285714
chr16	22313275	22349350	22	31350	0.564102564102564
chr16	69168050	69204650	22	29175	1.02702702702703
chr18	33713225	33757400	22	40775	0.761904761904762
chr2	216975200	217051100	22	71050	0.5625
chr22	42261725	42304000	22	38200	1.04
chr3	9465900	9523600	22	54075	0.944444444444444
chr5	82839600	82878775	22	32550	1.06122448979592
chr1	23624075	23665500	21	35600	0.585365853658537
chr1	150296625	150328550	21	28275	0.876712328767123
chr11	18300100	18333650	21	27725	0.9
chr12	14617750	14655050	21	29725	0.82051282051282
chr16	237225	278200	21	35750	0.8
chr21	26958475	26978850	21	16475	0.836363636363636
chr3	33425550	33459575	21	30425	0.888888888888889
chr4	77033475	77066125	21	28025	0.920634920634921
chr6	108211700	108247125	21	31825	0.827586206896552
chr7	1508925	1542725	21	30575	0.55
chr1	36197125	36219000	20	17725	0.774193548387097
chr1	59119750	59163250	20	39650	0.6875
chr10	96089175	96121450	20	29075	0.645161290322581
chr11	118340200	118396175	20	50125	0.502415458937198
chr17	57721100	57778700	20	54325	0.545454545454545
chr22	41641050	41681100	20	36000	0.615384615384615
chr3	15054100	15095350	20	36700	0.263888888888889
chr16	24786375	24839025	19	49300	0.511627906976744
chr20	35824950	35872850	19	43725	0.65
chr3	160229850	160253600	19	20200	0.564705882352941
chr4	48834650	48863225	19	25025	0.623376623376623
chr5	149384125	149435275	19	46300	0.576923076923077
chr7	127944375	127979950	19	30900	0.377952755905512
chr16	30970225	30995975	18	22125	0.553846153846154
chr19	46322925	46358775	18	32875	0.565217391304348
chr2	191832900	191875125	18	38425	0.517241379310345
chr3	155614150	155638250	18	19400	0.596491228070175
chr1	90470500	90498950	17	26250	0.361702127659574
chr11	10775950	10801250	17	22675	0.431034482758621
chr11	32975125	33002025	17	23825	0.268156424581006
chr12	98917050	98946100	17	25625	0.470588235294118
chr12	117590575	117624775	17	31475	0.369565217391304
chr13	37576625	37622750	17	42400	0.505494505494505
chr14	89032675	89058650	17	23350	0.523809523809524
chr15	90121900	90177300	17	51900	0.218487394957983
chr16	46692500	46714800	17	19000	0.530120481927711
chr17	34847175	34889950	17	38400	0.348484848484849
chr17	46987075	47016100	17	26275	0.473118279569892
chr17	76790300	76834800	17	40950	0.39344262295082
chr18	47306450	47325150	17	16625	0.521739130434783
chr19	34922225	34964925	17	39875	0.545454545454545
chr2	136597225	136631625	17	31400	0.283687943262411
chr21	34105450	34142225	17	33800	0.358974358974359
chr21	34874875	34911825	17	33575	0.433333333333333
chr22	38246600	38286500	17	35775	0.451127819548872
chr1	23376475	23421200	16	41625	0.277777777777778
chr1	39887750	39939750	16	48825	0.316666666666667
chr1	154196675	154243650	16	44250	0.428571428571429
chr12	118455775	118482900	16	23050	0.433333333333333
chr16	70286000	70320050	16	31050	0.382608695652174
chr17	34142150	34175825	16	31525	0.347826086956522
chr2	206984600	207017325	16	29175	0.307692307692308
chr5	98190925	98240800	16	47600	0.377049180327869
chr5	149911400	149936700	16	20550	0.434782608695652
chr6	80731075	80753725	16	19850	0.365384615384615
chrX	16846200	16882375	16	32575	0.342592592592593
chr1	32494575	32527475	15	29650	0.324324324324324
chr1	153719175	153746950	15	24325	0.382978723404255
chr13	25881625	25908175	15	24450	0.278260869565217
chr13	73317875	73353675	15	33150	0.336842105263158
chr16	28108100	28147250	15	36125	0.327272727272727
chr16	74655100	74699600	15	42050	0.405405405405405
chr2	128024500	128050625	15	23475	0.337662337662338
chr2	219089350	219121125	15	29625	0.344827586206897
chr2	234164300	234196150	15	28500	0.305810397553517
chr2	242165025	242208675	15	40550	0.307692307692308
chr1	113635725	113669825	14	31500	0.208955223880597
chr10	99210875	99239450	14	26350	0.233009708737864
chr11	9429250	9468850	14	37425	0.1875
chr11	116617025	116636625	14	17875	0.333333333333333
chr14	91922275	91957175	14	32725	0.32258064516129
chr16	56487075	56511900	14	22100	0.23021582733813
chr16	66753200	66784250	14	28575	0.301369863013699
chr4	44682775	44703300	14	18850	0.260869565217391
chr4	55945075	55985000	14	36850	0.308510638297872
chr8	73921750	73969725	14	44925	0.335664335664336
chr1	201816100	201846350	13	28675	0.295081967213115
chr16	4483875	4503600	13	17250	0.314285714285714
chr19	1609475	1627100	13	16025	0.305555555555556
chr2	74381350	74399925	13	16325	0.291666666666667
chr20	460625	490575	13	27375	0.212121212121212
chr21	30413900	30442825	13	26875	0.230769230769231
chr3	128970800	128996800	13	23725	0.238095238095238
chr4	185621200	185652100	13	28650	0.291390728476821
chr9	80914700	80945325	13	28700	0.224489795918367
chr9	100403100	100439150	13	34175	0.220779220779221
chr10	103543975	103573475	12	28025	0.195121951219512
chr11	20096425	20142300	12	41425	0.248407643312102
chr15	69709550	69741200	12	30100	0.145454545454545
chr17	40122725	40151500	12	26350	0.25
chr22	40744400	40765325	12	19225	0.246153846153846
chr3	113784025	113807050	12	20625	0.25
chr5	86679775	86707025	12	25775	0.258823529411765
chr7	30641950	30675950	12	32100	0.136986301369863
chr8	103835925	103872300	12	34925	0.217391304347826
chr11	59403325	59434500	11	28775	0.20253164556962
chr12	72000525	72030525	11	29000	0.16
chr12	120563625	120603675	11	37525	0.15748031496063
chr16	8983425	9018775	11	33125	0.218623481781377
chr16	70559075	70609050	11	48475	0.145251396648045
chr17	30679275	30710150	11	29575	0.16
chr2	241692575	241716325	11	22650	0.153846153846154
chr22	41224675	41247450	11	21325	0.114754098360656
chr3	50127825	50158475	11	28725	0.181818181818182
chr7	86791500	86829375	11	36125	0.181818181818182
chr8	21826925	21852275	11	22925	0.223300970873786
chr1	35559550	35570650	10	10150	0.186915887850467
chr1	186296475	186335850	10	38050	0.103703703703704
chr11	93521075	93548725	10	25975	0.133333333333333
chr12	4385225	4415175	10	28050	0.173076923076923
chr13	41929400	41947325	10	16950	0.189473684210526
chr14	62187100	62216275	10	27675	0.147058823529412
chr14	69353850	69373675	10	18575	0.180555555555556
chr19	49843825	49863175	10	17975	0.178217821782178
chr2	71360150	71377850	10	16300	0.158940397350993
chr2	203139425	203173050	10	31925	0.106976744186047
chr7	138221225	138272675	10	50350	0.117647058823529
chrX	39907225	39937750	10	29100	0.144
chr1	33117575	33140625	9	21850	0.094488188976378
chr10	13360525	13383375	9	21775	0.149253731343284
chr11	43417050	43433450	9	15400	0.113207547169811
chr12	53408150	53434600	9	24700	0.144144144144144
chr15	70341375	70369100	9	26450	0.129032258064516
chr16	27471200	27520825	9	48450	0.0752351097178683
chr19	20214050	20234900	9	19750	0.158415841584158
chr22	42041350	42061625	9	19425	0.125
chr3	139065650	139099150	9	32175	0.0833333333333333
chr4	144438150	144476625	9	37550	0.106060606060606
chr5	6596625	6631950	9	33950	0.098159509202454
chr5	56216075	56243600	9	26025	0.129277566539924
chr6	4035750	4065850	9	28650	0.150943396226415
chr6	7399875	7419050	9	17350	0.152380952380952
chr6	18234550	18261075	9	25125	0.156862745098039
chr6	114259850	114280700	9	19975	0.0923076923076923
chr10	121584975	121610025	8	24350	0.0537634408602151
chr11	125470325	125492250	8	21275	0.0794701986754967
chr11	129732875	129763200	8	29450	0.047808764940239
chr13	29235425	29253750	8	17375	0.105263157894737
chr17	40033100	40070900	8	36600	0.0740740740740741
chr19	16946350	16966175	8	18925	0.116504854368932
chr2	96939450	96970475	8	29750	0.102564102564103
chr2	128241950	128263375	8	20300	0.096
chr4	146058050	146074000	8	15350	0.0857142857142857
chr5	16664050	16691200	8	25600	0.118811881188119
chr5	36153550	36175975	8	21550	0.121739130434783
chr5	115796800	115841000	8	42975	0.0924092409240924
chr5	126144175	126172450	8	27125	0.0661157024793388
chr5	179132000	179158225	8	25075	0.127659574468085
chr7	70229125	70259275	8	29325	0.121212121212121
chr9	36196525	36213975	8	16550	0.123456790123457
chr1	24971600	25001725	7	29400	0.08
chr1	32837225	32851725	7	13825	0.105263157894737
chr1	155919150	155933125	7	13150	0.102189781021898
chr1	214801775	214843025	7	39450	0.0991735537190083
chr10	122661350	122670500	7	8525	0.104046242774566
chr11	47489975	47507350	7	16325	0.103703703703704
chr11	61170200	61196775	7	25550	0.0897435897435897
chr11	129989975	130008350	7	17525	0.0833333333333333
chr13	98633450	98657550	7	23025	0.0843373493975904
chr15	45697500	45714375	7	15900	0.0958904109589041
chr15	79171925	79200050	7	27525	0.0553846153846154
chr16	21967575	21996400	7	27625	0.104347826086957
chr17	45728225	45763200	7	34300	0.06875
chr19	15354150	15384350	7	28925	0.0875
chr19	41772800	41793975	7	20400	0.103448275862069
chr2	15757225	15775075	7	17350	0.1
chr2	70437525	70459075	7	20650	0.090032154340836
chr2	190311900	190337550	7	24775	0.103448275862069
chr20	34289900	34328950	7	38325	0.0416666666666667
chr20	52181550	52199825	7	17425	0.0869565217391304
chr21	44263975	44283925	7	18875	0.0967741935483871
chr22	31319975	31350950	7	29875	0.0599250936329588
chr22	35797100	35822175	7	24125	0.076555023923445
chr3	3178600	3197825	7	18450	0.0789473684210526
chr3	127318025	127341775	7	22725	0.0912863070539419
chr3	160128425	160157400	7	27750	0.105263157894737
chr4	69177225	69204350	7	25875	0.0727272727272727
chr5	43527475	43549700	7	21200	0.0882352941176471
chr5	149738975	149781600	7	41125	0.102189781021898
chr5	151166000	151193675	7	26850	0.0804597701149425
chr6	99845975	99862650	7	16150	0.0967741935483871
chr6	155126350	155147075	7	19925	0.0930232558139535
chr7	102939225	102961025	7	21125	0.062992125984252
chr7	138188525	138216100	7	26700	0.0763888888888889
chrX	47055250	47076125	7	19875	0.0777385159010601
chr1	110580775	110600925	6	19650	0.0746887966804979
chr1	154129200	154146450	6	16750	0.0588235294117647
chr1	171752600	171767050	6	14025	0.0618556701030928
chr10	1038375	1064350	6	25100	0.0816326530612245
chr10	32297225	32312950	6	15350	0.0645161290322581
chr10	70719450	70745700	6	25550	0.0727272727272727
chr12	49415175	49449650	6	33800	0.0507042253521127
chr12	72045400	72054400	6	8525	0.0839160839160839
chr12	124214875	124227150	6	11725	0.0659340659340659
chr14	53175250	53193725	6	17750	0.0761904761904762
chr19	16627625	16649250	6	20825	0.0821917808219178
chr19	50155550	50166800	6	10675	0.073394495412844
chr2	27442650	27468275	6	24800	0.0507042253521127
chr2	111404450	111432775	6	27675	0.0563380281690141
chr2	179293825	179311475	6	17100	0.0518731988472622
chr2	217056350	217073575	6	16525	0.0731707317073171
chr2	234742700	234762250	6	19000	0.0337078651685393
chr22	29677775	29697000	6	18675	0.0594059405940594
chr22	32786700	32805150	6	17525	0.0833333333333333
chr22	38877075	38901525	6	23825	0.0529100529100529
chr3	42671250	42691025	6	19150	0.0747663551401869
chr3	52287175	52305775	6	17775	0.0792079207920792
chr4	122723725	122743750	6	19375	0.0669456066945607
chr4	129757600	129795700	6	37450	0.0334448160535117
chr5	1802650	1822900	6	19575	0.0787878787878788
chr5	137492125	137510575	6	18050	0.0661157024793388
chr6	31589400	31614525	6	24425	0.0795454545454545
chr6	36167525	36188800	6	20625	0.0558139534883721
chr6	44387050	44395300	6	7925	0.0652173913043478
chr8	12591000	12599750	6	8400	0.0641025641025641
chr9	21826250	21843400	6	16775	0.0560747663551402
chr9	91942850	91958150	6	14525	0.0786885245901639
chr9	139335200	139344400	6	8850	0.0747663551401869
chrX	70509475	70521400	6	11375	0.0751173708920188
chr1	10462725	10480950	5	17625	0.0566037735849057
chr1	17732950	17747775	5	14300	0.0649350649350649
chr1	27087225	27110050	5	22100	0.0630797773654917
chr1	38030350	38045050	5	14100	0.0631578947368421
chr1	38440175	38454375	5	13800	0.045016077170418
chr1	118476950	118503600	5	26075	0.0407407407407407
chr1	146755000	146770275	5	15025	0.0214477211796247
chr1	147082200	147096825	5	14050	0.0652173913043478
chr1	156906425	156922350	5	15325	0.0565217391304348
chr10	114900800	114916850	5	15475	0.054320987654321
chr10	120795300	120833950	5	37775	0.0631578947368421
chr10	127409775	127430175	5	19725	0.0577249575551783
chr10	129895075	129915650	5	20125	0.0555555555555556
chr11	14493375	14517750	5	23925	0.0530503978779841
chr11	43339850	43361475	5	21050	0.0478632478632479
chr11	71712275	71735950	5	23100	0.0645161290322581
chr12	4764775	4775350	5	10225	0.05
chr12	53846750	53874600	5	27400	0.0558659217877095
chr12	76441250	76468000	5	26475	0.0392156862745098
chr14	75356300	75371675	5	14875	0.0596026490066225
chr15	59170100	59194300	5	23800	0.0390625
chr18	249775	262300	5	12175	0.0557768924302789
chr19	37235975	37254025	5	17625	0.0645161290322581
chr19	52437475	52450225	5	12225	0.06
chr2	62097325	62111600	5	13875	0.0597014925373134
chr2	242278550	242294325	5	15300	0.050125313283208
chr20	57560850	57571950	5	10675	0.0578034682080925
chr21	35274675	35286125	5	11050	0.0470588235294118
chr3	120112725	120132575	5	19425	0.0444444444444444
chr3	169693150	169707550	5	14000	0.0483870967741935
chr4	76567300	76587400	5	19350	0.06
chr4	99991150	100007000	5	15550	0.0492610837438424
chr4	123797050	123807700	5	10350	0.0588235294117647
chr4	146026050	146050450	5	23975	0.0277136258660508
chr5	7874575	7886275	5	11275	0.0557768924302789
chr5	33451725	33477550	5	25250	0.0552486187845304
chr5	138649825	138668400	5	18200	0.038961038961039
chr6	36562700	36580425	5	17325	0.0526315789473684
chr7	94045650	94058825	5	12850	0.0625
chr8	92083900	92096875	5	12725	0.0588235294117647
chrX	77366700	77383675	5	16550	0.050761421319797
chrX	135949175	135962275	5	12750	0.0526315789473684
chr1	41466200	41482350	4	15900	0.0217391304347826
chr1	70693175	70718600	4	25225	0.0108108108108108
chr1	78410600	78437975	4	27150	0.013745704467354
chr1	115259950	115281675	4	21475	0.0169491525423729
chr1	120261775	120287325	4	25025	0.024024024024024
chr1	182811375	182858700	4	47050	0.0224719101123595
chr1	213124950	213142600	4	17300	0.0405405405405405
chr1	226545500	226581600	4	35775	0.0459770114942529
chr10	62540875	62557450	4	16275	0.04
chr10	124914875	124927400	4	12300	0.0263157894736842
chr10	127431550	127444625	4	12875	0.0287769784172662
chr12	69979975	69996400	4	16075	0.0438356164383562
chr13	115002150	115018750	4	16300	0.0277227722772277
chr14	51710675	51724325	4	13275	0.0451127819548872
chr16	2302750	2315475	4	12350	0.045045045045045
chr16	29989075	30005075	4	15775	0.037037037037037
chr16	81046250	81057425	4	10925	0.036036036036036
chr17	4449650	4457725	4	7825	0.0431034482758621
chr17	38543775	38571250	4	27075	0.0271739130434783
chr17	78106475	78119250	4	12625	0.0248447204968944
chr19	5921100	5931900	4	10550	0.0382775119617225
chr19	8526200	8543925	4	17375	0.0285714285714286
chr19	16191250	16208175	4	16675	0.0381679389312977
chr19	35507650	35519525	4	11675	0.0305343511450382
chr19	44980075	44991200	4	10975	0.0357142857142857
chr19	47222775	47237975	4	14900	0.0344827586206897
chr2	54868950	54892600	4	23100	0.0271800679501699
chr2	64082725	64094825	4	11925	0.0233463035019455
chr2	171805675	171815150	4	9175	0.0451127819548872
chr2	198255750	198276650	4	20550	0.0267111853088481
chr2	241675450	241690925	4	15175	0.0437956204379562
chr20	20011600	20030500	4	18575	0.0436363636363636
chr20	50396525	50410900	4	14175	0.0220994475138122
chr20	55938850	55954225	4	15125	0.03
chr21	33058500	33075975	4	17225	0.03125
chr3	9411075	9418975	4	7750	0.0336134453781513
chr3	32922675	32938425	4	15400	0.0364741641337386
chr3	127777250	127792350	4	14775	0.0416666666666667
chr3	179312550	179320125	4	7375	0.0432432432432432
chr3	180672975	180691300	4	18075	0.0213333333333333
chr4	10073850	10105225	4	31075	0.0160857908847185
chr5	133894600	133905025	4	10100	0.0410557184750733
chr5	147788650	147799375	4	10500	0.0421052631578947
chr6	15495025	15525250	4	29725	0.024
chr6	109784800	109798450	4	13350	0.043010752688172
chr6	136577950	136603975	4	25800	0.0350877192982456
chr6	170842725	170858550	4	15575	0.0281030444964871
chr7	141439200	141454300	4	14625	0.0449438202247191
chr7	151178250	151187850	4	9450	0.0298507462686567
chr9	2644450	2656225	4	11575	0.0304568527918782
chr9	35696850	35709600	4	12375	0.043956043956044
chrX	69711150	69725050	4	13625	0.0359281437125748
chr1	8918025	8936775	3	18475	0.0214067278287462
chr1	29476950	29487825	3	10750	0.0252100840336134
chr1	43391000	43411100	3	19900	0.0148975791433892
chr1	45974100	45983350	3	9150	0.014336917562724
chr1	46725475	46747400	3	21675	0.0182054616384915
chr1	91977175	91983400	3	6125	0.0193236714975845
chr1	93298125	93310225	3	11975	0.0166666666666667
chr1	109950550	109958750	3	8025	0.0277777777777778
chr1	112302625	112311000	3	8275	0.0181818181818182
chr1	116926300	116950600	3	23950	0.0211193241816262
chr1	151395275	151403325	3	7950	0.0238095238095238
chr1	154550475	154568025	3	17150	0.0294117647058824
chr1	156277425	156283650	3	6125	0.025974025974026
chr1	166810075	166828250	3	18000	0.0184842883548983
chr1	202713650	202737700	3	23875	0.0097323600973236
chr1	204493975	204503200	3	9075	0.0237388724035608
chr1	205763500	205769450	3	5850	0.0258064516129032
chr10	69646150	69657675	3	11375	0.024390243902439
chr10	74998050	75005750	3	7600	0.0266666666666667
chr10	97914900	97919775	3	4775	0.0256410256410256
chr10	112333475	112345050	3	11450	0.0159362549800797
chr11	2988875	3000800	3	11750	0.0282685512367491
chr11	59558400	59564300	3	5800	0.0188679245283019
chr11	61072375	61084375	3	11775	0.0218818380743982
chr11	69458400	69469500	3	10925	0.0282685512367491
chr11	71937900	71949050	3	10975	0.0222222222222222
chr11	111627850	111635775	3	7800	0.0210526315789474
chr11	118644275	118653450	3	9000	0.0249221183800623
chr12	10849800	10857700	3	7775	0.0294117647058824
chr12	44188925	44197675	3	8625	0.024
chr12	67698100	67708900	3	10650	0.0273972602739726
chr12	108129500	108140875	3	11175	0.0276243093922652
chr12	108910925	108924375	3	13325	0.0127659574468085
chr12	120607250	120617100	3	9725	0.029126213592233
chr13	27826675	27833950	3	7150	0.022140221402214
chr13	30086250	30098725	3	12325	0.021978021978022
chr13	98658900	98676775	3	17600	0.0285714285714286
chr13	115023675	115035125	3	11300	0.0238095238095238
chr14	89059575	89078900	3	19175	0.0164271047227926
chr15	59967675	59974850	3	7050	0.0226415094339623
chr15	63346150	63361100	3	14650	0.0288659793814433
chr15	78782625	78792950	3	10100	0.0278551532033426
chr16	11642725	11648425	3	5600	0.0245398773006135
chr16	14353725	14359975	3	6125	0.0289855072463768
chr16	27546400	27557700	3	11075	0.0231481481481481
chr16	31192525	31208500	3	15600	0.0293159609120521
chr17	12911775	12919900	3	7975	0.0265486725663717
chr17	17126675	17136400	3	9575	0.025974025974026
chr17	20902075	20925325	3	22925	0.020066889632107
chr17	38140500	38154525	3	13850	0.022140221402214
chr17	48814575	48832650	3	17825	0.0229226361031519
chr17	80037000	80052525	3	15325	0.0159045725646123
chr19	8928100	8935975	3	7750	0.021978021978022
chr19	9264975	9274350	3	9200	0.0285714285714286
chr19	10787425	10803575	3	16025	0.0228136882129278
chr19	12184375	12189750	3	5275	0.0273972602739726
chr19	21546975	21564850	3	17550	0.0266666666666667
chr19	52391425	52406800	3	15275	0.00746268656716418
chr19	52714025	52732400	3	18125	0.025089605734767
chr2	275175	282600	3	7300	0.0272727272727273
chr2	25458325	25471425	3	12875	0.0264026402640264
chr2	48021375	48038400	3	16750	0.023094688221709
chr2	74432800	74439275	3	6350	0.0288461538461538
chr2	75103925	75118800	3	14675	0.0219378427787934
chr2	219447375	219461750	3	14250	0.0228136882129278
chr2	242657950	242663925	3	5850	0.028169014084507
chr20	1143650	1151025	3	7250	0.0225563909774436
chr20	32679650	32694600	3	14800	0.0151898734177215
chr20	36622975	36631825	3	8750	0.0188679245283019
chr20	60699350	60716075	3	16525	0.0239043824701195
chr22	19026900	19033700	3	6650	0.024390243902439
chr22	30728250	30743875	3	15350	0.024390243902439
chr22	36909550	36923600	3	13825	0.0229885057471264
chr3	12872025	12882550	3	10375	0.0203562340966921
chr3	14197650	14214750	3	16875	0.0231660231660232
chr3	45998475	46010925	3	12200	0.0292887029288703
chr3	48443975	48461350	3	17125	0.0273972602739726
chr3	69033225	69038475	3	5150	0.0236686390532544
chr3	156259075	156271300	3	12100	0.0272108843537415
chr3	184036675	184048500	3	11650	0.0178173719376392
chr3	186789800	186795900	3	5950	0.0285714285714286
chr3	195779525	195786450	3	6800	0.0232558139534884
chr3	195787700	195800200	3	12375	0.0191693290734824
chr4	1732200	1744400	3	12075	0.0174927113702624
chr4	17620550	17636900	3	16125	0.0228013029315961
chr4	17836500	17848775	3	12075	0.0236406619385343
chr4	47890150	47905550	3	15075	0.0289330922242315
chr4	57305800	57328925	3	22900	0.0178970917225951
chr4	103716000	103731125	3	14950	0.0261096605744125
chr4	110739775	110746975	3	7100	0.0296296296296296
chr5	1484625	1496200	3	11450	0.0137299771167048
chr5	34918650	34927100	3	8325	0.0201342281879195
chr5	118451575	118456950	3	5275	0.0296296296296296
chr5	133530700	133542100	3	11250	0.0192771084337349
chr5	150508525	150519450	3	10825	0.0170212765957447
chr5	154177025	154189275	3	12125	0.0151515151515152
chr5	169016825	169030625	3	13600	0.0267857142857143
chr5	176950400	176960200	3	9650	0.0257510729613734
chr6	24702925	24719350	3	16300	0.0134529147982063
chr6	31497275	31509250	3	11800	0.0238805970149254
chr6	90569475	90579000	3	9400	0.024896265560166
chr6	159201150	159211250	3	9950	0.0258064516129032
chr6	160157825	160177600	3	19575	0.0159574468085106
chr6	160186600	160209575	3	22750	0.0187416331994645
chr7	6183475	6192625	3	9000	0.0260586319218241
chr7	121678025	121688125	3	9900	0.0217983651226158
chr8	26480500	26490950	3	10300	0.0205655526992288
chr8	30415650	30431475	3	15500	0.0260869565217391
chr8	101711300	101733325	3	21850	0.0225352112676056
chr8	117858075	117873900	3	15675	0.0227272727272727
chr9	135558625	135567200	3	8450	0.0248447204968944
chr9	139355000	139373250	3	17950	0.0198300283286119
chrX	19372375	19379650	3	7175	0.0238095238095238
chr1	11891225	11898850	2	7575	0.0132013201320132
chr1	24018950	24030025	2	11000	0.0136363636363636
chr1	35640625	35657625	2	16950	0.00589970501474926
chr1	36378825	36387875	2	9000	0.0111111111111111
chr1	39457875	39475375	2	17400	0.0114942528735632
chr1	40304325	40314200	2	9800	0.0153061224489796
chr1	43911300	43918050	2	6700	0.0149253731343284
chr1	46092725	46105250	2	12475	0.00801603206412826
chr1	53710700	53717450	2	6700	0.0149253731343284
chr1	53719125	53732875	2	13675	0.0109689213893967
chr1	54862600	54869650	2	7000	0.0142857142857143
chr1	65122150	65128950	2	6750	0.0148148148148148
chr1	71525550	71539100	2	13450	0.0148698884758364
chr1	76252800	76262600	2	9750	0.0102564102564103
chr1	87804275	87811150	2	6825	0.0146520146520147
chr1	109238025	109245075	2	7000	0.0142857142857143
chr1	113461925	113473025	2	11025	0.0136054421768707
chr1	114638650	114647400	2	8700	0.0114942528735632
chr1	114672525	114682750	2	10175	0.00982800982800983
chr1	185263775	185281500	2	17675	0.00565770862800566
chr1	186281325	186293350	2	11975	0.00835073068893528
chr1	197050775	197058675	2	7850	0.0127388535031847
chr1	201775300	201782875	2	7525	0.0132890365448505
chr1	202693800	202708525	2	14625	0.0136752136752137
chr1	205272075	205281750	2	9625	0.0103896103896104
chr1	210005600	210017775	2	12125	0.00824742268041237
chr1	224604150	224614325	2	10100	0.0148514851485149
chr1	228428075	228436025	2	7900	0.0126582278481013
chr1	245002850	245026275	2	23250	0.0150537634408602
chr10	18842450	18849975	2	7475	0.0133779264214047
chr10	79769050	79779700	2	10575	0.0141843971631206
chr10	95274825	95281425	2	6550	0.0152671755725191
chr10	127524075	127531375	2	7250	0.0137931034482759
chr11	603000	613550	2	10500	0.00952380952380952
chr11	2968025	2982925	2	14825	0.0101180438448567
chr11	9605575	9612450	2	6825	0.0146520146520147
chr11	32950875	32961475	2	10550	0.00947867298578199
chr11	58377250	58388725	2	11425	0.0087527352297593
chr11	61912000	61919600	2	7550	0.0132450331125828
chr11	64533850	64545175	2	11250	0.0133333333333333
chr11	67046450	67053700	2	7200	0.0138888888888889
chr11	70252700	70260175	2	7425	0.0134680134680135
chr11	70274625	70283750	2	9075	0.0110192837465565
chr11	94695325	94705425	2	10025	0.0149625935162095
chr11	118915125	118926525	2	11350	0.00881057268722467
chr11	126130700	126137650	2	6900	0.0144927536231884
chr11	130766650	130773475	2	6775	0.014760147601476
chr12	12973775	12980825	2	7000	0.0142857142857143
chr12	31443425	31450400	2	6925	0.0144404332129964
chr12	57056725	57067225	2	10425	0.0143884892086331
chr12	69212525	69219200	2	6625	0.0150943396226415
chr12	69228425	69236900	2	8425	0.0118694362017804
chr12	104325225	104348650	2	23275	0.0128893662728249
chr12	105391350	105398075	2	6675	0.0149812734082397
chr12	109887650	109895700	2	8000	0.0125
chr12	111155575	111165475	2	9850	0.0101522842639594
chr13	31709200	31730200	2	20875	0.0119760479041916
chr13	37560975	37568400	2	7375	0.0135593220338983
chr13	39594800	39604375	2	9525	0.010498687664042
chr13	113896700	113914300	2	17500	0.0114285714285714
chr14	21540950	21549775	2	8775	0.0113960113960114
chr14	53337200	53345450	2	8200	0.0121951219512195
chr14	69346000	69353050	2	7000	0.0142857142857143
chr14	70234675	70246125	2	11375	0.0131868131868132
chr14	75245750	75252850	2	7050	0.0141843971631206
chr15	44053000	44061825	2	8775	0.0113960113960114
chr15	55471500	55478175	2	6625	0.0150943396226415
chr16	1363575	1372250	2	8625	0.0115942028985507
chr16	2046925	2053775	2	6800	0.0147058823529412
chr16	24571625	24584250	2	12575	0.00795228628230616
chr16	51169125	51177300	2	8125	0.0123076923076923
chr16	72133450	72147500	2	13975	0.0107334525939177
chr17	1777550	1785450	2	7850	0.0127388535031847
chr17	3713125	3720075	2	6900	0.0144927536231884
chr17	12893075	12903050	2	9900	0.0151515151515152
chr17	47116950	47132125	2	15100	0.00993377483443709
chr17	48455900	48472700	2	16675	0.0149925037481259
chr17	56583550	56590175	2	6575	0.0152091254752852
chr17	61890250	61900725	2	10425	0.00959232613908873
chr17	76174250	76181900	2	7600	0.0131578947368421
chr18	9124850	9132825	2	7925	0.0126182965299685
chr18	43662525	43672575	2	9975	0.0150375939849624
chr19	322125	330325	2	8150	0.0122699386503067
chr19	799200	812425	2	13175	0.00759013282732448
chr19	5591525	5601525	2	9950	0.0100502512562814
chr19	5641175	5648850	2	7625	0.0131147540983607
chr19	5649650	5656225	2	6525	0.0153256704980843
chr19	7074300	7085850	2	11500	0.00869565217391304
chr19	9671025	9684700	2	13600	0.0110294117647059
chr19	11725000	11732100	2	7050	0.0141843971631206
chr19	15271175	15278400	2	7175	0.0139372822299652
chr19	15477125	15485150	2	7975	0.0125391849529781
chr19	18416900	18423775	2	6825	0.0146520146520147
chr19	19759925	19770150	2	10175	0.00982800982800983
chr19	21989825	21998175	2	8300	0.0120481927710843
chr19	36718225	36724875	2	6600	0.0151515151515152
chr19	37003150	37010925	2	7725	0.0129449838187702
chr19	39190550	39205850	2	15200	0.0131578947368421
chr19	39326050	39338800	2	12675	0.0118343195266272
chr19	41264950	41272525	2	7525	0.0132890365448505
chr19	41794375	41814175	2	19675	0.0127064803049555
chr19	46878950	46886650	2	7650	0.0130718954248366
chr19	50336625	50343450	2	6775	0.014760147601476
chr19	52495950	52504625	2	8625	0.0115942028985507
chr2	3623400	3629975	2	6525	0.0153256704980843
chr2	15739525	15751000	2	11400	0.0131578947368421
chr2	20229975	20237350	2	7325	0.0136518771331058
chr2	29144275	29161875	2	17525	0.00855920114122682
chr2	48041850	48048475	2	6575	0.0152091254752852
chr2	73469675	73478850	2	9125	0.010958904109589
chr2	74585100	74598900	2	13700	0.0145985401459854
chr2	118574100	118589675	2	15500	0.00967741935483871
chr2	151324800	151332325	2	7475	0.0133779264214047
chr20	2439375	2450075	2	10625	0.0141176470588235
chr20	17925450	17937875	2	12375	0.00808080808080808
chr20	39790475	39799975	2	9450	0.0105820105820106
chr20	44571200	44579425	2	8175	0.0122324159021407
chr21	45104175	45112225	2	8000	0.0125
chr22	30415300	30422750	2	7400	0.0135135135135135
chr22	42029025	42035750	2	6675	0.0149812734082397
chr3	39135300	39141975	2	6625	0.0150943396226415
chr3	46958425	46965100	2	6625	0.0150943396226415
chr3	48214725	48227875	2	13075	0.011472275334608
chr3	63991525	64001625	2	10025	0.0149625935162095
chr3	66426000	66438125	2	12075	0.0082815734989648
chr3	66442225	66450050	2	7775	0.0128617363344051
chr3	126182225	126191350	2	9075	0.0110192837465565
chr3	128630475	128637125	2	6600	0.0151515151515152
chr3	134083450	134091475	2	7975	0.0125391849529781
chr3	142734525	142753950	2	19375	0.00516129032258065
chr3	186501475	186511575	2	10050	0.00995024875621891
chr4	2927325	2934550	2	7175	0.0139372822299652
chr4	3220350	3228975	2	8575	0.0116618075801749
chr4	41260150	41271750	2	11525	0.0130151843817787
chr4	83271625	83281525	2	9825	0.0152671755725191
chr4	93180925	93192725	2	11725	0.0127931769722814
chr4	155457900	155469225	2	11250	0.0133333333333333
chr5	40826425	40835100	2	8625	0.0115942028985507
chr5	82784750	82800900	2	16100	0.0062111801242236
chr5	90664575	90674150	2	9525	0.010498687664042
chr5	138264525	138271325	2	6750	0.0148148148148148
chr5	141690150	141697700	2	7500	0.0133333333333333
chr5	162938800	162946675	2	7825	0.012779552715655
chr5	173031600	173040875	2	9225	0.010840108401084
chr6	7600850	7609875	2	8975	0.011142061281337
chr6	7881775	7905325	2	23425	0.0106723585912487
chr6	27417675	27425575	2	7850	0.0127388535031847
chr6	29568900	29583625	2	14625	0.0136752136752137
chr6	33411750	33419050	2	7250	0.0137931034482759
chr6	36935050	36946550	2	11450	0.00873362445414847
chr6	41894775	41903950	2	9125	0.010958904109589
chr6	44215300	44223775	2	8425	0.0118694362017804
chr6	44359200	44367075	2	7825	0.012779552715655
chr6	52135150	52148525	2	13300	0.0112781954887218
chr6	86319150	86339250	2	20050	0.00498753117206983
chr6	86343050	86351550	2	8450	0.0118343195266272
chr6	111210825	111219100	2	8225	0.0121580547112462
chr7	5096825	5107450	2	10550	0.014218009478673
chr7	6058025	6069375	2	11300	0.00884955752212389
chr7	21937950	21949175	2	11175	0.00894854586129754
chr7	23544025	23550825	2	6750	0.0148148148148148
chr7	23555000	23562075	2	7025	0.0142348754448399
chr7	54815775	54823675	2	7850	0.0127388535031847
chr7	56119925	56131750	2	11750	0.0127659574468085
chr7	74118775	74134725	2	15875	0.0094488188976378
chr7	94035900	94044200	2	8250	0.0121212121212121
chr7	99216075	99225750	2	9625	0.0103896103896104
chr7	99666725	99675975	2	9200	0.0108695652173913
chr7	99688025	99698000	2	9925	0.0100755667506297
chr7	131184650	131195075	2	10375	0.00963855421686747
chr7	154749750	154761825	2	12025	0.00831600831600832
chr8	11164875	11173525	2	8600	0.0116279069767442
chr8	56706450	56713850	2	7350	0.0136054421768707
chr9	21853925	21860850	2	6875	0.0145454545454545
chr9	33026450	33039525	2	13025	0.00767754318618042
chr9	35055125	35069400	2	14175	0.0141093474426808
chr9	35712675	35723100	2	10350	0.0144927536231884
chr9	35734575	35741325	2	6700	0.0149253731343284
chr9	114298625	114309800	2	11125	0.00898876404494382
chr9	116048000	116056175	2	8125	0.0123076923076923
chr9	137013275	137024850	2	11500	0.0130434782608696
chr9	139347625	139354725	2	7050	0.0141843971631206
chrX	53405200	53411800	2	6550	0.0152671755725191
chrX	54949950	54958425	2	8425	0.0118694362017804
chrX	71487200	71496500	2	9250	0.0108108108108108
chrX	130955125	130961750	2	6575	0.0152091254752852
