# Supplementary material for: Large organized chromatin lysine domains help distinguish primitive from differentiated cell populations
Source: Nat Commun. 2021 Jan 21;12:499. doi: 10.1038/s41467-020-20830-9 (PMC7820432; doi:10.1038/s41467-020-20830-9)
Supplement: Supplementary file 3 — Supplementary Software [file 41467_2020_20830_MOESM3_ESM.zip › E015-H3K4me1_LOCKS.bed]

chr1	8002050	8639325	100	104175	66.24
chr1	27560250	28053750	100	101275	70.4375
chr1	33167350	33806425	100	71975	68.0666666666667
chr1	46268050	47069600	100	73250	67.1864406779661
chr1	63987925	64414800	100	91950	40
chr1	156022350	156426350	100	77750	54
chr1	156431950	156946125	100	90900	71.7272727272727
chr1	214280775	214858225	100	94825	58.9245283018868
chr10	34659200	35102875	100	69150	66.4
chr10	114397600	114834725	100	98600	44.05
chr11	56918425	57503625	100	84625	71.030303030303
chr11	62093475	62622025	100	76225	57.4838709677419
chr11	63512875	63997675	100	77100	64.2608695652174
chr11	64764025	65341675	100	90450	50.7307692307692
chr12	6288250	6873475	100	100475	65.1707317073171
chr12	32242600	32695150	100	80225	55.0344827586207
chr12	48950125	49762725	100	89100	61.6296296296296
chr12	53553450	54089250	100	77050	63.7931034482759
chr12	108483750	109163100	100	78950	65.5882352941177
chr12	124869275	125319200	100	83125	62.45
chr13	100150450	100620275	100	89850	70.9714285714286
chr14	23217775	23723175	100	74850	57.9259259259259
chr14	68487550	69017550	100	100650	59.6
chr14	69017775	69536300	100	86300	71.6551724137931
chr14	89644050	90031325	100	94250	62.0869565217391
chr15	57163450	57645475	100	77950	45.7647058823529
chr15	64856600	65380250	100	79725	58.4324324324324
chr15	99068850	99361625	100	99875	34.875
chr16	369000	790450	100	65575	55.1428571428571
chr16	2885425	3356250	100	62975	71.125
chr17	36479825	36900600	100	77225	41.6888888888889
chr17	38020025	38590000	100	86675	69.4492753623188
chr17	40069925	40594450	100	72625	67.1818181818182
chr17	41320700	41923625	100	70050	65.7333333333333
chr17	42975800	43483825	100	64750	63.44
chr17	48021650	48610025	100	81525	49.1666666666667
chr17	55312625	55690725	100	99475	40.5945945945946
chr17	79815650	80328700	100	67250	66.9230769230769
chr18	52881000	53246275	100	100525	51.5625
chr19	266750	935400	100	64050	71
chr19	951675	1360825	100	83850	57.52
chr19	12660075	13130400	100	59500	59.4893617021277
chr19	17178550	17727850	100	66875	71.4545454545455
chr19	18262300	18716775	100	70500	67.9090909090909
chr19	42497400	43044750	100	64975	65.6571428571429
chr19	47128125	47694000	100	73900	71.2941176470588
chr19	48892775	49298425	100	59400	65.5
chr2	64220100	64633700	100	77350	71.1111111111111
chr2	85346850	85906350	100	93525	69.8076923076923
chr2	220024375	220553700	100	81350	47.4893617021277
chr2	236377575	237039675	100	79950	58.3870967741936
chr20	48225325	48728950	100	79800	64.0833333333333
chr20	52164050	52999125	100	111550	72.8695652173913
chr21	27286250	27704300	100	92575	65.1875
chr22	39320125	39825600	100	79225	65.2857142857143
chr3	61507025	61831300	100	84850	36.5238095238095
chr3	65568275	66023100	100	75625	63.2571428571429
chr3	72243100	72982800	100	86750	60.9230769230769
chr3	128878250	129497275	100	90750	71.7222222222222
chr3	171727275	172083450	100	91125	46.1
chr4	140655150	141349250	100	93400	66.9
chr5	71065050	71837900	100	78650	67.5789473684211
chr5	106785725	107292925	100	93575	66.695652173913
chr5	123737675	124307450	100	125400	52.4210526315789
chr5	140855050	141257575	100	85275	60.1739130434783
chr5	153417350	154166200	100	95200	61.6119402985075
chr6	2581550	3076775	100	88400	66.5
chr6	15130100	15421600	100	135425	28.1263157894737
chr6	21540200	22027875	100	96100	57.1304347826087
chr6	25962325	26299525	100	75400	47.4615384615385
chr6	111798375	112244425	100	80525	54.5
chr6	157089050	157344900	100	96450	29.7407407407407
chr7	105220500	105695825	100	88050	67.8947368421053
chr8	8353925	8995350	100	86550	71.2307692307692
chr8	128744900	129000350	100	108500	49.0810810810811
chr9	16417175	16808375	100	84325	60.0666666666667
chr9	130251825	130789650	100	74500	67.0769230769231
chr9	131773900	132258300	100	76000	49.2903225806452
chr9	138731775	139304625	100	84975	66.3333333333333
chrX	39461100	40002850	100	98250	69.9166666666667
chr16	4232650	4902600	99	77525	65.6190476190476
chr16	89308100	89576350	98	84100	36.8235294117647
chr2	175527725	175923350	98	73550	59.75
chr1	2119300	2575425	97	77850	65.8095238095238
chr1	204218975	204733500	97	78150	65.8787878787879
chr2	207807425	208414350	97	96950	71.6153846153846
chr20	31032875	31481950	97	77050	57.92
chr8	30186250	30517450	96	105300	66.6086956521739
chr1	203236850	203771350	95	70400	65.5102040816327
chr17	47393400	47993700	95	60225	57.7
chr19	36193650	36748275	95	57025	63.4411764705882
chr2	189114250	189392050	95	74325	58.5833333333333
chr6	30412000	30958650	95	70300	59.3333333333333
chr17	7032850	7391100	94	63375	62.9142857142857
chr17	46494075	46755825	94	69650	50.4210526315789
chr6	34807675	35513450	93	84975	65.2
chr16	85324675	85686025	92	90800	30.3
chr19	49840825	50195725	92	52550	54.96
chr14	77327675	77692100	91	87525	47.1034482758621
chr1	26323300	26868975	90	67750	58.8108108108108
chr11	65995875	66513275	90	64575	65.5833333333333
chr11	124932400	125498150	90	72000	54.2222222222222
chr16	49474625	49918525	90	76350	64.054054054054
chr21	45967675	46496375	90	75525	59.1489361702128
chr5	141428125	141951850	90	77325	64.9285714285714
chr1	6187550	6686550	88	63575	65.84
chr1	10361850	10799500	88	64675	40.3333333333333
chr10	80784350	81209625	88	93775	44.5454545454545
chr12	11733075	12251950	88	75850	61.304347826087
chr6	43958050	44533200	88	69775	62.0697674418605
chr11	44642950	45044125	87	77825	52.9090909090909
chr11	95813975	96221050	87	76725	63.1785714285714
chr19	57702250	58515500	87	55625	59.4509803921569
chr4	16592275	17041875	87	72700	54.3157894736842
chr6	14500300	15044750	87	61725	59.027027027027
chrX	132381950	132713400	87	61750	65.9166666666667
chr11	612925	959325	85	69800	62.8518518518519
chr11	12694975	12952500	85	92450	32.4347826086956
chr3	71001275	71359925	85	82900	63.0714285714286
chr8	37529625	38036325	85	72675	59.7727272727273
chr8	118824325	119158125	85	76150	42.4347826086956
chr9	139828325	140215825	85	58200	42.6666666666667
chr1	164446925	164758900	84	87550	63.7303370786517
chr10	111911925	112466975	84	67025	62.24
chr12	62982350	63389325	84	77575	45.1851851851852
chr15	66750300	67225225	84	71925	61.1428571428571
chr2	144988000	145470850	84	76525	64.1
chr9	134204575	134693450	84	98800	62.4285714285714
chr17	27215150	27622225	83	72500	50.5555555555556
chr2	202562200	203036550	83	70900	62.3809523809524
chr3	50486950	51017650	83	63225	60.2424242424242
chr5	14093225	14465250	83	99075	39.1052631578947
chr7	70577625	71156550	83	65300	44.0816326530612
chr17	17566425	17876850	82	72600	43
chr7	150642650	150974700	82	67750	53.8666666666667
chr14	61517350	62082900	81	69900	43.0724637681159
chr5	115827200	116204000	81	104250	57.8333333333333
chr6	31455625	31941400	81	60025	56.95
chr6	41336950	41703975	81	77125	34.0909090909091
chr6	42672000	43150850	81	62100	63.1515151515151
chr11	9527925	10046400	80	76675	52.3529411764706
chr22	38543200	38910175	80	62000	62.2222222222222
chr12	12649100	13069800	79	56325	54.1917808219178
chr13	28902475	29329875	79	62725	42.0285714285714
chr2	121412300	121697600	79	67275	54
chr3	63799525	64264875	79	73425	42.3548387096774
chr7	27069675	27313650	79	66400	37.1555555555556
chr9	71561600	72027575	79	57825	54.2352941176471
chr11	27217500	27535225	78	68450	43
chr3	50125925	50412775	78	69175	39.3529411764706
chr7	5388725	5751750	78	62750	44.4571428571429
chrX	153029700	153364150	77	59750	43.1875
chr1	228940375	229421650	76	60350	55.2352941176471
chr11	8661725	9191700	76	61900	57.8461538461538
chr9	8394450	8891850	76	55950	56.9014084507042
chr1	155017150	155295725	75	54050	44.2222222222222
chr3	189594225	189916050	75	60650	57.8518518518519
chr3	193615425	194062200	75	66750	38.390243902439
chr1	54561550	54877875	74	78750	58.7868852459016
chr4	87803775	88042025	74	79800	54.6779661016949
chr4	93253750	93477300	74	54275	50.1935483870968
chr5	138839150	139176500	74	79425	56
chr7	100607575	100966050	74	58800	55.1764705882353
chr1	167062975	167473950	73	67225	53.1111111111111
chr15	67984200	68399575	73	61500	57.5172413793103
chr5	75471175	75935075	73	54625	51.4576271186441
chr9	23537075	23858625	73	60075	49.9111111111111
chrX	15909875	16280875	73	50075	42.448275862069
chr1	44870475	45207400	72	54725	56.2307692307692
chr1	39450325	39699375	71	80175	50.5909090909091
chr11	61245450	61603000	71	54800	50.7142857142857
chr19	54250050	54545850	71	38150	51.4166666666667
chr21	38727575	38967925	71	53250	41.0909090909091
chr6	149066875	149381175	71	60175	42.2564102564103
chr8	101770625	102345675	71	54375	56.2
chr8	145513200	145755950	71	46425	36.7567567567568
chr9	27308475	27701300	71	56650	55.8333333333333
chr10	126693450	126851775	70	62800	13.4375
chr2	62258400	62769225	70	55700	52
chr22	29277975	29503075	70	67800	21.9333333333333
chr5	176724850	177035425	70	48900	52.5806451612903
chr1	230151900	230571425	69	57200	39.8823529411765
chr12	116491450	116732625	69	52875	52.1714285714286
chr14	99850450	100154775	69	65475	54
chr19	2424575	2787550	69	40750	48.463768115942
chr2	44577775	45048925	69	71500	45.5428571428571
chr20	10395500	10709300	69	72625	48
chr22	42567700	42958550	69	51725	46.2564102564103
chr7	69061925	69327875	69	54200	39.6153846153846
chr7	127353800	127673675	69	54150	49.9130434782609
chr10	75610925	75841600	68	52225	33.9285714285714
chr18	60346300	60573550	68	78400	54.2307692307692
chr22	43082550	43412125	68	49000	53.7894736842105
chr3	170745825	171185000	68	54150	48.8181818181818
chr4	77352250	77790150	68	68250	50.25
chr7	47482450	47855000	68	51350	54.75
chrX	10409400	10738050	68	64025	46.9375
chr1	82120150	82471375	67	64375	54.0571428571429
chr14	102974950	103327325	67	45850	46.4545454545455
chr2	39508450	39761375	67	54000	51.7358490566038
chr22	34121225	34321875	67	54675	35.5471698113208
chr4	129480325	129795600	67	56825	41.0833333333333
chr13	59927125	60447800	66	55300	39.6842105263158
chr18	3441250	3874800	66	65525	52.7777777777778
chr20	61372225	61684175	66	60250	39.6551724137931
chr5	34452075	34867875	66	56025	51.1475409836066
chr11	100489750	100761875	65	55225	43.8461538461538
chr12	6873825	7081275	65	52325	50
chr12	54331875	54476300	65	34150	45.0769230769231
chr13	110895000	111297950	65	52650	51.4883720930233
chr17	7961300	8314175	65	46525	49.3617021276596
chr22	36633800	36878800	65	58800	26.75
chr7	75792050	76058550	65	40350	36.8333333333333
chr12	31357975	31744925	64	58875	49
chr16	56549625	56895725	64	47375	37.6603773584906
chr6	33084100	33423525	64	56675	48.5714285714286
chr10	29760300	30074000	63	46475	49.6896551724138
chr14	57114325	57386825	63	59200	45.9666666666667
chr17	37711600	37957675	63	53600	36
chr18	46292650	46578400	63	69350	42.9302325581395
chr2	36557225	36736050	63	62525	35.6216216216216
chr2	153191275	153400200	63	56025	27.5428571428571
chr8	72459425	72687350	63	56700	30.1481481481481
chr15	90524750	90844550	62	46600	39.2903225806452
chr8	11446725	11759800	62	45850	45.7272727272727
chr10	21530425	21861725	61	71050	44.4705882352941
chr17	44104100	44273050	61	54625	33.1914893617021
chr15	67303325	67492525	60	57300	25.1818181818182
chr16	29790500	30135150	60	45100	47.4615384615385
chr2	176931900	177058025	60	37375	19.7037037037037
chr3	176633700	176931775	60	47425	36.6181818181818
chr3	185405275	185544925	60	67900	34
chrX	13706550	14009475	60	51175	45.3333333333333
chr1	8646850	8853775	59	51125	41.5263157894737
chr10	52120725	52390175	59	44725	41.0810810810811
chr11	14200350	14447625	59	52175	41.36
chr11	46258175	46486950	59	58575	35.35
chr13	41091575	41273000	59	62625	36.7317073170732
chr10	72083900	72394025	58	41300	47.3333333333333
chr11	19686475	19914350	58	49650	39.8775510204082
chr15	40526950	40770475	58	49925	44.1578947368421
chr17	79195050	79521375	58	56375	43.7037037037037
chr2	102312600	102449550	58	57225	16.75
chr4	7805600	7987925	58	43775	47.375
chr4	183994975	184163800	58	48800	44.2941176470588
chr7	24355875	24740950	58	51925	37.2771084337349
chr1	31124850	31392200	57	35525	43
chr1	56809000	57050625	57	62675	43.6428571428571
chr15	26860450	27034850	57	58975	47.1428571428571
chr17	65239275	65603350	57	40325	46.972972972973
chr17	75346425	75544925	57	72475	39.3191489361702
chr2	84984250	85317800	57	42900	33.1025641025641
chr22	26790975	27110350	57	59575	47.2692307692308
chr3	55503475	55791300	57	51675	45.4375
chr6	163750850	164014175	57	46725	45.2380952380952
chr9	14192400	14562450	57	57625	46.4137931034483
chr11	35940850	36235575	56	46725	38.2631578947368
chr15	57648000	57919325	56	46925	43
chr17	738500	908850	56	42550	33.2307692307692
chr17	55880750	56164650	56	57350	34.24
chr20	57147050	57482650	56	55875	46.2424242424242
chr4	159924925	160154775	56	39725	46.5217391304348
chr5	112461750	112666975	56	50575	39.1014492753623
chr5	142043550	142280825	56	37100	42.9090909090909
chr9	140429525	140681025	56	43025	42.5625
chr1	25936725	26253975	55	44950	46.0851063829787
chr1	32014075	32281550	55	35825	46.1428571428571
chr10	94925825	95258525	55	36275	38.2727272727273
chr13	54700625	54969250	55	48425	42.5671641791045
chr17	27892525	28194650	55	37825	44.1621621621622
chr2	240122775	240324725	55	36500	38.3846153846154
chr20	17485150	17752200	55	37650	36.5
chr3	61831450	61976500	55	48625	16.25
chr3	149167450	149435300	55	46950	46
chr6	56554825	56734050	55	59450	34.9142857142857
chr12	7903875	8148475	54	44275	37.4545454545455
chr15	40069525	40232375	54	45800	27.9024390243902
chr19	8369925	8592275	54	35325	42.6
chr20	35806175	36066850	54	43275	31.8666666666667
chr5	54715300	54988125	54	48200	30.8
chr5	176030275	176294775	54	31575	44.5384615384615
chr7	51024800	51434850	54	39050	41.741935483871
chr9	84144400	84353325	54	44525	26.952380952381
chr11	206075	477225	53	51250	43.9523809523809
chr2	60592475	60831000	53	70125	28.5
chr2	66589900	66824000	53	46200	25.1333333333333
chr22	17840650	17973675	53	49100	23.4285714285714
chr22	28170175	28417125	53	40900	39.6727272727273
chr1	162032625	162224875	52	42250	40.2285714285714
chr11	118435825	118619800	52	35800	34
chr2	232432700	232667600	52	45675	40.5074626865672
chr4	123652850	123845875	52	49925	31.4794520547945
chr6	157790500	158194800	52	42550	43.3962264150943
chr8	21809350	22046850	52	34025	38.695652173913
chr10	88512150	88660800	51	61625	32
chr14	54887050	55166000	51	40125	36.8235294117647
chr18	45400175	45689050	51	41900	41.1351351351351
chr19	19475425	19782275	51	49275	39.0833333333333
chr2	15940900	16256225	51	38425	41.5121951219512
chr3	147057725	147168050	51	47275	35.7777777777778
chr4	55940575	56300425	51	44950	42.4545454545455
chr5	10422625	10705800	51	34800	39.6
chr5	79379025	79562750	51	58475	21.2222222222222
chr5	126161500	126433425	51	34925	40.0909090909091
chr1	205144825	205345950	50	53075	28.12
chr11	119422575	119703600	50	44950	37.4857142857143
chr13	99097425	99230950	50	47000	35.9047619047619
chr17	25782375	25930275	50	48875	41.4117647058824
chr19	45872225	46032875	50	27850	30.5454545454545
chr2	47395250	47634775	50	39450	39.6363636363636
chr20	22370550	22672900	50	37325	40.9583333333333
chr3	31845950	32024400	50	42050	38.5882352941176
chr7	137487650	137718350	50	43600	37.0714285714286
chr1	64934750	65109075	49	63675	26.4
chr10	22882850	23004300	49	44225	18.625
chr11	47939725	48156525	49	29900	41.1538461538462
chr12	26092050	26290325	49	37125	35.0769230769231
chr12	64912150	65090275	49	35050	38.1481481481481
chr17	74519050	74735425	49	37675	39.9
chr18	20612000	20911750	49	41800	30.2702702702703
chr7	151065500	151218125	49	36725	39.6666666666667
chr8	144437300	144719675	49	39175	35.3846153846154
chrX	45611775	45714825	49	36625	37.6666666666667
chrX	113162750	113352700	49	32500	40.6976744186046
chr1	114471075	114699675	48	56075	24.3333333333333
chr12	66088850	66359350	48	46750	33.9148936170213
chr6	3077050	3363700	48	49475	34.0196078431373
chr6	15421675	15586225	48	53150	31.7931034482759
chr9	136687425	136860050	48	40125	39.7
chr1	213025725	213226375	47	37050	29.4444444444444
chr10	111644225	111844575	47	39825	36.6428571428571
chr11	64455500	64703800	47	41800	30.7719298245614
chr15	77736500	77930200	47	42275	24.4948453608247
chr2	111432200	111631250	47	38425	27.6585365853659
chr6	38045450	38374050	47	35475	34.169014084507
chr6	131481625	131745800	47	34650	33.2765957446809
chr7	131192900	131348250	47	52050	32.5882352941176
chr8	22397825	22573400	47	41925	30.7058823529412
chr15	96829625	96965050	46	36650	24.8571428571429
chr22	23483600	23623825	46	41250	31.0714285714286
chr3	133941775	134206800	46	51000	36.7160493827161
chr3	184218600	184436650	46	40750	26.4615384615385
chr6	75912150	76092975	46	45875	25.2
chr6	90905400	91218900	46	49250	28.9806451612903
chr19	13130700	13292950	45	37100	29.8333333333333
chr6	6998275	7262825	45	45475	37.5
chr6	25277900	25465275	45	39300	33.425
chr1	17696200	17924225	44	47050	34.8125
chr1	90267350	90423000	44	43450	26.6153846153846
chr11	46925150	47240275	44	37800	36.4242424242424
chr11	72407800	72543550	44	29125	30.6315789473684
chr15	85922700	86073850	44	33825	22.4210526315789
chr16	1964475	2099075	44	29725	32.8
chr18	4075100	4259600	44	40675	25.2
chr18	25591400	25763900	44	43300	31.4634146341463
chr18	55841150	56027225	44	46425	21.7222222222222
chr18	56110175	56368875	44	38875	36.6037735849057
chr20	44440650	44661200	44	30525	30.4347826086957
chr3	112012400	112145575	44	44900	25.5609756097561
chr4	26262250	26454525	44	36975	24.4166666666667
chr5	77753975	78028125	44	36950	32.1632653061224
chr5	148785750	149013600	44	34300	36.7555555555556
chr1	11708350	11868050	43	36700	27.6774193548387
chr10	35656500	35787875	43	39825	20.7777777777778
chr10	73974525	74141550	43	36550	32.375
chr17	6340350	6496050	43	25225	32.7272727272727
chr17	77715125	77819600	43	35125	26.3170731707317
chr3	112798175	113017400	43	36375	30.56
chr6	159173600	159361125	43	47050	21.2857142857143
chr7	83714550	83887625	43	45800	33.6571428571429
chr8	59916775	60033500	43	38375	18.8235294117647
chrX	114780225	114959750	43	41950	33.6428571428571
chr15	31584950	31705250	42	34175	29.8518518518519
chr16	17439200	17577550	42	32025	34.3529411764706
chr17	20017900	20187900	42	31525	34.6
chr2	206493825	206631950	42	41400	22.5
chr2	238480400	238653750	42	45500	28.9347826086957
chr3	32775350	32944150	42	67150	31.1875
chr3	194722900	194945675	42	39875	35.025641025641
chr9	124308125	124509375	42	35600	28.2950819672131
chrX	102862225	103032150	42	28675	34.6153846153846
chr1	150478625	150619900	41	38150	21.4805194805195
chr5	133680875	133891925	41	34250	32.2272727272727
chr6	27722200	27866575	41	31950	27.4222222222222
chr8	126102525	126320725	41	32300	29.3793103448276
chr9	34510275	34666600	41	33400	23.6633663366337
chr10	123253275	123371150	40	39025	26.0444444444444
chr12	115063350	115189750	40	37525	29.8620689655172
chr16	67183350	67312900	40	26900	32.0857142857143
chr17	39779100	40022075	40	32125	33.7352941176471
chr2	58654075	58877925	40	40025	31.4838709677419
chr2	201170050	201297150	40	44350	31.1875
chr5	149994250	150181625	40	24425	32.2222222222222
chr6	14193600	14456475	40	35050	31.6
chr6	31021525	31179225	40	24850	23.2857142857143
chr7	20055650	20172850	40	41100	27.4736842105263
chr8	93022025	93167650	40	48600	22.950495049505
chr8	132903050	133133075	40	37425	31.9252336448598
chr8	141954550	142095075	40	33400	30.2758620689655
chrX	8584550	8707125	40	29975	17.0344827586207
chr1	38434050	38580650	39	27875	30.75
chr11	47483675	47621625	39	30050	32.1481481481481
chr11	63998500	64141475	39	29325	31.2413793103448
chr17	7451700	7626250	39	33800	23.8636363636364
chr17	46968750	47209850	39	44375	30.3544303797468
chr17	76309750	76431250	39	40650	26.625
chr2	55172725	55283825	39	34950	29.1111111111111
chr2	106360275	106490875	39	27300	26.8235294117647
chr20	45903275	46012875	39	46375	32.6
chr4	3704900	3935400	39	28125	26.5
chr5	146746800	146890300	39	36025	28.3389830508475
chr6	28695750	28807675	39	23150	25.4736842105263
chr9	74491875	74601125	39	37400	17.5882352941176
chr11	129053975	129194750	38	30375	23.9347826086957
chr15	99362350	99451300	38	41925	14.28
chr3	11618075	11763225	38	40700	31.3103448275862
chr3	66451300	66554225	38	45250	12.88
chr3	99535625	99664700	38	24050	27.9
chr7	28073750	28285725	38	25275	31.68
chr8	131300775	131407825	38	31675	23.2
chr9	133536350	133733975	38	32025	30.4878048780488
chr1	16438400	16570975	37	36575	25.8055555555556
chr1	23851775	24022500	37	31100	31.4426229508197
chr1	200270650	200386525	37	37325	16.2631578947368
chr1	204007025	204122250	37	37850	27.4358974358974
chr1	232671750	232767175	37	35800	19.8
chr10	96942325	97093225	37	36325	23.5757575757576
chr14	23905625	24058275	37	32200	29.1884057971014
chr18	8655000	8828425	37	35500	26.0571428571429
chr8	97505125	97602425	37	29250	26.5185185185185
chr1	19719425	19814725	36	32375	25.6111111111111
chr1	153493200	153608900	36	23725	27
chr1	157935500	158049075	36	40750	15.7391304347826
chr10	97208000	97320400	36	35775	18.6842105263158
chr11	31817700	31913625	36	36400	14.8936170212766
chr11	67118950	67237200	36	26975	23.2957746478873
chr13	113342550	113445775	36	29075	16.7647058823529
chr14	95545500	95758200	36	25400	30.2978723404255
chr16	6243625	6426600	36	25750	30.2222222222222
chr18	56496625	56597625	36	36950	21.6
chr2	44383000	44523400	36	24150	30.1754385964912
chr22	40571525	40645900	36	36300	25.25
chr3	57041225	57204800	36	40975	26.0714285714286
chr4	174080875	174191825	36	33800	27.0434782608696
chr6	10376125	10435375	36	32375	21.75
chr6	17902375	18048900	36	24750	29.8181818181818
chr6	114638225	114771250	36	32325	16.4210526315789
chr8	26107550	26242275	36	30075	27.8333333333333
chr1	9848100	10021350	35	27775	25.0909090909091
chr18	42258325	42428875	35	26000	23.5510204081633
chr19	39086375	39210300	35	47475	29.6
chr5	149787800	149916575	35	35900	28.3376623376623
chr5	150949875	151164975	35	33550	28.5046728971963
chr6	10505625	10633875	35	38625	29.1111111111111
chr7	70138900	70239275	35	35150	18.5217391304348
chr7	150008900	150126700	35	42950	18.3174603174603
chr8	18740550	18872625	35	22475	20.093023255814
chr9	36380775	36490875	35	27100	23.6491228070175
chr9	139414775	139508650	35	28200	12.2191780821918
chr10	71559725	71685325	34	25750	26.9473684210526
chr10	79597100	79731625	34	34900	17.2164948453608
chr10	103224450	103485125	34	29950	28.4102564102564
chr10	123871425	123952575	34	27300	12.7222222222222
chr11	77106850	77191225	34	37550	22.7857142857143
chr12	3157050	3288700	34	21825	22.5384615384615
chr12	104971650	105145750	34	24750	28.5454545454545
chr15	37306700	37428600	34	27650	26.7368421052632
chr15	59528850	59665800	34	25325	26.8433734939759
chr17	1899275	2044625	34	23800	20.3529411764706
chr17	19264700	19398550	34	28675	25.2857142857143
chr2	99053450	99131800	34	21325	19.9
chr5	49961675	50041825	34	17825	21.2258064516129
chr6	116544075	116765200	34	31650	22.3809523809524
chr1	21564450	21677225	33	33325	13.4054054054054
chr1	27317625	27482375	33	37725	27.6545454545455
chr11	68204350	68314175	33	23450	25.7
chr15	40329875	40418075	33	32200	11.3962264150943
chr17	2747575	2864250	33	25375	24.2083333333333
chr17	7726700	7837600	33	22775	22.8115942028986
chr17	74023500	74189800	33	29675	27.4588235294118
chr18	55691325	55808475	33	21500	26.0350877192982
chr19	15361000	15444225	33	25275	25.9452054794521
chr2	74642225	74811525	33	30050	24.8888888888889
chr20	56869625	57028700	33	27650	25.6
chr3	57993450	58070300	33	38050	21.12
chr4	77868350	77945275	33	27950	20.25
chr7	2769725	2921000	33	34025	23.0196078431373
chr8	41107100	41226650	33	26700	17.0909090909091
chr9	112808125	112936050	33	32225	17.3761467889908
chrX	107582200	107708350	33	27475	18.8474576271186
chr1	91170675	91317900	32	29250	23.92
chr10	61590275	61706375	32	26125	20.375
chr14	100679875	100785050	32	21250	19.0416666666667
chr15	63768175	63853950	32	25950	20.6037735849057
chr16	11651675	11775575	32	27950	19.5277777777778
chr16	84537275	84655850	32	26800	22.4
chr17	16282025	16438625	32	24950	26.1481481481481
chr17	30553925	30683475	32	26700	23.1428571428571
chr17	42141225	42220500	32	25375	20.5652173913043
chr20	3712475	3802400	32	20325	19.5625
chr22	36208825	36329925	32	25750	23.3
chr3	186603525	186734925	32	25175	21.7777777777778
chr4	88740000	88900075	32	31325	20.7777777777778
chr6	16671900	16771250	32	18525	24.9230769230769
chr6	52368300	52463625	32	26650	20.8095238095238
chr8	103861625	104042725	32	31550	24
chr9	129372400	129446050	32	25100	23.6521739130435
chr10	65148050	65304475	31	34850	24.8307692307692
chr11	118740500	118929275	31	37700	25.7310924369748
chr12	54718150	54836550	31	36075	25.9
chr15	60844175	60972500	31	29325	23.95
chr19	38416825	38561600	31	27975	23.95
chr2	45152950	45207625	31	23450	20.8
chr4	152328650	152425275	31	22625	25.4
chr6	138786375	138900275	31	38225	14.4516129032258
chr7	7213825	7298725	31	32225	19.2727272727273
chr7	55566600	55642175	31	29325	13.1612903225806
chr1	85663750	85819900	30	24825	24.85
chr1	225609925	225730075	30	28200	20.5625
chr10	102746075	102833850	30	22650	24.4166666666667
chr12	14517950	14585475	30	28700	17
chr12	57606850	57693950	30	22100	25.0909090909091
chr12	76400075	76497625	30	30400	23.1538461538462
chr14	91769150	91885250	30	30775	20.9777777777778
chr17	46063925	46144250	30	27400	20.3333333333333
chr2	168232550	168367350	30	26000	23.8
chr2	217414650	217561550	30	23425	24.8767123287671
chr2	235826025	235959700	30	36025	16.9275362318841
chr20	30147725	30199850	30	24600	7.6
chr4	2747725	2884475	30	26050	21.25
chr4	185968850	186139100	30	27650	24.3023255813953
chr5	16690650	16778650	30	26150	18
chr5	16852275	16939350	30	22250	21.7281553398058
chr5	87954750	88018875	30	27075	13.3783783783784
chr5	180586600	180695525	30	20925	24.8679245283019
chr6	131248575	131351850	30	21975	18.5862068965517
chr7	147987425	148106450	30	30825	22.3272727272727
chr9	37998825	38091975	30	36525	14.4347826086957
chr11	20002725	20089725	29	33700	10.9302325581395
chr13	24121525	24248325	29	24250	22.4375
chr15	65618300	65717300	29	32650	24.5454545454545
chr16	81477150	81585150	29	18625	22.952380952381
chr17	26361350	26446300	29	24750	19.5
chr17	63490650	63591500	29	30250	13.125
chr17	73313525	73408750	29	21900	16.6666666666667
chr19	49617050	49669225	29	12150	11.8
chr2	65576600	65666400	29	27200	8.28571428571429
chr21	44343025	44427000	29	22550	22.6829268292683
chr4	87342725	87430650	29	25175	18.7407407407407
chr5	92904875	92957825	29	19075	21.7
chr7	79753800	79825075	29	22100	16.3225806451613
chr7	157072675	157152500	29	22325	23.6
chr8	110266575	110348500	29	21575	22.5238095238095
chr9	131124050	131184075	29	20075	16.5853658536585
chr10	114835300	114902400	28	27175	11.6153846153846
chr10	126304600	126446950	28	26925	23.5609756097561
chr11	65623325	65730825	28	23325	22.04
chr12	52207625	52267700	28	22200	11.4358974358974
chr13	51783350	51861850	28	26425	19.0793650793651
chr13	100797425	100910125	28	23800	22.125
chr15	89902525	89957200	28	20750	14.4166666666667
chr16	53064850	53172825	28	29600	17.5
chr17	35417475	35549500	28	29625	15.4666666666667
chr2	25451525	25565925	28	28975	18
chr2	43362675	43506150	28	27125	23.0740740740741
chr2	54778050	54841600	28	24975	18.3076923076923
chr2	164449550	164522925	28	19075	19.2592592592593
chr2	232206675	232294525	28	20400	18.6666666666667
chr20	56229650	56298375	28	20250	16.0571428571429
chr21	35012675	35104875	28	32175	12.2641509433962
chr22	46884000	47032625	28	20875	21.8983050847458
chr3	42054175	42141375	28	26350	11.0731707317073
chr6	33677675	33820275	28	34650	23.5555555555556
chr9	82260300	82325525	28	22450	15.4594594594595
chr9	92025750	92122975	28	26625	15.75
chr1	53859275	53918375	27	21275	13.6279069767442
chr1	94016575	94148125	27	33225	22.7692307692308
chr1	209515575	209647300	27	34075	21.9666666666667
chr1	226059325	226139725	27	22450	20.046511627907
chr10	104342275	104439375	27	30275	16.9122807017544
chr11	61638375	61750075	27	17625	19.1346153846154
chr11	113716325	113863500	27	26875	22.1649484536082
chr14	74178525	74255150	27	28600	12.7272727272727
chr16	3847825	3931650	27	17125	16.1111111111111
chr16	75086450	75183375	27	21650	21.2941176470588
chr16	84732575	84777575	27	23300	11.1304347826087
chr19	55849675	55920350	27	24150	13.5714285714286
chr2	64041425	64115975	27	28350	12.4516129032258
chr2	222311950	222448775	27	20475	22.0606060606061
chr3	23846575	24004975	27	22975	20.3606557377049
chr4	140050500	140118025	27	22875	15.2727272727273
chr4	185297525	185398250	27	25500	18.2727272727273
chr5	74111250	74199350	27	28975	21.6129032258065
chr6	105387850	105486500	27	27475	20.0357142857143
chr9	137207125	137277450	27	16725	21.1724137931034
chr1	145434900	145525200	26	23100	15.6862745098039
chr10	13829000	13946550	26	20700	19.7931034482759
chr11	123036950	123114975	26	20950	12.8965517241379
chr12	19318025	19392500	26	21525	19.0909090909091
chr12	19534250	19651450	26	21700	19.3924050632911
chr12	53295425	53405950	26	29750	19.2380952380952
chr12	113894400	113966775	26	20250	18
chr14	21457025	21578475	26	23625	16.2933333333333
chr14	60700725	60824225	26	22725	17.3513513513514
chr14	99690675	99750925	26	27575	14.8571428571429
chr17	14200075	14293800	26	25325	16.2333333333333
chr17	48961675	49034700	26	20825	14.3384615384615
chr2	120504375	120566950	26	16500	17.8333333333333
chr2	149276425	149434650	26	19850	17.6666666666667
chr2	161221675	161277300	26	25375	8.95238095238095
chr20	55733825	55870100	26	23675	17.4716981132075
chr4	154372975	154465525	26	26175	15.7272727272727
chr5	118656100	118754250	26	24300	18.3414634146341
chr6	168199825	168339475	26	35700	19.0243902439024
chr7	83035100	83105200	26	24300	20
chr7	121939725	121993025	26	19825	10.8421052631579
chr7	129464225	129522725	26	22175	15.9
chr8	20119050	20220700	26	27550	21.3559322033898
chr9	98169400	98281125	26	29725	18
chrX	25008500	25041900	26	17775	6.28571428571429
chr1	25029100	25097025	25	16050	14.8367346938776
chr1	113333400	113397900	25	25025	7.72
chr1	243570525	243688800	25	21225	17.125
chr14	20921200	20981125	25	15475	11.7894736842105
chr14	93479700	93559225	25	21125	20.4545454545455
chr16	85191125	85279725	25	21125	18.56
chr2	134876075	134938975	25	20100	19.76
chr2	169311875	169449200	25	22750	18.0508474576271
chr3	30647150	30746650	25	20000	15.8518518518519
chr4	174409850	174460475	25	20550	11.0666666666667
chr5	167713050	167775150	25	20825	13.1818181818182
chr7	100136000	100245575	25	23600	20.5714285714286
chr8	56755700	56904350	25	23575	20.8358208955224
chrX	40940925	40982025	25	20275	16.6363636363636
chr1	95320475	95405000	24	26875	16.3333333333333
chr1	147006275	147097650	24	25750	19.5087719298246
chr10	33226800	33299825	24	30900	19.1851851851852
chr10	102483875	102590300	24	21050	20.0540540540541
chr11	34196175	34289125	24	18300	19.2903225806452
chr16	11385000	11466525	24	19900	17.2592592592593
chr16	52530150	52599425	24	16325	18.3255813953488
chr17	41149350	41232350	24	19425	15.9166666666667
chr17	72347725	72453800	24	19050	17.3333333333333
chr18	74160775	74277800	24	23950	18.4675324675325
chr19	41673075	41733225	24	17175	14.7586206896552
chr19	59009600	59087650	24	17100	17.0666666666667
chr2	119590100	119617500	24	16250	5.01369863013699
chr2	223103025	223185950	24	28675	19.7674418604651
chr20	32579325	32635875	24	20325	8.91666666666667
chr3	181404500	181477600	24	38475	18
chr4	13511025	13550650	24	16200	6.53061224489796
chr4	169705525	169788225	24	19500	19.8888888888889
chr4	187589425	187650300	24	24675	7.5
chr5	42991600	43069100	24	18925	13.531914893617
chr6	155427675	155510375	24	18375	10.7294117647059
chr7	12723675	12865400	24	24900	18.8666666666667
chr8	38365975	38425525	24	23725	9.78571428571429
chr9	107996150	108072200	24	26725	14.188679245283
chrX	9753025	9846650	24	20175	16.6666666666667
chr1	18953225	18984425	23	18825	3.47826086956522
chr1	38887875	38977375	23	17400	18.3380281690141
chr1	65342850	65433075	23	16275	16.5
chr1	119481050	119552375	23	16850	18.6136363636364
chr1	181033350	181122575	23	24950	13.5438596491228
chr1	225933525	226015275	23	21350	16.8503937007874
chr10	104901725	105001900	23	20150	17.28
chr10	105210500	105315875	23	14350	16.8115942028986
chr10	119081900	119136175	23	16600	18.9615384615385
chr12	52399525	52477250	23	16350	17.7260273972603
chr12	106458075	106540050	23	33100	19.609756097561
chr13	36857200	36930600	23	20825	13.6538461538462
chr13	101107350	101183375	23	23100	16.4324324324324
chr13	112707375	112761775	23	16225	15.8761061946903
chr16	67420900	67467475	23	15250	15.6521739130435
chr16	70713100	70795700	23	21675	15.2244897959184
chr17	38598800	38675100	23	19750	9.52173913043478
chr2	70298250	70370900	23	20800	10.3846153846154
chr21	17094625	17148025	23	22225	15.7575757575758
chr22	30574300	30659525	23	16050	14.6666666666667
chr3	110788525	110831150	23	17650	15.8461538461538
chr3	192571150	192645575	23	22950	13.6410256410256
chr4	6909300	7022300	23	25050	16.0727272727273
chr5	98078100	98133000	23	18575	13.2592592592593
chr5	173314375	173409100	23	23500	16.5176470588235
chr6	166953150	167071300	23	18200	19.4761904761905
chr7	96614600	96657050	23	20275	4.8
chr7	104612300	104667950	23	21750	16.4313725490196
chr7	121549100	121607800	23	26450	10.8
chr8	38286975	38342150	23	29425	14.0740740740741
chr8	130975400	131058500	23	12850	19.6190476190476
chr8	145004675	145065550	23	25275	11.2359550561798
chrX	9487625	9564525	23	17400	17.049504950495
chrX	67866975	67930800	23	14675	15.4666666666667
chr1	22223625	22290575	22	19850	14.5714285714286
chr1	43388875	43444950	22	27525	11.4929577464789
chr1	45240550	45297975	22	13925	12.5789473684211
chr1	120164000	120290175	22	22275	15.44
chr1	165796075	165868625	22	17725	15.6774193548387
chr1	201644300	201733525	22	30800	12.5142857142857
chr10	71071750	71136125	22	28500	18.2258064516129
chr10	134201050	134267225	22	17400	14.65
chr11	75013150	75064150	22	28875	16.3333333333333
chr11	93838800	93909000	22	17350	17
chr11	94956500	95036050	22	22400	11.3333333333333
chr11	121316900	121380025	22	21075	8.79545454545454
chr12	131260125	131359575	22	20575	14.8484848484848
chr14	21966600	22027150	22	23500	7.85714285714286
chr14	34386300	34435925	22	17375	13.7777777777778
chr16	30365175	30457825	22	16675	17.1428571428571
chr16	31462825	31549600	22	15475	16.5098039215686
chr19	41098325	41146800	22	15175	14
chr19	54096500	54175550	22	16600	14.6168224299065
chr2	46924850	46983425	22	17900	13.3636363636364
chr2	105458600	105490725	22	14750	6.42553191489362
chr2	188365525	188442325	22	22750	9.84375
chr2	200262925	200336725	22	19000	18.75
chr2	223724375	223785825	22	20775	15.6153846153846
chr20	62666700	62716475	22	16650	10.2769230769231
chr22	27810800	27897250	22	14775	18
chr3	18365825	18429875	22	18150	16.75
chr3	51989325	52057375	22	16725	11.5416666666667
chr3	196895125	196953525	22	14325	15.4545454545455
chr4	24543350	24587350	22	18600	11.741935483871
chr4	101888125	101976850	22	20175	11.3939393939394
chr4	111529925	111565250	22	25525	3
chr6	108426850	108502175	22	22325	18.1290322580645
chr7	18392225	18466825	22	15825	17.1020408163265
chr7	20814150	20874850	22	25675	8.17391304347826
chr7	107530875	107645575	22	23775	16.8316831683168
chr7	148393700	148472950	22	18000	10.627027027027
chr8	52757000	52814950	22	13950	15.2
chr8	68603150	68674100	22	18025	17.0909090909091
chr9	670450	729900	22	17625	18.2222222222222
chr9	90987975	91062000	22	15250	16.1739130434783
chr9	126758675	126783725	22	14300	2.92631578947368
chrX	40003250	40036875	22	21600	6.22641509433962
chrX	136627525	136673700	22	20575	12.5853658536585
chr1	41806975	41870800	21	16975	15.8666666666667
chr10	104150750	104195900	21	13375	16.0975609756098
chr11	88030725	88072225	21	21925	11.2142857142857
chr12	122208500	122251700	21	15625	11.1071428571429
chr13	93866775	93938600	21	22450	17.2173913043478
chr14	21025200	21102075	21	15350	17.3921568627451
chr15	68548750	68624100	21	20050	13.1746031746032
chr16	87878200	87916375	21	16900	16.9411764705882
chr18	6712925	6784475	21	19400	13.8421052631579
chr18	48533025	48580175	21	20450	14.9583333333333
chr18	74778650	74846100	21	16475	17.5526315789474
chr19	40904325	40957350	21	10000	13.3333333333333
chr19	47893875	47952575	21	14975	12.9130434782609
chr19	55573500	55635900	21	13000	17.2173913043478
chr19	55963550	56008650	21	13825	10.1025641025641
chr2	128116475	128183150	21	10525	16.7096774193548
chr2	172945025	172975250	21	19150	7.52380952380952
chr3	14434925	14523975	21	26525	13.030303030303
chr3	122671375	122748225	21	21150	15.3333333333333
chr3	140764300	140825125	21	22175	14.8571428571429
chr3	197236575	197307925	21	18700	13.125
chr4	22459950	22525400	21	19925	9.65454545454545
chr4	183446575	183515150	21	22550	12.6875
chr5	2738050	2781200	21	13325	15.5522388059701
chr6	1556875	1625975	21	15550	13.5304347826087
chr6	87861100	87894650	21	20350	11.5652173913043
chr6	158240375	158288000	21	16525	15.1111111111111
chr7	130560475	130637650	21	18750	14.468085106383
chr7	131007825	131077050	21	16875	17.3953488372093
chr9	95497400	95533350	21	12300	9.47058823529412
chr9	97806925	97865975	21	16725	14.7407407407407
chr9	109621025	109697925	21	36375	14
chr9	127455475	127542800	21	28925	14.3589743589744
chr9	139682400	139760100	21	15175	16.4761904761905
chr1	109755775	109828450	20	22000	8.90322580645161
chr1	183986600	184039225	20	16825	11.3333333333333
chr1	205441975	205498725	20	13725	15.0909090909091
chr1	208281075	208356850	20	16950	13.9230769230769
chr10	8058675	8128875	20	28325	13.4181818181818
chr10	82204275	82267150	20	25775	14.5714285714286
chr10	116232050	116300075	20	19000	12.3478260869565
chr10	135032775	135091225	20	14075	15.8769230769231
chr11	76463175	76518550	20	15850	16.6666666666667
chr12	120658950	120705925	20	24600	8.96774193548387
chr12	124594550	124645100	20	13950	13.4509803921569
chr14	54387400	54466225	20	23400	12.0588235294118
chr14	65409125	65473625	20	15975	8
chr14	75714050	75777950	20	14100	14.3846153846154
chr15	53072950	53099275	20	20325	7.30434782608696
chr15	93159925	93213125	20	18900	14.7619047619048
chr16	16042750	16091600	20	12500	12.0487804878049
chr16	88820550	88859850	20	15950	15.3913043478261
chr17	40805350	40836375	20	15275	9.1578947368421
chr19	4360700	4416525	20	21625	15.7333333333333
chr19	5069975	5165400	20	21200	16.5909090909091
chr2	157176075	157200075	20	9500	9.41176470588235
chr2	173290950	173330575	20	20500	6.34285714285714
chr21	35444775	35506200	20	19800	12.3888888888889
chr21	44198375	44233400	20	15625	7.25490196078431
chr3	46578850	46627950	20	17450	15.8285714285714
chr3	146187700	146272350	20	20350	11.8356164383562
chr3	191066175	191111475	20	18800	8.25
chr4	62239500	62274350	20	13400	10.2352941176471
chr4	89062350	89124725	20	15300	10.5074626865672
chr5	126626975	126678950	20	18800	5.91919191919192
chr5	131745625	131833900	20	16675	16.5405405405405
chr5	171367250	171415425	20	20025	16.1428571428571
chr6	641025	712050	20	22650	12.3333333333333
chr6	29570575	29652300	20	24600	12.3255813953488
chr6	100867875	100917775	20	15250	9.04918032786885
chr8	91638375	91705200	20	31700	15.2727272727273
chr9	82184775	82248500	20	14075	15.8253968253968
chrX	12957400	13050250	20	23275	12.3214285714286
chr1	12652550	12697200	19	14850	11.5294117647059
chr1	206831200	206913450	19	22025	12.2708333333333
chr10	102973825	102998425	19	8950	13.2
chr11	1967700	2026650	19	14950	12.06
chr11	30428350	30511850	19	19475	12.9491525423729
chr11	93210125	93280075	19	16150	9.6875
chr11	123345500	123435450	19	18075	9.45945945945946
chr11	128554450	128606550	19	20250	12.3
chr12	80018000	80087450	19	26325	7.95876288659794
chr13	53406625	53481875	19	19350	13.8947368421053
chr14	96410375	96461125	19	14525	13.5
chr15	25642500	25685150	19	8550	15.2
chr16	51145375	51219425	19	24075	13.9411764705882
chr16	73065150	73105875	19	32050	0.909090909090909
chr16	75583975	75686300	19	16175	14.0547945205479
chr17	1265850	1304300	19	13125	11.3461538461538
chr17	37024350	37082800	19	23825	13.8441558441558
chr17	37320475	37374675	19	12200	15.7777777777778
chr17	58211675	58241050	19	11975	7.71929824561404
chr19	13943975	13994525	19	17725	14.625
chr19	54926150	54985375	19	13400	11.8571428571429
chr2	73113800	73207850	19	17500	15.1702127659574
chr2	97480775	97579000	19	23575	15.5555555555556
chr2	159312525	159379075	19	14925	13.9024390243902
chr2	175190325	175211550	19	16300	2.72727272727273
chr2	188532625	188590125	19	12600	14.093023255814
chr20	21478925	21504750	19	13575	5.94736842105263
chr21	38063925	38091100	19	15225	7.73134328358209
chr3	42621650	42674375	19	13225	11.6212121212121
chr4	4854000	4874400	19	15375	2.13953488372093
chr4	153587075	153641450	19	15675	14.7826086956522
chr5	36590625	36622475	19	14075	8.18181818181818
chr5	146933900	146963075	19	17225	4.63636363636364
chr5	179467325	179518350	19	18925	4.44776119402985
chr6	50783475	50837275	19	18625	13.7777777777778
chr6	148661975	148706675	19	13550	14.9090909090909
chr7	122037550	122114550	19	19950	10
chr7	138140125	138168600	19	15175	8
chr7	155241075	155305225	19	15400	12.9333333333333
chr7	156791925	156815950	19	12025	6.48648648648649
chr8	141598025	141648375	19	17875	7.87096774193548
chr9	125665300	125714350	19	12250	15.4761904761905
chr9	132312825	132373850	19	15400	14.7692307692308
chrX	48767850	48803525	19	14350	10.1935483870968
chrX	68348000	68385975	19	13300	9.96875
chr1	32389550	32423700	18	16400	13.8918918918919
chr1	50881125	50897075	18	7425	5.24137931034483
chr1	54924975	54968900	18	17325	6.78481012658228
chr1	61734200	61819450	18	15875	11.9473684210526
chr1	150228025	150295350	18	14675	11.0534351145038
chr1	153917450	153965675	18	14300	10.1666666666667
chr1	155879800	155959250	18	20600	12.5833333333333
chr1	178211725	178270025	18	28125	10.2745098039216
chr1	223167800	223215400	18	19200	13.8064516129032
chr10	22604375	22635250	18	12825	7.74074074074074
chr10	73368550	73420975	18	17925	10.4761904761905
chr10	105395000	105457600	18	15400	13.1333333333333
chr10	126135325	126170825	18	16000	5.84615384615385
chr11	1567125	1595900	18	11125	9.42857142857143
chr11	85744375	85781975	18	12025	11.3962264150943
chr11	128434550	128481375	18	17900	9.57575757575758
chr12	8955225	8987800	18	12675	8.56
chr12	70635475	70701950	18	16650	10.921568627451
chr13	107122100	107190175	18	25500	14.09375
chr14	42065400	42080450	18	9550	2.34146341463415
chr14	62139775	62187400	18	19725	10.0909090909091
chr14	100837450	100892400	18	13025	14.6923076923077
chr15	41217475	41264600	18	12250	13.5
chr15	60285350	60371800	18	29450	12.6489361702128
chr16	21513950	21538850	18	9625	11.8571428571429
chr16	65256650	65354225	18	20350	13.3703703703704
chr17	35275275	35307700	18	21675	3.22222222222222
chr17	39653300	39706075	18	12925	9.83098591549296
chr17	55158925	55190475	18	13475	11.4444444444444
chr19	45577625	45641850	18	18050	12.5526315789474
chr2	880225	952450	18	12150	13.4647887323944
chr20	30249225	30311150	18	21450	13
chr20	39656400	39702400	18	18175	11.9540229885057
chr21	18883900	18917050	18	12575	10.0606060606061
chr3	124543075	124609950	18	23750	13.6585365853659
chr4	53691050	53750525	18	20825	11.7083333333333
chr4	109030175	109095375	18	18275	12.695652173913
chr4	154143250	154197025	18	18200	11.8545454545455
chr5	50669800	50696300	18	19925	1.87234042553191
chr5	93682175	93702750	18	11675	9.64705882352941
chr5	124651050	124750325	18	19500	12.7037037037037
chr5	138628075	138650275	18	14775	4.13333333333333
chr5	172710500	172769525	18	13725	12.7301587301587
chr6	4904975	4950800	18	12925	10.7164179104478
chr6	143159950	143207900	18	14300	11.1764705882353
chr6	149632000	149677625	18	16150	14.3
chr7	7934650	7996875	18	12900	13.2413793103448
chr8	49423100	49469775	18	14675	7.75
chr8	67318575	67379050	18	10475	13.8461538461538
chr8	71219675	71261450	18	12500	9.93548387096774
chr9	122034850	122068175	18	10775	8.9375
chrX	71129575	71179950	18	16525	7.3972602739726
chr1	932575	977025	17	17725	13.6216216216216
chr1	21835050	21880775	17	12125	11.92
chr1	199997350	200023050	17	14150	7.27272727272727
chr1	221047800	221070200	17	12575	4.75
chr10	89365150	89435800	17	15175	13.6065573770492
chr10	99238900	99314100	17	19575	11.4210526315789
chr10	124891975	124917125	17	16325	4.35714285714286
chr11	6302325	6361000	17	16850	11.5588235294118
chr11	10306625	10350050	17	13950	10.375
chr11	67348125	67399600	17	15925	11.042735042735
chr11	124587375	124633525	17	12850	10.6105263157895
chr11	128366350	128421275	17	11925	13.0666666666667
chr12	58225450	58291600	17	22850	12.695652173913
chr13	111823025	111881200	17	19200	13.5
chr14	54796125	54844700	17	12550	11.8352941176471
chr14	100286125	100361125	17	17850	11.6279069767442
chr15	93423175	93474175	17	20425	11.0337078651685
chr16	9183500	9222175	17	16300	6.5
chr16	24056475	24153125	17	15875	12.7636363636364
chr17	45898125	45931125	17	9925	11.1636363636364
chr17	45946725	45983925	17	13725	6.49019607843137
chr17	70101300	70123275	17	11875	5.49019607843137
chr18	44762750	44791200	17	11400	9.85185185185185
chr2	37395775	37462275	17	23825	11.2558139534884
chr2	224794475	224828800	17	16600	6.1304347826087
chr20	35168300	35236125	17	19325	10.0357142857143
chr3	53269475	53313075	17	17925	7.41935483870968
chr4	170146450	170193900	17	14300	13.1111111111111
chr5	56109150	56150900	17	13900	11.7297297297297
chr5	60696925	60728475	17	12250	7.60714285714286
chr6	34088950	34122625	17	14200	12.0869565217391
chr6	39161425	39200675	17	16075	6.4
chr6	42357450	42428725	17	20275	13
chr6	99271350	99296175	17	11950	7.05
chr6	139288025	139318500	17	15775	5.29230769230769
chr6	143974000	144022250	17	16900	7.91044776119403
chr6	161649725	161715000	17	15325	10.4126984126984
chr7	30340600	30395875	17	18050	10.3870967741935
chr7	101496950	101535725	17	18000	8.56521739130435
chr7	101554975	101602525	17	19050	9.86885245901639
chr7	104858875	104910775	17	11725	11.3125
chr8	9004725	9056650	17	19575	9.77777777777778
chr8	22212725	22258775	17	15075	6.31081081081081
chr8	64079400	64122725	17	13175	10.5801526717557
chr8	102502950	102552950	17	15750	13.3170731707317
chr8	103376550	103428950	17	19500	6.41176470588235
chr9	89985450	90034650	17	17250	10.5405405405405
chr9	128432875	128470125	17	12425	9.36363636363636
chr9	128639575	128677000	17	15075	6.26666666666667
chr1	29060475	29083500	16	12275	3.30434782608696
chr1	113240900	113266575	16	13675	4.63829787234043
chr1	159869550	159916900	16	16725	7.97260273972603
chr1	183429825	183484200	16	12750	10.4444444444444
chr1	224007650	224034900	16	9200	12.4242424242424
chr1	226285475	226323975	16	10975	10.5384615384615
chr10	6125125	6151725	16	13200	6.22222222222222
chr10	20103350	20143125	16	13900	11.2777777777778
chr10	32603825	32652300	16	14350	9.8
chr10	106065600	106113975	16	20425	12.1428571428571
chr10	131747725	131770850	16	13500	2.85915492957746
chr11	102048875	102106550	16	17650	8.31007751937985
chr11	126206200	126239150	16	9250	10.0333333333333
chr12	88948175	88975225	16	9625	11.4838709677419
chr13	51720425	51754525	16	16650	4.48648648648649
chr14	56045300	56078600	16	17125	12.4827586206897
chr14	59795850	59825325	16	11075	7.46666666666667
chr14	96342175	96390300	16	9800	11.7777777777778
chr15	73888300	73926675	16	20025	6.58407079646018
chr15	89146900	89170050	16	14250	6.66666666666667
chr15	90930775	90969550	16	22450	6.35555555555556
chr15	101707950	101744075	16	10675	8.51162790697674
chr16	86527625	86550600	16	10125	12.6206896551724
chr17	71252275	71322025	16	13975	12.5894736842105
chr17	73073100	73110800	16	10475	11.2631578947368
chr19	1845825	1887600	16	16450	11.8095238095238
chr19	39614900	39659300	16	18250	8.63157894736842
chr19	47725300	47762400	16	11625	10.5238095238095
chr2	33802500	33843250	16	13100	8.86111111111111
chr2	171180575	171232050	16	12650	10.873786407767
chr2	196450525	196488075	16	14050	10.3125
chr20	48754975	48796325	16	10700	11.7619047619048
chr20	49334850	49363950	16	12525	6.73529411764706
chr3	79023625	79069525	16	15300	7.84615384615385
chr3	141079925	141145825	16	18375	9.41284403669725
chr3	170061775	170092925	16	12075	7.66666666666667
chr4	113657800	113697375	16	15150	11.5789473684211
chr4	146802100	146836275	16	17075	4.90625
chr4	154678225	154715350	16	11525	9.8125
chr4	183159075	183195725	16	15200	4.28915662650602
chr5	17212125	17262075	16	15300	11.5833333333333
chr5	102082950	102151025	16	16375	11.8297872340426
chr5	118787525	118822050	16	18075	6.26923076923077
chr5	157335650	157399400	16	11075	12.5121951219512
chr6	4771600	4812750	16	12700	8.98245614035088
chr6	24908325	24939950	16	10700	10.8888888888889
chr6	107919875	107949875	16	13050	11.4285714285714
chr7	99745825	99779875	16	10500	9.78947368421053
chr8	26429250	26469550	16	11700	12.2
chr8	73905425	73929725	16	11150	6.76923076923077
chr9	79626700	79661575	16	15825	11.0740740740741
chr9	80559350	80596550	16	13925	9.52380952380952
chr1	27017100	27054750	15	19250	10.0588235294118
chr1	31480500	31513475	15	10350	9.16
chr1	36815650	36867900	15	13400	9.20720720720721
chr1	45763425	45807325	15	15125	8.84848484848485
chr1	160054125	160095425	15	13175	7.7
chr10	11185400	11213625	15	10925	8.32
chr10	24637525	24680150	15	11275	10.48
chr10	45447925	45497775	15	22000	4.60240963855422
chr10	86087300	86127775	15	12375	8.66666666666667
chr11	43935150	43984675	15	11850	9.56521739130435
chr11	57528675	57568750	15	17925	10.5490196078431
chr12	8833275	8887000	15	15100	11.0869565217391
chr12	93963050	93989500	15	8425	9.53846153846154
chr12	125388975	125425850	15	13225	11.2537313432836
chr13	28363400	28399300	15	11600	11.0243902439024
chr14	53294400	53350600	15	16075	7.85263157894737
chr14	74953200	74984000	15	8550	10.8085106382979
chr14	77769400	77811250	15	13900	11.2530120481928
chr15	25195050	25211700	15	8125	6.21052631578947
chr15	69074825	69116600	15	19075	9.26829268292683
chr15	74492625	74538475	15	20650	5.16049382716049
chr15	78590925	78640950	15	9875	10.3448275862069
chr15	89524950	89547475	15	14850	2.91666666666667
chr16	52469300	52510200	15	13150	9.48148148148148
chr16	56294200	56340450	15	11050	8.83870967741935
chr16	62052025	62098700	15	8925	11.2753623188406
chr16	69097925	69143525	15	15375	10.3846153846154
chr17	42611150	42640300	15	15475	3.81632653061224
chr17	56452750	56495425	15	14250	7.72727272727273
chr19	10981150	11008400	15	15175	7.80952380952381
chr2	8007975	8041175	15	14225	5.93103448275862
chr2	119972400	120017550	15	10725	9.23076923076923
chr2	127836625	127866050	15	10525	5.24137931034483
chr20	39764075	39788300	15	11350	6.8780487804878
chr21	46823450	46859925	15	19625	7.79310344827586
chr22	22271150	22307700	15	11400	11.047619047619
chr3	64663425	64680400	15	8500	3.46666666666667
chr3	196336425	196376975	15	9475	11.1304347826087
chr5	32274050	32312325	15	13575	8.79452054794521
chr5	73913350	73943250	15	10875	10.3428571428571
chr5	76074750	76135250	15	14325	9.61904761904762
chr5	107409750	107460650	15	17275	7.85507246376812
chr5	179220625	179257250	15	13025	10.3333333333333
chr6	5992725	6009950	15	13650	0.882352941176471
chr6	82949750	82980625	15	8875	11.1020408163265
chr6	136840975	136872775	15	10225	7.13333333333333
chr6	155052975	155088250	15	10250	11.0344827586207
chr6	160636800	160681350	15	16150	8.89473684210526
chr7	45598825	45624050	15	8150	10.2222222222222
chr7	122358975	122399500	15	10800	9.38888888888889
chr8	68861600	68897500	15	21450	7.42857142857143
chr8	70349600	70407175	15	17475	10.5511811023622
chr9	72359000	72380600	15	15600	2
chr9	101006125	101037200	15	7750	9.85
chrX	131156400	131180975	15	12500	6.64516129032258
chr1	1333025	1372275	14	17525	9.46666666666667
chr1	3506500	3549200	14	11475	9.24444444444444
chr1	39852825	39882100	14	13500	8.53846153846154
chr1	110151700	110186450	14	7375	10.3013698630137
chr1	154926550	154957500	14	12050	5.80281690140845
chr1	203095225	203157025	14	13800	9.87845303867403
chr1	235090800	235134275	14	14900	8.36559139784946
chr10	17237975	17274800	14	13400	8.26086956521739
chr10	34461825	34496925	14	15250	7.66153846153846
chr10	53001000	53030900	14	11550	5.325
chr10	102100700	102135575	14	14100	10.551724137931
chr10	103571725	103608850	14	10225	10.4705882352941
chr11	13688825	13709050	14	10925	5.72972972972973
chr11	72118150	72137525	14	7150	5.39130434782609
chr11	118017100	118051775	14	10825	7.74358974358974
chr11	125928975	125975300	14	12200	8.22516556291391
chr12	25080375	25105525	14	11250	6.31578947368421
chr12	42820025	42881525	14	18025	9.66666666666667
chr12	56099900	56142950	14	15175	7.51612903225806
chr12	76923000	76956150	14	13650	7.84313725490196
chr12	114828425	114848500	14	8075	9.21212121212121
chr13	28527550	28555200	14	15650	3.21481481481481
chr13	114863575	114899825	14	14825	9.51219512195122
chr14	36972800	36994725	14	8350	5.38888888888889
chr14	104601200	104648225	14	12850	8.92207792207792
chr15	37169150	37200275	14	17150	8.16216216216216
chr15	73644600	73691700	14	10800	10.0366972477064
chr17	13466025	13506575	14	9200	10.1818181818182
chr17	62490200	62508375	14	9850	4.5
chr18	56930825	56944050	14	7825	5
chr18	57529175	57586100	14	16825	9.06666666666667
chr18	65153550	65193350	14	8925	7.86666666666667
chr19	31821650	31848600	14	12375	6.63636363636364
chr2	38300150	38336975	14	19100	6.47058823529412
chr2	42328025	42384025	14	12800	10.5544554455446
chr2	171507800	171575675	14	17475	10.530612244898
chr20	49530000	49549325	14	10800	3.27659574468085
chr21	40973300	41023525	14	15350	9.97872340425532
chr22	26317450	26339525	14	10575	5.58333333333333
chr22	45335150	45371500	14	10700	9.23076923076923
chr3	46972150	47008975	14	14200	10
chr3	78916650	78946550	14	10250	8.65573770491803
chr4	139113250	139165275	14	16075	8.96153846153846
chr4	140215925	140251925	14	11175	5.96491228070175
chr5	53280625	53321575	14	16200	6.8
chr6	1377850	1396825	14	9975	2.32432432432432
chr6	27095275	27129750	14	12000	5.45679012345679
chr6	77264225	77288925	14	9725	5.82352941176471
chr6	99073950	99096925	14	13675	4.65217391304348
chr6	170595075	170623175	14	12250	10.28
chr7	16677125	16711425	14	10200	9.38095238095238
chr7	17940950	17981450	14	11900	9.8421052631579
chr7	23023075	23058825	14	15350	7.92
chr7	100067150	100092200	14	9200	6.34285714285714
chr8	77584750	77620750	14	12125	5.28440366972477
chr9	16808750	16834925	14	10175	8.3030303030303
chr9	20618725	20670750	14	11200	10.3151515151515
chr9	74358450	74385150	14	20725	3.15625
chr9	96705000	96723125	14	11550	9.1
chr9	116349675	116397800	14	15250	9.93103448275862
chr9	131641825	131685225	14	13450	5.97452229299363
chrX	2807275	2852025	14	10950	9.45833333333333
chrX	73177150	73201350	14	10700	8.7
chrX	106943375	106994650	14	13050	9.88679245283019
chrX	109551600	109566175	14	8600	4.54054054054054
chr1	19239875	19293000	13	15000	9.46666666666667
chr1	32892075	32914900	13	8225	8.33333333333333
chr1	43995075	44032075	13	16100	9.41176470588235
chr1	76534475	76562000	13	6925	9.36363636363636
chr1	78436825	78455950	13	9900	7.38461538461539
chr1	91472475	91489000	13	10550	1.51219512195122
chr1	95087875	95143425	13	18150	8.95238095238095
chr1	158066575	158094775	13	12600	8.625
chr1	170626325	170640425	13	10150	2.32786885245902
chr1	184442075	184473975	13	10475	6.84848484848485
chr1	207793500	207828400	13	12775	7.6
chr1	221882100	221917950	13	12475	6.40677966101695
chr1	226889400	226928100	13	11775	8.21621621621622
chr1	232241800	232280000	13	19175	5.20454545454545
chr1	247520075	247551450	13	10875	7.73529411764706
chr10	99078325	99099375	13	11525	3.68421052631579
chr11	554175	579600	13	9600	4.09090909090909
chr11	30558725	30590800	13	17075	5.3125
chr11	70479975	70518025	13	10300	8.8125
chr11	94490400	94522875	13	11575	6.26829268292683
chr12	57997250	58027575	13	10600	6.88
chr12	76330200	76380500	13	15650	8.46666666666667
chr13	43610850	43652450	13	14575	9.53246753246753
chr13	45135050	45154625	13	11375	5.27272727272727
chr13	56138300	56171800	13	10600	8.95238095238095
chr13	56223625	56250050	13	12975	7.48837209302326
chr13	95354050	95370325	13	11175	3.7037037037037
chr13	100621200	100650775	13	19150	6.08163265306122
chr14	90035925	90097650	13	18475	8
chr14	96967325	96984750	13	10925	2.96296296296296
chr14	105931125	105958575	13	10625	4.36842105263158
chr15	74414700	74434400	13	12525	4.26865671641791
chr15	101779650	101799150	13	11225	4.45
chr16	9035750	9062250	13	15450	3.31914893617021
chr16	24739875	24769025	13	17925	4.88
chr16	48397450	48421100	13	12650	1.92233009708738
chr16	58032300	58067525	13	12425	4.10596026490066
chr16	86367600	86401500	13	8500	8.66666666666667
chr17	25656225	25681725	13	10825	4.95238095238095
chr17	59471225	59494250	13	9025	5.71428571428571
chr18	19744550	19758625	13	8650	2.20689655172414
chr18	37170475	37209775	13	13275	6.77777777777778
chr18	48690800	48721725	13	13200	5.40625
chr19	1439275	1457325	13	5000	9.5
chr19	5947375	5980025	13	15850	5.64948453608247
chr19	7918425	7940025	13	7475	9
chr19	44257100	44284400	13	7500	9.08474576271187
chr19	48101400	48130725	13	11900	8.64864864864865
chr2	63267750	63287600	13	14975	8.7
chr2	188831550	188866225	13	11775	7.04761904761905
chr2	227637100	227667325	13	12175	7.30434782608696
chr20	36144750	36157800	13	8575	2.625
chr21	37464000	37485650	13	10975	6.16666666666667
chr3	13032575	13064750	13	12300	6.43037974683544
chr3	122785450	122818975	13	10800	8.19354838709677
chr3	148902650	148922325	13	10975	2.45112781954887
chr3	157812000	157829225	13	9000	2.69767441860465
chr3	182654350	182699275	13	9250	8.85
chr4	126261325	126289475	13	8825	7.19047619047619
chr4	144256700	144285975	13	13325	5.29411764705882
chr5	1502525	1525225	13	14450	2.70103092783505
chr5	1874400	1888150	13	7950	5.40425531914894
chr5	72731325	72750350	13	6250	8.85714285714286
chr5	76923500	76940950	13	8625	6.83720930232558
chr5	95045800	95068250	13	6525	9.07692307692308
chr5	138166300	138191525	13	10650	8.8695652173913
chr5	174144750	174164250	13	15675	0.794871794871795
chr6	33574950	33604725	13	11075	6.30927835051546
chr6	37089100	37112800	13	18600	1.125
chr6	47443775	47470050	13	14050	4.11538461538461
chr6	100036300	100067425	13	9750	6.85714285714286
chr6	106428700	106475875	13	12775	9.56818181818182
chr6	107423025	107451300	13	11525	6.8
chr7	25891075	25905850	13	10250	1.46341463414634
chr7	41722175	41751425	13	9100	7.96
chr7	81904875	81948275	13	13550	6.18333333333333
chr7	121775475	121802125	13	13525	9.51351351351351
chr7	127290875	127326875	13	17250	4.02941176470588
chr8	39781075	39809050	13	9650	8.71428571428571
chr8	90736325	90776425	13	12075	7.8
chr9	102571950	102592075	13	10025	2.97368421052632
chr9	134862600	134913425	13	13400	8.97959183673469
chr1	29483150	29516600	12	16525	6
chr1	33097100	33121275	12	9700	8.30769230769231
chr1	62657225	62672625	12	6525	6.72
chr1	65882975	65911025	12	12450	7.525
chr1	68676150	68699600	12	11450	7.39130434782609
chr1	112262700	112300250	12	10350	7.80555555555556
chr1	149887200	149915125	12	9450	8.27027027027027
chr1	198127200	198149025	12	7850	7.90243902439024
chr1	223888125	223925300	12	14750	5.33333333333333
chr10	3803200	3830450	12	10950	5.5
chr10	44847425	44898650	12	16575	7.6271186440678
chr10	72993675	73039450	12	17025	7.17857142857143
chr10	77154725	77170800	12	12225	1.66666666666667
chr10	92561625	92580550	12	9975	6.875
chr10	101279375	101301325	12	13625	3.64444444444444
chr11	2704125	2725475	12	13775	6.33333333333333
chr11	32439800	32461425	12	9300	7.91666666666667
chr11	73017625	73054900	12	15500	7.65384615384615
chr11	92802075	92822750	12	7725	3.77464788732394
chr11	119226650	119253275	12	11000	7.75757575757576
chr12	95588600	95613700	12	15200	5.91666666666667
chr12	111840875	111876475	12	18275	2.16923076923077
chr13	30152525	30170500	12	12075	2.07272727272727
chr13	107441250	107468900	12	10175	5.96363636363636
chr14	52301275	52333275	12	8300	8.45217391304348
chr14	71106800	71133325	12	15725	2.56692913385827
chr14	75877150	75926300	12	13225	8.05405405405405
chr14	85991650	86020850	12	11950	4.63414634146341
chr14	105131650	105175025	12	19425	5.84615384615385
chr15	52310775	52338125	12	8550	7.45454545454545
chr15	62738350	62776500	12	12075	7.60493827160494
chr15	70369975	70394600	12	16625	2.98305084745763
chr16	30537100	30570450	12	10200	6.30952380952381
chr16	68772425	68799875	12	11650	8.12121212121212
chr17	27034125	27056425	12	10150	6.85714285714286
chr17	77898925	77928350	12	9750	4.10810810810811
chr17	80816250	80848225	12	11350	6.8
chr18	30333775	30356050	12	7050	6.78571428571429
chr18	77861250	77889000	12	15875	5.33333333333333
chr19	8257950	8279725	12	8450	8.18181818181818
chr19	37802925	37827075	12	8825	5.73737373737374
chr19	39880350	39906700	12	11450	6.82539682539683
chr19	46133075	46149825	12	6050	6.77777777777778
chr19	52184625	52208550	12	7375	8.50704225352113
chr2	17716575	17741200	12	16500	3.84210526315789
chr2	160457425	160477425	12	8750	6.35714285714286
chr2	169481775	169519675	12	11875	5.46666666666667
chr2	228370900	228383175	12	6050	2.97560975609756
chr2	231576800	231603150	12	10250	7.15
chr2	237066925	237089600	12	18150	1.78947368421053
chr20	17840000	17877975	12	11200	8.44897959183673
chr20	60008275	60028725	12	12800	3.54545454545455
chr20	60595250	60623500	12	8325	7.17647058823529
chr22	39254475	39272500	12	7250	6.66666666666667
chr22	39914575	39932050	12	8475	4.66666666666667
chr22	40864725	40937375	12	15775	8.11363636363636
chr3	25460525	25475500	12	10175	3.84
chr3	69127700	69145800	12	7350	2.58536585365854
chr3	101392975	101415225	12	7200	6.83333333333333
chr3	128438925	128454875	12	7625	4.73684210526316
chr3	152097775	152123200	12	10350	6.61111111111111
chr3	176032150	176054175	12	11300	4.82051282051282
chr3	195527975	195539050	12	7025	4.25
chr4	52708250	52728650	12	7050	7.63157894736842
chr4	124298450	124341050	12	16775	8.25925925925926
chr5	1094700	1111300	12	10000	4.91666666666667
chr5	3590375	3607450	12	8400	4.61333333333333
chr5	7391100	7428575	12	16275	6.20754716981132
chr5	87523725	87566750	12	16200	7.68421052631579
chr5	125926825	125942000	12	7100	4.45783132530121
chr5	134362900	134377050	12	7400	4.33846153846154
chr5	138202225	138237675	12	12825	8.3972602739726
chr5	170816625	170828850	12	6750	4
chr5	172655650	172673775	12	11825	2.33962264150943
chr6	32134425	32165525	12	11675	6.51851851851852
chr6	35684400	35711400	12	14625	4.30769230769231
chr6	64342450	64356625	12	5825	6.96969696969697
chr6	88397475	88409650	12	7675	2.92857142857143
chr6	148822350	148860050	12	9400	6
chr6	167635150	167662850	12	19300	4.74074074074074
chr7	22736625	22768200	12	10075	6.93478260869565
chr7	29310450	29348400	12	13800	4.71739130434783
chr7	73686575	73709625	12	8675	7.78947368421053
chr7	75408000	75419200	12	7300	4.22222222222222
chr8	15419350	15447050	12	11850	4.94444444444444
chr8	66697700	66714175	12	10650	1.54545454545455
chr8	66734700	66755650	12	13050	4.94444444444444
chr8	142424075	142444975	12	6575	7.56666666666667
chr9	2610600	2633125	12	8275	4.39473684210526
chr9	6761375	6789125	12	12125	6.53333333333333
chr9	80625725	80650425	12	11575	5.66666666666667
chr9	94646325	94671275	12	9800	5.18518518518519
chr9	96104600	96120675	12	7700	3.9047619047619
chr9	108151200	108177825	12	9850	6.21359223300971
chr9	118225150	118244800	12	9225	6.48780487804878
chr9	135454875	135468725	12	8550	3.03030303030303
chrX	2605075	2633200	12	9325	8.21428571428571
chrX	24386875	24406850	12	10975	6.15625
chrX	46814050	46837250	12	8175	7.47540983606557
chrX	73462500	73484125	12	13000	6.6875
chrX	102672025	102702050	12	13225	4.23762376237624
chr1	15050775	15073075	11	11375	4.54054054054054
chr1	44780400	44825825	11	10575	7.2
chr1	66797050	66826250	11	16275	4
chr1	119859225	119891250	11	14375	4
chr1	171908525	171939050	11	8925	7.1156462585034
chr1	182580525	182603775	11	10175	3.21348314606742
chr1	208399450	208419175	11	11175	2.5
chr1	234626550	234660025	11	6850	6.55696202531646
chr10	3108425	3139650	11	10725	5.97849462365591
chr10	24523825	24552650	11	9925	5.45454545454545
chr10	76966575	76996250	11	12950	5.4375
chr10	94819575	94840125	11	10100	5.47619047619048
chr10	118917900	118928775	11	6000	4.5
chr11	32906625	32927025	11	6275	7.23076923076923
chr11	33138100	33160275	11	8475	7.3
chr11	89948050	89961975	11	5450	5.31578947368421
chr12	48196700	48223400	11	15300	7.03030303030303
chr12	51762475	51787350	11	8725	6.74285714285714
chr12	57845600	57857025	11	5675	2.60869565217391
chr12	76097150	76121400	11	9100	4.36619718309859
chr12	102215200	102225300	11	7175	3.0625
chr12	103349750	103360725	11	5500	2.68852459016393
chr12	116955250	116980975	11	8525	5.66666666666667
chr13	24709975	24742850	11	9450	7.2280701754386
chr13	35515550	35534350	11	7750	7.40298507462687
chr13	44961050	44992400	11	11875	6.42857142857143
chr13	50678900	50724575	11	14625	6.87898089171975
chr13	73628875	73651125	11	13150	4.26666666666667
chr13	78485450	78508450	11	10300	4.89922480620155
chr13	79166975	79184475	11	9925	3.54666666666667
chr13	111538025	111573875	11	11100	7.27272727272727
chr14	32543900	32558750	11	8400	3.19402985074627
chr14	51274950	51299150	11	8050	7
chr14	59086525	59107850	11	15550	0.833333333333333
chr14	61099600	61126025	11	18125	4.52459016393443
chr15	35530025	35550075	11	8875	6.17910447761194
chr15	59029725	59043025	11	5925	5.25
chr15	63480475	63505275	11	9275	6.41379310344828
chr15	74592275	74612975	11	9700	6.74626865671642
chr15	78354250	78370500	11	7350	3.92452830188679
chr15	80349950	80369700	11	11825	3.4
chr16	57497075	57521675	11	12200	6.60759493670886
chr16	57831100	57850850	11	9875	4.8936170212766
chr16	81743100	81752750	11	5550	2.36363636363636
chr16	86596875	86613875	11	10350	3.21428571428571
chr17	2286550	2310725	11	8000	7.41176470588235
chr17	20932775	20957450	11	11100	7.18518518518519
chr17	32924050	32953525	11	10425	6.78571428571429
chr17	57902875	57935125	11	12300	3.79381443298969
chr17	71151250	71168500	11	6175	5.21739130434783
chr17	72732275	72761075	11	14525	3.72307692307692
chr18	53429375	53451875	11	8200	6.78571428571429
chr18	59988675	60014775	11	9900	5.92307692307692
chr19	34662400	34682700	11	9125	5.88
chr19	50828300	50837725	11	5025	3
chr19	56146850	56170800	11	9475	6.73684210526316
chr2	11882750	11894525	11	8000	6.47619047619048
chr2	19546900	19563575	11	8750	5.80645161290323
chr2	26972100	26992475	11	9175	5.44827586206897
chr2	45227400	45242100	11	7550	2.32
chr2	48540675	48561650	11	7000	6.86486486486486
chr2	64863825	64883000	11	11300	2.32835820895522
chr2	75060475	75079025	11	9900	3.55263157894737
chr2	114644150	114662650	11	11075	3.6231884057971
chr2	171669000	171681150	11	10575	0.555555555555556
chr21	34391750	34409300	11	8400	3.38095238095238
chr22	18913200	18936550	11	11025	6.3963963963964
chr22	19742325	19755875	11	8525	3.11111111111111
chr22	25363225	25403625	11	11800	6.80357142857143
chr22	37935125	37966850	11	12600	4.53658536585366
chr22	39077275	39114375	11	11025	6.55757575757576
chr22	50730900	50753500	11	9450	4.02127659574468
chr3	48721075	48755375	11	9550	5.74468085106383
chr3	65518100	65540550	11	7700	6.05714285714286
chr3	99978550	99997050	11	10800	2.6046511627907
chr3	109048500	109076900	11	12475	6.39393939393939
chr3	111570475	111593850	11	10375	5.12
chr3	113454250	113472800	11	9175	3.01149425287356
chr4	2391175	2425575	11	10200	7.19047619047619
chr4	2463475	2487250	11	8575	6.95833333333333
chr4	10101275	10125600	11	16125	2.72941176470588
chr4	113429575	113446000	11	9600	2.25
chr4	134051200	134077500	11	10425	7.40298507462687
chr4	155639525	155668850	11	9575	6.52475247524752
chr5	18533250	18547575	11	6275	6.54545454545455
chr5	82361775	82377100	11	8375	3.3469387755102
chr5	132384625	132398675	11	5925	7.15384615384615
chr5	133330025	133344300	11	7675	4.68085106382979
chr5	147237350	147262875	11	13325	4.59154929577465
chr5	149509750	149536100	11	12400	5.60344827586207
chr5	177534825	177559200	11	14750	6.72
chr6	20197325	20214075	11	7450	4.85
chr6	47188750	47216700	11	7450	5.89583333333333
chr6	53388250	53413650	11	13725	7.4
chr6	57380400	57395025	11	7550	6.24242424242424
chr6	80639750	80658050	11	8325	6.21276595744681
chr6	107060575	107080950	11	8375	4.44444444444444
chr6	138180575	138201775	11	8500	4.29166666666667
chr7	23489325	23518000	11	11625	5.26530612244898
chr7	32528625	32576900	11	11550	7.25842696629214
chr7	43728750	43742175	11	5875	6.13793103448276
chr7	145935075	145949825	11	5300	4.60869565217391
chr7	152121875	152134600	11	4400	6
chr8	35344125	35362050	11	8050	3.9344262295082
chr8	41860625	41879350	11	5625	6.39285714285714
chr8	59555700	59586775	11	11075	7.10344827586207
chr8	91831775	91850100	11	6600	5.82278481012658
chr8	117875125	117887650	11	8200	2.40677966101695
chr8	144896150	144922800	11	11550	5.09523809523809
chr9	101858875	101881675	11	8625	7.41176470588235
chr9	126116250	126128325	11	7100	4.55555555555556
chrX	5939700	5957025	11	6625	5.58823529411765
chrX	44855950	44873125	11	5875	5.82857142857143
chrX	71209675	71225300	11	8225	6.06060606060606
chr1	28572875	28595675	10	8725	6.37623762376238
chr1	47689275	47701200	10	6050	5.75
chr1	63781800	63798200	10	11325	3.96428571428571
chr1	65629225	65644625	10	7325	4.32
chr1	154971450	154991550	10	7400	3.86666666666667
chr1	180197825	180214275	10	11650	6.21052631578947
chr1	201463175	201483975	10	9300	5.01149425287356
chr1	224674900	224694150	10	10075	3.06329113924051
chr1	244499650	244527200	10	9625	5.97777777777778
chr10	64560000	64579400	10	6825	5.61702127659574
chr10	72968675	72983650	10	8750	1.96825396825397
chr10	83633350	83642075	10	5325	4.71428571428571
chr11	6623175	6642625	10	8325	5.57575757575758
chr11	11862375	11881000	10	7350	5.45
chr11	46012300	46035275	10	11525	4.68235294117647
chr11	67028725	67045775	10	8900	6.06060606060606
chr11	73231750	73251775	10	9575	3.73333333333333
chr11	92037250	92066350	10	16775	3.29896907216495
chr11	92270125	92285325	10	7150	4.72222222222222
chr11	122847025	122855925	10	4150	2.19512195121951
chr12	21796050	21809500	10	10025	1.38666666666667
chr12	69631725	69646250	10	8000	3.28888888888889
chr12	79256475	79283100	10	9050	5.25
chr12	81470400	81489875	10	11800	4.28571428571429
chr12	93762075	93776850	10	8800	1.51428571428571
chr12	95930400	95950375	10	9400	3.09677419354839
chr12	120794600	120815300	10	10050	2.66666666666667
chr13	30135350	30146050	10	6600	2.94736842105263
chr13	36558450	36571325	10	7150	2.52747252747253
chr13	77874075	77888100	10	7575	6.21428571428571
chr14	21723650	21738550	10	9850	4.3
chr14	38052600	38069625	10	9400	5.33333333333333
chr14	48723200	48739675	10	6825	5.76271186440678
chr14	65003550	65017600	10	6125	5.2258064516129
chr14	65164800	65203600	10	22450	4.95890410958904
chr14	70096075	70129875	10	12425	5.64705882352941
chr15	38541725	38558450	10	10450	2.42424242424242
chr15	63362975	63382925	10	12050	1.48453608247423
chr15	72513400	72536150	10	8675	4.36363636363636
chr15	76627525	76640450	10	8350	4.52631578947368
chr15	93599700	93617625	10	10875	2.46153846153846
chr16	27324500	27342600	10	8725	5.35714285714286
chr16	54312175	54326375	10	6750	5.45454545454545
chr16	54960375	54973725	10	8800	2.2
chr16	68810725	68833500	10	9550	5.80769230769231
chr16	70451275	70474300	10	12500	3.43396226415094
chr16	75268075	75300875	10	22000	2.27350427350427
chr17	4751425	4764550	10	8150	2.84375
chr17	44886750	44910850	10	10500	5.25
chr17	46794925	46811250	10	9175	5.94736842105263
chr17	59528325	59541475	10	6475	4.16326530612245
chr17	67408325	67432900	10	9950	3.22388059701493
chr18	8607850	8636675	10	20700	2
chr18	11979025	11996300	10	8225	4.51612903225806
chr18	29388425	29408200	10	8525	4.37096774193548
chr18	33064850	33078350	10	8875	2.97435897435897
chr18	57348100	57368675	10	9550	4.64864864864865
chr18	67955300	67971750	10	5875	5.25
chr19	6734525	6754225	10	9000	3.21518987341772
chr19	10397200	10407125	10	6050	4.28571428571429
chr19	46906975	46920325	10	5675	4.66666666666667
chr2	20863325	20875675	10	7300	2.25641025641026
chr2	42268050	42282475	10	8750	2.76190476190476
chr2	154325975	154352500	10	8775	5.53684210526316
chr2	164548875	164574950	10	9675	5.15789473684211
chr2	190069100	190087600	10	9200	2.88461538461538
chr2	201981625	201997050	10	7125	6.31428571428571
chr2	210159075	210173525	10	6525	4.40476190476191
chr2	217045925	217061925	10	6650	3.72307692307692
chr20	1782700	1800625	10	7200	4.55813953488372
chr20	25839150	25849600	10	3800	5.93333333333333
chr20	35082900	35112375	10	11900	5.04
chr20	36533650	36547925	10	6550	3.95918367346939
chr20	38892875	38918425	10	9700	5.15
chr20	47892975	47914550	10	9525	6.25
chr20	60928750	60964300	10	21350	2.78260869565217
chr21	46777375	46799775	10	10450	5.43859649122807
chr21	47390350	47403525	10	7250	2.41666666666667
chr22	45891925	45913375	10	9800	5.58823529411765
chr3	15346750	15374975	10	10325	5.74193548387097
chr3	62350525	62365625	10	13125	0.758620689655172
chr3	73071200	73096125	10	10900	5.18918918918919
chr3	73522500	73546350	10	7575	5.63636363636364
chr3	128200200	128217150	10	12275	3.76666666666667
chr3	142718475	142728025	10	3450	6
chr3	155075025	155091225	10	10750	3.48837209302326
chr3	162450125	162462375	10	5675	5.125
chr3	174249975	174282000	10	9600	5.80869565217391
chr3	191404475	191413550	10	5700	2.2962962962963
chr3	191639750	191647750	10	5475	3.61904761904762
chr3	193492250	193511600	10	8100	4.20833333333333
chr4	27077700	27099300	10	8550	5.64705882352941
chr4	37977850	38009550	10	14950	3.89090909090909
chr4	85411975	85424625	10	8425	1.63076923076923
chr4	99527100	99549200	10	9575	3.734375
chr4	102199475	102212250	10	7600	3.875
chr4	103732325	103754050	10	13825	5.72413793103448
chr4	113553975	113578600	10	10650	4.11678832116788
chr4	185560675	185574525	10	9900	1.15789473684211
chr5	12320675	12338550	10	11950	2.78481012658228
chr5	37832400	37848700	10	8750	3.79591836734694
chr5	145710400	145725475	10	6575	4.8780487804878
chr5	146161350	146198700	10	15175	5.29411764705882
chr6	3403050	3428500	10	15050	2.57142857142857
chr6	36628775	36651350	10	9550	4.13114754098361
chr6	43654025	43677675	10	8750	5.84090909090909
chr6	83771825	83789900	10	7825	4.6734693877551
chr6	85471875	85484400	10	4250	5.54716981132075
chr6	126062475	126077075	10	12250	0.492753623188406
chr6	137807250	137819675	10	9775	1.76923076923077
chr6	155569100	155597200	10	9400	4.1864406779661
chr7	17337750	17359175	10	8050	4.36363636363636
chr7	22368350	22382900	10	8075	6.07142857142857
chr7	26190800	26209175	10	10550	6
chr7	42104100	42113050	10	6250	3.24137931034483
chr7	42249600	42279825	10	22350	5.79166666666667
chr7	92376600	92402125	10	15750	4.32258064516129
chr7	100464100	100495200	10	10450	5.46938775510204
chr7	110712425	110746225	10	12525	5.19402985074627
chr7	121511850	121532275	10	11075	5.62666666666667
chr7	129411425	129427275	10	11725	0.736
chr7	134462250	134477950	10	8600	4.34782608695652
chr7	143100750	143116050	10	9200	5.3125
chr8	99942300	99964350	10	13250	4.48484848484848
chr9	2755100	2773575	10	7925	5.49152542372881
chr9	9995175	10012725	10	9975	6.20408163265306
chr9	77101600	77116575	10	6725	5.82758620689655
chr9	80196875	80226350	10	13125	5.27272727272727
chr9	87461100	87483175	10	10150	3
chr9	110044325	110058400	10	7775	2.2247191011236
chrX	40702800	40715050	10	7900	4.8
chrX	99657850	99674675	10	6525	3.6551724137931
chrX	121352525	121372975	10	9075	4.31775700934579
chrX	133667125	133692550	10	10200	4.66666666666667
chr1	36614200	36628050	9	7825	2.33333333333333
chr1	37495450	37510100	9	8775	4.14285714285714
chr1	39730775	39748750	9	9975	3.72727272727273
chr1	59522475	59550400	9	15575	2.10526315789474
chr1	69541025	69559675	9	7625	3.55056179775281
chr1	98509250	98522525	9	5150	4.66666666666667
chr1	112931125	112948075	9	8950	5.38461538461539
chr1	154576625	154594800	9	8250	3.95348837209302
chr1	171179300	171193325	9	8575	3.29411764705882
chr1	171464050	171479975	9	6125	4.18181818181818
chr1	173394650	173424825	9	9500	5.18032786885246
chr10	7448350	7456000	9	4575	3.86666666666667
chr10	65463150	65480675	9	6400	5.23636363636364
chr10	71327475	71339175	9	9900	0.69047619047619
chr10	101669925	101691875	9	9200	5.07017543859649
chr10	104529700	104542900	9	6600	2.57894736842105
chr10	109669325	109677875	9	4375	4.22222222222222
chr10	118889675	118900775	9	7525	2.24390243902439
chr10	134957650	134978625	9	7900	3.67692307692308
chr11	3171600	3191550	9	8100	4.47272727272727
chr11	9281625	9290025	9	4100	2.18181818181818
chr11	13025200	13034775	9	5775	5.05
chr11	16625150	16636400	9	6275	1.80821917808219
chr11	20175850	20186400	9	7600	2
chr11	35636575	35644125	9	4700	2.3
chr11	44325475	44342150	9	8275	3.42574257425743
chr11	65871650	65896500	9	10075	3.76923076923077
chr11	69514075	69524325	9	6050	2.14285714285714
chr11	70447900	70458625	9	4500	4.63829787234043
chr11	118955225	118979675	9	6900	5.14285714285714
chr12	23905175	23928250	9	10475	5.36585365853659
chr12	32111200	32123950	9	7150	2.0625
chr12	46760700	46789775	9	15575	4.84210526315789
chr12	51315775	51328875	9	7525	5.05263157894737
chr12	75874125	75881650	9	5025	2
chr12	77257150	77274375	9	7675	3.83333333333333
chr12	79768300	79777200	9	5375	4.29166666666667
chr12	79796675	79818500	9	7400	3.21052631578947
chr12	89737100	89753725	9	12075	2.80769230769231
chr12	107153025	107177575	9	14100	2.01639344262295
chr12	110150225	110158475	9	4675	3.51351351351351
chr12	112541750	112555250	9	6400	4.24137931034483
chr12	117035825	117044300	9	3625	4.8
chr12	119441175	119458625	9	6900	4.66666666666667
chr12	122057525	122075525	9	7425	4.47887323943662
chr12	125667525	125680825	9	7900	3.36363636363636
chr13	26544650	26554575	9	6475	2.47887323943662
chr13	28170800	28200550	9	8950	5.35211267605634
chr13	40057350	40073475	9	11525	2.17142857142857
chr13	43931575	43942500	9	5950	4.09302325581395
chr13	79956575	79982075	9	11150	4.24074074074074
chr13	103244075	103255250	9	5700	3.16363636363636
chr13	113539925	113562200	9	10450	3.21212121212121
chr14	64852850	64862525	9	6225	2.71428571428571
chr14	103860600	103875075	9	4950	5.37704918032787
chr15	42065200	42083975	9	8250	4.46666666666667
chr15	66692650	66710750	9	8725	4.75
chr15	69365775	69386425	9	12225	3.75
chr16	14589800	14605250	9	7875	3.83783783783784
chr16	57561875	57572150	9	5775	2.4
chr16	74053225	74071300	9	12675	2.91954022988506
chr16	83864325	83883450	9	9725	4.31428571428571
chr17	1387525	1397100	9	6275	1.46428571428571
chr17	10074275	10089125	9	7625	3.95121951219512
chr17	11947900	11960625	9	8800	0.972972972972973
chr17	71605875	71614400	9	5825	2.22857142857143
chr17	75913025	75932150	9	5850	5.18518518518519
chr18	8930625	8960225	9	10225	4.96774193548387
chr18	32058350	32075775	9	7250	4.24615384615385
chr18	47012100	47028050	9	6725	4.62962962962963
chr18	76732750	76752000	9	14375	3.74647887323944
chr19	7980575	7994250	9	4675	4.88888888888889
chr19	35486025	35495825	9	4725	4.74074074074074
chr19	48823100	48837175	9	5800	4.04651162790698
chr19	56616750	56633700	9	10550	2.06896551724138
chr2	68463550	68484375	9	12025	3.78723404255319
chr2	74222950	74237275	9	7775	2.36974789915966
chr2	110357575	110375250	9	7725	4.21176470588235
chr2	178116050	178138400	9	7975	5.29411764705882
chr2	187453775	187464850	9	6475	1.89473684210526
chr2	191723500	191756150	9	14050	5.01587301587302
chr2	208656175	208679350	9	9000	4.78125
chr20	3868300	3885950	9	7050	4.41176470588235
chr20	9486800	9501950	9	9075	2.3972602739726
chr20	30421675	30433950	9	4525	4.66666666666667
chr20	61858050	61867300	9	4775	2.83333333333333
chr20	62572575	62591550	9	7400	4.45161290322581
chr21	30670425	30680300	9	6300	2.64864864864865
chr22	19701475	19712475	9	4675	5.25714285714286
chr3	5054775	5068750	9	6400	4.86792452830189
chr3	25693700	25707950	9	6050	4.32432432432432
chr3	27753800	27773775	9	17200	0.608695652173913
chr3	29318950	29337700	9	9400	4.21052631578947
chr3	31572000	31592175	9	8650	3.68888888888889
chr3	32440300	32464825	9	8650	3.56756756756757
chr3	45713950	45736425	9	10025	4.76666666666667
chr3	47191025	47207925	9	6150	4.51724137931035
chr3	48591575	48602100	9	6300	1.47619047619048
chr3	49443000	49460825	9	6575	3.39130434782609
chr3	49940825	49949150	9	3975	3.77777777777778
chr3	59786400	59804150	9	7250	4.36144578313253
chr3	98603200	98622300	9	10250	3.83561643835616
chr3	138652525	138669975	9	11125	4.125
chr3	186880025	186905750	9	11425	4.30252100840336
chr4	16069625	16086425	9	7250	2.92537313432836
chr4	30834750	30849300	9	5075	4.78571428571429
chr4	54957250	54976850	9	16325	1.171875
chr4	55083875	55101100	9	7675	4.45378151260504
chr4	79137950	79151950	9	5050	4.08
chr4	81103975	81124750	9	6875	5.18181818181818
chr4	99915825	99935975	9	6100	5.11111111111111
chr4	139933425	139952300	9	9175	4.53658536585366
chr4	148651225	148665425	9	7750	4.78571428571429
chr5	58289875	58301200	9	5875	3.59183673469388
chr5	89833575	89861850	9	13225	4.16666666666667
chr5	126009100	126022750	9	5775	5.30434782608696
chr5	170733850	170745125	9	6425	1.63414634146341
chr6	10307625	10318975	9	6250	3.23076923076923
chr6	42009125	42019300	9	4525	4.62857142857143
chr6	47094025	47121500	9	11675	4.8
chr6	50674025	50692875	9	7850	4.45945945945946
chr6	121751475	121768550	9	11525	2.54385964912281
chr6	127649400	127666125	9	9575	4.48648648648649
chr6	128812100	128829550	9	7900	4.13725490196078
chr6	144641625	144655825	9	8050	2
chr7	2556025	2570975	9	12300	1.375
chr7	8472575	8484000	9	4600	4.78947368421053
chr7	19134600	19159925	9	11625	4.66666666666667
chr7	35287825	35302475	9	9575	2.15584415584416
chr7	74063050	74079325	9	10200	2.64444444444444
chr7	93265900	93277725	9	7250	2.17021276595745
chr8	838525	864650	9	10775	5.38461538461539
chr8	1702875	1718100	9	7625	3.58823529411765
chr8	12978200	12991725	9	6350	2.78571428571429
chr8	25894075	25909675	9	14150	1
chr8	41902000	41913400	9	5500	4.10526315789474
chr8	54670900	54681275	9	7400	1.17647058823529
chr8	54784250	54797875	9	6350	3.175
chr8	65280300	65293700	9	7125	3.76470588235294
chr8	116216175	116233700	9	7425	4.29357798165138
chr8	146011000	146026850	9	10325	1.85074626865672
chr9	965600	978050	9	7900	2.09302325581395
chr9	96212425	96232625	9	10650	3.09756097560976
chr9	100609800	100620875	9	4750	4.4
chrX	21957875	21973550	9	9700	2.76923076923077
chrX	115074775	115089650	9	5100	4.78571428571429
chrX	136505100	136514875	9	6550	1
chrX	138907175	138938725	9	12850	4.96551724137931
chr1	1281375	1297850	8	9175	2.73809523809524
chr1	20800125	20814875	8	5600	4.125
chr1	44395375	44404875	8	5650	2.8695652173913
chr1	52194175	52202900	8	4775	1.73684210526316
chr1	75538950	75558600	8	9650	4.2992125984252
chr1	81770375	81781425	8	10075	0.444444444444444
chr1	89238500	89249025	8	7950	2.77777777777778
chr1	116184050	116203350	8	10975	3.33333333333333
chr1	146711225	146720900	8	4975	2.35294117647059
chr1	160620500	160645500	8	13250	4.26666666666667
chr1	160950525	160960975	8	5775	1.61666666666667
chr1	183058025	183071425	8	7250	1.23809523809524
chr1	197877550	197891150	8	11425	1.48275862068966
chr1	202771275	202782400	8	7600	2.66666666666667
chr1	212457125	212467450	8	5175	3.5
chr1	214150175	214163925	8	9800	1.3781512605042
chr1	217307100	217315475	8	6450	0.882352941176471
chr1	227499550	227508400	8	3325	4.15094339622642
chr10	1090250	1104275	8	6025	2.5
chr10	13379700	13395625	8	10200	1.35384615384615
chr10	35921550	35933950	8	6150	4.33333333333333
chr10	43889275	43905700	8	11400	4
chr10	95506425	95530450	8	12150	2.92215568862275
chr10	103042100	103053450	8	6775	1.87012987012987
chr11	2882825	2893200	8	4900	3.4320987654321
chr11	2903850	2914525	8	5300	3.36842105263158
chr11	3875250	3889050	8	6575	3
chr11	46067675	46079600	8	7775	2.73684210526316
chr11	62688650	62699625	8	4650	3.15909090909091
chr11	67885100	67897250	8	8525	2.50980392156863
chr11	68807925	68820125	8	5725	2.5609756097561
chr11	99287275	99302850	8	10500	1.81333333333333
chr11	114266825	114275150	8	3475	4
chr11	115087225	115101400	8	6900	3.00840336134454
chr11	131522700	131533275	8	5450	2.96
chr12	4377500	4389675	8	6875	1.74509803921569
chr12	10510925	10525800	8	9000	3.36263736263736
chr12	33033425	33051475	8	9850	2.75
chr12	50083325	50101850	8	9900	3.65957446808511
chr12	52510625	52524800	8	5175	4.28571428571429
chr12	54140725	54151525	8	5125	3.95348837209302
chr12	57479375	57490075	8	5275	2.35897435897436
chr12	65987825	65997450	8	4575	4.17857142857143
chr12	67661725	67670800	8	4650	2.9375
chr12	78622775	78641125	8	6975	4.3739837398374
chr12	89474375	89495675	8	9800	3.44117647058824
chr12	104913075	104935425	8	7725	4.08695652173913
chr12	106974625	106982275	8	4900	2.76923076923077
chr13	42845000	42859025	8	6575	2.65822784810127
chr13	52157125	52174375	8	10650	3.15789473684211
chr13	110775400	110791425	8	8250	2.47482014388489
chr14	71371675	71380875	8	3275	4.20689655172414
chr14	73698500	73708225	8	7100	0.765957446808511
chr14	105480275	105488900	8	5750	1.71014492753623
chr15	35471975	35482950	8	6200	3.65217391304348
chr15	47475850	47499600	8	10025	3.58139534883721
chr15	75063875	75086050	8	9475	4.3125
chr15	76135000	76142050	8	4700	1.65789473684211
chr15	85143725	85153300	8	6150	2.8
chr16	8922150	8931775	8	5475	2.0952380952381
chr16	9908400	9921325	8	7700	2.48484848484848
chr16	14722300	14736600	8	7000	2.24390243902439
chr16	23511225	23520400	8	5150	2.31578947368421
chr16	55504300	55516275	8	6475	3.47619047619048
chr16	56223125	56232525	8	5350	4.05263157894737
chr16	71738650	71758700	8	10325	3.22033898305085
chr16	74899475	74906200	8	4800	2.07692307692308
chr16	77996775	78006200	8	7425	0.789473684210526
chr17	16944500	16959675	8	6175	4
chr17	26644025	26651825	8	4675	1.88888888888889
chr17	46230825	46241075	8	5625	2.06666666666667
chr17	48635700	48643375	8	5050	1.26923076923077
chr18	3256250	3269850	8	7150	2.13513513513514
chr18	9095475	9118750	8	11500	3.67088607594937
chr18	23805475	23818325	8	7425	1.40740740740741
chr18	55094500	55115225	8	12250	2.7185628742515
chr19	11528450	11534300	8	3550	2
chr19	20177425	20200675	8	9550	3.36
chr19	30015025	30021925	8	3650	4.05
chr19	35629850	35636500	8	4150	1.6875
chr19	38876600	38886025	8	4375	3.94594594594595
chr19	46379300	46390700	8	5125	3.42528735632184
chr19	52405400	52413750	8	5725	1.81395348837209
chr2	17928175	17938975	8	6550	1.5
chr2	37876750	37904900	8	15200	2.67114093959732
chr2	42717075	42726150	8	4775	4.35897435897436
chr2	47291600	47307175	8	8750	3.69230769230769
chr2	51226175	51246450	8	10425	2.43537414965986
chr2	54184050	54199175	8	7625	1.77777777777778
chr2	58457800	58469050	8	8225	2.4375
chr2	62960025	62973425	8	7075	2.41860465116279
chr2	66906025	66921475	8	7450	2.63768115942029
chr2	71554975	71567950	8	5375	3.92307692307692
chr2	72369575	72377575	8	5600	2.06666666666667
chr2	112654975	112667150	8	5475	2.93877551020408
chr2	134955725	134965275	8	7100	2.43478260869565
chr2	135674700	135685325	8	5000	3.6
chr2	162210000	162231400	8	8300	4.38674033149171
chr2	174822700	174837600	8	5600	3.05128205128205
chr2	205124700	205130150	8	3275	3.77142857142857
chr2	208626325	208641025	8	10350	3.5
chr2	210002925	210012050	8	5000	4.2962962962963
chr2	211033250	211047050	8	6350	3.07407407407407
chr2	224888825	224905675	8	7875	2.69306930693069
chr2	225434425	225452325	8	12200	1.34513274336283
chr20	821075	828850	8	5750	0.813559322033898
chr20	20342175	20354350	8	7800	3.21428571428571
chr20	25519850	25532875	8	6325	3.41379310344828
chr20	43270650	43281300	8	5100	3.82857142857143
chr20	61804500	61811775	8	4375	2.60869565217391
chr22	50679775	50690675	8	4850	2.76923076923077
chr3	5018075	5030800	8	8850	3.76923076923077
chr3	52079500	52092275	8	5425	3.00813008130081
chr3	53190775	53206775	8	8475	2.41666666666667
chr3	64424450	64431650	8	4425	2.64516129032258
chr3	78771025	78783650	8	4575	3.95121951219512
chr3	108298075	108310175	8	6525	4.20512820512821
chr3	115974925	115985250	8	5875	3.57142857142857
chr3	135905325	135917125	8	5675	2.76470588235294
chr3	142836175	142844200	8	4675	3.03846153846154
chr3	147647950	147660300	8	8775	2.81632653061224
chr3	167439425	167454625	8	9825	1.38095238095238
chr3	185810975	185828975	8	10575	1.34513274336283
chr4	15678550	15697825	8	11700	1.84375
chr4	16030300	16046250	8	10500	3.17647058823529
chr4	48341500	48356500	8	6950	3.78181818181818
chr4	59462725	59470850	8	5250	1.85185185185185
chr4	79471050	79491075	8	10200	2.41025641025641
chr4	124466450	124481350	8	6650	2.63157894736842
chr4	138449625	138467375	8	12600	1.04265402843602
chr4	185934600	185945175	8	6925	1.52380952380952
chr5	77043300	77056125	8	7850	2.61538461538462
chr5	82759650	82778175	8	10750	2.26415094339623
chr5	83010375	83021475	8	5925	4.14814814814815
chr5	109027150	109041750	8	10850	1.09401709401709
chr5	128030950	128038050	8	4225	3.17241379310345
chr5	139672650	139683400	8	4225	4.17391304347826
chr5	140364750	140385075	8	11150	3.05405405405405
chr5	165496800	165516550	8	10250	3.65986394557823
chr5	171422200	171437600	8	12175	1.80952380952381
chr5	171600175	171617275	8	5375	4.33707865168539
chr5	174861325	174875825	8	5425	4.16666666666667
chr6	15901575	15914000	8	6875	2.70967741935484
chr6	24398800	24409250	8	7500	0.892857142857143
chr6	32113825	32123250	8	5075	2.75
chr6	94751700	94762650	8	6075	2
chr6	99869025	99878650	8	5100	3.09090909090909
chr6	111194575	111207200	8	8600	1.40909090909091
chr6	134209150	134217825	8	5100	2.7719298245614
chr6	134372475	134385100	8	7850	1.42268041237113
chr6	136747850	136762325	8	7000	4.03030303030303
chr6	137833675	137845050	8	6125	2.69565217391304
chr6	144960825	144984475	8	14725	1.34082397003745
chr6	160389175	160404600	8	10925	1.23076923076923
chr7	2143100	2151675	8	5800	2.0625
chr7	2670875	2686600	8	8950	1.92592592592593
chr7	22890975	22900300	8	5525	4.16666666666667
chr7	73587575	73601550	8	6600	3.5
chr7	117507675	117517875	8	5450	1.57575757575758
chr7	129894350	129904825	8	4900	3.65714285714286
chr7	155595900	155607700	8	9350	0.742857142857143
chr8	8239000	8258225	8	11050	2.98529411764706
chr8	9114300	9129625	8	7525	3.9047619047619
chr8	20054200	20061525	8	3850	2.11111111111111
chr8	23829925	23839400	8	7025	1.625
chr8	28551275	28572400	8	12925	3.65384615384615
chr8	48731600	48739600	8	4325	2.6551724137931
chr8	71125725	71139600	8	7775	2.81012658227848
chr8	71300100	71318400	8	7200	2.70212765957447
chr8	80904525	80914425	8	6075	2.14583333333333
chr8	92045450	92057825	8	6600	2.92307692307692
chr8	144094500	144108675	8	8075	2.47058823529412
chr9	2272475	2286875	8	10775	0.890829694323144
chr9	13266925	13280300	8	4725	4.3265306122449
chr9	21548850	21560800	8	5475	2.65454545454545
chr9	21964925	21976025	8	5125	4
chr9	37025050	37040725	8	9750	1.71223021582734
chr9	37135325	37150650	8	5750	3.58490566037736
chr9	37239275	37260775	8	8700	3.9375
chr9	66454850	66459175	8	3050	1.18181818181818
chr9	90130475	90153025	8	9200	3.46153846153846
chr9	99169725	99186525	8	6950	3.23636363636364
chr9	102901675	102913200	8	6625	2.52054794520548
chr9	112074050	112083875	8	6275	2.86792452830189
chr9	119033100	119050075	8	12500	1.39344262295082
chr9	130828150	130844850	8	6775	3.08196721311475
chr9	132646275	132653900	8	4500	2.09090909090909
chrX	591425	600325	8	3675	3.20833333333333
chrX	24660275	24667300	8	3400	3.16666666666667
chrX	46403750	46412725	8	4200	3.73333333333333
chrX	54504925	54524000	8	9500	2.63636363636364
chrX	80513950	80520300	8	4975	0.769230769230769
chrX	94330950	94351725	8	9950	3.776
chrX	95938950	95946775	8	4900	3.03030303030303
chrX	96561600	96572750	8	4075	3.81481481481481
chrX	119439125	119444100	8	2900	3.29411764705882
chrX	129086025	129096150	8	4475	2.85
chrX	139006200	139019700	8	4975	3.70588235294118
chrX	148956500	148966925	8	6200	2.75324675324675
chr1	12123000	12130250	7	5375	1.21739130434783
chr1	17335525	17343250	7	5575	1.6
chr1	40357100	40368500	7	8100	1.51219512195122
chr1	44116625	44127575	7	5625	3.01694915254237
chr1	46139675	46155150	7	8175	2.83870967741935
chr1	47897000	47903000	7	4175	1.625
chr1	54408150	54417800	7	4525	2.52631578947368
chr1	59154650	59171625	7	8150	2.87943262411348
chr1	60134825	60147150	7	7275	2.6
chr1	76692975	76720675	7	12925	2.64210526315789
chr1	110101850	110113575	7	6650	3
chr1	113065125	113070625	7	3475	3.0625
chr1	144925875	144942125	7	11175	1.92405063291139
chr1	160368400	160385050	7	11200	3.04
chr1	172500550	172519525	7	12300	1.76
chr1	178994325	179004325	7	4900	2.0377358490566
chr1	182989200	183002750	7	8200	2
chr1	184632900	184643550	7	8150	0.984848484848485
chr1	205408150	205427375	7	16125	2.22535211267606
chr1	210464825	210475175	7	6225	2.63888888888889
chr1	225060800	225072875	7	6250	3.18518518518519
chr1	228268950	228278050	7	5050	2.57142857142857
chr1	244602650	244625275	7	11075	3.14782608695652
chr10	16941025	16945175	7	2725	1.3953488372093
chr10	24490725	24504850	7	6925	2.76923076923077
chr10	53964400	53979600	7	5625	3.18367346938776
chr10	58977500	58986075	7	5525	3.21951219512195
chr10	74541475	74563025	7	11225	3.33898305084746
chr10	85918900	85926775	7	5900	0.588235294117647
chr10	88427925	88434275	7	3525	2.22222222222222
chr10	98338425	98348825	7	4750	2.56
chr10	103531600	103544700	7	10725	0.507936507936508
chr10	104208925	104223850	7	8225	3.35555555555556
chr10	104470425	104480800	7	4750	2.63157894736842
chr10	115373650	115380825	7	3850	2.05
chr10	119301225	119313925	7	6875	3.1219512195122
chr11	2397825	2406125	7	5800	1.52542372881356
chr11	3490850	3495125	7	2100	2.3
chr11	8102225	8108275	7	4175	1.66666666666667
chr11	22358975	22368225	7	6625	1.82142857142857
chr11	45868375	45881700	7	6425	1.9344262295082
chr11	68603000	68612325	7	5275	3.17241379310345
chr11	70952075	70967650	7	9125	2.70175438596491
chr11	78650225	78655600	7	3475	2.21052631578947
chr11	94464850	94476050	7	9600	0.514285714285714
chr11	116369700	116377400	7	4325	1.70833333333333
chr11	119287525	119297450	7	6400	1.15555555555556
chr11	120115250	120127400	7	6250	2.84375
chr11	131846175	131855400	7	7025	1.38775510204082
chr11	133399100	133417375	7	8625	3.38461538461538
chr12	5537225	5544325	7	5125	1.26315789473684
chr12	13355625	13365150	7	5950	1.8974358974359
chr12	13407225	13412775	7	3225	2.7
chr12	19281525	19293800	7	8050	2.78947368421053
chr12	28120075	28129275	7	5425	1.225
chr12	32711525	32722575	7	5775	2.29787234042553
chr12	52624425	52632400	7	4200	3.33333333333333
chr12	54519400	54523625	7	2725	2.21052631578947
chr12	54953975	54966750	7	5850	3.13793103448276
chr12	57022025	57031850	7	6575	1.89473684210526
chr12	57072475	57080075	7	3575	3.3
chr12	69902075	69909675	7	4525	1.30232558139535
chr12	97854825	97871175	7	8925	3.125
chr12	111016050	111023800	7	3150	3.36363636363636
chr12	111170500	111182250	7	5800	3.20987654320988
chr12	120631050	120640200	7	4625	3.04
chr12	123371500	123380025	7	7275	0.340425531914894
chr13	22242575	22250325	7	5175	2.69230769230769
chr13	28489550	28496925	7	4050	3.33333333333333
chr13	30410700	30422925	7	7575	2.52525252525253
chr13	36422850	36435075	7	10125	1.075
chr13	47193750	47207800	7	6850	2.43076923076923
chr13	53521950	53538500	7	7750	2.33870967741935
chr13	69768375	69777725	7	6075	1.93023255813953
chr13	76209250	76215400	7	2750	2.64285714285714
chr13	111460950	111464800	7	2425	2
chr13	113858150	113872250	7	6850	2.54054054054054
chr14	53388600	53397225	7	5050	2.15189873417722
chr14	63121575	63132625	7	5650	2.21311475409836
chr14	65943500	65956250	7	5550	2.46428571428571
chr14	68395350	68411600	7	8825	3.13953488372093
chr14	98096625	98106925	7	8325	0.663101604278075
chr14	102780000	102787175	7	4025	1.76744186046512
chr15	28339200	28345050	7	3625	1.22033898305085
chr15	52127025	52139425	7	4925	3.15789473684211
chr15	63330050	63346800	7	11325	1.625
chr15	64745825	64759450	7	6950	2.90909090909091
chr15	68491825	68503675	7	4325	2.67368421052632
chr15	70990975	71008825	7	8225	2.82758620689655
chr16	2197775	2212075	7	11325	0.876543209876543
chr16	2517275	2526375	7	5500	2.19047619047619
chr16	3507100	3520275	7	6675	2.41558441558442
chr16	8954250	8963900	7	5775	2.59459459459459
chr16	19862450	19875775	7	10575	0.687022900763359
[truncated: 2,643 more rows]
