# Supplementary material for: Large organized chromatin lysine domains help distinguish primitive from differentiated cell populations
Source: Nat Commun. 2021 Jan 21;12:499. doi: 10.1038/s41467-020-20830-9 (PMC7820432; doi:10.1038/s41467-020-20830-9)
Supplement: Supplementary file 3 — Supplementary Software [file 41467_2020_20830_MOESM3_ESM.zip › E015-H3K4me3_LOCKS.bed]

chr1	713150	1362375	75	72875	77.4683544303797
chr1	26126175	27482300	75	117300	60.6774193548387
chr1	39192850	40944050	75	90725	88.1379310344828
chr1	109288825	111323700	75	97300	99.4857142857143
chr1	149605375	151139875	75	128025	99.5636363636364
chr1	155825925	156634875	75	90925	48.3119266055046
chr10	39076825	39146125	75	36300	9.36842105263158
chr10	104387225	106099725	75	85600	95.8421052631579
chr11	64456000	65260200	75	90975	68.5301204819277
chr11	65264050	66140450	75	111000	70
chr11	66153850	67273650	75	99450	84.7179487179487
chr11	118081600	119352600	75	120300	90.2307692307692
chr12	5965450	7056525	75	110100	99.5652173913043
chr16	1308975	2390800	75	112600	84.8571428571429
chr16	2478150	3216075	75	97075	82
chr16	29796250	30933925	75	128000	106.416666666667
chr16	56315175	58284825	75	97400	88.5294117647059
chr17	6277975	7389750	75	112250	98.7826086956522
chr17	41771675	42920525	75	99250	77.8181818181818
chr17	47209625	48546800	75	92975	99.3157894736842
chr17	72667100	73937650	75	107925	102.047619047619
chr19	266750	1041525	75	78300	93.6
chr19	1064600	1652550	75	83150	74.7407407407407
chr19	1652625	2495525	75	86100	85.8260869565217
chr19	3670475	4677225	75	75125	90.9142857142857
chr19	7548075	8408525	75	71675	87.5
chr19	9783650	10828075	75	91600	83.3
chr19	10828600	12204375	75	91550	86.48
chr19	12249600	13129525	75	93300	50.2064516129032
chr19	17493525	18332275	75	75300	70.5454545454545
chr19	36334975	37743725	75	100275	55.4838709677419
chr19	40283700	41350125	75	86200	88.5576923076923
chr19	48672500	49250825	75	71975	98.9565217391304
chr19	49804450	50433350	75	83525	94.3243243243243
chr19	52366100	53467300	75	86250	62.5625
chr19	55404650	55973750	75	67575	77.3333333333333
chr19	57682800	58709400	75	100850	54.8275862068966
chr2	219723775	220527850	75	78300	80.9484536082474
chr20	31987875	34894175	75	117450	103.829268292683
chr20	61147750	62328800	75	78150	94.9473684210526
chr21	10754500	10848550	75	51600	28.8235294117647
chr22	37582550	38857625	75	88700	81.9047619047619
chr3	46586400	49066925	75	125775	103.105263157895
chr5	139124775	140718750	75	89700	106.4
chr6	25882175	26687400	75	146550	106.851063829787
chr6	26689450	27569175	75	103500	82.8679245283019
chr6	27569300	28589475	75	133850	86.2944785276074
chr6	31082175	32147400	75	114375	82.3636363636364
chr8	21639850	23381625	75	94075	96.8854961832061
chr8	144099175	145106625	75	91200	90.25
chr9	130158275	131184050	75	87275	95.0704225352113
chrX	152759925	153746450	75	88600	101.18954248366
chr17	7451625	8341000	74	131400	102.307692307692
chr9	139538675	140250175	73	85050	103.266666666667
chr19	46773675	47779175	72	87950	85.0793650793651
chr6	32489375	33781800	69	111850	87.344537815126
chr8	145513550	146277600	68	92050	89.1428571428571
chr10	38772950	38888650	67	36900	27.0675675675676
chr19	45655650	46234575	67	77125	66.5238095238095
chr16	60150	864175	66	84625	67.4457831325301
chr17	46507150	46832525	66	77500	60.6060606060606
chr22	38859550	39954600	66	80025	76.1578947368421
chr10	101944175	102922025	65	77925	73.0333333333333
chr12	56040200	57146525	65	123625	68.2222222222222
chr14	105106600	105995375	65	71575	63.5869565217391
chr19	43832200	45180775	64	82825	62.0575539568345
chr1	15849625	17086250	63	80850	79.2380952380952
chr6	28601150	28985225	62	84125	17.2307692307692
chr17	79448125	80062075	60	84100	31.3461538461538
chr19	2540525	3286600	59	48325	71.0384615384615
chr6	42671950	43743100	59	85850	72.5573770491803
chr5	140723350	141537000	58	63025	64.3692307692308
chr19	42363250	42979950	56	63950	62.4324324324324
chrX	48325800	49167100	56	87125	54.0652173913044
chr12	120524000	121164375	55	68875	58.3333333333333
chr14	23019375	23846075	55	78625	70.4666666666667
chr16	4232775	5149175	55	66200	50.8971962616822
chr7	150644575	151218125	55	64400	41.8571428571429
chr19	13570400	14248825	54	58650	62.1897810218978
chr15	40846625	42175125	52	81300	63.0837438423645
chr2	26915000	28114525	51	83125	52.3488372093023
chr7	27070225	27292100	50	66775	23.1963470319635
chr1	154839400	155295725	49	90500	53.6907216494845
chr11	190550	640575	49	62100	40.9411764705882
chr12	53267525	53780150	46	67300	33.1805555555556
chr19	18388900	18761450	46	51625	37.35
chr19	58715125	59086350	45	62525	19.2363636363636
chr1	32903525	33594150	44	50000	46.1463414634146
chr11	62309950	62695150	44	83400	16.2461538461538
chr19	49254750	49714725	44	52750	50.3142857142857
chr12	57823225	58336275	43	69225	47.82
chr20	30062550	31085725	43	65225	45.2280701754386
chr17	26878475	27370750	41	58300	39.9354838709677
chr17	39804350	40346700	41	51900	43.5945945945946
chr2	89831475	89879875	40	28050	5.87878787878788
chr2	176865625	177135700	40	36275	41.7049180327869
chr12	49072425	49595400	39	63875	30.4421052631579
chr10	42354925	42398725	38	24975	5.90909090909091
chr17	40531250	41030625	36	53475	33.0985915492958
chr14	24422225	24913100	35	58250	28.8101265822785
chr19	54327275	54515025	35	36600	28.3448275862069
chr12	54367425	54448875	34	30675	11.1891891891892
chr11	693500	946150	32	48325	23.2727272727273
chr11	63915925	64164000	31	45075	26.3333333333333
chr20	29804225	29833250	31	18325	2.48275862068966
chr3	50242300	50403475	31	34325	30.9615384615385
chr19	38673750	38926100	30	36200	29.469387755102
chr7	100135950	100343275	29	32500	28.6153846153846
chr16	30934025	31257400	28	39775	21.5555555555556
chr17	4538900	4939125	28	46525	26.8
chr7	61779550	61803075	28	11600	4.58064516129032
chr19	17320225	17459800	27	28925	25.32
chr10	42790625	42817250	26	17400	2.08695652173913
chr10	135033175	135237350	25	23575	26.1395348837209
chr11	57224550	57556050	25	47375	17.4285714285714
chr19	41680900	41955400	25	38125	17.7564102564103
chr3	32821250	32914300	25	35125	14.8181818181818
chr11	124492000	124824975	24	29575	25.7471264367816
chr17	77715475	77789625	24	16300	23.2941176470588
chr19	47894525	48019475	23	22900	21.0545454545455
chr4	49093150	49123225	23	14150	4.83018867924528
chr4	49633250	49660000	23	18500	1.9047619047619
chr6	30433950	30737975	23	45275	23.3191489361702
chr1	145381925	145611625	22	35325	23.8181818181818
chr17	36827450	37040525	22	39325	23.2348993288591
chr2	74600525	74783150	22	41625	15.04
chr20	44387850	44567400	22	23850	18.9230769230769
chr20	62569675	62751875	22	24750	23.2542372881356
chr5	180587175	180700800	22	38775	19.7647058823529
chr16	67142875	67313950	21	30250	21.4375
chr19	36103150	36289000	21	30100	25.1460674157303
chr20	3712900	3874425	21	25250	15.2758620689655
chr3	9768800	10069300	21	31475	21.0097087378641
chr6	44170200	44296275	21	25125	17.1702127659574
chr6	131571325	131666175	21	18000	25.2127659574468
chr9	35603350	35847100	21	37650	25.2903225806452
chr1	6239000	6336525	20	21250	17.0260869565217
chr11	46258550	46415125	20	25450	24.3636363636364
chr15	96863975	96911850	20	26100	12.258064516129
chr3	147072300	147142875	20	26025	18.3529411764706
chr5	87955125	87991450	20	20825	2.65217391304348
chr7	61739500	61759350	20	10725	4.625
chr19	39818550	40031225	19	36225	22.4512195121951
chr1	156635100	156739900	18	34500	13.4186046511628
chr19	54592750	54709200	18	24250	16.32
chr21	11109000	11146675	18	7000	12.4444444444444
chr6	10381575	10427375	18	20100	8.4
chr10	104153325	104265475	17	25625	20.1486486486486
chr14	21077200	21175900	17	25050	6.76576576576577
chr16	34181025	34196950	17	7000	8.08695652173913
chr16	46427675	46455325	17	6475	20.1578947368421
chr9	34577200	34666625	17	19975	15.752808988764
chrX	39942375	40036850	17	49800	5.46262626262626
chr16	33864825	33889700	16	6650	13.7
chrX	102564650	102702000	16	16625	16.7209302325581
chr1	45196650	45286525	15	16875	12.1454545454545
chr12	57471300	57529975	15	17400	9.67741935483871
chr12	115102625	115141200	15	17825	6
chr16	73080825	73105350	15	12775	3
chr2	232526375	232582625	15	16400	13.4545454545455
chr21	10848750	10860750	15	8975	1.05
chr3	181412650	181475850	15	28575	17.5596330275229
chr4	174415175	174460300	15	14400	7.05882352941176
chr11	31818575	31849275	14	21400	2.74666666666667
chr11	67348825	67398875	14	13700	8.37267080745342
chr12	57607350	57637900	14	12125	15.875
chr12	133613050	133659750	14	11050	15.1707317073171
chr17	1914825	1962525	14	12125	8.73394495412844
chr19	50814925	50936525	14	22350	16.5283018867925
chr2	45155225	45183250	14	17475	4.07272727272727
chr3	186892750	186905075	14	9375	1.02857142857143
chr8	128745975	128836475	14	17825	10.1861575178998
chr1	17185875	17265975	13	14650	14.3333333333333
chr1	18956025	18976775	13	9700	8.16
chr1	27625675	27720150	13	15500	15.0105263157895
chr1	27894550	27961675	13	15150	14.5858585858586
chr1	45768550	45826900	13	12825	12.7394957983193
chr1	153892550	153965600	13	23375	12.2074074074074
chr10	101279725	101300750	13	7575	6.54545454545455
chr11	94372450	94391050	13	11675	2.8695652173913
chr13	112707600	112728950	13	10800	6.5
chr14	21904025	22026125	13	21575	15.3432835820896
chr15	68112325	68156500	13	12575	11.986013986014
chr17	41115450	41188850	13	15350	9.52
chr17	76337575	76378375	13	14850	10.2539682539683
chr19	39086350	39184800	13	17200	13.2380952380952
chr2	38265075	38335650	13	12975	12.3139013452915
chr2	119564525	119617175	13	14425	8.6457399103139
chr2	223133325	223185925	13	14750	12.6771653543307
chr5	76923800	76941900	13	6750	11.6
chr6	2962100	3076325	13	16950	15.2631578947368
chr7	5552125	5638575	13	22725	7.76859504132231
chr7	57545700	57556850	13	6550	1.82857142857143
chr7	100391825	100495175	13	20775	13.6201117318436
chr7	100797300	100826350	13	15925	4.53211009174312
chr1	205253650	205294575	12	11100	13.6190476190476
chr12	54745275	54785850	12	12150	9.14285714285714
chr17	46100500	46134275	12	11925	13.53125
chr17	59473225	59494375	12	9475	6.48
chr19	15528100	15581000	12	10000	11.2105263157895
chr19	56109275	56188050	12	24675	10.7741935483871
chr20	31330000	31360000	12	10600	12.4
chr22	16848300	16862150	12	4350	11.8620689655172
chr5	176827275	176944850	12	20325	11.4405594405594
chr6	1604325	1625825	12	12500	3.85
chr6	35419475	35480300	12	15500	10.2
chr7	98971450	99105000	12	22725	10.1354166666667
chr9	133534550	133591375	12	14625	12.5393258426966
chr1	2120700	2164475	11	12225	9.80952380952381
chr1	6500150	6558000	11	12325	10.6341463414634
chr1	53892400	53916125	11	9425	9.91428571428571
chr1	161067575	161197275	11	24275	11.5894039735099
chr1	222138625	222152675	11	8800	2.57142857142857
chr10	8085100	8106225	11	16325	1.7037037037037
chr10	103532850	103604350	11	20175	7.42153846153846
chr10	131748350	131771350	11	9650	11.1489361702128
chr13	36888950	36921250	11	8700	11.2481203007519
chr17	37306975	37388475	11	17575	11.0526315789474
chr17	37760000	37801475	11	9375	9.37349397590361
chr19	6730100	6773325	11	13300	8.34285714285714
chr19	54926200	54984900	11	13625	10.9677419354839
chr3	51974500	52040425	11	13825	12.3414634146341
chr4	54928175	54976625	11	13650	11.1195652173913
chr4	111533875	111564700	11	21000	3.46938775510204
chr4	187162500	187188500	11	10575	9.2396694214876
chr7	75888700	75948750	11	10325	9.11538461538461
chr9	12947250	12956400	11	3675	9.15384615384615
chrX	25020050	25041500	11	9875	9.61904761904762
chr1	11708550	11754125	10	14050	7.04444444444444
chr1	43418475	43433450	10	9675	5.46153846153846
chr1	91171700	91196650	10	11450	9.80487804878049
chr10	22604450	22635275	10	13100	3.11475409836066
chr10	124877025	124915600	10	14625	10.6792452830189
chr10	127569050	127590200	10	6225	8.90476190476191
chr11	96457525	96466375	10	5950	3.36363636363636
chr12	4127375	4141350	10	7150	2.43333333333333
chr12	49715700	49763725	10	12850	10.5333333333333
chr12	125395550	125425825	10	14875	4.3463687150838
chr15	37169625	37191250	10	8375	7.86363636363636
chr16	86587800	86613725	10	11175	6.10416666666667
chr17	35277425	35307800	10	15525	7.59375
chr17	43208825	43250650	10	13900	9
chr17	77805325	77819200	10	9200	2.94736842105263
chr18	46465850	46503150	10	13900	9.88785046728972
chr2	105458650	105490650	10	15550	3.94871794871795
chr2	172945225	172975175	10	15250	10
chr21	38065125	38083425	10	7975	6.70588235294118
chr3	184016200	184099675	10	15850	7.72093023255814
chr4	49147250	49158650	10	7350	1.48837209302326
chr5	92905700	92924775	10	12050	3.37931034482759
chr6	99271425	99296650	10	16725	10.96
chr8	30240050	30262725	10	15750	2.67924528301887
chr8	72581925	72600775	10	16850	0.278787878787879
chr9	21964900	22009900	10	11875	9.16239316239316
chr9	85495750	85504925	10	6525	1.47058823529412
chr9	90020225	90032125	10	7075	5.65217391304348
chr9	96707650	96723000	10	7900	3.81395348837209
chr9	129372775	129401700	10	9225	9.01960784313725
chr1	41824025	41861050	9	7925	7.11538461538461
chr1	61508350	61549900	9	14400	8.93167701863354
chr1	73444900	73456475	9	7350	1.82142857142857
chr1	170629000	170640550	9	8675	4.63636363636364
chr1	197870950	197898450	9	9750	9
chr1	232245875	232268475	9	12025	5.51162790697674
chr10	21782750	21825250	9	33325	2
chr10	39146175	39154950	9	5350	1.71428571428571
chr10	43890050	43954475	9	15300	10.034188034188
chr10	71077250	71097850	9	7100	9.07692307692308
chr11	59304500	59334325	9	12625	8.90322580645161
chr13	28527550	28555000	9	14350	3.81981981981982
chr13	100607650	100650425	9	32950	1.01385041551247
chr13	109916625	109927300	9	6275	3.35849056603774
chr14	29226150	29255125	9	6975	8.48275862068965
chr14	41984675	41991325	9	3975	6.52631578947368
chr14	61103600	61125400	9	13150	6.38461538461539
chr14	77551575	77625350	9	13225	8.46153846153846
chr15	53075400	53098800	9	13975	2.51764705882353
chr15	101608200	101619125	9	7500	2.04081632653061
chr16	75277775	75300700	9	9825	6.31034482758621
chr17	36570825	36612800	9	10875	8.33502538071066
chr17	38463400	38507825	9	13000	6.82758620689655
chr18	40316850	40324400	9	5575	1
chr19	13202600	13231950	9	10100	8.8
chr2	85764200	85845000	9	20425	6.65555555555556
chr2	175190100	175209650	9	14525	2.72
chr20	21486050	21504150	9	8525	4.73076923076923
chr20	22547800	22568025	9	7650	7.71428571428571
chr20	37351500	37378300	9	9925	8.97183098591549
chr20	60936450	60982925	9	10325	8.925
chr21	34391875	34406000	9	4975	8.78787878787879
chr22	50680925	50710750	9	9925	4.72093023255814
chr3	62351150	62365425	9	9100	2.625
chr3	128200925	128217125	9	10475	3.08
chr4	88838650	88857425	9	10150	7.05882352941176
chr4	116894525	116902825	9	6525	2.25641025641026
chr4	147554125	147584825	9	6400	9.34545454545455
chr5	18664300	18675175	9	8200	3.08571428571429
chr5	25435250	25449625	9	11700	1.37142857142857
chr5	42991575	43025725	9	11150	5.6
chr6	3155775	3172450	9	14800	1.21212121212121
chr7	109229975	109238550	9	7050	0.909090909090909
chr7	124896550	124905250	9	6275	0.934782608695652
chr9	35069825	35117650	9	15000	7.09638554216868
chr9	126761125	126785125	9	7725	7.57777777777778
chrX	93952825	93961675	9	6525	2.32
chrX	113280525	113292450	9	9250	1.67741935483871
chrX	113815625	113842050	9	12575	4.05479452054795
chr1	28558400	28592625	8	9050	5.51079136690648
chr1	205413275	205427100	8	10750	1.28571428571429
chr1	213080875	213091775	8	8350	0.724137931034483
chr1	223195450	223205275	8	7625	1
chr10	6836300	6845850	8	6625	3.8
chr10	118890600	118900700	8	6750	0.909090909090909
chr11	8692500	8722050	8	8775	7.27472527472527
chr11	32447900	32460975	8	6100	2.62962962962963
chr11	43577775	43605175	8	9050	8.23529411764706
chr11	75040350	75046025	8	3800	1.57575757575758
chr12	52230250	52263800	8	9550	6.0655737704918
chr12	79933100	79942125	8	6350	1.2
chr12	87330700	87340050	8	4675	2.17241379310345
chr13	91498550	91506975	8	5250	3.01639344262295
chr14	38052525	38069650	8	9850	1.95348837209302
chr14	38658275	38681000	8	11775	6.32520325203252
chr14	99697075	99741575	8	15400	6.79365079365079
chr15	40380925	40401975	8	6325	8.55172413793103
chr15	40599325	40620875	8	5400	8.2043795620438
chr15	97414000	97422050	8	3175	6.07142857142857
chr16	31465000	31520825	8	11425	8.54545454545454
chr16	87898550	87909075	8	7150	1.91176470588235
chr17	36714100	36735475	8	6500	8.25352112676056
chr17	48609650	48642275	8	9125	7.83636363636364
chr19	37794525	37826800	8	9975	7.34177215189873
chr2	63270600	63287550	8	15300	0.509554140127389
chr2	66652225	66674375	8	14325	3.76744186046512
chr2	241496500	241527650	8	10175	6.75555555555556
chr20	258800	309675	8	15900	7.25925925925926
chr20	45943850	45998375	8	20075	5.69189189189189
chr21	10711225	10722825	8	2475	7.79310344827586
chr22	28186775	28200825	8	9400	2.65060240963855
chr22	50944725	50983125	8	8825	8.25225225225225
chr3	39618325	39625675	8	3025	3.57575757575758
chr4	4854250	4873725	8	10350	5.05263157894737
chr4	16996300	17005975	8	5900	2.75862068965517
chr4	80472975	80480875	8	2650	7.87878787878788
chr5	1874625	1888025	8	7975	2.1304347826087
chr5	50672550	50695875	8	11175	6.91489361702128
chr5	72708050	72748050	8	9900	7.6231884057971
chr5	115894700	115913000	8	15625	1.74193548387097
chr6	1378150	1394100	8	6875	3.35593220338983
chr6	15239800	15269675	8	16675	4.12121212121212
chr6	34190975	34217525	8	10650	7.61904761904762
chr6	91379375	91386800	8	4425	3.70588235294118
chr6	100901825	100917400	8	7150	5.13333333333333
chr6	126022300	126029800	8	4850	2.84210526315789
chr6	137807575	137834875	8	10850	8.62686567164179
chr7	22742175	22749575	8	4775	2.1
chr7	96630900	96657150	8	11475	4.11976047904192
chr7	125549750	125568125	8	9125	8.42105263157895
chr8	145115000	145165100	8	13250	7.78181818181818
chr9	74371475	74385000	8	9175	6.15
chr9	96106425	96117025	8	7150	2
chr9	124975475	124991750	8	7150	5.45454545454545
chrX	16196700	16205950	8	6950	2.5
chrX	69664650	69700275	8	8525	8.05235602094241
chrX	102985500	103032550	8	12975	4.46913580246914
chrX	110786175	110799175	8	6200	3.36734693877551
chrX	113698600	113707675	8	7100	1.38461538461538
chrX	121354125	121367375	8	8600	4.72
chrX	124520825	124531775	8	9300	3.55555555555556
chr1	2978950	2990950	7	5550	3.72602739726027
chr1	25252900	25261225	7	5025	6.18181818181818
chr1	47690700	47698475	7	4700	2.8125
chr1	119521550	119544550	7	9300	4.16184971098266
chr1	204034125	204050100	7	7525	2.57575757575758
chr1	209621600	209628100	7	4125	1.54716981132075
chr1	221049650	221069275	7	9800	6.02702702702703
chr1	230558075	230564225	7	5350	0.615384615384615
chr10	42661300	42667125	7	2625	1.875
chr10	71327875	71338850	7	8900	0.508474576271186
chr10	118919200	118928775	7	4575	2.44155844155844
chr11	20177350	20186100	7	6150	3.09090909090909
chr11	63294975	63300725	7	3850	1.31914893617021
chr13	56226900	56238575	7	9300	0.55952380952381
chr14	24006250	24048525	7	15950	4.92
chr14	48723200	48737800	7	8725	5.8974358974359
chr14	57260725	57284750	7	19750	0.854368932038835
chr15	37385550	37403800	7	13900	3.09090909090909
chr15	74419725	74429625	7	7825	0.917431192660551
chr15	89910850	89923175	7	4300	5.63636363636364
chr16	3220200	3243550	7	12775	3.92
chr16	18796850	18815925	7	8200	3.94736842105263
chr16	33896000	33902400	7	3350	3.06666666666667
chr16	65262100	65270550	7	6875	1.25
chr17	5083650	5096275	7	4975	4.11965811965812
chr17	17726325	17744500	7	6600	6.04477611940298
chr17	56401250	56430950	7	9325	3.90909090909091
chr17	58211750	58228650	7	7400	6.58823529411765
chr17	66192000	66203350	7	6850	2.5981308411215
chr18	46064500	46074200	7	6075	3.09677419354839
chr18	55094500	55109150	7	11600	1.18279569892473
chr2	8011300	8021700	7	8725	0.984615384615385
chr2	71203575	71229800	7	6175	6.2803738317757
chr2	207670700	207678975	7	4975	4.33333333333333
chr2	237067425	237089300	7	14925	2.61363636363636
chr22	23851875	23881900	7	8000	6.66666666666667
chr22	42305975	42322950	7	5250	5.64383561643836
chr3	8540550	8545325	7	3150	1.21739130434783
chr3	27753725	27773425	7	12550	4.55172413793103
chr3	104156175	104164325	7	4900	4.32258064516129
chr3	150316900	150325675	7	4875	5.125
chr3	185531150	185544925	7	8850	6
chr3	187454000	187468700	7	11275	4.68085106382979
chr4	13532500	13551125	7	7675	6.74193548387097
chr4	87395675	87405025	7	3600	5.05714285714286
chr4	113556350	113577100	7	13600	3.82352941176471
chr4	134181925	134191475	7	5775	2.26086956521739
chr4	140074725	140081675	7	4025	3.90909090909091
chr5	7261450	7269775	7	3475	4.70967741935484
chr5	14258825	14270325	7	3125	6.32558139534884
chr5	134363050	134386500	7	7825	6.58715596330275
chr5	153824100	153865200	7	15225	5.68181818181818
chr5	158522700	158533950	7	7050	2.11214953271028
chr6	5993050	6009900	7	11875	2.18181818181818
chr6	14296875	14303700	7	4225	4.48275862068965
chr6	37092925	37110600	7	9925	2.60344827586207
chr6	95263300	95270075	7	4625	1.52631578947368
chr7	1703275	1710925	7	7075	0.214285714285714
chr7	20814700	20840300	7	20050	0.990476190476191
chr7	42261625	42279050	7	10050	2.47272727272727
chr7	93269025	93276275	7	5700	0.972972972972973
chr7	99677600	99728750	7	13875	4.80155642023346
chr7	100932325	100965925	7	12275	5.0887573964497
chr7	121776700	121789800	7	9200	4.16216216216216
chr7	155596150	155605225	7	7325	1
chr8	11550450	11578850	7	9875	5.92592592592593
chr8	23560000	23572800	7	5325	3.6
chr8	37652650	37661275	7	6850	0.72
chr8	99951500	99964150	7	9975	2
chr8	115293650	115303975	7	8950	0.975609756097561
chr9	1042125	1052775	7	4300	4.62222222222222
chr9	76698575	76708200	7	7725	0.617021276595745
chr9	99976025	100002050	7	11600	4.02996254681648
chr9	100609850	100620600	7	5400	6.72
chr9	102431225	102436100	7	2975	2
chr9	127519400	127540425	7	12450	2.84090909090909
chrX	91524800	91533450	7	4325	5.53846153846154
chrX	97778150	97785600	7	3275	3.96491228070175
chrX	129400250	129415500	7	5325	4.890625
chr1	38454100	38479500	6	10100	5.44827586206897
chr1	47898250	47916100	6	5925	3.50537634408602
chr1	50880975	50890325	6	5700	1.84615384615385
chr1	59162150	59171125	6	4400	2.3921568627451
chr1	81702950	81718775	6	8275	2.80459770114943
chr1	154151025	154160250	6	5950	1.12426035502959
chr1	181057075	181075450	6	8650	5.55555555555556
chr10	92564550	92574225	6	7275	1.58139534883721
chr10	103985475	104006825	6	6725	4.47058823529412
chr10	126837725	126851675	6	13250	0.842105263157895
chr11	27650300	27657225	6	6050	0.439024390243902
chr11	44325875	44342150	6	6125	4.65116279069767
chr11	63741575	63768450	6	7525	4.96153846153846
chr12	8957600	8963475	6	4075	2.84210526315789
chr12	14857525	14868150	6	8800	0.902439024390244
chr12	69198675	69206800	6	5400	1.5
chr12	103344075	103359825	6	6250	3.26605504587156
chr12	106525750	106535600	6	7575	5.27272727272727
chr12	109895350	109916325	6	6975	5.10497237569061
chr13	43443050	43451475	6	5175	1.78666666666667
chr13	79167775	79184200	6	9200	2.99047619047619
chr13	93868175	93897025	6	9000	5.28089887640449
chr13	107180150	107223400	6	13500	4.43548387096774
chr13	111559125	111568950	6	7775	0.71264367816092
chr14	21561675	21575125	6	7550	1.30434782608696
chr14	51359675	51365325	6	3425	1.46153846153846
chr15	76627500	76640300	6	8975	1.78378378378378
chr15	77914725	77927850	6	6100	3.90977443609023
chr15	93052975	93057125	6	3025	1.08333333333333
chr15	93424625	93448950	6	11400	5.21276595744681
chr15	93604525	93633525	6	7700	4.70434782608696
chr16	86541400	86550375	6	6675	1.87878787878788
chr17	19360300	19364850	6	3075	1.04347826086957
chr17	47071400	47100825	6	15300	4.6218487394958
chr18	77153050	77160800	6	5425	2.26415094339623
chr19	3572125	3578475	6	4075	2.03225806451613
chr19	20178500	20193925	6	5375	4.59872611464968
chr19	55984550	56000325	6	6900	3.69117647058824
chr2	19546875	19563525	6	9850	1.81081081081081
chr2	76800025	76810425	6	6675	4.82926829268293
chr2	77313300	77323150	6	9125	0.4
chr2	85636675	85648300	6	4625	2.234375
chr2	101028600	101034700	6	3500	1.5049504950495
chr2	157176050	157199975	6	12625	1.92391304347826
chr2	162270325	162284850	6	6525	3.81176470588235
chr2	188535000	188541775	6	5500	0.696969696969697
chr2	224801925	224826375	6	6925	4.37
chr2	227655275	227666750	6	9750	3.44
chr20	12733150	12741000	6	5125	5.41176470588235
chr20	20343100	20353125	6	9375	0.196078431372549
chr20	23329775	23344200	6	8400	2.72131147540984
chr20	25838625	25849600	6	5675	1.78378378378378
chr20	38896700	38904750	6	7300	0.383561643835616
chr20	55499200	55506700	6	5025	1.62264150943396
chr21	40176675	40186875	6	7625	1.24137931034483
chr22	19701400	19718725	6	6125	4.15652173913043
chr22	19742450	19745000	6	1700	1.21428571428571
chr22	20783275	20793050	6	5200	2.60162601626016
chr22	27038125	27057100	6	6850	4.05
chr22	42461175	42487800	6	8400	3.71428571428571
chr3	54667875	54677150	6	8475	0.571428571428571
chr3	57191425	57204725	6	8150	3.52
chr3	75785000	75791025	6	2475	2.5
chr3	101393750	101412525	6	8950	2.17910447761194
chr3	112136450	112145350	6	5200	4.94736842105263
chr3	138654475	138669675	6	10275	1.8375
chr3	184278800	184302650	6	8425	4.25373134328358
chr3	195618775	195641950	6	6875	5.41379310344828
chr4	2060000	2063225	6	2750	0.470588235294118
chr4	15679050	15692675	6	8250	4.06593406593407
chr4	62626950	62637800	6	8650	0.450980392156863
chr4	93188825	93201225	6	11275	0.263888888888889
chr4	113430700	113445850	6	8850	1.54098360655738
chr4	126481800	126489000	6	3750	3.66666666666667
chr4	185564975	185571975	6	5200	2.28571428571429
chr5	2738850	2758450	6	13725	3.58441558441558
chr5	3590400	3607250	6	11500	2.68888888888889
chr5	17214025	17224375	6	6625	5.02857142857143
chr5	80251725	80261000	6	5425	3.72727272727273
chr5	120032275	120043450	6	7975	1.03614457831325
chr5	123639250	123645725	6	4275	2
chr5	124068450	124087375	6	16525	4.93333333333333
chr5	147243850	147255525	6	7900	4.89795918367347
chr5	170735375	170740000	6	3275	1.9
chr5	172659750	172673325	6	5200	5.41538461538462
chr5	174146925	174163550	6	12775	0.888888888888889
chr6	98219175	98231150	6	4325	5.35632183908046
chr6	98484475	98490225	6	3150	4.08888888888889
chr6	121751800	121765675	6	9700	0.85823754789272
chr6	121939725	121947150	6	4325	4.42105263157895
chr7	24432675	24443675	6	8100	4.09302325581395
chr7	25891425	25902850	6	7925	2.3030303030303
chr7	35288050	35302125	6	8500	1.66666666666667
chr7	83086400	83095325	6	7275	0.627450980392157
chr7	99745800	99775100	6	9075	4.0375
chr7	105329175	105338675	6	5000	2.53781512605042
chr7	157476475	157486975	6	5675	3.53333333333333
chr8	43092900	43097100	6	3400	0.388888888888889
chr8	97156550	97174450	6	7650	5.08108108108108
chr9	967650	977900	6	6350	1.62068965517241
chr9	118599425	118606975	6	3525	3.76923076923077
chr9	126116225	126123175	6	3150	5.56521739130435
chr9	134550200	134554750	6	2950	1.27272727272727
chrX	34576200	34582425	6	2675	4.25641025641026
chrX	39675575	39681850	6	5100	1.26315789473684
chrX	77149550	77167650	6	6575	4.79452054794521
chrX	129113350	129119350	6	5350	0.580645161290323
chrX	149734225	149743675	6	3350	5.49295774647887
chr1	4710625	4718550	5	4350	3.48275862068966
chr1	7762300	7766000	5	2275	2
chr1	43471850	43475250	5	2350	1.38461538461538
chr1	46764200	46773750	5	6825	0.698564593301435
chr1	64238775	64249450	5	6975	2.86363636363636
chr1	113242850	113259050	5	7550	1.94642857142857
chr1	113361775	113369700	5	5750	2.5
chr1	114573625	114582225	5	7400	0.368421052631579
chr1	161274200	161286550	5	4950	3.55414012738854
chr1	178233775	178237125	5	2150	1.78378378378378
chr1	185613500	185616375	5	2225	0.736842105263158
chr1	199997625	200019250	5	14000	1.91869918699187
chr1	200859700	200865925	5	5025	1.8
chr1	228192725	228196675	5	3175	0.731707317073171
chr1	234735050	234748825	5	12000	0.391304347826087
chr10	18938300	18957600	5	8750	1.81318681318681
chr10	23480050	23489050	5	3375	3.72727272727273
chr10	50816850	50822900	5	4650	1.17241379310345
chr10	53792025	53801500	5	8325	0.333333333333333
chr10	77154925	77169900	5	13675	0.177272727272727
chr10	98067850	98071100	5	2325	0.611111111111111
chr10	98495125	98499350	5	2675	3.54545454545455
chr11	6623275	6641050	5	8850	2.4375
chr11	9333675	9341575	5	4425	3.18181818181818
chr11	34066600	34078975	5	7200	1.76681614349776
chr11	70956600	70964700	5	6150	2.8
chr11	75270000	75277150	5	5150	0.795321637426901
chr11	99290250	99294850	5	3225	1.42105263157895
chr11	121162575	121169975	5	5350	2.33333333333333
chr11	122846975	122855925	5	4750	2.51282051282051
chr11	125929000	125933775	5	3175	2.95238095238095
chr11	128554625	128565900	5	9200	1.26666666666667
chr11	133816900	133827900	5	5025	2.86666666666667
chr11	134031975	134039350	5	4600	1.49532710280374
chr12	8170850	8191950	5	7850	3.66906474820144
chr12	10869150	10876900	5	6400	0.740740740740741
chr12	14409775	14414300	5	3050	1.33333333333333
chr12	19590725	19600200	5	6550	3.90243902439024
chr12	31469800	31480225	5	9200	0.73469387755102
chr12	46653600	46664675	5	9325	0.954128440366973
chr12	46761250	46781900	5	12225	1.58722358722359
chr12	52426300	52432550	5	3150	4.0377358490566
chr12	59716000	59724575	5	7475	1.01694915254237
chr12	113900400	113918050	5	16125	0.431654676258993
chr12	125048625	125054300	5	5225	0.666666666666667
chr12	125667925	125679225	5	6450	3.4
chr12	133694975	133708425	5	5100	3.68918918918919
chr13	52157375	52165450	5	5275	2.97959183673469
chr13	54838100	54848750	5	8800	0.571428571428571
chr13	110431575	110440575	5	6500	1.60493827160494
chr14	42067150	42079850	5	10750	3
chr14	61568900	61571200	5	1750	0.833333333333333
chr14	62161125	62167700	5	5925	1.55555555555556
chr14	77489550	77507650	5	10900	2.31481481481481
chr14	87703975	87707525	5	2775	0.972972972972973
chr15	27010825	27019675	5	7625	0.516556291390728
chr15	65707250	65716350	5	5650	1.54166666666667
chr15	69379075	69383050	5	2550	1.43589743589744
chr15	75742150	75754475	5	6700	3.41880341880342
chr15	93351175	93365750	5	6675	2.98936170212766
chr16	9763500	9775525	5	7500	2.24
chr16	13445950	13452425	5	3200	2.41379310344828
chr16	25865400	25868775	5	2675	0.566666666666667
chr16	46497900	46500475	5	1650	1.29411764705882
chr16	49308725	49317950	5	6925	2.72340425531915
chr16	85640725	85650025	5	6700	3.52
chr17	36757500	36766250	5	5250	1.475
chr17	43502175	43510500	5	5750	1.67857142857143
chr17	58461425	58470925	5	8100	0.358974358974359
chr17	70111625	70120750	5	8400	0.204081632653061
chr17	74126950	74138475	5	8000	1.46666666666667
chr17	78448625	78453000	5	3825	0.290322580645161
chr17	79360225	79375900	5	11125	2.21917808219178
chr18	56931525	56942025	5	5975	1.77319587628866
chr19	5802100	5806450	5	2250	3.85185185185185
chr19	13259750	13279200	5	12125	1.36144578313253
chr19	30713500	30720700	5	6250	0.696969696969697
chr19	45250300	45262100	5	6600	2.10687022900763
chr19	48101450	48117400	5	8200	2.36548223350254
chr19	51221150	51231750	5	5575	2.53191489361702
chr2	8816125	8834000	5	10425	3.01098901098901
chr2	45227450	45242050	5	7050	2.70833333333333
chr2	47923075	47927875	5	2600	2.56
chr2	64066775	64082000	5	14700	0.157142857142857
chr2	66800600	66810925	5	8100	0.573584905660377
chr2	67556175	67563850	5	6025	1.80392156862745
chr2	72369950	72377625	5	7300	0.315789473684211
chr2	73142125	73153025	5	7325	1.63636363636364
chr2	111432575	111446975	5	5850	3.60714285714286
chr2	118034875	118039850	5	3175	2.8
chr2	145266575	145282750	5	14225	0.846153846153846
chr2	172172375	172176425	5	2825	1.33333333333333
chr2	173412375	173423575	5	7500	2.71794871794872
chr2	189027950	189033500	5	2800	3.2
chr2	200320000	200336625	5	13050	0.994011976047904
chr2	219251825	219272250	5	9275	2.8952380952381
chr20	13337225	13341475	5	2600	3.73913043478261
chr20	17941825	17954625	5	11500	1.66666666666667
chr20	62477475	62497925	5	7400	3.71428571428571
chr21	38962100	38966400	5	3825	0.202898550724638
chr21	44222350	44227125	5	2725	1.87234042553191
chr21	46706350	46715200	5	3625	3.86842105263158
chr22	17738025	17754025	5	6850	2.54320987654321
chr22	18916550	18927325	5	5200	2.28571428571429
chr22	21055875	21059025	5	2675	0.444444444444444
chr22	31001375	31005800	5	3350	0.831168831168831
chr22	46371375	46375150	5	3050	0.491228070175439
chr3	5018500	5029325	5	9325	0.63013698630137
chr3	90130025	90136600	5	5550	0.313725490196078
chr3	137479175	137491150	5	10725	1.62962962962963
chr3	157811925	157829100	5	9475	2.34645669291339
chr3	170404275	170408200	5	2600	2.73684210526316
chr3	184624625	184630150	5	3050	2.67857142857143
chr3	193848750	193860175	5	8850	3.68181818181818
chr4	365950	368225	5	1800	0.846153846153846
chr4	434750	438675	5	2775	1.52
chr4	16894800	16901225	5	5700	0.473684210526316
chr4	24322500	24330600	5	5275	2.53968253968254
chr4	57291450	57306300	5	6625	2.55203619909502
chr4	79639800	79643500	5	1950	2.17142857142857
chr4	93359750	93368100	5	6725	1.28
chr4	115413750	115417425	5	2950	0.96551724137931
chr4	146619650	146626300	5	4800	1.67741935483871
chr4	167636400	167642350	5	5025	1.13333333333333
chr4	187606550	187610900	5	2275	2.125
chr5	33438825	33448900	5	7125	2.03448275862069
chr5	126174825	126182650	5	5075	1.5
chr5	166729550	166733500	5	2350	3.17241379310345
chr5	173314450	173319325	5	4425	0.388888888888889
chr6	29628900	29636150	5	3825	2.24299065420561
chr6	32156075	32165125	5	6100	2.49056603773585
chr6	41336875	41343800	5	4275	1.68181818181818
chr6	41512850	41530775	5	7925	3.6043956043956
chr6	50783350	50794000	5	5400	2.08196721311475
chr6	89434900	89440950	5	2625	3.24444444444444
chr6	105387650	105418100	5	13225	1.79088471849866
chr6	106428875	106450400	5	7025	3.14285714285714
chr6	114741000	114750475	5	8150	1.20689655172414
chr6	148662725	148670025	5	6000	0.40506329113924
chr6	157095200	157105550	5	9000	0.707692307692308
chr6	167638200	167648775	5	8525	1.96551724137931
chr6	170019075	170022450	5	2600	1.6
chr6	170597325	170617100	5	10850	3.33673469387755
chr7	5446550	5470075	5	13300	3.09704641350211
chr7	19145525	19159250	5	9250	1.53846153846154
chr7	33942775	33946975	5	3400	0.666666666666667
chr7	70145900	70169525	5	10175	2.98
chr7	74064400	74076500	5	7125	3.95744680851064
chr7	116162175	116168725	5	5475	3.25
chr7	121577150	121581250	5	2500	1.23333333333333
chr7	128044200	128050900	5	4325	1.8494623655914
chr7	132257875	132262800	5	4075	0.620689655172414
chr7	143102675	143108500	5	4500	1.63636363636364
chr7	145939650	145946800	5	5900	1.12
chr7	149461525	149471900	5	5275	3.87878787878788
chr7	149744000	149746825	5	2450	0.235294117647059
chr7	150097025	150104500	5	5075	2.26666666666667
chr8	25894650	25909725	5	8500	2.01492537313433
chr8	26148600	26154225	5	4550	1.83333333333333
chr8	27468425	27472825	5	2850	2.52631578947368
chr8	65487850	65500150	5	8550	1.52601156069364
chr8	77584875	77599975	5	8475	1.37837837837838
chr8	103818100	103823675	5	3325	4
chr9	2274775	2283125	5	8100	0.133333333333333
chr9	14311600	14351000	5	16650	4.08101265822785
chr9	16704250	16711475	5	4450	1.54098360655738
chr9	88493875	88500700	5	5300	0.697674418604651
chr9	89555550	89564125	5	6775	1.07894736842105
chr9	98258425	98280175	5	13550	1.66310160427807
chr9	114286975	114292925	5	4150	1.73913043478261
chr9	131929150	131941350	5	6025	2.775
chr9	132244075	132260650	5	8325	1.65317919075145
chr9	134268350	134283800	5	9725	2.26229508196721
chr9	135460425	135468225	5	5100	1.87878787878788
chrX	15866375	15874975	5	7950	0.761904761904762
chrX	53109950	53124425	5	5550	3.11504424778761
chrX	70314900	70324650	5	6950	1.53271028037383
chrX	82756000	82766450	5	7050	2.16279069767442
chrX	86934400	86944000	5	7000	0.842105263157895
chrX	91033625	91038275	5	4000	0.692307692307692
chrX	91355700	91361475	5	5300	0.171428571428571
chrX	114848575	114851775	5	2275	1.71428571428571
chrX	133370600	133374375	5	2950	0.692307692307692
chrX	136627700	136673275	5	21375	1.671875
chrX	139582600	139593750	5	9875	1.25
chr1	12772925	12777875	4	3500	1.58490566037736
chr1	22467925	22470550	4	2425	0.272727272727273
chr1	25912875	25915525	4	2200	0.444444444444444
chr1	32225475	32230600	4	4400	0.505494505494505
chr1	36614100	36627625	4	6875	1.81714285714286
chr1	36641600	36645075	4	2150	1.40350877192982
chr1	38509225	38514300	4	4700	0.183908045977011
chr1	44398575	44402800	4	3900	0.6
chr1	44435100	44446525	4	6375	1.67883211678832
chr1	46951350	46959200	4	3675	1.72131147540984
chr1	48673825	48681925	4	4500	2.27027027027027
chr1	63770450	63797225	4	14550	1.78144329896907
chr1	64819475	64823600	4	2600	1.05128205128205
chr1	64959125	64963250	4	2375	2.3265306122449
chr1	79956425	79960000	4	2200	1.55555555555556
chr1	95388575	95402250	4	6475	2.25327510917031
chr1	114519225	114525625	4	3100	1.35416666666667
chr1	143911825	143916800	4	2200	2.17647058823529
chr1	151961275	151967950	4	6150	0.15625
chr1	153538350	153541475	4	2200	1.05263157894737
chr1	160138625	160141925	4	2525	2.10526315789474
chr1	160641725	160643525	4	1025	2.2
chr1	161493375	161510725	4	7050	2.30046948356808
chr1	201976725	201980750	4	2875	1.52173913043478
chr1	205638825	205641825	4	2400	0.571428571428571
chr1	206135375	206137775	4	1450	1.31034482758621
chr1	209601000	209607500	4	5975	0.439024390243902
chr1	217307175	217314550	4	7075	0.153846153846154
chr1	226067850	226078600	4	7050	1.67073170731707
chr1	229309550	229313575	4	2825	0.974358974358974
chr1	230735750	230739575	4	2600	0.776119402985075
chr1	244210225	244215725	4	4625	0.41025641025641
chr10	1091500	1104250	4	8100	1.00694444444444
chr10	33239225	33252075	4	10250	0.322784810126582
chr10	42597950	42600000	4	1025	2.48
chr10	44728775	44730325	4	1275	0.357142857142857
chr10	64563625	64579225	4	8375	1.8843537414966
chr10	68684975	68688750	4	3275	0.512820512820513
chr10	77209825	77212225	4	1525	1.41176470588235
chr10	79787975	79800125	4	8950	0.943548387096774
chr10	88513875	88520450	4	5750	0.262068965517241
chr10	92054675	92062075	4	4800	1.87878787878788
chr10	94448475	94460175	4	6625	2.24175824175824
chr10	94819550	94837025	4	11500	1.7
chr10	124634950	124640175	4	4800	0.150375939849624
chr11	2713950	2722475	4	5275	1.66197183098592
chr11	9587250	9600325	4	9950	0.865384615384615
chr11	20042950	20053675	4	7325	2.1978021978022
chr11	55823725	55826375	4	1925	1.45454545454545
chr11	63377000	63382375	4	4375	0.566037735849057
chr11	130628050	130631150	4	2000	1.25
chr12	7939900	7952300	4	6575	1.6943231441048
chr12	8788000	8790275	4	1775	0.413793103448276
chr12	9058450	9070625	4	8400	1.42245989304813
chr12	10513350	10518675	4	3650	1.56756756756757
chr12	12867075	12880150	4	9825	1.2
chr12	32606650	32610000	4	2725	0.971428571428571
chr12	49687000	49691700	4	2425	2.03703703703704
chr12	51317500	51322225	4	3775	2.44444444444444
chr12	66889750	66892925	4	2000	1.24444444444444
chr12	73398350	73401175	4	2000	1.35483870967742
chr12	92530725	92541750	4	10400	0.285714285714286
chr12	103619625	103621975	4	1550	1.28
chr12	106974625	106981700	4	6600	0.606060606060606
chr12	111176550	111182150	4	5000	0.693877551020408
chr12	111371875	111375775	4	2550	1.46428571428571
chr12	123867775	123875200	4	4800	1.60975609756098
chr13	22242700	22250175	4	6825	0.261904761904762
chr13	23454600	23459250	4	4125	0.298850574712644
chr13	41234025	41248050	4	8375	1.17472118959108
chr13	43628625	43633275	4	3325	1.25925925925926
chr13	51742775	51750175	4	6400	0.521739130434783
chr13	56148500	56159325	4	9850	0.145833333333333
chr13	56688925	56693700	4	2500	2.13333333333333
chr13	58198550	58209375	4	6400	1.77659574468085
chr13	69287350	69289425	4	1525	0.518518518518518
chr13	72438025	72444675	4	4950	1.49397590361446
chr13	100308675	100314550	4	2750	2.44705882352941
chr13	100338650	100344375	4	4650	0.563380281690141
chr14	33401425	33409950	4	7100	1.42307692307692
chr14	37125275	37136600	4	4950	2.21621621621622
chr14	47572000	47575300	4	1775	1.41176470588235
chr14	50318000	50335650	4	7050	2.51528384279476
chr14	54409750	54431075	4	10450	1.55963302752294
chr14	59100825	59107275	4	6100	0.229508196721311
chr14	65168150	65184275	4	9675	1.40425531914894
chr14	75347725	75353425	4	4975	0.44
chr14	84965225	84972050	4	5850	0.619718309859155
chr14	91880175	91885275	4	3850	2.4
chr14	95233450	95242325	4	7575	0.836734693877551
chr14	102780100	102787300	4	5250	1.1566265060241
chr15	26964175	26967125	4	2525	0.28125
chr15	35084475	35092350	4	4025	2.51327433628319
chr15	66992600	67000225	4	6900	1
chr15	72518925	72529925	4	6450	1.46666666666667
chr15	74283675	74288600	4	3400	1.17647058823529
chr15	74493150	74502050	4	4575	2.14193548387097
chr15	75929725	75944325	4	8450	1.5893536121673
chr15	79164225	79170825	4	5575	0.75
chr15	89529050	89531900	4	2175	1.36842105263158
chr16	1202050	1204875	4	2250	1.02857142857143
chr16	9054000	9061350	4	5625	0.756756756756757
chr16	11033900	11040875	4	6075	0.422535211267606
chr16	33955775	33959525	4	1725	2.29166666666667
chr16	49729725	49736950	4	6425	0.592592592592593
chr16	50099375	50102000	4	2300	0.258064516129032
chr16	50501500	50503725	4	1925	0.324324324324324
chr16	54961100	54974125	4	12375	0.125748502994012
chr16	67426875	67430575	4	2750	0.831168831168831
chr16	70652475	70657100	4	3625	1.02702702702703
chr16	80837025	80839200	4	1950	0.258064516129032
chr16	83636000	83637200	4	950	0.5
chr16	85202000	85208075	4	3325	1.3015873015873
chr16	87415650	87427700	4	6825	1.50793650793651
chr16	87521050	87527450	4	4300	1.20661157024793
chr17	878625	883900	4	3825	1.02
chr17	1388225	1396250	4	6300	0.586387434554974
chr17	2295200	2306200	4	9075	1.39759036144578
chr17	14200100	14214075	4	10475	1.28155339805825
chr17	16944825	16948900	4	3700	0.235294117647059
chr17	27940575	27950775	4	5625	2.43103448275862
chr17	36411350	36413800	4	1675	0.85
chr17	37852000	37859250	4	4175	1.46099290780142
chr17	39682575	39686500	4	3350	0.540540540540541
chr17	44847775	44851450	4	3175	0.418604651162791
chr17	45725700	45730400	4	4050	0.506666666666667
chr17	55951500	55954100	4	2150	0.375
chr17	71609100	71610600	4	1225	0.434782608695652
chr17	72199225	72210625	4	6375	1.95024875621891
chr17	73973750	73980500	4	3725	2.05555555555556
chr17	74066925	74076850	4	6550	2.21951219512195
chr17	74605175	74609250	4	2875	1.03448275862069
chr17	76181125	76184575	4	3050	0.4375
chr17	76309725	76313700	4	3200	0.733333333333333
chr17	80708325	80713525	4	4450	1.38461538461538
chr17	81036100	81042150	4	4125	1.10679611650485
chr18	8620725	8624075	4	2300	0.73469387755102
chr18	19744625	19757450	4	11600	0.833333333333333
chr18	47012150	47019825	4	5850	1.32
chr18	53248850	53257800	4	8225	0.694444444444444
chr18	59989700	59994350	4	3925	0.472222222222222
chr18	74199925	74208975	4	7150	1.6
chr18	76733000	76746900	4	12100	0.875816993464052
chr19	3365775	3370650	4	3600	1.1
chr19	6277275	6280075	4	1925	0.933333333333333
chr19	8508975	8515200	4	4925	1.44444444444444
chr19	9638150	9641575	4	2425	1.47058823529412
chr19	13133725	13136150	4	1400	1.69230769230769
chr19	18898275	18902125	4	2925	1.12727272727273
chr19	23404875	23406975	4	1775	0.473684210526316
chr19	23430325	23433675	4	2925	0.352941176470588
chr19	35631825	35635475	4	3125	0.328767123287671
chr19	50706150	50709350	4	2375	1.02127659574468
chr19	51320950	51324700	4	2400	1.34328358208955
chr19	53966175	53973525	4	3600	2.42201834862385
chr19	54288750	54292425	4	1950	1.82456140350877
chr2	37451225	37461150	4	8075	0.382978723404255
chr2	37881050	37885175	4	2925	1.09677419354839
chr2	44362050	44365875	4	2950	1.8
chr2	55506125	55510825	4	3975	0.361904761904762
chr2	65657000	65665950	4	6875	0.609756097560976
chr2	74207850	74215400	4	5450	0.761194029850746
chr2	86421150	86429800	4	4575	1.26829268292683
chr2	113606950	113610150	4	2100	1
chr2	119076075	119079400	4	2825	0.714285714285714
chr2	120456650	120459400	4	2225	1
chr2	131720700	131724975	4	2700	1.59420289855072
chr2	171358550	171362875	4	3600	0.395604395604396
chr2	171669475	171680825	4	11100	0.0440528634361234
chr2	179913250	179916425	4	2700	0.357142857142857
chr2	182545050	182549350	4	3050	0.962025316455696
chr2	188427275	188431775	4	3775	1.6
chr2	203878525	203883475	4	3350	1.34782608695652
chr2	224587025	224591250	4	3775	0.222222222222222
chr2	232275100	232279175	4	3125	0.520833333333333
chr2	233282825	233289350	4	6200	0.214285714285714
chr2	241391550	241396025	4	3850	0.333333333333333
chr20	520350	525225	4	4050	0.375
chr20	5092450	5109175	4	8325	2.42528735632184
chr20	10446875	10449025	4	1350	2.17391304347826
chr20	35089025	35094375	4	3875	0.741935483870968
chr20	39764125	39769825	4	4975	0.295302013422819
chr20	57414350	57431425	4	11050	1.09090909090909
chr20	60638575	60642575	4	3575	0.4
chr20	62368650	62373050	4	4075	0.137931034482759
chr21	38119400	38123950	4	3100	0.91566265060241
chr21	46123175	46132775	4	8650	0.244094488188976
chr21	47392175	47397575	4	4650	1.38461538461538
chr22	19156675	19167375	4	7050	1.11278195488722
chr22	19753000	19755400	4	1450	1.27777777777778
chr22	28137475	28141500	4	3425	0.857142857142857
chr22	30115575	30117175	4	1300	0.571428571428571
chr22	40390275	40395025	4	3650	0.642201834862385
chr22	41680675	41684775	4	2950	2
chr22	45147975	45152325	4	2850	1.25842696629213
chr22	45557225	45561800	4	4100	1.04
chr3	9436300	9446650	4	9700	0.869565217391304
chr3	52086675	52092125	4	3425	1.75
chr3	52565925	52572400	4	5175	1.28813559322034
chr3	54987775	54990425	4	1500	2.13793103448276
chr3	55649475	55651475	4	1325	1.58333333333333
chr3	58477000	58483500	4	4450	1.2212389380531
chr3	69057850	69064575	4	5450	0.376470588235294
chr3	109049325	109076275	4	11950	2.48590021691974
chr3	112118075	112120925	4	1975	0.777777777777778
chr3	126191600	126195825	4	3375	1.08571428571429
chr3	132439075	132442525	4	2875	0.318181818181818
chr3	135682900	135686850	4	3700	0.315789473684211
chr3	162439100	162445875	4	5675	0.447552447552448
chr3	169375750	169387850	4	10650	0.71875
chr3	171855825	171859150	4	1925	1.15384615384615
chr3	177075100	177078775	4	3300	0.25
chr3	179242800	179245275	4	1400	1.54285714285714
chr3	182832250	182834625	4	1850	1.30769230769231
chr3	189861625	189870075	4	5675	0.948148148148148
chr3	191387625	191390550	4	2075	0.580645161290323
chr3	191643100	191647625	4	4000	0.448979591836735
chr4	568650	572175	4	2575	0.909090909090909
chr4	8857350	8863875	4	3350	2.02564102564103
chr4	9152925	9155850	4	2500	0.444444444444444
chr4	24502075	24506450	4	3175	1
chr4	31997475	32000725	4	2450	0.577777777777778
chr4	77506650	77512450	4	3525	1.5609756097561
chr4	85413650	85423425	4	6275	1.58139534883721
chr4	87926825	87933275	4	4650	1.96296296296296
chr4	93224025	93229225	4	4550	1.45454545454545
chr4	113667650	113673600	4	3600	1.82417582417582
chr4	120914450	120921325	4	4950	1.74647887323944
chr4	123746800	123755550	4	7375	2.10526315789474
chr4	135600975	135607075	4	5075	0.739130434782609
chr4	175322150	175324625	4	1750	0.685714285714286
chr4	180086050	180092900	4	6400	0.585365853658537
chr4	183062200	183068475	4	5850	0.75
chr5	12321825	12324675	4	1800	1.2
chr5	12622900	12629750	4	6350	0.714285714285714
chr5	12662825	12670200	4	7125	0.0571428571428571
chr5	43037950	43045825	4	6125	0.772727272727273
chr5	53313025	53315300	4	1725	1
chr5	54515975	54530625	4	7100	2.29166666666667
chr5	55452125	55454500	4	1675	1.23809523809524
chr5	72782200	72784250	4	1725	0.3
chr5	76101575	76105300	4	3225	0.473684210526316
chr5	77253200	77256425	4	2350	2.23076923076923
chr5	106312925	106321650	4	8200	0.235294117647059
chr5	116106825	116110550	4	2950	1
chr5	122421525	122435925	4	10050	1.27692307692308
chr5	133762975	133765750	4	2425	0.266666666666667
chr5	139016400	139033000	4	8425	2.08754208754209
chr5	141735550	141744200	4	4300	1.86363636363636
chr5	148926500	148932650	4	5100	0.393063583815029
chr5	154133525	154141400	4	5975	1.34042553191489
chr5	159592450	159594625	4	1850	0.388888888888889
chr5	170192925	170195250	4	1750	0.810810810810811
chr6	4772375	4778450	4	5775	0.411764705882353
chr6	30027700	30044275	4	8225	1.856
chr6	37616050	37618325	4	1750	0.810810810810811
chr6	42407950	42422725	4	8400	1.56756756756757
chr6	85471925	85485075	4	7475	2.432
chr6	94538800	94546700	4	7275	0.590163934426229
chr6	98426825	98429000	4	1650	0.785714285714286
chr6	108434850	108441300	4	4325	1.30337078651685
chr6	109798825	109805425	4	5800	0.282352941176471
chr6	134209600	134217725	4	5200	2.35135135135135
chr6	139688450	139698225	4	9350	0.114942528735632
chr6	142335375	142338800	4	2425	1.78947368421053
chr6	143996650	144002100	4	5300	0.129032258064516
chr6	164764875	164766975	4	1500	1.2
chr7	95150	97675	4	1850	0.553191489361702
chr7	2558150	2565125	4	6575	0.149532710280374
chr7	5103300	5106650	4	2600	1.73913043478261
chr7	5389100	5391475	4	1600	1.11764705882353
chr7	7248075	7251075	4	2425	0.333333333333333
chr7	21067750	21070425	4	1125	2.36363636363636
chr7	23502675	23531100	4	15550	1.94241842610365
chr7	44103275	44105500	4	1350	1.92857142857143
chr7	54609150	54615325	4	4950	0.607407407407407
chr7	55637025	55641400	4	3400	2.52173913043478
chr7	66308775	66313400	4	2975	1.47368421052632
chr7	73244800	73248000	4	2600	0.869565217391304
chr7	75792300	75796775	4	2475	2
chr7	77042400	77046475	4	3625	0.340425531914894
chr7	108162825	108167800	4	4125	1.33333333333333
chr7	123385325	123392550	4	6975	0.1875
chr7	129415400	129425950	4	7700	0.739130434782609
chr7	131234025	131243750	4	8200	1.95918367346939
chr7	137851775	137856350	4	3900	0.580645161290323
chr7	138143175	138150350	4	6775	0.123711340206186
chr7	141284150	141287100	4	2150	1.24137931034483
chr7	148032525	148040475	4	6550	1.41666666666667
chr7	150071575	150081975	4	4600	1.98496240601504
chr7	153748125	153750800	4	2300	0.325581395348837
chr8	1770975	1777925	4	3750	2.51282051282051
chr8	8240275	8248025	4	5450	0.821621621621622
chr8	9039075	9043175	4	2375	1.90909090909091
chr8	28347075	28355675	4	6600	0.51063829787234
chr8	29202850	29211300	4	7350	0.478527607361963
chr8	37961675	37967075	4	4775	0.56
chr8	38385275	38389725	4	2625	1.84126984126984
chr8	60019050	60033500	4	7975	1.69291338582677
chr8	61588675	61597175	4	4375	2.44444444444444
chr8	68862625	68869875	4	4200	2.55555555555556
chr8	73913650	73925650	4	6450	1.92307692307692
chr8	82808425	82810900	4	1825	1.23809523809524
chr8	85201100	85203200	4	1425	1.03703703703704
chr8	93102550	93116700	4	7725	1.69230769230769
chr8	104011400	104014275	4	2025	1.17241379310345
chr8	112690275	112693500	4	2725	0.28125
chr8	116224800	116227825	4	2575	0.392857142857143
chr8	140714375	140718675	4	3575	0.365853658536585
chr9	34988475	34994500	4	5700	0.0961538461538462
chr9	74516675	74529125	4	6825	1.9
chr9	79627000	79638500	4	9975	0.395480225988701
chr9	96927800	96932525	4	4150	1.15384615384615
chr9	98532725	98535225	4	2050	0.380952380952381
chr9	102902125	102908875	4	5175	1.6140350877193
chr9	116382250	116385950	4	2300	1.52
chr9	118234350	118242000	4	6550	0.704545454545455
chr9	123635375	123640550	4	3375	1.37349397590361
chr9	131901650	131905800	4	3300	1.42857142857143
chr9	133884100	133887375	4	1725	1.75
chr9	136821025	136822900	4	1300	1.36842105263158
chr9	139481500	139483275	4	1425	0.48
chrX	191950	200875	4	5375	1.28695652173913
chrX	1509350	1513875	4	4125	1.25
chrX	9978650	9986325	4	5550	1.27272727272727
chrX	13952450	13963400	4	4975	2.26900584795322
chrX	33227575	33229575	4	1275	1.2
chrX	39863300	39875075	4	10500	0.385714285714286
chrX	45626625	45630625	4	3225	0.64
chrX	57617700	57623575	4	4975	0.636363636363636
chrX	62972650	62975875	4	2625	0.888888888888889
chrX	93709075	93711400	4	1200	2.125
chrX	99662825	99668350	4	4800	0.463157894736842
chrX	115945075	115952575	4	3950	1.70992366412214
chrX	129086250	129096075	4	5550	1.26315789473684
chrX	137340275	137343550	4	2625	0.903225806451613
chrX	150065825	150072650	4	4625	2.26086956521739
chrX	151806325	151810525	4	2375	1.96825396825397
chr1	1654725	1656575	3	1700	0.166666666666667
chr1	2559750	2561025	3	1125	0.333333333333333
chr1	6843475	6847150	3	3225	0.329113924050633
chr1	7842975	7845325	3	1875	0.631578947368421
chr1	8480700	8485250	3	3750	0.597938144329897
chr1	8932925	8940825	3	7425	0.264150943396226
chr1	9746825	9751425	3	4350	0.212121212121212
chr1	10698325	10699775	3	1250	0.434782608695652
chr1	10709325	10711250	3	1600	0.388888888888889
chr1	11967950	11970225	3	2125	0.0821917808219178
chr1	17760025	17768550	3	7675	0.46875
chr1	17795475	17797475	3	1775	0.196078431372549
chr1	19806475	19813650	3	6400	0.262626262626263
chr1	23750075	23751925	3	1625	0.292682926829268
chr1	23880200	23888975	3	8525	0.0410958904109589
chr1	24303650	24307625	3	3750	0.380952380952381
chr1	25070100	25075325	3	4600	0.761904761904762
chr1	25592875	25594875	3	1775	0.254545454545455
chr1	25942150	25946100	3	3425	0.24
chr1	27851850	27855700	3	3425	0.3125
chr1	30446075	30447800	3	1350	0.418604651162791
chr1	35654775	35659525	3	4625	0.0346820809248555
chr1	36348325	36353275	3	4725	0.0930232558139535
chr1	36850050	36853725	3	3450	0.0967741935483871
chr1	37235900	37237800	3	1550	0.451612903225806
chr1	37498050	37504050	3	5575	0.1875
chr1	37936975	37945250	3	6275	0.457627118644068
chr1	38217975	38219950	3	1675	0.326530612244898
chr1	38890300	38897550	3	6375	0.243478260869565
chr1	44114650	44119675	3	4175	0.381578947368421
chr1	46268525	46271275	3	2575	0.158730158730159
chr1	52471450	52473550	3	1600	0.65
chr1	59542925	59545750	3	2450	0.377358490566038
chr1	59761500	59763775	3	2025	0.291666666666667
chr1	62659900	62666475	3	6300	0.222222222222222
chr1	65743350	65745475	3	1775	0.32258064516129
chr1	66819175	66821275	3	1875	0.222222222222222
chr1	68305125	68306575	3	1200	0.6
chr1	86041825	86050375	3	8450	0.0173160173160173
chr1	89456050	89459850	3	3550	0.152173913043478
chr1	91484675	91488400	3	3625	0.16
chr1	109101850	109104900	3	2700	0.230769230769231
chr1	112084350	112086250	3	1500	0.777777777777778
chr1	112278450	112283850	3	5100	0.0816326530612245
chr1	112937000	112940675	3	3450	0.222222222222222
chr1	113352050	113356725	3	4050	0.202702702702703
chr1	113584275	113586625	3	2000	0.324324324324324
chr1	144519175	144521825	3	2200	0.421052631578947
chr1	152080000	152085650	3	4375	0.583941605839416
chr1	154578925	154584350	3	4650	0.347305389221557
chr1	156861825	156864125	3	2125	0.144927536231884
chr1	160065225	160069400	3	3675	0.238095238095238
chr1	160369350	160373525	3	3950	0.0819672131147541
chr1	160621425	160623975	3	1875	0.679245283018868
chr1	164527225	164535550	3	7975	0.0567375886524823
chr1	164544300	164548050	3	2775	0.694736842105263
chr1	165320400	165326550	3	5400	0.472222222222222
chr1	166843825	166846200	3	2150	0.181818181818182
chr1	167188350	167195875	3	5525	0.930817610062893
chr1	168194450	168197200	3	2400	0.8
chr1	182990775	182997250	3	5275	0.592105263157895
chr1	183299875	183300750	3	750	0.315789473684211
chr1	185281450	185287575	3	6025	0.02
chr1	187015600	187017175	3	1100	0.785714285714286
chr1	197166750	197171775	3	4900	0.0348837209302326
chr1	201344925	201346550	3	1475	0.222222222222222
chr1	201449225	201451675	3	2275	0.135135135135135
chr1	201706625	201710475	3	3175	0.818181818181818
chr1	202773425	202782025	3	8225	0.107843137254902
chr1	202855025	202858850	3	2650	0.863157894736842
chr1	203273875	203278375	3	4325	0.0747663551401869
chr1	204678850	204680800	3	1525	0.903225806451613
chr1	205537500	205538925	3	1125	0.64
chr1	207806275	207809275	3	2375	0.769230769230769
chr1	212457350	212461800	3	3925	0.351851851851852
chr1	212687825	212689175	3	1025	0.666666666666667
chr1	213029925	213037275	3	6900	0.277777777777778
chr1	214152425	214163425	3	9675	0.576470588235294
chr1	223535950	223538950	3	2825	0.125
chr1	224199550	224202125	3	2000	0.535714285714286
chr1	224618400	224623950	3	5200	0.12
chr1	226085900	226087875	3	1600	0.392857142857143
chr1	226410775	226413325	3	2150	0.521739130434783
chr1	228400100	228402450	3	2175	0.126984126984127
chr1	233606325	233610375	3	3850	0.0793650793650794
chr1	235122500	235123925	3	1025	0.903225806451613
chr1	235488550	235494925	3	6100	0.0923076923076923
chr1	244611850	244616125	3	3600	0.283333333333333
chr1	246229200	246230400	3	1075	0.2
chr1	247457950	247459175	3	875	0.941176470588235
chr10	974300	978325	3	3050	0.60377358490566
chr10	3213925	3216150	3	1850	0.350877192982456
chr10	6130475	6133925	3	2500	0.75
chr10	7707575	7710250	3	2325	0.323529411764706
chr10	8075900	8078300	3	1675	0.971428571428571
chr10	25006725	25014575	3	7325	0.165898617511521
chr10	26500550	26507725	3	6450	0.631578947368421
chr10	28965025	28971375	3	6225	0.0303030303030303
chr10	29430200	29433175	3	2125	0.727272727272727
chr10	34816350	34818050	3	1425	0.4
chr10	35925800	35933675	3	7575	0.08
chr10	38644875	38646325	3	1200	0.444444444444444
chr10	44877400	44882500	3	4575	0.5
chr10	50896725	50899475	3	2200	0.528301886792453
chr10	65279525	65283100	3	3400	0.103448275862069
chr10	69831175	69835675	3	4125	0.179310344827586
chr10	70087900	70097025	3	6650	0.82051282051282
chr10	72215375	72219875	3	3500	0.642201834862385
chr10	74078700	74081425	3	2250	0.432432432432432
chr10	74803650	74805325	3	1250	0.5
chr10	75253700	75256650	3	2725	0.194444444444444
chr10	75570300	75572275	3	1800	0.235294117647059
chr10	75632825	75635200	3	2200	0.172413793103448
chr10	76583850	76587575	3	3350	0.213592233009709
chr10	76983050	76986600	3	3150	0.226086956521739
chr10	80998975	81004175	3	4625	0.209876543209877
chr10	81584875	81587700	3	2475	0.260869565217391
chr10	88122500	88127575	3	4275	0.43609022556391
chr10	88713750	88715775	3	1800	0.428571428571429
chr10	95255200	95258500	3	2850	0.777777777777778
chr10	96988400	96991775	3	2575	0.592592592592593
chr10	111966800	111971650	3	4750	0.0357142857142857
chr10	112400750	112405325	3	3875	0.428571428571429
chr10	114708825	114719475	3	10275	0.0483870967741935
chr10	114818150	114819500	3	1075	0.533333333333333
chr10	114885575	114889125	3	2825	0.666666666666667
chr10	115802475	115805625	3	2900	0.214285714285714
chr10	116390875	116393600	3	2350	0.75
chr10	119300625	119306575	3	5575	0.130653266331658
chr10	119311575	119313800	3	1775	0.476190476190476
chr10	122559050	122560500	3	1075	0.909090909090909
chr10	123650275	123651650	3	1050	0.666666666666667
chr10	126105625	126108300	3	2500	0.136986301369863
chr10	133999250	134001825	3	2275	0.219178082191781
chr11	1591925	1596025	3	3775	0.154929577464789
chr11	2019200	2025775	3	5200	0.642424242424242
chr11	2397925	2401300	3	2800	0.311111111111111
chr11	2889375	2890625	3	875	0.842105263157895
chr11	2904425	2908025	3	3150	0.433333333333333
chr11	3397625	3404150	3	5500	0.536231884057971
chr11	8039700	8041875	3	2050	0.101694915254237
chr11	10372225	10374800	3	2175	0.342857142857143
chr11	12695025	12703375	3	8200	0.0672268907563025
chr11	13688850	13692650	3	3000	0.693333333333333
chr11	17740200	17743275	3	2675	0.270833333333333
chr11	19837775	19840900	3	2650	0.625
chr11	22359300	22365975	3	5725	0.503597122302158
chr11	27465150	27467275	3	1875	0.275862068965517
chr11	44747350	44751250	3	3550	0.124031007751938
chr11	44845300	44847175	3	1650	0.2
chr11	45432200	45434150	3	1700	0.245614035087719
chr11	45938525	45945800	3	4825	0.967391304347826
chr11	46139700	46144875	3	4900	0.142857142857143
chr11	61732375	61740225	3	5375	0.871794871794872
chr11	63527925	63537900	3	8475	0.683870967741935
chr11	63605675	63610650	3	4075	0.372413793103448
chr11	67571800	67574300	3	2350	0.1
chr11	67805850	67808325	3	1750	0.793103448275862
chr11	67894625	67896700	3	1550	0.666666666666667
chr11	68606150	68612025	3	5250	0.476190476190476
chr11	68778125	68782075	3	3650	0.162162162162162
chr11	73356175	73359250	3	2800	0.352941176470588
chr11	74465850	74467000	3	875	0.695652173913043
chr11	77704350	77706600	3	2025	0.166666666666667
chr11	86664050	86668050	3	3525	0.30952380952381
chr11	92804975	92806725	3	1350	0.5
chr11	97726650	97728200	3	1225	0.666666666666667
chr11	105890225	105893825	3	3225	0.20952380952381
chr11	108089800	108096125	3	5725	0.272727272727273
chr11	111382700	111385850	3	2375	0.734177215189873
chr11	111472250	111475675	3	2875	0.235294117647059
chr11	116314025	116317525	3	3150	0.135593220338983
chr11	116966200	116970000	3	3625	0.0757575757575758
chr11	118022600	118028175	3	3800	0.888888888888889
chr11	120381925	120383175	3	1150	0.137931034482759
chr11	121349475	121350725	3	1125	0.206896551724138
chr11	121968050	121973075	3	4250	0.45
chr11	125033025	125040550	3	5575	0.879518072289157
chr11	128741275	128742725	3	1150	0.695652173913043
chr12	1769950	1772650	3	2125	0.463768115942029
chr12	8394775	8397050	3	2050	0.204081632653061
chr12	14537100	14539475	3	2075	0.280701754385965
chr12	16757150	16764550	3	5750	0.574074074074074
chr12	30903775	30908825	3	4400	0.571428571428571
chr12	31269925	31274250	3	4025	0.264150943396226
chr12	33044550	33051050	3	5825	0.202127659574468
chr12	44975450	44976525	3	825	0.48
chr12	50504250	50507150	3	2325	0.684210526315789
chr12	50559300	50561925	3	2325	0.194444444444444
chr12	52540750	52543075	3	1625	0.653061224489796
chr12	53834675	53837075	3	2250	0.102564102564103
chr12	54810750	54814875	3	3550	0.290322580645161
chr12	62859550	62863075	3	3225	0.64
chr12	70290325	70291725	3	1050	0.588235294117647
chr12	83590875	83593175	3	2100	0.2
chr12	102222600	102225350	3	2525	0.125
chr12	104322175	104327350	3	4975	0.0645161290322581
chr12	111840925	111847500	3	4325	0.69620253164557
chr12	118808650	118816150	3	5750	0.882758620689655
chr12	121972425	121976750	3	3950	0.8
chr12	122062750	122067775	3	3725	0.473282442748092
chr12	122230250	122251150	3	15350	0.573122529644269
chr12	122707925	122711575	3	3175	0.268041237113402
chr12	123375450	123381075	3	4050	0.797385620915033
chr12	124779275	124781425	3	1925	0.25
chr12	128750925	128754325	3	3300	0.04
chr12	130255650	130257500	3	1300	0.651162790697674
chr12	133158500	133160850	3	2075	0.212121212121212
chr12	133261900	133266225	3	3375	0.618181818181818
chr12	133778600	133782500	3	3375	0.245901639344262
chr13	22031125	22034300	3	2775	0.258823529411765
chr13	28363725	28365800	3	1450	0.72
chr13	28624050	28625300	3	825	0.823529411764706
chr13	30538050	30539150	3	875	0.583333333333333
chr13	30625825	30628150	3	2075	0.205882352941176
chr13	30994850	30997225	3	2275	0.0930232558139535
chr13	36044450	36053700	3	6275	0.839378238341969
chr13	36427875	36432650	3	4500	0.113924050632911
chr13	36561925	36562950	3	750	0.8
chr13	36869900	36874225	3	3975	0.128571428571429
chr13	37004450	37007450	3	2800	0.155844155844156
chr13	50697400	50708025	3	9375	0.358974358974359
chr13	51721900	51723775	3	1525	0.606060606060606
chr13	53528825	53530475	3	1400	0.390243902439024
chr13	61157175	61159375	3	1825	0.326530612244898
chr13	78270300	78274150	3	3675	0.115384615384615
chr13	82560600	82561925	3	1225	0.137931034482759
chr13	96293475	96297475	3	3875	0.0465116279069767
chr13	98084000	98088800	3	4600	0.0689655172413793
chr13	100150300	100155575	3	4400	0.434210526315789
chr13	101162100	101163700	3	1200	0.564102564102564
chr13	107568950	107571800	3	2325	0.633333333333333
chr13	108866500	108872275	3	4425	0.793650793650794
chr13	110778475	110779500	3	725	0.761904761904762
chr13	114563150	114567825	3	3375	0.831858407079646
chr14	23951500	23953050	3	1050	0.8
chr14	50466425	50470850	3	3700	0.588235294117647
chr14	52116700	52121175	3	4300	0.119402985074627
chr14	55490800	55496850	3	5400	0.22
chr14	59436650	59438925	3	1925	0.266666666666667
chr14	60973225	60983350	3	6825	0.921739130434783
chr14	64853225	64859600	3	4925	0.571428571428571
chr14	81684475	81688675	3	4075	0.0545454545454545
chr14	83108600	83109850	3	1075	0.294117647058824
chr14	89017275	89021975	3	4175	0.390243902439024
chr14	89906375	89908000	3	1125	0.933333333333333
chr14	100067675	100072425	3	4225	0.258503401360544
chr14	101277050	101278225	3	825	0.705882352941177
chr14	101292100	101294525	3	2275	0.1
chr14	103057125	103061525	3	4125	0.101010101010101
chr14	104601350	104607050	3	5475	0.101010101010101
chr15	23032175	23035325	3	2950	0.137931034482759
chr15	24932500	24935850	3	2575	0.787878787878788
chr15	25101300	25105025	3	3325	0.163934426229508
chr15	25195725	25206800	3	9050	0.45398773006135
chr15	28339225	28345100	3	4600	0.542168674698795
chr15	29861300	29864625	3	2975	0.265060240963855
chr15	31371425	31373400	3	1725	0.25
chr15	32906025	32910200	3	3750	0.218978102189781
chr15	40446975	40448525	3	1125	0.823529411764706
chr15	42563375	42568550	3	4475	0.20253164556962
chr15	44083725	44087000	3	3050	0.101010101010101
chr15	57511125	57514725	3	2950	0.585365853658537
chr15	58521150	58522300	3	900	0.6
chr15	60285950	60303525	3	16425	0.318840579710145
chr15	63141575	63143550	3	1450	0.533333333333333
chr15	63793275	63798550	3	4350	0.653465346534653
chr15	65132825	65136750	3	3350	0.377777777777778
chr15	65591425	65593675	3	1450	0.75
chr15	68345850	68350550	3	3425	0.899082568807339
chr15	69108350	69115375	3	6650	0.0775193798449612
chr15	70381350	70393950	3	9500	0.735483870967742
chr15	73922500	73926625	3	3875	0.0806451612903226
chr15	76194375	76197825	3	2925	0.297029702970297
chr15	78031150	78032475	3	950	0.620689655172414
chr15	78367925	78370550	3	2375	0.242424242424242
chr15	85777075	85778475	3	925	0.814814814814815
chr15	88797950	88801800	3	3675	0.0919540229885057
chr15	90012400	90014100	3	1375	0.5
chr15	90117825	90122350	3	4400	0.0689655172413793
chr15	91412675	91417575	3	4300	0.158536585365854
chr15	93874400	93877575	3	2850	0.24390243902439
chr15	95587725	95588700	3	775	0.434782608695652
chr15	100104775	100109725	3	4250	0.344370860927152
chr15	100346425	100347625	3	900	0.642857142857143
chr15	102028575	102030475	3	1550	0.580645161290323
chr16	5500100	5501750	3	1300	0.432432432432432
chr16	8959375	8963750	3	4175	0.0575539568345324
chr16	11675725	11681775	3	5800	0.078740157480315
chr16	14395000	14399100	3	3625	0.236363636363636
chr16	14722625	14731350	3	7425	0.366300366300366
chr16	15247675	15249400	3	1475	0.324324324324324
chr16	21528650	21533525	3	4400	0.723404255319149
chr16	28302025	28305975	3	3525	0.285714285714286
chr16	29622550	29626725	3	3300	0.666666666666667
chr16	31341275	31343300	3	1850	0.172413793103448
chr16	33942400	33944700	3	1650	0.693877551020408
chr16	46823075	46824750	3	1525	0.222222222222222
chr16	47920350	47922725	3	1950	0.857142857142857
chr16	49886275	49893650	3	7075	0.666666666666667
chr16	50581225	50584550	3	3100	0.13953488372093
chr16	51179250	51190875	3	11250	0.346666666666667
chr16	53535125	53538600	3	3150	0.192982456140351
chr16	54315400	54325925	3	10125	0.0543478260869565
chr16	67464075	67467000	3	2650	0.243243243243243
chr16	67627175	67629100	3	1575	0.529411764705882
chr16	67875350	67882375	3	6400	0.283783783783784
chr16	69563725	69565125	3	900	0.96
chr16	70556250	70561475	3	5025	0.0967741935483871
chr16	71840975	71843800	3	2725	0.0481927710843374
chr16	72042100	72043650	3	1375	0.195121951219512
chr16	78024575	78027850	3	2775	0.313253012048193
chr16	81477350	81482200	3	4300	0.225563909774436
chr16	84649100	84653025	3	3750	0.099009900990099
chr16	85115025	85117450	3	1775	0.566666666666667
chr16	85361725	85364500	3	2400	0.25
chr16	89357025	89358900	3	1350	0.536585365853659
chr16	89386400	89387675	3	850	0.842105263157895
chr16	89983975	89993175	3	7050	0.773584905660377
chr17	234850	236750	3	1675	0.324324324324324
chr17	852975	855425	3	2225	0.303030303030303
chr17	934375	935775	3	1200	0.416666666666667
chr17	1131450	1133525	3	1825	0.196078431372549
chr17	1489150	1490850	3	1400	0.5625
chr17	4299075	4300650	3	1350	0.342857142857143
chr17	16387625	16390275	3	1950	0.738461538461539
chr17	17712525	17715300	3	1975	0.805970149253731
chr17	18758625	18763000	3	3525	0.779220779220779
chr17	19549550	19555000	3	4350	0.469879518072289
chr17	20092850	20094475	3	1350	0.666666666666667
chr17	20434300	20437250	3	2350	0.857142857142857
chr17	20746850	20747975	3	950	0.434782608695652
chr17	25263025	25268050	3	4775	0.0917431192660551
chr17	26367700	26372500	3	4625	0.0473372781065089
chr17	27503150	27508000	3	4450	0.315789473684211
chr17	28562175	28566100	3	3175	0.467532467532468
chr17	29057975	29060700	3	2375	0.273972602739726
chr17	30263200	30266150	3	2650	0.230769230769231
chr17	30813050	30815600	3	2400	0.235294117647059
chr17	32481825	32485550	3	2725	0.732673267326733
chr17	34899625	34903875	3	4075	0.0816326530612245
chr17	36665375	36667700	3	2050	0.304347826086957
chr17	38218325	38221875	3	2975	0.466666666666667
chr17	43044275	43050225	3	4900	0.447552447552448
chr17	43448450	43450150	3	1550	0.230769230769231
chr17	43971150	43975300	3	3875	0.137404580152672
chr17	46893675	46896450	3	2350	0.433333333333333
chr17	48940975	48946050	3	4950	0.0545454545454545
chr17	52976900	52980925	3	3800	0.4375
chr17	54669525	54675550	3	5750	0.0860215053763441
chr17	56590475	56596725	3	4625	0.826086956521739
chr17	57407700	57410750	3	2900	0.136363636363636
chr17	62772775	62778275	3	5225	0.263157894736842
chr17	63550175	63558525	3	8000	0.0612244897959184
chr17	65820675	65827125	3	6150	0.137931034482759
chr17	65988625	65992875	3	3950	0.162162162162162
chr17	66029650	66034150	3	4175	0.173913043478261
chr17	66727950	66731150	3	2675	0.428571428571429
chr17	74260650	74264450	3	2850	0.585858585858586
chr17	74440500	74443200	3	2350	0.21875
chr17	75276125	75279550	3	3225	0.0847457627118644
chr17	75315550	75320000	3	3350	0.815789473684211
chr17	75387500	75389375	3	1525	0.347826086956522
chr17	76264400	76266525	3	2000	0.0833333333333333
chr17	78233525	78237850	3	3125	0.774193548387097
chr17	80476775	80480175	3	3050	0.236559139784946
chr18	3593100	3597075	3	3250	0.675
chr18	9741575	9744100	3	2275	0.583333333333333
chr18	12334125	12337500	3	3100	0.253521126760563
chr18	12946275	12949300	3	2775	0.156862745098039
chr18	18820675	18824750	3	3925	0.0594059405940594
chr18	19191625	19194775	3	2875	0.571428571428571
chr18	20748650	20750175	3	1225	0.444444444444444
chr18	21529300	21531300	3	1325	0.780487804878049
chr18	21974950	21979225	3	3375	0.80952380952381
chr18	28192075	28193725	3	1200	0.769230769230769
chr18	29405350	29407550	3	1575	0.541666666666667
chr18	29521475	29526525	3	4125	0.736842105263158
chr18	33429075	33432375	3	2400	0.612903225806452
chr18	45087000	45088200	3	975	0.357142857142857
chr18	47924175	47929050	3	3775	0.563106796116505
chr18	48719025	48725075	3	5250	0.235955056179775
chr18	54788600	54790500	3	1700	0.230769230769231
chr18	56312650	56314150	3	1150	0.714285714285714
chr18	57530825	57532100	3	1000	0.516129032258065
chr18	60188900	60194775	3	5775	0.0540540540540541
chr18	60381675	60391375	3	7475	0.598540145985402
chr18	60418025	60419825	3	1525	0.25531914893617
chr18	60425525	60428000	3	2250	0.3125
chr18	71948700	71951075	3	1900	0.333333333333333
chr18	72162575	72167250	3	3175	0.974789915966387
chr18	72915775	72924800	3	8500	0.0945945945945946
chr19	3358875	3361275	3	1775	0.627450980392157
chr19	3463175	3464825	3	1175	0.647058823529412
chr19	6530125	6535000	3	4025	0.394366197183099
chr19	6586925	6591625	3	3650	0.579710144927536
chr19	8454125	8456400	3	2050	0.260869565217391
chr19	8575825	8579550	3	2675	0.906666666666667
chr19	13164850	13167100	3	1575	0.745098039215686
chr19	14314075	14320925	3	4675	0.670391061452514
chr19	15488100	15492250	3	3875	0.185567010309278
chr19	18342475	18344125	3	1300	0.594594594594595
chr19	19515625	19521025	3	3750	0.89051094890511
chr19	20346850	20350100	3	2975	0.238805970149254
chr19	28659325	28661175	3	1625	0.666666666666667
chr19	28936950	28938750	3	1525	0.352941176470588
chr19	30015325	30021825	3	5850	0.238636363636364
chr19	30204925	30207150	3	2025	0.272727272727273
chr19	31908475	31911525	3	2525	0.325
chr19	33716125	33718675	3	2425	0.0845070422535211
chr19	33791775	33795200	3	3075	0.379310344827586
chr19	35489625	35494775	3	4425	0.838709677419355
chr19	45504200	45505925	3	1400	0.439024390243902
chr19	45594100	45598200	3	3850	0.114754098360656
chr19	46365150	46370150	3	4575	0.232558139534884
chr19	46475750	46477675	3	1625	0.333333333333333
chr19	51160625	51163875	3	2675	0.342105263157895
chr19	56096825	56099125	3	2000	0.25
chr2	285750	290350	3	3750	0.505050505050505
chr2	9345625	9349050	3	3100	0.25974025974026
chr2	10182150	10184900	3	2200	0.430769230769231
chr2	16078375	16085925	3	7125	0.114503816793893
chr2	20547475	20552375	3	4475	0.216216216216216
chr2	24269100	24273850	3	3800	0.7
chr2	36581525	36586675	3	4950	0.0810810810810811
chr2	36593675	36595575	3	1450	0.680851063829787
chr2	38975000	38979750	3	4600	0.181818181818182
chr2	42273125	42278375	3	4950	0.140845070422535
chr2	46768350	46771625	3	3125	0.1
chr2	46925100	46932850	3	5750	0.722513089005236
chr2	52564125	52567475	3	2225	0.909090909090909
chr2	55272900	55279425	3	6350	0.0740740740740741
chr2	60643500	60647125	3	3150	0.256410256410256
chr2	64477925	64486575	3	7700	0.369230769230769
chr2	64503425	64504725	3	950	0.827586206896552
chr2	65354125	65358575	3	3475	0.563106796116505
chr2	68475800	68481275	3	4750	0.390977443609023
chr2	70991975	70996050	3	3475	0.336134453781513
chr2	75282375	75284850	3	2050	0.476190476190476
chr2	75443975	75447000	3	2025	0.753623188405797
chr2	80526500	80532350	3	4950	0.716417910447761
chr2	85184775	85187725	3	2300	0.378378378378378
chr2	87015950	87018875	3	2400	0.517241379310345
chr2	88123775	88125550	3	1425	0.41025641025641
chr2	88923975	88928350	3	4050	0.128440366972477
chr2	90448900	90451000	3	1725	0.296296296296296
chr2	91844675	91848675	3	3375	0.333333333333333
chr2	96657125	96658675	3	1250	0.428571428571429
chr2	98205900	98207450	3	1350	0.387096774193548
chr2	101867500	101871200	3	3525	0.126984126984127
chr2	121101225	121105700	3	3475	0.875
chr2	123273100	123275125	3	1650	0.709677419354839
chr2	129248975	129250050	3	900	0.384615384615385
chr2	149855500	149857175	3	1475	0.25
chr2	158694375	158696400	3	1325	0.9375
chr2	166648000	166654125	3	5425	0.252427184466019
chr2	170589525	170593850	3	3825	0.75
chr2	171536025	171538200	3	1800	0.615384615384615
chr2	179342425	179347350	3	4425	0.326923076923077
chr2	182755750	182759175	3	3025	0.25531914893617
chr2	186727850	186729600	3	1500	0.666666666666667
chr2	188312025	188313350	3	1000	0.516129032258065
chr2	197032650	197037200	3	3250	0.912621359223301
chr2	203361425	203363325	3	1325	0.818181818181818
chr2	207872625	207874150	3	1150	0.486486486486487
chr2	210163100	210170675	3	7200	0.337662337662338
chr2	210288075	210290750	3	2525	0.075
chr2	210824900	210825900	3	700	0.8
chr2	211033875	211037800	3	3700	0.0963855421686747
chr2	214052725	214054925	3	2000	0.4
chr2	215670900	215675725	3	3825	0.512820512820513
chr2	217555150	217560775	3	5175	0.65
chr2	219419675	219420925	3	925	0.571428571428571
chr2	223724700	223729675	3	4475	0.219178082191781
chr2	227347875	227349225	3	1125	0.303030303030303
chr2	231728650	231735375	3	5900	0.361702127659574
chr2	232326400	232330600	3	4050	0.0707964601769911
chr2	233386675	233389425	3	1950	0.794117647058823
chr2	239147675	239150475	3	2600	0.158730158730159
chr20	771375	773350	3	1650	0.956521739130435
chr20	11516850	11518375	3	1175	0.733333333333333
chr20	17548650	17554425	3	5525	0.424242424242424
chr20	35372950	35375100	3	1975	0.15625
chr20	39311050	39321625	3	8200	0.638888888888889
chr20	39968325	39970175	3	1675	0.204081632653061
chr20	41816625	41819450	3	2625	0.16
chr20	43537825	43540650	3	2550	0.333333333333333
chr20	47892900	47904525	3	11050	0.342342342342342
chr20	48598550	48602750	3	3825	0.184873949579832
chr20	48767675	48771025	3	2875	0.359550561797753
chr20	49346525	49350200	3	3475	0.133333333333333
chr20	52205175	52214025	3	7825	0.674418604651163
chr20	52353250	52357475	3	3525	0.307692307692308
chr20	55434450	55435525	3	950	0.315789473684211
chr20	55964000	55968400	3	4150	0.0915032679738562
chr20	57457775	57475425	3	9600	0.901162790697674
chr20	59266825	59269400	3	2225	0.27027027027027
chr20	62460525	62464150	3	3450	0.153846153846154
chr21	11180375	11181900	3	1225	0.666666666666667
chr21	18883950	18888825	3	4350	0.818181818181818
chr21	26744800	26746575	3	1175	0.864864864864865
chr21	28397625	28399350	3	1250	0.571428571428571
chr21	33932850	33934400	3	1250	0.375
chr21	34140950	34145400	3	4200	0.210526315789474
chr21	34733750	34735050	3	1075	0.342857142857143
chr21	35055425	35059125	3	3200	0.285714285714286
chr21	44343825	44346000	3	1775	0.439024390243902
chr21	44393675	44397350	3	3175	0.278260869565217
chr21	44492875	44497475	3	4175	0.189655172413793
chr21	46823900	46828400	3	4200	0.09375
chr21	47703075	47707575	3	4375	0.153846153846154
chr21	47740575	47745950	3	5025	0.167832167832168
chr22	18404525	18405725	3	900	0.592592592592593
chr22	21270950	21275975	3	4750	0.0838323353293413
chr22	21333350	21337625	3	3025	0.745454545454545
chr22	23583600	23585825	3	2075	0.115942028985507
chr22	28144800	28146300	3	1050	0.866666666666667
chr22	29194025	29198175	3	3525	0.267716535433071
chr22	29467150	29470575	3	3100	0.229508196721311
chr22	33446550	33454825	3	7775	0.114478114478114
chr22	35236525	35238300	3	1300	0.888888888888889
chr22	36230575	36237025	3	5400	0.4
chr22	36724625	36729475	3	4625	0.222222222222222
chr22	40057725	40061325	3	2675	0.72289156626506
chr22	40928025	40930775	3	2350	0.253164556962025
chr22	41486600	41492500	3	5675	0.0717948717948718
chr22	42760650	42766075	3	4225	0.619718309859155
chr22	43505675	43508000	3	2100	0.424242424242424
chr22	44542000	44544875	3	2325	0.456140350877193
chr22	44726600	44728425	3	1500	0.529411764705882
chr22	45401275	45407025	3	5425	0.114285714285714
chr22	45663675	45665800	3	1900	0.196078431372549
chr22	46971600	46974400	3	2525	0.217391304347826
chr22	48764875	48766425	3	1075	0.761904761904762
chr22	48970750	48973225	3	1725	0.833333333333333
chr3	9745225	9747375	3	1950	0.115942028985507
chr3	12878925	12883650	3	4275	0.363636363636364
chr3	13388400	13390725	3	2075	0.271186440677966
chr3	14162800	14168225	3	5000	0.481481481481481
chr3	14313600	14315425	3	1300	0.916666666666667
chr3	15837350	15839875	3	2300	0.444444444444444
chr3	25197000	25198750	3	1500	0.538461538461538
chr3	31183400	31184575	3	975	0.461538461538462
chr3	37901550	37905650	3	3825	0.225806451612903
chr3	39446150	39451575	3	5125	0.129032258064516
chr3	49822500	49824775	3	2075	0.169491525423729
chr3	52442975	52446125	3	2975	0.145454545454545
chr3	53285200	53290450	3	4850	0.14207650273224
chr3	57162075	57165900	3	3300	0.196078431372549
chr3	57230700	57234800	3	3900	0.315789473684211
chr3	57993550	57997425	3	3550	0.145161290322581
chr3	58418425	58421275	3	2600	0.25
chr3	61126550	61128175	3	1275	0.774193548387097
chr3	62400350	62402025	3	1550	0.181818181818182
chr3	65386175	65387900	3	1475	0.28
chr3	66544525	66552500	3	7600	0.0559440559440559
chr3	75716825	75722525	3	5525	0.175438596491228
chr3	112050775	112055525	3	4200	0.215189873417722
chr3	112351625	112353275	3	1250	0.45
chr3	113413975	113418275	3	3625	0.481927710843373
chr3	115509350	115512400	3	2875	0.256410256410256
chr3	116161375	116164950	3	3300	0.104347826086957
chr3	119068000	119069475	3	1275	0.3
chr3	124601925	124608975	3	5725	0.469387755102041
chr3	125633850	125636400	3	2100	0.416666666666667
chr3	129310975	129313125	3	1850	0.615384615384615
chr3	129829175	129832000	3	2450	0.5
chr3	130464525	130467350	3	2425	0.333333333333333
chr3	131854575	131856500	3	1775	0.1875
chr3	132100375	132102200	3	1475	0.454545454545455
chr3	143516800	143519475	3	2175	0.430379746835443
chr3	148914275	148917525	3	2475	0.359550561797753
chr3	151110800	151112300	3	1275	0.4375
chr3	156270250	156273675	3	3125	0.153846153846154
chr3	169487100	169494325	3	4550	0.758620689655172
chr3	170072050	170083300	3	11075	0.025706940874036
chr3	173949000	173951025	3	1575	0.72
chr3	183600475	183603200	3	2600	0.166666666666667
chr3	184319200	184322925	3	2850	0.588235294117647
chr3	186284100	186289775	3	4225	0.946428571428571
chr3	189835675	189840350	3	3975	0.350877192982456
chr3	192958150	192959700	3	1450	0.142857142857143
chr3	197268325	197269300	3	800	0.555555555555556
chr4	1002825	1006750	3	2900	0.673913043478261
chr4	1240675	1244300	3	3500	0.0697674418604651
chr4	1579900	1582275	3	2075	0.424242424242424
chr4	1767850	1770325	3	1950	0.62962962962963
chr4	1794325	1797600	3	3100	0.0934579439252336
chr4	2241150	2244500	3	3150	0.073394495412844
chr4	3928475	3932075	3	3325	0.158415841584158
chr4	4227775	4229950	3	1750	0.810810810810811
chr4	4668150	4671000	3	2425	0.345679012345679
chr4	5888600	5895375	3	6475	0.186046511627907
chr4	6472050	6474950	3	2525	0.611111111111111
chr4	6675125	6678800	3	3200	0.416666666666667
chr4	7103500	7105625	3	1925	0.19672131147541
chr4	11807350	11809525	3	1825	0.705882352941177
chr4	18691250	18694125	3	2225	0.434782608695652
chr4	27124150	27125775	3	1250	0.72
chr4	38664175	38670300	3	5700	0.174418604651163
chr4	39636200	39641800	3	5125	0.342857142857143
chr4	41214650	41219450	3	4100	0.523809523809524
chr4	54880950	54882450	3	1325	0.2
chr4	56146425	56148100	3	1225	0.777777777777778
chr4	56500125	56504075	3	3750	0.0775193798449612
chr4	69269725	69275900	3	5950	0.186666666666667
chr4	83289850	83297575	3	7400	0.166666666666667
chr4	86049075	86050475	3	975	0.8
chr4	88785250	88788200	3	2275	0.63768115942029
chr4	89742125	89745225	3	2625	0.348837209302326
chr4	92544100	92548875	3	4250	0.225352112676056
chr4	99848375	99851950	3	3175	0.140350877192982
chr4	113625475	113630350	3	4675	0.0571428571428571
chr4	129603875	129605500	3	1300	0.45
chr4	131687650	131690425	3	2675	0.0625
chr4	138340975	138342650	3	1275	0.476190476190476
chr4	151287425	151289075	3	1250	0.55
chr4	151499900	151505975	3	5325	0.246305418719212
chr4	171030925	171032100	3	950	0.482758620689655
chr4	180385200	180387175	3	1625	0.384615384615385
chr4	183003700	183006575	3	2700	0.384615384615385
chr4	187808575	187811075	3	2025	0.301369863013699
chr5	611425	614175	3	2275	0.62962962962963
chr5	1008650	1010050	3	1200	0.333333333333333
chr5	6448575	6450625	3	1800	0.193548387096774
chr5	6711875	6716700	3	4725	0.0487804878048781
chr5	10101950	10103750	3	1275	0.7
chr5	11384500	11386725	3	1900	0.468085106382979
chr5	16178750	16180975	3	1875	0.27027027027027
chr5	32582825	32587700	3	3800	0.789473684210526
chr5	34243150	34245225	3	1250	0.952380952380952
chr5	54779725	54781400	3	1500	0.208333333333333
chr5	60624825	60631300	3	6275	0.0833333333333333
chr5	67488500	67490625	3	1700	0.421052631578947
chr5	74345950	74352475	3	5950	0.132743362831858
chr5	74631825	74636825	3	4775	0.0805369127516778
chr5	74906250	74908475	3	2075	0.0967741935483871
chr5	79478675	79482600	3	2875	0.681818181818182
chr5	80595250	80598650	3	3150	0.8
chr5	82649850	82651500	3	1275	0.484848484848485
chr5	83013850	83019075	3	4825	0.32
chr5	87436050	87442250	3	4450	0.83969465648855
chr5	87552350	87553475	3	900	0.4
chr5	89852900	89859525	3	6075	0.307692307692308
chr5	93690450	93698850	3	6900	0.393822393822394
chr5	102593700	102596700	3	2725	0.121212121212121
chr5	105420550	105422300	3	1575	0.285714285714286
chr5	106906800	106908425	3	1350	0.444444444444444
chr5	107144100	107145425	3	950	0.7
chr5	109075150	109080000	3	3750	0.601503759398496
chr5	113694975	113701450	3	6275	0.181818181818182
chr5	118405550	118410575	3	4700	0.416666666666667
chr5	118414475	118416650	3	1800	0.307692307692308
chr5	124315450	124316775	3	900	0.642857142857143
chr5	126111200	126116425	3	4950	0.137931034482759
chr5	131516100	131517350	3	1025	0.363636363636364
chr5	135716950	135718700	3	1350	0.465116279069767
chr5	138628750	138633875	3	4850	0.736842105263158
chr5	139087375	139092325	3	4350	0.251572327044025
chr5	142777275	142785650	3	5750	0.926605504587156
chr5	145717000	145720175	3	2275	0.773333333333333
chr5	146254650	146259050	3	4100	0.363636363636364
chr5	148802625	148804350	3	1375	0.857142857142857
chr5	153568550	153571700	3	3000	0.115384615384615
chr5	156228550	156230450	3	1800	0.0888888888888889
chr5	158477975	158479875	3	1400	0.731707317073171
chr5	159560075	159561300	3	875	0.846153846153846
chr5	159844825	159850825	3	4900	0.427807486631016
chr5	165499775	165502750	3	2325	0.68
chr5	168003400	168007675	3	3675	0.315789473684211
chr5	171430800	171436600	3	5275	0.171122994652406
chr5	179124375	179127875	3	3175	0.391304347826087
chr5	179333525	179335350	3	1725	0.148148148148148
chr5	179634800	179636650	3	1425	0.523809523809524
chr6	2764475	2769050	3	4375	0.0727272727272727
chr6	4017350	4023850	3	5975	0.228070175438596
chr6	15894400	15895975	3	1150	0.75
chr6	19836450	19841175	3	4525	0.0584795321637427
chr6	21365725	21368350	3	2025	0.736842105263158
chr6	24716400	24722500	3	5675	0.159574468085106
chr6	29590325	29602350	3	11100	0.361702127659574
chr6	30067975	30071775	3	3575	0.205128205128205
chr6	30289325	30295700	3	5150	0.491803278688525
chr6	34110300	34114100	3	3400	0.224
chr6	36561025	36568650	3	7225	0.72
chr6	36643925	36650575	3	5350	0.518918918918919
chr6	38669350	38671350	3	1850	0.105263157894737
chr6	39193675	39199725	3	4075	0.923076923076923
chr6	41700325	41703950	3	3375	0.0869565217391304
chr6	43968325	43971750	3	3075	0.56
chr6	47073275	47075200	3	1525	0.488888888888889
chr6	47396275	47397650	3	1125	0.432432432432432
chr6	52147475	52150725	3	3075	0.0952380952380952
chr6	52437925	52443000	3	3825	0.846846846846847
chr6	53406625	53413600	3	5075	0.713450292397661
chr6	57085000	57088125	3	2975	0.19047619047619
chr6	74226325	74234100	3	7125	0.121457489878543
chr6	75990125	75995750	3	5300	0.4
chr6	76041600	76045000	3	3150	0.107142857142857
chr6	77270575	77275250	3	4475	0.1
chr6	86348825	86355350	3	6175	0.25
chr6	89788950	89795450	3	5875	0.978723404255319
chr6	90399025	90401250	3	1825	0.358974358974359
chr6	94125675	94131175	3	5375	0.0597014925373134
chr6	94494925	94497225	3	1850	0.585365853658537
chr6	108485725	108490850	3	4800	0.1
chr6	111579975	111582225	3	2125	0.122448979591837
chr6	112191500	112195725	3	3975	0.777777777777778
chr6	119347750	119349225	3	975	0.740740740740741
chr6	122802925	122806950	3	3550	0.628571428571429
chr6	135571700	135573125	3	1075	0.888888888888889
chr6	137744400	137745850	3	1175	0.666666666666667
chr6	138186600	138190350	3	3350	0.56
chr6	144979225	144983600	3	3225	0.666666666666667
chr6	151772225	151777175	3	4425	0.290076335877863
chr6	155440975	155443550	3	1975	0.555555555555556
chr6	163833425	163841125	3	7525	0.0563380281690141
chr6	166073325	166078750	3	5300	0.0588235294117647
chr6	170122425	170126175	3	3450	0.222222222222222
chr7	1606175	1611025	3	4125	0.4
chr7	3339825	3342575	3	2475	0.274509803921569
chr7	4783750	4785750	3	1775	0.428571428571429
chr7	6413550	6416800	3	2750	0.315789473684211
chr7	6728225	6731250	3	2100	0.777777777777778
chr7	6864675	6866300	3	1050	0.875
chr7	13055900	13057825	3	1775	0.177777777777778
chr7	20159050	20166850	3	7050	0.176470588235294
chr7	21465725	21472050	3	5850	0.137566137566138
chr7	21981400	21986300	3	4025	0.979591836734694
chr7	22707075	22709025	3	1325	0.666666666666667
chr7	23762350	23764325	3	1325	0.875
chr7	25772050	25773000	3	700	0.842105263157895
chr7	26191325	26196300	3	4400	0.24390243902439
chr7	27641825	27645050	3	2800	0.305084745762712
chr7	28331375	28333425	3	1800	0.280701754385965
chr7	36320325	36322025	3	1425	0.4
chr7	41735675	41746000	3	6125	0.977973568281938
chr7	43621950	43624950	3	2700	0.204081632653061
chr7	43686150	43687625	3	1300	0.294117647058824
chr7	45957425	45963725	3	4600	0.815286624203822
chr7	49139800	49142125	3	1875	0.533333333333333
chr7	56031725	56033875	3	1750	0.37037037037037
chr7	64362925	64366200	3	3125	0.205128205128205
chr7	66459275	66462625	3	3175	0.0879120879120879
chr7	70930175	70932450	3	1825	0.454545454545455
chr7	72297875	72301500	3	3425	0.108108108108108
chr7	75408450	75411725	3	2900	0.648648648648649
chr7	76255575	76257425	3	1650	0.315789473684211
chr7	77165175	77169950	3	4425	0.105263157894737
chr7	77323075	77328175	3	4750	0.151898734177215
chr7	97909850	97914125	3	3925	0.203703703703704
chr7	98738750	98742525	3	3575	0.112359550561798
chr7	100025625	100034600	3	6250	0.90295358649789
chr7	101457050	101462450	3	5200	0.136986301369863
chr7	102573500	102575650	3	1950	0.363636363636364
chr7	102581600	102584425	3	2550	0.155555555555556
chr7	121939525	121957550	3	15250	0.315596330275229
chr7	123172325	123175625	3	2875	0.37037037037037
chr7	128898200	128899675	3	1300	0.303030303030303
chr7	131288725	131291600	3	2550	0.21978021978022
chr7	142984850	142988000	3	2525	0.386363636363636
chr7	147302625	147303975	3	1075	0.642857142857143
chr7	148659650	148661850	3	1575	0.958333333333333
chr7	152130475	152134600	3	3925	0.0810810810810811
chr7	155259250	155261500	3	1925	0.341463414634146
chr7	156684075	156686925	3	2725	0.109090909090909
chr7	156792200	156793750	3	1150	0.571428571428571
chr7	158379200	158381375	3	1400	0.96969696969697
chr7	158648400	158652150	3	2975	0.648648648648649
chr8	686700	689575	3	2325	0.633333333333333
chr8	1710575	1714150	3	2950	0.275229357798165
chr8	6418725	6420775	3	1725	0.476190476190476
chr8	8084450	8086875	3	1975	0.595744680851064
chr8	9004900	9009625	3	4400	0.135593220338983
chr8	9755250	9765725	3	8825	0.460377358490566
chr8	10190975	10194350	3	2950	0.275229357798165
chr8	18412300	18413325	3	800	0.545454545454545
chr8	23836300	23838025	3	1425	0.318181818181818
chr8	24812025	24816700	3	4475	0.333333333333333
chr8	27628975	27633275	3	3625	0.395604395604396
chr8	28258350	28260675	3	2000	0.3
chr8	30398200	30400875	3	2200	0.411764705882353
chr8	38031825	38036300	3	4200	0.0789473684210526
chr8	38642375	38646375	3	2950	0.660550458715596
chr8	40752750	40755675	3	2500	0.434782608695652
chr8	41199325	41201075	3	1650	0.102564102564103
chr8	42394850	42398475	3	3300	0.117647058823529
chr8	49166025	49167125	3	825	0.5
chr8	54229250	54231500	3	1750	0.723404255319149
chr8	54569300	54572800	3	3175	0.5
chr8	65280650	65292525	3	10250	0.389830508474576
chr8	68631775	68633950	3	1750	0.6
chr8	72627475	72629200	3	1550	0.148148148148148
chr8	90766700	90772150	3	5125	0.208955223880597
chr8	94228750	94230575	3	1525	0.368421052631579
chr8	95650850	95656525	3	5525	0.0610687022900763
chr8	99438500	99440525	3	1825	0.24
chr8	101427450	101429000	3	1375	0.5
chr8	126398450	126401550	3	2500	0.555555555555556
chr8	127566125	127571700	3	5325	0.0898876404494382
chr8	130527025	130528500	3	1100	0.580645161290323
chr8	133095700	133098925	3	2375	0.656716417910448
chr9	4661575	4667025	3	5275	0.0943396226415094
chr9	6078400	6081000	3	2100	0.369230769230769
chr9	15507775	15513600	3	5525	0.0585365853658537
chr9	16514100	16516575	3	2250	0.1875
chr9	20302525	20304175	3	1300	0.536585365853659
chr9	32344175	32346100	3	1775	0.181818181818182
chr9	34374975	34381725	3	4625	0.81437125748503
chr9	37025250	37038400	3	9650	0.893470790378007
chr9	38065375	38070450	3	4900	0.0662251655629139
chr9	66493200	66494625	3	1150	0.486486486486487
chr9	70489350	70490475	3	750	0.818181818181818
chr9	71922325	71923750	3	1150	0.387096774193548
chr9	73026025	73036800	3	7350	0.923076923076923
chr9	73733525	73738700	3	4625	0.182926829268293
chr9	74277925	74279175	3	800	0.869565217391304
chr9	88355100	88358825	3	3575	0.0857142857142857
chr9	91146750	91151300	3	4075	0.272727272727273
chr9	91924575	91935000	3	8250	0.589928057553957
chr9	93175200	93177475	3	1650	0.923076923076923
chr9	95524850	95528600	3	3550	0.0909090909090909
chr9	97810400	97812525	3	1900	0.184615384615385
chr9	101469075	101472075	3	2750	0.175438596491228
chr9	101865900	101869475	3	3350	0.148148148148148
chr9	102580750	102591650	3	8525	0.666666666666667
chr9	103860975	103862600	3	1250	0.514285714285714
chr9	108004375	108010325	3	5250	0.339869281045752
chr9	112259600	112262700	3	2825	0.183908045977011
chr9	112887350	112890350	3	2725	0.13953488372093
chr9	115248025	115252800	3	4525	0.100719424460432
chr9	117132150	117133500	3	1125	0.294117647058824
chr9	117877575	117881700	3	3775	0.173913043478261
chr9	118915200	118920100	3	4600	0.13953488372093
chr9	119232925	119234175	3	1000	0.428571428571429
chr9	122127725	122133550	3	3575	0.962962962962963
chr9	125834450	125836225	3	1525	0.230769230769231
chr9	126625175	126627150	3	1575	0.425531914893617
chr9	126689825	126693075	3	3075	0.0792079207920792
chr9	128415950	128417250	3	1125	0.5
chr9	128507850	128515375	3	6325	0.827586206896552
chr9	131445325	131454000	3	7825	0.265402843601896
chr9	131673550	131675750	3	1800	0.366666666666667
chr9	132221375	132223675	3	1975	0.35
chr9	132318800	132321550	3	2300	0.431372549019608
chr9	132330150	132331900	3	1600	0.333333333333333
chr9	132372000	132373800	3	1625	0.170212765957447
chr9	135994975	135997175	3	1900	0.4
chr9	136293025	136295425	3	2225	0.127659574468085
chr9	139084150	139086100	3	1550	0.685714285714286
chr9	139135425	139138150	3	2400	0.256410256410256
chr9	140498850	140501600	3	2325	0.333333333333333
chr9	140511925	140515525	3	3400	0.155844155844156
chr9	140559900	140562125	3	2050	0.178571428571429
chr9	140771700	140773725	3	1800	0.175438596491228
chrX	950375	951925	3	1075	0.814814814814815
chrX	2845825	2850450	3	4350	0.188235294117647
chrX	2879075	2882825	3	3200	0.233333333333333
chrX	4299525	4300975	3	1075	0.484848484848485
chrX	5566175	5568975	3	2400	0.444444444444444
chrX	10578100	10580525	3	2250	0.140350877192982
chrX	13779650	13780650	3	700	0.777777777777778
chrX	17224450	17225675	3	900	0.583333333333333
chrX	17877500	17880100	3	2350	0.277777777777778
chrX	18442300	18446675	3	4250	0.0504201680672269
chrX	19532050	19534325	3	1800	0.666666666666667
chrX	21764825	21766250	3	1250	0.25
chrX	31395350	31397275	3	1475	0.56
chrX	34670925	34676475	3	5150	0.167664670658683
chrX	37207850	37210400	3	2375	0.142857142857143
chrX	39759575	39760475	3	750	0.363636363636364
chrX	40884675	40886925	3	2000	0.185185185185185
chrX	40967250	40970975	3	3050	0.419354838709677
chrX	41189875	41197575	3	7325	0.0912280701754386
chrX	44809450	44814500	3	4750	0.0827586206896552
chrX	47049775	47057875	3	7300	0.262857142857143
chrX	53346950	53351175	3	3725	0.246153846153846
chrX	54508450	54510275	3	1250	0.8
chrX	66763050	66768650	3	5300	0.0963855421686747
chrX	67867075	67869325	3	1675	0.711864406779661
chrX	67913025	67915500	3	2200	0.352941176470588
chrX	68441050	68443250	3	1425	0.888888888888889
chrX	70401175	70403575	3	2175	0.179487179487179
chrX	70502400	70506900	3	4300	0.072992700729927
chrX	71421525	71423250	3	1425	0.486486486486487
chrX	71524450	71529650	3	4925	0.107142857142857
chrX	97634450	97636025	3	1300	0.521739130434783
chrX	103810075	103813725	3	3050	0.298850574712644
chrX	107972950	107981425	3	7350	0.317343173431734
chrX	109556950	109562325	3	3925	0.738255033557047
chrX	119384025	119386575	3	2275	0.246575342465753
chrX	129242900	129245925	3	2800	0.297872340425532
chrX	131543525	131547675	3	3825	0.25531914893617
chrX	132544625	132552050	3	7325	0.0421052631578947
chrX	133116400	133120525	3	3850	0.147540983606557
chrX	133314425	133315850	3	975	0.6
chrX	134079450	134081250	3	1600	0.218181818181818
chrX	135959800	135963575	3	3500	0.551724137931034
chrX	136506350	136513350	3	6675	0.101123595505618
chrX	148763375	148765575	3	1850	0.297872340425532
chrX	149105600	149109150	3	2550	0.709677419354839
chrX	150150825	150154275	3	3150	0.257142857142857
chrX	152065750	152067375	3	1450	0.230769230769231
chrX	154048000	154049850	3	1425	0.418604651162791
