# Supplementary material for: Large organized chromatin lysine domains help distinguish primitive from differentiated cell populations
Source: Nat Commun. 2021 Jan 21;12:499. doi: 10.1038/s41467-020-20830-9 (PMC7820432; doi:10.1038/s41467-020-20830-9)
Supplement: Supplementary file 3 — Supplementary Software [file 41467_2020_20830_MOESM3_ESM.zip › E015-H3K9me3_LOCKS.bed]

chr1	2688050	2771075	75	44900	7.48387096774194
chr1	2771775	2848300	75	42150	6.61538461538461
chr1	49861725	49940275	75	33975	9.44444444444444
chr1	49940350	50035725	75	39925	5.91919191919192
chr1	50035800	50115300	75	43125	9.64285714285714
chr1	50131825	50222825	75	39175	7.63934426229508
chr1	142535350	142640800	75	61975	7.08333333333333
chr1	143414900	143492475	75	37100	7.875
chr1	152269625	152372400	75	78325	4.90909090909091
chr1	152408475	152529100	75	82500	7.86440677966102
chr1	152590075	152698200	75	80775	5.7
chr1	152698275	152811275	75	76000	7.38461538461539
chr1	248123950	248204450	75	54950	4.97297297297297
chr1	248206250	248312450	75	72525	5.74603174603175
chr1	248312650	248412025	75	70275	7.77049180327869
chr1	248463500	248576700	75	82375	5.05263157894737
chr10	37202550	37283225	75	33475	9.5
chr10	37486775	37591625	75	43350	8.88888888888889
chr10	37591975	37675600	75	49550	9.25
chr10	37676050	37757675	75	44875	7.63636363636364
chr10	37897825	37974050	75	41100	8.71794871794872
chr10	37988000	38084650	75	58800	7.27777777777778
chr10	38144575	38244550	75	64025	4.41441441441441
chr10	38332675	38441150	75	71400	9.78947368421053
chr10	42785950	42910225	75	85150	4.15
chr10	42910450	43021625	75	78400	6.88
chr10	135250250	135351650	75	74250	4.33333333333333
chr11	48213275	48303825	75	59800	5.57894736842105
chr11	48638425	48793175	75	109150	10.75
chr11	49068050	49161300	75	37700	10.625
chr11	49571675	49661625	75	28900	9.46666666666667
chr11	49904000	50001425	75	47500	8.19512195121951
chr11	50001750	50109400	75	62475	10.4848484848485
chr11	50111750	50225150	75	73825	6.98245614035088
chr11	50225275	50393325	75	114100	6.38095238095238
chr11	51359400	51464625	75	57125	10.9375
chr11	51465200	51584350	75	56850	11.2142857142857
chr11	54794075	55065200	75	215775	11.1111111111111
chr11	55065800	55182175	75	79100	8.63157894736842
chr11	55182375	55310875	75	82500	8.56
chr11	55393525	55490825	75	42225	10.7826086956522
chr11	55531675	55620850	75	66375	3.20754716981132
chr11	58468200	58553250	75	47525	7.20634920634921
chr12	34242675	34342250	75	67575	8.39285714285714
chr12	34342450	34606925	75	233900	10.1904761904762
chr12	37889225	37977950	75	41950	8.21428571428571
chr12	38058925	38464300	75	357075	10.1818181818182
chr12	38470725	38579900	75	84600	5.08695652173913
chr12	38580275	38678700	75	63275	11
chr12	133487175	133600975	75	85050	4.83870967741935
chr12	133601450	133818400	75	185350	1.45
chr13	19447625	19589925	75	106325	5.92307692307692
chr13	19853825	19963350	75	68425	5.92592592592593
chr14	20193400	20288325	75	71700	10.6666666666667
chr14	20288600	20398175	75	86725	3.09677419354839
chr14	20398325	20493675	75	62475	9.03225806451613
chr14	20556650	20657000	75	60550	6
chr14	106187850	106315250	75	82050	6.97435897435897
chr14	106316200	106455075	75	109850	8.06779661016949
chr14	106567125	106651525	75	40875	11.5
chr14	106796175	106917100	75	78800	11
chr14	106917350	107056575	75	120125	3.28
chr14	107056700	107190900	75	112050	2.82352941176471
chr15	20392375	20472350	75	51425	6.51612903225806
chr15	22405675	22522500	75	92325	3
chr15	25219175	25341100	75	71725	10.3870967741935
chr16	31745700	31849900	75	68525	4.84615384615385
chr16	32419125	32604475	75	124875	11.2452830188679
chr16	33363000	33437575	75	46250	11.5789473684211
chr16	33457825	33551150	75	49300	10.7368421052632
chr16	33817975	33978675	75	110325	8.83333333333333
chr16	34173350	34298575	75	95025	5
chr16	34298875	34446375	75	98250	7.60869565217391
chr16	34465625	34606575	75	114650	9.03846153846154
chr16	34607025	34743900	75	114975	6.07894736842105
chr16	34744175	34902025	75	122225	11.2272727272727
chr16	34902775	35114800	75	174775	8.25
chr17	21747700	21876975	75	74850	6.93333333333333
chr17	21877025	21969125	75	56350	6.88
chr17	22043525	22133975	75	49300	6.25
chr17	25262975	25383125	75	79900	6.10526315789474
chr19	6871950	6962125	75	60675	3.05263157894737
chr19	8897475	9022200	75	94300	7.34285714285714
chr19	9317500	9412575	75	70000	4.34782608695652
chr19	9548450	9688150	75	101750	10.5454545454545
chr19	15712900	15824200	75	75300	9.72413793103448
chr19	15825525	15930925	75	76925	2.73684210526316
chr19	15931325	16028625	75	68975	4
chr19	16028825	16132175	75	72975	4.2
chr19	22038875	22166600	75	80100	9.33333333333333
chr19	22166775	22259525	75	64775	3.52941176470588
chr19	22259725	22359600	75	66550	8.08510638297872
chr19	22359725	22450025	75	60475	4.22222222222222
chr19	22450250	22554400	75	80325	2.62068965517241
chr19	22582700	22702625	75	98475	4.94117647058824
chr19	22703075	22823750	75	87125	9
chr19	22852875	22950975	75	61650	9.08771929824561
chr19	22951925	23063950	75	83075	3.875
chr19	23138100	23221350	75	53200	5.63636363636364
chr19	23619075	23717100	75	56750	10.64
chr19	23995775	24092675	75	69075	8.09523809523809
chr19	24092725	24174300	75	52925	7.4
chr19	24299750	24473825	75	138225	10.7894736842105
chr19	27731800	28008675	75	231000	10.0952380952381
chr19	28301500	28412875	75	75500	6.625
chr19	37167475	37296200	75	76425	9.69565217391304
chr19	37344450	37447450	75	73725	6
chr19	37448300	37555225	75	71775	3.75
chr19	52858225	52955350	75	58775	7.125
chr19	55000450	55114600	75	66625	10.9230769230769
chr19	56275700	56383175	75	77375	6.33766233766234
chr19	56383525	56479450	75	72750	2.46153846153846
chr19	56480150	56562650	75	53875	5.25925925925926
chr19	56905200	57009925	75	82275	5.75
chr19	57109500	57215775	75	81125	2.38095238095238
chr19	57215850	57362275	75	119975	4.23076923076923
chr19	57362725	57465125	75	83325	2.45454545454545
chr19	57465250	57573225	75	86550	2.58064516129032
chr19	57573550	57659300	75	56575	3.48148148148148
chr19	58543975	58656725	75	69400	11.2222222222222
chr20	29580675	29849750	75	94325	9.36982017200938
chr20	29849800	29954700	75	73575	4.13793103448276
chr20	29954775	30040825	75	59375	2.65882352941176
chr20	54348100	54445975	75	38325	10.9473684210526
chr20	54481375	54577700	75	72625	2.03571428571429
chr20	54577825	54690175	75	82900	7.91836734693878
chr20	54690500	54771975	75	58625	2.73333333333333
chr20	54772125	54874275	75	68825	4.73333333333333
chr21	9411175	9507250	75	76650	4.69230769230769
chr21	9507375	9588400	75	57000	3.78571428571429
chr21	9825400	9952375	75	95350	7.74193548387097
chr21	10366425	10446975	75	44450	6.55555555555556
chr21	10472725	10559575	75	30900	10.0625
chr21	10559950	10639075	75	45975	4.28571428571429
chr21	10697900	10964575	75	233375	5.6
chr21	10965000	11107275	75	118250	7.47826086956522
chr22	47575575	47702225	75	89050	11.2631578947368
chr22	47702600	47856250	75	124625	5.2
chr22	47856350	47947575	75	67625	2.06060606060606
chr3	75679375	75803800	75	90325	7.37777777777778
chr4	123000	224075	75	68475	7.09090909090909
chr4	190470075	190668275	75	173650	3.48148148148148
chr4	190796200	190881425	75	45725	9.2156862745098
chr5	45838700	46004025	75	119650	10.65
chr5	150239650	150334275	75	64575	4
chr5	178427300	178544475	75	81775	7.6
chr7	56220500	56326775	75	86550	2.30508474576271
chr7	56491550	56620950	75	92075	11.15
chr7	56621150	56743200	75	88975	3.58709677419355
chr7	57194925	57311225	75	98225	2.48
chr7	57311550	57448275	75	115675	2.93103448275862
chr7	57448375	57568625	75	88500	1.78640776699029
chr7	57569225	57643250	75	44250	10.6666666666667
chr7	61737950	61987775	75	151475	6.69565217391304
chr7	61987950	62453950	75	418000	5.36
chr7	62456675	62584500	75	104075	6.88888888888889
chr7	62584825	62678550	75	64125	8.11111111111111
chr7	63306475	63406250	75	74025	8.11111111111111
chr7	63471500	63576250	75	84350	2.58823529411765
chr7	63576625	63674875	75	65300	9.34426229508197
chr7	63675475	63779550	75	81175	3.42857142857143
chr7	63780400	63897000	75	90075	5.55555555555556
chr7	63898275	63990325	75	61075	3.66666666666667
chr7	157798300	157926650	75	81200	10.6666666666667
chr7	157926700	158035000	75	80750	5.6
chr7	158035450	158141625	75	78550	3.26829268292683
chr7	158958200	159042800	75	35325	7.25
chr8	43044400	43151100	75	65425	7.61904761904762
chr8	43151275	43266500	75	67975	10.4347826086957
chr8	43266600	43670925	75	351325	7.68421052631579
chr8	46876625	47470950	75	560300	3.76785714285714
chr8	47471150	47593575	75	94025	2.81818181818182
chr8	47668475	47874800	75	166075	9
chr8	47874875	47972725	75	60800	11.6825396825397
chr9	125358350	125452025	75	55450	10.2758620689655
chrX	57956600	58060875	75	50700	9.625
chrX	58060975	58163075	75	72050	5.47368421052632
chrX	58163125	58294550	75	113225	4.22222222222222
chrX	58294600	58549200	75	206050	8.03846153846154
chrX	61781200	61955975	75	151850	2.94
chrX	62125700	62225000	75	42275	8.76923076923077
chr3	90310575	90504925	73	138850	5.94666666666667
chrX	155147400	155238900	73	41375	10.2307692307692
chr14	106455575	106561200	71	71750	6.68181818181818
chr17	25432700	25534500	69	62275	7.75
chr4	333575	466650	69	105125	6.19047619047619
chr1	50222925	50295625	68	31100	7.46666666666667
chr19	12314225	12395800	67	51050	3.25
chr8	47973050	48065775	67	43025	6.15789473684211
chr11	48312850	48424800	66	72225	7.25925925925926
chrX	61956100	62085325	66	96675	7.23076923076923
chr16	46385775	46481400	65	57825	4.4
chr19	23717175	23797125	65	44100	6.2962962962963
chr19	55114675	55185125	64	46950	3.93103448275862
chr10	37834050	37893200	63	31125	6
chr9	68377125	68459850	63	45575	5.83098591549296
chr16	35115250	35285800	62	140550	5.65714285714286
chr20	26257025	26319575	61	31050	5.70967741935484
chr17	22150625	22262950	60	85025	3.48387096774194
chr7	64028425	64121100	60	57225	4.43478260869565
chr19	37869925	37955800	57	69750	2.52173913043478
chr13	19683750	19775000	56	74075	3.05882352941176
chr18	14901725	14952025	56	34000	2.66666666666667
chr5	178327925	178419150	56	73200	1.72413793103448
chr19	37571375	37662250	55	67050	2.3
chr1	142781000	142839300	54	37475	3.12
chr13	19590100	19677750	54	73925	2
chr15	22522725	22589750	54	48750	2.18181818181818
chr19	9432025	9531050	53	80150	2.38947368421053
chr19	57011575	57103600	53	74475	1.33333333333333
chr14	106704250	106789250	52	70025	2.78260869565217
chr15	20541925	20616800	51	61650	1.87878787878788
chr17	21195000	21254200	50	38150	2.44444444444444
chr19	6963150	7019200	47	36025	2.33333333333333
chr19	23064200	23133675	46	52400	1.53846153846154
chr1	248750175	248795300	37	35650	1.15151515151515
chr15	25414400	25501050	37	77825	0.774193548387097
chr22	47952375	47993525	33	32750	0.775510204081633
chr4	38700	111550	23	67550	0.513761467889908
chr16	32610975	32655250	22	40450	0.421052631578947
chr17	25387975	25419300	20	27600	0.390804597701149
chr19	55301300	55327475	17	23625	0.32520325203252
chr21	11107575	11153800	15	44250	0.166666666666667
chr7	57938625	58001850	14	61500	0.0751173708920188
chrX	61742800	61775350	13	30825	0.114285714285714
chr6	61918325	61944025	11	24100	0.156862745098039
chr19	38037675	38068000	10	28650	0.128342245989305
chr11	48796275	48821725	9	24500	0.0853658536585366
chr11	50730775	50772550	9	40525	0.118181818181818
chr19	28009750	28088825	9	77075	0.108108108108108
chr4	244000	273775	9	28300	0.109090909090909
chr11	50521700	50607250	7	83800	0.0428015564202335
chr19	28137250	28186225	7	48325	0.0373831775700935
chr5	49468775	49517825	7	48425	0.0476190476190476
chr19	28203875	28234525	6	30150	0.0378548895899054
chr11	50613875	50655275	5	40425	0.0266412940057088
chr10	39076525	39155000	4	78175	0.0131004366812227
chr14	19000050	19014800	4	14575	0.014760147601476
