# Supplementary material for: Large organized chromatin lysine domains help distinguish primitive from differentiated cell populations
Source: Nat Commun. 2021 Jan 21;12:499. doi: 10.1038/s41467-020-20830-9 (PMC7820432; doi:10.1038/s41467-020-20830-9)
Supplement: Supplementary file 3 — Supplementary Software [file 41467_2020_20830_MOESM3_ESM.zip › E015-H3K27ac_LOCKS.bed]

chr1	870900	1656575	92	80175	95.2
chr1	8013900	8726850	92	82225	60.875
chr1	25810525	26742425	92	76800	118.553191489362
chr1	27560425	28265225	92	99675	78.9
chr1	32390475	33281400	92	90875	129.5
chr1	43123575	44118025	92	94525	115.92
chr1	154126950	155139875	92	91525	130.25
chr1	155469725	156369975	92	94500	100.51724137931
chr1	225611250	226399400	92	79500	106.864864864865
chr11	64764575	65488325	92	118800	45.12
chr11	65547675	66383925	92	89300	85.8863636363636
chr11	66384025	67350700	92	88025	102.307692307692
chr11	118045825	118977925	92	103225	128.558139534884
chr12	6166875	6888700	92	109350	121.071428571429
chr12	124802475	125389475	92	71075	124.909090909091
chr13	100030850	100846175	92	92625	125.214285714286
chr14	22712975	23756300	92	92150	123.25
chr14	68915425	69659050	92	89425	80.0740740740741
chr15	40074275	40847150	92	75575	129.058823529412
chr15	64262775	65381150	92	93750	124.56
chr15	66083450	67306850	92	87075	113.614035087719
chr15	74392350	75251675	92	78025	108.941176470588
chr15	90118075	90999675	92	68250	120.391304347826
chr16	102925	791600	92	70900	105.029411764706
chr16	2653025	3510225	92	81050	114.708333333333
chr16	4166775	5020825	92	87750	94.24
chr16	30345700	31154250	92	94875	109.545454545455
chr17	36411925	37079575	92	89525	100.111111111111
chr17	38080425	38716575	92	90625	100.044444444444
chr17	40424400	41189300	92	84800	65.0566037735849
chr17	42081850	43050175	92	90975	107.942857142857
chr17	48046050	48915675	92	73475	128.947368421053
chr17	55333000	55957575	92	83900	115.636363636364
chr17	72968525	73783300	92	83800	93.7297297297297
chr17	79195150	80056200	92	104300	116.47619047619
chr19	867075	1384575	92	97925	81.6666666666667
chr19	17071825	17952525	92	73975	128.228571428571
chr19	18215050	18762200	92	74475	71.7837837837838
chr19	40286525	41696825	92	86250	125.975308641975
chr19	44405725	45640450	92	68325	122.6875
chr19	45640550	46457325	92	80500	90.5217391304348
chr19	46498000	47658525	92	85525	96.0714285714286
chr19	48565100	49256825	92	67325	113.3125
chr19	55573575	56097750	92	61525	78.3684210526316
chr19	57683675	59033350	92	86450	79.1481481481482
chr2	64153800	65145275	92	71750	109.789473684211
chr2	85026550	85822725	92	92300	109.625
chr20	34463300	35880950	92	80475	126
chr20	48178325	48925250	92	70800	85.1304347826087
chr22	38550175	39414800	92	77300	132.421052631579
chr22	41577500	42710925	92	84950	122.594594594595
chr3	48591850	49844400	92	102050	109.947368421053
chr3	57529700	58483625	92	89075	127.0625
chr5	140855125	141549750	92	80975	99.5757575757576
chr5	149339300	150088400	92	77150	116.875
chr6	2839825	3361175	92	102850	45.1578947368421
chr6	15171225	15439100	92	68825	50.625
chr6	41374600	42285175	92	74450	129.7
chr6	42672000	43604525	92	83375	118.333333333333
chr7	99839825	100526300	92	75550	106.769230769231
chr8	29705550	30573875	92	96550	121.5
chr8	128656025	129078200	92	93325	95.75
chr9	130251900	130818650	92	63550	117.6
chr9	132039275	132817150	92	84675	123.828571428571
chr9	139135200	139923300	92	70775	104.173913043478
chrX	39472650	40158250	92	109375	95.9166666666667
chr5	123737725	124429625	91	98700	111.51724137931
chr6	25898800	26660525	91	129575	84.6440677966102
chr10	28955275	30074025	90	83675	125.2
chr11	62094375	62699775	90	106075	116.1
chr2	231880250	232918625	90	86750	113.076923076923
chr22	39415000	39931900	90	73875	72.5714285714286
chr12	53267500	53985850	89	105000	111.125
chr5	141554450	142431200	88	77150	87.4642857142857
chr6	30456800	31240400	88	94775	122.367346938776
chr1	149684300	150616375	86	107350	99.1428571428571
chr19	36485725	38270700	86	70575	115.777777777778
chr19	47659300	48395450	86	73125	69.4285714285714
chr14	67707025	68865325	85	74325	111.885714285714
chr17	26878800	27761025	85	97975	87.7435897435897
chr3	128833200	129613125	84	86375	69.8888888888889
chr10	114412000	114929250	83	74300	108.171428571429
chr11	60897500	61742925	83	70750	108.384615384615
chr15	99091175	99560175	83	72725	101.152941176471
chr19	11998175	13076600	83	77500	101.509803921569
chr12	121716650	122385925	81	77375	65.8518518518518
chr14	89715800	90455425	81	73225	88.6666666666667
chr8	21775750	22563000	81	60575	111.913043478261
chr8	37882575	38691925	81	78850	97.9259259259259
chr17	550775	1172150	80	59600	102.333333333333
chr22	37851675	38493800	80	67175	106.588235294118
chr7	130572250	131751125	80	87725	110.058823529412
chr1	11321900	12310100	79	64725	108.137931034483
chr10	74853875	75950625	79	79875	112.576271186441
chr10	104102525	104679325	79	75725	99.8947368421053
chr10	126224475	126952850	79	70050	101.76
chr7	100608675	101269750	79	68950	82.4675324675325
chr7	105161500	105817825	79	63800	110.666666666667
chr1	201604950	202389000	78	65025	87.469387755102
chr19	2032050	2613450	78	71450	108.666666666667
chr20	30102200	30828550	78	82325	79.1282051282051
chr17	74954000	75500950	77	91700	102.416666666667
chr17	46893900	47957925	76	83325	75.7435897435897
chr20	52120100	53143300	76	83450	109.384615384615
chr20	62133625	62711775	76	59125	93.9375
chr17	17343525	17876550	75	66425	84.6296296296296
chr5	115773200	116203975	75	75800	91.5714285714286
chr1	113065025	113819800	74	78075	83.2631578947368
chr10	88424725	88855775	74	64650	101.142857142857
chr11	45825950	46411600	74	74950	92.4117647058823
chr11	63215550	63821725	74	77900	67.3015873015873
chr12	56040250	56771675	74	91025	106.761904761905
chr15	57309125	58044225	74	52875	101.04
chr22	36356375	37005500	74	78050	86.8571428571429
chr6	21587150	22072300	74	64700	87.8235294117647
chrX	152939450	153363975	74	70050	55.8461538461538
chr2	172067275	173330200	73	73550	101.766233766234
chr16	89233600	89669000	72	60125	77
chr19	13840550	14406350	72	57400	75.6129032258064
chr3	32345500	32944225	72	80850	89.2439024390244
chr16	85325250	85925525	71	73150	97.6551724137931
chrX	48325850	49167050	71	72300	83.9268292682927
chr1	6217325	6972975	70	62425	78.2162162162162
chr1	94860025	95583700	70	52450	98.1237113402062
chr11	44656575	45232150	70	61975	96.4137931034483
chr12	120501975	121039075	70	73175	95
chr20	30913975	31565400	70	62850	84.1234567901235
chr5	133303125	134325975	70	79450	93.2413793103448
chr10	80807875	81206700	69	78475	86.9523809523809
chr16	66401925	67360525	69	49325	92.1463414634146
chr15	92641175	93474250	68	80650	84.3484848484848
chr17	45697675	46329775	68	67125	93.1384615384615
chr2	19911125	20851475	68	59775	89.3962264150943
chr12	11742900	12552250	67	58125	94.2
chr14	74761250	75777925	67	72775	87.1594202898551
chr22	29278525	30019575	67	59475	87.2235294117647
chrX	15683325	16245850	67	54875	94.875
chr16	67427650	68125850	66	62850	86.2278481012658
chr1	150770975	151592675	65	74350	85.5789473684211
chr11	206225	639925	65	62100	59.5217391304348
chr11	12695050	13031275	65	59475	81.6263736263736
chr17	46549425	46807175	65	94050	40.5106382978723
chr1	10092275	10798800	64	49050	82.5098039215686
chr11	9333275	10046325	64	73300	90.5945945945946
chr11	95358650	96144750	63	53575	77.8203592814371
chr1	23302525	24194700	62	62650	86.7118644067797
chr22	26790325	27196875	62	53775	86.3809523809524
chr3	63800225	64427725	61	52175	63.0666666666667
chr1	44784225	45308875	60	51750	83.4594594594595
chr1	204223225	204690975	60	45450	78.25
chr11	94336125	95094125	60	65725	78.2784810126582
chr17	7018500	7389675	60	65650	62.45
chr4	87812800	88038700	60	55600	37.7701149425287
chr7	101374875	101834550	60	48075	62.3846153846154
chr16	57405925	57907325	59	48250	77.6470588235294
chr11	683800	955925	58	53375	52.8
chr16	8806825	9248875	58	46625	81.2903225806452
chr17	43064625	43517950	58	47350	53.9
chr18	52919275	53257750	58	50400	35.0175438596491
chr17	1899175	2538125	57	55425	63.85
chr18	3245675	3722575	57	67175	60.8372093023256
chr22	17840575	18330075	57	50200	81.9523809523809
chr6	31430425	31874525	57	61850	67.1891891891892
chr17	76164275	76427775	56	53125	62.3157894736842
chr21	27310975	27608750	56	45850	72.9130434782609
chr3	185276500	185544750	56	57425	42.9357798165138
chr14	77351150	77648475	55	67775	44.3414634146341
chr6	111799350	112243175	55	44900	62.7333333333333
chr7	27120725	27285575	55	74450	52.3272727272727
chr1	164527100	164757600	54	52175	65.0697674418605
chr16	1991725	2319850	54	52700	65.5294117647059
chr17	1251000	1733975	54	52100	65.0434782608696
chr2	36565725	37012925	54	45975	75.8235294117647
chr1	54665125	54876550	53	56000	51.5483870967742
chr15	63026550	63688775	53	55850	67.9375
chr16	49525575	49917875	53	47750	67.9393939393939
chr4	77461450	77945050	52	50875	72.054054054054
chr8	145514150	145755700	52	44275	33.2820512820513
chr17	39791225	40181025	51	49425	44.3137254901961
chr18	60349650	60549100	51	41075	70.3888888888889
chr19	54250050	54485625	51	33075	67.025641025641
chr5	176726475	177035300	51	47100	61.7916666666667
chr19	42701175	42985100	50	41575	51.1641791044776
chr2	220251725	220567025	50	40300	44
chr22	31290700	32151075	50	53925	67.4
chr3	189655125	189915425	50	38900	64.56
chr9	131641850	131988725	50	46675	60.2727272727273
chr1	2046850	2378825	49	50375	61.7272727272727
chr2	121460150	121695775	49	47275	37.5294117647059
chr20	49252250	49650550	49	40200	55.1428571428571
chr10	79469525	79803575	48	44625	62.9824561403509
chr11	75013325	75375625	47	61875	65.1875
chr1	64809325	65064200	46	37225	37.8048780487805
chr6	33019700	33423175	46	58225	62.8260869565217
chr10	99023525	99335025	45	39175	44.8860759493671
chr12	6927750	7168600	45	49675	35.8695652173913
chr17	25782725	25930275	45	34325	18.7692307692308
chr3	71095125	71359900	45	39325	52.25
chr7	150645150	150823525	45	38475	55.4358974358974
chrX	71130025	71474800	45	40775	45.5581395348837
chr1	63988075	64324325	44	44450	57.0666666666667
chr18	46293425	46548275	44	59725	47.2380952380952
chr2	176961500	177057675	44	23425	40.4444444444444
chr1	9745900	10021225	43	31250	58.4782608695652
chr1	94016700	94375750	43	46950	36
chr12	54379025	54447325	43	39700	17.5454545454545
chr14	61873050	62232775	43	33875	55.9230769230769
chr14	99860925	100151175	42	40125	53
chr19	35453100	35776250	42	30025	57.5151515151515
chr21	46706400	46859275	42	41425	40.75
chr5	14102350	14285100	42	45125	32.8965517241379
chr5	106792300	106944175	42	27875	46.1481481481481
chr5	148697125	148961875	42	32925	45.9473684210526
chr8	118824825	119094500	42	36275	48
chr9	127307550	127738100	42	52325	46.0512820512821
chr1	214450775	214694425	41	44825	37.5
chr14	24505600	24949350	41	39775	48.2978723404255
chr15	75825075	76219400	41	34800	53.5862068965517
chr18	9433700	9929725	41	40075	55.5238095238095
chr22	30591375	30841250	41	29425	50
chr7	22588850	22905225	41	46375	37.7704918032787
chr9	134437275	134630650	41	44475	42.5555555555556
chr15	67316125	67470900	40	43325	29.2222222222222
chr16	11587275	11842525	40	28500	47.6347826086957
chr22	28109950	28292300	40	28750	28.7462686567164
chr6	7009025	7421450	40	40450	39.8478260869565
chrX	153575625	153825400	40	38450	53.1428571428571
chr15	26860675	27019400	39	31950	50.7272727272727
chr15	65381400	65716350	39	39400	49.8181818181818
chr16	29801200	30135125	39	48975	49.9444444444444
chr2	202641900	202967500	39	38400	48.4081632653061
chr2	238481100	238653725	39	38975	52.9615384615385
chr3	171727250	171976750	39	44850	40.8
chr8	37578100	37797725	39	37925	52
chr9	89951950	90271800	39	33200	45.6
chr10	105374900	105630475	38	29425	48.969696969697
chr11	63932550	64174350	38	41350	43.75
chr11	64477875	64703300	38	36175	38.56
chr15	101587400	101836175	38	32950	45.1111111111111
chr17	8021850	8214050	38	35500	40.1379310344828
chr1	22223600	22464175	37	33250	34.7586206896552
chr1	160881450	161197225	37	44075	38.7826086956522
chr22	40867600	41129150	37	27375	38.9122807017544
chr3	50248275	50408775	37	45125	47.037037037037
chr6	159184100	159345625	37	31975	36.2608695652174
chr7	83718225	83907950	37	28850	50.0588235294118
chr8	72548400	72668125	37	26925	47.1111111111111
chr1	56896025	57045875	36	40000	27.5483870967742
chr1	205144900	205345925	36	41900	33.9259259259259
chr19	39086925	39226300	36	54450	14.1379310344828
chr5	79389300	79554625	36	47475	17.8333333333333
chr1	27317425	27482400	35	36525	21.1538461538462
chr1	44118550	44502325	35	33625	38.6071428571429
chr5	118580700	118819200	35	28700	46.4761904761905
chr1	39564000	39699350	34	42300	18.1153846153846
chr12	109006925	109128075	34	26275	35.2941176470588
chr14	73924000	74256800	34	41375	38.4285714285714
chr3	184279675	184484825	34	23425	44.0888888888889
chr4	16777300	16922000	34	25725	32.6984126984127
chr5	71328825	71544925	34	26075	37.88
chr5	179038775	179286450	34	30425	44.72
chr9	16620100	16872325	34	34975	37.4313725490196
chr20	17485750	17716325	33	25075	42.6274509803922
chr3	57040800	57204275	33	35075	40.5090909090909
chr3	66451250	66552225	33	27725	22.969696969697
chr10	72123725	72319725	32	27325	43.7241379310345
chr16	56449150	56782050	32	26175	40.4090909090909
chr19	8369925	8525325	32	22450	39.8571428571429
chr2	47400100	47634450	32	30325	29.6363636363636
chr2	60679650	60797125	32	35950	26.9142857142857
chr21	44286275	44413550	32	26600	37.5806451612903
chr3	45481600	45783700	32	31475	39.4716981132075
chr3	112012400	112143475	32	30925	33.0204081632653
chr6	157254350	157484450	32	24325	32.8461538461538
chr1	21564300	21672950	31	27825	18.625
chr12	7994650	8148525	31	28950	39.25
chr12	76203275	76497325	31	39325	39.828125
chr17	16102575	16419975	31	33225	42.1538461538462
chr17	30591725	30873875	31	27275	42.0568181818182
chr20	45902800	46012825	31	44025	30.8732394366197
chr4	139797425	140117625	31	34925	41.4285714285714
chr6	14597700	14970475	31	26275	42.1935483870968
chr7	98922625	99236850	31	32125	40.7096774193548
chr1	153493300	153671800	30	24100	36.8095238095238
chr1	157962175	158088725	30	36475	29.9230769230769
chr10	96942825	97074375	30	26975	31.3571428571429
chr11	56891675	57117375	30	38800	37.8918918918919
chr17	35402300	35540250	30	16975	38.8181818181818
chr17	73822675	73993400	30	28350	36.4848484848485
chr2	207938900	208123825	30	35950	39.0967741935484
chr20	61494050	61593275	30	25225	38
chr3	14435100	14523900	30	25025	21.8139534883721
chr3	55514775	55698950	30	32925	33.2063492063492
chr3	194800800	194992925	30	32000	31.5428571428571
chr5	180587075	180708775	30	23875	39.7
chr6	138786375	138918175	30	27875	30.6086956521739
chr8	1693350	1845625	30	25925	40.8333333333333
chrX	2685525	2883050	30	29450	39.741935483871
chrX	102939950	103032375	30	27200	35.3939393939394
chr1	114517800	114697375	29	35850	28.9032258064516
chr10	22899450	23003975	29	20100	32.2142857142857
chr10	97219300	97321600	29	21425	27.2692307692308
chr11	19885900	20134625	29	33375	29.843137254902
chr11	57329875	57568250	29	41950	28.4081632653061
chr11	111633425	111958275	29	25875	33.3888888888889
chr18	55854000	56030000	29	26300	36.7256637168142
chr2	102349850	102444225	29	18025	34.8965517241379
chr6	27720350	27871050	29	48225	15.9710144927536
chr9	14237800	14425375	29	28550	40
chr17	71151800	71362800	28	28475	32
chr19	1794300	1947975	28	27150	33.4736842105263
chr20	44420275	44650550	28	26300	38.2553191489362
chr22	43311800	43411900	28	19800	28.0666666666667
chr5	139013225	139092350	28	45975	7.45454545454545
chr9	140082300	140215850	28	26075	17.3333333333333
chr1	17858450	17929425	27	26175	12.4186046511628
chr1	155144725	155295600	27	31375	31.5384615384615
chr10	13713700	13934525	27	23950	34.195652173913
chr11	14330600	14381075	27	17500	15.6190476190476
chr13	99097850	99230850	27	27750	34.6486486486486
chr17	7451875	7621150	27	33300	35.7777777777778
chr2	74600375	74811300	27	30200	35.3333333333333
chr22	23521875	23612400	27	23850	21.7435897435897
chr9	134205850	134407025	27	35300	30.1775147928994
chr16	84537450	84655825	26	20375	33.7037037037037
chr16	87798525	87912375	26	25625	34.5714285714286
chr17	37783175	37957425	26	32175	29.4166666666667
chr18	8608375	8735500	26	29725	23.2941176470588
chr19	4326950	4416525	26	25100	25.1724137931034
chr2	25429775	25559825	26	25300	19.6164383561644
chr2	145188125	145283000	26	33500	21.6296296296296
chr20	50476325	50723350	26	24525	33.0526315789474
chr6	56557175	56673875	26	21675	19.7538461538462
chr8	101315100	101586600	26	24100	30.02
chr1	16438775	16564175	25	30150	27.0434782608696
chr2	43364475	43478875	25	28600	33.3023255813954
chr2	175613900	175754100	25	21925	17.1176470588235
chr2	206514600	206631200	25	32375	22.112676056338
chr3	61643225	61698550	25	24475	21.8
chr3	61781750	61913125	25	19225	25.44
chr3	149246050	149356825	25	18450	27.36
chr7	137504675	137687850	25	28775	33.0967741935484
chr8	20044800	20236525	25	19125	28.969696969697
chr9	34554050	34666575	25	20250	25.7297297297297
chrX	73398125	73563800	25	22100	33.6024096385542
chrX	132483375	132629775	25	22400	29.9047619047619
chr11	100589000	100701200	24	19725	30.9019607843137
chr17	55957625	56035075	24	22650	8.31683168316832
chr18	56152225	56341625	24	24525	31.4915254237288
chr5	146811275	146902025	24	20800	25.030303030303
chr5	154062075	154166250	24	24325	17.6285714285714
chr6	131571350	131670025	24	23725	28.5666666666667
chr9	6625775	6788975	24	22625	30.5441176470588
chr9	98188250	98279975	24	25050	23.5813953488372
chr10	74002525	74096975	23	24875	14.5393258426966
chr10	111644125	111776650	23	16625	27.5714285714286
chr10	123779050	123952300	23	24375	30.046511627907
chr12	62982375	63145675	23	31250	30.9333333333333
chr14	91769225	91885050	23	22675	22.625
chr15	77768000	77862250	23	16200	28.8666666666667
chr16	85185975	85280975	23	15100	25.6
chr17	19242000	19417225	23	24925	23.8582677165354
chr17	56401375	56494975	23	19625	30.3478260869565
chr19	10654550	10880325	23	22200	25.7333333333333
chr19	56592275	56665600	23	17400	24.1395348837209
chr3	46972150	47067125	23	15425	18
chr6	75914250	76000950	23	14650	31.0232558139535
chr8	8701725	8775350	23	14300	24.2307692307692
chr9	37985100	38090075	23	30500	29.2452830188679
chr1	223887900	223964350	22	17975	21.5121951219512
chr11	121242650	121379325	22	20650	23.3378378378378
chr11	128332900	128463975	22	16050	28.6296296296296
chr16	70718625	70835075	22	21750	25.8823529411765
chr19	39863425	40030875	22	31675	24.8
chr2	188365450	188442425	22	15600	18.5128205128205
chr20	43148600	43281125	22	19075	23.7368421052632
chr3	12985925	13086550	22	13825	30
chr3	31917675	32044825	22	16725	23
chr4	88770025	88899225	22	22150	22
chr6	35630725	35732875	22	18450	29.6774193548387
chr6	91039225	91213400	22	16275	28.9333333333333
chr6	168217725	168339400	22	21375	27.0769230769231
chr7	75919500	76053550	22	19250	18.4081632653061
chr9	130819375	130981000	22	22025	27.4252873563218
chrX	102565250	102702000	22	21775	30
chr1	90369450	90462175	21	21600	26.6724137931034
chr1	162038725	162200550	21	18500	27.5081967213115
chr1	213073100	213155350	21	20800	19.9024390243902
chr10	72971800	73039225	21	20325	27.5
chr14	99696625	99743900	21	22600	7.64285714285714
chr2	220024650	220159650	21	19225	27.5454545454545
chr2	235859650	235935650	21	24825	15.8983050847458
chr20	10599225	10656150	21	25550	19.8181818181818
chr21	38869650	39056325	21	17200	27.8415841584158
chr3	46579325	46704675	21	22525	22.6849315068493
chr4	6886050	6991400	21	19450	23.3939393939394
chr5	131704875	131893550	21	17850	25.1243243243243
chr6	33660100	33819650	21	30500	27.8723404255319
chr7	83041225	83098425	21	20250	9.8125
chr1	53861425	53918075	20	23400	13.4390243902439
chr1	209527975	209647025	20	25875	22.25
chr11	1968025	2026600	20	12200	15.5189873417722
chr11	27408200	27495250	20	22500	18.2056074766355
chr13	51795850	51837125	20	16450	7.26666666666667
chr17	41602750	41670200	20	18825	21.3793103448276
chr19	13187700	13283700	20	24225	26.0540540540541
chr4	69204275	69319750	20	23875	9.26283987915408
chr6	157148375	157212425	20	12825	24.9285714285714
chr7	2535250	2599350	20	15525	19.4226804123711
chr8	103871075	103952775	20	18875	16.046511627907
chr9	116298425	116417700	20	17750	20.4137931034483
chrX	12957400	13049525	20	23475	17.5172413793103
chrX	45625100	45671575	20	17050	13.1052631578947
chr1	181035100	181122450	19	16900	24.8823529411765
chr1	200298475	200385850	19	23750	21.2
chr11	67350875	67399625	19	19025	10
chr12	57463525	57546050	19	24100	13.7826086956522
chr12	115093775	115136350	19	20250	22.2
chr13	107124150	107188900	19	18325	24.2105263157895
chr13	113343000	113395250	19	15975	18.5714285714286
chr14	21457150	21578425	19	23025	22.6666666666667
chr17	65461700	65527050	19	11325	24.9655172413793
chr19	41723650	41883000	19	31475	25.2181818181818
chr19	54599200	54713975	19	21475	24.9
chr2	39628525	39744775	19	17825	23.3061224489796
chr2	47210325	47316750	19	24100	20.247191011236
chr2	189139000	189205275	19	20300	12.8253968253968
chr2	201215600	201290325	19	16575	13.7105263157895
chr22	40571675	40621325	19	18575	20.2142857142857
chr3	65913325	66003475	19	14250	25.063829787234
chr6	44153725	44233325	19	26250	22.2608695652174
chr6	52363550	52463100	19	18775	18.3888888888889
chr7	5665525	5751750	19	15000	23.2207792207792
chr7	70158075	70203700	19	17425	17.1818181818182
chr8	141598750	141655975	19	12950	25.4166666666667
chr8	144614575	144719350	19	14625	14.68
chrX	136630450	136673425	19	21600	12.4
chr1	1778625	1851500	18	11775	23.1388888888889
chr1	19248575	19361425	18	18300	23.2925170068027
chr1	54925025	54968825	18	10550	19.76
chr1	203236625	203298425	18	14000	19.64
chr1	229308950	229374900	18	18600	11.607476635514
chr1	235047750	235134350	18	19475	23.9787234042553
chr10	82213025	82269400	18	17600	19.5882352941176
chr11	72408475	72464100	18	13950	15.5652173913043
chr12	32252225	32332025	18	15675	17.71875
chr13	28965600	29031675	18	16200	18.6222222222222
chr13	36870525	36930150	18	19325	12.2276422764228
chr13	54835750	54881300	18	13100	20.32
chr15	85922900	86042950	18	12050	24.0909090909091
chr16	53064900	53165975	18	22900	21.1111111111111
chr17	20058700	20129175	18	14075	14.2857142857143
chr17	55145275	55187825	18	12025	12.65
chr17	57831075	57931600	18	26575	21.7567567567568
chr19	54085050	54173975	18	15175	24.0615384615385
chr3	141053625	141145750	18	16875	15.7407407407407
chr4	93353300	93386325	18	16850	11.875
chr5	171380775	171437525	18	15400	17.8604651162791
chr6	10518600	10599000	18	28800	7.48550724637681
chr6	37069000	37142600	18	29075	22.8837209302326
chr7	20814725	20866750	18	17650	15.1538461538462
chr7	55589525	55641250	18	14600	17.6296296296296
chr9	34988450	35117600	18	25025	21.2790697674419
chr9	112856450	112896350	18	15850	10.1538461538462
chr10	21567500	21662350	17	25625	16.551724137931
chr10	21761800	21824975	17	36300	8.85555555555556
chr10	71071700	71109975	17	24625	3.31578947368421
chr10	121410050	121503050	17	18075	21.6825396825397
chr16	75107750	75153800	17	10550	15.7619047619048
chr19	14606200	14682925	17	15075	19.2888888888889
chr19	50305225	50394525	17	19075	12.0197044334975
chr19	50815000	50888750	17	12900	20.8095238095238
chr19	56109300	56195425	17	22750	14.7096774193548
chr2	97481225	97573975	17	20375	17.6037735849057
chr20	33838450	33917475	17	16150	14.7326732673267
chr3	5018075	5068775	17	22725	7.92307692307692
chr3	50162000	50208800	17	13250	7.82758620689655
chr4	154065000	154191825	17	18750	21.7267759562842
chr7	121554025	121607775	17	16425	14.0909090909091
chr9	74359100	74384375	17	14500	17.4444444444444
chrX	67867525	67930600	17	10125	17.4
chr1	19767650	19814325	16	16850	8.96875
chr1	109755975	109828425	16	18425	18.75
chr1	160137150	160190700	16	15200	18.8
chr1	201417525	201510050	16	19475	16.3050847457627
chr10	53778400	53805850	16	12875	20.2105263157895
chr10	95194800	95256900	16	15950	13.1428571428571
chr10	95506425	95564550	16	12175	20.16
chr10	126135775	126170700	16	13425	9.92592592592593
chr12	52400850	52475825	16	10475	15.1590909090909
chr12	111840850	111884675	16	19225	11.0666666666667
chr14	65146875	65193800	16	20975	18.9811320754717
chr16	73066875	73103025	16	12950	19.2
chr17	2747575	2807800	16	12700	17.9591836734694
chr19	15387450	15410575	16	8875	10.1818181818182
chr19	50138700	50195250	16	16200	13.2820512820513
chr2	27504600	27666275	16	19100	19.9831932773109
chr2	70310400	70370900	16	22125	4.61538461538461
chr20	3747875	3873750	16	18125	21.0425531914894
chr20	10412475	10540075	16	18825	18.7761194029851
chr4	37642800	37689125	16	9725	17.8
chr4	140958825	141020000	16	15500	18.2222222222222
chr5	34654950	34737025	16	17300	17.6470588235294
chr5	112535425	112586625	16	13625	10.1470588235294
chr6	27095200	27129600	16	16200	13.5294117647059
chr7	47553350	47632150	16	14800	16.6823529411765
chr8	91640375	91704950	16	19175	14.3454545454545
chr8	93062775	93129325	16	16250	17.3488372093023
chr9	84207900	84305925	16	17200	16.25
chr9	138973100	139043800	16	13575	18.7424242424242
chr1	147010250	147083600	15	16550	15.1515151515152
chr1	159869650	159916325	15	15175	14.390243902439
chr1	183245450	183319200	15	14300	19.3636363636364
chr1	224351800	224429050	15	11725	11.824
chr1	232245700	232279750	15	17350	6.90909090909091
chr10	134201150	134235700	15	11750	13.5652173913043
chr11	2905050	2968175	15	11400	18
chr11	8691875	8754800	15	25100	12.1754385964912
chr12	32530450	32616775	15	16950	17.8904109589041
chr12	52207750	52263050	15	15825	7.17857142857143
chr12	58225450	58291350	15	18525	15.25
chr13	51720425	51754475	15	15025	11.622641509434
chr15	96866075	96890675	15	10275	11.7142857142857
chr16	19848750	19904500	15	16825	17.7575757575758
chr18	25616425	25708825	15	21075	19.2075471698113
chr19	5942000	5979075	15	14400	11.8285714285714
chr19	39614775	39645800	15	10425	17.4375
chr2	8009075	8041025	15	14100	11.5510204081633
chr2	37383200	37460475	15	24200	12.6530612244898
chr2	54778125	54816875	15	13825	13.2105263157895
chr20	270550	362525	15	19825	12.9803921568627
chr20	60925150	60982750	15	23150	12.9464285714286
chr21	44199450	44230000	15	10950	9.84615384615385
chr22	25346025	25409400	15	13275	11.9240506329114
chr3	48466575	48545525	15	19650	13.7522123893805
chr3	147095200	147129000	15	9625	10.8076923076923
chr4	7904275	7943350	15	9675	11.2112676056338
chr4	10103750	10120400	15	11050	2.21621621621622
chr4	123701750	123758325	15	17825	7.58007117437722
chr4	129715100	129759125	15	14450	13.4
chr5	77790975	77844600	15	12700	16
chr6	32114225	32165450	15	17525	10.7777777777778
chr7	2646400	2686650	15	12425	10.4117647058824
chr7	125549700	125568100	15	11450	2.68421052631579
chr8	8992600	9056125	15	15400	16.8484848484848
chr9	97806900	97856675	15	10925	17.8681318681319
chr9	140557650	140590225	15	14675	12.2758620689655
chrX	113262350	113294400	15	11150	8.48648648648649
chr1	39451025	39518300	14	17200	13.4260869565217
chr1	45763600	45826900	14	18900	10.375
chr1	63759800	63795825	14	12100	9.37931034482759
chr1	145435100	145487650	14	15025	12.1
chr1	160031850	160088225	14	11000	16.3333333333333
chr1	178219250	178269850	14	17675	12
chr1	222135125	222153225	14	11875	1.97590361445783
chr1	223181850	223214975	14	12950	9.52941176470588
chr1	226831425	226952675	14	17050	16.5714285714286
chr10	43889450	43954550	14	18850	11.728813559322
chr10	105251250	105287700	14	6400	16.9705882352941
chr11	76469950	76512275	14	13975	15.609756097561
chr11	123036975	123090150	14	13600	11.2203389830508
chr12	54611075	54698550	14	17575	12.9565217391304
chr12	95576825	95652250	14	16525	16.5714285714286
chr13	41213675	41257200	14	19400	11.6129032258065
chr13	56138225	56160875	14	10300	10.1818181818182
chr13	110950950	111000375	14	14000	11.2142857142857
chr14	105110575	105173750	14	17700	16.5833333333333
chr17	14202550	14236500	14	10800	9.75
chr17	63511500	63570425	14	19600	6.7375
chr18	46986525	47055275	14	12225	15.5824175824176
chr19	10981050	11006325	14	13600	3.8
chr2	237067100	237089275	14	14125	3.9
chr21	32489350	32566725	14	9775	14.9230769230769
chr4	183159175	183197375	14	10125	13.9487179487179
chr6	3403050	3445050	14	11950	15.2068965517241
chr6	10391225	10427275	14	9525	14.2941176470588
chr6	33538625	33602400	14	10875	15.7
chr6	34191000	34217350	14	18125	3.85416666666667
chr6	35435600	35469100	14	17650	6.90909090909091
chr6	144927075	144983650	14	14425	9.04845814977974
chr6	160643300	160675800	14	11350	6.2
chr7	5549300	5647175	14	27275	12.3384615384615
chr9	101006250	101037275	14	9400	8.86567164179104
chr9	128507850	128526075	14	10300	5.45454545454545
chrX	114794425	114886350	14	22350	13.3246753246753
chr1	15466200	15541825	13	12925	13.4098360655738
chr1	94557625	94586125	13	7100	12.3913043478261
chr1	153699875	153768025	13	10975	15.3286713286713
chr1	204034050	204082175	13	25275	6
chr12	65059400	65089625	13	11400	5.45161290322581
chr12	66270325	66330325	13	16250	15.5855855855856
chr14	21963300	22026975	13	23225	12.6923076923077
chr14	42065375	42079525	13	9400	3.09677419354839
chr14	50048075	50108500	13	13725	14.4716981132075
chr14	59086600	59107600	13	12125	6.13333333333333
chr16	11402275	11465700	13	14025	14.4081632653061
chr16	75268075	75341025	13	25175	12.4040404040404
chr16	84757700	84776375	13	9175	10.1052631578947
chr16	88821750	88879500	13	14225	14.5360824742268
chr17	4802000	4903650	13	23225	15.5510204081633
chr17	7737250	7793075	13	18250	11.8224852071006
chr17	39677675	39706075	13	10750	4.7
chr17	74523600	74556450	13	8425	12.1739130434783
chr19	50058875	50097525	13	9425	14.48
chr2	42252475	42288775	13	11625	12.125
chr2	64054525	64108925	13	22725	15.7307692307692
chr2	66652800	66674275	13	9875	9.48148148148148
chr2	161224000	161274875	13	10700	12.9454545454545
chr2	201980700	202023350	13	12675	12.6666666666667
chr2	216945900	216986475	13	10825	13.5639097744361
chr20	57222700	57253075	13	15825	4.08196721311475
chr21	43171825	43189900	13	7575	6.02564102564103
chr3	9925450	9996875	13	8850	13.7931034482759
chr3	134027425	134100675	13	28925	9.1957671957672
chr3	181423175	181476450	13	27525	10.8378378378378
chr3	184052425	184097500	13	11025	15.5483870967742
chr4	113653025	113697400	13	17400	14.3243243243243
chr4	146803000	146831525	13	7025	7.76119402985075
chr5	123566925	123648025	13	18100	10.9638554216867
chr5	138608275	138637725	13	12300	14.875
chr5	180212100	180289025	13	13550	15.1111111111111
chr6	34982300	35064825	13	20275	10.2095238095238
chr6	167635250	167661725	13	18050	2.8125
chr7	24430400	24446875	13	11725	2.94736842105263
chr7	73667650	73709250	13	8925	10.2307692307692
chr9	12934000	12956750	13	7375	14.5666666666667
chrX	114913275	114959525	13	14600	11.3012048192771
chr1	25030975	25076025	12	11275	10.1678321678322
chr1	36831550	36867800	12	12100	10.2
chr1	153928550	153965725	12	16425	3.32222222222222
chr1	160599225	160646225	12	14550	11.1521739130435
chr1	199997900	200019325	12	11175	4.58823529411765
chr1	205446150	205489450	12	9175	13.906976744186
chr10	3096675	3145550	12	10125	12.9142857142857
chr10	3803800	3852925	12	15400	9.6551724137931
chr10	8087500	8107075	12	13200	12.5454545454545
chr10	17007900	17072075	12	10175	11.1297709923664
chr10	33226825	33295300	12	25175	13.4181818181818
chr11	67866700	67897000	12	10550	8.94845360824742
chr11	77158250	77191150	12	16500	11.6190476190476
chr12	4125000	4142750	12	9975	4.60606060606061
chr12	8956850	8987575	12	11900	7.16666666666667
chr12	79932350	79952075	12	11150	9.30909090909091
chr12	116559400	116600525	12	8900	7.20754716981132
chr14	103010500	103060825	12	10750	11.1764705882353
chr14	103984175	104043025	12	13525	10.52
chr15	62743975	62776350	12	7050	12.68
chr15	81246075	81316750	12	10850	12.5671641791045
chr16	2550950	2588250	12	9350	12.271186440678
chr16	51166450	51219350	12	18750	9.18421052631579
chr16	58032750	58067500	12	13150	3.96103896103896
chr17	74682850	74735125	12	16225	8.55813953488372
chr18	48543325	48576375	12	10225	6.27027027027027
chr19	3025100	3062925	12	6675	14
chr2	207665025	207679000	12	9700	2.4
chr20	35938625	35978600	12	14150	5.88461538461539
chr20	57451775	57475850	12	14625	3.56521739130435
chr3	15346750	15374775	12	7025	14
chr3	52000425	52040600	12	11925	8.33846153846154
chr3	115484825	115525725	12	11850	9.34285714285714
chr3	120135625	120195300	12	12800	8.25263157894737
chr4	101896450	101955350	12	10200	12.8648648648649
chr4	169724325	169771525	12	11650	6.38333333333333
chr5	7391300	7428050	12	9950	8.82352941176471
chr5	36590850	36638750	12	9750	11.2063492063492
chr5	87955350	87972125	12	8475	2.31578947368421
chr5	147238200	147262925	12	15700	3.94285714285714
chr5	177534875	177580875	12	16125	11.1333333333333
chr6	39171000	39200375	12	9950	10.5957446808511
chr6	157095150	157116475	12	10525	10.24
chr7	73236725	73266450	12	8650	14.1025641025641
chr7	92379600	92400175	12	11125	5.5
chr7	151153575	151217775	12	11450	12
chr8	68862225	68887350	12	11725	6.79365079365079
chr9	35675425	35758225	12	20650	11.3103448275862
chr9	118229100	118242775	12	8975	6.33333333333333
chrX	93950000	93961800	12	9225	0.914285714285714
chr1	12654775	12697150	11	9850	9.95
chr1	28558725	28594075	11	10625	10.2191780821918
chr1	38454825	38482100	11	13150	4.08163265306122
chr1	65883700	65899225	11	8325	2.475
chr1	81697050	81719875	11	12500	3.35433070866142
chr1	244602825	244625350	11	6625	10.9142857142857
chr10	3867150	3936625	11	11800	12.4114832535885
chr10	34701925	34717800	11	4850	11.4634146341463
chr10	133791525	133824725	11	12425	7.13253012048193
chr11	2398125	2423025	11	12575	5.05660377358491
chr12	19337150	19353725	11	7300	8.70833333333333
chr12	54805150	54826800	11	9325	7.02777777777778
chr12	109178075	109234975	11	15100	12.2950819672131
chr13	28534675	28555700	11	15800	2.05555555555556
chr13	101139875	101179225	11	10700	8.98924731182796
chr14	23997600	24042200	11	16950	7.51724137931035
chr14	96413200	96447650	11	8550	12.0869565217391
chr15	70371400	70393925	11	16300	5.23076923076923
chr16	17471875	17517475	11	8675	12.1298701298701
chr17	44245200	44272900	11	10200	9.49425287356322
chr18	40316375	40360725	11	10950	12.0760869565217
chr18	45443200	45502325	11	13075	11.0830039525692
chr18	57529250	57576350	11	12900	12.1612903225806
chr18	76737250	76750825	11	9800	2.47619047619048
chr19	4968225	4992100	11	6175	9.07692307692308
chr19	19488525	19521750	11	9300	11.71875
chr2	26972275	26992525	11	8375	4.64
chr2	171507850	171575750	11	17375	11.2648648648649
chr2	171669100	171680750	11	5800	5.43859649122807
chr2	210160875	210172525	11	8425	1.61111111111111
chr2	227654300	227666550	11	9125	1.03571428571429
chr20	25510750	25532825	11	8250	11.3170731707317
chr20	38895150	38908725	11	10325	1.62068965517241
chr20	60009000	60025625	11	9950	7.625
chr22	18913475	18936375	11	11900	10.5
chr3	11622850	11658275	11	16400	9.77777777777778
chr3	39443025	39461050	11	9575	4.93103448275862
chr3	197236725	197283150	11	7625	12.0314960629921
chr4	4854025	4869850	11	9575	1.73239436619718
chr4	15651825	15697575	11	14425	10.2608695652174
chr4	24501825	24522050	11	6425	8.2051282051282
chr4	87382875	87427800	11	11350	8.68181818181818
chr5	126173375	126194325	11	8900	7.22033898305085
chr5	146937925	146958225	11	12075	1.54545454545455
chr5	174145225	174163450	11	11250	1.696
chr6	94530250	94546775	11	7175	7.26190476190476
chr6	148822700	148859800	11	7300	11.5238095238095
chr6	163826850	163844550	11	8300	5.71428571428571
chr7	42250150	42279125	11	18400	6.33333333333333
chr7	102060625	102088800	11	7050	11.8974358974359
chr7	150058600	150083975	11	17500	7.57142857142857
chr8	28347400	28376225	11	10250	7.38181818181818
chr8	77585225	77620325	11	8700	9.51724137931035
chr8	144896475	144923125	11	11525	9.03703703703704
chr9	128257100	128290500	11	7475	12
chr9	131126775	131183850	11	15575	10.3846153846154
chr9	133698700	133736300	11	12725	5.56834532374101
chr9	135989050	136025325	11	8625	9.8961038961039
chrX	91354550	91366650	11	8400	1.81818181818182
chrX	107967525	107980900	11	6075	7.47826086956522
chr1	8917500	8944600	10	13650	4.52631578947368
chr1	36614200	36645325	10	11600	8.58333333333333
chr1	119859275	119886025	10	9850	9.74074074074074
chr1	200984650	200994975	10	5450	2.57142857142857
chr1	203103450	203148700	10	8650	10.9693251533742
chr1	203476225	203494525	10	9100	6.84615384615385
chr1	203592975	203647175	10	11325	8.1304347826087
chr1	207804075	207823275	10	8850	6.47887323943662
chr1	249113025	249168425	10	10125	9.83561643835616
chr10	6130975	6151600	10	6625	7.62790697674419
chr10	102100975	102135050	10	14850	3.38053097345133
chr10	123326600	123360925	10	12675	6.10526315789474
chr11	19833400	19851425	10	8925	6.91666666666667
chr11	27648575	27658750	10	7550	1.8
chr11	30566175	30588900	10	6850	6.42424242424242
chr11	59312475	59333850	10	6825	7.26086956521739
chr11	70048900	70066950	10	7675	6.4
chr11	73018050	73053675	10	14650	7.66666666666667
chr11	76154275	76170350	10	10925	3.6078431372549
chr11	96456425	96467350	10	7925	2.8
chr11	113717875	113734325	10	9400	8.13793103448276
chr11	119584325	119601200	10	6625	7.55
chr12	87331800	87340250	10	5250	2.82758620689655
chr12	106474375	106507825	10	11000	9.68085106382979
chr12	106519250	106539525	10	14625	5.23529411764706
chr13	95357575	95366300	10	7125	0.764705882352941
chr14	38658025	38671950	10	8325	6.45714285714286
chr14	57353100	57372775	10	9125	10.125
chr14	70098950	70127950	10	6425	8.78571428571429
chr14	71107725	71133250	10	10250	5.17333333333333
chr14	93498975	93519850	10	8900	2.81081081081081
chr14	105931475	105958075	10	9050	6.19672131147541
chr15	37385725	37403575	10	10000	8.57142857142857
chr15	60286300	60304275	10	14875	0.769230769230769
chr15	68548775	68577950	10	10000	10.156862745098
chr15	89525025	89547400	10	11400	4.77551020408163
chr16	21521550	21538750	10	7825	6.18518518518519
chr16	65257150	65274575	10	7725	3.71428571428571
chr16	68794425	68833200	10	13250	9.47058823529412
chr16	69098225	69167300	10	15125	9.55555555555556
chr16	70435025	70474000	10	13075	8.3728813559322
chr16	81664000	81694750	10	8225	10.1016949152542
chr17	44886750	44910850	10	9975	5.21428571428571
chr19	42363275	42377325	10	8650	1.92
chr2	38302225	38336725	10	15725	5.7
chr2	65632500	65666150	10	12475	6.42857142857143
chr2	75060550	75095600	10	9300	10.5871559633028
chr2	111488975	111512775	10	5250	9.61702127659574
chr2	127836625	127865450	10	10525	8.78260869565217
chr2	219147125	219158175	10	6300	6.08695652173913
chr20	4114975	4153275	10	11675	7.48275862068965
chr20	12728725	12742975	10	9875	2.12121212121212
chr20	13323375	13344350	10	5975	7.9016393442623
chr20	17914675	17965150	10	18375	10
chr20	22548250	22566025	10	5750	10.8333333333333
chr20	37219425	37237450	10	9600	8.52173913043478
chr22	22271675	22307175	10	9700	9.88571428571429
chr22	50328500	50364550	10	9475	9.82857142857143
chr3	30690100	30738225	10	8800	10.5773195876289
chr3	93968900	93979025	10	4200	8.18604651162791
chr3	101394375	101412525	10	8550	7.25423728813559
chr3	162429825	162445525	10	9550	8.3030303030303
chr3	170532850	170548200	10	4800	7.1304347826087
chr3	196339000	196376275	10	7200	9.72549019607843
chr4	37977875	38007325	10	10600	4.94339622641509
chr4	89064375	89084950	10	6250	5.18181818181818
chr4	93189750	93227650	10	13525	7.5327868852459
chr4	111530250	111562675	10	13325	10.2631578947368
chr4	146742950	146764275	10	6900	4.31884057971014
chr4	174429800	174451350	10	8750	7.8
chr4	184091450	184111400	10	8550	5.51282051282051
chr5	1099000	1112125	10	5625	3.4
chr5	7260850	7272125	10	6250	3.83333333333333
chr5	16712500	16744725	10	15500	6.95081967213115
chr5	18664325	18676950	10	5700	6.11111111111111
chr5	179481325	179518325	10	11225	8.74285714285714
chr6	20866025	20882700	10	7125	4.92307692307692
chr6	29616750	29646025	10	10675	4.59574468085106
chr6	114725800	114752450	10	10400	7.23076923076923
chr6	155582375	155597200	10	5575	7.42857142857143
chr7	26223275	26244425	10	11900	10.9411764705882
chr7	47510050	47535175	10	7025	6.07017543859649
chr7	70910625	70943775	10	16375	8.2
chr7	74064050	74079300	10	9800	2.76271186440678
chr7	109230825	109239975	10	6375	1.36
chr7	129977875	130020125	10	10325	9.05660377358491
chr7	148011675	148045425	10	15325	5.75609756097561
chr8	484450	497025	10	4700	8.6875
chr8	28551725	28572400	10	11825	4.40384615384615
chr8	103794550	103826675	10	11250	5.89473684210526
chr8	115292075	115303825	10	7250	2.96774193548387
chr9	76692950	76708600	10	9400	2.45714285714286
chr9	99976000	100001500	10	10925	4.55737704918033
chr9	109621775	109657025	10	20175	4.57142857142857
chrX	9493875	9503575	10	4400	5.42857142857143
chrX	124520500	124531825	10	9450	0.571428571428571
chr1	29482975	29529475	9	15525	7.97894736842105
chr1	39731550	39749150	9	6775	7.27272727272727
chr1	59522550	59550325	9	11125	8.49122807017544
chr1	73445875	73456400	9	6775	3.15789473684211
chr1	167674175	167695700	9	7450	8.64615384615385
chr1	182990950	183009950	9	9250	8.59090909090909
chr1	205631025	205670850	9	11000	9.01639344262295
chr1	208392650	208418625	9	8900	8.17543859649123
chr1	243894825	243911050	9	6700	8.8
chr10	34466475	34480425	9	6875	5.58974358974359
chr10	71604200	71613975	9	5550	1.62790697674419
chr10	106076875	106100150	9	15200	1.93023255813953
chr11	6324425	6350100	9	8375	5.49206349206349
chr11	7593150	7627700	9	9700	7.21111111111111
chr11	46925175	46942950	9	10250	6.4
chr11	67795200	67811075	9	6375	5.73626373626374
chr12	8171850	8192000	9	8325	8.75675675675676
chr12	31644475	31676425	9	10275	7.18840579710145
chr12	57622900	57640950	9	6500	7.35294117647059
chr12	77257475	77273850	9	5400	7.62962962962963
chr12	92527450	92541850	9	10200	1.81538461538462
chr12	116955650	116978350	9	5800	8.86363636363636
chr12	125398050	125425800	9	14350	4.98684210526316
chr13	56226725	56239100	9	10125	0.625
chr13	91491350	91507200	9	5900	8.41860465116279
chr14	41984675	41994475	9	4650	6.96774193548387
chr14	55138225	55153050	9	7850	7.28
chr15	24927750	24942600	9	6500	4.71875
chr15	37177450	37200125	9	6675	8.54054054054054
chr15	77897075	77927650	9	10100	4.47272727272727
chr15	89153075	89168400	9	8650	4.35820895522388
chr16	18796875	18818425	9	9600	7.50537634408602
chr16	27324675	27342600	9	8450	5.58490566037736
chr17	20937575	20956000	9	7875	7.375
chr17	25659100	25681350	9	9575	3.72222222222222
chr17	29814325	29827775	9	6825	5.16666666666667
chr18	4106700	4144725	9	10050	8.425
chr19	6734500	6768425	9	13450	7.10077519379845
chr19	31838650	31847800	9	5675	2.84615384615385
chr19	54927250	54985125	9	11175	7.92805755395683
chr2	33807725	33839275	9	7600	8.6031746031746
chr2	52562275	52573000	9	8275	2.35555555555556
chr2	74404950	74433725	9	7775	8.54901960784314
chr2	155723250	155731900	9	4875	3.15789473684211
chr2	190073400	190083675	9	7050	1.82608695652174
chr2	224795125	224817100	9	7125	4.27272727272727
chr22	17713850	17754600	9	17500	8.61818181818182
chr22	33445650	33459975	9	8375	3.27027027027027
chr3	27753850	27772150	9	10050	4.23529411764706
chr3	33467075	33489800	9	8925	2.60696517412935
chr3	53269525	53305050	9	15925	4.66666666666667
chr3	69128250	69144000	9	5450	5.6
chr3	99978900	99996850	9	7800	4.12121212121212
chr3	124543300	124564425	9	8900	8.25714285714286
chr3	140769625	140806100	9	14950	7.81395348837209
chr3	143513500	143526100	9	7300	7.89473684210526
chr3	192585375	192611800	9	9325	6.96
chr3	193988325	194018375	9	8175	6.09433962264151
chr4	134067425	134077525	9	7400	2.18181818181818
chr4	135596950	135607850	9	6400	5.1304347826087
chr5	2743575	2757975	9	7450	3.28925619834711
chr5	25439100	25451600	9	10200	1.16666666666667
chr5	116273550	116290050	9	7825	8.2
chr5	159687125	159721675	9	9850	9.13114754098361
chr6	91378600	91388725	9	7925	1.58139534883721
chr6	106439875	106454025	9	5525	4.88888888888889
chr7	2143350	2151375	9	5475	1.23809523809524
chr7	20152425	20170075	9	14475	3.19148936170213
chr7	129464425	129485200	9	8550	4.9620253164557
chr7	150014625	150038700	9	8350	3.82051282051282
chr8	11654250	11671450	9	8500	8.94117647058824
chr8	23380700	23419225	9	10050	7.85714285714286
chr8	144094725	144124825	9	8850	8.76923076923077
chr9	79627050	79654475	9	8450	8.48979591836735
chr9	85495675	85508325	9	8000	3.73913043478261
chr9	102901775	102909500	9	5650	1.68421052631579
chr9	118599475	118608850	9	4600	5.80952380952381
chr9	119033775	119049350	9	6200	5.19047619047619
chr9	124029650	124062000	9	10775	6.0377358490566
chr9	125665550	125712500	9	9575	8.51428571428571
chrX	10568025	10603325	9	13525	3.74193548387097
chrX	47050200	47095300	9	12625	6.64390243902439
chrX	70315275	70339350	9	8000	7.85185185185185
chrX	86933825	86944500	9	8100	1.01449275362319
chrX	91523575	91534475	9	9550	0.388888888888889
chrX	110785375	110800175	9	8575	3.73493975903614
chr1	8758325	8773400	8	9425	2.96153846153846
chr1	17215250	17253950	8	10725	6.375
chr1	29556825	29584400	8	7600	7.46428571428571
chr1	40343150	40368400	8	10100	4.63888888888889
chr1	79949400	79960575	8	4150	5.03030303030303
chr1	82246775	82277800	8	9425	6.875
chr1	156441875	156496300	8	15750	6.376
chr1	160368900	160397750	8	9525	6.97267759562842
chr1	167188425	167199200	8	7600	2.94736842105263
chr1	170630200	170638400	8	5275	2
chr1	193073375	193092375	8	6225	5.35802469135802
chr1	202534625	202559300	8	10325	3.53246753246753
chr1	202772375	202782075	8	6925	4
chr1	221882125	221897725	8	8175	4.15384615384615
chr1	226400350	226413325	8	6625	2.95081967213115
chr10	35925975	35932975	8	5500	1.1304347826087
chr10	52372900	52390175	8	8375	6.41666666666667
chr10	76966625	76996200	8	12275	6.03636363636364
chr10	91086475	91112350	8	9425	6.74285714285714
chr10	92563950	92579575	8	10875	4.82352941176471
chr10	95030475	95049575	8	9875	7.17073170731707
chr11	70952075	70964600	8	6850	4.55
chr11	92040575	92053525	8	6200	2.84444444444444
chr12	13348575	13365050	8	5725	5.25
chr12	14857700	14868275	8	8050	2.04545454545455
chr12	57984325	58006075	8	5300	6.5531914893617
chr12	59715750	59730950	8	7425	4.68686868686869
chr12	112545175	112555275	8	5125	5.95121951219512
chr12	124615025	124633600	8	6000	7.35714285714286
chr13	114875375	114898525	8	10025	5.97183098591549
chr14	34400350	34421225	8	9475	6.40449438202247
chr14	95235125	95247400	8	4550	5.66153846153846
chr15	41850000	41878225	8	11300	7.33333333333333
chr15	63793325	63810600	8	5575	7.21951219512195
chr16	11034275	11044700	8	6100	3.05263157894737
chr17	4751475	4764075	8	6950	2.84375
chr17	41464800	41485175	8	5700	7.33333333333333
chr17	48980175	48998375	8	6850	3.68888888888889
chr17	74127150	74138175	8	5425	3.42105263157895
chr17	78228350	78245325	8	7325	6.60869565217391
chr18	11145875	11150825	8	3125	1.55555555555556
chr18	11979875	11996150	8	6325	6.34375
chr18	12875450	12886150	8	4925	7.37777777777778
chr18	19744700	19757800	8	10625	1.37704918032787
chr18	29252550	29267500	8	6075	5.28125
chr19	59049025	59087675	8	14875	5.9344262295082
chr2	1595000	1630500	8	8650	6
chr2	10464000	10473725	8	4275	6.5
chr2	55236800	55255500	8	6500	7.33333333333333
chr2	76798525	76807725	8	6675	1.02127659574468
chr2	129046900	129080550	8	7475	6.95238095238095
chr2	173396875	173426300	8	13000	4.64253393665158
chr2	174869100	174928625	8	12050	7.58181818181818
chr2	174979450	174990800	8	6375	3.49090909090909
chr20	55199375	55213075	8	8200	1.15151515151515
chr20	57414725	57427875	8	8750	3.26470588235294
chr21	32917575	32939325	8	8500	7.54545454545455
chr21	46117450	46131900	8	10350	1.11724137931034
chr22	40721325	40744200	8	5725	6.864
chr3	16698325	16740600	8	14625	6.92857142857143
chr3	39617625	39625750	8	6825	0.486486486486487
chr3	42054500	42087300	8	10725	6.79120879120879
chr3	42622725	42644000	8	8250	4.24793388429752
chr3	51827975	51836975	8	4225	3.48387096774194
chr3	53194750	53206700	8	5600	3.30120481927711
chr3	65698550	65718100	8	3850	7.37254901960784
chr3	101354875	101362975	8	3725	3.80952380952381
chr3	109049275	109065650	8	9625	2.25806451612903
chr3	124489150	124506250	8	6525	4
chr3	124591950	124609875	8	10550	6.64516129032258
chr3	128201525	128210900	8	5900	3.10344827586207
chr3	176036725	176048775	8	11225	0.4
chr3	185644225	185661350	8	10850	1.80099502487562
chr3	187437775	187468750	8	12875	5.74193548387097
chr3	193847325	193860525	8	11225	1.65217391304348
chr3	195611875	195625250	8	8725	1.24137931034483
chr4	16995225	17006600	8	9450	0.826086956521739
chr4	53727150	53750375	8	7475	5.23577235772358
chr4	55988525	56000125	8	5450	7.46153846153846
chr4	56035525	56054125	8	7825	5.86666666666667
chr4	130943225	130951325	8	6825	0.407407407407407
chr4	167635400	167642350	8	6150	0.714285714285714
chr5	12661975	12672550	8	6850	1.88235294117647
chr5	87682775	87694425	8	8075	1.2972972972973
chr5	106310000	106322300	8	10075	2.65116279069767
chr5	112304775	112320225	8	5350	7.375
chr5	125926875	125938150	8	5175	4.76190476190476
chr5	134363675	134375375	8	4025	7.33333333333333
chr5	135064425	135073450	8	3300	5.9
chr6	47094300	47106300	8	4575	5.85507246376812
chr6	121938125	121948575	8	7725	2.10526315789474
chr6	153297925	153325250	8	8600	6.61855670103093
chr6	170599500	170607150	8	4075	3.28571428571429
chr7	552575	561450	8	7400	0.62962962962963
chr7	7215175	7230075	8	7400	7.5
chr7	14018700	14032475	8	11275	2.51851851851852
chr7	25888975	25902875	8	8525	2.29032258064516
chr7	36316350	36331950	8	8300	6.25
chr7	43174450	43181600	8	5350	0.75
chr7	93267225	93276900	8	7775	1.11627906976744
chr7	122069950	122091200	8	8275	4.91358024691358
chr7	140147275	140158925	8	7425	2.0952380952381
chr8	42349275	42360900	8	6850	4.13559322033898
chr8	145007725	145033025	8	18575	2.20289855072464
chr9	27487725	27500100	8	5175	6.95081967213115
chr9	80636500	80648175	8	5750	4.63636363636364
chr9	96106075	96117225	8	5675	3.6
chr9	96212675	96231725	8	7875	6.74074074074074
chr9	124541650	124555200	8	6725	1.9375
chrX	46431225	46448600	8	6625	5.29787234042553
chrX	133115200	133123975	8	4400	3.92982456140351
chr1	16082275	16091175	7	5775	2.34285714285714
chr1	38889200	38898950	7	7400	1.45
chr1	39855925	39877425	7	9925	4
chr1	59161950	59176250	7	6725	2.59677419354839
chr1	64370400	64380750	7	5600	2.7741935483871
chr1	90286025	90310000	7	9025	5.16521739130435
chr1	112276300	112299950	7	9275	3.12041884816754
chr1	112933675	112947725	7	7600	3.36170212765957
chr1	116184225	116202825	7	8550	5.55932203389831
chr1	151940775	151974125	7	10600	5.04918032786885
chr1	157124175	157133975	7	5050	4.06451612903226
chr1	184016275	184038175	7	6900	3.61616161616162
chr1	225067675	225072750	7	2850	4.3125
chr1	232673325	232696500	7	12700	4.27450980392157
chr10	32042850	32051600	7	5675	3.35294117647059
chr10	45454125	45476700	7	10650	2.70813397129187
chr10	65189025	65200725	7	7025	2.78260869565217
chr10	101279700	101283825	7	2350	2.95652173913043
chr10	116274725	116298725	7	7500	5.38562091503268
chr10	134958025	134975150	7	4775	5.36263736263736
chr11	3070600	3079300	7	4625	3.52112676056338
chr11	7925325	7939125	7	9800	4.19047619047619
chr11	47528150	47547375	7	7975	5.9
chr11	68808000	68819200	7	5075	2.21978021978022
chr11	69248975	69264650	7	7775	2.41726618705036
chr11	88033700	88046925	7	7100	2.31952662721893
chr11	119177200	119211175	7	10725	4.70866141732283
chr11	121162625	121171875	7	8200	0.285714285714286
chr11	122929050	122941500	7	6725	2.05050505050505
chr11	133816425	133827675	7	5550	3.21428571428571
chr12	8833350	8853200	7	8425	5.65
chr12	46653500	46665125	7	9200	2.2962962962963
chr12	46762450	46786700	7	14375	4.47368421052632
chr12	47472350	47482325	7	7525	2.24
chr12	52537600	52559050	7	6375	5.95294117647059
chr12	97946250	97962275	7	5175	5.92307692307692
chr12	98884025	98911775	7	10775	5.47826086956522
chr12	102216200	102224600	7	4300	2.22727272727273
chr12	109872925	109916150	7	13625	4.94308943089431
chr12	132257225	132280925	7	6700	5.96694214876033
chr13	30154150	30170400	7	5875	5.36842105263158
chr13	69768925	69777575	7	3600	3.81818181818182
chr14	20795800	20812675	7	6150	4.76691729323308
chr14	20922300	20940200	7	8600	4.01626016260163
chr14	65691525	65698475	7	3700	1.83333333333333
chr14	71584375	71597800	7	5825	3.90322580645161
chr14	73750050	73757450	7	3325	3.42105263157895
chr14	84965275	84972925	7	6300	0.65
chr14	105433725	105440750	7	3850	2.71794871794872
chr15	31644375	31669575	7	8175	5.30357142857143
chr15	59219750	59227150	7	5850	2.08333333333333
chr15	89080750	89090600	7	7500	1.2258064516129
chr15	97413650	97422225	7	3750	5.18181818181818
chr16	22380225	22386925	7	4025	2.57142857142857
chr16	31881100	31892350	7	4200	4.35820895522388
chr16	48637950	48647775	7	6725	3.375
chr16	71739775	71758400	7	5925	5.81102362204724
chr16	81743100	81751600	7	2775	5.91666666666667
chr16	86541400	86550500	7	5475	2.475
chr17	33407300	33417300	7	5825	3.95652173913043
chr17	62492200	62504475	7	8250	4.22222222222222
chr17	63050750	63061375	7	7350	1.02890173410405
chr17	72741900	72760725	7	9775	2.8361581920904
chr17	74436800	74449225	7	8100	5.65714285714286
chr17	80056350	80065000	7	6800	0.636363636363636
chr18	18941100	18949450	7	4225	2.36842105263158
chr18	56510350	56539025	7	18100	2.8
chr19	36230650	36249700	7	6750	5.91578947368421
chr19	49648925	49661600	7	4350	4.94594594594595
chr2	35660950	35668075	7	3200	4.57894736842105
chr2	37569900	37577400	7	3875	4.41509433962264
chr2	58760825	58771175	7	8425	0.655172413793103
chr2	63270650	63278250	7	4350	2.11594202898551
chr2	88923800	88931475	7	6000	0.771929824561403
chr2	133023250	133031000	7	3000	5.31034482758621
chr2	151332875	151344000	7	6500	5.60975609756098
chr2	153321675	153329200	7	3525	2.15
chr2	157576175	157584925	7	4000	4.21875
chr2	162223100	162229075	7	3025	5.30769230769231
chr2	200320075	200328900	7	6250	0.776315789473684
chr2	208626400	208638075	7	9475	1.75
chr2	219124075	219137925	7	5150	5.85106382978723
chr2	222417350	222439000	7	7800	5.87709497206704
chr2	225075525	225091250	7	6425	2.65
chr2	231577050	231587600	7	5200	3.55555555555556
chr20	36145900	36157475	7	7025	4.76190476190476
chr20	44386750	44395675	7	7475	1.02857142857143
chr20	47893300	47914425	7	16300	5.26829268292683
chr20	50317600	50329675	7	4450	2.57391304347826
chr21	35566725	35576950	7	4875	5.17647058823529
chr22	19157050	19167575	7	8700	0.821052631578947
chr22	20227500	20233950	7	3050	5.61290322580645
chr3	42092975	42122725	7	10675	3.82432432432432
chr3	52079525	52092050	7	4725	4.33333333333333
chr3	54667000	54677875	7	8650	1.40625
chr3	69286025	69299300	7	5050	5.49253731343284
chr3	76111125	76121450	7	4600	4.30769230769231
chr3	112348275	112367025	7	8375	2.816
chr3	139252775	139260750	7	5850	1.77049180327869
chr3	183889025	183904900	7	7600	4.11428571428571
chr3	185813575	185828550	7	7450	2.79389312977099
chr3	186891500	186905600	7	10225	3.64
chr3	195532250	195538775	7	4475	1.55555555555556
chr4	1765550	1781875	7	5425	5.5
chr4	3926800	3935375	7	6900	2.28571428571429
chr4	55083850	55100500	7	8025	4.74193548387097
chr4	98414350	98426600	7	4650	5.96923076923077
chr4	113554875	113578675	7	15125	5.05263157894737
chr4	126481075	126489125	7	4900	1.75
chr4	138450625	138465525	7	9900	3.57746478873239
chr4	153619200	153631700	7	5975	3.23529411764706
chr4	154400400	154420100	7	8850	3.49473684210526
chr4	155659500	155666025	7	4575	1.08
chr4	185563550	185574550	7	7475	4.47058823529412
chr4	187161650	187188575	7	14000	3.54838709677419
chr5	16889475	16901750	7	5600	3.36170212765957
chr5	17213275	17229475	7	7200	4.27906976744186
chr5	74111175	74120000	7	6200	1.72972972972973
chr5	80251700	80260900	7	4800	5.48936170212766
chr5	109024475	109033950	7	5425	4.85714285714286
chr5	135898550	135907725	7	4425	3.93333333333333
chr5	138205625	138221550	7	5400	5.86138613861386
chr6	1607175	1614800	7	3725	2.11111111111111
chr6	7532450	7549325	7	6950	4.27631578947368
chr6	27342050	27357250	7	5575	5.6140350877193
chr6	28945000	28956725	7	5025	3.46938775510204
chr6	43734525	43743275	7	5550	5.41935483870968
chr6	87915700	87924600	7	5625	6
chr6	98218825	98231050	7	6675	2.41666666666667
chr6	111573325	111581125	7	4525	5.33333333333333
chr6	121751400	121767850	7	12050	2.92682926829268
chr6	144055475	144072575	7	8225	5.16666666666667
chr7	90225	101875	7	6625	2.72972972972973
chr7	6414125	6439300	7	7000	5.76666666666667
chr7	8007875	8012150	7	3650	0.333333333333333
chr7	41735550	41745450	7	4300	4.36363636363636
chr7	43679275	43709850	7	9550	6.01834862385321
chr7	70348900	70361525	7	5125	4.37037037037037
chr7	98734850	98742400	7	5350	3.92592592592593
chr7	99745800	99768950	7	6425	5.53333333333333
chr7	121776775	121790300	7	8575	5.88235294117647
chr7	121944500	121952050	7	3650	2.08823529411765
chr7	129412000	129420675	7	6100	3.53846153846154
chr8	11141300	11151400	7	5450	2.8
chr8	27465275	27475175	7	6825	2.63157894736842
chr8	66697700	66713300	7	4675	5.84615384615385
chr8	70371875	70381425	7	5675	1.5
chr8	73913100	73925675	7	7800	3.09090909090909
chr8	86374200	86380925	7	3200	4.08888888888889
chr8	102503550	102517400	7	7225	1.98222222222222
chr8	129623925	129630175	7	2925	3.79487179487179
chr8	142026525	142052050	7	7700	5.73333333333333
chr8	145979650	145994325	7	7125	2.67826086956522
chr9	33151275	33172400	7	7175	5.73913043478261
chr9	35155775	35162950	7	3800	5.38461538461539
chr9	117145100	117161150	7	7200	3.2125
chr9	124496975	124507775	7	8675	2
chrX	23916650	23927125	7	4900	3.52083333333333
chrX	24387675	24396850	7	4675	4.95
chrX	68355625	68375900	7	8350	5
chrX	85247775	85258350	7	5200	4.79411764705882
chrX	113697225	113708100	7	6150	2.79411764705882
chrX	133046275	133060750	7	5200	4.8256880733945
chrX	136506325	136514325	7	6650	0.448979591836735
chrX	149727175	149744225	7	7850	4.04724409448819
chr1	2474750	2480650	6	3800	4.47058823529412
chr1	9648925	9654325	6	3475	2.17391304347826
chr1	14919150	14929075	6	5000	2.43103448275862
chr1	17754350	17768625	6	11825	1.94666666666667
chr1	25347225	25354025	6	2675	4.44827586206897
chr1	28831750	28848600	6	10925	2.60550458715596
chr1	33803075	33816300	6	9500	1.06493506493506
chr1	46387125	46396675	6	6900	1.36842105263158
chr1	61542125	61549400	6	4875	1.42168674698795
chr1	66797375	66822925	6	10725	3.55633802816901
chr1	117712700	117718000	6	2175	4.47058823529412
chr1	172501025	172507650	6	5275	1.80952380952381
chr1	195814725	195821225	6	5925	0.222222222222222
chr1	203558100	203570050	6	4350	4.22857142857143
chr1	205409475	205427025	6	15300	0.904347826086957
chr1	212778750	212786325	6	6350	0.650602409638554
chr1	215586325	215590250	6	2400	3
chr1	221050175	221058275	6	5400	1.21428571428571
chr1	228644125	228653100	6	4500	4
chr1	233815025	233825650	6	3825	4.5
chr1	234734500	234755800	6	17400	1.17948717948718
chr10	7449225	7454225	6	3875	2.5
chr10	25005400	25014325	6	5125	4.05405405405405
chr10	44858575	44880375	6	6900	3.59398496240602
chr10	77155350	77169350	6	9550	2.1025641025641
chr10	103532750	103544175	6	6925	4.17142857142857
chr11	6623550	6641075	6	9675	2.2603550295858
chr11	27716500	27722650	6	5000	0.620689655172414
chr11	41135150	41141075	6	4325	0.658823529411765
chr11	69450800	69463075	6	9725	2.65384615384615
chr11	81736275	81741500	6	4300	0.580645161290323
chr11	82610225	82620825	6	4850	4.15238095238095
chr11	111603550	111610025	6	3325	2.15686274509804
chr11	126272575	126275875	6	2000	2.30769230769231
chr11	130182075	130186175	6	3575	0.272727272727273
chr11	134140100	134147875	6	5500	1.13157894736842
chr12	4377900	4388175	6	9025	0.92
chr12	9935900	9940600	6	2975	1.54545454545455
chr12	14536150	14548250	6	5850	3.68888888888889
chr12	31469725	31480325	6	9350	0.3125
chr12	44151825	44158975	6	3100	3.92156862745098
chr12	51006725	51019900	6	8200	1.81308411214953
chr12	57846175	57856850	6	7125	3.38095238095238
chr12	81471325	81480450	6	4825	1.98245614035088
chr12	93767050	93775475	6	6775	1.80487804878049
chr12	95930350	95947175	6	10100	2.66666666666667
chr12	123371850	123380675	6	5400	1.29545454545455
chr12	123579025	123596925	6	7675	4.30088495575221
chr12	123624550	123639100	6	5250	3.8974358974359
chr12	130642850	130648650	6	2900	2.14545454545455
chr13	47237025	47243300	6	3225	4.5
chr13	52206575	52221175	6	7225	2.2258064516129
chr13	78488675	78507375	6	7200	4.22105263157895
chr13	87838450	87844825	6	4850	1.54166666666667
chr13	98293600	98304750	6	5175	3.8
chr13	101767525	101774625	6	4400	2.32258064516129
chr13	109916150	109928075	6	7950	2.54166666666667
chr14	54409300	54424825	6	8550	3.25233644859813
chr14	65433450	65441950	6	3100	3.58333333333333
chr14	77769325	77788900	6	8975	2.23333333333333
chr16	9763200	9777125	6	10675	1.77777777777778
chr16	14395100	14405375	6	8275	0.504347826086956
chr16	14722900	14736000	6	8850	3.25
chr16	26060850	26070300	6	5075	2.82352941176471
chr16	50581575	50584675	6	2575	0.709677419354839
chr16	68765975	68779375	6	6025	2.73684210526316
chr16	74899525	74906175	6	4275	1.32673267326733
chr16	87415925	87427225	6	6125	2.07920792079208
chr16	89984000	89992525	6	5675	2.88235294117647
chr17	3791300	3797200	6	3275	2.83720930232558
chr17	21101875	21119450	6	6650	4.31111111111111
chr17	26728900	26739825	6	5650	3.23684210526316
chr17	49025500	49034700	6	4425	3.35714285714286
chr17	60693650	60711525	6	7525	2.21686746987952
chr17	74260500	74273275	6	6900	3.92105263157895
chr17	80185975	80194325	6	3650	3.5
chr18	47924075	47932925	6	4825	2.31481481481481
chr18	71947950	71960075	6	7650	3.69491525423729
chr18	74198550	74208525	6	6300	2.15384615384615
chr19	1406450	1417350	6	6975	2.76404494382022
chr19	6263550	6279650	6	6650	3.40372670807453
chr19	11195950	11207450	6	6575	2.39024390243902
chr19	44029550	44040150	6	4050	3.25217391304348
chr19	49990300	50017750	6	13425	2.58610271903323
chr19	51865725	51872300	6	5100	1.03703703703704
chr2	58654450	58662975	6	4675	1.81818181818182
chr2	77312750	77322525	6	8150	1.03448275862069
chr2	82229775	82241475	6	6025	4.38709677419355
chr2	112660625	112667325	6	3600	1.65
chr2	154388375	154393900	6	3300	1.63636363636364
chr2	168639775	168650700	6	4800	3.72222222222222
chr2	201170175	201185500	6	10450	1.44444444444444
chr2	211033750	211046900	6	5550	4.55813953488372
chr2	217555100	217560250	6	3075	1.27868852459016
chr2	219260350	219272275	6	8150	2.98850574712644
chr2	236401600	236414425	6	6300	2.79699248120301
chr20	632675	643100	6	5500	2.46017699115044
chr20	18035725	18040000	6	2950	1.35483870967742
chr20	20343675	20353575	6	4550	3.47368421052632
chr20	23329350	23344075	6	7225	2.57692307692308
chr20	55499400	55507275	6	5925	0.60952380952381
chr20	57263950	57271125	6	2850	4.32258064516129
chr21	47391200	47403475	6	7925	4.03571428571429
chr21	47600325	47609475	6	4450	4.51162790697674
chr22	40390425	40399400	6	7050	1.88571428571429
chr22	45554125	45561400	6	5775	0.769230769230769
chr3	8535625	8545175	6	5775	1.83458646616541
chr3	12872025	12883650	6	5975	3.07142857142857
chr3	25460725	25472125	6	6325	2.3495145631068
chr3	52483800	52491150	6	4525	1.97368421052632
chr3	72418575	72430250	6	4525	4.4
chr3	104155400	104165200	6	7150	1.19626168224299
chr3	122692750	122707900	6	8550	3.86486486486486
chr3	154993925	155002075	6	5450	2.16216216216216
chr3	188012200	188021375	6	5925	1.84905660377358
chr3	195634225	195642000	6	3675	4.04347826086957
chr4	1282800	1288925	6	2925	3.27868852459016
chr4	42484450	42491475	6	4225	1.84615384615385
chr4	48694575	48702500	6	4450	2.42105263157895
chr4	53699750	53709575	6	5950	1.63265306122449
chr4	76592750	76600600	6	5625	0.770186335403727
chr4	79481350	79491025	6	4925	3.30120481927711
chr4	86046650	86051475	6	3425	1.28205128205128
chr4	95454650	95462450	6	5650	4.25
chr4	100564325	100567700	6	2150	1.25925925925926
chr4	105408000	105417025	6	5650	3.65625
chr4	113775450	113784175	6	6000	2.10666666666667
chr4	120914225	120922300	6	4450	4.3
chr4	131687075	131694775	6	3700	3.37142857142857
chr4	133411800	133418400	6	5600	0.379310344827586
chr4	134181850	134192125	6	8425	0.431654676258993
chr4	139137075	139150525	6	7550	2.91428571428571
chr4	146619375	146626875	6	6050	0.692307692307692
chr4	174163775	174168400	6	3225	1.53846153846154
chr4	180085950	180093050	6	6025	0.264705882352941
chr5	1506300	1524900	6	11975	1.22480620155039
chr5	3116400	3125625	6	6550	1.10526315789474
chr5	19766525	19771725	6	3575	0.955555555555556
chr5	53292950	53320200	6	12050	3.27884615384615
chr5	75779575	75798350	6	6575	3.45283018867925
chr5	78220850	78227125	6	2900	3.89473684210526
chr5	81045275	81052625	6	5350	1.33333333333333
chr5	82759600	82790675	6	11950	3.29085872576177
chr5	83010425	83020175	6	5250	3.17391304347826
chr5	98098850	98111975	6	8150	1.43617021276596
chr5	112600875	112612175	6	6550	1.44827586206897
chr5	118405800	118417575	6	8325	1.73076923076923
chr5	123137250	123151675	6	8225	2.30909090909091
chr5	142774950	142785575	6	5900	2.71111111111111
chr5	151052025	151079475	6	13350	2.97345132743363
chr5	153896400	153903975	6	4075	3.09090909090909
chr5	156224075	156231750	6	6500	0.96
chr5	166720800	166734000	6	7100	2.84415584415584
chr5	167718200	167729025	6	4325	2.675
chr5	172293200	172299325	6	4175	1.13513513513514
chr6	6031875	6035800	6	1925	1.44444444444444
chr6	21182675	21191950	6	4275	4.38888888888889
chr6	44588325	44598250	6	4125	4
chr6	52281675	52290125	6	4575	2.70175438596491
chr6	77267400	77273450	6	4350	1.5
chr6	79783525	79789800	6	5175	1.05882352941176
chr6	81037925	81045475	6	4625	3.12
chr6	99081950	99085750	6	2075	2.14814814814815
chr6	108878275	108884450	6	5650	0.210526315789474
chr6	119345075	119360075	6	6350	3.48872180451128
chr6	121806250	121813300	6	2850	3.17647058823529
chr6	132221325	132229600	6	5425	2.41666666666667
chr6	142695200	142700000	6	3100	2.60606060606061
chr7	2850775	2866525	6	11575	1.5
chr7	44787350	44791150	6	2825	1.47058823529412
chr7	48075475	48083000	6	3975	2.15384615384615
chr7	55255950	55261350	6	3025	1.85507246376812
chr7	90250200	90256250	6	4875	0.888888888888889
chr7	99677050	99689025	6	6525	2
chr7	123581200	123586500	6	2875	3.17647058823529
chr7	129515600	129521975	6	3375	1.85185185185185
chr7	138140175	138150050	6	5375	2.55555555555556
chr7	138659050	138666900	6	3625	2.87671232876712
chr7	158604175	158623525	6	10075	2.76543209876543
chr7	158648900	158657325	6	4875	1.25531914893617
chr8	838650	844175	6	5075	0.214285714285714
chr8	11533300	11538875	6	3575	2.91666666666667
chr8	60018600	60032950	6	9150	1.55263157894737
chr8	68631075	68643875	6	5775	2.84684684684685
chr8	75912100	75917950	6	4525	0.705882352941177
chr8	110144950	110153525	6	4450	3.14285714285714
chr8	133091750	133100100	6	4400	2.81818181818182
chr8	142424325	142431300	6	3250	4
chr8	146011050	146026825	6	14075	0.690909090909091
chr9	2273700	2286750	6	12225	0.583333333333333
chr9	38682200	38691225	6	5750	2.53968253968254
chr9	72372300	72380450	6	6675	1.02702702702703
chr9	74559250	74569050	6	5950	4.16
chr9	80328825	80336525	6	6200	0.682170542635659
chr9	89555500	89563950	6	5575	0.920634920634921
chr9	94856775	94862950	6	3075	3.86206896551724
chr9	97670000	97685275	6	7975	2.42857142857143
chr9	102430525	102436100	6	4300	0.738461538461539
chr9	108048525	108062550	6	9850	1.609375
chr9	117938250	117946125	6	3950	3.05405405405405
chr9	124407125	124415325	6	4300	4.33333333333333
chr9	128645825	128652950	6	3500	2.81081081081081
chr9	131445275	131454000	6	6725	1.54929577464789
chr9	133971225	133979975	6	5450	3.47169811320755
chr9	136200375	136224100	6	8650	4.11320754716981
chrX	191950	200975	6	5300	2.13114754098361
chrX	6141725	6146875	6	3600	3.29411764705882
chrX	8651850	8659125	6	5550	0.888888888888889
chrX	17392625	17396250	6	2625	0.9
chrX	23522275	23532950	6	7100	2.05194805194805
chrX	34576150	34584150	6	4875	1.56989247311828
chrX	44808475	44814075	6	4700	1.28571428571429
chrX	47415325	47442100	6	6450	4.39378238341969
chrX	73182725	73200175	6	6825	3.61538461538462
chrX	97776550	97785375	6	5125	1.58571428571429
chrX	113834500	113842575	6	3175	3.61904761904762
chrX	121353525	121359500	6	4825	1.4
chrX	133304950	133321375	6	10600	3.12307692307692
chr1	3706925	3713850	5	5425	2.33333333333333
chr1	15850025	15854250	5	3325	0.48
chr1	17337625	17343300	5	3975	1.06
chr1	20810850	20813775	5	1950	1.41666666666667
chr1	26752100	26759800	5	5150	2.82926829268293
chr1	27189050	27194400	5	3100	2.60869565217391
chr1	29209875	29214775	5	4075	0.787878787878788
chr1	32040775	32046075	5	3075	2.85185185185185
chr1	34628450	34633675	5	4825	0.2
chr1	46764025	46775725	5	9450	0.4
chr1	47077150	47083000	5	2950	2.59649122807018
chr1	60134825	60145025	5	4775	2.53846153846154
chr1	62642450	62667125	5	10725	2.89605734767025
chr1	68849650	68853775	5	2750	1.30434782608696
chr1	146711275	146715875	5	3275	1.76190476190476
chr1	156695150	156699600	5	3425	0.48780487804878
chr1	156709900	156730275	5	10475	2.7536231884058
chr1	165822300	165827000	5	3175	1.84615384615385
chr1	169072150	169085675	5	8575	1.43243243243243
chr1	175800500	175804525	5	3100	0.857142857142857
chr1	211924275	211927675	5	2175	1.04347826086957
chr1	214156550	214162875	5	3525	1.84269662921348
chr1	224681050	224694450	5	6200	2
chr1	228870750	228873100	5	1650	0.827586206896552
chr1	229543300	229548125	5	2525	2.89655172413793
chr1	231661600	231666000	5	3700	0.412371134020619
chr1	232755325	232766775	5	5675	2.93548387096774
chr1	235811850	235814275	5	1375	2.125
chr1	243633375	243638175	5	3025	2.88235294117647
chr1	243645750	243660125	5	6375	2.04469273743017
chr10	5488225	5492250	5	3325	0.740740740740741
chr10	5625300	5629275	5	3275	0.476190476190476
chr10	6836275	6845900	5	5850	2.67469879518072
chr10	11510375	11518325	5	3150	2.93827160493827
chr10	18939600	18957675	5	7975	2.95061728395062
chr10	20497125	20499500	5	1900	0.695652173913043
chr10	22094525	22097775	5	1900	2.21428571428571
chr10	35701850	35711425	5	5075	1.9047619047619
chr10	53669425	53679075	5	4825	1.88235294117647
chr10	53972100	53977000	5	2950	1.92
chr10	61603350	61608550	5	3025	2.5531914893617
chr10	74512175	74519675	5	6050	1.10344827586207
chr10	76860000	76872400	5	6050	2.16793893129771
chr10	89418450	89422100	5	2625	1.42857142857143
chr10	101151275	101156525	5	4125	1.11111111111111
chr10	103872400	103894625	5	13200	2.32214765100671
chr10	112396500	112404650	5	4850	2.20454545454545
chr10	118593900	118599425	5	3725	2.88372093023256
chr10	119102500	119108100	5	3250	1.9672131147541
chr10	120965425	120971900	5	3950	2.47826086956522
chr11	3174300	3182425	5	4150	2.58333333333333
chr11	3490400	3494200	5	2325	2.34782608695652
chr11	8827825	8837150	5	5675	1.15151515151515
chr11	9249825	9254425	5	3300	1.4
chr11	10311250	10339700	5	12625	1.61016949152542
chr11	16625600	16629300	5	2500	1.40540540540541
chr11	27349800	27353850	5	1875	2.59574468085106
chr11	58690450	58697375	5	3950	1.67816091954023
chr11	71158400	71164950	5	4000	2.76363636363636
chr11	78805550	78809725	5	2450	1.81818181818182
chr11	115092000	115098575	5	4550	2.7741935483871
chr11	119246500	119252925	5	3775	1.31506849315068
chr11	119287700	119297025	5	6275	2.52173913043478
chr11	125032575	125040700	5	6900	0.297435897435897
chr12	1697425	1704825	5	5550	1.05128205128205
chr12	7937350	7945425	5	5375	1.5959595959596
chr12	7948625	7953875	5	4350	0.761904761904762
chr12	9058225	9069775	5	9850	0.477064220183486
chr12	14921675	14930475	5	7100	0.942528735632184
chr12	19584350	19594850	5	6075	2.70967741935484
chr12	21796125	21801975	5	3850	1.85714285714286
chr12	25097025	25105550	5	5900	1.80487804878049
chr12	26038550	26041250	5	2175	0.592592592592593
chr12	27428700	27431450	5	2075	0.866666666666667
chr12	33042025	33050525	5	5825	1.18032786885246
chr12	42311750	42314725	5	2300	0.631578947368421
chr12	49072600	49076500	5	2100	1.9047619047619
chr12	50086550	50101325	5	6975	2.3969465648855
chr12	56914025	56922025	5	4250	1.81395348837209
chr12	57022275	57040600	5	9800	2.06405693950178
chr12	63252975	63261275	5	3775	2.71739130434783
chr12	68163725	68169225	5	4225	0.975609756097561
chr12	76026075	76035525	5	4275	2.82539682539683
chr12	79272700	79275600	5	2475	0.378378378378378
chr12	80079950	80086775	5	5350	1.6551724137931
chr12	81599725	81604200	5	2700	2
chr12	103619075	103622000	5	2125	1.36842105263158
chr12	107153125	107169175	5	8800	1.92727272727273
chr12	109247850	109252825	5	2950	1.5
chr12	111176375	111181975	5	3350	2.58333333333333
chr12	125667950	125673950	5	4050	1.50724637681159
chr12	132205075	132222275	5	8150	2.94736842105263
chr13	25725850	25728725	5	1875	1.93333333333333
chr13	36427450	36434725	5	6750	0.7
chr13	38488250	38493425	5	4150	0.591549295774648
chr13	43166525	43169800	5	2575	0.541666666666667
chr13	43444625	43451975	5	4975	1.03571428571429
chr13	45147325	45154125	5	5275	0.761904761904762
chr13	48574425	48579825	5	3925	1.29230769230769
chr13	51995200	52000975	5	3925	2.04761904761905
chr13	56688900	56693700	5	2550	2.19672131147541
chr13	67523450	67526075	5	2000	0.666666666666667
chr13	73646400	73650475	5	2850	2
chr13	93867200	93886450	5	11300	2.82014388489209
chr13	94212625	94215925	5	2725	0.423076923076923
chr13	98084625	98088300	5	2650	1.02325581395349
chr13	107567625	107572750	5	4450	0.271186440677966
chr13	110775400	110791425	5	7600	2.66666666666667
chr13	111357350	111370375	5	7300	1.90374331550802
chr13	111862200	111871950	5	7225	0.881889763779528
chr14	20961725	20967825	5	3375	1.53846153846154
chr14	48728000	48738025	5	7200	1.94871794871795
chr14	53414700	53422100	5	5600	0.842105263157895
chr14	56070550	56076975	5	3000	2.45238095238095
chr14	57261800	57276975	5	11675	1.28994082840237
chr14	102875300	102881175	5	2400	2.3448275862069
chr14	104177225	104183250	5	3475	1.875
chr14	105260025	105267650	5	4425	1.58904109589041
chr15	31595225	31601000	5	3275	1.76842105263158
chr15	31617250	31622075	5	4100	0.354838709677419
chr15	35536025	35539775	5	2900	0.936170212765957
chr15	44219350	44223050	5	2950	0.717948717948718
chr15	59640025	59648575	5	5775	1.25
chr15	75742350	75749475	5	6350	0.310344827586207
chr15	93602475	93617150	5	9575	2.22950819672131
chr15	100271300	100274275	5	2200	0.8
chr16	1659500	1665625	5	4750	1.08196721311475
chr16	13445000	13452775	5	4575	2.95774647887324
chr16	23606500	23613000	5	4450	1.4375
chr16	29622675	29626725	5	3075	0.620689655172414
chr16	54961575	54965900	5	3825	0.184210526315789
chr16	68675000	68681200	5	3975	2.15384615384615
chr16	69597625	69603600	5	5125	0.473684210526316
chr16	70652725	70657350	5	2875	2.5
chr16	87523400	87527075	5	1400	2.76190476190476
chr17	4606375	4614750	5	5100	2.63636363636364
chr17	6915125	6927025	5	6200	1.72067039106145
chr17	18758875	18762925	5	2625	2.5
chr17	29026550	29038600	5	6625	2.52287581699346
chr17	29794550	29799725	5	2650	2.48
chr17	34052575	34059700	5	4175	1.15789473684211
chr17	35291625	35298025	5	3550	1.77358490566038
chr17	36102075	36105625	5	1700	1.73333333333333
chr17	37350950	37358325	5	5300	0.766355140186916
chr17	57439875	57449550	5	5925	1.11864406779661
chr17	71607975	71614375	5	5700	0.37037037037037
chr17	77809650	77813125	5	2525	1.17241379310345
chr17	80816575	80822525	5	3150	2.15384615384615
chr18	9096900	9110050	5	8025	1.44444444444444
chr18	18840300	18846250	5	4475	0.947368421052632
chr18	21975075	21981200	5	3525	1.76271186440678
chr18	46064525	46075425	5	10125	0.242857142857143
chr18	54738225	54743800	5	3325	1.92857142857143
chr19	781800	792850	5	4450	2.68531468531469
chr19	4908600	4916925	5	5200	1.6969696969697
chr19	5121675	5132925	5	8775	1.91489361702128
chr19	9894575	9904300	5	4900	2.66666666666667
chr19	16933425	16940975	5	3900	2.65853658536585
chr19	18057900	18062650	5	3925	0.636363636363636
chr19	18942325	18945675	5	2725	0.413793103448276
chr19	36129850	36136000	5	3800	2.68085106382979
chr19	38753400	38761500	5	6000	1.11711711711712
chr19	49309625	49316350	5	3475	1.91304347826087
chr2	8816250	8826425	5	9025	0.333333333333333
chr2	11883725	11889525	5	3900	1.12280701754386
chr2	17719425	17728150	5	8225	0.25
chr2	23698400	23704700	5	2700	2.48275862068966
chr2	37879500	37886925	5	7000	0.217391304347826
chr2	37896475	37904400	5	5900	0.874074074074074
chr2	42771100	42783600	5	5825	2.16774193548387
chr2	43309475	43316450	5	4775	1.59259259259259
chr2	44356800	44366250	5	7075	1.92105263157895
chr2	46925050	46934350	5	5500	1.78
chr2	62531500	62537175	5	3050	1.45161290322581
chr2	66800625	66809700	5	6325	0.978723404255319
chr2	71309700	71313875	5	2800	2.11764705882353
chr2	75655750	75660625	5	3725	0.794520547945205
chr2	111432250	111452875	5	7100	2.84403669724771
chr2	111591450	111596525	5	3500	2.21052631578947
chr2	111876050	111881200	5	3675	2.68965517241379
chr2	114646050	114653325	5	5475	1.89285714285714
chr2	118034800	118038175	5	2125	1.38888888888889
chr2	166699225	166702525	5	2350	1.78947368421053
chr2	168187425	168193725	5	5250	0.744186046511628
chr2	179913275	179916975	5	3075	0.478260869565217
chr2	188535075	188542900	5	5550	2.6875
chr2	189027950	189033550	5	3375	0.976744186046512
chr2	208537900	208542275	5	2650	1.92307692307692
chr2	216782650	216787925	5	3175	1.94594594594595
chr2	217358100	217369275	5	5550	2.14634146341463
chr2	235401925	235406575	5	3375	2.11111111111111
chr2	240207075	240219175	5	6200	2.52173913043478
chr2	242155425	242158300	5	1875	0.80952380952381
chr20	6744050	6751575	5	5575	1.41666666666667
chr20	23847725	23852100	5	3700	1.08571428571429
chr20	34203500	34207925	5	2875	1.8125
chr20	55836875	55841675	5	4050	0.453333333333333
chr20	56255700	56261400	5	3800	2.51162790697674
chr21	41008225	41016500	5	4675	1.648
chr21	44494275	44503650	5	4725	2.425
chr21	45757875	45766075	5	5575	2
chr22	20190700	20194150	5	2275	1.38888888888889
chr22	25083925	25093525	5	7225	1.06666666666667
chr22	34240150	34250150	5	5875	1.54621848739496
chr22	35229200	35239300	5	6200	2.41025641025641
chr22	42760050	42765850	5	3500	1.32631578947368
chr22	43039050	43046050	5	3625	2.12371134020619
chr22	50742200	50747750	5	4750	0.304347826086957
chr22	50907950	50914075	5	2950	2.95774647887324
chr3	9436450	9446775	5	9675	0.689655172413793
chr3	23956575	23962075	5	4400	0.814814814814815
chr3	50711825	50714700	5	1900	1.58333333333333
chr3	52270375	52275150	5	4275	0.733333333333333
chr3	53876400	53880450	5	2825	2
chr3	59794275	59799675	5	3000	2.26470588235294
chr3	86457925	86460675	5	2150	0.571428571428571
chr3	90082225	90087025	5	2875	2
chr3	129775650	129780000	5	3000	0.785714285714286
chr3	142836350	142844050	5	4675	2.76470588235294
chr3	145873975	145880075	5	4450	1.8125
chr3	148131000	148134975	5	2500	2.27586206896552
chr3	148910700	148918050	5	5675	2.38888888888889
chr3	152016025	152026775	5	7700	0.704918032786885
chr3	184616975	184630575	5	8300	2.74626865671642
chr3	187981750	187989425	5	5150	1.1875
chr3	191676600	191682075	5	4525	0.615384615384615
chr3	192632525	192640325	5	4100	1.984375
chr3	197577925	197586225	5	4300	1.87155963302752
chr3	197676025	197688150	5	5825	2.53424657534247
chr4	1794225	1797850	5	2800	0.606060606060606
chr4	2592725	2601175	5	5775	0.941176470588235
chr4	2861325	2871400	5	7575	1.07482993197279
chr4	4661650	4674625	5	5725	2.44970414201183
chr4	5888950	5892525	5	2525	0.974358974358974
chr4	6781500	6787775	5	3250	2.33333333333333
chr4	14175500	14180575	5	2825	1.56363636363636
chr4	16030625	16038525	5	5500	1.01639344262295
chr4	17809050	17814475	5	3500	2.44444444444444
chr4	23879325	23892875	5	6500	2.31446540880503
chr4	24471525	24475250	5	2100	2.4
chr4	25482700	25488825	5	3275	2.52830188679245
chr4	25812525	25816725	5	3050	1.42857142857143
chr4	27086200	27092675	5	3525	1.93939393939394
chr4	59465900	59469775	5	2600	1.38181818181818
chr4	83930675	83934925	5	3200	0.771929824561403
chr4	87370250	87375450	5	4550	0.25531914893617
chr4	116893550	116902875	5	8750	0.254237288135593
chr4	135830800	135836775	5	4300	0.8
chr4	140729800	140748000	5	6400	2.61971830985915
chr4	152403000	152411425	5	5375	1.1358024691358
chr4	176384350	176387900	5	3100	0.272727272727273
chr4	183469600	183482775	5	8325	1.26406926406926
chr5	1594050	1597425	5	1950	2.07407407407407
chr5	9544275	9548250	5	3475	0.425531914893617
chr5	9829025	9835925	5	4550	1.1404958677686
chr5	12317150	12337125	5	8375	2.22516556291391
chr5	18796875	18802075	5	4125	1.57894736842105
chr5	71596925	71605025	5	4725	2.8
chr5	85935325	85942475	5	5500	0.654320987654321
chr5	89849850	89859675	5	5600	2.0952380952381
chr5	91037750	91041150	5	2375	1.66666666666667
chr5	93689750	93699425	5	8775	0.771929824561403
chr5	106737275	106739725	5	1525	2.1
chr5	112128650	112133125	5	2925	1.85185185185185
chr5	120032200	120043350	5	9150	0.497175141242938
chr5	121806525	121810900	5	2975	2
chr5	134911975	134914575	5	1800	1.17647058823529
chr5	147128500	147131500	5	1500	2.56
chr5	153746225	153750500	5	3275	0.888888888888889
chr5	156997850	157005575	5	5750	2.03174603174603
chr5	165497400	165503250	5	5175	0.470588235294118
chr5	170876450	170880725	5	2900	1.66666666666667
chr5	179768725	179780900	5	10625	0.224719101123595
chr6	11229300	11234025	5	3825	1.39393939393939
chr6	11649325	11657150	5	6125	1.38461538461538
chr6	14296475	14302500	5	2950	2.95454545454545
chr6	15020825	15023925	5	2225	0.85
chr6	15491075	15494625	5	3075	0.7
chr6	29589625	29607625	5	11700	2.88732394366197
chr6	32094800	32098475	5	3075	0.285714285714286
chr6	43662850	43675500	5	5075	2.49484536082474
chr6	44628775	44640700	5	8000	2.03030303030303
chr6	56703825	56717750	5	6875	2.3452380952381
chr6	107423975	107440675	5	8350	1.90521327014218
chr6	111185825	111200925	5	6325	2.64676616915423
chr6	139800925	139804800	5	2500	1.20634920634921
chr6	142967675	142973250	5	4000	2.81818181818182
chr6	158243425	158255175	5	7175	2.21192052980132
chr6	161297800	161311475	5	6400	2.76190476190476
chr6	164361600	164367225	5	4900	0.736842105263158
chr7	1707050	1710250	5	1475	2.44444444444444
chr7	7385650	7393550	5	4625	2.14545454545455
chr7	14873050	14876775	5	2575	0.805970149253731
chr7	17351450	17354375	5	2300	1.25
chr7	25989125	25994725	5	4050	1.37777777777778
chr7	27945700	27953200	5	4375	2.46511627906977
chr7	65955275	65959475	5	3150	1.66666666666667
chr7	69062100	69065425	5	2600	0.515151515151515
chr7	71077625	71081000	5	2225	1.58333333333333
chr7	81913650	81919675	5	4500	1.69230769230769
chr7	83461325	83465475	5	2550	2
chr7	110730950	110738800	5	5175	2.63333333333333
chr7	111889075	111894925	5	3400	1.20689655172414
chr7	122374925	122379700	5	4075	0.434782608695652
chr7	124896075	124905275	5	7150	0.457142857142857
chr7	137887625	137894625	5	6550	0.439024390243902
chr7	140335225	140341800	5	4100	1.74193548387097
chr7	148091350	148099425	5	4375	2.59090909090909
chr8	8239950	8257125	5	9600	2.63333333333333
chr8	23308000	23315650	5	5600	1.45454545454545
chr8	26148625	26154175	5	4550	0.448979591836735
chr8	33482350	33485000	5	2125	0.5625
chr8	49442350	49458375	5	6925	2.82857142857143
chr8	64274850	64277900	5	2225	1.14285714285714
chr8	67831900	67838150	5	5325	1.46666666666667
chr8	70973175	70987825	5	8250	1.93360995850622
chr8	81397500	81401700	5	3775	0.216216216216216
chr8	95906250	95909375	5	2600	0.461538461538462
chr8	104655850	104665725	5	6800	1.1005291005291
chr8	116223875	116231600	5	5150	1.73770491803279
chr8	122648500	122655925	5	4725	2
chr8	122830250	122836100	5	5075	0.307692307692308
chr9	4661550	4666675	5	3250	1.50769230769231
chr9	15135425	15139725	5	3025	1.25
chr9	27365850	27377700	5	6025	2.67105263157895
chr9	85422825	85426725	5	2275	2.2
chr9	88493150	88500750	5	6950	0.742857142857143
chr9	92111200	92114100	5	2150	0.722222222222222
chr9	98514725	98519650	5	2525	2.70967741935484
chr9	115512175	115518125	5	3750	1.41538461538462
chr9	118915150	118920425	5	4050	1.27272727272727
chr9	123630550	123640425	5	5275	2.9438202247191
chr9	126118125	126126450	5	6525	1.6
chr9	126136025	126139850	5	2575	1.2
chr9	128462125	128470025	5	4000	2.84615384615385
chr9	136738600	136758900	5	10175	2.92173913043478
chr9	137215700	137221825	5	4425	1.3
chr9	138776975	138783475	5	5050	2.23076923076923
chr9	138896200	138903900	5	4725	1.25
chrX	6610850	6613900	5	2425	0.666666666666667
chrX	9753850	9759650	5	4325	0.521008403361345
chrX	9977900	9986450	5	6375	2.17777777777778
chrX	21958050	21967350	5	8000	0.444444444444444
chrX	23799300	23803325	5	2575	1.30232558139535
chrX	38660100	38677000	5	8525	2.15540540540541
chrX	54518600	54523450	5	3800	1.15789473684211
chrX	94346150	94351525	5	4000	1.07317073170732
chrX	104877725	104881400	5	2675	2.41666666666667
chrX	133370725	133376150	5	3650	0.80952380952381
chrX	134078125	134083475	5	4000	0.88
chrX	149531950	149535275	5	2925	0.303030303030303
chr1	12771875	12778125	4	5775	0.156521739130435
chr1	15735525	15738600	4	2550	0.789473684210526
chr1	23131325	23133625	4	1600	1.30434782608696
chr1	24633875	24639600	4	3700	1.01587301587302
chr1	29447475	29452500	4	4800	0.166666666666667
chr1	32166125	32171525	4	3775	1.17021276595745
chr1	32177800	32181750	4	2825	1
chr1	36348825	36353650	4	4575	0.193548387096774
chr1	37501450	37504575	4	2200	0.558823529411765
chr1	38155025	38158825	4	3050	0.375
chr1	40780275	40783500	4	2900	0.157894736842105
chr1	44703650	44706750	4	2450	0.956521739130435
chr1	48677725	48682675	4	4650	0.0824742268041237
chr1	58468750	58473400	4	4025	0.307692307692308
chr1	61606325	61607575	4	975	0.526315789473684
chr1	75195950	75200300	4	3350	1.06382978723404
chr1	75599375	75603075	4	2475	1.18181818181818
chr1	76251125	76256900	4	5125	1.33333333333333
chr1	78468700	78472650	4	3200	0.484210526315789
chr1	80165825	80169050	4	2450	0.571428571428571
chr1	82430825	82432850	4	1325	0.818181818181818
chr1	96467900	96470225	4	2025	0.222222222222222
chr1	96985225	96989575	4	4125	0.119402985074627
chr1	97024100	97028575	4	3375	0.625
chr1	100826200	100828950	4	1825	1.17647058823529
chr1	109234000	109237650	4	3275	0.461538461538462
chr1	110452775	110454725	4	1525	0.451612903225806
chr1	111901600	111908775	4	4550	1.42622950819672
chr1	116369550	116373350	4	2525	0.941176470588235
chr1	146640200	146645350	4	4625	0.273972602739726
chr1	147304725	147310725	4	4775	0.851063829787234
chr1	156629525	156647950	4	16050	0.26158940397351
chr1	156659025	156682275	4	14550	1.20652173913043
chr1	156864400	156868050	4	2900	1.1063829787234
chr1	157012825	157017425	4	4050	0.428571428571429
chr1	161274750	161276450	4	1250	0.857142857142857
chr1	171266175	171269075	4	2225	0.8
chr1	178837700	178840775	4	2300	0.64
chr1	180237450	180241450	4	3075	0.619718309859155
chr1	184638000	184643150	4	3950	0.551724137931034
chr1	199241550	199243675	4	1450	0.666666666666667
chr1	208442675	208446375	4	2550	1.45454545454545
chr1	212002875	212004450	4	1250	0.48
chr1	222909000	222910825	4	1375	0.7
chr1	224618300	224623950	4	4925	0.666666666666667
chr1	224988225	224989950	4	1325	0.482758620689655
chr1	227915675	227918675	4	2375	0.354838709677419
chr1	228101350	228103875	4	1700	1.35483870967742
chr1	230735500	230739550	4	2800	1.47169811320755
chr1	232712500	232716975	4	2775	1.43661971830986
chr1	233243400	233251525	4	4975	1.35195530726257
chr1	235488875	235494450	4	4425	0.743589743589744
chr1	239973075	239980050	4	4075	1.40458015267176
chr1	242371850	242377075	4	4125	0.427184466019417
chr1	247454900	247463000	4	6525	0.341463414634146
chr10	973300	978350	4	3225	1.36585365853659
chr10	5930400	5933175	4	2325	0.787878787878788
chr10	6242750	6247050	4	3350	1.51724137931034
chr10	17711500	17716750	4	4300	1.46666666666667
chr10	20274025	20277650	4	3175	0.291666666666667
chr10	21242025	21244850	4	2575	0.3125
chr10	22038125	22048000	4	7050	1.16521739130435
chr10	33619975	33626375	4	5775	1
chr10	43322150	43324550	4	1825	0.625
chr10	43832075	43835075	4	2300	0.461538461538462
chr10	47151100	47153375	4	1500	0.903225806451613
chr10	60024875	60029950	4	4325	0.456521739130435
chr10	63660850	63664025	4	2500	0.454545454545455
chr10	63805950	63810900	4	3050	1.45679012345679
chr10	64964425	64969225	4	4050	0.4
chr10	76583875	76587375	4	3000	0.44
chr10	80564200	80567300	4	1900	1.53333333333333
chr10	87992675	87994850	4	1650	0.9375
chr10	93639150	93648450	4	6550	1.18072289156627
chr10	94832325	94837000	4	3525	0.625
chr10	99443350	99448075	4	2800	1.45098039215686
chr10	106010350	106021275	4	6400	1.13488372093023
chr10	111967750	111971550	4	3400	0.189189189189189
chr10	111985175	111987475	4	2025	0.363636363636364
chr10	112676100	112680750	4	3575	0.759493670886076
chr10	118748800	118752425	4	2475	1.4375
chr10	127567850	127570675	4	2450	0.294117647058824
chr10	135049575	135052275	4	2075	0.875
chr11	11862500	11866625	4	3400	1
chr11	30500250	30504825	4	3150	1.2156862745098
chr11	47488275	47491700	4	2975	0.352941176470588
chr11	63888650	63890425	4	1200	0.695652173913043
chr11	68775500	68782675	4	6050	0.719101123595506
chr11	70369050	70371225	4	1600	0.829268292682927
chr11	71497300	71499875	4	2125	0.705882352941177
chr11	76091075	76093675	4	1850	1.46666666666667
chr11	101980125	101991800	4	9500	0.633165829145729
chr11	111472375	111474750	4	1750	1
chr11	113448600	113450475	4	1250	1.18518518518519
chr11	113741825	113747700	4	4450	1.25
chr11	114348175	114353550	4	4300	1.07692307692308
chr11	117745150	117748075	4	2100	0.816326530612245
chr11	120205800	120210550	4	3825	1.2258064516129
chr11	126223125	126226975	4	3225	0.473684210526316
chr11	129078700	129081550	4	1800	0.75
chr11	132661450	132663125	4	1150	0.916666666666667
chr12	3067100	3074450	4	6550	0.271739130434783
chr12	5353325	5356050	4	1575	1.47619047619048
chr12	8394925	8396925	4	1475	0.947368421052632
chr12	10511275	10518800	4	5850	1.15555555555556
chr12	14408625	14415200	4	5850	0.158415841584158
chr12	24713625	24717175	4	3225	0.545454545454545
chr12	25053725	25058875	4	4125	0.453125
chr12	26145425	26151275	4	4250	1.12244897959184
chr12	26662350	26665450	4	2250	0.833333333333333
chr12	44972850	44979075	4	4200	0.78125
chr12	47614275	47620225	4	4175	1.08108108108108
chr12	48201150	48216400	4	13725	0.156862745098039
chr12	49181575	49184250	4	2325	0.297872340425532
chr12	49358400	49365375	4	4750	1.05185185185185
chr12	49658000	49662975	4	4575	0.111111111111111
chr12	54778225	54785400	4	6950	0.242424242424242
chr12	57077825	57083350	4	4650	1.43589743589744
chr12	57912175	57918000	4	5300	0.282051282051282
chr12	61373600	61376150	4	1700	0.731707317073171
chr12	63322350	63329500	4	4725	1.31868131868132
chr12	66888925	66894300	4	4850	0.177777777777778
chr12	69860425	69865225	4	2950	1.04761904761905
chr12	75758750	75762450	4	3075	0.32258064516129
chr12	96587650	96592275	4	3225	0.979166666666667
chr12	104322175	104327150	4	4325	0.564102564102564
chr12	108706675	108711300	4	3100	0.91304347826087
chr12	110155675	110157925	4	1550	1.07142857142857
chr12	110317000	110320100	4	2575	0.315789473684211
chr12	116701275	116703125	4	1175	1.51724137931034
chr12	118973950	118976800	4	2125	0.642857142857143
chr12	123007675	123012900	4	4850	0.149253731343284
chr12	132344475	132348250	4	2250	1.34328358208955
chr12	132471075	132476975	4	5350	0.164556962025316
chr13	23949100	23953725	4	2400	1.54545454545455
chr13	27743200	27746850	4	2400	1.33333333333333
chr13	43628125	43635950	4	6450	1.25423728813559
chr13	52157350	52166050	4	6050	1.04516129032258
chr13	54702250	54708450	4	5950	0.171428571428571
chr13	54757775	54760500	4	2000	0.56
chr13	55519000	55521525	4	1575	1.17647058823529
chr13	55612000	55614425	4	1675	1.42857142857143
chr13	56246300	56248975	4	1725	1.28571428571429
chr13	56614150	56617075	4	2025	1.40740740740741
chr13	66155950	66158325	4	1550	1.05555555555556
chr13	72694975	72697500	4	1975	1.08333333333333
chr13	76209250	76211950	4	2125	0.608695652173913
chr13	78271250	78273150	4	1200	1.11111111111111
chr13	95648375	95650675	4	1650	1
chr13	96651400	96654525	4	2600	0.357142857142857
chr13	98977700	98986125	4	5200	1.42682926829268
chr13	107000175	107003200	4	2200	0.896551724137931
chr13	110437475	110440225	4	2350	0.387096774193548
chr13	111558550	111569150	4	9325	0.290909090909091
chr14	21045650	21052350	4	4500	1.54639175257732
chr14	21731750	21738575	4	6025	0.317073170731707
chr14	32544350	32548600	4	3900	0.163934426229508
chr14	33402000	33404700	4	1650	1.38888888888889
chr14	41084875	41088025	4	2525	0.566666666666667
chr14	51359625	51365650	4	3875	1.39285714285714
chr14	51706325	51712725	4	5100	0.488888888888889
chr14	53338450	53344575	4	4100	1.078125
chr14	55490025	55498325	4	5100	1.35099337748344
chr14	56164575	56166450	4	1275	0.75
chr14	56584300	56587400	4	2400	0.863636363636364
chr14	70077000	70079725	4	2375	0.454545454545455
chr14	71274750	71279050	4	3275	0.631578947368421
chr14	71786350	71792850	4	4950	1.2093023255814
chr14	90862775	90865225	4	1975	0.540540540540541
chr14	97327950	97330325	4	2100	0.285714285714286
chr14	102274550	102277800	4	2750	0.365853658536585
chr14	105190075	105191825	4	1125	1.47368421052632
chr15	35084375	35089050	4	4275	0.192307692307692
chr15	42262075	42265400	4	2350	1.4
chr15	44083625	44089125	4	4950	0.176470588235294
chr15	63827750	63832200	4	3400	1.33333333333333
chr15	68131000	68136950	4	3800	1.01492537313433
chr15	69373575	69384475	4	7350	1.47540983606557
chr15	72518925	72530675	4	7650	1.12592592592593
chr15	75753200	75755500	4	1825	0.382978723404255
chr15	85143725	85149425	4	4700	0.789473684210526
chr15	91498000	91501375	4	3100	0.210526315789474
chr15	92395625	92397825	4	1650	1.16666666666667
chr15	95586275	95589850	4	3225	0.256410256410256
chr15	99601125	99603250	4	1500	1.29411764705882
chr15	100103950	100109625	4	3825	1.5
chr16	1754700	1757900	4	2800	0.266666666666667
chr16	7813425	7817100	4	2600	1
chr16	14377425	14380900	4	2475	1.33333333333333
chr16	15235500	15241475	4	3900	0.818181818181818
chr16	19301025	19303575	4	2025	0.705882352941177
chr16	46916525	46920750	4	3775	0.259259259259259
chr16	56882550	56886325	4	3150	0.426966292134831
chr16	58160700	58163975	4	2650	0.5
chr16	64011900	64017450	4	3400	1.33333333333333
chr16	73185325	73187200	4	1275	0.714285714285714
chr16	74059450	74066325	4	4950	0.682926829268293
chr16	77822175	77824275	4	1300	1.53333333333333
chr16	77996750	78006200	4	7550	0.504854368932039
chr16	79632400	79636075	4	3025	0.711111111111111
chr16	86609000	86612750	4	2300	1.40298507462687
chr16	88520400	88522500	4	1400	1.2
chr16	88599875	88601700	4	1100	1.33333333333333
chr16	89766150	89768875	4	2225	1.11111111111111
chr16	90084700	90089950	4	4625	0.285714285714286
chr17	5185050	5187400	4	1950	0.518518518518518
chr17	8531850	8535800	4	3575	0.189473684210526
chr17	9232900	9235600	4	2375	0.4
chr17	18085475	18091775	4	5800	0.846153846153846
chr17	29885575	29889700	4	3825	0.3
chr17	57406600	57410150	4	2900	0.538461538461538
chr17	57694625	57699350	4	4400	0.122448979591837
chr17	58218600	58220775	4	1750	0.439024390243902
chr17	58460775	58470825	4	9025	0.291666666666667
chr17	60139850	60143400	4	2650	0.983050847457627
chr17	61771800	61779800	4	5625	1.05333333333333
chr17	64297975	64302075	4	2900	0.857142857142857
chr17	64707325	64711975	4	3225	1.01333333333333
chr17	72112625	72115375	4	2100	0.541666666666667
chr17	75825775	75827975	4	1650	0.75
chr17	76919600	76922525	4	1950	1.11111111111111
chr17	77783200	77785025	4	1050	1.5
chr18	4453575	4455875	4	1925	0.466666666666667
chr18	5581850	5583400	4	1050	1.47368421052632
chr18	8765325	8766875	4	1350	0.214285714285714
chr18	12819850	12822550	4	1600	1.23809523809524
chr18	24127150	24130925	4	2975	0.769230769230769
chr18	29521900	29527450	4	4625	0.392857142857143
chr18	32557100	32559650	4	1900	0.5
chr18	42259075	42263975	4	3375	0.894117647058824
chr18	48943650	48947650	4	3000	0.878787878787879
chr18	51749600	51751725	4	1900	0.210526315789474
chr18	53664475	53666675	4	1675	0.928571428571429
chr18	57501825	57503500	4	1000	1.5
chr18	72162700	72168675	4	3950	1.02702702702703
chr18	72920150	72923425	4	2900	0.315789473684211
[truncated: 1,517 more rows]
