# Supplementary material for: Large organized chromatin lysine domains help distinguish primitive from differentiated cell populations
Source: Nat Commun. 2021 Jan 21;12:499. doi: 10.1038/s41467-020-20830-9 (PMC7820432; doi:10.1038/s41467-020-20830-9)
Supplement: Supplementary file 3 — Supplementary Software [file 41467_2020_20830_MOESM3_ESM.zip › E015-H3K27me3_LOCKS.bed]

chr1	797250	994700	53	93675	43.9090909090909
chr1	18884875	19228350	53	66475	125.612903225806
chr1	20510850	20802800	53	55550	61.3253012048193
chr1	40059925	40261700	53	117600	33.7894736842105
chr1	47853375	48185400	53	84175	91.9166666666667
chr1	156588875	156860700	53	80475	78.2777777777778
chr1	227728450	228346300	53	72475	124.794871794872
chr1	228391000	228720900	53	53950	125.507692307692
chr10	102222250	102433675	53	62325	94.8235294117647
chr10	102433800	102611475	53	117650	29.625
chr10	102728350	102921050	53	96875	63.4285714285714
chr11	1331875	1866550	53	47225	131.123595505618
chr11	2458150	2565300	53	41575	72
chr11	2565950	2667425	53	69800	10.1481481481481
chr11	2667725	2814000	53	57925	132.916666666667
chr11	63695575	63875425	53	55400	94.4516129032258
chr11	124489250	125243000	53	121825	89.5342465753425
chr11	128390025	128779600	53	84100	88.6451612903226
chr12	54087375	54212850	53	60300	48.0512820512821
chr12	54213000	54503225	53	203400	48
chr12	54503525	54743850	53	72800	80.3265306122449
chr12	54744850	55009925	53	71650	46.7155963302752
chr12	130384825	130625000	53	47100	109.142857142857
chr12	132810050	132985400	53	54500	50.0740740740741
chr12	132990800	133115875	53	69400	33.3214285714286
chr13	28342975	28558575	53	126100	60.7692307692308
chr14	36889175	37141600	53	138375	50.0512820512821
chr14	104925125	105636575	53	64900	81.3333333333333
chr16	2765975	3246225	53	62400	70.8571428571429
chr16	67031425	67686625	53	95600	93.4285714285714
chr17	7553225	7969100	53	60475	71.6304347826087
chr17	32481075	32970375	53	55800	117.727272727273
chr17	46385750	46741350	53	167200	77.6470588235294
chr17	47207300	47994550	53	68925	127.545454545455
chr17	48018975	48705275	53	79450	95.875
chr17	56194900	56401850	53	41200	87.8518518518518
chr17	79312575	79990675	53	83800	94.5490196078431
chr19	1267175	1721525	53	74750	128.893617021277
chr19	12860550	13196925	53	108025	72.7647058823529
chr19	18874175	19374350	53	72050	127.44
chr19	36001575	36474775	53	54825	78.0909090909091
chr19	50921325	51277600	53	75175	92.9756097560976
chr19	55575175	55976775	53	68225	96.1052631578947
chr2	120979400	121213075	53	56800	93.3333333333333
chr2	121214325	121419225	53	58800	91.4
chr2	219231700	219909100	53	118600	108.491103202847
chr2	220026175	220489550	53	71250	95.8125
chr20	59494325	59660625	53	19350	86
chr20	59660700	59752800	53	25225	48.2222222222222
chr20	59753750	59952150	53	40775	53.375
chr20	61603450	61887950	53	64425	88.8813559322034
chr22	22306025	22468450	53	112700	88.2222222222222
chr22	22472750	22631025	53	133975	5.68
chr22	22635800	22883275	53	159000	62.1764705882353
chr22	22884400	23020150	53	74075	15.4748603351955
chr22	23020725	23102150	53	47700	12.56
chr22	23102800	23177700	53	30775	13.0909090909091
chr22	23177875	23252625	53	30300	16.1052631578947
chr22	50914050	51199875	53	62350	29.1052631578947
chr5	31500	611675	53	53325	84.232
chr5	134497950	134918575	53	106425	109.86301369863
chr6	27049750	27566100	53	61600	130.571428571429
chr6	28420750	28790025	53	96525	69.8
chr6	29670725	30112750	53	87225	118.882352941176
chr6	41206550	41462700	53	91825	130.888888888889
chr6	41462825	42017925	53	69400	132.322580645161
chr6	150181825	150550150	53	124300	116.631578947368
chr7	150595325	150892750	53	57350	94.4347826086957
chr8	22297025	22961900	53	62325	110.842105263158
chr9	66298250	66532750	53	62325	62.2608695652174
chr9	70918750	71108150	53	25725	78.5161290322581
chr9	131863200	132361050	53	50850	100.618556701031
chr9	139871425	140198600	53	81825	76.0869565217391
chrX	68041225	68499400	53	53375	132.384615384615
chr12	132646625	133191575	52	79300	91.9944134078212
chr19	264425	1002775	52	55900	131.354838709677
chr6	30121900	30458575	52	60825	119.538461538462
chr7	127669050	128057250	52	71000	44.7272727272727
chr1	231112725	231565650	51	65825	119.352941176471
chr3	193489000	193944075	51	48150	80.9090909090909
chr1	148850250	149334650	50	72500	70.5739130434783
chr18	56881625	57063775	50	70025	44.0697674418605
chr5	72497100	72927450	50	89600	69.2432432432432
chr10	134329950	135239050	49	68850	89
chr19	54383075	54985150	49	47250	121.644444444444
chr20	361500	1378125	49	58325	117.381818181818
chr16	88447575	89324875	48	55725	90.15625
chr11	2814375	2952075	47	44250	59.3684210526316
chr8	11411675	11874850	47	90050	87.7826086956522
chr12	52206850	52493475	46	52750	69.76
chr1	44855475	45266875	45	59675	85.6903225806452
chr7	155137125	155334375	45	131200	21.6615384615385
chr9	69777150	69845300	45	45150	7.90909090909091
chr1	202937100	203331050	44	47950	104.25641025641
chr10	95240600	95758500	44	60925	104.227272727273
chr6	31238300	31650800	44	39000	98.2941176470588
chr15	89878850	90042300	43	98125	19.0909090909091
chr5	139276575	139534250	43	53325	102.765957446809
chr8	21879525	22090775	43	83325	43.6909090909091
chr9	129261750	129503225	43	91550	43.3650793650794
chr17	45784850	45953050	42	50100	70.7636363636364
chr2	71012950	71226200	42	89500	90.4736842105263
chr7	150893050	151733925	42	50125	102.702702702703
chr10	43047325	43835975	41	60400	78.8055555555556
chr11	120035675	120197225	41	41800	96.3928571428571
chr22	50237575	50766600	41	49975	77.1428571428571
chr12	130626250	130766900	40	47825	71.6666666666667
chr17	46743975	46894300	40	77050	70.5
chr19	40970850	41142150	40	49250	23.0909090909091
chr3	184076875	184335950	39	65775	60.8405797101449
chr17	6897150	7351125	38	44175	79.0740740740741
chr17	41621850	42085575	38	43875	86.8571428571429
chr17	72730200	72977700	38	58800	81.6404494382023
chr20	44640750	44887700	38	49575	81.4444444444444
chr22	39744875	40061375	38	36875	46.3170731707317
chr9	135992550	136156750	38	29425	39.25
chr1	46858750	47084400	37	93025	78.7272727272727
chr12	48287475	48433925	37	70850	46.4545454545455
chr12	114815850	114945300	37	85275	47.8888888888889
chr20	22313275	22447900	37	41375	39.9
chr9	124001075	124498525	37	41675	71.2
chr10	102921725	103072400	36	70700	63.5333333333333
chr16	1901900	2078625	36	41175	41.9047619047619
chr9	71108200	71183600	36	42250	25.0857142857143
chr17	1806600	1964300	35	51675	41
chr20	181325	277600	35	34850	27.8378378378378
chr20	37272725	37523225	35	41525	54.2857142857143
chr6	27566450	27745125	35	55450	40.3142857142857
chr9	21719300	21801850	35	44775	36.9
chr9	67268575	67360275	35	17475	22.8125
chr19	39685600	39812625	34	31900	38.7058823529412
chrX	39829400	40036850	34	60125	44.5128205128205
chr19	45717425	46033275	33	38375	63.5675675675676
chr7	1233150	1453425	33	57350	56.3636363636364
chrX	129066575	129403650	33	44800	58.4782608695652
chr1	161227225	161512075	32	28975	58.4772727272727
chr14	57116775	57385175	32	59550	38.8493150684931
chr19	42004150	42117100	32	34600	30.5263157894737
chr9	126738025	126809300	32	53400	5.86206896551724
chr9	131123675	131316325	31	55325	49.4027777777778
chr1	23671650	23764425	30	75300	37.5555555555556
chr10	111904875	111988050	30	39250	55.5555555555556
chr11	20151950	20246625	30	46875	32.8888888888889
chr17	33756750	33842125	30	43050	23.0769230769231
chr17	36665800	36907850	30	59500	40.1951219512195
chr17	43036250	43413950	30	30350	55.5281690140845
chr17	44844625	44932825	30	38000	29.68
chr5	139023775	139230525	30	44475	50.9787234042553
chr17	7969950	8231650	29	45950	45.3698630136986
chr19	42816450	42946200	28	21450	47.1666666666667
chr22	32812825	32867475	28	15800	25
chr9	100685450	100797975	28	40600	41.5581395348837
chr10	101244575	101314775	27	48600	8.62857142857143
chr16	56618700	56717950	27	79975	35.5555555555556
chr19	1724750	1929375	27	54800	45.6896551724138
chr19	4510525	4637650	27	16000	45.5189873417722
chr22	42653400	42856625	27	24450	40.6470588235294
chr5	172628925	172783175	27	46600	48.4705882352941
chr7	31746575	32114550	27	43725	39.4
chr9	66821000	66863250	27	10125	26.125
chr1	111094300	111263225	26	39150	24.65
chr11	2059025	2093200	26	10375	9.58823529411765
chr19	46905850	47163975	26	35650	37.3478260869565
chr22	37655650	37958650	26	30325	48.672
chr4	4813200	4910825	26	42950	41.3939393939394
chr5	77245000	77320050	26	42175	25.3636363636364
chr5	135166050	135547075	26	43325	47.1875
chr1	20803150	20901475	25	28200	23
chr17	38935350	39001675	25	20275	37
chr2	73089100	73167050	25	46325	20.6578947368421
chr2	178518025	178628375	25	35150	28.8484848484848
chr11	65291325	65415475	24	27800	38.8363636363636
chr14	103244625	103747350	24	49475	25.4522292993631
chr19	3299200	3375875	24	30150	24.5333333333333
chr4	3705675	3882200	24	25850	27.1826086956522
chr6	33128825	33216875	24	25500	43.3548387096774
chr9	38199300	38249825	24	32875	15.2631578947368
chrX	152863300	152939750	24	19825	27
chr1	2555525	2630850	23	17425	36.7
chr14	23736075	23872575	23	29825	32.2260869565217
chr4	2034100	2153425	23	30575	23.6311475409836
chr8	23530650	23606575	23	52375	21.8823529411765
chr8	110612075	110667575	23	27700	27.1428571428571
chr9	961225	1100750	23	54950	35.4
chr1	6187025	6322500	22	28075	33.5409836065574
chr1	38199125	38261625	22	34625	12.2142857142857
chr17	4399725	4696050	22	45350	35.4509803921569
chr17	17576275	17645650	22	52000	22.1818181818182
chr19	28237500	28264200	22	13350	6.41176470588235
chr2	70638375	70675150	22	15850	16.3157894736842
chr4	3455750	3500875	22	29400	16.4705882352941
chr6	144257750	144390250	22	47775	29.2
chr9	38346175	38428400	22	13850	32.8266666666667
chrX	119925100	119967400	22	24475	8.44444444444444
chr12	115092275	115188525	21	54150	9.0561797752809
chr17	77713375	77823550	21	69250	27.9420289855072
chr4	1515350	1581650	21	11525	25.3333333333333
chr5	180469200	180545250	21	29550	15.047619047619
chr1	6452275	6526775	20	29275	16.7586206896552
chr1	47657750	47710950	20	31425	10
chr10	102614350	102637875	20	14900	5.30769230769231
chr11	17670125	17761625	20	37650	25.8181818181818
chr13	20692000	20942850	20	40450	29.2450331125828
chr15	69363875	69415125	20	16825	24.2222222222222
chr16	198600	332350	20	31975	30.7302904564315
chr2	44056725	44097875	20	10250	30.4590163934426
chr2	121419375	121492650	20	15125	15.2549019607843
chr20	24972550	25177600	20	34275	30.8163265306122
chr21	46238575	46451425	20	24975	27.5696202531646
chr4	776275	824200	20	37175	2.51685393258427
chr1	33334525	33438975	19	27575	9.82608695652174
chr1	113241125	113288500	19	17350	22.25
chr14	24785850	24835500	19	26225	10.6086956521739
chr18	19904550	19943750	19	20325	13.5384615384615
chr5	42986000	43065775	19	51525	10.3
chr5	151261500	151306800	19	24325	25.3636363636364
chr5	158473475	158537900	19	35875	26.1818181818182
chrX	146751550	146801825	19	37025	8.7
chr1	78691575	78736850	18	24125	8.76744186046512
chr10	119963200	120031425	18	24025	19.9466666666667
chr14	105863250	105994850	18	27500	17.3888888888889
chr17	37731125	37827350	18	41075	26.2616822429907
chr2	223102675	223191925	18	55275	5.75
chr2	242970425	243000900	18	21900	8.4
chr20	2647225	2748525	18	37575	26
chr21	34313325	34451225	18	48875	23.3793103448276
chr21	38035575	38089525	18	35550	18
chr22	38846225	38865250	18	14800	2.82758620689655
chrX	70316300	70340125	18	11450	7.81818181818182
chr1	156337025	156472550	17	45950	22.3870967741935
chr10	77150325	77236675	17	54725	9.61194029850746
chr12	94536475	94582025	17	32700	13.6969696969697
chr15	40530150	40662775	17	30025	22.7647058823529
chr19	30002725	30088275	17	18075	22.7878787878788
chr20	22531525	22602700	17	46100	18.6349206349206
chr22	19692075	19766750	17	40625	21.375
chr7	32964675	32999375	17	22575	4.77272727272727
chr1	68690150	68770250	16	27650	20.7096774193548
chr11	43559025	43661575	16	30925	19
chr11	60761025	60795300	16	14500	18
chr17	8903525	8960950	16	30500	15.8181818181818
chr2	44993000	45037600	16	25225	19.5625
chr4	109062550	109116875	16	24100	19.0740740740741
chr5	180575175	180644000	16	21200	19.8235294117647
chr6	44232325	44266375	16	16975	4.04444444444444
chr6	166263325	166427350	16	28475	16.9559164733179
chr8	61565200	61595575	16	19900	5.1304347826087
chr9	36981450	37047125	16	45025	9.79310344827586
chr9	69177925	69202400	16	6525	18.4375
chr1	41808450	41853000	15	17875	18.7450980392157
chr1	204619625	204688450	15	20825	7.45454545454545
chr11	113907300	113953250	15	22625	14.5
chr12	50337875	50365500	15	15750	14.2307692307692
chr15	74578000	74601925	15	11475	6.3125
chr16	30655100	30709325	15	37700	8.81818181818182
chr17	34988025	35015050	15	13150	14.3333333333333
chr17	72344300	72464125	15	19425	14.6105263157895
chr19	2250125	2313350	15	21550	8.52755905511811
chr2	233347000	233392975	15	21825	5.75
chr20	3707850	3778150	15	17750	18.2162162162162
chr20	58137800	58184125	15	23325	17.4615384615385
chr3	46913025	46940750	15	20400	3.67901234567901
chr5	176035350	176061325	15	14075	17.1304347826087
chr6	37708175	37753925	15	23750	9.15625
chr7	27124000	27298325	15	169325	4.56
chr8	144213275	144373000	15	26075	18.9045643153527
chr1	144590125	144607825	14	7500	5.09090909090909
chr1	147776425	147831800	14	20550	9.82203389830508
chr1	175831650	175894950	14	37725	16.2095238095238
chr11	3182400	3237625	14	11975	10.8679245283019
chr12	48571225	48608025	14	20400	10.6909090909091
chr12	128770675	128871400	14	18550	15.037037037037
chr15	45398875	45430600	14	27450	1.42857142857143
chr16	31482475	31549475	14	19600	9.6258064516129
chr19	42635550	42687225	14	16025	14.40625
chr19	49520900	49625950	14	21450	11.6272401433692
chr19	51311800	51354600	14	14300	15.6190476190476
chr2	133012575	133034875	14	5750	16.7857142857143
chr4	83693350	83736600	14	36550	10.3333333333333
chr5	35741300	35769800	14	22000	5.1875
chr5	158636875	158688550	14	15525	12.5660377358491
chr6	28167000	28192225	14	20775	1.07317073170732
chr6	33943225	33984600	14	16575	15.7647058823529
chr6	35149200	35194075	14	17200	9.28497409326425
chr6	43197350	43254100	14	21350	7.42352941176471
chr6	108396725	108505875	14	59300	10.0833333333333
chr7	150392325	150450725	14	34250	13.6666666666667
chr9	68405100	68431675	14	15825	10.3636363636364
chr1	21503950	21525600	13	12225	11.4166666666667
chr1	26471075	26495050	13	18825	4.60869565217391
chr1	38063275	38110825	13	29050	8.57142857142857
chr1	39041825	39075450	13	15000	5.62189054726368
chr1	91272050	91319075	13	23175	5.03311258278146
chr1	214451775	214493650	13	17825	8.890625
chr12	113896575	113926425	13	24100	8.4
chr13	100543575	100651450	13	45300	9.04081632653061
chr15	41208725	41237125	13	20600	3.29545454545455
chr15	58338850	58362150	13	15625	6.84615384615385
chr16	740900	778025	13	24575	4.93233082706767
chr16	1333875	1394950	13	17250	9.66533864541833
chr16	78080125	78118275	13	16925	13.3333333333333
chr17	38490700	38521350	13	17575	14.6037735849057
chr18	35116775	35159725	13	18400	13.4025974025974
chr19	7699025	7744375	13	10525	14
chr2	38298050	38328550	13	16575	8.63157894736842
chr3	38679725	38698700	13	10350	9.39130434782609
chr3	128710500	128746725	13	17475	12.4380952380952
chr3	181412550	181454325	13	17950	6.29268292682927
chr3	189512375	189531850	13	14400	5.92857142857143
chr4	960625	1007125	13	26550	10.2535211267606
chr4	41728500	41766775	13	25550	10.5128205128205
chr5	54466225	54489125	13	14100	14.3448275862069
chr8	41160675	41203000	13	22900	8.02564102564103
chrX	119113025	119154025	13	28775	7.47826086956522
chr1	94699475	94730325	12	23200	1.19678714859438
chr10	104149850	104197500	12	15000	6.16417910447761
chr11	57220425	57285050	12	20300	11.2753623188406
chr12	113010600	113041175	12	15750	9.58974358974359
chr14	74697100	74727500	12	16425	8.90322580645161
chr14	97144075	97163400	12	12625	4.47619047619048
chr15	42656550	42678800	12	13825	10.2
chr17	42611875	42641400	12	18625	1.55813953488372
chr17	71890600	71909525	12	16725	0.695652173913043
chr19	2974650	2989125	12	8825	1.55882352941176
chr19	7918475	7984300	12	18725	11.8
chr19	18705575	18746575	12	19125	6.05857740585774
chr19	51401250	51434650	12	9800	11.4181818181818
chr2	60779100	60799500	12	10000	2.51063829787234
chr2	114255425	114269775	12	10400	3.77777777777778
chr2	207115825	207139175	12	15650	3.52631578947368
chr22	23691175	23719925	12	19425	4.22535211267606
chr3	62394550	62408975	12	8275	2.94736842105263
chr4	7084675	7106600	12	15775	1.85135135135135
chr4	156333850	156363550	12	21650	2.57142857142857
chr5	132144300	132168900	12	17900	6.63157894736842
chr8	61820100	61840075	12	15900	2.55072463768116
chr8	81470250	81492200	12	16625	2.92682926829268
chr9	94646050	94715025	12	16900	9.10112359550562
chr1	33803125	33825575	11	13350	6.56
chr1	61507600	61552300	11	23775	6.38461538461539
chr1	67966450	67990750	11	12575	8.07142857142857
chr1	84929250	84944400	11	10525	6.11111111111111
chr1	181054650	181080075	11	17075	3.6
chr1	182571975	182588350	11	11850	5.63636363636364
chr1	205505450	205550150	11	12475	9.73584905660377
chr1	223898725	223936950	11	17175	5.05555555555556
chr10	22536500	22731825	11	52150	8.37137330754352
chr10	23444800	23498325	11	43225	4.35616438356164
chr10	71315350	71357975	11	27450	10.3414634146341
chr10	98936475	98957775	11	12500	5.78048780487805
chr10	119279950	119321125	11	34150	8.38095238095238
chr11	61320775	61359650	11	13275	7.66666666666667
chr11	69828950	69850675	11	13500	8.8
chr12	174150	192075	11	10625	6.20512820512821
chr12	1691500	1744800	11	23400	6.67272727272727
chr12	50435125	50476075	11	18475	5.8744769874477
chr13	39950975	39973300	11	19500	1.69230769230769
chr14	68064875	68088150	11	16575	5.28358208955224
chr15	79572075	79603250	11	16650	8.61386138613861
chr15	96934025	96968000	11	24525	7.42857142857143
chr16	73055900	73108500	11	47000	0.8
chr18	18959525	18984700	11	13300	6.88
chr19	3023325	3048475	11	15300	4.75
chr2	74671800	74795700	11	37275	8.82637362637363
chr2	127694575	127707050	11	9850	2.10810810810811
chr2	241757675	241772500	11	11225	1.44444444444444
chr20	3639475	3666550	11	11925	5.83098591549296
chr3	10902250	10923800	11	12050	10.1481481481481
chr3	185812575	185838700	11	20550	0.703703703703704
chr3	197800150	197821850	11	14600	10
chr4	1037175	1053100	11	10150	2.83783783783784
chr4	81100850	81141125	11	35800	3.05263157894737
chr4	147439775	147583650	11	37375	9.19200887902331
chr5	6443975	6461500	11	13275	6.16
chr5	174139825	174181550	11	29200	6.78787878787879
chr6	89825650	89857425	11	16175	7.36283185840708
chr7	64336325	64352525	11	12175	4.34285714285714
chr7	68689450	68708250	11	15400	2.44444444444444
chr7	72991800	73002550	11	5800	3.15384615384615
chr7	75896000	75914175	11	9250	6.9
chr8	144821375	144860850	11	18275	9.48760330578512
chr9	14311125	14355225	11	27325	5.75
chrX	118095875	118120275	11	20500	2.18181818181818
chrX	119435975	119451125	11	11750	3.25
chrX	144881175	144905775	11	18325	4.51063829787234
chr1	84484150	84504625	10	12500	8.06451612903226
chr10	9129500	9146900	10	13300	3.29032258064516
chr10	46967650	46994300	10	13675	7.95918367346939
chr10	99784800	99806375	10	16775	2.02272727272727
chr10	121230050	121243375	10	10850	3.15789473684211
chr12	296325	324925	10	17825	7.59550561797753
chr12	53716450	53740600	10	11075	8.18604651162791
chr13	97867400	97891275	10	18400	5.48
chr13	112983275	113001175	10	7200	5.25
chr14	96162375	96178775	10	10300	5.26666666666667
chr15	63780175	63802800	10	18750	2.0506329113924
chr15	74413425	74432125	10	15650	2.375
chr15	83304900	83323300	10	9500	5.15789473684211
chr15	89309250	89349575	10	13875	8.30845771144279
chr16	75950525	75975500	10	19050	1.98095238095238
chr18	34936675	34977725	10	20150	7.34751773049645
chr19	5489575	5504250	10	11000	1.91489361702128
chr19	49654425	49670125	10	4625	8.03076923076923
chr19	58165150	58191125	10	6900	8.06779661016949
chr2	114021650	114052950	10	24000	0.957746478873239
chr20	61044850	61063675	10	15575	1.24
chr22	21310900	21337600	10	13275	8.45454545454546
chr3	57189175	57204025	10	7650	4.43478260869565
chr3	139046625	139061675	10	8000	8.16326530612245
chr4	8850150	8900850	10	47025	6.08333333333333
chr4	16445950	16459050	10	11025	0.833333333333333
chr5	137420175	137438500	10	12450	6.61111111111111
chr5	153983100	153995400	10	8750	3.72727272727273
chr5	170727700	170765650	10	32750	2.11764705882353
chr6	4774750	4790100	10	10075	3.1
chr6	49516825	49528300	10	8625	1.02702702702703
chr7	25891450	25909825	10	13225	3.61538461538462
chr7	69055950	69097175	10	36575	1.65333333333333
chr7	90973750	91000400	10	16225	7.68421052631579
chr7	112997650	113016325	10	14925	2.3030303030303
chr8	20204525	20217925	10	9750	8.125
chr8	72456100	72474250	10	15375	2.07407407407407
chr8	145549100	145565200	10	13100	1.74074074074074
chr9	21960025	22012325	10	49675	1.45454545454545
chr9	117676600	117698275	10	18675	2.70588235294118
chr9	135283725	135302375	10	8925	5.36734693877551
chrX	49013575	49029975	10	8850	2.38095238095238
chr1	995075	1015300	9	10575	3.41333333333333
chr1	2458225	2475875	9	14425	1.3125
chr1	5277375	5293450	9	12725	4.85714285714286
chr1	18424850	18441375	9	9500	6.14634146341463
chr1	21752875	21768575	9	6775	4.09523809523809
chr1	39267150	39287650	9	13500	3.33333333333333
chr1	110606900	110637800	9	23000	5.6
chr1	179542450	179562000	9	11025	2.58333333333333
chr1	210402625	210429700	9	12025	6.17391304347826
chr1	230912850	230928250	9	11800	5.11111111111111
chr10	103982200	104003600	9	18875	3.25
chr11	35672450	35685725	9	6600	3.20754716981132
chr11	115832175	115851550	9	12275	2.625
chr11	116355600	116374750	9	6550	4.58992805755396
chr11	118013375	118047200	9	28675	0.961038961038961
chr12	26264500	26285125	9	14900	5.1304347826087
chr12	49359650	49395400	9	31950	2.07547169811321
chr12	53553425	53594950	9	18350	5.34959349593496
chr12	103340950	103368075	9	24625	2.35294117647059
chr12	113948350	113959800	9	8000	1.69230769230769
chr13	95350725	95367900	9	16250	0.363636363636364
chr14	76596300	76616400	9	12675	5.53846153846154
chr15	23865800	23879550	9	9300	3.42857142857143
chr15	45750400	45777475	9	22000	1.46153846153846
chr15	72521700	72539025	9	12925	2.65671641791045
chr15	88364200	88373975	9	8150	0.846153846153846
chr15	96622375	96639350	9	12125	2.63157894736842
chr16	6900550	6917275	9	13075	4.23529411764706
chr17	26727350	26744925	9	9200	5.27450980392157
chr17	40821300	40837650	9	11525	2.80412371134021
chr17	59466775	59500425	9	27000	4.35714285714286
chr17	74118325	74141725	9	14850	4.83928571428571
chr18	19793375	19803525	9	6275	2.77142857142857
chr18	70102525	70125575	9	20025	4.73333333333333
chr19	3455900	3478600	9	13225	4.11764705882353
chr19	42381525	42447625	9	35300	6.09523809523809
chr19	45248325	45262100	9	12425	0.242424242424242
chr19	45326675	45340050	9	5025	3.82222222222222
chr2	85972575	86000325	9	14100	4.05128205128205
chr2	91844700	91855525	9	5650	4.38709677419355
chr2	100717175	100746825	9	24575	3.17241379310345
chr2	106562850	106574025	9	6300	2.45454545454545
chr2	176867400	177067900	9	139325	5.45278450363196
chr2	182515825	182555800	9	34525	1.75193798449612
chr2	236028300	236044150	9	12850	1.54545454545455
chr20	23013200	23034425	9	17625	2.66666666666667
chr20	55805325	55846350	9	16075	5.91025641025641
chr21	44947450	44953950	9	4700	1.89473684210526
chr22	39625150	39648975	9	15175	5.45454545454545
chr3	10742425	10754525	9	7025	5.05882352941176
chr3	62337300	62371625	9	30375	3.87878787878788
chr5	60602275	60611700	9	5950	2.16949152542373
chr5	77132800	77160875	9	22025	4
chr5	168253375	168270325	9	9925	5.68
chr5	176232150	176248475	9	12975	0.814814814814815
chr6	10377500	10430450	9	50925	1.58620689655172
chr6	91995425	92016875	9	16525	2
chr6	102906225	102915650	9	7100	0.926829268292683
chr6	147756600	147769050	9	8050	3.48387096774194
chr6	154823675	154837875	9	9225	5.28
chr8	101222600	101231925	9	6425	1.74358974358974
chr9	119030525	119051350	9	17200	0.681481481481481
chr9	126619250	126630250	9	8125	0.765432098765432
chrX	99647600	99668875	9	19025	0.376470588235294
chr1	17012100	17035525	8	17000	2.61538461538462
chr1	37494775	37510050	8	11000	3.41463414634146
chr1	145138075	145147300	8	6650	1.86666666666667
chr1	228721000	228744075	8	20300	0.53125
chr10	118884425	118978750	8	55425	2.75799086757991
chr11	115525775	115534375	8	7150	0.555555555555556
chr11	120380750	120388175	8	4750	3
chr12	1633100	1648100	8	11225	2.73684210526316
chr12	42626375	42642650	8	12950	0.888888888888889
chr12	110328600	110345675	8	12900	4.10810810810811
chr13	49447475	49456125	8	6200	1.51515151515152
chr13	76907200	76914225	8	5625	1.37931034482759
chr14	21090725	21103100	8	7375	1.88888888888889
chr14	38044625	38093900	8	41325	1.61878453038674
chr14	54410575	54432125	8	19450	0.388888888888889
chr14	59093925	59106750	8	7650	2.30434782608696
chr15	42866475	42875225	8	6250	1.6
chr15	60284775	60302675	8	15875	1.17647058823529
chr15	74508325	74520600	8	10400	2.08
chr15	82334575	82358150	8	13450	2.42105263157895
chr15	96590750	96603725	8	10550	3.83333333333333
chr15	96858800	96919950	8	58525	2.66666666666667
chr15	99637650	99649300	8	8150	0.910569105691057
chr16	5260375	5266750	8	4325	1.66666666666667
chr16	23869775	23880825	8	9250	0.776470588235294
chr16	85109150	85120150	8	6750	2.68181818181818
chr16	86367100	86379500	8	7325	2.92682926829268
chr17	17682575	17697925	8	7150	2
chr17	26234175	26250400	8	11450	1.93650793650794
chr17	31510750	31527300	8	10500	3.28
chr17	56471800	56483525	8	10200	0.566666666666667
chr17	58211550	58231300	8	15900	1.12
chr17	59521900	59547950	8	23550	3.93333333333333
chr17	72660675	72672075	8	7700	2.91666666666667
chr18	34822075	34839050	8	9250	2.61878453038674
chr18	74329525	74336325	8	4475	2.78947368421053
chr19	3267000	3274575	8	4550	2.96969696969697
chr2	6048850	6056000	8	5475	1.2258064516129
chr2	28602075	28619200	8	12325	1.70588235294118
chr2	61060550	61071100	8	6650	2.71428571428571
chr2	85341175	85349900	8	5300	4.10526315789474
chr2	105456775	105494650	8	36225	0.483870967741935
chr2	239137600	239151500	8	10000	1.88888888888889
chr20	2487850	2515675	8	21875	4.17241379310345
chr20	2780725	2809850	8	14975	4.14772727272727
chr20	34678125	34690400	8	9700	2.16666666666667
chr21	36236075	36267875	8	18700	2.80130293159609
chr21	38408500	38423600	8	12925	1.84615384615385
chr3	31045875	31058650	8	10375	2
chr3	122741650	122750475	8	6325	1.62162162162162
chr3	128143900	128159300	8	11375	3.61904761904762
chr4	5890575	5911600	8	19100	0.592592592592593
chr4	106060700	106086925	8	21925	1.48387096774194
chr4	174413425	174467275	8	51925	0.363636363636364
chr4	185924275	185955400	8	25625	1.125
chr5	2736925	2760225	8	18550	1.52830188679245
chr5	171041275	171058700	8	14675	0.833333333333333
chr6	34109825	34123850	8	11350	1.30434782608696
chr6	64242875	64254425	8	9575	1.4
chr6	122703375	122722625	8	16150	0.764705882352941
chr6	170588700	170617200	8	18700	3.80769230769231
chr7	554775	565525	8	8250	1.16666666666667
chr7	5445550	5471675	8	15700	1.75851393188854
chr7	85389775	85400025	8	8000	2.45454545454545
chr7	114858950	114873450	8	12050	1.85
chr7	132244000	132265200	8	19450	0.25
chr7	149742650	149747525	8	3475	0.742857142857143
chr7	157379675	157396500	8	15450	0.533333333333333
chr8	1317375	1325375	8	6150	1.2258064516129
chr8	25876700	25939675	8	25975	3.46052631578947
chr8	63913925	63926300	8	9150	2.6875
chr8	97141625	97176700	8	31625	2.05479452054795
chr8	129586525	129594175	8	4650	2.66666666666667
chr8	143527900	143549375	8	13600	3.75182481751825
chr8	145692075	145725725	8	14625	4.07729468599034
chr9	104075	118900	8	12150	3.41176470588235
chr9	45352025	45359925	8	5050	2.875
chr9	119085550	119106975	8	12325	3.6
chrX	102434950	102444425	8	6550	2.8
chrX	103486425	103515775	8	27250	0.6
chrX	136107725	136137900	8	17425	1.90869565217391
chr1	14168550	14172850	7	3525	1.72727272727273
chr1	17197200	17203050	7	4350	0.96551724137931
chr1	20104100	20114725	7	7325	1.87878787878788
chr1	51428900	51451275	7	21150	0.363636363636364
chr1	105027275	105037850	7	8350	1.78571428571429
chr1	169648025	169662600	7	13625	0.216216216216216
chr1	197869700	197897950	7	25575	2
chr1	232379875	232395475	7	12750	1.35064935064935
chr10	50597500	50613750	7	14950	1.42857142857143
chr10	50876650	50904925	7	18475	2.65217391304348
chr10	119133325	119140325	7	4875	2.34782608695652
chr11	27812050	27822150	7	7525	1.2695652173913
chr11	30032125	30062150	7	28825	0.823529411764706
chr11	58869075	58876175	7	4475	2.11764705882353
chr11	69285300	69293200	7	5025	2.33333333333333
chr11	94874200	94884600	7	9575	0.56
chr11	115369200	115379150	7	7175	2
chr11	115619200	115632750	7	6325	2.36559139784946
chr11	123227100	123235425	7	6900	1.47368421052632
chr11	133895950	133903600	7	4875	2.63636363636364
chr12	4374900	4385725	7	6975	2.69565217391304
chr13	22240625	22253175	7	11725	0.153846153846154
chr13	42611025	42624650	7	9575	1.80487804878049
chr13	112647675	112658725	7	9100	2
chr14	99728875	99744100	7	11750	0.725274725274725
chr14	102401525	102413450	7	7025	2.61111111111111
chr15	34782925	34791800	7	7675	1.22222222222222
chr15	37383525	37406625	7	21150	0.551724137931034
chr15	56023875	56043150	7	14975	2.06896551724138
chr15	59834000	59844600	7	8350	0.588235294117647
chr16	24489025	24501525	7	7775	2.23529411764706
chr16	55501750	55516600	7	10675	1.38666666666667
chr17	6815875	6819175	7	2500	0.846153846153846
chr17	27939000	27951275	7	10475	0.634146341463415
chr17	29877475	29889150	7	9425	1
chr17	31777325	31783650	7	4725	1.25
chr17	33695000	33705200	7	9050	0.5
chr17	35056600	35062600	7	5125	0.5
chr17	35163600	35172450	7	7250	0.761904761904762
chr17	36090225	36111275	7	18225	0.780487804878049
chr17	54667125	54677950	7	8300	0.771084337349398
chr17	70106125	70121000	7	11650	1.58333333333333
chr17	80284625	80297725	7	11050	2
chr18	22622250	22634500	7	11175	0.236559139784946
chr18	45929700	45941050	7	8175	2.46666666666667
chr18	63567525	63579325	7	10100	2.14814814814815
chr18	77148350	77160100	7	10400	0.666666666666667
chr19	1064175	1072475	7	7725	0.357142857142857
chr19	10379700	10410975	7	16500	2.22317596566524
chr19	42496825	42506750	7	8375	0.558139534883721
chr19	46092900	46106925	7	10025	2.47191011235955
chr2	13955700	13968125	7	9250	1.24050632911392
chr2	45869225	45882850	7	11575	0.583333333333333
chr2	50158500	50171450	7	10675	2
chr2	60961250	60973300	7	8025	1.63478260869565
chr2	64990975	64998550	7	6225	0.648648648648649
chr2	88645275	88650050	7	3350	2.07407407407407
chr2	97191000	97206450	7	7750	2.05128205128205
chr2	109714350	109724150	7	7825	1.64705882352941
chr2	137261450	137272300	7	8500	2.53333333333333
chr2	144646600	144652600	7	3550	2.39285714285714
chr2	219910300	219930550	7	19125	0.333333333333333
chr2	224475425	224494275	7	16825	0.306382978723404
chr20	33570000	33574400	7	2925	1.25581395348837
chr20	57325250	57331425	7	4775	1.09090909090909
chr22	28185125	28200875	7	14175	0.769230769230769
chr22	42304225	42324875	7	18925	0.675675675675676
chr3	45884175	45893675	7	7675	1.16
chr3	69189575	69195600	7	3625	1.85714285714286
chr3	134121750	134129550	7	6325	0.631578947368421
chr3	137476175	137503975	7	25150	1.80487804878049
chr4	41859425	41889800	7	28200	1.07692307692308
chr4	57707425	57715625	7	6800	1.27777777777778
chr4	69229075	69236475	7	4675	2.05405405405405
chr5	1867250	1894175	7	23650	1.78021978021978
chr5	37082750	37092225	7	7650	2.27906976744186
chr5	65993725	66006050	7	9800	0.923076923076923
chr5	127265575	127275775	7	8700	1.375
chr5	134357625	134392675	7	32225	1.29411764705882
chr5	141254200	141264475	7	4175	2.45238095238095
chr6	99267750	99297875	7	28625	0.909090909090909
chr7	131576675	131597325	7	11175	1.83064516129032
chr8	353625	360350	7	4525	1.74193548387097
chr8	14339325	14351900	7	11125	0.301075268817204
chr8	19709825	19721775	7	9675	0.847058823529412
chr8	55362650	55388775	7	24225	2.58823529411765
chr9	34574950	34594850	7	18950	0.233009708737864
chr9	135030775	135043025	7	9875	2
chr9	135114325	135120075	7	4800	0.758620689655172
chrX	68499925	68507125	7	6050	2
chrX	130189075	130223375	7	25900	1.67857142857143
chrX	138268125	138294900	7	24300	0.575342465753425
chr1	22881900	22892925	6	7375	1.08474576271186
chr1	26546450	26554725	6	6450	0.736842105263158
chr1	29447050	29452725	6	4825	0.8
chr1	57665425	57672625	6	6300	0.413793103448276
chr1	57885400	57892350	6	5625	1.17241379310345
chr1	96932900	96950225	6	12275	1.27083333333333
chr1	155042900	155059325	6	11625	0.954545454545455
chr1	170626700	170643575	6	16050	1.05882352941176
chr1	209845075	209854975	6	8375	0.916666666666667
chr10	28963800	28969675	6	4150	1.04444444444444
chr10	37703600	37710475	6	5800	0.4
chr10	58895900	58910050	6	12575	0.466666666666667
chr10	71808025	71817425	6	8800	0.32258064516129
chr10	92671675	92699700	6	26225	0.641025641025641
chr10	108290300	108300675	6	9650	0.392156862745098
chr10	126133200	126145500	6	10125	1.34285714285714
chr11	20614500	20633725	6	18425	0.185714285714286
chr11	29380900	29389800	6	7425	0.436363636363636
chr11	43890125	43901650	6	9800	0.51063829787234
chr11	124032325	124043875	6	8700	1.28571428571429
chr12	5013700	5024725	6	9725	0.4375
chr12	28117850	28133500	6	14600	0.5
chr12	75210925	75215825	6	3375	1
chr12	79038625	79054375	6	12750	0.685393258426966
chr12	89737475	89752975	6	11450	0.888888888888889
chr12	106967400	106989950	6	21650	0.15
chr12	108164225	108173250	6	8075	0.651162790697674
chr12	108424275	108431325	6	5025	0.827067669172932
chr12	117312450	117322975	6	9125	1.04347826086957
chr12	119769675	119779600	6	8100	0.695652173913043
chr12	125667500	125678675	6	7600	1.27777777777778
chr13	26486950	26491775	6	3775	1.0625
chr13	39919800	39926625	6	5675	0.484848484848485
chr13	40175125	40180750	6	4350	1.25
chr13	53843150	53861000	6	16675	0.278481012658228
chr13	66790975	66802125	6	9675	0.709677419354839
chr13	71597600	71608675	6	10100	0.529411764705882
chr13	83165925	83175550	6	8250	1.02857142857143
chr13	87529000	87536875	6	5775	0.842105263157895
chr14	33399650	33412175	6	10400	0.540816326530612
chr14	38776750	38780700	6	3100	0.571428571428571
chr14	90799700	90804075	6	3225	0.695652173913043
chr15	45810250	45819225	6	7800	0.758620689655172
chr15	53072450	53103500	6	29250	1.22222222222222
chr15	55876225	55883425	6	6200	0.451612903225806
chr15	88794950	88802500	6	5975	1.05084745762712
chr15	89145325	89157850	6	10200	1.14285714285714
chr16	85363075	85370625	6	6050	0.440251572327044
chr16	86315025	86334150	6	18425	0.181818181818182
chr16	86596575	86617900	6	20650	0.244897959183673
chr16	87896725	87905250	6	5200	1.28813559322034
chr17	13263900	13269375	6	4725	0.645161290322581
chr17	33120575	33131475	6	7450	0.953846153846154
chr17	39860025	39869200	6	8400	0.5
chr17	75729200	75738775	6	7150	1.17293233082707
chr18	18817675	18827550	6	8450	0.51063829787234
chr18	34795250	34802100	6	5275	0.642201834862385
chr18	59988650	59995975	6	6475	0.451612903225806
chr18	76729725	76746825	6	13950	1.23333333333333
chr18	77709725	77725775	6	13750	0.867469879518072
chr19	4277375	4283425	6	5000	0.8125
chr19	6528750	6536150	6	6150	0.410714285714286
chr19	13973600	13988650	6	13825	0.365853658536585
chr19	20473850	20485375	6	9650	0.619718309859155
chr2	45220475	45244950	6	22825	0.701754385964912
chr2	119911125	119920575	6	8100	0.551724137931034
chr2	145264950	145280950	6	14425	0.235668789808917
chr2	171669475	171685925	6	15625	0.4
chr2	172940600	172977500	6	35075	1.26315789473684
chr2	200318775	200339875	6	18950	1.05454545454545
chr2	222909450	222925550	6	13700	0.891891891891892
chr2	231899350	231906025	6	5725	0.484848484848485
chr2	234234400	234244750	6	9025	0.596491228070175
chr2	234779025	234783250	6	2800	1.0952380952381
chr20	21073600	21090750	6	14725	0.8
chr20	21846500	21855150	6	7975	0.6
chr20	50715750	50724850	6	7725	1.03448275862069
chr20	61267425	61278075	6	8800	0.626865671641791
chr20	62668525	62684225	6	14900	0.352941176470588
chr21	42796075	42801475	6	4825	0.7
chr21	43636625	43645925	6	8050	1.04761904761905
chr22	20780475	20794500	6	12650	0.836363636363636
chr22	38197500	38205575	6	5950	0.818181818181818
chr3	17036725	17048325	6	10650	0.333333333333333
chr3	75702375	75722625	6	15725	1.26640926640927
chr3	139391625	139398275	6	4650	0.777777777777778
chr3	147070600	147145950	6	74700	0.216216216216216
chr3	185904025	185918850	6	12150	1.26315789473684
chr3	186541800	186550650	6	7950	0.428571428571429
chr4	564575	576075	6	10375	0.711111111111111
chr4	1103450	1110150	6	5300	0.490196078431373
chr4	48483050	48495525	6	10975	0.363636363636364
chr4	54953050	54979000	6	25100	0.415094339622642
chr4	55084175	55102350	6	15950	1.26829268292683
chr4	70783625	70788175	6	3575	1.25925925925926
chr4	74803525	74815925	6	11075	1.35294117647059
chr4	106469350	106487425	6	16300	0.929292929292929
chr4	111529175	111566275	6	36575	0.9
chr4	140541925	140555925	6	12575	0.517241379310345
chr4	185085775	185090875	6	3750	0.76
chr5	10559475	10569425	6	9050	0.2
chr5	35922350	35928600	6	5075	0.96551724137931
chr5	79858500	79869225	6	8950	1.31428571428571
chr5	175296600	175302700	6	4575	0.827586206896552
chr5	175600650	175603950	6	2450	0.731707317073171
chr6	17277025	17284475	6	6950	0.125
chr6	124122350	124129575	6	5450	1.20833333333333
chr7	4666650	4672675	6	4500	1.06896551724138
chr7	127163625	127178850	6	11025	1.26271186440678
chr7	147725375	147731675	6	4375	1.10344827586207
chr7	149327075	149331175	6	3325	0.682926829268293
chr7	150491900	150501950	6	8100	0.777777777777778
chr7	156785725	156822775	6	35625	1.18918918918919
chr8	2909900	2922575	6	11775	0.6
chr8	3094000	3107675	6	11325	1.1304347826087
chr8	37547300	37560575	6	11575	0.607142857142857
chr8	102047750	102057100	6	7375	0.636363636363636
chr9	831975	849775	6	15725	1.08571428571429
chr9	34807625	34813775	6	4800	0.634615384615385
chr9	37644775	37655125	6	9075	0.354838709677419
chr9	68995925	69002800	6	5575	1.26666666666667
chr9	69145075	69151075	6	3900	1.27272727272727
chr9	71787250	71790950	6	2975	0.524590163934426
chr9	124761250	124765725	6	3100	1.16666666666667
chr9	124887650	124896975	6	6800	0.984126984126984
chrX	577225	611150	6	30025	1.15789473684211
chrX	131799475	131811575	6	10125	0.454545454545455
chrX	143833200	143836800	6	2400	1.32
chrX	150338925	150352775	6	12225	0.88
chr1	4712300	4720500	5	7600	0.214285714285714
chr1	10850375	10858300	5	6975	0.3
chr1	35348500	35353650	5	4700	0.408163265306122
chr1	54199625	54208125	5	7800	0.326530612244898
chr1	94477550	94480450	5	2475	0.4
chr1	147056050	147064725	5	7300	0.4
chr1	177131425	177151950	5	18700	0.311557788944724
chr1	199997725	200014900	5	16725	0.210526315789474
chr1	203481625	203492075	5	9075	0.325
chr1	208412675	208419900	5	6600	0.315789473684211
chr1	241518525	241522625	5	3500	0.423076923076923
chr10	8072450	8109275	5	36300	0.333333333333333
chr10	77357250	77365425	5	7275	0.391304347826087
chr10	131748600	131774850	5	23925	0.314699792960663
chr11	6276375	6284525	5	7675	0.205882352941176
chr11	6299900	6312500	5	11350	0.448979591836735
chr11	16619825	16640775	5	20025	0.354430379746835
chr11	33886350	33894075	5	7025	0.380952380952381
chr11	44320450	44361200	5	39925	0.173913043478261
chr11	119659200	119670750	5	9100	0.485981308411215
chr12	12827300	12832275	5	4300	0.4
chr12	14835400	14840025	5	3925	0.393939393939394
chr12	30013975	30019700	5	5175	0.451612903225806
chr12	58004175	58029750	5	24300	0.315789473684211
chr12	91374225	91380825	5	5300	0.455089820359281
chr12	109743550	109751575	5	7550	0.130841121495327
chr12	120027975	120037900	5	8900	0.37037037037037
chr12	128748000	128756825	5	7975	0.132352941176471
chr13	21097625	21111425	5	13200	0.0823045267489712
chr13	44352325	44363350	5	10100	0.252100840336134
chr13	50693700	50711025	5	16150	0.421052631578947
chr14	29222775	29257225	5	33250	0.0931174089068826
chr14	42072325	42080800	5	8100	0.162162162162162
chr14	65342225	65350775	5	7550	0.3125
chr14	67979150	67986400	5	6525	0.25
chr14	88784375	88797100	5	12450	0.15
chr14	95783725	95788275	5	3625	0.482758620689655
chr14	101188300	101197150	5	8175	0.148936170212766
chr14	101365300	101372875	5	6750	0.27906976744186
chr15	51381475	51390400	5	8075	0.473684210526316
chr15	54049275	54054725	5	4600	0.447058823529412
chr15	65646000	65651750	5	4950	0.431818181818182
chr15	79374525	79389525	5	14475	0.0761904761904762
chr16	849300	855025	5	5175	0.266666666666667
chr16	2244725	2250825	5	5025	0.354430379746835
chr16	22824200	22829675	5	4900	0.180451127819549
chr16	75864650	75878675	5	13250	0.153846153846154
chr16	86831800	86843950	5	11325	0.256410256410256
chr17	43503900	43511750	5	7300	0.117073170731707
chr17	75775075	75792075	5	14425	0.260869565217391
chr18	48082400	48090225	5	7025	0.273381294964029
chr18	68968250	68978175	5	9375	0.129032258064516
chr19	49922175	49945975	5	22300	0.254847645429363
chr2	10215600	10224350	5	7350	0.28
chr2	25582725	25588275	5	4450	0.385542168674699
chr2	65084725	65094525	5	8150	0.46078431372549
chr2	65498500	65510650	5	11650	0.0845070422535211
chr2	80526525	80535200	5	7800	0.495412844036697
chr2	95522375	95531225	5	7875	0.385964912280702
chr2	103232575	103240225	5	7050	0.5
chr2	133107700	133113100	5	4375	0.470588235294118
chr2	133423875	133431175	5	6775	0.315789473684211
chr2	137179325	137183925	5	4175	0.384615384615385
chr2	177379750	177387325	5	6750	0.387096774193548
chr2	218124450	218144700	5	19825	0.041958041958042
chr2	223342375	223349925	5	6250	0.43298969072165
chr20	13195925	13205225	5	8325	0.226086956521739
chr20	21483450	21509600	5	25675	0.0404040404040404
chr20	41816175	41822050	5	5375	0.117647058823529
chr20	47440250	47446975	5	5700	0.479338842975207
chr20	57872875	57880000	5	6675	0.129032258064516
chr20	58676550	58683750	5	6250	0.233128834355828
chr22	29465150	29472100	5	6100	0.24
chr22	37096275	37103375	5	6750	0.0784313725490196
chr22	46453675	46471475	5	16650	0.417910447761194
chr3	27750575	27776975	5	25550	0.440677966101695
chr3	30120250	30131800	5	9175	0.413793103448276
chr3	55512050	55527100	5	12975	0.376623376623377
chr3	69785100	69791500	5	5650	0.330434782608696
chr3	123749300	123757275	5	6800	0.352941176470588
chr3	126395550	126399675	5	3575	0.4
chr3	131785950	131795450	5	8975	0.228571428571429
chr3	134609225	134614875	5	4575	0.339622641509434
chr3	158515375	158519700	5	3525	0.408163265306122
chr3	183975325	183983250	5	6650	0.417391304347826
chr3	190228200	190234450	5	5475	0.3125
chr4	7412200	7419400	5	6075	0.348993288590604
chr4	8578750	8586075	5	6250	0.255555555555556
chr4	96302350	96312350	5	9300	0.146341463414634
chr4	105824650	105846250	5	20125	0.301075268817204
chr4	112726775	112734100	5	6375	0.25
chr4	113423375	113448550	5	24325	0.423076923076923
chr4	137121075	137128950	5	6825	0.261437908496732
chr4	140632650	140639950	5	6675	0.369230769230769
chr4	141610125	141615025	5	4000	0.285714285714286
chr4	143629700	143639775	5	9050	0.272727272727273
chr5	1847400	1855000	5	6725	0.311111111111111
chr5	3583750	3608525	5	24200	0.0898876404494382
chr5	54512900	54534800	5	21575	0.142857142857143
chr5	66196500	66205275	5	7875	0.416666666666667
chr5	75372450	75384000	5	11200	0.0975609756097561
chr5	87952425	87993975	5	40525	0.161490683229814
chr5	92902750	92960525	5	56900	0.116883116883117
chr5	153566525	153573075	5	5275	0.344827586206897
chr5	174114525	174123450	5	7675	0.233766233766234
chr5	176165825	176172225	5	5775	0.481481481481481
chr6	1096875	1111475	5	13425	0.408163265306122
chr6	1522025	1529000	5	6475	0.150375939849624
chr6	1599550	1630850	5	29600	0.286501377410468
chr6	10960175	10966100	5	5025	0.469387755102041
chr6	26687825	26692900	5	4300	0.478260869565217
chr6	46700850	46705625	5	4100	0.32
chr6	50665650	50697025	5	29875	0.412698412698413
chr6	122928850	122933975	5	4575	0.24390243902439
chr6	137803800	137823850	5	19500	0.26865671641791
chr6	150917700	150925025	5	6325	0.306569343065693
chr6	166664300	166673300	5	8175	0.421052631578947
chr7	1701050	1712450	5	10300	0.163934426229508
chr7	4346075	4348525	5	1875	0.5
chr7	4741675	4754675	5	11875	0.137931034482759
chr7	6565275	6577000	5	10775	0.243243243243243
chr7	19140825	19161800	5	20375	0.205128205128205
chr7	20822200	20838725	5	14425	0.471910112359551
chr7	26892775	26904025	5	9425	0.296
chr7	42126325	42136700	5	8850	0.469387755102041
chr7	95770150	95779275	5	8175	0.227272727272727
chr7	96614650	96658925	5	42875	0.285714285714286
chr7	100491825	100495875	5	3525	0.271186440677966
chr7	112710975	112727750	5	16150	0.457142857142857
chr7	149456225	149473825	5	15450	0.255506607929515
chr7	150145325	150149375	5	3300	0.421052631578947
chr7	157468700	157488625	5	18625	0.175324675324675
chr8	19664850	19674400	5	8900	0.263157894736842
chr8	54782200	54799525	5	16800	0.138888888888889
chr8	145045675	145053825	5	7525	0.118226600985222
chr9	23819425	23833475	5	12000	0.331658291457286
chr9	107750875	107755175	5	3600	0.431372549019608
chr9	132424900	132429825	5	4100	0.409090909090909
chrX	107974575	107981800	5	5850	0.479591836734694
chrX	110185100	110189575	5	3775	0.378378378378378
chrX	139581200	139594775	5	13150	0.0705882352941176
chr1	113042125	113056025	4	13600	0.0634920634920635
chr1	205009550	205015950	4	6075	0.0808080808080808
chr10	15508350	15522375	4	13600	0.0732600732600733
chr10	103324725	103333125	4	7975	0.0680851063829787
chr10	106396475	106406875	4	10225	0.0324324324324324
chr11	110579075	110586725	4	7400	0.0444444444444444
chr12	58116850	58136850	4	19425	0.0524017467248908
chr13	79159775	79187000	4	26900	0.019047619047619
chr15	41782625	41806875	4	23525	0.0603907637655417
chr17	38017325	38025150	4	7500	0.0695652173913043
chr18	55091375	55114200	4	21775	0.0660377358490566
chr19	39987675	40000325	4	12400	0.025974025974026
chr2	66650150	66675725	4	25200	0.0242130750605327
chr2	72365150	72379600	4	14075	0.0336538461538462
chr20	20339075	20356875	4	17375	0.0714285714285714
chr3	129684900	129701600	4	16325	0.0458715596330275
chr3	138652500	138674725	4	21675	0.0618556701030928
chr4	147990800	147997425	4	6325	0.078125
chr4	155660725	155668025	4	7025	0.0727272727272727
chr6	1372150	1401850	4	29375	0.0172413793103448
chr6	37660300	37671425	4	10925	0.0425531914893617
chr6	100030900	100072750	4	41525	0.08
chr6	124233625	124242800	4	8850	0.069364161849711
chr8	65278475	65294800	4	16000	0.0804597701149425
chr8	78934925	78946325	4	11125	0.0372093023255814
chr9	79697175	79702625	4	5300	0.0588235294117647
chr9	125131300	125138175	4	6550	0.0748663101604278
