# Supplementary material for: Large organized chromatin lysine domains help distinguish primitive from differentiated cell populations
Source: Nat Commun. 2021 Jan 21;12:499. doi: 10.1038/s41467-020-20830-9 (PMC7820432; doi:10.1038/s41467-020-20830-9)
Supplement: Supplementary file 3 — Supplementary Software [file 41467_2020_20830_MOESM3_ESM.zip › E015-H3K36me3_LOCKS.bed]

chr1	1635200	1810675	74	67725	30.3333333333333
chr1	11114350	11261650	74	84225	26.96
chr1	12294850	12417050	74	51975	19.5151515151515
chr1	19399150	19730300	74	191325	32.3809523809524
chr1	33084575	33316775	74	89475	31.6470588235294
chr1	35826825	36011225	74	64875	34.4347826086956
chr1	55510475	55631675	74	84950	17.375
chr1	109758750	109958800	74	63450	27.7319587628866
chr1	151106700	151294775	74	79650	33.2888888888889
chr1	155679000	155818425	74	70225	25.8461538461538
chr1	220269675	220375500	74	58200	24.56
chr1	233260025	233388525	74	50800	20.9375
chr1	235270800	235403825	74	78025	20
chr10	12119225	12244025	74	60350	24.9230769230769
chr10	27316700	27476550	74	79000	26.3333333333333
chr10	70094650	70224800	74	64200	23.5675675675676
chr10	70225000	70443000	74	49125	34.6987951807229
chr10	75475425	75625425	74	73050	19.0810810810811
chr10	101910400	102041100	74	67725	10.5384615384615
chr10	105064525	105191275	74	66325	13.0933333333333
chr10	126655050	126769150	74	60575	20.3333333333333
chr11	62383750	62597875	74	85575	30.0625
chr11	108010775	108140725	74	78500	18.4615384615385
chr11	108141000	108227775	74	49300	18.5714285714286
chr11	121340625	121466200	74	57150	19.1764705882353
chr12	19360275	19528825	74	50875	34.2916666666667
chr12	56412000	56649050	74	102000	33.5
chr12	57388975	57692025	74	112100	28.1951219512195
chr12	110565775	110827925	74	86800	33.6923076923077
chr12	111880900	111990400	74	58775	14.0833333333333
chr12	112568525	112683700	74	57100	17.7
chr12	120107725	120261400	74	77600	24.6363636363636
chr12	122955725	123080525	74	98225	13.2222222222222
chr12	124807525	124951575	74	75075	13.0181818181818
chr12	133200100	133366550	74	109875	33.3333333333333
chr13	20534525	20631350	74	62175	12.4210526315789
chr14	31050625	31198025	74	60050	28.551724137931
chr14	39498850	39632300	74	71225	20.6835443037975
chr14	55403125	55523275	74	68925	12.4166666666667
chr14	64515450	64651850	74	36350	20.7058823529412
chr14	71409150	71561625	74	47850	25.9230769230769
chr14	73527950	73668400	74	72875	24.2352941176471
chr15	25203800	25370425	74	147550	7.33333333333333
chr15	28356550	28477350	74	60125	8.13793103448276
chr15	35082550	35245450	74	67675	30.7875
chr15	41267925	41391050	74	86475	15.5384615384615
chr15	41533475	41670825	74	61000	32
chr15	43235550	43354525	74	55375	9.47058823529412
chr15	43620525	43773525	74	98100	17.4117647058824
chr15	44724075	44879850	74	59525	32.6666666666667
chr15	50850275	50942125	74	54275	8.88888888888889
chr15	59308825	59453450	74	71000	20.5964912280702
chr15	63880550	63983425	74	44925	24.377358490566
chr15	75647275	75792300	74	84075	31.0666666666667
chr15	91290575	91497450	74	63725	24.9025641025641
chr16	1647275	1837300	74	82900	11.4193548387097
chr16	16066150	16194225	74	57700	22.0824742268041
chr16	19510550	19640075	74	48325	32.1052631578947
chr16	23475825	23631000	74	96825	17.9230769230769
chr17	3909175	4006050	74	58450	10.2307692307692
chr17	5212200	5363450	74	90825	26
chr17	8271500	8505925	74	124700	21.7391304347826
chr17	15878000	15997750	74	80975	14.2222222222222
chr17	18089250	18247800	74	90000	26.9354838709677
chr17	26873650	27078350	74	116175	17.8918918918919
chr17	27791625	27907125	74	52200	7.54397394136808
chr17	30178775	30313425	74	57775	31.7821782178218
chr17	33921000	34024175	74	57800	11.0909090909091
chr17	35823075	35997625	74	68925	25.1923076923077
chr17	41101300	41316825	74	55675	29.9672131147541
chr17	57075625	57197100	74	48775	19.6
chr17	59868050	59988000	74	40875	33.1304347826087
chr17	60020925	60140725	74	81225	5.76811594202899
chr17	78106700	78340950	74	76825	32.6976744186046
chr17	80676875	80862700	74	56700	27.1
chr18	2666425	2762325	74	57250	14.1176470588235
chr18	12952400	13077475	74	65025	24.75
chr18	29408025	29489650	74	48075	7.81818181818182
chr18	43429800	43531325	74	46350	13.9565217391304
chr19	3886950	4103900	74	70575	31.1724137931034
chr19	11083175	11260250	74	112000	27.5757575757576
chr19	17253350	17390675	74	53675	24.0645161290323
chr19	21205450	21358925	74	56400	28.9142857142857
chr19	34811075	34960975	74	91925	7.87096774193548
chr19	37811200	37950550	74	49050	26.8421052631579
chr19	47491250	47693100	74	79300	28.9821428571429
chr19	49843800	50174075	74	86825	31.4814814814815
chr19	57977900	58307850	74	118475	29.4375
chr2	9567750	9674050	74	60675	15.6888888888889
chr2	17843100	17957225	74	73825	12.8539325842697
chr2	32605275	32728550	74	54925	33.5172413793103
chr2	55772300	55904450	74	50475	22.3125
chr2	61406475	61518900	74	58725	12.5161290322581
chr2	61519500	61616500	74	42875	11.9333333333333
chr2	86251400	86440450	74	138300	20.6666666666667
chr2	122097350	122210000	74	56575	13.28
chr2	153464150	153608100	74	81775	18.4
chr2	183777700	183887800	74	53975	31.5428571428571
chr2	197627100	197763100	74	51450	33.9375
chr2	216177800	216290175	74	75825	17.8125
chr2	219311850	219437825	74	69375	26.3125
chr2	242511825	242668250	74	62350	29.1818181818182
chr20	32956575	33083625	74	62125	20.9285714285714
chr20	47558025	47690750	74	76775	24.5581395348837
chr21	40541200	40655250	74	77200	19.5471698113208
chr21	47607750	47780075	74	109975	18.1739130434783
chr22	17948725	18098525	74	69750	33.6623376623377
chr22	19315875	19487725	74	101850	14.1315789473684
chr22	32039425	32199175	74	59400	24.8571428571429
chr3	45433250	45569600	74	52875	25.8
chr3	47531425	47738025	74	105600	25.9822222222222
chr3	52233275	52600825	74	98800	28.9480122324159
chr3	52607625	52711375	74	59125	13.44
chr3	183419600	183578550	74	98450	23.8947368421053
chr4	2627000	2838250	74	78075	22.703125
chr4	3088475	3197525	74	75525	14.0869565217391
chr4	39824075	39915725	74	60000	9.91666666666667
chr4	73921325	74038825	74	75525	16.9655172413793
chr4	79219800	79393850	74	65075	28.4888888888889
chr4	85587250	85694125	74	61225	22.6428571428571
chr4	119609000	119737375	74	70375	21.4074074074074
chr4	123076100	123216225	74	36175	34.5454545454545
chr5	94075	262650	74	61350	30.6923076923077
chr5	14271350	14408700	74	62025	16.9
chr5	31400400	31545250	74	84800	25.8888888888889
chr5	36955550	37063000	74	48400	19.1627906976744
chr5	54550750	54670025	74	66050	17.5714285714286
chr5	68391300	68570450	74	62925	34.9565217391304
chr5	73985150	74097525	74	60325	34.3478260869565
chr5	89913525	90042600	74	41575	26.1764705882353
chr5	133996800	134119525	74	65500	13.4193548387097
chr5	167812125	167997000	74	71325	18.4
chr5	176451525	176642525	74	60100	20.9444444444444
chr5	179659250	179777850	74	69025	16.0869565217391
chr6	43399800	43608725	74	93200	23.4444444444444
chr6	56321975	56457650	74	54900	16.6511627906977
chr6	88212075	88339925	74	59775	19.25
chr6	99845200	100007475	74	60675	33
chr6	161456950	161601900	74	60875	24.2941176470588
chr7	98930900	99093400	74	85175	29.5789473684211
chr7	105096625	105257375	74	57400	34.64
chr7	156946125	157063200	74	68650	30
chr7	158411600	158591000	74	92200	30.2222222222222
chr8	30243275	30384325	74	49325	29.9
chr8	67955275	68116325	74	54850	33.9090909090909
chr8	87383625	87498300	74	49625	13.7647058823529
chr8	95466300	95739475	74	88150	31.2623574144487
chr8	120743575	120857850	74	52625	20.0625
chr8	141666025	141797250	74	57725	21
chr9	33887275	34017200	74	69425	20.8888888888889
chr9	36576175	36671725	74	44150	23.3076923076923
chr9	94793625	95100425	74	138700	28.3333333333333
chr9	111723325	111857500	74	55925	28.1052631578947
chr9	123150925	123289775	74	64625	15.6470588235294
chr9	125719325	125866675	74	57750	22.5
chr9	133974575	134106425	74	69775	15.3
chrX	16623150	16774600	74	52725	33.40625
chrX	128590925	128721775	74	55050	29.9466666666667
chrX	130823575	130937000	74	71500	12.6666666666667
chr10	69646425	69804300	73	59050	26
chr10	128769025	128880800	73	39225	14.4210526315789
chr14	31566050	31673725	73	68675	22.7368421052632
chr14	76113500	76252400	73	42175	25.875
chr17	65849475	66044175	73	89875	31.8095238095238
chr18	6941025	7042250	73	42925	11.5652173913043
chr3	47036800	47222750	73	56475	22.1397849462366
chr7	98478550	98656300	73	149425	11.4666666666667
chr8	48684225	48892125	73	186675	2.31578947368421
chr9	134273300	134526125	73	115850	32.4285714285714
chr1	179961175	180082275	72	54075	9.93939393939394
chr1	212115100	212280850	72	59375	26.7777777777778
chr12	101675750	101798275	72	95250	9.875
chr14	21673850	22000450	72	166725	26.5959183673469
chr15	22926850	23059400	72	54075	30.8235294117647
chr17	4067375	4210425	72	67475	19.625
chr2	99933550	100079125	72	85575	16.5714285714286
chr3	121145775	121263375	72	54975	15.3333333333333
chr9	135137300	135279400	72	96275	14.8888888888889
chr1	39697975	39859250	71	95425	27.5555555555556
chr1	101339600	101507050	71	46825	23.2765957446809
chr11	70051000	70284525	71	107550	32.32
chr12	120877000	121168325	71	81400	22
chr16	74907225	75013025	71	53750	25.3714285714286
chr17	35532300	35664225	71	70575	32.6521739130435
chr17	61712200	61914750	71	91600	26.0487804878049
chr2	128850950	128949750	71	65875	8.34285714285714
chr3	44789975	44896575	71	59425	25.1578947368421
chr4	48500825	48601875	71	53500	18.875
chr5	109091500	109203500	71	50125	23.9047619047619
chr7	104626775	104783625	71	59900	27.2727272727273
chr9	140596750	140731875	71	81800	10
chr12	123641275	123753900	70	54875	30.7368421052632
chr12	132464250	132613875	70	90125	26
chr18	56531975	56651825	70	88975	9.46666666666667
chr19	52432825	52640200	70	104350	31.2666666666667
chr20	25391625	25506925	70	69625	5.86666666666667
chr3	125165125	125301650	70	41475	20.7
chr9	131632500	131778300	70	74400	27.5696202531646
chr1	229575500	229683700	69	59225	26.5555555555556
chr12	133565000	133782300	69	106125	25.7391304347826
chr22	24432525	24574450	69	66975	20
chr4	87640100	87737500	69	44625	8.1
chr5	70754325	70864525	69	80775	5
chr7	91696075	91882775	69	61575	30.6206896551724
chr9	33252250	33472525	69	84275	28.6907630522088
chr9	99877000	99974525	69	51025	8.46808510638298
chr1	200522425	200635850	68	46900	22.5
chr16	89779975	89881000	68	65650	9.78947368421053
chr17	49233000	49377250	68	87825	29.047619047619
chr7	23340475	23459875	68	64325	30
chr8	68116525	68252950	68	61850	23.5733333333333
chr12	105505675	105611625	67	69825	13.8
chr14	58714225	58842975	67	69800	18.1818181818182
chr16	14627425	14763050	67	68775	23.7
chr22	31797575	31904900	67	58800	25.34375
chr3	172004975	172119375	67	45075	18.3461538461538
chr6	168265325	168372000	67	67275	11.2380952380952
chr7	107533525	107640050	67	67150	18.9
chr7	151798350	151921525	67	53275	24.3137254901961
chr1	44003850	44171700	66	89700	14.4230769230769
chr11	17094675	17226300	66	52850	16.9032258064516
chr13	111077125	111166500	66	48925	15.3157894736842
chr17	1323400	1461200	66	44900	28
chr22	29083325	29195225	66	41475	23.3684210526316
chr7	77199000	77294725	66	59925	13.2105263157895
chr11	3687100	3816800	65	105200	7.73684210526316
chr15	66727300	66845650	65	57575	17.030303030303
chr5	64818550	64937275	65	43075	27.8947368421053
chr6	151193600	151306325	65	46175	24.1
chr8	1776300	1906625	65	82050	19.6
chr8	25221925	25368050	65	67175	27.9090909090909
chr1	31405000	31532800	64	72100	21.5909090909091
chr12	121920400	122034700	64	52525	12.6470588235294
chr16	4657450	4815775	64	59675	17.1578947368421
chr17	15999425	16101250	64	42175	16.8679245283019
chr19	32838250	32978725	64	63700	12.6
chr2	10710125	10824125	64	45850	25.9130434782609
chr20	5918200	6021825	64	59300	15.6666666666667
chr21	47780675	47889700	64	47700	23.7857142857143
chr1	52215025	52321050	63	57425	19.2258064516129
chr12	112452450	112544500	63	71000	6.96774193548387
chr14	20748075	20946925	63	91200	13.9459459459459
chr16	15675175	15819725	63	60950	23.4133333333333
chr18	19090450	19216450	63	47925	25.5
chr19	39835775	39983200	63	77600	13.5769230769231
chr19	52695875	52913500	63	89025	18.2717391304348
chr2	160171625	160303825	63	37025	25.3333333333333
chr3	47846625	47970150	63	62950	15.6190476190476
chr3	130651125	130743300	63	29925	19.1666666666667
chr9	103262925	103350550	63	48200	21.1764705882353
chr11	43386625	43517025	62	57750	22.7777777777778
chr12	95602250	95703225	62	36825	17.7391304347826
chr15	44880150	44952725	62	38900	11.1272727272727
chr19	12714525	12885525	62	54575	19.875
chr2	201677950	201824250	62	83875	25
chr11	85666375	85742300	61	38800	17.6190476190476
chr12	112080150	112187450	61	49100	10.5
chr13	24993150	25075750	61	38325	8.44444444444444
chr17	29062275	29136750	61	34875	14.1481481481481
chr2	37279375	37381125	61	33750	22.4827586206897
chr2	202565850	202632300	61	36600	7.21212121212121
chr20	37116750	37205225	61	53425	8.44444444444444
chr3	37314975	37425475	61	47775	22.8292682926829
chr5	94798550	94888925	61	48375	11.5428571428571
chr1	160176825	160331350	60	99725	10.7586206896552
chr11	66947400	67077350	60	60025	18.2
chr12	46205175	46356600	60	50825	12.7857142857143
chr15	65736950	65808175	60	46675	5.29411764705882
chr17	29161525	29231375	60	42025	9.03703703703704
chr2	20447125	20533650	60	52725	12.952380952381
chr2	171805325	171935800	60	61175	17.5789473684211
chr20	18450550	18551150	60	54750	20.7540983606557
chr3	124450850	124592175	60	54400	12.5925925925926
chr6	76331575	76426350	60	53100	10.952380952381
chr1	92711600	92824475	59	40225	17
chr1	93965225	94057700	59	38550	20
chr1	169762075	169847375	59	54125	14.4375
chr1	223932925	224009225	59	42375	10.2608695652174
chr10	70666225	70776925	59	62550	17.9512195121951
chr12	133366950	133462775	59	53875	8.48780487804878
chr2	27816200	27919225	59	59000	10
chr3	10059575	10143825	59	51200	9.5
chr3	141600300	141724450	59	39525	15.9607843137255
chr4	95129875	95213650	59	59875	4.61111111111111
chr5	118792775	118878625	59	40625	16.6285714285714
chr6	30513400	30646850	59	76100	7.19626168224299
chrX	40982600	41093475	59	93100	2.89795918367347
chr1	236967000	237065125	58	34875	21.2105263157895
chr16	2093325	2163000	58	29275	15.1818181818182
chr16	4846025	4952550	58	72175	7.66666666666667
chr16	18793750	18908250	58	72500	12.8181818181818
chr19	44600800	44806825	58	55150	15.9731543624161
chr2	36668350	36782875	58	49500	21.1666666666667
chr4	1895350	2009050	58	60800	16.8965517241379
chr5	179224225	179332050	58	57000	20.1904761904762
chr6	79647950	79782425	58	92775	19.68
chr9	88557525	88655800	58	54025	14.2142857142857
chr9	111630275	111710000	58	51100	19.7058823529412
chr1	17257750	17378300	57	48125	14.4444444444444
chr14	92529650	92634975	57	60300	20.5833333333333
chr2	55515600	55590275	57	35375	14.3428571428571
chr21	34874400	34996150	57	74500	20.0769230769231
chr3	27418075	27491450	57	48025	4.70588235294118
chr4	419850	531900	57	67775	8.29268292682927
chr4	104001850	104117825	57	63200	16.4444444444444
chr6	82878000	82955250	57	47350	7.8
chr7	75148950	75228325	57	54550	16.8
chrX	53559375	53708925	57	127025	8.91428571428571
chrX	123156400	123236175	57	46475	11.2727272727273
chr12	27051300	27152700	56	32975	18.34
chr15	52485775	52584875	56	41550	16.0606060606061
chr16	53246425	53360000	56	89300	4.57657657657658
chr3	132166925	132260225	56	64250	7.42857142857143
chr6	42573175	42662425	56	49975	20
chr7	72854100	72968750	56	79725	15.425
chr7	148426850	148535550	56	65950	18
chr9	72876075	72967425	56	42450	17
chr1	220141450	220214700	55	46625	14.2222222222222
chr10	28812550	28910725	55	68175	7.05263157894737
chr10	94212500	94297225	55	30900	19.0555555555556
chr11	47737750	47868975	55	107875	6.33870967741935
chr12	14573675	14658700	55	55925	14.2222222222222
chr12	24966500	25053450	55	51700	8.39285714285714
chr13	37523075	37631425	55	67875	17.4074074074074
chr15	86189100	86312825	55	40925	18.4375
chr19	33414450	33503650	55	23050	19.0967741935484
chr3	47738300	47821125	55	57350	8
chr3	108262025	108397475	55	36800	17.85
chr8	126012975	126120700	55	64675	9.625
chr9	130162125	130289375	55	49850	13.0802919708029
chrX	40509675	40593175	55	60275	11.4615384615385
chr1	10155425	10241200	54	35225	7.80645161290323
chr1	247004175	247093000	54	64400	7.88888888888889
chr10	3111725	3212375	54	64100	12.5
chr12	393550	495175	54	59925	8.76923076923077
chr14	90414925	90511425	54	49250	17.2903225806452
chr20	13692775	13799575	54	70600	8.6
chr20	60831125	60937575	54	64450	17.12
chr5	145598550	145667275	54	42475	7.83333333333333
chr6	83819850	83907675	54	44325	15.6190476190476
chr9	84196025	84301975	54	47675	15.7391304347826
chr10	93686150	93792500	53	62400	9.55555555555556
chr14	103399375	103475600	53	52675	4.82352941176471
chr17	19803825	19878000	53	44775	5.74358974358974
chr4	83739025	83839600	53	63600	6.60176991150442
chr5	125879100	125962150	53	58050	5.22222222222222
chr8	17785575	17888250	53	74475	5.65079365079365
chr9	6532125	6624600	53	31875	16.5070422535211
chr1	93651875	93713375	52	29450	7.20754716981132
chr11	66366425	66487425	52	69300	6.97619047619048
chr15	76146525	76231400	52	39200	12.5217391304348
chr19	33073300	33158225	52	42600	12.4347826086957
chr20	45837025	45943600	52	91075	3.9
chr21	37695975	37789275	52	50350	13.5454545454545
chr22	24673050	24776550	52	47150	12.475
chr3	48623650	48753175	52	61475	16.2325581395349
chr6	36437800	36511350	52	33400	10.3529411764706
chr1	22004925	22083450	51	49575	8.78260869565217
chr1	29009975	29101675	51	43675	9.69148936170213
chr1	224450800	224515700	51	37375	12.2727272727273
chr10	126769225	126840200	51	31900	12.5
chr15	64965875	65059675	51	46100	15.6842105263158
chr2	209100150	209224000	51	79775	5.95876288659794
chr22	46668200	46754800	51	50725	13.0666666666667
chr3	37024100	37104925	51	57850	6.21052631578947
chr6	90345175	90513300	51	150225	1.93548387096774
chr6	158289925	158367500	51	36150	15.2608695652174
chr8	95839450	95902625	51	44775	7.44827586206897
chrX	24717575	24794475	51	41975	5.84615384615385
chr1	47097050	47182525	50	43525	10.4324324324324
chr1	173767650	173856925	50	36950	13.6111111111111
chr10	88194275	88278725	50	52700	6.44827586206897
chr11	134010450	134135450	50	81925	13.7477477477477
chr12	51065025	51141450	50	45125	10.6666666666667
chr12	69083325	69160975	50	52000	15.4074074074074
chr13	111274550	111373675	50	39900	14.551724137931
chr16	15098050	15185825	50	41025	8.66666666666667
chr17	80522275	80602650	50	53775	8.8695652173913
chr20	62557775	62666700	50	56175	12.1609195402299
chr5	139815625	139948100	50	63675	12.8387096774194
chr6	37237300	37361125	50	45425	13.987012987013
chr6	151715350	151790475	50	40175	15.25
chr7	6417500	6522275	50	55300	15.25
chr1	54231425	54301275	49	40400	9.51724137931035
chr1	114935050	115005275	49	36350	10.7234042553191
chr1	155279875	155365525	49	41575	11.8666666666667
chr1	173904875	173966000	49	45375	5.30434782608696
chr10	852600	931775	49	50225	7.91304347826087
chr10	101439425	101520150	49	44575	10.5714285714286
chr13	20290300	20355850	49	37650	7.2
chr14	103923550	104002075	49	34825	11.4814814814815
chr15	40227850	40330350	49	82225	5.8
chr2	166730000	166806100	49	36125	9.86666666666667
chr3	56627225	56714450	49	51525	12.1111111111111
chr3	119146750	119243200	49	52975	14.8837209302326
chr10	91465300	91540850	48	43050	9.63636363636364
chr10	97365175	97451975	48	53500	13.5272727272727
chr11	68279900	68384450	48	78400	9.2
chr12	6600550	6715475	48	84600	5.02702702702703
chr12	56663225	56750375	48	44675	11.8811881188119
chr14	35031600	35095200	48	33775	12.9
chr14	56080450	56152500	48	50100	6
chr17	34844625	34956325	48	63700	11.6
chr19	23516575	23591100	48	40125	5.84615384615385
chr19	36548675	36644425	48	54125	14.2417582417582
chr2	44113125	44222025	48	94375	1.94594594594595
chr5	54670200	54738100	48	38475	4.90476190476191
chr8	42147950	42230500	48	31425	13.5636363636364
chr8	124329450	124392925	48	48125	2.62857142857143
chrX	44911000	44972200	48	31250	12.7096774193548
chr1	52800450	52912850	47	62425	12.4137931034483
chr12	966025	1053650	47	61075	8.14285714285714
chr12	56116875	56222300	47	56500	9.57894736842105
chr12	118455725	118539375	47	45850	11.9310344827586
chr13	113461050	113539675	47	42650	7.61702127659574
chr15	59453675	59519500	47	32325	9.73913043478261
chr15	89788925	89876750	47	70075	8.66666666666667
chr16	53474950	53533225	47	35925	9.57446808510638
chr17	18768475	18835525	47	38075	5.5625
chr17	62473250	62579800	47	63100	12.72
chr17	79475850	79600750	47	70700	10.4739336492891
chr2	54080275	54176250	47	68125	9.60526315789474
chr3	132384800	132437900	47	30200	5.4
chr3	148740925	148802400	47	35600	11.6
chr5	112150250	112256025	47	38025	12.8396946564886
chr1	214517225	214584225	46	28750	8.77611940298507
chr10	1118000	1177725	46	28325	9
chr11	94167100	94232975	46	24950	12.3333333333333
chr12	64803550	64895675	46	71150	12.6153846153846
chr12	125553850	125622850	46	28000	9.62962962962963
chr19	19386100	19467975	46	53150	4.58823529411765
chr19	41738000	41828850	46	63975	5.25
chr2	47632600	47712850	46	60775	2.51162790697674
chr4	22385350	22462950	46	29000	6.87272727272727
chr5	137708325	137772525	46	44650	6.84615384615385
chr6	146202450	146276550	46	50275	7.41935483870968
chr9	80854775	80949375	46	49900	9.16666666666667
chrX	15810775	15871775	46	33875	9.21428571428571
chr1	201749375	201846250	45	61575	10.6526315789474
chr12	3074050	3151425	45	29575	11.0555555555556
chr12	132198500	132286925	45	57150	9.73333333333333
chr13	113822500	113919600	45	69025	6.21428571428571
chr19	4910900	4963100	45	30475	11.25
chr20	40031825	40127925	45	70675	11.4074074074074
chr3	13355150	13439025	45	50650	7.90804597701149
chr3	183637450	183707250	45	32725	8.62857142857143
chr3	193330600	193392825	45	33550	10.1666666666667
chr4	110383725	110462525	45	33850	10.8125
chr4	184160900	184240700	45	45525	9.22222222222222
chr9	107545650	107602525	45	32050	6.83870967741935
chr9	135469800	135566950	45	56850	7.20610687022901
chr1	53666825	53757900	44	59850	11.0169491525424
chr1	203766100	203848225	44	55225	6.23076923076923
chr12	116395725	116457350	44	33125	6.81081081081081
chr13	79888750	79953200	44	48275	6.18181818181818
chr13	96229850	96293800	44	34375	6.28571428571429
chr14	50239050	50317725	44	63175	2.11764705882353
chr2	70059975	70140550	44	32925	11.4838709677419
chr22	26846725	26943825	44	61475	9.64601769911504
chr3	172470275	172539000	44	50350	6.58823529411765
chr4	68480625	68560800	44	42975	7.82278481012658
chr5	132203250	132278975	44	43600	10.5405405405405
chr8	103263375	103380950	44	93975	5.08771929824561
chr9	74299650	74365300	44	50650	3.23809523809524
chrX	129336400	129394600	44	29775	11.0819672131148
chr1	97188700	97263400	43	48200	10.2222222222222
chr1	109293350	109351650	43	28500	8.05405405405405
chr11	18345975	18430425	43	39425	8.88549618320611
chr13	28956375	29041775	43	42225	10.0597014925373
chr13	73280150	73374050	43	53750	10.0909090909091
chr16	28108075	28191225	43	62200	9.90243902439024
chr17	6481200	6553000	43	45325	9.82608695652174
chr17	35413975	35519625	43	38550	10.3904761904762
chr2	128698150	128783375	43	59875	4.2962962962963
chr21	45472800	45561225	43	58050	3.5952380952381
chr22	40655450	40721275	43	46550	3.6
chr4	140248150	140315100	43	46525	7.16666666666667
chr6	122733550	122778875	43	27575	3.30232558139535
chr7	139047950	139109225	43	39975	8.83076923076923
chr1	186280425	186389575	42	82275	8.83333333333333
chr10	123237575	123312225	42	56925	5.57894736842105
chr10	123954900	124015600	42	33675	4.77142857142857
chr11	77033050	77103200	42	38700	7.21739130434783
chr11	93398950	93477200	42	57625	3.70588235294118
chr12	32742200	32799475	42	38900	5.78947368421053
chr13	46050325	46110275	42	32625	5.07692307692308
chr17	37623700	37689025	42	43075	8.35294117647059
chr19	10883075	10944650	42	36200	7.33333333333333
chr2	230628150	230705600	42	50400	6.95833333333333
chr5	32353875	32432475	42	51850	8.50847457627119
chr6	17613900	17689000	42	56600	2.33333333333333
chr7	761325	828625	42	36975	7.06122448979592
chr7	157141150	157211600	42	45850	9.67741935483871
chr9	103046625	103111100	42	42375	6.52941176470588
chr9	109679500	109774650	42	73575	2.49717514124294
chr12	100676950	100733175	41	22525	7.58974358974359
chr19	2180725	2248800	41	42625	9.22222222222222
chr2	109371825	109443075	41	42075	7.42857142857143
chr2	223455350	223513525	41	32200	9.08771929824561
chr3	194125100	194181650	41	34450	5.6551724137931
chr6	35801200	35858850	41	45450	3.73913043478261
chr6	160429975	160527950	41	71800	6.02083333333333
chr7	36435250	36494625	41	40600	5.77777777777778
chr7	101806175	101860150	41	25450	9.06666666666667
chr9	114123375	114212525	41	75600	3.6271186440678
chr9	128061250	128126425	41	32700	7.125
chrX	70588000	70649775	41	39225	4.94117647058824
chr1	26737875	26804575	40	44375	4.91666666666667
chr1	65094975	65160325	40	49225	5.68421052631579
chr11	33078725	33129550	40	30675	3.72727272727273
chr11	34074600	34177275	40	78925	6.26666666666667
chr15	66600425	66645525	40	26025	4.91525423728814
chr16	71681275	71736575	40	31125	6.61176470588235
chr19	16483800	16552025	40	40675	5.33333333333333
chr19	58695950	58827725	40	90025	6.23255813953488
chr2	102441400	102511700	40	55650	2.54545454545455
chr20	37616550	37672125	40	40000	5.47368421052632
chr20	49505125	49578900	40	50925	6.85714285714286
chr3	49314900	49374550	40	33325	5.88571428571429
chr4	842975	892075	40	23675	6.3125
chr4	5819275	5872600	40	31775	4.41176470588235
chr5	145834550	145892675	40	43575	4.14814814814815
chr5	171764675	171823750	40	37125	6.53846153846154
chr6	170051525	170119675	40	40025	8
chr1	10316225	10369625	39	30625	5.33333333333333
chr1	12008850	12092850	39	45500	7.0625
chr1	67410650	67455050	39	31200	5.61290322580645
chr1	150411675	150479750	39	31200	7.15116279069767
chr10	5763325	5850350	39	55050	5.47368421052632
chr10	122613050	122670525	39	32050	7.6
chr11	46762675	46840175	39	65225	4.66666666666667
chr11	74528600	74596825	39	24225	7.35483870967742
chr12	49036775	49109125	39	52500	4.05405405405405
chr12	102137475	102186425	39	24000	6.43636363636364
chr12	102467275	102528600	39	28250	7.1304347826087
chr14	45668650	45716375	39	30750	5.43333333333333
chr15	90983625	91045700	39	40125	5.61904761904762
chr18	21087400	21156575	39	51700	5.96078431372549
chr19	10235050	10303900	39	52050	7.15789473684211
chr3	169977775	170022500	39	24925	4.8780487804878
chr4	24508625	24584450	39	54025	4.48
chr4	56263625	56325275	39	38050	5.30769230769231
chr6	87925625	87970750	39	29150	3.54545454545455
chr7	6026450	6094825	39	44900	7.61111111111111
chr7	129799375	129843800	39	28200	4.80769230769231
chr8	8174725	8240825	39	46800	5.72972972972973
chr1	47716450	47777850	38	39125	4.61538461538461
chr10	89524325	89574375	38	25125	5.69230769230769
chr11	47296125	47352450	38	37350	6.30769230769231
chr12	95869725	95928225	38	45425	2.26666666666667
chr17	637925	707950	38	38575	6.8169014084507
chr19	48617650	48668975	38	33775	6.55555555555556
chr21	46887825	46957025	38	34300	6.42105263157895
chr3	25637900	25686975	38	37625	3.30434782608696
chr5	37289500	37364675	38	62225	5.7
chr7	148846800	148923000	38	50500	6.41489361702128
chr9	131324675	131403225	38	60750	5.33333333333333
chr1	10381700	10441750	37	31475	5.23255813953488
chr10	70482350	70556750	37	67300	1.38888888888889
chr11	120313300	120356500	37	26475	5.44444444444444
chr11	125465600	125548775	37	62325	6.60606060606061
chr12	109882775	109962150	37	45425	6.35087719298246
chr13	23905975	23947650	37	29425	5.51219512195122
chr13	110801525	110853450	37	27500	5.68627450980392
chr14	78154225	78223400	37	46975	6.66666666666667
chr15	31200375	31253275	37	37750	2.85714285714286
chr16	3776750	3843350	37	46075	3.9375
chr3	148858150	148895325	37	28175	2.75
chr4	13569925	13621700	37	40500	2.07692307692308
chr5	14450800	14509050	37	38875	6.43137254901961
chr5	61643775	61697175	37	40225	3.48936170212766
chr5	79730375	79774750	37	21050	4.68965517241379
chr5	178987875	179049825	37	49325	2.48484848484848
chr7	128592425	128658425	37	53650	4.57142857142857
chr8	54872550	54922675	37	33700	5.36363636363636
chr10	75821475	75905200	36	60300	4.07751937984496
chr10	127480800	127541825	36	33625	6.19047619047619
chr14	64867475	64928225	36	47825	4.81481481481481
chr14	91738350	91793525	36	36600	4.60606060606061
chr15	65844250	65899800	36	43800	5.22222222222222
chr17	17034175	17087350	36	37100	5.48387096774194
chr17	37561225	37605625	36	33975	1.88235294117647
chr19	4404350	4453575	36	37600	4.78947368421053
chr19	55481200	55515600	36	22150	2.07407407407407
chr2	180808575	180858175	36	30600	3.81818181818182
chr20	31351275	31443100	36	66725	3.3125
chr20	47837900	47909125	36	56725	2.27027027027027
chr3	9693725	9743950	36	33100	6.03571428571429
chr3	12610300	12660400	36	41825	1.56521739130435
chr4	76675250	76737025	36	46150	4.34782608695652
chrX	1502225	1568975	36	41375	2.70588235294118
chr11	956625	1012225	35	33800	4.73333333333333
chr16	74359400	74398725	35	16050	5.2
chr17	36910125	36977600	35	41850	5.175
chr17	40612850	40669025	35	36200	4.70588235294118
chr17	60637550	60680800	35	25000	3.78723404255319
chr2	114683450	114715425	35	22850	2.95238095238095
chr2	233649925	233726025	35	51100	4.35
chr3	122140775	122186325	35	29650	3.5
chr6	17760825	17816825	35	27725	4.78260869565217
chr9	72326050	72373525	35	31500	4.64
chr10	71119800	71162825	34	29100	5.12
chr11	9491550	9539200	34	26975	4
chr11	95532400	95583200	34	30750	4.72727272727273
chr12	95415800	95463825	34	32875	5.09090909090909
chr12	120563825	120664825	34	80625	2.88888888888889
chr12	123773825	123834875	34	52375	1.5
chr13	103256525	103332475	34	64300	1.95454545454545
chr15	93465725	93571475	34	99975	0.742857142857143
chr20	33583425	33642825	34	39675	4.08333333333333
chr22	23595700	23646925	34	38850	3.28571428571429
chr4	187503450	187564125	34	46950	4.76923076923077
chr6	74173925	74214050	34	24900	3.08108108108108
chr7	138921775	138962875	34	29175	4.56
chr1	156903950	156955925	33	40475	2.7037037037037
chr10	94365725	94415450	33	38725	2.73684210526316
chr13	28830375	28868350	33	20400	4.2962962962963
chr14	93272975	93307925	33	23350	4.09523809523809
chr15	40455525	40518125	33	52750	1.11111111111111
chr16	16194500	16238450	33	34050	1.47826086956522
chr2	69551100	69600725	33	38050	3.55102040816327
chr2	173423875	173468375	33	25875	3.36363636363636
chr2	183582750	183634000	33	35975	2.72131147540984
chr2	216975150	217073550	33	89050	3.48051948051948
chr20	34047750	34100950	33	41425	2.45454545454545
chr3	58080425	58157125	33	67975	1.30120481927711
chr3	69071025	69124250	33	29175	4.80392156862745
chr3	160216225	160253600	33	29000	2.31884057971015
chr3	185309425	185349900	33	28450	3.35294117647059
chr6	159002000	159058950	33	33725	3.58415841584158
chr1	117604850	117661325	32	43400	4.31578947368421
chr1	213124925	213186750	32	48525	2.65116279069767
chr13	49736475	49782700	32	27500	3.91304347826087
chr14	104120275	104177925	32	47475	2.68421052631579
chr22	29902500	29967125	32	49125	2.10526315789474
chr3	100430475	100471600	32	28075	3.14285714285714
chr3	123637550	123675650	32	28150	3.93103448275862
chr4	88940575	88999300	32	43150	3.32307692307692
chr6	47541850	47592075	32	28625	3.03703703703704
chr9	125607900	125660550	32	38475	3.48387096774194
chr1	36065100	36104450	31	24625	3.85
chr1	46052625	46140675	31	61075	3.66666666666667
chr10	12244150	12293025	31	34750	2.68571428571429
chr10	27002275	27038875	31	23400	2.71428571428571
chr10	88649750	88691475	31	27750	2.80487804878049
chr10	102675675	102724075	31	34100	3.80769230769231
chr12	46586125	46640450	31	45900	2.18181818181818
chr16	70154975	70196725	31	31075	1.93103448275862
chr16	74481650	74530725	31	37800	1.45454545454545
chr17	38281925	38333425	31	37300	3.25
chr2	60986850	61027725	31	34800	1.28
chr2	109067300	109113775	31	34375	1.85365853658537
chr2	131804175	131849425	31	35350	1.88235294117647
chr6	155596450	155634150	31	23575	2.78571428571429
chr6	167414200	167456175	31	32300	2.4
chr1	211444500	211479300	30	23550	1.66666666666667
chr14	102441550	102520825	30	70375	3.46153846153846
chr16	89940975	89978200	30	25550	2.66666666666667
chr19	47176250	47213800	30	26550	2.5
chr2	208420075	208464350	30	36250	1.5
chr20	30344925	30394550	30	39675	2.65384615384615
chr20	42298000	42345800	30	30550	3.46666666666667
chr20	43108950	43142775	30	24175	3.30769230769231
chr22	36677125	36745425	30	58875	1.37931034482759
chr3	133324425	133379025	30	45400	1.87096774193548
chr3	170077450	170115350	30	28050	2.25
chr4	25381075	25421450	30	33200	2.82352941176471
chr4	184595825	184635300	30	26500	2.91304347826087
chr1	22151050	22191850	29	29600	3.06666666666667
chr14	81645650	81683500	29	29275	1.09090909090909
chr15	42706725	42744225	29	26475	1.86111111111111
chr15	72846750	72878325	29	20950	3.2183908045977
chr2	152268150	152343350	29	67950	2.88888888888889
chr3	142730350	142778250	29	40675	2.16129032258065
chr5	10386950	10435125	29	38125	2.62068965517241
chr5	176656950	176725050	29	58200	3.21212121212121
chr6	88363950	88391800	29	17425	2.95652173913043
chr8	61729500	61778775	29	38200	3
chr9	2768400	2838625	29	54925	3.11111111111111
chr9	19055750	19101425	29	38000	2.14285714285714
chr1	226032150	226066550	28	24050	2.64
chr10	96306425	96371975	28	59525	0.725274725274725
chr10	99114475	99158775	28	33725	1.9375
chr12	514525	551325	28	25500	2.43181818181818
chr2	48012425	48066950	28	43250	2.55555555555556
chr2	86673300	86728450	28	45350	2.26086956521739
chr22	30184450	30221650	28	26025	2
chr3	197546800	197584150	28	26725	2.19512195121951
chr4	57851825	57898925	28	40150	0.958333333333333
chr5	32228800	32275725	28	37675	2
chr6	111306125	111341725	28	26275	1.76923076923077
chr7	16714025	16746775	28	22575	2.26666666666667
chr1	150900000	150942325	27	35575	2.56
chr1	213033425	213081675	27	42450	1.1219512195122
chr1	230795050	230830150	27	28175	2.57142857142857
chr10	96081750	96121425	27	33775	1.17857142857143
chr11	68673650	68707850	27	24475	1.875
chr11	111898650	111934450	27	28150	2
chr15	99449625	99506975	27	48050	1.92982456140351
chr17	45667300	45702525	27	24175	2.56
chr19	15270325	15310375	27	28775	1.78571428571429
chr20	35811025	35872825	27	51550	2.24691358024691
chr21	33681075	33758050	27	69200	2.01904761904762
chr4	57305825	57370225	27	51700	2.5
chr5	154263950	154315600	27	44325	1.89473684210526
chr6	42973650	43020175	27	31225	2.19354838709677
chr7	87507550	87538050	27	25200	2.21428571428571
chr8	30534225	30567575	27	23500	1.54545454545455
chr11	59342125	59381425	26	28250	2.27906976744186
chr11	113668400	113713750	26	39250	0.919540229885057
chr14	55610800	55655925	26	36150	1.2156862745098
chr14	68226475	68280750	26	46925	0.71875
chr15	22837000	22873800	26	28975	2
chr15	42451075	42484300	26	24575	2.28571428571429
chr16	75630775	75679725	26	38075	1.55555555555556
chr16	89576850	89631250	26	40800	2
chr20	39704675	39755575	26	42250	1.53846153846154
chr22	24132125	24178650	26	35150	2.33333333333333
chr22	41510225	41576475	26	59875	1.9375
chr5	68669650	68701000	26	23025	1.73913043478261
chr5	82831675	82878900	26	40675	2.33333333333333
chr6	119218825	119253900	26	26000	2.15
chr11	77375550	77411000	25	26625	1.82608695652174
chr14	100799875	100837050	25	26875	2.02197802197802
chr16	237225	278200	25	35775	0.692307692307692
chr18	2574825	2617300	25	34175	1.46153846153846
chr2	43796400	43819325	25	15800	1.5
chr22	44358950	44395200	25	27650	1.28571428571429
chr5	633625	667900	25	26475	1.82978723404255
chr5	65070200	65113700	25	29575	2
chr5	132400250	132441550	25	35000	1.89473684210526
chr7	135255775	135336100	25	73775	0.84
chr9	86265050	86297675	25	25650	2.05405405405405
chrX	13761475	13798275	25	25075	2.03076923076923
chr1	236704125	236766650	24	57225	0.915254237288136
chr10	7794250	7823375	24	23125	1.21428571428571
chr16	22313375	22349200	24	29725	1.28571428571429
chr16	24781950	24839000	24	52450	1.54545454545455
chr17	17149000	17179650	24	23200	1.33333333333333
chr18	48577800	48613675	24	27925	1.37931034482759
chr2	85844450	85881575	24	31375	1.2
chr5	134119575	134166575	24	39500	1.37614678899083
chr6	52938175	52967050	24	21800	1.78378378378378
chr1	154177850	154243650	23	55100	1.00680272108844
chr1	171481700	171563625	23	74200	1.29411764705882
chr10	70945650	70969325	23	18175	1.18181818181818
chr10	121657800	121695750	23	30925	1.48148148148148
chr11	46877975	46911975	23	24375	1.5
chr13	115002150	115045050	23	38175	1.45833333333333
chr2	173330750	173372200	23	34475	1.02941176470588
chr3	137941500	137968050	23	20525	1.27777777777778
chr3	160942675	160971825	23	23525	1.26666666666667
chr4	741550	774675	23	24075	1.375
chr5	72146200	72205500	23	54275	1.19047619047619
chr5	145491450	145560650	23	64300	1.20547945205479
chr7	65419025	65445725	23	21500	1.30864197530864
chr9	15442625	15510050	23	62950	1.2093023255814
chr1	15952975	15984525	22	25350	1.20588235294118
chr1	16241700	16274450	22	27825	0.785714285714286
chr10	64923800	64976975	22	47550	0.622222222222222
chr10	113912250	113941550	22	23175	1.33333333333333
chr12	125430750	125471025	22	31725	0.825396825396825
chr2	65308425	65331725	22	17350	1.1304347826087
chr2	71582675	71638025	22	49700	0.563380281690141
chr1	224573650	224620400	21	42800	1.14285714285714
chr11	118235550	118267675	21	25925	1.16129032258065
chr12	118817250	118855125	21	31425	1.12280701754386
chr2	61703875	61761050	21	52025	0.818181818181818
chr3	196528750	196556550	21	21075	0.9375
chr5	1457875	1501675	21	37900	1.07407407407407
chr1	23624200	23665550	20	35000	0.95
chr10	13210900	13255675	20	41075	0.375
chr12	32120800	32154800	20	30375	0.727272727272727
chr13	25878950	25908600	20	25375	0.852941176470588
chr16	69168025	69204650	20	29975	0.88
chr17	76789175	76834775	20	41100	0.631578947368421
chr18	12340075	12369475	20	24875	0.740740740740741
chr22	41641300	41681075	20	36025	0.627450980392157
chr22	42262575	42303950	20	37025	0.714285714285714
chr5	147778625	147822225	20	35825	0.821621621621622
chr7	121714075	121776250	20	58775	0.721311475409836
chr1	31729800	31767275	19	33250	0.349206349206349
chr1	155866525	155903600	19	30225	0.878504672897196
chr10	93571325	93625975	19	49975	0.819672131147541
chr11	18300100	18333800	19	28650	0.82051282051282
chr14	45564275	45599925	19	31975	0.481481481481481
chr16	30970250	30995950	19	21850	0.576923076923077
chr17	42927275	42965025	19	32175	0.756756756756757
chr19	46322800	46358800	19	32625	0.282051282051282
chr3	15054100	15095050	19	36175	0.730769230769231
chr7	1509000	1542725	19	30175	0.53968253968254
chr12	69203375	69237650	18	31125	0.761904761904762
chr12	123086350	123112225	18	21725	0.76
chr15	90121875	90177300	18	51950	0.271604938271605
chr16	46692550	46716550	18	20125	0.727272727272727
chr16	70286025	70320375	18	31125	0.432432432432432
chr17	57721150	57780300	18	54200	0.64
chr18	21042250	21062750	18	15525	0.666666666666667
chr2	160597650	160625900	18	24775	0.666666666666667
chr2	231925625	231961225	18	31850	0.711111111111111
chr3	52764250	52789500	18	20150	0.571428571428571
chr6	42019625	42042225	18	17650	0.685714285714286
chr6	150045525	150065275	18	16775	0.740740740740741
chr7	127945575	127980100	18	30475	0.457142857142857
chr8	21826900	21864700	18	33850	0.642857142857143
chrX	64731250	64752700	18	17200	0.676470588235294
chr10	24874475	24891100	17	14025	0.666666666666667
chr11	118619550	118657225	17	35050	0.45
chr14	53322875	53348275	17	21800	0.647058823529412
chr2	219089350	219121100	17	28950	0.6
chr22	38246625	38286500	17	35550	0.666666666666667
chr22	42028000	42061650	17	31100	0.681818181818182
chr3	9465800	9523600	17	54925	0.651162790697674
chr5	98190425	98240800	17	48175	0.373983739837398
chr5	133484025	133509675	17	21800	0.533333333333333
chr1	39886850	39939725	16	49575	0.444444444444444
chr1	59121425	59163200	16	38900	0.323353293413174
chr1	150296625	150327150	16	27750	0.567901234567901
chr11	20096425	20142300	16	40500	0.592592592592593
chr11	118346875	118396175	16	45300	0.526315789473684
chr12	72000200	72042100	16	38125	0.553191489361702
chr12	121853800	121881075	16	25300	0.289473684210526
chr14	97008425	97033475	16	22375	0.305882352941176
chr17	1553650	1587050	16	29975	0.472727272727273
chr2	136597150	136631600	16	31225	0.41025641025641
chr2	206984575	207017325	16	30350	0.25
chr21	34105300	34142225	16	33925	0.472222222222222
chr4	47873500	47911575	16	34125	0.423841059602649
chr4	76867375	76903800	16	32125	0.584615384615385
chr1	23376300	23421575	15	41975	0.227941176470588
chr1	32494550	32527475	15	29475	0.363636363636364
chr1	36199000	36217875	15	15800	0.5
chr11	9429275	9470425	15	38075	0.432432432432432
chr11	14479100	14520100	15	38500	0.196581196581197
chr12	30861825	30884850	15	20650	0.48780487804878
chr16	74655100	74699375	15	42100	0.196969696969697
chr17	34142500	34175825	15	31200	0.304347826086957
chr2	128024500	128050650	15	23650	0.270833333333333
chr2	242165100	242208650	15	40325	0.352941176470588
chr3	101367125	101385400	15	16200	0.484848484848485
chr4	55944575	55984975	15	37425	0.320855614973262
chr6	80731425	80753725	15	19250	0.51063829787234
chr8	109221775	109254700	15	28925	0.516129032258065
chr1	113635700	113671100	14	32200	0.4375
chr1	153719200	153746350	14	23225	0.44
chr11	118451925	118473500	14	18100	0.415584415584416
chr16	27471175	27524575	14	51050	0.380952380952381
chr19	2099650	2134375	14	30975	0.267605633802817
chr19	2790150	2814825	14	21975	0.434782608695652
chr2	113303625	113334525	14	28375	0.311111111111111
chr20	460600	490550	14	27100	0.38150289017341
chr6	139222775	139239650	14	14675	0.412698412698413
chr9	100403100	100439200	14	34150	0.206451612903226
chr1	55313700	55351750	13	35525	0.194444444444444
chr1	156218825	156249325	13	27375	0.304347826086957
chr10	127409750	127449350	13	37700	0.21875
chr15	69709550	69741200	13	30350	0.117647058823529
chr16	56487075	56511800	13	22300	0.194444444444444
chr16	70559050	70609025	13	48225	0.224299065420561
chr19	16941550	16967125	13	23250	0.363636363636364
chr2	74379950	74399925	13	17675	0.358208955223881
chr3	126735075	126752975	13	16425	0.375
chrX	16846175	16882375	13	32725	0.321100917431193
chr1	36747750	36770425	12	19900	0.32258064516129
chr16	4483850	4503025	12	16675	0.32
chr2	190311000	190341925	12	28925	0.193548387096774
chr2	240941975	240961025	12	17050	0.261904761904762
chr3	118929400	118956250	12	23850	0.262295081967213
chr4	48834650	48857400	12	20600	0.294117647058824
chr5	6596250	6631950	12	33575	0.303030303030303
chr7	128387700	128413150	12	22950	0.285714285714286
chr9	139335275	139373225	12	35525	0.282758620689655
chr10	99210925	99239450	11	26775	0.231578947368421
chr10	103543925	103573475	11	27925	0.126984126984127
chr11	59403375	59434500	11	28875	0.20952380952381
chr11	116616350	116636600	11	18600	0.258823529411765
chr16	9186900	9203500	11	15225	0.205128205128205
chr16	58550475	58595225	11	43100	0.16
chr19	5586600	5619500	11	29625	0.211382113821138
chr21	30413550	30442875	11	27375	0.178571428571429
chr3	32914125	32940200	11	24075	0.264705882352941
chr3	128970800	128996400	11	23350	0.253968253968254
chr4	146058025	146077375	11	18100	0.25
chr5	56216075	56243675	11	26100	0.137404580152672
chr5	126140200	126172425	11	30475	0.264900662251656
chr7	30638075	30675925	11	35725	0.230769230769231
chr8	103835975	103871875	11	34450	0.183673469387755
chr1	205060250	205076525	10	14850	0.1875
chr1	225597675	225608850	10	9950	0.228571428571429
chr11	65043100	65065000	10	20325	0.226950354609929
chr11	129990250	130015625	10	23675	0.194029850746269
chr12	117594225	117624775	10	29250	0.229508196721311
chr15	79171775	79200075	10	27650	0.0727272727272727
chr16	8983300	9017525	10	32500	0.108597285067873
chr16	58596675	58627875	10	28975	0.192771084337349
chr17	40033075	40070750	10	36100	0.142857142857143
chr2	190634575	190647500	10	12000	0.175
chr2	203139475	203173025	10	31825	0.125984251968504
chr20	34290000	34329475	10	38075	0.195488721804511
chr3	139065675	139099175	10	31975	0.214285714285714
chr4	144437525	144476500	10	37975	0.145454545454545
chr4	185621200	185652100	10	29025	0.214634146341463
chr5	86679750	86707050	10	25650	0.206185567010309
chr5	162894050	162914175	10	18675	0.141304347826087
chr5	174935850	174954875	10	17450	0.219512195121951
chr6	4035750	4066100	10	28775	0.179487179487179
chr6	28867875	28890350	10	20425	0.208588957055215
chr6	36167100	36199475	10	30850	0.169154228855721
chr7	138221225	138272625	10	50500	0.0501138952164009
chr1	27084275	27109775	9	24250	0.185714285714286
chr1	90474875	90493900	9	18275	0.104166666666667
chr1	100735275	100748625	9	12450	0.177777777777778
chr10	43279800	43303600	9	22300	0.164948453608247
chr12	53408150	53434600	9	24675	0.123893805309735
chr12	124209100	124227150	9	16775	0.157894736842105
chr14	62187050	62215850	9	27625	0.160583941605839
chr17	48263100	48276275	9	11850	0.166666666666667
chr18	33714000	33746200	9	31050	0.181818181818182
chr2	26449125	26461850	9	11825	0.113821138211382
chr2	128238325	128263625	9	24025	0.140625
chr22	31320025	31354650	9	32925	0.142857142857143
chr22	41224675	41246900	9	20800	0.137931034482759
chr3	33429625	33454850	9	23825	0.186666666666667
chr3	48205150	48227875	9	21700	0.162162162162162
chr3	50127825	50157875	9	28475	0.181818181818182
chr3	179296875	179320125	9	22000	0.12987012987013
chr3	180662425	180696725	9	33125	0.132352941176471
chr5	33448500	33477600	9	27875	0.181818181818182
chr5	149738975	149781450	9	40775	0.0945454545454545
chr6	114259600	114281175	9	20400	0.179487179487179
chr7	74112775	74137050	9	23125	0.138888888888889
chr10	13360525	13383375	8	21825	0.0952380952380952
chr11	18100525	18118400	8	16750	0.150684931506849
chr12	14937900	14952900	8	14100	0.144
chr12	49415150	49449350	8	33250	0.0869565217391304
chr12	93869775	93884600	8	13800	0.157894736842105
chr13	98633575	98657525	8	23125	0.0517241379310345
chr14	91922600	91955225	8	30950	0.157894736842105
chr16	85687050	85715500	8	27000	0.143540669856459
chr17	30679250	30709900	8	29650	0.125786163522013
chr17	41567300	41587050	8	18400	0.151260504201681
chr17	46992475	47012550	8	19150	0.0714285714285714
chr19	1609475	1623350	8	12975	0.116279069767442
chr19	10428575	10441525	8	12050	0.151515151515152
chr19	15354175	15384275	8	28500	0.147268408551069
chr2	54841975	54862925	8	19900	0.0991735537190083
chr20	47690875	47721500	8	29500	0.135416666666667
chr22	35797100	35822325	8	24200	0.0975609756097561
chr3	112718400	112736475	8	16975	0.156862745098039
chr5	43527500	43549750	8	21100	0.125714285714286
chr5	71479325	71497575	8	17150	0.141414141414141
chr5	137492150	137512600	8	19500	0.147058823529412
chr6	24406300	24426975	8	19525	0.152466367713004
chr8	73921750	73969425	8	45250	0.121059268600252
chr9	36196575	36214425	8	16950	0.131147540983607
chrX	39907250	39937700	8	28950	0.140350877192982
chr1	24971475	25001750	7	29500	0.0555555555555556
chr1	155919175	155933125	7	13150	0.113475177304965
chr10	51580050	51595375	7	14575	0.121739130434783
chr11	10788325	10801175	7	12300	0.0882352941176471
chr11	32610000	32628175	7	17400	0.0740740740740741
chr11	43339825	43362075	7	21450	0.119402985074627
chr11	61170575	61196725	7	25250	0.089171974522293
chr11	121473775	121499250	7	24625	0.08
chr12	32888525	32905450	7	16000	0.0952380952380952
chr12	108911175	108933575	7	21550	0.105960264900662
chr13	41930700	41947325	7	16125	0.1
chr15	70341375	70368525	7	25900	0.104347826086957
chr16	21967575	21994050	7	25275	0.11864406779661
chr17	65336175	65354625	7	16900	0.123188405797101
chr18	9117925	9135025	7	15875	0.129496402877698
chr19	16627750	16649200	7	20825	0.0839160839160839
chr19	22020475	22033950	7	12525	0.120754716981132
chr2	27443875	27468300	7	23450	0.0737327188940092
chr2	37464375	37487650	7	22175	0.115384615384615
chr2	54869800	54898625	7	27950	0.122448979591837
chr2	70437525	70459075	7	20825	0.0812182741116751
chr2	71362975	71377850	7	13950	0.119205298013245
chr20	39787575	39806575	7	17950	0.128571428571429
chr21	33053925	33076550	7	21975	0.0946745562130177
chr3	15472025	15483525	7	10775	0.096969696969697
chr3	160127200	160157500	7	28775	0.124223602484472
chr4	128806675	128820200	7	12700	0.116959064327485
chr5	16665400	16691175	7	24500	0.0923076923076923
chr5	82784775	82803125	7	17775	0.10126582278481
chr5	151165900	151194350	7	27500	0.0983606557377049
chr5	179132275	179158225	7	24725	0.096551724137931
chr7	888800	904025	7	13775	0.120218579234973
chr7	70229225	70258500	7	28475	0.0966542750929368
chr7	102939200	102961025	7	21150	0.0576923076923077
chr9	91942500	91959050	7	15625	0.0923076923076923
chr9	139390475	139414400	7	22950	0.100719424460432
chrX	47054975	47076125	7	20100	0.0851063829787234
chr1	29472125	29487775	6	15150	0.0851063829787234
chr1	32837225	32852950	6	15050	0.07
chr1	40525150	40539950	6	14050	0.103448275862069
chr1	41448725	41482350	6	32675	0.0919540229885057
chr1	115260000	115293750	6	32900	0.099290780141844
chr1	145591475	145607250	6	15050	0.1
chr1	154129200	154146450	6	16575	0.053475935828877
chr1	156277450	156293200	6	15175	0.0914285714285714
chr10	121585250	121610025	6	24200	0.0654545454545455
chr11	2984475	3000800	6	15725	0.0888888888888889
chr11	47489975	47502575	6	11925	0.094017094017094
chr11	65821925	65836875	6	14300	0.094488188976378
chr11	93533800	93548800	6	14275	0.0909090909090909
chr11	129732875	129763200	6	29600	0.0393258426966292
chr12	50821525	50839675	6	17350	0.0752688172043011
chr12	76441525	76468050	6	25925	0.0441640378548896
chr12	118575550	118585675	6	9725	0.0727272727272727
chr15	72545175	72561200	6	15150	0.103092783505155
chr16	66835700	66846375	6	10075	0.0735294117647059
chr16	81045300	81057400	6	11550	0.0710059171597633
chr17	53023325	53031275	6	7550	0.072289156626506
chr19	20726075	20737100	6	10450	0.0869565217391304
chr19	37002550	37014450	6	11125	0.100313479623824
chr2	113404625	113421700	6	16375	0.0627177700348432
chr2	170461500	170472925	6	10825	0.0952380952380952
chr2	179294275	179311475	6	16500	0.0664451827242525
chr2	198255575	198289175	6	32725	0.09375
chr22	29677775	29697025	6	18650	0.101449275362319
chr22	38877050	38901400	6	23575	0.0737704918032787
chr3	3178550	3197875	6	18650	0.0921052631578947
chr3	42671250	42690950	6	18950	0.0930232558139535
chr3	127318025	127341750	6	22875	0.0758807588075881
chr3	127776700	127792725	6	15525	0.0737327188940092
chr4	2938700	2956750	6	16925	0.1
chr4	122723775	122743750	6	19400	0.0928270042194093
chr4	129757575	129795650	6	37525	0.0332225913621262
chr6	31589475	31614450	6	24250	0.092485549132948
chr7	64377425	64390100	6	12050	0.0833333333333333
chr7	86791400	86828800	6	36225	0.0961923847695391
chr7	112095500	112115000	6	18650	0.0645161290322581
chr1	10462800	10480925	5	17525	0.0566037735849057
chr1	110580800	110600850	5	19475	0.0614334470989761
chr1	114507275	114516875	5	9275	0.058252427184466
chr1	120262100	120287475	5	24775	0.0689655172413793
chr1	201103275	201122000	5	18350	0.0423728813559322
chr1	204493975	204504250	5	9875	0.0727272727272727
chr1	226545575	226581600	5	35525	0.0212314225053079
chr1	242020500	242028425	5	7450	0.0765027322404372
chr1	247478500	247489250	5	10350	0.0583941605839416
chr10	1038400	1059100	5	20250	0.038961038961039
chr10	32297225	32312950	5	15375	0.0546448087431694
chr10	114900775	114916875	5	15600	0.0541871921182266
chr10	120795325	120834050	5	38150	0.0526315789473684
chr11	57568475	57585725	5	16650	0.0747126436781609
chr11	67828800	67842800	5	13575	0.0560747663551402
chr11	71712025	71732775	5	20125	0.0555555555555556
chr12	9069500	9083150	5	13075	0.0547945205479452
chr12	53847050	53874600	5	27075	0.0687285223367698
chr12	69979950	69996425	5	15875	0.0547945205479452
chr12	70730475	70739350	5	8550	0.072289156626506
chr14	51710750	51724325	5	13200	0.0636042402826855
chr14	53181650	53195650	5	13400	0.0774647887323944
chr14	89039700	89051400	5	11325	0.0588235294117647
chr15	49425450	49437125	5	11150	0.0752688172043011
chr15	59170000	59194800	5	24275	0.0606060606060606
chr16	3272700	3283700	5	10575	0.0701754385964912
chr17	20902500	20925325	5	22275	0.0615384615384615
chr17	56578150	56590175	5	11575	0.058252427184466
chr19	6742425	6751875	5	8975	0.0735294117647059
chr19	8526250	8543875	5	17175	0.0780487804878049
chr19	14265775	14274475	5	8325	0.072289156626506
chr19	35504175	35519550	5	14725	0.0756756756756757
chr2	74432850	74445000	5	11675	0.0773480662983425
chr2	192272650	192281800	5	8700	0.0677966101694915
chr2	234742700	234762275	5	19125	0.0350877192982456
chr20	32867175	32874450	5	7025	0.0509554140127389
chr20	45007975	45018350	5	10050	0.0769230769230769
chr21	38595400	38606250	5	10475	0.0746268656716418
chr3	169693225	169707550	5	13875	0.0654205607476635
chr4	10073825	10105225	5	30825	0.0602739726027397
chr4	69177750	69192550	5	14275	0.075
chr4	76567300	76587325	5	19325	0.053156146179402
chr4	146025375	146050725	5	24925	0.0223642172523962
chr5	6749350	6757325	5	7600	0.074468085106383
chr5	7874525	7886350	5	11250	0.0732984293193717
chr5	112336050	112342175	5	5850	0.0694444444444444
chr6	13315125	13323325	5	7875	0.0727272727272727
chr6	15495025	15525175	5	29350	0.0436974789915966
chr6	44387025	44395625	5	8325	0.0689655172413793
chr6	52125700	52148275	5	21900	0.0666666666666667
chr6	97712725	97721675	5	8650	0.0697674418604651
chr6	155126350	155147025	5	20075	0.0515463917525773
chr6	170841975	170858525	5	16125	0.0566037735849057
chr7	23551125	23562050	5	10700	0.03125
chr7	100400350	100415475	5	14375	0.0711743772241993
chr7	138188500	138216075	5	26875	0.0611353711790393
chr8	26503675	26516800	5	12750	0.0625
chr8	144989150	145012800	5	22975	0.0696517412935323
chr9	21826225	21843425	5	16775	0.0558139534883721
chrX	77366600	77383750	5	16800	0.0463576158940397
chr1	38030325	38045050	4	14225	0.0549450549450549
chr1	40025700	40041375	4	15350	0.0385852090032154
chr1	78409350	78437675	4	28175	0.0125786163522013
chr1	118475925	118503575	4	27075	0.0253164556962025
chr1	147082600	147096800	4	13850	0.0547112462006079
chr1	154550550	154572775	4	21725	0.0355871886120996
chr1	165871900	165880100	4	8050	0.036697247706422
chr1	182811350	182858250	4	46500	0.0487804878048781
chr1	247462575	247475375	4	12275	0.0497737556561086
chr10	32313650	32329550	4	15400	0.0532544378698225
chr10	99507250	99516525	4	8975	0.0473933649289099
chr11	69458400	69469450	4	10825	0.0282685512367491
chr11	102947900	102955725	4	7600	0.05
chr12	4763425	4776675	4	12850	0.0527859237536657
chr12	12974050	12983750	4	9475	0.0523560209424084
chr12	104510775	104516700	4	5725	0.049079754601227
chr12	120303700	120308250	4	4400	0.0487804878048781
chr12	124954000	124962175	4	7950	0.0382165605095541
chr13	98657725	98676750	4	18475	0.0478260869565217
chr14	75133675	75141050	4	7175	0.0533333333333333
chr16	2302825	2315450	4	12175	0.0547945205479452
chr16	68378825	68389000	4	9900	0.0458015267175573
chr16	71948925	71965275	4	16200	0.0296296296296296
chr16	72132325	72147175	4	14625	0.029585798816568
chr17	28815600	28825050	4	9200	0.0535714285714286
chr17	33313600	33332950	4	18700	0.0514705882352941
chr17	38543850	38571275	4	26950	0.044280442804428
chr17	45744075	45763100	4	18700	0.0297520661157025
chr18	8632075	8640650	4	8400	0.0465116279069767
chr18	20529400	20534275	4	4725	0.043010752688172
chr18	29103350	29109250	4	5725	0.048
chr19	8024275	8034600	4	10025	0.0491803278688525
chr19	15475450	15485075	4	9425	0.0476190476190476
chr19	16191275	16209550	4	17850	0.0544747081712062
chr19	18958550	18975425	4	16600	0.032345013477089
chr19	20217025	20234925	4	17550	0.0305343511450382
chr19	34709300	34721350	4	11750	0.0436681222707424
chr19	37033975	37046150	4	11750	0.0535714285714286
chr19	40325025	40332025	4	6800	0.0516129032258065
chr19	44530925	44537125	4	6050	0.04
chr19	47222925	47237950	4	14650	0.043956043956044
chr19	58487875	58498975	4	10725	0.0493827160493827
chr2	29144325	29162700	4	18100	0.0516605166051661
chr2	38794050	38801925	4	7650	0.0512820512820513
chr2	111405275	111432825	4	27025	0.0363636363636364
chr2	238974500	238982475	4	7775	0.032520325203252
chr2	241675450	241690650	4	14850	0.043956043956044
chr2	242278575	242294300	4	15425	0.0396039603960396
chr20	25257675	25269800	4	11800	0.0465116279069767
chr20	52181550	52195325	4	13500	0.0526315789473684
chr20	61532650	61545275	4	12175	0.0461538461538462
chr21	45104175	45116450	4	11925	0.0509554140127389
chr3	9411100	9423300	4	11875	0.0536912751677852
chr3	53256950	53277350	4	20000	0.0509554140127389
chr3	120112725	120132575	4	19400	0.0472972972972973
chr3	176029675	176036050	4	6200	0.0493827160493827
chr3	186289950	186304175	4	13850	0.0547945205479452
chr4	17620575	17637125	4	16200	0.0403225806451613
chr4	44685225	44694000	4	8475	0.0491803278688525
chr5	74639250	74658825	4	19325	0.028436018957346
chr5	138650000	138669000	4	18600	0.05
chr5	148880100	148893225	4	12875	0.0444444444444444
chr5	169015350	169030650	4	15075	0.0529801324503311
chr5	176329525	176335900	4	6200	0.0408163265306122
chr5	179997425	180004275	4	6700	0.0408163265306122
chr6	26638900	26644350	4	5300	0.0506329113924051
chr6	36650875	36655100	4	4050	0.0540540540540541
chr6	86318900	86339250	4	20025	0.0526315789473684
chr6	160186625	160209475	4	22525	0.050314465408805
chr7	94046725	94058850	4	11775	0.0385852090032154
chr7	127337050	127346200	4	8950	0.0298507462686567
chr8	11162350	11175975	4	13150	0.0551724137931034
chr8	11678975	11696975	4	17500	0.0465116279069767
chr8	70972400	70981900	4	9225	0.0515021459227468
chr8	101711325	101733300	4	21700	0.0506329113924051
chr8	125554525	125566750	4	11850	0.0496613995485327
chr1	8920225	8936775	3	16300	0.0240384615384615
chr1	11267775	11277350	3	9475	0.0146520146520147
chr1	21084075	21103750	3	19400	0.0238095238095238
chr1	32651425	32664175	3	12525	0.03
chr1	40303675	40313925	3	10100	0.0178571428571429
chr1	43397575	43405750	3	8000	0.032258064516129
chr1	45105775	45112100	3	6225	0.0287769784172662
chr1	46725450	46747375	3	21650	0.0182529335071708
chr1	67875650	67893425	3	17250	0.0343053173241852
chr1	71525550	71544375	3	18375	0.0325925925925926
chr1	116926325	116951000	3	24225	0.0212089077412513
chr1	146753575	146770275	3	16575	0.0156862745098039
chr1	171752650	171767100	3	14275	0.0180505415162455
chr1	174949325	174954425	3	5000	0.0273972602739726
chr1	202693775	202708550	3	14650	0.012396694214876
chr1	202713650	202737725	3	23950	0.00728155339805825
chr1	205124825	205132325	3	7375	0.025
chr1	214790500	214797475	3	6850	0.0235294117647059
chr1	214810950	214825500	3	14400	0.0141093474426808
chr1	226584375	226590725	3	6225	0.025974025974026
chr10	14946550	14954800	3	8100	0.026578073089701
chr10	21826600	21833875	3	7125	0.030188679245283
chr10	62540875	62555850	3	14725	0.0251256281407035
chr10	79551125	79557675	3	6425	0.028436018957346
chr10	85901925	85907600	3	5575	0.0261437908496732
chr10	101635125	101650850	3	15500	0.025369978858351
chr10	129895075	129915625	3	20275	0.0150943396226415
chr11	602950	613525	3	10425	0.0207253886010363
chr11	2968425	2982425	3	13875	0.0143198090692124
chr11	58956500	58961000	3	4400	0.0258064516129032
chr11	59556325	59564600	3	8175	0.015625
chr11	61072400	61084350	3	11750	0.0304568527918782
chr11	64533850	64545175	3	11150	0.0301204819277108
chr11	82874775	82883975	3	9075	0.0180722891566265
chr11	105961250	105969200	3	7850	0.0233918128654971
chr11	125443800	125449475	3	5550	0.032258064516129
chr11	130746350	130751775	3	5325	0.021505376344086
chr12	2905825	2915525	3	9600	0.025
chr12	108126750	108140875	3	13725	0.0341880341880342
chr13	114150825	114160325	3	9325	0.031055900621118
chr13	115049025	115054650	3	5525	0.0227272727272727
chr14	21540950	21551450	3	10325	0.0343642611683849
chr14	24645775	24656775	3	10800	0.0327868852459016
chr14	89059575	89079750	3	19800	0.027063599458728
chr15	44053075	44065700	3	12375	0.0321100917431193
chr15	49418850	49424475	3	5475	0.0301507537688442
chr15	56521225	56527375	3	6050	0.0256410256410256
chr15	59967675	59974850	3	7075	0.0283687943262411
chr15	78782600	78792975	3	10200	0.0220994475138122
chr16	8897650	8910250	3	12400	0.0303030303030303
chr16	24568525	24584725	3	15975	0.0224719101123595
chr16	27546775	27557625	3	10750	0.0101522842639594
chr16	31193500	31208475	3	14800	0.0201207243460765
chr16	68103250	68107125	3	3775	0.0294117647058824
chr17	38140475	38153800	3	13075	0.033195020746888
chr17	38449300	38456225	3	6800	0.0247933884297521
chr17	44124250	44129375	3	5000	0.0335195530726257
chr17	45728375	45743775	3	15275	0.011605415860735
chr17	48814575	48832225	3	17400	0.0237741456166419
chr17	57268850	57274325	3	5350	0.0310880829015544
chr17	65729950	65737650	3	7525	0.0274914089347079
chr17	74078875	74087775	3	8725	0.0332225913621262
chr17	79636800	79641675	3	4775	0.028169014084507
chr17	80037025	80052525	3	15250	0.0241796200345423
chr18	249775	260975	3	11000	0.0283687943262411
chr18	22022325	22026775	3	4350	0.025974025974026
chr18	51896675	51900425	3	3650	0.0341880341880342
chr19	9265450	9274350	3	8725	0.03003003003003
chr19	10225150	10229050	3	3800	0.032520325203252
chr19	10787450	10803525	3	15925	0.0229885057471264
chr19	21543175	21564825	3	21300	0.0297176820208024
chr19	37236575	37254100	3	17175	0.0292207792207792
chr19	44980050	44991200	3	11050	0.0121951219512195
chr19	45376200	45382550	3	6225	0.0297029702970297
chr19	52372975	52386225	3	13050	0.0287769784172662
chr19	53880975	53887625	3	6550	0.0186915887850467
chr19	58382375	58386325	3	3850	0.032520325203252
chr2	25458325	25471425	3	12875	0.029045643153527
chr2	62096300	62111650	3	15125	0.0273972602739726
chr2	73469675	73479375	3	9525	0.0294117647058824
chr2	75103675	75118800	3	14900	0.0215439856373429
chr2	96947050	96966225	3	18975	0.018348623853211
chr2	219447400	219461750	3	14200	0.0158415841584158
chr2	219609075	219616600	3	7375	0.029126213592233
chr2	241703600	241715425	3	11650	0.0228310502283105
chr20	32679650	32694225	3	14400	0.0152284263959391
chr20	55938825	55954075	3	15025	0.022181146025878
chr21	27343625	27350825	3	7075	0.0327868852459016
chr22	30728325	30743800	3	15150	0.0280701754385965
chr22	30971600	30985625	3	13800	0.0271844660194175
chr22	35662050	35666800	3	4650	0.027972027972028
chr22	41741600	41748600	3	6900	0.0170212765957447
chr22	45564000	45573750	3	9550	0.0345821325648415
chr22	47101850	47108300	3	6350	0.0258064516129032
chr3	3860750	3869525	3	8625	0.024896265560166
chr3	12537525	12543650	3	6000	0.0307692307692308
chr3	12872600	12882475	3	9675	0.0326086956521739
chr3	20199625	20204075	3	4350	0.0303030303030303
chr3	45998475	46011675	3	12925	0.0244399185336049
chr3	49106800	49115800	3	8825	0.0301204819277108
chr3	52720700	52732200	3	11250	0.0333333333333333
chr3	127815625	127823950	3	8125	0.0323886639676113
chr3	133299875	133309150	3	9125	0.0171428571428571
chr3	153989350	154003975	3	14250	0.0322003577817531
chr3	154016675	154028100	3	11125	0.0342857142857143
chr3	184036675	184048500	3	11625	0.0223214285714286
chr3	187441800	187450000	3	8050	0.0338983050847458
chr3	195787700	195800125	3	12300	0.012987012987013
chr4	1732100	1744350	3	12100	0.0232558139534884
chr4	17836475	17847125	3	10450	0.029520295202952
chr4	41260150	41271300	3	11000	0.0186915887850467
chr4	69192950	69204150	3	10925	0.0332541567695962
chr4	99994575	100007075	3	12400	0.00992555831265509
chr4	103716175	103731100	3	14700	0.0279329608938547
chr4	124322300	124326125	3	3725	0.0287769784172662
chr4	142150350	142155475	3	5025	0.03125
chr5	7892150	7902900	3	10600	0.0269360269360269
chr5	16692600	16698750	3	6025	0.0296296296296296
chr5	36153575	36176025	3	22075	0.0257648953301127
chr5	90086375	90092100	3	5625	0.0191387559808612
chr5	90663750	90674400	3	10550	0.0106951871657754
chr5	110436325	110448600	3	12050	0.028328611898017
chr5	115802125	115819600	3	17275	0.0140350877192982
chr5	133320775	133324225	3	3350	0.0338983050847458
chr5	133531225	133542050	3	10650	0.0255102040816327
chr5	133723700	133730700	3	6900	0.0208333333333333
chr5	141006425	141010425	3	3900	0.031496062992126
chr5	154177025	154189275	3	12025	0.0299785867237687
chr6	7285950	7294775	3	8675	0.0272108843537415
chr6	24702950	24719850	3	16725	0.0152905198776758
chr6	29568850	29583700	3	14600	0.0239520958083832
chr6	36563150	36578000	3	14550	0.0250447227191413
chr6	41056950	41068650	3	11525	0.0235849056603774
chr6	108225450	108244175	3	18450	0.0240963855421687
chr6	109784450	109798425	3	13775	0.0222222222222222
chr6	160157775	160177575	3	19575	0.0159362549800797
chr7	5096825	5107425	3	10450	0.0327868852459016
chr7	73649700	73656850	3	6975	0.032258064516129
chr7	141447475	141454625	3	6975	0.0298507462686567
chr8	20067625	20081300	3	13525	0.0151515151515152
chr8	22104300	22112650	3	8150	0.0299625468164794
chr8	30415825	30431400	3	15275	0.0243055555555556
chr8	30644525	30652700	3	8000	0.0341296928327645
chr8	33353375	33360100	3	6550	0.0336134453781513
chr8	92083875	92096900	3	12850	0.0223880597014925
chr8	117857625	117874500	3	16625	0.0183767228177642
chrX	41199450	41208350	3	8800	0.0232558139534884
chrX	93945100	93951025	3	5825	0.0287769784172662
chrX	103040400	103046950	3	6425	0.024390243902439
chr1	2234600	2240950	2	6300	0.0158730158730159
chr1	3695600	3702025	2	6375	0.0156862745098039
chr1	39458025	39475350	2	17250	0.00869565217391304
chr1	43391100	43397400	2	6250	0.016
chr1	45975250	45983325	2	8025	0.0124610591900312
chr1	56969300	56975250	2	5900	0.0169491525423729
chr1	70692425	70718625	2	26025	0.0134486071085495
chr1	93298375	93310225	2	11800	0.00847457627118644
chr1	93598625	93606875	2	8200	0.0121951219512195
chr1	94334200	94341400	2	7150	0.013986013986014
chr1	112302625	112311200	2	8525	0.0117302052785924
chr1	151376950	151385950	2	8950	0.0111731843575419
chr1	151393850	151403325	2	9400	0.0159574468085106
chr1	153633150	153642700	2	9500	0.0105263157894737
chr1	166810050	166827600	2	17500	0.00571428571428571
chr1	183516300	183523150	2	6800	0.0147058823529412
chr1	185263700	185281225	2	17475	0.00572246065808298
chr1	197050800	197063725	2	12875	0.00776699029126214
chr1	210005550	210017775	2	12150	0.0123456790123457
chr1	222823025	222829300	2	6225	0.0160642570281124
chr1	228429700	228436000	2	6250	0.016
chr1	244574550	244583025	2	8425	0.0118694362017804
chr1	245003500	245026250	2	22700	0.00440528634361234
chr10	71909475	71918425	2	8875	0.0169014084507042
chr10	73575300	73582650	2	7300	0.0136986301369863
chr10	74998075	75005725	2	7600	0.0131578947368421
chr10	79769025	79779700	2	10625	0.00941176470588235
chr10	101652525	101660625	2	8050	0.0124223602484472
chr10	112335250	112345050	2	9725	0.0154241645244216
chr11	8013000	8020625	2	7575	0.0132013201320132
chr11	57079425	57086375	2	6900	0.0144927536231884
chr11	60660925	60666950	2	5975	0.0167364016736402
chr11	93521900	93533425	2	11450	0.0131004366812227
chr11	123604225	123611225	2	6950	0.0143884892086331
chr11	126131675	126137725	2	6000	0.0166666666666667
chr12	31435100	31450400	2	15175	0.0164744645799012
chr12	46752500	46765175	2	12600	0.0119047619047619
chr12	56990700	57001600	2	10825	0.0138568129330254
chr12	57056675	57062775	2	6050	0.0165289256198347
chr12	58215625	58221950	2	6275	0.0159362549800797
chr12	67698125	67708875	2	10675	0.0140515222482436
chr12	69647975	69660900	2	12875	0.00776699029126214
chr12	104325225	104348800	2	23400	0.014957264957265
chr12	124088375	124095175	2	6750	0.0148148148148148
chr13	30086775	30098725	2	11900	0.00840336134453781
chr13	31709200	31730250	2	20950	0.00954653937947494
chr13	39594700	39603350	2	8600	0.0116279069767442
chr13	48639225	48648925	2	9625	0.0155844155844156
chr13	101314600	101321650	2	7000	0.0142857142857143
chr13	107201725	107212575	2	10775	0.0139211136890951
chr14	23543725	23552750	2	8950	0.0167597765363128
chr14	52463100	52478675	2	15500	0.00967741935483871
chr14	75245725	75252850	2	7075	0.0141342756183746
chr14	102545250	102552700	2	7400	0.0135135135135135
chr15	56384800	56391000	2	6150	0.016260162601626
chr15	78775525	78782500	2	6925	0.0144404332129964
chr16	2046950	2053775	2	6775	0.014760147601476
chr16	3021725	3028450	2	6675	0.0149812734082397
chr16	3453525	3459525	2	5950	0.0168067226890756
chr16	8720700	8728100	2	7350	0.0136054421768707
chr16	28836425	28849800	2	13275	0.0150659133709981
chr16	31714275	31720475	2	6150	0.016260162601626
chr16	70814000	70820600	2	6550	0.0152671755725191
chr16	74332100	74340850	2	8700	0.0114942528735632
chr17	7411225	7417700	2	6425	0.0155642023346304
chr17	12913675	12919925	2	6200	0.0161290322580645
chr17	43179000	43186125	2	7075	0.0141342756183746
chr17	45007450	45014700	2	7200	0.0138888888888889
chr17	47116450	47132075	2	15575	0.00642054574638844
chr17	48456075	48472800	2	16600	0.0150602409638554
chr17	58126850	58137500	2	10600	0.00943396226415094
chr17	66518500	66527900	2	9350	0.0106951871657754
chr17	76174250	76181675	2	7375	0.0135593220338983
chr17	77753275	77759400	2	6075	0.0164609053497942
chr18	212625	219125	2	6450	0.0155038759689922
chr18	43662525	43672550	2	9950	0.0150753768844221
chr18	47796550	47803700	2	7100	0.0140845070422535
chr18	77890975	77898850	2	7825	0.012779552715655
chr19	799275	812425	2	13050	0.0153256704980843
chr19	7074300	7085800	2	11450	0.00873362445414847
chr19	7995375	8004225	2	8775	0.0170940170940171
chr19	9488050	9494525	2	6425	0.0155642023346304
chr19	9636500	9647550	2	11000	0.00909090909090909
chr19	9671075	9683900	2	12775	0.00782778864970646
chr19	19606475	19617950	2	11425	0.0087527352297593
chr19	21942925	21948850	2	5875	0.0170212765957447
chr19	21989850	21998175	2	8275	0.0120845921450151
chr19	23835250	23841575	2	6275	0.0159362549800797
chr19	39190450	39205825	2	15250	0.0163934426229508
chr19	39326075	39338725	2	12550	0.0159362549800797
chr19	46879000	46888775	2	9700	0.0154639175257732
chr19	50336625	50343450	2	6775	0.014760147601476
chr19	54645225	54654550	2	9275	0.0107816711590297
chr19	54654825	54661175	2	6300	0.0158730158730159
chr19	57795700	57805825	2	10075	0.00992555831265509
chr2	9989275	10001475	2	12150	0.00823045267489712
chr2	12863100	12872950	2	9800	0.0102040816326531
chr2	15734675	15750975	2	16175	0.0154559505409583
chr2	15757700	15775200	2	17425	0.00860832137733142
chr2	29163325	29172350	2	8975	0.011142061281337
chr2	64082750	64096450	2	13600	0.0147058823529412
chr2	101619175	101625575	2	6350	0.015748031496063
chr2	118574850	118589650	2	14700	0.0136054421768707
chr2	219498450	219504500	2	6000	0.0166666666666667
chr2	234180200	234192050	2	11750	0.0170212765957447
chr2	239085100	239094050	2	8900	0.0112359550561798
chr2	239094375	239100475	2	6050	0.0165289256198347
chr20	1422425	1437825	2	15300	0.0130718954248366
chr20	20011625	20030475	2	18800	0.00531914893617021
chr20	36622950	36630150	2	7150	0.013986013986014
chr20	50402400	50410050	2	7600	0.0131578947368421
chr20	55927650	55937800	2	10075	0.0148883374689826
chr21	37413550	37420025	2	6425	0.0155642023346304
chr21	40188125	40197500	2	9325	0.0107238605898123
chr21	46189625	46196100	2	6425	0.0155642023346304
chr22	29741950	29748725	2	6725	0.0148698884758364
chr22	32790300	32798475	2	8125	0.0123076923076923
chr22	36909550	36923550	2	13950	0.00716845878136201
chr22	50896800	50906050	2	9200	0.0108695652173913
chr3	51448725	51454900	2	6125	0.0163265306122449
chr3	51967450	51973600	2	6100	0.0163934426229508
chr3	66442300	66451450	2	9100	0.010989010989011
chr3	185631150	185649600	2	18300	0.0163934426229508
chr4	10109300	10117600	2	8250	0.0121212121212121
chr4	78082475	78091875	2	9350	0.0106951871657754
chr4	83271700	83281525	2	9775	0.010230179028133
chr4	93180925	93192750	2	11775	0.00849256900212314
chr4	109542325	109551800	2	9425	0.0106100795755968
chr4	152021125	152029275	2	8100	0.0123456790123457
chr4	159635975	159641875	2	5850	0.0170940170940171
chr4	188919500	188925425	2	5875	0.0170212765957447
chr5	2743975	2750050	2	6025	0.016597510373444
chr5	40826475	40835050	2	8525	0.0117302052785924
chr5	65454400	65460750	2	6300	0.0158730158730159
chr5	115819775	115833875	2	14000	0.0142857142857143
chr5	137898250	137910000	2	11700	0.00854700854700855
chr5	141690175	141697725	2	7500	0.0133333333333333
chr5	149397525	149405350	2	7775	0.0128617363344051
chr5	149917175	149923250	2	6025	0.016597510373444
chr5	177632475	177644475	2	11900	0.0168067226890756
chr6	7295050	7300950	2	5850	0.0170940170940171
chr6	7880525	7905325	2	24725	0.00606673407482305
chr6	18240500	18250500	2	9950	0.0100502512562814
chr6	30256375	30264425	2	8000	0.0125
chr6	32940050	32950275	2	10175	0.00982800982800983
chr6	34383700	34393125	2	9350	0.0160427807486631
chr6	44215675	44223825	2	8100	0.0123456790123457
chr6	44359175	44367400	2	8175	0.0122324159021407
chr6	90569450	90575350	2	5850	0.0170940170940171
chr6	111209850	111219125	2	9200	0.016304347826087
chr6	144176250	144186150	2	9850	0.0101522842639594
chr7	42958675	42967300	2	8575	0.0116618075801749
chr7	66773025	66779050	2	5975	0.0167364016736402
chr7	99216050	99225750	2	9650	0.0103626943005181
chr8	26480550	26490950	2	10325	0.0145278450363196
chr8	42956650	42967475	2	10750	0.013953488372093
chr8	97264975	97270975	2	5950	0.0168067226890756
chr8	99137600	99143575	2	5925	0.0168776371308017
chr9	21853950	21861125	2	7125	0.0140350877192982
chr9	33026450	33039500	2	13000	0.00769230769230769
chr9	35056075	35069300	2	13150	0.0114068441064639
chr9	35712650	35723125	2	10425	0.00959232613908873
chr9	90260425	90266725	2	6250	0.016
chr9	91959675	91974250	2	14475	0.0138169257340242
chr9	92000875	92007575	2	6650	0.0150375939849624
chr9	116040050	116047600	2	7500	0.0133333333333333
chr9	131583375	131590000	2	6575	0.0152091254752852
chr9	133487425	133497075	2	9575	0.0156657963446475
chrX	11131250	11141075	2	9775	0.010230179028133
chrX	53241775	53250175	2	8350	0.0119760479041916
chrX	53405425	53411800	2	6325	0.0158102766798419
chrX	71489900	71496475	2	6525	0.0153256704980843
