# Supplementary material for: Large organized chromatin lysine domains help distinguish primitive from differentiated cell populations
Source: Nat Commun. 2021 Jan 21;12:499. doi: 10.1038/s41467-020-20830-9 (PMC7820432; doi:10.1038/s41467-020-20830-9)
Supplement: Supplementary file 3 — Supplementary Software [file 41467_2020_20830_MOESM3_ESM.zip › E016-H3K4me1_LOCKS.bed]

chr1	27560375	28017525	99	102350	49.3333333333333
chr1	63987725	64447150	99	89200	51.5142857142857
chr1	154908250	155277975	99	77925	51.1428571428571
chr1	156022300	156436675	99	81275	50.8627450980392
chr1	156446425	156978250	99	95000	63.4074074074074
chr1	201417075	202056650	99	87025	63.1898734177215
chr10	114397600	114836950	99	94475	62.2666666666667
chr11	206125	727275	99	80950	46.4705882352941
chr11	62245475	62655725	99	82425	55.625
chr11	63506150	64001725	99	84075	61.5
chr11	64763900	65325200	99	85200	52.8148148148148
chr11	65989675	66649075	99	76925	51.1546391752577
chr12	6638650	7078800	99	85725	55.2142857142857
chr12	120631025	121300600	99	89575	62.6896551724138
chr14	23235200	23822675	99	77775	57.7368421052632
chr14	68487575	69056625	99	96050	40.9411764705882
chr15	40294625	40763025	99	87225	64.9767441860465
chr15	57163425	57657250	99	75150	58.4
chr15	99068625	99372850	99	95650	62.0952380952381
chr16	368425	858825	99	70225	45.5789473684211
chr16	85324600	85750500	99	94725	52.8947368421053
chr17	7018275	7379700	99	63825	53.5121951219512
chr17	36433000	36875750	99	74275	64.3125
chr17	37711575	38248550	99	81000	63.7866666666667
chr17	41320750	41982050	99	74000	51.8181818181818
chr17	42975800	43503225	99	67700	45.9047619047619
chr17	47833575	48279275	99	72100	58.5789473684211
chr17	55311750	55690650	99	94850	40.7027027027027
chr18	3119150	3794975	99	82350	60.8571428571429
chr19	1064175	1456500	99	81525	60.972972972973
chr19	12775625	13168600	99	65575	43.0588235294118
chr19	48747725	49244875	99	64825	62.8
chr2	220024375	220493525	99	76900	51.8536585365854
chr20	31032900	31482000	99	78075	46.2285714285714
chr22	36355675	36958025	99	81975	63.5652173913044
chr22	39320250	39842350	99	79600	55.95
chr3	61506875	61873925	99	88225	35.1111111111111
chr3	171436400	171922875	99	80075	60.1449275362319
chr3	193310275	194014875	99	92750	62
chr5	140983575	141479050	99	82625	45.1153846153846
chr6	2633650	3076775	99	79550	59.3962264150943
chr6	15129950	15421575	99	126300	29.7303370786517
chr6	25850175	26321425	99	73125	56
chr6	43634850	44205550	99	76425	62.1052631578947
chr6	111798550	112249400	99	78850	54.4242424242424
chr6	157089275	157341525	99	86775	38.7142857142857
chr7	105220525	105712775	99	83000	54.1818181818182
chr8	30196525	30585925	99	106525	61.12
chr8	128805150	129049200	99	94500	46.25
chr9	16417100	16822700	99	84525	59.6666666666667
chr9	130461300	130977550	99	67925	53.030303030303
chr1	6187550	6707100	98	66350	54.8965517241379
chr1	204159050	204734725	98	76925	58.5405405405405
chr15	64856600	65395225	98	77400	60.0555555555556
chr19	45715325	46149825	98	52350	54.3768115942029
chr9	131785875	132286625	98	76200	48.9777777777778
chr8	101773775	102569250	96	75925	63.7619047619048
chr1	16068125	16595025	95	72975	57.4814814814815
chr21	27286275	27622225	95	74975	47.875
chr13	100217725	100650625	94	105800	61.6
chr2	175411225	175939650	93	72725	51.1714285714286
chr9	134054725	134637850	93	101000	57.5185185185185
chr1	214316475	214858675	92	86650	60.6407766990291
chr12	124520650	125058875	92	83375	60.4390243902439
chr17	17454875	17876850	92	77225	43.3939393939394
chr2	202636325	203139725	92	76625	62.125
chr1	113159800	113618300	91	79400	59.3333333333333
chr16	89355725	89575800	91	79375	15.0909090909091
chr5	14093225	14464925	91	90025	37.0526315789474
chr1	10447275	10899975	90	66675	49.7272727272727
chr18	3960050	4495825	89	70750	57.9512195121951
chr5	123885250	124346275	89	115400	57.8461538461538
chr10	102625825	103090900	88	58825	54.3544303797468
chr11	44617625	45043775	88	80875	52.8461538461538
chr5	106786450	107162500	88	85600	52.8421052631579
chr6	31455650	31941350	88	62650	58.9130434782609
chr12	121903450	122396750	87	63100	56.4827586206897
chr14	89705725	90097650	87	89875	53.6
chr2	64322150	64720125	86	70575	51.4285714285714
chr9	139828200	140215850	85	58625	40.0754716981132
chr12	79715325	80330700	84	73475	53.6
chr6	41336950	41703975	83	77450	44.1176470588235
chr11	12694950	12943475	82	84950	34
chr14	77370525	77692075	82	86925	37.2352941176471
chr1	8570675	8886275	81	61150	50.8461538461538
chr1	39407150	39748425	81	86275	52.3448275862069
chr19	18262050	18551925	81	55850	52.3636363636364
chr5	115833875	116203900	80	87900	44.2222222222222
chr18	55609425	56027200	79	68700	54.0714285714286
chr4	93186250	93477975	79	62425	41.8260869565217
chr10	34768925	35234975	77	57050	51.0833333333333
chr3	50127425	50412350	77	69375	49.5849056603774
chr11	9586525	10052000	76	68100	37.9444444444444
chr16	3005225	3241150	76	52900	33.6428571428571
chr17	38421200	38722125	76	58925	48.9473684210526
chr8	118824475	119158275	76	66350	36.0645161290323
chr9	127212275	127656925	76	76000	41.9677419354839
chr3	71009100	71359925	75	81425	42.9523809523809
chr6	3077100	3527500	75	78400	34.0434782608696
chr10	126672225	126863125	74	66100	26.8979591836735
chr12	62982450	63389000	74	68500	49.2380952380952
chr5	138839050	139176475	74	79325	51.21875
chr7	70594750	71156725	72	58200	45.1666666666667
chr9	128366625	128723500	72	69225	47.1666666666667
chr17	27215150	27508025	71	65725	27.0322580645161
chr13	41091675	41273025	70	62200	34.8837209302326
chr17	79777900	80077375	70	51500	40.4848484848485
chr4	140655300	141076125	70	64475	45.2151898734177
chr2	121412275	121697525	69	67675	48
chr3	63832925	64227675	69	68425	31.4054054054054
chr3	71694225	72078650	69	43500	43.4146341463415
chr1	225565900	225899325	68	48325	44.8095238095238
chr11	95813775	96076975	68	58500	31.1034482758621
chr17	46494100	46755800	68	39200	47.85
chr3	65797325	66054250	68	46900	31.76
chr10	88359300	88639350	67	62950	46.5283018867925
chr15	90524925	90864200	67	45275	43.6296296296296
chr2	16075625	16517200	67	46500	45.2982456140351
chr1	64934775	65178025	66	65750	42.6046511627907
chr17	45887600	46143850	66	55250	44.4307692307692
chr19	42532675	42831250	66	44075	41.8412698412698
chr6	33115350	33423525	66	57075	36.6222222222222
chr7	75792075	76058550	66	40800	40.1818181818182
chr11	19691575	19978475	65	57650	38.7878787878788
chr11	27339050	27529375	65	53125	39.6818181818182
chr22	29277975	29503100	65	61275	20.7234042553191
chr4	183098200	183517575	65	65825	42.8421052631579
chr11	128344650	128660225	64	54350	46.4347826086956
chr7	150642675	150865900	64	50925	29.4074074074074
chr1	54715700	54875875	63	71125	20.5833333333333
chr12	54519400	54826850	63	57400	41.5172413793103
chr15	40069475	40253675	63	45900	33.6470588235294
chr17	72836200	73203250	63	41750	42
chr6	56555175	56828250	63	61150	43.1724137931034
chr10	75610900	75841575	62	49625	32.625
chr16	56549650	56895675	62	44750	39.9523809523809
chr19	35418350	35787100	62	40650	45.2272727272727
chr21	38727850	38894825	62	41275	43.5
chr8	145547850	145756400	62	43250	33.875
chr11	64455550	64704025	60	46125	39.44
chr15	68020925	68274050	60	44950	36.9142857142857
chr19	41018300	41329275	60	45225	42.8148148148148
chr2	85009500	85317825	60	37250	38.7555555555556
chr3	176624425	176931800	60	41350	44.4264705882353
chr7	100709500	100966000	60	53250	42.8275862068966
chrX	10428650	10738525	60	53475	38.4444444444444
chr11	75013325	75351500	59	53200	42.8076923076923
chr17	44103650	44272975	59	49400	23.5483870967742
chr19	17178500	17460625	59	44400	37.9655172413793
chr2	36557550	36735350	59	58100	35.7857142857143
chr22	38543125	38820675	59	49725	42.8571428571429
chr22	42655050	42916475	59	47075	38.6086956521739
chr4	183994975	184185775	59	46975	33.5294117647059
chr1	164479900	164708775	58	75575	39.7560975609756
chr11	46255975	46487675	58	58075	35.037037037037
chr12	11721625	11989575	58	49125	41.5555555555556
chr16	29796250	30108300	58	45525	34.1428571428571
chr18	60380975	60524950	58	65650	14.4324324324324
chr2	102312650	102448400	58	53675	18.8484848484848
chr4	77352300	77789975	58	62175	41.28
chr7	127165750	127506975	58	50775	43.2727272727273
chr8	72459425	72687325	58	53925	42.1290322580645
chr1	38590600	39026150	57	44375	42
chr2	85346875	85582950	57	59725	38.9090909090909
chr2	153225425	153400200	57	47550	22.3636363636364
chr5	75591375	75843775	57	41850	36.1379310344828
chr5	176725125	176946325	57	45325	25.2352941176471
chr8	37529625	37854350	57	53275	38.1111111111111
chr8	141776100	142095175	57	52125	32.4444444444444
chr11	124932375	125280850	56	50175	40.6
chr15	26840975	27023325	56	52700	30.1960784313725
chr17	55880550	56164625	56	57425	29.8
chr11	45864975	46145275	55	52050	36.2439024390244
chr17	75243425	75501050	55	79925	33.5217391304348
chr18	53063800	53257975	55	61250	23.7272727272727
chr2	60592625	60830950	55	64200	29.7222222222222
chr22	26857450	27105100	55	55600	36.5263157894737
chr3	185395325	185564175	55	62450	37.5652173913044
chr7	5444175	5683525	55	45500	40.280701754386
chr7	131165250	131348100	55	53275	38.0888888888889
chr8	21810175	22103775	55	36175	40.0408163265306
chr15	67303250	67492475	54	52600	19.4193548387097
chr20	61490575	61668275	54	46450	31
chr7	70039300	70239375	54	51600	39.1428571428571
chr1	203411950	203660925	53	43625	37.8695652173913
chr10	80784400	80957175	53	56550	16.4074074074074
chr4	159927250	160190375	53	40925	38.0512820512821
chr9	84149025	84353350	53	44125	32.8235294117647
chr1	205152800	205346000	52	54350	30.0888888888889
chr11	14296850	14447475	52	42400	29.0588235294118
chr12	12649525	12888150	52	37475	35.2916666666667
chr14	100658650	100933225	52	38725	24.0681818181818
chr19	49904925	50097700	52	35275	24.3076923076923
chr20	10196875	10547575	52	48400	38.375
chr20	48225250	48393175	52	39625	32.9142857142857
chr22	34188950	34321950	52	48575	33.7575757575758
chr3	189699425	189850275	52	43100	31.25
chr7	27120325	27292550	52	37650	27.6666666666667
chr1	2120575	2254400	51	46875	28.1379310344828
chr1	56835675	57050575	51	63300	38.3720930232558
chr2	39562700	39761325	51	44425	24.3478260869565
chr2	66616400	66823975	51	43325	32.9122807017544
chr8	59863975	60045325	51	40475	35.6590909090909
chr9	8612175	8876875	51	42975	35.4285714285714
chr1	203953300	204122050	50	47525	32
chr10	35613200	35817350	50	41950	35
chr11	727525	870450	50	38875	36.2
chr4	87918850	88042100	50	44925	16.1463414634146
chr5	10422650	10706200	50	33250	37.6363636363636
chr9	23718275	23858650	50	42350	20.6111111111111
chrX	13706500	14001400	50	46375	30.7916666666667
chr1	43388900	43696450	49	47950	37.6666666666667
chr10	29822425	30049575	49	40150	20.3529411764706
chr15	77736500	77935475	49	42700	31.6533333333333
chr17	19166875	19412275	49	36100	37.0322580645161
chr19	843325	1041525	49	33100	36.093023255814
chr3	112012400	112145350	49	40400	31.7777777777778
chr3	170976300	171185025	49	44625	26.1052631578947
chr8	130825675	131058475	49	33225	31.5714285714286
chr11	35940700	36233600	48	44275	35.8709677419355
chr2	9124150	9565725	48	34225	33.6060606060606
chr22	17847275	17973625	48	46075	13.6
chr6	25278125	25500775	48	38175	32.7228915662651
chr12	3143025	3346750	47	30750	33.25
chr15	85922600	86087050	47	33100	27.9393939393939
chr17	25782325	25905825	47	44725	16.2857142857143
chr18	46303225	46548250	47	59550	27.6811594202899
chr2	189114300	189236950	47	38950	26
chr3	194751800	194993100	47	45825	29.8125
chr5	176033275	176188250	47	24575	27.2173913043478
chr1	8408875	8542275	46	46750	10.1904761904762
chr12	7984975	8148400	46	31150	26.5925925925926
chr13	51786075	51946950	46	35475	27.4444444444444
chr22	30579975	30841225	46	31975	34.0975609756098
chr3	184218600	184411300	46	38350	31.2380952380952
chr1	21794100	22000400	45	28600	31.8620689655172
chr1	232573550	232767150	45	39525	34.4571428571429
chr12	57809050	58035925	45	35875	31.887323943662
chr15	96855850	96965050	45	35575	29.5172413793103
chr17	7451700	7626250	45	38250	19
chr21	46706050	46874275	45	41400	34.2222222222222
chr3	147057700	147142900	45	47725	7.96551724137931
chr5	79379000	79562725	45	52625	19.625
chr6	75912150	76092975	45	43075	29.45
chr9	27308450	27503700	45	37450	34.0909090909091
chr1	3506425	3728400	44	35700	30.9565217391304
chr1	19532225	19814350	44	44000	32.3018867924528
chr1	230182550	230431350	44	38875	31.6086956521739
chr12	116549525	116650950	44	34575	20.5161290322581
chr14	105106575	105349275	44	39225	30
chr17	1350575	1554375	44	29175	29.8095238095238
chr19	47583250	47793450	44	34550	26.5625
chr3	32810250	32944125	44	66575	26.8333333333333
chr3	129308925	129452400	44	41950	32.2040816326531
chr6	21653700	21786075	44	46750	32.6428571428571
chrX	132460850	132607700	44	39150	28.2352941176471
chr11	119422550	119630650	43	39825	30.8135593220339
chr17	781050	908800	43	32050	32.45
chr2	106360250	106490850	43	27550	18.9
chr22	43299175	43412125	43	31850	23.6428571428571
chr3	149245775	149389950	43	34550	18.2941176470588
chr6	90885775	91218875	43	45700	31.0909090909091
chr6	149066900	149269575	43	37675	31
chr9	124308025	124508950	43	35450	27.4444444444444
chr10	96942900	97074375	42	29775	22.6842105263158
chr12	109006850	109126900	42	34800	20.6451612903226
chr19	8369950	8527600	42	29600	29.2272727272727
chr4	78976950	79174900	42	32650	24.0689655172414
chr5	141531725	141710450	42	39200	22.3589743589744
chr6	158240350	158461900	42	33650	26.8275862068966
chr7	28074150	28285800	42	24550	27.1304347826087
chr10	97208300	97320375	41	29400	25.1785714285714
chr12	115074475	115190175	41	30850	29.1333333333333
chr15	65540875	65717300	41	41025	31.5
chr16	49782925	49918525	41	37475	28.8148148148148
chr18	20673900	20911725	41	35800	24.2439024390244
chr3	55514725	55734125	41	41700	28
chr5	171327775	171476475	41	38850	31.5454545454545
chr7	150008900	150126700	41	43400	19.4
chr8	93025400	93163850	41	43700	16.1818181818182
chrX	39935925	40036950	41	45250	26.5217391304348
chr10	123253375	123368725	40	35900	28.8421052631579
chr11	100586250	100709125	40	34875	16.4761904761905
chr19	39086225	39209975	40	43000	28.4561403508772
chr20	61983950	62207050	40	25225	29.8048780487805
chr6	21870500	22079350	40	25675	27.8461538461538
chr7	47492175	47632175	40	31325	15.4358974358974
chr9	34510150	34666575	40	33250	30.1538461538462
chrX	8597475	8706650	40	26625	28
chr10	22894250	23004150	39	35475	19.2
chr11	67118950	67237250	39	26225	24.3823529411765
chr2	120427200	120581425	39	28650	29.3846153846154
chr2	206476725	206631150	39	37575	26.625
chr3	11618000	11763100	39	37150	25.1428571428571
chr6	131504275	131746100	39	28475	28.5185185185185
chr7	137558450	137718375	39	30550	28
chr7	151102475	151217800	39	30600	28.8387096774194
chrX	45621350	45722725	39	28150	29.2380952380952
chr15	74465050	74619450	38	36600	28.2777777777778
chr16	67183500	67313900	38	26800	28.962962962963
chr2	145158800	145326700	38	44650	27.9354838709677
chr2	176943475	177057825	38	24400	27.4
chr3	66413300	66554225	38	48550	28.0625
chr4	26283700	26454875	38	30900	24.3414634146341
chr5	49961550	50041800	38	17500	26.96
chr8	22399025	22530625	38	32975	21.4
chr10	79596200	79731650	37	34600	18.5365853658537
chr10	104339125	104543225	37	43350	28.6315789473684
chr11	56970675	57133975	37	30500	22.8888888888889
chr11	72407975	72543525	37	25175	24.7826086956522
chr19	13169750	13280000	37	26900	24.4137931034483
chr20	45922150	46013250	37	43975	14.5
chr22	40571500	40646150	37	38025	16.72
chr5	71402125	71544975	37	35550	20.2291666666667
chr5	149789625	149916575	37	33000	27.2098765432099
chr6	6998350	7177100	37	36175	23.9065420560748
chr1	82246000	82364350	36	31375	24.5294117647059
chr10	52296775	52390200	36	23150	26.8
chr13	28952550	29080075	36	34175	23.0434782608696
chr16	84537300	84655850	36	27225	21.5862068965517
chr2	189257750	189383300	36	28775	17.8333333333333
chr2	201170075	201290425	36	41375	16.875
chr7	134383575	134627950	36	30000	27.0574712643678
chr1	31274375	31392300	35	26250	26
chr12	14520400	14585350	35	26075	22.6315789473684
chr12	66114750	66330425	35	39450	26.2424242424242
chr14	69388325	69485225	35	33850	23
chr17	8013150	8131475	35	25425	24.9090909090909
chr17	40422850	40585225	35	31350	18.2
chr6	138786275	138927525	35	41500	26.3571428571429
chr1	213025725	213156125	34	33350	23.3538461538462
chr10	65169350	65304550	34	29100	21.1428571428571
chr10	105395000	105543850	34	23675	24.4736842105263
chr12	19534275	19700125	34	24275	25.2121212121212
chr5	34609375	34752250	34	28575	24.6530612244898
chr5	142147750	142288400	34	26425	17.7435897435897
chr7	20055650	20180175	34	34300	21.7
chr1	114542275	114699750	33	37175	20.763358778626
chr1	153493175	153620075	33	23225	18.9230769230769
chr1	157935475	158049050	33	39500	18.5
chr10	74002525	74141525	33	30200	23
chr14	57260700	57387050	33	47725	23.6140350877193
chr14	91769200	91885275	33	30250	22.952380952381
chr15	99375025	99451075	33	28550	19.4054054054054
chr17	30554000	30683375	33	28125	16.379746835443
chr17	63490500	63591450	33	29325	22.48
chr17	74519050	74609950	33	20275	21.55
chr2	55226450	55283775	33	25975	16.1111111111111
chr2	161211150	161283700	33	25600	19.5294117647059
chr2	236401325	236521050	33	24700	20.3846153846154
chr3	31917500	32024675	33	30650	13.7692307692308
chr5	54776625	54878525	33	22375	24.952380952381
chr5	87954875	88018850	33	27500	11.3793103448276
chr6	24872675	25027250	33	30700	25.8666666666667
chr6	114636925	114771225	33	31900	13.9090909090909
chr8	131308275	131409225	33	29975	9.75438596491228
chr9	129372100	129446100	33	27950	23.7777777777778
chr1	38453675	38568575	32	27775	9.9746835443038
chr1	94993125	95180100	32	30975	24.6451612903226
chr12	32242650	32333700	32	21975	23.5483870967742
chr14	99987075	100086800	32	35000	19.6
chr17	70100925	70233425	32	24800	24.7441860465116
chr17	76309725	76388875	32	35025	16.3684210526316
chr3	72418500	72497450	32	32425	18.7567567567568
chr6	10381100	10435375	32	31425	5.40740740740741
chr6	27760975	27866625	32	28350	17.24
chr7	2790050	2922025	32	30750	24.4615384615385
chr8	11549750	11678275	32	25950	25.2173913043478
chr8	20089525	20220675	32	32975	21.75
chr8	26148650	26215625	32	22400	24.4444444444444
chr9	74506575	74601150	32	31375	14.9767441860465
chr1	9844350	10021375	31	26400	23.1282051282051
chr1	85661375	85811225	31	21300	23.8095238095238
chr10	33226800	33399150	31	37125	24.0634920634921
chr11	64002625	64099700	31	25775	19.3333333333333
chr15	31584775	31675375	31	26500	18.258064516129
chr17	20025225	20134800	31	26800	18.1666666666667
chr17	47019775	47133875	31	36400	18.2162162162162
chr19	49588100	49669450	31	13575	16.8372093023256
chr2	25429800	25565950	31	31375	16.7567567567568
chr4	62158725	62274275	31	22125	19.6440677966102
chr4	123679375	123784775	31	33050	21.3846153846154
chr5	146762175	146903100	31	33100	24.4888888888889
chr5	180586600	180694550	31	22250	24.3333333333333
chr1	33167375	33285575	30	26900	22.9354838709677
chr10	61590200	61669725	30	25350	10.3
chr12	26110025	26222425	30	26325	23.4782608695652
chr14	99684875	99785625	30	31125	21.9
chr16	88804000	88879650	30	21525	17.35
chr17	1899300	2044675	30	21350	18.1512605042017
chr18	25591325	25710200	30	27575	19.76
chr19	58977775	59087650	30	20675	23.1111111111111
chr2	44865300	45048975	30	36650	13.8137254901961
chr2	65521225	65684075	30	27575	22.031746031746
chr22	28111300	28207250	30	30175	15.6842105263158
chr8	38259050	38342175	30	34725	14
chr8	132902725	133014050	30	25225	13.68
chr9	92025625	92123050	30	26425	23.32
chr10	72968675	73039525	29	26225	20.5714285714286
chr10	123871425	123952550	29	27025	11.531914893617
chr12	52359550	52476925	29	20100	22.1284403669725
chr14	23937950	24058700	29	32300	16.2307692307692
chr16	81462825	81585300	29	19075	20.25
chr17	42141375	42220500	29	22900	19.6666666666667
chr18	52918200	53027800	29	34300	11.9130434782609
chr19	34662400	34761575	29	19400	20.265625
chr2	74681500	74814875	29	26325	21.566265060241
chr20	52474475	52578625	29	27450	19.1666666666667
chr3	42054175	42141375	29	27975	16.25
chr3	61874225	61943575	29	24050	15.5789473684211
chr6	108426825	108502125	29	21400	17.936170212766
chr9	109620625	109782825	29	44475	16.6428571428571
chr1	17842500	17915875	28	33175	9.77777777777778
chr1	21564225	21673350	28	29850	14.9019607843137
chr1	162138625	162225175	28	24050	12.125
chr1	225933600	226015325	28	20175	20.188679245283
chr10	71071800	71169200	28	31200	13.7882352941176
chr11	76378950	76518575	28	24100	19.6285714285714
chr16	17452825	17541250	28	25225	11.12
chr17	74023525	74161075	28	29225	19.5730337078652
chr2	235841025	235948050	28	33725	17.95
chr20	3722400	3802400	28	18550	15.7
chr20	10597900	10673550	28	33175	15.0526315789474
chr3	57993500	58070225	28	34175	13.5268817204301
chr7	100391475	100495175	28	21100	17.2857142857143
chr7	130560475	130648775	28	20350	20
chr9	139420500	139508700	28	25850	14.96
chrX	25008400	25042800	28	16275	6.13333333333333
chr1	18953225	19011175	27	23025	20.3673469387755
chr1	41780250	41874225	27	21400	21.025641025641
chr1	200329450	200386500	27	28675	13.7543859649123
chr11	31817725	31913600	27	37925	19.2467532467532
chr11	57224525	57315125	27	19975	19.5263157894737
chr12	32643700	32722425	27	22475	14.08
chr13	112707550	112820400	27	21775	18.1681415929204
chr15	57664025	57801875	27	29350	19.5537190082645
chr15	89902575	89957225	27	20650	15.3571428571429
chr16	85191075	85279675	27	23025	14.9333333333333
chr19	36193600	36289125	27	17625	21.0933333333333
chr19	55849650	55920375	27	26000	13.5714285714286
chr2	47210450	47307175	27	22575	14.6923076923077
chr2	47463825	47598650	27	20875	20.7142857142857
chr2	54777875	54841600	27	23375	14.5
chr2	111486450	111601600	27	23600	20.3870967741935
chr20	52180300	52330375	27	34225	14.6923076923077
chr22	50679825	50766325	27	19350	18.6808510638298
chr4	111529875	111565125	27	24825	4.72222222222222
chr5	16701925	16778575	27	25750	19.6363636363636
chr5	167713025	167793325	27	23900	18.2777777777778
chr6	43019925	43097625	27	23850	12.2
chr7	22974000	23058875	27	19625	18.7954545454545
chr7	55572175	55642350	27	28625	8.4
chr1	94057325	94148150	26	21575	20.1
chr1	181035025	181122525	26	23750	18.2
chr11	20002700	20088825	26	29475	8.41237113402062
chr11	125928950	126039750	26	23900	19.3626373626374
chr12	52207600	52267700	26	23700	10.6875
chr12	57606600	57645075	26	19350	8
chr13	51697050	51754950	26	18850	18.5454545454545
chr14	74178550	74255025	26	26375	9.45161290322581
chr15	68850600	68918625	26	15750	17.1333333333333
chr16	84732575	84777000	26	20300	17.1111111111111
chr17	37320450	37401075	26	16400	18.4897959183673
chr17	65456175	65527825	26	18375	20.0869565217391
chr2	64046900	64109525	26	25525	12.1702127659574
chr2	232206675	232279425	26	19100	18.6296296296296
chr20	56941025	57028750	26	21075	13.4166666666667
chr21	17094725	17161425	26	19775	19.9622641509434
chr4	87334400	87430575	26	23875	17.0843373493976
chr4	174127125	174192150	26	20700	10.9166666666667
chr5	173314275	173409100	26	23550	15.5632183908046
chr8	41107025	41226800	26	29450	14.6086956521739
chr8	103868950	103953000	26	20100	18.8505747126437
chrX	107587100	107691025	26	23700	19.9
chr1	209523050	209647125	25	29975	12.6785714285714
chr10	71587425	71662300	25	19525	16.0263157894737
chr11	118559950	118619125	25	12900	17.2380952380952
chr11	123036975	123114925	25	18375	18.6229508196721
chr14	60707575	60824225	25	21750	18.9411764705882
chr16	11665325	11767525	25	22025	18
chr16	53064850	53137975	25	25150	10.96
chr17	48961325	49034900	25	20700	17.9615384615385
chr19	15387375	15444225	25	24200	16.2727272727273
chr19	38470400	38549175	25	20250	18.9090909090909
chr2	119532525	119617500	25	22000	16.1854304635762
chr20	30147700	30199850	25	22325	6.48387096774194
chr3	46578850	46651300	25	21500	18.6666666666667
chr3	134027025	134104400	25	26625	10.56
chr4	7857425	7921250	25	18400	19.047619047619
chr4	154113100	154197025	25	25975	12.45
chr5	112513700	112586650	25	23975	16.1714285714286
chr5	118657225	118754200	25	19850	14.8571428571429
chr6	10553175	10634275	25	27975	17.7674418604651
chr6	31105475	31179225	25	19050	11.5882352941176
chr6	35611225	35732900	25	26975	13.6326530612245
chr7	7213750	7298125	25	26725	16.3636363636364
chr8	97517225	97574850	25	21150	16.6060606060606
chr9	126758675	126792500	25	15900	17.5625
chr9	140557625	140603975	25	22550	8.03076923076923
chr1	32204725	32281525	24	17350	16.6206896551724
chr1	81668275	81734600	24	19575	11.2972972972973
chr1	208281150	208356850	24	17275	15.2083333333333
chr10	116231700	116300050	24	17500	16.6764705882353
chr11	120039225	120132250	24	17725	16.0975609756098
chr11	121316900	121380075	24	20675	13.258064516129
chr12	19330900	19392350	24	19050	10.0909090909091
chr14	62139750	62233350	24	25400	16.6071428571429
chr17	73313575	73408775	24	20500	18.0666666666667
chr17	77749650	77790150	24	20700	6.03703703703704
chr18	48493775	48578050	24	23075	17.9024390243902
chr2	45153175	45183850	24	23425	2
chr2	58721275	58797675	24	22900	18.2666666666667
chr20	61843900	61906100	24	12250	17.2258064516129
chr21	44343600	44425550	24	20075	14.3076923076923
chr3	48661375	48755375	24	17100	17.775
chr3	57139900	57204825	24	31575	10.1111111111111
chr3	140764325	140814675	24	19325	13.6842105263158
chr6	17902750	17989050	24	18925	15.9090909090909
chr6	37068900	37143900	24	26625	15.4603174603175
chr6	168199775	168295525	24	31325	17.2151898734177
chr7	12723725	12880025	24	25075	17.3584905660377
chr7	20814175	20874850	24	24775	11.1960784313725
chr7	121939525	121993025	24	23175	9.58974358974359
chr8	103375950	103425850	24	20525	12.48
chr9	131124075	131191475	24	21400	16.780487804878
chr11	2882875	2952600	23	16950	16
chr11	34196175	34289025	23	17550	13.7333333333333
chr13	54821200	54898725	23	20600	17.4
chr17	71252275	71364250	23	23575	12.8548387096774
chr18	45419575	45459525	23	20850	15.1304347826087
chr19	4360950	4416475	23	24800	11.0454545454545
chr2	97480850	97587275	23	24025	14.5967741935484
chr2	223102875	223186075	23	29350	16.4313725490196
chr20	22536600	22572550	23	20500	4.69565217391304
chr3	181404675	181460575	23	32225	15.8461538461538
chr4	77869150	77945125	23	22725	12.7088607594937
chr4	87854775	87899125	23	25900	4.73170731707317
chr4	129715100	129764050	23	24575	4.90566037735849
chr6	20400750	20484875	23	15075	14.8
chr7	83040575	83105175	23	22575	7.12903225806452
chr8	91638375	91705075	23	27650	11.4782608695652
chr8	141598000	141648350	23	17000	14.1111111111111
chr9	130273875	130351525	23	18725	13
chr1	22223500	22290600	22	19350	13.0196078431373
chr1	109755800	109828450	22	21900	9.6
chr1	147006300	147083600	22	22425	16.1071428571429
chr1	173389100	173500975	22	20875	14.9285714285714
chr1	178212325	178270000	22	26925	14
chr1	247452325	247551425	22	25750	15.1555555555556
chr13	99097400	99181575	22	25400	14.2170542635659
chr13	101113175	101183275	22	20825	15.4444444444444
chr13	110895000	110994900	22	19575	16
chr14	54387400	54466200	22	21925	11.3084112149533
chr14	93484150	93528175	22	18000	11.36
chr16	31462925	31549575	22	15150	16.4705882352941
chr16	51117850	51219325	22	25875	11.7142857142857
chr16	68765800	68833450	22	23100	15.7037037037037
chr16	73065400	73105875	22	29300	3.66666666666667
chr17	14200100	14260475	22	23850	16.5423728813559
chr19	13936425	13994500	22	16550	16
chr19	54356100	54414200	22	11975	16.5185185185185
chr2	164450100	164519300	22	15125	15.283950617284
chr20	62666650	62716475	22	16050	10.5
chr21	46106600	46189025	22	20800	14.95
chr4	22432475	22525400	22	21450	16.59375
chr5	159664175	159748575	22	18700	15.6610169491525
chr7	129464225	129522675	22	20150	10.5054945054945
chr8	145007675	145065525	22	23275	15.2941176470588
chr9	673475	745125	22	17625	11.4666666666667
chr9	80559400	80604650	22	14625	15.6428571428571
chr9	119033100	119104900	22	19975	13.0120481927711
chr9	132311950	132373825	22	15450	13.7142857142857
chr1	223167825	223215225	21	18150	11.9428571428571
chr10	13371175	13447325	21	16000	12.8837209302326
chr11	94464925	94521325	21	18975	10.6024096385542
chr11	118475475	118537425	21	20325	15.5675675675676
chr12	32547950	32617175	21	25125	9.18333333333333
chr12	106468475	106539525	21	29850	14.1666666666667
chr14	21963300	22026900	21	23975	9.48571428571429
chr15	63784550	63853975	21	20950	15.7777777777778
chr16	70713550	70795675	21	20175	13.6727272727273
chr16	87877450	87915850	21	15300	8.6875
chr17	41149275	41221450	21	19075	11.12
chr2	105458600	105490900	21	15200	5.51851851851852
chr20	32579300	32634450	21	17450	11.5454545454545
chr21	44198250	44233300	21	12025	15.1489361702128
chr3	51989325	52057050	21	17700	11.1327433628319
chr4	140064225	140118150	21	15550	15.5348837209302
chr4	154373000	154469075	21	21275	12.5384615384615
chr6	163816900	163865475	21	16425	12.6206896551724
chr7	96614625	96657050	21	19750	6.92307692307692
chr8	8701275	8751925	21	25100	8.91428571428571
chr8	38366025	38425275	21	23575	8.86792452830189
chr9	37998875	38070700	21	31925	11.2307692307692
chr9	71650350	71751875	21	15625	15.0434782608696
chr9	107996150	108072200	21	27125	13.8484848484848
chrX	102939600	103024250	21	17650	14.6197183098592
chr1	54924975	54968825	20	17525	6.40963855421687
chr1	226822975	226879550	20	14800	11.7560975609756
chr11	27647950	27763175	20	21250	13.1836734693878
chr11	93838900	93905425	20	17600	12
chr12	113894300	113957700	20	23375	10.2882882882883
chr17	39927825	39993025	20	17450	14.0963855421687
chr19	18681850	18725050	20	13250	14.1764705882353
chr19	55963025	56002600	20	14175	7.64383561643836
chr2	238599425	238653725	20	17750	11.2258064516129
chr3	122671475	122748200	20	21400	11.6666666666667
chr3	197236475	197307900	20	17800	14.9122807017544
chr4	13511050	13550650	20	15700	9.62962962962963
chr4	53698900	53750525	20	20050	12.3103448275862
chr4	174409850	174460475	20	18600	12.1904761904762
chr5	50672325	50696300	20	16975	2.86666666666667
chr5	56109150	56145575	20	12525	10.6666666666667
chr5	126591975	126678525	20	21800	13.3969849246231
chr5	140854975	140905500	20	18075	8.52631578947368
chr6	32094575	32165525	20	20725	12.4857142857143
chr6	159212450	159244000	20	19275	7.90476190476191
chr7	121549275	121607825	20	20700	11.6
chr7	138140200	138168575	20	12975	7.78947368421053
chr7	140147475	140263900	20	21550	12.647619047619
chr7	155241100	155305225	20	15875	10.0416666666667
chr1	120182000	120261900	19	18375	12.7450980392157
chr1	224350775	224428975	19	15850	12.5238095238095
chr10	8075825	8128900	19	27850	13.3207547169811
chr10	77154775	77236400	19	21925	12.9722222222222
chr10	99238900	99314125	19	18925	10.578313253012
chr10	126135375	126170800	19	16450	7.4375
chr11	8679850	8745625	19	23225	10.3636363636364
chr11	88030500	88072225	19	20550	9.87878787878788
chr11	94956550	95039275	19	21950	10.3
chr11	129118425	129161825	19	14125	13.2380952380952
chr12	111840900	111884700	19	21100	12.3076923076923
chr12	116679300	116720975	19	14400	9.9344262295082
chr14	65421575	65473450	19	13425	12.8571428571429
chr15	53070650	53099275	19	19625	6.83333333333333
chr15	68548725	68608925	19	18025	13.9354838709677
chr15	73888100	73926725	19	19375	7.75
chr16	4338125	4379225	19	15700	10.7142857142857
chr16	16042725	16084450	19	11050	9.38461538461539
chr16	75104175	75172900	19	18900	13.2093023255814
chr17	56400950	56499825	19	20275	10.8311688311688
chr18	6728350	6785525	19	18700	13.2405063291139
chr18	57529200	57586100	19	17025	12.0879120879121
chr2	207976975	208033825	19	29050	5.11764705882353
chr3	46971975	47013525	19	12300	10.7741935483871
chr3	64624575	64680375	19	13200	12.2222222222222
chr3	79023650	79074225	19	13550	11.5483870967742
chr3	191068200	191111450	19	15175	7.52941176470588
chr3	196889850	196953375	19	12000	12.6363636363636
chr4	88816950	88900175	19	20925	11.4761904761905
chr4	101888150	101976925	19	16200	12.0943396226415
chr5	2738825	2767100	19	13850	5.88679245283019
chr5	74111175	74165400	19	21925	8.50666666666667
chr5	154120775	154168150	19	23400	9.47368421052632
chr5	179467425	179518375	19	19400	4.75862068965517
chr7	104617850	104666475	19	19125	13.4193548387097
chr7	127615725	127673650	19	14975	12.6875
chr9	112856425	112936050	19	26650	13.3164556962025
chr1	931275	977025	18	18275	7.5
chr1	44965375	45012050	18	20925	4.25414364640884
chr1	90359425	90423200	18	25800	9.07692307692308
chr1	150228000	150295325	18	15575	11.6875
chr10	24490825	24552575	18	16575	9.61764705882353
chr10	134201050	134235925	18	13775	10.95
chr11	30558725	30590775	18	15225	5.54838709677419
chr11	93210150	93279700	18	18100	9.75510204081633
chr12	48192300	48245225	18	18325	11.2608695652174
chr13	113342625	113396175	18	20150	10.7222222222222
chr15	37374050	37406650	18	15200	10.0377358490566
chr15	60904550	60961200	18	14500	12.5806451612903
chr16	52544800	52599325	18	13675	13.3333333333333
chr17	1265900	1304175	18	11025	12.4255319148936
chr17	2747600	2796050	18	15100	13.1764705882353
chr17	6338225	6366750	18	12000	8.21052631578947
chr17	40805325	40836325	18	14850	10.3018867924528
chr2	70310375	70370975	18	18800	8.90265486725664
chr2	129038450	129081675	18	12650	10.7
chr2	173290850	173330575	18	20775	7.04347826086957
chr21	38064850	38091025	18	14475	7.64179104477612
chr22	23557675	23594500	18	22450	3.86206896551724
chr22	28231275	28283975	18	12475	11.8032786885246
chr4	102199575	102258975	18	17450	11.1764705882353
chr5	138628725	138651250	18	12625	5.48387096774194
chr5	146933925	146961225	18	15550	4.63636363636364
chr6	27094600	27136850	18	13325	7.31506849315068
chr6	29570600	29652250	18	23350	13.3
chr6	35419200	35480500	18	22775	8.4957264957265
chr6	42711825	42758975	18	14000	12.6842105263158
chr6	105378450	105424675	18	17100	12.0833333333333
chr6	149637250	149662975	18	13525	5.43589743589744
chr7	122052775	122115350	18	18125	12.4571428571429
chr8	22212850	22257850	18	13525	6.96296296296296
chr8	126225425	126275075	18	16125	6.91503267973856
chr9	89987450	90033275	18	15625	12.8387096774194
chrX	73468200	73490475	18	13150	6.75862068965517
chrX	136628000	136673800	18	21175	10.7083333333333
chr1	29553950	29611150	17	15125	11.0625
chr1	32389675	32422225	17	14450	7.72307692307692
chr1	50881050	50897075	17	7225	5.57142857142857
chr1	153917400	153965775	17	14775	11.8095238095238
chr1	226285475	226323975	17	11625	12.3
chr1	232241800	232280025	17	19650	6.07792207792208
chr10	103572450	103609375	17	9000	10.3188405797101
chr10	131747725	131770875	17	12725	6.23076923076923
chr11	43935100	43984725	17	12450	10.4285714285714
chr11	124587400	124633625	17	13350	10.7157894736842
chr12	53591750	53647200	17	21100	12.1428571428571
chr12	65056475	65090250	17	15050	5.31034482758621
chr12	105089250	105163450	17	14775	12.1698113207547
chr12	125389050	125425875	17	14625	10.1917808219178
chr13	28527525	28554900	17	9450	6.95081967213115
chr14	34386250	34421975	17	15375	5.01470588235294
chr14	36961975	36991050	17	9375	11.3725490196078
chr14	71106825	71188850	17	23450	11.3090909090909
chr16	24739850	24781950	17	16575	12.0289855072464
chr17	35275275	35307800	17	20775	3.87272727272727
chr17	55145275	55190350	17	16825	11.625
chr17	78620400	78692475	17	12100	10.3888888888889
chr18	74197250	74241300	17	13000	9.05982905982906
chr19	3024575	3066100	17	11550	12.3428571428571
chr19	42363100	42400750	17	11825	11.2666666666667
chr2	232520275	232556400	17	14300	8.70588235294118
chr20	35168675	35236150	17	18625	10.3333333333333
chr20	39654675	39687700	17	14475	4.17021276595745
chr20	62570175	62614125	17	12800	6.65116279069767
chr4	57251800	57307575	17	13325	12.0588235294118
chr4	89062350	89124575	17	11250	12.2686567164179
chr5	172710500	172758175	17	13025	10.3508771929825
chr6	42357425	42428750	17	20750	9.65957446808511
chr6	107899575	107949725	17	17125	10.8823529411765
chr6	167635150	167663525	17	19250	4.14285714285714
chr7	90222650	90310225	17	16500	12.2857142857143
chr7	101496875	101533525	17	15825	10.8108108108108
chr7	107564825	107645575	17	21300	11.2671755725191
chr8	73905850	73929150	17	10725	5.26666666666667
chr8	77584725	77620950	17	14825	4.22222222222222
chrX	68347975	68378825	17	13550	9.23529411764706
chr1	159869625	159916800	16	14900	10.551724137931
chr10	22604275	22635275	16	12875	7.63636363636364
chr10	32603825	32651700	16	12875	9.84848484848485
chr12	31431450	31480425	16	16275	11.2131147540984
chr12	46759525	46798000	16	18900	11.4090909090909
chr12	56099025	56144575	16	16675	10.55
chr12	58119675	58166975	16	12600	9.33333333333333
chr12	58223275	58291575	16	23375	11.6451612903226
chr12	114828425	114852600	16	8900	6.85
chr13	24172650	24218475	16	14900	7.52727272727273
chr13	73628900	73650625	16	10300	7.125
chr13	99193500	99234775	16	17825	6.40579710144928
chr15	60830425	60886125	16	15450	7.71830985915493
chr15	78342275	78370550	16	9850	10.6428571428571
chr15	89525000	89547475	16	15875	2.91666666666667
chr16	4963725	5037725	16	14200	11.0420168067227
chr16	9183525	9222125	16	15350	9.54545454545454
chr16	49590150	49643150	16	12525	9.23456790123457
chr17	58212075	58249050	16	12575	9.23076923076923
chr17	77804425	77819475	16	11350	0.731707317073171
chr19	39614850	39647825	16	16225	3.35172413793103
chr19	40909125	40957350	16	10025	11.1111111111111
chr19	47894325	47940375	16	12375	9.08641975308642
chr19	55573475	55606600	16	9475	10.5
chr2	42313900	42381600	16	14125	9.75
chr2	85632450	85666150	16	14175	8.48484848484848
chr2	99053450	99083175	16	14875	3.61904761904762
chr2	172945100	172975025	16	18950	8.8
chr2	192109625	192157900	16	11375	9.9344262295082
chr3	53269550	53313075	16	16200	7.41935483870968
chr3	112929100	112973325	16	14625	10.3333333333333
chr4	187589450	187624975	16	17900	9.33333333333333
chr5	36590550	36638725	16	12650	9.5448275862069
chr6	1604250	1625975	16	10400	10.1
chr6	33574950	33604725	16	11150	6.8
chr6	99271375	99296225	16	13925	4
chr6	143969000	144022325	16	16175	9.78325123152709
chr7	25891075	25905850	16	8175	2.56
chr8	61648550	61694125	16	14225	11.5510204081633
chr8	67318350	67366175	16	9600	11.695652173913
chr9	74358475	74385125	16	20050	3.04615384615385
chr9	138978200	139014875	16	16325	8.86274509803922
chrX	71129575	71179975	16	15100	10.5090909090909
chr1	11739350	11769275	15	16050	2.98591549295775
chr1	23878425	23904425	15	12900	8.83870967741935
chr1	26735275	26760000	15	17200	4.83333333333333
chr1	53875300	53918350	15	12725	10.7631578947368
chr1	93543725	93592175	15	13100	10.6666666666667
chr1	160053500	160095025	15	14725	5.27407407407407
chr1	165796075	165831900	15	13400	7.22727272727273
chr1	197870825	197892575	15	12125	9.42857142857143
chr1	223888100	223941075	15	14875	9.57142857142857
chr10	20103375	20137775	15	12450	8.6969696969697
chr10	124891975	124917075	15	15500	2.26865671641791
chr10	135032850	135076650	15	11200	10.6909090909091
chr11	67330525	67399150	15	16825	10.7
chr11	126214575	126239100	15	9150	6.92307692307692
chr12	6302675	6330450	15	16800	4.34920634920635
chr12	76912825	76956200	15	13575	10.4225352112676
chr12	93963050	93989500	15	8400	8.58333333333333
chr13	28363425	28399300	15	12175	7.47252747252747
chr13	107148375	107189400	15	21325	8.42857142857143
chr14	21531450	21575875	15	15925	10.2616822429907
chr14	38656000	38691925	15	13000	8.78571428571429
chr14	99850075	99893400	15	13200	9.64705882352941
chr15	89146925	89171150	15	14450	6.6
chr15	90930750	90969575	15	20575	6.44444444444444
chr16	67440000	67468125	15	11125	10.2553191489362
chr17	7736450	7766475	15	10800	9.20833333333333
chr17	20932275	20956350	15	10850	8.98461538461538
chr17	37024400	37065175	15	19975	9.1
chr17	74425750	74455275	15	13300	8.5
chr18	42258400	42325100	15	15475	9.81132075471698
chr18	51743175	51807175	15	14925	9.51937984496124
chr19	10981125	11008225	15	14225	5.57142857142857
chr2	37408150	37462275	15	23800	5.84466019417476
chr2	44393475	44411900	15	7675	7.78571428571429
chr2	175190375	175211550	15	16400	2.36363636363636
chr2	200320025	200336700	15	9575	4.52173913043478
chr2	238490500	238537750	15	15450	4.39130434782609
chr20	21486100	21504850	15	10975	6.75
chr20	36013325	36051200	15	12175	9.1
chr20	49334900	49363900	15	11700	7.73333333333333
chr20	49530075	49549375	15	9475	3.60975609756098
chr21	35040525	35088075	15	16775	5.70833333333333
chr21	37464050	37485625	15	9675	8.84615384615385
chr4	170164750	170196475	15	13900	9.47826086956522
chr5	150017025	150054250	15	10225	9.33333333333333
chr6	15472425	15494600	15	13050	7.89473684210526
chr6	39161450	39200700	15	15500	9.08333333333333
chr6	53388450	53413650	15	13525	5.53333333333333
chr6	149280525	149312175	15	9800	6.4375
chr6	155429250	155480750	15	14025	8.29411764705882
chr7	1080475	1105950	15	8450	10.6206896551724
chr7	29304700	29348375	15	13050	8.88
chr7	79753900	79803325	15	13000	8.98969072164948
chr7	100067175	100092200	15	8750	7
chr7	100161775	100204025	15	13525	10.56
chr7	157127625	157151200	15	11725	5.43589743589744
chr8	71227725	71261525	15	11250	10.2857142857143
chr8	144348550	144375025	15	8275	10.3461538461538
chr9	24478175	24510425	15	12275	7.13793103448276
chr9	36380775	36407650	15	11725	10.2857142857143
chr9	133680875	133739075	15	15000	9.25675675675676
chr1	1333050	1372375	14	19325	7.94285714285714
chr1	2455075	2488425	14	12800	8.61290322580645
chr1	36831550	36867875	14	10575	7.6046511627907
chr1	91171425	91196575	14	15150	3.02564102564103
chr1	158065400	158094825	14	13800	9
chr1	221049450	221070075	14	10800	3.81132075471698
chr1	224007625	224034975	14	8350	7.91666666666667
chr10	7448450	7476925	14	8475	7.52688172043011
chr10	21782000	21825050	14	31225	1.5
chr10	34694675	34723600	14	10350	6.6875
chr10	72199200	72220325	14	10225	6.34146341463415
chr10	73366675	73401350	14	14700	5.56756756756757
chr11	926525	958925	14	14050	5.42857142857143
chr11	2397825	2423325	14	9200	7.86486486486486
chr11	61245450	61284550	14	9800	9.75609756097561
chr11	73017300	73054900	14	14125	8.24489795918367
chr11	118016950	118051850	14	11225	7
chr11	118758075	118811700	14	25775	7.51351351351351
chr12	70635475	70668875	14	9875	8.875
chr13	30135875	30170750	14	15550	6.16949152542373
chr13	93867000	93910775	14	16850	6.92134831460674
chr14	42065425	42079825	14	7275	4.55813953488372
chr14	105931500	105958675	14	10325	5.69230769230769
chr15	93443150	93469900	14	14200	3.95918367346939
chr15	101779900	101799175	14	9250	3.48
chr16	21521075	21539300	14	8275	4.69767441860465
chr16	48398275	48421150	14	12000	3.125
chr16	56297775	56340775	14	11450	8.1875
chr16	69097900	69143450	14	16100	6.81081081081081
chr17	27892525	27926200	14	13350	7.94285714285714
chr18	44769775	44791075	14	10600	2.96428571428571
chr19	1843975	1887650	14	16900	5.38666666666667
chr19	2032025	2062975	14	10800	6.88524590163934
chr2	64861575	64882900	14	10550	7.36363636363636
chr2	157176075	157200100	14	8625	7.03030303030303
chr20	17833950	17877900	14	12050	8.96
chr22	39914550	39934425	14	10400	4.46666666666667
chr3	148903500	148934300	14	10275	8.74820143884892
chr3	176031650	176053925	14	10550	7.84
chr3	195612275	195648725	14	12625	8.26829268292683
chr4	4853975	4874400	14	10525	3.12328767123288
chr4	119746775	119774975	14	11175	6.94736842105263
chr4	140216000	140251700	14	10900	8.57777777777778
chr4	154678225	154720150	14	13625	8.57777777777778
chr4	185358800	185398075	14	11700	9.4
chr5	77790900	77844125	14	14250	9.32258064516129
chr5	133838700	133877975	14	16600	8.52631578947368
chr5	146166700	146198825	14	14600	8.90909090909091
chr5	179220150	179257200	14	13550	9.11111111111111
chr6	1377875	1394700	14	8500	4.66666666666667
chr6	4771850	4795075	14	9075	9.45454545454546
chr6	33736600	33783775	14	22800	7
chr6	52400850	52443150	14	15000	4.85714285714286
chr6	137795425	137845050	14	17725	9.08943089430894
chr7	92369800	92402200	14	15775	9.03846153846154
chr9	79626700	79661500	14	15975	7.31034482758621
chr9	122034800	122068000	14	9950	8.60606060606061
chr9	136920350	136934575	14	6900	2.94915254237288
chr9	138756550	138801075	14	15225	8.82666666666667
chrX	9753050	9835200	14	17200	9.69811320754717
chr1	29060475	29083775	13	10500	2.97345132743363
chr1	44870500	44903425	13	11950	5.16326530612245
chr1	62641025	62672600	13	12375	4.83333333333333
chr1	95373550	95402900	13	13700	5.18918918918919
chr1	150520975	150553175	13	16575	4.86206896551724
chr1	184015200	184039525	13	11500	4.33333333333333
chr10	11185375	11210775	13	10425	8.6530612244898
chr10	101279425	101301100	13	12725	3.66666666666667
chr11	8828800	8862775	13	13775	8.64406779661017
chr11	10311200	10346000	13	13375	4.95652173913043
chr11	46925125	46942575	13	10275	3.67741935483871
chr11	70479975	70518050	13	10900	8.36363636363636
chr11	119226775	119253300	13	11475	8.38709677419355
chr12	6419150	6453450	13	16800	4.27659574468085
chr12	6472675	6496950	13	12400	8.7741935483871
chr12	42835650	42881500	13	17225	8.41975308641975
chr12	76399975	76451550	13	14550	7.81481481481481
chr12	95589050	95615200	13	13825	7.14285714285714
chr12	107153050	107177550	13	12425	6.35897435897436
chr14	21714850	21738550	13	10750	7.6
chr14	53388600	53427975	13	10625	6.52459016393443
chr14	95602800	95629750	13	12375	3.97142857142857
chr15	25195100	25211725	13	8400	4.94339622641509
chr15	37169150	37207900	13	18900	4.95575221238938
chr15	56496900	56541350	13	10625	8.35
chr17	2287850	2310950	13	9525	5.84615384615385
chr17	27029125	27056500	13	12275	5.96363636363636
chr17	39675450	39705625	13	8575	5.91780821917808
chr17	42611150	42640350	13	16150	3.97872340425532
chr17	48609200	48643325	13	12075	7.4
chr17	59471275	59494225	13	8550	7.4
chr17	67408025	67432875	13	9725	4.61538461538461
chr17	76246600	76274850	13	11950	4.29357798165138
chr18	8703175	8735800	13	12575	6.20689655172414
chr18	8930650	8960175	13	9450	5.58139534883721
chr18	30322475	30355850	13	9375	6.48818897637795
chr19	45572550	45608125	13	14175	7.86486486486486
chr19	48110925	48130650	13	10900	2.76056338028169
chr19	56143625	56170875	13	10425	6.21621621621622
chr2	37879450	37905075	13	15250	7.51724137931035
chr2	38300200	38336175	13	19050	3.26666666666667
chr2	68446075	68484325	13	12775	7.62393162393162
chr2	188841025	188866350	13	10000	8.28169014084507
chr2	224794500	224826575	13	15450	4.03225806451613
chr2	236546925	236580700	13	13275	7.04347826086957
chr20	25510750	25534950	13	11025	4.05479452054795
chr20	55825825	55865025	13	15625	7.19083969465649
chr20	57222575	57254100	13	16800	4.80808080808081
chr20	57414050	57431800	13	13400	2.07058823529412
chr3	27753775	27773775	13	15225	4.47619047619048
chr3	110788500	110808650	13	11500	3
chr3	155323500	155366775	13	9400	8.06060606060606
chr3	170070675	170092925	13	10300	8.45454545454546
chr4	79470975	79491075	13	8750	6.22857142857143
chr4	103732250	103754075	13	12900	3.28571428571429
chr4	124317400	124341000	13	9500	7.75757575757576
chr4	146801925	146831550	13	15425	4.10526315789474
chr5	37816200	37848650	13	11525	8.36666666666667
chr5	60697775	60728475	13	10150	7.73584905660377
chr5	78787000	78811800	13	8300	6.61363636363636
chr5	118787500	118822000	13	13800	8.04444444444444
chr6	5992775	6009950	13	13250	1.48837209302326
chr6	20192850	20214125	13	6375	7.76744186046512
chr6	34097125	34122600	13	14050	8.08333333333333
chr6	43444500	43486450	13	10925	8.74545454545455
chr6	44212900	44244325	13	12975	8.05128205128205
chr6	87873975	87894650	13	16000	2.17391304347826
chr6	99073950	99096950	13	14425	4.77272727272727
chr6	126062475	126076925	13	11525	1.02439024390244
chr6	139288825	139315525	13	12475	6.47619047619048
chr6	161649750	161696250	13	11600	6.08108108108108
chr7	16676675	16711350	13	10500	7.09803921568627
chr7	42232125	42279550	13	25775	3.90717299578059
chr7	83298800	83325900	13	10450	8.7843137254902
chr7	99745825	99780375	13	10500	6.84444444444444
chr7	101566175	101602375	13	13175	7.6875
chr8	15419350	15446975	13	10750	8.23880597014925
chr8	25893625	25909725	13	13200	1.58139534883721
chr8	28348375	28376375	13	15450	2.54014598540146
chr8	41895725	41919125	13	8475	5.93939393939394
chr8	64101800	64122650	13	8700	5.87096774193548
chr9	6761375	6789025	13	11975	7.18518518518519
chr9	14335975	14374200	13	13600	7.41071428571429
chr9	72359825	72380525	13	15325	1.72727272727273
chr9	96704975	96723025	13	10700	5.93333333333333
chrX	16195375	16235150	13	11800	8.21052631578947
chrX	153140450	153153075	13	7775	2.72
chr1	8917300	8944000	12	14250	4.65454545454545
chr1	25050725	25080900	12	10475	5.08108108108108
chr1	26481125	26504725	12	9825	6.26470588235294
chr1	36614100	36645375	12	11675	7.05555555555556
chr1	45768575	45807325	12	11625	6.79452054794521
chr1	47897450	47934850	12	10150	7.45
chr1	199997350	200019625	12	13425	3
chr1	202527675	202559150	12	11825	6.57894736842105
chr1	203095275	203124925	12	10425	7.1044776119403
chr1	228643300	228668025	12	7150	7.11538461538461
chr10	6125175	6151725	12	13025	7.42857142857143
chr10	44851850	44898575	12	15850	6.95384615384615
chr10	45445175	45490000	12	19250	4.7
chr10	101670000	101692250	12	9725	4.59322033898305
chr11	2704150	2725450	12	13550	4
chr11	32906600	32927000	12	7200	5.74193548387097
chr11	60672125	60700575	12	9000	6.90196078431373
chr11	77156300	77191225	12	22400	3.01587301587302
chr11	113716750	113734300	12	11000	4.32258064516129
chr12	14392225	14437850	12	12325	7.22077922077922
chr12	103344000	103360800	12	7425	4.18666666666667
chr12	112541550	112564525	12	8525	5.53846153846154
chr13	45135000	45154650	12	10075	5.17647058823529
chr13	79166950	79184475	12	10175	3.33333333333333
chr13	95354050	95375375	12	12075	7.86363636363636
chr14	38052625	38069750	12	10550	3.29577464788732
chr14	55136475	55153300	12	9650	6.07017543859649
chr14	59795850	59828100	12	9650	6.33112582781457
chr14	61099525	61125975	12	16750	4.53968253968254
chr14	96967300	96984725	12	9650	3.90909090909091
chr14	103285500	103307925	12	7550	6.49122807017544
chr15	66909500	66926225	12	8125	5.08108108108108
chr16	4421075	4452750	12	13350	6.69902912621359
chr16	9036075	9061700	12	14725	3.11764705882353
chr16	27324550	27343850	12	7400	7.30232558139535
chr16	54315325	54326225	12	6500	4.24242424242424
chr16	57829525	57850900	12	8775	5.95121951219512
chr16	58027100	58067500	12	11350	6.40425531914894
chr17	14027100	14048375	12	8225	7.74074074074074
chr17	47571850	47593850	12	7900	7.03846153846154
chr18	56931050	56944050	12	7700	4.24
chr19	56616700	56633700	12	10400	3.15151515151515
chr2	48540625	48561900	12	6950	6.09302325581395
chr2	66906100	66929025	12	11000	4.02666666666667
chr2	231576800	231603500	12	10550	7.21951219512195
chr20	1927000	1946875	12	7375	6.05714285714286
chr20	24404225	24454250	12	13400	7.08695652173913
chr21	34391800	34409300	12	8575	3.08695652173913
chr22	18913125	18936325	12	10250	6.42592592592593
chr22	26317750	26339525	12	9300	6.74074074074074
chr3	14452525	14482850	12	14575	6.53061224489796
chr3	15347000	15374975	12	10525	7
chr3	25460600	25474025	12	8925	1.68503937007874
chr3	42621650	42647700	12	10850	5.55294117647059
chr3	45714125	45745100	12	11700	7.88461538461539
chr3	98603450	98622275	12	9975	7.51351351351351
chr3	122785525	122819200	12	10950	7.5
chr3	168520550	168560575	12	14050	7.6
chr4	10094100	10125675	12	17850	6.02150537634409
chr4	16891625	16921150	12	13900	4.41441441441441
chr4	24539975	24563025	12	9400	5.24590163934426
chr4	85411950	85424625	12	6975	5.23809523809524
chr4	99525475	99548975	12	9425	3.95555555555556
chr4	152389575	152411675	12	10500	7.05
chr4	153618825	153641900	12	8925	5.03333333333333
chr4	155639575	155668800	12	9425	6.91666666666667
chr5	1094725	1111300	12	12700	1.90909090909091
chr5	56495050	56511975	12	4925	6.80769230769231
chr5	76923525	76941925	12	8750	6.35555555555556
chr5	106722000	106741375	12	9050	7.51724137931035
chr5	170733975	170745500	12	5275	3.25
chr6	100901650	100917725	12	7950	4.51162790697674
chr6	157379850	157413725	12	11200	6.58536585365854
chr7	35287975	35302200	12	8225	6.19047619047619
chr7	81913800	81948250	12	12850	6.56140350877193
chr7	129977600	130020625	12	12200	5.5929203539823
chr8	49438275	49469550	12	10475	5.68965517241379
chr8	66697650	66714125	12	11200	1.13725490196078
chr8	66736750	66755675	12	11175	3.82456140350877
chr8	68861675	68887500	12	17175	4
chr8	95440800	95457900	12	11525	2
chr8	144896150	144922775	12	10975	6.51428571428571
chr9	102571950	102592150	12	10000	2.92105263157895
chr9	131641775	131662250	12	8900	4.1875
chr9	135454950	135469100	12	10325	1.47058823529412
chr9	138893025	138913650	12	9550	4.9375
chrX	9485025	9511275	12	9525	6.72289156626506
chrX	34575225	34594875	12	8500	5.18260869565217
chrX	114913225	114931700	12	9100	6.84210526315789
chr1	26601450	26618100	11	7500	5.47826086956522
chr1	27317475	27339925	11	16725	4.2
chr1	35644025	35659600	11	6575	6.47368421052632
chr1	59522600	59550525	11	14925	5.52941176470588
chr1	150594250	150616250	11	10750	3.48837209302326
chr1	154577550	154600775	11	9875	5.92727272727273
chr1	208399275	208419150	11	9675	4.8125
chr1	235090475	235124125	11	13100	5.2
chr10	34461900	34483325	11	11725	6.51282051282051
chr10	53003500	53030350	11	11525	6.21739130434783
chr10	102483875	102508650	11	9600	5.44117647058824
chr10	119099775	119115225	11	9025	2
chr11	1575175	1595875	11	8025	3.09259259259259
chr11	43575700	43613100	11	10000	6.15228426395939
chr11	47516550	47547950	11	12350	4.74336283185841
chr11	65654500	65671250	11	7400	5.10344827586207
chr11	68451200	68478425	11	8375	6.15126050420168
chr11	85770275	85781975	11	6975	2.69565217391304
chr11	92036000	92066325	11	16425	4.14457831325301
chr11	99287300	99302900	11	9875	3.2
chr11	108755725	108768100	11	5200	6.4
chr11	129072600	129094125	11	9950	4.50980392156863
chr12	21796050	21809500	11	11000	1.24590163934426
chr12	33033425	33054750	11	8650	5.1
chr12	69631875	69646300	11	8425	3.02439024390244
chr12	95929475	95950375	11	9250	2.72222222222222
chr12	97924150	97957000	11	14575	5.91111111111111
chr12	102215200	102225375	11	7075	3.125
chr14	56057800	56078025	11	10350	4.49230769230769
chr14	91065875	91092525	11	8950	5.76923076923077
chr15	62740375	62767725	11	9925	5.41463414634146
chr15	69365775	69387400	11	13050	6.5
chr15	70369950	70394550	11	16200	2.07920792079208
chr15	72513425	72536100	11	8275	5
chr15	80350000	80369575	11	11325	1.81818181818182
chr15	93177900	93199725	11	11025	4.43181818181818
chr16	86596850	86613800	11	9900	2.25806451612903
chr17	25659075	25681650	11	9350	6.7906976744186
chr17	40161475	40180750	11	8775	5.83673469387755
chr17	48697025	48718950	11	5700	6.53731343283582
chr17	62490650	62507025	11	9525	2.57142857142857
chr18	8607850	8636350	11	19650	2.11282051282051
chr18	47012075	47028200	11	8725	4.20338983050847
chr18	56505500	56538825	11	18825	6
chr19	7922600	7940075	11	7775	3.35483870967742
chr19	41813875	41838225	11	10100	6.37837837837838
chr19	46906975	46920600	11	6300	4.59459459459459
chr19	58310125	58335650	11	10275	6.21052631578947
chr2	17716600	17741200	11	15625	4.2
chr2	26972200	26992475	11	7050	4.98850574712644
chr2	69997225	70026950	11	8800	4.36923076923077
chr2	134955800	134983650	11	10750	4.10045662100457
chr2	160462400	160477450	11	7800	2.17391304347826
chr2	174970625	174997225	11	12700	6.63529411764706
chr2	220549175	220572775	11	7675	5.6504854368932
chr20	36533325	36548025	11	7400	3.57692307692308
chr20	43148500	43161725	11	5950	6.17543859649123
chr20	60928625	60953925	11	19075	2.71578947368421
chr21	18883975	18900450	11	8325	3.71428571428571
chr21	35550800	35577175	11	10375	6.84210526315789
chr22	42219650	42244800	11	9250	5.63636363636364
chr3	23769975	23805025	11	10675	6.41558441558442
chr3	29318950	29344900	11	10400	5.5
chr3	69127950	69145625	11	6650	4.7741935483871
chr3	124751125	124786675	11	12550	6.8
chr3	146248750	146269050	11	7750	4.50666666666667
chr3	149912450	149941025	11	6675	6.15909090909091
chr3	157812050	157829250	11	8300	3.79310344827586
chr3	192584725	192615350	11	12400	5.312
chr4	41121200	41149525	11	8775	5.55172413793103
chr4	52708275	52722150	11	8250	5.57894736842105
chr4	113429600	113445850	11	9925	2.08450704225352
chr4	134066975	134077475	11	7225	3.375
chr4	151499775	151513675	11	5750	4.51219512195122
chr4	169752125	169772275	11	11475	3.96551724137931
chr5	1503500	1525125	11	14500	2.09090909090909
chr5	72731550	72750350	11	5775	5.84615384615385
chr5	82361975	82374850	11	6900	3.77777777777778
chr5	92905000	92924725	11	11175	4.6875
chr5	92929350	92948675	11	6850	4.81159420289855
chr5	153852300	153866000	11	10400	1.25925925925926
chr5	174144975	174164400	11	14175	0.880952380952381
chr5	177534850	177559175	11	14700	6.30769230769231
chr5	180211900	180244600	11	12075	5.12328767123288
chr6	15421875	15452175	11	21550	2.75
chr6	28732350	28746750	11	10875	1.06382978723404
chr6	40290025	40317800	11	11100	6.21739130434783
chr6	47094050	47121450	11	9250	6.33333333333333
chr6	107423525	107451200	11	11225	4.04166666666667
chr7	5716375	5734350	11	5225	6.69047619047619
chr7	24606675	24619825	11	7000	2.14814814814815
chr7	51375675	51397325	11	11350	3.62376237623762
chr7	83816250	83839950	11	13950	2.07407407407407
chr7	92437875	92469800	11	12325	5.16666666666667
chr8	90730875	90773400	11	12500	5.6125
chr9	137211625	137224650	11	7200	3.81818181818182
chrX	40962575	40981000	11	12150	4.47619047619048
chrX	48767850	48799375	11	12300	5.47272727272727
chrX	73182425	73201575	11	7875	6.15126050420168
chrX	99657875	99673175	11	5575	5.58333333333333
chrX	109551875	109566200	11	7825	6
chr1	19259250	19284225	10	10075	5.84
chr1	39856925	39880600	10	11600	5.84415584415584
chr1	63569150	63583500	10	6575	4.04166666666667
chr1	172500475	172519525	10	9325	5.37142857142857
chr1	182579950	182603400	10	10800	3.08
chr1	206857300	206883525	10	14225	3.74468085106383
chr1	212457250	212467550	10	4650	5.9
chr1	217306575	217315375	10	6025	2
chr10	17252025	17275725	10	9775	5.63265306122449
chr10	21567875	21588675	10	14950	1.45205479452055
chr10	74541450	74563025	10	11375	4.84210526315789
chr10	80979950	81008600	10	15225	3.55555555555556
chr10	82212450	82238275	10	15550	5.075
chr10	86087300	86102300	10	6600	5.58823529411765
chr10	94819575	94837050	10	10675	2.58181818181818
chr10	95505025	95530450	10	12350	4.08
chr10	104208950	104223875	10	7900	5.96078431372549
chr10	109669375	109676950	10	5225	1.77777777777778
chr11	13688825	13709125	10	8175	5.58490566037736
chr11	32447475	32461025	10	7600	4.91428571428571
chr11	44324975	44342125	10	7300	4.09195402298851
chr11	118955100	118979525	10	7625	4.63157894736842
chr12	20583300	20602975	10	6050	5.91578947368421
chr12	31644500	31680300	10	14250	5.75
chr12	76337425	76380525	10	13050	5.06796116504854
chr12	76463100	76479550	10	10500	1.46666666666667
chr12	85081625	85100625	10	6425	4.95238095238095
chr13	36558425	36571325	10	6850	3.04761904761905
chr13	40057375	40076450	10	10725	5.61702127659574
chr13	77874125	77888300	10	6200	4.28070175438596
chr13	111853525	111872625	10	14000	2.87096774193548
chr14	74953425	74984025	10	7100	5.62637362637363
chr14	77772500	77811025	10	13225	5.36416184971098
chr14	100126350	100151350	10	8550	5.64341085271318
chr14	104601250	104618200	10	9075	5.71830985915493
chr15	38349625	38369975	10	9125	5.71428571428571
chr15	63366175	63382950	10	12025	1.47368421052632
chr15	74414725	74434225	10	11525	4.74193548387097
chr15	85563300	85576750	10	4825	5.65217391304348
chr15	101727950	101744125	10	8200	2.90909090909091
chr16	14722375	14736550	10	8000	2.04878048780488
chr17	38254125	38281475	10	14850	3.46666666666667
chr17	57902900	57934975	10	10925	3.97894736842105
chr17	78226575	78245325	10	7375	4.66666666666667
chr17	79360050	79379550	10	13000	2.07272727272727
chr18	8790925	8803675	10	7925	2.1
chr18	11979075	11998500	10	7175	4.64705882352941
chr18	77861350	77880750	10	12925	2.53521126760563
chr19	5109325	5133400	10	12950	5.94736842105263
chr19	8258175	8277175	10	6975	4.77862595419847
chr19	10752925	10773875	10	7450	5.6695652173913
chr19	39888050	39906675	10	11125	1.3859649122807
chr19	41691750	41702250	10	7225	1.34782608695652
chr19	50364050	50382825	10	7200	4.34210526315789
chr2	20863375	20876175	10	7250	1.76470588235294
chr2	74222350	74237625	10	8700	3.82857142857143
chr2	110358475	110375250	10	6550	4.56666666666667
chr2	111432175	111452775	10	8525	4.10526315789474
chr2	205125100	205148825	10	7950	4.84848484848485
chr2	223756775	223777600	10	7700	5.08571428571429
chr2	240206925	240227075	10	10200	4.76190476190476
chr2	242249250	242264975	10	8250	3.67164179104478
chr20	1782650	1800650	10	7700	3.31034482758621
chr20	30421525	30433975	10	5000	3.53488372093023
chr20	35848825	35897100	10	11750	5.09523809523809
chr20	36145200	36157775	10	7325	3.04545454545455
chr20	39310925	39321775	10	6825	2.80645161290323
chr22	19742350	19755850	10	8125	2.94736842105263
chr22	37941025	37966850	10	12325	2.15652173913043
chr22	39257050	39272625	10	7025	3.11904761904762
chr22	45891825	45913200	10	9275	5.6231884057971
chr3	109047575	109076900	10	13475	2.8641975308642
chr3	128200225	128216550	10	11575	3.83050847457627
chr3	133942400	133981125	10	11300	5.72151898734177
chr3	155075100	155091050	10	9825	3.85
chr3	178892550	178914875	10	9100	5.09803921568627
chr3	197076300	197099650	10	6275	5.76237623762376
chr4	16070100	16087900	10	6050	4.28571428571429
chr4	37977925	38007600	10	13675	3.62589928057554
chr4	54957300	54976825	10	15275	1.23076923076923
chr4	56035625	56054400	10	7775	3.91666666666667
chr4	69204275	69216425	10	7000	5.13333333333333
chr4	69233325	69257475	10	8275	4.79710144927536
chr4	113660225	113686875	10	11750	3.21367521367521
chr4	129592325	129612200	10	8500	5.90697674418605
chr4	144264225	144282350	10	9950	2.65979381443299
chr4	183057300	183070425	10	6850	2.64367816091954
chr5	16852300	16870725	10	8450	3.86363636363636
chr5	58289925	58300775	10	6025	2.06451612903226
chr5	109024125	109041650	10	10925	2.42253521126761
chr6	674075	693850	10	10600	3.4375
chr6	30027625	30044375	10	5150	5.46938775510204
chr6	36561500	36577675	10	7525	5.52173913043478
chr6	80644000	80659375	10	7175	3.26666666666667
chr6	127652900	127666100	10	6600	4.71698113207547
chr6	144926425	144941025	10	9075	5.17647058823529
chr6	148828975	148852975	10	9650	4.75294117647059
chr7	8472550	8484300	10	5225	3.29230769230769
chr7	26191175	26209175	10	9350	4.68354430379747
chr7	26223275	26246925	10	9800	4.4
chr7	41732900	41746400	10	8925	4.5
chr7	74063225	74079275	10	10150	2.83720930232558
chr7	99676950	99700675	10	8175	4.96153846153846
chr7	121776125	121790800	10	9825	4.08163265306122
chr7	122371375	122391950	10	8300	3.36363636363636
chr7	129411425	129427300	10	11825	0.920353982300885
chr7	156802150	156815375	10	6200	2
chr8	65279825	65293700	10	8100	1.48275862068966
chr8	68249900	68261825	10	6000	2.49122807017544
chr8	91580675	91597625	10	8200	5.4
chr8	99942975	99964225	10	12250	4.96610169491525
chr8	106594975	106612000	10	7600	4.82142857142857
chr8	127566175	127593175	10	9350	5.375
chr9	2610575	2634475	10	8775	5.28205128205128
chr9	77101525	77118800	10	7725	4.49122807017544
chr9	80197675	80226425	10	12025	5.85507246376812
chr9	80633825	80650425	10	9125	3.75510204081633
chr9	82274875	82287450	10	8950	1.30232558139535
chr9	102901450	102912575	10	6575	2.72727272727273
chr9	110044350	110057950	10	7900	2.3448275862069
chr9	139682375	139696100	10	5425	4.125
chrX	129086025	129096050	10	4600	4.55555555555556
chrX	133667125	133692500	10	10625	4.06315789473684
chr1	15266750	15277450	9	4500	3.64102564102564
chr1	15477800	15484150	9	3250	2.28571428571429
chr1	15512925	15541850	9	10875	4.47619047619048
chr1	31497275	31507575	9	6450	2.57142857142857
chr1	47689275	47698475	9	4975	2.94736842105263
chr1	48448975	48472175	9	11275	4.92307692307692
chr1	51161875	51172000	9	7650	4.21052631578947
chr1	75538875	75558450	9	8925	4.60655737704918
chr1	78437075	78452325	9	7650	4.8695652173913
chr1	90285550	90310125	9	9500	4.31818181818182
chr1	119521425	119535900	9	9225	2.54320987654321
chr1	151029025	151044625	9	6650	4.33766233766234
chr1	167188075	167204900	9	11775	1.79831932773109
chr1	200978950	200995525	9	10200	2.61904761904762
chr1	224674925	224694425	9	9575	2.26415094339623
chr1	233424250	233436625	9	7400	4.61538461538461
chr10	43888425	43905725	9	11900	4.33333333333333
chr10	58977400	58987550	9	6350	4.31578947368421
chr10	95030000	95043450	9	6050	4.41584158415842
chr10	99078350	99098525	9	9975	4.23655913978495
chr10	106076575	106100275	9	17150	1.86111111111111
chr10	111760750	111777125	9	10675	0.864197530864197
chr10	114877325	114902575	9	16075	3.41666666666667
chr10	118890350	118900700	9	6975	2.4
chr10	118917900	118928775	9	5800	3.17948717948718
chr11	3174800	3191500	9	7800	4.26666666666667
chr11	7592800	7622275	9	10625	4.60079051383399
chr11	16625075	16635975	9	5300	3.42105263157895
chr11	20175875	20186100	9	7475	1.36842105263158
chr11	61514975	61532700	9	5650	4.69230769230769
chr11	75916500	75924000	9	4675	3.25
chr11	92270225	92284950	9	7075	4.84507042253521
chr11	121104575	121120725	9	7875	3.91891891891892
chr11	122846975	122855850	9	4475	2.88888888888889
chr11	124659550	124671575	9	5975	4.73469387755102
chr12	8833375	8855400	9	10350	3.86538461538462
chr12	53764075	53784825	9	7725	4.9010989010989
chr12	57479350	57490075	9	5650	2.75675675675676
chr12	77257175	77274400	9	8350	4.3030303030303
chr12	93762200	93775525	9	7450	1.70454545454545
chr12	97854850	97871175	9	10700	2.06896551724138
chr13	56226250	56250000	9	10775	3.59763313609467
chr13	114873275	114889175	9	7825	2.10526315789474
chr14	32543875	32558125	9	6775	4.12
chr14	37124975	37136650	9	5450	4.97297297297297
chr14	54899375	54908825	9	5075	1.82978723404255
chr14	59086400	59107675	9	13525	1.34104046242775
chr14	65003550	65017600	9	5975	4.84848484848485
chr14	65164875	65204100	9	22750	4.85135135135135
chr14	69246575	69265775	9	8075	4.85057471264368
chr15	59028325	59043050	9	5875	4.52631578947368
chr15	60285725	60305300	9	17300	0.549450549450549
chr15	66990525	67000550	9	5350	1.5
chr15	93600675	93617650	9	11450	1.59016393442623
chr16	49308250	49318025	9	7075	1.58620689655172
chr16	70451300	70474300	9	11700	4.01739130434783
chr16	75268075	75302100	9	22700	2.18487394957983
chr16	75487800	75497775	9	3675	3.83783783783784
chr16	81743150	81752625	9	4375	3.36842105263158
chr17	19545125	19555625	9	5300	4.72727272727273
chr17	27940000	27951050	9	7325	2.04878048780488
chr17	36897100	36910375	9	7325	1.58273381294964
chr17	62772800	62781550	9	5050	4.38095238095238
chr17	72732300	72761075	9	15150	2.925
chr17	77904075	77912675	9	5225	1.73913043478261
chr18	23805475	23818325	9	7200	4.59259259259259
chr18	55094525	55115200	9	12425	2.26900584795322
chr19	10397200	10407100	9	6600	2.69230769230769
chr2	19546875	19563575	9	8125	4.69230769230769
chr2	33822575	33839850	9	9050	3.74358974358974
chr2	45227350	45242200	9	7400	3.15254237288136
chr2	63270225	63287575	9	15425	0.595238095238095
chr2	67545125	67565350	9	9800	4.51612903225806
chr2	71557725	71568325	9	4675	3.92307692307692
chr2	136873300	136887100	9	6125	2.41176470588235
chr2	171207625	171228150	9	8075	3.71698113207547
chr2	171669000	171681125	9	10700	0.35
chr2	228368225	228383200	9	4550	4.71428571428571
chr20	515050	525225	9	6650	4.33333333333333
chr20	2668475	2690225	9	6450	4.88888888888889
chr20	20342175	20354350	9	8750	2
chr22	25362050	25382275	9	7800	3.64705882352941
chr22	39092675	39114300	9	9825	3.60919540229885
chr3	62350575	62365775	9	13425	0.545454545454545
chr3	69285775	69301125	9	7875	2.99009900990099
chr3	78916775	78930850	9	7275	3.75757575757576
chr3	110817000	110831150	9	5750	4.81481481481481
chr3	138651750	138670025	9	12925	2
chr3	187453700	187469050	9	9150	3.60655737704918
chr4	16816425	16850475	9	13850	4.29268292682927
chr4	69312075	69321375	9	5875	3.91666666666667
chr4	85500000	85518075	9	6850	4.86486486486486
chr4	113554075	113565275	9	3925	3.21428571428571
chr4	166246575	166257850	9	7125	2
chr4	185562200	185575300	9	8350	3.17647058823529
chr4	187635200	187650150	9	6425	4.04347826086957
chr5	17212025	17229775	9	11275	2.53731343283582
chr5	25435075	25451950	9	11000	1.46046511627907
chr5	87682175	87698050	9	11875	4.68965517241379
chr5	89833400	89861750	9	13675	3.32038834951456
chr5	111071300	111095025	9	11775	3.01052631578947
chr5	112598225	112618800	9	12775	3.05785123966942
chr5	145710350	145725475	9	6875	2.73684210526316
chr5	147236500	147258225	9	12375	2.73684210526316
chr5	151149525	151164900	9	8225	3.41463414634146
chr5	161274600	161285025	9	3650	4.88888888888889
chr5	170813575	170825600	9	7050	1.75
chr5	174861425	174875900	9	5475	4.71111111111111
chr6	21830800	21849950	9	7875	3.24528301886792
chr6	30285250	30295825	9	7825	2.37837837837838
chr6	30646575	30659600	9	8800	0.925619834710744
chr6	30726675	30738525	9	7600	3.76923076923077
chr6	36628750	36650675	9	7700	3.796875
chr6	77264225	77277000	9	5975	2.60869565217391
chr6	107060575	107080950	9	8600	3.83529411764706
chr6	143160675	143179450	9	7650	4.4
chr6	144641675	144655975	9	7925	1.86363636363636
chr6	160389075	160410550	9	11125	3.96774193548387
chr7	2143175	2151575	9	5500	2
chr7	14017275	14039000	9	12050	4.375
chr7	19139500	19160100	9	10200	2.88311688311688
chr7	24430100	24451075	9	9925	3.64285714285714
chr7	29596700	29610175	9	7025	3.62962962962963
chr7	45612850	45623275	9	5600	3.55
chr7	78187575	78210775	9	11000	4.38202247191011
chr7	81289800	81303375	9	5375	4.54901960784314
chr7	86591725	86605825	9	6800	3.60655737704918
chr7	95936100	95952175	9	6375	3.97183098591549
chr7	131043200	131059200	9	6625	2.67961165048544
chr7	143102125	143116000	9	9950	2.4
chr8	17012875	17029200	9	10000	2.91428571428571
chr8	65487875	65500500	9	8125	2.73170731707317
chr8	71300100	71318325	9	7050	3.2093023255814
chr8	80904525	80914450	9	5500	3.5
chr8	92045500	92057525	9	7425	3.11111111111111
chr8	117875025	117885675	9	8475	0.956521739130435
chr8	146010800	146026800	9	10550	1.1219512195122
chr9	101865725	101879100	9	6600	2.82352941176471
chr9	118228750	118244775	9	8150	2.55384615384615
chr9	122104675	122133650	9	7450	4.65822784810127
chr9	126116250	126128350	9	7350	3.65217391304348
chrX	44804975	44814575	9	3900	4.44444444444444
chrX	71210375	71225300	9	7400	4.6
chrX	133099350	133123975	9	9950	2.99607843137255
chrX	153084000	153097525	9	6225	4.21276595744681
chr1	20800125	20814600	8	5775	2.8936170212766
chr1	52194125	52202900	8	4675	1.77777777777778
chr1	91472925	91488900	8	9150	3.56756756756757
chr1	119541575	119552350	8	5600	4
chr1	151688000	151701500	8	5275	3.75384615384615
chr1	155936175	155959025	8	13950	3.90361445783133
chr1	169071650	169085650	8	8025	2.81632653061224
chr1	225060825	225072875	8	5250	4
chr1	226397125	226412325	8	6525	3.76271186440678
chr1	228266450	228277700	8	5700	2.92307692307692
chr10	52832825	52844000	8	6350	1.95348837209302
chr10	53665925	53679925	8	8850	1.30434782608696
chr10	65011775	65024850	8	8075	2.9
chr10	71327450	71339100	8	10000	0.980392156862745
chr10	82257350	82267200	8	6050	2.77551020408163
chr10	93162250	93174875	8	6525	2.75
chr10	98268225	98274525	8	4475	1.55555555555556
chr10	103531775	103544700	8	10150	0.657342657342657
chr10	134958050	134977950	8	6750	3.56390977443609
chr11	2014125	2026700	8	5950	3.43478260869565
chr11	3846250	3863500	8	7825	3.36423841059603
chr11	7688700	7700700	8	5475	3.34246575342466
chr11	67884425	67897250	8	8225	1.64485981308411
chr11	70952100	70967700	8	9500	2.31428571428571
chr11	73232275	73251750	8	9675	3.14018691588785
chr11	116369675	116377425	8	4425	1.90909090909091
chr11	133399050	133417575	8	9750	3.86991869918699
chr12	4377500	4389700	8	7150	1.73076923076923
chr12	49204750	49214500	8	5225	2.81632653061224
chr12	49730475	49742125	8	7625	2.53333333333333
chr12	51775325	51787300	8	5625	2.58823529411765
chr12	92524925	92542750	8	11525	3.65714285714286
chr13	22242600	22250350	8	4900	2.91666666666667
chr13	30410950	30425375	8	7300	2.84090909090909
chr13	36480750	36498300	8	6150	2.8
chr13	43931700	43942400	8	5650	2.93548387096774
chr13	56145700	56161275	8	8125	2.61797752808989
chr13	78487450	78496800	8	4800	2.62068965517241
chr13	103244025	103255050	8	5000	2.94736842105263
chr13	113539875	113561350	8	10500	3.93023255813953
chr14	64853125	64862525	8	5475	2.85
chr14	65942700	65956225	8	6975	2.11267605633803
chr14	68395250	68411625	8	8225	4
chr14	69501925	69519100	8	9000	1.88976377952756
chr14	85994800	86003650	8	5100	2.22222222222222
chr14	105480175	105488925	8	5225	1.72222222222222
chr14	105790150	105798200	8	6050	1.26315789473684
chr15	93351125	93377425	8	13250	2.21301775147929
chr15	100103275	100123775	8	10675	3.32846715328467
chr16	2028775	2043275	8	7975	2.92682926829268
chr16	2517075	2526350	8	5875	2.09302325581395
chr16	11587100	11597950	8	5025	2.61538461538462
chr16	54961000	54974000	8	9000	1.39473684210526
chr16	57561875	57574650	8	6075	2.16216216216216
chr16	74053225	74071400	8	12525	3.53246753246753
chr16	79625175	79636800	8	6125	3.71428571428571
chr17	4751225	4766875	8	8650	2.47761194029851
chr17	59231400	59239700	8	4200	1.81481481481481
chr17	72199200	72210975	8	9075	0.607142857142857
chr17	79475825	79491050	8	9225	1.6283185840708
chr18	19744625	19752725	8	5350	1.52380952380952
chr18	29251925	29267550	8	9625	3.42857142857143
chr18	43991425	44005450	8	6400	3.95402298850575
chr18	53522675	53532575	8	6200	3.37142857142857
chr18	71940900	71960050	8	7450	3.92
chr18	76732800	76751725	8	14225	3.575
chr19	11528425	11534100	8	3675	2
chr19	38874875	38886100	8	5400	2.85106382978723
chr19	50828250	50837775	8	6225	2.92307692307692
chr19	52405350	52413725	8	5225	2.25
chr2	17928125	17938950	8	6475	1.31428571428571
chr2	58458075	58469025	8	6950	4
chr2	112654975	112667150	8	4675	3.1063829787234
chr2	164586375	164594500	8	5075	1.85185185185185
chr2	170932300	170945875	8	7900	3.22222222222222
chr2	178256550	178263375	8	4375	1.68421052631579
chr2	187453775	187464800	8	4500	3.02702702702703
chr2	197024250	197037325	8	6175	4.02352941176471
chr2	208118250	208124075	8	2600	3.8
chr2	215667225	215679125	8	5175	3.6551724137931
chr2	217043750	217053625	8	5800	2.89473684210526
chr2	237066950	237084550	8	15450	0.253521126760563
chr20	821100	829200	8	4975	1.81818181818182
chr20	9494450	9502000	8	5600	2.23529411764706
chr20	25839275	25846850	8	3525	3.86666666666667
chr20	32250525	32264350	8	6850	3.975
chr20	43270675	43282050	8	6800	2.46153846153846
chr20	46129300	46138250	8	5800	3.6
chr20	55199250	55213250	8	10450	1.76119402985075
chr21	36875700	36881675	8	4225	0.947368421052632
chr21	44086375	44097625	8	6450	1.45714285714286
chr22	29701425	29711250	8	4350	2.46153846153846
chr3	5018100	5029250	8	7350	1.41538461538462
chr3	14313500	14333350	8	7500	3.92523364485981
chr3	48591575	48602100	8	6400	1.19230769230769
chr3	50552200	50563575	8	6750	2.3448275862069
chr3	99350375	99365300	8	7300	3.88059701492537
chr3	99978775	99996875	8	6975	3.69230769230769
chr3	101402150	101412350	8	4625	3.64179104477612
chr3	111577350	111593775	8	9175	2.17857142857143
chr3	113454875	113472775	8	7500	3.40425531914894
chr3	128438900	128448875	8	5275	2.41666666666667
chr3	132095900	132102575	8	4525	2.48275862068966
chr3	167439450	167454675	8	7700	1.90909090909091
chr3	171926450	171946350	8	10250	2.38888888888889
chr3	185811100	185828975	8	9025	2.26016260162602
chr4	6846725	6851850	8	3725	2.22222222222222
chr4	40192525	40202400	8	5675	1.64705882352941
chr4	41613800	41627225	8	6275	3.32110091743119
chr4	66519650	66537150	8	8775	3.36585365853659
chr4	130943275	130953900	8	8375	3.54545454545455
chr4	148651200	148663400	8	6975	3.44186046511628
chr5	3590350	3606450	8	9050	3.46666666666667
chr5	6711750	6723700	8	6125	3.35
chr5	43015200	43020850	8	4025	2.09090909090909
chr5	53290150	53321200	8	12925	3.06787330316742
chr5	81585675	81592875	8	4575	3
chr5	107410125	107420250	8	7625	3.91666666666667
chr5	108740375	108749900	8	5325	2.83076923076923
chr5	122846800	122854175	8	3750	2.88461538461538
chr5	134362975	134370925	8	4325	2.04761904761905
chr5	170845250	170852200	8	4000	2.72
chr6	20865425	20886650	8	11375	2.95121951219512
chr6	28777700	28785675	8	5525	1.15068493150685
chr6	30683800	30694000	8	4825	2.95238095238095
chr6	30845025	30858025	8	8450	2.66666666666667
chr6	42008750	42019350	8	4100	3.53191489361702
chr6	44628825	44641125	8	8675	1.38842975206612
chr6	47441625	47454675	8	6800	2.66666666666667
chr6	50808050	50819825	8	7775	1.9047619047619
chr6	64342750	64355200	8	4850	3.82608695652174
chr6	74224950	74234100	8	5475	2.17391304347826
chr6	83771825	83781350	8	5250	1.85
chr6	119210925	119221925	8	5850	3.5
chr6	134370150	134385450	8	8775	3.36170212765957
chr6	155052925	155064500	8	6175	1.88617886178862
chr6	158880775	158889775	8	4450	3.73333333333333
chr7	91575	101775	8	7300	1.88235294117647
chr7	22368400	22382025	8	7475	2.71641791044776
chr7	23489300	23506950	8	9825	3.78181818181818
chr7	48123000	48132000	8	6600	1.4
chr7	73587225	73599975	8	6075	3.31645569620253
chr7	117507925	117517525	8	5900	1.26666666666667
chr7	128092050	128100000	8	4550	1.24137931034483
chr7	150940250	150950750	8	8275	0.914285714285714
chr7	151769600	151780350	8	4400	4
chr8	9741150	9768650	8	11050	3.60142348754448
chr8	54784275	54797875	8	6450	3.36585365853659
chr8	68630225	68644475	8	6900	3.05050505050505
chr8	71288900	71294875	8	3125	2.30434782608696
chr8	110271525	110282125	8	7175	2.8
chr8	143530275	143537950	8	4375	1.95555555555556
chr8	145979000	145991200	8	6700	2.88
chr9	26742475	26756350	8	6625	3.5929203539823
chr9	37024775	37041100	8	10850	1.76744186046512
chr9	73726500	73739950	8	8825	3.58974358974359
chr9	87461075	87483200	8	9275	3.36842105263158
chr9	96212400	96231775	8	8225	3.56923076923077
chr9	125702275	125713925	8	6675	3.62068965517241
chrX	24387650	24400525	8	7825	2.93103448275862
chrX	43475025	43482350	8	3675	2.48780487804878
chrX	46432300	46448650	8	7275	3.00826446280992
chrX	95939000	95946700	8	4350	3.85714285714286
chrX	107960975	107979525	8	9025	3.96638655462185
chrX	113230825	113238075	8	4600	1.6734693877551
chrX	113814375	113820700	8	4075	2.25
chrX	136505425	136514875	8	6475	1.3
chrX	147367650	147373125	8	3500	1.8125
chrX	148956550	148967000	8	5625	3.42857142857143
chrX	150065675	150073775	8	5150	2.4
chr1	1281375	1297850	7	10350	2.62068965517241
chr1	23917925	23928000	7	6425	1.29411764705882
chr1	27463475	27482350	7	8175	2.95541401273885
chr1	28833925	28850350	7	7400	3.02439024390244
chr1	29503050	29516450	7	6650	2.01851851851852
chr1	32177750	32182300	7	2400	2.62068965517241
chr1	37497850	37509975	7	8900	0.826923076923077
chr1	43145900	43158950	7	8600	2
chr1	46139675	46155125	7	8200	2.6875
chr1	63781775	63798100	7	11250	2.50877192982456
chr1	65883000	65900850	7	10725	1.1219512195122
chr1	93912525	93921100	7	4150	2.23255813953488
chr1	121296925	121301325	7	3275	0.8
chr1	144925900	144942125	7	11000	1.3469387755102
chr1	148927675	148931700	7	2775	1.37931034482759
chr1	153715125	153721975	7	4500	2.84848484848485
chr1	160368375	160385100	7	12425	1.2
chr1	160950575	160960975	7	5050	2.26086956521739
chr1	167687900	167696625	7	4550	1.35555555555556
chr1	170628750	170640425	7	8450	2.73333333333333
chr1	172109300	172115150	7	3775	1.38461538461538
chr1	178993975	179004175	7	5150	2.23529411764706
chr1	193557450	193563800	7	4400	2.40909090909091
chr1	214150150	214164125	7	10875	0.613636363636364
chr1	226907950	226928125	7	7950	2.29230769230769
chr1	234734425	234756200	7	14500	1.89393939393939
chr1	243893500	243911325	7	10550	1.41293532338308
chr1	244512775	244527175	7	6900	2.84076433121019
chr10	5624625	5632450	7	4875	2.43076923076923
chr10	13919500	13936525	7	8775	1.50413223140496
chr10	78868000	78876050	7	5375	2.27586206896552
chr10	89380200	89388575	7	4900	2.96296296296296
chr10	115314125	115319900	7	3500	1.38461538461538
chr10	124774525	124781450	7	4700	1.75
chr10	133810175	133830200	7	9425	3.024
chr11	6339550	6350200	7	8950	0.901098901098901
chr11	9332650	9341950	7	5325	1.76086956521739
chr11	22358950	22368225	7	6725	1.63333333333333
chr11	28125800	28133325	7	3900	2.75862068965517
chr11	30465375	30477500	7	7950	1.46113989637306
chr11	43703475	43710300	7	4500	2.27272727272727
chr11	57404350	57420875	7	12400	2.09090909090909
chr11	61732475	61742800	7	5900	2.08510638297872
chr11	67033400	67045750	7	7225	1.72839506172839
chr11	68303850	68314150	7	5775	3.08771929824561
chr11	69514650	69524300	7	5925	1.95744680851064
chr11	72119825	72130700	7	5775	3.09090909090909
chr11	91948000	91963325	7	8550	1.81196581196581
chr11	119287750	119297450	7	6100	1.04273504273504
chr12	16755350	16765925	7	8100	1.30434782608696
chr12	19281525	19294400	7	8000	1.56
chr12	28119700	28129250	7	5625	1.2
chr12	31514775	31542550	7	12800	2.80314960629921
chr12	46650325	46665575	7	9775	1.72413793103448
chr12	51315750	51323350	7	5900	1.33333333333333
chr12	52513225	52524825	7	5175	3.06976744186047
chr12	53295875	53304750	7	5425	2.26229508196721
chr12	53714300	53722325	7	4075	1.84375
chr12	69001600	69017175	7	7750	2.96124031007752
chr12	70723225	70729475	7	3025	3.02564102564103
chr12	71200025	71205400	7	3650	2.58823529411765
chr12	88966525	88973075	7	4050	2.71428571428571
chr12	89736975	89753900	7	11975	2.92307692307692
chr12	110149750	110158625	7	4750	2.63333333333333
chr12	119441150	119458625	7	7375	2.48275862068966
chr12	125667550	125680825	7	8175	2.09756097560976
chr13	26544475	26554575	7	6500	2.88888888888889
chr13	45903875	45916925	7	6325	3.06666666666667
chr13	47193825	47207900	7	6975	2.576
chr13	49548625	49557150	7	5500	2.76363636363636
chr13	60361850	60368475	7	3850	2.21052631578947
chr13	69768425	69777600	7	5950	2.23376623376623
chr13	76374050	76380700	7	5150	1.40740740740741
chr13	107213250	107223475	7	6575	1.08571428571429
chr14	53338575	53345400	7	5800	1.41666666666667
chr14	60973025	60983425	7	7550	1.60655737704918
chr14	63121550	63132350	7	5225	2.37606837606838
chr14	64652600	64667375	7	7750	1.95604395604396
chr14	64968100	64978400	7	5675	2.34090909090909
chr14	73350750	73362575	7	6350	2.87323943661972
chr14	98096625	98106950	7	7900	1.5
chr15	30104300	30115800	7	5700	2.69333333333333
chr15	35473250	35482950	7	5325	2.73972602739726
chr15	42065175	42084000	7	8450	2.87248322147651
chr15	63330050	63346625	7	10725	1.6734693877551
chr15	63480450	63491375	7	6400	2.55813953488372
chr15	69080250	69091325	7	10050	0.842105263157895
chr15	75063950	75078150	7	5875	2.97222222222222
chr15	79163975	79172350	7	4800	3
chr16	118425	129525	7	8400	1.28571428571429
chr16	19862400	19875650	7	8850	2.12765957446809
chr16	19886225	19896975	7	6850	2.57142857142857
chr16	23153625	23161350	7	4425	2.51428571428571
chr16	31141625	31154525	7	6625	2
chr16	47003275	47010750	7	3650	2.97777777777778
chr16	77996775	78006200	7	6575	2.59090909090909
chr16	83869300	83883450	7	7850	2.94117647058824
chr16	84875125	84882475	7	4875	2.31034482758621
chr17	21027475	21034525	7	3400	3.03448275862069
chr17	26361325	26385350	7	12175	2.11643835616438
chr17	26438525	26446325	7	5275	2.13793103448276
chr17	30841875	30851125	7	6175	0.96
chr17	43503400	43510850	7	3525	2.36363636363636
chr17	48346200	48358050	7	6000	1.79591836734694
chr17	63049950	63060975	7	5950	2
chr17	66284775	66299050	7	7300	3.05882352941176
chr17	74377275	74386575	7	5250	2.37037037037037
chr17	79007075	79018675	7	5025	3.03125
chr17	79302425	79322875	7	10550	2.80952380952381
chr18	32067600	32075225	7	5675	2.69565217391304
chr18	48708625	48721775	7	8675	2.29885057471264
chr18	56573200	56584800	7	7250	1.87096774193548
chr19	1465200	1471850	7	4650	1.44117647058824
chr19	2539625	2547250	7	4800	1.45882352941176
chr19	3365700	3371050	7	2575	3.10344827586207
chr19	30713750	30721200	7	5250	1.12
chr19	36129825	36136775	7	4100	1.96551724137931
chr19	42970175	42981225	7	6300	2.5
chr19	50138625	50148550	7	5475	1.14666666666667
chr2	941625	950275	7	4975	2.66666666666667
chr2	42268050	42282450	7	9475	2.25
chr2	61752350	61767425	7	6275	2.90196078431373
chr2	69865125	69875600	7	4850	2.74626865671642
chr2	72369825	72377600	7	5250	1.23404255319149
chr2	74206425	74216775	7	7750	0.740740740740741
chr2	99091400	99097650	7	2975	2.95238095238095
chr2	134876075	134884750	7	5050	1.91891891891892
chr2	158727700	158734400	7	3575	2.70833333333333
chr2	162223075	162231225	7	5525	2.04081632653061
chr2	169097200	169105625	7	4475	2.06779661016949
chr2	171564750	171575075	7	7050	2
chr2	172010925	172020275	7	5050	2.14893617021277
chr2	178075425	178085450	7	4925	2.45454545454545
chr2	182542500	182550125	7	5100	2.37209302325581
chr2	208626325	208638175	7	9300	0.666666666666667
chr2	212223275	212233275	7	5300	2.54285714285714
chr2	217553325	217561525	7	5150	1.92307692307692
chr2	225434750	225452325	7	10875	1.87301587301587
chr2	227653950	227667125	7	8075	2.23880597014925
chr20	4141250	4152975	7	6225	2.62385321100917
chr20	11515525	11525200	7	7550	0.583333333333333
chr20	30292100	30311150	7	11525	2.43478260869565
chr20	37351400	37360300	7	7725	0.280701754385965
chr20	44481025	44488100	7	5500	1.01818181818182
chr20	56252100	56261400	7	7425	1.7910447761194
chr20	60008875	60025625	7	12700	1.06521739130435
chr20	62475075	62497675	7	10275	2.71428571428571
chr21	30672100	30680575	7	5275	2.78260869565217
chr21	35012800	35034150	7	9575	2.53968253968254
chr21	37441850	37448175	7	4300	3
chr21	46286425	46295600	7	7075	0.902654867256637
chr22	18891600	18899075	7	3825	1.55555555555556
chr22	21273600	21281225	7	5050	2.26923076923077
chr22	31360700	31367775	7	4225	1.46666666666667
chr22	33445425	33463175	7	11325	1.91379310344828
chr22	40720550	40731150	7	6250	2.57894736842105
chr22	46024575	46029425	7	3050	1.11111111111111
chr3	4344600	4353375	7	5150	2.84210526315789
chr3	12700225	12704225	7	2575	2.17391304347826
chr3	18382950	18398350	7	10550	2.84848484848485
chr3	38494150	38501200	7	3575	2.21052631578947
chr3	44036100	44042750	7	4575	2.64516129032258
chr3	47018550	47024200	7	3350	1.4468085106383
chr3	49940800	49949150	7	4325	2.18181818181818
chr3	51827625	51837300	7	6925	1.34065934065934
chr3	65572500	65586725	7	8525	1.98461538461538
chr3	124597375	124609725	7	7725	1.09604519774011
chr3	135905325	135917250	7	4850	3.02380952380952
chr3	137479150	137498425	7	12975	2.01860465116279
chr3	143688800	143698950	7	6150	1.60264900662252
chr3	185298725	185306900	7	4600	2.46511627906977
chr3	187981750	187994275	7	7325	3.02912621359223
chr3	190967525	190979550	7	7100	1.39189189189189
chr3	195532175	195539100	7	4000	1.60975609756098
chr4	1282400	1292025	7	4850	1.94029850746269
chr4	20252775	20259925	7	5400	1.85
chr4	25807100	25816800	7	5400	3.10714285714286
chr4	55091425	55101075	7	6925	1.12
chr4	94285950	94290200	7	2825	2
chr4	94747825	94757050	7	5950	2.36363636363636
chr4	113570525	113578600	7	6975	0.631578947368421
chr4	114062375	114070450	7	5925	1.10526315789474
chr4	138448875	138467350	7	12325	1.57142857142857
chr4	139934800	139949750	7	7825	2.63157894736842
chr4	140471800	140482250	7	4425	2.75
chr4	143321025	143330000	7	4750	2.49180327868852
chr5	1880875	1888150	7	5250	1
chr5	3098800	3125775	7	17525	2.20689655172414
chr5	16889750	16902050	7	7500	1.38
chr5	32283075	32289250	7	4275	0.814814814814815
chr5	32499975	32508350	7	5200	1.8021978021978
chr5	54516000	54530750	7	6275	3.06451612903226
chr5	72141575	72148375	7	3950	1.83333333333333
chr5	78766475	78774075	7	4250	2.45070422535211
chr5	93686900	93699350	7	7700	1.6046511627907
chr5	98098825	98113350	7	7375	2.32786885245902
chr5	106308300	106324150	7	9675	2.4
chr5	107268150	107273600	7	3925	1.58823529411765
chr5	122421675	122431675	7	6275	2.51282051282051
chr5	125934675	125941900	7	4150	1.68
chr5	133335925	133344400	7	5050	1.34426229508197
chr5	139486275	139498500	7	5700	2.62857142857143
chr5	139675050	139683350	7	3500	2.93333333333333
chr5	141735300	141744175	7	6525	0.612244897959184
chr5	150157375	150170450	7	7675	1.82352941176471
chr5	153568550	153577475	7	4975	1.65384615384615
chr5	166997425	167004975	7	5100	1.76744186046512
chr5	172655950	172666450	7	7075	2.96969696969697
chr5	179765700	179781900	7	12200	2.07407407407407
chr6	647500	662350	7	6175	3.02654867256637
chr6	4017425	4025525	7	4700	1.58620689655172
chr6	7725725	7732925	7	4450	2.13333333333333
chr6	10307525	10319225	7	6325	2.82352941176471
chr6	14873375	14884800	7	4925	2.94545454545455
chr6	15894175	15913675	7	10650	3.09302325581395
chr6	24399600	24408300	7	5750	2.14035087719298
chr6	34200575	34216650	7	11425	0.825
chr6	94751750	94761025	7	5775	1.40740740740741
chr6	101846375	101852275	7	4575	0.9
chr6	107246025	107253175	7	4450	1.76470588235294
chr6	111194625	111207250	7	7950	1.48538011695906
chr6	119344050	119360075	7	9450	2.42352941176471
chr6	121751475	121767100	7	10000	2.81904761904762
chr6	122169025	122175800	7	4700	2.43137254901961
chr6	134208975	134217875	7	5575	1.90804597701149
chr6	136865600	136872725	7	3775	2.51063829787234
chr6	148661850	148672700	7	6975	1.96363636363636
chr6	161584350	161592050	7	4450	2.29032258064516
chr7	2556075	2571075	7	12250	1.36
chr7	22702100	22713675	7	6925	1.69325153374233
chr7	31023050	31029675	7	5750	0.80952380952381
chr7	31685300	31692125	7	4700	2.21052631578947
chr7	69082075	69091075	7	4850	2.92063492063492
chr7	69290125	69306625	7	9075	2.07843137254902
chr7	82444025	82449650	7	3625	3.07142857142857
chr7	100135975	100145775	7	7000	1.71428571428571
chr7	155595875	155607050	7	9400	1.71929824561404
chr8	838550	859300	7	10125	2.725
chr8	8239975	8249325	7	6475	1.51898734177215
chr8	12828925	12842275	7	6350	1.75806451612903
chr8	18828525	18839025	7	7200	2.41379310344828
chr8	28557425	28572400	7	11725	1.54545454545455
chr8	35092150	35101300	7	4550	2.95
chr8	35396975	35403400	7	4450	1.78571428571429
chr8	67574525	67581275	7	4200	1.22222222222222
chr8	80991050	80998200	7	3850	2.26315789473684
chr8	97165200	97174550	7	6700	1.2
chr8	136468150	136480875	7	5975	2.68421052631579
chr8	144501825	144518500	7	9225	2.58823529411765
chr9	967000	978050	7	8075	1
chr9	1045750	1053225	7	3525	2.80851063829787
chr9	10005125	10012800	7	5375	1.7037037037037
chr9	14309300	14323925	7	8075	2.66666666666667
chr9	16864375	16874125	7	5700	2.98412698412698
chr9	33022850	33029175	7	3425	1.71764705882353
chr9	74972125	74981725	7	5625	1.46153846153846
chr9	76692950	76708675	7	8250	2.5
chr9	80260050	80264525	7	2825	1.44
chr9	82184750	82199400	7	6700	2.72727272727273
chr9	97806950	97820475	7	7425	2.80597014925373
chr9	99169400	99183900	7	6850	2.225
chr9	110248925	110254350	7	3750	1.75609756097561
chr9	132646225	132653875	7	4850	2.12
chrX	2042200	2048125	7	3150	2.48275862068966
chrX	39623275	39640400	7	7200	2.75
chrX	39862025	39875450	7	10025	2.375
chrX	40948075	40958875	7	7075	1.53398058252427
chrX	73500650	73510250	7	8450	0.838709677419355
chrX	113200275	113210775	7	4725	2.3801652892562
chrX	113829725	113835800	7	3975	2.77777777777778
chrX	117481900	117490300	7	3625	3.02439024390244
chrX	119439250	119444050	7	2500	2.25
chr1	3019725	3023125	6	2950	0.777777777777778
chr1	11785075	11792825	6	4300	1.94936708860759
chr1	17335475	17343225	6	5500	1.8
chr1	18615225	18626350	6	7075	2.04255319148936
chr1	21053875	21060275	6	4900	0.833333333333333
chr1	23694075	23701425	6	4350	1.84
chr1	24644850	24650275	6	4775	0.32258064516129
chr1	24827825	24836275	6	4250	1.9375
chr1	26021500	26036100	6	9950	1.18918918918919
chr1	27017075	27033500	6	11225	1.43589743589744
chr1	28585175	28594550	6	5550	2.0327868852459
chr1	36038200	36044275	6	4025	1.14285714285714
chr1	40356700	40368525	6	8250	1.43529411764706
chr1	46954125	46959875	6	4925	0.530612244897959
chr1	46982000	46993075	6	5975	1.78823529411765
chr1	68208825	68219450	6	7000	1.9047619047619
chr1	82011475	82018700	6	5525	1.40425531914894
chr1	116914300	116925325	6	8100	1.1025641025641
chr1	117906300	117914575	6	4175	2
chr1	150942950	150955350	6	8675	0.838095238095238
chr1	180197525	180214300	6	13625	1.80645161290323
chr1	184632975	184643725	6	7575	1.35
chr1	193080550	193085300	6	3275	1.8
chr1	195814725	195821375	6	5875	0.357142857142857
chr1	202772100	202782400	6	7075	1.70873786407767
chr1	205408275	205427375	6	16350	2.16666666666667
chr1	207218975	207227150	6	4650	1.81395348837209
chr1	210540050	210548425	6	3900	2
chr1	226127725	226139100	6	5550	1.6271186440678
chr1	228192225	228197325	6	4025	0.58
chr1	229363025	229374775	6	6425	1.86021505376344
chr1	241170775	241177450	6	4925	0.961538461538462
chr1	245020800	245030075	6	5950	1.38372093023256
chr10	13747350	13755675	6	5675	1.25641025641026
chr10	28030250	28036475	6	4325	1.02127659574468
chr10	29724550	29733100	6	5200	1.6551724137931
chr10	35921575	35930425	6	5050	2.05405405405405
chr10	55263875	55269125	6	3400	1.78947368421053
chr10	60722975	60728450	6	3575	1.82608695652174
chr10	64999700	65006250	6	3875	2.10909090909091
chr10	83635750	83642125	6	4350	1.33333333333333
chr10	88713250	88720775	6	6250	1.19148936170213
chr10	88725525	88732050	6	3825	1.8974358974359
chr10	89729550	89736800	6	6250	0.585365853658537
chr10	114838875	114856450	6	7050	1.9766081871345
chr10	115610700	115617475	6	4100	1.38144329896907
chr10	119301225	119313850	6	7175	1.5776397515528
chr10	125823825	125836125	6	6625	1.89473684210526
chr11	3395525	3404225	6	5700	1.46153846153846
chr11	6623075	6634900	6	6550	2.06666666666667
chr11	8101850	8108825	6	5025	1.66666666666667
chr11	13028575	13035375	6	5300	0.645161290322581
chr11	62688700	62695400	6	4250	1.83333333333333
chr11	68605475	68612325	6	4825	1.31914893617021
chr11	69450725	69461650	6	6650	1.35
chr11	75373525	75380325	6	4025	1.76744186046512
chr11	76154175	76170500	6	11325	1.07608695652174
chr11	79142625	79153175	6	6050	1.90163934426229
chr11	87002850	87008925	6	3700	1.75
chr11	94380450	94396050	6	12325	1.57142857142857
chr11	100726025	100734350	6	4725	1.76315789473684
chr11	102066950	102081250	6	11450	0.96969696969697
chr11	111846775	111855850	6	6200	2.08695652173913
chr11	117739175	117749075	6	5725	1.5625
chr11	118304550	118314025	6	6250	1.41721854304636
chr11	119204500	119212475	6	5850	0.8
chr11	120267875	120276075	6	4825	1.18518518518519
chr11	133579900	133585525	6	3450	1.57333333333333
chr11	133815825	133828300	6	9350	1.68292682926829
chr12	4310875	4314650	6	3025	0.848484848484849
chr12	5537225	5543975	6	5225	1.15
chr12	12389800	12395775	6	4000	1.31506849315068
chr12	13355500	13365125	6	6200	1.91891891891892
chr12	23905275	23914200	6	7925	0.872727272727273
chr12	25053900	25059950	6	5250	0.5
chr12	25080350	25087375	6	4950	1.83870967741935
chr12	41125925	41129950	6	3275	1
chr12	44971650	44979225	6	6100	0.529411764705882
chr12	49481900	49489150	6	5750	0.403225806451613
chr12	53436000	53447850	6	9250	0.44
chr12	53854000	53859425	6	3600	1.35294117647059
chr12	53885875	53896225	6	6425	1.13432835820896
chr12	56434675	56440925	6	3325	1.91666666666667
chr12	57022025	57031850	6	6675	1.92857142857143
chr13	23948025	23954925	6	4050	1.57575757575758
chr13	36044200	36054150	6	6150	1.45833333333333
chr13	36424675	36435075	6	7700	1.78021978021978
chr13	41588550	41595800	6	5450	1.03896103896104
chr13	46420975	46426875	6	3425	1.5
chr13	47236675	47243325	6	5200	0.684210526315789
chr13	52157150	52171750	6	9650	1.72839506172839
chr13	53525500	53538500	6	5975	1.88095238095238
chr13	58203400	58208775	6	3650	0.771929824561403
chr13	60258900	60266150	6	4825	1.36
chr13	100844050	100850375	6	4450	0.875
chr13	101766425	101775400	6	7825	0.595238095238095
chr13	110430225	110437775	6	4825	2.07407407407407
chr13	114992575	115001925	6	5575	1.44
chr14	20921225	20930875	6	4950	1.90361445783133
chr14	24801150	24805175	6	3325	0.714285714285714
chr14	61640650	61646175	6	2975	2.075
chr14	70745275	70749550	6	2675	1.58823529411765
chr14	76617850	76623750	6	3925	1.78571428571429
chr14	78078375	78084575	6	3675	2.12765957446809
chr15	38541750	38557025	6	8850	1.89261744966443
chr15	45473525	45481100	6	4850	1.16049382716049
chr15	52628900	52633675	6	3425	1.92592592592593
chr15	53037275	53046175	6	5275	1.66666666666667
chr15	66542000	66547650	6	3625	1.02777777777778
chr15	66692625	66703975	6	7325	1.44242424242424
chr15	67036625	67044250	6	6050	0.75
chr15	75242075	75251725	6	5425	2.15929203539823
[truncated: 1,863 more rows]
