# Supplementary material for: Large organized chromatin lysine domains help distinguish primitive from differentiated cell populations
Source: Nat Commun. 2021 Jan 21;12:499. doi: 10.1038/s41467-020-20830-9 (PMC7820432; doi:10.1038/s41467-020-20830-9)
Supplement: Supplementary file 3 — Supplementary Software [file 41467_2020_20830_MOESM3_ESM.zip › E016-H3K4me3_LOCKS.bed]

chr1	825025	1291125	61	54125	49.3714285714286
chr1	26126150	27192575	61	90925	75.2941176470588
chr1	32396575	33548100	61	85475	47.6
chr1	35246450	36930975	61	88825	68.6428571428571
chr1	155825925	156595775	61	81575	72.8611111111111
chr10	38772700	38882000	61	33900	28.8345323741007
chr10	39076825	39137650	61	30625	8.11764705882353
chr10	101944150	102891550	61	75475	73.4509803921569
chr11	64610075	65326600	61	83850	64.5
chr11	65336550	66181700	61	92075	70.6985645933014
chr11	66181800	67197125	61	83950	76.7906976744186
chr12	133005575	133781625	61	61275	64.9333333333333
chr16	102725	778925	61	72700	73.8421052631579
chr16	1339100	2185600	61	83875	54.4166666666667
chr16	2185725	3060475	61	87150	75.1612903225806
chr16	30345250	31120825	61	91375	37.078125
chr16	66685100	67701675	61	82625	75.4705882352941
chr17	7035875	7581250	61	96000	55.0689655172414
chr17	41969625	42768000	61	79200	77.3823529411765
chr19	1381550	1877100	61	60725	58.6486486486486
chr19	3358875	4199150	61	62850	74.3529411764706
chr19	7547675	8273925	61	57625	76.8316831683168
chr19	9783725	10655825	61	73525	66.0392156862745
chr19	11248300	12147350	61	68675	52.1470588235294
chr19	12154475	12946600	61	79000	75.2592592592593
chr19	17493525	18215850	61	59525	64.2564102564103
chr19	18220250	18812250	61	68100	59.7
chr19	35158450	36361525	61	84625	76.136
chr19	40476075	41283975	61	68775	68.1904761904762
chr19	43857750	44983775	61	77400	63.9111111111111
chr19	44985200	45976550	61	76300	73.6756756756757
chr19	45981150	46581025	61	74325	48.4
chr19	48946550	49399875	61	57275	60.3703703703704
chr19	52365150	53239225	61	71675	66.7333333333333
chr19	55478025	55953650	61	60250	69.6
chr19	57682850	58492750	61	84775	29.2142857142857
chr19	58544975	59067150	61	72300	56.9285714285714
chr2	219419650	220253875	61	63100	76.9019607843137
chr20	61991825	62712250	61	67925	62.5773195876289
chr21	10760825	10845975	61	55875	21.8297872340426
chr3	49313975	50357150	61	68775	74.9426751592357
chr4	51800	997525	61	57375	69.6806722689076
chr5	140174325	140944225	61	58425	44.9268292682927
chr6	25962650	26578550	61	133175	23.2747252747253
chr6	26923825	27530250	61	88025	34.7428571428571
chr6	27973250	28740125	61	86700	58.7128712871287
chr6	31111150	31874400	61	90325	68.1212121212121
chr8	144099300	145028225	61	76800	68.55
chr8	145513925	146202100	61	86050	55.92
chr9	130828625	131843150	61	79050	63.6530612244898
chr9	139538725	140173575	61	74950	60.2962962962963
chr1	27215525	28016700	60	70050	69.1333333333333
chr14	105116150	105994850	59	68550	65.752808988764
chr15	40846600	42175125	59	81900	70.8695652173913
chr17	7588000	8340975	59	108550	50.8965517241379
chr9	132020425	132949575	59	61300	72.2608695652174
chr12	49072475	49763700	57	86300	56.4545454545455
chr17	79448250	80062050	57	80750	31.1980676328502
chr7	99867200	100662150	57	77075	51.7872340425532
chrX	48325850	49167100	56	84225	60.9090909090909
chr12	56040200	56921050	55	100375	67.6116504854369
chr16	4232750	5149175	54	65500	51.9238095238095
chr19	980425	1358425	54	58050	62.9411764705882
chr12	6559475	7168300	53	87550	54.4137931034483
chr12	120523950	121164350	53	68425	54.28
chr17	40531050	41194525	53	67650	64.3625
chr21	11040425	11188200	52	18675	53.4117647058824
chr1	154839375	155295725	51	91675	49.9807692307692
chr7	27070225	27292050	51	33450	44.7272727272727
chr19	13841900	14248825	50	49800	29.9506172839506
chr11	118659400	119368275	49	79425	57.4285714285714
chr17	39804375	40346600	49	51025	31.9090909090909
chr11	62272350	62695175	48	83500	53.48
chr19	36370500	37212500	47	64850	36.3389830508475
chr11	190475	640800	46	59075	30.5255474452555
chr12	57823200	58336225	46	69225	48.3030303030303
chr14	23181975	23846100	45	70500	40.7118644067797
chr19	37309675	38423725	45	58875	52.5222929936306
chr6	32764475	33477525	43	87700	53.1481481481481
chr1	109490350	110377550	42	53725	49.3253012048193
chr6	27533275	27871725	41	81675	17.2
chr17	72732375	73286525	40	60325	43.25
chr1	150779050	151520225	39	64475	45.2773109243698
chr12	53267525	53780100	39	62250	46.0655737704918
chr14	24422225	24913100	39	57600	36.1904761904762
chr19	53251725	53973575	39	48925	43.4166666666667
chr2	89831600	89879875	39	26200	7.84615384615385
chr6	28740500	28985175	39	53200	18.9052631578947
chr16	33864675	33963275	37	15800	39.609756097561
chr17	46507225	46704375	36	23200	43.4
chr19	2700900	3076100	36	31025	41.7977528089888
chr6	2953150	3261325	36	42775	41.8620689655172
chr7	150644575	151002400	36	48425	41.36
chr10	42354925	42397175	34	24075	7.66666666666667
chr11	693550	946150	34	45400	23.0188679245283
chr19	54334450	54539450	33	35500	31.4915254237288
chr20	29804300	29833250	33	18250	2.33333333333333
chr20	44388550	44747800	33	35375	24.1698113207547
chr16	3062250	3242975	32	45900	28.0582524271845
chr6	43137800	43743200	32	46100	31.0066225165563
chr19	49924100	50097425	31	34225	31.1
chr6	29589950	30096100	31	48050	35.6666666666667
chrX	152933075	153286300	31	37150	34.9473684210526
chr11	63915950	64141125	30	43200	19.4509803921569
chr17	4538875	4939125	30	46150	29.2121212121212
chr19	49402775	49669625	29	35575	26.1090909090909
chr2	176931500	177054750	29	20525	32.75
chrX	153596475	153824775	29	35175	31.75
chr10	42790600	42817125	28	18275	2.8
chr19	17320225	17459800	28	27400	25.0833333333333
chr19	41681050	41955425	27	35300	18.9251700680272
chr3	147072250	147167725	27	28600	20.2061855670103
chr10	135033175	135237325	26	23150	24.9333333333333
chr2	220283325	220493225	26	29075	19.8
chr11	57224550	57556025	25	48075	16.4255319148936
chr17	77715500	77789675	24	15175	22
chr3	183851425	184117575	24	37525	26.9538461538462
chr19	39737825	40031225	23	41550	25.0992366412214
chr4	49093150	49123225	23	13375	7.8
chr4	49633250	49660075	23	17350	3.85714285714286
chr6	30433875	30737900	23	44300	19.3529411764706
chr10	39137900	39154950	22	9400	3.29411764705882
chr6	44170175	44296225	22	25550	18.2696629213483
chr2	74600500	74783075	21	41050	17.1047619047619
chr3	9768800	10069300	21	31050	21.2352941176471
chr3	32821625	32896000	21	31700	14.3636363636364
chr1	156611125	156739925	20	36900	9.69911504424779
chr16	73066850	73105350	19	15475	6
chr3	181412675	181476300	19	30700	13.8405797101449
chr1	6239025	6321850	18	21175	17.3628318584071
chr15	96863975	96911850	18	26600	12.4444444444444
chr16	29873325	30135200	18	38425	16.6503067484663
chr17	26878500	27089325	18	34050	17.3
chr17	36827450	37040550	18	38350	10.5591397849462
chr19	38794325	38926100	18	21375	19
chr20	3712875	3874425	18	25050	16.1818181818182
chr5	87955100	87991450	18	21475	2.65
chr5	180587150	180689650	18	37075	5.83606557377049
chr9	34577225	34666650	18	19600	16.5647058823529
chr19	54592750	54709575	17	24050	14.0722891566265
chr6	42846775	43064400	17	28950	15.3677419354839
chr7	61780475	61801900	17	6800	9.77777777777778
chrX	39940825	40036850	17	48300	6.67156862745098
chr10	8075900	8106950	16	17975	18
chr12	115102650	115149900	16	16275	17.2307692307692
chr17	46100500	46186400	16	17500	17.5282051282051
chr19	2163300	2331400	16	21850	17.0617283950617
chr2	45155225	45183225	16	17425	5.36585365853659
chr4	174415175	174460300	16	12725	7.6
chr6	35419425	35480325	16	15400	11.1351351351351
chr9	35603350	35758500	16	29700	15.7872340425532
chr12	57471375	57530000	15	17950	8.88721804511278
chr16	56622850	56717875	15	18400	11.3174603174603
chr19	12977950	13076625	15	18275	17.7608695652174
chr19	42720150	42830900	15	28550	7.54601226993865
chr2	119564500	119617150	15	14825	8.56
chr6	10381550	10427350	15	19700	8.88372093023256
chr1	45196525	45286525	14	16300	11.0909090909091
chr10	104153400	104223700	14	20425	8.76666666666667
chr13	112707575	112761425	14	15200	15.0789473684211
chr19	50305225	50394500	14	19100	10.6228070175439
chr2	223133175	223185925	14	15675	12.8
chr21	10846825	10860525	14	10800	2
chr7	61739500	61758700	14	7100	14.2
chr8	22406425	22463775	14	16225	5.64556962025316
chr8	72582800	72629225	14	20425	12.8547008547009
chr1	45768575	45827000	13	12500	12.453781512605
chr1	150185550	150339900	13	26350	12.1901140684411
chr1	164527225	164575025	13	16875	13.12
chr10	21782875	21825250	13	34775	8.8125
chr10	101279650	101301000	13	7575	6.37837837837838
chr12	125395350	125425800	13	14375	5.05882352941176
chr14	21077225	21175125	13	22975	7.11587982832618
chr16	31453700	31549550	13	15850	13.1711711711712
chr17	1914950	1962500	13	11650	9.37254901960784
chr17	35277400	35307750	13	14725	8.95238095238095
chr17	77805425	77819200	13	8500	2.88888888888889
chr2	232526375	232582600	13	14100	14.1904761904762
chr20	31330000	31363600	13	11300	12.7619047619048
chr6	32094800	32165175	13	20775	13.2427184466019
chr9	128456775	128524350	13	12925	11.95
chr1	2120725	2180600	12	12475	10.5252525252525
chr1	6500125	6558025	12	11975	10.46
chr1	64211975	64261250	12	11125	13.2727272727273
chr1	119521500	119552025	12	11525	13.7037037037037
chr1	150520925	150615050	12	19525	13.3
chr11	31818550	31849300	12	21775	1.76410256410256
chr11	64489950	64578725	12	16275	13.6578947368421
chr15	40373650	40417650	12	8575	10.8909090909091
chr17	37307000	37388475	12	17575	11.3513513513514
chr17	59473250	59494375	12	8750	6.15384615384615
chr19	50141150	50205000	12	16575	8.73118279569892
chr19	56109275	56188025	12	24500	12.0970873786408
chr20	22547800	22568075	12	7625	7.26666666666667
chr4	49147250	49158650	12	7125	1.75675675675676
chr4	111534200	111564775	12	20125	3.56701030927835
chr6	50783350	50819525	12	11750	12.4423076923077
chr7	57545925	57556850	12	5800	3.25
chr1	18956000	18973925	11	9625	6.37837837837838
chr1	161067575	161197300	11	24325	11.4248366013072
chr10	131748375	131771350	11	10575	9.92307692307692
chr11	67349100	67398825	11	11900	8.61146496815287
chr12	54744450	54785800	11	12850	6.89655172413793
chr14	21903975	22012350	11	21725	11.3150684931507
chr17	76337575	76378400	11	13925	10.3492063492063
chr19	55954425	56000275	11	10800	11.6206896551724
chr2	105458625	105490600	11	16450	3.63855421686747
chr22	38002875	38094025	11	14950	12.1818181818182
chr3	62351100	62365475	11	9375	1.62790697674419
chr3	184276800	184323025	11	11450	11.8214285714286
chr4	13523850	13551125	11	8725	10.0666666666667
chr4	54927650	54976600	11	14525	11.2527472527473
chr4	88838725	88857400	11	10625	5.9
chr5	176827250	176944850	11	19900	11.6312056737589
chr7	75888725	75948850	11	10550	8.94339622641509
chr7	98971500	99105000	11	22100	10.2094240837696
chr7	100797325	100826350	11	15200	4.59259259259259
chr9	35068950	35117675	11	15850	7.25153374233129
chr9	129372825	129401750	11	8975	8.16216216216216
chrX	25017550	25041550	11	9625	10.4615384615385
chrX	69641350	69700050	11	12500	8.90804597701149
chr1	91171700	91196675	10	12175	9.3953488372093
chr1	149814925	149911450	10	20000	9.29850746268657
chr1	204034125	204053500	10	8750	10
chr10	22604425	22635300	10	13275	3.2
chr10	103532875	103604400	10	19675	7.53894080996885
chr10	124877000	124916050	10	15475	9.77391304347826
chr13	41223175	41257225	10	12125	6.37209302325581
chr13	56226800	56238525	10	9675	0.634146341463415
chr15	68112275	68136125	10	11575	2.25
chr16	34182400	34196200	10	3850	8.1875
chr17	43208925	43250675	10	13775	8.64197530864197
chr19	15528050	15568925	10	9075	8.35211267605634
chr19	47728900	47779125	10	14425	9.70526315789474
chr2	85764175	85844950	10	19675	7.30487804878049
chr2	172945150	172975175	10	14225	2.94610778443114
chr2	175190100	175209775	10	15075	4.94117647058824
chr21	38065125	38083475	10	8400	4.17777777777778
chr3	48631550	48755275	10	18800	10.8679245283019
chr4	4854375	4872025	10	7125	4.53846153846154
chr6	1604275	1625775	10	11625	2.94845360824742
chr6	99271425	99296625	10	17050	2.46428571428571
chr7	5552175	5638450	10	21000	6.46840148698885
chr9	74367750	74385075	10	10975	6.06666666666667
chr9	96707525	96723100	10	8025	3.62162162162162
chr1	170629125	170640550	9	7350	6.16666666666667
chr1	197870950	197898450	9	9850	9.57894736842105
chr1	221049700	221069250	9	9175	7.15625
chr1	223195625	223205225	9	7125	1.15384615384615
chr10	118890600	118900725	9	6225	2.11111111111111
chr10	127569025	127586300	9	5825	8.69767441860465
chr12	6432100	6493550	9	14975	9.76608187134503
chr14	29226050	29255325	9	7350	7.6875
chr14	57361600	57372675	9	4525	8.73684210526316
chr14	77551825	77625325	9	13500	8.72727272727273
chr14	99697075	99766675	9	15700	6.72108843537415
chr15	37169625	37191350	9	8875	7.93103448275862
chr16	86587825	86613725	9	10000	6.16842105263158
chr17	37819950	37911600	9	17125	9.75
chr17	48609725	48642250	9	9275	7.81818181818182
chr17	56401250	56430950	9	8425	6.88135593220339
chr17	58211800	58238950	9	8175	7.49397590361446
chr19	4390075	4415775	9	8000	8.71232876712329
chr2	8011325	8031475	9	7350	5.63636363636364
chr2	63270575	63287575	9	15475	0.272727272727273
chr20	21486050	21504150	9	8500	5.77272727272727
chr21	10706775	10722675	9	2675	9.82608695652174
chr22	50680975	50710775	9	9775	4.68965517241379
chr3	51989500	52040475	9	11700	7.97916666666667
chr4	187162650	187188575	9	10900	7.64383561643836
chr5	2738825	2758475	9	14025	4.63414634146341
chr5	42991575	43025675	9	10900	6.67796610169492
chr5	72708050	72748050	9	9125	7.94029850746269
chr5	92905650	92924825	9	12150	1.6480686695279
chr6	1378150	1394125	9	5900	7.72727272727273
chr6	15239900	15269750	9	16400	8.47058823529412
chr6	126021950	126029825	9	4825	3.625
chr7	96630875	96657150	9	10325	8.40476190476191
chr7	109229975	109238500	9	5275	2.83333333333333
chr7	124896500	124905150	9	5300	2.27692307692308
chr7	143042150	143108575	9	14850	7.6
chr8	30240025	30263475	9	15825	3.0125
chr9	124975500	124991650	9	7200	5.06666666666667
chr9	127518725	127542375	9	14000	1.75757575757576
chr9	135455125	135468275	9	6350	6.125
chrX	110786175	110799600	9	3925	6.68965517241379
chrX	113281225	113292500	9	8650	3.17647058823529
chrX	113815650	113842000	9	11525	4.20754716981132
chr1	38453975	38480075	8	9850	5.62352941176471
chr1	41824075	41861050	8	7725	6.81481481481481
chr1	73445150	73453550	8	4575	4.5
chr1	153917450	153965650	8	19550	4.54761904761905
chr1	213081225	213090800	8	7300	1.18918918918919
chr1	232245875	232268475	8	12300	5.36363636363636
chr11	14357500	14371700	8	4675	5.5
chr11	43577650	43605200	8	10125	7.46987951807229
chr11	59304525	59334275	8	11500	4.39795918367347
chr11	96457600	96465775	8	3075	5.86666666666667
chr11	101980000	101991600	8	8525	3.65217391304348
chr11	118585975	118599975	8	6250	3.17857142857143
chr13	100607675	100650400	8	33650	1.4
chr14	38658325	38681000	8	12125	5.64179104477612
chr14	57260700	57284725	8	21900	0.92
chr14	61103575	61125300	8	12850	7.69230769230769
chr15	27002875	27019750	8	10050	7.88571428571429
chr15	53072950	53098900	8	14550	1.95876288659794
chr16	87898550	87909050	8	6475	2.84210526315789
chr17	37760050	37801475	8	9450	5.58695652173913
chr17	47068050	47100700	8	16800	4.42105263157895
chr18	19744675	19757550	8	9800	3.90909090909091
chr2	66652250	66674375	8	14025	3.64444444444444
chr2	237067450	237088875	8	13050	3.12765957446809
chr20	259075	329575	8	18575	7.70588235294118
chr20	45943750	45998350	8	19650	4.47325102880658
chr20	61422625	61456325	8	8475	6.20689655172414
chr22	28186725	28200825	8	9625	2.54761904761905
chr3	50357450	50403475	8	16550	3.23699421965318
chr3	71095825	71116150	8	7700	7.62162162162162
chr3	128200900	128216750	8	8750	5.54385964912281
chr4	62626675	62639850	8	9675	2.15384615384615
chr4	116894475	116902800	8	4100	5.3125
chr5	17214025	17225025	8	8675	3.74193548387097
chr5	76932525	76941875	8	4325	6.81818181818182
chr5	174146875	174179225	8	13450	8.35294117647059
chr6	137807575	137834875	8	11975	8.40875912408759
chr7	20814675	20840375	8	20125	1.3
chr8	27465425	27472825	8	4275	2.03921568627451
chr9	76693400	76708550	8	8450	6.33333333333333
chr9	126116200	126123025	8	3625	5.11111111111111
chrX	82755975	82766750	8	7600	2.6027397260274
chrX	133303475	133315900	8	8025	5.36
chr1	2978950	2990925	7	5750	3.1219512195122
chr1	16532450	16564250	7	9375	6.66
chr1	28558275	28592625	7	8950	5.7910447761194
chr1	39451125	39467950	7	7075	5.64705882352941
chr1	40343825	40368550	7	8550	5.71666666666667
chr1	47690700	47698500	7	4725	2.95238095238095
chr1	47898225	47916075	7	5950	4.51111111111111
chr1	62642475	62667050	7	9325	4.88235294117647
chr10	6836250	6845875	7	5975	2
chr10	42661300	42667100	7	2200	4.3
chr10	92564550	92573500	7	6075	1.75609756097561
chr10	111762525	111773850	7	6425	4.69565217391304
chr10	119294675	119313775	7	7175	3.66666666666667
chr11	8692450	8721975	7	8500	6.51923076923077
chr11	27650300	27657200	7	5800	0.956521739130435
chr11	32447925	32460975	7	5725	4.42857142857143
chr11	76154175	76168150	7	7300	6.54838709677419
chr12	52230450	52263775	7	9450	6.81818181818182
chr12	54651100	54680000	7	11425	4.08873720136519
chr12	57618875	57637900	7	9800	3.4
chr12	106525775	106535575	7	7700	1.89285714285714
chr13	28527575	28545400	7	5700	6.03174603174603
chr13	54838125	54848675	7	8475	2.81481481481481
chr14	21536500	21575125	7	12950	7.06896551724138
chr14	24006200	24048525	7	15900	5.02068965517241
chr14	38052550	38069650	7	10000	1.57894736842105
chr15	65099000	65119275	7	7950	6.35862068965517
chr15	76627500	76640325	7	8675	1.83636363636364
chr15	89910875	89923125	7	4250	5.42222222222222
chr15	93604550	93633525	7	7925	4.72173913043478
chr16	9763650	9775525	7	6350	4.82352941176471
chr16	29796225	29832000	7	16175	5.27683615819209
chr17	5083625	5096275	7	5775	3.93333333333333
chr17	6898325	6950700	7	15300	5.1907514450867
chr17	17726350	17744475	7	6200	6.22900763358779
chr17	29020650	29060775	7	8925	6.94117647058824
chr17	38463450	38507350	7	12225	6.82758620689655
chr17	66192025	66203400	7	6725	2.50909090909091
chr18	55094525	55109150	7	11725	1.14583333333333
chr18	56931500	56943725	7	6700	1.68316831683168
chr19	13205575	13231950	7	9100	6.48322147651007
chr19	38741550	38758950	7	6750	3.41772151898734
chr2	67548350	67565025	7	6950	3.07216494845361
chr2	71203550	71229800	7	6050	6.22222222222222
chr2	77313300	77323125	7	9000	0.518518518518518
chr2	121101225	121106800	7	3725	1.3
chr2	200303675	200336650	7	13175	5.63318777292576
chr2	241496475	241527650	7	9825	6.62295081967213
chr20	25838600	25849600	7	5475	1.86301369863014
chr20	37351525	37360300	7	6925	1.03225806451613
chr20	61635150	61642075	7	2875	3.36842105263158
chr22	17737975	17753975	7	6775	4.52173913043478
chr22	27038125	27057100	7	7500	3.80952380952381
chr22	42306000	42322900	7	4850	6.04878048780488
chr22	46366725	46375400	7	4400	6.17142857142857
chr3	8540450	8545975	7	3775	1.07692307692308
chr3	32905550	32914425	7	6475	3.33333333333333
chr3	66541325	66552575	7	9350	2.53846153846154
chr3	112136400	112145350	7	5500	3.82857142857143
chr3	138654475	138669675	7	10550	2.44
chr3	187454725	187468750	7	10800	3.64912280701754
chr3	193848950	193860125	7	8450	4.37837837837838
chr4	15679200	15692550	7	7800	4.29885057471264
chr4	93187925	93201275	7	11675	2.94736842105263
chr5	1874625	1888000	7	7750	2.35374149659864
chr5	25435925	25449125	7	11400	0.714285714285714
chr5	34410075	34418850	7	4000	3.91304347826087
chr5	50672575	50695900	7	11600	6.75
chr5	106310000	106322025	7	9025	6.66666666666667
chr5	134363125	134386525	7	7200	6.39285714285714
chr5	158522200	158533950	7	8275	2.01818181818182
chr5	170735375	170742125	7	3475	3.85
chr6	37093275	37110475	7	8550	4.32
chr6	98219150	98231025	7	3600	5.35632183908046
chr6	100901850	100917625	7	7900	2.97959183673469
chr6	114741000	114752100	7	8575	1.47169811320755
chr6	170595275	170616925	7	12750	5.11304347826087
chr7	1703275	1710850	7	6550	1.0625
chr7	64337550	64367300	7	7325	6.57516339869281
chr7	83086525	83095900	7	7400	0.755555555555556
chr7	93268150	93276225	7	5250	4.64
chr7	99745850	99775650	7	9400	3.80487804878049
chr7	121776775	121789800	7	9450	3.02325581395349
chr7	155589525	155605300	7	7575	6.82666666666667
chr7	157476550	157486950	7	5875	3.20987654320988
chr8	25894625	25909725	7	8500	1.8705035971223
chr8	115293625	115303800	7	8250	1.6551724137931
chr8	119083550	119092500	7	4900	2.6
chr9	96106500	96117250	7	6375	2.8780487804878
chr9	99976000	100002050	7	11550	3.85611510791367
chrX	124520950	124530375	7	8350	0.28
chr1	16471400	16494875	6	8400	4.69047619047619
chr1	46951350	46959225	6	3925	3.78571428571429
chr1	61508325	61524025	6	7825	3.42857142857143
chr1	66815225	66822875	6	3525	2.59340659340659
chr1	81702925	81718800	6	8625	2.76136363636364
chr1	205413125	205427100	6	11050	0.784313725490196
chr1	205638350	205650225	6	5100	5.03030303030303
chr1	230558050	230564275	6	5775	0.636363636363636
chr10	71327900	71338800	6	8975	0.506024096385542
chr10	77154900	77170050	6	13500	0.285714285714286
chr10	103985475	104006875	6	6700	4.48366013071895
chr10	118919225	118928700	6	4100	2.30379746835443
chr11	20177325	20186125	6	6875	1.85185185185185
chr11	44325950	44342200	6	6050	5.15
chr11	63295000	63300400	6	3450	1.46666666666667
chr12	14857500	14868150	6	9000	0.917647058823529
chr12	57022150	57040575	6	10250	5.08910891089109
chr12	63047075	63054175	6	2825	4.95652173913043
chr12	103344075	103359850	6	6875	2.03428571428571
chr13	28363525	28371975	6	3475	4.7
chr13	43443050	43451475	6	4825	2.17647058823529
chr13	56148175	56159350	6	10150	0.507936507936508
chr13	79167750	79184225	6	9325	2.93457943925234
chr15	69378475	69383075	6	3075	0.73469387755102
chr15	74420100	74429600	6	7275	0.981132075471698
chr15	77914725	77927800	6	6075	3.90977443609023
chr15	93351275	93366250	6	7150	2.74747474747475
chr16	49308725	49318000	6	7000	2.78260869565217
chr16	51177375	51216475	6	13200	4.85063291139241
chr16	65262925	65270000	6	5825	1.47058823529412
chr16	85640725	85650250	6	6925	3.41176470588235
chr16	86541625	86550175	6	4625	3.55172413793103
chr17	19360325	19364875	6	3000	1.27272727272727
chr17	46795600	46807100	6	5250	4.66666666666667
chr17	74127150	74138425	6	7775	1.4025974025974
chr18	46064500	46072800	6	5300	4.68965517241379
chr18	77153050	77160800	6	5075	2.05405405405405
chr19	485450	511725	6	8075	4.27027027027027
chr19	911625	928225	6	9275	1.88461538461538
chr19	2454925	2495525	6	11450	4.53333333333333
chr19	6730100	6744450	6	7800	3.77142857142857
chr19	13259750	13279200	6	11925	1.6
chr19	20178450	20194350	6	6450	4.59310344827586
chr19	48893375	48903900	6	6250	2.47368421052632
chr2	284050	290375	6	4800	1.16129032258065
chr2	19546900	19563525	6	9575	2.01449275362319
chr2	111432600	111447025	6	5600	3.85
chr2	113606300	113610150	6	2675	1.27272727272727
chr2	133023250	133034900	6	2900	5.1044776119403
chr2	157176050	157200025	6	12475	1.92391304347826
chr2	162270275	162284875	6	6550	4.10126582278481
chr2	219251875	219272225	6	9175	4.71875
chr20	23329825	23344150	6	8300	2.49230769230769
chr20	38896725	38904275	6	5850	1.02222222222222
chr20	52201200	52214050	6	8875	1.88235294117647
chr20	61548150	61593050	6	14725	4.47457627118644
chr21	46123725	46132750	6	7975	0.688172043010753
chr22	19701400	19718750	6	6125	4.1551724137931
chr22	34243125	34250100	6	3400	4.64285714285714
chr22	39897675	39931400	6	9900	4.32374100719424
chr22	42461275	42487750	6	8225	3.87654320987654
chr3	5018525	5029325	6	7700	2.05797101449275
chr3	27753725	27773475	6	12475	1.26222222222222
chr3	42622000	42644150	6	9450	2.84507042253521
chr3	75784300	75790525	6	2250	3.92
chr3	101393750	101412525	6	8700	2.2974358974359
chr3	150316825	150325850	6	6050	1.875
chr3	157811925	157829100	6	9925	2.16666666666667
chr3	162439150	162445775	6	3975	3.80645161290323
chr3	195618975	195641975	6	6500	5.35593220338983
chr4	113430525	113445875	6	9200	1.48529411764706
chr4	113556400	113577125	6	13775	3.65714285714286
chr4	115413675	115417600	6	3050	0.882352941176471
chr5	18666150	18675150	6	5975	1.14285714285714
chr5	33438775	33448950	6	7900	1.9344262295082
chr5	80251800	80261000	6	5200	3.9047619047619
chr5	124068450	124087350	6	16675	4.5
chr5	126174525	126182650	6	4800	1.90909090909091
chr5	148926375	148942800	6	6425	3.56613756613757
chr5	153852400	153863900	6	7800	4.73684210526316
chr5	154133425	154141450	6	6775	2.53846153846154
chr5	179221950	179256375	6	10650	4.60526315789474
chr6	5993000	6009900	6	12300	1.72
chr6	95263350	95269775	6	2650	5.42857142857143
chr6	108478200	108498050	6	8175	4.32352941176471
chr6	121751825	121766175	6	10275	0.856060606060606
chr6	157094850	157105625	6	10125	0.210526315789474
chr7	6728225	6733250	6	3025	4.22222222222222
chr7	24432675	24443700	6	8100	3.95454545454545
chr7	70190450	70194700	6	2050	2.5
chr7	99677675	99728750	6	13900	4.76447876447876
chr7	138143125	138153075	6	7350	3.53846153846154
chr8	23559925	23572775	6	5450	3.46511627906977
chr8	68862575	68870125	6	5225	2.36363636363636
chr8	97156525	97174450	6	7475	4.73504273504274
chr8	99951500	99964150	6	10150	1.69230769230769
chr8	145132200	145165150	6	11775	4.21989528795812
chr9	967650	977900	6	6225	1.42857142857143
chr9	1042150	1053075	6	4750	4.7906976744186
chr9	34988475	34994500	6	5375	0.842105263157895
chr9	90020225	90032075	6	5825	5.09677419354839
chr9	100609925	100620775	6	5575	3.28813559322034
chr9	118234325	118242475	6	6450	1.10344827586207
chr9	126770300	126785100	6	7500	2.03305785123967
chrX	24387825	24396750	6	3500	4.9041095890411
chrX	93956000	93961550	6	4025	0.590163934426229
chrX	113699425	113707675	6	6325	1.54285714285714
chrX	129113275	129119275	6	5350	0.4
chr1	11332550	11336075	5	2550	0.857142857142857
chr1	25070125	25075350	5	4425	0.9
chr1	25252825	25259250	5	4600	1.22222222222222
chr1	46764175	46773725	5	6500	1.33333333333333
chr1	50880975	50890000	5	5600	1.72602739726027
chr1	59162175	59171025	5	3650	2.59459459459459
chr1	64819550	64823625	5	2250	1.85714285714286
chr1	154151025	154160350	5	6750	0.989473684210526
chr1	167188225	167197600	5	6750	1.3134328358209
chr1	167674575	167693500	5	7950	3.24
chr1	178233700	178237100	5	2125	2.05882352941176
chr1	181068675	181075500	5	4275	1.19607843137255
chr1	184633300	184643275	5	3875	3.23809523809524
chr1	199997600	200019250	5	13825	2.36036036036036
chr1	200859700	200865950	5	5275	1.39130434782609
chr1	201976475	201980725	5	3575	0.848484848484849
chr1	244610425	244618350	5	5400	3.18181818181818
chr10	33237475	33252025	5	10200	1.35714285714286
chr10	43889800	43916875	5	12650	3.31380753138075
chr10	50816850	50823000	5	4950	0.627450980392157
chr10	53791800	53804000	5	8800	0.91
chr10	71077425	71090150	5	5100	2.81081081081081
chr10	94819575	94836950	5	11325	1.625
chr10	98068025	98071100	5	1550	2.73684210526316
chr10	103872375	103895850	5	12775	2.15340909090909
chr10	104389125	104410425	5	7600	3.73770491803279
chr10	123353050	123360750	5	6525	1.64102564102564
chr10	126837775	126851650	5	13125	0.8125
chr11	2714000	2722375	5	5350	3.6551724137931
chr11	3397100	3404400	5	5875	3.18181818181818
chr11	6623450	6641075	5	8800	2.36585365853659
chr11	9587325	9600275	5	8175	2.12121212121212
chr11	19793050	19802025	5	5325	1.44318181818182
chr11	22358975	22366125	5	6350	0.833333333333333
chr11	94373350	94377350	5	2000	2.33333333333333
chr11	99290175	99294875	5	3800	0.888888888888889
chr11	109998850	110002750	5	2025	2.60606060606061
chr11	116313750	116317575	5	3350	0.375
chr11	125929000	125933750	5	3225	2.43478260869565
chr11	128554600	128565675	5	9075	0.984615384615385
chr11	133817850	133827875	5	4900	2.61538461538462
chr11	134031825	134039450	5	5175	1.28813559322034
chr12	9058450	9070650	5	8225	2.76086956521739
chr12	14409750	14414250	5	3200	1.09803921568627
chr12	31469750	31480200	5	9775	1.39130434782609
chr12	31659750	31662300	5	1250	3.75
chr12	46761775	46785200	5	12400	2.34883720930233
chr12	48204525	48215300	5	6850	1.98260869565217
chr12	59716000	59724500	5	7150	1.08771929824561
chr12	125667925	125679300	5	6725	2.92
chr13	52217600	52220500	5	2375	0.740740740740741
chr13	100308675	100314575	5	3525	1.42857142857143
chr13	111559075	111569000	5	8150	0.5
chr14	20795750	20812750	5	7025	3.39130434782609
chr14	37125275	37136625	5	4825	2.65573770491803
chr14	59100950	59107125	5	4450	0.723404255319149
chr14	65165650	65184425	5	10700	2.29032258064516
chr14	91879675	91885300	5	4375	1.28571428571429
chr15	37385525	37403775	5	14125	1.6
chr15	44083700	44094075	5	5050	3.76744186046512
chr15	75929700	75944150	5	7800	1.65758754863813
chr16	11034150	11040900	5	5400	0.492307692307692
chr16	18796875	18815625	5	8575	3.66666666666667
chr16	75278625	75288275	5	5100	2.92035398230089
chr16	79629025	79636500	5	7025	0.777777777777778
chr16	85612400	85618350	5	3300	3.33333333333333
chr17	878775	883900	5	3900	3.41176470588235
chr17	2295200	2306200	5	9200	1.26086956521739
chr17	36606775	36612750	5	5450	1.04347826086957
chr17	36714125	36721350	5	4050	2.51764705882353
chr17	36757475	36766225	5	5150	1.525
chr17	38267675	38298050	5	8800	3.88316151202749
chr17	41436725	41451100	5	5125	3.8961038961039
chr17	43502200	43510550	5	5650	2.96875
chr17	45725700	45730475	5	4400	0.56
chr17	48040225	48050650	5	6325	1.76363636363636
chr17	58461425	58470950	5	7925	0.627450980392157
chr17	70111675	70120775	5	8400	0.233333333333333
chr17	78448625	78453100	5	4075	0.2
chr17	79360475	79375950	5	10900	2.44776119402985
chr17	80451875	80456250	5	2475	3.15
chr17	80708300	80713500	5	4100	1
chr18	53248150	53257825	5	9125	0.296296296296296
chr19	796475	802325	5	5050	0.341463414634146
chr19	12946800	12952550	5	3550	1.44927536231884
chr19	30713500	30720975	5	6575	0.656716417910448
chr19	42497375	42503700	5	3075	3.21739130434783
chr19	46990650	46999550	5	4200	1.94285714285714
chr19	48101475	48117550	5	7700	2.75706214689266
chr19	48823550	48837675	5	6825	2.80412371134021
chr19	51221175	51231725	5	5475	2.58064516129032
chr19	54926200	54933225	5	4225	1.46564885496183
chr2	8816150	8833975	5	10300	3.02762430939227
chr2	45227425	45242025	5	7000	2.83516483516484
chr2	72369925	72377600	5	7250	0.444444444444444
chr2	73142150	73153025	5	7525	1.632
chr2	74207775	74215850	5	6000	0.680851063829787
chr2	76805175	76809175	5	3450	0.780487804878049
chr2	145266550	145282875	5	14650	0.72
chr20	12733150	12738250	5	3750	1.16666666666667
chr20	14312200	14318400	5	4850	2.6
chr20	20343050	20353250	5	9600	0.151898734177215
chr20	32250700	32274925	5	8750	3.75916230366492
chr20	39311100	39321600	5	7550	0.7
chr20	57224325	57234100	5	7825	2.27272727272727
chr22	39409825	39418175	5	4375	2.16494845360825
chr3	33467075	33490025	5	8225	3.26851851851852
chr3	51420675	51432075	5	6575	2.53846153846154
chr3	54667900	54677100	5	8475	0.436363636363636
chr3	57192150	57204700	5	7625	3.48
chr3	69057900	69064575	5	4725	0.748299319727891
chr3	124601875	124608550	5	5475	1.66666666666667
chr3	129321800	129326625	5	4175	0.307692307692308
chr3	153358175	153360725	5	1775	0.947368421052632
chr4	1002825	1006700	5	3100	0.394366197183099
chr4	2059975	2063225	5	2975	0.2
chr4	16894400	16901275	5	6375	0.222222222222222
chr4	24322500	24330650	5	5250	2.43076923076923
chr4	55083750	55100575	5	9125	3.69620253164557
chr4	57291450	57306700	5	7525	2.55203619909502
chr4	88894275	88899050	5	2275	3.125
chr4	93359750	93368075	5	6325	3.58823529411765
chr4	135601825	135606825	5	4000	0.63768115942029
chr4	139935500	139942175	5	6250	0.205882352941176
chr5	3590425	3607275	5	11575	2.66666666666667
chr5	43037975	43045875	5	6175	0.470588235294118
chr5	115894675	115912875	5	16875	0.80952380952381
chr5	120032250	120043500	5	8225	0.988235294117647
chr5	147247150	147255425	5	7450	0.451612903225806
chr5	165498600	165502750	5	3300	0.8
chr5	175961175	175971450	5	7375	1.12568306010929
chr6	7137700	7147050	5	3150	3.79710144927536
chr6	41336875	41343975	5	4625	1.68181818181818
chr6	42738575	42753975	5	6000	3.63819095477387
chr6	75989200	75995725	5	5625	0.944444444444444
chr6	94538700	94546700	5	7100	0.571428571428571
chr6	106428875	106450425	5	7225	3.27272727272727
chr6	109798900	109805450	5	5600	0.272727272727273
chr6	131614700	131620175	5	4250	1.1875
chr6	132222325	132229550	5	5150	2.74074074074074
chr6	143994475	144011700	5	7725	3.24752475247525
chr7	5101525	5106700	5	3075	2.82926829268293
chr7	25891450	25902850	5	7500	1.28205128205128
chr7	35288025	35302125	5	7775	1.4640522875817
chr7	42261550	42269550	5	4875	1.568
chr7	55636600	55641425	5	4100	0.933333333333333
chr7	102573475	102584600	5	5250	3.20610687022901
chr7	105329500	105337825	5	3325	3.39393939393939
chr7	145939675	145946825	5	5275	1.70731707317073
chr7	148032550	148040175	5	6150	1.57894736842105
chr7	149461550	149471900	5	5350	3.76237623762376
chr7	149744000	149746800	5	2500	0.16
chr7	150097925	150104475	5	5075	0.535211267605634
chr7	153748275	153750800	5	2050	0.5
chr8	37652650	37660875	5	5925	1.41176470588235
chr8	61588675	61597475	5	5000	1.51111111111111
chr8	77584850	77600225	5	9650	1.29032258064516
chr8	93105600	93116725	5	7950	2.6
chr8	128805925	128813300	5	5275	2.76190476190476
chr9	79626725	79638525	5	10300	0.344086021505376
chr9	99520675	99522825	5	1275	2
chr9	108004300	108011550	5	6375	0.592592592592593
chr9	114286975	114292900	5	3900	1.81818181818182
chr9	131929150	131941350	5	5700	3.00613496932515
chr9	134268325	134283850	5	10200	1.48051948051948
chrX	191950	200850	5	5525	2.5
chrX	34576200	34579175	5	1550	1.92307692307692
chrX	53109925	53124425	5	5575	3.13274336283186
chrX	70314900	70324575	5	6275	2.42352941176471
chrX	73068425	73071800	5	1575	3.83333333333333
chrX	91033650	91038325	5	3775	0.833333333333333
chrX	121354275	121363275	5	6975	0.926470588235294
chrX	129086225	129096050	5	5350	1.36842105263158
chrX	139582925	139593725	5	9550	1.25
chr1	4713600	4718875	4	4725	0.305084745762712
chr1	7762300	7766000	4	2275	1.24137931034483
chr1	15849575	15854525	4	4375	0.28169014084507
chr1	16858450	16863525	4	3725	0.618181818181818
chr1	22467925	22470575	4	2450	0.363636363636364
chr1	23880300	23889025	4	7375	0.447619047619048
chr1	33803850	33816500	4	6725	1.67619047619048
chr1	43420525	43429475	4	6625	0.87719298245614
chr1	44435075	44446550	4	6500	1.62857142857143
chr1	46391325	46395700	4	2825	1.67741935483871
chr1	52340975	52345600	4	3950	0.967741935483871
chr1	57028750	57031000	4	1775	0.468085106382979
chr1	63770425	63797250	4	14650	1.77777777777778
chr1	64959050	64963275	4	2725	1.85964912280702
chr1	65884800	65892025	4	4000	2.22222222222222
chr1	91390300	91393150	4	1700	2.11111111111111
chr1	98509850	98520475	4	5925	1.48648648648649
chr1	113247050	113259050	4	6375	2.39344262295082
chr1	113363925	113369450	4	4700	0.318181818181818
chr1	114573800	114581725	4	5900	0.754098360655738
chr1	144519175	144521800	4	2125	0.425531914893617
chr1	144926100	144937050	4	7550	2.375
chr1	145469625	145478300	4	6725	0.662857142857143
chr1	154190900	154196925	4	5525	0.583333333333333
chr1	161493375	161510725	4	7225	2.22119815668203
chr1	200990525	200994450	4	3475	0.24
chr1	201706225	201710500	4	4025	0.256410256410256
chr1	202773450	202782050	4	7975	0.14207650273224
chr1	205282075	205291025	4	5400	2.24347826086957
chr1	209601025	209607375	4	5700	0.540540540540541
chr1	211748925	211754575	4	4825	1.14893617021277
chr1	224199525	224202575	4	2150	0.716981132075472
chr1	226068100	226077950	4	5575	1.75483870967742
chr1	230735975	230739550	4	2050	1.28571428571429
chr1	244210250	244215825	4	4925	0.272727272727273
chr1	247265450	247276050	4	5575	1.95024875621891
chr10	3822400	3829275	4	6325	0.177777777777778
chr10	30345700	30348900	4	2375	0.72972972972973
chr10	59809925	59811625	4	1275	0.533333333333333
chr10	64563625	64579325	4	8600	1.81939799331104
chr10	77209900	77212250	4	1625	1.0952380952381
chr10	79788000	79800175	4	9000	0.943548387096774
chr10	88513900	88520725	4	5625	0.619718309859155
chr10	88713825	88715475	4	1125	0.952380952380952
chr10	92054500	92062100	4	4825	2.04210526315789
chr10	94448450	94460175	4	6775	2.21739130434783
chr10	99089875	99098400	4	7400	0.297435897435897
chr10	114885275	114889150	4	3625	0.222222222222222
chr11	17740175	17743300	4	2725	0.296296296296296
chr11	20042875	20053675	4	7750	1.67619047619048
chr11	27368550	27371575	4	1950	1.84615384615385
chr11	64478550	64481650	4	2025	1.14814814814815
chr11	67231700	67237300	4	3225	1.97802197802198
chr11	70956625	70964725	4	6900	0.580645161290323
chr11	94380525	94391075	4	5600	1.84146341463415
chr11	102067775	102069600	4	1425	0.551724137931034
chr11	125032525	125040625	4	5950	0.858823529411765
chr12	4133175	4135975	4	2450	0.321428571428571
chr12	7939875	7952025	4	6550	1.65665236051502
chr12	10513400	10518625	4	3375	1.58823529411765
chr12	10869150	10876900	4	6475	0.830188679245283
chr12	19590650	19600600	4	7600	1.80246913580247
chr12	32550525	32556300	4	4275	1.11111111111111
chr12	33044575	33050925	4	5350	0.847457627118644
chr12	52426325	52432425	4	3050	2.3956043956044
chr12	69198725	69206750	4	4900	1.28301886792453
chr12	106974625	106981775	4	6825	0.457142857142857
chr12	111176350	111182250	4	5300	0.596491228070175
chr12	113900375	113918050	4	16550	0.117647058823529
chr12	123867775	123875200	4	4500	1.73109243697479
chr12	125048650	125054300	4	5300	0.461538461538462
chr13	22242675	22250175	4	6600	0.653061224489796
chr13	43628675	43633275	4	3225	1.30612244897959
chr13	51742600	51750200	4	6525	0.558823529411765
chr13	52157375	52164075	4	5675	0.5
chr13	55612250	55619000	4	5175	0.784313725490196
chr13	72438050	72444700	4	4875	1.625
chr13	78487825	78494575	4	6150	1.05882352941176
chr13	103244300	103251950	4	4975	1.13483146067416
chr13	107214300	107223400	4	5875	1.30434782608696
chr13	110432525	110440525	4	5675	1.75510204081633
chr13	111357200	111370525	4	8800	1.71144278606965
chr14	33401350	33410150	4	7750	1.01694915254237
chr14	42068450	42079825	4	9750	1.90243902439024
chr14	54409575	54431100	4	10725	1.53488372093023
chr14	62161150	62167650	4	6125	0.311111111111111
chr14	75347650	75353425	4	5425	0.181818181818182
chr14	77489500	77507575	4	10800	2.33644859813084
chr14	94863325	94865675	4	1425	1.28571428571429
chr14	95233425	95242350	4	7675	0.692307692307692
chr14	100838075	100844225	4	4975	0.339181286549708
chr14	102780100	102787225	4	5150	1.23456790123457
chr15	40614600	40620925	4	5175	0.51219512195122
chr15	43801825	43811375	4	5250	2.21052631578947
chr15	60285875	60303525	4	16900	0.256410256410256
chr15	60683025	60691850	4	4975	1.66666666666667
chr15	62586975	62589325	4	1475	1.71428571428571
chr15	65707225	65716225	4	5575	1.23076923076923
chr15	66765500	66767650	4	1500	0.903225806451613
chr15	72518925	72529900	4	5925	1.79512195121951
chr15	79164225	79170850	4	5650	0.666666666666667
chr15	82553525	82559975	4	3475	1.8135593220339
chr15	97245500	97247300	4	1550	0.37037037037037
chr16	9053825	9060750	4	5200	0.623376623376623
chr16	9914100	9916450	4	1800	0.666666666666667
chr16	14722600	14731375	4	7300	0.381322957198444
chr16	25865400	25868775	4	2850	0.303030303030303
chr16	54315400	54325900	4	9925	0.15
chr16	54960825	54974150	4	12550	0.129032258064516
chr16	70652475	70656250	4	3175	0.348837209302326
chr16	75149450	75152725	4	1850	2.20833333333333
chr16	81477350	81482225	4	4475	0.777777777777778
chr16	87415900	87427675	4	6525	1.57664233576642
chr17	1388225	1396350	4	6350	0.577319587628866
chr17	14200175	14214125	4	10550	1.21904761904762
chr17	25263025	25268050	4	4725	0.110091743119266
chr17	26367750	26374975	4	5125	0.852272727272727
chr17	27134800	27140450	4	4675	1.5609756097561
chr17	27940125	27950875	4	5875	1.35922330097087
chr17	36411350	36413800	4	1700	0.8
chr17	65820675	65827125	4	6075	0.222222222222222
chr17	71609100	71610600	4	1275	0.4
chr17	73826375	73829625	4	1900	2.04166666666667
chr17	73973725	73980525	4	3750	2.07476635514019
chr17	74440525	74449725	4	4950	1.9875
chr17	81036175	81042150	4	3850	1.36842105263158
chr18	5624575	5631050	4	4100	1.40157480314961
chr18	8620900	8624150	4	2450	0.576271186440678
chr18	9741825	9744000	4	1575	1.22222222222222
chr18	20748650	20750525	4	1525	0.378378378378378
chr18	59988725	59994850	4	5350	0.769230769230769
chr19	7081575	7085050	4	2725	1.16279069767442
chr19	8509075	8515300	4	5150	1.15
chr19	9675300	9678675	4	1775	1.72222222222222
chr19	18898275	18902050	4	2825	1.07142857142857
chr19	20010925	20016025	4	3875	1.77777777777778
chr19	20043075	20045850	4	1975	0.723404255319149
chr19	21887025	21888725	4	1225	0.551724137931034
chr19	37238600	37241825	4	2450	0.709677419354839
chr19	39155125	39158225	4	2775	0.5
chr19	39173750	39177450	4	2500	1.80952380952381
chr19	41303875	41308225	4	3300	1.85714285714286
chr19	46907000	46920350	4	6275	2.26
chr19	47136975	47143550	4	3775	1.86813186813187
chr19	50706150	50709375	4	2250	1.41463414634146
chr19	50828525	50837775	4	8200	0.2152466367713
chr2	37451050	37461175	4	8400	0.364864864864865
chr2	42273150	42278825	4	5225	0.142857142857143
chr2	55506175	55510775	4	3375	0.645161290322581
chr2	60701275	60704375	4	2000	1.43396226415094
chr2	64066750	64082100	4	15100	0.102040816326531
chr2	65353675	65358650	4	3650	0.842105263157895
chr2	65657150	65666025	4	6550	0.9
chr2	66800625	66810925	4	7775	0.569230769230769
chr2	70991975	70996075	4	3500	1.56521739130435
chr2	85184775	85187675	4	2200	0.833333333333333
chr2	85481925	85486800	4	2650	2.09876543209877
chr2	86421125	86429825	4	4475	1.875
chr2	101028075	101034700	4	4825	1.12280701754386
chr2	118034850	118038275	4	2425	1.42857142857143
chr2	148775475	148780750	4	5025	0.285714285714286
chr2	168187725	168191250	4	2275	2.32258064516129
chr2	171669475	171680825	4	10700	0.181818181818182
chr2	172172325	172176500	4	3125	1.02127659574468
chr2	175828750	175831375	4	1425	2.36363636363636
chr2	188428250	188431600	4	2875	0.285714285714286
chr2	189166425	189170125	4	2675	0.947368421052632
chr2	197031750	197037175	4	4450	0.598130841121495
chr2	201066000	201068800	4	1450	2.19047619047619
chr2	203878450	203883450	4	3275	1.85
chr2	207673275	207677775	4	3300	1.6
chr2	224587100	224591050	4	3150	0.524590163934426
chr2	227655300	227666825	4	8675	1.10982658959538
chr2	231726500	231735575	4	6400	1.01960784313725
chr2	232275050	232279125	4	3125	0.666666666666667
chr2	233282850	233289350	4	5975	0.226415094339623
chr2	241391550	241395975	4	3375	0.621621621621622
chr20	5092525	5109200	4	8425	2.37078651685393
chr20	9486925	9499550	4	5900	2.04347826086957
chr20	31170300	31173900	4	3425	0.0789473684210526
chr20	39764100	39770100	4	5075	0.30188679245283
chr20	55499275	55505325	4	4475	0.785714285714286
chr20	55836225	55842625	4	5750	0.918918918918919
chr20	57414300	57431475	4	11525	0.959349593495935
chr20	60638425	60642575	4	3675	0.32258064516129
chr20	60936150	60944800	4	5575	2.26530612244898
chr21	34391875	34399700	4	4050	1.86516853932584
chr21	38119425	38124050	4	3175	0.880952380952381
chr21	44492650	44500475	4	5175	2.25
chr22	18916500	18927325	4	4275	2.36619718309859
chr22	20783275	20793025	4	5225	1.77900552486188
chr22	28137500	28140650	4	2775	0.45
chr22	30115575	30117175	4	1300	0.571428571428571
chr22	31360600	31367850	4	5800	2.42105263157895
chr22	36230175	36237100	4	5900	0.336538461538462
chr22	36724625	36728125	4	2425	1.28888888888889
chr22	38239075	38247075	4	5000	1.24444444444444
chr22	39093350	39104025	4	7625	1.2962962962963
chr22	40390175	40395025	4	3700	0.666666666666667
chr22	44542075	44544850	4	1625	1.36363636363636
chr22	45400825	45407000	4	5850	0.0795454545454545
chr22	48764875	48766450	4	1175	0.909090909090909
chr22	48970700	48973100	4	1600	1
chr3	9436225	9446600	4	9775	0.782608695652174
chr3	27573825	27576125	4	2125	0.25
chr3	37901575	37905700	4	3775	0.266666666666667
chr3	39445750	39452075	4	5925	0.112676056338028
chr3	45634525	45639100	4	3675	0.474576271186441
chr3	52086725	52092150	4	3350	1.82051282051282
chr3	52565900	52572375	4	5225	1.18032786885246
chr3	82476475	82478575	4	1325	0.928571428571429
chr3	90131775	90136350	4	3550	1.6
chr3	95645650	95648050	4	1550	1.21739130434783
chr3	98041775	98046050	4	4025	0.138888888888889
chr3	99978825	99983075	4	3800	0.615384615384615
chr3	112118275	112120925	4	1650	0.96969696969697
chr3	126191800	126195825	4	3100	1.52
chr3	128717650	128723050	4	3475	0.767857142857143
chr3	135682925	135686850	4	3700	0.230769230769231
chr3	137479200	137491150	4	9875	0.795031055900621
chr4	5888600	5895400	4	6325	0.209302325581395
chr4	8857375	8863775	4	3125	2.10526315789474
chr4	9152900	9155850	4	2275	0.590909090909091
chr4	24659950	24664525	4	2250	1.53623188405797
chr4	72723025	72725775	4	1450	1.9
chr4	77506625	77512475	4	3725	1.53488372093023
chr4	81117975	81128625	4	4225	2.44036697247706
chr4	85413600	85423375	4	6425	1.50561797752809
chr4	87926800	87933300	4	4950	1.67741935483871
chr4	95455750	95458350	4	1500	1.61111111111111
chr4	100565025	100566925	4	1300	0.956521739130435
chr4	120914425	120919150	4	4075	0.432432432432432
chr4	136106175	136107700	4	1150	0.818181818181818
chr4	153850875	153859875	4	4750	2.04938271604938
chr4	155660550	155669425	4	7850	1.06451612903226
chr4	185565900	185572000	4	4925	2.16666666666667
chr4	186123250	186133275	4	5650	1.61386138613861
chr4	187606425	187610400	4	2675	1.32258064516129
chr4	190935525	190940825	4	3225	1.6
chr5	3116975	3124000	4	4300	1.34848484848485
chr5	12622975	12629750	4	5900	1.35483870967742
chr5	54515975	54530650	4	7100	2.34042553191489
chr5	78804475	78811125	4	5825	1.07692307692308
chr5	79478800	79481400	4	1600	1.625
chr5	87345250	87348600	4	1850	2
chr5	87436025	87442275	4	4850	0.9
chr5	87551975	87553500	4	1350	0.2
chr5	118414525	118416625	4	1625	0.56
chr5	122421525	122435975	4	10125	1.390625
chr5	133763100	133765825	4	2425	0.25
chr5	139087675	139092225	4	4225	0.231884057971014
chr5	139486325	139495025	4	6275	0.935483870967742
chr5	141224875	141230875	4	3025	2.04395604395604
chr5	141251825	141263775	4	8850	1.01986754966887
chr5	159469600	159472475	4	2000	1.16666666666667
chr5	160971725	160976525	4	4425	0.941176470588235
chr5	173314425	173319300	4	4200	0.244274809160305
chr6	3454100	3459175	4	4850	0.119402985074627
chr6	10881800	10888300	4	4975	1.03030303030303
chr6	14299400	14302525	4	2125	1.03846153846154
chr6	37616150	37618225	4	1475	0.833333333333333
chr6	39193625	39199750	4	4150	1.04761904761905
chr6	42104050	42110950	4	4800	2.33333333333333
chr6	42407700	42422750	4	9225	1.87878787878788
chr6	53406625	53413600	4	4975	0.705202312138728
chr6	55737725	55740725	4	2000	1.33333333333333
chr6	66277925	66280525	4	1625	1.21428571428571
chr6	85471950	85485075	4	7675	2.37795275590551
chr6	86348525	86355300	4	6125	0.289855072463768
chr6	90399100	90401275	4	1400	2.1
chr6	105387650	105408900	4	12600	1.58962264150943
chr6	108434825	108441250	4	4225	1.44186046511628
chr6	111579975	111582225	4	1875	0.692307692307692
chr6	119667700	119672250	4	4200	0.818181818181818
chr6	127803650	127805875	4	1700	1.03703703703704
chr6	134209600	134217725	4	5225	2.26666666666667
chr6	138186600	138190450	4	3225	0.625
chr6	144978800	144983850	4	3875	0.8
chr6	148662750	148670200	4	6325	0.388059701492537
chr6	167638650	167647225	4	8125	0.0882352941176471
chr7	2860675	2865650	4	2550	2.27397260273973
chr7	5389100	5391500	4	2025	1
chr7	19145500	19159200	4	8800	1.09
chr7	21067775	21070675	4	1925	0.863636363636364
chr7	23049775	23053825	4	3225	1.85714285714286
chr7	23502550	23531100	4	15850	1.88636363636364
chr7	27641800	27646050	4	3325	2.16666666666667
chr7	44103250	44105475	4	1300	2.30769230769231
chr7	54609150	54615350	4	5025	0.588235294117647
chr7	66308775	66313550	4	3125	1.55555555555556
chr7	70145950	70169525	4	10450	2.44875346260388
chr7	75792300	75796775	4	2275	2.4
chr7	97909850	97913550	4	3000	0.315789473684211
chr7	98734925	98742575	4	4700	2.24242424242424
chr7	100936425	100953325	4	9000	1.34166666666667
chr7	121577175	121579475	4	1700	0.869565217391304
chr7	123384025	123392975	4	7425	2.41379310344828
chr7	128044650	128050900	4	3950	1.80851063829787
chr7	137851900	137855850	4	2675	1.5609756097561
chr7	150064825	150082050	4	7700	2.24603174603175
chr7	158933975	158937675	4	2525	1.33333333333333
chr8	9754500	9765700	4	9300	0.565217391304348
chr8	11534100	11538200	4	2025	2.22950819672131
chr8	11555000	11568000	4	7425	1.68131868131868
chr8	21906000	21909000	4	1800	1.04166666666667
chr8	28370775	28373150	4	1750	0.791666666666667
chr8	37961675	37966675	4	4325	1.18518518518519
chr8	38385300	38390400	4	2950	2
chr8	42394250	42398475	4	3800	0.294117647058824
chr8	43092900	43097100	4	2775	1.17142857142857
chr8	59976400	59979575	4	1975	1.2156862745098
chr8	60019025	60033475	4	9350	1.52941176470588
chr8	65487850	65500200	4	8700	1.48863636363636
chr8	70376375	70381200	4	3375	0.849056603773585
chr8	73913750	73925650	4	6350	1.93269230769231
chr8	85201125	85203200	4	1375	1.30769230769231
chr8	112690275	112693500	4	2600	0.476190476190476
chr8	140714300	140718675	4	3625	0.425
chr9	2275125	2282275	4	5500	1.11904761904762
chr9	4661525	4667025	4	4800	0.647058823529412
chr9	16514100	16516600	4	2225	0.173913043478261
chr9	16704725	16711475	4	4525	1.53153153153153
chr9	37025275	37038600	4	9700	0.969924812030075
chr9	85496900	85501575	4	3900	0.466666666666667
chr9	89555525	89564150	4	7225	0.823529411764706
chr9	96927800	96932550	4	4350	0.127659574468085
chr9	98258400	98280150	4	13700	1.55163727959698
chr9	98514275	98517750	4	2425	0.776119402985075
chr9	123635400	123640350	4	3100	1.61038961038961
chr9	129436125	129440000	4	2125	1.74193548387097
chr9	133535200	133542250	4	5575	0.56
chr9	138540700	138542625	4	1275	0.896551724137931
chr9	140189400	140197750	4	6400	0.695652173913043
chrX	2845850	2850225	4	3225	1.29032258064516
chrX	9978775	9986300	4	5400	1.36206896551724
chrX	21958175	21965950	4	5225	1.6198347107438
chrX	39675600	39681850	4	3975	1.47916666666667
chrX	40966575	40971000	4	3475	0.958333333333333
chrX	46184675	46188025	4	2725	0.545454545454545
chrX	53346475	53351400	4	4075	1.11111111111111
chrX	57617675	57623575	4	4675	1.09333333333333
chrX	62972625	62975825	4	2575	0.842105263157895
chrX	66763175	66768625	4	5250	0.0650406504065041
chrX	71524525	71529650	4	4650	0.279569892473118
chrX	77358875	77363850	4	4725	0.0952380952380952
chrX	91355700	91361150	4	4850	0.303030303030303
chrX	99662850	99668350	4	4800	0.387755102040816
chrX	133116400	133120550	4	3600	0.72
chrX	136627850	136659700	4	20625	1.00498753117207
chrX	136828725	136832300	4	2975	0.416666666666667
chrX	152907300	152910325	4	1750	1.66666666666667
chr1	3709325	3714000	3	4400	0.148148148148148
chr1	6843500	6847175	3	3325	0.296296296296296
chr1	7842950	7845300	3	1975	0.380952380952381
chr1	8932875	8940850	3	7500	0.214285714285714
chr1	10709350	10711100	3	1550	0.307692307692308
chr1	11713075	11716025	3	2700	0.17910447761194
chr1	11739400	11743275	3	3650	0.105263157894737
chr1	11748975	11754150	3	4750	0.101123595505618
chr1	11967950	11970200	3	2075	0.108108108108108
chr1	12776000	12777875	3	1475	0.903225806451613
chr1	15942975	15946675	3	2900	0.698795180722892
chr1	16159700	16164025	3	3475	0.46875
chr1	17760000	17768500	3	7800	0.347826086956522
chr1	19806475	19813600	3	6375	0.251256281407035
chr1	22415700	22416850	3	775	0.818181818181818
chr1	24303525	24307625	3	3950	0.285714285714286
chr1	25050875	25051950	3	875	0.461538461538462
chr1	25592875	25594825	3	1700	0.259259259259259
chr1	29562625	29565425	3	2650	0.125
chr1	30446150	30447800	3	1350	0.304347826086957
chr1	31190625	31192225	3	1275	0.536585365853659
chr1	31380175	31382475	3	2150	0.173913043478261
chr1	32225475	32230600	3	4550	0.27027027027027
chr1	37497950	37504175	3	5550	0.308724832214765
chr1	37937000	37943850	3	5250	0.635416666666667
chr1	38217975	38220050	3	1825	0.254545454545455
chr1	38508675	38514225	3	5275	0.19047619047619
chr1	38890275	38897575	3	6400	0.243478260869565
chr1	40504800	40508575	3	3525	0.192771084337349
chr1	43472850	43475250	3	1825	0.551724137931034
chr1	47882200	47883175	3	775	0.588235294117647
chr1	51164825	51167325	3	2125	0.631578947368421
chr1	59542875	59545825	3	2625	0.344827586206897
chr1	65743325	65745500	3	1900	0.276923076923077
chr1	66797325	66801975	3	4425	0.226415094339623
chr1	67388750	67398475	3	6950	0.850393700787402
chr1	75595225	75603450	3	7900	0.111675126903553
chr1	77979750	77980700	3	750	0.545454545454545
chr1	82265100	82274925	3	8575	0.285714285714286
chr1	85512750	85515825	3	2825	0.152380952380952
chr1	89239550	89240575	3	875	0.3
chr1	90376150	90378175	3	1750	0.305084745762712
chr1	95873150	95874300	3	1000	0.25
chr1	97025150	97026600	3	1175	0.344827586206897
chr1	110610225	110613725	3	3300	0.169491525423729
chr1	110879800	110890150	3	8000	0.580858085808581
chr1	113352100	113355825	3	3000	0.427184466019417
chr1	113493150	113501650	3	7825	0.099009900990099
chr1	119025700	119026600	3	775	0.260869565217391
chr1	146640475	146645900	3	4925	0.736842105263158
chr1	149782300	149785475	3	2975	0.116504854368932
chr1	151963225	151968025	3	4250	0.149068322981366
chr1	152080025	152085725	3	4450	0.573529411764706
chr1	153699850	153702800	3	2475	0.38961038961039
chr1	153766450	153768150	3	1400	0.476190476190476
chr1	154578900	154584375	3	4750	0.787878787878788
chr1	156861825	156863925	3	1975	0.166666666666667
chr1	160065275	160069375	3	3575	0.24
chr1	160369225	160373550	3	4125	0.0645161290322581
chr1	161283450	161286575	3	2675	0.782608695652174
chr1	165320375	165326575	3	5675	0.395061728395062
chr1	167126975	167127850	3	725	0.333333333333333
chr1	180197900	180209200	3	10950	0.0533333333333333
chr1	182990900	182997250	3	5200	0.558441558441558
chr1	184352875	184358350	3	4375	0.7
chr1	201344925	201346600	3	1500	0.206896551724138
chr1	202855000	202858875	3	2800	0.767676767676768
chr1	203273900	203278125	3	4050	0.0754716981132075
chr1	205537500	205538950	3	1100	0.64
chr1	205560850	205561925	3	825	0.56
chr1	205712050	205720150	3	5725	0.751173708920188
chr1	206136125	206137775	3	1175	0.8
chr1	206857525	206862800	3	4475	0.366013071895425
chr1	213029950	213037200	3	6725	0.328358208955224
chr1	214152425	214163425	3	9825	0.514285714285714
chr1	217307175	217314550	3	7125	0.0672268907563025
chr1	218473900	218475125	3	1050	0.37037037037037
chr1	220443350	220448125	3	3750	0.557142857142857
chr1	223535950	223539000	3	2900	0.125
chr1	226248700	226255075	3	6050	0.1
chr1	228192325	228196350	3	3400	0.472222222222222
chr1	228400125	228402375	3	2100	0.122448979591837
chr1	232763175	232767050	3	3700	0.0952380952380952
chr1	233462525	233466050	3	3250	0.137254901960784
chr1	235488425	235494925	3	6225	0.0909090909090909
chr1	241800325	241804300	3	3750	0.0709219858156028
chr1	244814875	244819750	3	4700	0.0597014925373134
chr1	247149900	247151900	3	1550	0.564102564102564
chr10	974350	978325	3	3150	0.472727272727273
chr10	3213950	3216100	3	1825	0.357142857142857
chr10	6130425	6134100	3	2925	0.442307692307692
chr10	7707675	7710275	3	2250	0.34375
chr10	18955000	18957625	3	2075	0.555555555555556
chr10	20659175	20661850	3	2475	0.123456790123457
chr10	26500525	26507725	3	6900	0.191489361702128
chr10	33620350	33626525	3	6025	0.15
chr10	35925775	35933750	3	7725	0.058252427184466
chr10	42861700	42863625	3	1400	0.791666666666667
chr10	44728750	44730300	3	1350	0.324324324324324
chr10	44877375	44882500	3	4600	0.5
chr10	49606950	49608100	3	800	0.75
chr10	50896725	50899500	3	2375	0.344827586206897
chr10	69620125	69623200	3	2875	0.133333333333333
chr10	69831150	69835750	3	4475	0.0397350993377483
chr10	70087850	70097050	3	7050	0.666666666666667
chr10	71626725	71628250	3	1150	0.761904761904762
chr10	75632775	75635200	3	2200	0.206896551724138
chr10	75725425	75728475	3	2850	0.114285714285714
chr10	76583800	76587575	3	3400	0.20952380952381
chr10	80888875	80889925	3	750	0.761904761904762
chr10	80999000	81004125	3	4650	0.181818181818182
chr10	81584850	81587650	3	2425	0.347826086956522
chr10	86087775	86090225	3	2175	0.213333333333333
chr10	88122450	88127625	3	4350	0.462686567164179
chr10	88159450	88162575	3	2975	0.0638297872340425
chr10	88279300	88283225	3	3775	0.347826086956522
chr10	89100925	89103100	3	1800	0.448275862068966
chr10	95039750	95041525	3	1300	0.82051282051282
chr10	97235975	97237300	3	925	0.761904761904762
chr10	104472500	104478200	3	4150	0.727272727272727
chr10	104964400	104967325	3	2475	0.354838709677419
chr10	105451750	105453725	3	1750	0.227272727272727
chr10	111966775	111971650	3	4750	0.0512820512820513
chr10	112400900	112405300	3	3625	0.666666666666667
chr10	114708775	114720075	3	10900	0.0454545454545455
chr10	115802525	115805600	3	2725	0.5
chr10	123300625	123302650	3	1725	0.327868852459016
chr10	123338475	123341075	3	2350	0.16
chr10	133792200	133796525	3	4125	0.0833333333333333
chr10	133999275	134001875	3	2350	0.213333333333333
chr10	134600600	134602625	3	1725	0.295081967213115
chr11	1567275	1570000	3	2525	0.130434782608696
chr11	1592250	1596025	3	3500	0.418604651162791
chr11	2019225	2025775	3	5175	0.53968253968254
chr11	2157950	2159900	3	1600	0.615384615384615
chr11	2904450	2907950	3	3050	0.456140350877193
chr11	3443000	3445250	3	2050	0.196078431372549
chr11	9333850	9337225	3	2850	0.475
chr11	12883875	12887975	3	3800	0.226415094339623
chr11	13688850	13692650	3	3100	0.58974358974359
chr11	17755725	17757850	3	2000	0.117647058823529
chr11	19837800	19840900	3	2600	0.292682926829268
chr11	32912050	32919400	3	6250	0.421052631578947
chr11	44747400	44751350	3	3600	0.126984126984127
chr11	44845250	44846725	3	1300	0.307692307692308
chr11	46139350	46144875	3	5350	0.24
chr11	57002125	57004650	3	1900	0.792452830188679
chr11	63377625	63382375	3	3875	0.702127659574468
chr11	63605725	63610900	3	4325	0.333333333333333
chr11	63741550	63744375	3	2550	0.127659574468085
chr11	67885225	67889950	3	4500	0.113207547169811
chr11	67894625	67896700	3	1550	0.742857142857143
chr11	68778150	68781950	3	3050	0.480769230769231
chr11	69830300	69832775	3	2375	0.133333333333333
chr11	69918975	69919775	3	650	0.444444444444444
chr11	71157450	71165300	3	6475	0.611764705882353
chr11	73356175	73359250	3	2825	0.324324324324324
chr11	75916500	75922575	3	5875	0.0697674418604651
chr11	86664025	86668050	3	3300	0.613333333333333
chr11	92804925	92806725	3	1475	0.473684210526316
chr11	93469275	93478575	3	6850	0.707692307692308
chr11	96074400	96076850	3	2175	0.210526315789474
chr11	97726675	97728200	3	1325	0.461538461538462
chr11	105890225	105893850	3	3275	0.149532710280374
chr11	108089850	108096200	3	5775	0.368421052631579
chr11	111382700	111385900	3	2425	0.682926829268293
chr11	111472250	111475625	3	2825	0.235294117647059
chr11	111693750	111694675	3	725	0.380952380952381
chr11	113344900	113346675	3	1525	0.32
chr11	118304675	118311175	3	6000	0.189189189189189
chr11	123610325	123616900	3	4875	0.67027027027027
chr11	124627950	124633225	3	4300	0.464516129032258
chr11	125386175	125387675	3	1200	0.5
chr11	133788150	133789825	3	1500	0.24
chr11	134280650	134284675	3	3850	0.0842105263157895
chr12	495725	499675	3	3625	0.761904761904762
chr12	1770025	1772675	3	2075	0.457142857142857
chr12	4377550	4386900	3	9150	0.0433212996389892
chr12	4549425	4551625	3	1950	0.185185185185185
chr12	5537400	5543750	3	6050	0.105263157894737
chr12	8057650	8059425	3	1400	0.565217391304348
chr12	8121775	8124500	3	2600	0.285714285714286
chr12	8394775	8397050	3	2075	0.163265306122449
chr12	11321925	11325975	3	3600	0.620689655172414
chr12	12710550	12716525	3	5600	0.347826086956522
chr12	12867125	12880150	3	9925	0.579387186629526
chr12	16756275	16764575	3	6375	0.461538461538462
chr12	18905275	18907275	3	1725	0.275862068965517
chr12	19281875	19287775	3	4400	0.718954248366013
chr12	19338150	19339525	3	1100	0.571428571428571
chr12	31269950	31274275	3	3825	0.590909090909091
chr12	32606425	32610025	3	3425	0.0840336134453782
chr12	45625875	45629725	3	3025	0.579439252336449
chr12	46653550	46664625	3	9500	0.75
chr12	50015525	50018300	3	2600	0.106666666666667
chr12	50134650	50137400	3	2425	0.222222222222222
chr12	50504275	50507150	3	2275	0.777777777777778
chr12	51317450	51321100	3	3475	0.127659574468085
chr12	54810950	54814900	3	3475	0.201550387596899
chr12	66890975	66892825	3	1350	0.622222222222222
chr12	70329900	70330775	3	600	0.75
chr12	72340625	72344050	3	2550	0.688524590163934
chr12	76027525	76028775	3	1100	0.333333333333333
chr12	78038675	78040125	3	1000	0.695652173913043
chr12	81175325	81176925	3	1425	0.25
chr12	92530700	92541975	3	11025	0.0354430379746835
chr12	94091800	94093925	3	1950	0.37037037037037
chr12	97525125	97526700	3	1375	0.307692307692308
chr12	97856050	97865525	3	8450	0.923076923076923
chr12	102222500	102225350	3	2625	0.119047619047619
chr12	104233050	104236125	3	2975	0.05
chr12	110316700	110319575	3	2675	0.19047619047619
chr12	113658275	113661150	3	2475	0.227272727272727
chr12	114842800	114843825	3	850	0.588235294117647
chr12	118808625	118816150	3	5675	0.950354609929078
chr12	122234950	122251375	3	12775	0.560636182902585
chr12	122708325	122711575	3	2875	0.222222222222222
chr12	128078900	128079750	3	700	0.333333333333333
chr12	130644425	130649275	3	4675	0.106382978723404
chr13	28394175	28397125	3	2350	0.465753424657534
chr13	28624025	28625300	3	975	0.740740740740741
chr13	28711000	28717450	3	5975	0.433333333333333
chr13	30538025	30539125	3	850	0.666666666666667
chr13	36044475	36053700	3	6175	0.837696335078534
chr13	37004350	37007425	3	2875	0.148148148148148
chr13	49684000	49688450	3	3700	0.520547945205479
chr13	50652675	50659575	3	4875	0.88135593220339
chr13	50697425	50708075	3	9400	0.339622641509434
chr13	53419700	53426825	3	7000	0.0983606557377049
chr13	54703500	54708000	3	4150	0.0897435897435897
chr13	61157300	61159275	3	1625	0.311111111111111
chr13	73632275	73636150	3	3725	0.19047619047619
chr13	78269975	78274150	3	4025	0.0606060606060606
chr13	82448075	82450400	3	1825	0.492307692307692
chr13	91504300	91506375	3	1550	0.772727272727273
chr13	93877025	93883200	3	5925	0.0611353711790393
chr13	100150325	100155575	3	4325	0.437086092715232
chr13	100338625	100343525	3	4275	0.273972602739726
chr13	107179925	107188975	3	7750	0.353790613718412
chr13	113387725	113388975	3	800	0.857142857142857
chr13	114562950	114567850	3	3675	0.810344827586207
chr14	21294575	21296575	3	1900	0.16
chr14	21730700	21738500	3	7100	0.173584905660377
chr14	23951475	23953100	3	1250	0.486486486486487
chr14	33281725	33283050	3	975	0.709677419354839
chr14	34405575	34408325	3	2250	0.4
chr14	36988225	36990450	3	1950	0.347826086956522
chr14	48727250	48730600	3	3200	0.0555555555555556
chr14	52116750	52121050	3	4100	0.15625
chr14	55490750	55496850	3	5375	0.25
chr14	58615750	58619925	3	3075	0.720720720720721
chr14	60973250	60983275	3	6800	0.88695652173913
chr14	65005850	65012500	3	6175	0.10126582278481
chr14	68727200	68728950	3	1450	0.461538461538462
chr14	69281075	69283525	3	1725	0.766666666666667
chr14	87705400	87707525	3	1550	0.926829268292683
chr14	91772100	91773200	3	775	0.956521739130435
chr14	101292100	101294500	3	2200	0.181818181818182
chr14	102549700	102555300	3	5200	0.896551724137931
chr14	103057125	103061400	3	4000	0.106382978723404
chr14	104601300	104607050	3	5500	0.121212121212121
chr15	25068275	25070200	3	1650	0.264150943396226
chr15	25101275	25104825	3	3000	0.259259259259259
chr15	25195725	25206850	3	9100	0.443768996960486
chr15	26964650	26967100	3	2100	0.28125
chr15	28339525	28345075	3	4200	0.635761589403974
chr15	29861375	29864625	3	3075	0.0909090909090909
chr15	33485725	33487750	3	1825	0.222222222222222
chr15	35836925	35842500	3	5125	0.230769230769231
chr15	42262025	42265525	3	3225	0.285714285714286
chr15	42563350	42568625	3	4325	0.303448275862069
chr15	57511125	57514675	3	3000	0.476190476190476
chr15	63631950	63633175	3	1025	0.3125
chr15	63793250	63798625	3	4400	0.7
chr15	64055350	64058225	3	2275	0.586666666666667
chr15	65132800	65136625	3	2975	0.756756756756757
chr15	65822225	65825950	3	3200	0.339285714285714
chr15	68345875	68350550	3	3475	0.821428571428571
chr15	69108375	69115500	3	6875	0.0601503759398496
chr15	70381350	70393975	3	9600	0.724358974358974
chr15	70924325	70925400	3	675	0.947368421052632
chr15	73343150	73346925	3	3525	0.0963855421686747
chr15	74078725	74079825	3	850	0.538461538461538
chr15	75742125	75749175	3	6600	0.138364779874214
chr15	76159525	76160700	3	850	0.75
chr15	76194375	76197750	3	2675	0.468085106382979
chr15	85143600	85149400	3	5375	0.1875
chr15	85290350	85294300	3	3650	0.2
chr15	88798025	88801925	3	3725	0.0869565217391304
chr15	89163000	89167975	3	4650	0.260869565217391
chr15	89529550	89531900	3	2050	0.171428571428571
chr15	89536525	89538875	3	1750	0.5
chr15	89950375	89952375	3	1475	0.454545454545455
chr15	90012425	90014175	3	1425	0.695652173913043
chr15	90117850	90122350	3	4300	0.0952380952380952
chr15	93424500	93430900	3	5925	0.1
chr15	102028575	102030475	3	1525	0.666666666666667
chr16	1202050	1204850	3	2350	0.463768115942029
chr16	5262925	5264050	3	1025	0.166666666666667
chr16	5500125	5501750	3	1275	0.411764705882353
chr16	8958600	8963750	3	4625	0.21656050955414
chr16	11675650	11681750	3	5950	0.0454545454545455
chr16	15247675	15249425	3	1400	0.470588235294118
chr16	16064675	16066525	3	1575	0.339622641509434
chr16	17176075	17178375	3	1800	0.521739130434783
chr16	17560600	17565600	3	4075	0.447368421052632
chr16	28302050	28306250	3	3825	0.25
chr16	29622550	29626725	3	3275	0.695652173913043
chr16	46823075	46824750	3	1500	0.307692307692308
chr16	49729825	49731300	3	1100	0.774193548387097
chr16	50099400	50101950	3	2325	0.172839506172839
chr16	51166750	51169500	3	2425	0.210526315789474
chr16	51425600	51427300	3	1575	0.12
chr16	54083175	54084975	3	1250	0.6875
chr16	57332975	57335575	3	2375	0.23728813559322
chr16	67875350	67882375	3	6175	0.463768115942029
chr16	68481100	68483450	3	1700	0.756756756756757
chr16	68596800	68599100	3	2025	0.166666666666667
chr16	72042100	72043625	3	1300	0.315789473684211
chr16	80837025	80839200	3	2050	0.1875
chr16	81038125	81042300	3	3925	0.206896551724138
chr16	81763200	81764775	3	1250	0.869565217391304
chr16	82660250	82663875	3	2475	0.876404494382023
chr16	84649550	84652975	3	3100	0.285714285714286
chr16	85115025	85117450	3	1925	0.4375
chr16	85494775	85496925	3	1675	0.372881355932203
chr17	234850	236650	3	1625	0.228571428571429
chr17	853000	855350	3	1975	0.444444444444444
chr17	934350	935775	3	1225	0.5
chr17	1131425	1133525	3	1825	0.222222222222222
chr17	4165300	4168150	3	2700	0.235294117647059
chr17	4299100	4300375	3	1025	0.424242424242424
chr17	6553450	6561400	3	6050	0.713513513513514
chr17	13478825	13479900	3	900	0.555555555555556
chr17	15602325	15604575	3	1925	0.466666666666667
chr17	18758625	18762975	3	3500	0.743589743589744
chr17	19549925	19555000	3	4675	0.516129032258065
chr17	21102850	21104200	3	1175	0.256410256410256
chr17	21452900	21455375	3	1925	0.515151515151515
chr17	26732075	26735350	3	2275	0.804878048780488
chr17	27274675	27280025	3	5100	0.266666666666667
chr17	27503125	27507975	3	4425	0.315789473684211
chr17	27915025	27921650	3	6500	0.0277777777777778
chr17	28562150	28566100	3	3150	0.48
chr17	29149775	29152275	3	1975	0.571428571428571
chr17	29885475	29889175	3	2975	0.6
chr17	30263200	30266175	3	2650	0.230769230769231
chr17	30591675	30595175	3	3275	0.136363636363636
chr17	32481850	32485575	3	2875	0.823529411764706
chr17	33413925	33417125	3	2850	0.181818181818182
chr17	36665375	36667775	3	2175	0.25
chr17	38218300	38221875	3	2875	0.611764705882353
chr17	43044275	43050200	3	4700	0.558823529411765
chr17	43971150	43975300	3	3925	0.105263157894737
chr17	44847950	44850800	3	2575	0.181818181818182
chr17	44893475	44899675	3	5575	0.313432835820896
chr17	45054350	45058775	3	3150	0.867924528301887
chr17	46893675	46896450	3	2350	0.433333333333333
chr17	48287200	48288825	3	1325	0.642857142857143
chr17	52437175	52439225	3	1875	0.196078431372549
chr17	53340950	53343925	3	2850	0.0983606557377049
chr17	54669650	54675500	3	5525	0.112359550561798
chr17	56062400	56066725	3	3900	0.645161290322581
chr17	56590550	56596750	3	4650	0.782608695652174
chr17	57407700	57410700	3	2775	0.238095238095238
chr17	62772800	62778300	3	5175	0.285714285714286
chr17	63550150	63558450	3	8000	0.0538720538720539
chr17	65988625	65992875	3	3975	0.162162162162162
chr17	66029625	66034150	3	4150	0.202898550724638
chr17	71337925	71340250	3	1800	0.846153846153846
chr17	71356075	71357925	3	1450	0.413793103448276
chr17	73340600	73343275	3	1625	0.851851851851852
chr17	74260650	74264375	3	2675	0.717391304347826
chr17	74704325	74707625	3	2850	0.3125
chr17	74729150	74735575	3	6325	0.023121387283237
chr17	75276150	75279575	3	3100	0.181818181818182
chr17	75467650	75469225	3	1400	0.235294117647059
chr17	76309700	76313725	3	2900	0.903225806451613
chr17	78233575	78236500	3	2475	0.263736263736264
chr17	80476700	80480150	3	2950	0.367816091954023
chr17	80655125	80657475	3	2050	0.526315789473684
chr18	3441675	3457875	3	11000	0.869158878504673
chr18	3602050	3606775	3	4425	0.264150943396226
chr18	6487350	6488550	3	875	0.769230769230769
chr18	8704175	8708925	3	4575	0.0704225352112676
chr18	12880000	12885600	3	4575	0.582089552238806
chr18	22566950	22567925	3	750	0.636363636363636
chr18	24105975	24107275	3	950	0.888888888888889
chr18	29405475	29407400	3	1200	0.842105263157895
chr18	29521475	29525750	3	4150	0.0625
chr18	29671350	29674650	3	3175	0.0588235294117647
chr18	43844125	43845600	3	1200	0.378378378378378
chr18	44772550	44774275	3	1575	0.222222222222222
chr18	46472025	46479750	3	7300	0.10655737704918
chr18	48718975	48725050	3	5350	0.173913043478261
chr18	53017200	53019950	3	2100	0.692307692307692
chr18	53068850	53070275	3	1100	0.733333333333333
chr18	57024425	57027350	3	2775	0.0952380952380952
chr18	57530825	57532125	3	1000	0.666666666666667
chr18	60381675	60391350	3	7400	0.602941176470588
chr18	60424750	60428000	3	2875	0.173913043478261
chr18	71948700	71951025	3	2100	0.222222222222222
chr18	72915775	72924550	3	8325	0.0668896321070234
chr18	77792825	77796225	3	3200	0.1
chr19	341775	345500	3	3625	0.111111111111111
chr19	459550	462475	3	2800	0.142857142857143
chr19	570850	575525	3	4250	0.240740740740741
chr19	4456375	4458350	3	1725	0.387096774193548
chr19	4597375	4599125	3	1575	0.196078431372549
chr19	5803600	5806400	3	2075	0.584615384615385
chr19	6108350	6111550	3	2950	0.357142857142857
chr19	6530325	6535000	3	3800	0.421052631578947
chr19	6586950	6591625	3	3800	0.410958904109589
chr19	8454125	8456450	3	2050	0.25
chr19	9453025	9454275	3	1000	0.533333333333333
chr19	9638175	9641575	3	2750	0.373626373626374
chr19	9730150	9733550	3	3000	0.215686274509804
chr19	10675300	10680700	3	4100	0.697674418604651
chr19	13733450	13735250	3	1525	0.695652173913043
chr19	14314100	14320925	3	4700	0.666666666666667
chr19	16434950	16438150	3	3025	0.0970873786407767
chr19	23404250	23407000	3	2550	0.137931034482759
chr19	23575525	23578400	3	2600	0.692307692307692
chr19	28937025	28938750	3	1150	0.894736842105263
chr19	30015325	30021850	3	5950	0.2
chr19	30863825	30866675	3	2600	0.225352112676056
chr19	31908775	31911000	3	1675	0.482758620689655
chr19	33716100	33718650	3	2425	0.0845070422535211
chr19	33791700	33795175	3	3325	0.0869565217391304
chr19	38718175	38720850	3	2450	0.15
chr19	39314100	39315675	3	1200	0.578947368421053
chr19	42363200	42367725	3	4350	0.0512820512820513
chr19	42431825	42433450	3	1300	0.5
chr19	47949125	47951875	3	2425	0.526315789473684
chr19	48866125	48868150	3	1775	0.19672131147541
chr19	49841050	49843575	3	2175	0.45
chr19	50430800	50434200	3	3275	0.0606060606060606
chr19	51160600	51163825	3	2725	0.25974025974026
chr2	9142025	9145400	3	3075	0.140845070422535
chr2	10182200	10184900	3	2100	0.476190476190476
chr2	10586550	10590075	3	3275	0.166666666666667
chr2	20547475	20552325	3	4425	0.216216216216216
chr2	24269100	24273850	3	3775	0.727272727272727
chr2	36046925	36048350	3	975	0.777777777777778
chr2	36581550	36586750	3	4775	0.211267605633803
chr2	36593700	36595575	3	1275	0.95
chr2	37190025	37195100	3	4150	0.588235294117647
chr2	37881300	37885125	3	2825	0.682926829268293
chr2	38300325	38307650	3	5425	0.683673469387755
chr2	38311675	38314025	3	2150	0.121212121212121
chr2	42772625	42774375	3	1425	0.408163265306122
chr2	44362175	44365175	3	2275	0.613333333333333
chr2	44394450	44401675	3	5175	0.893081761006289
chr2	46925200	46932900	3	6075	0.507177033492823
chr2	47398550	47404650	3	5650	0.511627906976744
chr2	55272850	55279450	3	6325	0.0952380952380952
chr2	56345125	56347600	3	2075	0.4
chr2	58766700	58769275	3	2450	0.0789473684210526
chr2	60644225	60646500	3	1575	0.875
chr2	63839950	63845650	3	5200	0.425531914893617
chr2	64478025	64486425	3	7450	0.40650406504065
chr2	65784975	65786550	3	1350	0.263157894736842
chr2	70367925	70370750	3	2425	0.275
chr2	70470900	70477000	3	4175	0.955414012738854
chr2	80526450	80532325	3	5175	0.441558441558442
chr2	85195100	85201625	3	5925	0.207547169811321
chr2	87015925	87018825	3	2450	0.387096774193548
chr2	88123825	88125550	3	1325	0.486486486486487
chr2	88923900	88928350	3	4125	0.128440366972477
chr2	90449025	90451000	3	1600	0.326530612244898
chr2	91776300	91778325	3	1625	0.5
chr2	96657150	96658675	3	1200	0.5
chr2	96870950	96875825	3	4250	0.380952380952381
chr2	98205900	98207450	3	1300	0.466666666666667
chr2	101434775	101438350	3	3475	0.0655737704918033
chr2	101867450	101871125	3	3475	0.15625
chr2	121223375	121224475	3	775	0.888888888888889
chr2	123273100	123275125	3	1625	0.8
chr2	132176850	132178400	3	1300	0.372093023255814
chr2	149311925	149312900	3	725	0.761904761904762
chr2	158694375	158696375	3	1500	0.585365853658537
chr2	158788475	158790725	3	1950	0.28125
chr2	168131050	168132050	3	625	0.941176470588235
chr2	171359500	171361825	3	1850	0.611111111111111
chr2	174877250	174879525	3	1975	0.285714285714286
chr2	175788225	175790925	3	2450	0.12987012987013
chr2	178075650	178080400	3	4450	0.160714285714286
chr2	181844375	181850775	3	5825	0.43298969072165
chr2	188417850	188419300	3	1250	0.4
chr2	188537425	188541400	3	3300	0.357142857142857
chr2	188893775	188901900	3	5675	0.918367346938776
chr2	189029300	189030800	3	1225	0.368421052631579
chr2	200732950	200735025	3	1675	0.75
chr2	200774875	200779425	3	3850	0.382352941176471
chr2	203361375	203363325	3	1325	0.837209302325581
chr2	210163125	210170675	3	6975	0.347826086956522
chr2	211033775	211037825	3	3875	0.0714285714285714
chr2	214052725	214054975	3	2075	0.384615384615385
chr2	215670850	215675775	3	4050	0.403225806451613
chr2	217555000	217560850	3	5325	0.651162790697674
chr2	223724650	223729675	3	4400	0.28169014084507
chr2	224821550	224826375	3	3775	0.588235294117647
chr2	227347825	227349225	3	1250	0.258064516129032
chr2	232326175	232330600	3	4300	0.0487804878048781
chr2	236994800	236996025	3	825	0.956521739130435
chr2	239147650	239150500	3	2650	0.15625
chr20	2672525	2675350	3	1975	0.788732394366197
chr20	8792350	8793550	3	775	0.909090909090909
chr20	11516850	11518625	3	1425	0.827586206896552
chr20	17941550	17954600	3	12200	0.117136659436009
chr20	18568025	18570575	3	2425	0.260869565217391
chr20	23848700	23849975	3	1025	0.4375
chr20	31068800	31073425	3	4450	0.0594059405940594
chr20	34326325	34331625	3	4875	0.135135135135135
chr20	34635850	34639700	3	3700	0.08
chr20	35089025	35094250	3	3750	0.78125
chr20	35372925	35375125	3	2000	0.15625
chr20	37060825	37064100	3	2825	0.347826086956522
chr20	39968250	39970175	3	1750	0.204081632653061
chr20	40244300	40248450	3	3150	0.853658536585366
chr20	43537800	43540725	3	2625	0.384615384615385
chr20	48598550	48602975	3	4025	0.171875
chr20	48767700	48771000	3	2800	0.390804597701149
chr20	49346500	49350225	3	3400	0.229885057471264
chr20	52353200	52357650	3	4275	0.0683760683760684
chr20	52556775	52559050	3	1750	0.655172413793103
chr20	55434575	55435525	3	750	0.470588235294118
chr20	55964000	55968225	3	4025	0.103448275862069
chr20	56281975	56286575	3	4450	0.2
chr20	57457700	57475500	3	10000	0.871060171919771
chr20	61884275	61886800	3	2425	0.0655737704918033
chr20	62792300	62793875	3	1300	0.461538461538462
chr21	15987775	15989925	3	1925	0.235294117647059
chr21	26744475	26746600	3	1575	0.82051282051282
chr21	33932600	33934650	3	1900	0.117647058823529
chr21	33975350	33977750	3	2075	0.321428571428571
chr21	42538850	42541475	3	2475	0.102564102564103
chr21	43371150	43374775	3	2550	0.95
chr21	44393725	44397225	3	3100	0.243478260869565
chr21	46824050	46828400	3	4000	0.126984126984127
chr21	47740550	47745950	3	5025	0.166666666666667
chr22	21270950	21275950	3	4675	0.109090909090909
chr22	21333325	21337600	3	3025	0.752293577981651
chr22	23877900	23881900	3	3100	0.392523364485981
chr22	29467125	29470525	3	2975	0.344827586206897
chr22	29710250	29712125	3	1725	0.142857142857143
chr22	29874125	29878400	3	3900	0.177777777777778
chr22	30278725	30281300	3	1950	0.550724637681159
chr22	31001400	31004525	3	2925	0.177777777777778
chr22	31476500	31481950	3	4075	0.897959183673469
chr22	31643825	31645825	3	1700	0.347826086956522
chr22	33446500	33454800	3	7900	0.0858085808580858
chr22	38789725	38795900	3	5875	0.08
chr22	39570275	39572275	3	1325	0.777777777777778
chr22	39745125	39748025	3	2275	0.754098360655738
chr22	40605125	40606450	3	925	0.962962962962963
chr22	41486625	41492450	3	5625	0.0560747663551402
chr22	42760600	42766050	3	4475	0.473684210526316
chr22	43009000	43012050	3	2700	0.275862068965517
chr22	44726600	44728425	3	1550	0.457142857142857
chr22	45663675	45665775	3	1875	0.196078431372549
chr3	23846675	23853600	3	6525	0.176100628930818
chr3	25196800	25198775	3	1775	0.333333333333333
chr3	33599250	33600975	3	1400	0.384615384615385
chr3	33618825	33620800	3	1600	0.625
chr3	47619075	47621200	3	1975	0.130434782608696
chr3	52442950	52446025	3	2900	0.142857142857143
chr3	53285425	53290450	3	4550	0.187134502923977
chr3	57230725	57234875	3	4025	0.136363636363636
chr3	58418425	58421225	3	2550	0.222222222222222
chr3	58477025	58483500	3	4775	0.694117647058824
chr3	61859850	61861350	3	1025	0.866666666666667
chr3	65524600	65526575	3	1500	0.516129032258065
chr3	75716800	75722575	3	5600	0.172413793103448
chr3	98617375	98621850	3	3650	0.563106796116505
chr3	104162875	104164275	3	875	0.96
chr3	112351500	112353550	3	1700	0.311111111111111
chr3	113414000	113418300	3	3550	0.567901234567901
chr3	117116550	117119475	3	2800	0.0681818181818182
chr3	125633825	125636300	3	2025	0.409090909090909
chr3	129829200	129831975	3	2400	0.51063829787234
chr3	130464375	130467350	3	2575	0.307692307692308
chr3	131854575	131856500	3	1750	0.204081632653061
chr3	134950075	134951125	3	950	0.210526315789474
chr3	155336925	155338425	3	900	0.96
chr3	156270325	156273675	3	3050	0.18
chr3	156873000	156879250	3	6000	0.666666666666667
chr3	169375550	169387900	3	11125	0.379746835443038
chr3	169487075	169494275	3	4525	0.763888888888889
chr3	170072075	170083350	3	10750	0.101587301587302
chr3	176035725	176047150	3	11100	0.0369515011547344
chr3	177075775	177078850	3	2800	0.162790697674419
chr3	183164575	183167950	3	3200	0.1875
chr3	186284075	186289800	3	4250	0.964285714285714
chr3	186895650	186899775	3	3250	0.574257425742574
chr3	190270325	190272475	3	1900	0.242424242424242
chr3	192713700	192715075	3	975	0.838709677419355
chr3	193529725	193531750	3	1725	0.32258064516129
chr3	196693625	196696900	3	2775	0.371134020618557
chr3	197267725	197269275	3	1250	0.72
chr3	197300875	197302400	3	1225	0.486486486486487
chr4	1768175	1770375	3	1675	0.829268292682927
chr4	1794200	1797575	3	3150	0.0900900900900901
chr4	6472050	6474950	3	2525	0.611111111111111
chr4	7103525	7105600	3	1850	0.23728813559322
chr4	16998925	17001575	3	2100	0.666666666666667
chr4	18691250	18694175	3	2250	0.457142857142857
chr4	25066350	25067525	3	1050	0.181818181818182
chr4	26320150	26326875	3	5900	0.276785714285714
chr4	27124175	27125700	3	1125	0.952380952380952
chr4	34513650	34514825	3	900	0.72
chr4	35302750	35303700	3	825	0.3
chr4	39635900	39641800	3	5475	0.265060240963855
chr4	41214725	41219500	3	4125	0.482758620689655
chr4	41748175	41749650	3	1075	0.628571428571429
chr4	47913700	47917625	3	3425	0.307692307692308
chr4	54880825	54882425	3	1350	0.333333333333333
chr4	69270125	69275900	3	5575	0.1
chr4	76593075	76599725	3	6075	0.18348623853211
chr4	83288700	83297700	3	8200	0.788732394366197
chr4	83955200	83957675	3	2375	0.0701754385964912
chr4	85299525	85301275	3	1425	0.916666666666667
chr4	85790125	85792375	3	2050	0.163934426229508
chr4	87959925	87960750	3	675	0.421052631578947
chr4	88785275	88788200	3	2225	0.776119402985075
chr4	92544125	92547875	3	3275	0.192307692307692
chr4	93224025	93228600	3	4325	0.0858895705521472
chr4	99848250	99851900	3	3225	0.155172413793103
chr4	99915800	99919000	3	3000	0.0892857142857143
chr4	100007450	100012800	3	5000	0.142857142857143
chr4	101952750	101954000	3	1025	0.608695652173913
chr4	109541050	109545525	3	4000	0.5
chr4	112570850	112572150	3	1100	0.352941176470588
chr4	129603250	129605525	3	1900	0.423076923076923
chr4	131686975	131690400	3	3300	0.05
chr4	134067000	134076300	3	8700	0.205607476635514
chr4	140079575	140081650	3	1625	0.833333333333333
chr4	144104775	144110025	3	5075	0.347826086956522
chr4	146653350	146655225	3	1775	0.121212121212121
chr4	160303125	160305300	3	1700	0.723404255319149
chr4	170187925	170193450	3	5175	0.39344262295082
chr4	171030950	171032025	3	775	0.666666666666667
chr4	173994500	173996200	3	1175	0.869565217391304
chr4	178361950	178368250	3	4750	0.769230769230769
chr4	180086000	180093000	3	6400	0.166666666666667
chr4	180385225	180387175	3	1625	0.392156862745098
chr4	183457250	183459100	3	1300	0.952380952380952
chr4	184102000	184105450	3	2500	0.898550724637681
chr4	185307100	185308350	3	975	0.583333333333333
chr4	185652500	185656225	3	3200	0.371134020618557
chr5	472025	475525	3	3325	0.0869565217391304
chr5	1008650	1010050	3	1175	0.333333333333333
chr5	10102000	10103725	3	1150	0.833333333333333
chr5	12330450	12332575	3	1400	0.923076923076923
chr5	12662825	12669775	3	6675	0.0535714285714286
chr5	14142150	14147025	3	4600	0.8
chr5	14258775	14261450	3	1950	0.742857142857143
chr5	16178725	16180975	3	1900	0.26865671641791
chr5	16734125	16742600	3	6750	0.51006711409396
chr5	17400575	17403725	3	2900	0.123076923076923
chr5	31106625	31107700	3	800	0.7
chr5	32709000	32714625	3	5275	0.132231404958678
chr5	42810150	42812650	3	2200	0.233766233766234
chr5	50258950	50266600	3	6575	0.515723270440252
chr5	53313025	53315400	3	2100	0.296296296296296
chr5	59004450	59007000	3	2375	0.136986301369863
chr5	60624850	60631050	3	6050	0.0495867768595041
chr5	72782075	72784250	3	2025	0.163265306122449
chr5	74346475	74352375	3	5450	0.933333333333333
chr5	74631800	74636825	3	4725	0.0945945945945946
chr5	74906250	74908500	3	1925	0.238805970149254
chr5	76101700	76104500	3	2450	0.289156626506024
chr5	77046500	77048025	3	1100	0.705882352941177
chr5	78907250	78910425	3	3000	0.0952380952380952
chr5	80595200	80598650	3	3200	0.636363636363636
chr5	81146500	81149325	3	2700	0.0967741935483871
chr5	82649875	82651475	3	1225	0.5
chr5	89850125	89859550	3	6800	0.853556485355649
chr5	92937600	92938625	3	900	0.222222222222222
chr5	93690200	93698850	3	7025	0.440944881889764
chr5	102200075	102203825	3	3500	0.0826446280991736
chr5	102982275	102983600	3	825	0.96
chr5	106906775	106908450	3	1225	0.838709677419355
chr5	107144050	107145750	3	1350	0.571428571428571
chr5	109075050	109080000	3	4375	0.233766233766234
chr5	118405575	118410600	3	4600	0.434782608695652
chr5	124315225	124316800	3	1200	0.451612903225806
chr5	124746500	124749050	3	2000	0.563380281690141
chr5	134879000	134880850	3	1725	0.1
chr5	142081400	142085200	3	3250	0.888888888888889
chr5	143389875	143390800	3	725	0.571428571428571
chr5	145717000	145720175	3	2125	0.895522388059702
chr5	146168325	146170425	3	1825	0.229508196721311
chr5	148650725	148653000	3	2125	0.470588235294118
chr5	150049625	150052875	3	3125	0.137931034482759
chr5	151149600	151156000	3	5975	0.0896860986547085
chr5	153568575	153571650	3	2950	0.0784313725490196
chr5	158477975	158479925	3	1700	0.244897959183673
chr5	162863275	162868400	3	4950	0.166666666666667
chr5	164105625	164108025	3	1700	0.936170212765957
chr5	168003250	168007650	3	3875	0.278688524590164
chr5	173342525	173346950	3	3325	0.9375
chr6	680175	684550	3	3050	0.851851851851852
chr6	2764450	2769050	3	4350	0.0727272727272727
chr6	4017325	4023850	3	5650	0.287037037037037
chr6	10582900	10589400	3	5575	0.308411214953271
chr6	12956075	12958875	3	2675	0.130434782608696
chr6	15894350	15895950	3	1250	0.482758620689655
chr6	19663125	19664550	3	1125	0.545454545454545
chr6	19836425	19841825	3	5125	0.072289156626506
chr6	21663825	21671350	3	6725	0.363636363636364
chr6	24980375	24982900	3	2275	0.271186440677966
chr6	32075825	32077050	3	875	0.727272727272727
chr6	35180850	35185575	3	3625	0.846153846153846
chr6	38669350	38671325	3	1850	0.0923076923076923
chr6	41410350	41411800	3	1275	0.238095238095238
chr6	41700325	41703950	3	3325	0.106194690265487
chr6	49517100	49522050	3	4700	0.0705882352941176
chr6	52437800	52443025	3	3825	0.963636363636364
chr6	74225850	74234025	3	7250	0.260869565217391
chr6	83774225	83779800	3	4150	0.649350649350649
chr6	91383950	91386750	3	2250	0.341463414634146
chr6	94494925	94497350	3	1900	0.736842105263158
chr6	100895050	100896275	3	875	0.8
chr6	112191500	112195800	3	4000	0.823529411764706
chr6	114660350	114666550	3	5775	0.125560538116592
chr6	119347725	119349375	3	1200	0.666666666666667
chr6	122803175	122806250	3	2775	0.692307692307692
chr6	123907425	123909750	3	1375	0.956521739130435
chr6	126064650	126074000	3	8400	0.157232704402516
chr6	131642875	131647875	3	4500	0.194029850746269
chr6	139688375	139698175	3	9550	0.133333333333333
chr6	144904050	144907525	3	3050	0.64
chr6	151772225	151777650	3	4375	0.62015503875969
chr6	155440950	155443525	3	2025	0.473684210526316
chr6	157972875	157974525	3	1100	0.888888888888889
chr6	159273825	159276200	3	1950	0.388059701492537
chr6	161303850	161306800	3	2750	0.0824742268041237
chr6	163833400	163841550	3	7925	0.117647058823529
chr6	170121975	170126275	3	4100	0.151898734177215
chr7	94475	97675	3	2600	0.571428571428571
chr7	1606600	1610950	3	3150	0.714285714285714
chr7	2558125	2565200	3	6775	0.0616740088105727
chr7	6413550	6416825	3	2750	0.315789473684211
chr7	6864675	6866300	3	1025	0.909090909090909
chr7	7248075	7251175	3	2750	0.30188679245283
chr7	7390800	7393150	3	1550	0.916666666666667
chr7	12462825	12464625	3	1525	0.307692307692308
chr7	14022600	14032300	3	8850	0.207119741100324
chr7	16503725	16505950	3	1675	0.761904761904762
chr7	17337725	17341150	3	2975	0.271844660194175
chr7	17921650	17922825	3	975	0.344827586206897
chr7	20368600	20373575	3	4725	0.142857142857143
chr7	21465775	21472050	3	5875	0.104166666666667
chr7	21906975	21908625	3	1225	0.777777777777778
chr7	22601025	22603375	3	1825	0.55
chr7	23762375	23764325	3	1300	0.848484848484849
chr7	26191325	26196325	3	4425	0.333333333333333
chr7	36191625	36196125	3	3150	0.918918918918919
chr7	42272125	42279000	3	6725	0.125
chr7	44364100	44365800	3	1350	0.785714285714286
chr7	45613150	45616125	3	2775	0.0980392156862745
chr7	45957425	45963725	3	4675	0.745341614906832
chr7	49140225	49142525	3	2025	0.264705882352941
chr7	50836150	50837425	3	1150	0.2
chr7	50858150	50862125	3	3725	0.103448275862069
chr7	56031750	56033875	3	1925	0.19047619047619
chr7	66459250	66462625	3	3150	0.119402985074627
chr7	70930375	70931950	3	1075	0.705882352941177
chr7	72297900	72301450	3	3325	0.111111111111111
chr7	73244750	73247400	3	2250	0.219512195121951
chr7	74070225	74076550	3	6075	0.0790960451977401
chr7	74306225	74307675	3	1200	0.378378378378378
chr7	76255550	76257400	3	1675	0.263157894736842
chr7	77042275	77046500	3	3825	0.208955223880597
chr7	77165175	77170025	3	4575	0.0719424460431655
chr7	77323100	77328675	3	5100	0.118421052631579
chr7	77646900	77649875	3	2425	0.642857142857143
chr7	78029200	78030775	3	1125	0.647058823529412
chr7	80545975	80549100	3	2850	0.175824175824176
chr7	93105275	93106675	3	1125	0.518518518518518
chr7	110736200	110737775	3	1175	0.486486486486487
chr7	121939525	121957600	3	15200	0.323529411764706
chr7	127323675	127325500	3	1675	0.258064516129032
chr7	129415800	129425950	3	7675	0.671378091872792
chr7	131235475	131243725	3	7975	0.0606060606060606
chr7	132257725	132262825	3	4625	0.2
chr7	142404075	142405900	3	1450	0.774193548387097
chr7	142984850	142987975	3	2550	0.311111111111111
chr7	146488650	146489800	3	850	0.521739130434783
chr7	148092650	148093525	3	625	0.941176470588235
chr7	152130425	152134625	3	4000	0.0810810810810811
chr7	155259250	155261500	3	2000	0.227272727272727
chr7	156684075	156686900	3	2700	0.111111111111111
chr7	156792225	156793725	3	1125	0.592592592592593
chr7	157102175	157103850	3	1375	0.434782608695652
chr7	158379125	158381350	3	1475	0.909090909090909
chr7	158648425	158652175	3	2950	0.578947368421053
chr8	686775	689600	3	2325	0.610169491525424
chr8	1320750	1323200	3	2275	0.294117647058824
chr8	1710625	1714150	3	2900	0.277777777777778
chr8	2230325	2232275	3	1550	0.528301886792453
chr8	3100750	3103375	3	1775	0.571428571428571
chr8	6418725	6420725	3	1625	0.333333333333333
chr8	8084425	8086950	3	2125	0.48
chr8	10275125	10277425	3	2000	0.228571428571429
chr8	18412250	18413350	3	750	0.761904761904762
chr8	20364825	20366525	3	1500	0.24390243902439
chr8	21644150	21648225	3	3950	0.0754716981132075
chr8	22223450	22227700	3	3925	0.137931034482759
chr8	22922775	22927450	3	3525	0.6875
chr8	24811875	24816725	3	4525	0.413793103448276
chr8	26148600	26153725	3	4700	0.136363636363636
chr8	27629000	27633325	3	3450	0.48780487804878
chr8	28258325	28260650	3	2000	0.307692307692308
chr8	28347050	28355750	3	7000	0.470588235294118
chr8	29202850	29211275	3	7275	0.502857142857143
chr8	30397775	30400850	3	2525	0.5
chr8	32984725	32985725	3	825	0.416666666666667
chr8	35049900	35051050	3	925	0.5
chr8	38296525	38300975	3	4125	0.129032258064516
chr8	38642400	38646400	3	2950	0.705882352941177
chr8	39805725	39807075	3	875	0.923076923076923
chr8	49166025	49167150	3	875	0.461538461538462
chr8	52530000	52530850	3	700	0.352941176470588
chr8	54229375	54231450	3	1425	0.878048780487805
chr8	54931300	54936100	3	4100	0.337837837837838
chr8	65280225	65292525	3	11000	0.251968503937008
chr8	67574500	67580775	3	5550	0.269662921348315
chr8	69754775	69756425	3	1175	0.941176470588235
chr8	94228350	94230575	3	2000	0.214285714285714
chr8	98944500	98946000	3	1050	0.787878787878788
chr8	99438500	99440525	3	1850	0.32
chr8	110274075	110275725	3	1175	0.758620689655172
chr8	113784300	113785550	3	950	0.571428571428571
chr8	130526575	130528675	3	1800	0.41025641025641
chr8	133096575	133098725	3	1725	0.731707317073171
chr8	143530425	143534975	3	3350	0.738738738738739
chr8	145103275	145107150	3	3575	0.294117647058824
chr9	14719950	14723375	3	2775	0.319148936170213
chr9	14907125	14910800	3	2675	0.694736842105263
chr9	20301975	20304225	3	1850	0.421052631578947
chr9	34374975	34381850	3	4925	0.790697674418605
chr9	36483900	36488775	3	3600	0.822429906542056
chr9	38065400	38070400	3	4725	0.10958904109589
chr9	70489325	70490475	3	775	0.782608695652174
chr9	71922300	71923775	3	1350	0.162162162162162
chr9	74277875	74279175	3	1100	0.428571428571429
chr9	74522625	74529125	3	6375	0.0257510729613734
chr9	74975250	74981250	3	5900	0.0204081632653061
chr9	76461075	76463325	3	2100	0.121212121212121
chr9	82184750	82190950	3	5800	0.105769230769231
chr9	82276875	82279075	3	1725	0.642857142857143
chr9	88355100	88358800	3	3475	0.181818181818182
chr9	88496150	88497175	3	800	0.666666666666667
chr9	91146750	91151225	3	3475	0.840909090909091
chr9	91924450	91935000	3	8375	0.589928057553957
chr9	92292050	92293925	3	1675	0.203389830508475
chr9	98532700	98534825	3	1775	0.271186440677966
chr9	101469050	101472125	3	2725	0.26865671641791
chr9	101865850	101869425	3	3400	0.0731707317073171
chr9	102580725	102591650	3	8750	0.585365853658537
chr9	103860575	103863000	3	2100	0.285714285714286
chr9	107752925	107756700	3	3275	0.3125
chr9	109653775	109655550	3	1225	0.864864864864865
chr9	115092975	115097175	3	3900	0.138888888888889
chr9	118915175	118920100	3	4550	0.19047619047619
chr9	119232675	119234175	3	1250	0.357142857142857
chr9	123174700	123176575	3	1475	0.434782608695652
chr9	124129625	124133025	3	3150	0.144144144144144
chr9	124497600	124499700	3	1925	0.275862068965517
chr9	126624950	126627050	3	1875	0.204081632653061
chr9	127265475	127267825	3	1800	0.448979591836735
chr9	130659275	130662450	3	2300	0.833333333333333
chr9	130739475	130744300	3	4675	0.046242774566474
chr9	133971225	133973850	3	2350	0.25
chr9	135995000	135997175	3	1850	0.4
chr9	136293025	136295425	3	2300	0.0833333333333333
chr9	137978125	137981375	3	2950	0.392156862745098
chr9	139481775	139483350	3	1300	0.428571428571429
chr9	140498850	140501550	3	2300	0.337662337662338
chr9	140771650	140773750	3	1850	0.206896551724138
chrX	2402600	2403525	3	775	0.4
chrX	2879125	2882400	3	2600	0.409638554216867
chrX	4299550	4300975	3	1050	0.5625
chrX	13779600	13780650	3	750	0.7
chrX	15866325	15874900	3	8400	0.0689655172413793
chrX	17877525	17880050	3	2350	0.136986301369863
chrX	18442225	18446750	3	4425	0.032520325203252
chrX	21765025	21766250	3	1000	0.413793103448276
chrX	23800750	23802975	3	2000	0.2
chrX	37207850	37210375	3	2375	0.114285714285714
chrX	39863325	39875075	3	9825	0.387434554973822
chrX	41334000	41335650	3	1525	0.127659574468085
chrX	44809575	44814575	3	4750	0.0718562874251497
chrX	47049800	47057825	3	7200	0.277456647398844
chrX	47432675	47434700	3	1850	0.123076923076923
chrX	68441075	68443225	3	1500	0.695652173913043
chrX	70502325	70507000	3	4450	0.0863309352517986
chrX	73508225	73513725	3	5225	0.6
chrX	77154450	77157100	3	2450	0.137931034482759
chrX	97828475	97831925	3	3350	0.036036036036036
chrX	103532850	103534675	3	1650	0.148148148148148
chrX	103809975	103813675	3	3075	0.363636363636364
chrX	107972925	107981425	3	7275	0.343283582089552
chrX	123364200	123365650	3	1150	0.466666666666667
chrX	129242925	129245775	3	2575	0.35
chrX	130201125	130203375	3	2075	0.16
chrX	131543475	131547700	3	3975	0.115384615384615
chrX	132544650	132551775	3	6925	0.15
chrX	133370600	133374125	3	3075	0.333333333333333
chrX	133677425	133685900	3	7200	0.273504273504274
chrX	135959825	135963575	3	3500	0.551724137931034
chrX	136506400	136513225	3	6425	0.128654970760234
chrX	138284275	138288700	3	4100	0.18348623853211
chrX	149105600	149109175	3	2600	0.680851063829787
chrX	150150850	150154200	3	3075	0.231884057971014
chrX	150342925	150347500	3	4225	0.166666666666667
chrX	152065775	152067325	3	1275	0.434782608695652
chrX	153359475	153364025	3	4050	0.231578947368421
