# Supplementary material for: Large organized chromatin lysine domains help distinguish primitive from differentiated cell populations
Source: Nat Commun. 2021 Jan 21;12:499. doi: 10.1038/s41467-020-20830-9 (PMC7820432; doi:10.1038/s41467-020-20830-9)
Supplement: Supplementary file 3 — Supplementary Software [file 41467_2020_20830_MOESM3_ESM.zip › E016-H3K9me3_LOCKS.bed]

chr1	2545450	2774200	83	56225	65.4285714285714
chr1	4196125	4451725	83	37525	75.3333333333333
chr1	49738700	49941500	83	32400	60.4545454545455
chr1	49941900	50054500	83	44025	20.4444444444444
chr1	50054575	50172025	83	37050	13.5
chr1	50172225	50320850	83	44275	23.2222222222222
chr1	142535350	142646250	83	67275	7.08333333333333
chr1	142781000	142958325	83	47875	55.3846153846154
chr1	143118150	143281500	83	36975	66.0930232558139
chr1	143389300	143488225	83	44900	31.75
chr1	149011075	149155975	83	40950	32.9166666666667
chr1	152165600	152297100	83	60100	39.2727272727273
chr1	152297500	152412550	83	80100	5.30769230769231
chr1	152413300	152538500	83	83075	9.37254901960784
chr1	152538675	152679625	83	74725	15.6045197740113
chr1	152679900	152786925	83	72150	13.2631578947368
chr1	227658475	227895025	83	77500	54
chr1	247130625	247346875	83	101150	58.1
chr1	248015525	248134300	83	47550	43.8823529411765
chr1	248134500	248236725	83	65450	6.10526315789474
chr1	248237450	248362875	83	85750	7.29577464788732
chr1	248363100	248468300	83	66775	11.5675675675676
chr1	248469275	248585800	83	85625	6.11764705882353
chr1	248739525	248865500	83	66375	36.9411764705882
chr10	37175650	37300125	83	36550	19.7692307692308
chr10	37300225	37405850	83	33125	36.125
chr10	37406750	37576925	83	33225	62.4166666666667
chr10	37577100	37666325	83	49475	18.6
chr10	37667500	37755500	83	46300	8.6
chr10	37756000	37861550	83	40300	19.6521739130435
chr10	37861700	37949150	83	39525	13.7894736842105
chr10	37949225	38064025	83	58875	8.14492753623188
chr10	38064300	38168650	83	66925	9.9375
chr10	38332775	38443725	83	74375	7.17647058823529
chr10	38445050	38573650	83	70900	11
chr10	38573700	38996900	83	99075	64.2727272727273
chr10	42354850	42683950	83	195600	18.48
chr10	42717850	42910800	83	95950	50.4444444444444
chr10	42911250	43031925	83	80225	18.5
chr10	135222025	135349625	83	72150	30.1714285714286
chr11	48174400	48289400	83	51650	41.5217391304348
chr11	48289975	48419925	83	80800	15.5
chr11	48422700	48555000	83	40825	15.8461538461538
chr11	48555200	48670500	83	64225	11.375
chr11	48670600	48894175	83	171925	11.304347826087
chr11	48894400	49051875	83	61025	28.9090909090909
chr11	49061125	49171700	83	40600	23.1304347826087
chr11	49554775	49670050	83	32700	21.9047619047619
chr11	49670800	49812125	83	40900	30.5
chr11	49812350	49938150	83	38075	25.7142857142857
chr11	49939075	50042275	83	56775	13.3636363636364
chr11	50042400	50182650	83	82050	7.58333333333333
chr11	50182825	50285850	83	64550	11.5
chr11	50286950	50726950	83	381150	14.8421052631579
chr11	50727150	51416725	83	214325	69.7430406852248
chr11	51416950	51526275	83	48050	11.7037037037037
chr11	54794050	55081200	83	224450	10.5263157894737
chr11	55081250	55198500	83	82950	8.51282051282051
chr11	55198700	55337025	83	88975	11.5348837209302
chr11	55337575	55470800	83	57050	31.5555555555556
chr11	55470950	55582125	83	76900	14.8333333333333
chr11	58412725	58566550	83	45475	75.4857142857143
chr12	34196175	34313000	83	60800	25.5238095238095
chr12	34313400	34491125	83	145250	8.3
chr12	37857600	37964025	83	43575	14.8387096774194
chr12	37964650	38259525	83	246550	4.57142857142857
chr12	38261700	38533525	83	227650	16.2
chr12	38533975	38663075	83	91275	7.33333333333333
chr12	133462225	133612625	83	95800	51.3636363636364
chr13	19168575	19366725	83	29575	66.8
chr13	19367200	19510500	83	47475	37.0476190476191
chr13	19510875	19671350	83	138825	3.22033898305085
chr13	19671600	19814150	83	93350	16.7272727272727
chr13	19815000	19933600	83	76500	29.2727272727273
chr13	20019600	20180500	83	34475	32.08
chr14	20193525	20297825	83	75300	11.2173913043478
chr14	20298025	20418100	83	92675	3
chr14	20418200	20522850	83	61725	14.8484848484848
chr14	20523050	20637700	83	66450	18.1333333333333
chr14	105863950	106124450	83	50875	68.9206349206349
chr14	106124500	106267850	83	63500	24.8461538461538
chr14	106268275	106416425	83	125150	1.85365853658537
chr14	106416700	106546550	83	83700	12.9655172413793
chr14	106547325	106644225	83	43525	13.1764705882353
chr14	106644325	106775450	83	98550	4.52631578947368
chr14	106775625	106909150	83	84150	22.4137931034483
chr14	106909575	107049400	83	118750	2.6
chr14	107049450	107169125	83	98075	2
chr15	19999975	20142175	83	64025	18
chr15	20392400	20481500	83	57850	5.91780821917808
chr15	20481550	20615975	83	85125	19.8888888888889
chr15	22297700	22417525	83	41300	20.1621621621622
chr15	22418500	22541100	83	94725	3.82857142857143
chr15	23714375	23931175	83	36325	49.1
chr15	23931275	24063050	83	34075	35.7777777777778
chr15	24068950	24233125	83	27575	20.9090909090909
chr15	24811450	25008700	83	36625	34.1739130434783
chr15	25011750	25201975	83	31275	39.6
chr15	25203000	25331650	83	72925	13.9130434782609
chr15	25331750	25492500	83	100775	44
chr16	31527625	31685625	83	50000	52.6086956521739
chr16	31740475	31863625	83	79650	21.0344827586207
chr16	32343225	32474325	83	31075	16.5263157894737
chr16	33237325	33425150	83	48000	56.7575757575758
chr16	33425825	33540300	83	50025	13.1538461538462
chr16	33817500	34022150	83	141650	8.6530612244898
chr16	34173350	34309325	83	103375	4.3
chr16	34309925	34455150	83	95225	7.25
chr16	34455825	34621975	83	127325	19.28
chr16	34622100	34776525	83	126100	11.4375
chr16	34776975	35014175	83	195225	11.0222222222222
chr16	35014800	35186650	83	137075	5.125
chr16	46385775	46520225	83	76675	18.2051282051282
chr17	21666525	21841000	83	80875	56.8888888888889
chr17	21841050	21952050	83	54325	6.64516129032258
chr17	21952450	22072575	83	73950	11.8181818181818
chr17	22073275	22160150	83	48525	21.3684210526316
chr17	25262975	25385200	83	80275	6.95652173913043
chr17	25387975	25523825	83	85750	31.8095238095238
chr18	14897150	14980275	83	47300	19.875
chr19	6872025	6976700	83	67125	2.8
chr19	8819975	8986575	83	77875	65
chr19	8987000	9256600	83	106475	44.4166666666667
chr19	9257475	9374225	83	64550	14
chr19	9374300	9531075	83	118125	13.9487179487179
chr19	9531850	9690725	83	106550	62.8888888888889
chr19	11713150	11959700	83	63275	47
chr19	11963175	12190625	83	96900	37.8260869565217
chr19	12289125	12394200	83	70925	4.55555555555556
chr19	12395300	12580325	83	54400	66.1904761904762
chr19	15583775	15703600	83	44175	42.8571428571429
chr19	15703825	15822825	83	73600	13.3939393939394
chr19	15822875	15933875	83	75550	3.2972972972973
chr19	15934250	16033625	83	60325	5.16666666666667
chr19	19902300	20113750	83	61475	73
chr19	20665625	20820300	83	58625	30.1176470588235
chr19	20820700	20995300	83	49175	35.2592592592593
chr19	21296550	21594350	83	74800	61.2571428571429
chr19	21594550	21752275	83	50875	64.4
chr19	21885400	22074600	83	53000	64.1818181818182
chr19	22074700	22215025	83	101100	5.35294117647059
chr19	22215350	22318650	83	75300	5.15384615384615
chr19	22318700	22428550	83	70325	3.7
chr19	22428600	22541750	83	88200	2.5625
chr19	22541900	22664050	83	76225	25.68
chr19	22664575	22809125	83	110900	10.2222222222222
chr19	22809325	22934200	83	76375	9.71428571428571
chr19	22934375	23045075	83	82575	4.37037037037037
chr19	23045475	23164950	83	80325	15.3913043478261
chr19	23165325	23304700	83	70850	30.4
chr19	23600650	23721225	83	63800	23.8
chr19	23721975	23852550	83	59275	23.3684210526316
chr19	23995800	24105650	83	78925	6.83333333333333
chr19	24106425	24196000	83	59250	4.75555555555556
chr19	24257125	24577725	83	248550	48
chr19	27731800	28126000	83	344075	11.5789473684211
chr19	28126350	28328825	83	123600	50.2222222222222
chr19	36816650	37072200	83	87400	61.2727272727273
chr19	37102975	37257900	83	103650	19
chr19	37258425	37399725	83	93725	22.6229508196721
chr19	37399925	37512200	83	75725	3.09677419354839
chr19	37512275	37651200	83	94375	19.9047619047619
chr19	37780225	37983450	83	100225	43.2631578947368
chr19	37983575	38133700	83	85300	54.6363636363636
chr19	44323675	44515575	83	91700	73.8571428571429
chr19	44608500	44846275	83	74675	58.8
chr19	44846325	44976875	83	62400	20.1111111111111
chr19	52299875	52470625	83	107250	46.625
chr19	52470750	52612425	83	83400	14.72
chr19	52775950	52942675	83	88300	51.5897435897436
chr19	53620775	53861300	83	79775	62.1176470588235
chr19	55001025	55124650	83	67725	12.1739130434783
chr19	55125125	55228350	83	60350	10.6428571428571
chr19	55228500	55364475	83	66050	27.9047619047619
chr19	56215000	56316250	83	61700	6.60869565217391
chr19	56316475	56436150	83	87925	5.95454545454545
chr19	56436225	56533975	83	63775	5.25925925925926
chr19	56843375	57005025	83	97475	39.6969696969697
chr19	57005300	57154150	83	114975	10.969696969697
chr19	57154650	57269300	83	84200	3.83333333333333
chr19	57269400	57416775	83	123725	7.9
chr19	57416850	57540050	83	98775	2.5
chr19	57540275	57646400	83	73450	3.48148148148148
chr19	58435400	58567925	83	84125	8.8695652173913
chr19	58568175	58699800	83	87275	12.9
chr20	29419775	29581125	83	38450	26.96
chr20	29581250	29861175	83	100050	11.0909090909091
chr20	29861350	29970000	83	79200	4.05084745762712
chr20	29970125	30073050	83	55200	19.2173913043478
chr20	54337975	54470275	83	45325	37.7037037037037
chr20	54471225	54576775	83	68800	28
chr20	54577000	54689575	83	75175	9.75609756097561
chr20	54689850	54770850	83	48550	5.30769230769231
chr20	54771675	54883825	83	59700	12.5
chr21	9411150	9513725	83	82475	3.93103448275862
chr21	9514150	9660950	83	66900	53.5466666666667
chr21	9825400	9954425	83	97575	8.08333333333333
chr21	9954525	10154925	83	46875	54.7692307692308
chr21	10366450	10462100	83	49275	6.41379310344828
chr21	10462325	10559575	83	34775	14.56
chr21	10559925	10707850	83	60750	16.00796812749
chr21	10708925	10979675	83	237275	5.41935483870968
chr21	10980325	11158775	83	155125	6.5
chr21	14595275	14790775	83	30525	55.5789473684211
chr21	15020500	15186475	83	40050	34.9090909090909
chr21	15186900	15381100	83	32975	74.4761904761905
chr22	16661925	17069000	83	47775	36.8571428571429
chr22	17070125	17199850	83	35675	32.8421052631579
chr22	47562800	47705825	83	88200	35.7142857142857
chr22	47705875	47855375	83	117125	6.58064516129032
chr22	47855750	47960025	83	70500	3.15384615384615
chr22	48250775	48361050	83	34600	16.2790697674419
chr3	75679775	75814100	83	95225	7.52941176470588
chr3	90244350	90504900	83	140025	62.2857142857143
chr3	93504850	93645875	83	54775	23.9047619047619
chr4	10125	203700	83	139500	16.8
chr4	204175	315900	83	72875	14.9473684210526
chr4	317575	549625	83	117375	65.1818181818182
chr4	48995400	49126925	83	77875	15.4285714285714
chr4	49128200	49311050	83	63200	38.9285714285714
chr4	190444575	190668550	83	179825	18.2666666666667
chr4	190756800	190894400	83	53400	73.2380952380952
chr5	45748700	45898450	83	45000	41.9130434782609
chr5	45898725	46331400	83	390300	15.125
chr5	49405675	49633475	83	137450	40
chr5	140457475	140674925	83	58425	38.5263157894737
chr5	150209400	150341575	83	73650	27.0909090909091
chr5	178069950	178387350	83	87475	74.875
chr5	178387425	178524225	83	98200	14.75
chr6	57395850	57629250	83	43750	46
chr6	58515925	58678025	83	43975	23.1578947368421
chr7	56171675	56287225	83	75850	11.875
chr7	56287400	56422575	83	76350	34.9473684210526
chr7	56423625	56597750	83	86900	36.8
chr7	56597900	56728425	83	93750	4.16666666666667
chr7	57159950	57304900	83	96550	41.5238095238095
chr7	57304950	57466975	83	138825	2.94736842105263
chr7	57467125	57581375	83	82300	1.80582524271845
chr7	57581800	57666400	83	48625	10.5833333333333
chr7	57666875	57813800	83	58250	47.1162790697674
chr7	57814400	57952325	83	64825	67.0476190476191
chr7	61737950	61996550	83	160400	6.875
chr7	61996900	62477375	83	428550	5.625
chr7	62477650	62625400	83	112700	6.65909090909091
chr7	63203975	63379100	83	67100	68.1052631578947
chr7	63379425	63501125	83	84700	10.2162162162162
chr7	63501300	63620500	83	93675	3.77464788732394
chr7	63620650	63733575	83	80425	14.8205128205128
chr7	63733925	63871350	83	114800	2.05263157894737
chr7	63871550	63962300	83	59025	3.05263157894737
chr7	63962750	64098000	83	82325	20
chr7	152911975	153257475	83	44450	66.1666666666667
chr7	157556675	157763300	83	46825	39.7894736842105
chr7	157763475	157951250	83	95225	48.8
chr7	157951925	158068800	83	82550	3.06382978723404
chr7	158069325	158233825	83	56875	46.5714285714286
chr7	158932000	159064800	83	37875	49.5714285714286
chr8	43021475	43141200	83	59675	17.375
chr8	43141375	43260675	83	68225	16.551724137931
chr8	43260775	43721050	83	406550	16.5
chr8	46839450	47459750	83	563375	14.6
chr8	47460175	47586525	83	97000	2.81818181818182
chr8	47587025	47711725	83	75500	11.5882352941176
chr8	47715175	47918550	83	160650	5.6
chr8	47918750	48020500	83	47225	22.2857142857143
chr8	48021125	48155500	83	43350	28.6
chr9	68298250	68449225	83	53925	40.5833333333333
chr9	125115100	125313225	83	34425	70.6
chr9	125313800	125422975	83	46350	26.3846153846154
chr9	125424000	125532075	83	56150	22.48
chrX	55211850	55387975	83	33475	23.3333333333333
chrX	55562150	55725350	83	35050	19.5925925925926
chrX	57641600	57901125	83	36650	51.625
chrX	57901400	58038350	83	47850	35.3
chrX	58038400	58158425	83	85375	7.12
chrX	58158700	58337275	83	158350	4.56410256410256
chrX	61681950	61857275	83	123675	12.8148148148148
chrX	61857450	62102650	83	194825	6.3921568627451
chrX	62103050	62216275	83	49475	14.7692307692308
chrX	65392225	65645100	83	40950	74.7826086956522
chrX	75774525	76076000	83	34475	52.4615384615385
chrX	80870200	81129100	83	42450	59.8095238095238
chrX	81129450	81342850	83	31225	37.0526315789474
chrX	143569975	143869625	83	27800	68.7368421052632
chrX	154933525	155125850	83	33225	61.5454545454545
chr16	3254450	3490325	82	76400	50.625
chrX	62218575	62347625	82	56650	30.5
chr10	38169650	38291250	81	67975	21.3103448275862
chrX	155126125	155239000	81	43475	20.6363636363636
chr19	16033850	16146450	79	66225	47.8888888888889
chr7	56728675	56896700	79	62300	60.5925925925926
chr1	2774625	2943000	78	48500	13.3333333333333
chr14	19000050	19125875	78	88525	15.9375
chr7	64154450	64247925	77	45275	16
chr21	14792000	14994075	74	29350	44.8461538461538
chr12	133612900	133832775	73	184250	7.59420289855072
chr14	20637875	20748700	72	57950	26.4444444444444
chr9	99432550	99612425	72	68650	48.64
chr15	24236675	24344475	71	34275	21.1764705882353
chr19	20996700	21145950	71	82600	29.375
chr7	4330850	4552225	71	33475	44.6666666666667
chr19	28328925	28436100	70	70125	10.1176470588235
chr2	132967100	133138025	70	44450	43.4634146341463
chr5	140675550	140821525	70	71375	20.3
chr11	55582475	55693975	69	43200	22.7741935483871
chr7	62625450	62745625	69	51250	30.56
chr1	50322150	50481000	68	35525	42.4210526315789
chr16	32477450	32657975	66	162350	3.80952380952381
chr19	23467425	23572475	66	58425	9.04347826086956
chr10	43145250	43267850	65	28900	38.1052631578947
chr11	58569575	58685200	65	35250	35.5384615384615
chr14	107169225	107288725	65	94950	11.5294117647059
chr6	58678100	58779350	65	52500	10.8888888888889
chr12	34491175	34856725	63	326725	4.94736842105263
chr19	23305050	23431425	63	51425	16.6909090909091
chr20	26248750	26319575	59	33325	12.5161290322581
chr10	132025200	132130725	57	42175	28.2222222222222
chr16	33540425	33631950	57	62000	6.7741935483871
chr17	21462300	21566600	57	31375	20.4242424242424
chr6	293175	382375	56	25200	12.5185185185185
chr17	21194875	21254100	52	35900	4.95238095238095
chrX	58337325	58565800	52	181275	17.1538461538462
chr9	115739675	115825525	51	54400	13.92
chr13	19933650	20000775	50	24300	16
chr17	22160250	22262950	50	78200	4.06896551724138
chr21	9661025	9733725	50	27400	20.8571428571429
chr21	14338125	14446925	50	46100	21.625
chr19	57646650	57702675	49	28950	7.86206896551724
chr6	61880175	61967875	48	67175	18.5555555555556
chr1	143490050	143544600	47	27925	15.2380952380952
chr10	135349700	135435700	47	56375	15.448275862069
chr1	152787125	152839325	46	28825	7.74193548387097
chr15	22541150	22589725	46	32625	2.83720930232558
chr19	43130225	43204250	46	18875	12.4
chr2	91913375	91976300	45	20100	13.5
chr11	51527000	51593375	44	36075	13.8
chr15	20143525	20198475	44	31275	7.63636363636364
chr16	46520625	46569050	44	23150	13.5897435897436
chr2	92248775	92325000	44	37775	14.5
chr5	140123950	140189125	44	33125	11.1578947368421
chr19	56534375	56576300	43	26075	4.5
chr16	32817025	32859000	41	19850	8.88372093023256
chr12	38663200	38706900	39	23625	7.44827586206897
chr19	38276700	38327850	38	27425	6.18181818181818
chr1	249062875	249099950	36	25225	5.15789473684211
chr9	68468450	68514250	36	23575	4.40909090909091
chr10	43054800	43096800	35	19075	6.32258064516129
chr19	37715300	37752125	35	25525	4.3
chr2	95414550	95456075	35	25325	3.61111111111111
chr22	17200950	17247475	35	17425	8.6
chr5	49633650	49667525	35	15525	7.29411764705882
chr15	21901550	21941800	34	27150	3.41666666666667
chr13	63620175	63649025	33	15300	4.32
chr16	35190075	35285800	33	77950	6.86666666666667
chr19	2826350	2882075	33	31750	4.2015503875969
chr19	6977000	7019200	33	26025	3.2
chr1	121344950	121387300	32	16150	6.95081967213115
chr6	161001575	161032550	32	15450	5.66666666666667
chr17	21303725	21329975	31	18100	5.66666666666667
chr22	47960150	47998825	31	26150	7.04761904761905
chr15	20847350	20878350	30	19450	4.25
chr19	52943400	52987575	30	36925	2.73684210526316
chr16	31900825	31961225	29	40100	4.27083333333333
chr7	151963850	151989625	28	12275	4.76923076923077
chr4	190907075	190944200	26	19925	3.07142857142857
chr19	50544625	50577800	25	19475	3.72972972972973
chr10	127564175	127608225	24	26625	3.04347826086957
chr5	46331450	46405650	24	60025	2.48387096774194
chr7	55876700	55900600	24	11100	3.67741935483871
chr3	75814650	75843000	23	14450	4
chr11	74570875	74613775	22	22150	3.70769230769231
chr18	15383800	15410800	22	19875	1.52941176470588
chr7	57952500	58054200	22	88650	2.46153846153846
chr8	43721775	43794900	22	63350	2.59259259259259
chr1	142646750	142673375	21	19275	2.57142857142857
chr3	44747900	44783150	21	27250	3.35135135135135
chr16	68580300	68613625	20	28000	2.56410256410256
chr19	40515425	40556825	20	29250	1.71875
chr7	64429400	64462325	20	27600	2.62857142857143
chr19	38153000	38171300	19	11750	2.08
chr7	6704300	6745100	19	34275	1.67272727272727
chr8	146186500	146219550	19	25750	3.0952380952381
chrX	74947500	74967450	19	12525	2.1
chr14	19453150	19472550	18	11650	3.04
chr19	12622925	12655475	18	23600	2.84615384615385
chr4	3619500	3636000	18	10525	1.89473684210526
chr11	2643175	2684950	17	34225	1.6
chr2	173388950	173413800	17	14125	2.83870967741935
chr5	178534100	178551950	17	12075	2
chr7	294775	317025	17	15675	1.43157894736842
chr1	40917850	40942100	16	21150	2.12
chr19	20207550	20240100	16	28875	1.03571428571429
chr19	52648475	52666550	16	15100	1.36363636363636
chr19	14824075	14842450	15	14075	1.67272727272727
chr19	35239325	35257025	15	13925	1.8974358974359
chr19	52612525	52641450	15	24825	1.21212121212121
chr19	58752050	58783850	15	28750	0.75
chr8	57269400	57282875	15	10200	2.09090909090909
chrX	143990225	144001375	15	7200	2
chr10	91828750	91840650	14	8925	2
chr9	141006525	141020725	14	11625	1.02222222222222
chr19	9861475	9875725	13	10000	1.61904761904762
chr7	62826625	62839075	13	10075	0.533333333333333
chrX	62687275	62698325	13	8125	1.9
chr1	13175050	13189925	12	10350	1.52238805970149
chr19	6182575	6196650	12	10950	1.7
chr19	37651400	37662450	12	8200	1.73333333333333
chr19	37668025	37684875	12	10625	1.4
chr19	58041900	58061675	12	17450	0.923076923076923
chr4	49572300	49584400	12	7600	1.28888888888889
chr6	169871675	169883900	12	8225	1.51219512195122
chr7	64108950	64120975	12	9025	0.782608695652174
chr7	159083600	159091925	12	5150	1.39622641509434
chr1	240141150	240150125	11	7125	0.723404255319149
chr10	22114175	22124875	11	8400	0.695652173913043
chr21	11159025	11188250	11	24925	1.06666666666667
chr6	121946825	121958375	11	10675	0.25531914893617
chr6	122815425	122829750	11	11600	1.51515151515152
chr8	186325	203125	11	15000	0.518518518518518
chr8	22910225	22919675	11	6800	1.25
chr8	146151250	146171250	11	15350	1.41935483870968
chr9	44871075	44883250	11	9850	0.675324675324675
chrX	46354050	46363725	11	6525	1.44
chrX	67109125	67117350	11	5975	0.909090909090909
chr12	7317600	7327725	10	8725	1.14285714285714
chr12	32121775	32139200	10	15150	0.837209302325581
chr16	10498425	10506225	10	6200	1.04
chr19	58937950	58953250	10	12425	1.3
chr2	95802300	95821350	10	16575	1.25925925925926
chr2	101070400	101078700	10	5600	1.23809523809524
chr20	26199775	26214425	10	12575	0.552631578947368
chr7	5089375	5111250	10	19900	1
chr1	12866175	12871550	9	4175	0.888888888888889
chr1	167285075	167294025	9	7925	0.636363636363636
chr1	248865725	248887175	9	19175	0.625
chr1	248890900	248905500	9	12250	0.849315068493151
chr11	3132550	3138625	9	4650	0.774193548387097
chr11	114473925	114502675	9	21850	0.881226053639847
chr12	30540475	30553650	9	11400	0.625
chr12	40872925	40880300	9	6300	0.6
chr16	89743275	89752625	9	6475	1.04
chr17	16519900	16530150	9	7950	0.692307692307692
chr18	68526550	68532600	9	3850	1.08108108108108
chr19	44532225	44540900	9	6925	0.944444444444444
chr2	31910000	31924925	9	12775	0.884615384615385
chr2	216071800	216078875	9	5325	0.491803278688525
chr3	16724575	16732225	9	5800	1
chr3	31688275	31699225	9	9925	0.391304347826087
chr3	103992975	104001450	9	6650	0.964285714285714
chr3	138259650	138268875	9	6825	0.933333333333333
chr5	90883750	90890675	9	5275	1.11475409836066
chr6	63353850	63365150	9	9200	0.666666666666667
chr6	117943450	117951775	9	6925	0.914285714285714
chr7	152099150	152113400	9	12925	0.262773722627737
chr8	58276650	58287725	9	8125	1.09774436090226
chr9	140881800	140889650	9	5575	0.936170212765957
chrX	74547550	74553325	9	4375	0.956521739130435
chr10	44010950	44021925	8	9325	0.461538461538462
chr10	44108750	44116550	8	6125	0.695652173913043
chr14	24171950	24177800	8	4350	0.8125
chr15	26550250	26557875	8	6425	0.363636363636364
chr16	75199900	75211800	8	10350	0.641975308641975
chr18	18510925	18520400	8	8200	0.576923076923077
chr18	49157425	49163925	8	5575	0.424242424242424
chr18	77649525	77660875	8	9950	0.627450980392157
chr18	77809250	77819350	8	9250	0.380952380952381
chr19	2930725	2938550	8	6050	0.594594594594595
chr19	6285700	6298850	8	10250	0.761904761904762
chr19	58700125	58726525	8	25225	0.153846153846154
chr2	73753825	73758850	8	4275	0.555555555555556
chr2	84692775	84698875	8	4375	0.735294117647059
chr2	86772775	86780075	8	6050	0.666666666666667
chr2	95874525	95890725	8	14675	0.558139534883721
chr2	160940675	160950825	8	8150	0.775510204081633
chr2	229396875	229404650	8	6100	0.844444444444444
chr3	195331000	195337650	8	5125	0.5
chr4	3596275	3608775	8	10125	0.361904761904762
chr4	12277150	12283850	8	5150	0.722222222222222
chr5	179676900	179696675	8	17275	0.765957446808511
chr6	24668750	24675425	8	5275	0.444444444444444
chr6	62023000	62029825	8	5575	0.468085106382979
chr6	66917400	66924850	8	6625	0.782608695652174
chr6	161545275	161550575	8	4325	0.594594594594595
chr8	42958250	42973600	8	13750	0.608695652173913
chr8	143725300	143732225	8	5525	0.533333333333333
chr9	76713750	76720925	8	5600	0.645161290322581
chr1	5725925	5736250	7	8450	0.558139534883721
chr1	42968200	42979275	7	9300	0.666666666666667
chr1	104129925	104135100	7	4525	0.4
chr12	47248600	47254300	7	4925	0.571428571428571
chr12	94711400	94717275	7	5175	0.615384615384615
chr13	50448100	50454825	7	5725	0.459770114942529
chr13	52639325	52646850	7	5725	0.622222222222222
chr16	10433100	10438075	7	4225	0.5
chr17	4990700	5000825	7	9100	0.328767123287671
chr17	16449000	16460175	7	10025	0.5
chr17	21036900	21043300	7	5400	0.606060606060606
chr18	106050	111950	7	4850	0.551724137931034
chr18	32879250	32890775	7	10425	0.428571428571429
chr18	52214225	52221700	7	6225	0.666666666666667
chr19	23923725	23933525	7	8075	0.62962962962963
chr2	113617225	113625275	7	6450	0.6875
chr21	39592700	39603625	7	9900	0.363636363636364
chr3	58672700	58680525	7	6475	0.5
chr3	149547325	149556500	7	7475	0.612612612612613
chr4	33592150	33601325	7	7925	0.320987654320988
chr4	41023625	41030425	7	5625	0.490566037735849
chr4	72724025	72732575	7	7800	0.19047619047619
chr4	129167425	129172050	7	3925	0.413793103448276
chr4	190668625	190681025	7	11550	0.233766233766234
chr6	30835725	30840725	7	3850	0.533333333333333
chr6	81728800	81736200	7	6350	0.666666666666667
chr6	98238200	98244175	7	4725	0.641025641025641
chr6	140505900	140516625	7	9925	0.169014084507042
chr7	61078950	61100525	7	17375	0.536363636363636
chr8	60682275	60686925	7	4125	0.272727272727273
chr8	87290000	87295900	7	5175	0.583333333333333
chr8	146059375	146074650	7	14500	0.142857142857143
chr9	66832925	66853500	7	18250	0.437768240343348
chr9	138536175	138544550	7	7575	0.363636363636364
chrX	55735350	55739300	7	2875	0.666666666666667
chrX	74068850	74076900	7	6725	0.475
chr1	173461525	173467300	6	4475	0.512820512820513
chr11	1434650	1440625	6	4900	0.285714285714286
chr12	22450225	22455050	6	4225	0.344827586206897
chr13	49288000	49294275	6	4925	0.487179487179487
chr13	70057625	70062175	6	3950	0.315789473684211
chr14	19432325	19439125	6	6275	0.19047619047619
chr15	80165225	80172850	6	6550	0.225352112676056
chr16	896550	902350	6	4950	0.5
chr16	74839075	74845025	6	5450	0.195121951219512
chr17	25540450	25543850	6	2825	0.454545454545455
chr18	4058900	4067250	6	7500	0.514285714285714
chr18	40742400	40748350	6	5225	0.266666666666667
chr19	57975650	57990025	6	12375	0.284023668639053
chr2	41720475	41730100	6	8825	0.3
chr2	99048275	99052850	6	3475	0.446808510638298
chr2	117012375	117019600	6	6525	0.307692307692308
chr2	133221400	133226650	6	4625	0.333333333333333
chr22	33623225	33627350	6	3525	0.384615384615385
chr3	84269850	84275850	6	5075	0.409090909090909
chr3	128637250	128646300	6	8175	0.260869565217391
chr3	179944725	179953575	6	7725	0.348837209302326
chr3	187189675	187195650	6	5525	0.166666666666667
chr4	49633175	49660150	6	25825	0.19672131147541
chr4	87569425	87574700	6	4675	0.324324324324324
chr4	93169150	93180225	6	9950	0.210526315789474
chr4	115498950	115504125	6	4400	0.324324324324324
chr5	35842625	35848125	6	4825	0.222222222222222
chr5	40087625	40095625	6	6800	0.5
chr5	161660600	161664600	6	3600	0.178571428571429
chr6	57192000	57199775	6	7175	0.358974358974359
chr6	161629925	161638575	6	7275	0.4
chr6	170898775	170902925	6	3675	0.241379310344828
chr7	22681125	22687775	6	5575	0.375
chr7	32553500	32563050	6	8375	0.476190476190476
chr7	64098175	64105125	6	6325	0.2
chr7	137901075	137909700	6	8100	0.1875
chr8	458400	466950	6	7525	0.444444444444444
chr8	15622175	15632050	6	9125	0.144578313253012
chr8	125985350	125994525	6	8100	0.24
chr9	2773050	2779150	6	5500	0.5
chr9	114296150	114314925	6	16750	0.5
chrX	80545500	80551825	6	4825	0.465116279069767
chr1	12907700	12912750	5	4125	0.320754716981132
chr1	87387050	87391225	5	3650	0.256410256410256
chr1	97220525	97227325	5	6200	0.151898734177215
chr1	232881850	232885900	5	3625	0.203389830508475
chr1	244736175	244741725	5	4925	0.339622641509434
chr10	43980325	43982300	5	1675	0.333333333333333
chr10	44047650	44055750	5	7425	0.254545454545455
chr10	66118650	66121650	5	2750	0.260869565217391
chr10	76477325	76482400	5	4225	0.30379746835443
chr11	3376775	3391100	5	13150	0.132315521628499
chr11	103594575	103599225	5	4275	0.16
chr11	106012475	106019775	5	6375	0.333333333333333
chr12	21478725	21486575	5	7425	0.222222222222222
chr12	62087525	62092375	5	4175	0.289855072463768
chr12	133106450	133113975	5	6975	0.306122448979592
chr13	23905025	23917000	5	10875	0.25
chr13	29662450	29667000	5	3775	0.304347826086957
chr13	90678675	90681750	5	2650	0.285714285714286
chr14	40934975	40941250	5	5350	0.338983050847458
chr14	46253225	46260225	5	5850	0.324324324324324
chr14	96578550	96581700	5	2700	0.241379310344828
chr14	100467825	100472500	5	4125	0.341463414634146
chr15	76554150	76561150	5	6475	0.185185185185185
chr16	75773800	75779550	5	5075	0.212765957446809
chr17	5078375	5094775	5	15725	0.333333333333333
chr17	55102100	55106975	5	4025	0.337662337662338
chr19	7075425	7090300	5	14425	0.230769230769231
chr19	9761125	9767250	5	5750	0.133333333333333
chr19	12207125	12210900	5	3325	0.307692307692308
chr19	24201375	24205000	5	3100	0.338983050847458
chr19	35875575	35878875	5	2750	0.303030303030303
chr19	53458650	53461675	5	2725	0.256410256410256
chr19	58074825	58091400	5	14875	0.278409090909091
chr2	33840175	33845125	5	4050	0.333333333333333
chr2	34645950	34650900	5	4625	0.256410256410256
chr2	96490150	96496125	5	5425	0.164948453608247
chr2	106608425	106612725	5	3775	0.176470588235294
chr2	168123275	168126600	5	2975	0.307692307692308
chr2	172212275	172215150	5	2450	0.315789473684211
chr2	196992000	196999225	5	6100	0.283185840707965
chr2	214193150	214197875	5	4275	0.253968253968254
chr21	24097700	24103725	5	5600	0.294117647058824
chr21	47380625	47385975	5	4575	0.324324324324324
chr22	23320825	23325625	5	4075	0.262295081967213
chr3	44632350	44639525	5	6700	0.16
chr3	128572550	128580100	5	6750	0.196319018404908
chr3	135675200	135677825	5	2375	0.15
chr3	150408100	150411500	5	2975	0.307692307692308
chr4	4961500	4965600	5	3700	0.339622641509434
chr4	49512200	49520100	5	7375	0.211764705882353
chr4	59485425	59488900	5	2775	0.339622641509434
chr4	64205375	64216500	5	9850	0.2125
chr4	88611250	88616100	5	4475	0.333333333333333
chr4	96845500	96854725	5	8425	0.155172413793103
chr5	26224350	26226900	5	2200	0.3
chr5	27154625	27159100	5	3675	0.315789473684211
chr5	51599075	51602625	5	3100	0.241379310344828
chr6	23161100	23165350	5	3825	0.195121951219512
chr6	62178550	62231425	5	51375	0.183727034120735
chr6	83194325	83200625	5	5550	0.235294117647059
chr6	88737425	88743175	5	5100	0.207792207792208
chr6	108234625	108245200	5	10150	0.326530612244898
chr7	64383050	64390650	5	6700	0.254237288135593
chr7	138022325	138032300	5	8950	0.209302325581395
chr7	153270975	153276650	5	5125	0.165413533834586
chr8	144728225	144736450	5	7250	0.230769230769231
chr8	145968725	145974325	5	5100	0.303030303030303
chr9	103417100	103420025	5	2550	0.242424242424242
chr9	119433675	119438775	5	4650	0.230769230769231
chrX	134417500	134423375	5	5150	0.318181818181818
chr1	108710300	108719625	4	8800	0.122448979591837
chr1	220421500	220426700	4	4700	0.166666666666667
chr1	228305025	228308200	4	2875	0.176470588235294
chr1	248594550	248596800	4	2025	0.173913043478261
chr10	18841675	18863675	4	21200	0.0666666666666667
chr10	39076525	39155000	4	78250	0.00401606425702811
chr10	43033900	43040025	4	5700	0.152173913043478
chr10	50671675	50673850	4	1975	0.181818181818182
chr10	91378350	91382275	4	3650	0.151515151515152
chr11	23787325	23793400	4	5475	0.166666666666667
chr11	28020375	28025250	4	4500	0.154929577464789
chr11	59176125	59179150	4	2825	0.125
chr11	71838650	71840775	4	1925	0.170212765957447
chr11	134029475	134043700	4	13250	0.154981549815498
chr12	32000525	32005525	4	4650	0.138888888888889
chr12	46476950	46481450	4	4350	0.0493827160493827
chr12	46586100	46592550	4	5925	0.16
chr12	60689250	60695725	4	6025	0.145985401459854
chr12	61036325	61043325	4	6600	0.184210526315789
chr13	107236575	107239650	4	2775	0.181818181818182
chr14	25016575	25019225	4	2450	0.181818181818182
chr15	77432600	77435050	4	2250	0.133333333333333
chr15	80205650	80214800	4	8800	0.0930232558139535
chr16	56413200	56416250	4	2900	0.0816326530612245
chr17	55005750	55010300	4	4350	0.13953488372093
chr17	58565075	58572300	4	6800	0.0833333333333333
chr18	31480350	31484625	4	4025	0.109090909090909
chr18	77778775	77786050	4	6950	0.127659574468085
chr19	9781150	9785375	4	4000	0.172413793103448
chr19	19817575	19833250	4	15300	0.0540540540540541
chr19	20114475	20123325	4	8350	0.0948905109489051
chr19	53299200	53308125	4	8600	0.0983606557377049
chr19	53340675	53347925	4	6725	0.148148148148148
chr2	9995400	10002725	4	6625	0.168141592920354
chr2	47815100	47819125	4	3850	0.166666666666667
chr2	189101700	189104125	4	2225	0.137931034482759
chr2	211290975	211293875	4	2600	0.166666666666667
chr20	45126475	45135500	4	8575	0.0975609756097561
chr22	46189125	46194375	4	4875	0.176991150442478
chr3	163861050	163868250	4	6825	0.106060606060606
chr3	183368125	183373500	4	5125	0.0987654320987654
chr4	62623625	62632625	4	8275	0.129251700680272
chr4	104871375	104874875	4	3175	0.148936170212766
chr4	133335750	133341425	4	5275	0.128205128205128
chr5	24307600	24309475	4	1700	0.166666666666667
chr5	28010575	28016550	4	5625	0.09375
chr5	44792425	44796875	4	4175	0.103896103896104
chr5	91756025	91759825	4	3575	0.111111111111111
chr5	118470300	118477025	4	6350	0.0909090909090909
chr5	136077625	136080675	4	2825	0.133333333333333
chr5	143388350	143394075	4	5200	0.175
chr6	27413925	27429850	4	14700	0.178489702517162
chr6	30265775	30272350	4	6200	0.133333333333333
chr6	126008825	126020275	4	11000	0.105263157894737
chr7	14779900	14785300	4	5100	0.142857142857143
chr7	50025900	50028675	4	2625	0.111111111111111
chr7	78787450	78790300	4	2600	0.166666666666667
chr7	106090925	106094625	4	3375	0.16
chr7	138112550	138117875	4	4950	0.096551724137931
chr8	42976525	42985125	4	8175	0.130952380952381
chr8	73964175	73969775	4	5325	0.153846153846154
chr8	116319050	116322550	4	3275	0.175438596491228
chr9	29126825	29133025	4	5925	0.0714285714285714
chr9	93527925	93532550	4	4175	0.177777777777778
chr9	95743750	95748700	4	4725	0.112676056338028
chr9	99961875	99968700	4	6600	0.048
chrX	47773575	47778625	4	4825	0.0735294117647059
chrX	47830025	47840950	4	10575	0.0857142857142857
chrX	62915050	62917600	4	2375	0.137931034482759
chrX	64149550	64156000	4	6125	0.136363636363636
chrX	142783600	142786525	4	2700	0.135135135135135
chrX	152655050	152658075	4	2675	0.186046511627907
chr1	11563950	11567800	3	3725	0.0451127819548872
chr1	45353775	45356750	3	2850	0.0714285714285714
chr1	45722750	45726425	3	3500	0.064
chr1	94913525	94918075	3	4450	0.0388349514563107
chr1	225119150	225123800	3	4525	0.0655737704918033
chr10	31970625	31974525	3	3775	0.0458015267175573
chr10	35678750	35680800	3	1950	0.0597014925373134
chr11	9210450	9212850	3	2300	0.0666666666666667
chr11	10065050	10068125	3	2950	0.0638297872340425
chr13	50035725	50038425	3	2575	0.0652173913043478
chr14	67408975	67414075	3	4950	0.0342857142857143
chr14	71614900	71618875	3	3875	0.0655737704918033
chr14	93984675	93988075	3	3275	0.0689655172413793
chr16	48624100	48629300	3	5000	0.0526315789473684
chr16	71479725	71487275	3	7200	0.0557768924302789
chr17	52530825	52535475	3	4500	0.0579710144927536
chr17	80900150	80911075	3	10625	0.0474308300395257
chr18	28351050	28353625	3	2475	0.0625
chr18	39987975	39990200	3	2125	0.0563380281690141
chr19	12219525	12225700	3	5825	0.07
chr19	44976950	44992075	3	15025	0.0272108843537415
chr19	53882550	53889050	3	6250	0.0597014925373134
chr19	58382525	58386300	3	3575	0.0672268907563025
chr2	79773725	79781450	3	7550	0.0465116279069767
chr2	89830425	89880075	3	48025	0.0632768361581921
chr2	106605525	106607825	3	2200	0.0606060606060606
chr2	108233300	108238100	3	4700	0.0416666666666667
chr2	198437075	198440400	3	3175	0.0681818181818182
chr21	35536675	35541600	3	4800	0.0365853658536585
chr3	16715800	16719325	3	3375	0.0655737704918033
chr3	156902875	156908225	3	5225	0.0677966101694915
chr3	178704050	178709250	3	5050	0.0412371134020619
chr4	115477250	115483000	3	5550	0.0585365853658537
chr4	120403025	120406575	3	3425	0.0504201680672269
chr4	155793400	155795350	3	1850	0.0689655172413793
chr5	40120150	40123850	3	3575	0.0447761194029851
chr5	114273600	114276975	3	3250	0.0508474576271186
chr5	180272425	180280375	3	7725	0.036101083032491
chr6	30245500	30260650	3	14450	0.0709219858156028
chr6	137501025	137510100	3	8775	0.0516129032258065
chr6	163925100	163929500	3	4300	0.0256410256410256
chr6	170613000	170615100	3	2000	0.0606060606060606
chr7	46504450	46512125	3	7450	0.0482758620689655
chr7	61515675	61525375	3	9375	0.06
chr7	134864275	134867950	3	3550	0.048
chr7	153264550	153270050	3	5275	0.0615384615384615
chr7	155428400	155435050	3	6400	0.0608695652173913
chr8	79087300	79092550	3	5150	0.0487804878048781
chr9	83677250	83679275	3	1925	0.0677966101694915
chr9	104168375	104174100	3	5600	0.027906976744186
chr9	137889650	137894875	3	5075	0.0695652173913043
chr1	77638750	77645375	2	6575	0.0152091254752852
chr11	123658575	123664250	2	5625	0.0177777777777778
chr13	48640125	48648650	2	8475	0.0117994100294985
chr15	56521950	56527375	2	5375	0.0186046511627907
chr22	31366500	31375100	2	8525	0.0175953079178886
chr3	44809775	44816275	2	6450	0.0155038759689922
chr4	116935450	116941700	2	6200	0.0161290322580645
chr7	21489750	21496300	2	6500	0.0153846153846154
chr7	149224525	149230250	2	5675	0.0176211453744493
chr8	34743925	34752875	2	8875	0.0169014084507042
