# Supplementary material for: Large organized chromatin lysine domains help distinguish primitive from differentiated cell populations
Source: Nat Commun. 2021 Jan 21;12:499. doi: 10.1038/s41467-020-20830-9 (PMC7820432; doi:10.1038/s41467-020-20830-9)
Supplement: Supplementary file 3 — Supplementary Software [file 41467_2020_20830_MOESM3_ESM.zip › E016-H3K27ac_LOCKS.bed]

chr1	8013750	8850400	98	93875	92.8
chr1	9189475	10577400	98	72225	184.363636363636
chr1	25495250	26868925	98	88650	160.538461538462
chr1	26944850	27885450	98	109650	115.44
chr1	32390850	33629800	98	90775	135.698113207547
chr1	42639275	44127075	98	87500	184.833333333333
chr1	63553925	64952800	98	81300	187.75
chr1	153438450	154842675	98	91700	174.432432432432
chr1	154908525	156054025	98	112825	114.392156862745
chr1	225566975	226596450	98	82275	138.571428571429
chr10	74305525	76018150	98	99750	162.461538461538
chr10	103090675	104478575	98	90125	173.803921568627
chr11	206450	952725	98	83650	175.5
chr11	8549750	9924325	98	113150	159.428571428571
chr11	45825950	46787200	98	82275	150.857142857143
chr11	64325900	65275500	98	108700	158.861111111111
chr11	65292575	66315150	98	86825	117.357142857143
chr11	66315275	67397600	98	84475	70.8823529411765
chr11	118046975	119232275	98	105875	166.545454545455
chr12	6166875	7014650	98	105450	178.736842105263
chr12	11733250	12940400	98	94800	124.058823529412
chr12	31358025	32611325	98	91350	180.307692307692
chr12	121570875	123377350	98	98150	170.32
chr13	99959925	100887425	98	101225	181.290322580645
chr14	22639500	23953475	98	97350	164.514285714286
chr14	68386225	69389825	98	85775	188.666666666667
chr15	40069575	41031350	98	77300	97.945945945946
chr15	64020750	65375050	98	87925	180
chr15	74392350	75941575	98	84425	186.035714285714
chr16	1353600	2583100	98	83500	155.728813559322
chr17	1248225	2627900	98	88275	154.962962962963
chr17	6340375	7608350	98	108275	165.142857142857
chr17	37437550	38614400	98	101850	188.846153846154
chr17	39677700	40720075	98	84700	175.471698113208
chr17	40728925	41984050	98	87350	175.862068965517
chr17	41984250	43130100	98	79050	185.130434782609
chr17	72734075	73845200	98	89300	158.625
chr18	8608400	9877850	98	90900	166.848484848485
chr18	55648050	56673200	98	86400	165.142857142857
chr19	288625	1354875	98	95450	124.210526315789
chr19	11353750	12949100	98	82275	166.27027027027
chr19	18942750	21541525	98	93025	155.304347826087
chr19	40286575	41857250	98	95225	162.373333333333
chr19	44952250	46273975	98	85600	188.12
chr19	46274125	47636475	98	86700	155.764705882353
chr19	48565000	49588400	98	76700	115.545454545455
chr19	52383425	54057725	98	76600	182.764705882353
chr2	171287775	173047350	98	86075	156.72
chr2	200616000	202643900	98	94075	184.260869565217
chr2	207741125	209008050	98	90325	170.838709677419
chr20	30102225	31294700	98	78750	146
chr20	34127750	35888050	98	81700	181.68
chr22	28806250	30684700	98	85125	177.933333333333
chr22	37897475	38789600	98	72825	133.428571428571
chr3	46537300	48517375	98	96875	176.266666666667
chr3	194751850	196393550	98	72800	157.863636363636
chr4	76436675	77998675	98	104675	179.417721518987
chr4	139535300	141059950	98	88175	170.71186440678
chr5	123422875	124571800	98	106650	167.92
chr5	137224175	139034875	98	98125	183.615384615385
chr5	140602975	141616225	98	81850	153.066666666667
chr5	148700125	150050425	98	76500	191.727272727273
chr6	2589375	3410900	98	92250	159.916666666667
chr6	15017475	15508250	98	68225	167.767441860465
chr6	21183175	22363825	98	83950	142.558139534884
chr6	157952225	159463750	98	78100	175.509433962264
chr7	98695900	100169375	98	92800	171
chr7	128337600	129897225	98	77825	139.0625
chr8	29522950	30397150	98	94550	156.428571428571
chr9	129986850	130856725	98	64875	119.125
chr9	131397275	132405025	98	91375	189.076923076923
chr9	134079425	135231075	98	79450	175.421052631579
chr9	138732525	139978500	98	67900	171.2
chr22	17565875	18640525	97	79425	166.785714285714
chr15	90325325	91566300	96	78950	162
chr3	70889225	72150075	95	84775	156.454545454545
chr6	31025475	32272000	95	99250	176.894736842105
chr8	103242250	104755450	95	97225	150.222222222222
chr1	878250	1851450	94	74475	108.444444444444
chr22	40868675	42360225	94	89275	152.488888888889
chr6	26924025	28129800	94	97725	147
chr1	38888900	39877475	93	96625	151.724137931034
chr12	48994225	50288650	93	82600	174.260869565217
chr19	57702400	59085700	93	94100	66.1081081081081
chr3	128268075	129613200	93	88200	161.214285714286
chr16	2587425	3787325	92	75425	136.571428571429
chr3	57529700	58571125	91	73675	150.962962962963
chr6	25898800	26660450	91	126350	81.8333333333333
chr6	42672050	43743175	91	84850	115.5
chr1	27887875	29082600	90	84125	85.2444444444444
chr11	63216425	64164250	90	93225	134.15
chr2	85026650	86000150	90	90325	116.473684210526
chr3	61063500	61966825	90	73650	149.894736842105
chr6	56385875	57388600	90	77825	94.4444444444444
chr1	109102125	110680100	89	82700	167.916666666667
chr22	38789675	39930925	89	80675	163.818181818182
chr19	36485750	38571125	88	80775	124.44776119403
chr3	49314600	50408800	88	87000	171.384615384615
chr1	94514100	96049475	87	62675	153.238095238095
chr16	30345675	31277200	87	89800	92.4927536231884
chr12	64563775	66355200	86	73050	165.155555555556
chr15	57024325	58044975	86	65675	156.24
chr19	1812450	2611250	86	73500	90.6585365853659
chr3	193310500	194522650	85	66725	139.428571428571
chr6	32805675	33807850	85	97300	124.837837837838
chr1	44127400	45308825	84	68925	128.473684210526
chr15	66754250	67547700	84	74775	110.117647058824
chr22	36225725	37033125	84	76525	139.391304347826
chr19	55462575	56187550	83	64900	129.333333333333
chr20	52180450	53279475	83	84625	159.849056603774
chr13	51466550	52587150	82	74975	130.333333333333
chr15	99091175	99848425	82	78300	123.028571428571
chr17	26878875	27761075	81	90400	77.0714285714286
chr8	37882575	38896925	81	80400	127.666666666667
chr1	204889725	205909625	79	79625	127.866666666667
chr1	15710550	16847700	78	67825	142.549019607843
chr10	111644175	112680850	78	66025	143.159420289855
chr17	74209850	75204600	78	59525	147.351351351351
chr2	37879525	39456775	78	68325	148.857142857143
chr11	12197250	13299975	77	74225	146.631578947368
chr19	18111925	18857725	77	58975	121.4
chr1	201316575	202206250	76	67025	130.444444444444
chr14	89445175	90455450	75	66175	126.509803921569
chr8	21775750	22960925	75	59100	134.3
chr1	167072350	168451575	74	59925	136.054054054054
chr2	42569125	43823925	74	74000	145.304347826087
chr21	34588875	35756900	74	62300	133.203883495146
chr16	102900	858250	73	55025	86.3636363636364
chr16	4139950	4902500	73	59100	79.4848484848485
chr17	55839175	56834325	73	64400	141.783783783784
chr1	54276875	55049325	72	69350	74.6666666666667
chr10	123047475	124236250	72	67775	86.7272727272727
chr11	56891725	57671175	71	70325	122.318181818182
chr12	56040275	56771625	71	87950	93.3333333333333
chr5	13941675	14453200	71	62875	89.3548387096774
chr17	17319250	18267225	69	64225	127.219512195122
chr17	55333025	55743375	69	58600	59.7894736842105
chr5	141616475	142593650	69	59200	117.384615384615
chr8	128655025	128999700	69	63050	46.4105960264901
chr19	47637900	48367275	68	51975	121
chr21	26934025	27543600	68	58550	100.47619047619
chr7	100608700	101268500	68	49375	122
chr8	8388725	9129275	68	54350	134.173913043478
chr9	16417175	17005250	68	57525	104.421052631579
chr1	93239975	94385425	67	69700	88.6153846153846
chr1	113065000	113933750	67	63725	110.583333333333
chr1	150770925	151594025	67	70775	71.2368421052632
chr12	120426075	121019700	66	62950	107.44
chr16	68676575	69644925	66	67600	123.25
chr3	32280425	32927050	66	74825	97.6153846153846
chr3	63833225	64487825	66	55150	106.25
chr6	148593125	149368875	66	48025	116.173913043478
chr6	156975950	157484850	66	53325	46
chr15	63026500	63902975	65	66025	82.4102564102564
chr17	527650	1107375	65	44575	119.454545454545
chr12	53569325	54151050	64	59700	127.473684210526
chr5	106701325	107272625	64	48875	127.567567567568
chr6	43968000	44799475	64	53075	120.102564102564
chr11	62272825	62699750	63	85475	45.8620689655172
chr8	141320000	142167700	63	47375	125.951219512195
chr10	80672775	81206150	62	53400	89.0222222222222
chr19	17178500	17717275	62	51450	89.6
chrX	48326050	49167050	62	56775	119.896551724138
chr10	114411875	114929350	61	65950	84.7058823529412
chr11	27234500	27762800	61	58375	83.0526315789474
chr17	45697800	46322450	61	52800	113.358024691358
chr6	111660075	112421600	61	45500	120.684210526316
chr5	146716850	147327175	60	62275	114.045454545455
chr16	75114100	75684250	59	53600	116.275862068966
chr17	48106000	48637800	59	37300	84.6451612903226
chr2	175450300	176047050	59	53900	91.6764705882353
chr1	164446925	164757725	58	53425	81.3589743589744
chr11	44580425	45231925	58	42550	100.843373493976
chr11	95220975	96220675	58	54650	82.8571428571429
chr19	13733400	14406375	58	47150	76.75
chr6	41747925	42587025	58	52675	99.8333333333333
chr8	66673950	67688000	58	42400	113.935483870968
chr18	60346275	60561925	57	48250	80.2285714285714
chr4	87709700	88029775	57	50575	117.9
chr7	22290975	22905200	57	44575	117.21568627451
chr10	88470575	88785925	56	49975	48.8965517241379
chr6	28180350	28985000	56	43525	109.545454545455
chr10	21567900	22107750	55	77025	113.971830985915
chr12	18856625	19768525	55	54075	96.2077922077922
chr16	29605750	30135125	55	56100	95.5593220338983
chr16	66401950	67282775	55	38125	90.3333333333333
chr3	99352925	100489150	55	49525	109.2
chr3	171668450	172082625	55	56550	100.740740740741
chr3	185276475	185677925	55	64675	68.4
chr6	114175700	114752850	55	47625	117.382352941176
chr1	19228600	20013300	54	44150	101.294117647059
chr10	98590900	99523325	54	53175	106.047619047619
chr16	85335450	85904025	54	43800	94.32
chr16	89233650	89642475	54	41950	99.7058823529412
chr11	47421350	48131550	53	44000	96.9491525423729
chr17	76123075	76427800	53	40275	83.1764705882353
chr1	149684300	150401450	52	66150	104
chr2	36496950	36844875	52	44100	73.3888888888889
chr11	19695625	20269825	51	51450	99.6111111111111
chr12	7846525	8333150	51	44600	98
chr17	75277575	75543425	51	48550	93.8620689655172
chr19	8185400	8741275	51	37525	88.1481481481482
chr22	26790975	27196875	51	42525	95.3684210526316
chr5	71328825	71894025	51	44000	70.5901639344262
chr7	75507550	76039000	51	34925	101.741176470588
chr10	126397425	126920125	50	50350	75.5
chr7	105161500	105672225	50	43600	99.6
chr1	156306425	156784425	49	64900	98.9189189189189
chr5	115833675	116161475	49	57700	93.5833333333333
chr1	214366450	214727200	48	43100	76.88
chr2	44457650	45033575	48	45475	76.1714285714286
chr3	66385900	66706725	48	42600	95.7777777777778
chr2	19974075	20851475	47	43075	88.5542168674699
chr20	10281050	10775200	47	52400	75.7777777777778
chr20	49031875	49639600	47	38825	82.6428571428571
chr3	149797975	150525175	47	46900	92.7586206896552
chr7	101376900	101834525	47	34225	93.5333333333333
chr9	128395200	128723500	47	44125	93.2121212121212
chr19	49842375	50221250	46	45225	74.1
chr14	69390800	69659125	45	34875	85.6551724137931
chr14	73924025	74601175	45	40300	63.05
chr17	35400750	35855675	45	37075	68.1111111111111
chr1	6217475	6856450	44	43625	79.3571428571429
chr14	77370850	77625475	44	58700	67.2222222222222
chr18	53064400	53257725	44	44575	85.625
chr2	189139700	189383125	44	37000	73.7931034482759
chr3	189699575	189915425	44	32575	45.25
chr4	41071425	41527700	44	32675	74.84
chr4	183047425	183515100	44	44600	84.1764705882353
chrX	15598200	16245850	44	37925	68.8073394495413
chr12	62982375	63352375	43	40825	70.25
chr12	76097950	76496100	43	40625	69.875
chr2	127762800	128651275	43	39000	65.2911392405063
chr7	130969750	131338425	43	39950	65.8333333333333
chr8	61428850	62079125	43	32025	70.7631578947368
chr9	35489000	35924350	43	48175	76.8
chrX	2367825	2882850	43	36925	72.64
chr17	36858175	37082450	42	39550	33.9047619047619
chr12	124870150	125055850	41	28700	49.2
chr16	8806325	9243000	41	34275	76.4117647058823
chr17	30185550	30873775	41	36775	77.1724137931034
chr5	73728575	74439125	41	44950	77.2530120481928
chr1	56835900	57045875	40	41650	52.8
chr4	185264475	185668700	40	35275	70.9210526315789
chr7	100169550	100541875	40	36275	64.8598130841121
chr12	109016075	109253000	39	39925	69.6610169491525
chr2	220251700	220567000	39	29600	53.9259259259259
chr5	79389300	79790200	39	43350	54.7096774193548
chr8	37533000	37783125	39	28675	62.2307692307692
chr8	118909375	119138975	39	38075	69.75
chr1	64953925	65157625	37	29600	63.0243902439024
chr1	81678825	82018125	37	38050	53.7096774193548
chr1	85610200	86174800	37	42400	54.8148148148148
chr12	53267725	53493250	37	34125	55.0909090909091
chr15	65375225	65715975	37	31300	54.75
chr18	46306925	46543525	37	33475	43.5398230088496
chr2	202644600	202967500	37	35125	58.6
chr1	156054175	156265775	36	32750	58.3478260869565
chr14	24505600	24949325	36	36275	50.6666666666667
chr19	38674150	38943625	36	22475	60
chr19	54327275	54545250	36	23875	56.8260869565217
chr3	65698550	66041400	36	29150	54.3333333333333
chr4	173903600	174293775	36	31525	53.0222222222222
chr7	137340900	137711825	36	33625	68.2352941176471
chr1	160137750	160491000	35	37200	67.7948717948718
chr10	79516050	79803575	35	33500	43.6730769230769
chr11	46925150	47330550	35	34975	63.2941176470588
chr12	79908650	80291925	35	31825	67.9775280898876
chr13	107124700	107572825	35	38550	56.8571428571429
chr14	99875200	100072075	35	23125	62.6315789473684
chr6	116544275	117003900	35	32000	63.2615384615385
chr17	8023775	8199275	34	31925	31.2142857142857
chr2	232432975	232667800	34	38800	52.72
chr5	172184900	172485375	34	24925	61.6153846153846
chr8	145549925	145755600	34	25550	42.8421052631579
chr9	127307600	127575275	34	44275	44.6666666666667
chr1	82262650	82392600	33	26750	64.304347826087
chr17	73850225	74160500	33	27700	52
chr2	153191625	153400200	33	28925	40.9684210526316
chr20	45835325	46012825	33	41725	57.7142857142857
chr4	7805575	8130500	33	26525	62.3783783783784
chr4	129434125	129784725	33	32150	51.1875
chr5	54715300	55008925	33	28625	58.1935483870968
chr7	83718200	83907975	33	35850	40.4545454545455
chr7	121435875	121607800	33	30875	41.1260504201681
chr9	71594550	71958125	33	27225	61.8636363636364
chr1	23851800	24194700	32	33425	61.2
chr17	44026000	44273025	32	24500	57.981308411215
chr3	112709325	113006250	32	28250	49.6875
chr1	22192750	22449400	31	24750	45.4426229508197
chr1	204223200	204494475	31	27825	53.2903225806452
chr15	26860625	27019350	31	29000	27.9506172839506
chr17	46949400	47133800	31	39500	43.672131147541
chr2	39573650	39744825	31	25750	38
chrX	153595250	153824825	31	25050	59.5652173913044
chr1	114300275	114696300	30	40225	44.0363636363636
chr1	160941500	161197225	30	36825	42.3333333333333
chr14	21725775	22026425	30	41000	44.1818181818182
chr16	49784350	49917825	30	21300	23.6756756756757
chr2	64341250	64558625	30	29925	55.5238095238095
chr2	121466950	121658800	30	35000	30.9333333333333
chr3	124426225	124627025	30	25250	50.5
chr5	179045925	179286475	30	25975	48.7826086956522
chr6	30456850	30750175	30	44650	31.8387096774194
chr8	72564575	72687300	30	25800	59.5652173913044
chr12	14392275	14573850	29	29575	45.8888888888889
chr17	4692475	4902925	29	32550	50.0444444444444
chr18	52918675	53027750	29	23400	32.1212121212121
chr2	66617975	66823825	29	21425	56.4571428571429
chr2	102349925	102444250	29	19900	22.5974025974026
chr4	16777800	17035725	29	27925	47.1428571428571
chr5	34409400	34736125	29	31225	47.1958762886598
chr5	118580600	118819175	29	20325	51.8648648648649
chr6	7009100	7314025	29	27200	47.3571428571429
chr6	155405525	155649825	29	23150	54.8387096774194
chr9	139980250	140215825	29	22250	42.3589743589744
chr10	22894475	23003950	28	21175	20.3829787234043
chr11	111633450	111958250	28	25825	38.4897959183673
chr7	150010775	150263975	28	32750	36.9275362318841
chr1	203953625	204117625	27	31175	45.3030303030303
chr14	57262500	57547925	27	29925	52.8474576271186
chr19	16529000	16772700	27	19775	49.8378378378378
chr19	39086925	39226275	27	38625	42.6666666666667
chr20	31295350	31465825	27	25950	51.5357142857143
chr22	28138125	28326950	27	20275	38.8115942028985
chr3	48593650	48755325	27	22650	48.5925925925926
chr3	149245750	149389325	27	23600	37.2
chr4	93318675	93444125	27	23450	52.8888888888889
chr5	154062125	154167975	27	23600	18.9007633587786
chrX	114795025	114958375	27	26075	30.4307692307692
chr1	2120650	2254300	26	26500	45.4594594594595
chr1	145435150	145649225	26	21225	46.90625
chr1	157962350	158088400	26	29200	44.9166666666667
chr1	178219275	178343800	26	26650	35.8636363636364
chr10	3803725	3936600	26	22575	37.8064516129032
chr10	35618700	35760175	26	17375	45.887323943662
chr10	65169300	65432550	26	28075	34.5913043478261
chr11	14329900	14445025	26	23675	51.0731707317073
chr12	46603775	46888950	26	36900	49.906976744186
chr13	99097850	99230750	26	22700	39.0149253731343
chr16	84538025	84655825	26	15650	51.1111111111111
chr18	25615175	25762750	26	26825	37.7142857142857
chr2	60643550	60784425	26	33800	48.9583333333333
chr21	44286300	44413575	26	22075	47.08
chr22	43311800	43411800	26	15500	45.5172413793103
chr1	10578775	10798775	25	16225	38.2337662337662
chr10	121410100	121653000	25	23750	46.1917808219178
chr13	41138000	41257200	25	27400	36.6857142857143
chr17	25782725	25904850	25	20850	23.9607843137255
chr18	11761400	11996025	25	24950	38.639175257732
chr19	42701300	42830650	25	23150	23.4
chr4	88739950	88899150	25	23300	36.3389830508475
chr5	112535500	112630750	25	22700	37.1428571428571
chr6	138786375	138918050	25	25650	23.7931034482759
chr1	21564275	21672675	24	16825	42.6060606060606
chr1	29448300	29610675	24	23425	37.1186440677966
chr1	223834600	224058950	24	17475	43.2873563218391
chr10	71072600	71169125	24	24350	34.3888888888889
chr17	71128700	71362650	24	23300	45.55
chr19	10610100	10880325	24	22625	39.0833333333333
chr20	48242275	48330850	24	17400	17.1111111111111
chr20	61507100	61593225	24	21650	41.3333333333333
chr7	148544400	148906750	24	29375	36.6575342465753
chr8	59919075	60032925	24	22000	27.0566037735849
chr8	93063225	93163725	24	20525	29.2307692307692
chr9	37037100	37259175	24	18500	42.8
chr9	74511075	74621825	24	21700	31.4716981132075
chr10	96942850	97051200	23	19450	35.44
chr12	26110350	26279525	23	20200	43.8947368421053
chr12	58225425	58336050	23	20025	34.4719101123596
chr14	99696650	99767325	23	15475	32.4516129032258
chr16	67839575	68003450	23	20725	41.027027027027
chr17	19219725	19412075	23	23125	42.5
chr19	39880750	40033300	23	28400	26.05
chr2	74600775	74811675	23	27650	30.972972972973
chr2	206535500	206629750	23	25800	36.8421052631579
chr20	56941075	57028675	23	11925	36.9
chr3	42002450	42133100	23	24450	39.6435643564356
chr5	133680950	133897950	23	27350	24.4418604651163
chr5	176852425	177035000	23	23550	43.7971014492754
chrX	39947400	40097850	23	29625	29.3132530120482
chr10	33226975	33331625	22	25375	35.4285714285714
chr17	67408325	67543475	22	15650	33.5616438356164
chr2	174826700	174996775	22	24075	39.9259259259259
chr20	44392900	44568100	22	20500	39.0869565217391
chr3	190955725	191110575	22	19100	34.4102564102564
chr4	159937575	160154800	22	20275	40.2040816326531
chr6	168218500	168295425	22	20175	28.1111111111111
chr7	12685800	12861750	22	18975	37.8
chr7	24412250	24562375	22	15625	41.5844155844156
chr1	150510075	150616350	21	33450	16.6808510638298
chr10	97167850	97321000	21	15650	38.2549019607843
chr11	100534600	100702675	21	24125	34.3448275862069
chr12	57463525	57546450	21	20300	19.68
chr14	61887425	62040875	21	14975	36.4918032786885
chr14	62145450	62232700	21	16550	32.1944444444444
chr14	102975225	103160325	21	16950	22.6315789473684
chr15	25068300	25206625	21	21225	37.8378378378378
chr15	96866400	96889350	21	14600	8.85714285714286
chr16	17453175	17528225	21	12375	38
chr17	20036525	20134325	21	14150	30.8
chr18	3499300	3689475	21	29300	35.6507936507937
chr2	42252100	42424025	21	23200	30.1212121212121
chr2	145182200	145283050	21	32350	7.35042735042735
chr22	34227325	34319375	21	19525	35.6875
chr3	48935675	49211850	21	29575	37.2238805970149
chr8	26148650	26198150	21	10725	28.96
chr8	68827625	68969900	21	17400	32.3611111111111
chr1	90367475	90462175	20	21750	27.1578947368421
chr11	35999950	36175225	20	18475	36.625
chr14	59086500	59131100	20	12825	20.0634920634921
chr19	12978075	13076275	20	15775	24
chr3	31917525	32044675	20	17300	24.6666666666667
chr3	181404925	181514500	20	32600	15.0344827586207
chr4	123652975	123778375	20	22475	34
chr5	139035075	139092200	20	22025	8.26086956521739
chr6	34982325	35134050	20	21675	32.0769230769231
chr6	75914300	76000975	20	15900	32.1951219512195
chr7	83041225	83099000	20	19975	9.37349397590361
chr8	91639750	91704550	20	21375	16.7234042553191
chr9	14312475	14425400	20	18575	27.8961038961039
chr9	131006950	131183600	20	16800	31.016393442623
chr1	17864675	17956500	19	19425	31.2190476190476
chr1	235048950	235151850	19	15450	25.0888888888889
chr12	13232550	13365150	19	16700	30.4761904761905
chr17	79934900	80076825	19	14525	33.4285714285714
chr18	18821125	18966925	19	17850	30.1702127659574
chr19	4327025	4416475	19	20825	29.304347826087
chr2	47211825	47304875	19	16250	18.9375
chr22	23523100	23594125	19	15550	33.5454545454545
chr3	14443325	14523900	19	13175	30.1739130434783
chr3	72424525	72478350	19	9375	32.4444444444444
chr3	112108675	112145225	19	11500	14.2105263157895
chr3	134027450	134206400	19	27200	21.9187817258883
chr3	136443525	136620975	19	16325	32.0769230769231
chr5	171380850	171437500	19	16125	12.7441860465116
chr6	37023875	37142625	19	28000	23.22
chr9	99083575	99225250	19	16775	31.84
chr1	36765775	36867500	18	16525	27.1168831168831
chr1	173369675	173500675	18	17175	28.3272727272727
chr1	181035125	181111650	18	12950	17.9607843137255
chr10	13798950	13934825	18	17550	26.9259259259259
chr11	101918250	102106350	18	24525	31.5
chr14	91770075	91885250	18	18600	27.2727272727273
chr15	93340725	93474175	18	38225	15.4854771784232
chr16	70719275	70795500	18	12925	19.9591836734694
chr17	7736825	7836375	18	20200	26.1428571428571
chr17	79790125	79895625	18	20100	24.6666666666667
chr18	45400275	45502500	18	16100	28.8235294117647
chr19	54605625	54713975	18	19800	30.5660377358491
chr3	45675950	45783700	18	18175	29.360824742268
chr3	147058400	147137400	18	13575	24.5309734513274
chr4	53699800	53793025	18	14275	31.5909090909091
chr5	180610900	180695200	18	16450	29.5384615384615
chr6	131571375	131670025	18	12375	32.16
chr7	20814725	20866900	18	16325	11.8709677419355
chr7	143057925	143115100	18	15300	21.12
chr9	112857150	112896350	18	16500	14.375
chrX	71130075	71238400	18	12200	23.4920634920635
chr11	2905125	2982800	17	8725	20.4285714285714
chr11	116929300	117104600	17	24325	29.4848484848485
chr12	52207875	52264200	17	13625	10.4878048780488
chr12	106477350	106535625	17	17500	19.3809523809524
chr13	54835700	54881350	17	14200	28.3448275862069
chr17	63511500	63591225	17	18950	10.5839416058394
chr2	235841150	235935550	17	20550	24.4827586206897
chr21	46777000	46859375	17	14400	22.5393258426966
chr3	42622500	42697050	17	17700	28.6461538461538
chr3	112012375	112083200	17	20175	20.3225806451613
chr4	10093925	10120650	17	11375	27.6363636363636
chr5	151052600	151164125	17	19050	24
chr6	10554600	10599000	17	20100	23.1219512195122
chr7	30321175	30395875	17	15625	26.5625
chr7	70158250	70203325	17	17950	28.9473684210526
chr8	1693375	1778450	17	14050	29.6923076923077
chr9	36380875	36417350	17	7700	29
chr9	98172650	98279125	17	20300	17.1884057971014
chrX	73468275	73563750	17	16100	29.6444444444444
chrX	136631575	136669525	17	16975	28.2
chr1	38454825	38539850	16	15300	26.2372881355932
chr1	59522575	59623050	16	13950	26.88
chr1	146976100	147083175	16	15750	25.8461538461538
chr1	200299600	200385825	16	22575	12.2666666666667
chr14	21492650	21575725	16	19275	23.7560975609756
chr15	85922950	86025975	16	13900	20.6666666666667
chr18	4084350	4165375	16	15750	18.0727272727273
chr2	25472000	25538550	16	16750	23.5675675675676
chr2	33806800	33839375	16	10475	12.3333333333333
chr2	37383200	37460425	16	24975	17.6571428571429
chr2	64054700	64115950	16	23625	20.7142857142857
chr20	50503525	50723350	16	19200	27.8412698412698
chr4	154072925	154196300	16	18900	22.1222222222222
chr6	39161525	39241775	16	11000	27.5555555555556
chr7	2797025	2913825	16	20950	22.1538461538462
chr7	42178650	42279000	16	28075	24.5660377358491
chr7	121944425	121990125	16	11325	17.9444444444444
chr9	6644375	6788975	16	19400	25.3414634146341
chr9	109621475	109697325	16	29975	15.9166666666667
chrX	40856125	40975900	16	16650	21.5172413793103
chr1	8917500	8976325	15	15625	8.46153846153846
chr1	232245725	232279800	15	16150	9.77777777777778
chr10	95166300	95231950	15	12900	20.8214285714286
chr11	123345875	123432550	15	11975	24.6666666666667
chr13	56138250	56160475	15	8650	22.6666666666667
chr13	56226750	56248975	15	9450	23.5555555555556
chr15	89438575	89547425	15	14975	21.3684210526316
chr17	57783450	57931475	15	28825	22.0821917808219
chr18	48543350	48579550	15	12150	13
chr19	50815525	50888600	15	10550	24.2982456140351
chr2	169312400	169448925	15	11925	23.3478260869565
chr2	188365525	188440825	15	15650	10.56
chr3	53270025	53382325	15	16425	23.5714285714286
chr6	87861175	87894050	15	14600	10
chr8	41143150	41226525	15	11750	25.6222222222222
chr8	132915750	132999975	15	11650	25.2121212121212
chr8	144623000	144719475	15	11400	21.6190476190476
chr9	84203300	84284300	15	14850	22.5925925925926
chr1	25030975	25075325	14	10175	15.3473684210526
chr1	182979250	183071400	14	13250	23.3009708737864
chr1	203236625	203297675	14	11525	23.2962962962963
chr1	226841150	226927475	14	13050	19.5681818181818
chr10	43889450	43954500	14	18875	17.4029850746269
chr11	121322225	121380025	14	13625	18.7391304347826
chr12	116558375	116600950	14	12125	13
chr13	110950950	111007625	14	11675	16.3934426229508
chr15	77767925	77826775	14	10075	17.8181818181818
chr16	84732775	84770125	14	11600	22.8484848484848
chr17	43201675	43275250	14	15150	11.875
chr18	6714200	6784725	14	13425	18.5964912280702
chr19	50305450	50393775	14	15600	17.68
chr2	97481250	97578150	14	14575	19.1632653061224
chr2	161224025	161275300	14	12475	13.6
chr22	40571650	40618325	14	18525	17.5
chr3	110764500	110830875	14	12475	20.9230769230769
chr4	87353475	87417825	14	16850	16.55
chr6	99074050	99096750	14	9825	14.72
chr7	107531075	107644875	14	17275	17.6694214876033
chr7	127290975	127370950	14	12525	19.609756097561
chr9	649650	729625	14	11800	22.9367088607595
chr9	74347900	74384875	14	17300	15
chr1	45763250	45826950	13	13200	14.6896551724138
chr1	160065075	160088375	13	8825	21.037037037037
chr10	104502925	104576275	13	10825	18
chr11	71736500	71824550	13	15325	18.4651162790698
chr11	94961900	95032825	13	15125	15.4838709677419
chr11	113716800	113755450	13	13050	8.58823529411765
chr12	57823200	57944225	13	15225	20.8947368421053
chr13	28982050	29031250	13	13125	7.55555555555556
chr14	65148875	65193900	13	16775	21.2666666666667
chr15	80350525	80369300	13	7050	19.1818181818182
chr16	73069800	73093100	13	9900	9.92592592592593
chr17	57406625	57450150	13	9450	21.3846153846154
chr18	12819950	12886150	13	10100	19.2087912087912
chr19	56616750	56665575	13	10400	12.75
chr2	47398775	47493175	13	11700	20.8541666666667
chr2	70298225	70370925	13	20775	14.3030303030303
chr20	57194525	57253025	13	17500	10.25
chr20	57450375	57482925	13	16725	8.52459016393443
chr20	60925275	60963525	13	19550	15.0588235294118
chr22	25346025	25409175	13	10750	10.94
chr3	171099125	171179600	13	15400	14.5714285714286
chr3	176033675	176049750	13	11750	8.11111111111111
chr4	24502200	24586850	13	11800	15.0833333333333
chr4	69205725	69276925	13	17375	20.5957446808511
chr4	146802900	146860950	13	13100	9.96153846153846
chr4	170150575	170193425	13	12075	18.9152542372881
chr5	7391375	7426000	13	8300	17.6989247311828
chr5	16702100	16744700	13	20225	8.21739130434783
chr7	1542950	1617375	13	11825	18.8543689320388
chr7	26191425	26245225	13	17225	21.3870967741935
chr7	102020300	102105950	13	8875	21.390243902439
chr9	117110825	117160750	13	11375	15.3157894736842
chrX	102565300	102702025	13	12000	20.7837837837838
chr1	90267325	90332250	12	10850	18.0941176470588
chr1	213070950	213126925	12	13875	17.319587628866
chr10	45448400	45497625	12	11850	7.70909090909091
chr10	53778375	53804650	12	12725	18.1904761904762
chr10	74070250	74138800	12	10525	16.6486486486486
chr10	95506400	95564550	12	12475	13.6692913385827
chr10	116232100	116298425	12	10300	18.7868852459016
chr10	133791900	133824725	12	8625	12.14
chr11	73018050	73046575	12	9000	12.3720930232558
chr11	123037075	123089450	12	9425	19.7647058823529
chr12	111840875	111884550	12	12800	19.1578947368421
chr13	45135375	45154600	12	8425	11.9166666666667
chr14	53298625	53345425	12	10650	11.8666666666667
chr14	56045725	56077950	12	10050	10.7714285714286
chr14	93499250	93526975	12	6800	11.375
chr16	53064900	53165975	12	19275	14.6829268292683
chr16	58033800	58066725	12	8500	14.3809523809524
chr17	14204400	14276325	12	10950	18.9166666666667
chr18	51749475	51807175	12	10000	12.9206349206349
chr18	57530750	57576675	12	13375	15.6712328767123
chr2	44352600	44402775	12	12500	13.8181818181818
chr2	74404900	74433725	12	8575	15.3103448275862
chr20	33847175	33908850	12	13100	16.2040816326531
chr20	62573750	62612950	12	9075	18.5
chr3	152097900	152121925	12	4675	19.36
chr3	187870350	187936200	12	8925	14.6415094339623
chr4	27077500	27132100	12	8400	19.2352941176471
chr4	113660450	113697250	12	14925	17.7333333333333
chr4	184091475	184108275	12	9450	5.68421052631579
chr5	87955275	87972100	12	6425	10
chr5	115773450	115791300	12	6900	9.06666666666667
chr5	179467500	179518300	12	12600	18.8363636363636
chr6	91144950	91213450	12	9900	17.6296296296296
chr6	125991400	126076450	12	14525	17.1969696969697
chr6	160643300	160681225	12	11175	14.7407407407407
chr7	79756975	79817375	12	7975	17.52
chr7	92376675	92400200	12	11850	7.53333333333333
chr7	138140150	138165100	12	7400	15.5151515151515
chr9	38007750	38070175	12	19175	9.48965517241379
chr9	72360850	72380500	12	11350	5.23809523809524
chr9	90008400	90032750	12	9475	19.04
chr9	140557625	140584450	12	12575	12.7619047619048
chr1	65875250	65899200	11	8675	10.8358208955224
chr1	120183525	120258475	11	12475	13.6176470588235
chr1	203558775	203660575	11	11750	14.5934065934066
chr10	17007675	17072100	11	11325	9.22147651006711
chr10	17658325	17716775	11	11700	17.6129032258065
chr10	74007725	74036550	11	10025	5.47368421052632
chr10	82213075	82237700	11	10725	15.7037037037037
chr10	126138300	126159850	11	6075	10.25
chr10	134209275	134235575	11	6275	14.1052631578947
chr11	67884500	67896850	11	7725	5.38461538461539
chr11	75014425	75063800	11	11925	15.187969924812
chr11	76492450	76512700	11	7025	7.26315789473684
chr11	77157850	77191125	11	16900	6.6875
chr12	7023050	7081175	11	21850	5.12
chr12	97942725	97962400	11	6675	7.57894736842105
chr12	125389025	125425750	11	14300	5.44927536231884
chr13	24172750	24212400	11	8475	17.2820512820513
chr13	47229375	47264675	11	10175	14.0224719101124
chr14	20795350	20812700	11	7875	4.64705882352941
chr14	23997575	24038600	11	15450	8.4
chr14	34386325	34429275	11	10650	15.2682926829268
chr15	68548800	68578925	11	12775	7.10526315789474
chr15	70373650	70393600	11	13475	8.57142857142857
chr17	2747575	2789000	11	8850	16.8771929824561
chr17	33373700	33417275	11	9575	9.02702702702703
chr17	79360850	79377300	11	11175	2.10526315789474
chr18	42259100	42325100	11	9375	13.76
chr2	17699075	17741075	11	15050	14.5660377358491
chr20	48755375	48789650	11	8900	16.5333333333333
chr21	44493250	44530350	11	8500	17.3953488372093
chr3	9931875	9993725	11	7475	17.4901960784314
chr3	57159975	57204300	11	19500	7.66265060240964
chr3	79023600	79069375	11	9875	15.3033707865169
chr3	120135550	120195325	11	13450	10.4444444444444
chr3	140769675	140814700	11	10275	17.7872340425532
chr3	186603800	186695425	11	11900	14.8863636363636
chr4	6942000	6990325	11	11275	15.2
chr4	15651850	15697575	11	15700	10.1349693251534
chr4	37978000	38006950	11	10300	4.03174603174603
chr4	57252450	57307025	11	12350	16.875
chr4	103733250	103791625	11	12650	9.76923076923077
chr4	139120775	139197925	11	14200	16.0124223602484
chr4	154386650	154420075	11	8600	12.2432432432432
chr4	187161975	187188775	11	12750	4.43243243243243
chr5	25435875	25451900	11	12450	1.80952380952381
chr5	109024475	109085050	11	12500	11.8449612403101
chr5	179757275	179780325	11	11425	14.5454545454545
chr6	3411050	3445025	11	8925	11.4782608695652
chr6	52408375	52463125	11	10200	17.5918367346939
chr6	167636725	167661650	11	15875	3.07017543859649
chr7	16678050	16710550	11	7475	10.4
chr8	484200	497175	11	6950	5
chr8	145008450	145031750	11	13375	3.21428571428571
chr8	146011100	146026450	11	11600	2.375
chr9	35068950	35117575	11	14575	9.03759398496241
chr9	37414875	37487050	11	12725	14.1411764705882
chr9	76693200	76708675	11	9725	2.96774193548387
chr9	125665525	125713225	11	10875	6.80952380952381
chrX	107587250	107618275	11	4300	15.6734693877551
chr1	36614225	36645050	10	10000	8.90322580645161
chr1	53879050	53916150	10	10000	7.29032258064516
chr1	199997725	200019700	10	7425	10.1818181818182
chr1	223181125	223205925	10	10150	5.17197452229299
chr1	224351800	224429025	10	10050	13.140350877193
chr1	244602900	244625200	10	9650	10.1621621621622
chr10	6130975	6151650	10	7825	7.15
chr10	55222300	55253275	10	12275	9.58441558441558
chr10	77156000	77169350	10	5425	12.5714285714286
chr10	92548900	92579600	10	6625	12.9130434782609
chr11	30567625	30589250	10	6550	7.2280701754386
chr11	88030825	88047175	10	9850	3.16981132075472
chr11	92040200	92064025	10	9825	8.93827160493827
chr11	100726875	100762000	10	5675	15.3913043478261
chr11	111589175	111610475	10	5550	13.0344827586207
chr11	125929025	125954325	10	5825	14.9302325581395
chr12	8961925	8987550	10	7475	8.18604651162791
chr12	77254000	77273800	10	6175	9.35135135135135
chr12	109490400	109554200	10	9925	14.6521739130435
chr13	113343425	113369625	10	7675	8.83333333333333
chr14	50047950	50103250	10	13850	15.2673267326733
chr14	71107675	71133275	10	10325	9.76923076923077
chr14	85994800	86003450	10	5925	1.3
chr15	37385675	37399575	10	8300	10.4
chr15	60286325	60304575	10	12400	5.73333333333333
chr16	16042950	16070425	10	6350	12
chr16	19848625	19896150	10	12875	12.2424242424242
chr16	74053900	74070700	10	6850	14.6206896551724
chr17	48941750	48997650	10	10275	14.5112781954887
chr18	77861725	77888300	10	7000	14
chr19	10981025	11005200	10	10275	4.88888888888889
chr19	39614975	39638350	10	6075	12.1739130434783
chr2	8011275	8040225	10	8875	11.28
chr2	54778200	54809075	10	11125	7.66666666666667
chr2	224795150	224823275	10	9725	6.20408163265306
chr20	45302525	45339050	10	7900	15.4615384615385
chr21	17101700	17134100	10	10625	9.83673469387755
chr22	40720400	40767600	10	8425	12.4615384615385
chr3	16697200	16741125	10	16725	11.5681818181818
chr3	30690250	30738125	10	8400	12.6585365853659
chr3	69100000	69145525	10	8475	14.7234042553191
chr4	102199525	102228150	10	7700	14.5057471264368
chr4	124311025	124366025	10	13500	14.2727272727273
chr5	1095400	1112350	10	6325	6.07142857142857
chr5	87531325	87565525	10	9950	11.0943396226415
chr5	87683275	87696125	10	8550	3.51724137931034
chr5	89824375	89860175	10	11600	9.28
chr5	159687150	159743200	10	11875	10.4403669724771
chr6	20865475	20883100	10	9600	8.73333333333333
chr6	34191300	34217375	10	15850	2.08372093023256
chr6	35435675	35466400	10	14625	7.21951219512195
chr6	105387950	105434825	10	16525	12.7368421052632
chr6	134370175	134396525	10	7425	7.14545454545455
chr7	7215500	7261525	10	17600	9.47252747252747
chr7	23023125	23059150	10	8150	10.7777777777778
chr7	74064000	74079275	10	9525	4.15384615384615
chr8	28347350	28376375	10	15275	7.15068493150685
chr8	77585275	77620425	10	11275	3.92857142857143
chr8	126225350	126273950	10	11175	14.3720930232558
chr8	144896650	144923125	10	8200	14.2
chr9	23764100	23781025	10	7225	11.4666666666667
chr9	133698725	133736250	10	12200	5.55714285714286
chr1	15505125	15541800	9	6500	12.5217391304348
chr1	159870075	159916325	9	10625	7.85
chr1	193073475	193092325	9	6025	5.46835443037975
chr10	13713675	13755675	9	8100	11.4823529411765
chr10	20103975	20132975	9	8125	8
chr10	29906925	29982275	9	11475	11.3161290322581
chr10	91086500	91112300	9	8600	11.3493975903614
chr11	59304825	59333825	9	6850	8.6
chr11	70487750	70509275	9	4975	12.0689655172414
chr11	75258900	75295650	9	10875	12.3157894736842
chr11	121162600	121171625	9	6750	1.16
chr12	4378000	4387375	9	8050	0.701754385964912
chr12	21796525	21811125	9	7100	11.52
chr12	95581500	95624850	9	13725	11.2777777777778
chr12	105477550	105505925	9	7475	8.19230769230769
chr13	95354825	95370300	9	8125	9
chr14	91070775	91112875	9	8250	10.7017543859649
chr14	103985250	104043025	9	11100	11.5217391304348
chr15	73909050	73926725	9	7225	11.1034482758621
chr15	93181025	93199325	9	7125	6.22222222222222
chr16	70452250	70489225	9	10725	11.2916666666667
chr17	26368350	26385100	9	5900	6.57142857142857
chr17	36755175	36766925	9	4700	6.8695652173913
chr17	46597825	46632400	9	8300	12.9142857142857
chr17	55145350	55177325	9	6600	10.9512195121951
chr17	63050725	63061375	9	5850	6.53333333333333
chr18	32059825	32074250	9	4850	10.4444444444444
chr18	71918500	71959975	9	8175	11.5060240963855
chr18	76738100	76750850	9	9900	2.6
chr19	42363225	42377375	9	7700	5.82222222222222
chr19	54926675	54984800	9	11425	8.56923076923077
chr2	67545850	67565250	9	7800	6.10526315789474
chr2	69998700	70026900	9	4525	11
chr2	173291850	173326700	9	9200	9.00952380952381
chr2	207664950	207678975	9	4775	6.17777777777778
chr2	210162650	210179875	9	6700	9.61764705882353
chr2	216945675	216981675	9	12525	11.96
chr2	220070850	220119075	9	9400	7.94366197183099
chr2	238490800	238537100	9	9125	10.96
chr20	270550	329400	9	15625	10.5839416058394
chr20	17635300	17663750	9	5775	12.9230769230769
chr20	21160400	21197900	9	9650	12.6666666666667
chr20	38896625	38908775	9	7725	3.23809523809524
chr20	47835250	47914400	9	16625	12.6516853932584
chr3	5018500	5037325	9	9750	7.65789473684211
chr3	52000950	52040575	9	9700	5.888
chr3	69285975	69299275	9	4825	11.5714285714286
chr3	90117450	90136350	9	6725	7.55339805825243
chr3	122693375	122721900	9	6675	10.3423423423423
chr3	147647700	147681125	9	10650	10.6727272727273
chr4	62239725	62266350	9	6650	12.2432432432432
chr4	93188725	93227600	9	13350	12.5442176870748
chr4	126261350	126281175	9	4225	7.74193548387097
chr4	141651225	141678550	9	5275	10.0588235294118
chr4	169724550	169786675	9	11825	11.3076923076923
chr5	3100475	3124975	9	11900	5.74603174603175
chr5	120032225	120043300	9	7625	1.35714285714286
chr6	41521350	41553225	9	8950	9.08771929824561
chr6	53389500	53413600	9	9550	8.95
chr6	143994125	144020000	9	10525	5.81818181818182
chr6	144926950	144939175	9	6825	2.62068965517241
chr7	2556575	2570925	9	7225	4.24242424242424
chr7	20152400	20170125	9	14600	2.53571428571429
chr7	36316275	36331850	9	6950	12.6086956521739
chr7	42909175	42980925	9	10400	12.7142857142857
chr7	70907750	70973675	9	16075	11.1148936170213
chr7	137846150	137933275	9	20100	9.11594202898551
chr7	150775975	150823475	9	10200	12.0845070422535
chr8	26450650	26512900	9	12375	11.4969325153374
chr8	73912625	73925650	9	8300	2.22784810126582
chr9	133971200	133979975	9	4750	5.07692307692308
chr1	17215225	17253950	8	9475	8.03076923076923
chr1	33803075	33848875	8	12825	10.6615384615385
chr1	40343225	40368100	8	10150	4.87591240875912
chr1	112278250	112299475	8	7550	8.07594936708861
chr1	119868325	119886075	8	7500	4.81904761904762
chr1	184016225	184039275	8	7575	3.11538461538462
chr1	200979175	200993500	8	3725	10.3846153846154
chr1	206845525	206868325	8	6175	10.2666666666667
chr1	209548575	209629425	8	17550	8.48979591836735
chr10	8091900	8107050	8	7275	4.9
chr10	20496600	20505500	8	3125	9.10526315789474
chr10	34466475	34480025	8	6450	5.75
chr10	35926000	35932975	8	5025	1.27272727272727
chr10	76966775	76995475	8	11800	7.36170212765957
chr10	95030050	95048875	8	8475	9.6875
chr11	7593125	7627375	8	7525	8.5
chr11	30465825	30476875	8	2950	9.625
chr11	73232300	73251175	8	6125	6.875
chr11	77113550	77132575	8	6175	9.08108108108108
chr11	94374050	94396000	8	13100	3.13559322033898
chr11	128450175	128463950	8	6550	9.85714285714286
chr12	1697425	1715775	8	5850	8.43010752688172
chr12	16757575	16764575	8	2925	6.83333333333333
chr12	81471325	81483925	8	5575	9.76
chr12	112543475	112564175	8	6225	10.7666666666667
chr13	40057650	40076400	8	6250	9.47826086956522
chr13	111853875	111871800	8	8725	2.4
chr14	38658025	38668425	8	7350	2.64
chr14	65688850	65705225	8	4200	10.4888888888889
chr14	95599725	95629350	8	6075	9.95959595959596
chr15	38542550	38554875	8	8125	3.26666666666667
chr15	89152975	89168275	8	7050	4.7741935483871
chr15	100103975	100121025	8	5900	8.91139240506329
chr16	11406325	11443950	8	10250	7.31707317073171
chr16	14589800	14617600	8	7650	6.11034482758621
chr16	57480375	57514325	8	6225	10.4363636363636
chr17	25659300	25681300	8	7400	5.08860759493671
chr17	65470125	65489375	8	3500	10.7594936708861
chr18	3245875	3265700	8	10300	8.86486486486486
chr18	3441675	3469050	8	16025	3.575
chr19	36129825	36140050	8	3575	5.30612244897959
chr2	1595950	1646475	8	7250	10.6486486486486
chr2	16078200	16106200	8	8450	9.10091743119266
chr2	58760725	58780525	8	9875	7
chr2	154388475	154401100	8	4250	6.65
chr2	173396875	173426275	8	10050	5.40314136125654
chr2	227646075	227666500	8	8900	5.2436974789916
chr2	231576975	231588450	8	5400	3.4
chr2	238599550	238644450	8	9900	9.81081081081081
chr20	3776075	3802050	8	7025	7.16363636363636
chr20	43149650	43161500	8	4950	7.12280701754386
chr20	55827325	55841200	8	4725	10.25
chr20	62466575	62497475	8	9100	6.53543307086614
chr21	16794825	16818900	8	4975	9.71653543307087
chr22	18913325	18936250	8	6550	8.54320987654321
chr22	19158475	19167050	8	6325	2.32258064516129
chr22	21995725	22020975	8	6500	9.18032786885246
chr22	33434125	33459050	8	6050	10.4731182795699
chr3	25460775	25473175	8	6100	3.9672131147541
chr3	33466650	33489750	8	9225	2.56084656084656
chr3	56145000	56166800	8	7250	10.4489795918367
chr3	98603500	98622200	8	7300	8.64864864864865
chr3	112348250	112366925	8	9775	4.26923076923077
chr3	148906325	148918075	8	7925	3.21739130434783
chr3	152015950	152037075	8	9900	7.56989247311828
chr3	184607150	184637125	8	9525	7.64
chr3	187453850	187468800	8	12600	0.650602409638554
chr4	56038600	56054050	8	4975	5.875
chr4	79472400	79491000	8	6500	4.35294117647059
chr4	95372375	95383025	8	6850	4.59090909090909
chr4	138450025	138466725	8	11675	1.57142857142857
chr4	184017675	184041675	8	7975	8.22222222222222
chr5	16889825	16901650	8	4525	10
chr5	80251675	80261000	8	4775	9.25
chr5	111055700	111110700	8	10000	8.62365591397849
chr5	123137400	123151600	8	7925	2.50485436893204
chr5	126656325	126675250	8	4775	6.63829787234043
chr6	29570550	29602225	8	10925	7.89583333333333
chr6	105463075	105486225	8	6250	9.92452830188679
chr6	119345050	119364975	8	7125	9.35135135135135
chr7	27130900	27146750	8	4375	7.29166666666667
chr7	104612325	104665125	8	17200	9.75342465753425
chr8	27465275	27475175	8	6075	3.27272727272727
chr8	28557900	28572400	8	10675	2.28571428571429
chr8	30397200	30419275	8	8875	10.6190476190476
chr8	49442075	49469275	8	8050	9.68831168831169
chr8	117875100	117887550	8	4775	7.05555555555556
chr8	128046875	128056600	8	4100	3.63636363636364
chr9	23807050	23826300	8	4875	7.25
chr9	82265975	82286800	8	7550	10.4590163934426
chr9	92105025	92114050	8	2675	10.6
chr9	99976025	100001550	8	8450	6.33720930232558
chr9	102901650	102909675	8	5450	1.41860465116279
chr9	107996200	108014250	8	7700	4.8695652173913
chr9	108150950	108167375	8	6025	8.25454545454545
chr9	118231700	118243225	8	7150	1.47368421052632
chr9	126596925	126630650	8	8375	10.3050847457627
chrX	93950000	93961825	8	6550	1.8
chrX	113262400	113292575	8	7800	7.73333333333333
chr1	11724675	11765875	7	10375	8.05263157894737
chr1	12654825	12697075	7	8250	7.20772946859903
chr1	17754425	17768525	7	11000	2.85714285714286
chr1	59154900	59176750	7	5875	6.74
chr1	66797075	66826175	7	13350	3.86440677966102
chr1	101414450	101421350	7	4125	2.91428571428571
chr1	160620925	160645475	7	8225	6.97142857142857
chr1	202534675	202559175	7	9450	6.74285714285714
chr1	212779175	212786325	7	4475	1.83561643835616
chr1	234734525	234756100	7	17050	1.1701244813278
chr10	72971850	72983275	7	6275	6.28
chr10	73013625	73030975	7	5325	9
chr10	106081650	106110025	7	12750	4.51497005988024
chr10	116382400	116394825	7	3925	6.52380952380952
chr11	67796300	67808500	7	4000	8.08695652173913
chr11	76154250	76170350	7	12700	5.75
chr11	129118700	129131825	7	4400	4.85714285714286
chr12	8833425	8853200	7	8700	6.6984126984127
chr12	48196850	48223275	7	12200	5.49253731343284
chr12	51006775	51020100	7	7850	3.48148148148148
chr12	54773125	54785075	7	6225	4.15384615384615
chr12	57984350	58006125	7	4475	8.86792452830189
chr12	79802000	79818600	7	5900	4.69565217391304
chr12	110704700	110723000	7	7175	7.6989247311828
chr13	20254825	20271675	7	6000	5.22834645669291
chr13	36870600	36900200	7	9425	7.77142857142857
chr13	101139400	101174125	7	7950	6.75862068965517
chr14	55139475	55153025	7	6400	3.71428571428571
chr14	59797000	59812200	7	4225	8.67857142857143
chr14	77769575	77805875	7	11100	7.98571428571429
chr14	100680200	100713250	7	10250	4.52336448598131
chr15	59219000	59227125	7	6825	1.6
chr15	69081725	69114675	7	10925	8.3248730964467
chr15	73888275	73898825	7	4400	3.70731707317073
chr15	77914025	77926950	7	6400	2.81578947368421
chr16	11035125	11044425	7	4625	2.93023255813953
chr16	18796800	18818425	7	10425	7.40425531914894
chr16	24739975	24759625	7	6675	4.29378531073446
chr16	48639575	48647750	7	6150	1.50943396226415
chr16	57831400	57850825	7	5000	7.29824561403509
chr16	71739725	71758375	7	6000	5.70542635658915
chr16	79625950	79636100	7	5900	2.25
chr16	87416400	87427125	7	5175	2.38297872340426
chr17	26729050	26739775	7	4175	4.20512820512821
chr17	27911350	27925150	7	5775	6.10909090909091
chr17	33894625	33916850	7	5625	8.29545454545454
chr17	36596850	36622025	7	9925	8
chr17	65713200	65751700	7	6675	8.912
chr17	78228375	78244800	7	6150	6.55072463768116
chr18	25284575	25303900	7	6775	6.03448275862069
chr18	29252125	29267600	7	5650	4.04938271604938
chr18	46064525	46075050	7	7625	0.661870503597122
chr19	5123475	5132900	7	4525	3.71428571428571
chr19	5948675	5978750	7	9600	5.00826446280992
chr19	18042350	18062300	7	4725	8.65573770491803
chr19	52190925	52208075	7	5775	6.89830508474576
chr19	54162250	54171850	7	3950	5.74358974358974
chr2	55237075	55249900	7	6725	6.96296296296296
chr2	82229900	82241350	7	5375	4.08163265306122
chr2	88923875	88937875	7	5850	6.41666666666667
chr2	168187250	168201350	7	7500	5.2
chr2	206131125	206149125	7	5200	8.33333333333333
chr2	219260350	219272300	7	7400	2.78504672897196
chr2	236402000	236414475	7	5575	8.30769230769231
chr20	32250925	32274800	7	6350	7.06666666666667
chr20	48595725	48607600	7	4850	7.53333333333333
chr20	50311975	50332375	7	7450	5.77777777777778
chr20	55499475	55507275	7	4475	2.11538461538462
chr21	40159175	40186975	7	10075	7.2896174863388
chr22	24230725	24256625	7	5200	7.69354838709677
chr22	42461025	42487500	7	6550	5.66929133858268
chr22	46422975	46441350	7	4175	7.41666666666667
chr3	11677225	11693450	7	6425	3.91549295774648
chr3	41239925	41258800	7	8750	7.70967741935484
chr3	51420675	51435075	7	6250	5.61904761904762
chr3	54666350	54677625	7	8050	1.6551724137931
chr3	78916975	78930875	7	5175	7.55555555555556
chr3	85007200	85019200	7	7450	2.97777777777778
chr3	133963225	133980625	7	4850	8.36619718309859
chr3	169482025	169494250	7	5750	5.61538461538461
chr3	187981625	187990450	7	6625	1.8695652173913
chr3	192587375	192611600	7	7300	7.78021978021978
chr4	52708425	52728625	7	5800	8.38961038961039
chr4	99527750	99535250	7	3000	6.44444444444444
chr4	105407950	105423100	7	7000	3.54545454545455
chr4	186122725	186132650	7	4125	5.90322580645161
chr4	187590300	187648750	7	16700	5.39661016949153
chr4	188913925	188919950	7	3425	3.93333333333333
chr5	1506000	1524750	7	9125	1.71063829787234
chr5	2743575	2762425	7	5300	8.93023255813953
chr5	12321675	12337300	7	8750	3.97959183673469
chr5	19765650	19771775	7	4750	1.71428571428571
chr5	53293025	53318775	7	11150	4.84137931034483
chr5	106309150	106322350	7	9675	1.64705882352941
chr5	107410250	107428300	7	8025	8.47619047619048
chr5	112304675	112320225	7	5775	6.81159420289855
chr5	116274000	116289950	7	5175	8.2
chr5	167718150	167729175	7	4550	5.4
chr6	674725	711950	7	11025	6.81632653061224
chr6	15894175	15913575	7	8475	6.47619047619048
chr6	35685575	35710750	7	11150	2.68181818181818
chr6	36547450	36569025	7	6825	4.9951690821256
chr6	81037350	81045550	7	6625	0.636363636363636
chr6	91378075	91388150	7	5425	4.12987012987013
chr6	107060575	107078600	7	6775	8.37209302325581
chr6	107921150	107943150	7	5875	7.40476190476191
chr6	139292250	139309900	7	5850	7.17647058823529
chr6	144976400	144983650	7	5500	1.5
chr6	163958725	163966800	7	5425	1.17808219178082
chr6	170600300	170616475	7	5475	4.62015503875969
chr7	5594500	5620900	7	6600	7.06451612903226
chr7	26982775	26991400	7	5350	5.52941176470588
chr7	29597125	29609775	7	4150	7
chr7	55614775	55625775	7	4375	6.56521739130435
chr7	78187775	78218150	7	8500	8.07692307692308
chr7	121776800	121791000	7	9250	7.22727272727273
chr7	134539350	134556975	7	4375	8.59090909090909
chr7	148012675	148041650	7	12175	3.40401146131805
chr8	838700	859125	7	6475	5.68292682926829
chr8	6564050	6591050	7	8575	5.91304347826087
chr8	9754425	9765650	7	4650	2.66666666666667
chr8	11559975	11568025	7	3125	8.70967741935484
chr8	11658325	11677875	7	8750	9.0188679245283
chr8	50709825	50725250	7	4775	8.74193548387097
chr8	97557375	97566975	7	2175	9
chr9	2274975	2286800	7	9350	0.650943396226415
chr9	13587200	13597875	7	3475	5.38095238095238
chr9	34637175	34653300	7	4700	8.72727272727273
chr9	35156125	35162950	7	3250	4.88372093023256
chr9	36091075	36103875	7	5000	6.4
chr9	80637700	80648250	7	5625	3.76
chr9	84298525	84305950	7	5800	1.75
chr9	107017250	107022875	7	3675	3.21739130434783
chr9	115305100	115314325	7	4925	5.09677419354839
chr9	124497600	124507625	7	4875	3.65
chr9	127621450	127647075	7	8525	6.30769230769231
chrX	9494375	9503500	7	2475	8.64285714285714
chrX	10569050	10589125	7	10725	3.95121951219512
chrX	13706825	13712275	7	2975	2.46153846153846
chrX	23522225	23532775	7	4975	6.15384615384615
chrX	53109875	53124000	7	3950	9.02702702702703
chrX	91355725	91362375	7	4750	1.63636363636364
chrX	107971500	107980950	7	3625	5.41538461538462
chrX	110785675	110800200	7	5575	4.82666666666667
chrX	124520825	124530825	7	5650	5.54838709677419
chrX	133304025	133321050	7	11575	3.088
chr1	12771900	12778100	6	4575	1.11764705882353
chr1	17338075	17343300	6	3400	1.92307692307692
chr1	20810450	20813625	6	2050	1.4375
chr1	23694275	23703925	6	4800	6.8125
chr1	35999650	36024575	6	9325	4.20392156862745
chr1	46374250	46396625	6	7500	6.11111111111111
chr1	46763775	46774900	6	7050	3.44444444444444
chr1	52107325	52115850	6	2700	5.42857142857143
chr1	61542000	61549350	6	3825	1.72151898734177
chr1	65639850	65643600	6	2650	1.29411764705882
chr1	68682125	68698950	6	6625	5.28205128205128
chr1	151959125	151968075	6	7375	0.924731182795699
chr1	175800550	175805000	6	3025	1.06976744186047
chr1	204675375	204691100	6	5400	6.02666666666667
chr1	232683700	232696450	6	8200	2.23880597014925
chr1	243893575	243911125	6	9700	3.72727272727273
chr1	244978150	245045325	6	13625	6.95582329317269
chr10	1090325	1103800	6	6575	2.89908256880734
chr10	23341850	23350450	6	2800	3.83098591549296
chr10	32043550	32049875	6	4500	1.30232558139535
chr10	44865075	44880325	6	5575	5.78151260504202
chr10	55263775	55269175	6	3750	1.72727272727273
chr10	63659625	63664325	6	3250	1.22222222222222
chr10	64959250	64979425	6	7250	4.7719298245614
chr10	65018675	65029775	6	7300	6.28571428571429
chr10	73595575	73621200	6	6600	6.80769230769231
chr10	78868475	78875225	6	2725	4.41379310344828
chr10	82258225	82266775	6	3625	3.525
chr10	102100975	102135050	6	11850	6.46428571428571
chr10	118593925	118600525	6	4150	2.02985074626866
chr11	3396200	3403925	6	3975	6.28571428571429
chr11	6320150	6350125	6	9450	4.28682170542636
chr11	6623700	6641150	6	8875	2.51655629139073
chr11	58690450	58697475	6	4125	2.55555555555556
chr11	125032600	125041150	6	6925	0.350877192982456
chr11	129078125	129089100	6	5225	2.49462365591398
chr11	134136800	134147100	6	5200	4.65625
chr12	14857500	14868300	6	7250	4.4
chr12	57077800	57094925	6	5225	6.63157894736842
chr12	107153250	107176400	6	9400	5.19607843137255
chr12	132258200	132281075	6	5125	6.47787610619469
chr13	28866625	28883000	6	4250	5.51807228915663
chr13	38488500	38493425	6	3500	1.63636363636364
chr13	41581250	41594450	6	5300	6.47727272727273
chr13	69768875	69777625	6	4525	4
chr13	78488700	78507375	6	5225	6.17647058823529
chr14	98097475	98106475	6	3225	5.86666666666667
chr15	31595350	31601125	6	2550	4.7027027027027
chr15	31653450	31659675	6	3375	2.96666666666667
chr15	35277500	35288275	6	4375	4
chr15	53037275	53045975	6	3725	2.92307692307692
chr15	59639525	59648450	6	6000	1.25641025641026
chr15	60408600	60430250	6	6000	6.93617021276596
chr15	66692675	66703625	6	5250	2.25
chr15	93602550	93617075	6	8075	4.2037037037037
chr15	101738300	101744050	6	2800	2.72727272727273
chr16	14395100	14405400	6	8275	1.11111111111111
chr16	14722650	14735100	6	9100	0.988095238095238
chr16	51166425	51190675	6	15125	2.83620689655172
chr16	74899975	74906175	6	3725	1.89189189189189
chr16	81664050	81687175	6	7300	6
chr17	11949200	11960500	6	4575	3.53846153846154
chr17	20936775	20947875	6	6000	3.09090909090909
chr17	37350975	37359025	6	5125	1.71428571428571
chr17	45344475	45357225	6	3825	6.10526315789474
chr17	47886375	47898400	6	6600	5
chr17	65821050	65827125	6	3775	1.56701030927835
chr17	79668725	79680625	6	5550	3
chr18	23805950	23818250	6	4650	5.87692307692308
chr18	29521775	29530875	6	5250	3.64285714285714
chr18	33067975	33078300	6	5850	2.56338028169014
chr19	3966850	3990300	6	8875	5.68707482993197
chr19	6735025	6745500	6	8625	0.488372093023256
chr19	36230675	36239825	6	4075	3.53623188405797
chr2	27293475	27309425	6	4500	6.72
chr2	42163875	42178500	6	8450	3.0738255033557
chr2	55495475	55515025	6	5950	5.98275862068965
chr2	58460100	58468875	6	4875	2.9
chr2	63270600	63278400	6	4000	2.34375
chr2	64867000	64882175	6	6675	2.23423423423423
chr2	65638275	65666025	6	9400	4.9009009009009
chr2	66906850	66921350	6	3300	5.65217391304348
chr2	77311975	77322475	6	7150	3.33333333333333
chr2	157576175	157584400	6	2775	6.41379310344828
chr2	162223050	162230650	6	3625	2.8936170212766
chr2	164449975	164460600	6	5550	6.18604651162791
chr2	164548025	164559950	6	4550	2.95238095238095
chr2	190073675	190083550	6	6075	6
chr2	211033675	211046825	6	5850	4.78048780487805
chr2	217046850	217061400	6	5375	5.91891891891892
chr2	222417225	222438950	6	7075	6.42168674698795
chr2	239193925	239199450	6	4575	1.45454545454545
chr2	240210575	240218450	6	5425	0.844036697247706
chr20	12728750	12742975	6	6650	2.96
chr20	17537600	17555150	6	7950	2.92640692640693
chr20	25331825	25342050	6	3925	6.47058823529412
chr20	60008875	60024725	6	9100	3.10204081632653
chr21	32917475	32932775	6	7500	2.38743455497382
chr21	36258125	36263825	6	4650	0.615384615384615
chr22	21270975	21281200	6	5875	5.90476190476191
chr22	23862775	23881075	6	8200	5.5036496350365
chr22	31637000	31645900	6	4025	2.12244897959184
chr22	36138625	36149375	6	5075	3.26829268292683
chr22	40390475	40398300	6	4050	1.54
chr22	46152625	46168550	6	4950	5.70588235294118
chr3	2694425	2698500	6	2575	1.74193548387097
chr3	3839975	3849050	6	7300	1.84
chr3	5054700	5068750	6	4100	6.56410256410256
chr3	12874500	12883675	6	5650	5.85365853658537
chr3	14162900	14189875	6	7850	5.36929460580913
chr3	52715825	52749975	6	8025	5.75925925925926
chr3	79373800	79378300	6	2975	2.35714285714286
chr3	108298150	108322350	6	6000	5.85987261146497
chr3	109049300	109076875	6	14525	2.35849056603774
chr3	111804500	111812600	6	3475	5.38461538461539
chr3	167440850	167454225	6	5325	4.66666666666667
chr3	186891600	186905600	6	8700	3.80246913580247
chr3	191676575	191682025	6	4075	0.727272727272727
chr4	25482800	25488675	6	2725	3.77777777777778
chr4	26298525	26333625	6	10500	5.23943661971831
chr4	42484400	42491500	6	5475	0.784313725490196
chr4	54879950	54884400	6	2800	1.85185185185185
chr4	59463150	59469775	6	3450	2.73684210526316
chr4	95455075	95463075	6	5850	1.72727272727273
chr4	114064450	114070250	6	3900	2.30769230769231
chr4	125552425	125564250	6	4475	6.72727272727273
chr4	130943200	130952575	6	8550	0.65625
chr4	131687075	131695525	6	3650	5.5
chr4	153620725	153631675	6	3925	5.69230769230769
chr4	170532925	170543650	6	4550	5.22727272727273
chr4	180085625	180093000	6	5625	0.666666666666667
chr5	9544425	9548225	6	2725	0.666666666666667
chr5	17213200	17229625	6	8575	5.52
chr5	31045425	31050725	6	3100	5.36842105263158
chr5	78220750	78227100	6	3400	3.04
chr5	81045250	81055675	6	5825	1.98198198198198
chr5	81568950	81591875	6	7500	6.05347593582888
chr5	93688950	93699450	6	9550	0.380952380952381
chr5	98098850	98111925	6	7975	1.3717277486911
chr5	142774925	142785575	6	7200	1.67832167832168
chr5	166721200	166733700	6	5775	3.96747967479675
chr5	174148325	174163100	6	3750	6.59459459459459
chr5	177549475	177558925	6	6525	2.42857142857143
chr5	178046225	178054525	6	4025	6.82608695652174
chr6	11765875	11772850	6	3300	3.01492537313433
chr6	12008200	12014400	6	5625	0.272727272727273
chr6	17702250	17715850	6	5175	5.6
chr6	18387050	18401700	6	4900	6.6
chr6	24977950	24998950	6	9350	4.92592592592593
chr6	36634050	36650550	6	6350	5.52380952380952
chr6	87918250	87924600	6	4825	1.9047619047619
chr6	94538025	94546700	6	6075	4.66666666666667
chr6	98462875	98495300	6	10975	5.12578616352201
chr6	107424175	107450725	6	8550	6.59574468085106
chr6	109798750	109815875	6	4400	6.85057471264368
chr6	111185775	111207175	6	7825	6.66666666666667
chr6	136750550	136761375	6	4800	4.03125
chr6	137267800	137281625	6	4275	5.4954954954955
chr6	144643525	144655850	6	3950	5.40740740740741
chr6	146671925	146678975	6	2175	6.4390243902439
chr6	151178075	151203850	6	6025	6.45161290322581
chr6	163826850	163843775	6	8925	5.01010101010101
chr6	163991900	164001500	6	4125	4.16666666666667
chr7	553650	560200	6	4925	1.31914893617021
chr7	25765800	25773000	6	2925	5.67272727272727
chr7	29322700	29338350	6	3500	6.28125
chr7	41735675	41745450	6	4050	5.58139534883721
chr7	43679200	43710050	6	10925	4.95238095238095
chr7	52181250	52189950	6	6950	2.36363636363636
chr7	72147625	72160725	6	5475	2.975
chr7	92437850	92467025	6	9850	4.30976430976431
chr7	111889275	111895975	6	3550	1.92592592592593
chr7	114461575	114465825	6	1800	4.76923076923077
chr7	122069925	122090100	6	10425	4.78378378378378
chr7	130585950	130606925	6	8700	5.90476190476191
chr7	140147375	140159375	6	7100	5.3015873015873
chr7	158649275	158657150	6	4475	2.18181818181818
chr8	18384025	18397500	6	3200	6.42253521126761
chr8	23710125	23720475	6	3950	6.67924528301887
chr8	48424425	48440025	6	5200	5.8
chr8	48733650	48739550	6	3475	4.19354838709677
chr8	54930875	54951375	6	6400	6.54237288135593
chr8	70973650	70987800	6	6725	4.42307692307692
chr8	95443725	95457850	6	8875	5.05263157894737
chr8	102503550	102521125	6	8475	4.54237288135593
chr8	115293675	115303950	6	5275	5.86666666666667
chr8	145979750	145994300	6	6050	6.5
chr9	24496100	24503375	6	5800	1.48837209302326
chr9	33157800	33168175	6	6275	1.70212765957447
chr9	89555200	89563225	6	6000	0.72
chr9	94810475	94822525	6	6325	2.52238805970149
chr9	96107950	96117275	6	4250	6
chr9	124029875	124061925	6	8525	5.88888888888889
chrX	191950	200900	6	4800	2.90196078431373
chrX	8652750	8659100	6	4650	1.7037037037037
chrX	34576175	34583200	6	2875	4.4
chrX	44808825	44814575	6	3350	4.55172413793103
chrX	45626375	45635075	6	2850	5.45098039215686
chrX	47050225	47058325	6	3150	5.72413793103448
chrX	47171175	47182025	6	3700	3.51724137931034
chrX	68355825	68374400	6	6350	6.10144927536232
chrX	73183500	73200175	6	5775	4.86624203821656
chrX	86933900	86943950	6	5000	6.29166666666667
chrX	133671175	133684225	6	3625	6.89230769230769
chr1	2475450	2480700	5	2975	1.51898734177215
chr1	8874400	8883400	5	5250	3.9
chr1	12123350	12128850	5	3025	2.49275362318841
chr1	14919575	14929075	5	3200	3.10416666666667
chr1	29827125	29831050	5	3150	0.516129032258065
chr1	34628125	34633700	5	4600	0.739130434782609
chr1	37936875	37945975	5	6100	1.54285714285714
chr1	62642425	62667125	5	11525	2.74829931972789
chr1	67389250	67399175	5	5800	2.55555555555556
chr1	76694000	76705025	5	5625	4.19047619047619
chr1	76712825	76720650	5	2700	3.3
chr1	116915025	116923300	5	7200	1.17073170731707
chr1	118843100	118846400	5	2475	0.736842105263158
chr1	146711675	146719250	5	2650	4.49180327868852
chr1	163530975	163536350	5	3325	1.51219512195122
chr1	169448075	169456550	5	5275	2.32142857142857
chr1	171179400	171192775	5	5975	3.78378378378378
chr1	183773575	183786225	5	6075	2.11678832116788
chr1	202773525	202782250	5	6225	0.876543209876543
chr1	203477425	203489400	5	4300	4.69090909090909
chr1	218661975	218672475	5	2975	3.66666666666667
chr1	221887375	221892375	5	3525	1.03448275862069
chr1	235488725	235494925	5	5450	0.3
chr1	239973200	239980025	5	3850	2.875
chr1	242372100	242377150	5	3500	1.8695652173913
chr1	243414025	243420050	5	4600	1.2258064516129
chr1	243645800	243660075	5	4875	2.29761904761905
chr1	244210200	244216025	5	4300	0.99009900990099
chr10	973350	978325	5	3225	2
chr10	3509200	3515000	5	3175	4.19047619047619
chr10	4985825	4989925	5	1750	3.72972972972973
chr10	11510350	11518350	5	3725	2.26666666666667
chr10	25009450	25014225	5	3900	0.384615384615385
chr10	52377900	52390200	5	8325	1.00925925925926
chr10	53669500	53679025	5	4300	2.8974358974359
chr10	61603350	61608150	5	3600	0.72
chr10	62421225	62424450	5	1650	2.28571428571429
chr10	63802850	63811600	5	3625	4.60759493670886
chr10	89729550	89736875	5	6000	1.24137931034483
chr10	101736950	101739525	5	1525	2
chr10	105817325	105837875	5	5800	3.69117647058824
chr10	120962325	120971850	5	4350	2.85714285714286
chr10	130335950	130342600	5	3725	1.875
chr11	2020425	2026600	5	1900	4.66666666666667
chr11	3070850	3085800	5	3825	4.6875
chr11	6406200	6412125	5	2075	4.53333333333333
chr11	41135125	41141400	5	4625	1.04761904761905
chr11	61099275	61104375	5	3950	2
chr11	61733225	61741250	5	5925	0.843373493975904
chr11	68808050	68817325	5	3450	3.42857142857143
chr11	70048875	70060200	5	3425	4.60674157303371
chr11	70955100	70964575	5	6225	3.03225806451613
chr11	71158550	71164825	5	3425	3.8695652173913
chr11	73468875	73472950	5	3725	0.272727272727273
chr11	76479625	76483700	5	2175	2.56
chr11	79143850	79152725	5	3700	4.2
chr11	85057675	85060775	5	2475	0.423076923076923
chr11	85773925	85781900	5	6225	1.5
chr11	91949400	91961700	5	5850	4.53846153846154
chr11	93852675	93865700	5	5025	3.63636363636364
chr11	94464975	94474625	5	6300	3.75510204081633
chr11	108739925	108743950	5	2275	1.65217391304348
chr11	109998625	110005000	5	4550	4.28571428571429
chr11	119246750	119252950	5	2375	4.13793103448276
chr12	5695225	5697250	5	1450	1
chr12	44151900	44157750	5	3325	2.05333333333333
chr12	47472775	47482350	5	6225	1.67441860465116
chr12	54650900	54680050	5	13125	3.51951951951952
chr12	57022175	57040550	5	9450	2.66666666666667
chr12	59309500	59320000	5	5475	1.95744680851064
chr12	59715750	59724575	5	5625	1.71428571428571
chr12	69860350	69870350	5	5425	1.65354330708661
chr12	72339225	72353425	5	5775	4.47058823529412
chr12	75758750	75763550	5	3750	1.61904761904762
chr12	81239550	81243400	5	2075	2
chr12	81599500	81604175	5	4175	0.689655172413793
chr12	89474325	89482200	5	3100	3.36231884057971
chr12	97856700	97869125	5	8150	4
chr12	102216175	102224625	5	3875	3.26315789473684
chr12	121123825	121132500	5	7200	0.9375
chr12	124615025	124633725	5	5950	4.39130434782609
chr13	25725875	25728750	5	2225	0.846153846153846
chr13	27819650	27834625	5	7250	4.36
chr13	43165775	43169800	5	3425	0.333333333333333
chr13	43444675	43451525	5	4600	1.76190476190476
chr13	55518950	55521500	5	2225	0.32
chr13	55610775	55616975	5	3950	1.90697674418605
chr13	60259725	60266125	5	3025	1.82352941176471
chr13	61753475	61759850	5	3375	2.05479452054795
chr13	93867225	93886450	5	10825	1.24175824175824
chr13	96650150	96654500	5	3325	1.71428571428571
chr13	101766850	101775375	5	7475	0.329113924050633
chr13	111357300	111370250	5	6750	1.98907103825137
chr13	114875875	114887550	5	3650	4.03809523809524
chr14	20922275	20939050	5	7500	4.45614035087719
chr14	27063575	27068100	5	3275	1.58139534883721
chr14	35801125	35807025	5	2700	2.58666666666667
chr14	42068225	42075950	5	3925	3.04761904761905
chr14	51706300	51713200	5	6100	1.15151515151515
chr14	58705625	58713000	5	3550	4.3859649122807
chr14	64652650	64667425	5	4800	4.75471698113208
chr14	74791775	74829725	5	9325	4.37037037037037
chr14	75347925	75355825	5	6125	0.878048780487805
chr14	75724850	75748300	5	8225	4.272
chr14	104177250	104182925	5	2250	4.5531914893617
chr15	37347725	37351050	5	1575	2.35294117647059
chr15	41135600	41140200	5	3775	0.5
chr15	44083625	44093625	5	6350	2.09803921568627
chr15	52549275	52555525	5	3750	1.40952380952381
chr15	62761725	62767550	5	1825	4.55
chr15	79164075	79170850	5	4800	1.87096774193548
chr15	82553600	82561900	5	4125	3.71428571428571
chr15	85144175	85149375	5	3875	0.933333333333333
chr15	89081875	89090550	5	5150	3.04615384615385
chr15	90118050	90122275	5	3375	0.394366197183099
chr15	101602725	101619775	5	7425	2.71264367816092
chr16	9763275	9777200	5	8275	3.6
chr16	13445075	13452750	5	3525	4.16393442622951
chr16	17837400	17842900	5	3450	1.79411764705882
chr16	19299975	19303675	5	2450	1.66666666666667
chr16	23156400	23160575	5	2175	2.86486486486486
chr16	23606500	23612700	5	3350	4.11428571428571
chr16	31881125	31892400	5	4700	4.32352941176471
chr16	67455075	67466975	5	5475	2.54411764705882
chr16	78023925	78029175	5	4800	0.222222222222222
chr17	5602450	5606975	5	2750	3.0625
chr17	16995875	17002050	5	3050	2.66666666666667
chr17	18758900	18762900	5	2650	2.88
chr17	34889425	34904025	5	6600	3.56470588235294
chr17	44894300	44899700	5	3725	0.811881188118812
chr17	57694075	57700825	5	5900	1.18181818181818
chr17	58460825	58470950	5	9025	0.840579710144927
chr17	61771775	61779075	5	4800	3.11111111111111
chr17	64771700	64775800	5	3225	0.465753424657534
chr17	71608450	71613925	5	4525	0.689655172413793
chr17	72199775	72209475	5	5800	3.54285714285714
chr18	24128150	24130200	5	1500	0.916666666666667
chr18	40357525	40361625	5	2300	3.16666666666667
chr18	48690900	48699025	5	2800	4.44444444444444
chr18	48943650	48948150	5	3125	0.96875
chr18	74202450	74208550	5	4825	1.17073170731707
chr19	1406725	1417700	5	5825	2.98076923076923
chr19	3055700	3062900	5	2425	4.75471698113208
chr19	4058075	4066675	5	4100	2.60975609756098
chr19	4471050	4475150	5	3025	1.04
chr19	13226475	13232450	5	5025	0.620689655172414
chr19	13260600	13279475	5	12725	1.28530259365994
chr19	31898950	31913250	5	6400	4.46376811594203
chr19	34715200	34729150	5	4800	4.18691588785047
chr19	35487875	35494800	5	5200	0.95
chr19	35757600	35761250	5	2875	1.35714285714286
chr19	42972375	42981200	5	4950	2.33333333333333
chr19	51865750	51872050	5	3925	2.5
chr19	54272025	54276750	5	2075	4.29411764705882
chr2	1732425	1736425	5	3025	0.628571428571429
chr2	8816175	8825950	5	8425	0.525423728813559
chr2	26972950	26987775	5	4800	4.66666666666667
chr2	35661025	35668000	5	3000	4.64864864864865
chr2	37188675	37195100	5	5400	0.367647058823529
chr2	46925225	46935875	5	6400	1.08387096774194
chr2	58674975	58677500	5	1650	2
chr2	61757450	61767450	5	6875	0.995633187772926
chr2	73460000	73466325	5	4450	1
chr2	97426000	97430325	5	2625	2.72727272727273
chr2	105459075	105470225	5	4225	2.98947368421053
chr2	111591450	111596325	5	2625	3.08333333333333
chr2	131577350	131586675	5	3875	3.96923076923077
chr2	149932200	149939850	5	4650	2.20408163265306
chr2	151332850	151343975	5	7650	2.83018867924528
chr2	152680200	152685550	5	3550	0.95
chr2	160465700	160475400	5	7800	0.829268292682927
chr2	164587575	164594250	5	4850	1.17948717948718
chr2	178104850	178111150	5	4125	2.4375
chr2	181008450	181012775	5	2925	4.52631578947368
chr2	214014175	214019025	5	3375	1.6
chr2	216865825	216878700	5	4525	3.74074074074074
chr2	217555750	217560825	5	3950	0.6
chr2	223103225	223106325	5	2600	0.545454545454545
chr2	223154775	223166025	5	3975	3.696
chr2	232229625	232243425	5	5250	2.6218487394958
chr2	232270800	232279000	5	3925	2.24
chr2	235401700	235406650	5	4400	0.48780487804878
chr20	1370625	1374225	5	2900	0.48780487804878
chr20	17915150	17921325	5	2800	3.80952380952381
chr20	21213525	21216800	5	1500	3.61538461538462
chr20	23329625	23343875	5	6625	2.60377358490566
chr20	39674875	39679375	5	2950	1.25581395348837
chr20	40243125	40248000	5	2600	2.40909090909091
chr20	46202225	46205825	5	2800	0.55
chr20	48383725	48392925	5	4350	2.20779220779221
chr20	55964450	55971275	5	3525	4.74418604651163
chr20	56282250	56286850	5	4050	0.454545454545455
chr20	57414750	57427875	5	9025	2.11881188118812
chr21	15984975	16002075	5	6300	3.80821917808219
chr21	16422775	16438775	5	8550	2.94214876033058
chr21	28214575	28225450	5	5750	3.94736842105263
chr21	33086425	33089350	5	2050	1.2
chr21	46123200	46128900	5	3250	2.04
chr21	46286550	46295375	5	6675	1.16326530612245
chr21	47600025	47609575	5	4000	4.22222222222222
chr22	20861550	20865375	5	3025	0.967741935483871
chr22	35767600	35777675	5	5000	2.35114503816794
chr22	42760075	42765825	5	3325	1.69767441860465
chr3	5254400	5262150	5	3325	4.29333333333333
chr3	8534900	8546375	5	7575	1.23316062176166
chr3	9434725	9447800	5	11875	0.416107382550336
chr3	11622800	11654900	5	13900	1.99230769230769
chr3	14574425	14576900	5	1850	0.65
chr3	29321925	29332925	5	6475	2.17857142857143
chr3	37945950	37949475	5	2325	1.42857142857143
chr3	52564950	52572325	5	4900	1.75510204081633
chr3	54731500	54744650	5	3925	3.83098591549296
chr3	105516700	105521200	5	2775	1.04761904761905
chr3	111577550	111588975	5	7050	2.6304347826087
chr3	114127175	114131875	5	3875	0.923076923076923
chr3	115576575	115582275	5	3450	3.04761904761905
chr3	123351225	123356525	5	2375	4.27027027027027
chr3	124769450	124775575	5	3800	1.78723404255319
chr3	176996775	177002675	5	2050	3.125
chr3	181658050	181661575	5	2600	2
chr3	181953350	181962000	5	4125	1.86486486486486
chr3	182966900	182986975	5	5625	3.67368421052632
chr3	183889075	183904825	5	5475	3.95454545454545
chr3	185814125	185828025	5	6250	3.11111111111111
chr3	188012200	188021375	5	5975	2.90140845070423
chr3	197299925	197307750	5	3550	4.33802816901408
chr4	2592800	2600875	5	4775	2.04651162790698
chr4	2861225	2871100	5	6175	1.22222222222222
chr4	16030625	16042175	5	6450	3.21518987341772
chr4	30918250	30921625	5	2375	1.52941176470588
chr4	39635150	39643550	5	6525	0.723684210526316
chr4	40192800	40202275	5	4025	2.57142857142857
chr4	42270525	42274875	5	2725	1.5
chr4	48689675	48706700	5	6000	4.525
chr4	48777125	48783425	5	4125	4.66666666666667
chr4	54341700	54347725	5	4525	1.72972972972973
chr4	62633925	62640900	5	5800	0.612244897959184
chr4	62700450	62707900	5	4475	1.3013698630137
chr4	69315275	69319700	5	3450	0.655737704918033
chr4	79857950	79861200	5	2525	0.689655172413793
chr4	83288925	83296650	5	6150	1.125
chr4	88341325	88345225	5	2725	1.23809523809524
chr4	98414300	98426600	5	6350	2.66666666666667
chr4	99578475	99584550	5	3575	2.12658227848101
chr4	115648375	115650975	5	1350	2
chr4	119747925	119774450	5	8300	4.56896551724138
chr4	152401425	152411425	5	6475	1.65853658536585
chr4	155659425	155665400	5	3725	2.41860465116279
chr4	166246600	166254100	5	5025	2.3265306122449
chr5	19927250	19930550	5	2275	1
chr5	32283775	32288175	5	2050	4.125
chr5	33439425	33452525	5	9175	2.06
chr5	40677450	40681475	5	1725	4.58823529411765
chr5	83893175	83900250	5	4325	4.22222222222222
chr5	91037825	91041175	5	2000	3.08333333333333
chr5	118405775	118418175	5	8575	2.28301886792453
chr5	125926850	125937650	5	5525	2.86538461538462
chr5	131592750	131595475	5	2075	1.04761904761905
chr5	150157575	150164050	5	6100	0.113207547169811
chr5	156224050	156231775	5	6975	0.311111111111111
chr5	175961475	175971300	5	6800	2.7887323943662
chr5	180228725	180244225	5	5625	4.60526315789474
chr6	7532450	7549325	5	6175	3.58620689655172
chr6	11649450	11657050	5	5725	1.22222222222222
chr6	12351750	12355625	5	2275	2.04651162790698
chr6	19836775	19843375	5	4950	0.712328767123288
chr6	29621950	29646075	5	7725	4.50684931506849
chr6	30811325	30817150	5	3975	1.06976744186047
chr6	34351275	34361000	5	3850	3.48979591836735
chr6	40253100	40257300	5	1725	4.16666666666667
chr6	52282250	52290150	5	4600	2.15873015873016
chr6	74275200	74296650	5	7550	4.3956043956044
chr6	77267450	77274575	5	4950	1.34146341463415
chr6	83447850	83452200	5	3350	1.8
chr6	83774475	83781325	5	4450	1.57142857142857
chr6	94126225	94130475	5	3000	0.923076923076923
chr6	94567250	94571000	5	3025	0.475
chr6	99280700	99284950	5	1900	2.16
chr6	101324775	101334025	5	5250	2.97872340425532
chr6	104320250	104323900	5	2000	3.69230769230769
chr6	116421450	116430675	5	4675	3.9047619047619
chr6	132221675	132229425	5	3625	4.54545454545455
chr6	139793950	139804300	5	5300	3.69047619047619
chr6	142695200	142700100	5	3425	2.75
chr6	144055875	144072675	5	8950	3.10843373493976
chr6	155195775	155200550	5	2600	4
chr6	161297975	161310375	5	4800	2.15714285714286
chr7	2670850	2686625	5	6450	3.23870967741935
chr7	8007900	8011850	5	2750	2
chr7	14018575	14033075	5	13725	0.205882352941176
chr7	25893875	25902875	5	4100	1.84251968503937
chr7	81299700	81302925	5	1700	3.81818181818182
chr7	81913675	81919575	5	3425	2.03174603174603
chr7	83319125	83325500	5	2400	3.17073170731707
chr7	83461300	83464775	5	2475	1.08695652173913
chr7	90251025	90256225	5	4175	0.861111111111111
chr7	116778200	116783850	5	3175	3.53488372093023
chr7	123383650	123393000	5	6375	0.80952380952381
chr7	123581150	123586550	5	4050	1.11764705882353
chr7	130126175	130133875	5	4975	1.89473684210526
chr7	141062075	141067300	5	2300	3.29824561403509
chr7	150754675	150760750	5	5050	0.340136054421769
chr7	151153550	151175350	5	5875	4.46590909090909
chr8	5022450	5030475	5	5750	1.50561797752809
chr8	11054600	11059825	5	4225	2.07692307692308
chr8	11141300	11151875	5	5150	3.79220779220779
chr8	18410550	18417700	5	5075	1.58620689655172
chr8	65280750	65289675	5	6250	4.6
chr8	68631175	68643850	5	5800	2.06756756756757
chr8	70371775	70379950	5	6025	1.02439024390244
chr8	75912050	75921750	5	4625	4.05479452054795
chr8	82806400	82811175	5	3150	2.29411764705882
chr8	90767150	90772050	5	3650	0.666666666666667
chr8	110272475	110282100	5	5025	1.88888888888889
chr8	110304450	110307200	5	1900	0.787878787878788
chr8	113265275	113268800	5	2700	0.846153846153846
chr8	130881825	130887650	5	4600	0.551724137931034
chr9	2014550	2019400	5	4150	1.27272727272727
chr9	4661575	4666725	5	3300	3.10344827586207
chr9	10007475	10012350	5	3225	1.34328358208955
chr9	15135425	15139775	5	3200	1.41935483870968
chr9	23682750	23687275	5	3175	1.81818181818182
chr9	27487425	27500275	5	6175	3.20300751879699
chr9	34374950	34377550	5	1575	1.14285714285714
chr9	36481750	36489600	5	4425	4.6875
chr9	38682125	38691275	5	4525	3.16923076923077
chr9	74975375	74981625	5	5725	0.461538461538462
chr9	75758425	75774225	5	6300	3.1047619047619
chr9	78504725	78509725	5	2700	3.33333333333333
chr9	79741675	79744625	5	1525	1.30769230769231
chr9	80328725	80335850	5	5900	0.615384615384615
chr9	82307775	82311900	5	3025	2
chr9	95750650	95755600	5	4000	1.2972972972973
chr9	108049475	108062850	5	10800	1.86666666666667
chr9	110044550	110053850	5	4975	1.89542483660131
chr9	112075925	112090075	5	4450	4.55813953488372
chr9	121848700	121851075	5	1750	0.740740740740741
chr9	123630675	123640200	5	4475	3.10588235294118
chr9	124124875	124133050	5	3275	4.13793103448276
chr9	126118575	126123775	5	4700	0.27027027027027
chr9	128274300	128278775	5	1775	4.72727272727273
chr9	136201300	136224225	5	8075	3.93814432989691
chrX	6610850	6613900	5	2325	0.833333333333333
chrX	9753825	9758625	5	3525	1.05555555555556
chrX	9977975	9986325	5	5300	1.2258064516129
chrX	14044025	14050500	5	4025	1.34065934065934
chrX	21958275	21966300	5	5700	1.21259842519685
chrX	39675150	39681850	5	4775	1.26881720430108
chrX	46404225	46412600	5	4100	2.6
chrX	54505575	54510800	5	3100	4.06060606060606
chrX	106804625	106810300	5	2525	2.78260869565217
chrX	106953900	106962150	5	3250	4.21333333333333
chrX	113230975	113237725	5	3200	3.14705882352941
chrX	117628900	117633900	5	2375	4.53658536585366
chrX	132569825	132579950	5	4000	3.56756756756757
chrX	150066300	150072675	5	4225	2.56603773584906
chrX	153233475	153239250	5	5025	0.571428571428571
chr1	2063850	2067550	4	2575	0.813559322033898
chr1	3229425	3231525	4	1825	0.232558139534884
chr1	11862325	11867425	4	4800	0.114942528735632
chr1	18617000	18626325	4	5650	1.44117647058824
chr1	20951350	20953525	4	1250	2.23076923076923
chr1	24739600	24743000	4	2150	2.0625
chr1	36395450	36401875	4	3325	2.01785714285714
chr1	61358675	61361700	4	2425	0.444444444444444
chr1	62415900	62423600	4	5600	0.891566265060241
chr1	67892675	67898300	4	5325	0.104347826086957
chr1	68296850	68307150	4	5800	1.85185185185185
chr1	82429900	82432875	4	2275	0.914285714285714
chr1	83309800	83314675	4	4300	0.412698412698413
chr1	87793175	87802625	4	9250	0.173913043478261
chr1	97024075	97028925	4	3950	0.534653465346535
chr1	107065825	107069325	4	2200	1.91304347826087
chr1	111902150	111908600	4	2975	2.14141414141414
chr1	112933725	112947725	4	6850	1.8
chr1	144929575	144942100	4	6075	1.63636363636364
chr1	146640225	146645325	4	4375	0.336842105263158
chr1	147304725	147310350	4	4050	1.45205479452055
chr1	158968625	158980625	4	6425	2.03508771929825
chr1	165822225	165827175	4	4125	1.25
chr1	166916375	166922425	4	4450	0.952380952380952
chr1	170631200	170634300	4	2000	1.23529411764706
chr1	172109900	172115350	4	4500	1.28571428571429
chr1	172500975	172509575	4	5650	2.42105263157895
chr1	184352175	184357600	4	5250	0.0555555555555556
chr1	184637700	184643375	4	4375	0.763636363636364
chr1	194143250	194146025	4	2250	0.454545454545455
chr1	195814925	195821250	4	6075	0.0709219858156028
chr1	197113625	197116350	4	2150	0.703703703703704
chr1	197779950	197784250	4	2625	2.36363636363636
chr1	211750600	211755425	4	3525	1.30434782608696
chr1	212457625	212464925	4	4075	1.66071428571429
chr1	215823950	215826200	4	1825	0.4
chr1	224988225	224989950	4	1275	0.526315789473684
chr1	228644125	228647575	4	2925	0.615384615384615
chr1	228870800	228872450	4	1150	0.9
chr1	230219850	230222225	4	1450	2.21052631578947
chr1	230985575	230987725	4	1375	0.846153846153846
chr1	231469400	231475675	4	5425	0.7
chr1	233424750	233431550	4	6075	0.376811594202899
chr1	233606025	233611175	4	3725	2
chr1	238540300	238544700	4	3500	0.688524590163934
chr1	239287975	239290850	4	2425	0.666666666666667
chr1	241208300	241212600	4	2300	2.4
chr1	241800850	241804175	4	2725	0.6875
chr10	6244250	6247000	4	2350	0.461538461538462
chr10	11135975	11138825	4	2100	1.23809523809524
chr10	13385900	13395175	4	7900	2.5
chr10	16234950	16239275	4	2600	2.44444444444444
chr10	20252850	20256775	4	2925	0.773333333333333
chr10	20885450	20888100	4	1900	0.739130434782609
chr10	23727425	23729475	4	1575	0.461538461538462
chr10	28965025	28979750	4	9350	0.951219512195122
chr10	29876125	29879750	4	2850	0.538461538461538
chr10	30721875	30727650	4	5025	0.317460317460317
chr10	32338550	32346050	4	6425	0.493506493506494
chr10	33622700	33626275	4	2800	0.468085106382979
chr10	34714525	34717400	4	2375	0.416666666666667
chr10	35498275	35501850	4	2050	1.14285714285714
chr10	60024750	60029975	4	4350	0.516129032258065
chr10	70087650	70096450	4	6825	0.631578947368421
chr10	72382375	72386875	4	4075	0.272727272727273
chr10	76583775	76587300	4	2925	0.5
chr10	89621225	89628050	4	6050	0.340425531914894
chr10	92397075	92399500	4	1200	1.67741935483871
chr10	93639100	93650000	4	7150	1.08196721311475
chr10	96299725	96309525	4	4625	2.44755244755245
chr10	101152025	101156550	4	2425	1.89473684210526
chr10	121301375	121304025	4	1500	1.6
chr10	122739775	122742150	4	1575	1.52380952380952
chr11	2713600	2722425	4	4150	2.43795620437956
chr11	10314400	10339625	4	12275	1.48850574712644
chr11	13797675	13800700	4	2825	0.153846153846154
chr11	15569125	15577050	4	3575	2.33898305084746
chr11	17034175	17036750	4	1675	1.04166666666667
chr11	33153725	33158300	4	4025	0.476190476190476
chr11	33712450	33717225	4	2575	1.75903614457831
chr11	35235825	35239350	4	2300	1.2962962962963
chr11	57825825	57829350	4	2675	1.07317073170732
chr11	61462250	61463950	4	1225	1
chr11	61484250	61486925	4	1975	0.833333333333333
chr11	61890925	61893425	4	1950	0.72
chr11	68095000	68099300	4	3525	0.63013698630137
chr11	69515100	69519375	4	3675	0.692307692307692
chr11	70168500	70170450	4	1550	0.615384615384615
chr11	71215375	71217325	4	1425	0.967741935483871
chr11	71497375	71499775	4	1775	0.96551724137931
chr11	82780425	82784575	4	3800	0.263157894736842
chr11	105481175	105484600	4	2800	0.642857142857143
chr11	105946925	105950225	4	2750	0.407407407407407
chr11	106827500	106832750	4	3275	1.24528301886792
chr11	108089850	108095250	4	3850	2.33333333333333
chr11	111472425	111474750	4	1675	0.918918918918919
chr11	114188375	114190725	4	1500	1.46153846153846
chr11	115373425	115376225	4	2250	0.4
chr11	119287850	119296975	4	5125	1.01775147928994
chr11	120268700	120275850	4	3750	1.57894736842105
chr11	121967775	121973275	4	4200	0.927835051546392
chr11	131981400	131986250	4	3075	1.43820224719101
chr11	133409750	133415800	4	3500	2.37974683544304
chr11	134281075	134285425	4	3675	0.63013698630137
chr12	3067325	3074525	4	6200	0.311111111111111
chr12	7447975	7450200	4	1950	0.285714285714286
chr12	9058225	9070300	4	10400	0.528301886792453
chr12	14921725	14930450	4	7150	0.976744186046512
chr12	16499625	16505650	4	4800	1.40740740740741
chr12	22850825	22853975	4	1600	2.23255813953488
chr12	23077000	23079100	4	1700	0.9
chr12	24713450	24716400	4	2700	0.158730158730159
chr12	26038600	26041825	4	2700	0.585365853658537
chr12	26829900	26834500	4	3825	0.318181818181818
chr12	28529400	28531475	4	1425	1
chr12	28611900	28615050	4	2550	0.789473684210526
chr12	30905750	30908675	4	2475	0.785714285714286
chr12	44972200	44979075	4	4800	0.602564102564103
chr12	47614325	47620050	4	5125	0.205714285714286
chr12	54744150	54754550	4	9150	0.227848101265823
chr12	56915250	56921975	4	3350	2.16363636363636
chr12	57113200	57120025	4	6175	0.666666666666667
chr12	59433900	59436025	4	1950	0.173913043478261
chr12	62170675	62175825	4	2675	1.68421052631579
chr12	66889350	66894175	4	4275	0.888888888888889
chr12	87337625	87340475	4	1600	1.58974358974359
chr12	91666175	91669175	4	2000	1.14893617021277
chr12	92528150	92541850	4	11775	0.738853503184713
chr12	93767000	93775400	4	6275	1.37777777777778
chr12	94654275	94658575	4	3000	2.26666666666667
chr12	94819150	94823925	4	3775	0.51685393258427
chr12	96587725	96593250	4	3050	1.78947368421053
chr12	96792100	96798250	4	4225	2.15151515151515
chr12	97520750	97527900	4	4350	1.42028985507246
chr12	107103450	107105750	4	1575	0.878048780487805
chr12	114024325	114026750	4	2075	0.277777777777778
chr12	115120525	115123725	4	2775	0.48780487804878
chr12	116712675	116716200	4	3125	0.606060606060606
chr12	123586775	123590600	4	2175	2.47619047619048
chr12	123625175	123627575	4	1475	1.86666666666667
chr12	124555975	124558775	4	2250	0.380952380952381
chr12	125669450	125673750	4	2275	1.74603174603175
chr12	132205550	132215475	4	6575	0.853658536585366
chr13	23949100	23954550	4	2575	1.57575757575758
chr13	28929850	28932375	4	1625	0.878048780487805
chr13	38219150	38222000	4	2400	0.620689655172414
chr13	43628025	43635150	4	4725	1.18867924528302
chr13	45882900	45886250	4	2100	1.5
chr13	48574425	48579475	4	3075	2.52173913043478
chr13	54705150	54708350	4	2750	0.4
chr13	60969800	60973675	4	3600	0.241379310344828
chr13	72694150	72697225	4	1800	1.25
chr13	78270700	78273175	4	1950	0.56
chr13	80909250	80917600	4	7550	0.285714285714286
chr13	107000150	107003200	4	2775	0.193548387096774
chr13	110437400	110440275	4	2500	0.277777777777778
chr13	111558600	111569125	4	9250	0.27536231884058
chr13	112813450	112817675	4	3675	0.263157894736842
chr14	21026250	21029400	4	2575	0.37037037037037
chr14	21288150	21290425	4	1700	0.6
chr14	31464325	31470550	4	3125	1.72916666666667
chr14	33277400	33283550	4	3475	1.93617021276596
chr14	33401825	33404450	4	1850	1.74193548387097
chr14	45429325	45433800	4	3500	0.895522388059702
chr14	48728325	48738025	4	5425	2.53125
chr14	52117400	52122250	4	4425	0.27027027027027
chr14	53414600	53422225	4	5650	1.00900900900901
chr14	54418175	54424075	4	4975	0.633333333333333
chr14	54444250	54450150	4	4675	0.52760736196319
chr14	54827500	54834450	4	4975	2
chr14	71274700	71278975	4	2975	0.984615384615385
chr14	71786375	71794800	4	5275	2.05555555555556
chr14	73750100	73757675	4	3600	1.9375
chr14	83695350	83697275	4	1050	1.56521739130435
chr14	87706250	87708625	4	1825	1.09090909090909
chr14	90862675	90865100	4	1950	0.439024390243902
chr14	91579725	91584875	4	3700	1.35593220338983
chr14	92296650	92298075	4	1175	0.454545454545455
chr14	94152550	94161050	4	4000	2.55
chr14	96444525	96447850	4	2775	0.4
chr14	103521950	103524875	4	2125	0.641509433962264
chr14	103798450	103802600	4	3775	0.352941176470588
chr14	105142975	105149825	4	5425	0.899082568807339
chr15	24934525	24936575	4	1175	1.54545454545455
chr15	26374400	26380025	4	2500	2.26666666666667
chr15	31617350	31621400	4	3650	0.214285714285714
chr15	41850025	41861475	4	9150	0.4453125
chr15	45490475	45493525	4	2625	0.233333333333333
chr15	65822275	65826000	4	2375	2.17391304347826
chr15	68346050	68350725	4	3050	1.92
chr15	69377600	69384550	4	6350	0.214765100671141
chr15	72518400	72530600	4	7525	1.368
chr15	76159000	76164825	4	2900	2.51162790697674
chr15	80986900	80988775	4	1300	0.857142857142857
chr15	83732300	83736725	4	4075	0.571428571428571
chr15	92700875	92709825	4	6450	1.04938271604938
chr15	95586275	95589875	4	2700	0.410958904109589
chr15	100168650	100173100	4	2850	1.22033898305085
chr15	100271250	100274275	4	2275	0.655172413793103
chr16	7813425	7817575	4	3000	1.08
chr16	11761825	11764300	4	1675	0.869565217391304
chr16	17172700	17179575	4	4075	2.21505376344086
chr16	54961425	54965300	4	3400	0.20253164556962
chr16	56640925	56644675	4	2700	0.866666666666667
chr16	58161025	58164000	4	2700	0.222222222222222
chr16	64011850	64017475	4	3250	1.5959595959596
chr16	68297800	68303225	4	3225	1.4
chr16	77996825	78005500	4	6700	0.448780487804878
chr16	81525800	81527850	4	1525	1.08333333333333
chr16	85114850	85117575	4	1950	1.03448275862069
chr16	87901700	87909075	4	5275	1.55263157894737
chr16	89984125	89992500	4	4150	2.03669724770642
chr16	90084800	90089950	4	4625	0.19672131147541
chr17	5734550	5738150	4	2400	1
chr17	8279175	8288900	4	6725	0.94273127753304
chr17	15163800	15166725	4	2100	0.742857142857143
chr17	16387650	16392325	4	3625	2.17142857142857
chr17	26418600	26421650	4	2300	0.909090909090909
chr17	61626875	61629850	4	2350	0.764705882352941
chr17	64298025	64302325	4	3075	1.04347826086957
chr17	64463075	64471925	4	3850	2.43939393939394
chr17	66594925	66601775	4	3300	2.10869565217391
chr17	69823450	69827200	4	2425	1.31147540983607
chr17	72423725	72430025	4	3875	1.32758620689655
chr17	76919625	76922425	4	1850	2
chr17	79064300	79071725	4	3350	2.48484848484848
chr17	79475800	79487025	4	8825	0.861878453038674
chr18	7116025	7118275	4	1500	1.46153846153846
chr18	21975075	21981200	4	3975	1.17142857142857
chr18	25139000	25143300	4	3525	1.92
chr18	43840050	43846025	4	5400	0.206896551724138
chr18	43913425	43918925	4	3375	1.37634408602151
chr18	60189575	60194650	4	3325	1.04761904761905
chr18	72162700	72168625	4	3325	1.55555555555556
chr18	74808550	74814750	4	3825	1.77083333333333
chr19	1355050	1362075	4	5400	1.10869565217391
chr19	3093775	3096525	4	1700	2.25
chr19	5112400	5115725	4	2625	0.516129032258065
chr19	6271475	6274250	4	2450	0.333333333333333
chr19	8066700	8071275	4	2875	1.51612903225806
chr19	9691350	9695600	4	3975	0.106382978723404
chr19	11195950	11206050	4	6025	1.92380952380952
chr19	14627575	14631450	4	3325	0.285714285714286
chr19	24257950	24262275	4	2575	1.51515151515152
chr19	28914575	28918325	4	2625	0.875
chr19	39338250	39343900	4	5150	0.160583941605839
chr19	39521500	39523675	4	1675	0.914285714285714
chr19	42386725	42392575	4	3150	2.43243243243243
chr19	51549325	51551900	4	1950	0.588235294117647
chr2	2010525	2013300	4	2525	0.173913043478261
chr2	8393425	8399100	4	4225	0.627118644067797
chr2	8776425	8783400	4	4350	1.95744680851064
chr2	9768475	9772575	4	3775	0.35
chr2	10950325	10955050	4	3600	1.75
chr2	11363650	11365500	4	1025	2.3
chr2	25013600	25018350	4	4200	0.695652173913043
chr2	27070400	27072625	4	1000	2.11111111111111
chr2	34588925	34592225	4	2650	1.68
chr2	50199725	50201675	4	1575	0.7
chr2	52562350	52567500	4	4400	0.481012658227848
chr2	53337525	53340475	4	2100	0.785714285714286
chr2	54188300	54199175	4	6725	1.35195530726257
chr2	54682100	54685125	4	2500	0.439024390243902
chr2	55272850	55279825	4	6650	0.105263157894737
chr2	62422600	62425650	4	2700	0.186666666666667
chr2	62691350	62695375	4	3250	0.408602150537634
chr2	63971250	63974425	4	1650	2
chr2	64750225	64753200	4	2500	0.6875
chr2	65353675	65358475	4	2950	1.43589743589744
chr2	68475700	68481475	4	5250	0.280701754385965
chr2	70955100	70963575	4	5625	1.11702127659574
chr2	75657325	75660650	4	2325	0.793650793650794
chr2	86667525	86670475	4	2650	0.192307692307692
chr2	88895975	88902800	4	3425	2
chr2	97202550	97204925	4	1800	0.536585365853659
chr2	100090175	100092700	4	2125	0.258064516129032
chr2	110367050	110374225	4	4400	1.63809523809524
chr2	113398675	113406600	4	4550	1.77272727272727
chr2	113606100	113610300	4	3600	0.340425531914894
chr2	114646075	114653050	4	4900	1.03076923076923
chr2	115466475	115472725	4	3675	2.37037037037037
chr2	149060175	149063950	4	2125	1.82608695652174
chr2	157655925	157660125	4	3100	0.645161290322581
chr2	165923700	165927050	4	2850	0.260869565217391
chr2	166289050	166292900	4	1875	2.42105263157895
chr2	168242000	168245575	4	2475	0.857142857142857
chr2	170142350	170143650	4	975	0.842105263157895
chr2	170933625	170943825	4	6375	1.85897435897436
chr2	183731000	183733425	4	2025	0.425531914893617
chr2	184393800	184398150	4	2825	1.75
chr2	188892950	188900350	4	6175	0.857142857142857
chr2	191540375	191545625	4	3025	1.28735632183908
chr2	191664400	191666750	4	1800	0.588235294117647
chr2	191744875	191754725	4	5600	2.15384615384615
chr2	191797400	191803700	4	2850	2.2
chr2	200321925	200325250	4	2600	1.39130434782609
chr2	203282700	203286650	4	2975	1.16981132075472
chr2	204397950	204401025	4	2500	0.540540540540541
chr2	206061025	206064050	4	2175	2
chr2	206942250	206957400	4	9750	1.23611111111111
chr2	210288850	210291725	4	1850	2.27272727272727
chr2	212223500	212226975	4	2025	1.39622641509434
chr2	217357150	217368050	4	5600	2.33720930232558
chr2	218415925	218417950	4	1750	0.333333333333333
chr2	218783175	218787125	4	2925	2.24
chr2	228189200	228195400	4	3175	1.84444444444444
chr2	233283700	233290350	4	6225	0.136363636363636
chr2	236548400	236550075	4	1400	0.4
chr2	242155400	242158300	4	1375	2.47058823529412
chr20	5149175	5152225	4	1825	1.41176470588235
chr20	9048025	9056425	4	4550	1.77777777777778
chr20	11516550	11524850	4	6225	0.628205128205128
chr20	14312200	14318300	4	3525	2
chr20	14691675	14698575	4	6625	0.153846153846154
chr20	17939125	17965100	4	14775	1.74413646055437
chr20	23847725	23852000	4	3325	2.15384615384615
chr20	24449725	24451900	4	1450	1.51724137931034
chr20	25530825	25532975	4	1675	1.26315789473684
chr20	37228125	37230900	4	1525	2.32258064516129
chr20	43538075	43540725	4	1950	1
chr20	46920600	46925575	4	4250	0.620689655172414
chr20	47441250	47445150	4	3075	0.454545454545455
chr20	51898050	51900900	4	2425	0.324324324324324
chr20	55308800	55311950	4	1850	1.51111111111111
chr20	61425300	61428050	4	1225	1.92592592592593
chr20	62368575	62373025	4	2675	2.32558139534884
chr21	37468675	37478675	4	6500	2.20512820512821
chr21	40982275	40986825	4	3825	0.5
chr21	42878800	42880775	4	1375	1.10344827586207
chr21	44832075	44835525	4	2025	2.19512195121951
chr21	47703675	47709200	4	3925	0.576271186440678
chr22	24666350	24670600	4	2350	1.96774193548387
chr22	25083950	25093000	4	6575	1.83333333333333
chr22	30816325	30822575	4	4850	1.22222222222222
chr22	31001725	31006000	4	3125	1.41818181818182
chr22	32143100	32150975	4	6025	1.81333333333333
chr22	32339525	32349625	4	4800	2.38095238095238
chr22	45400750	45406875	4	5425	0.189655172413793
chr22	46465550	46468550	4	2150	0.857142857142857
chr22	50353575	50356825	4	2850	0.262295081967213
chr3	11731200	11732775	4	1050	1.08333333333333
chr3	13034500	13037025	4	1650	0.926829268292683
chr3	18275475	18279750	4	2425	1.88888888888889
chr3	18464600	18467900	4	3000	0.181818181818182
chr3	18485225	18488100	4	2500	0.358974358974359
chr3	23846825	23853525	4	4650	0.935064935064935
chr3	33617775	33624800	4	5550	0.555555555555556
chr3	34049400	34054325	4	2450	2.42105263157895
chr3	37901675	37905925	4	2850	1.48936170212766
chr3	39218625	39223025	4	2725	1.58823529411765
chr3	39442950	39452875	4	7475	0.634782608695652
chr3	50552750	50558875	4	3075	2.35897435897436
chr3	51827975	51831225	4	1700	2.47619047619048
chr3	52086550	52092025	4	2975	1.61538461538462
chr3	52271225	52275075	4	3200	0.596491228070175
chr3	55514825	55522900	4	3975	2.01550387596899
chr3	55648750	55651500	4	2225	0.666666666666667
chr3	59112575	59115700	4	2025	2.1
chr3	60654575	60658850	4	2850	1.18032786885246
chr3	76118550	76121375	4	1925	1.44444444444444
chr3	86457525	86460875	4	2975	0.390243902439024
chr3	93969550	93971450	4	1275	1.35483870967742
chr3	98043350	98046575	4	2850	0.181818181818182
chr3	101402675	101411350	4	4300	1.97368421052632
chr3	104155400	104158875	4	3200	0.122448979591837
chr3	106115575	106118500	4	2000	1.46666666666667
chr3	112278850	112284375	4	4775	0.296296296296296
chr3	115509150	115512225	4	1800	1.72222222222222
chr3	117116250	117119800	4	3275	0.147058823529412
chr3	122744700	122747425	4	2075	0.489795918367347
chr3	127814175	127818875	4	2375	2.47272727272727
chr3	135682800	135687200	4	3925	0.526315789473684
chr3	142580525	142585825	4	3875	1.24390243902439
chr3	152878025	152881825	4	3375	0.17910447761194
chr3	154035300	154038175	4	1650	1.63636363636364
chr3	155346825	155348225	4	925	1.17647058823529
chr3	155459675	155467025	4	5000	1.82089552238806
chr3	160113300	160122200	4	6075	0.923076923076923
chr3	160472425	160476050	4	2300	1.77777777777778
chr3	162435925	162441900	4	4050	0.832116788321168
chr3	165700975	165703475	4	2025	0.470588235294118
chr3	179118950	179120850	4	1525	0.947368421052632
chr3	181326900	181329875	4	2225	1.28571428571429
chr3	182283775	182286900	4	2475	0.515151515151515
chr3	184052425	184057000	4	2975	1.03296703296703
chr3	186284275	186289300	4	3125	2.21428571428571
chr3	191643350	191647500	4	3675	0.259259259259259
[truncated: 1,565 more rows]
