# Supplementary material for: Large organized chromatin lysine domains help distinguish primitive from differentiated cell populations
Source: Nat Commun. 2021 Jan 21;12:499. doi: 10.1038/s41467-020-20830-9 (PMC7820432; doi:10.1038/s41467-020-20830-9)
Supplement: Supplementary file 3 — Supplementary Software [file 41467_2020_20830_MOESM3_ESM.zip › E016-H3K27me3_LOCKS.bed]

chr1	797125	931975	40	78150	54.3333333333333
chr1	18859275	19032400	40	59450	35.4385964912281
chr1	20510175	20721625	40	38850	67.0666666666667
chr1	20723000	20876575	40	42975	30.8108108108108
chr1	40044650	40243025	40	107675	43.6363636363636
chr1	44832175	45011450	40	38300	52.6666666666667
chr1	47853400	48001175	40	63000	40.9166666666667
chr1	148850550	149196575	40	64900	66.0977777777778
chr1	156588825	156844975	40	71875	77.5596330275229
chr1	202994625	203298450	40	44475	78.3120567375886
chr1	228174775	228326475	40	61050	41.3448275862069
chr10	102221700	102383325	40	43500	53.0666666666667
chr10	102383850	102526275	40	101675	38.5714285714286
chr10	102533525	102616300	40	43025	24.5263157894737
chr10	102729400	102860600	40	51550	63.4642857142857
chr10	102860850	103055875	40	111300	32.6041666666667
chr11	1559025	1729400	40	32975	82.6315789473684
chr11	2059050	2286450	40	39275	71.6875
chr11	2456575	2559925	40	42300	80.0952380952381
chr11	2560200	2630225	40	51650	6.10526315789474
chr11	2630275	2752600	40	64375	26.9830508474576
chr11	2755225	2845875	40	28400	51.4736842105263
chr11	63695575	63835300	40	48325	59.5918367346939
chr11	69450025	69845800	40	50225	62.962962962963
chr11	120035625	120125325	40	42025	38.4285714285714
chr11	124489075	125014925	40	107775	81.375
chr11	128527625	128800250	40	56800	70.6666666666667
chr12	48287425	48384700	40	29125	38.2758620689655
chr12	52238575	52447300	40	47775	35.4901960784314
chr12	54087375	54192575	40	57125	34.6666666666667
chr12	54194350	54300375	40	26850	34.8484848484849
chr12	54300450	54539275	40	227575	2.90322580645161
chr12	54539350	54610900	40	38825	11.8709677419355
chr12	54611075	54952225	40	56200	50.8831168831169
chr12	130384975	130566075	40	38925	74.2727272727273
chr12	130569800	130705900	40	52375	46
chr12	132807225	132905925	40	37600	25.2727272727273
chr12	132906475	132983800	40	55975	7.35483870967742
chr12	132984350	133097225	40	66600	29.9354838709677
chr13	28343375	28456025	40	60300	55.8823529411765
chr14	36889700	37066200	40	97625	35.6129032258064
chr14	105497650	105978575	40	51500	80.65
chr15	89878850	90007675	40	94425	13.2380952380952
chr16	2766000	3110450	40	41375	45.1833333333333
chr17	7726650	7962425	40	46100	60.0810810810811
chr17	32734650	32942675	40	46550	75.52
chr17	33570425	33842100	40	63100	70.7118644067797
chr17	45784925	45953075	40	51600	49.52
chr17	46443325	46728550	40	157200	78.3529411764706
chr17	46728850	46857075	40	79600	63.4545454545455
chr17	47843325	48075700	40	64375	54.3305785123967
chr18	34903025	35145925	40	47500	83.03125
chr18	56881600	57038650	40	53750	51.972602739726
chr19	1667275	1771900	40	64975	30.952380952381
chr19	3225800	3474675	40	51775	82.2285714285714
chr19	12860525	13175675	40	101850	84.5
chr19	35977850	36340775	40	34950	70.1538461538462
chr19	39523475	39798075	40	36350	46.3058823529412
chr19	41952350	42036325	40	25850	45.6
chr19	42342125	42761475	40	66175	79.0212765957447
chr19	45717400	45972150	40	35925	56.4
chr19	50989775	51181925	40	51825	27.5652173913043
chr19	51182550	51337975	40	50100	54
chr19	51338100	51425575	40	32625	25.4545454545455
chr2	121177475	121274775	40	50575	26.9777777777778
chr2	121274850	121453250	40	40050	68.9565217391304
chr2	219645550	219879700	40	109975	46.8421052631579
chr2	219897150	220226375	40	57375	44
chr20	59494275	59582750	40	15150	45.5238095238095
chr20	59583350	59671300	40	18400	32.969696969697
chr20	59673350	59738550	40	27175	35.030303030303
chr20	59738800	59798550	40	25300	17.6363636363636
chr20	61602150	61749325	40	50900	50.1111111111111
chr22	22339125	22417075	40	65150	2
chr22	22417300	22607075	40	168300	5.24242424242424
chr22	22608075	22795700	40	141600	49.3636363636364
chr22	22798075	22894475	40	48050	35.1333333333333
chr22	22895150	23009150	40	63275	12.8558139534884
chr22	23011125	23076775	40	52225	6.88
chr22	23077875	23138450	40	35975	9.04761904761905
chr22	23138525	23194850	40	34475	3.8
chr22	23194900	23254000	40	33625	9.56756756756757
chr22	50914000	51173025	40	50500	54.5531914893617
chr3	193489000	193866300	40	43750	70.8181818181818
chr5	134730800	134901500	40	93675	70.5806451612903
chr5	139379875	139497250	40	38825	23.8620689655172
chr6	27444750	27708500	40	40200	58.5142857142857
chr6	28520225	28790025	40	93050	77.6
chr6	30182250	30412575	40	29250	70
chr6	31238300	31466175	40	36075	47.5813953488372
chr6	41317325	41445475	40	82150	14.2978723404255
chr6	41445975	41513700	40	39525	26.1
chr6	150235175	150374450	40	108350	27.25
chr7	127669050	127860525	40	43100	44.327868852459
chr7	150595200	150849425	40	35400	70.2564102564103
chr7	155120250	155307500	40	113600	38.6666666666667
chr8	21879525	22086550	40	78450	47.2549019607843
chr9	66298250	66515325	40	47225	68.2857142857143
chr9	69777125	69841400	40	44325	7.47826086956522
chr9	71033250	71146750	40	39850	70.4444444444444
chr9	129253400	129468875	40	94100	79
chr9	132144950	132458825	40	40600	73.5272727272727
chr9	139871400	140149200	40	67725	57.4920634920635
chr11	17459000	17762225	39	57150	69.1063829787234
chr14	57113600	57385125	39	61325	40
chr5	180469175	180644000	39	55550	52.3571428571429
chr7	1233150	1463525	39	60050	62.2857142857143
chr9	67268575	67364000	39	19725	19.3870967741935
chr12	4915575	5157475	38	43250	70.9090909090909
chr12	133097375	133266700	38	68175	54.3265306122449
chr20	181375	277600	38	32950	29.3684210526316
chr22	39744775	40201625	38	38975	59.6864864864865
chr5	471950	599100	38	35675	21.8333333333333
chr9	100149575	100627625	38	52375	65.0588235294118
chr1	46859200	47017000	37	91450	9.68
chr8	11446675	11874850	37	81725	68.48
chr12	114815950	114945250	36	89525	7.96
chr12	132621550	132706925	36	45175	31.9
chr17	43036250	43413900	36	31050	64.1467889908257
chr19	40970900	41142150	36	49600	18.1730769230769
chr1	228687025	228894775	35	49750	30.3243243243243
chr2	71083800	71225800	35	76850	14.3863636363636
chr2	220283050	220450825	35	41025	41.0526315789474
chr1	161389425	161512075	34	26175	48.8846153846154
chr20	37230150	37523300	34	44325	58.6666666666667
chr9	21719300	21801850	34	45325	21.5862068965517
chr11	63835525	63902450	33	20125	15.5774647887324
chr5	139023700	139238475	33	48825	36
chr9	126738025	126809625	33	54325	4.82352941176471
chr9	135992500	136155100	33	27900	37.9574468085106
chrX	39759575	40036850	33	58475	44.5299145299145
chr17	7962475	8300225	32	53075	46.8962264150943
chr17	56297150	56402725	32	31600	18.5274725274725
chr19	55862050	56016975	32	41850	45.7894736842105
chr3	184206475	184348550	32	57325	39.76
chr6	27060050	27281450	32	37200	45.0566037735849
chr17	1806600	1964350	31	52225	41
chr19	42178275	42297000	31	13850	43.3725490196078
chr2	120979375	121154150	31	35975	50.0714285714286
chr1	23671700	23812750	30	76250	8.57367387033399
chr1	38063350	38136425	30	38700	15.5238095238095
chr10	111905050	111988000	30	36400	33.7777777777778
chr19	7641675	7809625	30	27025	42.1159420289855
chr6	29895375	30143425	30	51550	41.5357142857143
chr9	131123675	131316500	30	54575	47.0993377483444
chrX	68394050	68507400	30	30075	49.1578947368421
chr14	105261175	105453375	29	39925	47.9545454545455
chr17	72836975	72977975	29	54275	49.1111111111111
chr2	73384100	73552850	29	38250	42.2
chr10	43520000	43808450	28	39175	29.6851063829787
chr14	23736075	23848550	28	27875	34.0917431192661
chr16	1895975	1992575	28	25925	27.6818181818182
chr2	73089100	73167025	28	48700	23.1428571428571
chr20	44640800	44761850	28	37875	42.6388888888889
chr1	231278475	231355250	27	33600	36.3703703703704
chr10	101244575	101315625	27	52150	5.875
chr19	4510500	4637650	27	16925	42.7380952380952
chr19	42816450	42945850	27	22825	44.9026548672566
chr19	54383075	54505375	27	33375	23.9166666666667
chr20	3639500	3769600	27	30975	42.6233766233766
chr22	32812675	32867850	27	19025	14.3030303030303
chr6	37614550	37753900	27	42575	40.8615384615385
chr9	960875	1100775	27	54625	33.6585365853659
chr9	66821100	66863275	27	13000	26.2
chr9	100685450	100798025	27	40100	42.0470588235294
chr1	111064250	111262700	26	39250	30.3333333333333
chr12	162875	338600	26	36975	28.952380952381
chr17	6400600	6746450	26	28975	38.0714285714286
chr17	75522750	75885575	26	42125	42.125
chr20	58137650	58202150	26	31925	32.2727272727273
chr4	4813675	4922975	26	44750	41.5483870967742
chr5	135134375	135377325	26	25700	40.8648648648649
chr1	932075	1015275	25	32350	17.5833333333333
chr14	103244600	103747375	25	49575	25.6025641025641
chr16	56619875	56717925	25	77875	24.6976744186047
chr17	38955725	39002075	25	19800	37.28
chr17	56194800	56248050	25	14125	31.1724137931034
chr20	22366075	22447525	25	32525	33.7777777777778
chr9	38191800	38249600	25	32950	24.1666666666667
chr1	3526600	3627450	24	20900	19.3714285714286
chr1	6452300	6559500	24	32775	32.4761904761905
chr11	20151900	20246600	24	44700	15.8666666666667
chr16	198600	332350	24	32175	30.7302904564315
chr17	41978500	42085625	24	28400	19
chr19	1444325	1570925	24	43350	25.4
chr19	28237425	28264200	24	17175	5.6551724137931
chr19	46905925	47164050	24	35875	35.7708333333333
chr8	23529125	23606525	24	52825	20.4444444444444
chr9	38345450	38391900	24	11675	20.5263157894737
chr1	6169575	6322625	23	29225	31.906976744186
chr1	205289725	205453875	23	15925	29.8888888888889
chr15	96857150	97036425	23	85850	28.6666666666667
chr17	78386325	78486100	23	33250	36
chr17	79312550	79460525	23	40800	23.3679653679654
chr2	44992900	45037600	23	26950	10.7450980392157
chr20	2662625	2822500	23	51850	25.4545454545455
chr5	77245225	77320050	23	39775	25.8260869565217
chr8	22527100	22643050	23	28675	38.0571428571429
chrX	119919175	119976450	23	26550	16.7407407407407
chr1	38194075	38261625	22	36050	12.3
chr1	228565200	228658650	22	32800	16.5694444444444
chr11	2875300	2952175	22	30475	22.9714285714286
chr12	108215800	108313600	22	24650	31.3623188405797
chr20	59912425	59939250	22	10300	12.5833333333333
chr6	29757900	29859150	22	25000	26.1538461538462
chr1	68690450	68770200	21	28425	19.2631578947368
chr11	65291550	65362050	21	29125	11.1363636363636
chr16	31482450	31583025	21	27525	25.7283950617284
chr17	17576250	17645675	21	52175	10.56
chr17	77713500	77823425	21	70200	25.8518518518519
chr19	2974600	3048450	21	24775	10.4076923076923
chr20	2487825	2550875	21	29925	32.8888888888889
chr3	128143850	128275775	21	53025	27.3958333333333
chr5	134357475	134530375	21	47525	26.7826086956522
chrX	129066675	129120425	21	30700	7.525
chr1	41805925	41875775	20	22300	30.75
chr1	113042200	113288475	20	31825	27.3725490196078
chr1	155022200	155103950	20	23800	29.1351351351351
chr1	165029675	165332100	20	35100	20.1507246376812
chr10	102616775	102638975	20	13900	4.8
chr12	54980200	55040700	20	21425	26.6037735849057
chr13	28476125	28564300	20	73375	5.39473684210526
chr14	24785875	24835525	20	28425	5.825
chr17	8866575	8960475	20	34000	25.2871287128713
chr18	19904550	19943550	20	20425	12.3703703703704
chr4	7042375	7106600	20	19600	22.3764705882353
chr5	42943125	43065825	20	52375	10.3285714285714
chrX	146750475	146802300	20	39775	5.84210526315789
chr1	78687450	78737175	19	32075	27.0833333333333
chr11	64257050	64299825	19	8900	21.6521739130435
chr12	53074150	53152600	19	13475	26.6
chr12	115092300	115188550	19	52900	7.86729857819905
chr15	40530050	40662350	19	31650	28.0833333333333
chr17	36713325	36833825	19	41475	21.2053571428571
chr19	10137425	10208125	19	10300	22
chr19	18873600	18925225	19	39750	12.2941176470588
chr19	19278600	19383500	19	25450	16.8421052631579
chr21	38035525	38089575	19	36825	13.0285714285714
chr4	3455750	3500875	19	31125	8.1
chr5	151277225	151306250	19	20700	5.68
chr6	44232325	44297425	19	20075	14.9756097560976
chr6	144268550	144536675	19	52025	26.1239669421488
chr8	143483700	143594050	19	21025	26.5882352941176
chr9	115817850	115866100	19	13600	16.2764227642276
chr1	33334525	33438850	18	27025	9.08163265306122
chr13	112701800	112768325	18	41925	10.156862745098
chr14	38674500	38729700	18	26600	13.9230769230769
chr16	78079575	78118250	18	20275	12.1176470588235
chr2	42049125	42074375	18	9775	8.53846153846154
chr2	223102675	223191925	18	54475	10.0685714285714
chr20	24972475	25071525	18	32225	11.5862068965517
chr4	776225	823450	18	36425	3.55555555555556
chr5	72497125	72545300	18	25050	8.42553191489362
chr6	35148875	35208600	18	23175	20.7567567567568
chr7	32964850	32999300	18	21675	6.35294117647059
chr10	23444750	23509675	17	45500	11.4222222222222
chr10	95576200	95618125	17	26600	15.5897435897436
chr13	100543550	100651450	17	44200	13.5766871165644
chr19	13175900	13214375	17	17400	17.3333333333333
chr2	233338250	233390250	17	22775	17.5555555555556
chr20	59798800	59836850	17	20550	12.7692307692308
chr20	62101900	62151400	17	16650	17.4166666666667
chr5	72711575	72750375	17	32875	2.4
chr5	176023175	176061425	17	14625	16.4615384615385
chr9	36980625	37046325	17	46450	15.8947368421053
chrX	152865500	152939825	17	17350	22.6470588235294
chr11	60761000	60795375	16	16600	16.7741935483871
chr11	61273100	61359650	16	18950	15.877358490566
chr12	94536525	94582000	16	32750	13.6969696969697
chr15	88935550	88958125	16	9125	12.0740740740741
chr2	44081925	44097900	16	8100	8.4
chr20	22531550	22602700	16	44025	17.4411764705882
chr22	19692025	19766775	16	41650	15.9047619047619
chr4	156331825	156364125	16	25050	9.61538461538461
chr6	43197375	43254100	16	21225	17.3913043478261
chr6	108430500	108505875	16	59200	10.9777777777778
chr8	22406000	22448075	16	19325	8.94117647058824
chr9	69177925	69202400	16	7050	16.2777777777778
chr1	147776375	147830650	15	18200	13.4777777777778
chr12	48571075	48598750	15	20425	2.81481481481481
chr12	50337475	50365475	15	16475	13.5272727272727
chr12	113894600	113926475	15	27500	2.70967741935484
chr14	97144225	97164250	15	13800	1.72881355932203
chr16	3197725	3248950	15	23375	11.7894736842105
chr17	37744050	37827150	15	40275	10.7912087912088
chr17	47544675	47578800	15	13575	16.64
chr17	72344225	72464125	15	19375	13.6650485436893
chr18	18959400	18985125	15	17375	4.12987012987013
chr19	15088800	15134300	15	12275	13.0574712643678
chr2	178574750	178612650	15	19725	10.016393442623
chr21	38351775	38423575	15	21525	13
chr3	181412200	181454225	15	19625	11.6470588235294
chr4	2031575	2064350	15	15450	17.6842105263158
chr4	83696200	83736600	15	34125	8.75862068965517
chr9	66515375	66539100	15	17225	5.39393939393939
chr9	68409200	68431675	15	15050	13.1111111111111
chr9	135848275	135885125	15	12975	11.8095238095238
chrX	118094800	118120800	15	22925	1.41935483870968
chr1	47657775	47710925	14	31150	6.4
chr1	144590075	144607825	14	7475	5.25
chr1	156352450	156418525	14	40525	14.4705882352941
chr1	205504325	205550250	14	15150	5.29545454545455
chr1	223898825	223936950	14	16675	9.76785714285714
chr10	71313250	71358050	14	28250	14.32
chr11	3171725	3193525	14	10225	6.72164948453608
chr11	57221100	57285500	14	20275	14.1454545454545
chr15	42656450	42678825	14	15925	4.28571428571429
chr15	69363950	69414700	14	14225	15.0714285714286
chr16	740900	778000	14	25150	8.125
chr16	75950375	75975475	14	19825	1.85714285714286
chr17	34988025	35015025	14	11725	7.25
chr19	2250200	2312525	14	20975	11.28125
chr19	5477850	5504275	14	13175	10.7777777777778
chr2	119563725	119641075	14	41125	9.88571428571429
chr2	207115800	207139250	14	19825	1
chr22	38846175	38865300	14	14725	2.2
chr3	46912700	46939875	14	19825	3.84415584415584
chr3	151970900	151989600	14	13300	2.06451612903226
chr7	150392350	150453625	14	34850	13.1186440677966
chr7	150854525	150876300	14	17975	1.6056338028169
chr8	61820100	61840050	14	15250	10.3333333333333
chr9	21255325	21281775	14	14150	7.45454545454545
chr9	133526450	133558050	14	23325	10.0869565217391
chr1	26471875	26495950	13	17500	2.65116279069767
chr1	39041850	39075450	13	14225	6.0972972972973
chr1	91272550	91319150	13	23225	4.86731391585761
chr1	214451825	214493675	13	17600	10.9411764705882
chr10	77150100	77200250	13	47600	0.846153846153846
chr10	120001000	120031600	13	25975	1.78947368421053
chr11	128389325	128424075	13	27675	1.56521739130435
chr12	113010625	113042025	13	16625	9.07317073170732
chr13	39944500	39973275	13	19600	10.5714285714286
chr15	45398300	45430550	13	28250	1.1304347826087
chr16	8548275	8565400	13	11475	4.63157894736842
chr18	45929750	45951925	13	12875	8.11538461538461
chr18	57038775	57063925	13	20975	1.47368421052632
chr19	55575175	55599725	13	18725	1.36470588235294
chr2	74671800	74795975	13	38375	8.71304347826087
chr2	85971200	86000350	13	14325	5.41176470588235
chr2	182515825	182555800	13	33350	8.07142857142857
chr22	21310625	21337400	13	13800	9.14285714285714
chr22	38191825	38222150	13	13750	5.75609756097561
chr22	50421050	50469875	13	18700	8.13333333333333
chr3	197799525	197822025	13	16025	4.87179487179487
chr4	41721900	41767800	13	27275	9.33333333333333
chr5	35741300	35769825	13	20550	8.22222222222222
chr6	28167000	28192750	13	20800	1.6078431372549
chr6	33153900	33190675	13	18500	6.32394366197183
chr6	89825650	89858100	13	16600	8.79591836734694
chr6	90115850	90150750	13	9675	11.603305785124
chr7	27124000	27298325	13	169725	3.09090909090909
chr7	75896000	75914275	13	9700	6.08888888888889
chr8	37528400	37561950	13	18000	12.25
chr8	61565200	61595575	13	21250	2.05769230769231
chr8	145549075	145600475	13	19600	12.9714285714286
chr1	18424450	18446050	12	12525	4.35294117647059
chr1	175855025	175895450	12	36650	1.64285714285714
chr10	9126500	9146825	12	14875	2.58461538461538
chr10	21782775	21810100	12	11350	6.85714285714286
chr10	50868650	50908975	12	20375	8.70588235294118
chr10	99784825	99806425	12	16950	3.78571428571429
chr10	119279925	119320800	12	34625	8.38095238095238
chr11	1753875	1772150	12	7925	6.69565217391304
chr11	27809550	27826600	12	11000	4.82352941176471
chr11	64472275	64514200	12	17775	6.54545454545455
chr11	113924250	113953425	12	22550	6.72
chr12	1691500	1744800	12	23550	7.2621359223301
chr12	50435125	50476100	12	18175	5.97457627118644
chr14	96162325	96178750	12	10475	5.2
chr15	41208700	41236350	12	19500	3.3953488372093
chr15	56003600	56043225	12	19350	10.2022471910112
chr16	30655100	30709300	12	38025	8.3448275862069
chr17	32951325	32970425	12	11275	5.5
chr17	71890600	71909700	12	17325	0.777777777777778
chr19	42063550	42079925	12	12250	2.46808510638298
chr19	42099850	42119625	12	11225	4.09523809523809
chr19	47919225	47974825	12	20100	8.78260869565217
chr19	50808275	50835625	12	8350	8.17142857142857
chr19	54922800	54941600	12	7125	6.06666666666667
chr2	242980475	243000125	12	13700	2
chr21	34386375	34421450	12	30300	4.32
chr22	37718275	37738100	12	11950	3.125
chr3	12909700	12933550	12	6950	10.28
chr3	38679700	38698725	12	10875	4.45614035087719
chr3	185812575	185838700	12	21625	0.782608695652174
chr5	32225	55850	12	11850	5.91428571428571
chr6	27708975	27744850	12	30225	0.852017937219731
chr6	49516825	49534375	12	12450	4.61538461538461
chr7	69056000	69097175	12	36500	2.56521739130435
chr7	157462375	157495400	12	23300	7.5625
chr8	144821425	144859175	12	18675	9.3781512605042
chrX	70316525	70340175	12	8125	8.02941176470588
chrX	109666650	109681075	12	6300	7.15384615384615
chrX	144879325	144906600	12	22650	1.86666666666667
chr1	14210375	14225500	11	13075	0.869565217391304
chr1	17012100	17035575	11	16775	3.25
chr1	21507600	21521750	11	11650	1.66666666666667
chr1	61507600	61552275	11	22950	6.38461538461539
chr1	84929025	84944425	11	10250	8.58823529411765
chr1	94699575	94730500	11	22400	1.73333333333333
chr1	156845100	156868800	11	13200	3.15596330275229
chr1	204619650	204687875	11	20375	7.14641744548287
chr11	43559575	43609900	11	29550	3.48484848484848
chr11	44745150	44781600	11	12350	6.24561403508772
chr11	118013400	118047225	11	29025	1.67567567567568
chr12	26264550	26285800	11	15050	7.03703703703704
chr13	26479975	26491825	11	6350	7
chr14	68064950	68088125	11	15325	5.25373134328358
chr14	74697150	74727150	11	17150	9.24137931034483
chr14	76596300	76616325	11	12850	7.51724137931035
chr15	74580275	74599850	11	10225	7.84615384615385
chr15	89309275	89350100	11	14100	8.30845771144279
chr17	42611900	42641400	11	18775	1.55813953488372
chr17	59467000	59500175	11	26900	6.42105263157895
chr19	19175025	19189000	11	7500	3.25581395348837
chr19	36341100	36360250	11	15125	1.21739130434783
chr2	114020325	114052950	11	25725	2.66666666666667
chr2	177498525	177512725	11	9775	5.33333333333333
chr2	178517950	178542375	11	12800	4.84375
chr2	241757575	241773075	11	11750	1.6
chr3	137464025	137504450	11	27000	7.375
chr3	189512375	189528225	11	10425	1.22758620689655
chr4	960575	1007150	11	26175	4.55
chr4	8578025	8609250	11	12200	8.27777777777778
chr4	16445975	16460650	11	10400	6.33333333333333
chr4	81100850	81141075	11	36275	1.78378378378378
chr5	1642325	1670750	11	11450	9.05
chr5	135524175	135547100	11	20850	0.347826086956522
chr6	1594225	1631775	11	30750	4.55555555555556
chr8	81470300	81492225	11	16475	2.89156626506024
chr8	144449650	144515825	11	22525	7.63265306122449
chr9	117675600	117698300	11	19075	1.89473684210526
chr9	119030525	119052250	11	18225	1.5625
chr9	119084975	119107100	11	14350	4.91666666666667
chrX	119114325	119154000	11	27800	7.16666666666667
chr1	1513475	1539100	10	10100	7.15384615384615
chr1	110606875	110635350	10	22675	1.03105590062112
chr1	210402550	210429275	10	11725	6.64
chr11	30028775	30067750	10	30725	7.16129032258065
chr11	133897725	133903625	10	3975	1.54545454545455
chr12	53548450	53594125	10	18300	5.21951219512195
chr15	58338850	58361550	10	16300	2.59259259259259
chr15	63780150	63802850	10	18250	2.23684210526316
chr15	68069425	68079425	10	6150	2.16393442622951
chr15	79572100	79603250	10	16975	2.79166666666667
chr16	73056425	73108525	10	47175	0.608695652173913
chr17	26232725	26250425	10	13300	2.15384615384615
chr17	36090525	36111975	10	16825	4
chr17	38490675	38521050	10	17400	5.3112582781457
chr19	47521425	47535450	10	10250	4.16666666666667
chr19	55668400	55695375	10	14950	4.04301075268817
chr2	60779700	60800400	10	10250	3.94285714285714
chr2	70650575	70671400	10	11775	2.95714285714286
chr2	100717275	100747700	10	25000	3.33333333333333
chr2	114255425	114269775	10	10950	2.13333333333333
chr2	121786775	121802625	10	10400	4.88235294117647
chr2	127694550	127707050	10	8500	5.68421052631579
chr20	61045300	61063800	10	15875	0.619047619047619
chr20	61267400	61282975	10	9325	6.69387755102041
chr22	23691175	23719925	10	21150	5
chr22	39625250	39649000	10	16625	2.73972602739726
chr22	51173200	51197725	10	10900	7.14285714285714
chr4	1515350	1531475	10	6200	5.8125
chr4	106060675	106089575	10	22350	7.46153846153846
chr4	174412650	174467275	10	52050	0.481481481481481
chr5	170726150	170765650	10	33875	2.47368421052632
chr6	4774625	4789100	10	9050	4.21052631578947
chr6	33962025	33984475	10	15100	5.39130434782609
chr6	34108900	34123850	10	11500	2.32
chr6	40552625	40567975	10	7450	4.11111111111111
chr6	42058750	42067225	10	4350	4
chr6	64237525	64256600	10	13325	2.68421052631579
chr6	139328725	139338500	10	3575	6.17142857142857
chr6	147755675	147768800	10	7975	5.33333333333333
chr6	166396475	166427325	10	23300	5.5
chr7	68689525	68711800	10	15550	5.33333333333333
chr7	72991825	73002450	10	5925	3.36
chr7	157373950	157400350	10	21950	4.60606060606061
chrX	106982175	106992050	10	5725	1.78723404255319
chr1	2970575	2994600	9	18875	3.47826086956522
chr1	183209600	183220400	9	5450	2.78571428571429
chr10	71800400	71817775	9	11225	4.77333333333333
chr10	98936975	98957475	9	11500	2.41666666666667
chr10	103982200	104003600	9	19275	1.61702127659574
chr11	115832250	115851525	9	11150	2.85393258426966
chr11	117416800	117427925	9	4250	4.66666666666667
chr12	49359725	49395475	9	31600	4.14814814814815
chr12	79038650	79055075	9	11950	2
chr14	38044550	38093825	9	40650	1.67323943661972
chr15	34782175	34793900	9	8875	2.15384615384615
chr15	83304950	83323250	9	9650	5.15789473684211
chr16	23869100	23882825	9	11900	0.447761194029851
chr16	67677900	67689550	9	9275	0.75
chr17	35161875	35172375	9	8100	4.4
chr17	72660675	72672125	9	8075	2.59259259259259
chr18	77148375	77160125	9	10125	1.68421052631579
chr19	7919200	7939175	9	11400	2.97637795275591
chr19	45326675	45340025	9	5225	3.45833333333333
chr2	95521375	95541025	9	15175	4
chr2	236028850	236044175	9	10425	5.21739130434783
chr20	23013675	23034425	9	18000	0.941176470588235
chr21	36236075	36268025	9	19025	2.80130293159609
chr3	55506975	55527400	9	15600	4.3
chr3	57189175	57204050	9	7775	4.34782608695652
chr3	129684900	129723175	9	19600	3.38888888888889
chr4	561950	576200	9	11700	2.44444444444444
chr4	185924250	185955425	9	25575	1.07692307692308
chr5	1864750	1895725	9	24550	4.91891891891892
chr5	2734275	2760075	9	19300	1.36936936936937
chr5	6443400	6461500	9	14500	2.24561403508772
chr5	54466225	54482500	9	11950	2.81578947368421
chr5	79854325	79869425	9	12075	2.5
chr5	132144250	132167700	9	16525	2.38461538461538
chr5	153983000	153995375	9	8500	4.88888888888889
chr5	158472925	158493000	9	17050	1.11111111111111
chr5	158512200	158537900	9	19375	3.36363636363636
chr5	176230175	176250775	9	14600	3.45
chr6	100026275	100082275	9	43875	3.875
chr6	102906425	102915600	9	6650	1.2
chr7	20814675	20838750	9	19550	3.29032258064516
chr7	25891425	25908950	9	13425	2.27777777777778
chr7	31790975	31821650	9	25325	4.75675675675676
chr7	64336325	64352575	9	11375	2.97872340425532
chr7	132243950	132265200	9	19475	0.363636363636364
chr7	150940850	150959150	9	12675	4.53658536585366
chr8	14336375	14352225	9	11675	2.69135802469136
chr8	97141075	97176700	9	31675	2.13888888888889
chr8	110612925	110635625	9	16900	4.77272727272727
chr9	37644350	37656150	9	9650	0.695652173913043
chr9	126619275	126629275	9	7425	1.01960784313725
chr9	131933600	131948775	9	12575	4.47058823529412
chrX	49013575	49029950	9	8100	2.96875
chrX	99647475	99670350	9	19975	3.33333333333333
chrX	139513700	139521450	9	3675	2.64516129032258
chrX	150339200	150352800	9	11175	2.63157894736842
chr1	2458250	2475975	8	15425	0.673684210526316
chr1	2614750	2631900	8	11650	2.09090909090909
chr1	33802900	33825875	8	16775	2.16393442622951
chr1	34627975	34634375	8	3500	2.06451612903226
chr1	37494750	37508225	8	11375	2.38709677419355
chr1	40245375	40259725	8	11575	0.785714285714286
chr1	66465725	66475325	8	7900	2.19047619047619
chr1	145138100	145147300	8	6525	2
chr1	175539000	175570025	8	14750	2.895
chr1	179542200	179561975	8	11150	2.82142857142857
chr1	181055250	181078650	8	15775	1.75342465753425
chr10	23977800	23991350	8	10800	1.85294117647059
chr10	121229675	121243375	8	11800	0.867924528301887
chr11	35674825	35685725	8	6500	1.26086956521739
chr11	65221325	65234075	8	10875	2.5
chr11	65664500	65677075	8	7175	3.58333333333333
chr11	115524125	115534375	8	7600	3.54838709677419
chr11	124032325	124043850	8	8325	1.26829268292683
chr12	4374100	4385700	8	7200	2.90909090909091
chr12	42626375	42642650	8	12575	1.25806451612903
chr12	56879800	56894650	8	7800	3.14492753623188
chr12	113946175	113959825	8	10300	2.29787234042553
chr13	49447475	49456050	8	5800	1.49253731343284
chr13	97871100	97892225	8	18575	2.56
chr14	54410600	54432150	8	19600	0.606060606060606
chr14	65341975	65350675	8	7900	1
chr14	99729100	99744200	8	12000	0.522727272727273
chr15	23865200	23879575	8	10850	1.82608695652174
chr15	45750400	45777475	8	21825	1.46428571428571
chr15	59833825	59844625	8	8700	0.555555555555556
chr15	72521300	72538575	8	12950	2
chr15	82334550	82358150	8	13625	2.15962441314554
chr15	88789600	88804150	8	7800	2.57142857142857
chr15	96624925	96639200	8	11375	2.25641025641026
chr16	2066700	2078600	8	8175	2.57142857142857
chr16	6901650	6917125	8	12475	1.85714285714286
chr17	4428625	4438100	8	7575	0.897959183673469
chr17	54667100	54677925	8	9075	0.456692913385827
chr17	56471800	56483475	8	10125	0.8
chr17	79914075	79927750	8	12125	0.648648648648649
chr19	18705575	18727950	8	18025	3.38181818181818
chr19	30081750	30088250	8	3550	2.0952380952381
chr2	6048850	6056250	8	5600	1.13333333333333
chr2	45867350	45882875	8	12150	1.68831168831169
chr2	60961200	60973425	8	8400	1.53719008264463
chr2	104403250	104414025	8	8800	2.52631578947368
chr2	105457050	105495000	8	36225	0.823529411764706
chr20	3051350	3074300	8	11250	3.39655172413793
chr20	13817100	13829825	8	6275	1.71084337349398
chr20	60789025	60801500	8	10525	0.888888888888889
chr21	43171225	43193750	8	17725	1.55974842767296
chr21	46337500	46354900	8	14475	1.84126984126984
chr22	28184950	28201625	8	14900	0.977777777777778
chr22	42304175	42325500	8	19375	0.75
chr3	69188400	69196400	8	5075	0.893617021276596
chr3	113244675	113255825	8	8875	2.95238095238095
chr3	141121800	141130675	8	6575	1.71428571428571
chr4	2136375	2149300	8	11625	0.65
chr4	55082925	55102400	8	15950	2.38709677419355
chr4	105824675	105849300	8	21650	1.26470588235294
chr4	106469275	106487400	8	16175	0.930232558139535
chr4	109076875	109098075	8	17300	2.84210526315789
chr4	147548800	147583625	8	33875	0.292682926829268
chr5	60604225	60611000	8	5100	1.21739130434783
chr5	137423400	137438325	8	11325	1.23809523809524
chr6	99267625	99297875	8	28575	1.78571428571429
chr7	5445625	5471625	8	15825	1.74769230769231
chr7	31492875	31505375	8	10350	2.21052631578947
chr7	36193275	36199975	8	3550	3.45454545454545
chr7	79755300	79766425	8	6050	3.4
chr7	127162650	127179900	8	13150	2.73684210526316
chr7	155307600	155330075	8	19050	1.08333333333333
chr8	41160650	41184225	8	21075	0.877551020408163
chr8	72456100	72474250	8	14925	1.375
chr9	14311200	14355200	8	26200	1.63338301043219
chr9	21960425	22011975	8	48625	1.06122448979592
chr9	124887025	124896900	8	6225	3.14285714285714
chr9	140768250	140783625	8	9050	2.56862745098039
chrX	27894300	27902850	8	5250	3.52380952380952
chrX	102434900	102444400	8	6225	2.82758620689655
chrX	106687050	106697275	8	7250	2.08
chr1	10850650	10860900	7	7400	2.16
chr1	17197200	17203050	7	4550	0.96551724137931
chr1	26546475	26554625	7	6000	0.95049504950495
chr1	51429125	51451200	7	20600	0.488888888888889
chr1	79429475	79438650	7	7200	1.5
chr1	96931675	96950275	7	12850	1.8
chr1	114692700	114702950	7	7825	1.45454545454545
chr1	161691900	161698550	7	5300	0.636363636363636
chr1	197869700	197897925	7	26125	0.521739130434783
chr1	232380025	232395500	7	13325	2.25
chr10	22601850	22638950	7	34300	0.378698224852071
chr10	58895750	58910025	7	13200	0.4
chr10	114672150	114679650	7	5650	1.42857142857143
chr10	119133375	119139975	7	4450	1.80952380952381
chr10	135132425	135155625	7	15525	1.83870967741935
chr11	29380850	29389775	7	7475	0.472727272727273
chr11	32442525	32467550	7	23250	2.22222222222222
chr11	44319550	44361525	7	40525	1.46666666666667
chr11	74436400	74446300	7	7950	2.21052631578947
chr11	129233600	129250450	7	15125	1.17647058823529
chr12	1633075	1644875	7	10500	0.454545454545455
chr12	6928650	6936025	7	5025	1.89473684210526
chr12	13877725	13886375	7	6650	0.709677419354839
chr12	58003725	58029525	7	24200	0.72
chr12	108164325	108174400	7	8500	1.25
chr12	124440450	124461250	7	17125	1.2962962962963
chr13	44352350	44363325	7	9775	0.348837209302326
chr13	76907250	76913325	7	4550	2.19047619047619
chr13	108225275	108237375	7	9650	0.886075949367089
chr14	21090725	21103075	7	7225	2.11538461538462
chr14	33399125	33412200	7	10475	0.8
chr14	49829325	49841025	7	10100	1.92
chr14	59093925	59106775	7	8250	1.11764705882353
chr14	67978250	67986400	7	6525	1.71428571428571
chr14	93385325	93392025	7	4325	1.90909090909091
chr14	102021625	102039900	7	15050	2.14814814814815
chr15	37383625	37406600	7	20925	0.818181818181818
chr15	45923650	45933975	7	6775	1.95121951219512
chr15	55875200	55884125	7	6575	2
chr15	60284850	60302700	7	14925	1.27272727272727
chr15	88363750	88374025	7	9550	0.273972602739726
chr15	93677025	93682375	7	3225	1.77142857142857
chr15	93900450	93910150	7	7875	1.33333333333333
chr16	87896300	87905250	7	5850	1.29411764705882
chr17	29877450	29889725	7	9975	0.75
chr17	35279500	35307675	7	25550	1.53333333333333
chr17	39860000	39870375	7	8475	1.89189189189189
chr17	44336550	44347675	7	7450	0.931818181818182
chr17	58211500	58230275	7	15450	0.892857142857143
chr17	59523550	59547875	7	23375	0.417910447761194
chr17	70106150	70121000	7	11775	0.705882352941177
chr17	77177000	77183950	7	5475	1.11111111111111
chr18	19793350	19803550	7	6625	1.5
chr18	22622275	22634525	7	11350	0.206185567010309
chr18	34795250	34801875	7	4875	0.795454545454545
chr18	70101500	70127875	7	23875	1.72093023255814
chr19	8426775	8432250	7	4575	0.327868852459016
chr19	10379700	10410975	7	17125	2.02750491159136
chr19	13973650	13988625	7	13575	0.317073170731707
chr19	15563550	15583000	7	15075	1.31707317073171
chr19	45248275	45262100	7	12150	0.327272727272727
chr2	13955075	13968225	7	9850	1.19512195121951
chr2	27788125	27791900	7	2450	1.23809523809524
chr2	64990975	64998550	7	6350	0.578947368421053
chr2	79413025	79422575	7	5700	2.07207207207207
chr2	85341175	85348650	7	5150	1.91666666666667
chr2	91845975	91853475	7	5225	1.42857142857143
chr2	109714350	109724050	7	7950	1.86666666666667
chr2	119911150	119920725	7	8600	0.482758620689655
chr2	172940525	172977500	7	35425	1.02439024390244
chr2	231898125	231906450	7	6575	1.25714285714286
chr20	20864575	20873950	7	4875	1.70588235294118
chr20	34678125	34690425	7	9925	1.5
chr20	41815450	41826600	7	6575	2.0551724137931
chr20	62668550	62684200	7	14800	0.5
chr22	20780250	20794525	7	13025	0.461538461538462
chr22	46454675	46471375	7	14900	0.588235294117647
chr22	50698550	50711225	7	8500	1.97222222222222
chr3	17036325	17048350	7	10775	0.608695652173913
chr3	45884200	45893725	7	8200	0.912280701754386
chr3	62337175	62371650	7	29950	2.24
chr3	122742225	122750475	7	6625	1.21951219512195
chr3	128710600	128727725	7	15950	0.5
chr3	131926650	131932700	7	3675	1.5
chr4	1037150	1050300	7	11400	0.260162601626016
chr4	8854375	8906850	7	45825	0.68141592920354
chr4	41859475	41889875	7	27550	2.07142857142857
chr5	158375500	158387275	7	9175	0.844444444444444
chr5	168255775	168265075	7	7675	0.736842105263158
chr5	171042275	171058700	7	13875	1
chr5	172706625	172713975	7	4050	2.14925373134328
chr6	1372250	1402000	7	28925	0.380952380952381
chr6	10377525	10430525	7	51300	0.807017543859649
chr6	91997125	92013275	7	14450	1.26829268292683
chr6	98034475	98047325	7	10900	1.29411764705882
chr6	154823700	154837975	7	9625	1.94520547945205
chr7	554550	565550	7	8650	1
chr7	4666675	4672875	7	4975	1.16666666666667
chr7	4717525	4723650	7	4050	1.33333333333333
chr7	4740350	4754150	7	11975	1.81818181818182
chr7	85389675	85400100	7	8450	1.73333333333333
chr7	98239050	98251100	7	9450	2.17142857142857
chr7	149742525	149747575	7	3525	1.03030303030303
chr8	1317400	1325375	7	6350	0.945945945945946
chr8	3094025	3107700	7	11350	1.2621359223301
chr8	19709800	19720975	7	9375	0.857142857142857
chr8	22766875	22775900	7	6800	0.952380952380952
chr8	65276300	65294800	7	17300	1.47826086956522
chr8	101223450	101231925	7	6275	1.84210526315789
chr8	145697000	145714200	7	12500	1.42857142857143
chr9	27977925	27984300	7	3275	1.51282051282051
chr9	124972575	124997200	7	23525	0.777777777777778
chrX	574550	610900	7	31775	1.48571428571429
chrX	130189025	130223475	7	27375	1.59574468085106
chrX	143829750	143841100	7	8875	1.25423728813559
chr1	1108725	1112625	6	2475	0.92
chr1	5277850	5290650	6	11575	0.866666666666667
chr1	48170775	48193775	6	21125	0.368200836820084
chr1	67978325	67989825	6	9650	0.328042328042328
chr1	105028125	105037850	6	7600	1.11111111111111
chr1	147055525	147064500	6	7325	0.5
chr1	177130775	177151925	6	19675	0.520547945205479
chr1	199997975	200014925	6	16425	0.12
chr1	204119400	204124050	6	3175	1
chr10	15508350	15524350	6	13825	0.970588235294118
chr10	50596825	50612550	6	14725	1.10344827586207
chr10	92671650	92699750	6	26450	0.628930817610063
chr10	118884425	118937675	6	50825	0.124
chr11	1354800	1361750	6	5600	0.775510204081633
chr11	14989400	15001775	6	11125	0.56
chr11	16619425	16640675	6	19450	1.01694915254237
chr11	19361400	19371050	6	8900	0.324324324324324
chr11	31815150	31855475	6	38275	1.07692307692308
chr11	43890375	43901600	6	9200	0.577777777777778
chr11	114099850	114107450	6	6000	0.631578947368421
chr11	119659200	119671025	6	9650	0.333333333333333
chr12	12867400	12880150	6	8150	1
chr12	91374225	91380825	6	4925	0.860215053763441
chr12	103341000	103368300	6	25100	0.764705882352941
chr12	107707900	107717375	6	7750	0.864864864864865
chr12	117312425	117322825	6	9300	0.5
chr12	125667125	125678750	6	8575	0.541666666666667
chr13	22241075	22253150	6	11575	0.153846153846154
chr13	53843250	53860800	6	15675	0.677966101694915
chr13	66791525	66801500	6	7975	0.933333333333333
chr13	94789100	94802550	6	11200	0.859060402684564
chr13	112648625	112658025	6	8575	0.947368421052632
chr14	45760000	45768125	6	6950	0.933333333333333
chr14	102404275	102413450	6	6900	0.536231884057971
chr15	45810250	45819300	6	7925	0.6
chr15	53072425	53102200	6	28650	0.697674418604651
chr15	74042200	74047225	6	3700	0.793103448275862
chr15	74510875	74520825	6	9250	0.233333333333333
chr15	88405350	88412775	6	4700	0.933333333333333
chr15	89145350	89157850	6	10300	1.12820512820513
chr15	98963400	98974200	6	8125	1.14782608695652
chr16	50496600	50504400	6	6625	0.366197183098592
chr16	75864775	75878425	6	12825	0.266666666666667
chr16	86596150	86617525	6	20650	0.352941176470588
chr16	88516325	88524600	6	6800	0.788990825688073
chr17	27939150	27951300	6	10625	0.473684210526316
chr17	33120500	33131475	6	8700	0.429378531073446
chr17	36004250	36009400	6	3725	0.808510638297872
chr17	40821275	40837700	6	11400	0.964788732394366
chr17	43858575	43869875	6	10325	1
chr17	74126150	74141700	6	14425	0.411764705882353
chr18	77544100	77552525	6	7925	0.227272727272727
chr18	77709675	77725750	6	13775	0.857142857142857
chr19	6528750	6536125	6	6225	0.385964912280702
chr19	7845900	7856675	6	8400	0.845360824742268
chr19	57824125	57829125	6	3500	1.125
chr2	18954525	18965025	6	8925	1.15151515151515
chr2	45220575	45245375	6	23625	0.419753086419753
chr2	91813825	91818350	6	3275	0.941176470588235
chr2	137261375	137272325	6	8950	0.583333333333333
chr2	184540725	184545275	6	3175	1.02857142857143
chr2	200318875	200339775	6	18575	1.19230769230769
chr2	218227725	218233975	6	4875	0.757894736842105
chr2	230574775	230583125	6	7425	0.4
chr2	234234100	234244650	6	8900	0.606060606060606
chr2	238765500	238770825	6	4200	0.936170212765957
chr20	13196025	13205200	6	7900	0.368421052631579
chr20	23732500	23744175	6	10125	0.695652173913043
chr20	30551900	30558975	6	4975	1.04761904761905
chr20	41656150	41660925	6	3725	0.75
chr20	58675950	58683425	6	6075	0.407766990291262
chr21	34430025	34451125	6	19300	0.947368421052632
chr22	23292850	23298200	6	3600	0.716417910447761
chr3	10743700	10754600	6	7525	1.11258278145695
chr3	64662575	64677125	6	13300	0.270588235294118
chr3	134121750	134129500	6	6550	0.5
chr3	147069150	147145950	6	75050	0.243654822335025
chr4	5890550	5911050	6	18100	0.964285714285714
chr4	54952825	54979025	6	25200	0.48
chr4	70784850	70788225	6	2650	0.470588235294118
chr4	74803475	74816050	6	11500	0.810810810810811
chr4	94745300	94762525	6	15875	0.761904761904762
chr4	113423375	113448575	6	23675	0.490566037735849
chr4	140542000	140555925	6	12375	0.545454545454545
chr4	143629925	143639775	6	8725	0.666666666666667
chr4	156916025	156924650	6	7075	0.657142857142857
chr5	1847375	1855700	6	7175	0.5
chr5	37082750	37092875	6	9125	1
chr5	92902800	92961700	6	57050	0.5
chr5	139276525	139288275	6	10425	0.818181818181818
chr5	150722375	150731625	6	8475	0.75
chr5	156611075	156618000	6	6000	0.384615384615385
chr5	174142850	174166225	6	22300	0.297872340425532
chr6	1095925	1111900	6	14050	0.776119402985075
chr6	30412925	30439875	6	24925	0.241935483870968
chr6	50665725	50703900	6	29950	0.705882352941177
chr6	137803775	137823825	6	19500	0.4
chr7	35284150	35305975	6	20975	0.430769230769231
chr7	112999050	113013000	6	12750	0.253164556962025
chr7	113200975	113205825	6	3625	0.827586206896552
chr7	130413375	130426275	6	11575	0.766666666666667
chr7	138792100	138796375	6	3125	1.17391304347826
chr7	149456225	149474475	6	15750	1.06666666666667
chr7	151105600	151114425	6	7050	0.472222222222222
chr8	19664850	19674400	6	8850	0.756756756756757
chr8	54782150	54799550	6	16900	0.275862068965517
chr8	102048650	102057100	6	7175	0.8
chr8	144235650	144247800	6	8900	1.03184713375796
chr9	105850	118900	6	12075	0.214285714285714
chr9	34575175	34595075	6	19025	0.258064516129032
chr9	34807625	34813475	6	4500	0.75
chr9	68995850	69002800	6	6100	0.540540540540541
chr9	135033275	135043475	6	9125	0.608695652173913
chr9	135283700	135291575	6	6025	1.00990099009901
chr9	139041450	139044800	6	2600	0.645161290322581
chrX	8694575	8701875	6	5600	0.984126984126984
chrX	11677325	11692275	6	11900	1.15789473684211
chrX	72665175	72676025	6	9150	0.785714285714286
chrX	103486325	103515800	6	27900	0.198581560283688
chrX	122361600	122368325	6	4950	0.639344262295082
chrX	138268075	138294950	6	25275	0.370044052863436
chrX	149386300	149397425	6	9125	0.679245283018868
chrX	149714525	149719850	6	4550	0.266666666666667
chr1	4712775	4720500	5	7250	0.228571428571429
chr1	10923950	10929975	5	5125	0.376470588235294
chr1	16971725	16976825	5	4575	0.279569892473118
chr1	38600275	38603275	5	2575	0.303030303030303
chr1	54199675	54207925	5	7525	0.390243902439024
chr1	57665475	57672625	5	6325	0.406779661016949
chr1	68512175	68517750	5	5025	0.242424242424242
chr1	169648025	169662600	5	13725	0.341463414634146
chr1	204155850	204162625	5	6050	0.275862068965517
chr1	208412700	208419950	5	6725	0.122065727699531
chr1	230915450	230926000	5	9600	0.307692307692308
chr1	232601650	232606675	5	4250	0.365853658536585
chr10	88120350	88137875	5	15475	0.38961038961039
chr10	94445900	94461725	5	15450	0.125
chr11	6276175	6284150	5	7275	0.219178082191781
chr11	20614600	20633275	5	17825	0.176470588235294
chr11	36396075	36400650	5	4275	0.307692307692308
chr11	72382850	72391675	5	7625	0.4
chr11	119966325	119970675	5	3775	0.296296296296296
chr12	12827250	12832700	5	4825	0.273972602739726
chr12	48384875	48434000	5	48175	0.37037037037037
chr12	106967500	106989900	5	20550	0.317343173431734
chr12	109743500	109751575	5	7475	0.213592233009709
chr13	71597575	71608650	5	10600	0.241379310344828
chr13	77457600	77466925	5	7925	0.33879781420765
chr13	95350750	95367925	5	16575	0.0658682634730539
chr13	102565500	102574475	5	8400	0.258064516129032
chr14	29222700	29257200	5	33225	0.0925553319919517
chr14	65969575	65977600	5	7500	0.170731707317073
chr14	73354875	73364375	5	9050	0.113207547169811
chr15	33005825	33015450	5	8975	0.266666666666667
chr15	75637975	75642600	5	4275	0.2
chr15	90019175	90021950	5	2400	0.242424242424242
chr16	22824175	22829725	5	5025	0.13953488372093
chr16	26756500	26766875	5	9525	0.140540540540541
chr16	67520175	67527950	5	7200	0.304347826086957
chr16	85492475	85499350	5	6275	0.208695652173913
chr16	86315050	86334125	5	18375	0.32258064516129
chr16	86518175	86555350	5	36450	0.163265306122449
chr16	86831725	86843950	5	11150	0.333333333333333
chr17	31516075	31527425	5	10150	0.187725631768953
chr17	43503925	43511750	5	7275	0.117647058823529
chr17	69025425	69035450	5	8600	0.370967741935484
chr17	78533500	78545050	5	10100	0.371681415929204
chr17	80327250	80334025	5	6000	0.342857142857143
chr18	18817600	18827550	5	9050	0.377358490566038
chr19	1064225	1072500	5	7650	0.32
chr19	1772375	1784325	5	11150	0.192771084337349
chr19	10118875	10124450	5	4700	0.4
chr19	30012425	30024775	5	10925	0.315018315018315
chr19	49567250	49577950	5	9750	0.4
chr2	31356925	31365400	5	7975	0.266666666666667
chr2	66650125	66676000	5	25475	0.210526315789474
chr2	69531175	69535250	5	3325	0.411764705882353
chr2	135471950	135479825	5	7250	0.156521739130435
chr2	145264900	145280925	5	14525	0.217008797653959
chr2	203034375	203037700	5	2825	0.303030303030303
chr2	210616975	210638475	5	19825	0.268398268398268
chr2	217232900	217239050	5	5500	0.257142857142857
chr2	237142675	237149350	5	6025	0.333333333333333
chr20	652825	659750	5	5975	0.403508771929825
chr20	20339100	20356925	5	17175	0.296296296296296
chr20	21481100	21511625	5	27625	0.199600798403194
chr20	21845750	21854775	5	8225	0.363636363636364
chr20	40814150	40819450	5	4275	0.39344262295082
chr20	61802475	61811825	5	8600	0.266666666666667
chr21	46434750	46441150	5	5500	0.317460317460317
chr22	18356900	18363675	5	6175	0.291666666666667
chr22	42653400	42659775	5	5700	0.184873949579832
chr22	43735050	43742425	5	6425	0.298507462686567
chr3	99585375	99599075	5	12400	0.315789473684211
chr3	134609225	134615275	5	4800	0.36
chr3	192123575	192132500	5	7800	0.308333333333333
chr3	194030125	194035575	5	4550	0.416666666666667
chr4	141673525	141682350	5	7700	0.4
chr5	32498800	32506600	5	6400	0.345679012345679
chr5	146609925	146616450	5	5850	0.413793103448276
chr5	153566550	153573125	5	5425	0.344827586206897
chr5	155102150	155116325	5	13525	0.108695652173913
chr5	158650200	158661175	5	10275	0.236842105263158
chr5	174114500	174123450	5	7800	0.205607476635514
chr6	7538550	7546000	5	6325	0.37037037037037
chr6	65377725	65383725	5	5325	0.296296296296296
chr6	97867850	97874100	5	5625	0.1875
chr6	122928750	122933975	5	4775	0.217391304347826
chr6	147820225	147835225	5	14400	0.129277566539924
chr6	166664525	166673225	5	7850	0.358974358974359
chr6	170593900	170608975	5	14525	0.111111111111111
chr7	6565275	6577000	5	10575	0.305555555555556
chr7	19140825	19161800	5	20275	0.378378378378378
chr7	46572150	46576900	5	3875	0.32
chr7	90976725	90991800	5	13775	0.335195530726257
chr7	100804775	100824925	5	18925	0.4
chr7	112711025	112727700	5	16025	0.352941176470588
chr7	149327075	149331375	5	3600	0.341463414634146
chr8	20156550	20165050	5	7850	0.126126126126126
chr8	20204950	20213825	5	7750	0.263157894736842
chr8	22086675	22091200	5	4175	0.266666666666667
chr8	38755550	38762200	5	5700	0.29126213592233
chr8	55362600	55387500	5	24325	0.296296296296296
chr8	134905750	134914575	5	8050	0.166666666666667
chr8	145045675	145053825	5	7525	0.149253731343284
chr9	23819475	23833175	5	11700	0.3
chr9	71937525	71942725	5	4575	0.352941176470588
chrX	25014775	25044750	5	28975	0.227272727272727
chrX	128478800	128485200	5	5675	0.212121212121212
chrX	139580675	139594775	5	13750	0.0632911392405063
chr1	94528825	94539125	4	10125	0.0408163265306122
chr1	180191275	180210850	4	18450	0.0728929384965831
chr13	79159800	79187050	4	26900	0.0237529691211401
chr14	42072200	42080725	4	8275	0.0754716981132075
chr15	41782600	41807025	4	23725	0.0643086816720257
chr15	76624900	76643750	4	18550	0.0754716981132075
chr16	62065775	62073425	4	7400	0.03584229390681
chr16	67182950	67213575	4	30050	0.0517241379310345
chr17	35056575	35062675	4	5850	0.0754716981132075
chr18	55091375	55114275	4	21825	0.066193853427896
chr19	16433075	16441575	4	8225	0.0442477876106195
chr2	65498550	65510550	4	11725	0.0597014925373134
chr2	176925625	177061825	4	135650	0.00673589671625035
chr20	25836350	25851325	4	14675	0.04
chr20	39306150	39328375	4	21875	0.0301075268817204
chr20	55833750	55846850	4	12650	0.0609137055837563
chr22	37096450	37104125	4	7350	0.0721649484536082
chr5	72413650	72419375	4	5500	0.0727272727272727
chr6	124233600	124242800	4	8925	0.0571428571428571
chr7	327375	334150	4	6550	0.0701754385964912
chr7	139205900	139211800	4	5675	0.0560747663551402
chr7	156788150	156822750	4	34100	0.0228426395939086
chrX	68043300	68057025	4	13225	0.0685358255451713
chr5	76917475	76950550	3	32925	0.00638297872340425
