# Supplementary material for: Large organized chromatin lysine domains help distinguish primitive from differentiated cell populations
Source: Nat Commun. 2021 Jan 21;12:499. doi: 10.1038/s41467-020-20830-9 (PMC7820432; doi:10.1038/s41467-020-20830-9)
Supplement: Supplementary file 3 — Supplementary Software [file 41467_2020_20830_MOESM3_ESM.zip › E016-H3K36me3_LOCKS.bed]

chr1	10140625	10397925	116	76150	58.1481481481481
chr1	11073400	11342450	116	147425	40.468085106383
chr1	35547350	36017075	116	108725	56.3243243243243
chr1	38001100	38483250	116	132200	61.0526315789474
chr1	39698000	40019075	116	155075	28.3428571428571
chr1	55183125	55633375	116	146625	55.6052631578947
chr1	151106700	151511000	116	131000	42.7226890756302
chr1	220141650	220332700	116	84075	39.6170212765957
chr10	11961900	12213625	116	91200	51.3846153846154
chr10	70092900	70399625	116	89350	39.7446808510638
chr11	62286675	62632725	116	131025	33.3103448275862
chr11	107904550	108126175	116	91775	57.625
chr12	56345000	56670875	116	133925	32.1333333333333
chr12	95364475	95658100	116	77650	52.7407407407407
chr12	110565675	110927050	116	113550	46.9473684210526
chr12	121663775	121978450	116	107575	47.7333333333333
chr12	133141800	133424175	116	153500	30.0833333333333
chr14	55402750	55654025	116	110200	29.0098039215686
chr14	64408775	64690775	116	73475	40
chr15	28356525	28562575	116	94875	39.7333333333333
chr15	41533500	41813600	116	93125	46.8275862068966
chr15	44724100	44943025	116	90950	40
chr15	59283400	59495500	116	87125	40.2758620689655
chr16	4657425	4977450	116	131575	38.1724137931034
chr16	19510550	19714225	116	73550	25.0344827586207
chr16	23400025	23649000	116	132800	37.05
chr16	89565250	89878100	116	127000	54
chr17	15878200	16061275	116	112300	11.2631578947368
chr17	29044350	29221100	116	71725	40.9411764705882
chr17	35411975	35680775	116	105100	46.1538461538462
chr17	40612900	40988900	116	106350	57.5555555555556
chr17	59785750	60045650	116	76175	51.3636363636364
chr17	73634675	74097050	116	127575	41.7142857142857
chr19	11075725	11342800	116	132400	34.1176470588235
chr19	36806600	37171525	116	99225	56.3448275862069
chr19	37811200	38139100	116	87450	36.9615384615385
chr19	57864500	58379975	116	164675	23.4181818181818
chr2	37217725	37507200	116	104550	48.4
chr2	61248250	61532925	116	76000	55.9024390243902
chr2	219311275	219553900	116	119750	28.3333333333333
chr20	47557950	47776800	116	132050	30.6666666666667
chr21	47580075	47841700	116	140225	54.9473684210526
chr22	17929875	18222000	116	91225	60.8695652173913
chr22	24266225	24776350	116	119050	58.4852941176471
chr22	31969100	32267700	116	93225	46.8181818181818
chr3	47531425	47800800	116	146350	35.1686746987952
chr3	52233275	52658725	116	126550	56.0833333333333
chr4	2597900	2958850	116	135025	50.3888888888889
chr4	79173450	79399675	116	87375	57.8947368421053
chr4	85529750	85723150	116	78425	54.3478260869565
chr5	14271575	14495525	116	95850	38.5333333333333
chr5	54550725	54723650	116	93850	22
chr5	89913500	90112125	116	60900	51.2222222222222
chr5	176451525	176724200	116	120100	26.6027397260274
chr8	67954700	68167725	116	82250	39.1764705882353
chr8	141636575	141832125	116	71125	45.8
chr9	111630650	111867125	116	101400	48.7272727272727
chr9	125578000	125833875	116	86850	54.1176470588235
chr9	130825250	131286225	116	86950	49.8305084745763
chr9	131551700	131849575	116	118150	55
chr2	32586425	32801150	115	76275	55.2222222222222
chr3	48444025	48809675	115	123000	42.969696969697
chr14	73404725	73760800	114	111525	49.9333333333333
chr18	2666500	2805775	114	80125	13.2222222222222
chr19	1949700	2273600	114	112125	41.9655172413793
chr19	34665250	34988950	114	130350	52.1379310344828
chr2	197510900	197784525	114	82800	46.48
chr5	70754325	70953900	114	99450	51.8974358974359
chr12	120107750	120313525	113	102900	27.1578947368421
chr12	123641225	123835000	113	106400	56.9285714285714
chr17	35770800	36002000	113	88875	41.9016393442623
chr4	236550	531950	113	108675	54.231884057971
chr1	155524500	155825475	112	99500	51.3636363636364
chr1	173694175	173989850	112	89050	53.8805970149254
chr16	16056375	16239700	112	89075	53.7
chr16	70253725	70609800	112	145175	52.1904761904762
chr5	73925050	74153350	111	78150	44
chr10	126611250	126840225	110	96200	38.65
chr12	132381375	132642900	109	130075	47.037037037037
chr15	43236425	43396800	109	66225	25.7391304347826
chr15	63849075	64067825	109	63400	26.9473684210526
chr17	421175	770200	109	81350	53.3333333333333
chr5	133996775	134195650	109	113225	25.04
chr6	88212125	88391550	109	76175	27.3333333333333
chr7	44423325	44923975	109	96900	46.78125
chr17	2136400	2412400	108	81675	52.1935483870968
chr19	47473400	47775200	108	109200	47.0666666666667
chr6	56321975	56534975	108	81500	30.1454545454545
chr20	30103725	30395075	107	92950	42.5641025641026
chr7	98930850	99231950	107	128050	33.2413793103448
chr12	122955750	123119250	106	120300	9.91304347826087
chr15	91267250	91560375	105	99775	35.3571428571429
chr20	32956375	33173275	105	83475	26.2857142857143
chr11	66104750	66487450	103	111100	32.3333333333333
chr16	1604750	1841600	103	96800	24.1851851851852
chr21	40541225	40778825	103	108125	19.3389830508475
chr4	123076050	123284275	103	46850	29.2
chr19	44416725	44806850	102	110775	39.3818181818182
chr8	87383600	87568775	102	62250	31.2142857142857
chr2	122097425	122285300	101	74825	23.2621359223301
chr12	112568450	112752025	100	69825	34.4761904761905
chr22	41495325	41794775	100	149225	42.7027027027027
chr1	12303375	12477550	99	67025	28.2
chr10	27316750	27520175	99	82250	30.4
chr6	161456950	161689300	99	73350	43.28
chrX	53404725	53709125	98	150600	26.5478547854785
chr17	80676575	80917375	97	83225	37.5294117647059
chr15	35147300	35279175	96	71600	12.4222222222222
chr15	75498150	75819800	96	110800	37.8566037735849
chr18	12952450	13124725	96	88400	33.3714285714286
chr19	3890725	4121275	96	82050	31.2413793103448
chr1	28116350	28374975	94	74025	34.5238095238095
chr17	3909025	4027350	94	70425	10.6666666666667
chr18	29407975	29516600	94	53850	8.76923076923077
chr5	94850	315600	94	70275	33.5172413793103
chr12	57389000	57703475	93	113275	30.78125
chr9	123150925	123334650	93	91350	10.5882352941176
chr15	50850350	50977275	92	58375	27.2142857142857
chr4	39825375	39929775	92	67025	10.3478260869565
chr1	33084550	33329150	91	95875	36.6818181818182
chr12	2906025	3151700	91	77125	36.6222222222222
chr4	3088700	3245500	91	110575	6.4
chr5	31400375	31556175	91	91125	16.1538461538462
chrX	16599325	16779725	90	66550	35.6
chr2	86251175	86441525	89	137250	22.1851851851852
chr4	73921300	74043025	89	72775	15.1875
chr17	5212975	5394125	88	108925	31.1428571428571
chr17	26873550	27157525	88	130025	29.1
chr4	119609050	119754975	88	75700	31.4117647058824
chr14	39498975	39654725	87	79475	23.2
chr17	27778350	27910700	87	58050	25.6153846153846
chr3	48959075	49165950	87	107125	26.3809523809524
chr12	101675700	101798275	86	92475	9.57575757575758
chr9	33887275	34044000	86	74325	24.7368421052632
chr1	212115075	212281000	85	62550	22.6666666666667
chr11	121340650	121503450	85	88425	20.9166666666667
chr17	8271450	8526775	85	130625	22.5
chr17	18089250	18263825	85	100950	25.4153846153846
chr17	57075625	57208400	85	53075	27.0714285714286
chr13	20534550	20661325	84	81700	12.1818181818182
chr2	216177800	216298250	84	80675	16.2285714285714
chr6	30513375	30711675	84	107500	25.2
chr7	158418575	158601350	84	88725	28
chrX	130823750	130961850	84	85950	12.16
chr20	25391625	25518700	83	73725	16.6792452830189
chr6	90337250	90584825	83	178425	23.531914893617
chr8	120743550	120866550	83	57250	19.4545454545455
chr1	235270650	235423700	82	79525	18.6
chr11	70118200	70284525	82	105075	20.1538461538462
chr11	108126275	108238375	82	55150	19.0588235294118
chr12	124808025	124979875	82	92900	20.0714285714286
chr2	153464150	153619775	82	83325	16.8484848484848
chr2	183777625	183888825	82	57125	15.2727272727273
chr2	42797250	42967800	81	57025	23.1666666666667
chr19	21205475	21370150	80	57950	28.9142857142857
chr2	128850900	128949750	80	65175	5.42222222222222
chr3	47035975	47222575	80	54875	28.6111111111111
chr5	167812150	168004900	80	74425	19
chr1	179961225	180082250	79	49275	16
chr10	75475450	75632950	79	77700	19.6785714285714
chr10	105063600	105208850	79	81475	12.541935483871
chr12	111880425	111990275	79	58200	16.875
chr14	71428900	71578675	79	47475	24.4444444444444
chr15	22928075	23059450	79	57250	27.1
chr15	43620400	43784325	79	103825	9.95
chr7	104626875	104783600	79	59350	23.8823529411765
chr15	25200400	25377625	78	153775	8.63636363636364
chr17	33900575	34053200	78	67300	22.2380952380952
chr3	121145825	121263375	78	52875	28.1818181818182
chr7	156933100	157063100	78	70100	22.7058823529412
chr8	48684225	48892075	78	183825	1.64285714285714
chr9	36576175	36678300	78	48675	24.125
chr10	101910400	102124275	77	81675	20.734693877551
chr3	37291000	37460100	77	52975	26.6315789473684
chr3	124450875	124603725	77	59425	13.2352941176471
chr17	65849450	66044150	76	88500	17.3333333333333
chr20	45836925	45996025	76	104100	23.4883720930233
chr3	44789975	44896625	76	58625	20.5217391304348
chr3	125165125	125301650	76	41525	15.2666666666667
chr7	98478400	98658350	76	149225	9.25
chr14	58714250	58842950	75	68950	15.9310344827586
chr17	78238450	78367925	75	78525	16.2222222222222
chr6	79648000	79771800	75	88100	9.7037037037037
chr9	133974650	134110775	75	70525	15.5789473684211
chr1	31404500	31532825	74	73100	23.2682926829268
chr3	10008925	10143775	74	64875	23.6666666666667
chr4	39271850	39523150	74	72200	24.7142857142857
chr8	1777000	1906675	74	82250	16.7586206896552
chr2	9567700	9675675	73	60550	19
chrX	40982625	41093450	73	92950	3.1875
chr17	4067350	4213950	72	71475	20.7391304347826
chr17	61712075	61914600	72	94825	15.5454545454545
chr18	6941025	7050850	72	42050	15.3023255813953
chr5	179659250	179766900	72	67600	11.3978494623656
chr9	140596825	140731375	72	79775	7.45238095238095
chr2	201677950	201826050	71	82000	14.6666666666667
chr20	37041050	37205200	71	72975	14.8426395939086
chr4	48500800	48601775	71	51025	18.6666666666667
chr9	135137250	135279400	71	96550	12.8358208955224
chr11	3686975	3817075	70	105800	8.05405405405405
chr15	65736950	65808200	70	46000	6.57142857142857
chr21	35107200	35211475	70	45300	22.32
chr5	94798450	94888850	70	49925	13.9333333333333
chrX	40487475	40587875	70	64225	22.4666666666667
chr10	128769775	128880800	69	41375	19.25
chr12	133582650	133782300	69	104975	6.88888888888889
chr16	53245550	53359800	69	85300	14.9142857142857
chr18	56531975	56651725	69	90975	5.40540540540541
chr20	37558475	37672000	69	57225	15.75
chr3	172004600	172119425	69	42150	19.08
chr5	36956950	37065175	69	44250	17.741935483871
chr17	36910100	37076775	68	71125	13.2727272727273
chr2	61533675	61637600	68	35425	16.9767441860465
chr5	112095525	112255950	68	46175	20.4705882352941
chr6	76331575	76426350	68	51275	12.875
chr7	107533500	107639925	68	64450	12.5
chr11	85666250	85742475	67	38325	14.72
chr12	105505625	105622925	67	69575	18.5853658536585
chr2	99933550	100079125	67	82775	16.530303030303
chr3	56593125	56714500	67	62925	16.6666666666667
chrX	24714025	24801525	67	49450	13
chr13	111077925	111166600	66	46775	13.2380952380952
chr22	31797475	31884375	66	59350	10.8
chr6	168265375	168372000	66	65825	8.73684210526316
chr9	103261800	103349925	66	47200	16.4848484848485
chr16	74907200	74999550	65	49350	15.36
chr1	1683675	1811475	64	57500	13
chr10	123237625	123355175	64	69375	16.0645161290323
chr11	47737750	47869000	64	108300	8.70588235294118
chr12	112080150	112187500	64	48550	17.6842105263158
chr16	14635725	14762975	64	66875	13.3023255813953
chr17	60045900	60140725	64	58650	9.14285714285714
chr19	32838275	32978725	64	61625	14.2608695652174
chr3	132166950	132259500	64	62775	8.8
chr3	183428025	183535525	64	76550	13.8947368421053
chr5	118792725	118878775	64	40900	15.1794871794872
chr7	151798425	151901600	64	50325	15.5
chr9	99876350	99974600	64	53425	10.625
chr10	93686200	93792475	63	59350	10.4
chr4	95129900	95213650	63	59325	4.42105263157895
chr8	25222025	25350400	63	63325	14.6486486486486
chrX	123156375	123236875	63	49575	10.8571428571429
chr12	24966525	25053475	62	46850	8.90322580645161
chr15	40227750	40330300	62	78925	5.72972972972973
chr7	77199000	77288475	62	58950	7.50819672131148
chr8	17782275	17888025	62	73925	7.11111111111111
chr20	5918675	6022350	61	57025	10.4470588235294
chr1	44017275	44171675	60	89750	14.1509433962264
chr1	169768375	169847400	60	50625	7.07692307692308
chr12	112452425	112544500	60	69725	8.53846153846154
chr2	17843250	17927250	60	62150	2.18666666666667
chr20	60831125	60937550	60	68550	10.7272727272727
chr6	151193500	151299650	60	43450	12.4347826086957
chr1	223933700	224009225	59	42575	12.7826086956522
chr10	852450	935500	59	51875	7.15
chr10	28812525	28910750	59	64150	11.3
chr12	393550	495150	59	58625	14.2857142857143
chr12	936100	1053650	59	65400	9.3125
chr19	17253325	17352125	59	43700	14.2909090909091
chr1	93965725	94056425	58	39300	12.1411764705882
chr10	88194075	88278075	58	52425	5.92857142857143
chr12	132198550	132286975	58	58200	13.1034482758621
chr14	31566075	31650775	58	62325	6.78787878787879
chr16	15092200	15185850	58	44675	8.43243243243243
chr17	19803725	19877325	58	45075	9.6
chr3	27418000	27490525	58	45775	5.28205128205128
chr4	1895550	1993550	58	59400	9.6
chr9	88557575	88655875	58	52275	11.4782608695652
chr1	22004425	22083450	57	49325	11.0434782608696
chr1	52227550	52306325	57	52125	3.69230769230769
chr11	66947425	67077575	57	58875	12.9166666666667
chr13	24993225	25075750	57	38750	9.31034482758621
chr14	21818800	21977825	57	98300	13.4074074074074
chr15	76146975	76231425	57	36800	10.56
chr17	79475800	79600650	57	71650	11.3917525773196
chr18	43429475	43511325	57	35650	12.68
chr2	27815850	27919250	57	55575	7.04347826086957
chr2	44113700	44222075	57	93050	1.74358974358974
chr2	55515625	55589650	57	32275	8.2
chr20	13692800	13799650	57	69300	6.38095238095238
chr4	104027250	104117850	57	57625	11.0588235294118
chr5	125879125	125962125	57	56800	7.23809523809524
chr6	42583175	42661900	57	47100	11.7142857142857
chr9	33252250	33356275	57	67000	11.3636363636364
chr15	41303475	41391025	56	61750	11.3548387096774
chr16	18793750	18907375	56	71575	11.8723404255319
chrX	128586575	128650425	56	36300	12.695652173913
chr1	247003375	247093000	55	60075	7.81818181818182
chr17	80521275	80602725	55	53000	7
chr3	122810350	122886750	55	37325	12.695652173913
chr4	83739025	83849425	55	61825	10.0789473684211
chr8	126013050	126095625	55	59150	6.32
chr1	54231425	54301325	54	39125	8
chr12	32727625	32799450	54	45125	10
chr12	125553975	125622875	54	32350	9.12903225806452
chr13	20288750	20355875	54	38375	6.30769230769231
chr14	56079400	56153700	54	47850	10
chr6	83829325	83907675	54	42750	11.4358974358974
chr7	75164150	75232875	54	50375	10.2424242424242
chr14	103399350	103477025	53	53475	4.51851851851852
chr16	2100275	2163000	53	30075	9.66666666666667
chr2	128698150	128782950	53	60925	4.90322580645161
chr2	171805700	171917975	53	55700	11.3655172413793
chr22	46668275	46761275	53	51875	10.8
chr5	145598625	145666575	53	40150	6.88888888888889
chr6	82877925	82955275	53	45600	7.82222222222222
chr8	95839450	95904625	53	43950	5.03703703703704
chrX	44911025	44972800	53	33300	7.77777777777778
chr13	113822275	113919600	52	69550	7.73684210526316
chr9	114123450	114213575	52	71600	5.875
chr1	22149450	22222875	51	48825	8
chr11	17094700	17170400	51	43675	6.03846153846154
chr16	68307125	68392425	51	47425	10
chr2	230628150	230705075	51	49425	6.71186440677966
chr5	65053975	65121375	51	38775	10.1481481481481
chr2	47632600	47712675	50	59375	4.15384615384615
chr3	37024125	37103650	50	53425	4.23529411764706
chr7	6417500	6522225	50	55175	9.40983606557377
chr9	72876075	72948075	50	35250	7.57575757575758
chr12	56117025	56222275	49	55725	7.82608695652174
chr13	37535375	37625175	49	62850	8.20289855072464
chr14	50238650	50317575	49	62525	2.08695652173913
chr17	30266825	30328650	49	35675	5.65217391304348
chr10	91470525	91540900	48	39150	5.31034482758621
chr12	6600550	6715450	48	84125	4.7012987012987
chr12	51064975	51141450	48	42125	7.63636363636364
chr13	79888800	79953425	48	45350	7.29411764705882
chr19	58695925	58827700	48	89750	8.63636363636364
chr20	40031825	40127925	48	68375	7.6875
chr5	179249675	179332025	48	51350	5.44444444444444
chr6	17604500	17688900	48	56875	8.26315789473684
chr1	93651900	93713125	47	27225	8.38095238095238
chr1	200522425	200588300	47	33600	7.66666666666667
chr1	203766025	203848250	47	54075	7.44827586206897
chr1	224448975	224505600	47	34700	5.29166666666667
chr1	229575475	229641900	47	46775	3.76
chr11	33076150	33129500	47	29750	5.84
chr3	132385725	132437925	47	28025	6.30769230769231
chr3	172470325	172538975	47	48400	6.90909090909091
chr3	183637450	183707250	47	30425	8.37037037037037
chr8	103263450	103374150	47	92225	4.2962962962963
chr9	107545625	107602525	47	32475	6.86666666666667
chr12	49036775	49109100	46	51300	3.55294117647059
chr17	60637550	60693175	46	32650	4.28571428571429
chr19	19386225	19468450	46	54400	4.81081081081081
chr5	37289400	37364650	46	60325	4.08
chr7	128592475	128658500	46	52200	3.77142857142857
chr9	74300425	74365325	46	50025	4.17391304347826
chr9	109679550	109776350	46	70850	2.96428571428571
chrX	70588025	70649775	46	35075	6.25
chr11	134010425	134090775	45	66075	3.2
chr14	35031600	35079000	45	29225	6.76923076923077
chr16	74481800	74542900	45	41350	6.26415094339623
chr21	45472175	45560700	45	59650	3.62162162162162
chr4	5819300	5872600	45	33675	3.89189189189189
chr4	140255225	140315125	45	45225	5.35483870967742
chr7	138921775	138973350	45	31750	7.84
chr8	124331125	124392925	45	47150	3.24137931034483
chr1	52837325	52912800	44	53050	3.90588235294118
chr10	3136200	3212325	44	56625	5.05263157894737
chr12	116395700	116457425	44	30025	7.4
chr15	66773475	66845375	44	42725	5.13432835820895
chr21	46875550	46956925	44	36575	5.90909090909091
chr22	40655500	40721675	44	45600	4
chr4	24508650	24584425	44	53100	6
chr7	6026425	6094825	44	45975	7.28
chr1	47716475	47777850	43	39150	5.94736842105263
chr13	103256550	103332575	43	62400	2.2962962962963
chr14	103927750	103978225	43	29850	6.75
chr15	89797500	89876750	43	65950	2.84210526315789
chr2	102441375	102512325	43	53125	6
chr20	33581775	33645600	43	41550	5.125
chr3	52658775	52715125	43	36575	3.06666666666667
chr6	17759025	17817400	43	29575	6.09523809523809
chr6	35801075	35858850	43	43350	6.07692307692308
chr7	157145250	157213675	43	48150	5.91666666666667
chr9	103047100	103111100	43	38975	5.14285714285714
chr11	46762675	46841025	42	65200	4.75
chr11	125465550	125550425	42	62600	4.06896551724138
chr12	95658200	95702675	42	24275	5.4
chr15	66599125	66645550	42	27800	3.77777777777778
chr19	10883050	10944650	42	36550	5.05263157894737
chr19	33073300	33141025	42	40675	3.60493827160494
chr3	47846650	47919275	42	50300	3.49019607843137
chr6	43447100	43559100	42	66475	6.08695652173913
chr7	36435250	36494625	42	39850	3.28571428571429
chr9	135469550	135541350	42	43775	6.5
chr12	64849600	64895675	41	30875	3.07692307692308
chr5	32353900	32420250	41	48725	5.03703703703704
chr7	72853775	72935000	41	70725	3.26315789473684
chr10	70482400	70557100	40	66925	1.61290322580645
chr11	34074575	34176225	40	80400	5.41176470588235
chr12	46581750	46640450	40	48400	4.43478260869565
chr14	20779475	20876700	40	60550	4.30827067669173
chr19	23517025	23574350	40	33050	5.3125
chr2	54091150	54167450	40	60275	5
chr2	180808775	180858175	40	29425	4.92857142857143
chr4	76673500	76737025	40	45000	5.66666666666667
chr4	184159225	184237850	40	45250	5.39393939393939
chr7	148450975	148517400	40	45550	5.65217391304348
chr8	8174675	8240825	40	47950	3.78947368421053
chr1	26737875	26806000	39	44600	3.46478873239437
chr1	65094950	65160125	39	52175	1.35135135135135
chr10	12240225	12293025	39	36725	3.24324324324324
chr11	68304525	68384450	39	67775	0.854166666666667
chr12	69083250	69138000	39	43150	2.47368421052632
chr14	45668650	45711750	39	28375	4.46153846153846
chr17	37561325	37605625	39	34000	2.69565217391304
chr19	10239200	10303900	39	52000	3.18518518518519
chr7	129797525	129843775	39	27175	5.2
chr9	139269450	139374825	39	77800	5.04545454545455
chr1	109854250	109897100	38	27100	3.52941176470588
chr10	94365900	94415425	38	37475	2.19512195121951
chr12	95869725	95928200	38	43675	2.85
chr15	40455550	40522325	38	54425	3.04761904761905
chr20	31350775	31441450	38	67400	1.94871794871795
chr22	19315925	19398625	38	62225	3.45833333333333
chr3	25637900	25686975	38	36325	3.30434782608696
chr7	138729375	138774525	38	26200	3.78571428571429
chr7	139059975	139109150	38	35150	4.11538461538461
chr10	123954925	124015250	37	35625	4.05
chr16	3776975	3835750	37	41875	3
chr16	84085800	84135800	37	34450	4
chr2	86670525	86733025	37	43825	2.98159509202454
chr20	62614250	62666700	37	40075	1.13636363636364
chr22	29902075	29967500	37	50050	3.09473684210526
chr3	185309425	185349850	37	28350	4.04444444444444
chr7	148846900	148922975	37	50300	4.37857142857143
chr1	67410625	67452700	36	29075	3.65714285714286
chr11	93399850	93477300	36	56625	3.88235294117647
chr19	55481100	55515725	36	20625	2.41379310344828
chr2	114683475	114715150	36	20800	1.92857142857143
chr21	47949950	47993050	36	28925	2.82051282051282
chr4	13569650	13621775	36	39350	3
chr5	10386950	10435475	36	37250	3.91304347826087
chr5	178987875	179049825	36	47750	2.89655172413793
chr6	131903750	131946800	36	30250	2.76190476190476
chr9	72326050	72373525	36	31800	3.80645161290323
chr14	91738300	91788875	35	34775	3.03030303030303
chr15	93464500	93570900	35	99000	0.928571428571429
chr20	47837875	47909000	35	56700	3.08571428571429
chr5	154263975	154315575	35	43100	2.35294117647059
chr10	97365175	97413725	34	37200	2.63636363636364
chr11	4122925	4163650	34	31175	1.2
chr14	93272975	93307925	34	22725	2.13333333333333
chr14	102441225	102520825	34	70625	2.8695652173913
chr15	99449650	99506925	34	45650	2.09090909090909
chr16	70154325	70196800	34	30700	2.22857142857143
chr18	21096250	21156600	34	48875	2.10714285714286
chr2	173424975	173463450	34	25375	2.4
chr2	216975100	217074325	34	88950	2.71739130434783
chr3	12610275	12660400	34	41425	1.27272727272727
chr3	52763825	52802575	34	28725	2.83333333333333
chr3	133323900	133378175	34	45225	2.3
chr3	160217550	160253625	34	27050	2.64516129032258
chr18	77455525	77503250	33	33000	2.89795918367347
chr2	109067300	109113775	33	32750	2.21176470588235
chr2	208420100	208464425	33	35525	2.66666666666667
chr6	87925625	87961325	33	20775	2.67857142857143
chr7	135255775	135336100	33	73250	1.14285714285714
chr14	104120250	104177950	32	47375	2.64
chr15	22836975	22874825	32	29150	2.26666666666667
chr15	65845650	65899825	32	43475	2.49122807017544
chr19	47176250	47214625	32	26900	2.4
chr3	58078725	58157750	32	69350	2.66666666666667
chr4	57851875	57899050	32	38975	1.25423728813559
chr5	32228825	32275825	32	37675	1.38461538461538
chr9	131328650	131403225	32	61925	1.57575757575758
chr1	160246775	160331325	31	65100	2.51127819548872
chr1	211444525	211479350	31	23250	2.31578947368421
chr14	64875325	64927125	31	43075	1.48837209302326
chr16	24940025	24988875	31	37100	2.44444444444444
chr21	33680975	33758100	31	67500	1.89189189189189
chr5	72147050	72205500	31	53425	0.857142857142857
chrX	1502275	1559675	31	37100	2.35820895522388
chr1	236704200	236766625	30	56275	0.857142857142857
chr10	96306425	96372725	30	60225	1.07692307692308
chr19	36548700	36597650	30	37975	2.2
chr2	48016650	48066950	30	41650	1.85714285714286
chr2	71582375	71638075	30	49500	0.8
chr17	41567300	41612650	29	36050	1.75757575757576
chr19	4404100	4453550	29	39850	1.11475409836066
chr2	60986800	61026600	29	33450	0.953846153846154
chr3	14484950	14531400	29	37875	1.85
chr3	127797575	127838000	29	31000	1.6
chr4	187506950	187558000	29	40425	1.43589743589744
chr6	160445250	160521025	29	64625	1.4
chr1	150899950	150941775	28	34700	1.40540540540541
chr1	171482175	171562275	28	72125	1.02702702702703
chr14	68226525	68280750	28	46575	1.33333333333333
chr14	89030775	89080525	28	44025	1.62962962962963
chr2	231925675	231967900	28	35800	0.944444444444444
chr22	36676550	36745425	28	59875	1.1875
chr3	155610900	155646275	28	28125	1.2
chr5	82831550	82878875	28	38800	1.24705882352941
chr6	44357925	44402275	28	33600	1.70731707317073
chr9	15442625	15510075	28	61550	1.06122448979592
chr9	94970725	95085725	28	98075	1.6
chr1	117615850	117661350	27	39075	1.44262295081967
chr10	13205375	13255925	27	45350	0.91304347826087
chr10	70424550	70453200	27	19800	1.5
chr2	160583450	160625650	27	33875	1.36538461538462
chr8	30535925	30567550	27	22350	1.31034482758621
chr8	95654825	95716875	27	55100	0.466666666666667
chr10	75841400	75898600	26	49950	0.85981308411215
chr14	45564350	45600025	26	30700	0.685714285714286
chr17	3709700	3747325	26	29675	1.29251700680272
chr17	37646700	37688950	26	36925	1.06666666666667
chr17	49257375	49302650	26	38300	1.01923076923077
chr2	152268175	152341625	26	67150	0.585365853658537
chr1	213033275	213081650	25	42975	1.04166666666667
chr17	30189850	30226800	25	32225	0.764705882352941
chr2	85844450	85881650	25	31825	0.857142857142857
chr1	230798550	230830200	24	25875	0.811594202898551
chr11	113668825	113712875	24	38700	0.727272727272727
chr12	125430850	125470900	24	32250	0.618181818181818
chr16	69169950	69204700	24	28225	0.916666666666667
chr6	80715800	80753700	24	31250	0.701754385964912
chr1	160176750	160214000	23	33325	0.904761904761905
chr10	64924175	64976975	23	46725	0.764705882352941
chr18	12340075	12369600	23	24250	0.606060606060606
chr5	98190425	98240800	23	46925	0.377049180327869
chr1	19399050	19528525	22	124750	0.219512195121951
chr11	118340275	118396150	22	49100	0.537313432835821
chr17	57721200	57778600	22	53075	0.757575757575758
chr5	145491125	145557975	22	62975	0.808510638297872
chr6	108211800	108247150	22	31000	0.813559322033898
chr1	31729875	31767275	21	33675	0.5
chr11	18300075	18333650	21	28100	0.602409638554217
chr12	32120100	32154800	21	31000	0.647058823529412
chr4	47873400	47914450	21	35825	0.59375
chr1	90470450	90498875	20	25225	0.439024390243902
chr10	93572000	93614125	20	37850	0.407079646017699
chr19	46322725	46358775	20	32350	0.347826086956522
chr21	34876025	34911975	19	32975	0.301075268817204
chr3	180662400	180696775	19	32150	0.5
chr7	121713950	121774300	19	58000	0.315789473684211
chr7	127945300	127980100	19	30700	0.388888888888889
chr1	59120875	59163200	18	38575	0.421052631578947
chr15	90121700	90177300	18	52200	0.355555555555556
chr16	74654575	74699375	18	41750	0.368421052631579
chr2	113303625	113334875	18	28325	0.444444444444444
chr21	34105575	34142175	18	32900	0.425
chr7	1509300	1542750	18	30275	0.333333333333333
chr9	100403075	100439150	18	33225	0.417391304347826
chr9	134307425	134376025	18	64825	0.421052631578947
chr11	9429275	9469150	17	37300	0.387096774193548
chr22	42029550	42061600	17	29575	0.333333333333333
chr22	42262600	42303475	17	36850	0.354285714285714
chr8	54889875	54913725	17	20725	0.363636363636364
chr10	96089625	96119825	16	27600	0.3
chr13	25881650	25909600	16	24700	0.3
chr16	28108850	28147250	16	35575	0.28
chr17	34142450	34175825	16	31125	0.297872340425532
chr1	113635725	113669850	15	31525	0.212121212121212
chr1	186297500	186342525	15	42800	0.145161290322581
chr10	127409750	127448925	15	36775	0.288888888888889
chr17	76797475	76834775	15	34475	0.233009708737864
chr5	86681350	86707025	15	23575	0.254901960784314
chr1	46055725	46085175	14	26700	0.212765957446809
chr11	14479125	14517725	14	36800	0.135922330097087
chr18	33715375	33746150	13	29275	0.15625
chr2	70438000	70463825	13	23975	0.204545454545455
chr3	139065600	139098775	13	31175	0.195652173913043
chr5	126144250	126172900	13	26750	0.209302325581395
chr9	91942100	91977800	13	33550	0.141414141414141
chr12	120563575	120603700	12	37600	0.15625
chr15	69709550	69741200	12	30175	0.146596858638743
chr16	8983375	9017725	12	32875	0.0982142857142857
chr6	114259575	114281200	12	20475	0.134831460674157
chr1	154196625	154239600	11	41175	0.111111111111111
chr10	121585250	121610850	11	24050	0.129032258064516
chr16	58596725	58627850	11	28950	0.151515151515152
chr7	30641950	30676100	11	32375	0.133333333333333
chr7	86791500	86828900	11	35900	0.109756097560976
chr12	69204450	69226600	10	20375	0.129310344827586
chr12	72000525	72030525	10	28700	0.113475177304965
chr17	30679250	30710175	10	29525	0.126582278481013
chr17	40033075	40070700	10	36275	0.125
chr17	62505050	62535350	10	29100	0.105263157894737
chr22	41225650	41247650	10	20675	0.120689655172414
chr4	144437450	144476325	10	37700	0.133333333333333
chr10	99211775	99239450	9	26225	0.10752688172043
chr2	203139500	203172925	9	31375	0.0987654320987654
chr5	149738975	149781100	9	40450	0.0945454545454545
chr6	4036450	4055925	9	18175	0.106951871657754
chr7	74112825	74135750	9	21800	0.107317073170732
chr7	138221225	138272625	9	50425	0.0498866213151927
chr1	145592175	145607225	8	14375	0.0932642487046632
chr10	13362500	13383375	8	20125	0.0842105263157895
chr12	108911125	108934075	8	22050	0.0933333333333333
chr15	79171925	79200050	8	27675	0.0416666666666667
chr16	27471575	27520800	8	48175	0.0745341614906832
chr2	128241975	128263600	8	20650	0.078740157480315
chr4	129757600	129795650	8	37275	0.0470588235294118
chr5	151165925	151193825	8	27100	0.0776699029126214
chr1	24971400	24998825	7	26700	0.0586319218241042
chr10	32297250	32312925	7	15250	0.0769230769230769
chr10	70719375	70745675	7	25575	0.0725075528700906
chr13	98633500	98657575	7	23100	0.0718562874251497
chr17	38543800	38571225	7	26725	0.0555555555555556
chr17	45728225	45763100	7	34175	0.0363636363636364
chr17	46992400	47012500	7	19350	0.0557491289198606
chr19	8525800	8543875	7	17275	0.0769230769230769
chr2	241692575	241716300	7	23125	0.0571428571428571
chr20	34289900	34328975	7	38300	0.0753138075313808
chr22	38877050	38901525	7	23725	0.0530503978779841
chr1	146755125	146770300	6	14750	0.055045871559633
chr10	1038400	1059150	6	20125	0.0526315789473684
chr12	69979950	69997550	6	17075	0.0516129032258065
chr15	72490800	72514225	6	22700	0.0606060606060606
chr16	85687025	85710400	6	22475	0.0596330275229358
chr19	41772750	41793925	6	20450	0.0612244897959184
chr2	27443850	27468325	6	23825	0.0528052805280528
chr22	31320050	31347700	6	26700	0.0512820512820513
chr3	9467325	9496825	6	28600	0.0496894409937888
chr4	146026000	146041750	6	15200	0.0470588235294118
chr5	162896325	162908150	6	11500	0.0559440559440559
chr9	36198050	36213975	6	15175	0.0583941605839416
chr1	154129225	154146450	5	16600	0.0459770114942529
chr11	129737475	129763175	5	25250	0.0301075268817204
chr12	76441250	76457150	5	15375	0.0467289719626168
chr13	30086175	30099075	5	12525	0.0465116279069767
chr14	21679325	21710225	5	30300	0.0375586854460094
chr17	20901975	20925675	5	23150	0.0329489291598023
chr2	25454475	25471425	5	16400	0.0481927710843374
chr2	96946625	96969500	5	22325	0.0474777448071217
chr2	234742725	234762300	5	19000	0.0421052631578947
chr3	3860725	3869725	5	8700	0.0495867768595041
chr5	56227925	56238800	5	10575	0.0377358490566038
chr5	138649825	138668400	5	18225	0.0373831775700935
chr6	15495000	15525200	5	29475	0.0435510887772194
chr8	117858175	117874550	5	16125	0.0451127819548872
chr9	21836000	21843375	5	7100	0.0476190476190476
chr1	21086575	21103750	4	16875	0.0286885245901639
chr1	29476950	29487775	4	10600	0.0275862068965517
chr1	110580800	110600950	4	19750	0.0299625468164794
chr1	120261775	120287325	4	25025	0.024024024024024
chr1	202713650	202737675	4	23775	0.0191693290734824
chr1	214810975	214825400	4	14150	0.0346320346320346
chr1	226546200	226581600	4	35150	0.0125391849529781
chr10	120797600	120833900	4	35825	0.0307692307692308
chr11	43341925	43361625	4	19400	0.0338983050847458
chr11	71712200	71735925	4	23225	0.0260586319218241
chr12	53846700	53866900	4	20050	0.0114613180515759
chr13	41930775	41941200	4	10150	0.0346020761245675
chr13	73332325	73352750	4	20175	0.0160771704180064
chr15	40678500	40686725	4	8050	0.032967032967033
chr15	78782625	78793675	4	10875	0.0352941176470588
chr16	24804350	24825700	4	20875	0.03
chr16	58569900	58594700	4	24400	0.0310077519379845
chr16	71948925	71965275	4	16200	0.0296296296296296
chr19	16191225	16208175	4	16725	0.032520325203252
chr19	18958525	18975400	4	16625	0.0280898876404494
chr19	21543175	21564800	4	21325	0.0237388724035608
chr19	41794375	41814175	4	19525	0.0238095238095238
chr19	52816550	52827925	4	11125	0.0320855614973262
chr2	111407875	111420725	4	12575	0.0350877192982456
chr20	20013175	20030475	4	17150	0.0185185185185185
chr3	109045050	109055825	4	10600	0.0295566502463054
chr3	195787700	195800175	4	12300	0.0222222222222222
chr4	103716175	103731225	4	14750	0.0335195530726257
chr5	33449825	33477550	4	27075	0.0302013422818792
chr5	148726800	148734350	4	7400	0.0300751879699248
chr6	138727075	138733650	4	6425	0.0327868852459016
chr7	138201100	138216100	4	14750	0.0219298245614035
chr9	21826750	21835425	4	8500	0.0304568527918782
chrX	15858050	15871775	4	13525	0.0287769784172662
chrX	39907900	39924925	4	16650	0.034965034965035
chr1	8920200	8936775	3	16400	0.0143198090692124
chr1	32651600	32664350	3	12625	0.0194805194805195
chr1	39460425	39475350	3	14775	0.0194174757281553
chr1	43397575	43411075	3	13325	0.0174418604651163
chr1	78410625	78437950	3	27175	0.00782778864970646
chr1	93298325	93310200	3	11775	0.0112676056338028
chr1	115259975	115281725	3	21525	0.020671834625323
chr1	182811350	182855275	3	43650	0.00935672514619883
chr1	185263700	185281425	3	17575	0.0145631067961165
chr1	201816125	201829750	3	13375	0.0227703984819734
chr1	202694500	202708550	3	13850	0.0233463035019455
chr1	226168950	226176175	3	7125	0.023121387283237
chr10	62541000	62550900	3	9775	0.0171919770773639
chr10	101635100	101650850	3	15525	0.0224299065420561
chr10	127513475	127523200	3	9550	0.021978021978022
chr10	129897750	129915100	3	17150	0.0155038759689922
chr11	8012950	8020600	3	7550	0.0197044334975369
chr11	61072375	61082325	3	9850	0.0160642570281124
chr11	69458450	69468825	3	10200	0.0225352112676056
chr11	92910075	92915200	3	5025	0.0216216216216216
chr11	125442325	125449450	3	7025	0.0213903743315508
chr12	48176625	48185525	3	8800	0.0133779264214047
chr12	50821525	50834725	3	13025	0.0233463035019455
chr12	69649500	69660900	3	11275	0.0141509433962264
chr12	118468700	118475225	3	6425	0.0218579234972678
chr13	31709200	31730250	3	20925	0.0135440180586907
chr13	110824000	110831100	3	7000	0.0173160173160173
chr14	62192725	62206700	3	13725	0.022181146025878
chr14	91922350	91934200	3	11725	0.0176470588235294
chr14	91935050	91949000	3	13750	0.0232558139534884
chr15	59176850	59193250	3	16200	0.0207253886010363
chr16	84211275	84219150	3	7775	0.0186915887850467
chr17	47116525	47132075	3	15400	0.0203389830508475
chr17	80037025	80052500	3	15250	0.0206896551724138
chr19	10787425	10803575	3	16025	0.0228136882129278
chr19	16949825	16966175	3	16225	0.0116279069767442
chr19	44980050	44991200	3	11025	0.018348623853211
chr19	52372925	52386225	3	13150	0.0126050420168067
chr2	54869775	54884600	3	14625	0.0225988700564972
chr2	191863625	191873875	3	10100	0.0225352112676056
chr2	192253800	192261825	3	7925	0.014760147601476
chr2	242181100	242193675	3	12425	0.0213903743315508
chr20	25257300	25269000	3	11575	0.0161290322580645
chr20	32679650	32689525	3	9750	0.0184615384615385
chr20	50396525	50409100	3	12400	0.0208768267223382
chr22	29678950	29697125	3	17900	0.021978021978022
chr3	133299925	133309225	3	9150	0.0169971671388102
chr3	169695975	169705675	3	9575	0.0195121951219512
chr3	184036675	184048500	3	11625	0.0191846522781775
chr4	10075075	10105250	3	29900	0.0117531831537708
chr4	41260125	41271250	3	11000	0.0144230769230769
chr4	99994600	100007075	3	12325	0.0223463687150838
chr5	82785700	82802200	3	16325	0.0224215246636771
chr5	115802100	115819600	3	17275	0.0205580029368576
chr5	137494400	137508050	3	13525	0.0157068062827225
chr6	7881800	7905350	3	23350	0.019672131147541
chr6	136577925	136596025	3	17875	0.0172413793103448
chr6	159186025	159200550	3	14325	0.02
chr6	160157825	160177550	3	19550	0.0132802124833997
chr7	70234725	70259275	3	24400	0.00842992623814542
chr7	100276950	100288000	3	10925	0.014018691588785
chr8	11682475	11696975	3	14325	0.018348623853211
chr8	103837175	103853975	3	16650	0.0229007633587786
chr9	33026400	33040600	3	14025	0.0192307692307692
chr9	114298625	114309750	3	11025	0.0119402985074627
chr9	134392975	134402850	3	9750	0.0189873417721519
chr1	46118350	46127025	2	8625	0.0115942028985507
chr1	70693025	70718600	2	25500	0.00588235294117647
chr1	114638675	114647200	2	8475	0.0117994100294985
chr1	114672525	114682750	2	10175	0.00982800982800983
chr1	116928775	116950125	2	21275	0.00705052878965922
chr1	214828550	214841475	2	12875	0.00776699029126214
chr10	69646475	69657675	2	11150	0.00896860986547085
chr10	79769075	79779700	2	10575	0.00945626477541371
chr10	114904900	114915875	2	10925	0.0091533180778032
chr11	602950	613525	2	10525	0.00950118764845606
chr11	2968100	2982475	2	14300	0.0104895104895105
chr11	32950900	32961475	2	10525	0.00950118764845606
chr11	67831875	67840500	2	8575	0.0116618075801749
chr11	93521900	93533425	2	11475	0.00871459694989107
chr12	21793250	21809500	2	16200	0.00617283950617284
chr12	49415150	49429350	2	14150	0.00706713780918728
chr12	49439325	49449400	2	10025	0.00997506234413965
chr12	57002800	57011600	2	8750	0.0114285714285714
chr12	117606400	117620325	2	13850	0.0108303249097473
chr13	98658900	98669375	2	10425	0.00959232613908873
chr13	115003925	115018950	2	14975	0.00667779632721202
chr14	21540975	21549750	2	8725	0.0114613180515759
chr14	23543725	23552750	2	8975	0.011142061281337
chr14	65553500	65562325	2	8775	0.0113960113960114
chr16	27536450	27545150	2	8650	0.0115606936416185
chr16	27546775	27557700	2	10875	0.00919540229885057
chr16	29989050	30002225	2	13100	0.0114503816793893
chr16	31193500	31208075	2	14500	0.0103448275862069
chr16	58550450	58560375	2	9875	0.010126582278481
chr16	74332100	74340875	2	8725	0.0114613180515759
chr17	38783750	38794650	2	10850	0.00921658986175115
chr17	48456125	48467275	2	11100	0.00900900900900901
chr17	78106575	78119150	2	12500	0.012
chr18	249775	259850	2	10025	0.00997506234413965
chr18	43662500	43672575	2	10025	0.00997506234413965
chr18	47795475	47803700	2	8175	0.0122324159021407
chr19	7074300	7085750	2	11400	0.0087719298245614
chr19	19606475	19617975	2	11450	0.00873362445414847
chr19	52713975	52728250	2	14225	0.0070298769771529
chr2	15739525	15750950	2	11375	0.00879120879120879
chr2	29144325	29161875	2	17500	0.00571428571428571
chr2	62098275	62111625	2	13275	0.0112994350282486
chr2	64082750	64093100	2	10300	0.00970873786407767
chr2	173351175	173364700	2	13475	0.00742115027829314
chr2	191842900	191851700	2	8750	0.0114285714285714
chr2	198258400	198275350	2	16875	0.00888888888888889
chr2	219112675	219121125	2	8400	0.0119047619047619
chr2	232317375	232328475	2	11050	0.00904977375565611
chr2	239085850	239094075	2	8175	0.0122324159021407
chr20	1422450	1439200	2	16675	0.00899550224887556
chr20	10619725	10633800	2	14025	0.0071301247771836
chr20	17609050	17617300	2	8200	0.0121951219512195
chr21	30430100	30440725	2	10575	0.00945626477541371
chr22	35798525	35809050	2	10475	0.00954653937947494
chr22	38688175	38700900	2	12675	0.00788954635108481
chr22	40753500	40764550	2	11000	0.00909090909090909
chr3	9428150	9437375	2	9175	0.0108991825613079
chr3	45999075	46010575	2	11450	0.00873362445414847
chr3	48214800	48227875	2	13000	0.0115384615384615
chr3	49713050	49721575	2	8475	0.0117994100294985
chr3	66442300	66451175	2	8825	0.0113314447592068
chr3	126182275	126191250	2	8925	0.0112044817927171
chr3	154017200	154027050	2	9800	0.0102040816326531
chr3	160131825	160147425	2	15550	0.00643086816720257
chr4	17620475	17633625	2	13075	0.011472275334608
chr4	17836500	17847100	2	10550	0.00947867298578199
chr4	69192925	69201450	2	8475	0.0117994100294985
chr5	1484600	1496175	2	11525	0.00867678958785249
chr5	90663750	90673175	2	9375	0.0106666666666667
chr5	115819925	115834075	2	14100	0.00709219858156028
chr5	137898225	137909950	2	11675	0.00856531049250535
chr5	147789400	147799425	2	9975	0.0100250626566416
chr5	162866000	162876800	2	10750	0.00930232558139535
chr6	4056125	4064350	2	8175	0.0122324159021407
chr6	29568875	29579825	2	10900	0.00917431192660551
chr6	31497275	31508925	2	11600	0.00862068965517241
chr6	31589425	31605350	2	15850	0.00946372239747634
chr6	32940050	32950325	2	10225	0.0097799511002445
chr6	36563825	36574200	2	10325	0.00968523002421308
chr6	86319225	86339275	2	19975	0.00750938673341677
chr6	153290700	153299400	2	8650	0.0115606936416185
chr7	21937675	21950400	2	12650	0.0118577075098814
chr7	99688050	99698000	2	9900	0.0101010101010101
chr8	30419875	30432425	2	12500	0.008
chr8	101715450	101733325	2	17800	0.00842696629213483
chr8	144989125	145002650	2	13450	0.0111524163568773
chr9	35056125	35069375	2	13200	0.00757575757575758
chr9	133487425	133497075	2	9600	0.0104166666666667
chrX	41199425	41208350	2	8875	0.0112676056338028
chrX	47059450	47068600	2	9100	0.010989010989011
chrX	77367550	77375950	2	8350	0.0119760479041916
chrX	121367850	121376725	2	8825	0.0113314447592068
