# Supplementary material for: Large organized chromatin lysine domains help distinguish primitive from differentiated cell populations
Source: Nat Commun. 2021 Jan 21;12:499. doi: 10.1038/s41467-020-20830-9 (PMC7820432; doi:10.1038/s41467-020-20830-9)
Supplement: Supplementary file 3 — Supplementary Software [file 41467_2020_20830_MOESM3_ESM.zip › E017-H3K4me1_LOCKS.bed]

chr1	19694025	19823325	66	73750	12.2105263157895
chr10	80826025	81043400	66	140900	15.3846153846154
chr11	12766350	12935625	66	54675	16.1702127659574
chr11	121956400	122067775	66	72425	15.5714285714286
chr17	62595325	62706300	66	43175	15.047619047619
chr17	76817850	77042875	66	73025	14.5555555555556
chr19	13093925	13271750	66	89050	12.7407407407407
chr2	36579100	36685950	66	54600	9.80392156862745
chr3	123320400	123494250	66	68950	15.8039215686275
chr4	7804950	7975850	66	78375	11.7872340425532
chr5	14139050	14247425	66	76025	4.55172413793103
chr7	134404500	134590300	66	53250	15.2666666666667
chr8	30240025	30349725	66	47225	12
chr8	118874175	119018725	66	42725	15.7037037037037
chr8	128805950	128949000	66	75475	14
chr8	131233325	131370125	66	57900	16.0952380952381
chr9	112777975	112915775	66	59975	14.8484848484848
chr9	132307350	132500775	66	72600	16.5555555555556
chr9	137207725	137429975	66	79875	16
chr15	67303350	67494050	65	128800	14
chr20	48626175	48814325	64	53625	15.3230769230769
chr14	61928150	62092100	63	73800	15.2222222222222
chr9	130578550	130749775	63	71750	15.1785714285714
chr22	36712450	36878800	61	92375	9.75
chr5	172255450	172401275	60	75925	14.5
chr9	37935325	38079850	59	81100	10.16
chr11	122988525	123124575	57	57425	11.9166666666667
chr13	110946425	111088725	56	75425	9.09090909090909
chr7	27134725	27252925	56	73600	9.95454545454546
chr16	89380250	89500000	55	53200	10.3703703703704
chr11	692875	863375	54	70475	14.0294117647059
chr2	39626600	39761725	54	43975	9.79617834394904
chr2	238161425	238273075	53	64075	11.7142857142857
chr17	48171575	48369975	52	92825	10.0606060606061
chr1	201499775	201630525	51	69250	13.7692307692308
chr1	201641800	201762300	50	70950	11.0857142857143
chr14	96601700	96752450	50	50675	13.4615384615385
chr22	46364425	46519150	50	85600	12.7872340425532
chr3	141079475	141176950	50	54425	9.79310344827586
chr5	135309150	135424400	50	55375	10.3958333333333
chr15	66990475	67098050	49	60125	11.3913043478261
chr2	238292325	238422075	49	52600	7.76271186440678
chr11	122512800	122629975	48	38150	12.8387096774194
chr17	76305225	76418675	48	61500	6.31578947368421
chr19	18384950	18513025	48	40625	11.741935483871
chr6	52362925	52485275	48	76275	10.7222222222222
chr2	240142575	240260075	47	51450	10.9166666666667
chr3	149289300	149380425	47	39250	10.1666666666667
chr8	30350775	30437775	47	40575	12.0882352941176
chr4	169716825	169812600	46	37575	10.3703703703704
chr16	16039525	16135950	44	48900	10.7241379310345
chr1	85706850	85840200	43	42075	10.8695652173913
chr10	75753075	75818125	43	29300	11.3684210526316
chr14	75013275	75139000	43	61975	9.35
chr6	158375175	158493300	43	54300	8.83720930232558
chr9	116274275	116421000	43	50625	11.2183908045977
chr10	63775650	63860150	42	58750	6.84848484848485
chr10	105389825	105543900	42	54225	9.76470588235294
chr17	75338325	75491125	42	110400	6.02040816326531
chr7	55111500	55217250	42	57650	8.42105263157895
chr9	140080075	140211425	42	43875	10.7341772151899
chrX	45602700	45671625	42	35400	9.7948717948718
chr1	170630175	170683975	41	23100	9.33333333333333
chr17	38589250	38717700	41	70825	10.8888888888889
chr17	46616200	46704525	41	64500	6.13698630136986
chr7	47475325	47580650	41	47250	10.5116279069767
chr8	144566950	144700975	41	39700	9.39130434782609
chr17	55926025	56034100	40	60200	10.2222222222222
chr19	5880300	5994675	40	43350	10.7540983606557
chr18	74746975	74846350	39	40200	10.1379310344828
chr6	166966300	167043775	39	34350	10.0606060606061
chr7	116150075	116233575	39	38275	8.41860465116279
chr11	128318575	128400625	38	48525	7.38461538461539
chr12	57463425	57570325	38	50975	9.13636363636364
chr19	1203100	1280200	38	46900	7.15217391304348
chr2	74681625	74814925	38	42175	7.82300884955752
chr11	12131150	12211400	37	52100	7.12820512820513
chr11	12407950	12506150	37	38650	9.625
chr14	52478975	52549650	37	41125	10.16
chr17	17579275	17658800	37	47400	8.29268292682927
chr2	161219900	161290025	37	39950	5.3030303030303
chr2	238570900	238653750	37	36700	7.07142857142857
chr12	54377950	54433325	36	22900	7.13513513513514
chr13	97873825	97936775	36	28625	9.30434782608696
chr17	17771675	17876900	36	34100	9.93333333333333
chr2	47002400	47116600	36	56800	9.79831932773109
chr6	43952400	44044975	36	47175	9.58620689655172
chr2	85725925	85845100	35	39150	9.375
chr3	11539700	11659050	35	51075	8.68235294117647
chr7	130551350	130615775	35	49675	6.92857142857143
chr7	137604850	137693675	35	43375	9.39393939393939
chr8	141582450	141657350	35	31750	9
chr10	73974575	74100550	34	43600	9.24358974358974
chr16	85180375	85273075	34	48900	5.3
chr17	43298375	43403425	34	43200	9.7037037037037
chr9	130278500	130348900	34	56675	1.34545454545455
chr12	111834500	111908825	33	37750	7.46666666666667
chr13	110867950	110921100	33	25150	7.38888888888889
chr15	99384750	99459400	33	39175	7.27272727272727
chr2	37850875	37903400	33	31125	6.64705882352941
chr2	43244925	43338175	33	42950	9.02702702702703
chr5	34653200	34722700	33	32975	9.39130434782609
chr6	16698000	16771750	33	29875	8.55555555555556
chr8	12937700	12991900	33	27950	7.02325581395349
chr1	201417025	201482225	32	43525	7.61290322580645
chr2	235857400	235922075	32	47675	3
chr5	139013200	139091775	32	47425	6.77922077922078
chr1	156043550	156122625	31	37500	7.89473684210526
chr10	81903750	81968100	31	32825	7.33333333333333
chr14	74177550	74263925	31	46350	5.31578947368421
chr2	9339975	9406775	31	33875	8.48648648648649
chr2	102346375	102399225	31	28225	8.19047619047619
chr22	45888825	45984575	31	43525	7.69899665551839
chr5	71420350	71482450	31	23050	8.91666666666667
chr7	100728125	100783375	31	34725	4.3859649122807
chr7	139413750	139479775	31	29650	8.26086956521739
chr1	39592600	39663475	30	35250	7.59420289855072
chr10	33518225	33585650	30	21850	7.83606557377049
chr14	69378525	69450150	30	55775	8.4375
chr15	101702725	101750950	30	29400	6.16
chr19	39125475	39213350	30	58850	6.52173913043478
chr2	175626375	175681150	30	22775	8.05333333333333
chr2	216261525	216304525	30	20150	6.84615384615385
chr20	52195125	52278400	30	25375	8.23076923076923
chr22	28231500	28283925	30	21025	7.86206896551724
chr7	92347025	92398475	30	19525	7.92727272727273
chr1	21586150	21673350	29	54200	8.05714285714286
chr1	94041200	94097600	29	26825	8.08
chr11	94500075	94547825	29	23975	7.21212121212121
chr17	1914700	1999050	29	46425	8.03571428571429
chr4	57928000	57986300	29	27250	8
chr1	54714600	54809300	28	37750	7.30769230769231
chr12	66318250	66350300	28	14975	7.66666666666667
chr13	33822525	33865025	28	26000	5.09523809523809
chr14	69094150	69172250	28	35950	6.54901960784314
chr14	95944225	96004300	28	33600	5.80952380952381
chr19	18561900	18619525	28	34150	3.83333333333333
chr2	85956000	86029950	28	36900	7.29032258064516
chr20	49114500	49163550	28	25575	6.84
chr3	127480300	127524400	28	30025	2.75
chr9	35644400	35697325	28	26950	5.84
chr12	109187600	109253300	27	46700	6.37837837837838
chr17	2023750	2155075	27	47200	6.78606965174129
chr22	30578425	30659750	27	46400	5.6
chr4	177688550	177716450	27	14500	5.26666666666667
chr9	132217150	132272275	27	31125	7.33333333333333
chr10	81134575	81214900	26	49400	7.05882352941176
chr11	65621475	65690050	26	42025	5.60869565217391
chr11	113999550	114044175	26	24950	5.08196721311475
chr12	104669975	104701675	26	16200	4.60869565217391
chr12	124851950	124929400	26	41350	4.18181818181818
chr17	37019375	37082925	26	36600	5.84615384615385
chr17	40550050	40589125	26	21275	6.43478260869565
chr2	121479725	121560700	26	36175	4.6
chr8	38749200	38797525	26	25475	6.61538461538461
chr1	208374275	208418700	25	23375	4.9
chr12	52398050	52477400	25	34725	4.83516483516483
chr16	69199475	69239150	25	18075	6.48275862068965
chr17	36570850	36633000	25	33325	4.51898734177215
chr18	55435950	55481275	25	22300	6.18181818181818
chr21	47441350	47533175	25	39450	5.66666666666667
chr4	77644150	77694975	25	26650	5.01694915254237
chr4	77894375	77937050	25	25225	5.36842105263158
chr4	170157200	170194100	25	17250	5.69230769230769
chr5	77791475	77845125	25	26450	6.25
chr8	22405750	22464625	25	38400	5
chr1	206846100	206899050	24	25400	6.48
chr1	223886175	223937350	24	38325	2.8955223880597
chr11	2903800	2977900	24	25150	6.6
chr13	99187775	99237600	24	22325	6.07142857142857
chr14	77366875	77429325	24	32525	5
chr17	38454650	38515250	24	44075	3.51162790697674
chr2	238078700	238145550	24	39350	4.32432432432432
chr20	48862000	48939750	24	35800	4.30379746835443
chr3	45671850	45719350	24	19925	5.82857142857143
chr6	7130150	7176150	24	21975	6.16666666666667
chr6	112535950	112576675	24	21525	4.52173913043478
chr1	2120475	2189925	23	39950	5.20958083832335
chr1	94124325	94169500	23	24275	4.38383838383838
chr1	221881400	221917400	23	22725	4.10909090909091
chr11	12220150	12261325	23	22800	3.93548387096774
chr11	65172625	65223800	23	28025	4.48387096774194
chr12	108999325	109047275	23	22625	4.09302325581395
chr15	71067125	71104825	23	18900	4.30769230769231
chr16	24986625	25027450	23	25725	5.57746478873239
chr17	7107600	7168150	23	26750	5.93700787401575
chr17	43187900	43253875	23	24400	6
chr4	119672550	119697675	23	13850	6.69565217391304
chr6	30704825	30769050	23	26250	6.7027027027027
chr6	32043625	32098825	23	20800	6.41860465116279
chr8	19024625	19074825	23	18800	6.66666666666667
chr8	119058500	119094000	23	17250	6.3448275862069
chr9	101705375	101764875	23	21525	4.98360655737705
chr9	131637975	131690675	23	25050	6.32258064516129
chr15	60661150	60706850	22	33025	5.10714285714286
chr15	71564875	71610675	22	21775	5.28395061728395
chr16	67183500	67232525	22	24375	3.88888888888889
chr17	42142825	42202025	22	24750	4.59574468085106
chr3	43767825	43812550	22	20225	3.80952380952381
chr3	66443400	66494450	22	20525	4.38297872340426
chr8	37620550	37687600	22	29925	5.51515151515152
chr8	145002150	145066575	22	45325	5.26153846153846
chr9	137529075	137575625	22	23175	5.42857142857143
chr1	86009825	86053925	21	20475	5.75460122699386
chr10	104352275	104414750	21	37050	5.72222222222222
chr11	64610100	64656975	21	29275	5.57894736842105
chr12	56094250	56140475	21	26025	3.22448979591837
chr15	68870075	68916425	21	23600	5.42857142857143
chr15	90350050	90392725	21	20725	5.03030303030303
chr16	86596700	86653100	21	26350	5.29411764705882
chr17	27451425	27508450	21	27050	5.37614678899083
chr19	16174625	16199725	21	18500	3.05263157894737
chr2	47256850	47318775	21	36525	5.0188679245283
chr3	58025150	58059775	21	20625	4.12244897959184
chr7	104596875	104631750	21	19000	2.66666666666667
chr1	25030925	25081100	20	20550	5.25373134328358
chr1	27846025	27934325	20	58775	5.11111111111111
chr13	114860875	114900275	20	31675	5.36842105263158
chr15	89639250	89666575	20	13650	5.71428571428571
chr2	102711350	102747750	20	15750	4.05
chr2	218754925	218819075	20	39125	4.96551724137931
chr21	46548250	46589900	20	16500	4.78461538461538
chr21	47369875	47417850	20	24700	4.02777777777778
chr5	42984500	43020900	20	16875	4.35294117647059
chr5	171827475	171883675	20	26000	4.20338983050847
chr6	35325925	35369100	20	19775	4.95652173913043
chr8	23173700	23216075	20	28500	3
chr8	119019000	119049250	20	21075	4.5
chr9	124110300	124136425	20	18625	3.2
chr9	127013950	127073900	20	47950	2.45454545454545
chr9	134268375	134312175	20	26900	2.4
chr11	65042300	65090100	19	28400	3.86163522012579
chr11	95878250	95906775	19	15375	4.29032258064516
chr11	96032725	96077000	19	28100	4.85714285714286
chr11	118472675	118507875	19	26825	4.2
chr12	6302900	6343500	19	20900	5.08333333333333
chr15	33379000	33408075	19	16850	3.71428571428571
chr15	74674525	74727275	19	34325	3.5
chr15	75975975	76027000	19	17550	4.6551724137931
chr17	72732450	72775625	19	17300	3.92307692307692
chr18	46446750	46490875	19	34300	4.03448275862069
chr2	36686625	36720800	19	21200	5.1
chr20	17623775	17649550	19	17125	3.90769230769231
chr20	54983750	55019875	19	26550	1.27777777777778
chr22	43315200	43345575	19	15775	3.40869565217391
chr3	50263725	50311100	19	33325	4
chr5	150439525	150488575	19	22575	5.3030303030303
chr6	148821700	148860325	19	24050	3.15151515151515
chr8	28221150	28260775	19	19900	3.8961038961039
chr1	2197575	2263100	18	37500	2.94972067039106
chr1	36808175	36854900	18	21975	4.08510638297872
chr11	8703100	8751350	18	23200	4.63414634146341
chr13	98851350	98875475	18	14475	2.3448275862069
chr15	33141725	33166600	18	17725	4.08333333333333
chr15	48828500	48859800	18	15450	3.26027397260274
chr15	96864600	96905100	18	29425	1.5959595959596
chr16	4338200	4380725	18	22250	4.47457627118644
chr16	11167075	11204650	18	27450	4.69230769230769
chr16	70713100	70806475	18	55000	4.09302325581395
chr16	86524750	86554775	18	21025	2.42105263157895
chr16	87878000	87905275	18	18875	2.42307692307692
chr17	79359100	79405075	18	28125	2.06896551724138
chr18	3245325	3270150	18	13075	3.23076923076923
chr19	3357950	3392825	18	20525	4
chr2	30447700	30483600	18	24725	4.42307692307692
chr2	192540475	192561300	18	13225	3.7
chr2	206544925	206585725	18	23500	4.60606060606061
chr20	35456275	35495600	18	25225	3.77011494252874
chr20	49031600	49081375	18	17775	5.04918032786885
chr21	46705900	46757150	18	25300	4.31111111111111
chr3	45159500	45188150	18	17725	4.07407407407407
chr3	129305700	129347400	18	26525	4.40740740740741
chr3	158418350	158460725	18	18900	3.91304347826087
chr5	149994325	150040300	18	26450	4.68627450980392
chr6	33377200	33401950	18	17425	1.75
chr6	129988750	130008825	18	11325	3.68181818181818
chr9	97765050	97795450	18	17775	3.95652173913043
chr1	235090400	235136450	17	28800	4.24
chr10	121149050	121182400	17	20000	3.9
chr11	35178100	35215775	17	26850	3.90243902439024
chr15	42209750	42243350	17	17025	4.64
chr15	74206625	74252375	17	26825	2.75
chr16	85584325	85627100	17	18625	4.13207547169811
chr17	16931375	16970875	17	15775	4.72
chr2	20618425	20657425	17	13950	4.4392523364486
chr20	35088950	35128575	17	22500	3.12962962962963
chr20	48173825	48217075	17	21675	3.02222222222222
chr3	16089900	16116750	17	16625	2.21739130434783
chr3	55500750	55526100	17	18125	2.3469387755102
chr5	77881425	77911850	17	14025	4.32258064516129
chr5	140863425	140910200	17	26950	4.23655913978495
chr5	156960100	157003775	17	24075	4.33846153846154
chr7	2835500	2867350	17	20275	4.59459459459459
chr7	6415425	6439700	17	10350	4.77227722772277
chr9	94896050	94916750	17	13475	4.08333333333333
chr1	22222675	22271300	16	35550	3.93103448275862
chr1	26014675	26041850	16	15875	3.5
chr1	162628175	162652375	16	10650	3.58241758241758
chr10	73722875	73778100	16	31750	3.49438202247191
chr11	95960150	96001125	16	19975	3.6030534351145
chr12	53432725	53475325	16	26575	2.58992805755396
chr12	105605325	105630800	16	15225	4.13333333333333
chr12	109104900	109129275	16	16675	1.94285714285714
chr12	120661500	120704075	16	32625	1.66233766233766
chr14	105931425	105958775	16	14950	4.09345794392523
chr15	80765500	80807475	16	26425	3.54545454545455
chr16	88809875	88852450	16	27525	3.7910447761194
chr17	17666100	17696875	16	17800	1.94545454545455
chr17	25856475	25914025	16	27225	4.13559322033898
chr17	38246525	38282200	16	23950	2.83870967741935
chr17	57913325	57933900	16	12350	4.2089552238806
chr17	59368425	59418175	16	19500	3.85263157894737
chr17	59460225	59494875	16	26125	3.12328767123288
chr2	65584875	65617750	16	13450	4.48979591836735
chr2	105985050	106023475	16	30050	2.19607843137255
chr20	30279475	30312100	16	22350	3.39130434782609
chr20	61545875	61562475	16	9700	3.39130434782609
chr22	20858125	20891475	16	20300	3.08771929824561
chr22	24104775	24138825	16	15150	3.48148148148148
chr22	38280025	38307825	16	11500	4.41666666666667
chr3	120135450	120171000	16	30500	2.0625
chr3	134179300	134207125	16	16025	3.15294117647059
chr3	159554050	159585525	16	12325	3.50819672131148
chr4	81102500	81128425	16	14625	3.73333333333333
chr5	176880525	176913525	16	17000	3.76
chr6	150161100	150186200	16	16475	4.08333333333333
chr6	151243275	151257625	16	9950	3.53846153846154
chr7	5709850	5744200	16	21750	3.5421686746988
chr7	41731975	41749825	16	11925	2.62857142857143
chr9	139218575	139268625	16	28050	4.53333333333333
chr1	32146250	32183100	15	21400	3.66666666666667
chr1	39851225	39882575	15	20575	2.12290502793296
chr1	183058200	183076525	15	10375	4.06779661016949
chr10	106056900	106100575	15	30675	2.26666666666667
chr11	8777050	8801025	15	16300	1.40540540540541
chr11	63991425	64022150	15	18850	2.78787878787879
chr11	76474250	76518575	15	22125	3.05357142857143
chr12	54801225	54826825	15	16650	2.17647058823529
chr15	33110675	33135675	15	15550	2.2
chr15	90930800	90965550	15	15350	3.71428571428571
chr16	27322550	27348725	15	18800	1.71428571428571
chr16	86408800	86433000	15	11875	3.61194029850746
chr17	13479450	13506550	15	14825	4.13461538461539
chr19	4367675	4403850	15	24875	3.79487179487179
chr19	18521375	18550675	15	17550	2.26446280991736
chr2	43682150	43696450	15	10125	1.23595505617978
chr2	135155200	135170900	15	10050	2.48275862068966
chr2	189833575	189851725	15	10125	2.79166666666667
chr3	124826250	124868375	15	20975	3.48148148148148
chr9	36135650	36167025	15	18425	3.94594594594595
chr9	124478325	124514850	15	18000	3.91907514450867
chr1	230201800	230228175	14	14900	1.77570093457944
chr10	49795075	49817500	14	14575	2.83636363636364
chr10	90639000	90658900	14	14125	1.28767123287671
chr10	111643725	111666050	14	11950	2.12820512820513
chr11	10308925	10332425	14	13525	3.01204819277108
chr11	10393750	10417875	14	13500	2.26666666666667
chr12	124975250	125013300	14	24950	1.77272727272727
chr12	133065350	133090300	14	11650	3.82795698924731
chr14	105253025	105272600	14	12150	2.68965517241379
chr16	85005875	85046025	14	23300	2.74193548387097
chr17	42262000	42301475	14	18750	3.44827586206897
chr17	48103975	48144750	14	27000	2.36507936507937
chr18	43530275	43548175	14	12825	1.90769230769231
chr19	2040875	2065475	14	15350	3.07936507936508
chr19	15386825	15415675	14	20775	1.48387096774194
chr19	48216325	48233975	14	14575	1.85185185185185
chr19	50351300	50382450	14	15025	3.01075268817204
chr2	33355250	33373175	14	10250	3.29411764705882
chr2	74206200	74237625	14	16675	2.99328859060403
chr2	159986275	159997800	14	8950	2
chr2	217543925	217565875	14	18025	0.625
chr20	1782700	1813525	14	18125	3.09090909090909
chr20	3868300	3885900	14	9525	3.65217391304348
chr3	15351075	15374850	14	13750	3.37662337662338
chr3	112389625	112407875	14	10450	2.98701298701299
chr3	152091175	152104600	14	6025	3.10344827586207
chr4	1184075	1209825	14	19700	2.66666666666667
chr5	52312875	52337525	14	13500	3.25
chr5	98103200	98124525	14	12850	3.29411764705882
chr5	148583050	148603325	14	13100	3.45454545454545
chr6	11194500	11214925	14	14675	1.84070796460177
chr6	56571825	56598450	14	12200	3.27810650887574
chr6	160389400	160411150	14	12450	3.73134328358209
chr7	120627900	120643875	14	8925	3.21951219512195
chr8	145725900	145755575	14	16000	2.9
chr9	114791125	114814525	14	18150	1.04761904761905
chr9	135987925	136025350	14	19400	3.12345679012346
chr1	8451350	8485525	13	19300	3.41666666666667
chr1	11978650	12001125	13	11850	2.5
chr1	32389650	32414100	13	12725	3.25
chr1	36613125	36641575	13	15350	3.3
chr1	43396925	43433575	13	30050	1.73529411764706
chr1	66997350	67013825	13	10350	2.23076923076923
chr1	230983650	231015425	13	18400	3.28859060402685
chr11	9773525	9790500	13	13700	1.77777777777778
chr11	57071100	57094350	13	17950	1.48571428571429
chr11	62431500	62462700	13	12575	2.8952380952381
chr11	67113650	67148575	13	21475	3.6
chr11	121902725	121919400	13	9100	2.84507042253521
chr11	126201600	126230275	13	15200	3.33333333333333
chr12	6431550	6457325	13	19950	2.9
chr12	48193150	48223650	13	23650	2.71428571428571
chr12	91565225	91584500	13	10600	3.28813559322034
chr12	115105150	115136825	13	20100	3.31958762886598
chr14	55134175	55159400	13	13000	2.97297297297297
chr14	105478725	105495000	13	9900	3.44827586206897
chr15	65132825	65170350	13	24650	2.8
chr15	78339200	78370675	13	23225	2.70454545454545
chr15	93445975	93467825	13	15225	1.39285714285714
chr16	28190750	28208575	13	14050	2.31818181818182
chr16	73076450	73105850	13	24275	0.805970149253731
chr16	86327600	86341825	13	10975	1.12
chr17	14200200	14214250	13	11025	1.24324324324324
chr17	53519850	53537300	13	9925	3.35135135135135
chr19	13943850	13964900	13	17200	2.76190476190476
chr19	16679525	16704350	13	12400	3.18471337579618
chr2	37788400	37817925	13	14475	2.66666666666667
chr2	109186675	109213700	13	14600	2.51063829787234
chr2	145260875	145282600	13	14875	1.73333333333333
chr2	161143900	161156975	13	7225	2.48
chr2	216516700	216530325	13	7650	3.19148936170213
chr2	239326950	239350650	13	12650	2.2
chr20	23121700	23142925	13	12525	3.05263157894737
chr22	46066850	46087950	13	12700	3.4
chr3	50628075	50666375	13	14250	3.48571428571429
chr4	129433225	129451000	13	10275	2.3448275862069
chr5	6711700	6735600	13	15825	2.68
chr7	94018950	94057300	13	30900	1.65178571428571
chr7	107572575	107594750	13	12825	3.50877192982456
chr8	143742650	143764375	13	15050	1.25641025641026
chr9	124028800	124063250	13	26500	1.01030927835052
chr1	20799650	20823350	12	12675	3.12883435582822
chr1	156861850	156884775	12	16175	2.24242424242424
chr1	203630525	203647250	12	12725	0.988235294117647
chr10	30464875	30478550	12	8325	1.72727272727273
chr10	102745375	102775650	12	16275	2.94179894179894
chr10	112253525	112273275	12	13725	2.88372093023256
chr11	11989775	12016525	12	20075	1.58620689655172
chr11	62303200	62331575	12	21250	1.77777777777778
chr12	27690450	27714850	12	13425	2.47222222222222
chr12	76411850	76432225	12	12075	2.84
chr13	33756950	33772600	12	11300	1.74193548387097
chr15	39870475	39888400	12	12750	3.03225806451613
chr15	62732025	62767100	12	15075	3.16216216216216
chr15	71614950	71630225	12	10900	2.60869565217391
chr15	81068650	81082500	12	9825	1.3968253968254
chr16	4418775	4443800	12	21125	2.59259259259259
chr16	11438425	11459200	12	16100	1.78947368421053
chr16	55511225	55544175	12	16250	2.59770114942529
chr16	86695075	86715675	12	11275	2.63265306122449
chr17	27036900	27056525	12	13950	1.06122448979592
chr17	43148150	43180425	12	14700	3.17525773195876
chr17	71279500	71309200	12	19025	2.93333333333333
chr17	75299800	75323600	12	17850	1.28662420382166
chr19	15424600	15444325	12	13200	2.60869565217391
chr19	45240000	45264200	12	19250	1.61904761904762
chr2	43177975	43203700	12	15425	2.6
chr2	67089375	67101875	12	8275	1.28
chr2	97522275	97544350	12	11775	2.625
chr2	188405750	188416475	12	8400	0.8
chr2	201173050	201185450	12	7825	2.72727272727273
chr2	208006475	208022475	12	8475	2.60240963855422
chr20	3903000	3916450	12	8075	2.04878048780488
chr20	30249200	30269075	12	11850	2.57831325301205
chr21	46375200	46393125	12	10225	1.7029702970297
chr3	50370575	50397525	12	16025	2.12727272727273
chr3	112348175	112375075	12	21450	1.09090909090909
chr3	156391525	156412475	12	14300	1.83720930232558
chr4	2794075	2821550	12	17800	1.93464052287582
chr5	43033500	43049975	12	11050	2.47222222222222
chr5	53810225	53833725	12	14725	3.15492957746479
chr5	149507550	149544525	12	32425	2.36
chr6	75977275	75993375	12	11000	1.79032258064516
chr6	86154975	86180050	12	17375	2.28235294117647
chr7	30497425	30519375	12	14150	1.49044585987261
chr7	100025450	100044400	12	10925	2.19277108433735
chr7	100797275	100823825	12	13175	2.912
chr8	71512725	71528925	12	9200	3.11627906976744
chr9	116915925	116944375	12	16700	3.04166666666667
chr9	124079450	124097675	12	9275	2.18666666666667
chr1	1192975	1211775	11	14025	0.836363636363636
chr1	6317475	6337400	11	10250	2.75268817204301
chr1	8074150	8089375	11	12575	0.845528455284553
chr1	32036825	32057875	11	10600	2.4390243902439
chr1	42126575	42150300	11	12350	1.93684210526316
chr1	154926250	154949600	11	15475	2.4
chr1	157961975	157999150	11	31050	1.22916666666667
chr10	33401150	33432900	11	15225	2.7741935483871
chr10	51564650	51577375	11	9200	1.45205479452055
chr10	73014050	73032725	11	11425	1.68085106382979
chr10	93338850	93377500	11	18650	2.30769230769231
chr10	95216150	95240900	11	21700	0.690265486725664
chr10	124609850	124625175	11	7825	2.33576642335766
chr10	126722700	126738625	11	10075	2.35294117647059
chr10	126802325	126814825	11	7625	2.53061224489796
chr11	12544775	12553775	11	5925	1.61538461538462
chr11	46368350	46391575	11	11125	2.41176470588235
chr11	47268900	47293775	11	12125	2.58928571428571
chr11	75036650	75063875	11	19825	1.42622950819672
chr13	114535225	114568075	11	21075	2.35616438356164
chr14	61103925	61126050	11	17200	0.876712328767123
chr15	63333525	63354075	11	17350	0.636363636363636
chr16	2069475	2099450	11	20200	2.38095238095238
chr16	4060100	4066900	11	4350	2.31578947368421
chr16	84852950	84874700	11	18225	0.568527918781726
chr17	1384175	1399400	11	11050	2.26086956521739
chr17	7474500	7495075	11	15675	0.865248226950355
chr17	29885300	29911500	11	18325	2.0952380952381
chr17	42076100	42092775	11	9450	2.76666666666667
chr17	73675475	73697525	11	15300	1.4468085106383
chr18	2976900	2989275	11	9450	0.961538461538462
chr18	72911550	72929200	11	10675	2.10909090909091
chr19	12884300	12913650	11	17900	2.23008849557522
chr2	27286500	27310425	11	15675	2.6015037593985
chr2	172947275	172973100	11	16525	2.43529411764706
chr2	201979525	201997725	11	10575	2.65384615384615
chr2	218080575	218091425	11	6875	1.90123456790123
chr2	223905800	223922575	11	9775	1.47286821705426
chr2	227646125	227666825	11	13650	1.98726114649682
chr20	31044225	31073425	11	17750	2.47297297297297
chr21	38064850	38083200	11	15375	2.27027027027027
chr3	14464550	14503775	11	20475	2.52083333333333
chr3	16162750	16182875	11	11550	2.16822429906542
chr3	42054325	42087375	11	17800	2.18032786885246
chr3	45094775	45108975	11	11200	1
chr3	69126950	69145250	11	12850	1.55172413793103
chr3	149086475	149109200	11	14700	1.53571428571429
chr3	185445075	185457550	11	9525	1.68
chr4	157691825	157702925	11	7850	1.9047619047619
chr5	149864400	149899000	11	28000	0.692913385826772
chr5	172737025	172762125	11	17825	2.11764705882353
chr6	36625550	36654600	11	13550	2.65333333333333
chr6	151175675	151191625	11	8825	2.2972972972973
chr7	48122775	48137825	11	9950	2
chr7	137555925	137568675	11	8325	2.33333333333333
chr8	67024775	67046275	11	12075	2.59375
chr8	119908800	119927050	11	10950	2.61855670103093
chr8	142155150	142175450	11	11400	2.66666666666667
chr9	117038300	117053400	11	8275	2.08823529411765
chr9	130827725	130866850	11	20850	2.08
chr1	53572925	53593550	10	12550	1.73684210526316
chr1	153504175	153527300	10	17950	2
chr10	35612625	35630400	10	9525	2.09230769230769
chr10	121121675	121138200	10	10025	2.20512820512821
chr11	35233900	35245325	10	7950	2.16216216216216
chr11	86446425	86461425	10	11075	1.51351351351351
chr11	120078775	120090775	10	7750	2.375
chr11	131920375	131938800	10	12150	1.90909090909091
chr12	114828750	114840275	10	8950	1.12903225806452
chr13	45899075	45916950	10	13600	1.92857142857143
chr13	95918425	95934675	10	13675	2
chr14	53384250	53396275	10	8925	1
chr14	85993575	86003475	10	7175	1.5609756097561
chr16	9183800	9197725	10	9700	2.05194805194805
chr16	29203725	29216050	10	9175	2.2
chr16	87983875	88004500	10	10125	2.29787234042553
chr16	89547900	89562125	10	6925	1.78260869565217
chr17	1277175	1285200	10	5800	1.21311475409836
chr17	7736450	7749275	10	10775	0.517241379310345
chr17	57432675	57452000	10	11650	2
chr17	75116900	75128925	10	7750	1.77142857142857
chr17	77763475	77778375	10	10975	2.19354838709677
chr17	79527625	79550850	10	12400	2.39449541284404
chr17	80183225	80206000	10	18325	1.11111111111111
chr18	19747500	19755025	10	5000	1.53846153846154
chr18	74198250	74208800	10	6300	2.16326530612245
chr19	11261875	11281475	10	10275	1.89937106918239
chr19	13048150	13068625	10	10700	2.24719101123596
chr19	31817250	31836400	10	12650	1.96078431372549
chr19	48823400	48837625	10	9825	1.29166666666667
chr2	33430700	33446525	10	11975	1.49397590361446
chr2	54823125	54834025	10	6625	2.31578947368421
chr2	102432150	102448425	10	11150	1.31944444444444
chr2	109933450	109957100	10	18400	2.17391304347826
chr2	114643850	114658400	10	9700	2.08421052631579
chr2	223763950	223774250	10	6925	1.26666666666667
chr20	36898300	36909175	10	8575	0.956521739130435
chr20	49526875	49538950	10	6800	1.93220338983051
chr21	36247025	36257675	10	7525	1.41666666666667
chr22	43386225	43405650	10	14800	1.10169491525424
chr3	53193375	53205525	10	7200	1.6
chr3	194200950	194216025	10	9350	1.35911602209945
chr4	38663950	38680675	10	11775	2.35714285714286
chr4	77114550	77136100	10	15600	1.94520547945205
chr4	157860825	157871425	10	7500	2.03389830508475
chr5	72659725	72673150	10	8250	1.27272727272727
chr5	141690250	141709050	10	14775	1.57142857142857
chr5	180666400	180678875	10	7500	1.5
chr6	37093625	37113725	10	12725	1.52
chr6	56667350	56674225	10	4375	2
chr6	151356150	151367325	10	7950	1.22222222222222
chr7	2547425	2571075	10	15750	2.31111111111111
chr8	26428550	26440625	10	7175	2
chr8	38299050	38326825	10	12250	2.02061855670103
chr8	54789125	54799450	10	7500	1.43661971830986
chr8	99950675	99961450	10	8475	1.03703703703704
chr9	107618575	107636675	10	10725	1.71052631578947
chrX	65853300	65859650	10	3600	2.3125
chrX	153955375	153966950	10	8825	1.58974358974359
chr1	16118475	16129500	9	7775	0.91304347826087
chr1	19966375	19981200	9	9800	1.4020618556701
chr1	33792675	33816825	9	21475	0.464912280701754
chr1	45264725	45281575	9	14225	1.67567567567568
chr1	150531700	150549975	9	15800	1.11764705882353
chr1	156453325	156481175	9	21200	1.82608695652174
chr1	165820200	165828100	9	5450	2
chr1	178499125	178514550	9	9250	1.91946308724832
chr10	17248200	17261125	9	8775	1.96666666666667
chr10	77154425	77169850	9	10275	1.12781954887218
chr10	95193725	95206900	9	11225	0.45045045045045
chr10	101535275	101549275	9	8050	1.68992248062015
chr11	12697675	12720200	9	19275	0.509803921568627
chr11	29327150	29334900	9	4875	1.69230769230769
chr11	33741200	33759925	9	12025	1.58715596330275
chr11	46258450	46275525	9	9675	1.45614035087719
chr11	65319625	65346275	9	16375	1.90184049079755
chr11	66079050	66116100	9	23425	1.45064377682403
chr11	73017450	73047150	9	26050	0.557692307692308
chr11	108797650	108804900	9	5425	1.16129032258065
chr11	122067975	122091675	9	17100	1.7375
chr12	47471125	47482400	9	6900	1.65714285714286
chr12	53606725	53628600	9	15250	1.89944134078212
chr12	56234900	56245000	9	7075	1.74358974358974
chr12	109077850	109098575	9	15525	1.2156862745098
chr12	125158700	125173475	9	9350	1.44578313253012
chr13	99127775	99140650	9	10125	0.90625
chr13	114821575	114837900	9	11450	1.58974358974359
chr14	24604575	24618175	9	9125	1.33333333333333
chr14	73922075	73935800	9	9850	1.61111111111111
chr14	93498825	93513275	9	7250	1.90804597701149
chr15	39416000	39434275	9	13050	1.62686567164179
chr15	40379725	40401950	9	18200	0.851063829787234
chr15	44083600	44094125	9	6900	1.43589743589744
chr15	58761000	58769625	9	6000	0.926829268292683
chr15	60644925	60657750	9	8050	1.76119402985075
chr15	74273800	74291050	9	15050	0.597014925373134
chr15	75951125	75967725	9	12450	1
chr15	85944700	85951825	9	4900	1.58974358974359
chr15	91133825	91141875	9	5325	1.25581395348837
chr15	101777625	101793600	9	9050	1.78082191780822
chr16	9199475	9206575	9	5200	1.05882352941176
chr16	11222000	11234575	9	9625	0.875
chr16	53112725	53134750	9	13125	1.95833333333333
chr16	75267575	75302350	9	29350	1.52
chr17	828225	841375	9	8075	1.93939393939394
chr17	4841375	4857575	9	11150	0.973913043478261
chr17	15159000	15168700	9	7575	0.8
chr17	40664225	40679700	9	12200	1.04477611940298
chr17	43043575	43065600	9	10475	1.84474885844749
chr17	57225900	57231450	9	3725	2
chr17	62769925	62778100	9	5975	1.35384615384615
chr17	63548500	63558525	9	6475	1.97142857142857
chr17	74531100	74548050	9	10250	1.69924812030075
chr17	80485800	80496750	9	7075	1.41666666666667
chr18	56525675	56539650	9	9600	1.66666666666667
chr19	2160825	2174400	9	9100	1.47368421052632
chr19	7980525	7995200	9	10375	1.55963302752294
chr19	18949450	18961250	9	8300	1.22448979591837
chr19	42744375	42761175	9	10500	1.54285714285714
chr19	42771725	42791175	9	13625	1.62406015037594
chr19	47119800	47143700	9	13600	1.86991869918699
chr2	28618500	28638150	9	14225	1.260663507109
chr2	37991175	38010975	9	16825	0.818181818181818
chr2	42272975	42292600	9	16125	1.18181818181818
chr2	60776350	60784575	9	5800	1.67567567567568
chr2	66664775	66675725	9	9625	0.758620689655172
chr2	66795800	66811050	9	10150	1.88888888888889
chr2	85656825	85666225	9	7425	0.659574468085106
chr2	100625050	100632450	9	6400	0.785714285714286
chr2	110362200	110374000	9	7125	1.40909090909091
chr2	178115950	178131900	9	9550	1.57377049180328
chr2	190271125	190278225	9	5100	1.28571428571429
chr2	192207550	192217875	9	6950	0.875
chr2	217409850	217422925	9	8650	1.75862068965517
chr2	218852575	218876325	9	18950	0.877697841726619
chr2	235928625	235939950	9	9600	0.583333333333333
chr20	36145100	36157525	9	7575	1.51851851851852
chr20	57222550	57232175	9	4825	1.90625
chr21	16373500	16383550	9	6925	1.28301886792453
chr21	45016450	45026550	9	6000	1.75342465753425
chr22	19861300	19881200	9	17375	0.538860103626943
chr22	30697650	30715200	9	12000	1.78823529411765
chr22	31493075	31504325	9	9200	1.61538461538462
chr3	13577425	13592300	9	9750	1.63157894736842
chr3	49387750	49401475	9	9225	1.38211382113821
chr3	63952650	63964125	9	6550	1.83505154639175
chr3	192600850	192611725	9	7375	1.32824427480916
chr4	103736200	103746000	9	6275	2
chr4	120539125	120548025	9	4475	2
chr4	151149500	151160575	9	8075	1.49367088607595
chr5	1788950	1802500	9	9950	1.80645161290323
chr5	54048675	54058600	9	6800	2
chr5	74243650	74251700	9	5225	2
chr5	92921000	92931100	9	6825	1.71428571428571
chr5	111068950	111086625	9	13825	0.571428571428571
chr5	123979925	123999225	9	12725	2
chr5	131754750	131776050	9	12450	1.65665236051502
chr5	148861600	148870475	9	7200	0.941176470588235
chr5	151038700	151067625	9	25175	0.686695278969957
chr6	16331775	16347075	9	9925	1.24657534246575
chr6	31695425	31708850	9	9350	1.58333333333333
chr6	35685875	35701250	9	10050	1.70588235294118
chr6	44184425	44196625	9	8625	1.57692307692308
chr6	74225025	74236200	9	6350	1.83333333333333
chr6	151195425	151206150	9	6750	1.93333333333333
chr6	169556675	169574325	9	12050	1.73333333333333
chr7	41950400	41961275	9	7275	1.71052631578947
chr7	65603950	65618475	9	11175	1.73770491803279
chr8	11658575	11667525	9	5900	1.95833333333333
chr8	13218825	13231075	9	9200	0.911764705882353
chr8	41160925	41168775	9	5225	2
chr8	59739275	59747425	9	6075	0.686567164179104
chr8	134299500	134310975	9	7400	1.6969696969697
chr9	16026375	16032900	9	4450	1.57575757575758
chr9	96927825	96939300	9	6375	1.87755102040816
chr9	100981000	100995850	9	8450	1.89041095890411
chr9	114661125	114672175	9	8925	1.02222222222222
chr9	134602625	134615950	9	9525	1.23636363636364
chrX	64888650	64901400	9	9600	0.869565217391304
chrX	64906050	64930000	9	13775	1.75418994413408
chrX	71488275	71497425	9	7200	0.691588785046729
chr1	9252850	9263200	8	7775	1
chr1	68212125	68220150	8	6775	0.941176470588235
chr1	150942125	150954950	8	7875	1.56666666666667
chr1	155930175	155955300	8	19975	0.856115107913669
chr1	156626500	156648025	8	16050	1.57971014492754
chr1	179001050	179008600	8	5100	1.01149425287356
chr1	181056025	181075950	8	15125	1.41538461538462
chr1	198086475	198092825	8	4800	0.904109589041096
chr1	202543600	202563425	8	14825	1.52941176470588
chr1	204042800	204050900	8	5200	1.2156862745098
chr1	209819525	209826900	8	5700	0.95
chr1	234854825	234868275	8	11425	0.829268292682927
chr10	4804250	4811425	8	4875	0.909090909090909
chr10	13745350	13761700	8	13500	0.551020408163265
chr10	31318675	31325325	8	4300	1.19148936170213
chr10	82253175	82269975	8	12125	1.1219512195122
chr11	306125	318000	8	8675	1.1875
chr11	10343925	10352900	8	7700	1.42857142857143
chr11	27716450	27725175	8	7175	0.866666666666667
chr11	126859900	126874000	8	9100	1.48387096774194
chr12	4377850	4386600	8	6850	0.847457627118644
chr12	13244975	13256775	8	9500	1.34545454545455
chr12	56319650	56329975	8	6325	1.59322033898305
chr12	56911775	56924975	8	10850	0.651685393258427
chr12	57021350	57031850	8	7625	1.53424657534247
chr12	66269425	66279500	8	6450	1.25
chr12	104524525	104533075	8	5275	1.6
chr12	125394575	125406925	8	8400	1.41573033707865
chr13	21613575	21621650	8	5200	1.5625
chr13	22242800	22250050	8	6050	0.524590163934426
chr13	102101975	102109950	8	6275	0.8
chr14	62213125	62222450	8	8125	0.666666666666667
chr14	68603775	68614350	8	6750	1.26315789473684
chr14	77488625	77519925	8	23625	1.01672240802676
chr15	33243550	33252275	8	5875	1.40229885057471
chr15	40614375	40637500	8	19050	0.787878787878788
chr15	57505875	57513925	8	6775	0.75
chr16	3920600	3929625	8	6825	0.752475247524752
chr16	20908375	20926175	8	12550	1.01369863013699
chr16	29815225	29839200	8	19275	0.626506024096386
chr16	51182050	51191050	8	5750	1.08860759493671
chr16	57656725	57669225	8	7525	1.48571428571429
chr16	88267725	88280175	8	8775	1.125
chr16	89537400	89541600	8	3200	1.1
chr17	18084575	18095500	8	8750	1.40740740740741
chr17	27940000	27952575	8	9050	1.32692307692308
chr17	40062650	40076475	8	11850	0.831460674157303
chr17	40167750	40179475	8	6600	1.37254901960784
chr17	73972175	73980175	8	5350	1.28358208955224
chr17	74257850	74269050	8	7475	1.55555555555556
chr17	79475700	79491225	8	9825	1.5
chr17	81034900	81049600	8	10375	1.04
chr17	81136800	81151000	8	8550	1.63302752293578
chr18	8744100	8756325	8	9975	1.33333333333333
chr18	8942450	8953775	8	7550	1.03759398496241
chr18	46351300	46369275	8	13075	1.03105590062112
chr19	927375	945950	8	10650	1.30177514792899
chr19	2180425	2189950	8	8050	0.428571428571429
chr19	8509150	8517700	8	4575	1.63636363636364
chr19	34661500	34669625	8	5150	1.21428571428571
chr19	43704275	43710475	8	4625	1.61538461538462
chr19	55879200	55889600	8	8050	0.897959183673469
chr2	1730550	1749675	8	14500	1.35353535353535
chr2	49076425	49082175	8	3850	1.38461538461538
chr2	97192575	97208075	8	10900	0.986301369863014
chr2	192264200	192270150	8	4475	1.1219512195122
chr2	208113675	208126375	8	11200	1
chr2	241925250	241941575	8	10125	1.12790697674419
chr20	19953850	19978025	8	14975	1.48387096774194
chr20	33884925	33909475	8	17850	1.53535353535354
chr20	56281700	56294325	8	7425	1.28571428571429
chr20	60938725	60957925	8	13175	1.18181818181818
chr21	30672175	30680250	8	6700	0.740740740740741
chr21	30712175	30724700	8	9375	1.04
chr21	36206550	36220750	8	10875	1.08196721311475
chr22	20117000	20130400	8	7850	1.33333333333333
chr22	38069100	38078100	8	7400	0.613333333333333
chr22	40572600	40580475	8	4925	1.20481927710843
chr22	43004250	43018850	8	9600	1.32173913043478
chr22	50679700	50690725	8	7875	1.13157894736842
chr3	30651900	30658125	8	4175	1.07142857142857
chr3	49054300	49067275	8	8050	1.5
chr3	53266825	53279600	8	10750	0.653846153846154
chr3	55192975	55205425	8	11300	0.526315789473684
chr3	98606750	98615050	8	5875	1.21739130434783
chr3	99577600	99587400	8	6875	1.60714285714286
chr3	127791975	127804300	8	8450	1.04347826086957
chr3	129271425	129286525	8	11325	1.625
chr3	134070250	134092075	8	20375	1.15
chr4	77954650	77962300	8	5275	1.08333333333333
chr4	170144025	170151425	8	4675	1.35135135135135
chr5	14256900	14271750	8	12900	0.666666666666667
chr5	17179900	17192500	8	9725	0.91304347826087
chr5	60594375	60605225	8	8675	1.09090909090909
chr5	131823525	131842625	8	13025	0.959183673469388
chr5	141735375	141744175	8	6025	1.01587301587302
chr5	148779800	148811125	8	26550	1.61538461538462
chr5	148821850	148836200	8	11525	0.627906976744186
chr5	172215225	172234975	8	15125	1.25764192139738
chr5	178740925	178754150	8	8325	1.43243243243243
chr6	1387975	1397050	8	7050	1.125
chr6	34202625	34218150	8	12900	1.44827586206897
chr6	44083100	44096800	8	10500	1.31147540983607
chr6	132267600	132276900	8	6525	0.952380952380952
chr6	152590125	152595175	8	3525	1.6
chr6	159233825	159241150	8	5075	1.26829268292683
chr7	214425	232550	8	12875	1.37007874015748
chr7	23503600	23509250	8	3925	1.10714285714286
chr7	25885575	25897875	8	9925	1.03448275862069
chr7	73587325	73598700	8	7125	1.44615384615385
chr7	79608250	79615375	8	5425	1.36363636363636
chr7	130621475	130631250	8	8150	0.777777777777778
chr8	26465775	26477650	8	8975	1.38461538461538
chr8	49282225	49294925	8	9675	1.33333333333333
chr9	118023525	118029050	8	3875	1.25
chrX	106916350	106923150	8	5075	0.967741935483871
chr1	1278900	1297975	7	14450	0.933333333333333
chr1	8270400	8279900	7	7850	0.666666666666667
chr1	8427275	8445700	7	11275	1.03296703296703
chr1	15944450	15948100	7	2925	0.428571428571429
chr1	16465000	16484900	7	17100	0.776119402985075
chr1	23879725	23891650	7	10900	0.302158273381295
chr1	27018425	27033650	7	11525	0.857142857142857
chr1	54361600	54365650	7	2825	1.21212121212121
chr1	60166750	60173900	7	5925	0.896551724137931
chr1	64339525	64345300	7	4050	1.23076923076923
chr1	77974700	77981800	7	5475	1.08333333333333
chr1	77999200	78007125	7	6850	1.02702702702703
chr1	110158575	110171425	7	8875	1.05263157894737
chr1	150120675	150136675	7	13600	0.530232558139535
chr1	161989025	161994625	7	4100	0.764705882352941
chr1	166807550	166814400	7	4625	0.888888888888889
chr1	180119575	180130000	7	8600	0.848484848484849
chr1	205141375	205146375	7	3450	1.26923076923077
chr1	205252900	205274625	7	15475	1.15654952076677
chr1	218542650	218551425	7	5725	1.11392405063291
chr1	234746175	234758250	7	9950	0.528846153846154
chr10	3132350	3142225	7	7950	1.13333333333333
chr10	8091175	8097775	7	5525	0.727272727272727
chr10	28965450	28970575	7	3250	1.22222222222222
chr10	29932025	29939125	7	5200	0.901408450704225
chr10	45469475	45482950	7	12300	0.352941176470588
chr10	72971625	72983400	7	7500	1.09090909090909
chr10	72990500	73010475	7	12800	1.2
chr10	95135975	95147675	7	8575	0.960629921259842
chr10	128943250	128951975	7	6000	1.09756097560976
chr11	3173225	3187375	7	12500	0.6
chr11	31831400	31839925	7	7000	0.653846153846154
chr11	46933975	46943125	7	6625	0.857142857142857
chr11	65148275	65160200	7	10900	0.470588235294118
chr11	76817425	76822350	7	3950	0.477611940298507
chr11	119231550	119242600	7	7400	0.950354609929078
chr12	2352300	2361675	7	7625	1.02439024390244
chr12	29891975	29898300	7	5350	0.41025641025641
chr12	51781575	51789525	7	6175	1.14285714285714
chr12	52298350	52307900	7	7975	0.4
chr12	58222950	58241300	7	14725	1.14285714285714
chr12	79813100	79818525	7	4200	0.518518518518518
chr12	92526050	92537550	7	9975	0.744186046511628
chr12	96626900	96636875	7	8925	0.363636363636364
chr12	106525475	106535525	7	7575	0.917293233082707
chr12	108951275	108960300	7	5225	1.2
chr12	109057275	109065125	7	6100	1.14285714285714
chr12	122229625	122241450	7	9825	0.467153284671533
chr13	21584750	21596750	7	9800	0.430555555555556
chr13	24362525	24371600	7	8225	0.388059701492537
chr13	114142350	114151875	7	5950	1.11111111111111
chr14	23305050	23323050	7	15400	1.03174603174603
chr14	23767200	23772625	7	3850	1.15254237288136
chr14	30660075	30666150	7	4800	1.02857142857143
chr14	61088450	61092775	7	2675	1.2
chr14	61649825	61657575	7	5225	1.16666666666667
chr14	89295900	89302825	7	4625	1.08910891089109
chr14	104177550	104190950	7	8675	1.26086956521739
chr15	64670300	64674575	7	3050	0.851063829787234
chr15	75072925	75086325	7	11725	0.8
chr16	11761550	11772600	7	7150	1.10588235294118
chr16	11885000	11893825	7	6275	1.13333333333333
chr16	19123900	19133550	7	8275	0.314285714285714
chr16	29272525	29284700	7	9500	0.746031746031746
chr16	31462875	31472750	7	7200	0.923076923076923
chr16	50235575	50245000	7	6850	1.16216216216216
chr16	66296175	66305850	7	7725	1.15384615384615
chr16	70461500	70474075	7	8750	1.21904761904762
chr16	84325575	84338800	7	8525	1.09803921568627
chr17	3621300	3629300	7	5075	1
chr17	17732775	17745400	7	9325	1.18
chr17	27068925	27077975	7	7275	0.431372549019608
chr17	42975225	42989275	7	8775	0.848214285714286
chr17	48762125	48773350	7	7775	1.1
chr17	54248375	54254750	7	4525	0.692307692307692
chr17	61351050	61358425	7	5200	1
chr17	61431100	61436700	7	4300	0.833333333333333
chr17	77783075	77789525	7	5000	1.1304347826087
chr18	56234475	56240275	7	4400	0.580645161290323
chr18	74155700	74165375	7	8150	0.542372881355932
chr19	1465500	1472950	7	6525	0.833333333333333
chr19	3979675	3988400	7	6825	1.16129032258065
chr19	5623825	5629425	7	4850	0.555555555555556
chr19	10335525	10342675	7	5650	1.25925925925926
chr19	15305700	15312275	7	3825	1.2
chr19	17617675	17625075	7	4350	1.21428571428571
chr19	38876750	38883875	7	4975	0.916666666666667
chr19	39888000	39907750	7	13750	0.933333333333333
chr19	41303400	41319325	7	12425	1.14285714285714
chr19	45593875	45607450	7	10025	0.909090909090909
chr19	56150500	56161175	7	7275	0.927272727272727
chr2	10542300	10549750	7	5800	0.677685950413223
chr2	18695900	18702325	7	4950	1
chr2	32646275	32651950	7	4250	0.647058823529412
chr2	38020975	38031075	7	8150	0.487179487179487
chr2	55332825	55343625	7	8700	0.56969696969697
chr2	56110550	56116575	7	4800	0.555555555555556
chr2	72369925	72377600	7	6000	0.702702702702703
chr2	73328750	73342250	7	8550	1.17006802721088
chr2	109824625	109835650	7	7775	0.857142857142857
chr2	129131050	129139350	7	5750	0.98989898989899
chr2	151322750	151342325	7	17850	0.392156862745098
chr2	207995850	208002875	7	5575	1.13513513513514
chr2	227617050	227627450	7	8050	0.813186813186813
chr2	231728850	231736350	7	5975	0.468085106382979
chr20	10628600	10635800	7	6175	0.416666666666667
chr20	25226950	25233925	7	4975	1.19565217391304
chr20	39674925	39682250	7	6150	0.634146341463415
chr21	36166900	36192750	7	18050	1.23357664233577
chr21	40356650	40366675	7	8425	0.449438202247191
chr21	46492825	46502050	7	6575	0.947368421052632
chr22	18401375	18408625	7	5025	1.09677419354839
chr22	35767575	35780950	7	7900	1.2375
chr22	36179125	36183075	7	3100	0.470588235294118
chr22	38027600	38040000	7	10025	1.00934579439252
chr22	38568000	38578350	7	7375	0.941176470588235
chr22	41679600	41688500	7	6975	0.594594594594595
chr22	41935425	41941450	7	4100	1
chr22	50729650	50748400	7	15725	0.779661016949153
chr3	34046700	34055475	7	6500	1.17647058823529
chr3	51420725	51434200	7	9650	0.893203883495146
chr3	71029100	71035500	7	4800	1.26666666666667
chr3	87030900	87046475	7	10550	1.14285714285714
chr3	112492850	112499675	7	5650	0.909090909090909
chr3	150130625	150137975	7	5225	1
chr3	152014725	152021275	7	5575	0.857142857142857
chr3	156842750	156855350	7	9125	1.11764705882353
chr3	183885600	183898550	7	10000	0.897196261682243
chr3	184031725	184040425	7	6900	0.677165354330709
chr3	193851250	193860725	7	7375	1.15625
chr3	194868450	194883175	7	10550	0.9375
chr4	5747750	5761375	7	10100	0.808695652173913
chr4	13543425	13551150	7	4750	1.05
chr4	26323675	26329050	7	4150	1.21428571428571
chr4	55091075	55104050	7	10100	0.923076923076923
chr4	77867950	77878675	7	7375	1.11864406779661
chr4	81154425	81162975	7	7750	0.277777777777778
chr4	141011625	141021550	7	7800	1.16666666666667
chr4	143271975	143276250	7	2950	1.06666666666667
chr4	143323125	143329025	7	4200	0.853658536585366
chr5	5418950	5425250	7	3925	1.2093023255814
chr5	14006875	14012925	7	3925	1.20689655172414
chr5	14412550	14420800	7	6825	0.493150684931507
chr5	14462725	14466175	7	2550	0.722222222222222
chr5	39394925	39403000	7	6775	0.785714285714286
chr5	52093925	52101700	7	6725	0.326530612244898
chr5	52299775	52305025	7	4025	0.625
chr5	95192225	95203025	7	9325	1
chr5	149847575	149855050	7	5350	0.864864864864865
chr5	150156850	150171750	7	11300	0.780269058295964
chr5	156810175	156818300	7	5900	0.829268292682927
chr5	158605575	158614825	7	8200	0.335664335664336
chr6	11605350	11618700	7	8700	0.825
chr6	22877675	22883075	7	3650	0.96
chr6	33165425	33177200	7	9300	0.907407407407407
chr6	36879750	36889125	7	6450	0.963855421686747
chr6	42008950	42018100	7	7050	1.07692307692308
chr6	45400625	45410725	7	5575	1.2
chr6	56401250	56408325	7	6075	0.764705882352941
chr6	56724925	56734950	7	7700	0.725806451612903
chr6	57038550	57044400	7	4750	0.518518518518518
chr6	57122250	57132850	7	7250	0.958677685950413
chr6	132379475	132385875	7	5125	1.07692307692308
chr6	137102950	137112925	7	7725	1.02941176470588
chr7	1491850	1502150	7	8225	1.22222222222222
chr7	6285325	6293000	7	5125	1.11290322580645
chr7	6294300	6302550	7	5825	1
chr7	100273925	100280475	7	4750	1.14285714285714
chr7	140303875	140310975	7	5250	1.05263157894737
chr8	13121975	13132225	7	8350	1.23529411764706
chr8	13208775	13216000	7	5500	1.04761904761905
chr8	27466125	27475450	7	7175	1.25
chr8	32404400	32408875	7	2950	1.16666666666667
chr8	38855975	38865100	7	8225	0.641509433962264
chr8	97917450	97922450	7	3575	1.12
chr9	4292550	4303425	7	6950	1.2
chr9	12811800	12819225	7	6350	0.651162790697674
chr9	18488650	18494625	7	4375	1.125
chr9	110494800	110502975	7	6950	0.829268292682927
chr9	118351850	118361200	7	7200	0.765432098765432
chr9	133708625	133725575	7	13050	1.12977099236641
chr9	133802800	133815225	7	8675	1.24475524475524
chr9	134580475	134585700	7	4025	0.96969696969697
chrX	2621175	2629150	7	7075	0.909090909090909
chrX	9870700	9876850	7	3750	1.26923076923077
chrX	109526675	109531600	7	3250	1.14285714285714
chrX	152752700	152762275	7	6825	1.24528301886792
chrX	153592750	153609575	7	10900	0.879310344827586
chr1	1252925	1261850	6	6800	0.910891089108911
chr1	3456325	3465550	6	6900	0.813559322033898
chr1	16697625	16704450	6	5675	0.571428571428571
chr1	19263550	19284400	6	15375	0.883333333333333
chr1	19635400	19642775	6	5000	0.897196261682243
chr1	42204225	42209600	6	4125	0.828571428571429
chr1	53640875	53651500	6	7450	0.896860986547085
chr1	57036700	57043775	6	5900	0.785714285714286
chr1	59279325	59284275	6	4200	0.666666666666667
chr1	66795900	66802300	6	5800	0.545454545454545
chr1	78740300	78746075	6	4325	0.709677419354839
chr1	151027800	151036350	6	6750	0.505747126436782
chr1	158036325	158041625	6	4675	0.438356164383562
chr1	162656850	162668575	6	8425	0.892307692307692
chr1	163140425	163143425	6	2375	0.48
chr1	164734225	164744875	6	8000	0.788571428571429
chr1	228590825	228598175	6	4950	0.666666666666667
chr10	3110825	3116875	6	4475	0.888888888888889
chr10	35927800	35933650	6	4175	0.702702702702703
chr10	62184775	62190425	6	4275	0.75
chr10	63989900	63998750	6	6950	0.629370629370629
chr10	73522200	73534525	6	10950	0.901960784313726
chr10	76681400	76691125	6	7475	0.898305084745763
chr10	99471600	99479575	6	6250	0.796610169491525
chr10	105370750	105381450	6	8650	0.717948717948718
chr10	106013425	106022150	6	6825	0.741379310344828
chr10	121251225	121256225	6	3500	0.892857142857143
chr10	121410200	121430575	6	15175	0.516129032258065
chr10	124250050	124255675	6	4825	0.491228070175439
chr10	126833150	126847075	6	11400	0.455089820359281
chr11	9633650	9640150	6	5200	0.606060606060606
chr11	9795150	9799525	6	3775	0.545454545454545
chr11	9876775	9882175	6	4175	0.533333333333333
chr11	10370025	10374225	6	3400	0.833333333333333
chr11	33720775	33729775	6	7425	0.703703703703704
chr11	67804325	67811950	6	7050	0.32
chr11	72446550	72453300	6	5175	0.921052631578947
chr11	75264325	75279925	6	13150	0.747252747252747
chr11	86509800	86517375	6	5700	0.814814814814815
chr11	111424525	111434050	6	8400	0.580645161290323
chr11	111564425	111569275	6	4200	0.372093023255814
chr12	13346525	13365125	6	16125	0.922077922077922
chr12	26274550	26280300	6	3950	0.888888888888889
chr12	53688550	53695500	6	5925	0.380952380952381
chr12	53772425	53785675	6	9675	0.904109589041096
chr12	53885925	53901300	6	11450	0.609625668449198
chr12	57109600	57120050	6	6500	0.82051282051282
chr12	57606650	57613975	6	6300	0.375
chr12	57910425	57919950	6	7400	0.569444444444444
chr12	64563700	64567600	6	3100	0.521739130434783
chr12	66220925	66226550	6	4250	0.896551724137931
chr12	66283350	66291675	6	6500	0.641509433962264
chr12	89739550	89749750	6	7125	0.902777777777778
chr12	90340675	90344500	6	3125	0.666666666666667
chr12	94176650	94185325	6	6900	0.695652173913043
chr12	109893550	109908925	6	13125	0.65625
chr12	110748950	110756375	6	6050	0.516129032258065
chr12	111175050	111179325	6	3225	0.91304347826087
chr12	120630925	120638150	6	5750	0.631578947368421
chr12	122524675	122530475	6	4525	0.504201680672269
chr12	123370750	123381100	6	8550	0.734177215189873
chr12	125021025	125037150	6	12450	0.715151515151515
chr13	33696400	33703525	6	6475	0.21505376344086
chr13	75344050	75347425	6	2425	0.882352941176471
chr13	99102125	99108025	6	4850	0.608695652173913
chr13	114516825	114526200	6	8000	0.885245901639344
chr14	21730475	21735850	6	4625	0.380952380952381
chr14	52120300	52126600	6	5500	0.375
chr14	52814475	52823150	6	7375	0.510344827586207
chr14	96566600	96574275	6	5850	0.637037037037037
chr15	22908150	22913225	6	4250	0.578947368421053
chr15	33209200	33215675	6	4725	0.866666666666667
chr15	42065175	42073225	6	6325	0.564705882352941
chr15	60712000	60716450	6	3075	0.75
chr15	63887300	63894500	6	5225	0.591549295774648
chr15	72512500	72525550	6	9300	0.848484848484849
chr15	86159100	86169500	6	9200	0.58
chr15	96816125	96820975	6	4075	0.733333333333333
chr16	9049675	9056500	6	6025	0.430769230769231
chr16	15234650	15241900	6	6375	0.470588235294118
chr16	21518250	21526975	6	7075	0.415584415584416
chr16	66161125	66169950	6	7650	0.65625
chr17	3788550	3798750	6	8600	0.470588235294118
chr17	21185075	21195325	6	8050	0.72
chr17	27910875	27923825	6	10325	0.625
chr17	42632350	42640075	6	5875	0.834645669291339
chr17	43445675	43452075	6	5375	0.446601941747573
chr17	49025000	49034275	6	6450	0.786324786324786
chr18	3452425	3459625	6	6175	0.883720930232558
chr18	8793850	8802950	6	8600	0.133333333333333
chr18	20803650	20812375	6	7575	0.387096774193548
chr18	54556950	54559725	6	2125	0.545454545454545
chr18	59269400	59275650	6	5075	0.785714285714286
chr19	656925	665425	6	6625	0.630769230769231
chr19	1122875	1134750	6	8850	0.790697674418605
chr19	2232950	2244325	6	8900	0.556016597510373
chr19	4908825	4916900	6	6700	0.680851063829787
chr19	10920050	10930800	6	9200	0.459016393442623
chr19	11484275	11495250	6	7925	0.783333333333333
chr19	35489775	35498100	6	6200	0.85
chr19	35629225	35634475	6	4225	0.65
chr19	38522425	38528850	6	5700	0.274509803921569
chr19	41102600	41113550	6	9025	0.443349753694581
chr19	41855850	41860875	6	3900	0.71875
chr19	54703875	54715350	6	8900	0.645161290322581
chr19	55995075	56006525	6	9300	0.765217391304348
chr2	1655075	1661350	6	5775	0.235294117647059
chr2	10110675	10116950	6	5175	0.4375
chr2	11070600	11077550	6	5550	0.86046511627907
chr2	11882450	11891200	6	7275	0.482758620689655
chr2	28176225	28184350	6	7050	0.383333333333333
chr2	28560150	28567275	6	5725	0.857142857142857
chr2	38054250	38059300	6	4100	0.779661016949153
chr2	43144075	43159800	6	13100	0.48
chr2	55388650	55396625	6	6025	0.549450549450549
chr2	62887125	62893175	6	5050	0.794117647058823
chr2	75068600	75079175	6	8600	0.606741573033708
chr2	96867850	96873525	6	4775	0.285714285714286
chr2	109250350	109258650	6	6725	0.682352941176471
chr2	109779375	109791750	6	9325	0.911764705882353
chr2	119143750	119146975	6	2450	0.818181818181818
chr2	162927375	162932825	6	5075	0.140350877192982
chr2	191874600	191879875	6	3625	0.759493670886076
chr2	192181775	192187925	6	4775	0.543689320388349
chr2	192247325	192252800	6	4000	0.642857142857143
chr2	216612875	216617050	6	3350	0.918918918918919
chr2	239768450	239778450	6	8025	0.563380281690141
chr20	1355250	1360600	6	3850	0.758620689655172
chr20	5585325	5590475	6	4450	0.576923076923077
chr20	36824000	36830275	6	4625	0.777777777777778
chr20	43119800	43126850	6	5575	0.901098901098901
chr20	49174300	49180025	6	4600	0.545454545454545
chr20	57602575	57608200	6	4100	0.830769230769231
chr20	61422625	61429775	6	5400	0.788732394366197
chr20	62578725	62589850	6	9125	0.743801652892562
chr21	29705575	29709750	6	3200	0.923076923076923
chr21	29908825	29914475	6	4650	0.6
chr21	35054925	35059275	6	3050	0.838709677419355
chr21	40189400	40197525	6	6200	0.651162790697674
chr21	46823775	46830850	6	4825	0.705882352941177
chr22	29701950	29711525	6	7625	0.614173228346457
chr22	31476400	31486200	6	7500	0.73015873015873
chr22	36695775	36701600	6	4975	0.324324324324324
chr3	11675700	11686175	6	7025	0.844221105527638
chr3	15671250	15680375	6	8025	0.823529411764706
chr3	15808600	15813200	6	3650	0.390243902439024
chr3	45048850	45055000	6	5400	0.730769230769231
chr3	45251000	45253925	6	2300	0.769230769230769
chr3	48054050	48058925	6	3850	0.825396825396825
chr3	48592550	48604625	6	11350	0.456521739130435
chr3	132137775	132141250	6	2725	0.516129032258065
chr3	148731725	148737900	6	4825	0.625
chr3	156265525	156272050	6	5025	0.722689075630252
chr3	171885150	171889800	6	3900	0.388888888888889
chr3	184403250	184411050	6	6075	0.666666666666667
chr3	187453150	187461000	6	7225	0.219178082191781
chr4	1032800	1041950	6	7225	0.833333333333333
chr4	30718375	30725650	6	5775	0.88
chr4	38079975	38088075	6	5750	0.775510204081633
chr4	81189650	81193350	6	3000	0.842105263157895
chr4	120649700	120658200	6	7000	0.761904761904762
chr4	129743175	129749250	6	4100	0.843373493975904
chr4	169533450	169537100	6	2600	0.651162790697674
chr4	169551825	169559775	6	6875	0.444444444444444
chr5	9438025	9442400	6	3500	0.571428571428571
chr5	14438850	14454125	6	12700	0.336283185840708
chr5	32709100	32715325	6	5025	0.692307692307692
chr5	35856200	35862550	6	5150	0.520547945205479
chr5	52654950	52660675	6	4400	0.545454545454545
chr5	75983350	75988775	6	4675	0.46875
chr5	95578050	95584175	6	5125	0.456140350877193
chr5	96036425	96040125	6	2950	0.72
chr5	107004675	107009425	6	3500	0.657894736842105
chr5	118657200	118665650	6	6550	0.648648648648649
chr5	121407475	121411525	6	3400	0.631578947368421
chr5	121427575	121431375	6	3300	0.636363636363636
chr5	134574825	134585800	6	7900	0.697674418604651
chr5	148529375	148535700	6	5200	0.866666666666667
chr5	157174775	157177675	6	2050	0.818181818181818
chr5	172191925	172206250	6	11850	0.476190476190476
chr5	178684975	178707100	6	17675	0.842105263157895
chr6	2789175	2793950	6	3850	0.857142857142857
chr6	42657950	42663075	6	3525	0.8125
chr6	43456000	43465750	6	8050	0.494845360824742
chr6	57335550	57340575	6	4150	0.326530612244898
chr6	83663625	83667925	6	3325	0.558139534883721
chr6	106530450	106538075	6	6775	0.524590163934426
chr6	139727800	139730725	6	2550	0.217391304347826
chr6	149288775	149292750	6	3275	0.8
chr6	169850575	169855875	6	3975	0.836363636363636
chr7	2269900	2274425	6	3200	0.885714285714286
chr7	14873975	14876900	6	2100	0.814814814814815
chr7	55085450	55100325	6	10650	0.772151898734177
chr7	73440825	73448775	6	6875	0.63013698630137
chr7	81312225	81315925	6	2625	0.772727272727273
chr7	92641300	92648500	6	6100	0.709677419354839
chr7	93973825	93978675	6	4000	0.896551724137931
chr7	116416125	116423125	6	5675	0.392857142857143
chr7	128466925	128477250	6	9075	0.509090909090909
chr7	136637900	136643650	6	4200	0.564102564102564
chr7	150939925	150950625	6	9375	0.415094339622642
chr8	69832075	69838375	6	4775	0.775510204081633
chr8	142136250	142144175	6	6700	0.258064516129032
chr9	32423075	32428475	6	4625	0.344827586206897
chr9	33129775	33133775	6	2950	0.810810810810811
chr9	74292625	74299850	6	6050	0.421052631578947
chr9	74973000	74978225	6	4600	0.32
chr9	91143475	91153450	6	8400	0.487179487179487
chr9	110814725	110820875	6	5000	0.695652173913043
chr9	113559550	113565825	6	5100	0.622222222222222
chr9	137697825	137707725	6	8575	0.5
chr1	873400	881175	5	7450	0.0769230769230769
chr1	1788775	1793375	5	3600	0.464646464646465
chr1	6927925	6930925	5	2500	0.444444444444444
chr1	8929125	8941175	5	10525	0.464454976303318
chr1	27109475	27116200	5	5725	0.222222222222222
chr1	29446600	29452250	5	4375	0.509090909090909
chr1	43522175	43525750	5	2900	0.5
chr1	45137725	45143475	5	4325	0.556701030927835
chr1	54196750	54207425	5	9725	0.272108843537415
chr1	65887425	65892325	5	4275	0.555555555555556
chr1	66836100	66841275	5	4150	0.327868852459016
chr1	67524075	67527425	5	2850	0.4
chr1	70032675	70035475	5	2300	0.470588235294118
chr1	85184600	85187575	5	2650	0.272727272727273
chr1	86071450	86080125	5	7400	0.343949044585987
chr1	92268725	92272825	5	3225	0.5625
chr1	95001525	95011175	5	8275	0.310344827586207
chr1	96827125	96831750	5	3475	0.571428571428571
chr1	109931600	109941575	5	8525	0.56140350877193
chr1	114517600	114528000	5	9150	0.285714285714286
chr1	144924975	144934000	5	7675	0.553191489361702
chr1	145469750	145480425	5	8175	0.577777777777778
chr1	147010150	147015225	5	4375	0.512820512820513
chr1	154148550	154154825	5	5725	0.19672131147541
chr1	179094375	179099675	5	4425	0.431372549019608
chr1	179106675	179111025	5	3500	0.541666666666667
chr1	205281650	205291450	5	8925	0.56140350877193
chr1	226923450	226927700	5	3750	0.421052631578947
chr1	243414125	243417100	5	2300	0.5
chr10	22716100	22719250	5	2525	0.489795918367347
chr10	33226125	33233825	5	6575	0.264150943396226
chr10	54075375	54080450	5	3875	0.418604651162791
chr10	54245850	54249125	5	2750	0.56
chr10	97032650	97040800	5	7025	0.571428571428571
chr10	104532775	104543700	5	9150	0.505747126436782
chr10	104989000	104993225	5	3500	0.363636363636364
chr10	126743575	126755050	5	10875	0.120689655172414
chr11	447850	452625	5	3800	0.505263157894737
chr11	2399675	2413125	5	12475	0.571428571428571
chr11	3855700	3861700	5	4975	0.444444444444444
chr11	10619550	10630075	5	8500	0.472906403940887
chr11	12302150	12312000	5	8925	0.385321100917431
chr11	12744575	12750200	5	4450	0.577777777777778
chr11	13139025	13142825	5	3300	0.521739130434783
chr11	13354200	13361925	5	6375	0.542372881355932
chr11	27740300	27744875	5	3675	0.466666666666667
chr11	44051775	44054875	5	2625	0.41025641025641
chr11	62646475	62654925	5	6350	0.545454545454545
chr11	65252725	65266325	5	12375	0.240963855421687
chr11	67033200	67046200	5	11975	0.20327868852459
chr11	68815425	68820550	5	4175	0.545454545454545
chr11	74428075	74432825	5	4100	0.551724137931034
chr11	101983375	101993100	5	8875	0.564102564102564
chr11	118777600	118796050	5	17825	0.526315789473684
chr11	125033750	125041550	5	6850	0.529411764705882
chr11	130640000	130645925	5	5150	0.25531914893617
chr11	130696500	130702925	5	5200	0.548387096774194
chr12	751400	756350	5	4225	0.37037037037037
chr12	2442100	2449025	5	5850	0.477611940298507
chr12	7042050	7048550	5	5425	0.330097087378641
chr12	7050550	7055275	5	3975	0.4
chr12	11857900	11860775	5	2225	0.421052631578947
chr12	47051675	47059750	5	6600	0.40625
chr12	52537450	52547075	5	8075	0.53551912568306
chr12	57622600	57638000	5	14175	0.296296296296296
chr12	57852200	57856850	5	3850	0.56
chr12	63122375	63127275	5	3850	0.413793103448276
chr12	64399775	64405150	5	4750	0.5
chr12	65955425	65962675	5	6175	0.428571428571429
chr12	65995450	65999975	5	3825	0.285714285714286
chr12	69865050	69870225	5	4425	0.426966292134831
chr12	106637150	106640825	5	3325	0.292682926829268
chr12	118793550	118799200	5	4575	0.458333333333333
chr12	125048250	125050950	5	2275	0.4
chr13	24243775	24251475	5	7100	0.305084745762712
chr13	24324400	24329425	5	4600	0.219178082191781
chr13	45779075	45782825	5	3125	0.4
chr13	111094500	111101400	5	5550	0.534883720930233
chr14	23287375	23294550	5	6300	0.27536231884058
chr14	23535575	23542525	5	5775	0.571428571428571
chr14	24834175	24840900	5	5450	0.436363636363636
chr14	54718175	54721325	5	2425	0.521739130434783
chr14	56805300	56809775	5	3900	0.363636363636364
chr14	68858050	68865375	5	5850	0.545454545454545
chr14	69009800	69019225	5	8100	0.461538461538462
chr14	69250975	69257400	5	5875	0.432432432432432
chr14	70345600	70349300	5	3350	0.19047619047619
chr14	75648325	75651625	5	2575	0.468085106382979
chr14	89804200	89807500	5	2925	0.217391304347826
chr14	100038750	100047900	5	7750	0.293877551020408
chr14	102432125	102434900	5	2175	0.571428571428571
chr14	105433350	105445450	5	11200	0.333333333333333
chr14	105552800	105561175	5	7175	0.531914893617021
chr15	26028850	26036875	5	7175	0.453333333333333
chr15	28340000	28345025	5	3825	0.521739130434783
chr15	31732675	31736575	5	3425	0.260869565217391
chr15	33008450	33015675	5	6200	0.328571428571429
chr15	41244450	41250550	5	5000	0.461538461538462
chr15	45926550	45938975	5	9975	0.5
chr15	52544825	52547650	5	2100	0.523809523809524
chr15	63425400	63429525	5	3325	0.439024390243902
chr15	65359075	65364925	5	5450	0.103092783505155
chr15	68927150	68937175	5	8650	0.404494382022472
chr15	71033075	71037025	5	3325	0.285714285714286
chr15	74607150	74612450	5	4600	0.481481481481481
chr15	76627500	76634675	5	6175	0.5
chr15	78282125	78287800	5	5000	0.266666666666667
chr15	90905075	90908150	5	2575	0.41025641025641
chr16	115575	131225	5	13625	0.54320987654321
chr16	2197750	2213850	5	13625	0.339152119700748
chr16	2517125	2524850	5	6675	0.349206349206349
chr16	15978600	15983250	5	3875	0.578947368421053
chr16	24744975	24750425	5	4275	0.526315789473684
chr16	30021200	30023700	5	2075	0.384615384615385
chr16	65101975	65106850	5	4300	0.260869565217391
chr16	67992350	68003500	5	9425	0.426470588235294
chr16	73022175	73026675	5	3750	0.26530612244898
chr17	1612700	1618725	5	5550	0.3125
chr17	2293400	2302925	5	8350	0.575
chr17	17721600	17730100	5	7800	0.484848484848485
chr17	27892725	27897000	5	3325	0.566666666666667
chr17	38170625	38183450	5	11325	0.527777777777778
chr17	38218325	38232825	5	11975	0.541353383458647
chr17	39214700	39219000	5	3550	0.484848484848485
chr17	43095625	43100375	5	4225	0.408163265306122
chr17	44233750	44238000	5	3325	0.5625
chr17	47090125	47094825	5	3875	0.540540540540541
chr17	59277450	59281500	5	3500	0.545454545454545
chr17	64454950	64466875	5	9675	0.58128078817734
chr17	66192150	66197500	5	4500	0.461538461538462
chr17	66373350	66383100	5	7525	0.518518518518518
chr17	70118125	70123700	5	4925	0.576271186440678
chr17	78753125	78758050	5	4225	0.285714285714286
chr17	79447000	79452150	5	4250	0.459459459459459
chr17	80171125	80177775	5	6125	0.280701754385965
chr18	2901000	2903075	5	1700	0.347826086956522
chr18	9116100	9118825	5	2225	0.318181818181818
chr18	39518100	39521450	5	2850	0.341463414634146
chr18	42745350	42750250	5	3625	0.541666666666667
chr18	46153625	46157675	5	3300	0.571428571428571
chr19	573200	577900	5	4225	0.289156626506024
chr19	675300	679900	5	3775	0.576271186440678
chr19	3402650	3409825	5	5425	0.53968253968254
chr19	11247275	11256375	5	7675	0.417910447761194
chr19	11299625	11307600	5	6725	0.387096774193548
chr19	13273100	13281250	5	7350	0.206185567010309
chr19	41722500	41733900	5	9300	0.541935483870968
chr19	46800375	46804800	5	4050	0.333333333333333
chr19	47728600	47736525	5	6675	0.372093023255814
chr19	54642300	54646400	5	3525	0.56
chr2	17719225	17723225	5	3200	0.430379746835443
chr2	27926125	27930200	5	3500	0.558139534883721
chr2	33293425	33297050	5	2950	0.421052631578947
chr2	40321950	40333575	5	10875	0.115523465703971
chr2	43765375	43768900	5	3150	0.32258064516129
chr2	46604075	46608850	5	3975	0.302325581395349
chr2	46917000	46919875	5	2350	0.318181818181818
chr2	47209525	47217250	5	7275	0.269230769230769
chr2	54782425	54788700	5	5600	0.201438848920863
chr2	55236800	55241225	5	4050	0.285714285714286
chr2	102316575	102322450	5	5425	0.135135135135135
chr2	111874475	111881200	5	5100	0.557377049180328
chr2	113381575	113390000	5	7200	0.330434782608696
chr2	121668425	121679075	5	9550	0.526315789473684
chr2	150714450	150717825	5	2425	0.528301886792453
chr2	158037450	158041050	5	2800	0.5
chr2	161077025	161081775	5	4225	0.260869565217391
chr2	173146325	173150875	5	3950	0.347826086956522
chr2	197029825	197034200	5	3850	0.225806451612903
chr2	221089250	221094450	5	4525	0.274509803921569
chr2	230271850	230275225	5	2950	0.421052631578947
chr2	231657900	231663525	5	4900	0.292682926829268
chr2	238793425	238797300	5	3375	0.20253164556962
chr2	241308275	241314775	5	5975	0.142857142857143
chr2	241503800	241510425	5	5150	0.56198347107438
chr20	1302700	1311025	5	6625	0.472222222222222
chr20	4043875	4052375	5	8100	0.216867469879518
chr20	9031350	9035325	5	3075	0.533333333333333
chr20	17786750	17791900	5	4575	0.271186440677966
chr20	33925600	33928475	5	2525	0.222222222222222
chr20	36784825	36802475	5	14825	0.451456310679612
chr20	43329350	43335650	5	5500	0.260869565217391
chr20	45958450	45967125	5	7250	0.410810810810811
chr20	47901875	47905275	5	2625	0.514285714285714
chr21	30704500	30709600	5	3975	0.53781512605042
chr21	46408975	46415275	5	5375	0.38655462184874
chr21	46468850	46474350	5	4850	0.153846153846154
chr21	47535475	47543600	5	7075	0.206896551724138
chr22	18469150	18473450	5	3200	0.466666666666667
chr22	30013300	30023775	5	9800	0.195652173913043
chr22	30410725	30414175	5	2950	0.545454545454545
chr22	31685800	31689725	5	3250	0.470588235294118
chr22	35706875	35711875	5	4175	0.558139534883721
chr22	37955000	37965750	5	7575	0.55
chr22	38198000	38205375	5	6150	0.533333333333333
chr22	39637050	39641375	5	3450	0.482758620689655
chr22	41955700	41962125	5	5875	0.275862068965517
chr22	50705550	50711400	5	5025	0.271604938271605
chr3	10230775	10238650	5	7125	0.264705882352941
chr3	14451025	14458325	5	6650	0.263157894736842
chr3	16212650	16226050	5	11700	0.463320463320463
chr3	52078250	52089600	5	8950	0.562162162162162
chr3	64249500	64254425	5	4400	0.295081967213115
chr3	69913525	69920825	5	6025	0.523076923076923
chr3	73650150	73654225	5	3475	0.328358208955224
chr3	99822025	99825625	5	2925	0.490566037735849
chr3	124550675	124557350	5	5250	0.522522522522523
chr3	133293950	133298075	5	3275	0.583333333333333
chr3	134026825	134037100	5	9350	0.285714285714286
chr3	139026550	139032250	5	4850	0.344262295081967
chr3	149183275	149192500	5	7525	0.5
chr3	151988775	151991875	5	2800	0.296296296296296
chr3	187007975	187012100	5	3475	0.333333333333333
chr3	188664550	188669775	5	4550	0.4
chr4	1160625	1168100	5	6925	0.137931034482759
chr4	13919200	13924825	5	5125	0.164179104477612
chr4	17065250	17070325	5	4225	0.387755102040816
chr4	20194575	20197725	5	2550	0.470588235294118
chr4	38868550	38875625	5	5500	0.488888888888889
chr4	40991675	40996125	5	4100	0.25
chr4	41062400	41064825	5	2000	0.428571428571429
chr4	74568350	74572275	5	3250	0.571428571428571
chr4	99435650	99446650	5	9175	0.482142857142857
chr4	119258575	119262075	5	2750	0.486486486486487
chr4	124703875	124709900	5	5425	0.305555555555556
chr5	366800	380250	5	12825	0.0862068965517241
chr5	392575	402175	5	8025	0.567901234567901
chr5	14869025	14871175	5	1725	0.5
chr5	37721175	37724975	5	3125	0.349206349206349
chr5	40676750	40683925	5	5625	0.413793103448276
chr5	56730925	56739850	5	7600	0.396551724137931
chr5	64493450	64501250	5	6350	0.384615384615385
chr5	71892700	71900300	5	6750	0.525
chr5	95059275	95066525	5	6575	0.22972972972973
chr5	97441425	97446950	5	4800	0.512820512820513
chr5	138606625	138612125	5	4900	0.265060240963855
chr5	141391250	141396100	5	3800	0.5625
chr5	148939475	148944150	5	4325	0.333333333333333
chr5	170845475	170848700	5	2625	0.470588235294118
chr5	172159275	172164225	5	4225	0.30188679245283
chr5	172877850	172886625	5	8200	0.277777777777778
chr5	176520975	176528125	5	5725	0.481481481481481
chr5	180224450	180238925	5	11475	0.393617021276596
chr6	2630325	2635500	5	4300	0.493506493506494
chr6	15429200	15433325	5	3300	0.368421052631579
chr6	17904825	17909350	5	3925	0.315789473684211
chr6	27857225	27862925	5	4500	0.541666666666667
chr6	30646525	30659700	5	11375	0.489583333333333
chr6	30848875	30856900	5	6600	0.381818181818182
chr6	35451900	35466925	5	13075	0.274285714285714
chr6	37206800	37214725	5	7250	0.416666666666667
chr6	39786050	39792300	5	4900	0.488888888888889
chr6	42952875	42956600	5	2850	0.516129032258065
chr6	72101650	72106625	5	3575	0.538461538461538
chr6	94126225	94129850	5	2875	0.565217391304348
chr6	106250750	106254525	5	2975	0.478260869565217
chr6	106700450	106703200	5	2375	0.461538461538462
chr6	111197700	111205925	5	6675	0.504504504504504
chr6	113503400	113506900	5	2950	0.347826086956522
chr6	113768650	113771575	5	2400	0.528301886792453
chr6	125285475	125289300	5	3250	0.4
chr6	130921775	130925100	5	2725	0.425531914893617
chr6	136356375	136362825	5	5525	0.516129032258065
chr6	151332700	151336925	5	3150	0.537313432835821
chr6	170597900	170602250	5	3700	0.392857142857143
chr7	22893125	22900875	5	7100	0.216216216216216
chr7	33892625	33895550	5	2450	0.338983050847458
chr7	44139350	44146950	5	6250	0.565217391304348
chr7	47607875	47624400	5	13500	0.486725663716814
chr7	73304325	73311525	5	5900	0.529411764705882
chr7	101523600	101528675	5	4425	0.484848484848485
chr7	107634125	107642750	5	7550	0.312056737588652
chr7	113722725	113728125	5	4050	0.495575221238938
chr7	116856550	116860275	5	3200	0.294117647058824
chr7	128043850	128050975	5	5700	0.444444444444444
chr7	128093825	128099325	5	4475	0.428571428571429
chr7	130002675	130015100	5	12150	0.0355871886120996
chr8	13301200	13304675	5	2900	0.272727272727273
chr8	26160550	26163925	5	2650	0.5
chr8	27490800	27497575	5	5300	0.550724637681159
chr8	48569400	48576000	5	5100	0.540540540540541
chr8	49227400	49233400	5	5250	0.452380952380952
chr8	50967325	50971125	5	3350	0.333333333333333
chr8	62516625	62521825	5	3700	0.563380281690141
chr8	67429525	67437850	5	7175	0.5625
chr8	69901550	69905850	5	3575	0.516129032258065
chr8	72742625	72746275	5	3025	0.426666666666667
chr8	99409950	99415425	5	4850	0.337349397590361
chr8	104355050	104363075	5	7225	0.218487394957983
chr8	119109725	119113975	5	3475	0.380952380952381
chr8	122174500	122177825	5	2825	0.388888888888889
chr8	144357700	144364400	5	5550	0.459016393442623
chr8	144904650	144912625	5	6525	0.533333333333333
chr9	712800	717350	5	3675	0.416666666666667
chr9	16618400	16620450	5	1600	0.512820512820513
chr9	35109350	35117575	5	6975	0.311111111111111
chr9	91265900	91269600	5	3400	0.3
chr9	112668825	112677325	5	7900	0.282352941176471
chr9	112917400	112920900	5	2950	0.333333333333333
chr9	116980700	116984425	5	2975	0.439024390243902
chr9	129880875	129886575	5	5125	0.285714285714286
chr9	134916075	134920075	5	3300	0.349206349206349
chr9	138881800	138886700	5	4050	0.476190476190476
chrX	118107900	118110775	5	2275	0.571428571428571
chrX	153305025	153309200	5	3575	0.533333333333333
chr1	1364950	1372675	4	7175	0.129032258064516
chr1	6860175	6863975	4	3175	0.254901960784314
chr1	9374800	9378775	4	3500	0.175438596491228
chr1	9649425	9654350	4	4525	0.222222222222222
chr1	12674725	12680975	4	5925	0.123076923076923
chr1	15478375	15486725	4	7975	0.0869565217391304
chr1	18091300	18096325	4	4650	0.24390243902439
chr1	25094550	25098525	4	3500	0.222222222222222
chr1	25296625	25299350	4	2400	0.27906976744186
chr1	26215850	26223500	4	6775	0.268292682926829
chr1	32225125	32230925	4	5175	0.266666666666667
chr1	37936525	37947325	4	9625	0.156462585034014
chr1	40855025	40858600	4	3125	0.206896551724138
chr1	43937025	43940125	4	2675	0.205128205128205
chr1	44703475	44706800	4	2825	0.263157894736842
chr1	55968875	55973875	4	4475	0.265486725663717
chr1	56181025	56187825	4	6250	0.272727272727273
chr1	56188625	56193350	4	4225	0.181818181818182
chr1	68187450	68191250	4	3425	0.131868131868132
chr1	95191075	95195450	4	3800	0.227272727272727
chr1	95218700	95222450	4	3300	0.266666666666667
chr1	110545525	110550250	4	4575	0.2
chr1	112943575	112948275	4	4275	0.13953488372093
chr1	113087000	113089275	4	1975	0.25
chr1	145448225	145450375	4	1875	0.195121951219512
chr1	154390700	154397075	4	5925	0.273684210526316
chr1	161972325	161974725	4	2125	0.222222222222222
chr1	168474525	168476750	4	1875	0.25531914893617
chr1	178576525	178584025	4	7025	0.12565445026178
chr1	180133075	180139325	4	5350	0.245398773006135
chr1	182995075	182999600	4	4075	0.239130434782609
chr1	183038650	183041975	4	2975	0.189189189189189
chr1	207068400	207072700	4	3875	0.268292682926829
chr1	213032075	213034600	4	2325	0.235294117647059
chr1	224021450	224025900	4	4050	0.180327868852459
chr1	226841300	226845725	4	4200	0.2
chr1	240397025	240401150	4	3650	0.27027027027027
chr10	3567700	3569775	4	1850	0.163265306122449
chr10	3817175	3825000	4	7450	0.129032258064516
chr10	6242325	6245300	4	2425	0.277777777777778
chr10	13817250	13819800	4	2225	0.25531914893617
chr10	14518325	14520750	4	2125	0.28
chr10	29922125	29926000	4	3575	0.173913043478261
chr10	30723200	30728250	4	4600	0.152777777777778
chr10	33268750	33275750	4	6475	0.210526315789474
chr10	62538575	62540750	4	1875	0.272727272727273
chr10	75665025	75677100	4	11400	0.106194690265487
chr10	75837325	75841125	4	3300	0.27027027027027
chr10	79289475	79293925	4	4100	0.163636363636364
chr10	100025575	100030575	4	4475	0.194029850746269
chr10	102819425	102827750	4	7550	0.232044198895028
chr10	121437600	121442175	4	4150	0.181818181818182
chr10	125753875	125758000	4	3650	0.245614035087719
chr10	126631075	126634575	4	3150	0.266666666666667
chr11	3959750	3961975	4	2000	0.181818181818182
chr11	5383800	5390300	4	5925	0.155688622754491
chr11	8827350	8837150	4	8875	0.157894736842105
chr11	33710225	33717175	4	6050	0.268292682926829
chr11	35504650	35507825	4	2675	0.266666666666667
chr11	43599975	43603750	4	3200	0.25531914893617
chr11	43941425	43947975	4	6150	0.117647058823529
chr11	61462400	61469125	4	6200	0.141414141414141
chr11	63682475	63688750	4	5550	0.202898550724638
chr11	71779875	71784575	4	4175	0.241379310344828
chr11	73125475	73128500	4	2650	0.217391304347826
chr11	115373200	115376175	4	2625	0.219178082191781
chr11	116854350	116858750	4	3775	0.28
chr11	119185600	119193275	4	7100	0.263157894736842
chr11	120055325	120058750	4	3150	0.259259259259259
chr11	128772125	128776500	4	3825	0.276422764227642
chr11	130514000	130517825	4	3400	0.208333333333333
chr12	11946400	11952575	4	5825	0.130434782608696
chr12	14928025	14930625	4	2225	0.245614035087719
chr12	16499925	16506100	4	5675	0.277227722772277
chr12	27343275	27347875	4	4300	0.136986301369863
chr12	32267125	32270325	4	2850	0.193548387096774
chr12	46822925	46826550	4	3250	0.2
chr12	48167400	48173125	4	4975	0.265060240963855
chr12	49659400	49663825	4	4225	0.0952380952380952
chr12	58280300	58293375	4	12000	0.186915887850467
chr12	65925150	65932150	4	6475	0.216216216216216
chr12	72687525	72691800	4	3750	0.27027027027027
chr12	77259225	77261000	4	1550	0.242424242424242
chr12	94217425	94220675	4	2850	0.215384615384615
chr12	94655500	94658675	4	2950	0.12987012987013
chr12	102284075	102287450	4	3100	0.157894736842105
chr12	105646900	105653300	4	6075	0.072289156626506
chr12	114848550	114853425	4	4600	0.0769230769230769
chr12	116818100	116822975	4	4225	0.241935483870968
chr12	122982275	122984375	4	1850	0.170212765957447
chr13	23949925	23954525	4	4100	0.206896551724138
chr13	30912125	30917000	4	4500	0.171428571428571
chr13	58203525	58206575	4	2775	0.272727272727273
chr14	51141700	51145275	4	3125	0.173913043478261
chr14	52778675	52787625	4	8500	0.0816326530612245
chr14	52921550	52925825	4	3900	0.151898734177215
chr14	55035075	55038700	4	3075	0.229885057471264
chr14	55116025	55122075	4	5475	0.193548387096774
chr14	60560000	60563550	4	3150	0.2
chr14	69615500	69618275	4	2475	0.24390243902439
chr14	69725975	69730100	4	3675	0.217391304347826
chr14	71353425	71356125	4	2450	0.181818181818182
chr14	71370950	71373950	4	2725	0.241379310344828
chr14	93110275	93117650	4	7000	0.191780821917808
chr14	99737950	99741475	4	3150	0.173913043478261
chr14	103488100	103491725	4	3200	0.203389830508475
chr14	103992975	103997925	4	4300	0.222222222222222
chr14	105153825	105166950	4	12000	0.255639097744361
chr15	31896975	31899600	4	2325	0.23728813559322
chr15	41782800	41787800	4	4475	0.23728813559322
chr15	42081525	42084975	4	3150	0.155844155844156
chr15	44203600	44206500	4	2575	0.235294117647059
chr15	71340475	71345250	4	4250	0.16
chr15	81481075	81484300	4	2950	0.157894736842105
chr15	89873025	89877450	4	4000	0.203703703703704
chr16	2171600	2179225	4	6975	0.187192118226601
chr16	17604175	17607125	4	2500	0.25
chr16	19894150	19898100	4	3450	0.253164556962025
chr16	23689400	23693250	4	3525	0.148148148148148
chr16	30787325	30790750	4	3025	0.263157894736842
chr16	48160050	48162500	4	2125	0.244897959183673
chr16	56639400	56645925	4	6050	0.152777777777778
chr16	70585600	70589075	4	3050	0.272727272727273
chr16	70605075	70612275	4	6350	0.178082191780822
chr16	75138875	75145975	4	6525	0.220689655172414
chr16	84534225	84540150	4	4925	0.272727272727273
chr16	84630350	84639375	4	8300	0.131274131274131
chr16	86253050	86258100	4	4725	0.135593220338983
chr16	88057375	88059325	4	1725	0.216216216216216
chr16	89366600	89370300	4	3525	0.146341463414634
chr16	89983775	89993175	4	8675	0.146341463414634
chr17	1529525	1532025	4	2275	0.222222222222222
chr17	7338725	7344775	4	5775	0.117647058823529
chr17	15208450	15212100	4	3150	0.258064516129032
chr17	19312575	19315425	4	2375	0.256410256410256
chr17	26696875	26700800	4	3550	0.19047619047619
chr17	27718400	27721050	4	2350	0.173913043478261
chr17	46986650	46989725	4	2775	0.260869565217391
chr17	48711550	48719150	4	7200	0.0855614973262032
chr17	57829225	57835600	4	6000	0.19047619047619
chr17	57838475	57842875	4	4000	0.25
chr17	64417900	64420775	4	2500	0.25
chr17	65207725	65210100	4	2150	0.153846153846154
chr17	67569600	67572425	4	2525	0.28
chr17	69434425	69437675	4	2975	0.146341463414634
chr17	72918825	72921100	4	2000	0.232558139534884
chr17	74364375	74369475	4	4475	0.258064516129032
chr18	3601950	3608100	4	5825	0.150943396226415
chr18	11146700	11150250	4	3225	0.160919540229885
chr18	11855950	11861150	4	4725	0.194444444444444
chr18	24059325	24062150	4	2400	0.263157894736842
chr18	26742525	26746150	4	3150	0.23728813559322
chr18	34271125	34274725	4	3175	0.243243243243243
chr18	43649650	43653700	4	3500	0.275
chr18	56028275	56031450	4	2925	0.228571428571429
chr18	68085775	68091550	4	5325	0.185567010309278
chr19	1027125	1031225	4	3525	0.274509803921569
chr19	1037625	1043350	4	5225	0.25531914893617
chr19	1851800	1862475	4	10375	0.258064516129032
chr19	8426600	8429725	4	2700	0.272727272727273
chr19	45311150	45314050	4	2550	0.235294117647059
chr19	47597225	47600275	4	2650	0.206896551724138
chr19	48896625	48902050	4	5025	0.110236220472441
chr19	50138575	50143175	4	3975	0.238805970149254
chr19	54970700	54976450	4	5375	0.138888888888889
chr19	56619475	56625075	4	4950	0.271844660194175
chr2	33245775	33250000	4	3700	0.189473684210526
chr2	38322300	38326500	4	3725	0.2
chr2	40259175	40262250	4	2675	0.228571428571429
chr2	40596725	40601000	4	3750	0.228571428571429
chr2	47496075	47497850	4	1500	0.235294117647059
chr2	55323625	55330550	4	5975	0.255102040816327
chr2	64924750	64927250	4	2200	0.272727272727273
chr2	74426700	74429225	4	2325	0.163265306122449
chr2	85106375	85109875	4	3100	0.231884057971014
chr2	101358150	101361750	4	3300	0.173913043478261
chr2	102419525	102424900	4	4975	0.103225806451613
chr2	109853800	109861800	4	7075	0.260869565217391
chr2	121687275	121699400	4	10625	0.254545454545455
chr2	127834950	127846050	4	10700	0.148148148148148
chr2	127910650	127914325	4	3475	0.137931034482759
chr2	151476200	151479375	4	2875	0.157894736842105
chr2	161328350	161332225	4	3350	0.263736263736264
chr2	173113050	173118875	4	5125	0.272727272727273
chr2	190072900	190077100	4	3900	0.135593220338983
chr2	206594150	206600100	4	4875	0.28
chr2	227048550	227053450	4	4525	0.170731707317073
chr20	3775825	3782750	4	5925	0.214285714285714
chr20	17591300	17596650	4	4600	0.281481481481481
chr20	17915875	17920825	4	4550	0.129032258064516
chr20	21080500	21083925	4	3000	0.194444444444444
chr20	25036725	25040125	4	3000	0.163265306122449
chr20	36701100	36705000	4	3475	0.275
chr20	43319500	43325825	4	5825	0.230769230769231
chr20	44990275	44992575	4	2025	0.260869565217391
chr20	50366000	50370100	4	3725	0.236559139784946
chr20	52555700	52559000	4	2950	0.211764705882353
chr21	28211500	28215725	4	3600	0.276422764227642
chr21	36418500	36424150	4	5075	0.183673469387755
chr21	36574600	36582275	4	6900	0.205128205128205
chr21	47874250	47878425	4	3925	0.27906976744186
chr22	18514225	18517225	4	2725	0.173913043478261
chr22	20918525	20926050	4	6475	0.257731958762887
chr22	28535075	28539825	4	4325	0.202898550724638
chr22	29105450	29109275	4	3400	0.195121951219512
chr22	38134600	38150200	4	14375	0.251700680272109
chr22	41046975	41051575	4	4025	0.259259259259259
chr22	43301250	43304875	4	3275	0.155555555555556
chr22	50355200	50364825	4	8275	0.25
chr3	12699500	12704475	4	4675	0.129032258064516
chr3	28382875	28385350	4	2225	0.173913043478261
chr3	45263925	45266575	4	2325	0.2
chr3	45634425	45642200	4	7050	0.225563909774436
chr3	48698525	48702450	4	3450	0.2
chr3	55235675	55238175	4	2350	0.111111111111111
chr3	57993550	58000975	4	6175	0.27972027972028
chr3	59794250	59795975	4	1525	0.210526315789474
chr3	61832925	61835375	4	2175	0.205128205128205
chr3	71098025	71103000	4	4675	0.156862745098039
chr3	81789675	81794875	4	4675	0.206185567010309
chr3	111621425	111624150	4	2250	0.277777777777778
chr3	123534000	123539425	4	5025	0.148148148148148
chr3	145873750	145877075	4	2900	0.231884057971014
chr3	156533300	156538925	4	5225	0.164705882352941
chr3	171852875	171860950	4	7475	0.204081632653061
chr3	184049050	184057225	4	7625	0.175824175824176
chr3	188311575	188314875	4	3000	0.157303370786517
chr3	189899975	189904700	4	4225	0.236559139784946
chr4	10092225	10120125	4	25950	0.181818181818182
chr4	13907350	13910375	4	2675	0.206896551724138
chr4	24851475	24854275	4	2350	0.262295081967213
chr4	37666450	37669325	4	2600	0.260869565217391
chr4	38982300	38987700	4	4675	0.259259259259259
chr4	66533825	66536675	4	2475	0.27027027027027
chr4	122608775	122617050	4	7575	0.25
chr4	129473525	129476675	4	2950	0.19047619047619
chr4	134067625	134074275	4	6175	0.24
chr4	148280975	148284750	4	3525	0.195121951219512
chr4	157878725	157881300	4	2300	0.210526315789474
chr4	184557675	184560700	4	2725	0.225806451612903
chr4	188399175	188402300	4	2925	0.114285714285714
chr5	16862900	16865575	4	2400	0.173913043478261
chr5	17315325	17317925	4	2350	0.158730158730159
chr5	31361200	31367600	4	5950	0.252427184466019
chr5	39500550	39504125	4	3200	0.224489795918367
chr5	54895025	54901100	4	5700	0.206896551724138
chr5	56833700	56835625	4	1650	0.272727272727273
chr5	60607300	60611275	4	3575	0.25531914893617
chr5	71674050	71676950	4	2600	0.25531914893617
chr5	83219575	83222600	4	2750	0.186046511627907
chr5	95358725	95363025	4	3850	0.279569892473118
chr5	118637025	118641300	4	3775	0.160919540229885
chr5	140855025	140859750	4	4150	0.235294117647059
chr5	142621750	142626275	4	4125	0.26865671641791
chr5	142728925	142731125	4	2000	0.166666666666667
chr5	142774425	142776550	4	1925	0.260869565217391
chr5	148288950	148295375	4	6125	0.117647058823529
chr5	148520575	148524525	4	3500	0.26865671641791
chr5	148876175	148879200	4	2725	0.172839506172839
chr5	157808700	157812325	4	3075	0.256410256410256
chr5	176736000	176740300	4	3925	0.2
chr6	16318400	16323650	4	4650	0.25503355704698
chr6	28321775	28325275	4	2975	0.247422680412371
chr6	33587050	33591700	4	4100	0.282608695652174
chr6	34326400	34329000	4	2325	0.197183098591549
chr6	37423325	37425700	4	2075	0.28
chr6	43081150	43095275	4	12375	0.271844660194175
chr6	43603975	43606125	4	1950	0.176470588235294
chr6	52905500	52909725	4	3850	0.240963855421687
chr6	56388600	56393275	4	4250	0.28
chr6	78164825	78167525	4	2400	0.2
chr6	99279000	99284150	4	4725	0.153846153846154
chr6	105930700	105932350	4	1425	0.260869565217391
chr6	116596925	116600300	4	3150	0.196078431372549
chr6	132404525	132409000	4	4150	0.142857142857143
chr6	134213625	134217675	4	3700	0.171428571428571
chr6	138189150	138196475	4	6875	0.195652173913043
chr6	138858850	138864150	4	4825	0.192307692307692
chr6	143223225	143225725	4	2200	0.206896551724138
chr6	158181250	158187425	4	5350	0.280701754385965
chr6	166418675	166423950	4	4875	0.164948453608247
chr7	869775	872925	4	2725	0.27906976744186
chr7	2670850	2685600	4	12925	0.259493670886076
chr7	5594125	5598925	4	4250	0.205882352941176
chr7	6265350	6269650	4	4000	0.23728813559322
chr7	20823425	20827175	4	3325	0.222222222222222
chr7	22765150	22771275	4	5425	0.166666666666667
chr7	30834350	30841625	4	6400	0.238532110091743
chr7	40259075	40262550	4	3125	0.217391304347826
chr7	43918200	43920950	4	2425	0.271186440677966
chr7	45957225	45964600	4	6975	0.108108108108108
chr7	55223775	55227100	4	2975	0.253968253968254
chr7	75920300	75925175	4	4350	0.178861788617886
chr7	98734225	98740700	4	5650	0.21978021978022
chr7	99683225	99689400	4	5650	0.201342281879195
chr7	100199150	100203850	4	4375	0.133333333333333
chr7	119692175	119696100	4	3575	0.228571428571429
chr7	130640250	130647575	4	6875	0.135135135135135
chr7	134374975	134381250	4	5575	0.234234234234234
chr7	142168100	142172250	4	3650	0.247619047619048
chr7	143079200	143090900	4	11475	0.0384615384615385
chr8	22048225	22052100	4	3350	0.235294117647059
chr8	23153250	23165250	4	11475	0.0740740740740741
chr8	29015400	29019100	4	3325	0.266666666666667
chr8	33420450	33424150	4	3225	0.252873563218391
chr8	37554700	37558250	4	3300	0.133333333333333
chr8	38258300	38268275	4	9525	0.179310344827586
chr8	42051600	42057900	4	6025	0.0748663101604278
chr8	48390350	48395300	4	4350	0.28
chr8	61861050	61864500	4	2900	0.233766233766234
chr8	92611025	92614225	4	2900	0.266666666666667
chr8	94856575	94859800	4	2900	0.169014084507042
chr8	108116075	108118400	4	2125	0.171428571428571
chr8	118858925	118863225	4	3575	0.252427184466019
chr8	119889675	119895275	4	5200	0.156862745098039
chr8	131915475	131918100	4	2250	0.259259259259259
chr9	691825	699325	4	6700	0.192307692307692
chr9	16702100	16706800	4	4225	0.177777777777778
chr9	37025500	37028175	4	2375	0.244897959183673
chr9	75200275	75202100	4	1550	0.222222222222222
chr9	80461125	80464750	4	3225	0.227848101265823
chr9	82224550	82227750	4	3025	0.117647058823529
chr9	93953300	93961250	4	7600	0.162162162162162
chr9	97809925	97813350	4	3075	0.162162162162162
chr9	98221800	98226450	4	4075	0.272727272727273
chr9	101668600	101672700	4	3725	0.177215189873418
chr9	111869175	111873925	4	4225	0.252631578947368
chr9	112577275	112580775	4	3225	0.2
chr9	113409350	113414725	4	4725	0.228070175438596
chr9	113679775	113684600	4	4500	0.121212121212121
chr9	116985600	116989275	4	3450	0.1875
chr9	124411850	124415350	4	3225	0.188679245283019
chr9	127102600	127106700	4	3650	0.266666666666667
chr9	127457000	127461575	4	4125	0.175438596491228
chr9	129945425	129951775	4	5850	0.266666666666667
chr9	130266425	130272600	4	5500	0.219512195121951
chr9	131899700	131910725	4	10275	0.151724137931034
chr9	136234725	136241700	4	6225	0.253731343283582
chrX	22152650	22155375	4	2300	0.277777777777778
chrX	71246650	71250575	4	3375	0.252873563218391
chr1	10587775	10592000	3	4100	0.0434782608695652
chr1	15503275	15507650	3	4250	0.0447761194029851
chr1	33852350	33859625	3	7000	0.0615384615384615
chr1	44299350	44302625	3	3175	0.0645161290322581
chr1	85911925	85915550	3	3475	0.0610687022900763
chr1	243429500	243434100	3	4425	0.0509554140127389
chr10	79263400	79267625	3	4125	0.0408163265306122
chr10	82217375	82226250	3	8650	0.0580912863070539
chr10	101764350	101769000	3	4475	0.0645161290322581
chr11	2332500	2334800	3	2200	0.0526315789473684
chr11	19701050	19703725	3	2550	0.0645161290322581
chr11	35161275	35169200	3	7775	0.0282685512367491
chr12	46883275	46889375	3	5850	0.0452488687782805
chr12	52574550	52589450	3	14450	0.0626398210290828
chr12	66259850	66263300	3	3350	0.036036036036036
chr12	108696750	108702450	3	5500	0.0613496932515337
chr12	123624125	123628050	3	3750	0.062992125984252
chr13	21631975	21634575	3	2500	0.0645161290322581
chr13	31436525	31448625	3	11625	0.0625
chr13	45287000	45290275	3	3175	0.0533333333333333
chr13	76258100	76261400	3	3175	0.06
chr13	76333825	76337450	3	3500	0.0612244897959184
chr14	37130300	37133650	3	3225	0.0495867768595041
chr14	55238050	55244275	3	6050	0.05
chr14	104004775	104011400	3	6325	0.0609137055837563
chr15	39175775	39180175	3	4200	0.050314465408805
chr15	39575000	39580400	3	5250	0.0540540540540541
chr15	68571400	68574825	3	3300	0.055045871559633
chr16	66184175	66188175	3	3825	0.0650406504065041
chr17	8053500	8059600	3	5925	0.0540540540540541
chr17	17009375	17014000	3	4450	0.0476190476190476
chr17	40931725	40937400	3	5400	0.0652173913043478
chr17	80223825	80230650	3	6500	0.062780269058296
chr18	60984925	60986875	3	1850	0.0615384615384615
chr19	38422050	38425050	3	2875	0.0615384615384615
chr19	48012725	48017850	3	4950	0.0465116279069767
chr2	9330575	9333925	3	3225	0.0655737704918033
chr2	159945525	159951525	3	5775	0.0538116591928251
chr20	19864900	19871025	3	5875	0.0619469026548673
chr20	30146950	30151225	3	4150	0.0444444444444444
chr20	47895525	47900925	3	5200	0.0566037735849057
chr20	48598600	48607750	3	8900	0.0459770114942529
chr21	37801075	37803775	3	2575	0.0645161290322581
chr22	36042500	36046225	3	3625	0.0526315789473684
chr3	9441100	9445425	3	4175	0.051948051948052
chr3	14182600	14188675	3	5900	0.0460829493087558
chr3	27573750	27578275	3	4400	0.06
chr3	48506300	48511025	3	4550	0.0584795321637427
chr3	128200800	128212025	3	10975	0.0330578512396694
chr3	145879350	145884925	3	5400	0.0465116279069767
chr5	42948875	42953800	3	4725	0.0645161290322581
chr5	54037525	54042300	3	4675	0.0310077519379845
chr5	133882650	133892775	3	9875	0.0395256916996047
chr5	151117700	151122850	3	5000	0.0340909090909091
chr6	34623575	34627100	3	3400	0.0588235294117647
chr6	100050550	100052675	3	2025	0.0588235294117647
chr6	169469850	169476750	3	6725	0.0558659217877095
chr7	35730825	35734025	3	3100	0.0571428571428571
chr7	44417125	44424450	3	7175	0.0432432432432432
chr7	55600350	55603200	3	2725	0.0594059405940594
chr7	100179850	100183375	3	3375	0.0634920634920635
chr8	23387225	23391325	3	4000	0.0470588235294118
chr8	49500925	49505175	3	4100	0.0601503759398496
chr8	62619925	62624950	3	4925	0.024390243902439
chr8	128234275	128238500	3	4050	0.0634920634920635
chr8	131152725	131158200	3	5225	0.0638297872340425
chr9	14096225	14099075	3	2750	0.0540540540540541
chr9	75762950	75765800	3	2725	0.0638297872340425
chr9	95569600	95572275	3	2575	0.0588235294117647
chr9	116715400	116721200	3	5600	0.0531914893617021
chr9	117876525	117881775	3	5125	0.0425531914893617
chr9	125132750	125140825	3	7925	0.0610687022900763
chr9	137615175	137617625	3	2350	0.0512820512820513
chrX	39941800	39949725	3	7775	0.027972027972028
chrX	77360750	77364300	3	3425	0.0655737704918033
