# Supplementary material for: Large organized chromatin lysine domains help distinguish primitive from differentiated cell populations
Source: Nat Commun. 2021 Jan 21;12:499. doi: 10.1038/s41467-020-20830-9 (PMC7820432; doi:10.1038/s41467-020-20830-9)
Supplement: Supplementary file 3 — Supplementary Software [file 41467_2020_20830_MOESM3_ESM.zip › E017-H3K4me3_LOCKS.bed]

chr1	2105875	2477575	47	50925	30.25
chr11	64992675	65261250	47	60625	23.1923076923077
chr15	67316200	67472125	47	32275	28
chr17	75350375	75473500	47	51025	17.0526315789474
chr19	980475	1256225	47	70900	20.5
chr19	12636575	13064700	47	63175	24
chr19	55573500	55999650	47	63925	32.0909090909091
chr19	57828850	58696150	47	75750	28.2022471910112
chr6	25962275	26441600	47	93000	20.3913043478261
chr9	139606275	140025225	47	54450	29.4615384615385
chr12	54329275	54589700	46	53500	30.6304347826087
chr19	13064850	13319850	46	57425	26.7307692307692
chr11	67006375	67418400	45	65275	30.2352941176471
chr17	79789450	80064675	45	58425	25.9718309859155
chr6	31430525	31941375	45	81525	29.2857142857143
chr11	62303550	62653500	42	90950	16.8867924528302
chr9	132311650	132648750	42	49050	21.8285714285714
chr12	6756050	7126875	41	66775	18.7966101694915
chr5	140698525	140905450	40	36175	21.7848101265823
chr5	172224950	172413075	40	26000	26.25
chr17	48045625	48299725	39	65175	23.7647058823529
chr12	49072750	49592800	35	60625	21.7019607843137
chr14	23284325	23574175	35	52800	16.8641975308642
chr19	58774200	59093025	33	58175	10.3655913978495
chr22	36719700	36816575	33	32900	10.4
chr8	145513525	145755600	33	47950	17.1521739130435
chr16	1968550	2099175	32	42000	15.1304347826087
chr16	30856225	31228425	31	52475	16.7482014388489
chr7	27127825	27252775	30	87300	8.25531914893617
chr7	130569525	130607425	29	25650	6
chr19	45872250	46032625	28	37625	12.2894736842105
chr12	53567225	53782750	27	40475	15.2248062015504
chr17	8013200	8199350	27	50225	13.4954954954955
chr17	7107700	7259600	26	49600	11.6910569105691
chr9	140050800	140200100	26	37075	12.0224719101124
chr11	725650	860425	23	46550	11.8861788617886
chr11	63915825	64099675	23	46125	11.3793103448276
chr17	46618275	46704150	23	64225	10.9577464788732
chr9	130296700	130343500	23	26300	5.73333333333333
chr1	1199500	1356000	22	44275	11.5733333333333
chr2	74601425	74795650	22	43875	11.958904109589
chr22	46390925	46488350	22	46750	10.6470588235294
chr3	50263675	50311050	22	19450	8.19047619047619
chr16	3149675	3241950	21	24250	10.4
chr12	120631100	120704025	20	25675	10.4615384615385
chr7	100757575	100823750	20	21625	10.390243902439
chrX	153594250	153719900	20	36625	7.46583850931677
chr17	38209575	38297825	19	28375	10.1869158878505
chr8	22407000	22480500	19	25250	10.8135593220339
chr11	65600475	65689725	18	39600	6.46153846153846
chr16	676375	746000	18	23850	5.49275362318841
chr19	42710925	42821325	18	33000	7.80519480519481
chr8	144622125	144719725	18	24700	10.2935779816514
chr1	43401850	43433325	17	13000	6.96969696969697
chr1	156046100	156116875	17	29675	9.13636363636364
chr14	24550075	24713050	17	32125	8.72131147540984
chr16	67183625	67233825	17	20475	3.65384615384615
chr17	74519125	74558400	17	14000	9.03225806451613
chr5	92907825	92957800	17	24050	7.68
chr5	180587125	180677825	17	30350	8.31460674157303
chr6	27759075	27871600	17	32500	6.87012987012987
chr7	94021050	94047575	17	15325	4.68571428571429
chr1	21639825	21673325	16	14325	7.31764705882353
chr10	80896925	80919975	16	8200	9.07142857142857
chr12	57466975	57546925	16	31125	8.05755395683453
chr14	69404925	69429000	16	8425	8.51162790697674
chr16	4303025	4379425	16	20700	6.90909090909091
chr17	1952075	1979400	16	14900	6.41860465116279
chr4	10094475	10119775	16	13700	6.74074074074074
chr6	32075150	32165325	16	25725	7.80898876404494
chr1	223887850	223919600	15	13850	6.88
chr17	36996950	37042975	15	18875	3.76470588235294
chr9	35645825	35757800	15	30350	7.17241379310345
chr1	156626550	156739275	14	34300	6.03061224489796
chr16	30363375	30457750	14	22950	6.91764705882353
chr3	141079925	141133600	14	17100	6.34615384615385
chr4	174422075	174460450	14	14325	7.84210526315789
chr5	98103275	98123750	14	17300	2.57142857142857
chr6	52402575	52418975	14	6825	6.125
chr14	77466725	77512025	13	15775	6.08304498269896
chr16	70714175	70741650	13	13000	7
chr16	88834325	88884825	13	19350	6.82142857142857
chr17	38571525	38616050	13	15775	4.98952879581152
chr18	72911500	72939375	13	15450	7.04545454545455
chr20	3746850	3802425	13	20275	5.74712643678161
chr5	148783275	148804500	13	18450	0.844444444444444
chr1	45240325	45286625	12	20450	6.5625
chr1	153892575	153965425	12	23050	6.55045871559633
chr10	63805400	63818725	12	10675	0.904761904761905
chr11	128363050	128379375	12	7250	5.88235294117647
chr12	56098625	56140175	12	22550	3.61764705882353
chr13	114870925	114898575	12	13825	2.65573770491803
chr16	2561275	2589800	12	12775	5.26760563380282
chr17	80183275	80201375	12	11325	2.5
chr19	1846275	1910375	12	24525	6.35294117647059
chr19	3966425	4011000	12	16400	6.52261306532663
chr19	39137825	39158425	12	12600	4.8695652173913
chr2	239753525	239784850	12	25175	4
chr21	47468875	47487650	12	6350	5.92156862745098
chr4	81157150	81202500	12	12900	6.02747252747253
chr1	33803575	33816725	11	10700	1.2
chr1	150510750	150553150	11	18450	5.78102189781022
chr11	118475375	118506125	11	15425	5.03896103896104
chr14	69433325	69448250	11	10975	3.47368421052632
chr15	65127775	65150375	11	11475	5.06060606060606
chr16	115850	136625	11	12875	2.88235294117647
chr16	73079925	73105350	11	15775	3.92592592592593
chr17	7474600	7494350	11	13925	2.16666666666667
chr19	39880400	39939325	11	26050	4.63054187192118
chr19	41100575	41121025	11	12225	4.68965517241379
chr21	47390500	47415400	11	14225	5
chr3	134075475	134094500	11	14775	2
chr4	1185375	1204350	11	8600	5.8125
chr5	139016375	139051475	11	17875	2.90647482014389
chr5	151051075	151079425	11	14525	6.05714285714286
chr8	145003950	145032400	11	24550	3.4
chr1	27882850	27903000	10	7050	4.9
chr1	54197450	54206525	10	7775	0.5
chr11	46294275	46321775	10	14925	2.39622641509434
chr14	62027100	62037625	10	4325	4.88
chr16	30063075	30108250	10	16525	5.28497409326425
chr17	38703975	38717200	10	8300	1.56862745098039
chr17	76912150	76932250	10	10350	4.08333333333333
chr19	1256525	1287800	10	19750	4.06857142857143
chr2	216285250	216302575	10	11400	4.58333333333333
chr22	50679650	50710750	10	14550	5.10679611650485
chr3	50356950	50403275	10	21725	3.25619834710744
chr7	93924100	93933475	10	5500	2.35714285714286
chrX	45617550	45635050	10	12000	3.76923076923077
chr1	27848950	27867350	9	8025	4.10687022900763
chr10	104153375	104196275	9	15175	3.84431137724551
chr10	104387075	104410500	9	13825	1.96
chr10	106085875	106113900	9	12750	3.73584905660377
chr11	2398050	2412575	9	8575	4.4
chr12	58129625	58177550	9	15500	4.71111111111111
chr15	60662325	60669275	9	4325	1.09090909090909
chr16	29815350	29838500	9	18650	0.6
chr17	29875750	29899550	9	11725	3.15
chr19	911550	941675	9	14300	2.4
chr19	10511675	10543700	9	12525	3.44615384615385
chr2	176943925	176972850	9	11600	4.13333333333333
chr22	19742600	19750150	9	3600	3.7
chr22	38135300	38150000	9	10750	2.90909090909091
chr5	178691650	178703850	9	6575	3.79487179487179
chr6	43088075	43093725	9	3575	1.875
chr9	132244000	132262650	9	12500	1.44303797468354
chrX	39942400	39969475	9	14775	2.78048780487805
chr1	155034250	155058600	8	9525	4.18604651162791
chr1	156459075	156481000	8	12200	3.45945945945946
chr1	165864600	165870450	8	4100	1.16279069767442
chr10	22604425	22634850	8	12100	3.29347826086957
chr10	49806325	49816750	8	8300	2.35294117647059
chr10	95224075	95233350	8	3700	4.09090909090909
chr11	554625	578800	8	10100	3.6
chr11	122039875	122064450	8	9000	4.06451612903226
chr14	61104000	61125475	8	16075	1.60248447204969
chr14	75071550	75087275	8	7675	3.06666666666667
chr15	96863975	96906825	8	34125	1.23076923076923
chr16	2509175	2537525	8	11250	3.16778523489933
chr16	86529775	86554125	8	20900	3.72222222222222
chr16	86596900	86619925	8	19400	1.71428571428571
chr17	17584250	17599350	8	8000	4
chr17	40819575	40836450	8	10600	2.59872611464968
chr17	43201100	43250725	8	19450	4.01515151515152
chr17	76337575	76362700	8	11250	4.22857142857143
chr17	79360025	79378000	8	14875	1.2
chr17	80163075	80176875	8	6500	3.23308270676692
chr18	46465200	46482825	8	13400	3.54098360655738
chr19	2454550	2496100	8	13375	3.48888888888889
chr19	7967425	7994550	8	11750	3.70909090909091
chr19	47729000	47747875	8	11025	3.90322580645161
chr2	85804650	85833700	8	12350	3.16129032258065
chr2	151326475	151353325	8	14200	4.17142857142857
chr20	30299900	30329125	8	13575	3.22190201729107
chr22	45897750	45908725	8	8800	1.86206896551724
chr4	81102575	81128775	8	13500	2.08040201005025
chr6	1378375	1397050	8	16300	2
chr6	33377425	33399500	8	15275	1.23655913978495
chr7	19141250	19160125	8	15825	3
chr7	55195525	55202200	8	3725	2.8
chr7	99148625	99161475	8	6725	2.84210526315789
chr9	21986900	22009850	8	10375	3.13084112149533
chr9	96713125	96722950	8	5750	3.16
chr1	8931100	8940900	7	8350	1.61904761904762
chr1	38454525	38481950	7	12750	2.42857142857143
chr1	181056425	181066150	7	7800	2.35897435897436
chr1	249115025	249136825	7	8675	3.14503816793893
chr10	81157750	81164775	7	4400	2.4390243902439
chr10	82213075	82225400	7	6200	3.05882352941176
chr10	124907575	124917525	7	5950	1.41721854304636
chr10	126840775	126851300	7	9150	0.8
chr11	58340775	58349050	7	6625	0.742857142857143
chr11	63434000	63451225	7	7550	3
chr11	118777825	118801400	7	21050	0.364640883977901
chr11	122024475	122032300	7	6075	1.58620689655172
chr12	13332500	13365050	7	13950	3.29411764705882
chr12	46758100	46781900	7	13425	2.19512195121951
chr12	48199150	48223275	7	11700	2.63436123348018
chr12	57620425	57637675	7	12225	2.51428571428571
chr13	114828075	114834900	7	5800	1.02702702702703
chr15	93424750	93453025	7	15300	3.48936170212766
chr16	84631425	84652875	7	8950	3.140625
chr17	899650	907600	7	4875	1.85185185185185
chr17	38486725	38505025	7	9125	1.77777777777778
chr18	19745200	19757100	7	10500	1.24444444444444
chr19	11195800	11207525	7	6875	2.21052631578947
chr19	18525375	18549625	7	13275	2.42696629213483
chr19	48216325	48227225	7	8400	1.81818181818182
chr19	51221150	51231900	7	7400	1.65217391304348
chr19	56145650	56170400	7	16175	2.29310344827586
chr2	106006075	106021225	7	8825	2.0952380952381
chr2	172947500	172971825	7	13750	2
chr2	218858175	218868925	7	6950	2.21428571428571
chr2	223155100	223172250	7	8300	3.42857142857143
chr20	3657475	3668175	7	5575	2.20382165605096
chr20	48598700	48607150	7	6600	1.625
chr20	48920750	48926500	7	3750	2.7906976744186
chr22	28190975	28206825	7	7750	2.95
chr22	36861200	36867700	7	4175	1.55555555555556
chr3	52563825	52573300	7	7575	1.67741935483871
chr5	14439750	14450625	7	5575	3.30232558139535
chr5	42990050	43020875	7	14025	2.59685863874346
chr6	44202275	44239050	7	12450	3.16666666666667
chr6	109798900	109805325	7	3775	1.76
chr7	2670875	2681675	7	6450	3.14285714285714
chr7	25888950	25902625	7	6725	1.74683544303797
chr7	75920525	75934475	7	5875	2.81666666666667
chr7	143058675	143089300	7	13575	2.89351851851852
chr9	33158925	33168450	7	8550	0.5
chr9	35516250	35521850	7	3050	1.78947368421053
chr9	124039575	124052200	7	6400	2.61904761904762
chrX	45658475	45668800	7	4850	3
chrX	99898700	99905400	7	4600	2.85714285714286
chr1	19806450	19813675	6	6550	0.666666666666667
chr1	27920775	27931325	6	8375	2
chr1	63150800	63156725	6	4600	1
chr1	178506400	178514175	6	4425	1.71428571428571
chr1	201463025	201481550	6	9225	2.29059829059829
chr1	201609600	201626175	6	10025	1.80228136882129
chr1	201681925	201685075	6	2175	0.933333333333333
chr1	206134175	206137775	6	2000	2.18181818181818
chr10	21798525	21825050	6	15500	1.42708333333333
chr10	73525150	73534050	6	6425	1.08474576271186
chr10	75666300	75676350	6	7500	2.75862068965517
chr10	103535325	103544100	6	5250	2.54285714285714
chr10	114709200	114718750	6	8300	0.925925925925926
chr11	61722100	61741325	6	9625	2.01369863013699
chr11	65322500	65345800	6	15150	2.18518518518519
chr11	66091950	66116075	6	13625	2.22857142857143
chr11	67794975	67811800	6	9200	1.77358490566038
chr12	12867075	12890100	6	14125	2.22568093385214
chr12	56209250	56242800	6	13350	2.22900763358779
chr12	114832225	114882225	6	22575	2.77611940298507
chr12	115102625	115136650	6	27775	1.56906077348066
chr12	124864000	124878175	6	9100	1.56521739130435
chr13	114556850	114568075	6	8400	1.86206896551724
chr14	105258400	105272150	6	6925	2.42477876106195
chr14	105433650	105445400	6	7575	2.78378378378378
chr15	78357325	78370575	6	6500	2.775
chr16	2197800	2211875	6	13475	0.333333333333333
chr16	14394725	14404925	6	5850	1.96396396396396
chr16	19124275	19131525	6	5900	1.12280701754386
chr16	56640100	56672750	6	13325	2.78409090909091
chr17	878600	884375	6	4675	1.23529411764706
chr17	2294900	2311075	6	12400	0.966666666666667
chr17	36603975	36625425	6	12450	2.13636363636364
chr17	38171625	38179850	6	4200	2.08510638297872
chr17	48336750	48352250	6	8925	1.94252873563218
chr17	66192225	66203300	6	6400	2.10526315789474
chr17	77805900	77819125	6	7925	1.97142857142857
chr18	46455075	46461800	6	3800	1.8974358974359
chr19	13944025	13962725	6	13200	1.02739726027397
chr19	35629350	35634525	6	2875	2.38461538461538
chr19	39173525	39176975	6	2850	0.37037037037037
chr19	48824475	48837675	6	8075	1.23364485981308
chr19	54691875	54714325	6	10525	1.89944134078212
chr2	36581475	36589925	6	7825	0.421052631578947
chr2	87754975	87758450	6	2300	1.25
chr2	119599425	119605975	6	5350	0.580645161290323
chr2	201980250	201994825	6	7025	2.35233160621762
chr2	208118400	208123125	6	3625	0.491803278688525
chr2	218783600	218788075	6	2975	1.94285714285714
chr2	238313675	238330825	6	9225	2.08764940239044
chr20	45977250	45990175	6	12000	0.533333333333333
chr22	30600525	30605500	6	3250	1.77142857142857
chr22	45944300	45950150	6	4100	2.41025641025641
chr22	46501475	46506525	6	2575	2.23529411764706
chr3	98609850	98621675	6	10225	0.956521739130435
chr3	185645100	185661425	6	9825	1.45724907063197
chr3	193851475	193860050	6	6750	1.22857142857143
chr4	122610700	122619250	6	7325	0.708333333333333
chr5	2747575	2757550	6	7800	0.715596330275229
chr5	14153175	14158075	6	3800	0.782608695652174
chr6	27094550	27115825	6	9500	2.78740157480315
chr6	33165525	33182250	6	11600	1.50549450549451
chr6	86348575	86355175	6	5550	0.631578947368421
chr8	103816950	103823700	6	5175	0.978723404255319
chr8	128919450	128924300	6	2275	2.68965517241379
chr9	34988525	34994025	6	4000	2.60869565217391
chr9	130281500	130287275	6	3625	1.62790697674419
chrX	584325	598850	6	10075	2.60377358490566
chrX	73068600	73072550	6	3100	0.947368421052632
chr1	16470450	16483950	5	9900	1.11961722488038
chr1	22253500	22264600	5	7125	1.71428571428571
chr1	25893100	25895900	5	1950	1.16129032258065
chr1	27018600	27027600	5	8050	1.61538461538462
chr1	36614025	36627975	5	9975	1.28735632183908
chr1	61542200	61550500	5	7050	1.33333333333333
chr1	86040050	86050925	5	9950	1.26315789473684
chr1	95001775	95009950	5	7100	1.36363636363636
chr1	109933600	109941400	5	5025	1.78761061946903
chr1	145091775	145099950	5	5000	1.78
chr1	149783050	149785300	5	1825	0.516129032258065
chr1	153505150	153522625	5	11700	1.61748633879781
chr1	155937000	155959475	5	14975	0.921985815602837
chr1	157976375	157981850	5	4250	1.05263157894737
chr1	196620675	196623275	5	2100	0.615384615384615
chr1	200374725	200380000	5	4450	0.454545454545455
chr1	201505525	201511900	5	4650	0.517006802721088
chr1	201907650	201925800	5	8925	1.87636363636364
chr1	224803075	224812325	5	7700	1.10144927536232
chr1	228268875	228278675	5	7550	1.57894736842105
chr10	3509375	3512000	5	2150	0.551724137931034
chr10	33616825	33630775	5	9700	1.52380952380952
chr10	69865625	69870175	5	3025	1.50819672131148
chr10	79785325	79797550	5	6675	1.4
chr11	3174625	3191600	5	10600	1.33333333333333
chr11	6623225	6641025	5	11500	1.57843137254902
chr11	12306175	12310675	5	3600	0.595744680851064
chr11	47428875	47438275	5	8125	0.407643312101911
chr11	64878925	64890775	5	6675	1.85585585585586
chr11	119185625	119192625	5	5325	1.36231884057971
chr12	6656675	6665575	5	8400	0.553191489361702
chr12	52299125	52307000	5	5475	0.870967741935484
chr12	52672500	52675300	5	1850	0.875
chr12	53885975	53896250	5	7450	1.52
chr12	54805575	54815500	5	8500	0.463768115942029
chr12	58225375	58233125	5	4625	1.4392523364486
chr12	72662175	72671350	5	7775	0.246268656716418
chr12	92530200	92541675	5	10875	0.26865671641791
chr12	110432200	110441125	5	6500	1.23529411764706
chr12	111872100	111876500	5	2775	1.88679245283019
chr12	112211725	112214275	5	1825	0.962962962962963
chr12	122230525	122251500	5	16950	0.59375
chr12	125049175	125053225	5	3675	0.5
chr13	22242950	22249975	5	6275	0.914285714285714
chr13	111354775	111370275	5	9775	1.8
chr14	37125275	37136075	5	4425	1.82068965517241
chr14	38060575	38069300	5	4525	1.17948717948718
chr14	50083975	50090825	5	5700	0.88
chr14	50437150	50440250	5	2250	0.971428571428571
chr14	61611850	61615400	5	1750	2
chr14	70038400	70041600	5	2450	0.838709677419355
chr14	73922525	73930375	5	4700	1.38775510204082
chr15	39871175	39882225	5	10150	0.85
chr15	58622525	58625925	5	2475	0.777777777777778
chr15	65277600	65283100	5	3700	1.95454545454545
chr15	68125350	68134025	5	6050	1.78217821782178
chr15	79164425	79170625	5	5125	1.31578947368421
chr16	446475	452700	5	4750	1.23456790123457
chr16	764475	779300	5	7525	1.56962025316456
chr16	9051950	9058500	5	4625	1.20547945205479
chr16	20908525	20918825	5	6125	1.33333333333333
chr16	21522700	21526950	5	3000	0.686567164179104
chr16	21528600	21533450	5	3650	0.765957446808511
chr16	85643800	85649575	5	5350	0.205128205128205
chr17	3791425	3797200	5	4800	0.410958904109589
chr17	7379175	7391275	5	8975	0.590909090909091
chr17	7736650	7762675	5	16225	1.9295154185022
chr17	17723125	17728625	5	4975	0.315789473684211
chr17	43389150	43395425	5	5625	0.277372262773723
chr17	55950925	55954125	5	2550	0.75
chr17	63552750	63558475	5	5175	0.5
chr17	74260550	74266025	5	4400	1.3
chr17	75312150	75322200	5	6825	1.72727272727273
chr17	77766175	77775275	5	5950	0.815789473684211
chr17	77783725	77789350	5	3475	1
chr17	79391500	79397650	5	3500	2
chr19	2047400	2065375	5	9225	1.51
chr19	3499700	3510000	5	5000	2.02395209580838
chr19	6270825	6280575	5	8275	0.636363636363636
chr19	6735475	6745750	5	8575	0.810810810810811
chr19	8426700	8432850	5	5175	0.8
chr19	14582975	14586925	5	2975	1.55555555555556
chr19	19569000	19575725	5	5200	0.873563218390805
chr19	36230575	36250925	5	10625	1.77510040160643
chr19	38805700	38812550	5	4075	2
chr19	41827275	41834900	5	6275	0.466666666666667
chr19	45248300	45262250	5	10775	0.45933014354067
chr19	47610550	47617675	5	6150	0.5
chr19	48892650	48903925	5	7300	0.845070422535211
chr19	50368475	50382250	5	8325	1.66502463054187
chr2	27291750	27310400	5	9950	1.42156862745098
chr2	30447850	30460900	5	8675	1.07266435986159
chr2	42273400	42280950	5	6575	0.482758620689655
chr2	47073875	47078000	5	3475	0.307692307692308
chr2	66800600	66811075	5	9225	0.527777777777778
chr2	72370175	72377600	5	5875	0.894117647058824
chr2	217553650	217561925	5	7425	0.317460317460317
chr2	218797800	218809100	5	7725	1.53672316384181
chr2	220107925	220119825	5	7450	1.92941176470588
chr2	235858900	235866725	5	6000	0.857142857142857
chr2	238165200	238167900	5	1475	1.68421052631579
chr2	238186975	238190425	5	2225	1.72222222222222
chr2	239076800	239079625	5	1825	1.71428571428571
chr2	239694200	239700450	5	4950	0.461538461538462
chr2	241496375	241509450	5	8475	1.86394557823129
chr20	35089025	35095325	5	5075	1.1
chr20	35483875	35493300	5	6750	0.892018779342723
chr20	54986675	54990850	5	3250	1.7
chr20	62580075	62589125	5	6025	1.66666666666667
chr20	62679300	62681475	5	1450	0.896551724137931
chr21	36216625	36219400	5	1625	1.88888888888889
chr21	46706350	46715900	5	5550	1.74683544303797
chr21	47511600	47522500	5	7350	1.37931034482759
chr22	24638575	24644250	5	4150	1.2280701754386
chr22	39924550	39931300	5	4350	0.816
chr22	41680600	41687125	5	4175	2
chr22	45848475	45851350	5	1575	1.93548387096774
chr3	87032025	87043325	5	8550	0.608695652173913
chr3	112351525	112362250	5	9225	0.780487804878049
chr3	123413850	123420900	5	5700	0.571428571428571
chr3	128201600	128212000	5	9450	0.692307692307692
chr3	129311625	129326625	5	9375	1.29411764705882
chr3	134181100	134183925	5	1725	1.29032258064516
chr3	156391525	156400550	5	8475	0.216216216216216
chr4	1238875	1244475	5	5175	0.133333333333333
chr4	111551825	111559100	5	4550	1.0952380952381
chr5	394725	401700	5	4100	1.64150943396226
chr5	10757100	10762250	5	3400	1.80952380952381
chr5	43033850	43045800	5	9250	1.02898550724638
chr5	134362850	134375575	5	9125	1.74358974358974
chr5	145315800	145318950	5	2325	0.8
chr5	149516650	149525200	5	7750	0.229885057471264
chr5	172185400	172201225	5	9000	1.86516853932584
chr6	34203400	34218050	5	12675	0.67816091954023
chr6	35392425	35396925	5	3050	1.52631578947368
chr6	36643825	36652050	5	7475	0.428571428571429
chr6	86157425	86167125	5	8450	1.54545454545455
chr6	116986825	116990075	5	2375	0.952380952380952
chr6	132268050	132276475	5	4950	1.37647058823529
chr6	134209225	134217600	5	7200	1.01754385964912
chr6	158461150	158463850	5	1750	1.66666666666667
chr7	555950	562450	5	5700	0.75
chr7	1703825	1710650	5	4825	1.33333333333333
chr7	2556525	2567450	5	7450	1.28643216080402
chr7	12725850	12730200	5	3850	0.5
chr7	43685700	43691275	5	4250	1.36170212765957
chr7	47610550	47622425	5	8400	1.66666666666667
chr7	100463200	100477725	5	7525	1.92805755395683
chr7	116164250	116172650	5	7925	0.333333333333333
chr7	128467425	128476975	5	7600	0.422535211267606
chr7	135428750	135434075	5	3900	1.18918918918919
chr7	139364925	139368225	5	2225	1.64285714285714
chr7	155596075	155605200	5	5975	1.26666666666667
chr8	22017175	22027900	5	5550	1.9047619047619
chr8	106329125	106334500	5	4525	0.923076923076923
chr9	73021175	73036725	5	10775	1
chr9	82184800	82191700	5	6300	1.14285714285714
chr9	91145450	91152400	5	5175	1.65957446808511
chr9	127614975	127634425	5	9350	1.97129186602871
chr9	130853200	130863300	5	7100	1.52054794520548
chr9	132220700	132223775	5	2150	1.31034482758621
chrX	65853325	65859500	5	4050	1.6
chr1	2983200	2987975	4	4075	0.369230769230769
chr1	12244075	12246525	4	1750	0.739130434782609
chr1	16275425	16280350	4	4225	0.390243902439024
chr1	17198675	17200350	4	1400	0.518518518518518
chr1	19274875	19284150	4	7350	0.578313253012048
chr1	26020600	26022850	4	1675	0.769230769230769
chr1	26347225	26351225	4	2575	1
chr1	26602250	26611675	4	6650	0.746411483253589
chr1	31883175	31889150	4	4250	0.832116788321168
chr1	36020875	36027250	4	4975	0.857142857142857
chr1	39872750	39881800	4	7900	0.76056338028169
chr1	43146425	43152575	4	5650	0.866666666666667
chr1	47897975	47904625	4	4850	0.857142857142857
chr1	60195650	60197800	4	1575	0.645161290322581
chr1	68257000	68260175	4	2325	0.736842105263158
chr1	144519325	144521675	4	1800	0.580645161290323
chr1	145394925	145400000	4	4825	0.106666666666667
chr1	151029125	151035800	4	6000	0.363636363636364
chr1	157987850	157990900	4	2500	0.388888888888889
chr1	164527575	164535100	4	7200	0.242424242424242
chr1	179106850	179112425	4	5075	0.387096774193548
chr1	201530800	201534950	4	2750	1.21428571428571
chr1	207995500	208000475	4	3550	0.986666666666667
chr1	212809600	212812475	4	1975	0.666666666666667
chr1	218518200	218525300	4	6625	0.342857142857143
chr1	221908425	221917375	4	8225	0.933333333333333
chr1	234856625	234861500	4	4250	0.833333333333333
chr1	235114000	235117225	4	2550	0.567164179104478
chr10	1091475	1103900	4	7450	1.1787072243346
chr10	3136225	3138900	4	1750	1.04166666666667
chr10	5985475	5988375	4	2200	1.12
chr10	24753700	24757200	4	2750	0.952380952380952
chr10	35927775	35933600	4	5450	0.169014084507042
chr10	45469775	45474725	4	4550	0.26865671641791
chr10	70087875	70096975	4	6775	0.952380952380952
chr10	74078675	74081525	4	2525	0.285714285714286
chr10	80838975	80843650	4	3075	1
chr10	81585300	81588225	4	2600	0.526315789473684
chr10	89100925	89103100	4	1775	0.628571428571429
chr10	95195775	95199100	4	2325	1.2258064516129
chr10	104433600	104437500	4	3025	0.774193548387097
chr10	106398825	106402675	4	3400	0.344827586206897
chr10	116580725	116585125	4	4025	0.242424242424242
chr10	121128750	121131425	4	2250	0.482758620689655
chr10	121298025	121303725	4	4075	1.11111111111111
chr10	131756575	131763825	4	6950	0.0588235294117647
chr11	307775	321275	4	9475	0.794117647058823
chr11	1591925	1596025	4	3275	0.952380952380952
chr11	12026375	12031500	4	4500	0.461538461538462
chr11	12560750	12563275	4	2000	0.545454545454545
chr11	19617700	19621450	4	2875	0.621621621621622
chr11	31831125	31839825	4	6150	1.11409395973154
chr11	33743125	33746500	4	3025	0.378378378378378
chr11	33751725	33759125	4	6675	0.976744186046512
chr11	44585825	44591300	4	4350	0.491525423728814
chr11	47275750	47281600	4	3925	1.1404958677686
chr11	69063875	69068150	4	3600	0.372549019607843
chr11	69450775	69463075	4	12000	0.266666666666667
chr11	75265075	75278250	4	9600	1.21804511278195
chr11	78127250	78132100	4	3750	0.88
chr11	85775225	85781250	4	5475	0.451612903225806
chr11	111603550	111607450	4	2575	1.09677419354839
chr11	121964625	121976425	4	10025	0.914285714285714
chr12	1636575	1644200	4	6075	0.409090909090909
chr12	9065675	9068725	4	2850	0.137931034482759
chr12	49655800	49663325	4	6075	0.542713567839196
chr12	56365225	56369250	4	3450	0.933333333333333
chr12	58281600	58293225	4	7225	1.22
chr12	66216350	66226300	4	9475	0.351351351351351
chr12	69201050	69207025	4	5100	1
chr12	109115525	109119475	4	2975	1.0952380952381
chr12	109895825	109902225	4	4525	1.17647058823529
chr12	111840900	111850275	4	7300	0.436781609195402
chr12	121018275	121022875	4	3050	1.125
chr12	125395100	125407025	4	8150	1.01960784313725
chr13	99223200	99230675	4	5450	0.834437086092715
chr13	100620450	100624200	4	3250	0.405405405405405
chr13	110956025	110965400	4	8375	0.481012658227848
chr13	114143325	114150575	4	5550	1.1304347826087
chr14	21731850	21738500	4	5700	1.02857142857143
chr14	50465825	50470800	4	4475	0.229166666666667
chr14	51861625	51864125	4	1700	1.11111111111111
chr14	52116150	52125025	4	7250	0.577114427860697
chr14	74218975	74227825	4	8300	0.125
chr14	95996875	96004250	4	6125	0.3125
chr14	105885000	105889300	4	4100	0.0747663551401869
chr15	33356600	33361050	4	3400	1.17647058823529
chr15	37386375	37396850	4	8975	0.571428571428571
chr15	60679325	60695175	4	11375	0.857142857142857
chr15	70385525	70393650	4	7075	0.298245614035088
chr15	71144050	71149775	4	4475	0.5
chr15	72518300	72530500	4	7925	1.00680272108844
chr15	80840500	80843175	4	2100	0.514285714285714
chr15	89452400	89457175	4	4325	0.392857142857143
chr16	637150	642150	4	4375	0.417910447761194
chr16	1580775	1587100	4	5700	0.4
chr16	2173750	2178825	4	3825	0.904109589041096
chr16	4420500	4429025	4	8050	0.112
chr16	8957700	8963750	4	4050	1.168
chr16	10670600	10675150	4	4300	0.25
chr16	11085400	11087275	4	1375	0.88
chr16	15247150	15249325	4	1575	0.588235294117647
chr16	18796750	18802275	4	4900	0.235294117647059
chr16	31884650	31889525	4	3350	0.807692307692308
chr16	54960275	54973775	4	12050	0.233502538071066
chr16	67274475	67284250	4	8200	0.5
chr16	75142675	75145325	4	2300	0.271186440677966
chr16	75271850	75288425	4	12575	0.773869346733668
chr16	79629825	79636200	4	5975	0.19047619047619
chr16	80837075	80839125	4	1700	0.41025641025641
chr17	932375	935475	4	2225	0.735294117647059
chr17	4841825	4857350	4	11900	0.607508532423208
chr17	7461250	7467500	4	4475	0.842105263157895
chr17	18216475	18223650	4	5700	0.402298850574713
chr17	27037500	27056325	4	15600	0.439613526570048
chr17	28703650	28708450	4	3875	0.43609022556391
chr17	36411350	36413825	4	2150	0.32
chr17	37307300	37311500	4	4025	0.166666666666667
chr17	38080150	38086050	4	4725	1.10526315789474
chr17	38470950	38480925	4	8425	0.352941176470588
chr17	40070500	40076275	4	4500	1.19047619047619
chr17	41171475	41177775	4	4550	1.08108108108108
chr17	58217000	58220825	4	2350	1.20689655172414
chr17	62772775	62777950	4	4000	0.601941747572815
chr17	65988650	65992875	4	3775	0.388888888888889
chr17	71300850	71309025	4	7225	0.638888888888889
chr17	75281775	75284550	4	2250	0.553191489361702
chr17	80224975	80232650	4	5825	1.13253012048193
chr18	55101400	55105875	4	3250	0.903225806451613
chr18	71355750	71358175	4	1725	1.18918918918919
chr18	74199775	74208775	4	8000	0.658227848101266
chr19	2163325	2169675	4	5650	0.406779661016949
chr19	2266525	2274575	4	5925	1.01986754966887
chr19	3059850	3063350	4	3075	0.297297297297297
chr19	3358075	3376075	4	12075	0.959677419354839
chr19	4051450	4068625	4	12325	0.98005698005698
chr19	10336600	10342500	4	5325	0.325
chr19	10397550	10407125	4	6750	0.730593607305936
chr19	11484700	11495225	4	6900	1.11475409836066
chr19	17413225	17423425	4	6125	1.1830985915493
chr19	18058075	18062300	4	2975	0.776470588235294
chr19	18385275	18393950	4	5950	1.07594936708861
chr19	36132450	36140425	4	4950	0.994350282485876
chr19	41303850	41310500	4	6125	0.26
chr19	49465125	49471325	4	5675	0.288288288288288
chr19	50831725	50834400	4	1425	1.23529411764706
chr19	54662050	54666725	4	3750	0.90625
chr2	45450	47225	4	1425	0.545454545454545
chr2	8816275	8826325	4	9700	0.138461538461538
chr2	11884300	11890475	4	5200	1
chr2	16080000	16084175	4	3500	0.530612244897959
chr2	42159275	42162100	4	1850	1.01960784313725
chr2	43309575	43311675	4	1700	0.545454545454545
chr2	47167000	47170975	4	3750	0.4
chr2	47283025	47286050	4	2475	0.473684210526316
chr2	73143100	73145775	4	2350	0.285714285714286
chr2	74208075	74215850	4	5875	1.13513513513514
chr2	96656625	96658675	4	1575	0.545454545454545
chr2	102679850	102682375	4	2325	0.157894736842105
chr2	105468200	105471700	4	3050	0.216216216216216
chr2	109787200	109790950	4	3300	0.372093023255814
chr2	145264875	145282650	4	16675	0.407894736842105
chr2	149632425	149634500	4	1825	0.3125
chr2	170679150	170685825	4	4600	0.865853658536585
chr2	171677325	171680500	4	2350	0.981818181818182
chr2	175198225	175207550	4	5725	1.08536585365854
chr2	179341850	179347250	4	4725	0.173913043478261
chr2	181844175	181850075	4	5600	0.179487179487179
chr2	201724850	201732475	4	5925	0.59047619047619
chr2	203878325	203884100	4	5175	0.384615384615385
chr2	218765675	218767950	4	1700	1.21428571428571
chr2	219146900	219157650	4	7825	0.701298701298701
chr20	1369075	1374450	4	4900	0.244897959183673
chr20	10197050	10200625	4	3325	0.16
chr20	21490350	21494975	4	3375	0.673076923076923
chr20	47892275	47903900	4	9775	0.372492836676218
chr20	60638275	60642450	4	3625	0.518518518518518
chr21	17906000	17910225	4	3425	1.02564102564103
chr21	33101250	33106325	4	4675	0.4
chr21	36207525	36213200	4	5100	0.2
chr21	38737475	38743150	4	5325	0.258064516129032
chr21	40717575	40722200	4	4175	0.818181818181818
chr22	17081925	17084075	4	1825	0.4
chr22	19156775	19167325	4	9075	0.394088669950739
chr22	19865000	19869825	4	4575	0.181818181818182
chr22	20920800	20923975	4	2750	0.238805970149254
chr22	38070325	38076325	4	5125	0.224598930481283
chr22	38705850	38714775	4	8325	0.136363636363636
chr22	39092925	39103675	4	7725	1.07476635514019
chr22	40927925	40930575	4	2275	0.384615384615385
chr22	41919450	41921250	4	1550	0.333333333333333
chr3	5018700	5029225	4	8775	0.953846153846154
chr3	14185600	14187425	4	1250	0.857142857142857
chr3	38065125	38073100	4	5200	1.10112359550562
chr3	48467500	48472050	4	4125	0.521739130434783
chr3	51421175	51432325	4	8275	1.03409090909091
chr3	72936125	72940825	4	4125	0.545454545454545
chr3	123451650	123453850	4	1625	0.6
chr3	126700875	126705350	4	3825	0.476190476190476
chr3	129828900	129831850	4	2600	0.409090909090909
chr3	145873925	145883225	4	5975	1.01960784313725
chr3	149371175	149377125	4	5750	0.0983606557377049
chr3	156872175	156879200	4	6750	0.218181818181818
chr3	177075175	177078600	4	2850	0.432432432432432
chr3	184097250	184099600	4	2000	0.476190476190476
chr3	185373725	185376350	4	1775	1.23076923076923
chr3	187987875	187989900	4	1300	1
chr4	1768500	1770000	4	1325	0.272727272727273
chr4	2060000	2061775	4	1500	0.352941176470588
chr4	6270825	6275425	4	3700	0.495575221238938
chr4	7905550	7908550	4	2325	0.530612244897959
chr4	13543550	13551150	4	5325	0.904109589041096
chr4	54227600	54232925	4	4675	1.15384615384615
chr4	86395850	86399325	4	3225	0.163934426229508
chr4	99573975	99581375	4	6900	0.444444444444444
chr4	139935875	139941050	4	4200	0.666666666666667
chr4	151500075	151506025	4	4725	1.0958904109589
chr4	170187850	170194025	4	5650	0.133333333333333
chr5	14035075	14039775	4	3650	0.7
chr5	14183025	14186750	4	3125	0.301369863013699
chr5	50674200	50686425	4	10350	0.396341463414634
chr5	53810725	53818600	4	6375	0.545454545454545
chr5	60597075	60600700	4	2175	1.23404255319149
chr5	110405900	110411200	4	3350	1.12280701754386
chr5	114873225	114881200	4	7200	0.653846153846154
chr5	121408600	121414950	4	5650	0.717948717948718
chr5	133772425	133775375	4	1975	0.837209302325581
chr5	141696450	141707900	4	10425	0.333333333333333
chr5	149530250	149538650	4	5475	0.967741935483871
chr5	151149775	151155225	4	5100	0.388888888888889
chr5	154133250	154138475	4	4800	0.274509803921569
chr5	176559175	176564150	4	4225	0.323529411764706
chr5	180224875	180238750	4	10800	0.941176470588235
chr6	18260800	18265675	4	4650	0.214285714285714
chr6	22146325	22150250	4	3325	0.592592592592593
chr6	35452575	35466525	4	11550	0.632478632478632
chr6	42011675	42019350	4	5925	1.17948717948718
chr6	52434925	52442925	4	7800	0.0740740740740741
chr6	86112975	86115725	4	2275	0.5
chr6	100901575	100914300	4	11875	0.19672131147541
chr6	151645525	151648925	4	2850	0.247191011235955
chr7	1493825	1501200	4	5175	0.891891891891892
chr7	6520000	6524425	4	3725	0.571428571428571
chr7	47489500	47494450	4	4325	0.689655172413793
chr7	55133300	55134875	4	1325	0.260869565217391
chr7	55637550	55641825	4	3950	0.145833333333333
chr7	81395300	81399975	4	3600	0.555555555555556
chr7	150775950	150787350	4	9800	0.430894308943089
chr8	23209800	23212350	4	1700	1
chr8	26465950	26469800	4	3325	0.571428571428571
chr8	27490775	27495775	4	4150	0.666666666666667
chr8	37754325	37757475	4	2825	0.179775280898876
chr8	38756925	38764200	4	5725	0.514285714285714
chr8	42009525	42014050	4	4075	0.347826086956522
chr8	42392850	42398550	4	5225	0.709677419354839
chr8	49493250	49496475	4	2475	0.896551724137931
chr8	97166525	97173925	4	5675	0.6
chr8	99950650	99964175	4	13075	0.409090909090909
chr8	114444375	114450825	4	4550	1.14285714285714
chr8	141642200	141647575	4	4350	0.528301886792453
chr8	144097675	144108750	4	6975	0.990384615384615
chr9	37953050	37954725	4	1350	0.344827586206897
chr9	94181350	94187650	4	5850	0.3
chr9	95857350	95862100	4	4025	0.217391304347826
chr9	96927850	96932550	4	4475	0.146341463414634
chr9	97681625	97685725	4	3400	0.73469387755102
chr9	127019375	127026725	4	6925	0.203389830508475
chr9	131900675	131909700	4	7725	0.523255813953488
chr9	133708825	133715500	4	5575	0.4
chr9	133811575	133815550	4	2775	0.879120879120879
chr9	134268575	134274050	4	4700	0.626865671641791
chr9	137532650	137539550	4	6100	0.826086956521739
chrX	9431300	9436250	4	3800	0.655172413793103
chrX	21958125	21962575	4	3850	0.521739130434783
chrX	23351125	23353400	4	1775	0.473684210526316
chrX	47049875	47057625	4	6350	1.18987341772152
chrX	48323400	48327625	4	3725	0.288888888888889
chrX	66763300	66770075	4	6325	0.333333333333333
chrX	153359775	153363875	4	3275	1.05555555555556
chr1	954500	957375	3	2625	0.357142857142857
chr1	994175	996225	3	1925	0.2
chr1	1098325	1100175	3	1550	0.326530612244898
chr1	1368900	1372150	3	2850	0.288659793814433
chr1	1446325	1449325	3	2775	0.4
chr1	1654750	1656400	3	1400	0.4
chr1	3229400	3231450	3	1625	0.392857142857143
chr1	6556325	6558375	3	1950	0.121212121212121
chr1	6843725	6847075	3	2900	0.347826086956522
chr1	7843050	7845400	3	2250	0.0851063829787234
chr1	8064200	8065775	3	1450	0.153846153846154
chr1	8081750	8088625	3	6450	0.11522633744856
chr1	8432725	8434800	3	1700	0.350877192982456
chr1	9882225	9885825	3	3250	0.4
chr1	11861975	11868450	3	6000	0.121621621621622
chr1	12537975	12539175	3	1075	0.2
chr1	15271400	15274350	3	2675	0.28
chr1	15849750	15854450	3	4325	0.2
chr1	21022725	21025050	3	2075	0.266666666666667
chr1	22468350	22470500	3	1875	0.321428571428571
chr1	23880375	23889050	3	8500	0.0337837837837838
chr1	25570775	25574825	3	3825	0.342857142857143
chr1	27097650	27100275	3	2350	0.253968253968254
chr1	27152525	27155975	3	3200	0.186046511627907
chr1	27317500	27326600	3	8175	0.206451612903226
chr1	27625350	27627900	3	2125	0.273972602739726
chr1	28572800	28575825	3	2500	0.421052631578947
chr1	32225400	32230525	3	4725	0.164556962025316
chr1	39657200	39658625	3	1200	0.368421052631579
chr1	54952750	54955450	3	2475	0.318181818181818
chr1	65885300	65888975	3	3425	0.109375
chr1	68149300	68154700	3	5050	0.0919540229885057
chr1	78469675	78475800	3	5525	0.203883495145631
chr1	86076725	86079150	3	2150	0.25531914893617
chr1	89355300	89358200	3	2800	0.235294117647059
chr1	94698525	94703975	3	5025	0.148148148148148
chr1	95388125	95395375	3	6925	0.0717131474103586
chr1	109418950	109422625	3	3475	0.122448979591837
chr1	112936325	112941175	3	4450	0.416666666666667
chr1	145454875	145457275	3	1850	0.4
chr1	149222400	149225250	3	2575	0.225
chr1	149814925	149817300	3	2100	0.4
chr1	150977375	150982175	3	4125	0.293333333333333
chr1	154839375	154843200	3	3475	0.318840579710145
chr1	154971425	154978475	3	6800	0.078125
chr1	155161850	155166150	3	4025	0.214285714285714
chr1	155656125	155660300	3	3875	0.352941176470588
chr1	156861925	156868750	3	5625	0.365482233502538
chr1	157971300	157973925	3	2225	0.337662337662338
chr1	160174550	160179850	3	5125	0.0540540540540541
chr1	161195225	161197600	3	1975	0.342857142857143
chr1	162530425	162534450	3	3825	0.27027027027027
chr1	170630175	170638975	3	8550	0.235294117647059
chr1	171708375	171712950	3	4250	0.27027027027027
chr1	172109150	172115050	3	5700	0.342857142857143
chr1	173442550	173449150	3	5875	0.416
chr1	182991050	182998875	3	6925	0.298245614035088
chr1	201979800	201982900	3	2725	0.222222222222222
chr1	203481725	203483800	3	1875	0.135593220338983
chr1	222627975	222629350	3	1275	0.148148148148148
chr1	223958750	223960225	3	1250	0.342857142857143
chr1	224618375	224623975	3	5100	0.133333333333333
chr1	231000050	231005375	3	5100	0.062111801242236
chr1	231552775	231559025	3	6000	0.470588235294118
chr1	234738150	234749475	3	11150	0.0202702702702703
chr1	243414125	243421150	3	6650	0.0941176470588235
chr1	244210275	244214675	3	4225	0.0517241379310345
chr10	3819600	3829200	3	8950	0.128378378378378
chr10	5589250	5590950	3	1400	0.318181818181818
chr10	14643500	14647450	3	3700	0.12962962962963
chr10	17009100	17010925	3	1550	0.307692307692308
chr10	23727325	23730900	3	3425	0.0689655172413793
chr10	25006750	25014350	3	7275	0.0986547085201794
chr10	28965525	28970500	3	4650	0.444444444444444
chr10	29921600	29924950	3	3075	0.148148148148148
chr10	30721700	30727500	3	5550	0.117647058823529
chr10	33240125	33251525	3	9200	0.324483775811209
chr10	43571975	43573425	3	1200	0.375
chr10	48600325	48602425	3	1800	0.347826086956522
chr10	63656875	63665075	3	6775	0.419847328244275
chr10	75632725	75635075	3	2200	0.105263157894737
chr10	76583925	76587950	3	3775	0.147058823529412
chr10	80826075	80834200	3	7850	0.439024390243902
chr10	81058275	81060075	3	1550	0.264150943396226
chr10	88850175	88856475	3	5300	0.453333333333333
chr10	91110925	91112175	3	1100	0.181818181818182
chr10	93387700	93393700	3	5475	0.281481481481481
chr10	94831525	94834875	3	2600	0.458333333333333
chr10	97319200	97321675	3	2325	0.285714285714286
chr10	99441875	99448600	3	5225	0.462311557788945
chr10	100025550	100029600	3	3825	0.235294117647059
chr10	101294700	101296050	3	1125	0.413793103448276
chr10	115802625	115805850	3	2950	0.216216216216216
chr10	119300500	119306975	3	5100	0.429319371727749
chr10	121410150	121418850	3	8000	0.168498168498169
chr10	131767400	131771425	3	3475	0.404494382022472
chr10	133999275	134002075	3	2475	0.277777777777778
chr10	134348925	134354625	3	5225	0.191780821917808
chr11	502350	508450	3	5875	0.0490196078431373
chr11	1890025	1893175	3	2925	0.272727272727273
chr11	2016450	2019725	3	2925	0.231884057971014
chr11	2116800	2119375	3	2025	0.375
chr11	2157025	2162600	3	5175	0.138728323699422
chr11	2904250	2907825	3	3250	0.392857142857143
chr11	5617300	5619575	3	2125	0.117647058823529
chr11	7506650	7508575	3	1625	0.428571428571429
chr11	8738875	8743425	3	4300	0.151898734177215
chr11	10678775	10681150	3	2000	0.4
chr11	10919550	10922775	3	2950	0.27906976744186
chr11	12131375	12136225	3	4625	0.363636363636364
chr11	12435175	12436650	3	1225	0.390243902439024
chr11	12694850	12702650	3	7225	0.153846153846154
chr11	20690425	20692225	3	1550	0.263157894736842
chr11	28127700	28133025	3	4650	0.232558139534884
chr11	35639025	35643600	3	4300	0.35
chr11	46367950	46370900	3	2750	0.181818181818182
chr11	47544925	47546350	3	1200	0.387096774193548
chr11	57075875	57080425	3	4050	0.210526315789474
chr11	63529875	63531525	3	1500	0.24
chr11	64409625	64410775	3	925	0.444444444444444
chr11	64642175	64647225	3	4925	0.0382165605095541
chr11	65262075	65276375	3	12700	0.209876543209877
chr11	66045125	66046350	3	1050	0.32258064516129
chr11	66079150	66086600	3	7250	0.032520325203252
chr11	66885100	66890000	3	4450	0.188235294117647
chr11	67777250	67782650	3	5025	0.14
chr11	67886300	67889875	3	3350	0.153846153846154
chr11	71497200	71499725	3	2275	0.161290322580645
chr11	71812325	71815050	3	2500	0.108695652173913
chr11	75110375	75115725	3	4850	0.434782608695652
chr11	85337625	85341225	3	3475	0.046875
chr11	102979600	102983250	3	3350	0.232558139534884
chr11	116965650	116969975	3	3925	0.171875
chr11	117068375	117076125	3	7025	0.18796992481203
chr11	118962075	118966825	3	4225	0.219354838709677
chr11	119290525	119294600	3	3875	0.384615384615385
chr11	120381875	120383125	3	1025	0.444444444444444
chr11	123061300	123067225	3	5525	0.4375
chr11	126223375	126230100	3	5225	0.473118279569892
chr11	129242575	129246375	3	3325	0.4
chr11	130392000	130393625	3	1350	0.318181818181818
chr11	133825150	133827550	3	2100	0.35
chr12	495525	499375	3	3675	0.25
chr12	1684575	1686550	3	1800	0.142857142857143
chr12	1699425	1704900	3	5300	0.10958904109589
chr12	6712075	6717150	3	4825	0.0952380952380952
chr12	8394825	8396950	3	1900	0.272727272727273
chr12	9599700	9602400	3	2475	0.179487179487179
chr12	10868850	10871450	3	2475	0.0952380952380952
chr12	12763975	12766725	3	2600	0.230769230769231
chr12	13150250	13155550	3	4900	0.222222222222222
chr12	22777300	22782025	3	4600	0.3
chr12	32654750	32657600	3	2675	0.294117647058824
chr12	51661600	51665475	3	3775	0.125
chr12	52344750	52347975	3	2700	0.4
chr12	53439325	53448325	3	8675	0.0647482014388489
chr12	57911750	57919050	3	7100	0.062015503875969
chr12	65562575	65567400	3	4550	0.461538461538462
chr12	89740475	89749450	3	8200	0.388888888888889
chr12	91569300	91577675	3	7900	0.0962199312714777
chr12	102872450	102873850	3	1275	0.153846153846154
chr12	104529950	104532950	3	2800	0.1
chr12	105723775	105728575	3	4400	0.298507462686567
chr12	109246300	109252975	3	6500	0.0628930817610063
chr12	110545750	110547875	3	1900	0.27906976744186
chr12	116819050	116821475	3	2175	0.25
chr12	116892550	116894550	3	1550	0.4
chr12	120728500	120731325	3	2275	0.419753086419753
chr12	124779375	124781750	3	2200	0.125
chr12	133336250	133339775	3	3100	0.176991150442478
chr13	20531400	20536000	3	3925	0.444444444444444
chr13	21276750	21278925	3	1975	0.363636363636364
chr13	27743150	27747125	3	3550	0.282828282828283
chr13	36043900	36053600	3	9500	0.0568181818181818
chr13	40173550	40178250	3	4525	0.176470588235294
chr13	41704475	41708075	3	3300	0.186046511627907
chr13	50569900	50573850	3	3625	0.158415841584158
chr13	50652425	50658125	3	5550	0.0392156862745098
chr13	76208375	76214700	3	5850	0.127272727272727
chr13	80908800	80917675	3	8750	0.0727272727272727
chr13	97777550	97778750	3	975	0.444444444444444
chr13	99022875	99024075	3	1025	0.3125
chr13	100631750	100637450	3	5250	0.158536585365854
chr13	109924725	109926000	3	1000	0.466666666666667
chr13	110430225	110440450	3	9900	0.0584795321637427
chr13	113622725	113624150	3	1300	0.214285714285714
chr13	114799775	114801950	3	2025	0.125
chr14	21098475	21101825	3	3000	0.229166666666667
chr14	23623150	23625050	3	1625	0.37037037037037
chr14	24834825	24840900	3	5650	0.229007633587786
chr14	29234425	29237975	3	3175	0.333333333333333
chr14	35853975	35855225	3	1025	0.357142857142857
chr14	36988200	36990425	3	2000	0.259259259259259
chr14	52518100	52519925	3	1500	0.458333333333333
chr14	52778825	52785825	3	6450	0.128205128205128
chr14	61936900	61939900	3	2650	0.168421052631579
chr14	73703925	73706900	3	2550	0.341463414634146
chr14	74207175	74211125	3	3350	0.347107438016529
chr14	77383675	77387025	3	3075	0.105263157894737
chr14	79744675	79748625	3	3775	0.146341463414634
chr14	89017050	89021875	3	4350	0.241758241758242
chr14	89769500	89771800	3	2000	0.1875
chr14	89881400	89885150	3	3575	0.09375
chr14	89894900	89897350	3	2125	0.444444444444444
chr14	93579400	93583175	3	3650	0.0545454545454545
chr14	95989575	95990650	3	925	0.275862068965517
chr14	99736250	99741450	3	4750	0.127906976744186
chr14	100067525	100072400	3	4475	0.307692307692308
chr14	101291575	101295600	3	3875	0.24
chr14	103521200	103525425	3	3775	0.242424242424242
chr14	103672375	103675150	3	2225	0.32
chr14	103850625	103855125	3	4350	0.170212765957447
chr14	105154600	105159200	3	4475	0.0365853658536585
chr14	105484750	105488800	3	3675	0.174757281553398
chr14	105779875	105784400	3	4125	0.161073825503356
chr14	105992225	105995700	3	3350	0.0566037735849057
chr15	27017450	27018875	3	1200	0.315789473684211
chr15	29559625	29562875	3	3075	0.181818181818182
chr15	33008550	33013725	3	4975	0.06282722513089
chr15	33131025	33133075	3	1900	0.140350877192982
chr15	40384400	40385600	3	1050	0.25
chr15	48008550	48012925	3	4075	0.103225806451613
chr15	56205050	56209475	3	3925	0.451612903225806
chr15	63333650	63343625	3	9800	0.470588235294118
chr15	65185800	65188525	3	2350	0.423076923076923
chr15	67040025	67041175	3	975	0.4
chr15	73923200	73927100	3	3700	0.222222222222222
chr15	73975900	73981550	3	5125	0.197916666666667
chr15	74043950	74045950	3	1725	0.25
chr15	74214550	74224125	3	9050	0.123636363636364
chr15	80444425	80447425	3	2475	0.311111111111111
chr15	80799150	80800775	3	1325	0.390243902439024
chr15	85872650	85875025	3	2075	0.28125
chr15	88798250	88800975	3	2375	0.326530612244898
chr15	90117950	90121825	3	3625	0.161290322580645
chr15	90807800	90811400	3	3425	0.347826086956522
chr15	91095325	91096875	3	1300	0.285714285714286
chr15	93630850	93632925	3	1725	0.245614035087719
chr15	101727825	101730325	3	2375	0.0759493670886076
chr15	101979625	101980725	3	900	0.384615384615385
chr16	430050	433125	3	2725	0.328358208955224
chr16	754900	756500	3	1325	0.352941176470588
chr16	1203650	1205450	3	1550	0.260869565217391
chr16	3926650	3931775	3	4800	0.457142857142857
chr16	4161400	4167375	3	5675	0.0707070707070707
chr16	4661375	4667300	3	5275	0.213483146067416
chr16	4895950	4900725	3	4500	0.285714285714286
chr16	11031375	11040400	3	7725	0.242214532871972
chr16	16042650	16046450	3	3650	0.0683760683760684
chr16	19894175	19898050	3	3650	0.416666666666667
chr16	24997875	25000600	3	2425	0.25
chr16	27324475	27330525	3	5450	0.253521126760563
chr16	30796625	30799450	3	2650	0.235294117647059
chr16	31467125	31472100	3	4225	0.385185185185185
chr16	48277675	48280375	3	2575	0.166666666666667
chr16	49315475	49316700	3	1025	0.357142857142857
chr16	50278675	50281025	3	2125	0.232558139534884
chr16	51181925	51190650	3	8625	0.016
chr16	56965225	56970075	3	4575	0.355555555555556
chr16	65151525	65159950	3	6950	0.25
chr16	67062200	67065500	3	2975	0.202247191011236
chr16	67875400	67882400	3	6275	0.285714285714286
chr16	67997450	68003525	3	5125	0.369942196531792
chr16	70748550	70750275	3	1525	0.205128205128205
chr16	73206075	73207700	3	1375	0.297872340425532
chr16	75338625	75340350	3	1500	0.307692307692308
chr16	81037700	81042375	3	4475	0.208333333333333
chr16	87811325	87812750	3	1175	0.424242424242424
chr16	88599450	88602175	3	2625	0.0677966101694915
chr17	813025	814450	3	1250	0.238095238095238
chr17	1387475	1396425	3	8450	0.0909090909090909
chr17	9142650	9144750	3	1725	0.372093023255814
chr17	14200300	14209700	3	8275	0.253333333333333
chr17	15160400	15168675	3	6850	0.330578512396694
chr17	15465950	15467275	3	1075	0.352941176470588
chr17	17613800	17615975	3	1850	0.25
chr17	18903900	18908675	3	4225	0.32
chr17	20943200	20947800	3	4200	0.139240506329114
chr17	21186025	21193825	3	7050	0.225
chr17	21452325	21455300	3	2725	0.12
chr17	25620500	25624900	3	4150	0.434782608695652
chr17	27485375	27486825	3	1200	0.324324324324324
chr17	27616950	27621950	3	4625	0.358974358974359
chr17	29058025	29060675	3	2325	0.305555555555556
chr17	30263250	30266050	3	2475	0.301369863013699
chr17	33414075	33417025	3	2725	0.106382978723404
chr17	40570900	40577425	3	5350	0.378109452736318
chr17	40669675	40675000	3	5175	0.0824742268041237
chr17	40810900	40813175	3	1950	0.260869565217391
chr17	42632800	42638950	3	5775	0.0730593607305936
chr17	46100775	46104400	3	3350	0.262295081967213
chr17	46124050	46133550	3	9375	0.0173913043478261
chr17	49027075	49028450	3	1200	0.205128205128205
chr17	54669750	54675500	3	5575	0.0631578947368421
chr17	54987650	54993075	3	4650	0.339181286549708
chr17	55945225	55947750	3	2250	0.241379310344828
chr17	55976050	55977525	3	1225	0.303030303030303
chr17	59471125	59492125	3	20625	0.0272614622057001
chr17	61915675	61921475	3	5025	0.384105960264901
chr17	62652950	62659525	3	6425	0.041025641025641
chr17	66373600	66375350	3	1475	0.285714285714286
chr17	70113000	70121650	3	7200	0.313868613138686
chr17	73689075	73690425	3	1150	0.347826086956522
chr17	74135800	74138050	3	2075	0.138888888888889
chr17	75135925	75139100	3	2825	0.236842105263158
chr17	75276400	75279175	3	2375	0.385964912280702
chr17	76817950	76819825	3	1725	0.163265306122449
chr17	77019800	77024550	3	4125	0.411214953271028
chr17	78724900	78726250	3	1150	0.347826086956522
chr17	79006950	79011175	3	4000	0.0869565217391304
chr17	79475600	79487175	3	11400	0.0282685512367491
chr17	81036275	81043225	3	6700	0.0673076923076923
chr18	11980100	11983375	3	2975	0.333333333333333
chr18	24125750	24131075	3	5075	0.285714285714286
chr18	30350800	30352400	3	1500	0.181818181818182
chr18	42258700	42263100	3	4300	0.0305343511450382
chr18	47016075	47018975	3	2700	0.421052631578947
chr18	53067375	53071000	3	3300	0.204545454545455
chr18	56529650	56535025	3	5150	0.0655737704918033
chr18	57169275	57170825	3	1350	0.285714285714286
chr18	59272075	59274250	3	2050	0.3
chr18	74331350	74334325	3	2725	0.352941176470588
chr18	74532225	74536175	3	3550	0.302325581395349
chr18	74766400	74767475	3	975	0.153846153846154
chr19	570900	576525	3	5075	0.238095238095238
chr19	659450	665425	3	4650	0.372881355932203
chr19	675675	681100	3	5050	0.112359550561798
chr19	796275	803600	3	7150	0.0555555555555556
chr19	1406600	1412300	3	5550	0.0324324324324324
chr19	2233850	2242450	3	7525	0.193771626297578
chr19	2424575	2429000	3	4300	0.0365853658536585
chr19	3572025	3574600	3	2375	0.158730158730159
chr19	4326850	4329525	3	2350	0.385964912280702
chr19	4373000	4377250	3	3900	0.36734693877551
chr19	4454600	4458425	3	3700	0.157894736842105
chr19	4968225	4973075	3	3850	0.466165413533835
chr19	6422500	6426050	3	2825	0.464646464646465
chr19	7660350	7661725	3	1175	0.4
chr19	8454300	8457175	3	2750	0.0740740740740741
chr19	9901925	9904250	3	2075	0.291666666666667
chr19	10712725	10715475	3	2425	0.209302325581395
chr19	11275050	11277650	3	2275	0.197530864197531
chr19	15359200	15363750	3	4375	0.10989010989011
chr19	15407225	15408325	3	925	0.347826086956522
chr19	15541200	15544650	3	3300	0.072289156626506
chr19	15559525	15561250	3	1575	0.230769230769231
chr19	17184900	17191450	3	6000	0.422222222222222
chr19	17345225	17347575	3	2075	0.238805970149254
chr19	17353250	17358300	3	4750	0.204081632653061
chr19	36543950	36547450	3	3175	0.152542372881356
chr19	36715975	36717000	3	850	0.434782608695652
chr19	38741900	38744600	3	2500	0.131868131868132
chr19	41724300	41733150	3	8450	0.123595505617978
chr19	43707450	43709775	3	2075	0.241379310344828
chr19	45311425	45313450	3	1750	0.225806451612903
chr19	45504225	45506100	3	1675	0.196078431372549
chr19	46282625	46287400	3	4450	0.137404580152672
chr19	46386025	46390700	3	4150	0.350877192982456
chr19	46895150	46896075	3	775	0.3
chr19	47103350	47109075	3	5350	0.421052631578947
chr19	47123025	47128850	3	5225	0.385964912280702
chr19	47362925	47368525	3	5025	0.28
chr19	49216100	49220550	3	4225	0.108108108108108
chr19	49241700	49243750	3	1825	0.208333333333333
chr19	50179175	50184225	3	4650	0.17910447761194
chr19	54368925	54374175	3	4950	0.137931034482759
chr19	57348925	57352125	3	2700	0.405405405405405
chr2	287225	290325	3	2675	0.384615384615385
chr2	675550	678425	3	2700	0.112359550561798
chr2	3622250	3626725	3	4225	0.112676056338028
chr2	9345925	9349475	3	3425	0.06
chr2	12855625	12862550	3	6825	0.0182648401826484
chr2	16845375	16847725	3	2150	0.125
chr2	19553750	19563600	3	7900	0.470588235294118
chr2	20098300	20102675	3	3675	0.37593984962406
chr2	25473350	25476025	3	2550	0.0857142857142857
chr2	27543750	27546975	3	2875	0.266666666666667
chr2	37549650	37553175	3	3375	0.064
chr2	46925200	46929550	3	4075	0.114754098360656
chr2	47260425	47262025	3	1350	0.318181818181818
chr2	66659050	66675225	3	16075	0.00968523002421308
chr2	71203775	71206600	3	2625	0.277777777777778
chr2	74229150	74232125	3	2850	0.113207547169811
chr2	75060550	75064625	3	3950	0.0410958904109589
chr2	88924550	88928400	3	3500	0.166666666666667
chr2	90448850	90450975	3	1850	0.218181818181818
chr2	98205900	98207475	3	1375	0.242424242424242
chr2	121100875	121105625	3	4425	0.117647058823529
chr2	121691975	121693775	3	1525	0.391304347826087
chr2	128641675	128645550	3	3725	0.0824742268041237
chr2	129071225	129077250	3	5650	0.13903743315508
chr2	131128825	131132975	3	3550	0.346456692913386
chr2	138721150	138723850	3	2450	0.2
chr2	163096925	163101225	3	3650	0.327586206896552
chr2	171570400	171574150	3	3475	0.32
chr2	182755850	182760750	3	4025	0.431654676258993
chr2	188414650	188419425	3	4300	0.342857142857143
chr2	197031700	197037050	3	5225	0.0422535211267606
chr2	210866700	210869225	3	2375	0.375
chr2	219133800	219137900	3	3525	0.303030303030303
chr2	220251050	220253775	3	2475	0.213333333333333
chr2	220385925	220387900	3	1675	0.324324324324324
chr2	224899100	224905100	3	5450	0.451612903225806
chr2	232326375	232330475	3	3750	0.226415094339623
chr2	238340725	238343200	3	2350	0.0705882352941176
chr2	239791800	239793600	3	1600	0.260869565217391
chr2	240320200	240324200	3	3700	0.112903225806452
chr20	2672625	2674600	3	1600	0.432432432432432
chr20	9495200	9497475	3	2100	0.294117647058824
chr20	17816125	17817575	3	1250	0.3125
chr20	17944050	17954250	3	8725	0.237388724035608
chr20	20348600	20349975	3	1250	0.1875
chr20	22563075	22564950	3	1450	0.465116279069767
chr20	31068825	31073175	3	4100	0.2
chr20	34635925	34639550	3	3375	0.232558139534884
chr20	36887650	36889775	3	2000	0.0895522388059701
chr20	37060475	37064150	3	3275	0.224137931034483
chr20	43964525	43968100	3	3000	0.4375
chr20	43969700	43977525	3	7450	0.0918727915194346
chr20	48726925	48733125	3	5000	0.471204188481675
chr20	48767600	48771125	3	3250	0.16
chr20	52205975	52211900	3	4875	0.392638036809816
chr20	55201250	55208625	3	5325	0.441176470588235
chr20	60930800	60932125	3	1225	0.210526315789474
chr20	60940475	60945625	3	5000	0.08
chr20	61425050	61429725	3	4400	0.134453781512605
chr20	61555525	61561375	3	5275	0.208955223880597
chr20	62327900	62331025	3	2650	0.369565217391304
chr20	62370050	62373550	3	3225	0.151260504201681
chr20	62460875	62463825	3	2575	0.274509803921569
chr21	38070325	38075125	3	4675	0.0408163265306122
chr21	40756775	40761050	3	3425	0.432
chr21	42878400	42879825	3	1325	0.121212121212121
chr21	43371950	43374775	3	2475	0.25974025974026
chr21	44393700	44396700	3	2750	0.269230769230769
chr21	44752325	44754075	3	1400	0.333333333333333
chr21	44843975	44848175	3	3425	0.368932038834951
chr21	45138150	45142100	3	3775	0.4
chr21	46824100	46827600	3	3225	0.123711340206186
chr21	47740550	47745925	3	5075	0.136986301369863
chr22	20884700	20887175	3	2375	0.0769230769230769
chr22	21333400	21338125	3	3825	0.430555555555556
chr22	24372100	24374275	3	2050	0.125
chr22	29662150	29667875	3	5550	0.0467289719626168
chr22	30637075	30645275	3	7850	0.0778210116731518
chr22	30684050	30687150	3	2975	0.222222222222222
chr22	31500900	31504225	3	3000	0.206185567010309
chr22	34314775	34319300	3	4075	0.358974358974359
chr22	39547500	39549725	3	2125	0.0833333333333333
chr22	41346300	41349725	3	2975	0.357142857142857
chr22	43040175	43046075	3	5475	0.144329896907216
chr22	43396800	43398400	3	1400	0.4
chr22	44319075	44321675	3	2475	0.101694915254237
chr22	45663875	45665725	3	1650	0.227272727272727
chr22	50622775	50626000	3	3075	0.0816326530612245
chr22	50737375	50747425	3	9775	0.0369393139841689
chr3	6902300	6904750	3	2250	0.157894736842105
chr3	8542150	8546350	3	3800	0.1875
chr3	29320725	29328775	3	7225	0.226277372262774
chr3	33838925	33842650	3	3425	0.216216216216216
chr3	37901425	37905700	3	3850	0.215384615384615
chr3	45052175	45054150	3	1675	0.222222222222222
chr3	45685950	45688025	3	1750	0.32
chr3	47016825	47018775	3	1675	0.206896551724138
chr3	50638300	50639900	3	1200	0.444444444444444
chr3	52000025	52002925	3	2800	0.0769230769230769
chr3	52442650	52446300	3	3450	0.119402985074627
chr3	53285300	53290475	3	4700	0.170454545454545
chr3	55507600	55524075	3	16100	0.222222222222222
chr3	71353050	71355375	3	2225	0.125
chr3	75482250	75485700	3	3175	0.236842105263158
chr3	120165025	120170975	3	5775	0.0533333333333333
chr3	124847675	124848925	3	1000	0.444444444444444
chr3	125633350	125636225	3	2350	0.418604651162791
chr3	126190975	126195775	3	4525	0.138613861386139
chr3	132438900	132442500	3	3150	0.314606741573034
chr3	141204650	141207450	3	2675	0.142857142857143
chr3	142837475	142844300	3	6275	0.469135802469136
chr3	147126300	147131700	3	5125	0.111111111111111
chr3	156268150	156273700	3	5275	0.384615384615385
chr3	156468325	156470125	3	1625	0.170212765957447
chr3	157248750	157251525	3	2550	0.363636363636364
chr3	157819175	157829100	3	8250	0.394904458598726
chr3	170073575	170079850	3	6100	0.0361990950226244
chr3	170444125	170445475	3	1100	0.344827586206897
chr3	171870050	171871700	3	1275	0.41025641025641
chr3	184278700	184284075	3	4625	0.294478527607362
chr3	187007975	187011425	3	2800	0.392156862745098
chr3	194929000	194931850	3	2450	0.329411764705882
chr4	1711825	1715900	3	3850	0.0714285714285714
chr4	2794450	2798975	3	3750	0.397163120567376
chr4	3293225	3296775	3	3375	0.149253731343284
chr4	5708275	5715000	3	5575	0.4
chr4	7858350	7859700	3	1250	0.166666666666667
chr4	9153500	9155800	3	2075	0.244897959183673
chr4	16897875	16901050	3	2975	0.188679245283019
chr4	17808875	17814850	3	5800	0.0549450549450549
chr4	26023200	26024950	3	1450	0.333333333333333
chr4	26858575	26864675	3	5550	0.285714285714286
chr4	71702625	71705725	3	2800	0.421052631578947
chr4	77662725	77665100	3	2150	0.222222222222222
chr4	77674050	77676025	3	1625	0.388888888888889
chr4	88928075	88932275	3	3950	0.205128205128205
chr4	100007500	100012675	3	4850	0.130718954248366
chr4	109541000	109544975	3	3650	0.380952380952381
chr4	113626300	113628025	3	1475	0.285714285714286
chr4	119809575	119812325	3	2500	0.291666666666667
chr4	154707250	154714375	3	6325	0.168141592920354
chr5	471150	475575	3	4275	0.0555555555555556
chr5	6732125	6733700	3	1425	0.347826086956522
chr5	14142100	14150475	3	7800	0.147058823529412
chr5	14663400	14666800	3	3250	0.0655737704918033
chr5	16462675	16468175	3	4275	0.40506329113924
chr5	39420450	39427125	3	6300	0.108786610878661
chr5	40678225	40684900	3	6375	0.0517241379310345
chr5	52284350	52288275	3	3450	0.333333333333333
chr5	79550100	79553650	3	3425	0.142857142857143
chr5	87436325	87440425	3	3725	0.153846153846154
chr5	123990925	123992275	3	1125	0.444444444444444
chr5	131592700	131597150	3	4250	0.0821917808219178
chr5	134581425	134583350	3	1575	0.333333333333333
chr5	135802075	135803825	3	1525	0.2
chr5	169404075	169407825	3	3450	0.355555555555556
chr5	171612650	171616800	3	3625	0.206349206349206
chr5	171878550	171883100	3	4225	0.163636363636364
chr5	175839975	175844225	3	3850	0.204081632653061
chr5	176895550	176901350	3	5375	0.106796116504854
chr5	179230050	179235325	3	5000	0.0769230769230769
chr5	179243525	179252175	3	7900	0.172185430463576
chr5	179284600	179287600	3	2700	0.141414141414141
chr6	1311000	1317175	3	6025	0.0923076923076923
chr6	4133875	4137075	3	2875	0.205607476635514
chr6	4775050	4778475	3	3250	0.106382978723404
chr6	12008300	12014375	3	5925	0.0555555555555556
chr6	18154150	18156750	3	2325	0.27906976744186
chr6	19836725	19840350	3	3350	0.132075471698113
chr6	26520500	26523400	3	2675	0.116279069767442
chr6	27635375	27638050	3	2500	0.129032258064516
chr6	27719975	27722400	3	2300	0.13953488372093
chr6	30068350	30071700	3	2925	0.344827586206897
chr6	30684225	30693050	3	7525	0.291666666666667
chr6	30848800	30854700	3	5675	0.0663507109004739
chr6	35180900	35185750	3	4600	0.341463414634146
chr6	57181200	57185000	3	3525	0.372093023255814
chr6	74225825	74233975	3	7400	0.177215189873418
chr6	74289100	74291050	3	1775	0.192307692307692
chr6	75990750	75995750	3	4650	0.444444444444444
chr6	78170750	78177100	3	5225	0.40625
chr6	79784950	79789725	3	4525	0.0714285714285714
chr6	101326525	101330200	3	3425	0.352941176470588
chr6	105404850	105406325	3	1325	0.222222222222222
chr6	108878250	108886975	3	8450	0.0833333333333333
chr6	111911775	111913275	3	1275	0.294117647058824
chr6	136332800	136333875	3	950	0.2
chr6	138187300	138192750	3	4950	0.196319018404908
chr6	147523050	147528950	3	5525	0.131313131313131
chr6	152084375	152085850	3	1300	0.193548387096774
chr6	163833400	163841625	3	7825	0.168674698795181
chr6	168225375	168229250	3	3700	0.0975609756097561
chr6	169561850	169563975	3	1850	0.23728813559322
chr6	170122600	170125700	3	2875	0.157894736842105
chr7	1607100	1611200	3	3475	0.379310344827586
chr7	2058150	2060275	3	1725	0.454545454545455
chr7	2392725	2397150	3	4175	0.32258064516129
chr7	3339800	3342525	3	2500	0.158730158730159
chr7	5594275	5598600	3	3675	0.3125
chr7	5730300	5736350	3	5675	0.109756097560976
chr7	17337825	17341600	3	3575	0.0909090909090909
chr7	20823475	20827275	3	3625	0.172413793103448
chr7	23050600	23053925	3	3175	0.136363636363636
chr7	23504650	23515175	3	9800	0.162162162162162
chr7	23529650	23531325	3	1500	0.177777777777778
chr7	26235875	26245500	3	9300	0.0392156862745098
chr7	28109325	28111825	3	2100	0.350877192982456
chr7	35731000	35735900	3	4725	0.131578947368421
chr7	36428950	36433750	3	4175	0.267515923566879
chr7	41734900	41746425	3	10025	0.290076335877863
chr7	42274225	42278500	3	3900	0.216666666666667
chr7	44143250	44146900	3	3475	0.0625
chr7	45038275	45041375	3	2925	0.109090909090909
chr7	47366025	47369400	3	2675	0.444444444444444
chr7	66092375	66095225	3	2625	0.291666666666667
chr7	70596175	70597900	3	1450	0.409090909090909
chr7	72932875	72937500	3	4425	0.285714285714286
chr7	73129725	73134450	3	4550	0.0476190476190476
chr7	73255400	73257500	3	2000	0.0677966101694915
chr7	73442075	73445475	3	2900	0.323809523809524
chr7	74306250	74307600	3	1100	0.388888888888889
chr7	77323900	77328750	3	4325	0.140127388535032
chr7	97909950	97917700	3	7175	0.102766798418972
chr7	100288800	100292525	3	3525	0.100840336134454
chr7	100399550	100401725	3	1900	0.215384615384615
chr7	101457100	101461900	3	4700	0.036036036036036
chr7	101928450	101931725	3	3125	0.0983606557377049
chr7	104647825	104658750	3	9575	0.296296296296296
chr7	107639350	107644850	3	5000	0.168831168831169
chr7	115911025	115912775	3	1400	0.4375
chr7	127670625	127673225	3	2475	0.0930232558139535
chr7	130130200	130135425	3	4750	0.153846153846154
chr7	131239775	131243150	3	2975	0.444444444444444
chr7	134462775	134469325	3	5650	0.202764976958525
chr7	139529000	139531250	3	2000	0.285714285714286
chr7	149468300	149471175	3	2775	0.0615384615384615
chr7	151214600	151218225	3	3450	0.153846153846154
chr7	152130425	152134525	3	3800	0.272727272727273
chr7	155088325	155093450	3	4900	0.0531914893617021
chr7	156792225	156793600	3	1200	0.210526315789474
chr8	12985100	12991675	3	5425	0.404145077720207
chr8	21644225	21647175	3	2600	0.372093023255814
chr8	22224075	22227750	3	3125	0.425531914893617
chr8	22249600	22251025	3	1275	0.363636363636364
chr8	22547325	22553825	3	6200	0.0763358778625954
chr8	22924125	22927375	3	3125	0.0530973451327434
chr8	25041000	25046225	3	4275	0.380952380952381
chr8	26239750	26242950	3	3100	0.181818181818182
chr8	26305550	26309575	3	3875	0.0975609756097561
chr8	37653600	37661950	3	8100	0.0538116591928251
chr8	42052025	42054900	3	2575	0.25
chr8	42149725	42151050	3	1075	0.428571428571429
chr8	59745425	59746500	3	950	0.230769230769231
chr8	62621250	62628100	3	6625	0.272727272727273
chr8	67523025	67526800	3	3350	0.333333333333333
chr8	71517425	71521575	3	3525	0.246153846153846
chr8	80677325	80681125	3	3525	0.105263157894737
chr8	95651225	95655075	3	3350	0.472222222222222
chr8	97349875	97351375	3	1275	0.325581395348837
chr8	101959875	101966125	3	6075	0.153846153846154
chr8	103664775	103670575	3	5575	0.115384615384615
chr8	122649950	122655050	3	4900	0.0444444444444444
chr8	131367475	131371625	3	3950	0.0680272108843537
chr8	133492125	133493625	3	1325	0.258064516129032
chr8	136468650	136472075	3	3325	0.0421052631578947
chr8	143748675	143753875	3	4775	0.166666666666667
chr8	146011525	146019525	3	7775	0.0597014925373134
chr9	5508950	5512975	3	3225	0.474576271186441
chr9	21331625	21335900	3	4025	0.256410256410256
chr9	35109825	35117525	3	6900	0.284313725490196
chr9	35790575	35794900	3	4150	0.078125
chr9	38063275	38070150	3	6425	0.142857142857143
chr9	69146600	69148750	3	1875	0.327272727272727
chr9	74380525	74384850	3	3925	0.218487394957983
chr9	88964950	88970350	3	5050	0.272727272727273
chr9	91790875	91795850	3	4450	0.169491525423729
chr9	100818300	100820575	3	2075	0.166666666666667
chr9	101982150	101986150	3	3425	0.333333333333333
chr9	103188450	103193050	3	4375	0.0746268656716418
chr9	108004725	108009350	3	4025	0.312056737588652
chr9	116382250	116384200	3	1625	0.41025641025641
chr9	123472350	123478150	3	4800	0.424581005586592
chr9	123833775	123838175	3	3775	0.444444444444444
chr9	125132775	125139600	3	6275	0.158590308370044
chr9	127046950	127049675	3	2400	0.24390243902439
chr9	127997775	128004875	3	6700	0.325581395348837
chr9	129882300	129885825	3	3200	0.210526315789474
chr9	129948100	129950325	3	1725	0.379310344827586
chr9	130658750	130662550	3	3625	0.0845070422535211
chr9	130677575	130679825	3	2025	0.2
chr9	131005225	131008800	3	3350	0.333333333333333
chr9	139219850	139226200	3	6175	0.0595238095238095
chr9	139438275	139442725	3	4275	0.0975609756097561
chr9	139557400	139562775	3	5200	0.0824742268041237
chr9	139579675	139582650	3	2650	0.216867469879518
chr9	140444650	140447425	3	2500	0.269230769230769
chr9	140511875	140515500	3	3275	0.18348623853211
chrX	1570200	1573325	3	2725	0.285714285714286
chrX	2402300	2405050	3	2450	0.235294117647059
chrX	14890425	14892525	3	1900	0.19047619047619
chrX	17877325	17879750	3	2175	0.177215189873418
chrX	19533000	19534125	3	925	0.357142857142857
chrX	30670525	30673750	3	2850	0.25
chrX	38660275	38666775	3	6350	0.0857142857142857
chrX	48896600	48901850	3	4700	0.233766233766234
chrX	49046450	49048550	3	1675	0.406779661016949
chrX	54508600	54510225	3	1350	0.384615384615385
chrX	80062950	80066500	3	3350	0.109090909090909
chrX	99664275	99666400	3	1850	0.375
chrX	100661550	100665800	3	4025	0.227272727272727
chrX	102938700	102943450	3	4250	0.320754716981132
chrX	107680700	107685525	3	4150	0.293333333333333
chrX	114827800	114829350	3	1350	0.266666666666667
chrX	129113575	129119100	3	5300	0.0804597701149425
chrX	133118225	133120350	3	1950	0.129032258064516
chrX	137792400	137794475	3	1900	0.242424242424242
chrX	139846100	139848775	3	2450	0.119047619047619
chrX	142721300	142723750	3	2175	0.253521126760563
chrX	152988075	152993275	3	4775	0.175438596491228
chrX	153283400	153286950	3	3300	0.218181818181818
chrX	153772975	153777125	3	3775	0.181818181818182
