# Supplementary material for: Large organized chromatin lysine domains help distinguish primitive from differentiated cell populations
Source: Nat Commun. 2021 Jan 21;12:499. doi: 10.1038/s41467-020-20830-9 (PMC7820432; doi:10.1038/s41467-020-20830-9)
Supplement: Supplementary file 3 — Supplementary Software [file 41467_2020_20830_MOESM3_ESM.zip › E017-H3K9me3_LOCKS.bed]

chr10	38772450	38808400	28	31800	0.7
chr10	39076600	39111300	28	27825	1.48148148148148
chr10	39111350	39149450	28	30975	1.1
chr12	34439025	34491075	28	47750	0.588235294117647
chr12	34491225	34525550	28	28850	0.896551724137931
chr15	25415200	25449425	28	26950	1.25
chr15	25449700	25490650	28	32425	1.1219512195122
chr19	37023925	37054125	28	19625	2.81481481481481
chr19	37110050	37136225	28	15475	2.88
chr19	58478450	58517175	28	28575	2.96296296296296
chr2	89830525	89864250	28	25925	2.43478260869565
chr21	11106600	11139625	28	25575	1.28888888888889
chr4	190500450	190532150	28	18275	2.96551724137931
chr8	47084800	47111450	28	20950	2.3030303030303
chr8	47130450	47155750	28	18250	2.57142857142857
chr8	47312675	47342525	28	25625	0.789473684210526
chr12	133673350	133705325	27	22225	2.70588235294118
chr19	58617425	58657950	27	29000	2.16666666666667
chr19	44339250	44361975	26	14250	2.37837837837838
chr7	61779425	61803050	26	18475	1.29166666666667
chr19	58748650	58783925	25	28050	1.87878787878788
chr20	29803925	29833375	25	23675	0.958333333333333
chr8	47039300	47064425	23	20125	0.979166666666667
chr8	47155800	47175375	23	15150	1.52941176470588
chr19	58691400	58729825	22	32575	1.08196721311475
chr16	68582900	68608025	21	19850	1.55555555555556
chr19	37303250	37323625	21	14700	1.70731707317073
chr8	47111675	47128825	19	12150	1.37931034482759
chr7	61739525	61759425	18	15650	1.17647058823529
chr5	178136650	178150525	17	10475	1.04545454545455
chr5	179674300	179691375	16	13600	0.867924528301887
chr12	133494350	133511850	15	12700	1.12871287128713
chr19	37200425	37219100	15	14425	0.821428571428571
chr19	37726400	37737750	15	8750	0.952380952380952
chr9	115802150	115817625	15	11725	0.848484848484849
chr12	133615750	133644750	14	25275	0.6784140969163
chr5	178354775	178369875	14	12975	0.48780487804878
chr15	20544350	20564375	13	17575	0.896551724137931
chr12	34525625	34560325	12	33100	0.333333333333333
chr21	10773250	10862800	12	85700	0.269749518304432
chr8	47000650	47022275	12	16600	0.784313725490196
chr8	47284925	47303400	12	17275	0.290598290598291
chr10	42373725	42385500	11	10325	0.529411764705882
chr19	9631650	9647050	11	13200	0.539877300613497
chr12	133516550	133530775	10	11900	0.567164179104478
chr3	75780625	75794350	10	11000	0.625
chr8	47023075	47034425	10	9700	0.619047619047619
chr10	42790575	42817250	9	25225	0.253968253968254
chr12	38545525	38557650	9	11000	0.342857142857143
chr16	3361650	3371625	9	8250	0.476190476190476
chr19	12052550	12064625	9	10825	0.223404255319149
chr19	22782050	22791500	9	7925	0.542857142857143
chr19	37616025	37628100	9	9900	0.5
chr2	95810850	95821800	9	9025	0.516129032258065
chr21	9902325	9915050	9	11400	0.5
chr7	5100075	5108675	9	7250	0.291666666666667
chr8	47343875	47351275	9	6000	0.375
chr12	34748650	34761050	8	12000	0.129032258064516
chr12	133582650	133591750	8	7450	0.48780487804878
chr19	9671025	9679875	8	7925	0.215686274509804
chr7	57545675	57556875	8	10200	0.358208955223881
chr8	47238050	47255675	8	16075	0.398058252427184
chr12	133790875	133798975	7	7125	0.388059701492537
chr15	25294200	25338450	7	42925	0.323529411764706
chr16	3453575	3461850	7	7200	0.368421052631579
chr19	12632025	12642550	7	9875	0.19672131147541
chr19	52615575	52625025	7	8550	0.244897959183673
chr19	52975675	52981800	7	5225	0.285714285714286
chr19	58075575	58089450	7	12075	0.394366197183099
chr8	146060625	146073475	7	11650	0.3
chr1	40927175	40934650	6	6600	0.290909090909091
chr17	4990575	5001175	6	9425	0.260869565217391
chr19	7075400	7086175	6	9600	0.241379310344828
chr19	37875075	37881825	6	5875	0.265060240963855
chr19	44976600	44989925	6	12450	0.254545454545455
chr19	52535725	52542550	6	6200	0.208333333333333
chr19	58939025	58949725	6	9275	0.289473684210526
chr10	38868875	38876725	5	6850	0.209876543209877
chr13	19731850	19736150	5	3875	0.193548387096774
chr19	19817600	19824425	5	6325	0.144578313253012
chr19	37499275	37507775	5	8025	0.196078431372549
chr19	37972275	37977925	5	5275	0.10126582278481
chr2	95877100	95884825	5	7200	0.134831460674157
chr6	27417700	27425250	5	6900	0.16793893129771
chr8	46932600	46941525	5	8475	0.164705882352941
chr14	106317375	106323025	4	5300	0.0900900900900901
chr19	37236300	37242850	4	6200	0.102564102564103
chr19	52915675	52921175	4	5250	0.0808080808080808
chr21	9876450	9882575	4	5775	0.102857142857143
chr7	6726025	6739475	4	13200	0.0307692307692308
chr8	47353925	47360150	4	6075	0.108108108108108
chr19	2851300	2855150	3	3750	0.0350877192982456
chr19	9451450	9455775	3	4200	0.0382165605095541
chr7	56558475	56564725	3	6150	0.023121387283237
chr8	43416375	43427150	3	10525	0.0302267002518892
