# Supplementary material for: Large organized chromatin lysine domains help distinguish primitive from differentiated cell populations
Source: Nat Commun. 2021 Jan 21;12:499. doi: 10.1038/s41467-020-20830-9 (PMC7820432; doi:10.1038/s41467-020-20830-9)
Supplement: Supplementary file 3 — Supplementary Software [file 41467_2020_20830_MOESM3_ESM.zip › E017-H3K27ac_LOCKS.bed]

chr1	19697225	19823300	54	66925	10.8461538461538
chr10	126594400	126809575	54	55850	16.75
chr11	11990025	12194025	54	94250	16
chr11	122928600	123104650	54	63075	13.2083333333333
chr14	68972550	69151525	54	67950	16.9677419354839
chr16	89360250	89516625	54	57925	14.8571428571429
chr17	62604425	62726800	54	38150	16.1666666666667
chr17	75229675	75463600	54	125500	12.5454545454545
chr2	36579600	36689475	54	52850	12.55
chr2	192030200	192248075	54	46700	15.728
chr22	36681400	36850300	54	90750	15.7
chr3	123350925	123503225	54	62550	14.88
chr5	14098400	14239150	54	74350	13.7945205479452
chr5	34519725	34740900	54	66025	16
chr5	172175150	172375700	54	105150	14.7142857142857
chr7	134330325	134529350	54	70775	13.0769230769231
chr8	12935025	13113350	54	50450	16.3384615384615
chr8	30240350	30352150	54	47725	15.5238095238095
chr8	128746450	128909675	54	61950	16.7142857142857
chr9	97735350	97870275	54	60050	16.8958333333333
chr9	101662025	101822150	54	40850	15.4074074074074
chr9	112778225	112911725	54	52300	16.4444444444444
chr9	132307350	132511575	54	66850	17.6571428571429
chr17	48104425	48386650	53	114300	15.048951048951
chr4	7800400	7943325	53	80650	12.4117647058824
chr15	67305875	67494025	52	124900	7.74496644295302
chr9	97516975	97715250	52	67525	15.1891891891892
chr1	182959100	183213675	51	50375	14.3529411764706
chr22	45837200	45984550	51	50150	16.1379310344828
chr3	141013450	141176950	51	65200	15.6285714285714
chr9	37935250	38075025	51	77050	8
chr13	110934175	111085600	50	87050	11.3684210526316
chr22	38568475	38732800	50	66075	12.9714285714286
chr5	14386075	14492050	48	45975	15.2121212121212
chr10	80826100	80964100	47	100450	11.1052631578947
chr15	66992875	67108300	47	60225	10.6037735849057
chr21	47370475	47548475	47	68925	12.3870967741935
chr2	238162225	238272950	46	58650	7.16666666666667
chr16	16039575	16127275	45	44175	7.77142857142857
chr1	201417075	201578650	44	83725	12.2857142857143
chr14	61956250	62092700	44	64925	9.92
chr17	17584225	17696850	44	61550	8.4468085106383
chr9	130541150	130709300	44	53700	13.2173913043478
chr11	35095400	35264700	43	55650	11.6521739130435
chr3	57934825	58068225	43	46325	12.0975609756098
chr1	201661725	201762275	42	61750	4.59259259259259
chr19	18385025	18513275	42	44100	13.1851851851852
chr4	169710875	169809075	42	42600	6.34042553191489
chr16	85148775	85280025	41	51325	10.3214285714286
chr17	731850	862450	41	37925	11
chr2	238287075	238422000	41	57300	7.61538461538461
chr7	130551050	130656200	41	68925	12.15
chr19	13105600	13244775	40	71700	6.77272727272727
chr2	235857425	235943375	40	59050	6.02298850574713
chr8	30352775	30427025	40	39575	8.05333333333333
chr9	137208200	137335850	40	42125	11.8991596638655
chr1	1193075	1358125	39	56800	10.8653846153846
chr11	65148500	65359775	39	100975	10.6582278481013
chr14	75012875	75127125	39	52850	7.96078431372549
chr17	76801075	76957400	39	45950	12.4716981132075
chr2	9303050	9432000	39	45250	11.4285714285714
chr6	158375200	158493675	39	56050	8.47887323943662
chr10	33482050	33596375	38	37900	10.3255813953488
chr2	218754725	218875375	38	66300	10.7826086956522
chr7	47487725	47580550	38	44775	8.82926829268293
chr17	76297025	76424950	37	59725	8.70175438596491
chr3	11585700	11693200	37	56600	7.04761904761905
chr7	55111450	55213175	37	57300	6.47058823529412
chr2	216256350	216327475	35	32750	5.5
chr21	36144125	36289425	35	57025	10.8313253012048
chr1	21561150	21673375	34	58450	8.75609756097561
chr15	63330875	63429550	34	41600	10.4390243902439
chr2	37841075	37927200	34	36400	8.84615384615385
chr4	57905525	57998900	34	39575	9.93877551020408
chr7	137601750	137687850	34	53500	6.05263157894737
chr12	57463425	57569775	33	50775	8.48979591836735
chr19	47390075	47495050	33	37725	7.17241379310345
chr2	161219900	161290000	33	38150	6.36363636363636
chr5	135313650	135417100	33	57775	8.04761904761905
chr6	52355950	52443175	33	61050	6.66666666666667
chr7	75916800	76027325	33	34550	9.37037037037037
chr9	130265500	130348700	33	58825	8.64406779661017
chr13	110866900	110922400	32	29950	6.06666666666667
chr11	772550	851350	31	42600	8.07692307692308
chr11	12387675	12482725	31	38975	9.16981132075472
chr2	46997050	47171300	31	70325	9.6625
chr2	47209475	47321625	31	52950	8.19672131147541
chr3	42054400	42144375	31	38750	5.25
chr7	92343300	92428175	31	25000	7.91111111111111
chr10	80978525	81060800	30	44025	4.21428571428571
chr19	18562000	18633800	30	33375	8.6
chr3	14432900	14515575	30	34075	7.66233766233766
chr1	54714650	54804750	29	34450	8.42857142857143
chr10	74002450	74127450	29	42325	6.38461538461539
chr19	45925300	46027050	29	33700	8.1875
chr2	121479775	121564025	29	39675	8.28571428571429
chr5	176873100	176928550	29	31250	3.63333333333333
chr1	221871500	221933400	28	25175	8.28571428571429
chr1	223886825	223964500	28	43275	7.8974358974359
chr14	50432750	50535100	28	36600	6.67586206896552
chr14	74162825	74263900	27	49000	8.06451612903226
chr17	37019450	37082900	27	35375	7.64285714285714
chr17	38626725	38717700	27	50100	8.36363636363636
chr6	151321050	151409725	27	28875	8.09523809523809
chr8	23145575	23230950	27	49200	4.84615384615385
chr1	156043525	156121275	26	38650	7.05882352941176
chr1	170630225	170686300	26	40525	4.17647058823529
chr10	63785725	63857050	26	49100	6.60869565217391
chr11	128318125	128400650	26	54825	6.07407407407407
chr12	6267225	6344450	26	29975	7.82222222222222
chr13	21605750	21655025	26	20400	5.41935483870968
chr14	70073200	70134075	26	23575	6.54901960784314
chr15	74674525	74736075	26	35275	7.7
chr16	671800	745750	26	26375	6.03100775193798
chr17	25853350	25914475	26	31400	5.80952380952381
chr17	74663525	74736850	26	33325	6.93975903614458
chr19	3358150	3414200	26	31875	6.26086956521739
chr5	156929275	157003625	26	33725	6.64864864864865
chr7	116150125	116195525	26	23050	8.02325581395349
chr9	35644350	35757800	26	43275	7.04761904761905
chr9	116310200	116420900	26	42200	7.29770992366412
chr11	95927850	96001100	25	24475	7.54545454545455
chr12	66239500	66297525	25	22225	6.25531914893617
chr13	33822525	33864975	25	29175	7.3
chr17	8021025	8130800	25	42550	7.29824561403509
chr17	38439500	38515275	25	43425	7.375
chr4	77895150	77947825	25	30475	7.67741935483871
chr5	52283200	52334600	25	17575	7.5
chr1	150500425	150603300	24	43925	6.98039215686275
chr12	109186550	109252975	24	50225	4.10526315789474
chr12	125193900	125261200	24	20775	6.4
chr13	114780825	114848225	24	26875	6.70175438596491
chr15	75951375	76031650	24	31800	6.94174757281553
chr19	42705900	42791375	24	38325	6.50769230769231
chr20	48719275	48771200	24	24975	6.66666666666667
chr20	49114475	49160250	24	21800	7.25
chr8	141589875	141657250	24	28425	5.72413793103448
chr1	94041150	94095050	23	24200	5.51351351351351
chr11	64609825	64656900	23	30350	7.12
chr12	54730950	54784950	23	20400	6.128
chr12	124848725	124942975	23	42325	5.63963963963964
chr13	33742350	33793525	23	29275	6.72
chr15	65127750	65191775	23	33200	4.68571428571429
chr17	1928850	1999000	23	41650	4.89855072463768
chr3	16142825	16226050	23	26825	7.21428571428571
chr3	112346350	112409150	23	35125	4.01379310344828
chr5	131745400	131806500	23	27450	5.33333333333333
chr5	149843975	149909750	23	42100	7.15384615384615
chr7	100728125	100783850	23	33200	5.82978723404255
chr7	134532100	134593525	23	27975	7.18181818181818
chr1	2120475	2189875	22	39025	4.74193548387097
chr10	105370775	105441025	22	30975	6.13197969543147
chr12	105592775	105653300	22	23075	5.42857142857143
chr15	33110725	33166875	22	32500	2.53416149068323
chr2	189830825	189871275	22	20700	5.95
chr2	239754150	239801100	22	32100	4.91666666666667
chr5	77791400	77847400	22	28500	6.86486486486486
chr5	134684600	134735800	22	23650	5.82142857142857
chr6	7129625	7177000	22	22825	4.54054054054054
chr6	111872225	111949900	22	32850	5.45161290322581
chr11	8691775	8760950	21	28675	4.04081632653061
chr12	2352300	2433450	21	31525	5.43283582089552
chr19	5889400	5969900	21	33225	6.6271186440678
chr2	175626400	175667900	21	19225	5.51111111111111
chr20	30279500	30342600	21	29850	5.92857142857143
chr22	20848850	20891400	21	21975	6.47058823529412
chr4	119670700	119697675	21	13600	2.92592592592593
chr9	127014050	127083125	21	50150	5.33333333333333
chr1	39850700	39884750	20	19175	5.46153846153846
chr10	106051000	106113450	20	35250	5.41463414634146
chr11	12820225	12869000	20	20225	5.68595041322314
chr12	104670150	104701375	20	14725	5.21311475409836
chr15	60642475	60701300	20	39100	4.43478260869565
chr15	101700575	101751475	20	31025	5.54838709677419
chr17	43353600	43399550	20	24525	4.21739130434783
chr19	6056375	6111125	20	22050	5.61904761904762
chr19	39137800	39218950	20	67000	5.625
chr22	46429375	46516600	20	67775	5.225
chr7	27134900	27240200	20	87775	2.78048780487805
chr7	98688700	98742550	20	22800	6.01904761904762
chr1	25028850	25081075	19	22625	3.25773195876289
chr1	172867175	172910800	19	17325	5.536
chr11	67028650	67086075	19	22550	5.23880597014925
chr12	7013500	7081250	19	30150	5.17647058823529
chr14	69387375	69450075	19	56325	0.638655462184874
chr14	77367150	77429250	19	29700	5.2280701754386
chr15	42209775	42250175	19	17650	5.36111111111111
chr2	28829350	28907400	19	24950	5.31578947368421
chr2	102349425	102385425	19	17000	4.47619047619048
chr20	17614900	17649550	19	21025	3.81954887218045
chr20	49937550	49985800	19	25250	4.95238095238095
chr3	45672925	45713000	19	18700	4.3
chr3	127480925	127524325	19	28025	2.58064516129032
chr5	149994900	150040875	19	27525	4.43478260869565
chr8	22403825	22463775	19	36875	3.27272727272727
chr9	132217575	132272300	19	29450	5.375
chr10	97005625	97055700	18	21025	4.89772727272727
chr14	52489825	52522500	18	16000	4.61744966442953
chr14	95962550	96014675	18	20875	4.75
chr14	100027650	100079975	18	24200	5.46236559139785
chr15	99408275	99459450	18	27850	4.66666666666667
chr17	40550725	40589250	18	19700	5.27450980392157
chr19	4359825	4403825	18	27175	3.75
chr19	15387225	15420875	18	18825	4.73809523809524
chr2	102711275	102766875	18	26675	5.15714285714286
chr3	50263775	50311025	18	33600	5.41379310344828
chr5	150439475	150488950	18	22775	3.82857142857143
chr5	171829650	171883475	18	24150	5.25373134328358
chr7	139413825	139446675	18	18475	5.19101123595506
chr11	122001300	122053275	17	39225	2.32
chr12	124964350	125042650	17	34875	5.18103448275862
chr14	96712125	96746525	17	20875	2.85714285714286
chr16	11167400	11207575	17	25425	4.42857142857143
chr17	7107575	7170300	17	28700	4.52830188679245
chr20	54984125	55019875	17	25325	4.78787878787879
chr5	6703725	6735625	17	15525	4.98039215686275
chr7	104583925	104630825	17	23400	4.84210526315789
chr9	134268400	134311825	17	22975	3.92233009708738
chr9	134499925	134545500	17	17225	4.49350649350649
chr1	12493075	12542125	16	21250	4.40243902439024
chr1	33828925	33859425	16	16300	4.68571428571429
chr10	49795025	49823450	16	19200	3.36842105263158
chr14	23525600	23591250	16	21625	4.21621621621622
chr15	33381400	33407525	16	12325	4.61538461538461
chr15	71614975	71630775	16	9675	3.04347826086957
chr16	4338325	4380750	16	18975	3.56666666666667
chr17	27451400	27490600	16	19000	4.38095238095238
chr17	36597025	36632925	16	21300	2.65
chr17	80162650	80205975	16	26875	2.94285714285714
chr2	20761150	20799250	16	18675	4.38095238095238
chr20	48175875	48222025	16	19525	4.18918918918919
chr21	39654550	39684550	16	15200	3.33333333333333
chr3	16089950	16119875	16	17825	4.375
chr3	134164325	134207000	16	20050	3.8695652173913
chr3	158418950	158457100	16	15950	3.25333333333333
chr6	148812450	148860675	16	28000	4.73684210526316
chr8	38756400	38797575	16	23425	3.95
chr9	114792025	114838375	16	26275	3.19277108433735
chr1	206857775	206890075	15	17100	2.70422535211268
chr12	109014350	109047700	15	14775	4.19354838709677
chr12	120658650	120704075	15	31275	4.04444444444444
chr13	97895475	97929375	15	17950	2.76785714285714
chr13	114860875	114898550	15	31175	1.06024096385542
chr15	48914375	48940400	15	16025	2.93827160493827
chr16	70709925	70802500	15	51350	4
chr18	55443425	55481250	15	16825	4.33333333333333
chr19	1231775	1277075	15	40050	1.91397849462366
chr2	217544100	217567725	15	19250	3.2
chr20	1782950	1813475	15	18475	2.22222222222222
chr3	50353775	50397425	15	23675	3.18072289156627
chr3	55500750	55525800	15	20750	2.74074074074074
chr4	177697500	177716600	15	13550	4.26666666666667
chr6	11188200	11234125	15	26525	3.45205479452055
chrX	39942550	39969425	15	15875	3.88235294117647
chr1	22222700	22267225	14	37600	0.81063122923588
chr10	121150975	121176925	14	15675	3.8125
chr11	9769300	9798200	14	14750	3.75714285714286
chr11	33737325	33765425	14	13725	3.24324324324324
chr11	46293425	46331525	14	23775	3.07142857142857
chr11	95875500	95902800	14	16000	2.34146341463415
chr12	52435375	52477350	14	20200	2.7
chr12	66330575	66350275	14	9925	3.09090909090909
chr14	23284175	23342750	14	28775	3.68219178082192
chr16	85005850	85049425	14	23750	3.1219512195122
chr16	88820200	88859075	14	24925	3.13207547169811
chr17	13478850	13506350	14	15875	3.25352112676056
chr17	55932825	55984775	14	31125	2.84444444444444
chr2	188404725	188419725	14	11725	0.8
chr20	35107300	35131625	14	12500	3.84313725490196
chr20	36770350	36802525	14	20700	3.88235294117647
chr5	148583100	148603400	14	12700	2.76190476190476
chr6	33377125	33402150	14	18225	2.21428571428571
chr1	16464875	16514350	13	27000	3.51515151515152
chr1	27847875	27904575	13	39425	1.97306397306397
chr1	235090400	235136625	13	29575	3.6
chr11	63991425	64020850	13	16675	2.73684210526316
chr11	96035550	96051050	13	11100	2.8695652173913
chr13	98851325	98874875	13	13575	2.43478260869565
chr15	93424125	93467825	13	28650	3.1875
chr17	57880175	57933925	13	32725	2.35416666666667
chr2	47397525	47428875	13	15550	3.26190476190476
chr2	109186825	109213675	13	15250	2.70454545454545
chr2	121650025	121702375	13	27400	3.40594059405941
chr20	35456250	35492875	13	25625	2.33576642335766
chr22	46066900	46087275	13	11025	1.95348837209302
chr3	45160825	45187975	13	14650	2.03125
chr3	53266825	53290525	13	16175	1.80373831775701
chr3	120135000	120170925	13	32100	2.06451612903226
chr5	52692725	52727875	13	17025	2.77227722772277
chr9	21674575	21690125	13	10850	1.75609756097561
chr9	116916650	116944375	13	13000	3.3109243697479
chr9	129875475	129906425	13	14675	2.98591549295775
chr1	94124350	94148175	12	16575	2.14545454545455
chr1	157962050	157996275	12	29425	2.54545454545455
chr1	203594550	203622525	12	14725	1.88888888888889
chr10	69842850	69870250	12	14150	2.26373626373626
chr11	8777250	8801050	12	16825	1.14634146341463
chr11	29337250	29359250	12	10125	2.875
chr11	122056825	122086925	12	24300	1.36
chr12	111862050	111888875	12	18300	2.17054263565891
chr13	113856375	113875575	12	11875	2.91666666666667
chr16	11438900	11459200	12	13775	1.47619047619048
chr16	84853100	84877975	12	19800	3.19230769230769
chr16	86596850	86627450	12	23750	2.04494382022472
chr18	43530375	43547850	12	12275	1.62162162162162
chr2	28610625	28638200	12	21850	2.23684210526316
chr2	216545100	216594125	12	20950	2.80392156862745
chr2	238577075	238616875	12	24725	2.49795918367347
chr2	239329400	239358975	12	16025	3.16279069767442
chr21	40175400	40197550	12	16250	2.93103448275862
chr22	24533200	24561800	12	15675	2.73333333333333
chr22	43384225	43411925	12	17050	2.29007633587786
chr3	149084600	149109225	12	16400	2.48648648648649
chr6	26183400	26253850	12	28600	2.98039215686275
chr6	31781300	31805825	12	14650	2.06896551724138
chr7	107572600	107600175	12	13625	2.5625
chr1	8074475	8108825	11	15950	2.64516129032258
chr1	8452625	8485275	11	18350	2.54545454545455
chr1	11984700	11999625	11	7700	2.69565217391304
chr1	26014675	26040425	11	12850	2.61538461538462
chr1	39636525	39663600	11	18475	2.60759493670886
chr1	154924875	154956725	11	19150	2.19047619047619
chr1	222160700	222172125	11	7975	1.18918918918919
chr1	234852500	234868125	11	12750	1.76470588235294
chr10	17241125	17281425	11	24925	1.83448275862069
chr10	102746325	102775575	11	15325	2.30985915492958
chr10	104371025	104413650	11	28925	1.2093023255814
chr10	111643800	111666075	11	13125	2.4
chr10	131743675	131763125	11	13625	1.77083333333333
chr11	12233075	12261750	11	20050	2.4390243902439
chr11	65056225	65085875	11	22775	0.819875776397516
chr11	94522650	94547075	11	15175	1.7037037037037
chr11	121955025	121979950	11	18425	2.64
chr12	109078075	109098625	11	16500	0.6875
chr14	69241100	69286525	11	25025	2.20472440944882
chr14	105478825	105500250	11	11850	2.96428571428571
chr15	40614525	40639025	11	20100	1.76470588235294
chr15	89643575	89665000	11	12800	2.3646408839779
chr17	20927050	20947850	11	13250	2.93333333333333
chr17	56008675	56033650	11	16050	2.08571428571429
chr17	57432825	57459900	11	15125	1.91304347826087
chr17	75135425	75149950	11	7875	2.5
chr18	2970400	2989175	11	10000	2.22857142857143
chr18	46446700	46490550	11	38850	2.25806451612903
chr19	16174525	16200150	11	22275	1.13793103448276
chr19	49117225	49153050	11	18150	2.93506493506493
chr2	36693675	36722325	11	17625	2.875
chr2	43681675	43695800	11	9350	2.32911392405063
chr2	175455675	175483125	11	12875	2.54285714285714
chr2	238078700	238119250	11	23850	1.97849462365591
chr20	30249175	30271100	11	11875	2.98901098901099
chr20	33859400	33915450	11	24625	2.97674418604651
chr3	49376575	49401450	11	12300	2.88679245283019
chr3	171842500	171879425	11	22850	2.36
chr6	30704775	30754325	11	26500	2.92063492063492
chr6	160389400	160406850	11	9750	2.90243902439024
chr8	19026100	19052700	11	16325	1.98260869565217
chr9	124029775	124062875	11	25350	1.29411764705882
chr9	125122550	125149050	11	13325	2.27272727272727
chr9	137425725	137449175	11	10175	2.66129032258065
chr1	27317200	27339900	10	18650	1.85
chr1	153504200	153527200	10	15850	1.83157894736842
chr10	3927925	3939900	10	9050	1.40740740740741
chr10	93338850	93374625	10	17500	2.34241245136187
chr10	121403125	121442150	10	21275	2.43514644351464
chr11	2904450	2924675	10	9400	2.07446808510638
chr11	57070725	57104150	10	19250	1.7134328358209
chr12	54797775	54817500	10	14150	2.47058823529412
chr12	56100575	56126400	10	18050	2
chr13	95918725	95934700	10	12100	1.49019607843137
chr14	52526700	52548975	10	14025	2.28346456692913
chr14	55134125	55159475	10	13350	2.10769230769231
chr14	61104050	61125550	10	15000	2.5
chr14	105938150	105958375	10	11325	2.31578947368421
chr15	40377475	40401875	10	17350	2.5952380952381
chr15	48828500	48863150	10	16125	2.225
chr16	27324475	27347875	10	17875	2.46153846153846
chr16	28190775	28208350	10	11850	1.62264150943396
chr18	74155650	74173450	10	13975	2.14814814814815
chr19	4705650	4725100	10	10625	2.57692307692308
chr19	13043250	13068625	10	14975	2.54263565891473
chr19	55983975	56006525	10	12900	2.6304347826087
chr2	39730425	39752600	10	12275	2.58974358974359
chr2	109933550	109957075	10	16175	2.1875
chr2	219133875	219160475	10	16150	2.24
chr20	34453450	34475475	10	11625	2.41121495327103
chr21	46375500	46393075	10	8775	2.35897435897436
chr21	46706425	46743925	10	20100	1.82467532467532
chr22	24163300	24172700	10	5850	2.17391304347826
chr22	50341000	50364900	10	16775	2.3969465648855
chr3	51421425	51432950	10	8900	2.35294117647059
chr3	64192000	64212175	10	10925	2.36363636363636
chr3	127792225	127804100	10	7700	2
chr3	185445050	185457550	10	7525	2.13333333333333
chr4	38143500	38165925	10	11075	2.04651162790698
chr4	77115000	77140950	10	16025	2.40764331210191
chr4	77954325	77965825	10	6750	2.54794520547945
chr4	103730925	103750800	10	11875	1.8273381294964
chr4	157879225	157899275	10	10175	1.57312252964427
chr5	14239525	14253100	10	7975	2.33802816901408
chr5	64480975	64506725	10	19075	2.23076923076923
chr5	149507525	149541275	10	30925	2.35897435897436
chr5	172737300	172762375	10	18025	2.25196850393701
chr6	43969775	43984800	10	7875	2.17886178861789
chr6	169556675	169577775	10	14050	2.42307692307692
chr7	25881575	25901850	10	12550	1.58974358974359
chr8	38298750	38318100	10	7950	2.63636363636364
chr8	99158675	99182825	10	11725	2.52272727272727
chr8	119010575	119034025	10	18800	0.870466321243523
chr8	128916825	128944625	10	19050	1.71014492753623
chrX	45615000	45635700	10	16875	1.52
chrX	153955400	153966925	10	6600	2.57894736842105
chr1	8423350	8445225	9	12250	2.16470588235294
chr1	11844750	11867475	9	13350	1.47826086956522
chr1	32154025	32181775	9	17000	2.13333333333333
chr1	43396925	43429950	9	30550	0.435294117647059
chr1	53572925	53593475	9	12950	1.81720430107527
chr1	155930275	155959700	9	21025	1.09090909090909
chr1	181055975	181075225	9	14225	0.797546012269939
chr1	202545050	202563450	9	13125	1.55307262569832
chr1	203630375	203645850	9	13400	0.4
chr1	230201825	230228275	9	15900	1.38728323699422
chr1	230983650	231006000	9	16425	0.839506172839506
chr10	73014125	73032675	9	8950	1.98726114649682
chr10	81179450	81206975	9	21050	0.615384615384615
chr11	12691375	12720000	9	21950	1.40540540540541
chr11	62303175	62329375	9	21450	0.661818181818182
chr11	65651875	65688925	9	28200	1.21649484536082
chr11	121902825	121919375	9	10350	2.21686746987952
chr11	131920325	131937275	9	13375	1.9
chr12	56912000	56924725	9	9750	2.23809523809524
chr12	58222925	58247300	9	16450	1.55555555555556
chr12	94203200	94220700	9	8850	2.09090909090909
chr12	115102250	115131850	9	27975	0.40506329113924
chr13	99127800	99140650	9	9450	1.1
chr15	39168600	39192150	9	11600	1.79661016949153
chr15	49217375	49238925	9	9675	2.16260162601626
chr15	68876500	68884600	9	5850	0.785714285714286
chr15	96863975	96904825	9	39400	0.164948453608247
chr16	115500	136650	9	17325	0.8068669527897
chr16	9183850	9197875	9	9475	1.65289256198347
chr16	51182025	51191750	9	8300	2.23529411764706
chr16	57654100	57663175	9	4975	1.70588235294118
chr16	73074050	73105875	9	26950	1.77586206896552
chr16	86327500	86341850	9	11625	0.72
chr16	87981450	88004725	9	12725	1.75732217573222
chr17	2130775	2155075	9	15525	1.66120218579235
chr17	7474675	7495050	9	16525	1.45833333333333
chr17	56059775	56073375	9	8625	1.42857142857143
chr17	71279525	71309125	9	17575	2.1304347826087
chr17	73675525	73697525	9	17475	1.03125
chr17	79007075	79025100	9	9125	2.23529411764706
chr18	8942875	8953800	9	7875	1.26050420168067
chr19	1203050	1219075	9	10650	1.35
chr19	11261850	11281450	9	10950	1.9
chr19	13259700	13284375	9	17125	1.5
chr2	30470850	30483750	9	9075	1.80555555555556
chr2	42272625	42292575	9	15925	0.900763358778626
chr2	55323825	55343475	9	13000	1.23353293413174
chr2	85804525	85834725	9	16525	1.776
chr2	105985550	106027450	9	34150	0.775862068965517
chr2	151322750	151353700	9	23300	2.06185567010309
chr2	192540525	192555850	9	10675	2.14285714285714
chr2	223905775	223922475	9	10775	1.97959183673469
chr2	235352675	235361700	9	6750	2.11111111111111
chr20	31044225	31073175	9	19475	1.1877133105802
chr20	35088925	35104400	9	13075	1.78571428571429
chr22	31471625	31490450	9	13100	1
chr22	43138875	43152325	9	7650	2.08510638297872
chr3	55191100	55207925	9	12275	1.30434782608696
chr3	71029100	71042725	9	10200	1.54128440366972
chr4	81102500	81124925	9	12275	2.23076923076923
chr4	86697550	86712525	9	7650	1.95348837209302
chr5	17178650	17193000	9	9800	1.03333333333333
chr5	142688050	142695700	9	5075	2.12765957446809
chr5	148779800	148815750	9	29725	1.46428571428571
chr5	148819650	148837150	9	13100	1.76623376623377
chr6	44016700	44044850	9	23700	1.9009900990099
chr6	100894275	100914225	9	13300	2.12857142857143
chr6	108876800	108916050	9	23625	1.7910447761194
chr6	138187325	138196425	9	7850	0.695652173913043
chr6	151195100	151206225	9	7775	1.1
chr7	6285700	6302300	9	12650	1
chr7	139467475	139479700	9	9075	1.66666666666667
chr8	17462950	17477875	9	9200	2.13636363636364
chr8	119084150	119092450	9	6000	1.68
chr9	94900225	94911200	9	9775	0.695652173913043
chr9	124478175	124488250	9	7425	1.625
chr9	130828625	130866825	9	19825	2.2108843537415
chr9	131643025	131658150	9	9875	1.2
chr9	133802775	133814600	9	7725	2.22222222222222
chr1	8257075	8278850	8	12825	1.4625
chr1	9374375	9387650	8	9525	1.69387755102041
chr1	19969825	19980900	8	8300	1.66666666666667
chr1	25826800	25832700	8	3275	1.64102564102564
chr1	33792750	33816800	8	21925	0.338308457711443
chr1	169074900	169090125	8	12000	1.33333333333333
chr1	214588950	214604175	8	8875	1.625
chr10	22906575	22915075	8	5525	1.48571428571429
chr10	35615475	35626850	8	7450	1.4
chr10	51561875	51577425	8	8600	1.74074074074074
chr10	95216175	95243500	8	24775	0.29520295202952
chr10	124249075	124259275	8	6900	1.67010309278351
chr10	126833750	126851200	8	15050	0.360655737704918
chr11	10343950	10352575	8	7450	0.585365853658537
chr11	12194175	12211475	8	14825	1.02439024390244
chr11	73017325	73046975	8	27400	1.10344827586207
chr11	118472950	118496150	8	19525	0.901408450704225
chr12	27700400	27715025	8	10200	1.24324324324324
chr12	47472200	47483000	8	8275	0.74468085106383
chr12	48193175	48216775	8	19825	0.710144927536232
chr13	21585200	21596675	8	8575	1.04477611940298
chr13	114597925	114612200	8	8575	1.74712643678161
chr14	55028950	55044900	8	10400	1.40983606557377
chr14	105143100	105165550	8	16100	1.07228915662651
chr15	78348150	78370600	8	18250	1.33980582524272
chr15	90943200	90965575	8	14275	1.30718954248366
chr16	69951075	69964225	8	8500	1.53333333333333
chr16	86511025	86554400	8	31625	1.21428571428571
chr16	87877275	87896550	8	15400	0.734177215189873
chr16	88267700	88280150	8	9725	0.779661016949153
chr17	17837525	17848200	8	6275	1.78181818181818
chr17	38252750	38281275	8	21325	1.11475409836066
chr17	42263250	42282275	8	11175	1.504
chr17	59528775	59554650	8	16225	1.55445544554455
chr17	60894025	60905650	8	7150	1.72602739726027
chr17	79359275	79398075	8	26975	1.79359430604982
chr17	79815450	79831125	8	13725	0.329113924050633
chr17	80843650	80852000	8	4850	1.55555555555556
chr19	2047300	2065475	8	12475	1.71428571428571
chr19	2161625	2174375	8	10600	1.35483870967742
chr19	16202450	16207575	8	3425	1.09090909090909
chr19	48216325	48233975	8	14625	0.580645161290323
chr19	56144000	56170225	8	15750	1.14018691588785
chr2	27291650	27310150	8	13500	1.23853211009174
chr2	102662050	102688350	8	15600	1.32222222222222
chr2	129048675	129077125	8	22775	1.28125
chr2	161061200	161086700	8	15850	1.63137254901961
chr2	161143200	161156950	8	8775	1.54248366013072
chr2	206557025	206582100	8	17425	1.65789473684211
chr2	240193350	240213375	8	11125	1.7888198757764
chr20	3903100	3911200	8	3875	1.76
chr20	17938250	17954600	8	14075	0.416666666666667
chr21	16375800	16383600	8	5000	1.56756756756757
chr3	15356025	15374650	8	11100	1.69444444444444
chr3	25465525	25472325	8	5650	0.461538461538462
chr3	66530975	66540700	8	6550	1.15625
chr3	71292875	71304425	8	7775	1.25714285714286
chr4	10090550	10120050	8	27600	1.76
chr4	38079850	38088375	8	6150	1.00934579439252
chr5	71445400	71464125	8	10825	1.8021978021978
chr5	92908050	92931200	8	18975	0.705882352941177
chr5	142522425	142536100	8	7275	1.81818181818182
chr5	151038700	151080700	8	34650	0.708609271523179
chr5	180224750	180245600	8	14275	1.81463414634146
chr6	34203375	34217550	8	12875	0.597402597402597
chr6	36573000	36577250	8	2775	1.1304347826087
chr6	44184675	44192175	8	5400	1.14285714285714
chr6	151243250	151256300	8	10525	1.6
chr7	19144225	19159850	8	13350	0.428571428571429
chr7	44120700	44129925	8	7000	0.641221374045801
chr7	73440925	73448775	8	5900	1.57446808510638
chr7	94018500	94058700	8	37225	0.189814814814815
chr7	99683325	99701450	8	12075	1.78787878787879
chr7	137555675	137572200	8	12950	0.80672268907563
chr7	150775000	150788925	8	11375	0.45
chr8	67032450	67046225	8	10275	1.51219512195122
chr8	116672550	116682000	8	7875	1.17241379310345
chr8	134576025	134596875	8	16700	1.09417040358744
chr8	142154525	142168800	8	8650	0.9296875
chr8	143742950	143764450	8	15775	1
chr9	130722375	130744375	8	18800	0.376470588235294
chr9	131672000	131685250	8	9400	1.15151515151515
chrX	47436750	47445200	8	5500	1.09090909090909
chr1	36709675	36719850	7	5075	1.36065573770492
chr1	45264775	45281625	7	15500	0.206185567010309
chr1	86034025	86051900	7	15850	0.833333333333333
chr1	201593925	201613375	7	12375	1.41860465116279
chr1	201615075	201626300	7	9800	0.4
chr1	207061650	207072725	7	6925	1.39784946236559
chr10	81953275	81968075	7	13225	0.702702702702703
chr10	82213050	82234900	7	14875	1.30666666666667
chr10	121005875	121017725	7	8450	0.545454545454545
chr11	574575	580650	7	4800	0.458333333333333
chr11	46713800	46723575	7	6850	1
chr11	95829875	95839250	7	5650	1.34579439252336
chr11	111564525	111570025	7	4150	0.787878787878788
chr11	120195500	120211100	7	10600	1.41732283464567
chr12	29891975	29898300	7	5500	0.5
chr12	46940350	46954225	7	10275	1.28571428571429
chr12	50611000	50618625	7	5950	0.787878787878788
chr12	57845050	57856650	7	7850	0.883116883116883
chr12	65995775	66009875	7	9925	1.33898305084746
chr12	101187975	101195925	7	7150	0.340425531914894
chr12	109893550	109908950	7	12275	1.04
chr12	123370775	123383425	7	9300	0.905109489051095
chr12	125164050	125173450	7	6300	0.653061224489796
chr13	28911525	28915300	7	2900	1.11111111111111
chr13	110431775	110440375	7	6350	1.30097087378641
chr14	61606875	61621925	7	9350	1.21182266009852
chr14	68602100	68614325	7	8175	1.16666666666667
chr14	105258300	105268225	7	7275	1.34782608695652
chr15	39649700	39658075	7	7475	0.391304347826087
chr15	70384400	70393900	7	7850	1.09090909090909
chr15	71079700	71095475	7	10575	1.12698412698413
chr15	71564825	71575175	7	7750	1.33980582524272
chr15	72512500	72531075	7	13350	1.23333333333333
chr16	2072600	2092750	7	14625	1.39428571428571
chr16	2197725	2214025	7	15000	0.325581395348837
chr16	24986400	25007050	7	15025	1.36099585062241
chr16	57831050	57845075	7	8825	1.34375
chr16	70461500	70473825	7	8675	1.33962264150943
chr16	75267350	75302350	7	30625	0.346153846153846
chr16	86416650	86432300	7	10075	1.22012578616352
chr17	1386150	1399325	7	10400	1.14814814814815
chr17	14200350	14213775	7	11600	0.933333333333333
chr17	29885375	29901600	7	14250	0.521739130434783
chr17	36897100	36909825	7	10225	0.925373134328358
chr17	48763650	48773325	7	7275	0.671232876712329
chr17	73081950	73091375	7	5900	0.869565217391304
chr18	46351300	46369300	7	12400	0.960698689956332
chr18	56526025	56539875	7	10250	1.27536231884058
chr19	1122925	1135675	7	9025	1.14285714285714
chr19	2268975	2275700	7	5650	0.580645161290323
chr19	3055050	3063375	7	5450	0.931818181818182
chr19	12885525	12907525	7	17650	0.62015503875969
chr19	15427050	15438300	7	8525	0.65625
chr2	43184625	43202950	7	11275	1.34782608695652
chr2	60776350	60782725	7	5375	0.375
chr2	75060450	75079200	7	11525	1.23219814241486
chr2	110363575	110373475	7	7725	1.30769230769231
chr2	145260825	145282625	7	19275	0.936170212765957
chr2	178115400	178131725	7	10525	1.04109589041096
chr2	218293950	218302225	7	5225	1.28
chr2	227617425	227628700	7	8750	1.3953488372093
chr2	241496625	241509425	7	9425	1.05035971223022
chr20	36899125	36909125	7	7375	0.694214876033058
chr20	60939750	60957900	7	12550	1.25
chr20	61422650	61429325	7	5325	0.962962962962963
chr21	30712975	30724725	7	8450	0.6875
chr22	19157025	19167525	7	9350	1.26315789473684
chr22	38134675	38155300	7	14250	1.11044776119403
chr3	52712975	52722800	7	6800	1.23287671232877
chr3	73649275	73655325	7	4300	0.974358974358974
chr3	148731400	148737950	7	5225	1.03448275862069
chr3	185644325	185656400	7	7625	1.21739130434783
chr3	194868525	194883425	7	10775	0.909090909090909
chr4	1032875	1041925	7	6375	1.23333333333333
chr4	38664125	38677675	7	11375	1.02325581395349
chr4	95366150	95377125	7	7750	1.32
chr4	157691900	157702925	7	7900	1.12280701754386
chr4	189320975	189330250	7	6875	0.857142857142857
chr5	14303675	14307750	7	2725	1.42857142857143
chr5	80255650	80261075	7	3600	1.39130434782609
chr5	95060850	95071775	7	9900	0.578947368421053
chr5	95258600	95261975	7	2025	1.22222222222222
chr5	118657975	118665975	7	5800	1.19298245614035
chr5	121408475	121418250	7	7000	0.843243243243243
chr5	134574800	134586900	7	7050	1.36842105263158
chr5	139044575	139059125	7	10350	0.978723404255319
chr5	176040575	176044150	7	2400	0.896551724137931
chr5	176726700	176740250	7	8775	1.40740740740741
chr6	1381900	1397100	7	14000	0.274881516587678
chr6	1609350	1619250	7	9200	0.48780487804878
chr6	16751450	16771300	7	12625	1.37979094076655
chr6	32151950	32165400	7	10650	1.28421052631579
chr6	35322300	35346200	7	12125	1.425
chr6	56592000	56598100	7	4275	1.08333333333333
chr6	112078350	112086250	7	6050	1.2
chr6	137103275	137114600	7	8650	1.16129032258065
chr7	26191350	26199300	7	6000	0.890909090909091
chr7	30503750	30516175	7	10125	0.545454545454545
chr7	79608475	79615450	7	4525	0.947368421052632
chr8	131203775	131209650	7	4475	0.771929824561403
chr9	134602725	134615925	7	8325	1.33333333333333
chrX	71488175	71497150	7	7500	1.36842105263158
chrX	153589750	153609550	7	15925	0.780487804878049
chr1	873575	881325	6	6750	0.541666666666667
chr1	954550	958425	6	2900	0.857142857142857
chr1	2220275	2234025	6	11450	0.545454545454545
chr1	19263275	19284125	6	16275	0.603305785123967
chr1	20803775	20813850	6	8825	0.360655737704918
chr1	21776650	21781025	6	3475	0.666666666666667
chr1	26343250	26352600	6	6425	0.975609756097561
chr1	27914900	27934075	6	16100	0.6875
chr1	31365400	31369125	6	2775	0.833333333333333
chr1	32396000	32406075	6	9600	0.285714285714286
chr1	61542225	61550050	6	6700	0.5
chr1	67004925	67012025	6	5725	0.6
chr1	77974675	77982100	6	6000	1.10344827586207
chr1	95001475	95010900	6	8300	0.978723404255319
chr1	145088375	145099900	6	9000	0.846153846153846
chr1	156457625	156481200	6	19750	0.882352941176471
chr1	164527675	164535000	6	6150	0.415094339622642
chr1	178576175	178583875	6	6850	0.461538461538462
chr1	179093775	179100675	6	5050	1.06451612903226
chr1	201906750	201919275	6	9125	0.723076923076923
chr1	208404325	208410100	6	4175	0.892307692307692
chr10	3108550	3116925	6	5775	1.06382978723404
chr10	3132375	3143425	6	8975	0.673469387755102
chr10	7449275	7453350	6	3350	1
chr10	21803950	21824800	6	14225	0.926984126984127
chr10	25005150	25014300	6	7575	0.75609756097561
chr10	29931650	29939275	6	5800	0.81203007518797
chr10	45469500	45483625	6	13225	0.454545454545455
chr10	73722800	73747625	6	19600	0.573170731707317
chr10	75631850	75634875	6	2050	0.666666666666667
chr10	76581775	76587975	6	4900	0.761904761904762
chr10	82255175	82270050	6	10600	0.961832061068702
chr10	88424250	88435100	6	7450	0.777142857142857
chr10	95191800	95208025	6	13550	0.761904761904762
chr10	112285300	112290625	6	3775	1.05128205128205
chr10	114708825	114720550	6	11025	0.201550387596899
chr10	120976900	120983625	6	5425	1.02040816326531
chr11	3173725	3187125	6	12300	0.590909090909091
chr11	12744625	12750975	6	4875	1.02439024390244
chr11	35638475	35645825	6	6075	0.947368421052632
chr11	44584550	44601250	6	12050	1.01190476190476
chr11	63429975	63441100	6	7775	1.11111111111111
chr11	68765775	68786575	6	13700	0.705
chr11	75048175	75063675	6	13325	0.428571428571429
chr11	86509725	86516975	6	6100	1.11111111111111
chr11	108797675	108802775	6	4225	0.564102564102564
chr12	13346625	13365150	6	17425	0.152
chr12	46757950	46786100	6	19700	0.906542056074766
chr12	51781425	51789550	6	6500	0.436781609195402
chr12	53453875	53466850	6	10825	1.10204081632653
chr12	53872375	53876025	6	2300	1.11111111111111
chr12	57632375	57637900	6	4150	0.703703703703704
chr12	65016750	65022375	6	4275	0.622222222222222
chr12	94169425	94184675	6	10350	0.7
chr13	31433400	31456800	6	16050	0.91324200913242
chr13	41626650	41640225	6	9750	0.979423868312757
chr13	45779050	45782800	6	3225	0.538461538461538
chr13	52300425	52308300	6	5475	0.89171974522293
chr13	102204500	102209975	6	4000	1
chr14	53338425	53347425	6	5675	0.927536231884058
chr14	53383775	53391100	6	6025	0.408602150537634
chr14	71996075	72004725	6	6950	0.625
chr14	80048275	80053525	6	4400	0.6
chr14	102427700	102434175	6	5250	0.777777777777778
chr14	103984150	103988925	6	3850	1.11111111111111
chr15	41135575	41139500	6	2525	0.888888888888889
chr15	48676725	48688950	6	8225	1.04242424242424
chr15	68929425	68937175	6	6775	0.60377358490566
chr15	74273825	74289850	6	14025	0.553459119496855
chr15	75073775	75086050	6	8975	1.10743801652893
chr16	636300	643600	6	5750	0.882352941176471
chr16	2053650	2060975	6	6900	0.140845070422535
chr16	2822775	2828875	6	5225	1
chr16	21519350	21526975	6	6075	0.536585365853659
chr16	29272425	29284700	6	10600	0.302521008403361
chr16	29815675	29839175	6	20350	0.482758620689655
chr16	31017100	31022725	6	3900	1.03125
chr16	54960700	54972400	6	9900	0.72
chr16	58055650	58061300	6	3725	1.07843137254902
chr16	69026050	69029200	6	2525	0.619047619047619
chr16	84327725	84338925	6	9800	0.35
chr17	2608075	2616125	6	7150	0.8
chr17	7785025	7793625	6	7250	0.933333333333333
chr17	40062575	40076450	6	12350	0.41025641025641
chr17	40825575	40836475	6	9900	0.239520958083832
chr17	64416725	64420700	6	2750	1.08695652173913
chr17	70113700	70123725	6	8000	1.03529411764706
chr17	73507700	73513950	6	5200	0.962962962962963
chr17	77766200	77772300	6	5050	0.72
chr17	79542525	79551675	6	6375	1.06666666666667
chr18	8744725	8756275	6	9750	0.483516483516484
chr18	46144925	46157625	6	8875	1.01052631578947
chr19	1093650	1107700	6	10375	1.04458598726115
chr19	2180950	2190200	6	6650	1.05882352941176
chr19	4967925	4979675	6	8475	1.05325443786982
chr19	5974075	5980275	6	3775	1.06666666666667
chr19	11299800	11309925	6	7800	0.538461538461538
chr19	16434825	16443200	6	6825	0.785714285714286
chr19	31820550	31832425	6	9725	0.742857142857143
chr19	34918725	34925325	6	5325	0.666666666666667
chr19	38468075	38474025	6	4875	0.521739130434783
chr19	39887975	39907375	6	17275	0.431137724550898
chr19	41722500	41736975	6	11975	1.06493506493506
chr19	45239700	45264175	6	20550	0.453900709219858
chr2	11883850	11890550	6	4800	0.853932584269663
chr2	16802250	16810600	6	6150	0.826446280991736
chr2	43144250	43160250	6	12175	0.833333333333333
chr2	64014150	64020600	6	5200	0.888888888888889
chr2	85657050	85666200	6	6175	1.06172839506173
chr2	109854425	109861775	6	5100	0.609756097560976
chr2	151476250	151484800	6	6350	1
chr2	161328325	161332150	6	2625	0.952380952380952
chr2	189955775	189963000	6	5875	0.63013698630137
chr2	232570675	232582975	6	11175	0.327272727272727
chr2	240244075	240253700	6	6950	0.82051282051282
chr20	4043850	4051825	6	7050	0.448979591836735
chr20	57463325	57471675	6	7875	0.149253731343284
chr21	45016425	45025225	6	7375	1
chr22	19272850	19280325	6	6100	1.06976744186047
chr22	19863625	19881100	6	12650	0.932126696832579
chr22	30013300	30026800	6	9450	1.00884955752212
chr22	31493875	31504225	6	9625	0.551724137931034
chr22	35770975	35780925	6	7400	1.0188679245283
chr22	37955000	37966075	6	8600	0.7
chr22	41951300	41962150	6	7550	0.771739130434783
chr22	50729700	50748050	6	16350	0.738636363636364
chr3	5057775	5068850	6	7200	1.10497237569061
chr3	48592650	48604475	6	10125	0.91304347826087
chr3	52924775	52928075	6	2450	0.551724137931034
chr3	149250375	149274600	6	14725	1.064
chr3	183885525	183898500	6	9075	0.787878787878788
chr4	1237875	1244300	6	5850	0.470588235294118
chr4	5748175	5762250	6	11275	1
chr4	38868600	38875625	6	5475	1.03030303030303
chr4	77673075	77681700	6	7575	0.883720930232558
chr4	122606425	122619225	6	10450	1.06060606060606
chr4	170187400	170194125	6	5725	1.08333333333333
chr4	177190050	177195850	6	4675	0.785714285714286
chr4	184183350	184187025	6	2775	0.814814814814815
chr5	16862925	16867825	6	3675	0.816901408450704
chr5	43033825	43045825	6	9575	0.67515923566879
chr5	77881475	77898000	6	12600	0.914634146341463
chr5	111068950	111094925	6	18575	0.861271676300578
chr5	131823575	131838650	6	11500	0.81025641025641
chr5	148861575	148870850	6	8300	0.518518518518518
chr5	180630750	180634775	6	3275	0.5
chr6	30780675	30790875	6	6300	1.11224489795918
chr6	37098225	37113600	6	11500	1.01639344262295
chr6	43081075	43097650	6	13800	0.90625
chr6	45412100	45416825	6	3900	0.466666666666667
chr6	57117225	57133000	6	12175	0.774193548387097
chr6	121755650	121766175	6	8600	0.784810126582278
chr6	129965125	129968700	6	3075	0.387096774193548
chr6	129999200	130008900	6	7600	0.918032786885246
chr7	22893250	22907725	6	11475	0.739837398373984
chr7	74069350	74077450	6	7375	0.4
chr7	150671875	150676950	6	3525	1.08196721311475
chr8	27467675	27475450	6	6525	0.462962962962963
chr8	57786525	57789450	6	2450	0.666666666666667
chr8	131264725	131283525	6	11950	1.00281690140845
chr8	131358700	131363275	6	3650	1.08108108108108
chr8	145002125	145033800	6	27175	0.777777777777778
chr9	16028050	16032900	6	4300	0.269230769230769
chr9	73017375	73037250	6	16925	0.726256983240223
chr9	95853950	95862475	6	6725	0.857142857142857
chr9	101008675	101019400	6	8900	0.472972972972973
chr9	123155400	123162025	6	4975	1.02564102564103
chr9	124495825	124501650	6	5025	0.5
chr9	134916050	134920075	6	2925	0.96
chr9	137697750	137707825	6	9100	1
chr9	140133350	140138775	6	4175	0.7
chrX	2608725	2616650	6	6375	0.588235294117647
chrX	64886950	64899950	6	9950	1.08860759493671
chrX	153768900	153777900	6	6500	0.941176470588235
chr1	2200775	2211850	5	10225	0.201680672268908
chr1	16698175	16703725	5	4400	0.638297872340426
chr1	32038525	32047150	5	7425	0.71304347826087
chr1	33469800	33473350	5	2975	0.608695652173913
chr1	38460600	38472125	5	10250	0.325581395348837
chr1	43522225	43525800	5	2725	0.65
chr1	66836100	66841250	5	4375	0.465116279069767
chr1	68187800	68191975	5	3725	0.338983050847458
chr1	98788150	98793725	5	5000	0.592592592592593
chr1	109931600	109941400	5	9125	0.205128205128205
chr1	115709150	115713850	5	3750	0.63768115942029
chr1	119525575	119532900	5	6850	0.203389830508475
chr1	150120700	150137475	5	15825	0.167597765363128
chr1	150779000	150782775	5	3350	0.357142857142857
chr1	151167150	151173225	5	4900	0.464788732394366
chr1	163140400	163143450	5	2375	0.631578947368421
chr1	201276525	201281350	5	3425	0.617647058823529
chr1	203165275	203172750	5	6375	0.347107438016529
chr1	209821850	209826575	5	4000	0.272727272727273
chr1	214611500	214622300	5	8650	0.660377358490566
chr1	214645175	214651325	5	5375	0.558139534883721
chr1	240512375	240516775	5	3650	0.627450980392157
chr1	243427150	243434025	5	5550	0.625
chr1	244210250	244214750	5	3675	0.526315789473684
chr10	14643450	14647950	5	3975	0.275862068965517
chr10	33239325	33253650	5	12325	0.624
chr10	33292350	33300175	5	6050	0.646153846153846
chr10	35736625	35740900	5	3775	0.41025641025641
chr10	54245175	54249150	5	3300	0.692307692307692
chr10	63989975	63994450	5	3875	0.363636363636364
chr10	69830750	69835725	5	4500	0.311111111111111
chr10	71487975	71495075	5	5825	0.666666666666667
chr10	102819950	102827725	5	6950	0.282485875706215
chr10	104260500	104265550	5	4325	0.347826086956522
chr10	119301250	119305425	5	3525	0.4
chr11	12217350	12230925	5	10500	0.594594594594595
chr11	35601000	35606000	5	4600	0.2
chr11	44610075	44615175	5	3950	0.689655172413793
chr11	47428450	47440775	5	11050	0.248275862068966
chr11	61519550	61524450	5	3550	0.619047619047619
chr11	67132450	67143650	5	10275	0.363636363636364
chr11	73172725	73177400	5	4100	0.608695652173913
chr11	111424500	111433975	5	8575	0.484848484848485
chr11	122575625	122582350	5	5350	0.4
chr11	128576975	128581700	5	3600	0.5
chr12	1699300	1705800	5	5950	0.314285714285714
chr12	52572675	52589400	5	14100	0.548571428571429
chr12	53779925	53785675	5	4625	0.458333333333333
chr12	57114700	57120075	5	4825	0.357142857142857
chr12	66023300	66030150	5	6400	0.363636363636364
chr12	77513350	77519175	5	4575	0.458333333333333
chr12	109113250	109129300	5	13775	0.321428571428571
chr12	125048700	125053950	5	4650	0.636363636363636
chr13	23946375	23954250	5	6800	0.344262295081967
chr13	24243750	24255975	5	10250	0.42911877394636
chr13	24324325	24329375	5	4475	0.305555555555556
chr13	33159825	33163725	5	3400	0.25
chr13	99221350	99230700	5	7400	0.652173913043478
chr13	114517025	114526150	5	7675	0.59375
chr14	52778750	52785900	5	6225	0.4
chr14	53414525	53419775	5	4900	0.205128205128205
chr14	61932475	61947675	5	11750	0.533864541832669
chr14	62213150	62222525	5	7100	0.563380281690141
chr14	62392475	62395200	5	2250	0.5
chr14	75347750	75353750	5	5650	0.12
chr14	77488725	77512950	5	22650	0.117647058823529
chr14	91694350	91696575	5	1625	0.6875
chr14	96566650	96572775	5	5100	0.536585365853659
chr14	101304825	101310725	5	5050	0.465753424657534
chr14	104153250	104156250	5	2150	0.666666666666667
chr15	39134550	39138850	5	3800	0.523809523809524
chr15	41782775	41786975	5	3000	0.626865671641791
chr15	59584150	59593850	5	7000	0.688311688311688
chr15	64990200	64996225	5	5650	0.6
chr15	74469150	74473225	5	3575	0.611111111111111
chr15	78339150	78345175	5	4875	0.666666666666667
chr15	79164150	79174250	5	8450	0.450704225352113
chr15	89628750	89636800	5	6525	0.474358974358974
chr16	776450	779200	5	2275	0.32
chr16	1659375	1666625	5	6275	0.296875
chr16	4161950	4167475	5	4025	0.727272727272727
chr16	4432125	4443875	5	9800	0.414965986394558
chr16	9051900	9058475	5	4775	0.642201834862385
chr16	20908400	20926175	5	13550	0.598540145985402
chr16	31884675	31892750	5	6500	0.666666666666667
chr16	53074875	53078125	5	2600	0.529411764705882
chr16	70584975	70589025	5	3325	0.611111111111111
chr16	81682550	81686575	5	3225	0.619047619047619
chr16	84644500	84653300	5	6975	0.688741721854305
chr16	84681450	84685050	5	3125	0.242424242424242
chr16	89983800	89992500	5	7800	0.256410256410256
chr17	879775	884325	5	3725	0.5
chr17	17721600	17729950	5	7825	0.333333333333333
chr17	27042625	27056575	5	12700	0.503937007874016
chr17	36581625	36588225	5	5825	0.38
chr17	38218375	38232500	5	12400	0.692307692307692
chr17	38598650	38619675	5	19475	0.162025316455696
chr17	39108275	39115175	5	6300	0.196078431372549
chr17	39928300	39934925	5	5550	0.647058823529412
chr17	40608450	40613075	5	4025	0.5
chr17	40664125	40679700	5	13050	0.397590361445783
chr17	54670075	54675925	5	4400	0.604166666666667
chr17	59466650	59494775	5	25475	0.518518518518518
chr17	64454950	64466850	5	9275	0.727272727272727
chr17	69434500	69437800	5	3025	0.12
chr17	74257800	74265750	5	7200	0.301075268817204
chr17	74552775	74559250	5	5875	0.4
chr17	78826375	78835150	5	7300	0.266666666666667
chr17	79878700	79886950	5	7425	0.508474576271186
chr17	80223900	80232375	5	7575	0.72463768115942
chr18	8703500	8709675	5	5800	0.222222222222222
chr18	10376225	10380200	5	3450	0.45
chr18	46064750	46076900	5	10075	0.380487804878049
chr18	46200375	46203825	5	2675	0.465116279069767
chr18	60381675	60385275	5	3200	0.315789473684211
chr18	67711425	67715725	5	3475	0.555555555555556
chr19	570950	577250	5	5375	0.494845360824742
chr19	675425	681525	5	5400	0.72
chr19	960750	963925	5	2450	0.526315789473684
chr19	1853300	1865725	5	11500	0.575342465753425
chr19	3513400	3517000	5	2950	0.466666666666667
chr19	4909150	4917000	5	7025	0.56
chr19	10116750	10121575	5	4475	0.16
chr19	10511675	10516575	5	4325	0.428571428571429
chr19	10920175	10930400	5	9475	0.124087591240876
chr19	13943850	13964950	5	19950	0.273809523809524
chr19	14246175	14251000	5	3950	0.463768115942029
chr19	16691900	16699575	5	6275	0.379746835443038
chr19	17184875	17193400	5	7175	0.527131782945736
chr19	18547325	18550900	5	2975	0.56
chr19	38519025	38528850	5	8425	0.695652173913043
chr19	47122000	47130050	5	6575	0.610169491525424
chr19	51865725	51872175	5	5750	0.344086021505376
chr19	54639775	54646800	5	5425	0.666666666666667
chr2	1730600	1749475	5	15875	0.643312101910828
chr2	11529275	11534775	5	3725	0.729166666666667
chr2	33245875	33250150	5	3425	0.384615384615385
chr2	43567125	43578125	5	8275	0.666666666666667
chr2	54682200	54686525	5	3750	0.6
chr2	99070700	99076675	5	4525	0.684931506849315
chr2	100625075	100636050	5	8475	0.669565217391304
chr2	134081175	134085700	5	3925	0.511627906976744
chr2	158037475	158041125	5	2725	0.72
chr2	162927450	162932750	5	3700	0.56
chr2	173146375	173150800	5	3700	0.325581395348837
chr2	197029700	197036925	5	6600	0.375
chr2	206545050	206554075	5	7750	0.416666666666667
chr2	217497625	217502600	5	4175	0.523076923076923
chr2	220109450	220119750	5	8950	0.532374100719424
chr2	220549550	220555325	5	4225	0.607594936708861
chr2	231643875	231647975	5	2875	0.609756097560976
chr2	231729050	231735550	5	5650	0.41025641025641
chr2	236522825	236527175	5	3375	0.541176470588235
chr2	242208250	242213975	5	4775	0.703703703703704
chr20	9031350	9035275	5	2925	0.631578947368421
chr20	23122850	23134600	5	8425	0.648648648648649
chr20	44406550	44412975	5	5700	0.473684210526316
chr20	61552750	61561500	5	7725	0.223214285714286
chr21	40361250	40366600	5	4375	0.525
chr22	20918400	20925850	5	6400	0.541666666666667
chr22	36857250	36868900	5	10300	0.626506024096386
chr22	43078575	43085975	5	5875	0.558139534883721
chr3	45101475	45109025	5	6025	0.679611650485437
chr3	45264075	45267425	5	2925	0.5
chr3	46025700	46037675	5	8725	0.707964601769911
chr3	52079100	52092100	5	11475	0.227272727272727
chr3	127533925	127542675	5	7700	0.222222222222222
chr3	134043200	134056100	5	11700	0.383561643835616
chr3	171885350	171888925	5	2925	0.642857142857143
chr3	171917875	171933300	5	11825	0.707692307692308
chr3	172031650	172039350	5	6475	0.658227848101266
chr3	187978425	187993025	5	12950	0.25
chr3	192600850	192611875	5	8325	0.62962962962963
chr3	193851350	193860625	5	8200	0.204081632653061
chr3	195633150	195637450	5	3825	0.564102564102564
chr4	6689900	6698750	5	6250	0.666666666666667
chr4	17065300	17069650	5	3450	0.708333333333333
chr4	54172250	54176525	5	3750	0.56
chr4	57886400	57890325	5	3075	0.489795918367347
chr4	77657150	77667025	5	8500	0.411111111111111
chr4	99435675	99446675	5	9525	0.299212598425197
chr4	129445250	129451025	5	4925	0.575
chr4	140162575	140167700	5	3950	0.689655172413793
chr4	157862750	157871400	5	6850	0.63768115942029
chr4	170173100	170179250	5	5475	0.289473684210526
chr5	54128725	54133000	5	3250	0.461538461538462
chr5	71540500	71545075	5	4000	0.25
chr5	136899125	136902700	5	2425	0.711111111111111
chr5	139088150	139090925	5	2200	0.727272727272727
chr5	141695325	141708100	5	11900	0.315789473684211
chr5	148759975	148770075	5	7800	0.460176991150442
chr6	2502075	2505100	5	2450	0.461538461538462
chr6	8179750	8183325	5	2875	0.65
chr6	14704075	14714475	5	8625	0.727272727272727
chr6	17927950	17933650	5	4925	0.567164179104478
chr6	30684250	30694125	5	8925	0.314606741573034
chr6	39784425	39791850	5	5675	0.55045871559633
chr6	42011675	42019350	5	5425	0.673913043478261
chr6	42657900	42663125	5	4175	0.509803921568627
chr6	129810350	129815450	5	4475	0.526315789473684
chr6	133942725	133944925	5	1700	0.631578947368421
chr6	155252150	155254975	5	2175	0.714285714285714
chr6	157096975	157105475	5	7600	0.695652173913043
chr6	168255775	168259600	5	3225	0.6
chr6	169850625	169855825	5	4150	0.533333333333333
chr7	2670850	2685600	5	13125	0.334801762114537
chr7	41732075	41749975	5	15900	0.259259259259259
chr7	44787275	44791175	5	3300	0.372881355932203
chr7	55223400	55229300	5	5300	0.548387096774194
chr7	73304300	73311575	5	6225	0.655172413793103
chr7	101457450	101462375	5	3800	0.588235294117647
chr7	143072325	143090500	5	14950	0.673076923076923
chr8	25311475	25318025	5	5675	0.5
chr8	28221125	28226125	5	4300	0.313725490196078
chr8	29015375	29019050	5	3075	0.408163265306122
chr8	49282475	49286825	5	3900	0.333333333333333
chr8	61590575	61593375	5	2150	0.5
chr8	97917250	97924325	5	6025	0.592592592592593
chr8	99950800	99962575	5	10975	0.196319018404908
chr8	120590725	120599675	5	7225	0.672413793103448
chr8	131152325	131158000	5	5100	0.516129032258065
chr8	142375475	142379725	5	3725	0.392857142857143
chr8	144675900	144683300	5	5850	0.470588235294118
chr8	145686375	145692675	5	5150	0.597701149425287
chr8	146011075	146019475	5	7750	0.245901639344262
chr9	20353175	20357075	5	3350	0.452830188679245
chr9	32423675	32428475	5	4350	0.25
chr9	35510175	35527400	5	11375	0.711111111111111
chr9	91143475	91153575	5	8975	0.323943661971831
chr9	98220300	98226450	5	5100	0.396694214876033
chr9	100742575	100749100	5	5775	0.265486725663717
chr9	115512125	115518175	5	5100	0.368421052631579
chr9	118351925	118360575	5	7425	0.604651162790698
chr9	118700825	118709200	5	6575	0.574468085106383
chr9	119036300	119039675	5	2575	0.521739130434783
chr9	124121175	124127650	5	5675	0.333333333333333
chr9	128000425	128006575	5	5850	0.0943396226415094
chr9	138981125	138988375	5	6525	0.269230769230769
chrX	9431250	9436650	5	4275	0.606741573033708
chrX	45364450	45368200	5	3225	0.428571428571429
chrX	133679500	133686375	5	6100	0.360655737704918
chr1	1364925	1372025	4	6750	0.230769230769231
chr1	2241700	2248500	4	6275	0.16374269005848
chr1	6672450	6676100	4	3150	0.347826086956522
chr1	6860225	6864000	4	3000	0.371428571428571
chr1	16006175	16012825	4	5875	0.37037037037037
chr1	16120475	16127850	4	6625	0.251851851851852
chr1	23747875	23751900	4	3600	0.185185185185185
chr1	25891625	25896550	4	4675	0.277777777777778
chr1	26215825	26223425	4	6650	0.354609929078014
chr1	27109525	27116200	4	6375	0.197183098591549
chr1	27152250	27155850	4	3150	0.277777777777778
chr1	27717925	27722325	4	4050	0.25
chr1	29562675	29565625	4	2350	0.346153846153846
chr1	33898375	33901300	4	2600	0.222222222222222
chr1	39677850	39681700	4	3300	0.3125
chr1	45094425	45098950	4	4050	0.24390243902439
chr1	46596875	46601050	4	3675	0.341463414634146
chr1	53645600	53650425	4	4125	0.254545454545455
chr1	54195600	54207375	4	10725	0.157894736842105
chr1	66997325	67002725	4	5175	0.170212765957447
chr1	67409225	67411550	4	1950	0.388888888888889
chr1	78001400	78007100	4	5250	0.164948453608247
chr1	78742600	78745700	4	2800	0.217391304347826
chr1	85869225	85874750	4	4750	0.302325581395349
chr1	86071800	86080150	4	7025	0.384615384615385
chr1	87793175	87802925	4	8800	0.292397660818713
chr1	95218825	95221825	4	2600	0.25
chr1	110041700	110044750	4	2800	0.193548387096774
chr1	112998650	113001975	4	2900	0.298850574712644
chr1	153597525	153601175	4	3225	0.1875
chr1	156629425	156639000	4	8725	0.154838709677419
chr1	158036375	158039050	4	2400	0.266666666666667
chr1	168048925	168052000	4	2700	0.36734693877551
chr1	172108525	172116050	4	7150	0.378378378378378
chr1	201851725	201855150	4	3000	0.344827586206897
chr1	205282325	205291375	4	8075	0.235294117647059
chr1	219469525	219473250	4	3275	0.382352941176471
chr1	234734375	234760725	4	23325	0.376712328767123
chr10	178650	183350	4	4275	0.176470588235294
chr10	28030975	28033950	4	2725	0.146341463414634
chr10	35928500	35933150	4	4150	0.303030303030303
chr10	71119925	71123275	4	2975	0.25
chr10	73000175	73007375	4	6450	0.222222222222222
chr10	76982925	76989250	4	5325	0.371584699453552
chr10	95135325	95147725	4	10175	0.342342342342342
chr10	112675925	112680800	4	4275	0.273684210526316
chr10	116581025	116586975	4	5775	0.0481927710843374
chr10	118031325	118034175	4	2475	0.341463414634146
chr10	118479700	118482625	4	2525	0.344827586206897
chr10	120965350	120972600	4	6900	0.130434782608696
chr10	121028100	121032575	4	3700	0.359550561797753
chr10	121092800	121097800	4	4250	0.27906976744186
chr10	133791950	133796600	4	4025	0.236842105263158
chr11	2398150	2413225	4	13250	0.336
chr11	3743025	3745250	4	1950	0.285714285714286
chr11	9586400	9600025	4	12600	0.227848101265823
chr11	10676375	10683225	4	6375	0.3
chr11	12302125	12311000	4	8475	0.145454545454545
chr11	12920400	12923600	4	2600	0.390243902439024
chr11	36029825	36032325	4	2150	0.352941176470588
chr11	43962975	43966350	4	2925	0.363636363636364
chr11	48001375	48005950	4	3950	0.330434782608696
chr11	62339100	62344925	4	5500	0.13953488372093
chr11	63533325	63537850	4	4025	0.172413793103448
chr11	66885000	66890050	4	4375	0.311111111111111
chr11	72446525	72450475	4	3600	0.133333333333333
chr11	75264375	75279825	4	13850	0.181102362204724
chr11	78495275	78498175	4	2675	0.153846153846154
chr11	86446100	86456100	4	8825	0.235294117647059
chr11	96011150	96013025	4	1550	0.32258064516129
chr11	117685925	117688525	4	2325	0.375
chr11	119287400	119294525	4	6775	0.136752136752137
chr11	120079450	120084400	4	4300	0.352941176470588
chr11	126222400	126230200	4	6550	0.310344827586207
chr11	130504025	130507600	4	3025	0.32
chr12	6439450	6453225	4	13225	0.148148148148148
chr12	6975800	6983400	4	7425	0.0444444444444444
chr12	8111450	8114450	4	2800	0.193548387096774
chr12	24713150	24717225	4	3925	0.0689655172413793
chr12	27412075	27417700	4	5125	0.26865671641791
chr12	29194225	29196975	4	2425	0.315789473684211
chr12	29734325	29736925	4	2150	0.380952380952381
chr12	29934325	29937600	4	2975	0.181818181818182
chr12	32267350	32270325	4	2550	0.275862068965517
chr12	46883400	46889375	4	5500	0.210526315789474
chr12	50015525	50018275	4	2375	0.206896551724138
chr12	52364675	52368075	4	3050	0.315789473684211
chr12	52595325	52599350	4	3450	0.3125
chr12	53438050	53449000	4	10475	0.125
chr12	53889575	53896950	4	6425	0.363636363636364
chr12	54409900	54415550	4	4950	0.269662921348315
chr12	56135850	56140425	4	3600	0.352941176470588
chr12	56221050	56226225	4	4875	0.2
chr12	65957525	65962075	4	4225	0.333333333333333
chr12	92527525	92541725	4	13650	0.3125
chr12	120631525	120640200	4	7300	0.38150289017341
chr12	125397500	125406900	4	8725	0.15625
chr13	24366675	24371550	4	4225	0.311111111111111
chr13	27743175	27747200	4	3625	0.210526315789474
chr13	76207050	76214150	4	5975	0.239130434782609
chr13	80054975	80060150	4	4975	0.122448979591837
chr13	91999225	92002675	4	2950	0.311688311688312
chr13	99200075	99202875	4	2350	0.304347826086957
chr13	99959375	99965250	4	5150	0.362068965517241
chr13	108518050	108521125	4	2700	0.254545454545455
chr14	23443125	23452850	4	8650	0.328888888888889
chr14	52116300	52123550	4	6975	0.0515463917525773
chr14	54417850	54423975	4	5850	0.0659340659340659
chr14	61653450	61656500	4	2825	0.222222222222222
chr14	65005975	65009525	4	3125	0.363636363636364
chr14	73080050	73084725	4	4300	0.153846153846154
chr14	75739975	75748225	4	7475	0.176470588235294
chr14	75916450	75924550	4	7200	0.208695652173913
chr14	93065200	93070875	4	4950	0.388349514563107
chr14	93579400	93583200	4	3200	0.333333333333333
chr14	96556750	96559175	4	2175	0.263157894736842
chr14	100257825	100260575	4	2275	0.390243902439024
chr14	100838050	100844150	4	5300	0.301369863013699
chr14	103672050	103674825	4	2500	0.238095238095238
chr14	105187975	105191925	4	3400	0.363636363636364
chr15	29130600	29133225	4	2200	0.346153846153846
chr15	32906000	32908725	4	2525	0.1875
chr15	39870600	39881550	4	10700	0.0595238095238095
chr15	57507375	57513800	4	5925	0.328767123287671
chr15	63072950	63076400	4	2975	0.307692307692308
chr15	81220900	81227950	4	6400	0.184782608695652
chr15	83951575	83958550	4	6175	0.345679012345679
chr15	86123050	86128275	4	4425	0.387096774193548
chr15	86159700	86169850	4	9425	0.270833333333333
chr15	100104425	100109700	4	4900	0.305084745762712
chr15	102215025	102217650	4	2200	0.25
chr16	2171600	2179125	4	6875	0.18
chr16	2561250	2571600	4	8875	0.37037037037037
chr16	3928650	3931650	4	2575	0.291666666666667
chr16	5146575	5149025	4	1925	0.390243902439024
chr16	8957250	8963725	4	5700	0.313253012048193
chr16	19124250	19132300	4	7325	0.192307692307692
chr16	30132725	30136100	4	3025	0.358974358974359
chr16	50099475	50102500	4	2650	0.325581395348837
chr16	66162975	66169925	4	6225	0.233766233766234
chr16	67991850	68003475	4	10275	0.256198347107438
chr16	81036950	81042300	4	4900	0.274509803921569
chr16	85643525	85650375	4	6200	0.253164556962025
chr16	86856400	86858975	4	2275	0.25
chr16	88295500	88299925	4	3800	0.220183486238532
chr16	88331825	88343825	4	9825	0.343023255813953
chr16	89625250	89632875	4	6600	0.344827586206897
chr17	593750	599250	4	5225	0.111111111111111
chr17	1569975	1574650	4	4325	0.212121212121212
chr17	2293525	2311500	4	17250	0.137931034482759
chr17	25782725	25787950	4	4800	0.17910447761194
chr17	27911425	27920100	4	7500	0.366863905325444
chr17	28036250	28038825	4	2175	0.342857142857143
chr17	40931875	40936275	4	4050	0.160714285714286
chr17	42437925	42441550	4	3000	0.339622641509434
chr17	45697800	45700375	4	2275	0.166666666666667
chr17	46616200	46678200	4	60300	0.169014084507042
chr17	48422850	48426675	4	3300	0.285714285714286
chr17	53519650	53522750	4	2800	0.231884057971014
chr17	57406725	57410725	4	3700	0.1875
chr17	60703025	60711725	4	8050	0.148148148148148
chr17	61574925	61577350	4	2075	0.272727272727273
chr17	63050300	63054350	4	3750	0.266666666666667
chr17	63555475	63558425	4	2775	0.162162162162162
chr17	64377900	64380150	4	1950	0.37037037037037
chr17	65988700	65992700	4	3550	0.272727272727273
chr17	71222275	71225750	4	2925	0.37037037037037
chr17	71332400	71340825	4	7025	0.383838383838384
chr17	75116950	75122950	4	5175	0.309859154929577
chr17	79228475	79230950	4	2250	0.173913043478261
chr17	79312300	79321200	4	8125	0.21875
chr17	80053625	80058425	4	4250	0.243243243243243
chr17	80487475	80490200	4	2375	0.236842105263158
chr18	8607925	8610950	4	2775	0.137931034482759
chr18	19747550	19755500	4	7500	0.228571428571429
chr18	19925350	19929525	4	3675	0.350877192982456
chr18	39518075	39521450	4	2975	0.253968253968254
chr18	42746025	42750225	4	3375	0.348623853211009
chr18	46302925	46309600	4	6275	0.105263157894737
chr18	47016075	47018975	4	2750	0.19047619047619
chr18	48720025	48725075	4	4675	0.193548387096774
chr18	72913450	72924975	4	10350	0.337349397590361
chr18	74772725	74785550	4	11025	0.205607476635514
chr19	1015850	1022850	4	6675	0.0847457627118644
chr19	11198550	11207750	4	8750	0.0948616600790514
chr19	16306750	16311325	4	4350	0.212765957446809
chr19	39325900	39330400	4	3875	0.368421052631579
chr19	41303475	41313575	4	9875	0.05
chr19	43704325	43710350	4	5475	0.285714285714286
chr19	45347675	45353500	4	5350	0.108695652173913
chr19	47342850	47345775	4	2550	0.324324324324324
chr19	47742325	47745100	4	2525	0.217391304347826
chr19	49953925	49957650	4	3350	0.390243902439024
chr19	50093425	50097500	4	3850	0.0919540229885057
chr19	50179150	50184100	4	4525	0.22
chr19	54367925	54374200	4	5600	0.252252252252252
chr19	55879150	55886350	4	6375	0.259459459459459
chr19	57789400	57795450	4	5350	0.227848101265823
chr2	673050	678350	4	4875	0.11864406779661
chr2	7149850	7154300	4	3875	0.289473684210526
chr2	8816150	8826325	4	9350	0.246376811594203
chr2	16830900	16835400	4	4025	0.231578947368421
chr2	27402725	27409225	4	5700	0.222222222222222
chr2	38001825	38010975	4	8825	0.170212765957447
chr2	38400875	38407075	4	5850	0.181818181818182
chr2	39661525	39667425	4	5275	0.184210526315789
chr2	40322025	40333550	4	10625	0.111111111111111
chr2	56088550	56094025	4	5000	0.275862068965517
chr2	74117550	74125450	4	7675	0.0888888888888889
chr2	102420275	102424900	4	3875	0.252252252252252
chr2	105944150	105947475	4	2850	0.217391304347826
chr2	109250350	109258650	4	6975	0.387096774193548
chr2	112251075	112254675	4	2950	0.377358490566038
chr2	120009525	120014525	4	4575	0.175438596491228
chr2	145235025	145237675	4	2300	0.3
chr2	145784325	145787825	4	3275	0.148148148148148
chr2	150997725	151001425	4	3125	0.366197183098592
chr2	189992775	189997500	4	4475	0.15
chr2	200320075	200328875	4	8575	0.0934579439252336
chr2	202722550	202725875	4	2725	0.378378378378378
chr2	204666200	204677475	4	10200	0.34020618556701
chr2	206594075	206600050	4	5150	0.375
chr2	206616125	206623450	4	6425	0.328571428571429
chr2	218713950	218719000	4	4600	0.154838709677419
chr2	220282275	220284425	4	1800	0.390243902439024
chr2	222435050	222439025	4	3700	0.171428571428571
chr2	231621700	231624450	4	2425	0.24390243902439
chr2	238637875	238642750	4	4350	0.25
chr20	3784750	3794525	4	8750	0.204620462046205
chr20	10628525	10635850	4	6400	0.3125
chr20	17590775	17596200	4	4550	0.234375
chr20	30154025	30162350	4	7100	0.308571428571429
chr20	30346375	30349325	4	2600	0.35
chr20	30791425	30797075	4	5425	0.106382978723404
chr20	43319650	43325475	4	4950	0.35
chr20	45901250	45908175	4	6300	0.385964912280702
chr20	48291025	48296350	4	4950	0.315789473684211
chr20	49252075	49255475	4	2800	0.329113924050633
chr20	49545050	49549075	4	3775	0.1
chr20	52224925	52230500	4	4825	0.333333333333333
chr20	52522500	52525000	4	2150	0.272727272727273
chr20	61567125	61571200	4	3800	0.166666666666667
chr20	62579775	62589725	4	8850	0.24390243902439
chr21	17791025	17793000	4	1800	0.16
chr21	30004275	30010775	4	6275	0.0869565217391304
chr21	35894725	35901025	4	5825	0.116504854368932
chr21	38432275	38434675	4	2225	0.125
chr21	46285350	46295550	4	9750	0.111111111111111
chr21	46468550	46474375	4	5250	0.151515151515152
chr21	47741525	47746525	4	4525	0.194444444444444
chr22	24114600	24117550	4	2500	0.325581395348837
chr22	36404525	36407475	4	2725	0.204081632653061
chr22	37724300	37728025	4	3275	0.275862068965517
chr22	43004275	43013775	4	7675	0.349726775956284
chr22	43038975	43046225	4	6825	0.0842105263157895
chr3	8541075	8548875	4	6650	0.303030303030303
chr3	8809275	8811800	4	2250	0.25
chr3	13031275	13037900	4	6075	0.144
chr3	15808650	15811775	4	2800	0.24
chr3	41722425	41727350	4	4550	0.342857142857143
chr3	42819325	42822175	4	2450	0.333333333333333
chr3	45647800	45652150	4	3700	0.37037037037037
chr3	52120875	52128425	4	6225	0.369369369369369
chr3	52563625	52572425	4	8025	0.313253012048193
chr3	69131025	69137725	4	6050	0.198830409356725
chr3	120188175	120191425	4	2900	0.204081632653061
chr3	123507425	123512625	4	4850	0.136363636363636
chr3	124720675	124723900	4	2850	0.209302325581395
chr3	125633750	125636625	4	2575	0.222222222222222
chr3	128335825	128340025	4	4025	0.0754716981132075
chr3	128897600	128903925	4	5625	0.305882352941176
chr3	129310600	129327750	4	14900	0.275334608030593
chr3	156466850	156470775	4	3650	0.2
chr3	170467225	170473450	4	5075	0.352941176470588
chr3	176911700	176916900	4	4725	0.192592592592593
chr3	184279600	184287950	4	7825	0.22680412371134
chr3	187925075	187933050	4	7050	0.21969696969697
chr3	187959700	187962925	4	2675	0.383561643835616
chr3	197246825	197250400	4	3225	0.303030303030303
chr4	2932000	2939375	4	6350	0.372093023255814
chr4	7969400	7975825	4	5650	0.287581699346405
chr4	20194625	20197750	4	2800	0.227272727272727
chr4	30718375	30724950	4	6275	0.133333333333333
chr4	122710025	122713200	4	2800	0.24
chr4	129491050	129495850	4	4250	0.388888888888889
chr4	142052450	142055000	4	2250	0.259259259259259
chr4	169505475	169510950	4	4900	0.252252252252252
chr4	184269000	184272525	4	3025	0.241758241758242
chr5	366725	381600	4	14575	0.0467836257309941
chr5	14295775	14299175	4	2950	0.210526315789474
chr5	37738450	37741925	4	3175	0.25
chr5	39394275	39402375	4	7675	0.10989010989011
chr5	52774350	52781175	4	6100	0.247191011235955
chr5	75984125	75988475	4	4100	0.232558139534884
chr5	95290425	95298600	4	7550	0.3
chr5	133882725	133892800	4	9850	0.0434782608695652
chr5	138727075	138730825	4	3150	0.318181818181818
chr5	139027450	139043025	4	14900	0.0975609756097561
chr5	142775175	142785625	4	10125	0.307692307692308
chr5	155900550	155903900	4	2950	0.196078431372549
chr5	158180175	158186800	4	5625	0.327868852459016
chr5	172898650	172907650	4	7500	0.32258064516129
chr5	178688500	178706725	4	15250	0.305454545454545
chr6	11649550	11656650	4	6325	0.192660550458716
chr6	11769125	11773825	4	4450	0.181818181818182
chr6	12007900	12014550	4	6450	0.2
chr6	21593550	21599550	4	5700	0.158730158730159
chr6	26311725	26313800	4	1725	0.285714285714286
chr6	35181125	35186425	4	4875	0.124031007751938
chr6	37663525	37666825	4	2850	0.3
chr6	56667350	56674250	4	6075	0.315789473684211
chr6	56731800	56734825	4	2800	0.127659574468085
chr6	74224650	74235450	4	9750	0.1875
chr6	75807925	75813550	4	5275	0.206896551724138
chr6	79315150	79317425	4	1925	0.3
chr6	107977275	107981000	4	3300	0.26
chr6	112552400	112559600	4	6525	0.165898617511521
chr6	113680775	113686800	4	5200	0.283185840707965
chr6	116876825	116879725	4	2525	0.238095238095238
chr6	125334425	125336350	4	1650	0.380952380952381
chr6	130339300	130342650	4	2925	0.276923076923077
chr6	138212800	138217175	4	3800	0.37037037037037
chr6	138891350	138893825	4	2175	0.275862068965517
chr6	163833475	163841975	4	8225	0.0651162790697674
chr6	169688900	169693625	4	3875	0.385321100917431
chr7	765700	768450	4	2425	0.388888888888889
chr7	5725025	5741150	4	14125	0.31063829787234
chr7	8007850	8010550	4	2425	0.227272727272727
chr7	17080600	17083125	4	2300	0.192307692307692
chr7	17445300	17448950	4	3100	0.358974358974359
chr7	41950350	41958975	4	8250	0.0967741935483871
chr7	44919900	44926500	4	6425	0.0449438202247191
chr7	45957425	45964675	4	6900	0.118811881188119
chr7	56129850	56133125	4	2750	0.296296296296296
chr7	92642600	92648025	4	4475	0.350649350649351
chr7	99867375	99870325	4	2400	0.347826086956522
chr7	113722925	113728050	4	4375	0.298701298701299
chr7	128466650	128477250	4	9975	0.147058823529412
chr7	130128475	130133900	4	4925	0.265060240963855
chr7	152130575	152134625	4	3650	0.388888888888889
chr7	158441375	158444950	4	3050	0.326530612244898
chr8	8745650	8751800	4	5425	0.382608695652174
chr8	11365875	11376450	4	8800	0.349397590361446
chr8	13121850	13134800	4	11175	0.36036036036036
chr8	13294575	13296575	4	1700	0.3125
chr8	17205250	17208350	4	2525	0.314285714285714
chr8	25335725	25338800	4	2675	0.289855072463768
chr8	28255900	28260750	4	4325	0.19047619047619
chr8	38852900	38863250	4	9450	0.327272727272727
chr8	39897475	39899650	4	1975	0.228571428571429
chr8	42147375	42152375	4	4325	0.272727272727273
chr8	96571725	96575525	4	3550	0.118811881188119
chr8	99374075	99381200	4	6325	0.285714285714286
chr8	101959800	101966625	4	6350	0.292682926829268
chr8	107057900	107060475	4	2250	0.35
chr8	116461525	116465025	4	3275	0.230769230769231
chr8	119118175	119125875	4	6975	0.307692307692308
chr8	124169000	124171350	4	2050	0.285714285714286
chr8	124849425	124853125	4	3000	0.307692307692308
chr8	126140775	126142925	4	1775	0.372093023255814
chr8	127568175	127571175	4	2675	0.19047619047619
chr8	134302700	134311100	4	6950	0.387351778656126
chr9	4113500	4117475	4	3650	0.125
chr9	36398525	36401775	4	2925	0.195121951219512
chr9	75763375	75769975	4	5900	0.2
chr9	79174925	79178375	4	3025	0.28169014084507
chr9	116715350	116721175	4	5125	0.280373831775701
chr9	118685400	118688225	4	2325	0.363636363636364
chr9	120480650	120483300	4	2225	0.3
chr9	124081350	124089600	4	6675	0.363636363636364
chr9	129959525	129961600	4	1750	0.3
chr9	133761250	133763575	4	1975	0.3125
chr9	137665575	137671225	4	5275	0.144329896907216
chr9	139889900	139893150	4	2650	0.372093023255814
chr9	140091950	140096350	4	3900	0.333333333333333
chrX	11775500	11778600	4	2850	0.256410256410256
chrX	37730600	37732375	4	1600	0.230769230769231
chrX	40012050	40014975	4	2425	0.327868852459016
chrX	46432775	46435900	4	2600	0.291666666666667
chrX	106953850	106961350	4	7200	0.12
chrX	153685900	153688925	4	2800	0.333333333333333
chr1	6051050	6054050	3	2850	0.0967741935483871
chr1	7324975	7328425	3	3300	0.0761904761904762
chr1	14074975	14077575	3	2425	0.0909090909090909
chr1	17762725	17768575	3	5675	0.0473372781065089
chr1	18091325	18096275	3	4800	0.0555555555555556
chr1	19252600	19256875	3	4075	0.101694915254237
chr1	31479325	31481575	3	2150	0.0547945205479452
chr1	37936525	37947300	3	10475	0.0355329949238579
chr1	38154775	38158850	3	3825	0.106382978723404
chr1	39623050	39626550	3	3250	0.0854700854700855
chr1	65884875	65892375	3	7175	0.0711111111111111
chr1	66735675	66739025	3	3225	0.051948051948052
chr1	78296550	78301625	3	4825	0.08
chr1	90097775	90100475	3	2575	0.0845070422535211
chr1	113241075	113250550	3	9225	0.0404040404040404
chr1	120685025	120687250	3	2100	0.0895522388059701
chr1	145112900	145116850	3	3650	0.110236220472441
chr1	150487300	150489075	3	1675	0.114285714285714
chr1	156862775	156873100	3	10200	0.0697674418604651
chr1	162598925	162606250	3	6950	0.103174603174603
chr1	163038325	163041575	3	3050	0.0879120879120879
chr1	199050325	199055000	3	4450	0.0921052631578947
chr1	203145100	203147750	3	2550	0.108108108108108
chr1	203273900	203277025	3	2925	0.0952380952380952
chr1	205266300	205272650	3	6025	0.108843537414966
chr1	225836650	225846600	3	9825	0.0256410256410256
chr1	228268950	228279125	3	9950	0.043343653250774
chr1	235489850	235493925	3	3825	0.111888111888112
chr10	3816725	3829350	3	12350	0.0326975476839237
chr10	13829300	13832875	3	3450	0.0666666666666667
chr10	14627375	14631450	3	3875	0.114285714285714
chr10	17116225	17119850	3	3325	0.113821138211382
chr10	52084925	52087450	3	2425	0.105263157894737
chr10	60271400	60275550	3	3900	0.108108108108108
chr10	65280250	65283575	3	3150	0.0824742268041237
chr10	70319650	70323525	3	3750	0.0857142857142857
chr10	71077125	71081850	3	4525	0.072289156626506
chr10	73595175	73601050	3	5525	0.104761904761905
chr10	79263550	79267500	3	3650	0.111111111111111
chr10	81106750	81110200	3	3275	0.0819672131147541
chr10	81156825	81169875	3	12750	0.0365111561866126
chr10	89428500	89432500	3	3825	0.103896103896104
chr10	92616925	92619200	3	2175	0.0769230769230769
chr10	93108350	93111825	3	3325	0.0833333333333333
chr10	101452800	101456075	3	3175	0.036697247706422
chr10	104305725	104307250	3	1425	0.0930232558139535
chr10	111967200	111972025	3	4625	0.0470588235294118
chr10	114891075	114894000	3	2725	0.0879120879120879
chr11	502250	508400	3	5925	0.0495049504950495
chr11	3069750	3073575	3	3725	0.0333333333333333
chr11	8828475	8834450	3	5875	0.0930232558139535
chr11	10711925	10717300	3	5125	0.0846560846560847
chr11	27716900	27724850	3	7575	0.0814814814814815
chr11	28778000	28781275	3	3150	0.06
chr11	44628425	44630950	3	2400	0.0869565217391304
chr11	46140350	46144400	3	3900	0.0851063829787234
chr11	58952400	58956100	3	3525	0.0909090909090909
chr11	62492325	62497525	3	5000	0.06282722513089
chr11	64510000	64511575	3	1475	0.102564102564103
chr11	65377350	65385100	3	7425	0.0785714285714286
chr11	67271100	67276800	3	5525	0.0444444444444444
chr11	68227275	68230425	3	3025	0.0689655172413793
chr11	72482175	72485400	3	3100	0.105263157894737
chr11	76478950	76484175	3	4925	0.114285714285714
chr11	76513275	76515550	3	2125	0.111111111111111
chr11	77184100	77185850	3	1650	0.102564102564103
chr11	78127200	78132425	3	5000	0.0923076923076923
chr11	82866775	82872100	3	5200	0.0382165605095541
chr11	114029500	114037725	3	8050	0.0300751879699248
chr11	116965550	116970600	3	4775	0.072992700729927
chr11	117086775	117094050	3	6700	0.0930232558139535
chr11	119076025	119078250	3	2100	0.109090909090909
chr11	119185600	119193600	3	7875	0.02
chr11	125033875	125041300	3	7075	0.0978260869565217
chr11	130270125	130274300	3	4025	0.10126582278481
chr12	1581500	1585925	3	4200	0.0704225352112676
chr12	5563875	5567550	3	3350	0.113821138211382
chr12	6640200	6652125	3	11375	0.0778032036613272
chr12	30945575	30950325	3	4475	0.106508875739645
chr12	47488400	47492100	3	3525	0.0895522388059701
chr12	50134725	50137275	3	2425	0.0681818181818182
chr12	51179150	51183175	3	3900	0.0851063829787234
chr12	53297075	53299375	3	2175	0.0882352941176471
chr12	53682900	53684925	3	1900	0.1
chr12	53738125	53740150	3	1925	0.0689655172413793
chr12	53773850	53777450	3	3400	0.108108108108108
chr12	57025575	57031875	3	5925	0.105263157894737
chr12	57910600	57919050	3	8225	0.0666666666666667
chr12	72663275	72669600	3	6125	0.0597014925373134
chr12	76049825	76055500	3	5350	0.114285714285714
chr12	76418425	76427950	3	9375	0.0166666666666667
chr12	77456150	77460225	3	3900	0.0735294117647059
chr12	79813525	79819075	3	5350	0.0574712643678161
chr12	92468750	92475375	3	6250	0.101694915254237
chr12	96626850	96636900	3	9650	0.0794223826714801
chr12	105723800	105729600	3	5425	0.0975609756097561
chr12	106528900	106534600	3	5500	0.106666666666667
chr12	106695025	106698075	3	2875	0.103092783505155
chr12	109057325	109062250	3	4800	0.111111111111111
chr12	120552900	120557925	3	4900	0.0368098159509202
chr12	122230575	122245725	3	14850	0.0258620689655172
chr13	42613250	42616300	3	2925	0.0967741935483871
chr13	60736425	60740475	3	3900	0.1
chr13	74688000	74690200	3	2100	0.0740740740740741
chr13	74703425	74711000	3	7175	0.112903225806452
chr13	99102100	99108025	3	5750	0.0860215053763441
chr13	113830725	113835000	3	4075	0.0805369127516778
chr14	50808850	50811775	3	2825	0.1
chr14	59920625	59922625	3	1850	0.109090909090909
chr14	62161225	62168475	3	6900	0.0823045267489712
chr14	69159600	69163200	3	3475	0.0606060606060606
chr14	75893625	75898925	3	5175	0.0306122448979592
chr14	75906850	75910500	3	3400	0.113821138211382
chr14	91141350	91144800	3	3275	0.0963855421686747
chr15	26028825	26036900	3	7675	0.0909090909090909
chr15	33008500	33014325	3	5375	0.1
chr15	38420750	38423975	3	3100	0.0545454545454545
chr15	39591750	39597575	3	5625	0.0970873786407767
chr15	44203075	44206525	3	3300	0.0810810810810811
chr15	63888325	63894350	3	5825	0.0754716981132075
chr15	68563325	68574750	3	11225	0.0479041916167665
chr15	71665875	71668175	3	2175	0.0888888888888889
chr15	73923075	73927350	3	4100	0.0757575757575758
chr15	75493300	75497550	3	4125	0.0382165605095541
chr15	75742125	75749650	3	7250	0.0848484848484849
chr16	574475	580300	3	5625	0.0465116279069767
chr16	1358450	1363250	3	4600	0.062015503875969
chr16	2096350	2099025	3	2525	0.0952380952380952
chr16	4418825	4430750	3	11425	0.0715990453460621
chr16	11875150	11878525	3	3225	0.0677966101694915
chr16	53162925	53166450	3	3350	0.1
chr16	75119775	75122625	3	2725	0.0612244897959184
chr16	89784775	89790725	3	5850	0.0181818181818182
chr17	2074675	2087475	3	12550	0.0444444444444444
chr17	17737475	17745475	3	7775	0.0645161290322581
chr17	19286075	19293050	3	6700	0.0645161290322581
chr17	35847725	35855725	3	7675	0.0709219858156028
chr17	36857375	36863400	3	5875	0.0555555555555556
chr17	42285625	42289100	3	3300	0.0847457627118644
chr17	42294725	42301475	3	6625	0.027906976744186
chr17	42632500	42638425	3	5700	0.0490196078431373
chr17	43204250	43210875	3	6425	0.0609756097560976
chr17	43302350	43309100	3	6525	0.0779220779220779
chr17	48501075	48505075	3	3900	0.0425531914893617
chr17	60139925	60143450	3	3400	0.0555555555555556
chr17	61042650	61045950	3	3100	0.0884955752212389
chr17	66788575	66791725	3	3000	0.0919540229885057
chr17	73028075	73033200	3	4900	0.0704225352112676
chr17	75159075	75161650	3	2450	0.0769230769230769
chr18	3254600	3257825	3	3075	0.0808080808080808
chr18	8792700	8802900	3	10000	0.0671140939597315
chr18	9135200	9140100	3	4625	0.0919540229885057
chr18	9706150	9710075	3	3825	0.05
chr18	12596875	12600325	3	3350	0.0465116279069767
chr18	25691000	25696775	3	5500	0.087378640776699
chr18	46516000	46521850	3	5575	0.0819672131147541
chr18	53252400	53257750	3	5150	0.0769230769230769
chr18	77709675	77713075	3	3225	0.0892857142857143
chr19	796275	803550	3	7000	0.0985915492957746
chr19	1939575	1944175	3	4475	0.0517241379310345
chr19	2425000	2429175	3	3950	0.0979020979020979
chr19	4006750	4011650	3	4625	0.0701754385964912
chr19	6735525	6741725	3	5850	0.103896103896104
chr19	10336350	10342625	3	5950	0.100719424460432
chr19	11070725	11073850	3	2900	0.1
chr19	16769700	16772550	3	2675	0.0952380952380952
chr19	18117700	18120125	3	2300	0.0869565217391304
chr19	18313350	18319900	3	6425	0.0307692307692308
chr19	18788075	18789550	3	1375	0.114285714285714
chr19	31838450	31844200	3	5625	0.0652173913043478
chr19	33071450	33073500	3	1925	0.0882352941176471
chr19	35757550	35761250	3	3575	0.0740740740740741
chr19	42579100	42582225	3	3000	0.0612244897959184
chr19	45680575	45683850	3	3150	0.0526315789473684
chr19	47216825	47221750	3	4800	0.0952380952380952
chr19	47728575	47736450	3	7675	0.0784313725490196
chr19	51225125	51229300	3	3900	0.0945945945945946
chr19	53604850	53607525	3	2525	0.108108108108108
chr19	54691225	54697150	3	5400	0.105769230769231
chr19	54710450	54715525	3	4750	0.0903225806451613
chr19	55894525	55903075	3	8250	0.039344262295082
chr2	20383550	20386650	3	2950	0.0727272727272727
chr2	20420625	20425750	3	4925	0.0602409638554217
chr2	25472825	25476200	3	3150	0.113636363636364
chr2	26255400	26259300	3	3725	0.062015503875969
chr2	30453125	30464150	3	10775	0.0697674418604651
chr2	32233550	32237125	3	3400	0.10958904109589
chr2	38602350	38605625	3	3125	0.0952380952380952
chr2	42586250	42589100	3	2700	0.0842105263157895
chr2	43765275	43768875	3	3450	0.062992125984252
chr2	46943650	46948300	3	4450	0.0740740740740741
chr2	48130450	48134925	3	4350	0.047244094488189
chr2	55842650	55846575	3	3675	0.0895522388059701
chr2	62422375	62425100	3	2575	0.112676056338028
chr2	91844050	91848350	3	4050	0.0909090909090909
chr2	96929625	96933525	3	3800	0.0333333333333333
chr2	97532025	97536775	3	4625	0.0338983050847458
chr2	100494575	100499625	3	4850	0.065359477124183
chr2	101868375	101871275	3	2775	0.0759493670886076
chr2	102312875	102318000	3	4900	0.0704225352112676
chr2	109780125	109783600	3	3350	0.0540540540540541
chr2	128641275	128645525	3	4025	0.106382978723404
chr2	148600950	148603550	3	2425	0.10958904109589
chr2	151442450	151445425	3	2800	0.10989010989011
chr2	160567175	160571525	3	4225	0.041958041958042
chr2	173983900	173986725	3	2700	0.105263157894737
chr2	198023375	198025300	3	1800	0.101694915254237
chr2	198362625	198367000	3	4075	0.0915032679738562
chr2	202895700	202904775	3	8700	0.0661157024793388
chr2	203239275	203244900	3	5425	0.0769230769230769
chr2	207997250	208001300	3	3950	0.0975609756097561
chr2	208393325	208397350	3	3850	0.0699300699300699
chr2	216391050	216397450	3	6175	0.0941176470588235
chr2	216763050	216769850	3	6575	0.051948051948052
chr2	232535950	232540200	3	4100	0.0566037735849057
chr20	3153400	3155850	3	2300	0.101694915254237
chr20	4665250	4668425	3	3025	0.0784313725490196
chr20	10196925	10200200	3	3175	0.0416666666666667
chr20	31407200	31412350	3	4900	0.0761904761904762
chr20	33109875	33115750	3	5625	0.0563380281690141
chr20	35973150	35977050	3	3775	0.0659340659340659
chr20	44484525	44486625	3	1975	0.09375
chr20	48918825	48930275	3	11075	0.0776119402985075
chr20	49637625	49640350	3	2550	0.102564102564103
chr20	52205250	52214000	3	8450	0.0553846153846154
chr20	61282450	61285100	3	2525	0.114285714285714
chr21	29814525	29819850	3	4950	0.102272727272727
chr21	33753350	33755750	3	2300	0.08
chr21	38737475	38743575	3	5950	0.0432432432432432
chr21	40375750	40377650	3	1800	0.0833333333333333
chr21	42538900	42541400	3	2375	0.0930232558139535
chr22	21270925	21275475	3	4425	0.0444444444444444
chr22	22290650	22298875	3	7800	0.0802675585284281
chr22	24948775	24953175	3	4175	0.0880503144654088
chr22	26945950	26950550	3	4425	0.0675675675675676
chr22	29662025	29667250	3	4975	0.0552486187845304
chr22	30630575	30653225	3	21950	0.0463980463980464
chr22	31738525	31744050	3	5250	0.10958904109589
chr22	31979675	31982975	3	3150	0.0588235294117647
chr22	36042475	36045875	3	3275	0.0833333333333333
chr22	38069700	38074875	3	4975	0.0632911392405063
chr22	41680500	41687600	3	6800	0.0842105263157895
chr22	43325100	43331925	3	6500	0.072289156626506
chr22	44755650	44760800	3	4925	0.0641711229946524
chr22	46390975	46395275	3	4125	0.0509554140127389
chr3	5018375	5029500	3	10900	0.0424242424242424
chr3	9436100	9442900	3	6675	0.0283687943262411
chr3	14250025	14254425	3	4275	0.0449438202247191
chr3	16515275	16520675	3	5225	0.0689655172413793
chr3	29798275	29802025	3	3625	0.0441176470588235
chr3	39187450	39196300	3	8675	0.0476190476190476
chr3	43907600	43909775	3	2075	0.0784313725490196
chr3	49839925	49845825	3	5700	0.0684931506849315
chr3	52703075	52706425	3	3200	0.114285714285714
chr3	53193975	53197900	3	3800	0.0821917808219178
chr3	58369025	58375550	3	6425	0.0291970802919708
chr3	65938650	65942450	3	3625	0.107142857142857
chr3	66021475	66027575	3	5800	0.111111111111111
chr3	71110175	71116975	3	6650	0.032258064516129
chr3	87030925	87043475	3	11825	0.0786026200873362
chr3	114341325	114347450	3	5925	0.0547945205479452
chr3	124576575	124580300	3	3575	0.0645161290322581
chr3	124838700	124840825	3	2000	0.0882352941176471
chr3	128201000	128210600	3	9100	0.103343465045593
chr3	129106450	129109075	3	2525	0.0754716981132075
chr3	149320850	149324175	3	3225	0.114285714285714
chr3	156251075	156254850	3	3675	0.036697247706422
chr3	156268075	156273650	3	5350	0.05
chr3	160166050	160169300	3	3050	0.0961538461538462
chr3	171590850	171595175	3	4150	0.0909090909090909
chr3	171996750	171999375	3	2425	0.114285714285714
chr3	185537625	185544725	3	6975	0.0571428571428571
chr3	189899975	189903900	3	3775	0.064
chr4	1721325	1725600	3	4100	0.0645161290322581
chr4	1873175	1876275	3	2925	0.101010101010101
chr4	77623700	77627750	3	3900	0.0583941605839416
chr4	78738625	78742725	3	3925	0.112676056338028
chr4	90031825	90033925	3	1975	0.0895522388059701
chr4	99573775	99581400	3	7475	0.0689655172413793
chr4	102266450	102270925	3	4275	0.113636363636364
chr4	122588725	122592175	3	3300	0.073394495412844
chr4	143323175	143330100	3	6825	0.0207253886010363
chr4	148750350	148754600	3	4050	0.0892857142857143
chr4	169404400	169407025	3	2450	0.0963855421686747
chr4	169551225	169559725	3	8050	0.0700636942675159
chr5	392725	396900	3	4025	0.0869565217391304
chr5	9543100	9548675	3	5275	0.102564102564103
chr5	10555250	10558225	3	2825	0.0888888888888889
chr5	14261000	14271725	3	10275	0.0641711229946524
chr5	36150875	36154200	3	3225	0.05
chr5	56730225	56735150	3	4700	0.078125
chr5	60623575	60631350	3	7575	0.0606060606060606
chr5	64352025	64360100	3	7675	0.0958904109589041
chr5	72665350	72668350	3	2850	0.0808080808080808
chr5	79949425	79951650	3	2100	0.111111111111111
chr5	80595675	80599425	3	3575	0.0610687022900763
chr5	114877100	114881175	3	3825	0.0985915492957746
chr5	122428450	122431525	3	2875	0.08
chr5	131592675	131606350	3	13575	0.00772200772200772
chr5	133330100	133332175	3	1975	0.0754716981132075
chr5	151117750	151123050	3	5100	0.0549450549450549
chr5	153664675	153668250	3	3425	0.0747663551401869
chr5	178684125	178687575	3	3300	0.0645161290322581
chr5	179046950	179052250	3	5200	0.0344827586206897
chr5	180668075	180675675	3	7325	0.0775193798449612
chr6	2986725	2991675	3	4775	0.0869565217391304
chr6	13708325	13713300	3	4850	0.0882352941176471
chr6	30646650	30659725	3	12875	0.0512820512820513
chr6	32079275	32084125	3	4600	0.0681818181818182
chr6	33587675	33591025	3	3225	0.0833333333333333
chr6	35452175	35466550	3	14000	0.0442655935613682
chr6	43593500	43599025	3	5300	0.0693069306930693
chr6	45387175	45392925	3	5550	0.101694915254237
chr6	56388575	56395000	3	6225	0.104347826086957
chr6	85482475	85484875	3	2300	0.0512820512820513
chr6	106530400	106537950	3	7075	0.109803921568627
chr6	108971150	108978475	3	7175	0.0418848167539267
chr6	117767750	117771250	3	3350	0.0898876404494382
chr6	119213500	119218275	3	4550	0.0847457627118644
chr6	132374425	132376250	3	1725	0.0769230769230769
chr6	134209275	134217375	3	7700	0.0985915492957746
chr6	134490875	134500200	3	9025	0.0418118466898955
chr6	137058500	137060100	3	1500	0.111111111111111
chr6	155849575	155851450	3	1775	0.0975609756097561
chr6	158243325	158247000	3	3550	0.0540540540540541
chr7	869750	874300	3	4275	0.0880503144654088
chr7	1569925	1579575	3	9325	0.06
chr7	2849650	2855500	3	5700	0.037914691943128
chr7	44885575	44889025	3	3275	0.0930232558139535
chr7	55543100	55546775	3	3550	0.0588235294117647
chr7	55637475	55642375	3	4675	0.0705882352941176
chr7	79763200	79766500	3	3200	0.0425531914893617
chr7	79774250	79777825	3	3350	0.109090909090909
chr7	92323825	92330075	3	5950	0.0633484162895928
chr7	93924100	93934050	3	9475	0.0945945945945946
chr7	107638425	107645275	3	6675	0.0408163265306122
chr7	119692475	119696075	3	3425	0.0862068965517241
chr7	127291000	127295450	3	4300	0.0952380952380952
chr7	127305950	127308800	3	2700	0.103448275862069
chr7	130002825	130007475	3	4425	0.0838323353293413
chr7	140325350	140328300	3	2800	0.111111111111111
chr7	150942050	150950675	3	8525	0.0180995475113122
chr7	156741400	156744975	3	3350	0.102564102564103
chr8	11718375	11726525	3	7825	0.0711743772241993
chr8	22021825	22028150	3	6150	0.0581395348837209
chr8	28238875	28245150	3	6075	0.0689655172413793
chr8	30659400	30662950	3	3375	0.108108108108108
chr8	48871750	48874825	3	2875	0.11214953271028
chr8	49830125	49836850	3	6275	0.107438016528926
chr8	71518375	71523575	3	4975	0.0898876404494382
chr8	81397375	81401400	3	3775	0.105263157894737
chr8	117697525	117700950	3	3275	0.0666666666666667
chr8	126441050	126448175	3	7000	0.105263157894737
chr8	141731925	141738275	3	6025	0.0956521739130435
chr8	144653525	144656975	3	3300	0.0842105263157895
chr9	18488625	18494650	3	5850	0.0373831775700935
chr9	33156675	33168500	3	11200	0.0982800982800983
chr9	34988550	34996525	3	7775	0.0840336134453782
chr9	35790525	35794475	3	3700	0.0917431192660551
chr9	82184975	82190075	3	4775	0.105263157894737
chr9	89163800	89166050	3	2125	0.101694915254237
chr9	91359925	91364875	3	4775	0.087719298245614
chr9	91791750	91795875	3	3900	0.10989010989011
chr9	93953300	93961250	3	7700	0.065843621399177
chr9	94179850	94187875	3	7600	0.0830449826989619
chr9	94248250	94252800	3	4250	0.111801242236025
chr9	111772775	111777400	3	4400	0.0847457627118644
chr9	112669100	112677050	3	7625	0.113989637305699
chr9	113409675	113414900	3	4950	0.096969696969697
chr9	114657850	114667625	3	9575	0.112676056338028
chr9	118913575	118920600	3	6800	0.0618556701030928
chr9	118999525	119001825	3	2200	0.0975609756097561
chr9	131934500	131940525	3	5675	0.091324200913242
chr9	133717850	133725625	3	7600	0.0346020761245675
chr9	137532325	137541575	3	8800	0.0735785953177258
chr9	139254600	139258825	3	4125	0.0330578512396694
chrX	2415175	2419025	3	3625	0.104477611940299
chrX	7248500	7250725	3	2075	0.106666666666667
chrX	39871025	39874575	3	3350	0.0983606557377049
chrX	45647975	45650050	3	1975	0.0975609756097561
chrX	47904775	47906150	3	1275	0.114285714285714
chrX	64914600	64919000	3	4250	0.101694915254237
chrX	68047950	68052675	3	4400	0.106194690265487
chrX	119692275	119696775	3	4250	0.0641025641025641
