# Supplementary material for: Large organized chromatin lysine domains help distinguish primitive from differentiated cell populations
Source: Nat Commun. 2021 Jan 21;12:499. doi: 10.1038/s41467-020-20830-9 (PMC7820432; doi:10.1038/s41467-020-20830-9)
Supplement: Supplementary file 3 — Supplementary Software [file 41467_2020_20830_MOESM3_ESM.zip › E017-H3K27me3_LOCKS.bed]

chr1	10718650	10850950	69	57400	16.5185185185185
chr1	10851050	10978750	69	56775	18.1904761904762
chr1	21857975	21975900	69	42575	14.7692307692308
chr1	22459975	22589825	69	51775	17.3333333333333
chr1	22869900	22996775	69	67225	14
chr1	40082525	40199175	69	63725	14.9056603773585
chr1	46875325	47007050	69	87250	16
chr1	154714325	154829500	69	47250	14.3225806451613
chr1	200971325	201069300	69	49825	6.58536585365854
chr1	204568250	204665000	69	44625	17.8888888888889
chr1	205377050	205476300	69	54200	17.55
chr10	73383675	73483050	69	35325	14.4782608695652
chr10	98790025	98899175	69	38950	16.5217391304348
chr10	99528425	99655975	69	43550	14.8888888888889
chr10	102358425	102523675	69	118575	10.7692307692308
chr10	102947400	103089400	69	91325	9.61702127659574
chr11	33811650	33946925	69	38800	18.24
chr11	61248425	61360100	69	66500	17.1
chr11	68923400	69042675	69	43950	15.2093023255814
chr11	69507950	69648375	69	71225	15.4705882352941
chr12	52685125	52790100	69	53250	12.8181818181818
chr12	54266550	54453850	69	144300	16.4210526315789
chr13	20701775	20816850	69	50125	18.3809523809524
chr15	66307450	66408600	69	41900	18.6086956521739
chr15	74011600	74106800	69	37625	15.9354838709677
chr15	77909775	77999375	69	41100	14.9411764705882
chr15	89881375	90033750	69	117400	12.2068965517241
chr16	1021250	1152300	69	78925	16.8
chr16	87557875	87679200	69	50975	10.8275862068966
chr16	88965625	89106475	69	65950	15.8181818181818
chr17	44847500	44980275	69	64025	15.9130434782609
chr17	47927100	48060875	69	100625	9.36842105263158
chr17	64864325	64997075	69	49500	18.5
chr17	77087475	77210300	69	73350	10.3636363636364
chr17	77735925	77891400	69	69525	15.04
chr19	1657000	1788450	69	85375	17.4782608695652
chr19	46641575	46765500	69	49075	6.57894736842105
chr2	26706450	26829375	69	65900	16.1
chr2	109521600	109606325	69	45975	8.94117647058824
chr2	219713175	219889150	69	112700	14.5652173913043
chr20	30543225	30641850	69	46150	15.4
chr20	36172650	36283050	69	39650	17.0588235294118
chr20	44725875	44836150	69	47800	11.4375
chr20	44836875	44964550	69	67200	16.2666666666667
chr20	48021075	48106650	69	40350	10.1176470588235
chr20	61600300	61732900	69	92700	14.7777777777778
chr20	62730450	62860375	69	51150	15.0384615384615
chr22	37715350	37834525	69	52900	14.7407407407407
chr22	39209350	39364875	69	41825	18.4615384615385
chr22	39935975	40081250	69	60225	16.4166666666667
chr22	42720850	42842625	69	46025	17.8461538461538
chr22	43616475	43708850	69	40650	13.9
chr3	123010525	123107375	69	39100	16.4444444444444
chr3	123107550	123202025	69	49725	10.0666666666667
chr3	128136975	128279200	69	91525	15.1
chr5	473925	599025	69	71500	16.304347826087
chr5	139080650	139213550	69	47525	18.0965517241379
chr5	139219650	139310525	69	49175	11.4285714285714
chr5	141068300	141196925	69	70650	10.8636363636364
chr5	176193350	176311200	69	72025	14.0689655172414
chr6	33760925	33856950	69	49675	18.5454545454545
chr6	33857400	33948425	69	43325	10.0425531914894
chr6	33986600	34079150	69	46950	13.8918918918919
chr6	37470225	37579200	69	60300	13.5294117647059
chr6	41363000	41487925	69	61775	13.8823529411765
chr6	150225300	150333750	69	65250	14
chr7	1219025	1380250	69	95900	18.375
chr7	127743400	127851700	69	64550	7.9
chr8	11412500	11532025	69	56175	14.972972972973
chr8	22534225	22645600	69	58200	17.125
chr8	22645725	22748450	69	61850	7.78378378378378
chr9	36799050	36889250	69	49450	10.1818181818182
chr9	129262050	129440825	69	99050	16.4761904761905
chr9	134625600	134730800	69	56425	16.25
chr9	134971850	135089525	69	74825	17.5555555555556
chr9	135284650	135408925	69	53425	17.6521739130435
chr17	75841775	75955875	68	46075	15.36
chr9	34496825	34606500	68	61775	14.5789473684211
chr12	132927600	133039150	66	60825	15.0454545454545
chr15	66408850	66483150	66	35675	11.3571428571429
chr17	27287575	27400775	66	70900	6.28571428571429
chr22	46260450	46388875	66	80825	8.6
chr7	27126625	27299250	66	129200	13.7777777777778
chr8	27792800	27902325	66	33625	16.2352941176471
chr11	74839600	74978450	65	47375	13.9130434782609
chr9	137111125	137209525	65	38350	15
chr11	72287875	72392550	64	80050	14.1052631578947
chr10	72659000	72729350	63	37525	13.5833333333333
chr2	27094950	27192675	63	35950	11.6129032258065
chr2	121071400	121164500	63	50925	10.9411764705882
chr8	41689950	41773850	63	41350	10.1739130434783
chr11	68400950	68502300	62	48825	11.5744680851064
chr2	121773400	121862475	62	44475	7.75
chr21	46976925	47065075	61	38725	10.2564102564103
chr9	116824325	116917525	61	44600	11.8461538461538
chr12	132833350	132923400	60	46050	10.3448275862069
chr1	20640875	20732625	59	48100	11.6
chr15	42333875	42446950	59	42500	11.2173913043478
chr22	37059650	37142925	59	33150	9.42857142857143
chr20	60983350	61091325	58	62725	9.14285714285714
chr11	64388650	64513650	55	76025	6.07692307692308
chr1	202594875	202688075	53	63800	8.65
chr5	176089475	176178825	52	65950	5.64444444444444
chr8	144420950	144518250	52	54750	7.02702702702703
chr10	102788525	102929175	51	88450	6.22439024390244
chr9	126719550	126825350	50	71150	7.2
chr9	36976975	37066675	48	65500	6.2
chr17	36684225	36779550	47	74550	4.19354838709677
chr20	61141725	61212900	45	48925	4.08695652173913
chr10	102525350	102599900	41	57425	3.48148148148148
chr17	47534275	47591225	29	49150	1.1864406779661
chr17	46778400	46844975	28	59925	1.12
chr1	160020900	160042175	21	18000	0.615384615384615
chr17	46631700	46726775	21	91175	0.657534246575342
chr2	176930325	177046500	20	110675	0.56140350877193
chr4	174419475	174462675	18	39400	0.476190476190476
chr12	48370200	48405475	15	32300	0.492307692307692
chr19	42650325	42685600	14	31475	0.407547169811321
chr7	150882975	150905400	14	20200	0.333333333333333
chr10	71409525	71430150	13	17950	0.384615384615385
chr8	11532525	11584900	13	50375	0.25
chr11	2152975	2171525	12	16950	0.276595744680851
chr3	147084850	147119350	12	32775	0.210526315789474
chr5	76920750	76950400	12	28325	0.258064516129032
chr17	7961525	7985325	11	20875	0.323529411764706
chr5	172652400	172686325	11	32000	0.298507462686567
chr10	135037475	135060250	10	20000	0.260869565217391
chr16	86517150	86557250	10	38125	0.275229357798165
chr19	42413250	42442575	10	27850	0.225806451612903
chr5	87958675	87992625	10	32925	0.147058823529412
chr10	50597475	50614375	9	14900	0.24390243902439
chr17	45788675	45814700	9	23525	0.203966005665722
chr20	36041050	36062025	9	19850	0.205882352941176
chr20	62091400	62111275	9	18200	0.242990654205607
chr22	39628750	39643675	9	13525	0.242990654205607
chr4	111530175	111564775	9	32125	0.182481751824818
chr4	147566925	147577575	9	9950	0.142857142857143
chr7	127996450	128007525	9	10325	0.226415094339623
chr1	1096525	1113650	8	15725	0.180722891566265
chr10	126132650	126145700	8	12075	0.171428571428571
chr13	100617475	100652550	8	33875	0.170616113744076
chr4	185929900	185947400	8	16500	0.173228346456693
chrX	25019950	25042950	8	22050	0.131578947368421
chrX	139582400	139593750	8	10825	0.135593220338983
chr1	2986300	2998925	7	11425	0.149122807017544
chr1	156607150	156627975	7	19950	0.131578947368421
chr10	134895750	134905525	7	9225	0.16
chr11	118019950	118034800	7	14225	0.147058823529412
chr12	52229925	52247150	7	15725	0.157142857142857
chr20	2772150	2788875	7	15950	0.0909090909090909
chr20	61791275	61815375	7	22625	0.126849894291755
chr4	1560825	1568150	7	6825	0.106382978723404
chr6	30412700	30438325	7	24325	0.0942928039702233
chr6	34100875	34123900	7	22125	0.125
chr6	44235975	44248125	7	11025	0.147239263803681
chr1	25251000	25263350	6	11650	0.118811881188119
chr1	44869900	44891325	6	20700	0.123456790123457
chr1	91169975	91198325	6	27700	0.0530973451327434
chr10	103517825	103540300	6	21400	0.103542234332425
chr11	124707825	124725075	6	16725	0.121212121212121
chr12	103347200	103360775	6	12975	0.113207547169811
chr15	78107125	78119775	6	11975	0.113636363636364
chr15	96949525	96963300	6	13150	0.0952380952380952
chr20	21371450	21380725	6	8925	0.0689655172413793
chr20	22555525	22568925	6	13000	0.072463768115942
chr6	99271425	99286450	6	14575	0.0606060606060606
chr7	96620950	96638575	6	16875	0.119047619047619
chr7	121937900	121957700	6	19300	0.053475935828877
chr7	129408825	129427800	6	18475	0.110091743119266
chr7	155591475	155610075	6	17850	0.0634920634920635
chr8	21897200	21918300	6	20325	0.111888111888112
chr9	139076625	139097975	6	20775	0.0794701986754967
chr1	2392250	2405650	5	12750	0.078740157480315
chr1	3304800	3314525	5	9225	0.0816326530612245
chr1	156386875	156414425	5	27050	0.0634920634920635
chr10	101278300	101303850	5	24925	0.0833333333333333
chr10	118917525	118933325	5	15400	0.0636942675159236
chr13	28526750	28557525	5	30400	0.0833333333333333
chr13	79166325	79185100	5	18100	0.0635593220338983
chr14	38051700	38063525	5	11300	0.0745341614906832
chr2	72366050	72379575	5	12900	0.0757575757575758
chr2	73136325	73165800	5	29000	0.0366598778004073
chr2	87014525	87022775	5	8025	0.0769230769230769
chr2	177050050	177057850	5	7525	0.0784313725490196
chr2	223153525	223178850	5	25025	0.025531914893617
chr2	241756425	241767250	5	10400	0.0803212851405622
chr20	55833950	55845125	5	10625	0.0829015544041451
chr4	3869575	3878100	5	8200	0.0816326530612245
chr4	8853500	8882500	5	28225	0.0502793296089385
chr5	174144575	174153575	5	8625	0.0772946859903382
chr7	20822125	20837625	5	14925	0.06282722513089
chr7	155149600	155158575	5	8550	0.0756302521008403
chr7	155240150	155268900	5	28025	0.0698254364089776
chr7	156788850	156819000	5	29525	0.0276890308839191
chr1	18953825	18977750	4	23550	0.0336134453781513
chr1	47903800	47917700	4	13425	0.046875
chr1	119525400	119551400	4	25575	0.0410958904109589
chr10	73148625	73156475	4	7625	0.0476190476190476
chr10	118889275	118902400	4	12775	0.0472972972972973
chr11	32445975	32464300	4	18050	0.0277777777777778
chr11	124729650	124745250	4	15200	0.0447284345047923
chr12	113900050	113919375	4	18875	0.0465116279069767
chr13	95350075	95367275	4	16825	0.0396039603960396
chr15	53074800	53100525	4	25475	0.0195439739413681
chr15	60283600	60303650	4	19650	0.0440251572327044
chr15	68109475	68128775	4	19000	0.0306748466257669
chr18	56883450	56891325	4	7675	0.0446927374301676
chr2	71111975	71134975	4	22800	0.024390243902439
chr2	172943950	172963850	4	19325	0.0376569037656904
chr2	175189725	175209825	4	19750	0.0496277915632754
chr20	25057300	25068825	4	11275	0.032258064516129
chr21	38061500	38086125	4	24175	0.0450606585788562
chr6	10408800	10426925	4	17700	0.0287769784172662
chr6	100047950	100069700	4	21325	0.0369393139841689
chr6	108433450	108447400	4	13675	0.0256959314775161
chr6	108476100	108500475	4	24025	0.0350877192982456
chr8	23551500	23573875	4	22050	0.0426666666666667
chr8	55363525	55383475	4	19375	0.0411899313501144
chr9	140049625	140070050	4	19925	0.0483091787439614
chr1	63780925	63798100	3	17000	0.0120300751879699
chr1	92943100	92953150	3	9875	0.020671834625323
chr1	151684875	151691875	3	6875	0.0238095238095238
chr10	8072750	8104275	3	31325	0.0195439739413681
chr10	46989875	46998250	3	8275	0.0191387559808612
chr10	71326475	71340925	3	14350	0.00738007380073801
chr11	44321275	44352475	3	30850	0.0150753768844221
chr11	62685425	62696875	3	11275	0.0227272727272727
chr14	57272550	57281750	3	9050	0.0192926045016077
chr15	37169675	37176425	3	6625	0.0238095238095238
chr15	40543075	40548175	3	5000	0.0242424242424242
chr17	77210375	77220800	3	10300	0.019047619047619
chr17	78441625	78453525	3	11725	0.0233918128654971
chr18	76730975	76739300	3	8200	0.0192307692307692
chr19	49919850	49946100	3	26150	0.00486026731470231
chr2	63274025	63288225	3	14025	0.0154440154440154
chr2	119604775	119619575	3	14675	0.0104166666666667
chr20	20341500	20356925	3	15275	0.0172413793103448
chr21	34438375	34450825	3	12300	0.0197368421052632
chr3	45833275	45841450	3	8050	0.0233463035019455
chr3	62350450	62367550	3	16975	0.0094488188976378
chr3	122705375	122717575	3	11950	0.0234192037470726
chr4	13522700	13547150	3	24300	0.016260162601626
chr5	132944700	132950325	3	5525	0.0207253886010363
chr6	5993700	6010125	3	16325	0.00852878464818763
chr6	10380525	10394700	3	14050	0.0198019801980198
chr6	41336900	41346800	3	9775	0.0165289256198347
chr6	100894100	100916475	3	22250	0.00899550224887556
chr6	117583500	117594375	3	10750	0.0159574468085106
chr7	30714625	30725800	3	11025	0.0185185185185185
chr7	100808975	100824975	3	15800	0.0189753320683112
chr9	79626600	79640650	3	13950	0.0119760479041916
chr9	96703925	96717375	3	13325	0.0172413793103448
chr9	124977525	124994850	3	17100	0.0236486486486486
chr12	49726225	49739225	2	12950	0.00772200772200772
chr17	35284025	35305725	2	21650	0.0046189376443418
chr2	119589275	119604500	2	15175	0.00658978583196046
chr2	171669575	171682650	2	13025	0.00767754318618042
chr20	21484925	21506725	2	21725	0.00690448791714614
chr5	153849550	153867875	2	18275	0.00547195622435021
chr5	170731000	170749275	2	18200	0.00824175824175824
chr7	96640275	96657075	2	16750	0.00597014925373134
chr9	14339300	14351600	2	12250	0.00816326530612245
chr9	135450675	135468150	2	17425	0.00573888091822095
