# Supplementary material for: Large organized chromatin lysine domains help distinguish primitive from differentiated cell populations
Source: Nat Commun. 2021 Jan 21;12:499. doi: 10.1038/s41467-020-20830-9 (PMC7820432; doi:10.1038/s41467-020-20830-9)
Supplement: Supplementary file 3 — Supplementary Software [file 41467_2020_20830_MOESM3_ESM.zip › E017-H3K36me3_LOCKS.bed]

chr1	12294975	12448425	100	59875	24
chr1	155581975	155813650	100	71675	30.8372093023256
chr10	12126550	12279100	100	50900	35.4814814814815
chr10	69646925	69777200	100	61750	9.35294117647059
chr10	80847625	81054600	100	80600	25.25
chr10	95063975	95228900	100	107700	13.2972972972973
chr11	637975	883550	100	84150	27.7619047619048
chr11	3685375	3804650	100	85850	5.16129032258065
chr11	46624750	46818750	100	82000	31
chr11	62281725	62533250	100	106725	19.6666666666667
chr11	64873000	65317525	100	118675	36.8311688311688
chr11	108005850	108176275	100	48900	31.4444444444444
chr12	111852550	111986900	100	67275	12.75
chr12	112453375	112609700	100	73875	18.3114754098361
chr12	123640150	123834850	100	68025	33.2
chr12	124807175	125000575	100	124450	17.5068493150685
chr12	133271775	133435975	100	107375	37.7647058823529
chr14	73530175	73686725	100	62500	31.6727272727273
chr15	43237125	43376725	100	49425	23.9166666666667
chr15	43628275	43821100	100	68550	24.7777777777778
chr15	48700975	48828325	100	92425	3.80645161290323
chr15	59346550	59494950	100	60475	23.8947368421053
chr15	63848550	63981675	100	47750	23.2631578947368
chr16	1544750	1747200	100	96925	32.4137931034483
chr16	16057425	16223225	100	74400	29.3846153846154
chr16	23476550	23657475	100	81150	33.8181818181818
chr16	70383150	70607100	100	95425	28.6923076923077
chr17	3908550	4069050	100	87050	32.24
chr17	5235600	5385975	100	79725	25.1111111111111
chr17	15853600	16021425	100	64200	33.4909090909091
chr17	40613025	40863200	100	89175	29.6393442622951
chr17	78180725	78349275	100	100575	22.2162162162162
chr17	78681675	79029950	100	65150	33.1428571428571
chr19	4914150	5119050	100	74700	29.0588235294118
chr19	11075725	11288125	100	105525	31.8888888888889
chr19	17159825	17342275	100	81350	26.5454545454545
chr19	34811175	34991175	100	81125	21
chr19	37128975	37363600	100	69850	30.7857142857143
chr19	57864450	58298925	100	143225	35.2
chr2	9458725	9592975	100	62250	31.1333333333333
chr2	32687750	32876375	100	46800	29.0909090909091
chr2	36587275	36770100	100	61225	36
chr2	61407425	61563550	100	55425	31.047619047619
chr2	86252375	86439900	100	102375	37.2352941176471
chr2	242501675	242702950	100	80725	34.7
chr20	32862175	33092975	100	67700	23.5
chr21	47600575	47811600	100	110150	30.4615384615385
chr3	47626600	47766500	100	47875	21.6
chr3	52491500	52683525	100	78700	19.2857142857143
chr3	123330100	123512125	100	60000	18.3478260869565
chr3	183433125	183583075	100	64225	22.6153846153846
chr4	5611325	5791650	100	83225	15.9565217391304
chr5	198975	414100	100	67475	35.6216216216216
chr5	14243025	14394275	100	77775	32.2
chr5	176562150	176716700	100	53275	34.551724137931
chr6	56319075	56466475	100	54975	27.7727272727273
chr6	90344525	90464050	100	61775	12.5945945945946
chr6	152440700	152629025	100	62650	29.9047619047619
chr7	47313950	47474575	100	80325	16
chr7	98478675	98647625	100	124300	6.77777777777778
chr7	98930900	99120025	100	92625	30.5263157894737
chr8	25130525	25255100	100	67775	6.76470588235294
chr8	48676525	48821800	100	77150	34.1
chr8	141517500	141754725	100	81925	26.952380952381
chr17	62475775	62595775	99	66275	11.5
chr2	53983725	54176075	99	63900	34.8333333333333
chr3	171879300	172101500	99	63725	34.2535211267606
chr12	122691125	122866625	98	60025	20.3448275862069
chr1	1552925	1811525	97	77775	24.8387096774194
chr3	48959225	49213725	97	100325	22.4
chr8	131060450	131200750	97	64900	27.0588235294118
chr12	110340775	110480500	96	72300	18.8085106382979
chr4	3089025	3245475	96	76025	22.3333333333333
chr5	70754500	70864600	96	51650	14.1212121212121
chr18	2666775	2802800	95	41175	30.1111111111111
chr20	33501625	33731625	95	75825	33.8032786885246
chr3	37292775	37465300	95	52200	30.952380952381
chr10	27351375	27522700	94	48825	32.1333333333333
chr13	77618250	77799700	94	38550	28.5555555555556
chr15	75630900	75819625	94	71475	28.8235294117647
chr7	5511700	5800400	94	62925	31.6190476190476
chr17	16957725	17179550	93	112275	23.5
chr17	26873825	27107875	93	106925	32.1176470588235
chr17	36863625	37077700	93	105650	26.3947368421053
chr2	233581825	233726650	93	50725	29.2777777777778
chr4	119609100	119754925	93	73275	27.0285714285714
chr6	43455025	43648825	93	83475	28.2307692307692
chr9	135137250	135278050	93	79050	17.9583333333333
chr15	28356650	28537850	92	56475	29.5555555555556
chr8	62414800	62596725	91	41050	27.2
chr12	101675875	101798300	90	47000	10.9166666666667
chr12	105505725	105625525	90	71650	10
chr5	31401850	31556150	90	51325	28.5714285714286
chr6	30513400	30711775	90	96925	17.3333333333333
chr15	42451125	42623350	89	64525	27.2413793103448
chr17	37562500	37688425	89	61150	21.974025974026
chr8	103263400	103373325	89	54725	20.1739130434783
chr9	140597100	140732000	89	73100	9.81818181818182
chr10	128772650	128938575	88	47775	23
chr19	58572675	58865375	88	127200	28.6666666666667
chr14	31566150	31672825	87	46375	16.6285714285714
chr2	225622825	225744150	87	46150	15.7777777777778
chr22	32154200	32304275	87	45300	29.8947368421053
chr6	75792950	75912625	87	57575	15.5294117647059
chr6	166822400	166961125	87	51575	27.8333333333333
chr7	72853175	72990300	87	72200	29.2916666666667
chr17	35862775	36000425	86	52675	24
chr17	60018925	60138625	85	46025	20.3333333333333
chr19	41726250	41854425	85	85575	16.88
chr5	179128250	179333550	85	105125	26
chr10	49649925	49811900	84	57150	27.3714285714286
chr15	44840750	44951750	84	53350	19
chr15	50850400	50958675	84	38775	14.2068965517241
chr16	53256725	53359700	84	57475	9.12
chr21	40566375	40682950	84	36775	22.9090909090909
chr9	137537275	137737850	84	142100	25.8260869565217
chr10	127409775	127565300	83	69475	20.4634146341463
chr10	75469725	75677650	82	82200	17.3333333333333
chr15	22921075	23031225	82	55425	12.56
chr19	49991475	50192600	82	75825	22.5161290322581
chr15	40227600	40330225	81	55175	10.2962962962963
chr17	18090900	18256875	81	81800	20.1707317073171
chr17	65862875	65979625	81	42775	24.9090909090909
chr2	128855575	128950475	81	43300	20.7272727272727
chr7	156956875	157064400	81	50550	11.9047619047619
chr17	60638050	60771800	80	53375	26.6
chr4	7757925	7887325	80	67525	24
chr7	107534050	107641900	80	56300	14.9473684210526
chr1	55532150	55637725	79	54900	12.375
chr14	58716325	58838850	79	43000	22.5714285714286
chr2	3389500	3520975	79	51500	20.9032258064516
chr4	1895675	2008150	79	50550	11.2972972972973
chr13	114740450	114894025	78	77425	24.4761904761905
chr18	43428300	43545400	78	66425	13.027027027027
chr19	37810525	38003025	78	51800	17.3333333333333
chr19	38536825	38698400	78	53400	21.7894736842105
chr3	15707125	15807825	78	39525	22.125
chr9	94970775	95085675	78	77275	14.6511627906977
chr15	93429425	93571550	77	102825	24.2307692307692
chr19	3955600	4121250	77	79300	10.6276595744681
chr2	230628175	230745425	77	46125	19.6190476190476
chr5	94795950	94888525	77	36775	17.92
chr9	130165825	130330725	77	92725	23.2987012987013
chr1	156165675	156305725	76	64450	24.375
chr13	20534900	20660325	76	35725	17.1428571428571
chr19	37576300	37751650	76	54350	16.3389830508475
chr2	218663850	218788450	76	76725	15.5555555555556
chr3	37024175	37134900	76	49650	18.5
chr9	33252225	33373950	76	64550	12.1269841269841
chr9	114123625	114212250	76	53900	12.6315789473684
chr1	39748275	39856400	75	66725	13.2631578947368
chr18	13000325	13129600	75	43700	19.375
chr20	47558050	47651675	75	53000	7.41935483870968
chr3	132168075	132261050	75	43375	10.4761904761905
chr4	73941050	74042925	75	40650	8.70967741935484
chr2	44113725	44220100	74	40550	21.9090909090909
chr2	216975850	217074625	74	65650	12.5217391304348
chr20	37110025	37205925	74	38625	19.0526315789474
chr5	14394350	14510875	74	71125	19.2352941176471
chrX	53560000	53680450	74	68925	17.4444444444444
chr11	121958400	122057200	73	40125	11.1
chr17	27792300	27910775	73	45200	17.1428571428571
chr14	74966050	75071175	72	52150	20.8235294117647
chr17	8341850	8456275	72	56075	15.3913043478261
chr17	75370100	75499100	72	49150	19.6521739130435
chr20	60816550	60937550	72	55550	12.59375
chr12	64803775	64894525	71	53850	16.4736842105263
chr2	232065875	232163175	71	34075	9.46153846153846
chr20	45836925	45943575	71	65200	4.15789473684211
chr12	110720975	110839475	70	63400	11.6377952755906
chr12	120529575	120702350	70	97325	18.3478260869565
chr13	111061400	111167500	70	56700	18.3703703703704
chr13	113822250	113922325	70	55350	9.71428571428571
chr14	50239200	50317125	70	54000	4.85714285714286
chr16	14665925	14762625	70	44525	16.3461538461538
chr17	33921125	34024275	70	38150	13.1666666666667
chr20	3230800	3328975	70	39425	15.2592592592593
chr20	47668200	47752925	70	42900	19.1304347826087
chr6	42576025	42665375	70	41600	11.4090909090909
chr7	6416575	6522250	70	52800	16.1904761904762
chr8	126015450	126117525	70	42200	19.0188679245283
chr11	85665375	85742100	69	37275	11.76
chr12	112610025	112711775	69	43525	12.2222222222222
chr2	69544650	69658800	69	49275	18
chr22	31797600	31883925	69	50375	12.6666666666667
chr5	134099600	134199100	69	38850	14.4324324324324
chr1	179956750	180082125	68	38050	16.7619047619048
chr22	24427500	24537275	68	53700	11.1666666666667
chr4	85590100	85678400	68	32975	13.4
chr7	5347050	5451450	68	60900	14.125
chr7	77201050	77288525	68	34875	16.3529411764706
chr12	391375	494150	67	54200	11.2352941176471
chr17	79505075	79598850	67	61725	3.86666666666667
chr21	36162775	36259400	67	62325	10
chr5	32353625	32429925	67	34700	11.6923076923077
chr5	133988900	134061125	67	44025	17.8571428571429
chr6	160412625	160530800	67	66100	17.5238095238095
chr7	151797900	151901650	67	52175	8.64285714285714
chr1	38265300	38357175	66	48025	11.1428571428571
chr10	13643475	13747475	66	45050	13.4285714285714
chr11	68280375	68384350	66	44650	12.8
chr18	74564200	74686275	66	34900	16.952380952381
chr3	142048500	142151375	66	31975	17.0909090909091
chr5	37290300	37364150	66	38375	9.73333333333333
chr6	151193575	151306325	66	36900	16.8235294117647
chr12	56142575	56234825	65	43800	13.8823529411765
chr2	102441475	102514050	65	42600	7.38461538461539
chr3	47848850	47969875	65	61925	14.7222222222222
chr3	122808125	122886675	65	50500	7.69230769230769
chr1	220141425	220214650	64	34075	8.94736842105263
chr10	70483250	70556250	64	52500	4.06451612903226
chr20	62546375	62667075	64	66100	10.1578947368421
chr3	58062725	58157775	64	61975	10
chr4	39828850	39905250	64	34475	10.125
chr13	103257225	103332825	63	35475	11.5833333333333
chr15	81162425	81244525	63	38750	10.3478260869565
chr2	27817050	27919700	63	41050	15
chr2	216177925	216300525	63	88775	15.1627906976744
chr21	45452550	45560775	63	61000	14.56
chr4	38871625	38947300	63	46950	14.6666666666667
chr9	135468925	135567000	63	43250	14.7272727272727
chr1	171482525	171562825	62	53250	5.3
chr16	58550325	58635075	62	60875	8.94117647058824
chr21	38492225	38575850	62	44550	11.3636363636364
chr3	56627575	56707425	62	30575	13.1929824561404
chr6	82876225	82950175	62	30025	9.47058823529412
chr8	17793125	17888400	62	40975	13.8888888888889
chr8	42796825	42882000	62	33525	15.1
chr1	236689500	236766075	61	47825	14.2307692307692
chr1	247004575	247092525	61	37575	11.6571428571429
chr22	45902000	45998425	61	50150	13.0322580645161
chr6	76334100	76425475	61	30150	13.0909090909091
chr6	158289875	158368325	61	36950	9.21739130434783
chr8	38095400	38195000	61	35300	14
chr1	11114325	11217375	60	56775	9
chr1	22146325	22260975	60	74200	12.1
chr1	33233600	33329075	60	39750	13.8518518518519
chr15	90970225	91046250	60	47375	13.5
chr17	638000	729300	60	44150	6.70588235294118
chr20	33298525	33377650	60	28875	13.3714285714286
chr4	57827400	57907075	60	41100	9.85106382978723
chr7	158522500	158601375	60	36625	12.8947368421053
chr1	22003650	22082375	59	30025	10.4166666666667
chr1	223901400	224009025	59	61225	8.96
chr10	851200	935450	59	42525	12.2
chr10	101931275	102019675	59	33175	13.2727272727273
chr13	24993025	25081675	59	44850	8.37037037037037
chr14	39498700	39565375	59	38925	6
chr16	4847225	4948000	59	58725	10.8947368421053
chr16	69663275	69756750	59	37575	13.75
chr17	80521325	80617425	59	48850	13.780487804878
chr2	9593200	9675575	59	33050	10.1428571428571
chr9	72875675	72953250	59	33950	14.1176470588235
chr1	35844975	35944700	58	37275	12.9565217391304
chr12	105384225	105467800	58	34350	9.1578947368421
chr12	132198550	132286975	58	58700	10
chr14	103397125	103477725	58	58825	4
chr17	17668725	17810500	58	49675	10.8636363636364
chr5	145484300	145559425	58	40500	9.7
chr9	128061150	128130825	58	31575	7.42857142857143
chr9	131703525	131783575	58	45600	6.08510638297872
chr1	186281325	186341900	57	45425	2.19512195121951
chr1	229575575	229640975	57	28475	8.14285714285714
chr14	21672125	21735900	57	39400	7.33333333333333
chr14	35031925	35094175	57	35425	4.47619047619048
chr5	154242875	154315400	57	38500	9.48837209302326
chr10	93572700	93626075	56	29625	12.1052631578947
chr13	110801550	110866350	56	42850	4.54545454545455
chr10	101422425	101520775	55	39275	11.4285714285714
chr12	112076275	112160150	55	34675	8.24
chr14	103918375	103981700	55	32900	10
chr2	152268375	152331875	55	35525	7.09433962264151
chr22	19315875	19397650	55	52400	9.66666666666667
chr6	152629175	152697725	55	34700	6.77777777777778
chr7	137544400	137601625	55	33075	6.8
chr9	97770000	97852600	55	35875	11.0212765957447
chr11	20057575	20141250	54	45975	5.15384615384615
chr11	94532525	94627725	54	43925	10.1818181818182
chr12	132464200	132565925	54	68425	8.30769230769231
chr15	31201050	31258675	54	31850	7
chr15	65738975	65807500	54	31900	9.7
chr18	12309500	12374800	54	37300	9.11627906976744
chr2	189895300	189975175	54	42850	9.56521739130435
chr7	139250900	139330650	54	43600	11.2
chr10	120868125	120936900	53	28650	10.2909090909091
chr11	117205750	117283275	53	45075	6.94339622641509
chr13	111271275	111356400	53	47725	6.17021276595745
chr13	114148500	114209850	53	39200	4.54545454545455
chr18	21087350	21156600	53	45325	5.93333333333333
chr2	122095725	122188025	53	36175	10.5263157894737
chr6	7176925	7252925	53	38825	7.60869565217391
chr6	17615700	17675975	53	26750	8.36842105263158
chr9	131802525	131917975	53	45000	9.5
chr16	3775850	3843525	52	43150	4.44444444444444
chr19	19385925	19469900	52	54700	5.25233644859813
chr19	33073725	33149900	52	40100	6.22222222222222
chr3	27416050	27490450	52	28400	9.65217391304348
chr1	52246750	52305350	51	29400	7.71428571428571
chr18	55309800	55372975	51	25825	7.15384615384615
chr19	10871075	10946275	51	50775	3.53846153846154
chr2	99978050	100048375	51	34800	7.86206896551724
chr2	240895775	240961025	51	38700	6.64285714285714
chr9	111631250	111692175	51	31725	8.61538461538461
chr14	74360450	74443275	50	39875	8.7
chr16	27470175	27557325	50	74500	2.11764705882353
chr5	72147375	72207700	50	42475	5.17647058823529
chr5	137708725	137772425	50	34425	7.63636363636364
chr12	104682750	104748725	49	41825	6.70588235294118
chr12	109882750	109973950	49	58500	8.23913043478261
chr14	68214625	68280750	49	44675	6.8
chr15	41331325	41390800	49	41900	6.90909090909091
chr11	12219075	12286425	48	46925	5.10144927536232
chr12	6614450	6714275	48	68600	7.16363636363636
chr21	33672600	33760475	48	61500	7.15
chr1	39877625	39953925	47	55550	6.47619047619048
chr2	238230600	238321550	47	68925	7.33333333333333
chr3	12610350	12660225	47	33775	4.3
chr5	171760750	171822900	47	36950	3.5609756097561
chr10	1118050	1178825	46	41625	3.4
chr12	72000250	72055675	46	39250	5.15789473684211
chr15	65847175	65899750	46	26500	6.24
chr2	11902950	11968600	46	41650	4.86486486486486
chr4	187504850	187564100	46	33025	6.88888888888889
chr6	158451125	158518475	46	35775	4.64516129032258
chr7	55210250	55277375	46	45650	6.08888888888889
chr9	107545650	107604050	46	34975	3.54838709677419
chr1	19399075	19528225	45	117475	1.60975609756098
chr10	102676375	102725800	45	33325	3.56521739130435
chr17	926650	987850	45	30825	5.15
chr5	134666825	134726025	45	34300	4.96296296296296
chr10	3141125	3212425	44	59625	2.5
chr14	101485975	101538050	44	30000	3.36507936507937
chr16	4695550	4769225	44	46225	5.82608695652174
chr17	57721650	57779950	44	44300	2.48484848484848
chr18	33716300	33757000	44	26875	3.2093023255814
chr19	10239075	10301150	44	42350	4.16666666666667
chr20	37623425	37673400	44	22475	5.92857142857143
chr3	49315125	49374525	44	38225	3.58823529411765
chr3	132390550	132437675	44	22850	5.92592592592593
chr4	13568800	13621575	44	28925	4.74074074074074
chr4	83738250	83804225	44	48525	4.11428571428571
chr5	1459475	1521525	44	41675	5.06451612903226
chr5	178987925	179049500	44	40475	4.47058823529412
chr12	109175425	109249600	43	49800	5.27272727272727
chr5	10387000	10434450	43	28075	4.625
chr2	204111000	204161225	42	18800	5.08333333333333
chr5	133464675	133509250	42	32225	4.63157894736842
chr9	88908650	88963625	42	37600	4.76190476190476
chr11	65345800	65429525	41	55500	4.61224489795918
chr12	117582125	117624475	41	24200	4.77777777777778
chr5	179659100	179713825	41	31300	4.13793103448276
chr16	24938600	24988775	40	39300	2.83333333333333
chr16	84082525	84131925	40	30500	4.3448275862069
chr2	61703025	61752525	40	35475	3.8
chr20	30107200	30159050	40	31100	4.48
chr1	27056150	27109725	39	33950	3.25925925925926
chr11	34093475	34177950	39	68250	3.21052631578947
chr3	9468200	9528525	39	47600	3.23529411764706
chr14	104120950	104179150	38	43300	3.56
chr2	234353125	234395075	38	29275	2.81818181818182
chr20	47837850	47908975	38	54675	2.22857142857143
chr7	127941825	127979275	38	23825	3.08333333333333
chr1	33117925	33154025	37	24750	2.41025641025641
chr16	22255725	22298125	37	25925	2.5
chr17	36612575	36664325	37	34950	3.23076923076923
chr10	75841775	75900100	36	42725	2.48275862068966
chr21	37710075	37750575	36	25800	2.58064516129032
chr1	179053850	179095825	35	30775	2.30508474576271
chr13	98637150	98676100	35	26100	1.32075471698113
chr16	2100800	2166375	35	52100	2.12
chr22	30183525	30231125	35	31950	2.32142857142857
chr1	32117525	32166500	34	40050	1.69565217391304
chr14	102443000	102521975	34	68200	1.04761904761905
chr3	15057650	15101350	34	29575	2
chr9	91940875	91977875	33	28125	1.71428571428571
chr1	44753000	44785750	32	20650	2.14634146341463
chr17	30188825	30226600	32	29275	1.38775510204082
chr9	131327800	131399675	32	61225	0.964028776978417
chr14	93272925	93308075	31	27500	1.07692307692308
chr2	85846350	85878825	31	25825	1.42105263157895
chr5	149384150	149436275	31	42000	1.48571428571429
chr7	6054600	6089175	31	24875	1.66666666666667
chr11	2964175	3000725	29	29000	1.38095238095238
chr15	79173725	79208275	29	27275	1.56521739130435
chr16	237250	277700	29	30650	1.25373134328358
chr22	42028275	42061525	29	27325	1.625
chr1	151373000	151403325	28	22250	1.35135135135135
chr10	105158025	105210450	28	42100	1.2258064516129
chr10	120791900	120833875	27	35250	1.11111111111111
chr16	57238500	57270200	27	24800	1.0625
chr17	76788075	76834250	27	40150	0.680851063829787
chr22	36676500	36745375	27	61050	0.837209302325581
chr11	118359975	118396225	26	29950	1.10526315789474
chr16	24797825	24835825	26	30800	1.2258064516129
chr22	41530300	41576850	26	39975	0.818181818181818
chr22	41641075	41681100	26	32525	0.844444444444444
chr22	38247150	38278850	25	24700	0.946564885496183
chr7	30638150	30675975	25	32175	0.888888888888889
chr1	154197975	154243625	24	39025	0.808510638297872
chr16	89582300	89624625	24	34900	0.927835051546392
chr5	6596150	6631750	24	29275	0.745098039215686
chr11	14479100	14517625	23	36275	0.227272727272727
chr2	191827475	191873900	23	40900	0.894736842105263
chr10	103544625	103572675	22	24075	0.555555555555556
chr17	61864300	61915075	22	42950	0.770833333333333
chr20	34289150	34328850	22	35875	0.666666666666667
chr3	139065750	139098800	21	28375	0.682926829268293
chr6	169615425	169649550	21	29525	0.690909090909091
chr17	40033150	40071925	19	34775	0.426229508196721
chr2	105974325	106004975	19	26975	0.471910112359551
chr1	21081125	21101950	18	18250	0.413793103448276
chr14	62188200	62216325	18	24550	0.34375
chr22	29668100	29697425	18	25600	0.285714285714286
chr17	45729225	45760375	17	27925	0.417582417582418
chr5	149739375	149781575	17	37800	0.333333333333333
chr5	149911375	149937350	17	22550	0.317880794701987
chr10	70720500	70745500	15	22375	0.311688311688312
chr2	219094650	219121950	15	25250	0.32258064516129
chr9	134339100	134376175	15	34500	0.282828282828283
chr4	849800	892225	14	39450	0.168421052631579
chr1	70695950	70717875	13	20625	0.217391304347826
chr7	1514275	1542850	13	26500	0.197674418604651
chr1	155915125	155940275	12	21825	0.229813664596273
chr1	203666875	203684325	12	15675	0.228070175438596
chr11	61170575	61190525	12	17975	0.241758241758242
chr22	46478725	46512050	12	30750	0.226415094339623
chr12	57546725	57608000	11	58075	0.205607476635514
chr19	2206625	2234475	11	26475	0.148148148148148
chr1	145592050	145609075	10	15750	0.19047619047619
chr11	129738150	129758750	10	19525	0.148148148148148
chr3	9717075	9737800	10	19425	0.175
chr9	134385025	134405300	10	18650	0.195121951219512
chr1	182833000	182858450	9	24150	0.172727272727273
chr11	118453625	118465275	9	10750	0.162162162162162
chr11	118505725	118529625	9	22150	0.181818181818182
chr4	1214300	1236525	9	20925	0.151162790697674
chr9	139390450	139414000	9	22050	0.148148148148148
chr11	59412825	59426600	8	12975	0.0961538461538462
chr17	30684675	30700125	8	14525	0.127272727272727
chr17	46994025	47012575	8	17450	0.133333333333333
chr19	52703275	52732450	8	28000	0.125
chr2	73469675	73481800	8	11350	0.162162162162162
chr2	242164875	242198025	8	31725	0.12
chr3	48603750	48630850	8	26425	0.0784313725490196
chr5	178139750	178155300	8	14175	0.155339805825243
chr7	94027125	94060350	8	32075	0.133333333333333
chr7	150823850	150842575	8	17325	0.160427807486631
chr8	101712950	101729400	8	15475	0.112676056338028
chr1	2324625	2341975	7	16225	0.116402116402116
chr1	8920250	8934500	7	13350	0.136363636363636
chr1	44126850	44137825	7	10200	0.137931034482759
chr1	71529025	71537900	7	8375	0.137931034482759
chr1	151211150	151223175	7	11225	0.140350877192982
chr1	226559575	226574575	7	13950	0.12
chr10	1038775	1059025	7	19300	0.0869565217391304
chr12	49415075	49449750	7	33200	0.122065727699531
chr12	53848075	53873425	7	24400	0.123809523809524
chr14	21823775	21838500	7	14025	0.140350877192982
chr19	56195675	56210125	7	13750	0.0961538461538462
chr2	189852175	189865525	7	12775	0.109090909090909
chr3	44967500	44975725	7	7725	0.140350877192982
chr3	128978475	128995650	7	16550	0.0891089108910891
chr6	7880800	7905400	7	23350	0.104529616724739
chr6	24702950	24716725	7	13200	0.0721649484536082
chr6	36564500	36577725	7	12500	0.113207547169811
chr1	29473950	29486050	6	11400	0.0934579439252336
chr1	154134900	154146475	6	10750	0.113821138211382
chr11	64529700	64544225	6	13925	0.0963855421686747
chr11	72415000	72424075	6	8425	0.10738255033557
chr11	118249100	118257825	6	8250	0.0843373493975904
chr12	48174925	48192900	6	17450	0.1
chr15	60637125	60657050	6	18350	0.118918918918919
chr16	56968925	56979650	6	10075	0.104347826086957
chr17	21196075	21210925	6	14225	0.0853658536585366
chr17	74034325	74047550	6	12475	0.0913705583756345
chr19	2037950	2049800	6	11125	0.110552763819095
chr19	5209725	5222425	6	12025	0.10762331838565
chr19	18960875	18979675	6	17825	0.109965635738832
chr19	47221825	47237725	6	15325	0.105263157894737
chr19	58489300	58500725	6	10925	0.0970873786407767
chr20	25251125	25274850	6	23000	0.117647058823529
chr22	38149600	38161000	6	10675	0.119047619047619
chr22	39118325	39139900	6	20825	0.0603248259860789
chr3	50136100	50156550	6	19850	0.0689655172413793
chr5	180657575	180670325	6	11925	0.099009900990099
chr6	31497275	31508425	6	10475	0.115183246073298
chr6	136585950	136593300	6	6950	0.0952380952380952
chr7	128474825	128497425	6	22150	0.0498442367601246
chr9	35695650	35725850	6	29125	0.107816711590297
chr9	100426025	100435025	6	8250	0.111111111111111
chr1	2438875	2453350	5	13925	0.0526315789473684
chr1	23403675	23411225	5	7250	0.0857142857142857
chr1	32837225	32850650	5	12925	0.0579710144927536
chr1	38441175	38448125	5	6600	0.0851063829787234
chr1	118480300	118489275	5	8675	0.0763358778625954
chr1	153608425	153618750	5	9975	0.053475935828877
chr1	154550900	154565350	5	13850	0.0725388601036269
chr1	155882075	155888825	5	6325	0.0909090909090909
chr1	160293875	160305500	5	11200	0.0601503759398496
chr1	166814625	166823700	5	8850	0.0576923076923077
chr1	180150950	180168650	5	17275	0.0383561643835616
chr10	99210600	99223750	5	12650	0.073394495412844
chr10	135107725	135114775	5	6775	0.0583941605839416
chr11	47779075	47784400	5	5075	0.0895522388059701
chr11	66006200	66012725	5	6250	0.0740740740740741
chr12	69980675	69989250	5	8225	0.0909090909090909
chr12	133759325	133773500	5	13475	0.0899653979238754
chr13	114260500	114266725	5	5875	0.0892857142857143
chr14	21877125	21884425	5	6875	0.0784313725490196
chr15	41267925	41276825	5	8350	0.0821917808219178
chr16	2215575	2227975	5	11775	0.0898876404494382
chr16	68583625	68598175	5	14100	0.0528052805280528
chr17	7399150	7418125	5	18000	0.0897435897435897
chr17	20904875	20925250	5	19775	0.043010752688172
chr19	1643275	1650325	5	6725	0.0819672131147541
chr19	2105575	2125125	5	18575	0.0829493087557604
chr19	15219650	15231875	5	11875	0.0456273764258555
chr19	16231975	16245575	5	12875	0.0779220779220779
chr19	39190475	39220125	5	28650	0.0618556701030928
chr19	39326125	39338625	5	11950	0.0893854748603352
chr19	52817125	52826450	5	8800	0.0925925925925926
chr20	32679800	32687025	5	6975	0.0816326530612245
chr21	30430700	30438225	5	7150	0.0677966101694915
chr22	36909575	36922400	5	12350	0.0617760617760618
chr22	43271150	43285325	5	13475	0.0884955752212389
chr3	101570525	101580750	5	9750	0.0754716981132075
chr4	3513825	3527050	5	12625	0.0863309352517986
chr4	10073775	10097825	5	23500	0.0599455040871935
chr6	99851025	99857450	5	6125	0.0819672131147541
chr7	6685675	6696125	5	9950	0.0900900900900901
chr7	44244075	44253625	5	9100	0.0883977900552486
chr8	144983950	145013675	5	29400	0.0390243902439024
chr9	139355050	139373250	5	17475	0.0775193798449612
chr1	1270725	1278275	4	7400	0.0408163265306122
chr1	24974350	24984450	4	9925	0.0449438202247191
chr1	32651375	32663350	4	11675	0.0353982300884956
chr1	40528325	40539900	4	11225	0.0540540540540541
chr1	43882100	43901250	4	18800	0.0236220472440945
chr1	45098900	45113925	4	14425	0.0550847457627119
chr1	78423425	78435350	4	11650	0.0555555555555556
chr1	110458025	110470075	4	11600	0.0542635658914729
chr1	110589150	110597875	4	8325	0.0600858369098712
chr1	144863075	144869300	4	6025	0.0540540540540541
chr1	156924800	156929475	4	4475	0.0677966101694915
chr1	202720475	202727725	4	7000	0.0659340659340659
chr10	102107750	102113075	4	5100	0.0645161290322581
chr10	135092325	135100925	4	8275	0.0573770491803279
chr11	43350250	43355875	4	5450	0.043010752688172
chr11	71710925	71735950	4	24550	0.0512820512820513
chr12	49949700	49959900	4	9825	0.0642201834862385
chr12	54791725	54803700	4	11575	0.0633802816901408
chr12	57917925	57927300	4	9000	0.0645161290322581
chr12	104327625	104344925	4	16675	0.0417391304347826
chr14	21856600	21872050	4	14900	0.0640569395017794
chr14	69337475	69353200	4	15475	0.0350877192982456
chr14	89063000	89068175	4	4925	0.0564971751412429
chr15	70341500	70354475	4	12650	0.0573476702508961
chr15	72505450	72513750	4	8150	0.0434782608695652
chr15	89858200	89875600	4	16775	0.0556660039761431
chr16	3272675	3278350	4	5450	0.0579710144927536
chr16	8898175	8909100	4	10625	0.0441988950276243
chr16	24574050	24583600	4	9175	0.0575539568345324
chr16	28108050	28120475	4	12125	0.0465116279069767
chr16	28840275	28850575	4	10075	0.0677966101694915
chr16	71881900	71888200	4	6075	0.0563380281690141
chr16	84690350	84698350	4	7825	0.0416666666666667
chr16	89795150	89806850	4	11375	0.0547945205479452
chr17	38140525	38154550	4	13725	0.0564971751412429
chr17	48262075	48277550	4	15100	0.0319148936170213
chr17	74078150	74090825	4	12275	0.0569948186528497
chr17	76670525	76674525	4	3800	0.0625
chr17	76986350	76995550	4	8875	0.0512820512820513
chr17	80035525	80052450	4	16525	0.0484848484848485
chr19	1009650	1015850	4	5975	0.0634920634920635
chr19	16190750	16207725	4	16550	0.0553359683794466
chr19	16635625	16645300	4	9200	0.0654205607476635
chr19	16949850	16959175	4	9050	0.0431034482758621
chr19	52586275	52593850	4	7275	0.0662983425414365
chr19	57795700	57805825	4	9850	0.0631578947368421
chr2	1679975	1686000	4	5825	0.0551724137931034
chr2	96947050	96966175	4	18675	0.0663900414937759
chr2	232317400	232328100	4	10475	0.0567375886524823
chr20	61519300	61528325	4	8800	0.0388349514563107
chr21	47531800	47552950	4	20750	0.0316027088036117
chr22	29741950	29750975	4	8775	0.0492610837438424
chr22	37451200	37458050	4	6600	0.05
chr22	41918800	41925725	4	6750	0.0625
chr22	42987225	42993800	4	6325	0.0672268907563025
chr22	50713400	50723625	4	10000	0.0446428571428571
chr3	42683725	42689225	4	5350	0.043010752688172
chr3	45999125	46010175	4	10825	0.0392156862745098
chr3	127778325	127792675	4	14025	0.0654205607476635
chr3	133299900	133308250	4	8025	0.0578034682080925
chr3	185632675	185643975	4	11125	0.023121387283237
chr4	56269800	56273525	4	3575	0.0579710144927536
chr5	151041150	151056025	4	14500	0.0544747081712062
chr5	176950425	176960225	4	9600	0.038961038961039
chr5	177632550	177644075	4	11125	0.0526315789473684
chr6	41060400	41066675	4	6075	0.0521739130434783
chr6	56963025	56968650	4	5475	0.0454545454545455
chr7	2407525	2417175	4	9350	0.0634920634920635
chr7	74122625	74129000	4	6200	0.0437956204379562
chr7	97920050	97925050	4	4850	0.0412371134020619
chr7	134125225	134130800	4	5375	0.0560747663551402
chr8	12942175	12949550	4	7125	0.0631578947368421
chr9	75773350	75785700	4	12075	0.036697247706422
chr9	137308550	137316950	4	8175	0.0555555555555556
chrX	153688750	153701675	4	12425	0.0590405904059041
chr1	1150800	1159675	3	8650	0.0303030303030303
chr1	17748575	17756500	3	7825	0.0317460317460317
chr1	19544975	19552025	3	6950	0.028169014084507
chr1	22841500	22845975	3	4350	0.0363636363636364
chr1	43162500	43167625	3	4975	0.0402684563758389
chr1	43904175	43910550	3	6275	0.0384615384615385
chr1	67885975	67891975	3	5900	0.025974025974026
chr1	116934900	116950000	3	14850	0.0245614035087719
chr1	156906450	156912825	3	6225	0.0310880829015544
chr1	201109325	201118500	3	9050	0.0224719101123595
chr1	224581250	224588000	3	6550	0.0418848167539267
chr1	245017500	245024500	3	6825	0.0395256916996047
chr10	6255450	6260250	3	4700	0.0268456375838926
chr10	13173775	13178125	3	4250	0.036036036036036
chr10	33213425	33217625	3	4100	0.0347826086956522
chr10	79769125	79773650	3	4400	0.0431654676258993
chr10	79794850	79802775	3	7775	0.0361990950226244
chr10	81062925	81074050	3	10925	0.0250783699059561
chr10	101652650	101659875	3	7075	0.033195020746888
chr10	103338425	103341375	3	2850	0.043010752688172
chr11	592275	599225	3	6800	0.0352941176470588
chr11	603925	613600	3	9450	0.0285714285714286
chr11	1296325	1299425	3	3000	0.0412371134020619
chr11	9162750	9172250	3	9400	0.0225988700564972
chr11	47760525	47764000	3	3375	0.0380952380952381
chr11	47854500	47858675	3	4050	0.0402684563758389
chr11	61072375	61082300	3	9750	0.0318725099601594
chr11	62561450	62570500	3	8850	0.0425531914893617
chr11	62649375	62657275	3	7800	0.0205128205128205
chr11	63959900	63966725	3	6625	0.0408163265306122
chr11	65629200	65638800	3	9400	0.0427350427350427
chr11	67014625	67025025	3	10300	0.010958904109589
chr11	71937700	71949800	3	11725	0.0359550561797753
chr11	73070300	73077725	3	7225	0.03690036900369
chr11	93429225	93433350	3	4025	0.0294117647058824
chr11	93527425	93532000	3	4450	0.0384615384615385
chr11	118240825	118246000	3	5050	0.0394736842105263
chr12	988750	997975	3	9000	0.0364741641337386
chr12	50185100	50193050	3	7850	0.0158102766798419
chr12	57532025	57541925	3	9600	0.0431266846361186
chr15	25294250	25333025	3	38025	0.0354223433242507
chr15	39873975	39887100	3	12700	0.0406320541760722
chr15	59170075	59175325	3	5125	0.04
chr15	63348900	63356900	3	7775	0.0403225806451613
chr15	70360900	70368400	3	7325	0.0392156862745098
chr15	72490350	72501550	3	11075	0.0288461538461538
chr15	74739325	74743675	3	4250	0.036697247706422
chr16	2806325	2824025	3	17400	0.0297619047619048
chr16	29989025	30005475	3	16350	0.027027027027027
chr16	30367700	30372300	3	4475	0.0363636363636364
chr16	30672100	30682525	3	10100	0.040920716112532
chr16	31193625	31208000	3	13950	0.0371900826446281
chr16	46996625	47003600	3	6850	0.0228136882129278
chr16	68386850	68392325	3	5350	0.04
chr16	72132425	72147175	3	14625	0.016260162601626
chr16	85007425	85011650	3	4125	0.0263157894736842
chr16	88779700	88794775	3	14925	0.0150659133709981
chr17	1553525	1558975	3	5350	0.0210526315789474
chr17	3785425	3788825	3	3300	0.0396039603960396
chr17	30800575	30808800	3	8025	0.0413793103448276
chr17	33457800	33467200	3	9300	0.0239520958083832
chr17	40146650	40151725	3	4975	0.0338983050847458
chr17	48211675	48224675	3	12700	0.038135593220339
chr17	48457550	48472725	3	15000	0.0236406619385343
chr17	73168450	73172400	3	3825	0.0413793103448276
chr17	73695850	73705100	3	9100	0.0337552742616034
chr17	80011125	80022400	3	11000	0.0347826086956522
chr19	1115525	1125175	3	9525	0.0165289256198347
chr19	2242050	2249975	3	7700	0.0333333333333333
chr19	5691075	5697975	3	6725	0.0401606425702811
chr19	7073325	7085050	3	11450	0.0344827586206897
chr19	8547125	8554275	3	6975	0.0378787878787879
chr19	9487575	9495325	3	7550	0.0346020761245675
chr19	9673050	9680100	3	6950	0.0273972602739726
chr19	9719000	9729175	3	9975	0.0338028169014084
chr19	11725975	11732575	3	6425	0.040650406504065
chr19	12735150	12741575	3	6250	0.0384615384615385
chr19	13049975	13053900	3	3825	0.0333333333333333
chr19	36213150	36226800	3	13275	0.0401146131805158
chr19	39865575	39875425	3	9625	0.0408163265306122
chr19	42735900	42741300	3	5275	0.0394736842105263
chr19	47998350	48005025	3	6550	0.0285714285714286
chr19	53055675	53059550	3	3750	0.0425531914893617
chr19	54962050	54972950	3	10675	0.0288461538461538
chr19	56919600	56927275	3	7550	0.0292682926829268
chr2	15739650	15748625	3	8850	0.0194805194805195
chr2	15769550	15773900	3	4250	0.0392156862745098
chr2	38970850	38976875	3	5900	0.0266666666666667
chr2	47218825	47225950	3	7025	0.0186046511627907
chr2	47386625	47390675	3	3925	0.0425531914893617
chr2	201715900	201724625	3	8575	0.0317460317460317
chr20	17593850	17624025	3	29825	0.0206540447504303
chr20	61574275	61578750	3	4375	0.0396039603960396
chr20	61906625	61921450	3	14525	0.0356347438752784
chr21	45211700	45224800	3	13000	0.0121951219512195
chr21	47408400	47425475	3	16775	0.0252707581227437
chr22	20073150	20085275	3	11825	0.0421545667447307
chr22	22024925	22029625	3	4550	0.0413793103448276
chr22	32013725	32020425	3	6600	0.0198019801980198
chr22	41741575	41747725	3	6050	0.0212765957446809
chr3	9777975	9790550	3	12300	0.0374707259953162
chr3	10341200	10347625	3	6325	0.037037037037037
chr3	12946000	12953950	3	7850	0.0192307692307692
chr3	15114525	15120150	3	5525	0.0296296296296296
chr3	40501350	40506800	3	5300	0.0404040404040404
chr3	44697075	44703200	3	5975	0.0307692307692308
chr3	52433700	52442275	3	8475	0.0174672489082969
chr3	53256050	53271250	3	15000	0.0152963671128107
chr3	58410000	58417800	3	7625	0.0347222222222222
chr3	156863750	156872675	3	8825	0.0142348754448399
chr3	183905425	183912825	3	7275	0.0368098159509202
chr3	187440175	187450825	3	10475	0.0255102040816327
chr3	195593225	195600100	3	6675	0.0365296803652968
chr4	523600	532025	3	8200	0.0376175548589342
chr5	96101550	96108525	3	6875	0.032520325203252
chr5	137498100	137508025	3	9725	0.0316622691292876
chr5	137889375	137897675	3	8200	0.0166666666666667
chr5	137898250	137907450	3	9075	0.0212765957446809
chr5	148728050	148732325	3	4150	0.0431654676258993
chr5	149496225	149504375	3	8025	0.0218181818181818
chr5	150506575	150520075	3	13275	0.0195694716242661
chr6	31590400	31606275	3	15350	0.0374149659863946
chr6	43743125	43753575	3	10075	0.0421052631578947
chr6	109763725	109769100	3	5200	0.0404040404040404
chr6	159186475	159196050	3	9375	0.0346020761245675
chr6	160198050	160205225	3	7075	0.0175438596491228
chr7	283975	301625	3	17350	0.0355871886120996
chr7	100279175	100286575	3	7300	0.036697247706422
chr7	141448175	141453200	3	4875	0.0410958904109589
chr8	26504075	26511900	3	7550	0.041958041958042
chr8	144898400	144905325	3	6825	0.0184331797235023
chr9	35056125	35068675	3	12425	0.0145278450363196
chr9	37426950	37431750	3	4700	0.0261437908496732
chr9	134331950	134337800	3	5700	0.0380952380952381
chr9	135981425	135985925	3	4375	0.0359281437125748
chr9	139271800	139279975	3	8000	0.0390625
chrX	153214850	153230025	3	14925	0.0319634703196347
chr1	1324300	1329975	2	5625	0.0177777777777778
chr1	3548500	3554225	2	5675	0.0176211453744493
chr1	6647275	6654550	2	7225	0.013840830449827
chr1	19629325	19635150	2	5775	0.0173160173160173
chr1	33788275	33800950	2	12575	0.0159045725646123
chr1	41471250	41478700	2	7400	0.0135135135135135
chr1	55313850	55320775	2	6875	0.0145454545454545
chr1	109951525	109958125	2	6550	0.0152671755725191
chr1	120459950	120472500	2	12475	0.0120240480961924
chr1	156913150	156919675	2	6475	0.0154440154440154
chr1	160317725	160327225	2	9425	0.0159151193633952
chr10	99508750	99517725	2	8925	0.0112044817927171
chr10	101662950	101669150	2	6150	0.016260162601626
chr10	102794425	102800250	2	5775	0.0173160173160173
chr10	129900750	129907675	2	6875	0.0145454545454545
chr11	3387575	3393450	2	5825	0.0171673819742489
chr11	62587950	62593625	2	5625	0.0177777777777778
chr11	67046125	67055100	2	8925	0.0112044817927171
chr11	70274675	70282875	2	8150	0.0122699386503067
chr11	93462025	93472925	2	10850	0.00921658986175115
chr12	49493650	49499875	2	6175	0.0161943319838057
chr12	53905325	53911325	2	5950	0.0168067226890756
chr12	56990600	57001625	2	10950	0.0136986301369863
chr12	58214875	58221950	2	7025	0.0142348754448399
chr12	122989300	122997700	2	8350	0.0119760479041916
chr14	75361525	75370225	2	8625	0.0173913043478261
chr15	75499275	75506225	2	6900	0.0144927536231884
chr16	719075	724775	2	5650	0.0176991150442478
chr16	1497350	1503025	2	5625	0.0177777777777778
chr16	2746750	2753900	2	7100	0.0140845070422535
chr16	21974500	21981850	2	7300	0.0136986301369863
chr16	21984450	21993125	2	8600	0.0174418604651163
chr16	28879875	28886075	2	6150	0.016260162601626
chr16	30716875	30725225	2	8275	0.0181268882175227
chr16	67859675	67866450	2	6725	0.0148698884758364
chr16	70814200	70820600	2	6350	0.015748031496063
chr16	75266275	75272275	2	5950	0.0168067226890756
chr16	85687250	85693325	2	6025	0.016597510373444
chr17	7494650	7500800	2	6100	0.0163934426229508
chr17	75206200	75211825	2	5575	0.0179372197309417
chr19	324600	330375	2	5725	0.0174672489082969
chr19	2194400	2200875	2	6425	0.0155642023346304
chr19	4443350	4450025	2	6625	0.0150943396226415
chr19	5131775	5140525	2	8700	0.0114942528735632
chr19	5591600	5601525	2	9850	0.0152284263959391
chr19	9636500	9647175	2	10600	0.0141509433962264
chr19	35651550	35658450	2	6850	0.0145985401459854
chr19	41174650	41180850	2	6150	0.016260162601626
chr19	41265050	41272375	2	7275	0.013745704467354
chr19	48255375	48262625	2	7200	0.0138888888888889
chr19	53383200	53388825	2	5575	0.0179372197309417
chr19	53573875	53579675	2	5750	0.0173913043478261
chr19	59058550	59064550	2	5950	0.0168067226890756
chr2	27454150	27459900	2	5700	0.0175438596491228
chr2	201678575	201686925	2	8275	0.0181268882175227
chr2	217364375	217370225	2	5800	0.0172413793103448
chr2	241067000	241073300	2	6250	0.016
chr20	61536150	61543775	2	7575	0.0132013201320132
chr22	20092025	20103800	2	11675	0.0171306209850107
chr22	20932450	20942600	2	10075	0.0148883374689826
chr22	21344500	21353200	2	8650	0.0115606936416185
chr22	30068850	30075450	2	6550	0.0152671755725191
chr22	30687625	30695700	2	8025	0.0124610591900312
chr22	38688250	38700900	2	12575	0.0119284294234592
chr22	39707575	39714775	2	7150	0.013986013986014
chr3	15296925	15303075	2	6100	0.0163934426229508
chr3	44486425	44493700	2	7225	0.013840830449827
chr3	51429650	51435225	2	5525	0.0180995475113122
chr3	120112625	120121225	2	8525	0.0175953079178886
chr3	120123350	120131400	2	8000	0.0125
chr3	126744925	126753775	2	8800	0.0113636363636364
chr3	129299825	129306000	2	6125	0.0163265306122449
chr3	184038075	184047975	2	9850	0.0101522842639594
chr4	955200	961100	2	5850	0.0170940170940171
chr5	1802975	1808800	2	5775	0.0173160173160173
chr5	133894475	133901275	2	6750	0.0148148148148148
chr6	41894925	41901125	2	6150	0.016260162601626
chr6	144166100	144172675	2	6525	0.0153256704980843
chr7	4820450	4831900	2	11350	0.0176211453744493
chr7	44095725	44102625	2	6850	0.0145985401459854
chr7	99219825	99225800	2	5925	0.0168776371308017
chr7	143083025	143089275	2	6200	0.0161290322580645
chr7	150909600	150917025	2	7375	0.0135593220338983
chr7	150932000	150940350	2	8300	0.0120481927710843
chr8	26441075	26447975	2	6850	0.0145985401459854
chr8	134471450	134478900	2	7400	0.0135135135135135
chr8	142186425	142192025	2	5550	0.018018018018018
chr8	145531550	145537225	2	5625	0.0177777777777778
chr9	33920800	33929525	2	8650	0.0173410404624277
chr9	127105850	127119325	2	13425	0.0074487895716946
chr9	136909050	136916950	2	7850	0.0127388535031847
chrX	53243525	53250125	2	6550	0.0152671755725191
