# Supplementary material for: Large organized chromatin lysine domains help distinguish primitive from differentiated cell populations
Source: Nat Commun. 2021 Jan 21;12:499. doi: 10.1038/s41467-020-20830-9 (PMC7820432; doi:10.1038/s41467-020-20830-9)
Supplement: Supplementary file 3 — Supplementary Software [file 41467_2020_20830_MOESM3_ESM.zip › E018-H3K4me1_LOCKS.bed]

chr1	10652125	10970750	83	66400	35.1282051282051
chr1	64127550	64381025	83	85350	32.3404255319149
chr1	156211175	156628175	83	80925	44.35
chr1	164446750	164744375	83	97300	40.2716049382716
chr1	214360050	214712250	83	80325	27.6428571428571
chr10	34658725	35003550	83	55750	41.8297872340426
chr10	73203950	73609350	83	69025	44.6181818181818
chr10	80784375	81025100	83	106025	35.4117647058824
chr10	88391500	88632100	83	72600	38.8695652173913
chr10	114397600	114740100	83	67900	36.5882352941176
chr10	114740725	114938000	83	89925	34.4
chr11	12695050	12910425	83	96050	21.7692307692308
chr11	44540550	44901025	83	79925	45.0476190476191
chr11	61244875	61515250	83	60700	41.7142857142857
chr11	72284000	72543575	83	58800	24.9655172413793
chr11	95697450	96028125	83	66750	43.6969696969697
chr11	124932275	125297675	83	73525	28
chr12	11698400	12011000	83	66375	41.2
chr12	53553050	53874475	83	65900	41.3333333333333
chr12	54499800	54816250	83	76225	43.7058823529412
chr12	62982450	63325850	83	72150	41.1818181818182
chr12	124864800	125138250	83	82250	26.6451612903226
chr13	41051700	41256375	83	76975	44.6666666666667
chr13	100217725	100520200	83	73050	40.3157894736842
chr14	77226900	77566500	83	91225	27.6666666666667
chr14	89588175	89911175	83	87925	36
chr15	74414550	74754800	83	89600	32.0350877192982
chr15	90524750	90830875	83	56700	39.6315789473684
chr15	99169650	99349475	83	92850	18.4102564102564
chr16	2721850	3087450	83	59950	43.15
chr16	49555825	49888700	83	85550	36.5833333333333
chr16	85146175	85456850	83	68525	43.4827586206897
chr16	89355625	89545800	83	92550	19.3181818181818
chr17	7013225	7287450	83	56475	43.5294117647059
chr17	17454500	17764425	83	82175	41.3658536585366
chr17	27214350	27473025	83	73700	35.8823529411765
chr17	36479825	36754875	83	69375	29.3684210526316
chr17	42975725	43392875	83	69975	33.08
chr17	46493775	46689650	83	64625	25.3924050632911
chr17	47922550	48194675	83	60575	33.45
chr17	55430550	55720225	83	87800	36.8571428571429
chr17	74348800	74669000	83	68825	39.6
chr19	1205000	1478350	83	77000	43.95
chr19	12806325	13094300	83	51050	31.3333333333333
chr19	18204300	18531425	83	64650	39.4516129032258
chr2	64336025	64680325	83	80475	33.2727272727273
chr2	85346825	85686175	83	92875	40.0338983050847
chr2	121453075	121662950	83	87725	22.85
chr2	175527725	175850900	83	61400	44.5263157894737
chr2	220215425	220553825	83	80175	41.0740740740741
chr20	48426975	48789925	83	60425	42.6086956521739
chr21	27284325	27533775	83	68750	33.6756756756757
chr22	27999550	28278800	83	72250	31.4210526315789
chr22	36481000	36862000	83	72700	44.0444444444444
chr22	42557425	42916475	83	68675	45.0526315789474
chr3	14298000	14694275	83	69750	43.6734693877551
chr3	61506850	61760100	83	76000	36.4
chr3	61762150	61959225	83	66175	15.5294117647059
chr3	71001300	71346275	83	80050	43.1111111111111
chr3	171756375	172032925	83	80550	32.5
chr3	193448275	193830900	83	64300	37.6
chr5	14093225	14426525	83	101150	32.8666666666667
chr5	106785700	107031900	83	76950	38.7272727272727
chr5	140983450	141235775	83	68950	29.6
chr5	141977250	142295450	83	56925	35.7142857142857
chr5	149786300	150081500	83	74175	35.3
chr6	2705575	3006850	83	66200	35.8901098901099
chr6	3007200	3405825	83	73475	42.2702702702703
chr6	15166225	15413125	83	148625	25.607476635514
chr6	41336900	41614300	83	89950	36.1395348837209
chr6	43932325	44219800	83	66950	42.7777777777778
chr6	157232800	157416400	83	61925	26.6315789473684
chr7	27068550	27263775	83	63250	39.7818181818182
chr7	105234700	105528500	83	80775	30.9259259259259
chr7	127165700	127546000	83	73500	44.4347826086956
chr8	118854950	119125825	83	77050	36.8275862068966
chr8	128739650	128932525	83	93450	40.8888888888889
chr9	16417175	16773900	83	79900	42.375
chr9	130461175	130770175	83	70975	43.0476190476191
chr9	134079100	134547550	83	79800	40.6428571428571
chr9	139828200	140146950	83	57875	38.3076923076923
chr12	54321250	54476300	82	47025	15.5
chr2	202706050	203058950	82	74775	40.3181818181818
chr4	16592300	17041925	82	70850	43.1818181818182
chr5	123797625	124165025	82	97575	43.9032258064516
chr12	52207575	52485500	81	66375	29.28
chr19	35396275	35791400	81	59075	43.4666666666667
chr22	29277975	29503125	81	73625	18.3137254901961
chr3	71694225	72091100	81	53750	39.3777777777778
chr6	31497225	31874575	81	61800	38.8695652173913
chr1	113160075	113503175	80	73950	38.0952380952381
chr10	126689025	126863075	80	91625	39.2631578947368
chr20	61371275	61669600	80	76050	35.0434782608696
chr7	75792075	76058625	80	52325	40.1818181818182
chr11	62412400	62699650	79	61725	37.4545454545455
chr6	34163725	34578225	79	54850	33.9611650485437
chr6	36390275	36895750	79	56975	42.4313725490196
chr12	6832500	7091850	78	67225	35.4782608695652
chr14	61614975	62082950	78	70200	38.65
chr5	176724475	176984425	78	62975	32.7076923076923
chr8	30196175	30413850	78	97650	39.4588235294118
chr9	71561025	71849275	77	53100	39.2941176470588
chr17	37711575	37914400	76	74000	21.4117647058824
chr5	141531675	141826450	76	64000	38.9565217391304
chr7	69050150	69327850	76	63725	38.4761904761905
chrX	132381850	132672525	76	66975	31.7857142857143
chr15	26860425	27034850	75	66400	35.6
chr16	11126450	11522000	75	55300	38.3243243243243
chr17	19141775	19451775	75	56050	39.3333333333333
chr22	23365175	23624525	75	64450	31.8888888888889
chr22	39319925	39581725	75	52625	39.4375
chr6	26119325	26365300	75	46725	37.625
chr7	150639075	150841675	75	64650	26.5
chr1	46845625	47194575	74	63175	33.2903225806452
chr1	205392975	205686200	74	71000	37.4054054054054
chr21	38713500	38938425	74	51325	38.3888888888889
chr4	87803675	88042100	74	81850	40.625
chr8	21809375	22103975	74	55200	38.0983606557377
chr9	138851525	139100550	74	61475	40.3846153846154
chr10	71389275	71689475	73	54625	38.5714285714286
chr12	116491525	116740750	73	58200	32.4615384615385
chr15	67296150	67492625	73	73350	21.1538461538462
chr17	45867625	46186550	73	71050	33.3191489361702
chr17	79184950	79544825	73	65625	35.044776119403
chr2	43231825	43506125	73	56850	37
chr3	65796400	66054125	73	54575	35.0967741935484
chr1	31997225	32281575	72	54150	37
chr1	94007875	94314125	72	56000	36.5
chr4	129480325	129768025	72	58000	31.7272727272727
chr19	19472150	19782275	71	59575	35.7142857142857
chr2	60580300	60836750	71	85025	25.5384615384615
chr3	50226600	50412850	71	63375	32.0555555555556
chr6	111822800	112134700	71	55375	35.5384615384615
chr8	128932600	129154625	71	53800	38.6060606060606
chr1	153438075	153722625	70	53975	34.6666666666667
chr17	71462200	71756350	70	48025	38.8235294117647
chr17	79761175	80077325	70	60950	27.7073170731707
chr18	53048550	53258150	70	63525	31.6153846153846
chr19	42532650	42834725	70	53950	36.7714285714286
chr20	62570175	62844150	70	54475	37.0973451327434
chr5	176023500	176274150	70	47400	35.5833333333333
chr7	47482400	47827075	70	65950	37.3406593406593
chr19	49895000	50117000	69	43950	38.25
chr2	207782725	208218225	69	79900	33.15
chr14	68503025	68875225	68	75200	26.1967213114754
chr19	2424550	2739500	68	40075	37.75
chr2	153191150	153400175	68	60450	27.4285714285714
chr8	101773725	102219825	68	59675	36
chr8	145513175	145756400	68	54125	26.7272727272727
chr1	27800325	28017350	67	78500	29
chr1	54715650	54879600	67	89375	15.125
chr1	156022275	156167875	67	56400	32.24
chr1	205089100	205345950	67	67325	34.040404040404
chr15	77736475	77969175	67	64750	30.1739130434783
chr16	29790700	30135150	67	55450	34.1666666666667
chr22	39822625	40134025	67	50625	36.6363636363636
chr6	33153175	33423500	67	60575	30.2222222222222
chr1	162026075	162234075	66	51925	30.1739130434783
chr11	19681700	19900725	66	60675	26.468085106383
chr13	28949600	29268675	66	55775	32.5614035087719
chr2	102312650	102449550	66	61950	20.2608695652174
chr1	154908200	155067350	65	53700	36.8888888888889
chr11	35959500	36234450	65	51775	34
chr11	46223975	46487400	65	72375	32.7333333333333
chr13	51783275	52028925	65	60250	35.4736842105263
chr15	57573450	57908275	65	56400	34.1
chr16	85464275	85684550	65	87300	23.5294117647059
chr22	26944475	27115200	65	61750	25.0909090909091
chr5	10422625	10710600	65	44850	36.4736842105263
chr5	177733700	178054875	65	43175	34.1176470588235
chr6	56549250	56756000	65	59375	28.84
chr1	8611775	8791325	64	46775	30.8301886792453
chr10	52141475	52390175	64	48825	35.7222222222222
chr14	105106575	105349300	64	50575	33.2222222222222
chr17	78573450	78853775	64	41250	32.1290322580645
chr3	193847175	194104450	64	56300	36.0952380952381
chr11	66577575	66890025	63	45625	34.4081632653061
chr15	40069475	40231450	63	51950	28.4102564102564
chr17	739400	909725	63	42450	30.8095238095238
chr18	46292575	46558450	63	74850	35.7894736842105
chr3	189699450	189916050	63	52425	33.6296296296296
chr5	139012775	139176525	63	75250	35.4615384615385
chr8	72459425	72669925	63	60100	25.2222222222222
chrX	68236100	68417675	63	38950	32.7741935483871
chr1	64934725	65109100	62	71650	32
chr1	203371300	203660925	62	61550	27.6923076923077
chr11	64475775	64704100	62	53150	32.1923076923077
chr12	66047200	66355500	62	49200	35.12
chr17	35036425	35308300	62	58925	32
chr17	72835900	73128700	62	47875	34.3846153846154
chr2	20641625	20876175	62	48825	33.9130434782609
chr7	101446625	101649375	62	56575	32.375
chr8	131268100	131461825	62	52575	32.8571428571429
chrX	17387550	17711525	62	47375	34.2
chr1	6395400	6584150	61	43000	21.6216216216216
chr11	14318350	14447600	61	48850	25.3114754098361
chr12	32514675	32725025	61	54150	32.4
chr15	65023225	65214700	61	56750	15.271186440678
chr19	18531725	18725150	61	45400	33.7333333333333
chr5	148784250	148998750	61	44700	28.7179487179487
chr7	131192875	131348350	61	60525	27.4285714285714
chr1	56796975	57050650	60	73575	34.6285714285714
chr1	201315600	201563850	60	46175	31.9310344827586
chr11	47935425	48156475	60	39200	34.1935483870968
chr12	12649125	12890475	60	49000	27.2093023255814
chr15	85922575	86132250	60	38800	34.8292682926829
chr4	159927150	160237150	60	48725	28.8333333333333
chr7	70036675	70295475	60	67450	33.8461538461538
chr8	11533225	11760400	60	49025	30.7826086956522
chr10	97167875	97320375	59	49300	32.1408450704225
chr2	176931300	177058100	59	49625	14.5
chr20	35848850	36066850	59	49625	30.4761904761905
chr22	34188400	34321975	59	63275	29.2631578947368
chr3	185406900	185564175	59	67475	29.4117647058824
chr4	183994975	184185750	59	47075	32.1176470588235
chr9	124396675	124590425	59	51700	30.5
chr9	131785100	132050375	59	49225	28.5287356321839
chr1	31180725	31392250	58	46950	27.375
chr11	44906675	45124800	58	51075	21.3225806451613
chr11	57224375	57445325	58	48300	30.4736842105263
chr15	89874475	90040275	58	53100	28.9230769230769
chr16	657875	864350	58	42625	32.8
chr2	39562650	39761900	58	48025	30
chr20	48225200	48393150	58	51550	31.2727272727273
chr20	52323050	52578625	58	61125	29.3953488372093
chr22	17839475	17973450	58	52250	21.5652173913043
chr3	129240725	129464450	58	59175	26
chr1	8407950	8542250	57	52225	25.7777777777778
chr1	17696150	17929450	57	58800	32.7058823529412
chr1	208250425	208453100	57	45400	32.5454545454545
chr11	8679825	8893700	57	49575	25.7
chr12	3142700	3366750	57	45450	21.8461538461538
chr13	98749800	98996200	57	44375	32.7045454545455
chr17	36850175	37082725	57	58950	31.9655172413793
chr3	42054050	42255925	57	43425	33.0526315789474
chr4	26206575	26470300	57	40575	32.6315789473684
chr5	133680925	133949300	57	46275	31.0322580645161
chr9	23718300	23858650	57	50425	15.2380952380952
chr1	21794000	22000425	56	42825	31.1864406779661
chr18	60380875	60524875	56	65025	11.56
chr19	8369900	8579450	56	42425	31.0666666666667
chr2	36565250	36720825	56	57550	30.4444444444444
chr22	30579850	30841775	56	44075	23.7777777777778
chr22	43263550	43412150	56	48175	21.7735849056604
chr6	157089025	157220775	56	59700	26.8333333333333
chr7	51209000	51434900	56	43000	22
chr8	22397725	22643575	56	57275	32.2727272727273
chr1	157933775	158094825	55	62625	30.9
chr17	38565900	38722150	55	40300	17.6603773584906
chr17	55880500	56035125	55	52925	25.375
chr20	49211125	49384700	55	32475	24.2173913043478
chr3	149245750	149390175	55	42600	12.2857142857143
chr9	84148625	84314425	55	43175	30.125
chr9	132143900	132287300	55	43550	25.3333333333333
chrX	10474800	10590650	55	36875	16.8
chr1	840550	1015975	54	40500	31.6153846153846
chr1	114470775	114708725	54	63225	29.7931034482759
chr1	203953500	204122300	54	56000	25.7142857142857
chr10	75610900	75799775	54	45575	29.2
chr2	66589825	66824050	54	50725	25.7407407407407
chr2	206476625	206635075	54	46325	24.0769230769231
chr4	93333900	93450725	54	47450	19.4838709677419
chr6	149062025	149247850	54	46075	29.375
chr1	26601325	26759975	53	44025	25.3469387755102
chr1	39546150	39699425	53	60450	25.3793103448276
chr1	155138125	155296050	53	35425	26.2162162162162
chr14	99908175	100095275	53	59350	21.5588235294118
chr17	4688775	4938900	53	47250	30.0588235294118
chr19	45888500	46032975	53	30375	20.9047619047619
chr2	145158950	145373925	53	57075	25.875
chr3	184218175	184443375	53	56175	26.2
chr6	21586900	21785775	53	53775	28.5769230769231
chr6	25270950	25465375	53	43825	26.1666666666667
chr6	159172475	159392225	53	51975	29.2857142857143
chr7	151065475	151218100	53	41700	24.4736842105263
chr9	8599875	8895850	53	41725	27.7435897435897
chr10	96941450	97074350	52	39400	26.5161290322581
chr11	63992025	64152125	52	44100	21.1
chr11	119176800	119391200	52	51775	23.2380952380952
chr17	56295875	56499525	52	38175	30.4918032786885
chr2	85057100	85245325	52	38150	26.9142857142857
chr2	238480425	238653750	52	50325	26.88
chr7	121939525	122115300	52	47625	21.4814814814815
chrX	8584575	8707150	52	35750	22.4186046511628
chr1	38433725	38649475	51	44225	26.4375
chr10	29822175	30046700	51	42000	23.6842105263158
chr10	123245175	123368750	51	45050	28.2857142857143
chr11	205700	418200	51	49500	27.6521739130435
chr13	99097325	99234875	51	58075	14.75
chr15	96855800	96975625	51	48500	16.8316831683168
chr17	25782325	25906225	51	61900	8.14814814814815
chrX	39921000	40036950	51	55450	24.7878787878788
chr11	743575	870450	50	44225	21
chr11	123275750	123465025	50	37025	22.1081081081081
chr14	69378625	69565300	50	61800	22.9
chr15	40526375	40676375	50	41175	18.8648648648649
chr15	68020875	68177850	50	46550	27.4468085106383
chr16	17439175	17577650	50	38550	19.4642857142857
chr17	7451675	7626250	50	43400	24.5454545454545
chr17	44178250	44272450	50	44125	9.40540540540541
chr2	201170100	201290750	50	43750	21.52
chr5	115833650	115967350	50	63750	16.2898550724638
chr6	75911275	76092925	50	45400	25.5652173913043
chr9	136687425	136860000	50	47950	20.972972972973
chrX	13773525	13983775	50	44150	28.3111111111111
chr10	22882825	23011875	49	46025	14.6153846153846
chr11	65059000	65276375	49	55375	26.1428571428571
chr15	68799525	68997125	49	42475	24
chr16	3087950	3241175	49	29275	17.2542372881356
chr16	81462800	81620500	49	36250	21.2272727272727
chr17	75346400	75504725	49	79800	18.6666666666667
chr18	74677225	74881075	49	39100	24.962962962963
chr9	126067325	126251975	49	34975	28
chr9	129087900	129299250	49	38475	21.7368421052632
chr1	3506225	3728425	48	42875	24.0740740740741
chr1	230165200	230431350	48	45550	25.0740740740741
chr10	35613150	35787850	48	49025	24.4166666666667
chr11	120039100	120225150	48	40300	24.9375
chr1	2120525	2254400	47	55725	9.35714285714286
chr1	200251775	200386425	47	41825	24.1818181818182
chr11	65290375	65432075	47	38175	19.0588235294118
chr11	128332950	128499975	47	40450	21.7435897435897
chr12	109003700	109126950	47	40275	18.75
chr17	1889275	2044625	47	31450	23.0909090909091
chr17	2731975	2867400	47	31825	25.5833333333333
chr19	13095875	13234150	47	50750	18
chr19	47582925	47808975	47	41150	23.0625
chr2	47397550	47598625	47	41875	24.8965517241379
chr21	34322175	34524750	47	38950	25.6923076923077
chr3	57019575	57208025	47	46375	23.7608695652174
chr3	186603750	186802875	47	36075	25.0869565217391
chrX	153188050	153342150	47	34750	26.8666666666667
chr1	145398150	145590075	46	35200	27.0545454545455
chr11	27408300	27505100	46	45300	18.9473684210526
chr12	115074450	115190300	46	47875	24
chr14	24545150	24743700	46	28875	22.5490196078431
chr15	60811775	60972500	46	39900	24.4333333333333
chr16	67182950	67314075	46	35375	26.9310344827586
chr20	44538575	44728750	46	32000	27.1228070175439
chr22	46838025	47059050	46	34775	26.4383561643836
chr3	66358675	66555925	46	65250	26.6440677966102
chr1	19718050	19814700	45	43825	20.3243243243243
chr11	56958600	57133950	45	41625	26.1176470588235
chr5	54715075	54878500	45	34250	23.7142857142857
chr9	36380775	36493175	45	29600	20.8
chr1	27625300	27778325	44	41600	24.6666666666667
chr1	44938200	45119450	44	45475	21.4146341463415
chr1	201583825	201733225	44	47425	25.3333333333333
chr10	105389525	105544225	44	38325	15.8095238095238
chr14	93454550	93583300	44	40350	21.0952380952381
chr14	100196950	100361125	44	35750	23.34375
chr17	41704950	41838250	44	26725	25.5454545454545
chr2	169311875	169519725	44	36725	24.144578313253
chr2	218763825	218899575	44	37425	16.1
chr4	123652925	123782975	44	41900	20.1818181818182
chr8	145007600	145163150	44	41225	25.7575757575758
chr1	9848075	10021425	43	33575	23
chr1	24612800	24836275	43	37250	22.1428571428571
chr18	55841175	56027225	43	54850	16.8666666666667
chr3	46915675	47067225	43	45700	22.8275862068966
chr9	116254775	116421000	43	34800	22.188679245283
chr15	99352325	99451300	42	42925	14.5
chr2	45151050	45242200	42	39850	16.9411764705882
chr2	47136650	47317850	42	39275	24.3478260869565
chr2	65495275	65684200	42	38725	19.5652173913043
chr2	189114300	189236850	42	36350	21.5555555555556
chr6	25987725	26071900	42	28650	17.1304347826087
chr7	150008900	150146700	42	49600	24.1290322580645
chr9	34547850	34666625	42	37225	16.8205128205128
chr1	27317400	27482375	41	44375	22.9787234042553
chr17	6323325	6483075	41	38750	19.5932203389831
chr17	38437350	38531325	41	41650	10.8510638297872
chr18	20673875	20870425	41	41125	18.9538461538462
chr4	183368550	183515125	41	35750	19.2
chr8	59899475	60033500	41	39250	16.5263157894737
chr9	82219850	82325925	41	29500	20.6470588235294
chr9	127455375	127657025	41	48050	22.2352941176471
chr9	132311325	132405025	41	30950	10.8292682926829
chr10	79596150	79734950	40	40700	17.8085106382979
chr14	91769050	91885250	40	39800	23.5185185185185
chr15	31584700	31692450	40	45025	16.875
chr19	1061925	1189625	40	27250	21.5
chr2	240122700	240232875	40	36825	21.9047619047619
chr22	42219625	42374750	40	31325	22.3312101910828
chr3	11618000	11763100	40	41675	18.5925925925926
chr3	31917675	32024675	40	35400	12.08
chr6	13351300	13497475	40	30525	15.8965517241379
chr8	20089475	20236625	40	42725	20.3636363636364
chr8	142356850	142483475	40	28125	20.96875
chr9	37997825	38092525	40	41600	14.9545454545455
chr1	16438275	16571000	39	43150	21.7380952380952
chr10	74002525	74124700	39	35975	21.4545454545455
chr11	100547400	100665375	39	33025	22.5882352941176
chr16	84697225	84776400	39	30000	14.3157894736842
chr17	8012675	8131425	39	29250	20.8461538461538
chr17	16281850	16424675	39	36150	18.9508196721311
chr19	42872275	43015650	39	26375	18.0909090909091
chr4	146723225	146861575	39	39725	21.8867924528302
chr4	174088375	174192100	39	36675	19.5384615384615
chr6	114638300	114771450	39	38575	18.1176470588235
chr9	139420650	139510250	39	34100	13.0434782608696
chrX	45610975	45672000	39	30950	14.1481481481481
chrX	68042350	68158975	39	34175	16.7857142857143
chr1	156629150	156740275	38	49025	15.7254901960784
chr10	123866550	123952575	38	31725	9.05882352941176
chr11	116228475	116384675	38	28750	21.4736842105263
chr13	110949250	111068300	38	28400	21.1020408163265
chr16	84534950	84655875	38	32800	17.3103448275862
chr17	30585125	30683850	38	30675	19.4117647058824
chr17	73305175	73408775	38	27275	18.4137931034483
chr19	38396250	38553975	38	40500	15.9622641509434
chr4	99388400	99552325	38	27350	21
chr5	112459975	112586775	38	34800	17.3793103448276
chr6	10505575	10634300	38	39200	19.5
chr6	14772350	14893800	38	27150	21.4
chr6	21870450	22053975	38	25125	21.375
chr6	33710600	33840150	38	41600	17.6216216216216
chr9	130262825	130417825	38	31775	21.5
chr1	33167050	33285125	37	34125	18.4183006535948
chr1	156774150	156903825	37	25950	21.6705882352941
chr10	61590275	61669450	37	29550	10.8148148148148
chr11	119517650	119635225	37	36800	15.9
chr17	40422800	40585200	37	35750	13.2032520325203
chr17	41362900	41522150	37	25050	21.2
chr20	45931400	46013250	37	46600	12.5762711864407
chr3	32810275	32944150	37	71475	20.1935483870968
chr3	112854875	112997475	37	32300	21.7454545454545
chr3	147057675	147167975	37	55475	21.6279069767442
chr5	146796725	146902875	37	33750	15.0666666666667
chr6	108862975	108977775	37	26350	16.3214285714286
chr9	129371775	129453100	37	36525	8.66666666666667
chr1	94993075	95202825	36	38425	19.6363636363636
chr13	24682475	24824150	36	23350	17.3714285714286
chr15	40329925	40418075	36	38700	10.0425531914894
chr19	4326325	4416550	36	30200	19.1428571428571
chr2	71098400	71229975	36	27150	19.96875
chr2	111484325	111632350	36	36175	21.0232558139535
chr22	19675100	19756300	36	23525	14.5714285714286
chr3	192534950	192641950	36	31700	15.5294117647059
chr3	194868450	194993075	36	39775	16.4137931034483
chr5	49961675	50041625	36	17125	17.5
chr6	31025025	31152250	36	27600	16.4444444444444
chr6	52363575	52463700	36	30125	19.0909090909091
chr8	93025325	93131400	36	40375	13.855421686747
chr8	132902725	133014100	36	30775	12.1176470588235
chr11	67118900	67212000	35	29350	15.8666666666667
chr14	23937925	24058775	35	35575	13.2577319587629
chr14	100837950	100933500	35	26300	17.728813559322
chr16	88804000	88879550	35	27075	19.0909090909091
chr17	20031325	20134825	35	31175	12.1071428571429
chr18	52902100	53027875	35	33150	20
chr2	97480775	97599725	35	35575	18.3728813559322
chr2	217414575	217582750	35	29500	16.3823529411765
chr3	30622250	30747150	35	24100	20.64
chr3	51974325	52092425	35	31600	17.2777777777778
chr8	61588375	61690450	35	26525	15.6470588235294
chr1	11737300	11868150	34	38750	15.5229357798165
chr1	85663775	85819900	34	23925	20.24
chr10	72961950	73040925	34	37775	15.7
chr11	125928975	126039775	34	30725	13.8709677419355
chr17	75730325	75838725	34	22750	16.59375
chr2	235825975	235960400	34	44300	15.7567567567568
chr20	56941050	57033950	34	24500	19.3125
chr20	61804350	61906475	34	24275	16.1111111111111
chr4	140729650	140864975	34	30500	17.25
chr4	187544050	187650475	34	32975	14.5263157894737
chr6	10375625	10435400	34	39850	19.8823529411765
chr8	38259025	38346350	34	37525	12.92
chr15	65618275	65717325	33	38100	15.5833333333333
chr16	75076900	75154350	33	29775	12.2962962962963
chr17	76331050	76388725	33	31075	10.5185185185185
chr19	15360950	15444300	33	33675	16.5357142857143
chr22	40571500	40646075	33	39650	16.4285714285714
chr4	24499875	24587375	33	27050	13.1714285714286
chr5	118649350	118754775	33	28650	14.5
chr5	124202400	124401625	33	44425	18.4242424242424
chr6	7100250	7196450	33	36450	17.92
chr6	138786375	138900300	33	38425	15.5813953488372
chr7	157064550	157152575	33	26750	16.2816901408451
chr9	74510225	74601125	33	30500	12.7234042553191
chr1	21564275	21677375	32	41225	15.6082474226804
chr1	22223175	22290600	32	27150	16.7407407407407
chr1	23851050	23928075	32	28650	16.8
chr11	20002675	20088825	32	34975	9.85185185185185
chr12	26110075	26207800	32	26275	13.88
chr13	93867175	93990775	32	28100	16.8510638297872
chr15	59568800	59666100	32	27475	15.2222222222222
chr15	66962125	67078100	32	30600	18.5263157894737
chr17	17770350	17876875	32	27450	14.4571428571429
chr17	71252075	71365800	32	31925	11.2830188679245
chr2	54767950	54862675	32	33975	18.1791044776119
chr2	64833300	64924175	32	23550	15.0909090909091
chr2	232505400	232587675	32	25925	16.1016949152542
chr20	3708075	3802425	32	26825	15.35
chr20	56229600	56328950	32	28350	18.6428571428571
chr5	75769575	75843500	32	26350	15.3125
chr5	79468775	79554000	32	38950	16.1025641025641
chr5	173311600	173409175	32	27825	12.1428571428571
chr6	37448050	37568675	32	25600	16.96
chr7	92352625	92467425	32	35375	18.8936170212766
chr8	41107000	41226775	32	34275	13.4444444444444
chr1	120161225	120262325	31	24600	17.5434782608696
chr1	202025850	202137400	31	25700	18.125
chr10	72199125	72283025	31	28225	15.5
chr11	31817650	31913600	31	41525	15.8863636363636
chr11	62306100	62390200	31	34400	14.8648648648649
chr12	49340475	49464425	31	30450	15.9047619047619
chr14	65138500	65235825	31	36175	13.969696969697
chr14	103511800	103606350	31	22625	17.25
chr15	41185625	41264800	31	24450	13.6444444444444
chr17	48657950	48807050	31	25575	16.55
chr19	39121600	39191100	31	46675	15.6470588235294
chr3	57993475	58061250	31	41100	7.43859649122807
chr5	87954750	88026450	31	31975	8.70796460176991
chr6	35602325	35745025	31	28925	14.5882352941176
chr6	43019075	43097575	31	28375	15.5384615384615
chr7	100135950	100253900	31	28475	16.9655172413793
chr9	112807050	112936075	31	35150	16
chr9	123595625	123714750	31	26550	16.1791044776119
chr1	181031900	181128600	30	32725	17.2380952380952
chr1	203236850	203331550	30	25850	16.0677966101695
chr10	35016250	35119725	30	25275	12.3529411764706
chr11	63742925	63838350	30	27725	17.3617021276596
chr12	14520425	14574075	30	22750	11.0909090909091
chr13	52157175	52264200	30	31475	16.3846153846154
chr14	75686850	75778250	30	20300	14.2727272727273
chr15	63723100	63810650	30	26175	12.5238095238095
chr16	9025550	9085950	30	24200	15.8157894736842
chr16	11651725	11737075	30	24975	12.2857142857143
chr19	55849675	55920375	30	29425	11.4285714285714
chr19	55951500	56008625	30	22050	16.6666666666667
chr2	25471150	25565950	30	35950	10.1714285714286
chr2	232198475	232294425	30	24475	12.3636363636364
chr20	30135725	30199900	30	24750	14.9655172413793
chr20	31044200	31132550	30	29650	12.7924528301887
chr4	185297225	185398300	30	30975	9.65217391304348
chr6	16670300	16850650	30	23800	17.6410256410256
chr1	18953225	19020350	29	29800	15.7297297297297
chr10	105559150	105631100	29	18225	14.9444444444444
chr12	104845725	104949925	29	24125	12.5483870967742
chr14	21456975	21576425	29	27025	13.4065934065934
chr15	75918500	76031875	29	21725	17.0909090909091
chr16	87839800	87915850	29	27850	11.5058823529412
chr17	42141275	42220500	29	28750	15.344262295082
chr17	47529375	47601650	29	22175	14.258064516129
chr17	55331650	55420650	29	30825	8.43137254901961
chr2	16067500	16132300	29	17650	14.6666666666667
chr20	17616825	17692550	29	19725	13.3220338983051
chr21	44343050	44427325	29	20725	14.4615384615385
chr5	92904800	92957825	29	26350	13.3548387096774
chr5	131745425	131836975	29	23525	15.1851851851852
chr7	55571875	55642475	29	34675	10.5
chr7	137601700	137693650	29	22250	15.6551724137931
chr8	56755700	56876075	29	23825	16.6415094339623
chr9	27421500	27503750	29	23700	15.5294117647059
chr1	45240550	45316025	28	19325	14.2285714285714
chr1	209523125	209609625	28	30525	11.6666666666667
chr11	76391650	76518575	28	29100	16.4390243902439
chr11	123036950	123090325	28	19275	14.2962962962963
chr14	90004550	90104200	28	27000	13.6923076923077
chr16	3847850	3931850	28	23875	14.8947368421053
chr17	14199875	14293700	28	28050	16.4545454545455
chr2	106360175	106438975	28	25875	16.5217391304348
chr2	161211150	161275425	28	26850	12.6470588235294
chr2	164449975	164524325	28	17325	15.9090909090909
chr2	236444425	236495975	28	16725	12.35
chr21	46106050	46189250	28	30050	11.7142857142857
chr3	181404400	181515525	28	41850	9.90909090909091
chr6	641075	712150	28	26275	15.1525423728814
chr6	33538400	33609100	28	23800	12.8
chr7	155231275	155305425	28	21700	15.2142857142857
chr1	25026225	25097625	27	18125	15.0103092783505
chr12	76397200	76480075	27	24375	13.1182795698925
chr12	106468325	106539975	27	34875	8.70833333333333
chr12	123555075	123639425	27	23700	11.625
chr15	68548725	68624250	27	24725	12.6285714285714
chr18	55735850	55786325	27	16000	15.9354838709677
chr19	49610200	49669400	27	16875	12.2926829268293
chr2	134876075	134939100	27	25000	14
chr5	42991575	43069000	27	22125	12.3652173913043
chr6	30684200	30750150	27	18250	11.953488372093
chr8	38365850	38440925	27	26250	10.7692307692308
chr8	141954550	142015450	27	19175	14.1875
chrX	9753000	9846675	27	26500	15.9310344827586
chrX	25008400	25045000	27	24825	7.33333333333333
chr10	71071025	71136925	26	31550	14.24
chr10	102383200	102447675	26	18700	12.7301587301587
chr12	48191175	48245350	26	25300	10.5957446808511
chr12	57606550	57645125	26	25150	2.85714285714286
chr12	107066000	107177500	26	24775	14.8333333333333
chr14	99690625	99750925	26	33450	13.3548387096774
chr17	41602425	41678925	26	27400	8.23157894736842
chr17	48194800	48262525	26	22950	7.0188679245283
chr2	9345575	9439950	26	15725	13.2592592592593
chr20	31319250	31411525	26	36125	8.11764705882353
chr20	32579275	32636250	26	21775	11.3103448275862
chr3	55604250	55700075	26	24275	13.6825396825397
chr5	16701975	16759900	26	24725	15.2857142857143
chr5	171367200	171437550	26	34450	15.2777777777778
chr6	20400725	20470300	26	16750	12.4186046511628
chr6	131612125	131670675	26	18325	12.14
chr6	163816525	163865500	26	20500	8.52173913043478
chr7	56050	166700	26	24400	14.75
chr7	5566275	5650650	26	21425	14.9230769230769
chr7	83040575	83104850	26	20600	13.3939393939394
chr8	41558875	41656600	26	20200	13.9565217391304
chr1	43388475	43447050	25	32925	8.96703296703297
chr10	82204175	82269425	25	29225	14.2105263157895
chr14	21967000	22027125	25	22600	8.41025641025641
chr14	74178550	74241925	25	32250	9.06666666666667
chr16	16042725	16092675	25	14700	14.2372881355932
chr16	70713150	70795850	25	28200	11.8709677419355
chr19	908900	963475	25	16275	9.50684931506849
chr2	64047625	64116050	25	29225	12.8636363636364
chr2	70310375	70371000	25	22125	10.4646464646465
chr20	623625	691700	25	19750	10.2352941176471
chr3	110788500	110832000	25	16225	12.6333333333333
chr5	71402075	71511950	25	27700	12.360248447205
chr5	167709100	167775525	25	24400	10.5714285714286
chr6	42357150	42428150	25	25950	10.3606557377049
chr7	20814100	20875300	25	25925	13.0681818181818
chr8	37638750	37708075	25	28175	7.47058823529412
chr9	98188000	98281175	25	30800	14.2608695652174
chr9	127004425	127072600	25	19475	10.4545454545455
chrX	40940975	40982025	25	26375	5.5
chr1	47973425	48059325	24	17775	13.8846153846154
chr10	135032675	135080975	24	14850	8.26086956521739
chr11	47516550	47575775	24	21500	10.6315789473684
chr11	118559850	118613650	24	14625	10.8
chr11	128553850	128624550	24	25125	10.6736842105263
chr11	133370375	133417475	24	18975	8.0625
chr12	32252175	32298325	24	18525	10.6666666666667
chr12	48098575	48174200	24	19400	12.5555555555556
chr12	56074925	56149575	24	22625	13.5703703703704
chr17	38209550	38281825	24	32425	12.3529411764706
chr17	58211675	58249400	24	17725	11.4117647058824
chr19	13936250	13994525	24	19325	13.8235294117647
chr19	50134125	50195850	24	18100	11.3636363636364
chr2	58721300	58797800	24	25475	11.1891891891892
chr2	128116225	128183200	24	14825	13.5789473684211
chr20	30249225	30311200	24	27900	6.80701754385965
chr3	171127025	171180225	24	20125	13.25
chr4	7878875	7943875	24	21000	9.92307692307692
chr4	13511075	13551150	24	24450	4.40677966101695
chr4	77890475	77945050	24	21850	8.59574468085106
chr5	126627000	126679075	24	22350	6.46153846153846
chr7	121550225	121607800	24	20775	13.3142857142857
chr8	103377900	103426725	24	21825	8.86792452830189
chr9	131124025	131191625	24	24850	13.44
chr9	140549200	140604025	24	26150	7.70149253731343
chr1	109755750	109828550	23	26750	7.41379310344828
chr10	21781450	21825750	23	33225	1.64601769911504
chr10	126135300	126171475	23	19500	5.36842105263158
chr10	126313925	126377050	23	17925	11.4074074074074
chr11	93210075	93280075	23	22375	9.984
chr12	19332875	19396550	23	20100	11.0243902439024
chr12	113894300	113966800	23	26150	12.5454545454545
chr16	51128675	51219375	23	27925	10.8571428571429
chr16	81743150	81786375	23	12250	12.9714285714286
chr17	55145225	55192050	23	22150	9.77272727272727
chr20	22536600	22572575	23	27200	2.92307692307692
chr20	55755450	55866125	23	26575	10.8869565217391
chr4	53699000	53751200	23	22150	8.19230769230769
chr4	102176400	102270650	23	22400	12.7857142857143
chr4	174409875	174460575	23	25900	12
chr5	16852300	16902125	23	19600	8.86363636363636
chr5	74128750	74185700	23	17825	9.18918918918919
chr6	32086900	32165550	23	22925	12.3333333333333
chr7	130559850	130611400	23	19950	9.64705882352941
chr9	27333450	27412875	23	22175	11.4705882352941
chr1	29545500	29611200	22	18275	10.6451612903226
chr1	90361850	90423225	22	27225	7.88888888888889
chr1	178212325	178269825	22	25150	11.2777777777778
chr12	6288200	6344525	22	29750	8.15841584158416
chr13	113342575	113399100	22	24750	6.96296296296296
chr15	37370075	37416875	22	20725	10.8852459016393
chr16	8915225	8980850	22	19775	12.5294117647059
chr16	67420475	67468400	22	19875	7.34883720930233
chr17	1266175	1302050	22	15100	7.81818181818182
chr17	48580775	48648550	22	20025	7.44444444444444
chr17	59467125	59494800	22	13750	5.60869565217391
chr19	47117650	47165375	22	11800	11.6521739130435
chr19	59024725	59087650	22	18625	11.8181818181818
chr2	55227050	55260825	22	17800	12.4166666666667
chr21	35012650	35088050	22	27425	8.22222222222222
chr21	44197400	44230325	22	14550	8.3
chr22	36354450	36432525	22	18675	12
chr3	72418025	72478350	22	35225	11.2093023255814
chr3	122662000	122748200	22	29800	10.9661016949153
chr6	1556525	1628400	22	19925	11.2116788321168
chr6	87861100	87894650	22	21050	4.55813953488372
chr6	112157000	112212725	22	24725	12.5862068965517
chr8	97517200	97567550	22	21200	5.27272727272727
chr9	80553825	80598825	22	16875	8.52173913043478
chr9	89985575	90034675	22	17850	11.7575757575758
chr1	12652500	12697200	21	22250	8.9
chr1	19227450	19284425	21	23050	8.97872340425532
chr1	206831075	206898975	21	28900	10.25
chr10	33226775	33299900	21	29375	11.1746031746032
chr10	103571675	103611725	21	13000	8.80519480519481
chr11	43935175	43984700	21	17000	7.67272727272727
chr11	117533700	117606100	21	19300	11.3877551020408
chr12	57984200	58035900	21	16350	11.7058823529412
chr12	114828025	114852750	21	16975	4.17391304347826
chr14	20921250	20967975	21	12225	11.5789473684211
chr14	65409075	65473600	21	19175	11.4
chr15	60283250	60337550	21	26175	9.23232323232323
chr17	41149275	41195700	21	20475	10.695652173913
chr17	63511525	63573575	21	26325	7.57746478873239
chr17	77748475	77790200	21	26725	4
chr18	48532975	48578025	21	19425	7.46236559139785
chr19	5942125	5980300	21	22450	5.22448979591837
chr19	40904200	40957375	21	12875	9.7037037037037
chr19	55573375	55608025	21	12075	10.5384615384615
chr2	73113800	73208300	21	24475	11.6111111111111
chr2	74681475	74743900	21	20250	10.504854368932
chr2	120504300	120566875	21	21000	8.81720430107527
chr21	17101500	17148000	21	20575	9.10344827586207
chr22	39599250	39665575	21	19950	11.1827956989247
chr22	50323425	50364700	21	13125	7.67901234567901
chr4	22476075	22525400	21	18150	8.16666666666667
chr4	111529700	111565400	21	29725	1.11627906976744
chr5	149509300	149547975	21	18525	7.84
chr5	179467675	179518400	21	19725	5.93939393939394
chr6	29570600	29652350	21	23900	9.66666666666667
chr6	35419100	35491050	21	26225	8.5
chr6	39157600	39200800	21	22400	11.1428571428571
chr7	96614625	96657100	21	26475	3.90163934426229
chr7	138140150	138168600	21	14800	6.45454545454545
chr9	95497325	95533450	21	18025	5.57894736842105
chr9	109621050	109698000	21	37050	10.0909090909091
chr9	122034825	122068100	21	11800	8.05714285714286
chrX	114913225	114959775	21	12200	10.96
chr1	10567275	10621925	20	18350	11.0588235294118
chr1	41819525	41874650	20	25900	4.03125
chr1	223887900	223943875	20	20375	8.11111111111111
chr10	102786600	102835850	20	17650	10.8666666666667
chr10	116247375	116300025	20	16000	10.1785714285714
chr11	1964875	2026675	20	15250	8.8
chr11	94479875	94528025	20	14200	9.86206896551724
chr11	129116900	129162075	20	16925	10.8571428571429
chr12	6416050	6455725	20	21250	7.1875
chr12	111840900	111884725	20	26350	8.18181818181818
chr13	100601625	100650800	20	32600	4.62857142857143
chr14	23622575	23657500	20	15150	9.23809523809524
chr14	54387400	54466225	20	24925	10.6133333333333
chr14	101131550	101194700	20	14375	11.1111111111111
chr16	4338150	4379425	20	18100	6.73469387755102
chr16	9183500	9222375	20	21025	7.13333333333333
chr17	4472100	4549050	20	17650	10.7428571428571
chr19	10981125	11009450	20	16075	4.30769230769231
chr19	42363075	42397275	20	12825	7.68421052631579
chr19	54927150	54985275	20	18450	11.037037037037
chr2	159312525	159369950	20	17450	7.74193548387097
chr21	18883950	18917050	20	12600	10.3157894736842
chr3	23769875	23809475	20	13000	7
chr3	48466075	48520900	20	18525	8.97986577181208
chr3	53269975	53313075	20	19925	5.40540540540541
chr3	55514700	55591375	20	21050	10.7083333333333
chr3	112095350	112145575	20	17200	9.92592592592593
chr3	191066750	191111450	20	16000	5.88235294117647
chr4	89062250	89124575	20	13475	11.03125
chr5	36590600	36620775	20	11850	7.6
chr6	42711825	42765250	20	15500	9.62790697674419
chr6	107899575	107955775	20	17650	10.6376811594203
chr7	2535150	2599850	20	22500	10.4393063583815
chr8	141597650	141648450	20	22900	9
chr1	1333050	1376700	19	19950	8.44444444444444
chr1	12206800	12269375	19	13675	9.70833333333333
chr1	32389675	32423775	19	16625	9.23076923076923
chr1	34627875	34659100	19	10800	5.47126436781609
chr1	53752225	53795150	19	13250	7.91489361702128
chr1	65604850	65644600	19	14625	7.54545454545455
chr1	159869575	159916900	19	19750	8.84
chr1	223167875	223215425	19	20050	8.44
chr1	226285375	226324250	19	16600	5.65957446808511
chr10	22604300	22635250	19	14600	7.01694915254237
chr11	44323675	44357725	19	15225	10.3111111111111
chr11	113716700	113756825	19	16775	9.15625
chr12	76327025	76387225	19	15750	9.03448275862069
chr12	120662550	120706150	19	29425	5.24528301886792
chr13	51720450	51754700	19	15375	9.33333333333333
chr14	91065825	91129025	19	20625	8.78125
chr14	100732650	100785025	19	16475	7.2824427480916
chr15	75042825	75093325	19	17050	8.13483146067416
chr15	89146225	89183100	19	22800	5.36
chr16	52544800	52599600	19	14675	9.95
chr16	58032250	58068150	19	14125	8.51428571428571
chr16	86527425	86553750	19	17100	7.72727272727273
chr17	40805325	40840175	19	17000	7.34285714285714
chr17	46793400	46833025	19	16000	7.56521739130435
chr17	65483725	65531525	19	16325	8.2
chr18	35104075	35166325	19	16075	10.1515151515152
chr19	41100025	41140500	19	15450	9.04761904761905
chr19	49087225	49150625	19	19425	8.97674418604651
chr2	105458300	105491100	19	20700	3.83098591549296
chr2	169021575	169069325	19	13125	9.64516129032258
chr20	21154350	21216850	19	18825	10.1190476190476
chr20	35168400	35235725	19	19325	9.14754098360656
chr3	63918175	63961650	19	18000	6.97674418604651
chr4	140061400	140101600	19	15200	8.05797101449275
chr5	2738000	2767625	19	16275	8.45
chr5	140854975	140896575	19	18350	4.53333333333333
chr5	179220100	179257100	19	15575	9.75
chr6	3406000	3467450	19	25900	8.70588235294118
chr6	99271275	99296900	19	16300	3.13636363636364
chr6	149637250	149663975	19	15150	4.95238095238095
chr7	1263475	1289800	19	15075	3.57575757575758
chr8	26159100	26199825	19	19350	9.33333333333333
chr9	673475	730075	19	15850	8.45283018867925
chr9	128639575	128674975	19	15525	8.93333333333333
chrX	48767600	48803525	19	16200	6.8
chrX	136627525	136675775	19	22325	7.39393939393939
chr1	22555525	22600400	18	11075	9.87951807228916
chr1	47890400	47940625	18	15800	8.90909090909091
chr1	184422125	184482300	18	15975	9.84126984126984
chr1	224007675	224034900	18	11100	7.30769230769231
chr1	232673350	232730225	18	19550	8.77551020408163
chr10	8069050	8121875	18	28225	9.69230769230769
chr10	99238875	99314125	18	21550	8.86363636363636
chr10	104152000	104196375	18	16725	7.80952380952381
chr10	119099775	119138250	18	16075	9.83333333333333
chr11	10311175	10350225	18	14075	8.21052631578947
chr11	65651975	65700650	18	16550	8.10526315789474
chr11	77106650	77138800	18	15075	9.82608695652174
chr11	77146925	77191225	18	23750	5.38888888888889
chr11	93845750	93887275	18	20900	5.37931034482759
chr11	96032775	96077000	18	21025	4.97727272727273
chr12	19584425	19612050	18	14375	5.95918367346939
chr13	24172700	24218550	18	15450	7.93103448275862
chr13	101124375	101186950	18	22525	7.03333333333333
chr14	37115975	37154875	18	15425	8.90196078431373
chr17	34947425	35014875	18	14825	9.63636363636364
chr18	3245350	3284225	18	13575	9.97014925373134
chr19	44257150	44289550	18	9275	8.6551724137931
chr2	42311200	42384025	18	18025	8.14925373134328
chr2	99053450	99083825	18	17600	6.7
chr2	119563700	119619300	18	28950	5.03571428571429
chr2	173290225	173330575	18	24325	4.22222222222222
chr2	178103825	178138450	18	14275	9.6
chr20	49522800	49549350	18	12350	7
chr22	45335125	45375325	18	16425	8.7741935483871
chr3	140782500	140825275	18	22250	8.78787878787879
chr4	85401075	85425100	18	13825	8.71428571428571
chr4	154143250	154197075	18	19200	8.06896551724138
chr5	146152300	146198725	18	18650	6.61764705882353
chr6	15418100	15462950	18	36675	3.86206896551724
chr6	27094550	27129725	18	12725	5.40740740740741
chr6	43436550	43486475	18	15750	7.91304347826087
chr6	105387300	105424725	18	15725	5.37349397590361
chr6	136839050	136872850	18	13275	6
chr6	161649225	161720650	18	16900	9.66176470588235
chr6	167635075	167663525	18	19000	3.73913043478261
chr7	29304725	29348550	18	15050	8.39130434782609
chr7	79753875	79807250	18	14800	10.0240963855422
chr8	22831300	22877950	18	12875	10
chr9	16784075	16830500	18	17750	7.01818181818182
chr9	92071850	92123000	18	21300	6
chrX	579450	606125	18	11825	3.30097087378641
chr1	11391475	11422225	17	9400	5.85714285714286
chr1	33591950	33638400	17	15300	8.87719298245614
chr1	39451000	39493425	17	17075	8.16867469879518
chr1	54924950	54968825	17	19925	5.93181818181818
chr1	62640575	62672700	17	13575	4.88235294117647
chr1	119521475	119552375	17	19800	3.45631067961165
chr1	160053475	160095325	17	17125	4.75
chr1	225688150	225730250	17	16775	6.9
chr1	225933525	225971850	17	15400	6.81818181818182
chr1	232241725	232280000	17	18750	5.775
chr10	32604500	32652350	17	15525	7.68421052631579
chr11	926600	958900	17	14750	4.04651162790698
chr11	61515350	61545400	17	11925	8.35
chr11	61637175	61692125	17	12100	8.56140350877193
chr11	75023300	75064225	17	26900	6
chr11	124608500	124633750	17	13625	5.13333333333333
chr12	8959800	8987875	17	11750	5.4
chr12	58119625	58151000	17	11300	8
chr13	28527200	28555425	17	17400	8.91666666666667
chr13	73628875	73651050	17	11200	6.54166666666667
chr13	112707250	112747250	17	16575	8.68468468468468
chr15	90930750	90969625	17	21225	5.24528301886792
chr16	21513950	21539325	17	12525	8.75675675675676
chr16	56294175	56340500	17	15700	6.44444444444444
chr16	69104775	69145850	17	15550	4.92307692307692
chr16	73054525	73105950	17	36050	6.8695652173913
chr18	25642600	25672250	17	10750	8.28571428571429
chr19	1843950	1887625	17	18625	5.98095238095238
chr19	2028325	2069775	17	14050	9
chr19	47894425	47952600	17	15325	8.79518072289157
chr19	48892700	48922600	17	12250	9.25
chr2	8007925	8056375	17	16850	8.88372093023256
chr2	38292775	38340600	17	20350	7.31578947368421
chr2	74206200	74281750	17	28775	7.76
chr2	129057450	129081750	17	16900	1.28301886792453
chr2	224793350	224826500	17	17950	3.83561643835616
chr21	44071800	44099800	17	15150	8.47619047619048
chr3	5018075	5060375	17	13175	8.2962962962963
chr3	46578850	46626975	17	17975	8.5
chr3	50161150	50211450	17	21550	8.56179775280899
chr3	50549775	50583625	17	13050	8.91666666666667
chr3	127108450	127146400	17	12400	8.51851851851852
chr3	170068800	170092950	17	12800	3.90243902439024
chr4	2779525	2822700	17	13300	6.94505494505495
chr4	8849700	8880350	17	12775	4.32142857142857
chr4	154678125	154715325	17	12600	8.08
chr5	56109150	56145850	17	14150	9.05660377358491
chr5	79389425	79458425	17	20475	9.27118644067797
chr5	146933900	146961275	17	14150	3.80952380952381
chr5	154120475	154168175	17	26800	7.30612244897959
chr6	24907825	24937150	17	12900	7.76
chr6	50674000	50698250	17	12700	5.96551724137931
chr6	50783450	50822225	17	22275	7.6969696969697
chr6	139288925	139318025	17	14975	4.97058823529412
chr6	168217725	168267900	17	26075	5.20833333333333
chr7	24411675	24446900	17	19075	6.51851851851852
chr7	45599400	45624075	17	11700	4.59701492537313
chr8	66734700	66755625	17	11425	5.27272727272727
chr8	126216850	126251575	17	14950	8.14814814814815
chrX	67889625	67917850	17	11325	8.18181818181818
chrX	121353000	121375300	17	12000	4.03478260869565
chr1	9291675	9342175	16	14275	5.33333333333333
chr1	45763350	45807350	16	16125	5.89473684210526
chr1	50880775	50897175	16	11975	1.89041095890411
chr10	20103350	20137700	16	13300	6.48275862068965
chr10	45445025	45492325	16	24225	4.11494252873563
chr10	103013575	103058450	16	14825	8.59459459459459
chr10	119291875	119314025	16	14400	3.29032258064516
chr11	35159850	35202425	16	11575	7.25
chr11	131969875	131997450	16	10875	6.51851851851852
chr12	88947725	88975275	16	10475	5.3
chr12	113214075	113240475	16	7525	7.65625
chr14	29223875	29255400	16	15000	4.64864864864865
chr14	34386250	34421225	16	15400	4.95588235294118
chr14	69246625	69291675	16	16225	5.55932203389831
chr15	66678275	66725700	16	14025	8.51612903225806
chr15	73888100	73926775	16	21800	6.82242990654206
chr15	89524975	89548175	16	17400	2.28070175438596
chr15	92640650	92674400	16	12225	7.12903225806452
chr16	4985100	5032725	16	13100	8.01801801801802
chr17	42611125	42640375	16	16725	3.36936936936937
chr17	47067375	47103600	16	23925	2.48351648351648
chr17	48961275	49002950	16	16800	7.28125
chr18	56496750	56543725	16	20350	8.5
chr18	74195000	74241450	16	15800	8.2992125984252
chr19	31821250	31848875	16	14500	5.46666666666667
chr19	39614725	39648925	16	20750	2.62983425414365
chr19	45571750	45626200	16	20975	5.34285714285714
chr19	48110925	48141850	16	13350	6.7
chr19	49238800	49259650	16	9100	8
chr2	172944800	172975275	16	23675	5.30434782608696
chr20	39654700	39687700	16	16800	8.3448275862069
chr22	24091875	24117075	16	10150	5.67741935483871
chr22	39254450	39272550	16	10300	4
chr3	15347225	15375575	16	10175	5.90476190476191
chr3	65568275	65593800	16	12000	6.52173913043478
chr3	72769275	72871625	16	17200	8.56544502617801
chr4	6909275	6976225	16	24175	6.82352941176471
chr4	62239500	62267700	16	12125	6.34042553191489
chr4	144259125	144285950	16	12625	7.625
chr4	170164850	170198200	16	13725	7.58333333333333
chr5	60697375	60728500	16	11050	7.74545454545455
chr5	112598175	112632375	16	18825	6.76190476190476
chr5	172718900	172758775	16	16525	3.9236641221374
chr6	15474525	15496275	16	16450	2.55
chr6	28731825	28754250	16	14600	3.72881355932203
chr6	43634800	43684200	16	16200	7.95121951219512
chr6	99073950	99099200	16	13775	3.81395348837209
chr6	106428700	106464100	16	13750	6.92682926829268
chr7	1733225	1765750	16	10875	5.85365853658537
chr7	2838800	2885000	16	27450	3.67164179104478
chr7	99745800	99780225	16	13625	6.16326530612245
chr9	14336000	14374150	16	16800	8.17821782178218
chr9	74358375	74385200	16	20175	3.26984126984127
chr9	96328500	96382425	16	13700	8.36065573770492
chr9	126758600	126785500	16	20675	1.125
chr9	135980825	136025325	16	12800	7.25
chrX	73468225	73485625	16	10225	2.24
chrX	103010500	103037625	16	9700	8.36734693877551
chr1	27017150	27044550	15	13700	4.92307692307692
chr1	29060450	29084000	15	14900	2.52830188679245
chr1	82246000	82290675	15	16525	7.77464788732394
chr1	153917350	153959750	15	14350	6.01834862385321
chr1	154377075	154415000	15	14275	7.85185185185185
chr1	226059300	226088625	15	13750	7.28
chr1	226837725	226869675	15	15375	7.44927536231884
chr10	6125125	6151775	15	14275	3.79310344827586
chr10	104371100	104413200	15	21250	7.83870967741935
chr11	1566600	1596450	15	14400	4.91428571428571
chr11	65546800	65569250	15	9925	4.94444444444444
chr11	66078650	66116150	15	13775	4.98969072164948
chr11	70474700	70518100	15	14150	5.66666666666667
chr11	73011500	73055125	15	18875	7.26666666666667
chr11	92034275	92066750	15	17325	3.37894736842105
chr11	118017050	118052050	15	15125	4.92682926829268
chr11	121316150	121340075	15	15950	6
chr11	126206175	126243375	15	14875	6.19607843137255
chr12	4376275	4403350	15	11325	7.6875
chr12	65056525	65090250	15	17450	5.04761904761905
chr13	47181625	47213950	15	10575	7.5
chr13	54832725	54861850	15	14525	6.82051282051282
chr13	107148425	107190125	15	23275	7.10843373493976
chr14	42065575	42080425	15	8375	4.23255813953488
chr14	71106725	71133350	15	15350	3.42857142857143
chr14	95599800	95629700	15	13700	5.24137931034483
chr15	70359000	70406950	15	23825	6.72131147540984
chr15	73640925	73691900	15	16400	5.66197183098592
chr16	24739875	24767000	15	18275	4
chr16	56650700	56682450	15	12000	5.36170212765957
chr17	27032150	27056475	15	11750	4.75862068965517
chr17	61503025	61528325	15	11125	4.40909090909091
chr17	67408275	67432900	15	11150	3.69230769230769
chr17	77178350	77220100	15	13650	7.35135135135135
chr18	19743900	19758550	15	8775	3.4
chr2	26972150	26995375	15	9425	4.36
chr2	44393500	44418250	15	10825	6.34146341463415
chr2	67545325	67565350	15	10450	3.24137931034483
chr2	100088450	100107625	15	8725	5.45454545454545
chr2	111432125	111461850	15	11350	7.62162162162162
chr20	1926175	1947050	15	8775	5.76470588235294
chr21	37464050	37486250	15	11225	7.1304347826087
chr21	46823375	46859800	15	21925	7.35714285714286
chr22	39092525	39114875	15	11900	6
chr3	23846050	23872275	15	11650	5.65656565656566
chr3	73069900	73096200	15	11050	6.53333333333333
chr4	4853875	4875050	15	16875	1.175
chr5	6699950	6733575	15	13500	6.64347826086957
chr5	34665750	34707225	15	16650	4.02649006622517
chr5	50669925	50696375	15	22125	0.870967741935484
chr5	138628050	138649575	15	15675	1.40740740740741
chr5	171590500	171617275	15	9425	3.8974358974359
chr6	1377850	1401125	15	12800	6.51162790697674
chr6	34088900	34122625	15	17400	6.21621621621622
chr6	40289775	40332400	15	16550	6.61538461538461
chr7	41722150	41751450	15	11575	6.67857142857143
chr7	81913750	81949350	15	12375	6.50434782608696
chr7	83813675	83839975	15	13225	3.38775510204082
chr7	127651250	127673675	15	10750	6.81481481481481
chr7	129464125	129493875	15	15300	4.81159420289855
chr7	156791800	156816200	15	17900	1.57692307692308
chr8	49422775	49469650	15	13750	6.71111111111111
chr8	52782300	52815000	15	11200	6.73170731707317
chr8	67326800	67371525	15	10175	7.66666666666667
chr8	68861725	68887525	15	17950	1.94805194805195
chr8	73905725	73928550	15	10925	4.51851851851852
chr9	6756625	6789150	15	12400	7.86666666666667
chr9	124022375	124068625	15	19375	6.96428571428571
chr9	131641800	131665600	15	11225	4.55
chrX	16140425	16155700	15	5800	4.07407407407407
chrX	50440050	50469725	15	12875	7.35135135135135
chrX	71153575	71179975	15	14250	6.73684210526316
chrX	109551625	109566375	15	9675	3.9047619047619
chr1	1802950	1831100	14	9050	6.85714285714286
chr1	44870450	44906625	14	12900	4.20168067226891
chr1	235090850	235134475	14	15650	7.07070707070707
chr10	23475375	23494300	14	11175	1.86666666666667
chr10	94819550	94848625	14	14825	7.1830985915493
chr10	102483875	102510575	14	17325	4.82352941176471
chr10	102973275	102991700	14	13000	4.48780487804878
chr10	131747700	131770850	14	15475	2.88888888888889
chr11	9694475	9715900	14	9625	3.6
chr11	94373100	94397900	14	12550	4.52173913043478
chr11	99287275	99302975	14	10325	3.77272727272727
chr12	80062200	80087550	14	15000	4.92592592592593
chr12	117463200	117508475	14	12175	6.58974358974359
chr13	107445650	107469225	14	7975	5.64102564102564
chr14	36972425	36995325	14	14100	2.72222222222222
chr14	56045300	56078625	14	15725	7.19230769230769
chr14	96967275	96984375	14	10275	2.77777777777778
chr14	100681050	100717950	14	11225	6.78260869565217
chr14	105931450	105958600	14	11650	6.29166666666667
chr15	37169100	37207875	14	19725	4.7962962962963
chr15	69074675	69116575	14	22800	4.66666666666667
chr16	30537100	30573050	14	12700	6.8
chr16	68765825	68799875	14	17000	6.96969696969697
chr17	2608000	2628950	14	10325	4.86666666666667
chr17	33813750	33826300	14	8000	3.52
chr17	39675500	39706225	14	11525	4.83333333333333
chr17	43501550	43518350	14	8200	4.68181818181818
chr17	70100800	70124075	14	13775	2.92537313432836
chr17	77803625	77819625	14	12250	0.964912280701754
chr18	30321600	30356100	14	10725	6.50393700787402
chr2	7055050	7081475	14	8825	7.15384615384615
chr2	175190050	175211775	14	19125	0.4375
chr2	208655750	208679300	14	9375	5.21052631578947
chr20	10598725	10621300	14	12600	6.5
chr20	21485725	21506450	14	15650	2.4
chr20	38891525	38918375	14	11825	5.16363636363636
chr20	57222475	57253025	14	17600	5.19101123595506
chr22	18891600	18936450	14	17400	6.71698113207547
chr22	37934625	37966950	14	14525	5.02439024390244
chr22	38778525	38800150	14	12775	5.14893617021277
chr22	50730825	50753550	14	11400	3.97916666666667
chr3	122215125	122234225	14	9450	6.85714285714286
chr3	133941800	133973175	14	10825	7.16666666666667
chr3	156530850	156554075	14	8600	5.60606060606061
chr3	196928625	196953550	14	10175	7
chr4	102074125	102119950	14	11175	7.05882352941176
chr5	1874325	1889475	14	10925	1.55555555555556
chr5	89833425	89871550	14	14950	5.16666666666667
chr6	37089225	37112825	14	17600	1.65384615384615
chr6	41666325	41704275	14	11900	7.04761904761905
chr6	53388500	53413650	14	14525	5.29032258064516
chr6	160389075	160428675	14	17025	6.66666666666667
chr7	100067150	100092225	14	10025	6.45714285714286
chr8	8715525	8752875	14	20250	5.88235294117647
chr8	64101825	64122650	14	7750	4.4
chr8	65279850	65294725	14	8675	1.91111111111111
chr8	77584500	77615650	14	14100	3.79047619047619
chr8	91639275	91662875	14	15125	5.02857142857143
chr9	72359775	72380500	14	14250	1.92857142857143
chr9	96704950	96726575	14	15300	5.55555555555556
chr9	140189325	140215875	14	13475	4.63636363636364
chrX	152056725	152085100	14	12200	6.92682926829268
chrX	153078025	153097575	14	9775	4.41379310344828
chr1	2454550	2488450	13	15175	5.54838709677419
chr1	15082150	15113100	13	10525	5.81395348837209
chr1	20799525	20821650	13	9450	3.70434782608696
chr1	65351975	65375050	13	9850	5.375
chr1	65883000	65900700	13	9375	4.24489795918367
chr1	91170275	91196575	13	18975	1.425
chr1	150520975	150553200	13	17800	3.82608695652174
chr1	184015175	184039075	13	10700	4.69230769230769
chr1	197870775	197892800	13	15350	5.06666666666667
chr10	21567500	21588650	13	13925	4.86666666666667
chr10	124891825	124917050	13	18475	1.55555555555556
chr11	554175	580450	13	11950	3.53424657534247
chr11	3174275	3191575	13	10775	2.9375
chr11	68596050	68612400	13	9700	2.75409836065574
chr11	72119825	72137500	13	8750	3.5
chr12	31644475	31680350	13	13800	6.4
chr12	95926600	95950375	13	10575	5.71428571428571
chr13	95353800	95370325	13	12025	3.23809523809524
chr13	113413550	113438150	13	7550	6.21621621621622
chr14	38052250	38070325	13	12800	2.38095238095238
chr14	59086375	59107700	13	14975	4.22222222222222
chr15	63166750	63208825	13	14200	6.12612612612613
chr15	66909400	66927325	13	10500	4.48780487804878
chr15	78342025	78370525	13	12075	6
chr15	101719050	101744125	13	11675	5.19642857142857
chr16	48397475	48420800	13	12550	3.25
chr16	57829500	57850900	13	10525	4.28571428571429
chr16	70450675	70474375	13	15325	3.92452830188679
chr16	86305200	86335125	13	11900	6.25
chr17	1458000	1496875	13	12300	5.11504424778761
chr17	25656200	25681725	13	11250	5.65
chr17	46689900	46714625	13	9100	5.64912280701754
chr17	62490325	62507025	13	9275	2.45098039215686
chr17	72731775	72766900	13	17400	6.4390243902439
chr17	75910450	75933025	13	9675	5
chr18	8703125	8735875	13	15075	6.04494382022472
chr18	44769350	44791325	13	13925	2.51428571428571
chr18	77861350	77889125	13	14200	4.98630136986301
chr19	5107700	5132950	13	14225	5.2987012987013
chr19	7917950	7940050	13	9900	4.97142857142857
chr2	157177325	157200075	13	11550	4
chr2	171194475	171227450	13	10675	6.43697478991597
chr20	20340800	20354475	13	9725	5.61904761904762
chr20	21068550	21088050	13	11675	4.11428571428571
chr20	39764075	39788400	13	15325	3
chr20	52195550	52230625	13	20650	4.33333333333333
chr20	57414050	57432600	13	14225	2.21052631578947
chr21	46776500	46799600	13	10150	5.20661157024793
chr22	26308375	26341475	13	14150	6.13207547169811
chr3	45712775	45736400	13	9275	3.42857142857143
chr3	73521350	73546425	13	8900	5.17910447761194
chr3	124591900	124609675	13	10300	5.71428571428571
chr3	134069775	134104625	13	19225	4.95238095238095
chr3	157812000	157829225	13	11075	1.68888888888889
chr4	81103275	81128825	13	10675	2.8
chr4	169752150	169772250	13	12975	2.81632653061224
chr5	134361300	134377150	13	9900	4.12244897959184
chr5	177534850	177559325	13	14350	4.53731343283582
chr6	21823650	21849925	13	12900	6.07407407407407
chr6	27773850	27808300	13	12550	5.33333333333333
chr6	148662125	148682450	13	10050	5.6
chr7	851575	876175	13	10525	3.15942028985507
chr7	5444175	5470425	13	14125	3.81395348837209
chr7	25887275	25905825	13	11250	4.88
chr7	28205300	28221900	13	6550	3.7
chr7	42249625	42279800	13	22775	3.27272727272727
chr7	100797250	100817975	13	15675	1.64444444444444
chr8	17012825	17033875	13	9350	6.33962264150943
chr8	66697650	66714100	13	9200	2.76190476190476
chr8	127557225	127597150	13	12675	5.92592592592593
chr9	92040725	92058825	13	12275	5.72972972972973
chr9	102571950	102592175	13	11700	3.37931034482759
chr9	119093400	119105375	13	7200	2.24390243902439
chr9	124875000	124901725	13	9600	6.33802816901408
chr9	136920350	136934600	13	9575	2.125
chrX	39614100	39642100	13	11750	4.875
chrX	50199925	50215375	13	8375	3.02127659574468
chrX	73182750	73201900	13	8575	5.42105263157895
chr1	6294325	6310500	12	9375	2.42105263157895
chr1	23104975	23123000	12	5850	5.68539325842697
chr1	25888825	25915575	12	12300	5.56363636363636
chr1	78436825	78452800	12	9400	2.78947368421053
chr1	95373525	95404200	12	16100	4.54794520547945
chr1	119859250	119891175	12	12925	4.7027027027027
chr1	154575825	154600775	12	11700	5.01587301587302
chr1	182568250	182604175	12	14925	5.1304347826087
chr1	221049350	221070275	12	15275	1.44897959183673
chr1	232750900	232767200	12	8375	3.83783783783784
chr10	34461850	34483425	12	12425	4.72
chr10	77154675	77178250	12	13875	5.36363636363636
chr10	102880575	102902450	12	10450	5.09090909090909
chr11	13688775	13709050	12	9225	5.67741935483871
chr11	32906575	32927000	12	8625	4.64197530864198
chr11	46925125	46942875	12	11950	2.5625
chr11	63673050	63689225	12	11000	3.80952380952381
chr11	118777600	118812200	12	23200	5.69090909090909
chr12	26261900	26280575	12	10500	3.34117647058824
chr12	79795825	79818200	12	7650	4.28571428571429
chr12	95589025	95615150	12	15100	5
chr12	103344000	103360775	12	9775	5.02222222222222
chr13	41579050	41595850	12	8075	4.68
chr13	77874150	77890900	12	7500	4.3125
chr13	114871350	114899875	12	15400	2.78947368421053
chr14	38656150	38680850	12	10900	5.2280701754386
chr14	55136475	55159350	12	12075	5.76271186440678
chr14	57260550	57288100	12	22125	3.37313432835821
chr14	103285525	103307950	12	9400	5.34426229508197
chr15	40721125	40749525	12	17600	3.41052631578947
chr15	53072425	53099500	12	23400	5.2
chr15	72513425	72536100	12	8900	4.58333333333333
chr15	80349900	80369750	12	10625	2.96969696969697
chr15	93445850	93473675	12	14875	3.54248366013072
chr16	1963850	1976850	12	6450	4.78571428571429
chr16	14580725	14605275	12	9425	4.92592592592593
chr16	53104900	53137925	12	16075	3.91428571428571
chr16	62048275	62075800	12	8300	5.72932330827068
chr17	74115500	74143925	12	18500	3.5741935483871
chr18	3592150	3615875	12	11900	4.82051282051282
chr18	8930750	8960225	12	9575	5.44
chr19	1754650	1768025	12	6950	4.17857142857143
chr19	17513475	17536250	12	8425	5.05660377358491
chr19	37802925	37827100	12	8175	5.75510204081633
chr19	38874925	38886125	12	6300	2.05405405405405
chr19	41691800	41702675	12	7350	1.7
chr19	46133100	46149850	12	6875	4.93150684931507
chr19	46905750	46920475	12	7725	2.7027027027027
chr19	48821750	48837175	12	7250	3.3469387755102
chr19	56144000	56171000	12	10775	4
chr19	56616725	56633750	12	12775	1.08108108108108
chr2	69997525	70026875	12	9500	4
chr2	127836725	127866125	12	14875	5.03030303030303
chr2	228367975	228383775	12	7100	2.80645161290323
chr2	236565600	236586375	12	11125	3.86666666666667
chr2	242242175	242265000	12	11175	3.95918367346939
chr20	21679000	21697750	12	9975	2.98850574712644
chr20	35469850	35494450	12	12575	3.9047619047619
chr20	61048900	61062900	12	6675	2.90909090909091
chr22	27283125	27309700	12	10300	5.05084745762712
chr3	32440300	32466000	12	10225	5.37777777777778
chr3	53189825	53208950	12	11750	4.43478260869565
chr3	111570475	111593675	12	10000	4.98039215686275
chr3	150800100	150820825	12	8100	4.52631578947368
chr4	83281300	83297825	12	8025	5.66666666666667
chr4	113554000	113578550	12	10300	5.3
chr4	154433425	154469225	12	11900	5.09803921568627
chr4	183057450	183072425	12	7475	2.28169014084507
chr5	25435075	25455500	12	11175	3.42553191489362
chr5	76923500	76941975	12	12425	1.96666666666667
chr5	93682150	93699350	12	9600	4.74074074074074
chr5	172655500	172674725	12	14825	2.48148148148148
chr5	174144725	174164850	12	16100	0.88
chr5	174861350	174875900	12	6575	3.9047619047619
chr6	20197875	20214125	12	6375	5.04166666666667
chr6	100036300	100067475	12	13600	4.77094972067039
chr6	100895050	100917825	12	12875	2.84
chr6	143994125	144022425	12	16525	2.58333333333333
chr6	144964875	144987275	12	15050	4.55813953488372
chr6	149282350	149312150	12	10825	5.42465753424658
chr6	158240375	158271125	12	13575	5.26315789473684
chr7	8245475	8262600	12	8825	5.26315789473684
chr7	8472325	8484300	12	7175	2.07407407407407
chr7	20149950	20172800	12	14475	2.68965517241379
chr7	102553175	102586200	12	14775	5.3728813559322
chr7	131043000	131059425	12	7250	2.83720930232558
chr7	157471075	157487100	12	7675	4.07407407407407
chr8	37548650	37561525	12	7425	4.7
chr8	41894975	41913450	12	9050	4.1304347826087
chr8	70972875	70995650	12	10600	3.45569620253165
chr8	95442475	95458000	12	10875	2.33333333333333
chr8	144357700	144374600	12	8900	4.93333333333333
chr9	118229075	118249475	12	9000	5.60975609756098
chr9	133698450	133736200	12	16075	5.375
chr9	138756225	138786625	12	14725	4.91803278688525
chr9	140497050	140527650	12	10325	5.64705882352941
chrX	24386900	24409975	12	13125	4.80555555555556
chrX	34574875	34597575	12	10500	4.656
chrX	46430550	46448675	12	8625	3.24137931034483
chrX	82755275	82770425	12	9225	5.71428571428571
chrX	115074300	115089825	12	6575	5.52727272727273
chrX	138907150	138938775	12	14150	5.35135135135135
chr1	54407725	54424000	11	7575	5
chr1	107714000	107740075	11	8825	4.92857142857143
chr1	112262325	112284125	11	10500	4.49122807017544
chr1	165795850	165814525	11	7575	3.35384615384615
chr1	169070525	169087075	11	10300	1.52
chr1	199997350	200023250	11	13975	2.53932584269663
chr10	74541425	74563025	11	11425	4.5
chr10	88713250	88733175	11	12775	3.10091743119266
chr10	95191925	95207075	11	8300	4
chr10	101279350	101301375	11	16600	1.04761904761905
chr10	134957175	134978525	11	7325	3.58461538461538
chr11	30558700	30583925	11	13025	3.28682170542636
chr11	46003575	46035275	11	14875	5.12820512820513
chr11	92270150	92285300	11	7800	4.76056338028169
chr11	117731625	117757100	11	10850	4.02409638554217
chr11	118475475	118496850	11	15700	1.57575757575758
chr11	129072850	129092150	11	9525	4.27272727272727
chr12	20583325	20602975	11	7425	4.90909090909091
chr12	89736950	89753925	11	11925	4.37037037037037
chr12	93762100	93777825	11	8800	1.66292134831461
chr12	97850450	97871200	11	11825	3.32631578947368
chr12	112541450	112564600	11	9250	4.95774647887324
chr12	120794575	120815575	11	12550	3.08333333333333
chr12	122227500	122252025	11	13800	3.04347826086957
chr12	125667475	125681400	11	9900	1.17073170731707
chr13	28489500	28503825	11	9600	4.57142857142857
chr13	39975175	39997825	11	8225	4.68181818181818
chr13	45138525	45154600	11	10675	1.9047619047619
chr14	61099525	61126200	11	19300	4.64516129032258
chr14	77767675	77791925	11	8525	3.31034482758621
chr14	99874775	99893425	11	12150	2.02366863905325
chr15	64977500	64996325	11	12125	2.81818181818182
chr15	101779650	101799200	11	11925	4.89473684210526
chr16	11752775	11771625	11	9250	4.78571428571429
chr16	27324475	27342600	11	9075	3.88571428571429
chr16	50479350	50507575	11	10300	4.13333333333333
chr16	68810750	68834875	11	11075	4.66666666666667
chr17	7339025	7350950	11	6975	2.07317073170732
chr17	35458550	35494600	11	11900	4.86021505376344
chr17	39927925	39943750	11	9750	3.92592592592593
chr17	48334925	48362050	11	11900	3.74311926605505
chr17	56602425	56612950	11	5525	4.06896551724138
chr17	59528300	59542075	11	8975	2.95652173913043
chr17	72422625	72453825	11	12400	4.4
chr17	80185825	80200575	11	8200	4.21739130434783
chr18	8607375	8636300	11	20350	2.18947368421053
chr18	33065375	33081625	11	9475	4.06666666666667
chr18	45435850	45459750	11	16025	3.16666666666667
chr18	57348075	57368800	11	11250	4.93333333333333
chr18	67955325	67971600	11	6500	4.9375
chr19	3358000	3375925	11	8150	4.54545454545455
chr19	10393925	10407175	11	9425	4
chr19	10854850	10873825	11	8700	4.48780487804878
chr19	40770200	40792600	11	9550	4.95238095238095
chr19	54161175	54175300	11	5950	5.17948717948718
chr2	24231925	24250975	11	8625	4.61538461538461
chr2	44994775	45007300	11	9600	1.51111111111111
chr2	75060125	75079375	11	12525	3.95348837209302
chr2	134950775	134983800	11	13425	4.95890410958904
chr2	188531475	188549375	11	7750	4.45454545454545
chr2	223148650	223186175	11	22575	3.54545454545455
chr2	227653925	227667375	11	8975	1.85294117647059
chr2	237066850	237089575	11	18950	2.5
chr20	10627850	10656500	11	20700	2
chr20	17833900	17865000	11	13500	4.18965517241379
chr20	32412650	32435625	11	11800	4.6875
chr20	60008325	60028725	11	13275	1.40136054421769
chr21	38063675	38091150	11	19125	5.1
chr21	47390150	47403375	11	9050	1.71428571428571
chr22	35765450	35779300	11	7100	4.97872340425532
chr22	38019400	38039800	11	9475	3.82352941176471
chr22	39687000	39716900	11	13000	4.12413793103448
chr3	64663525	64680375	11	11150	1.67741935483871
chr3	69128050	69145600	11	7750	1.81818181818182
chr3	109047550	109076875	11	13225	5.01098901098901
chr3	128191925	128218275	11	18400	3.4
chr3	128438700	128454850	11	9275	4.94736842105263
chr3	155074600	155091050	11	9625	3.64102564102564
chr3	176032650	176054175	11	10775	5.18918918918919
chr3	178892625	178914775	11	8750	4.58181818181818
chr3	195264675	195278800	11	7075	4.93333333333333
chr4	77608750	77630925	11	12350	3.77777777777778
chr4	140999275	141020275	11	11925	3.5593220338983
chr4	185561175	185574600	11	8425	1.45945945945946
chr4	186559350	186583200	11	8725	3.35555555555556
chr5	1094575	1111300	11	12375	1.49295774647887
chr5	1501825	1525175	11	17000	1.73553719008264
chr5	56467750	56485650	11	9900	4.33333333333333
chr5	72730775	72750350	11	8450	3.90697674418605
chr5	82361900	82377250	11	7525	3.82608695652174
chr5	87523700	87555850	11	14900	5.17241379310345
chr5	98118300	98132950	11	6850	4.53731343283582
chr5	151149475	151164925	11	9550	1.79310344827586
chr5	153568550	153601500	11	12075	5.15555555555556
chr6	17921825	17941950	11	8250	4.42857142857143
chr6	30843400	30860600	11	10125	3.78947368421053
chr6	47441375	47469425	11	13675	2.54450261780105
chr6	77264350	77277025	11	5575	3.90909090909091
chr6	80639750	80659375	11	9850	4.68965517241379
chr6	85471850	85484975	11	6425	5.10714285714286
chr6	88399150	88409625	11	8275	0.947368421052632
chr6	107422900	107451300	11	11725	5.1304347826087
chr6	108477450	108502175	11	16150	2.76470588235294
chr6	121751850	121768875	11	10300	2.83809523809524
chr6	158878150	158892525	11	6900	3.29032258064516
chr7	26190700	26209200	11	10000	3.86516853932584
chr7	100932400	100948325	11	8625	2.97058823529412
chr7	104878450	104902875	11	8925	4.73529411764706
chr7	121775475	121790850	11	11300	4.21276595744681
chr7	122366975	122394275	11	8975	5.07438016528926
chr7	129977625	130020675	11	14300	4.48484848484848
chr8	26445425	26469850	11	8975	3.94326241134752
chr8	144896125	144922675	11	12250	4.83870967741935
chr9	80633450	80650450	11	10950	3.83333333333333
chr9	95945750	95965650	11	7325	4.73684210526316
chr9	117342950	117354550	11	5400	3.62790697674419
chrX	21957500	21980375	11	15075	4.52380952380952
chrX	117478950	117495425	11	7000	4.42105263157895
chrX	153137450	153153125	11	10425	2.57142857142857
chr1	8928450	8946075	10	8900	3.92
chr1	15263625	15277450	10	6275	3.32
chr1	26480700	26498425	10	11350	2.65822784810127
chr1	76692675	76722350	10	12225	3.47169811320755
chr1	89232900	89249025	10	9000	2.66666666666667
chr1	91472400	91489325	10	11825	2.07692307692308
chr1	116183575	116203000	10	11250	3.26153846153846
chr1	170626225	170640450	10	11075	1.65
chr1	180197475	180219250	10	14875	2.49180327868852
chr1	204529450	204554875	10	12675	3.25581395348837
chr1	213119675	213133075	10	8300	3.58620689655172
chr10	13379600	13395700	10	10175	3.66666666666667
chr10	80721325	80746200	10	10575	3.89473684210526
chr10	118917850	118928900	10	8775	1.56756756756757
chr10	134208900	134236125	10	14775	2.44444444444444
chr11	689850	711100	10	10975	2.94
chr11	35636625	35644075	10	4950	2.27272727272727
chr11	67967750	67982800	10	6875	2.74576271186441
chr11	68222175	68241325	10	8300	3.86206896551724
chr11	69514275	69524325	10	6525	2.66666666666667
chr11	73232225	73251900	10	8650	4.32098765432099
chr11	88057725	88072225	10	9950	2.3125
chr11	94958825	94992625	10	15225	3.43396226415094
chr11	102066925	102081150	10	10500	1.35
chr11	117679800	117702200	10	10375	2.74285714285714
chr12	6371575	6391600	10	9150	3.25
chr12	21796200	21809500	10	8925	2.55555555555556
chr12	31459450	31480425	10	13050	4
chr12	42863925	42881550	10	11900	1.8494623655914
chr12	49730125	49742225	10	9550	2.4
chr12	57845200	57857075	10	6325	3.85185185185185
chr12	58225425	58248225	10	16200	1.88888888888889
chr12	114876200	114889475	10	7450	2.52631578947368
chr12	125395150	125409125	10	9575	1.93846153846154
chr13	36480700	36498225	10	7475	2.81481481481481
chr13	78486300	78496725	10	5375	3.57894736842105
chr13	79166925	79184625	10	12400	2.41463414634146
chr13	79223500	79239250	10	7475	3.80952380952381
chr13	111852400	111872825	10	16025	2.51428571428571
chr14	57351250	57372900	10	16700	1.12258064516129
chr14	64852525	64862550	10	6150	2.55813953488372
chr14	65928450	65956075	10	10000	3.84210526315789
chr14	74954025	74984025	10	9925	4.37931034482759
chr15	62738375	62767750	10	11550	4.3265306122449
chr15	63480000	63493200	10	6900	2.29166666666667
chr15	76626475	76640600	10	10525	1.7037037037037
chr15	93177250	93199800	10	13025	3.10526315789474
chr16	4419125	4443775	10	14625	3.71612903225806
chr16	31141750	31154825	10	7575	1.55056179775281
chr16	48631300	48647800	10	9800	4.26415094339623
chr16	57504300	57521550	10	10775	3.48387096774194
chr16	75268075	75302375	10	23700	2.13008130081301
chr16	75487450	75497475	10	5125	3.29166666666667
chr16	86596825	86613925	10	12250	1.7
chr17	1386200	1397475	10	6450	2.43478260869565
chr17	36819625	36833800	10	6275	4
chr17	48276775	48299075	10	12600	3.69811320754717
chr17	62769525	62781575	10	6400	4.2
chr17	76259150	76277975	10	10175	2.96666666666667
chr17	77898050	77912825	10	9525	3.81481481481481
chr18	9095200	9118500	10	12025	3.625
chr18	11976750	11996500	10	9625	4.34285714285714
chr18	55094525	55115275	10	14625	2.94117647058824
chr19	13272400	13284550	10	7350	3.95454545454545
chr19	39888050	39906700	10	11475	1.39130434782609
chr19	41247450	41262400	10	6425	3.79661016949153
chr19	46376800	46390700	10	6925	2.88888888888889
chr19	50364000	50382850	10	7725	4.21621621621622
chr2	941625	954025	10	7975	1.30769230769231
chr2	11049500	11062750	10	5825	3.46666666666667
chr2	19546825	19563625	10	10625	2.05882352941176
chr2	33822450	33839875	10	9375	2.69387755102041
chr2	68458125	68484350	10	12025	4.42857142857143
chr2	72364850	72378000	10	7550	3.6231884057971
chr2	99090525	99105075	10	9400	1.55395683453237
chr2	109229775	109242175	10	6500	3.66666666666667
chr2	110357575	110375250	10	8225	4.10526315789474
chr2	120184225	120193150	10	5900	3.04
chr2	133023225	133034875	10	4825	4.11764705882353
chr2	158721550	158734425	10	6775	3.82857142857143
chr2	160462425	160476800	10	7875	2.88888888888889
chr2	200320000	200336750	10	11150	3.23076923076923
chr2	219735700	219749000	10	7450	3.10526315789474
chr2	222568725	222581325	10	5725	3.6056338028169
chr2	236401300	236422950	10	12275	3.56521739130435
chr20	3868275	3885925	10	8025	4.07142857142857
chr22	38653600	38671125	10	8525	4.25454545454545
chr22	38700425	38716575	10	12100	1.6
chr3	25460525	25474050	10	8775	2.87671232876712
chr3	29318975	29333400	10	8925	3.3
chr3	56144775	56166575	10	12750	2.65384615384615
chr3	65520975	65540675	10	8950	3.85483870967742
chr3	113454875	113472500	10	8950	2.82352941176471
chr3	124543075	124556950	10	9250	3.6
chr3	124751275	124782575	10	13600	4.15384615384615
chr3	138652525	138670350	10	13025	3.37931034482759
chr3	167439525	167454725	10	9425	1.55737704918033
chr3	195527975	195539150	10	7900	2.5
chr4	2583900	2602425	10	9650	4.30188679245283
chr4	16068975	16087900	10	8150	3.64705882352941
chr4	37977800	38010375	10	16175	3.71084337349398
chr4	52708225	52722150	10	7525	4.26086956521739
chr4	103732225	103754100	10	13600	4.34285714285714
chr4	113429400	113446050	10	11425	1.47368421052632
chr4	130943275	130953975	10	7625	1.6734693877551
chr4	139933425	139952300	10	9475	2.64102564102564
chr4	153593600	153603500	10	5200	4.3448275862069
chr5	109024150	109041625	10	10925	3.11475409836066
chr5	115772500	115790975	10	10800	2.48387096774194
chr5	122420500	122436100	10	10425	2.51851851851852
chr5	172286000	172306500	10	10425	2.91666666666667
chr6	5992700	6010050	10	15000	0.545454545454545
chr6	15894075	15913650	10	11800	4.17777777777778
chr6	26520200	26540500	10	7225	4.10810810810811
chr6	31455525	31468775	10	5400	4.42105263157895
chr6	42007125	42019300	10	6600	2.4406779661017
chr6	107057400	107078725	10	7875	3.95238095238095
chr6	143160650	143179300	10	9050	3.07936507936508
chr6	144274075	144297550	10	17200	3.15384615384615
chr6	144641625	144656025	10	8425	1.8
chr6	155569125	155595975	10	8950	3.57142857142857
chr7	2646300	2664500	10	7650	4.38297872340426
chr7	30196775	30216625	10	8000	4
chr7	73693700	73709800	10	8325	4.0625
chr7	100760325	100784025	10	8000	4.39080459770115
chr7	104617650	104629650	10	7325	3.31034482758621
chr7	158604025	158624625	10	10750	4.21276595744681
chr8	18696575	18715375	10	7850	4.31578947368421
chr8	28348250	28376350	10	13725	3.38461538461538
chr8	37738050	37762325	10	13575	2.06593406593407
chr8	68251400	68261850	10	5475	3.09803921568627
chr8	91580725	91593750	10	6900	3.55555555555556
chr8	92037825	92057275	10	8650	3.78823529411765
chr8	116215500	116224300	10	6575	2.8695652173913
chr8	117875125	117885675	10	8200	2.23255813953488
chr8	145978000	145991025	10	8475	1.41935483870968
chr9	77698200	77710725	10	6000	3.23404255319149
chr9	96104700	96119875	10	7800	3.96774193548387
chr9	132642950	132653825	10	6525	4.28571428571429
chr9	134892200	134913400	10	8400	3.62264150943396
chrX	9484875	9511350	10	11500	3.975
chrX	71131975	71147350	10	7725	3.05
chrX	99650450	99674650	10	10875	2.84563758389262
chrX	133928350	133945175	10	7250	2.53333333333333
chr1	15050800	15070325	9	9775	2.91666666666667
chr1	18615125	18627225	9	7875	2.82608695652174
chr1	25344150	25354350	9	4975	3.47540983606557
chr1	48448975	48472200	9	12325	3.56923076923077
chr1	63780825	63798100	9	11575	2.46551724137931
chr1	82338625	82348700	9	4300	3.6551724137931
chr1	90296025	90310125	9	8750	1.78723404255319
chr1	167393275	167411950	9	9200	3.2
chr1	172500475	172519525	9	13375	1.675
chr1	213025725	213037900	9	6200	3.11111111111111
chr10	1090225	1104300	9	5925	3.14705882352941
chr10	3816625	3830450	9	8200	3.33333333333333
chr10	6824175	6840075	9	6925	3.23809523809524
chr10	53666625	53679875	9	8750	1.95121951219512
chr10	58977500	58986100	9	5625	2.5
chr10	82167375	82178625	9	7575	3.51724137931034
chr10	102116175	102135500	9	7650	3.59633027522936
chr10	106076425	106103150	9	19650	2.6027397260274
chr11	1320125	1332075	9	5850	3.08433734939759
chr11	2161300	2170175	9	4850	1.96078431372549
chr11	6336900	6350200	9	9375	3.37037037037037
chr11	9586575	9601025	9	8875	3.27272727272727
chr11	63886525	63900550	9	6600	2.6
chr11	68300175	68314150	9	7625	2.57142857142857
chr11	79142525	79158650	9	8375	2.51282051282051
chr11	114266400	114275025	9	3700	2.91666666666667
chr11	122846750	122855950	9	6100	1.73913043478261
chr12	51315775	51323225	9	6375	0.692307692307692
chr12	51775325	51789575	9	7300	3.61904761904762
chr12	54140225	54152900	9	8375	1.88571428571429
chr12	57479350	57490875	9	6900	2.56410256410256
chr12	72335900	72354525	9	9150	3.70588235294118
chr12	81470400	81484275	9	10125	1.36666666666667
chr12	102215225	102225400	9	7500	2.59459459459459
chr13	30135375	30148300	9	7350	2.56521739130435
chr13	30414350	30425375	9	7150	2.5
chr13	43931600	43942825	9	6525	2.32
chr13	53521575	53538550	9	10000	2.28571428571429
chr13	110775400	110791425	9	9275	2.88679245283019
chr13	113858125	113872225	9	7275	2.50943396226415
chr14	62157825	62172650	9	7700	3.32142857142857
chr14	85994300	86003650	9	6050	1.38235294117647
chr15	57505875	57515700	9	6100	1.71428571428571
chr15	59218350	59227175	9	4850	2.71698113207547
chr15	63365675	63382900	9	11775	1.41007194244604
chr15	69365775	69387575	9	14800	2.84615384615385
chr15	92482525	92500025	9	8950	3.28846153846154
chr15	93599725	93617700	9	12400	1.68421052631579
chr16	428650	438825	9	6075	3.64705882352941
chr16	12991800	13001625	9	5425	2.7
chr16	54314750	54326375	9	8100	2.3
chr16	57560850	57574650	9	9275	2.07894736842105
chr16	74898450	74906200	9	5175	2.27272727272727
chr17	6938275	6950850	9	6700	2.09836065573771
chr17	20932225	20947975	9	10725	2.42105263157895
chr17	27907575	27926150	9	12300	2.65979381443299
chr17	37320400	37334300	9	6425	3.31428571428571
chr18	4116850	4131800	9	10700	1.46478873239437
chr18	4231200	4243275	9	9325	0.958333333333333
chr18	56930675	56944075	9	9400	1.82222222222222
chr18	76732450	76751650	9	14375	3.71794871794872
chr19	4968050	4989275	9	9175	3.31666666666667
chr19	42431050	42438600	9	4600	1.86363636363636
chr19	52226775	52233600	9	3125	3.48717948717949
chr19	54408475	54414225	9	3775	1.27777777777778
chr19	54459325	54467350	9	5325	2.04651162790698
chr19	58324450	58335650	9	4550	3.04615384615385
chr2	17716625	17730700	9	9975	2.58620689655172
chr2	55381000	55401450	9	8075	3.59183673469388
chr2	61859625	61868025	9	3850	2.78571428571429
chr2	62421750	62439100	9	9050	3.52941176470588
chr2	63267500	63287925	9	16800	2.91228070175439
chr2	96864875	96876150	9	6075	3.2258064516129
chr2	112654950	112666875	9	5400	2.82352941176471
chr2	114644000	114657300	9	8775	3.17857142857143
chr2	174823525	174837675	9	6425	2.62365591397849
chr2	188850350	188866225	9	9175	1.59090909090909
chr2	217145925	217154575	9	5650	1.9
chr2	219257600	219272700	9	8375	1.87878787878788
chr2	224888775	224905700	9	8500	2.18421052631579
chr2	232465450	232487400	9	10950	3.36842105263158
chr2	233281900	233298025	9	8350	3.578125
chr20	10444475	10456275	9	8375	3.03703703703704
chr20	36533300	36548225	9	8250	2.03305785123967
chr20	43270100	43282075	9	6775	3.02325581395349
chr21	41002125	41017750	9	9325	1.32142857142857
chr21	45659000	45670100	9	6600	3.61904761904762
chr22	38141100	38148650	9	5475	2.41860465116279
chr22	40329250	40343500	9	7725	3.72602739726027
chr22	46362400	46375425	9	6850	2.29508196721311
chr3	55720575	55734475	9	7375	3
chr3	69285775	69301075	9	7450	2.94117647058824
chr3	72487250	72501350	9	7675	3.17808219178082
chr3	98603500	98613600	9	7275	1.10891089108911
chr3	127988675	128006575	9	10325	2.97368421052632
chr3	128497500	128514025	9	7500	3
chr3	185298850	185307575	9	4575	2.63636363636364
chr3	196370350	196380225	9	3850	3.1
chr3	197266675	197283275	9	8400	3.5421686746988
chr4	27080450	27099300	9	9350	2.87719298245614
chr4	54957175	54976900	9	17950	0.766666666666667
chr4	69233100	69245700	9	5875	3.41666666666667
chr4	134065200	134077500	9	8325	2.04081632653061
chr5	3590300	3607425	9	10575	3
chr5	52092475	52101325	9	6325	1.90909090909091
chr5	54515000	54530875	9	8400	2.60869565217391
chr5	82759650	82776550	9	10575	1.41614906832298
chr5	166997050	167005025	9	5250	2.35294117647059
chr5	170733450	170745675	9	9875	0.444444444444444
chr5	170813650	170825600	9	6700	1.84
chr6	4921250	4933400	9	6050	2.56
chr6	30168125	30185225	9	9475	3.09090909090909
chr6	30805700	30817775	9	7875	2.83333333333333
chr6	44588100	44598875	9	6750	1.80952380952381
chr6	47197150	47216625	9	7225	3.63265306122449
chr6	126062350	126080750	9	12775	1.94666666666667
chr6	128812150	128829550	9	8850	2.88135593220339
chr6	134372725	134385475	9	7150	2.9375
chr6	144926350	144941200	9	10850	1.23456790123457
chr6	148828775	148846575	9	7775	2.75471698113208
chr6	167023525	167045000	9	7925	3.4375
chr7	2670875	2687025	9	10150	1.38461538461538
chr7	7213800	7229950	9	9150	1.792
chr7	7240375	7253575	9	9875	2.8780487804878
chr7	23146625	23158400	9	9375	2.16
chr7	35287875	35303650	9	11050	2
chr7	50833775	50863375	9	13525	3.35211267605634
chr7	70917775	70939400	9	12925	1.67948717948718
chr7	73440850	73448675	9	4500	1.78947368421053
chr7	74063100	74079325	9	10750	1.62686567164179
chr7	78187825	78210800	9	11325	3.42857142857143
chr7	117507650	117517900	9	6750	1.09090909090909
chr7	121511825	121527125	9	9000	2.94736842105263
chr7	129409275	129427675	9	13875	0.769230769230769
chr7	138346025	138354500	9	6775	1.08
chr7	139041325	139059075	9	7100	3.66666666666667
chr7	140147225	140159075	9	7500	2.32098765432099
chr7	155596175	155608475	9	9600	2.09090909090909
chr8	480750	497600	9	12250	3.57377049180328
chr8	1761300	1780175	9	10175	3.41176470588235
chr8	23829900	23839450	9	6375	1.31034482758621
chr8	71300125	71318375	9	7825	2.86792452830189
chr8	91679650	91705300	9	15450	3.66666666666667
chr8	103906075	103923625	9	7900	2.53846153846154
chr8	144093500	144108850	9	10550	1.44186046511628
chr8	146010750	146028775	9	10775	2.02898550724638
chr9	2610900	2634325	9	9000	2.74285714285714
chr9	24495875	24503425	9	5625	1.24
chr9	79625475	79644000	9	13225	3.61904761904762
chr9	87461075	87483275	9	9925	2.73170731707317
chr9	90128975	90153050	9	10325	2.44444444444444
chr9	100608525	100622950	9	7800	1.89873417721519
chr9	128453725	128470150	9	6875	3.24390243902439
chr9	128711250	128720700	9	3850	3.73333333333333
chr9	134567850	134589100	9	17975	0.974358974358974
chr9	135454825	135469275	9	11850	0.780952380952381
chr9	139576150	139589200	9	6725	2.82666666666667
chrX	2708950	2726225	9	7425	3.70731707317073
chrX	38724525	38732250	9	5550	2.77777777777778
chrX	102690350	102702025	9	5975	2.62222222222222
chrX	133667100	133688100	9	11075	2.47826086956522
chr1	26021525	26038625	8	11175	2.94117647058824
chr1	28584950	28595450	8	6200	1.74647887323944
chr1	31497400	31508050	8	6400	1.69620253164557
chr1	32903525	32914800	8	5100	2.8314606741573
chr1	36614125	36628325	8	8700	1.45263157894737
chr1	37494850	37512825	8	11650	2.4
chr1	39245500	39255075	8	4575	2.42857142857143
chr1	40356650	40368525	8	8575	1.51807228915663
chr1	44298575	44308100	8	5650	1.52380952380952
chr1	47689025	47701575	8	9075	1.97142857142857
chr1	59535400	59550425	8	9425	2.40816326530612
chr1	144925825	144942725	8	11650	2.02702702702703
chr1	150600100	150609225	8	6450	1.3695652173913
chr1	214718750	214727475	8	6225	1.3921568627451
chr1	217306575	217315425	8	7075	0.666666666666667
chr1	226127675	226139725	8	8075	0.866666666666667
chr1	229160375	229168675	8	5200	1.58139534883721
chr1	243893375	243915350	8	11825	1.86764705882353
chr10	7447200	7455975	8	5000	2.61016949152542
chr10	86087250	86102425	8	8350	2.46575342465753
chr10	95505775	95523075	8	10575	1.92
chr10	98338700	98348975	8	4625	2.34615384615385
chr10	100025550	100033450	8	4825	2.25
chr10	118889425	118900750	8	9075	0.686567164179104
chr10	125775175	125794075	8	8950	3.05263157894737
chr11	2397725	2412800	8	10900	1.76271186440678
chr11	2702950	2720300	8	13825	1.81818181818182
chr11	2903100	2914550	8	6850	2.76470588235294
chr11	3875075	3888925	8	6500	2.8641975308642
chr11	16625025	16636325	8	7850	1.05555555555556
chr11	20175850	20187150	8	8650	1.3
chr11	43594625	43605575	8	7425	2.60869565217391
chr11	45366775	45378225	8	5200	3.0625
chr11	67884350	67897550	8	9525	1.85714285714286
chr11	69449300	69461000	8	7075	2.03846153846154
chr11	70952000	70967425	8	11425	0.753623188405797
chr11	85770250	85781950	8	7075	2.57142857142857
chr11	94464425	94475625	8	8600	1.47826086956522
chr11	111601750	111610325	8	5150	2.8
chr12	6476875	6497325	8	13300	1.94690265486726
chr12	9057150	9071400	8	10000	1.25714285714286
chr12	93963000	93971400	8	3950	3.01538461538462
chr12	105131150	105145825	8	7025	2.48062015503876
chr12	110146975	110160600	8	8025	1.80722891566265
chr12	113667600	113686550	8	8975	2.83783783783784
chr12	122062725	122071500	8	6125	3.06666666666667
chr13	26543025	26554550	8	6850	2.15789473684211
chr13	28363325	28372525	8	7800	0.320987654320988
chr13	36558225	36571350	8	8900	1.06161137440758
chr13	56226225	56240100	8	8000	1.87912087912088
chr13	113539875	113562225	8	11425	2.9622641509434
chr13	114137700	114150825	8	8300	2.30769230769231
chr13	114991250	115001950	8	7800	1.64705882352941
chr14	21723650	21735925	8	10575	0.767676767676768
chr14	100126325	100133700	8	5725	1
chr15	30103725	30115725	8	6775	1.65957446808511
chr15	31439625	31452450	8	6000	2.85714285714286
chr15	38539225	38556525	8	9450	2.36363636363636
chr15	59034000	59043050	8	5550	2.68421052631579
chr15	73975850	73992700	8	8825	2.58823529411765
chr15	75242075	75252500	8	6275	1.76190476190476
chr15	75484750	75497700	8	8225	2.05633802816901
chr15	85143700	85153275	8	6750	1.625
chr15	89437275	89444325	8	5150	1.33333333333333
chr16	2028775	2043575	8	8750	2.975
chr16	2517200	2526450	8	6125	2.18181818181818
chr16	2560075	2571650	8	7350	1.85365853658537
chr16	11587150	11597900	8	6400	1.58823529411765
chr16	14722475	14736650	8	7825	1.86046511627907
chr16	23511250	23522250	8	6525	2.625
chr16	54961150	54974000	8	8975	1.36986301369863
chr16	55358800	55366400	8	5700	2
chr16	65256600	65275200	8	8125	2.81012658227848
chr16	74053250	74071200	8	12675	2.86363636363636
chr17	5597500	5610250	8	6750	2.3943661971831
chr17	7379350	7392525	8	7500	2.28205128205128
chr17	18215475	18224175	8	6075	1.37078651685393
chr17	26367750	26385350	8	12075	2.53846153846154
chr17	26644050	26651850	8	5300	1.68421052631579
chr17	29813675	29832325	8	10225	2.27397260273973
chr17	32924050	32953575	8	11900	2.96470588235294
chr17	49019800	49034875	8	7675	2.96551724137931
chr17	56060025	56072875	8	6825	2.45614035087719
chr17	72198900	72211650	8	9400	0.683760683760684
chr17	75311750	75322025	8	8175	0.954545454545455
chr18	23805400	23818325	8	7550	1.8
chr18	45419575	45431550	8	8600	2.20689655172414
chr19	6734400	6745550	8	7850	0.869565217391304
chr19	10526525	10536275	8	5925	2.41379310344828
chr19	14661275	14676025	8	8200	2.87719298245614
chr19	20190025	20198825	8	7575	1.84
chr19	20477700	20485300	8	6075	1.60869565217391
chr19	36129800	36140525	8	5475	2.81818181818182
chr2	66906100	66921425	8	8000	2.36842105263158
chr2	129038350	129052975	8	8300	1.9746835443038
chr2	129389850	129404650	8	7550	2.53543307086614
chr2	162269575	162284500	8	9700	3
chr2	166640600	166655175	8	11575	1.2258064516129
chr2	171564275	171575200	8	7675	1.28712871287129
chr2	171668950	171681150	8	10850	0.611111111111111
chr2	208624700	208641025	8	10225	2.55263157894737
chr2	212223225	212233275	8	5625	3.02857142857143
chr2	216475975	216493100	8	7350	3.06122448979592
chr2	219147675	219160475	8	7925	2
chr20	1782425	1800725	8	10025	2.24096385542169
chr20	4140825	4154000	8	8725	1.72881355932203
chr20	25226050	25236275	8	4875	3.04166666666667
chr20	25523950	25535100	8	6350	1.65
chr20	35088775	35103475	8	10800	1.69565217391304
chr20	36144550	36157800	8	9900	2.24137931034483
chr20	39310350	39325150	8	8575	1.75757575757576
chr20	43148475	43155125	8	3850	2.44897959183673
chr20	60929450	60957875	8	20200	1.15789473684211
chr21	35566450	35577600	8	7750	1.2972972972973
chr21	46737350	46754425	8	7000	2.5
chr22	20225550	20234875	8	6775	1.07692307692308
chr22	25361875	25382300	8	8075	2.51612903225806
chr22	29701450	29712475	8	5750	1.66336633663366
chr22	33444875	33463175	8	12200	1.73553719008264
chr22	37571875	37597325	8	9375	2.64077669902913
chr22	41074700	41087050	8	7400	2.83076923076923
chr22	45897625	45913300	8	10025	2.20512820512821
chr3	27753775	27773825	8	17825	0.460431654676259
chr3	28280600	28290975	8	5725	3.04761904761905
chr3	43020100	43034050	8	7600	2.55813953488372
chr3	48589525	48602100	8	9000	1.13888888888889
chr3	49442950	49460850	8	7075	2.63768115942029
chr3	51826350	51837300	8	7425	1.90243902439024
chr3	71347725	71359900	8	9025	3.05263157894737
chr3	120145400	120158675	8	7725	2.46376811594203
chr3	128144850	128155175	8	6625	1.5
chr3	147647975	147660275	8	6975	2.81481481481481
chr3	169372925	169388225	8	11600	2.0952380952381
chr3	171092125	171106775	8	6100	2.9375
chr3	176819500	176829700	8	5875	3
chr3	187453600	187469300	8	9650	2.67469879518072
chr4	2477350	2491550	8	8750	2.91666666666667
chr4	10102450	10125975	8	18450	2.16949152542373
chr4	16030600	16047000	8	11000	1.86407766990291
chr4	37642775	37668975	8	11675	2.48672566371681
chr4	40192550	40202450	8	6550	1.95238095238095
chr4	40621725	40634650	8	8225	1.58620689655172
chr4	41746650	41757475	8	7675	2.53968253968254
chr4	57621875	57631550	8	4550	2.37037037037037
chr4	62774875	62781575	8	5325	0.705882352941177
chr4	101940450	101955450	8	8175	2.5974025974026
chr4	139137125	139150800	8	8800	2.36
chr4	153619225	153632200	8	6275	2.66666666666667
chr4	155658950	155669125	8	7875	1.38888888888889
chr5	17212000	17229625	8	11825	2.19354838709677
chr5	50259050	50266625	8	6700	0.290909090909091
chr5	74111250	74121525	8	8425	1.73913043478261
chr5	74900900	74908525	8	4575	3
chr5	78766575	78773975	8	3625	2.55072463768116
chr5	80250975	80263900	8	8575	2.53521126760563
chr5	98102975	98113375	8	5475	2.36065573770492
chr5	107410200	107420225	8	6375	2.40816326530612
chr5	111071250	111084275	8	8900	2.57142857142857
chr5	111495950	111504300	8	5750	0.9
chr5	118787525	118796800	8	6750	0.928571428571429
chr5	138607125	138617950	8	7200	2
chr5	138901725	138908400	8	5175	1.25
chr5	139485825	139498450	8	7225	2.3
chr5	141249400	141263800	8	11800	0.852459016393443
chr5	157344750	157354925	8	5500	1.86363636363636
chr5	172066125	172075525	8	5775	1.8
chr5	172120275	172130925	8	4850	2.68181818181818
chr5	172191575	172200600	8	4625	2.22535211267606
chr5	175958150	175972100	8	8425	1.05952380952381
chr5	180222750	180239200	8	10875	1.10810810810811
chr5	180666350	180678800	8	6575	1.44827586206897
chr6	20865425	20886500	8	11825	2.98850574712644
chr6	24399600	24409225	8	6275	2.8
chr6	28775800	28785650	8	7750	1.56923076923077
chr6	94753025	94764950	8	5975	2.92682926829268
chr6	128631350	128640700	8	4300	3.01587301587302
chr6	134491200	134500100	8	4675	2.61538461538462
chr6	137807225	137820275	8	11550	0.388888888888889
chr6	139789150	139804375	8	8950	2.36923076923077
chr7	2139350	2151500	8	7200	2.43137254901961
chr7	19139500	19163175	8	12500	2.0625
chr7	24606450	24620150	8	8100	1.69230769230769
chr7	27275225	27292700	8	13250	2
chr7	28092100	28102450	8	5000	2.8125
chr7	29596275	29610000	8	6750	2.82352941176471
chr7	43171375	43181575	8	6900	2.10958904109589
chr7	52181225	52191325	8	7475	2.11764705882353
chr7	94270275	94286175	8	6350	3.06976744186047
chr7	120468325	120482850	8	6525	2.93939393939394
chr7	138657250	138667425	8	6950	2.15384615384615
chr7	143100950	143116075	8	10250	1.77777777777778
chr8	10268000	10284050	8	8525	2.47142857142857
chr8	18409375	18418075	8	7225	1.38775510204082
chr8	21770250	21782650	8	6850	2.45833333333333
chr8	22716825	22737000	8	9400	2.92783505154639
chr8	54784200	54797975	8	7550	2.24137931034483
chr8	87071350	87082100	8	7450	1.14705882352941
chr8	98788850	98799450	8	6775	2.76923076923077
chr8	99950025	99964350	8	13150	0.21875
chr8	134576900	134587850	8	5725	2.32432432432432
chr8	143528750	143538025	8	4800	2.8
chr8	144501775	144518650	8	10275	1.79245283018868
chr9	1044650	1053275	8	6175	2.36363636363636
chr9	77107000	77118750	8	6675	1.84313725490196
chr9	101865675	101879100	8	7100	2.73684210526316
chr9	110044275	110057425	8	8250	2.34090909090909
chr9	119033125	119050075	8	13150	1.11111111111111
chr9	124978900	124991875	8	7475	2.61904761904762
chr9	126613350	126631050	8	9675	2.64761904761905
chr9	127237375	127245425	8	4300	2.1
chr9	137212300	137224700	8	8525	1.54
chrX	13706475	13720925	8	6500	2.72222222222222
chrX	41188400	41199800	8	6400	2.17886178861789
chrX	113230800	113240650	8	6375	2.16216216216216
chrX	129086000	129097450	8	6100	1.94871794871795
chrX	136504925	136514850	8	6825	1.23595505617978
chrX	139588375	139594275	8	4200	0.8
chrX	149733525	149750375	8	9075	2.84563758389262
chr1	3369525	3378050	7	4900	1.49019607843137
chr1	6264800	6270275	7	4375	0.542372881355932
chr1	15522000	15541475	7	8775	1.91011235955056
chr1	16274725	16289175	7	9150	2.26666666666667
chr1	17019100	17029750	7	7375	1
chr1	22458675	22470700	7	6150	1.30973451327434
chr1	27110075	27116150	7	4775	1
chr1	43145800	43158925	7	9725	0.813725490196078
chr1	44395375	44405500	7	6875	1.0873786407767
chr1	68208700	68219925	7	8600	0.72
chr1	82011500	82018275	7	5250	1.38775510204082
chr1	94577275	94586925	7	5975	1.5
chr1	113044200	113053800	7	6375	1.79746835443038
chr1	117450425	117460275	7	6150	1.68421052631579
chr1	146711400	146720875	7	4700	2
chr1	160950575	160960975	7	5175	1.96330275229358
chr1	167188175	167205125	7	12175	1.92920353982301
chr1	178994000	179004575	7	5625	2.15384615384615
chr1	182630525	182642100	7	6575	1.97297297297297
chr1	197776900	197785275	7	6500	0.678571428571429
chr1	200978400	200995950	7	12400	1.02105263157895
chr1	202771200	202782400	7	7650	1.39823008849558
chr1	225997250	226015425	7	9525	1.85714285714286
chr1	226910325	226928125	7	8675	2.05755395683453
chr10	43888225	43902025	7	10925	0.96551724137931
chr10	44864700	44882775	7	10100	2.34883720930233
chr10	49727575	49735000	7	3350	2.27450980392157
chr10	65272925	65284175	7	8600	1.11111111111111
chr10	71327200	71339725	7	11825	0.121212121212121
chr10	93162250	93175025	7	6975	1.71428571428571
chr10	103531750	103544700	7	10825	0.429906542056075
chr10	104533900	104543225	7	7325	1.21428571428571
chr10	109669325	109677800	7	5450	1.80769230769231
chr10	111760800	111776625	7	9900	1.44444444444444
chr10	111827725	111837850	7	6000	1.63265306122449
chr10	133810100	133825300	7	9700	1.70873786407767
chr10	134257850	134267300	7	5850	1.625
chr11	2882550	2893200	7	6125	1.95744680851064
chr11	3395550	3404600	7	7025	1.06666666666667
chr11	16998025	17009950	7	6225	2.2962962962963
chr11	41134750	41141325	7	5550	0.4
chr11	43703400	43709500	7	4025	1.13333333333333
chr11	47275125	47281550	7	4000	2.35087719298246
chr11	59576900	59586550	7	5550	2.18604651162791
chr11	61732450	61743000	7	7150	1.63888888888889
chr11	62162175	62170150	7	4875	1.52542372881356
chr11	63630250	63640975	7	7150	2.05882352941176
chr11	63645175	63659475	7	7875	2.04651162790698
chr11	66176800	66189025	7	7100	1.73684210526316
chr11	67028700	67045875	7	11850	2.33734939759036
chr11	75373525	75380350	7	4300	1.36
chr11	75916400	75924000	7	5500	0.842105263157895
chr11	95025950	95036175	7	5600	1.89690721649485
chr11	100691700	100703025	7	6650	1.47619047619048
chr11	121906050	121911775	7	3375	1.92
chr11	130317975	130321875	7	2675	2.17391304347826
chr11	131845575	131855650	7	7650	0.933333333333333
chr12	5537200	5544425	7	6225	1.5
chr12	8839675	8855175	7	8650	1.7
chr12	14408600	14415750	7	5700	0.787878787878788
chr12	19725650	19731525	7	2750	2.27450980392157
chr12	28119700	28129275	7	7150	0.666666666666667
chr12	44971775	44979175	7	5225	0.823529411764706
chr12	47472300	47482350	7	6350	1.75384615384615
[truncated: 2,461 more rows]
