# Supplementary material for: Large organized chromatin lysine domains help distinguish primitive from differentiated cell populations
Source: Nat Commun. 2021 Jan 21;12:499. doi: 10.1038/s41467-020-20830-9 (PMC7820432; doi:10.1038/s41467-020-20830-9)
Supplement: Supplementary file 3 — Supplementary Software [file 41467_2020_20830_MOESM3_ESM.zip › E018-H3K4me3_LOCKS.bed]

chr1	839800	1137150	45	36350	50.8823529411765
chr1	1141375	1566900	45	53050	52.4081632653061
chr1	15835600	16841525	45	61550	62.1946902654867
chr1	26126150	26800900	45	61075	52.027397260274
chr1	109359225	110377100	45	55425	53.0222222222222
chr1	154839375	155243900	45	79650	51.5445544554455
chr1	155825925	156400600	45	62125	54.0689655172414
chr1	156402250	156863975	45	64775	51.126213592233
chr10	38772450	38818875	45	34300	1.74603174603175
chr10	39076700	39123250	45	31450	6.6
chr10	102385375	102823025	45	46475	63.1515151515151
chr11	190400	574825	45	52025	40.3703703703704
chr11	62272350	62626400	45	74600	59.4666666666667
chr11	64763975	65254900	45	55825	43.8235294117647
chr11	65255275	65683750	45	72375	43.8666666666667
chr11	66024150	66496850	45	59450	38.1194029850746
chr11	66511450	67349425	45	61075	57.84
chr11	118659400	119294575	45	80025	46.2222222222222
chr12	54332025	54785850	45	43250	65.75
chr12	56040175	56710725	45	86375	51.1851851851852
chr12	57823125	58330575	45	69600	47.9545454545455
chr12	120524400	121079850	45	56200	55.469387755102
chr12	133005425	133659775	45	46300	49.0294117647059
chr14	23181975	23836425	45	70275	57.6
chr14	105116175	105881900	45	56675	63.5869565217391
chr15	40846625	41922550	45	72750	65.0253807106599
chr16	401450	771975	45	52300	29.8106060606061
chr16	1786750	2246550	45	58475	65.3939393939394
chr16	30345225	30934775	45	69300	37.6666666666667
chr16	33864675	33956800	45	20200	44.0555555555556
chr16	66545825	67361275	45	61275	64.875
chr17	7035950	7382950	45	70700	57
chr17	7383000	7977600	45	74575	50.4571428571429
chr17	38020075	38602200	45	57725	57.4193548387097
chr17	40531050	41177175	45	63200	64.3625
chr17	46507150	46697550	45	30725	42.3636363636364
chr17	47633550	48287825	45	54325	49.3563218390805
chr17	79448150	79925875	45	63900	31.177033492823
chr19	384175	863325	45	44525	59.36
chr19	980425	1271325	45	49700	59.4444444444444
chr19	1381550	1755375	45	44450	58.6486486486486
chr19	3358900	3934600	45	42050	61.9058823529412
chr19	4278200	4725325	45	38450	64.8695652173913
chr19	9407200	10138450	45	46900	65.1228070175439
chr19	11248300	11925925	45	53225	52.1470588235294
chr19	12660350	12997400	45	56275	28.5660377358491
chr19	13841975	14247750	45	48525	39.7857142857143
chr19	17320200	17600475	45	43550	56.6551724137931
chr19	17607925	18210125	45	45775	61.1219512195122
chr19	18388950	18760375	45	49875	51.5294117647059
chr19	35999300	36524350	45	65700	54.0588235294118
chr19	37238625	38147825	45	56450	54.3289473684211
chr19	39055525	39756225	45	46775	66.8421052631579
chr19	40476050	41105550	45	45975	53.6666666666667
chr19	42416525	42818475	45	47150	60.7368421052632
chr19	43857725	44670550	45	62825	62.978102189781
chr19	45655525	46088775	45	52650	65.5294117647059
chr19	48866125	49200450	45	46450	67.0322580645161
chr19	49216050	49632725	45	52875	26.1746031746032
chr19	52365150	52874300	45	48650	33.2324324324324
chr19	52900000	53759000	45	54850	60.2222222222222
chr19	55831025	56109125	45	39675	55.0714285714286
chr19	57682825	58326725	45	65425	62.2666666666667
chr19	58330250	58776525	45	49275	49.75
chr2	26973000	27888200	45	71400	48.5714285714286
chr2	220024400	220463600	45	55025	50.9565217391304
chr20	62101925	62574125	45	48125	43.4736842105263
chr21	10760825	10822375	45	39450	16.4166666666667
chr21	11040175	11135200	45	17475	49.8823529411765
chr3	48884000	49941325	45	73225	60.1333333333333
chr5	140174325	140768300	45	38825	62.5555555555556
chr5	140777475	141393200	45	53850	61.4411764705882
chr6	2764450	3248650	45	54150	58.8
chr6	25962600	26333275	45	103750	22.7272727272727
chr6	26923800	27464200	45	74200	33.7222222222222
chr6	27468000	27784175	45	71150	16.3414634146341
chr6	28047600	28611600	45	63325	48.7397260273973
chr6	28611850	28849700	45	57000	12
chr6	32764525	33548375	45	90275	63.1688311688312
chr7	27131250	27265550	45	30625	36.2962962962963
chr7	150644550	151169300	45	58675	58.6875
chr8	21639850	22550675	45	62250	61.6285714285714
chr8	144222025	144898775	45	57825	60.8444444444444
chr8	145513925	146013425	45	63225	54.9090909090909
chr9	130158200	130744250	45	51350	52.6046511627907
chr9	131006950	131800300	45	62650	63.6530612244898
chr9	132020400	132500700	45	40600	65.4782608695652
chr9	135421525	136400400	45	57600	57.8235294117647
chr9	139538650	140009725	45	49875	62.6923076923077
chrX	48325825	49029350	45	72500	54.0434782608696
chr16	4164825	4900475	44	56225	54.875
chr17	42616900	43250675	44	57625	49.3181818181818
chr17	72667000	73286525	43	61875	48.0925925925926
chr19	55478000	55813625	43	39300	53.8918918918919
chr17	41969650	42463750	42	60525	31.9420289855072
chr19	7660125	8116000	42	41325	50.4444444444444
chr17	73629750	74264375	41	52225	58.6271186440678
chr12	53267500	53780150	40	64025	32.0536912751678
chr6	31430500	31941250	40	70875	43.9607843137255
chr7	99867275	100343275	40	51175	50.8732394366197
chr1	32396575	33182825	39	55375	45.7741935483871
chr10	39123375	39154950	39	21350	2.19047619047619
chr2	89830800	89880000	39	32175	6.5
chr6	29589950	30326475	39	61125	52.7924528301887
chr1	150779050	151520200	38	64350	42.8387096774194
chr1	23750025	24330500	37	46225	47.8947368421053
chr1	37937000	38529975	37	50900	39.6666666666667
chr17	77702250	77819175	37	24850	41.2
chr2	176865700	177190550	37	30225	46.4893617021277
chr3	50125975	50403500	37	41975	39.9230769230769
chr11	693525	946125	36	45775	22.8875
chr12	49072675	49593100	36	63150	37.1472868217054
chr14	24422250	24913100	36	58200	29.5844155844156
chr17	4538925	5026900	35	54350	40.8536585365854
chr10	42354875	42397175	34	27700	5.90909090909091
chr17	39889750	40346675	34	43300	31.2456140350877
chr19	49924075	50097450	34	35375	29.5238095238095
chr16	3146275	3368300	33	42425	38.7951807228916
chr22	37882175	38380950	33	45675	39.7263157894737
chr19	10196275	10590175	32	43125	40.75
chr19	36544325	37212525	32	45850	37.6206896551724
chr11	63915975	64141425	31	43675	19.031847133758
chr19	54334425	54515025	31	35150	28
chr20	29803925	29833275	31	21975	1.3
chr20	44388550	44747850	31	34825	25.2439024390244
chr6	26341625	26701825	31	44750	33.1
chr2	219723650	219926325	30	23975	35.7272727272727
chr21	10822425	10860775	30	30525	1.8
chr6	43137775	43671175	30	41425	30.6143790849673
chr16	2892350	3115750	29	39550	28.0952380952381
chr19	41105625	41324675	29	34350	34.1212121212121
chr16	29796225	30206200	28	56800	33.0845070422535
chr19	38713250	38926100	28	33775	29.4897959183673
chr19	41680850	41955425	28	35325	25.1818181818182
chr19	58789150	59086300	28	51025	13.472
chr3	32821500	32914450	28	38375	29.9411764705882
chrX	153596500	153824750	28	35100	30.9268292682927
chr10	135033000	135237350	27	24350	29.1084337349398
chr9	140022750	140211275	27	36950	18.5357142857143
chr10	42790600	42817225	26	20425	1.79166666666667
chr17	7982500	8231025	26	53600	20.9272727272727
chr11	57224525	57556050	25	47725	23.4871794871795
chr16	30934825	31257375	25	38825	18.468085106383
chr19	12034375	12306825	25	26950	28.7654320987654
chr3	147072300	147167675	25	28500	19.7777777777778
chr3	9745200	10069300	24	33750	20.7884615384615
chr6	30411875	30737475	24	44300	27.2698412698413
chr6	44170200	44296225	23	25200	20.3684210526316
chr7	61779550	61803075	23	11350	6.25
chr12	6927725	7126900	22	42200	20.8510638297872
chr15	89875450	89960175	22	13000	26.865671641791
chr16	46413750	46455325	22	6800	18
chr2	74600600	74783100	22	41225	17
chr4	49633250	49660075	22	20625	1.4468085106383
chr8	146013550	146229325	22	27900	25.3924050632911
chr9	35603375	35847175	22	38650	25.3225806451613
chr11	46258550	46415125	21	25750	25.75
chr19	46100925	46234600	21	25225	25.16
chr7	61739475	61759350	21	10050	5.66666666666667
chrX	39940500	40126975	21	50825	22.1055900621118
chr1	27883500	27999375	20	17625	25.625
chr16	73066900	73105350	20	16525	24
chr19	50769975	51017925	20	28525	21.2857142857143
chr4	49093150	49123250	20	16200	3.25714285714286
chr15	96863925	96911850	19	26700	14.1481481481481
chr17	36827450	37040550	19	39150	9.74
chr19	1811600	1943525	19	24325	20.561797752809
chr19	18211800	18344150	19	19075	17.7315436241611
chr20	3712850	3874425	19	24925	14.9491525423729
chr20	62580125	62751900	19	23000	21.7460317460317
chr8	145012525	145165150	19	32225	15.8736842105263
chr1	6238950	6321850	18	21600	17.1929824561403
chr10	38868950	38887925	18	9150	10.3478260869565
chr11	64478525	64655925	18	24000	15.3293413173653
chr16	2478075	2589100	18	20900	16.8739495798319
chr16	56622875	56765250	18	22225	19.4810810810811
chr19	47895900	48019450	18	21325	16.6849315068493
chr5	87955100	87991475	18	21725	2.28301886792453
chr9	34577175	34666650	18	19950	16.2758620689655
chr14	21077200	21175125	17	24900	6.7136563876652
chr17	26878475	27088950	17	33650	17.6243654822335
chr17	36714075	36766225	17	13150	20.8461538461538
chr22	16848025	16862150	17	5850	6.42105263157895
chr4	174415175	174460325	17	14350	9.72881355932203
chr6	10381550	10427375	17	20250	8.63636363636364
chr1	45196650	45309500	16	16875	19.7272727272727
chr1	45768550	45826900	16	14025	12.436974789916
chr10	104153375	104265450	16	25625	20.0134228187919
chr17	56401250	56495050	16	14850	20.8955223880597
chr19	2163300	2331450	16	21825	16.8475609756098
chr19	39880450	40031225	16	32550	15.0337078651685
chr19	46267925	46407025	16	24125	18.9462365591398
chr19	54592750	54709175	16	24025	14.4444444444444
chr2	45155225	45183250	16	18075	5.55
chr5	180587225	180689675	16	37425	6.72
chr6	28862925	28985200	16	24825	18.6875
chr1	202773425	202996925	15	24450	19.2715231788079
chr10	8075900	8106225	15	18450	16.875
chr12	52399875	52465225	15	14325	17.9130434782609
chr16	67839125	68058375	15	25350	17.4505494505494
chr17	1914875	1962500	15	11800	9
chr17	59473225	59494375	15	10025	5.37931034482759
chr19	15440625	15581000	15	18175	12.7857142857143
chr19	50305100	50394675	15	19775	10.6140350877193
chr2	223133200	223185925	15	14975	19
chr5	176827250	176982200	15	22775	18.4078947368421
chr7	57545700	57556850	15	8150	2.21052631578947
chr1	27189550	27339975	14	22600	18.0689655172414
chr1	145455025	145611625	14	21750	16.7731092436975
chr1	149764125	149911425	14	24175	16.9640287769784
chr11	31818575	31885150	14	22550	16.090395480226
chr13	112707600	112761425	14	15375	14.8051948051948
chr15	68112275	68156475	14	14250	10.3373493975904
chr17	46100425	46186375	14	17625	17.6288659793814
chr19	13202375	13279150	14	22125	18.0813008130081
chr2	133015025	133034900	14	6575	10.5454545454545
chr2	232526375	232582600	14	14375	13.4545454545455
chr21	11164925	11188200	14	6900	13.0434782608696
chr5	42991575	43123975	14	25975	13.7383177570093
chr1	2120700	2165800	13	11975	12.5542168674699
chr1	6500125	6558025	13	12775	15.0724637681159
chr1	17185875	17265675	13	14700	14.2857142857143
chr1	150459400	150615000	13	22275	16.258064516129
chr10	131748375	131771350	13	11825	10.48
chr12	57471350	57529925	13	18050	8.96969696969697
chr12	115102650	115149900	13	17575	16.2926829268293
chr13	28363550	28404225	13	7375	14.0277777777778
chr16	31453675	31549550	13	16625	11.7471264367816
chr17	37306975	37388775	13	17800	10.1951219512195
chr19	50141125	50205025	13	17100	6.41106719367589
chr20	247150	415475	13	24450	16.7169811320755
chr21	10701050	10722825	13	5200	8.69230769230769
chr4	49145300	49158650	13	9250	4.10526315789474
chr7	100391850	100495150	13	20250	13.3076923076923
chr8	30196925	30256975	13	14000	14.0495867768595
chr1	27633475	27720200	12	15125	11.747572815534
chr1	153892500	153965600	12	23500	12.2222222222222
chr1	161067575	161197575	12	24125	10.9815950920245
chr1	222138575	222152625	12	6450	5.02857142857143
chr1	232245925	232268425	12	11675	6.23076923076923
chr10	101279650	101300975	12	9025	3.92
chr14	21903975	22012325	12	20825	10.9115044247788
chr15	65064325	65136900	12	16750	9.35714285714286
chr19	47728975	47779125	12	15450	9.38775510204082
chr19	56109225	56188075	12	24825	11.7358490566038
chr2	119590675	119617225	12	13475	2.68387096774194
chr2	172945125	172975200	12	15475	11.0769230769231
chr20	31329975	31363675	12	11550	11.1666666666667
chr3	186892775	186903725	12	5700	4.38461538461539
chr4	428925	494450	12	9600	15
chr4	111534475	111564775	12	20875	3.38613861386139
chr6	35452825	35480250	12	9450	9.3953488372093
chr8	128746000	128836250	12	15950	14.8444444444444
chrX	25017500	25041600	12	12250	6.62222222222222
chrX	121354275	121367325	12	9550	2.125
chr1	18955900	18973925	11	9825	4.28
chr1	150186000	150339900	11	25525	12.2988505747126
chr10	21782900	21825250	11	33000	2.21276595744681
chr10	43857025	43954350	11	16800	11.6388888888889
chr10	103532900	103604425	11	20625	7.23493975903614
chr12	125395575	125425800	11	14325	4.44318181818182
chr15	37169625	37191225	11	9750	7.31182795698925
chr15	40646450	40738250	11	15600	13.7441860465116
chr16	2246775	2319750	11	15125	11.7916666666667
chr16	34182400	34197000	11	5350	8.95652173913044
chr16	86587800	86613775	11	10975	6.18947368421053
chr17	37757650	37801450	11	10725	10.0810810810811
chr17	79979250	80062075	11	15725	13.0165745856354
chr19	54926225	54984900	11	13275	10.7619047619048
chr20	21486050	21504150	11	9575	7.84
chr21	11135475	11151650	11	4000	12.7586206896552
chr3	181412675	181449400	11	26600	2.19047619047619
chr4	4854300	4873700	11	8500	4.49056603773585
chr4	88838725	88857225	11	10325	6.8695652173913
chr5	76923775	76941900	11	7675	10.6666666666667
chr6	32094775	32165075	11	21525	12.1981981981982
chr7	75888675	75948750	11	10575	8.58181818181818
chr7	98971475	99105000	11	22300	10
chr7	100797350	100826350	11	15950	3.36633663366337
chr8	72582750	72601825	11	17000	1.03333333333333
chrX	69641350	69700150	11	12450	8.78409090909091
chrX	93952400	93961575	11	5750	5.91304347826087
chr1	73444900	73456475	10	6050	5
chr1	91171675	91196650	10	12775	8.65217391304348
chr1	197870950	197898450	10	10925	8.50793650793651
chr10	22604425	22635300	10	13225	3.21111111111111
chr10	124876975	124915650	10	15625	9.39495798319328
chr10	127569025	127586400	10	6950	8.08695652173913
chr12	49715750	49763750	10	13250	10.5970149253731
chr14	105939975	105958550	10	8475	3.28089887640449
chr15	40373700	40417650	10	8000	10.16
chr16	1350775	1430475	10	13625	12.0484848484848
chr17	35277425	35307725	10	14500	9.86440677966102
chr17	58211700	58238950	10	8725	7.38095238095238
chr19	3024650	3047975	10	6550	8.12903225806452
chr2	105458600	105490675	10	16225	3.825
chr20	60936500	60985625	10	10100	8.79012345679012
chr21	38065125	38083425	10	9200	3.87234042553191
chr3	48631425	48755275	10	19200	11.3333333333333
chr3	51974425	52040500	10	13750	12.0238095238095
chr4	54928150	54976625	10	14700	10.9784946236559
chr6	1604250	1625800	10	12225	2.67961165048544
chr7	124896325	124905225	10	5825	1.6
chr9	21964900	22009925	10	12775	10.0229885057471
chr9	76698550	76708550	10	7775	0.773333333333333
chr9	96106400	96117225	10	6950	2.34782608695652
chr9	129372800	129401750	10	8825	8.21818181818182
chr1	33202225	33233175	9	10200	3.98019801980198
chr1	40343900	40388575	9	8700	10.1184210526316
chr1	41824025	41861050	9	8425	7.02127659574468
chr1	81702975	81718725	9	8400	4.84210526315789
chr1	205413050	205427075	9	11150	4.51851851851852
chr1	221049700	221069875	9	10000	6.60869565217391
chr1	223195650	223205225	9	6725	1.13207547169811
chr11	94373300	94386900	9	7200	7.29411764705882
chr12	4128425	4141200	9	4200	8.90909090909091
chr14	29226125	29255325	9	7775	6.37837837837838
chr14	38658275	38681175	9	11800	6.078125
chr14	61103575	61125350	9	13350	8
chr14	99697125	99744100	9	15925	6.65217391304348
chr15	53072950	53098800	9	14425	8.9
chr15	85131075	85202400	9	13225	10.7103825136612
chr17	37819975	37862075	9	10500	8.03333333333333
chr19	7580375	7620700	9	8900	7.25974025974026
chr2	63270575	63287575	9	15575	0.317757009345794
chr2	85764175	85844875	9	19550	7.53459119496855
chr2	171536050	171680800	9	23450	10.3514376996805
chr2	175190150	175209850	9	15200	4.37837837837838
chr2	237067500	237089100	9	13525	2.74782608695652
chr20	45976600	45998350	9	13375	4.41379310344828
chr20	61546250	61593075	9	16000	8.33333333333333
chr22	19742825	19755450	9	3575	7.40540540540541
chr22	21333275	21400800	9	10875	10.6774193548387
chr22	50680925	50710750	9	10275	4.32258064516129
chr3	62351125	62365550	9	9675	1.60919540229885
chr3	75781050	75791050	9	3575	6.42857142857143
chr3	128200900	128217125	9	10200	4.83076923076923
chr4	978675	1006725	9	7300	9.59090909090909
chr4	13523825	13551150	9	9400	8.72
chr4	16997500	17005950	9	4525	2.17142857142857
chr4	116894725	116902825	9	4325	4.43243243243243
chr4	187162525	187188575	9	9950	8.07194244604317
chr5	1874600	1887975	9	8350	6.04081632653061
chr5	18664300	18675125	9	7400	3.4375
chr5	92905625	92924775	9	11975	1.98969072164948
chr6	15239800	15269725	9	17675	9.59259259259259
chr6	27791150	27871750	9	27900	5.20891364902507
chr6	99271375	99296650	9	16825	2.37931034482759
chr7	109229950	109238475	9	6050	2.08695652173913
chr7	156792200	156814825	9	4825	6.97142857142857
chr9	35069825	35117675	9	15100	7.19512195121951
chr9	90020700	90032100	9	5500	4.52941176470588
chr9	96707575	96723150	9	8675	2
chr1	28558275	28592725	8	9325	5.7910447761194
chr1	61508300	61549900	8	15300	8.60240963855422
chr1	204034125	204053625	8	8175	8.55172413793103
chr1	213081200	213090825	8	6925	1.18918918918919
chr10	6836275	6845900	8	6050	2.80769230769231
chr10	118890625	118900725	8	6650	0.892561983471074
chr11	32447825	32461000	8	6800	4.53571428571429
chr11	118586325	118599975	8	6225	3.05
chr11	133816600	133837650	8	5875	7.75257731958763
chr13	100607650	100650450	8	32800	1.328125
chr16	87898550	87909075	8	6375	2.94736842105263
chr17	5083625	5096300	8	5575	4
chr17	47068125	47100625	8	15050	5.59223300970874
chr19	6730100	6744450	8	7300	3.82692307692308
chr19	46907000	46932550	8	8925	7.63829787234043
chr19	47137000	47165325	8	7975	6.99029126213592
chr2	66652175	66674400	8	14475	3.41666666666667
chr20	22547800	22568075	8	7100	5.87272727272727
chr4	62626825	62637050	8	8975	0.365384615384615
chr5	50672500	50695900	8	12850	4.27586206896552
chr5	72714900	72748075	8	9325	7.52795031055901
chr5	124070675	124087375	8	15750	0.228571428571429
chr5	170735425	170743600	8	3900	5.88235294117647
chr6	1378050	1394100	8	6775	3.75609756097561
chr6	126022225	126029825	8	4900	2.6
chr6	170595275	170616975	8	11900	5.45454545454545
chr7	5594475	5638575	8	12350	5.80616740088106
chr7	42261625	42279050	8	9750	2.46296296296296
chr7	64337550	64367200	8	7200	6.45161290322581
chr7	74064400	74078700	8	7500	7.18181818181818
chr7	96630925	96657150	8	10975	4.77551020408163
chr7	131229925	131243750	8	9875	4.19354838709677
chr8	27465875	27472725	8	4375	1.96153846153846
chr9	34988500	34994900	8	5300	0.814814814814815
chr9	99976000	100002050	8	11150	4.12260536398467
chr9	126761125	126785125	8	8250	8.33333333333333
chrX	82755975	82767575	8	8575	2.04444444444444
chrX	110786275	110794575	8	4125	3.05882352941176
chrX	113281250	113292475	8	9000	1.52941176470588
chrX	113698475	113707650	8	7025	1.51351351351351
chrX	133303750	133315900	8	7475	7.57894736842105
chr1	2978925	2990950	7	5950	2.88372093023256
chr1	11708525	11725175	7	5325	7.12359550561798
chr1	47690500	47698500	7	5150	2.875
chr1	47897975	47916075	7	6625	3.95833333333333
chr1	62646950	62667050	7	8500	4.48421052631579
chr1	119521550	119536125	7	8375	3.11392405063291
chr1	170629100	170640575	7	7750	2.67857142857143
chr10	119294000	119307875	7	7375	3.66666666666667
chr11	8692525	8721975	7	8150	6.75247524752475
chr11	20177375	20186125	7	6900	1.33333333333333
chr11	27650325	27657150	7	5750	0.956521739130435
chr11	67370425	67398900	7	7875	5.28260869565217
chr12	19590775	19600600	7	6875	6.8
chr12	52239800	52263800	7	9550	5.28571428571429
chr12	79933950	79941775	7	2325	5
chr12	133694950	133708450	7	5225	3.8125
chr13	41234050	41257225	7	9800	6.44705882352941
chr13	54838125	54848800	7	8550	2.64285714285714
chr13	56227400	56236900	7	8075	0.4
chr13	109916950	109926175	7	4000	3.6734693877551
chr14	21536525	21575125	7	12850	7.21052631578947
chr14	24006275	24048525	7	15700	4.82894736842105
chr14	38052525	38080850	7	11200	6.31578947368421
chr14	57260725	57284750	7	21550	0.94949494949495
chr15	27002875	27019700	7	9775	6.63414634146341
chr16	51166825	51216450	7	14925	6.875
chr17	6898375	6950700	7	15300	5.2093023255814
chr17	66192000	66203375	7	7225	2.50909090909091
chr19	19728625	19781650	7	11300	7.59782608695652
chr19	49645550	49669525	7	7325	6.875
chr2	162270325	162284875	7	7150	3.97530864197531
chr2	188533575	188541400	7	5575	1.26530612244898
chr2	241496450	241527650	7	10125	6.74444444444444
chr20	25838575	25849650	7	5700	1.71428571428571
chr20	61635125	61642075	7	4200	2.22222222222222
chr21	34391875	34406025	7	5900	5.14814814814815
chr22	17737975	17753975	7	6150	4.33333333333333
chr22	42305975	42322950	7	5275	5.5
chr3	27753725	27773550	7	12400	1.26457399103139
chr3	101393775	101412500	7	8525	2.34020618556701
chr3	104156200	104164275	7	3825	7.625
chr3	185531175	185544975	7	9450	5.78571428571429
chr3	189862300	189869775	7	4075	2.11594202898551
chr3	193848975	193860125	7	8275	5.48387096774194
chr4	113556350	113577050	7	13400	3.76642335766423
chr5	2738825	2758475	7	14725	3.59183673469388
chr5	17214025	17224375	7	7975	5.81818181818182
chr5	34410100	34417525	7	2425	7.125
chr5	134363100	134386575	7	7450	6.49090909090909
chr5	145710875	145725975	7	5275	7.53846153846154
chr5	147244350	147255525	7	7700	4.47826086956522
chr5	153824125	153864400	7	13325	5.6600566572238
chr5	158521875	158533950	7	8525	1.94642857142857
chr6	100901825	100917700	7	8150	2.67924528301887
chr6	108478275	108498050	7	8450	4.18181818181818
chr6	111575050	111582225	7	3700	7.41666666666667
chr6	114741250	114752100	7	7975	1.96610169491525
chr7	1703275	1710925	7	6650	1.2258064516129
chr7	19145500	19186500	7	12650	7.33846153846154
chr7	20815500	20840325	7	19250	0.980769230769231
chr7	27274775	27292025	7	8675	3.77777777777778
chr7	83086500	83095325	7	6825	0.818181818181818
chr7	99745850	99775650	7	9250	4.15384615384615
chr7	155596175	155605300	7	7375	1.11764705882353
chr7	157476550	157486950	7	6300	2.81818181818182
chr8	41907225	41913300	7	3950	2.52631578947368
chr8	115293650	115303600	7	8300	1.35294117647059
chr8	119083600	119092450	7	4400	4.13793103448276
chr9	74371500	74385025	7	9350	3.41333333333333
chr9	85496100	85504725	7	5325	4
chr9	124975500	124991650	7	7875	5.29411764705882
chr9	127518900	127540400	7	12800	2.83333333333333
chrX	580450	606150	7	5225	5.91304347826087
chrX	16196575	16205625	7	3875	3.88235294117647
chrX	24387825	24396675	7	3475	4.9041095890411
chrX	88458725	88462625	7	2225	2
chrX	102983925	103032525	7	12050	5.06944444444444
chrX	113815650	113842050	7	12775	4.14953271028037
chrX	124520900	124531775	7	8950	0.989247311827957
chr1	6659650	6686475	6	10025	5.68595041322314
chr1	43418425	43429425	6	7475	1.32584269662921
chr1	113362025	113369175	6	4825	3.2972972972973
chr1	160983250	161016625	6	9575	5.08196721311475
chr1	167188300	167197600	6	6450	2.68
chr1	201976475	201981550	6	4150	1.17241379310345
chr1	209621700	209628275	6	3650	1.61111111111111
chr10	42661300	42667200	6	2175	4.30769230769231
chr10	71327875	71338850	6	9300	0.494117647058824
chr10	92564650	92571750	6	5525	2
chr10	103985525	104006875	6	6800	4.35897435897436
chr10	106087600	106113875	6	6825	6
chr10	118919225	118928725	6	4125	2.53333333333333
chr10	123338850	123360625	6	8700	3.95850622406639
chr10	126837725	126851675	6	12875	1.64705882352941
chr11	2157900	2165575	6	3000	4.95238095238095
chr11	44325925	44342175	6	6375	4.77647058823529
chr11	59312500	59334300	6	11300	2.375
chr11	63295075	63300425	6	3175	1.74358974358974
chr11	96457725	96466350	6	4000	2.6031746031746
chr12	57022150	57040575	6	10300	5.06930693069307
chr12	57618875	57637925	6	10150	2.09917355371901
chr12	59716000	59724500	6	7075	1.08771929824561
chr12	69198675	69206775	6	5725	1.11538461538462
chr12	103344075	103359875	6	7075	3.02608695652174
chr12	109895425	109916325	6	6225	5.51190476190476
chr12	125667900	125679250	6	6875	3.50724637681159
chr13	43443000	43451475	6	4850	2.14705882352941
chr13	52157375	52165400	6	5650	3.54545454545455
chr13	56148175	56159300	6	10100	0.528301886792453
chr13	79167750	79184300	6	9725	2.9811320754717
chr13	91499250	91506825	6	4150	3.45762711864407
chr13	111559075	111569000	6	7975	0.553191489361702
chr14	50050425	50102750	6	15400	5.44322344322344
chr14	51359675	51365300	6	2600	2.90909090909091
chr15	37385525	37403800	6	14275	1.5
chr15	74419700	74429650	6	8200	0.591194968553459
chr15	76627500	76640350	6	9025	1.71929824561404
chr15	77914750	77927875	6	6050	3.70802919708029
chr15	93424775	93448950	6	11000	5.25133689839572
chr16	65262950	65270475	6	5775	1.26829268292683
chr16	85640725	85650350	6	7025	3.24528301886792
chr16	86539000	86550175	6	5500	2.62857142857143
chr17	58461450	58470900	6	7825	1.03448275862069
chr17	76337575	76362550	6	10200	4.66666666666667
chr17	79360425	79375800	6	10375	2.51127819548872
chr18	55094500	55109175	6	12425	1.12244897959184
chr18	56931525	56943325	6	6675	1.52830188679245
chr18	77153050	77160800	6	5175	1.87179487179487
chr19	2454875	2495575	6	11600	4.59459459459459
chr19	8372025	8408525	6	9225	4.29126213592233
chr19	13043225	13076650	6	10275	5.40740740740741
chr19	20178500	20193925	6	5650	4.31137724550898
chr2	8011325	8031250	6	8025	5.734375
chr2	19546900	19563550	6	9775	1.90277777777778
chr2	64066775	64082100	6	14300	0.384615384615385
chr2	67556100	67563850	6	6525	0.952380952380952
chr2	77313350	77323150	6	8900	0.518518518518518
chr2	101028175	101034700	6	4150	1.26315789473684
chr2	188427275	188431600	6	3325	2.23529411764706
chr2	207670775	207678000	6	4550	4.9375
chr2	219251850	219272225	6	9150	4.82539682539683
chr20	21681975	21695950	6	3825	5.57142857142857
chr20	23329825	23344150	6	8275	2.75409836065574
chr20	37351525	37360325	6	8175	0.277777777777778
chr22	19701400	19718750	6	6325	4.08547008547009
chr22	27038125	27057075	6	6725	3.95092024539877
chr22	28186775	28200850	6	10000	1.73214285714286
chr22	39409950	39418175	6	3850	2.35164835164835
chr22	39897625	39931425	6	9925	4.38405797101449
chr22	42461200	42487775	6	8200	3.87654320987654
chr3	8540525	8544800	6	2500	1.71428571428571
chr3	54667875	54677100	6	8425	0.558139534883721
chr3	69057925	69064575	6	4275	1.29411764705882
chr3	112136450	112145350	6	5075	4.71794871794872
chr3	126191625	126196175	6	3675	0.846153846153846
chr3	138654475	138669675	6	11100	1.96899224806202
chr3	150317425	150325675	6	4825	4.37037037037037
chr3	157811900	157829125	6	10000	2.07352941176471
chr3	184077450	184099700	6	7825	5.34343434343434
chr3	184276800	184302675	6	8300	4.4
chr3	187454100	187468700	6	11650	4.28
chr4	15679175	15687100	6	7100	0.838709677419355
chr4	113430725	113445875	6	9175	1.55223880597015
chr5	25435925	25449100	6	11275	1.39130434782609
chr5	80252625	80261025	6	5500	1.28571428571429
chr5	115894675	115912875	6	17300	0.383838383838384
chr5	174146875	174163525	6	12150	1.20353982300885
chr6	5993025	6009900	6	12800	1.77358490566038
chr6	26743650	26759075	6	5425	5.34426229508197
chr6	31124875	31141900	6	10400	3.63358778625954
chr6	91379450	91386800	6	3625	4.52631578947368
chr6	95263350	95270125	6	4125	2.48
chr6	157094875	157105600	6	10025	0.25
chr7	24432650	24443625	6	7975	4.04651162790698
chr7	25891425	25902825	6	8100	1.51219512195122
chr7	35288000	35302150	6	8300	1.51315789473684
chr7	93269050	93276250	6	4350	5.1304347826087
chr7	99677650	99728725	6	13900	4.828125
chr7	121776675	121789775	6	8975	5.24444444444444
chr7	138143175	138154675	6	7275	3.44444444444444
chr8	23559900	23572825	6	5675	3.21739130434783
chr8	93102550	93116675	6	8450	4.94736842105263
chr8	97156500	97174425	6	7450	4.94736842105263
chr9	1042050	1053050	6	4825	4.25
chr9	16704250	16711475	6	4450	1.66666666666667
chr9	89555525	89564150	6	7325	0.939759036144578
chr9	118599450	118607600	6	3225	4.73684210526316
chrX	46184700	46187825	6	2125	1
chrX	49040525	49057175	6	6450	5.75824175824176
chrX	73067625	73072300	6	2825	2.63157894736842
chrX	129113275	129119300	6	5450	0.388888888888889
chr1	4710600	4718875	5	5150	3.75
chr1	7762300	7765975	5	2175	2
chr1	25070125	25075325	5	4525	0.697674418604651
chr1	27018550	27052075	5	12825	4.34574468085106
chr1	44435075	44458575	5	8450	4.5
chr1	46764200	46773850	5	6700	1.24137931034483
chr1	46951000	46959150	5	4200	1.70967741935484
chr1	50880975	50890025	5	5525	1.88059701492537
chr1	59162175	59171000	5	3600	2.67889908256881
chr1	64238550	64249575	5	7200	3.33333333333333
chr1	64819450	64823650	5	2725	1.03030303030303
chr1	91483825	91488375	5	4275	0.588235294117647
chr1	113242800	113259075	5	7475	1.93665158371041
chr1	114573775	114581650	5	5425	0.948051948051948
chr1	149033325	149035750	5	1875	0.956521739130435
chr1	164527100	164548075	5	11075	4.26829268292683
chr1	181057100	181075425	5	8600	2.82464454976303
chr1	184633275	184642950	5	3600	2.79569892473118
chr1	199997600	200019375	5	14025	2.15384615384615
chr1	205282075	205291325	5	5800	2.11764705882353
chr1	224199525	224203925	5	3100	1.64705882352941
chr1	230736025	230740025	5	2225	1.71428571428571
chr1	234735075	234747675	5	10525	2.65384615384615
chr1	244609075	244616025	5	4375	4.375
chr10	18938375	18957475	5	8675	1.59722222222222
chr10	33239250	33251975	5	9675	1.06306306306306
chr10	45469025	45474900	5	3150	2.4406779661017
chr10	50816850	50822875	5	5150	0.413793103448276
chr10	77154900	77169925	5	13425	0.238317757009346
chr10	94819575	94836950	5	11350	1.55294117647059
chr10	99078275	99098425	5	10750	4.22368421052632
chr11	2713950	2722350	5	5150	4.52
chr11	3396675	3404425	5	6275	0.777777777777778
chr11	6623300	6641100	5	8675	2.4625
chr11	34066675	34078900	5	6875	1.8957345971564
chr11	43596350	43605200	5	7175	2.04166666666667
chr11	61722350	61740050	5	6350	3.96590909090909
chr11	70956650	70964675	5	6550	1.51351351351351
chr11	99290200	99294800	5	2875	2.43478260869565
chr11	122846950	122855925	5	4875	2.34146341463415
chr11	124609050	124633250	5	10400	2.63291139240506
chr11	125929050	125933800	5	3000	4
chr11	134031525	134039450	5	5400	1.3859649122807
chr12	8170900	8191950	5	8375	3.77777777777778
chr12	8957525	8960125	5	1900	0.928571428571429
chr12	14857500	14868150	5	9100	0.533333333333333
chr12	31469775	31480200	5	9650	0.387755102040816
chr12	32606450	32610000	5	2975	0.418604651162791
chr12	45626150	45629625	5	2175	3.15384615384615
chr12	46654075	46664400	5	8850	1
chr12	125048600	125054275	5	5300	0.444444444444444
chr13	55612300	55618950	5	4750	4.42105263157895
chr13	110431600	110440525	5	6300	1.53658536585366
chr14	47571925	47575275	5	2150	0.866666666666667
chr14	48723225	48730350	5	4200	3.03703703703704
chr14	54409625	54431100	5	10625	1.52159468438538
chr14	65165650	65184275	5	10375	3.90909090909091
chr14	87704000	87707225	5	1700	3.36
chr14	91879675	91885300	5	4150	1.73913043478261
chr15	65707250	65716350	5	5450	1.6
chr15	75742100	75754500	5	6850	3.38983050847458
chr15	75929700	75944250	5	8325	1.56981132075472
chr15	90930775	90936675	5	3350	3.125
chr15	93053775	93057125	5	1675	4
chr15	93351250	93365675	5	6200	3.29761904761905
chr15	93870575	93877650	5	3225	3.39759036144578
chr16	9053900	9060775	5	5000	1.36231884057971
chr16	11034175	11040900	5	5650	0.482758620689655
chr16	14722650	14731325	5	7000	1.04
chr16	25865425	25868750	5	2450	0.596491228070175
chr16	49308700	49317975	5	7050	2.48
chr16	67457600	67467050	5	4500	4
chr16	68267825	68280225	5	6625	3.35353535353535
chr16	68596800	68600400	5	1950	2
chr16	85613025	85618325	5	2675	2.81632653061224
chr17	2295200	2306200	5	9025	1.24137931034483
chr17	14200100	14214100	5	10775	1.11111111111111
chr17	17584275	17604425	5	5550	4.3954802259887
chr17	19360325	19364500	5	2400	1.62162162162162
chr17	36606800	36612800	5	5350	1.30434782608696
chr17	42578025	42589800	5	4725	3.90839694656489
chr17	62490475	62505350	5	9050	1.88177339901478
chr17	65820700	65827150	5	6050	0.216216216216216
chr17	70106825	70120750	5	8825	2.64748201438849
chr17	80708300	80713625	5	4200	1.10344827586207
chr18	47012100	47026975	5	6125	3.9236641221374
chr19	911650	928225	5	9325	1.61702127659574
chr19	8570500	8579550	5	4775	2.63551401869159
chr19	30713500	30720975	5	6725	0.423076923076923
chr19	44978900	44983775	5	2325	2
chr19	45250250	45262150	5	6725	2
chr19	46799800	46807375	5	3700	3.63636363636364
chr19	46990650	46999500	5	4125	3.1875
chr19	47611750	47638150	5	9200	3.93292682926829
chr19	48823550	48837700	5	7000	2.70707070707071
chr19	51053825	51071975	5	6050	4.52702702702703
chr19	51221150	51231750	5	5625	2.55913978494624
chr19	57348600	57352775	5	3300	0.434782608695652
chr2	284075	290375	5	4375	2.2
chr2	8816150	8834000	5	10525	2.86170212765957
chr2	36581525	36595525	5	5825	3.71069182389937
chr2	37451225	37461125	5	8400	0.382978723404255
chr2	45227450	45242025	5	7175	2.57142857142857
chr2	60643500	60650350	5	3650	3.56
chr2	60757950	60797850	5	13575	2.76923076923077
chr2	65656850	65666025	5	6850	0.818181818181818
chr2	73142100	73153050	5	7725	1.49230769230769
chr2	85636550	85648300	5	4425	2.3739837398374
chr2	111432450	111446950	5	5675	3.84905660377358
chr2	113606950	113610150	5	2300	1.02127659574468
chr2	118034875	118039825	5	3325	1.33333333333333
chr2	121101225	121106200	5	3675	0.861538461538462
chr2	145266575	145282750	5	14150	0.712328767123288
chr2	157175950	157199975	5	13150	1.7286432160804
chr2	170679250	170685625	5	3975	2.05882352941176
chr2	200320000	200336700	5	13375	0.885057471264368
chr2	224801925	224826375	5	6825	4.42211055276382
chr2	227655300	227666850	5	8950	0.895833333333333
chr2	231726075	231735575	5	6500	0.974025974025974
chr20	17941550	17954600	5	12125	1.45
chr20	20343025	20353125	5	9625	0.166666666666667
chr20	32250650	32274950	5	8975	3.68911917098446
chr20	38896650	38904275	5	6400	0.745098039215686
chr20	57414300	57431450	5	11950	1.44642857142857
chr22	20783275	20793050	5	5200	1.87209302325581
chr22	24105275	24116000	5	3975	3.08510638297872
chr3	33467075	33490025	5	8375	3.16742081447964
chr3	47017250	47023750	5	3900	1.34782608695652
chr3	52086675	52092200	5	4025	0.98876404494382
chr3	57192925	57199925	5	5875	1.09090909090909
chr3	66541375	66552425	5	8475	3.94285714285714
chr3	156873400	156894400	5	8075	4.149377593361
chr3	169481875	169494350	5	6275	2.87128712871287
chr4	2059975	2063225	5	2475	0.8
chr4	16894800	16901275	5	6000	0.232558139534884
chr4	24322500	24330650	5	5275	2.43076923076923
chr4	24502100	24506375	5	2650	1.2280701754386
chr4	57291475	57306475	5	6875	2.53153153153153
chr4	69270150	69275875	5	4275	1.18518518518519
chr4	88894425	88899100	5	2300	2.87179487179487
chr4	93189650	93201275	5	10800	0.150197628458498
chr4	93359725	93368125	5	6375	3.87878787878788
chr4	115413675	115417375	5	2725	2
chr4	120914450	120921300	5	4825	1.79710144927536
chr4	135601750	135607000	5	4275	0.5
chr4	146620475	146626375	5	3800	2.41666666666667
chr4	180086050	180093900	5	6500	1.92592592592593
chr4	190935525	190942775	5	4675	1.32
chr5	3590600	3607300	5	11775	2.09615384615385
chr5	12622975	12629775	5	6000	2
chr5	33438675	33448950	5	7650	2
chr5	54515975	54530650	5	7000	2.58064516129032
chr5	72782100	72796650	5	5475	4.16867469879518
chr5	106312700	106321250	5	7925	0.294117647058824
chr5	120032575	120043400	5	7300	1.08641975308642
chr5	122421525	122436000	5	10675	1.17391304347826
chr5	126174875	126182650	5	4750	2.31818181818182
chr5	133847050	133876325	5	6725	4.12669683257919
chr5	138903075	138906825	5	1725	4.07692307692308
chr5	154133525	154141450	5	6825	0.744186046511628
chr5	172659800	172673325	5	5050	3.76086956521739
chr6	37102525	37110475	5	5375	1.31147540983607
chr6	41336875	41344000	5	4750	1.50537634408602
chr6	43042875	43062100	5	6325	4.48387096774194
chr6	50783350	50794000	5	6650	2.016
chr6	94539675	94546550	5	5850	1.65217391304348
chr6	98225600	98231050	5	3425	1.6551724137931
chr6	106428875	106450425	5	7350	2.92631578947368
chr6	121751825	121765700	5	10050	0.883720930232558
chr6	122791175	122807075	5	6025	3.90575916230366
chr6	131643125	131650950	5	5275	4.31578947368421
chr6	137807575	137819775	5	11350	0.156862745098039
chr7	5389100	5391475	5	1875	0.888888888888889
chr7	70145950	70169525	5	10125	2.90789473684211
chr7	83056925	83059375	5	1875	0.818181818181818
chr7	98245650	98249275	5	3250	0.705882352941177
chr7	143066925	143082050	5	6200	3.74863387978142
chr7	143102575	143108475	5	4550	1.80952380952381
chr7	145939675	145946775	5	5800	1.1304347826087
chr7	149461500	149471900	5	5425	3.50943396226415
chr8	674050	689625	5	4925	4.34343434343434
chr8	9754375	9766075	5	9825	0.589473684210526
chr8	25894625	25909750	5	8375	1.88489208633094
chr8	26148600	26154175	5	4950	0.967741935483871
chr8	37652675	37660925	5	6575	0.36
chr8	38385325	38389725	5	2100	2.62745098039216
chr8	60019050	60033525	5	8825	1.61607142857143
chr8	99951350	99964150	5	10525	1.5609756097561
chr8	144099200	144108175	5	4025	3.71428571428571
chr9	967650	977950	5	6500	1.62068965517241
chr9	16514100	16516575	5	2050	0.521739130434783
chr9	79626725	79638500	5	10200	0.411428571428571
chr9	88496125	88500700	5	3675	1.04761904761905
chr9	96927775	96932550	5	4275	0.170212765957447
chr9	97807150	97812475	5	3150	3.01960784313725
chr9	100609875	100620500	5	5225	3.14754098360656
chr9	103860575	103863000	5	2000	0.666666666666667
chr9	114286975	114292950	5	3700	3.6
chr9	118234275	118242000	5	6425	0.776470588235294
chr9	131929125	131941800	5	6150	2.86904761904762
chr9	134549850	134554375	5	2225	3.61538461538462
chrX	191950	200925	5	5550	2.76923076923077
chrX	8692750	8701250	5	5125	3.8
chrX	34576175	34582400	5	2400	4.375
chrX	36968325	36982400	5	4050	4.28571428571429
chrX	40942975	40955550	5	11300	1.72727272727273
chrX	53109850	53124475	5	5675	3.17857142857143
chrX	86935200	86943350	5	5725	1.58974358974359
chrX	91033650	91038300	5	4050	0.571428571428571
chrX	91355725	91361475	5	5100	0.3125
chrX	97778150	97784750	5	2200	3.93333333333333
chrX	115944375	115952575	5	4550	2.42857142857143
chrX	129399650	129415525	5	4850	4.50340136054422
chrX	139582725	139593775	5	9900	1.15254237288136
chrX	152950475	152955975	5	3300	2.48648648648649
chr1	11332575	11336125	4	2250	0.983606557377049
chr1	21054175	21060150	4	3975	2.21276595744681
chr1	22260500	22264575	4	2725	2.60606060606061
chr1	25252825	25259275	4	5275	0.684684684684685
chr1	29061975	29066850	4	4550	0.444444444444444
chr1	33804150	33816475	4	6175	2.28571428571429
chr1	36614125	36627475	4	6475	1.92941176470588
chr1	36641500	36645225	4	2400	1.46428571428571
chr1	38890325	38897625	4	6300	0.272300469483568
chr1	57028750	57030975	4	1300	1.65217391304348
chr1	59542925	59545675	4	1900	2.17391304347826
chr1	64959100	64963250	4	2550	1.92727272727273
chr1	78146075	78154050	4	4975	1.17127071823204
chr1	98509875	98520500	4	5850	1.44
chr1	113352125	113356750	4	3500	0.918918918918919
chr1	114519175	114525650	4	3450	1.18
chr1	117900925	117914300	4	6150	2.52252252252252
chr1	144519175	144521825	4	2150	0.425531914893617
chr1	152079975	152085700	4	4950	0.454545454545455
chr1	154151025	154160250	4	6600	0.978723404255319
chr1	161493375	161510725	4	7350	2.22119815668203
chr1	178233800	178236725	4	1725	2
chr1	185280925	185287600	4	6300	0.571428571428571
chr1	205638325	205641825	4	3075	0.466666666666667
chr1	211748800	211754975	4	5350	0.901960784313726
chr1	226068025	226077950	4	6000	1.76923076923077
chr1	229566725	229570925	4	2625	1.17948717948718
chr1	230558075	230564225	4	4750	0.959183673469388
chr1	244210225	244215950	4	4750	0.412698412698413
chr10	42596825	42600000	4	1300	2.17647058823529
chr10	53792450	53801500	4	8150	0.35036496350365
chr10	64563625	64579300	4	8400	1.91095890410959
chr10	70087950	70097025	4	6475	0.815450643776824
chr10	75666700	75674325	4	3025	2.50526315789474
chr10	76983075	76986600	4	3100	0.448275862068966
chr10	77210025	77212250	4	1550	1
chr10	81584875	81587650	4	2300	0.916666666666667
chr10	88514725	88521650	4	5825	0.829268292682927
chr10	92054475	92061700	4	4625	2.26506024096386
chr10	94448425	94460200	4	6800	2.14893617021277
chr10	97046625	97055525	4	4725	2.63636363636364
chr10	98496475	98500350	4	2350	1.36986301369863
chr10	103872375	103895750	4	12775	2.09366391184573
chr10	130335975	130340275	4	2950	1.48571428571429
chr11	2904450	2907975	4	2875	0.456140350877193
chr11	19792975	19802050	4	5025	1.56470588235294
chr11	19837800	19841025	4	2550	0.6
chr11	20042900	20053625	4	7400	2.10752688172043
chr11	22359300	22366075	4	5950	0.964285714285714
chr11	28127275	28133000	4	4625	1.375
chr11	41477675	41481550	4	2300	1.41666666666667
chr11	45432225	45433975	4	1400	0.4375
chr11	71157700	71165300	4	6125	0.683544303797468
chr11	88796275	88799425	4	1850	1.77777777777778
chr11	101980025	101987100	4	5625	1.47058823529412
chr11	116313750	116317475	4	3300	0.352941176470588
chr11	118016150	118028175	4	5225	2.73469387755102
chr11	118304600	118311175	4	5950	0.265625
chr11	128554600	128565675	4	9300	0.404761904761905
chr11	129147500	129153150	4	3400	2.76666666666667
chr12	10869600	10876900	4	5625	1.89473684210526
chr12	14409775	14414250	4	2675	1.71428571428571
chr12	30903050	30909075	4	5250	0.702702702702703
chr12	33044600	33050925	4	5375	0.761904761904762
chr12	46761850	46781475	4	10975	1.77049180327869
chr12	49657550	49662625	4	4625	0.571428571428571
chr12	49687050	49691725	4	2425	2
chr12	87331850	87335900	4	2075	1.95744680851064
chr12	92530700	92541825	4	10675	0.0594059405940594
chr12	106974675	106981750	4	6600	0.733333333333333
chr12	111176575	111182175	4	4975	0.808510638297872
chr12	113900375	113918050	4	16775	0.10916179337232
chr12	122230250	122251100	4	15375	1.28333333333333
chr12	123867725	123875150	4	4475	1.64227642276423
chr12	133777900	133782500	4	3725	1.08571428571429
chr13	22242650	22250175	4	7000	0.255813953488372
chr13	23454850	23459225	4	2625	1.90909090909091
chr13	28539800	28545425	4	4400	0.857142857142857
chr13	30625825	30628125	4	1900	0.390243902439024
chr13	36890000	36892450	4	1850	0.622222222222222
chr13	51742875	51750200	4	6275	0.558823529411765
chr13	107178950	107188975	4	7900	1.93103448275862
chr14	20921875	20940175	4	8550	2.61052631578947
chr14	21491900	21495075	4	2950	0.2
chr14	37125275	37136675	4	5375	1.71428571428571
chr14	41984775	41987525	4	1375	2.2
chr14	42068475	42079850	4	10150	1.35483870967742
chr14	60973250	60983350	4	6650	1.43055555555556
chr14	62161175	62167625	4	6075	0.311111111111111
chr14	77489475	77507550	4	10725	2.40384615384615
chr14	84969600	84972000	4	1900	1.4
chr14	100838100	100844250	4	4675	0.85
chr14	101033300	101040025	4	3300	2.42
chr14	102780100	102787325	4	5450	1.19512195121951
chr15	25091650	25094025	4	1625	1.92307692307692
chr15	25195750	25206850	4	8825	1.07142857142857
chr15	40614650	40620900	4	4900	0.608695652173913
chr15	43801875	43811425	4	5250	2.25806451612903
chr15	60408850	60412350	4	3350	0.235294117647059
chr15	63367650	63369350	4	1050	1.33333333333333
chr15	69379100	69383075	4	3000	0.626865671641791
chr15	74283700	74288575	4	3400	1.1264367816092
chr15	79164350	79170850	4	5500	0.656716417910448
chr16	1727525	1731150	4	3225	0.24390243902439
chr16	9763725	9771400	4	4275	1.78787878787879
chr16	18796700	18813675	4	8375	2.67741935483871
chr16	21527250	21537150	4	4700	2.8
chr16	29622550	29626725	4	3125	0.957746478873239
chr16	46497900	46500475	4	1400	1.66666666666667
chr16	54315400	54325925	4	10025	0.123456790123457
chr16	70652475	70656950	4	3450	1.33333333333333
chr16	75149450	75152700	4	1750	2.25531914893617
chr16	80837025	80839200	4	1950	0.222222222222222
chr16	81477350	81482300	4	4350	0.243243243243243
chr16	85202025	85208075	4	3200	1.43333333333333
chr16	85494300	85496925	4	2175	0.290322580645161
chr16	87415775	87427675	4	6650	1.53191489361702
chr16	87521050	87527450	4	3950	1.59259259259259
chr17	1388250	1396350	4	6250	0.617801047120419
chr17	6542500	6561400	4	9725	2.60683760683761
chr17	17738750	17744400	4	4125	1.18840579710145
chr17	20938275	20947850	4	5000	2.27397260273973
chr17	26367700	26374950	4	4975	1.01818181818182
chr17	27134850	27140425	4	4525	1.64102564102564
chr17	27940125	27950700	4	6050	1.33990147783251
chr17	30813075	30817125	4	2850	1.01234567901235
chr17	36411350	36413800	4	1675	0.85
chr17	36571150	36577900	4	3400	2.59259259259259
chr17	43502150	43510550	4	5850	2.76470588235294
chr17	44893400	44899675	4	5975	0.12
chr17	45725700	45730525	4	4450	0.518518518518518
chr17	46795600	46807125	4	5675	2.74380165289256
chr17	48636000	48642250	4	4500	1.9672131147541
chr17	62769625	62778300	4	6350	2.84210526315789
chr17	71609100	71610575	4	1200	0.416666666666667
chr17	74440475	74449700	4	4850	2.07692307692308
chr17	74605225	74608375	4	1800	1.5
chr17	76181075	76184575	4	3100	0.285714285714286
chr17	76370875	76378400	4	3625	1.92156862745098
chr18	5624600	5631075	4	4125	1.359375
chr18	32239325	32241375	4	1850	0.166666666666667
chr18	46064475	46070300	4	4500	0.688
chr18	53068075	53070300	4	1450	1.28
chr18	53248200	53257825	4	8525	0.36
chr18	59989650	59994450	4	4425	0.188235294117647
chr18	65181300	65185025	4	3300	0.818181818181818
chr18	74199900	74209000	4	7175	1.6
chr19	6278075	6280550	4	1925	1.17647058823529
chr19	8509075	8515200	4	5025	1.17948717948718
chr19	12636525	12639725	4	2525	0.941176470588235
chr19	17184850	17190925	4	3975	1.76744186046512
chr19	23404325	23407000	4	2200	0.642857142857143
chr19	35631775	35635925	4	3500	0.32
chr19	47852050	47855375	4	1850	1.49090909090909
chr19	48101525	48117125	4	7275	2.57142857142857
chr19	50706125	50709375	4	2600	0.807692307692308
chr19	53966175	53973550	4	3700	2.34234234234234
chr2	26395100	26408725	4	5375	2.75409836065574
chr2	37881375	37885100	4	2475	1.06451612903226
chr2	55506200	55510825	4	3300	0.711111111111111
chr2	65353700	65358550	4	3725	0.58252427184466
chr2	65784825	65786625	4	1375	0.64
chr2	66800650	66810925	4	7850	0.556390977443609
chr2	68475975	68481300	4	5125	0.109090909090909
chr2	72369925	72377625	4	7400	0.069364161849711
chr2	74207750	74215800	4	6225	0.695652173913043
chr2	75060550	75065250	4	4325	0.408163265306122
chr2	76804425	76809675	4	4600	0.651162790697674
chr2	80526450	80532325	4	4950	0.763636363636364
chr2	85184825	85187650	4	1800	1.03225806451613
chr2	86421150	86429850	4	4800	1.26060606060606
chr2	91845225	91848675	4	2875	1.58333333333333
chr2	119076300	119079425	4	2625	0.516129032258065
chr2	125085275	125086725	4	1025	1.04347826086957
chr2	131720625	131725000	4	2800	1.49333333333333
chr2	172172400	172176450	4	2125	2.16326530612245
chr2	178075600	178080400	4	4400	0.689655172413793
chr2	179913225	179916425	4	2250	0.842105263157895
chr2	182545000	182549375	4	3450	0.674157303370786
chr2	197032400	197037200	4	4075	0.634146341463415
chr2	203361425	203363325	4	1250	1.125
chr2	203878425	203883425	4	3300	1.52380952380952
chr2	210163100	210170700	4	6975	0.342857142857143
chr2	223724650	223729675	4	4400	0.288
chr2	232275150	232279150	4	3025	0.526315789473684
chr2	233282825	233289300	4	5900	0.4
chr2	238496125	238503575	4	4850	1.04651162790698
chr2	240320450	240324350	4	3550	0.246153846153846
chr2	241391525	241395975	4	3475	0.578947368421053
chr20	771500	773325	4	1225	1.33333333333333
chr20	5092525	5109200	4	8375	2.38418079096045
chr20	9486850	9499525	4	5800	2.05464480874317
chr20	12733150	12738500	4	4525	0.234042553191489
chr20	14312275	14318400	4	4125	2.58823529411765
chr20	36148125	36157575	4	6750	1.20496894409938
chr20	45944300	45949225	4	3775	2.11111111111111
chr20	52201825	52214025	4	7725	1.19444444444444
chr20	52353225	52357325	4	3350	0.724137931034483
chr20	55499200	55505250	4	4250	1.02040816326531
chr20	57458100	57475400	4	9125	2.1
chr20	60638425	60642575	4	3625	0.466666666666667
chr21	30443475	30450225	4	3850	1.63076923076923
chr21	43371100	43374775	4	2925	0.5
chr21	44492650	44500475	4	5100	2.25
chr21	46123200	46132775	4	8625	0.519685039370079
chr22	18916625	18927325	4	4175	2.40287769784173
chr22	19156700	19167400	4	7300	1.51145038167939
chr22	21055875	21059025	4	2425	0.5
chr22	26875600	26881275	4	3675	1.07826086956522
chr22	40390175	40395025	4	3650	0.672897196261682
chr22	42760650	42766075	4	4800	0.487179487179487
chr22	45147975	45152325	4	2775	1.32558139534884
chr22	46371350	46375400	4	3425	0.474576271186441
chr22	50908250	50921000	4	4450	2.53416149068323
chr3	9436300	9446650	4	9700	0.75
chr3	25197000	25198725	4	1275	0.782608695652174
chr3	27573800	27576150	4	2000	0.413793103448276
chr3	42622050	42644125	4	8925	2.79452054794521
chr3	45549500	45551500	4	1075	2.2
chr3	45634525	45639100	4	4025	0.457142857142857
chr3	52565925	52572400	4	5275	1.07936507936508
chr3	53285075	53290450	4	4775	0.571428571428571
chr3	57162775	57165625	4	1400	2.2
chr3	58476950	58483500	4	4850	0.964912280701754
chr3	66491750	66494275	4	1525	1.6
chr3	90131825	90136275	4	3450	1.65217391304348
chr3	112118225	112120825	4	1525	1.21428571428571
chr3	135682925	135686875	4	3700	0.256410256410256
chr3	141456575	141460225	4	3150	1.6
chr3	155081400	155082925	4	950	1.44444444444444
chr3	185299500	185304975	4	5100	0.119205298013245
chr3	192713250	192715075	4	1475	0.714285714285714
chr4	568400	572175	4	2875	0.810810810810811
chr4	3766850	3769775	4	2400	0.458333333333333
chr4	8857375	8863750	4	3325	1.73809523809524
chr4	9152975	9155850	4	2350	0.391304347826087
chr4	24659925	24664550	4	2075	1.8
chr4	87926850	87933275	4	4800	1.73333333333333
chr4	88927850	88932075	4	3800	1.22222222222222
chr4	92544125	92548825	4	3975	1.05882352941176
chr4	100007450	100012725	4	4900	0.115384615384615
chr4	100565025	100566900	4	1200	1.04347826086957
chr4	138449100	138465250	4	7525	2.42962962962963
chr4	167636750	167641025	4	3325	1.63636363636364
chr4	176385150	176387900	4	1525	2.0625
chr4	180385250	180387175	4	1500	0.692307692307692
chr4	187606525	187610325	4	1925	2.55
chr5	32582750	32587600	4	3750	1.84615384615385
chr5	76101700	76105275	4	2600	1.91304347826087
chr5	79478800	79481350	4	1600	1.16666666666667
chr5	87436025	87442275	4	5550	0.289156626506024
chr5	133763200	133765825	4	2175	0.358974358974359
chr5	139016475	139033075	4	8450	2.12286689419795
chr5	139486325	139495050	4	6375	0.959349593495935
chr5	148926750	148932625	4	5175	0.88
chr5	173314425	173319425	4	4700	0.11214953271028
chr6	4772450	4778450	4	5650	0.411764705882353
chr6	14298900	14302625	4	2725	0.666666666666667
chr6	14379650	14383000	4	2825	0.311111111111111
chr6	24399725	24407825	4	6200	0.764705882352941
chr6	34202000	34217500	4	7675	2.37246963562753
chr6	42104050	42110950	4	5150	1.51724137931034
chr6	42980350	42990775	4	5150	2.88111888111888
chr6	43734525	43743200	4	5850	1.14754098360656
chr6	55737750	55740700	4	1575	2.10810810810811
chr6	75989900	75995725	4	5375	0.378378378378378
chr6	83773625	83779800	4	4300	0.684210526315789
chr6	85471875	85485075	4	7800	2.359375
chr6	101839850	101851975	4	7150	1.73480662983425
chr6	108434825	108441300	4	4475	1.28888888888889
chr6	109798900	109805475	4	5775	0.163522012578616
chr6	126063675	126074425	4	9025	1.45454545454545
chr6	131614675	131620300	4	4700	0.407407407407407
chr6	134209600	134217750	4	5400	2
chr6	138186600	138190325	4	3350	0.377358490566038
chr6	139688600	139698025	4	8250	0.465116279069767
chr6	142335450	142338800	4	2000	2.46153846153846
chr6	148662750	148670050	4	6100	0.385185185185185
chr6	163833400	163841075	4	7400	0.151515151515152
chr6	170121975	170126250	4	3850	0.243243243243243
chr7	94650	97650	4	2225	0.588235294117647
chr7	852650	858100	4	3625	1.87301587301587
chr7	1569825	1577350	4	3625	2.4406779661017
chr7	2558100	2565100	4	6550	0.192307692307692
chr7	5103175	5106675	4	2725	1.91304347826087
chr7	6728225	6732850	4	2325	1.86885245901639
chr7	7248075	7250975	4	2350	0.380952380952381
chr7	7390825	7393025	4	1125	1.71428571428571
chr7	21067750	21070425	4	1375	1.54838709677419
chr7	21981700	21986275	4	3700	2
chr7	23502500	23531175	4	16000	1.882797731569
chr7	35731000	35735975	4	4325	1
chr7	41735725	41745975	4	6200	0.991071428571429
chr7	44103225	44105500	4	1275	2.30769230769231
chr7	54609150	54615400	4	5100	0.583941605839416
chr7	55636925	55641400	4	4000	0.468085106382979
chr7	75792300	75796775	4	2200	2.47457627118644
chr7	75984225	75994300	4	5250	2.59310344827586
chr7	77323075	77328675	4	5150	0.123456790123457
chr7	97909800	97914075	4	3600	0.29126213592233
chr7	100936475	100953325	4	8900	1.34728033472803
chr7	101457000	101462475	4	5175	0.133333333333333
chr7	108162800	108167800	4	4475	0.8
chr7	123384150	123392975	4	7950	0.48
chr7	128044325	128050925	4	4375	1.69387755102041
chr7	129415400	129425950	4	7850	0.673758865248227
chr7	130125625	130134425	4	6300	2.19753086419753
chr7	142981450	142987925	4	3700	2.80645161290323
chr7	148841125	148848425	4	6350	0.292929292929293
chr7	149744000	149746825	4	2525	0.176470588235294
chr7	150064825	150081750	4	7000	2.44813278008299
chr7	152130450	152134600	4	3775	0.311111111111111
chr7	153748250	153750750	4	2125	0.368421052631579
chr7	157099650	157103850	4	2075	2.29090909090909
chr8	11559575	11568000	4	6725	0.648936170212766
chr8	28347075	28355725	4	6675	0.51063829787234
chr8	37961700	37966675	4	4250	1.04
chr8	43092750	43097150	4	3850	0.285714285714286
chr8	61588675	61597400	4	4625	2.71428571428571
chr8	65487875	65500200	4	8750	1.44943820224719
chr8	70376100	70381800	4	3675	1.02521008403361
chr8	73913775	73925600	4	6050	2.10050251256281
chr8	77584850	77600025	4	8700	1.31578947368421
chr8	85201100	85203200	4	1450	1.18518518518519
chr8	112690625	112693475	4	2075	0.578947368421053
chr8	116224800	116227500	4	1900	1.03448275862069
chr8	140714300	140718600	4	3575	0.379746835443038
chr8	143530425	143534925	4	3550	2.33333333333333
chr9	841125	843575	4	1850	0.909090909090909
chr9	2275175	2282250	4	5325	1.18072289156627
chr9	71394100	71398900	4	2950	2.73684210526316
chr9	74516675	74529125	4	6950	1.63636363636364
chr9	98258200	98280175	4	14075	1.56410256410256
chr9	98514275	98517650	4	2100	0.935483870967742
chr9	98532700	98535275	4	1975	1.17647058823529
chr9	102902175	102908875	4	5125	1.44827586206897
chr9	123635375	123640400	4	3100	1.56410256410256
chr9	125834450	125836225	4	1475	0.375
chr9	126117600	126121000	4	2875	0.625
chr9	129436125	129440050	4	2075	2.22222222222222
chr9	133534550	133542250	4	6175	0.386740331491713
chrX	2845875	2850400	4	3525	1.02857142857143
chrX	13952450	13963400	4	5025	2.22988505747126
chrX	21958175	21965900	4	5400	1.390625
chrX	39675675	39681850	4	4000	1.35353535353535
chrX	39863275	39875050	4	10200	0.519685039370079
chrX	40966525	40970975	4	3500	1
chrX	41334050	41335550	4	1150	0.48
chrX	47049775	47057850	4	7300	0.2
chrX	70314900	70324575	4	7250	1.2280701754386
chrX	70502375	70506900	4	4200	0.1875
chrX	99658350	99668375	4	5450	2.85217391304348
chrX	123363500	123365600	4	1175	2.08695652173913
chrX	129086175	129096125	4	5875	1.21794871794872
chrX	133370625	133374050	4	2625	1.23809523809524
chrX	134079450	134081125	4	1275	0.470588235294118
chrX	136627550	136659700	4	21375	1.05680317040951
chrX	136828725	136832325	4	2375	1.77777777777778
chrX	150065825	150072550	4	4325	2.70967741935484
chrX	152907125	152910350	4	2000	1.35135135135135
chrX	152988175	152992925	4	3550	1.50943396226415
chrX	153359550	153364000	4	3600	0.428571428571429
chr1	2245350	2247075	3	1425	0.8
chr1	2456125	2461750	3	3975	0.923076923076923
chr1	3661200	3664250	3	2750	0.580645161290323
chr1	6843450	6847375	3	3475	0.325
chr1	8481475	8485250	3	3650	0.0434782608695652
chr1	8932925	8940825	3	7375	0.307692307692308
chr1	10698325	10699825	3	1300	0.307692307692308
chr1	10709375	10711225	3	1450	0.486486486486487
chr1	10925925	10927825	3	1325	0.8
chr1	11739375	11743275	3	3675	0.105263157894737
chr1	11749000	11754150	3	4675	0.16374269005848
chr1	16858425	16863525	3	4150	0.435374149659864
chr1	17760175	17768525	3	7675	0.5
chr1	19806450	19813650	3	6325	0.307692307692308
chr1	23694025	23698125	3	3550	0.742857142857143
chr1	24476600	24478550	3	1700	0.25
chr1	24645450	24649650	3	3950	0.160919540229885
chr1	25592950	25594850	3	1650	0.274509803921569
chr1	25942150	25946075	3	3500	0.174757281553398
chr1	27851825	27855700	3	3350	0.4
chr1	31190575	31192225	3	1350	0.428571428571429
chr1	32225475	32230650	3	4600	0.27027027027027
chr1	33591950	33594500	3	2125	0.533333333333333
chr1	36348275	36353350	3	4750	0.12
chr1	36839125	36840275	3	925	0.413793103448276
chr1	37498075	37504075	3	5600	0.131455399061033
chr1	37780775	37781675	3	800	0.235294117647059
chr1	39455775	39461075	3	4725	0.266666666666667
chr1	39873250	39880325	3	4925	0.888888888888889
chr1	40038550	40042950	3	4150	0.5
chr1	40504800	40508250	3	3325	0.0810810810810811
chr1	43472850	43475225	3	1725	0.618181818181818
chr1	44114625	44119725	3	4350	0.361290322580645
chr1	46268550	46271325	3	2650	0.0895522388059701
chr1	53791100	53794875	3	3650	0.146341463414634
chr1	53898650	53900450	3	1325	0.829268292682927
chr1	53913775	53915725	3	1400	1.03030303030303
chr1	59761525	59763800	3	1950	0.382978723404255
chr1	66797350	66801975	3	3975	0.526315789473684
chr1	66819200	66821300	3	1800	0.253968253968254
chr1	68305125	68306625	3	1075	0.761904761904762
chr1	86041800	86050325	3	8375	0.0245398773006135
chr1	89355975	89359200	3	2850	0.909090909090909
chr1	92945600	92952825	3	7125	0.019047619047619
chr1	109101825	109104900	3	2800	0.172839506172839
chr1	110879800	110890375	3	7775	0.743055555555556
chr1	113493225	113501675	3	7950	0.0855263157894737
chr1	119542075	119544650	3	2050	0.567164179104478
chr1	120254175	120259175	3	4825	0.156862745098039
chr1	144926100	144936900	3	7050	0.786764705882353
chr1	147011750	147017550	3	4275	0.991596638655462
chr1	147069825	147073500	3	3550	0.0759493670886076
chr1	148853975	148855950	3	1675	0.545454545454545
chr1	148927650	148931200	3	3050	0.679245283018868
chr1	149297525	149300075	3	2300	0.363636363636364
chr1	154578875	154584375	3	4775	0.757575757575758
chr1	155246650	155248750	3	1775	0.280701754385965
chr1	157012150	157017250	3	4825	0.0983606557377049
chr1	158072775	158076150	3	2300	1.10810810810811
chr1	160065300	160069375	3	3575	0.24
chr1	160369300	160373200	3	3675	0.0917431192660551
chr1	160641650	160642825	3	950	0.5
chr1	161283450	161286575	3	2800	0.5
chr1	165320400	165326525	3	5600	0.345679012345679
chr1	173444100	173449600	3	5325	0.0941176470588235
chr1	174840700	174847450	3	5225	0.580645161290323
chr1	180197825	180209200	3	10875	0.10958904109589
chr1	182990850	182997275	3	5325	0.522292993630573
chr1	183600975	183605925	3	4650	0.25
chr1	184352850	184358775	3	4375	0.662650602409639
chr1	198669900	198670875	3	825	0.333333333333333
chr1	200859675	200865975	3	5900	0.317073170731707
chr1	201344925	201346575	3	1450	0.222222222222222
chr1	201706275	201710475	3	3700	0.368421052631579
chr1	203273875	203278075	3	4075	0.055045871559633
chr1	204679075	204680800	3	1325	1
chr1	205537500	205539000	3	1175	0.571428571428571
chr1	205712075	205720150	3	5575	0.904761904761905
chr1	206136125	206137775	3	1150	0.896551724137931
chr1	212457350	212462050	3	4325	0.193548387096774
chr1	213029925	213037500	3	7125	0.222222222222222
chr1	214152450	214163450	3	9850	0.502857142857143
chr1	217307200	217314550	3	7075	0.0847457627118644
chr1	223899675	223903425	3	2700	0.72
chr1	228192600	228196125	3	3000	0.4375
chr1	228400125	228402275	3	1975	0.142857142857143
chr1	229228300	229229825	3	1075	0.8125
chr1	235488650	235494900	3	5975	0.0942408376963351
chr1	241800325	241804275	3	3700	0.0857142857142857
chr1	244814900	244819700	3	4625	0.0574712643678161
chr1	247457975	247459150	3	825	0.875
chr10	974325	978325	3	3150	0.490909090909091
chr10	1091525	1104250	3	8200	1.01742160278746
chr10	3213950	3216175	3	1900	0.32258064516129
chr10	3823225	3829450	3	5875	0.0821917808219178
chr10	5488200	5492225	3	3650	0.176470588235294
chr10	6130475	6133975	3	2750	0.489795918367347
chr10	7707650	7710275	3	2300	0.338461538461538
chr10	20659175	20661750	3	2375	0.123456790123457
chr10	25006650	25014650	3	7500	0.144796380090498
chr10	26500550	26507700	3	6450	0.597402597402597
chr10	27147225	27150525	3	3000	0.18018018018018
chr10	28965025	28971325	3	6100	0.0621761658031088
chr10	33619725	33626625	3	6500	0.764705882352941
chr10	34816450	34817975	3	950	1
chr10	35925775	35933700	3	7600	0.0933333333333333
chr10	44728775	44730000	3	1000	0.48
chr10	44877400	44882500	3	4625	0.459016393442623
chr10	49812000	49813725	3	1600	0.133333333333333
chr10	50896725	50899525	3	2325	0.472727272727273
chr10	51622475	51623950	3	1050	1
chr10	69620125	69622750	3	2375	0.161290322580645
chr10	69831325	69835725	3	4250	0.0536912751677852
chr10	71626800	71628250	3	950	1.05263157894737
chr10	75253825	75256575	3	2425	0.349206349206349
chr10	75632775	75635175	3	2175	0.206896551724138
chr10	76583850	76587575	3	3350	0.194174757281553
chr10	79787975	79800175	3	8850	0.806896551724138
chr10	80888850	80889900	3	825	0.583333333333333
chr10	80999025	81004075	3	4675	0.215384615384615
chr10	88122475	88127625	3	4550	0.309859154929577
chr10	88713750	88715450	3	1350	0.75
chr10	89100925	89103100	3	1750	0.491228070175439
chr10	90749625	90753375	3	3275	0.56
chr10	95196825	95199225	3	2150	0.21875
chr10	98068925	98070450	3	1075	0.848484848484849
chr10	99445150	99448100	3	2325	0.633333333333333
chr10	102130725	102135575	3	4050	0.397260273972603
chr10	104401250	104409700	3	7225	0.454106280193237
chr10	104964425	104966825	3	1925	0.4
chr10	105451700	105453800	3	1900	0.170212765957447
chr10	111966725	111971650	3	4825	0.0357142857142857
chr10	122558975	122560475	3	1275	0.5
chr10	124634900	124640175	3	4750	0.206451612903226
chr10	125779650	125781400	3	1450	0.45
chr10	132846700	132847825	3	825	0.75
chr10	133999275	134001825	3	2275	0.219178082191781
chr10	134600600	134602625	3	1800	0.21875
chr10	135341350	135343200	3	1700	0.142857142857143
chr11	574900	578600	3	3375	0.145161290322581
chr11	1356850	1358900	3	1850	0.266666666666667
chr11	2019200	2025775	3	5250	0.53968253968254
chr11	2289800	2292925	3	2775	0.202898550724638
chr11	2889400	2890650	3	975	0.583333333333333
chr11	9333725	9337325	3	3175	0.314606741573034
chr11	9590125	9600275	3	7300	0.75
chr11	12695050	12703275	3	7975	0.0707964601769911
chr11	12935275	12936600	3	1000	0.5
chr11	13688875	13692650	3	3125	0.525
chr11	44747450	44751350	3	3525	0.138613861386139
chr11	44774975	44777350	3	1750	0.888888888888889
chr11	45938525	45945875	3	4900	0.967391304347826
chr11	63605675	63610875	3	4375	0.318471337579618
chr11	65685350	65688400	3	2700	0.22
chr11	65815600	65821225	3	4325	0.723076923076923
chr11	67571800	67574300	3	2350	0.1
chr11	67885225	67889975	3	4550	0.111111111111111
chr11	68606150	68612050	3	5275	0.5
chr11	68778050	68781975	3	3600	0.263157894736842
chr11	73356175	73359250	3	2750	0.342857142857143
chr11	75270025	75276775	3	4375	1.04878048780488
chr11	86664050	86668050	3	3375	0.487179487179487
chr11	92804975	92806775	3	1450	0.461538461538462
chr11	97726650	97728175	3	1300	0.5
chr11	105890200	105893850	3	3400	0.1
chr11	111382700	111385925	3	2450	0.707317073170732
chr11	111472275	111475600	3	2900	0.227272727272727
chr11	113743275	113747550	3	4075	0.142857142857143
chr11	120381725	120383175	3	1250	0.363636363636364
chr11	121349450	121350775	3	1175	0.266666666666667
chr11	125032900	125040625	3	5800	0.858823529411765
chr11	125386175	125387675	3	1125	0.72
chr11	128740775	128742725	3	1650	0.588235294117647
chr11	128771500	128776275	3	4050	0.355263157894737
chr11	134280600	134284775	3	3725	0.230769230769231
chr12	175075	176225	3	800	0.761904761904762
chr12	1769925	1772700	3	2200	0.450704225352113
chr12	4377575	4387325	3	9375	0.6
chr12	4828875	4830525	3	1525	0.176470588235294
chr12	5537425	5543725	3	6175	0.0975609756097561
chr12	6308500	6315050	3	4500	0.933333333333333
chr12	6323950	6325700	3	1450	0.326530612244898
chr12	6444425	6451725	3	6325	0.336283185840708
chr12	6712850	6717125	3	3875	0.125
chr12	6872725	6883400	3	7250	0.965250965250965
chr12	8394775	8397050	3	2025	0.212765957446809
chr12	9063525	9070625	3	6750	0.079295154185022
chr12	12710500	12716525	3	5700	0.148148148148148
chr12	12867100	12880150	3	9475	0.729411764705882
chr12	16757050	16764625	3	6375	0.598290598290598
chr12	18905300	18907250	3	1475	0.6
chr12	19281925	19287775	3	4225	0.778523489932886
chr12	31269950	31274300	3	3925	0.352941176470588
chr12	48297925	48299800	3	1750	0.181818181818182
chr12	49931200	49933725	3	2325	0.140845070422535
chr12	50015525	50018250	3	2500	0.164383561643836
chr12	50134650	50137375	3	2425	0.197530864197531
chr12	50504250	50507125	3	2325	0.615384615384615
chr12	51317600	51321125	3	3400	0.08
chr12	53834700	53837075	3	2125	0.19672131147541
chr12	54810825	54814925	3	3700	0.165413533834586
chr12	57077800	57083750	3	5750	0.0710059171597633
chr12	78038725	78040100	3	950	0.727272727272727
chr12	83590950	83593125	3	1825	0.423076923076923
chr12	110432400	110438500	3	4325	0.836363636363636
chr12	111373925	111376250	3	1875	1
chr12	111840925	111846575	3	4575	0.38150289017341
chr12	112305525	112307400	3	1550	0.32
chr12	113658275	113661100	3	2400	0.252873563218391
chr12	114047475	114050400	3	2600	0.222222222222222
chr12	118808475	118816125	3	5925	0.868965517241379
chr12	124779275	124781425	3	1900	0.25
chr12	128821800	128824150	3	2000	0.352941176470588
chr12	130356050	130358425	3	1900	0.37037037037037
chr12	130644475	130649225	3	4475	0.181818181818182
chr12	132433900	132436050	3	1950	0.19047619047619
chr13	20692150	20694800	3	2150	0.693877551020408
chr13	28551700	28552975	3	1125	0.222222222222222
chr13	30538075	30539150	3	800	0.9
chr13	36044475	36053725	3	6300	0.829015544041451
chr13	36427900	36432625	3	3775	0.515151515151515
chr13	36869800	36874175	3	3875	0.191176470588235
chr13	38921175	38925950	3	3225	0.826446280991736
chr13	41703450	41708200	3	4025	0.707692307692308
chr13	50652900	50659600	3	4675	0.860335195530726
chr13	50697375	50708100	3	9650	0.292682926829268
chr13	61157525	61159200	3	1125	0.666666666666667
chr13	69287325	69289000	3	1200	0.578947368421053
chr13	80909250	80917625	3	8125	0.3125
chr13	93877100	93886450	3	6100	1.07142857142857
chr13	96293450	96297475	3	3925	0.0307692307692308
chr13	96327275	96331300	3	3750	0.101449275362319
chr13	100150300	100155600	3	4400	0.434210526315789
chr13	100338725	100343525	3	4000	0.405797101449275
chr13	114563075	114567775	3	3475	0.824561403508772
chr14	21294600	21296575	3	1750	0.736842105263158
chr14	23951475	23953075	3	1150	0.666666666666667
chr14	33281725	33283025	3	950	0.8
chr14	33401350	33410025	3	7075	0.572815533980582
chr14	36988125	36990450	3	2100	0.297872340425532
chr14	52116825	52121100	3	4100	0.129032258064516
chr14	54905300	54908650	3	2500	0.695652173913043
chr14	55271700	55273000	3	850	1.04
chr14	55490800	55496850	3	5275	0.262626262626263
chr14	58615825	58619950	3	3225	0.555555555555556
chr14	59101225	59107225	3	4575	0.641509433962264
chr14	60714400	60718650	3	4075	0.0657894736842105
chr14	64968575	64973725	3	4800	0.130434782608696
chr14	65005875	65012550	3	6250	0.0840336134453782
chr14	68281575	68287900	3	4250	1.0188679245283
chr14	69281125	69283550	3	1850	0.545454545454545
chr14	75347700	75353450	3	5025	0.235294117647059
chr14	75743300	75748400	3	4975	0.0476190476190476
chr14	75893600	75897550	3	3600	0.428571428571429
chr14	81684450	81688675	3	4075	0.0727272727272727
chr14	89017300	89021950	3	4150	0.341463414634146
chr14	90080875	90086950	3	5825	0.169014084507042
chr14	95233400	95242300	3	7825	0.265682656826568
chr14	97877125	97881375	3	3775	0.183098591549296
chr14	100703000	100708125	3	5000	0.0447761194029851
chr14	102226275	102229350	3	2275	1.0952380952381
chr14	103057125	103061375	3	4025	0.0784313725490196
chr14	103243050	103246400	3	2900	0.197802197802198
chr14	103522100	103525575	3	3075	0.196428571428571
chr14	104601325	104607025	3	5475	0.101010101010101
chr14	105885100	105888150	3	2800	0.235294117647059
chr14	105992225	105994850	3	1900	0.692307692307692
chr15	23032000	23035300	3	3100	0.127659574468085
chr15	25068275	25070200	3	1525	0.36734693877551
chr15	25101225	25104800	3	2900	0.372549019607843
chr15	26964675	26967100	3	2050	0.285714285714286
chr15	28339250	28345100	3	4575	0.557575757575758
chr15	29861325	29864625	3	2975	0.265060240963855
chr15	32906050	32910200	3	3675	0.220588235294118
chr15	40208975	40213825	3	4400	0.774193548387097
chr15	40571825	40578125	3	4675	0.689265536723164
chr15	42563400	42568600	3	4525	0.198757763975155
chr15	44083725	44087000	3	3050	0.10752688172043
chr15	51913375	51916775	3	2975	0.27027027027027
chr15	53149900	53151050	3	875	0.72
chr15	57511125	57514675	3	2875	0.575
chr15	63793300	63798600	3	4125	0.923076923076923
chr15	66794025	66798775	3	4550	0.333333333333333
chr15	66992625	66999525	3	5400	0.630434782608696
chr15	68345850	68350525	3	3500	0.803571428571429
chr15	70381350	70393975	3	9600	0.724358974358974
chr15	73343150	73347025	3	3500	0.168674698795181
chr15	73922525	73926675	3	3950	0.064
chr15	76194325	76197775	3	3025	0.205607476635514
chr15	78031150	78032450	3	975	0.518518518518518
chr15	78367900	78370575	3	2550	0.0731707317073171
chr15	85290325	85294325	3	3700	0.193548387096774
chr15	88798000	88801950	3	3775	0.0860215053763441
chr15	89162975	89168025	3	4750	0.166666666666667
chr15	89529575	89531875	3	1500	0.884615384615385
chr15	90117800	90122375	3	4400	0.0919540229885057
chr15	90290125	90294975	3	3700	1.03529411764706
chr15	91413450	91417550	3	3550	0.238805970149254
chr15	96453600	96455775	3	1750	0.483870967741935
chr15	101608450	101610200	3	1375	0.571428571428571
chr15	102028575	102030475	3	1525	0.666666666666667
chr16	214675	217300	3	2375	0.181818181818182
chr16	1202025	1204875	3	2150	0.945454545454545
chr16	5146625	5149150	3	2150	0.526315789473684
chr16	5262975	5264075	3	925	0.454545454545455
chr16	5500050	5501725	3	1100	0.774193548387097
chr16	15247675	15249400	3	1375	0.470588235294118
chr16	21512575	21514625	3	1925	0.0869565217391304
chr16	22645450	22647575	3	1575	0.944444444444444
chr16	28302025	28306375	3	3950	0.245614035087719
chr16	33956975	33959550	3	1625	1.06382978723404
chr16	46823100	46824725	3	1450	0.32
chr16	49886325	49893650	3	7025	0.538461538461538
chr16	50099400	50101900	3	2175	0.526315789473684
chr16	50775200	50778075	3	2300	0.356164383561644
chr16	51425600	51427275	3	1175	0.810810810810811
chr16	54961050	54974175	3	12425	0.08207343412527
chr16	57332950	57335725	3	2550	0.215384615384615
chr16	61905700	61907625	3	1675	0.271186440677966
chr16	66460350	66463050	3	2300	0.214285714285714
chr16	67426900	67430600	3	2850	0.613861386138614
chr16	67513575	67516125	3	2325	0.241379310344828
chr16	68481075	68483450	3	2025	0.363636363636364
chr16	69597750	69602725	3	4700	0.165137614678899
chr16	70556275	70561500	3	5000	0.0732984293193717
chr16	71186600	71188025	3	1250	0.272727272727273
chr16	71840950	71843825	3	2750	0.072289156626506
chr16	75283525	75287900	3	4050	0.175
chr16	79629050	79636525	3	7025	0.204081632653061
chr16	82660225	82663975	3	2625	0.911111111111111
chr16	84649050	84652950	3	3500	0.461538461538462
chr16	88518800	88522925	3	3825	0.432432432432432
chr16	88599475	88601875	3	2175	0.181818181818182
chr16	89626075	89632950	3	6500	0.125
chr16	90084250	90089950	3	4750	0.585365853658537
chr17	853000	855325	3	1775	0.695652173913043
chr17	880300	883875	3	3375	0.153846153846154
chr17	934325	935750	3	1250	0.384615384615385
chr17	1131525	1133525	3	1750	0.23728813559322
chr17	1613075	1621500	3	5975	1.06432748538012
chr17	12568075	12570700	3	2300	0.261904761904762
chr17	14233750	14236025	3	1925	0.347826086956522
chr17	15602350	15604575	3	1900	0.4
chr17	16944825	16948275	3	3175	0.139130434782609
chr17	17712550	17715300	3	1975	0.764705882352941
chr17	18758600	18762975	3	3525	0.734177215189873
chr17	19549925	19555000	3	4825	0.277777777777778
chr17	21452875	21455300	3	1900	0.470588235294118
chr17	27274675	27280025	3	5075	0.318181818181818
chr17	27503150	27508025	3	4500	0.25974025974026
chr17	27915025	27921650	3	6475	0.0309278350515464
chr17	28562150	28566100	3	3200	0.467532467532468
chr17	29032950	29039525	3	5800	0.172727272727273
chr17	29058125	29060750	3	2275	0.266666666666667
chr17	29149250	29152275	3	2075	1.04477611940298
chr17	30263225	30266175	3	2625	0.256410256410256
chr17	30591650	30595175	3	3400	0.0659340659340659
chr17	30630025	30631175	3	950	0.333333333333333
chr17	33413900	33417175	3	2950	0.177777777777778
chr17	36583875	36586600	3	2550	0.10958904109589
chr17	36665375	36667750	3	2125	0.25
chr17	41177250	41180150	3	2125	0.742857142857143
chr17	44847925	44850775	3	2525	0.233766233766234
chr17	45608050	45610475	3	2075	0.827586206896552
chr17	46701950	46704450	3	2250	0.20253164556962
chr17	48941000	48946050	3	4875	0.0747663551401869
chr17	54669525	54675525	3	5725	0.10989010989011
chr17	55951675	55953450	3	1375	0.41025641025641
chr17	56159375	56163000	3	3300	0.186046511627907
chr17	56590550	56596725	3	4575	0.823529411764706
chr17	57407700	57410725	3	2850	0.136363636363636
chr17	60554575	60558425	3	3625	0.208955223880597
chr17	61775525	61779900	3	3975	0.354430379746835
chr17	61916200	61921250	3	3625	0.973451327433628
chr17	63550250	63558475	3	7900	0.0547945205479452
chr17	65988625	65992875	3	3950	0.191780821917808
chr17	66029825	66034150	3	3800	0.436363636363636
chr17	71337925	71340125	3	1625	1
chr17	73340600	73343275	3	1600	0.905660377358491
chr17	74494125	74498200	3	2625	1.07216494845361
chr17	74552775	74557300	3	4325	0.260869565217391
chr17	74704325	74707650	3	2875	0.288659793814433
chr17	75387575	75389300	3	1375	0.372093023255814
chr17	76309725	76313725	3	2850	0.967032967032967
chr17	78448600	78453075	3	4250	0.10958904109589
chr17	80476650	80480150	3	3150	0.217391304347826
chr17	80655125	80657500	3	2100	0.45
chr18	656425	659525	3	2825	0.171428571428571
chr18	3245500	3250650	3	4475	0.315789473684211
chr18	3602050	3606750	3	4300	0.36
chr18	6487400	6488500	3	800	1
chr18	8704175	8709025	3	4700	0.0465116279069767
chr18	12334150	12337550	3	3075	0.277777777777778
chr18	12880125	12885600	3	4450	0.604651162790698
chr18	13808725	13810550	3	1650	0.163265306122449
chr18	20748650	20750125	3	1125	0.457142857142857
chr18	21974875	21979175	3	3350	0.847058823529412
chr18	29405450	29407400	3	1200	0.842105263157895
chr18	44772625	44774325	3	1575	0.133333333333333
chr18	48719000	48725050	3	5325	0.185792349726776
chr18	52055675	52058625	3	2775	0.0792079207920792
chr18	56526700	56535500	3	8500	0.106666666666667
chr18	57530825	57532075	3	825	1.04347826086957
chr18	60381675	60391325	3	7250	0.654135338345865
chr18	60424800	60427975	3	2225	0.617647058823529
chr18	72915600	72924600	3	8300	0.134680134680135
chr18	76732975	76746900	3	12150	0.739130434782609
chr19	1354075	1357850	3	2775	0.886075949367089
chr19	1775150	1777025	3	1525	0.484848484848485
chr19	2719750	2722300	3	2400	0.177777777777778
chr19	3060675	3063175	3	2275	0.2
chr19	3982650	3990425	3	5725	0.715596330275229
chr19	4063450	4068275	3	4375	0.218978102189781
chr19	5803600	5806525	3	2250	0.507042253521127
chr19	6108350	6111550	3	2975	0.275862068965517
chr19	6530275	6535025	3	3900	0.397058823529412
chr19	6586925	6591650	3	3975	0.368421052631579
chr19	7081600	7085050	3	2650	0.589473684210526
chr19	8454150	8456425	3	2000	0.25531914893617
chr19	10675325	10680675	3	4100	0.661538461538462
chr19	10712725	10715450	3	2300	0.292682926829268
chr19	11070725	11073725	3	2750	0.153846153846154
chr19	13133700	13136200	3	1700	1.05263157894737
chr19	14314050	14320825	3	4675	0.71264367816092
chr19	14527900	14530875	3	2575	0.337349397590361
chr19	14542975	14545775	3	2325	0.235294117647059
chr19	18898250	18902150	3	3100	0.759493670886076
chr19	19515725	19521025	3	3575	0.961240310077519
chr19	19571650	19573700	3	1525	0.863636363636364
chr19	20346900	20350075	3	2850	0.28125
chr19	30015300	30021825	3	6000	0.176795580110497
chr19	30863825	30866725	3	2550	0.27906976744186
chr19	31908800	31910950	3	1500	0.594594594594595
chr19	35489600	35494775	3	4525	0.647058823529412
chr19	38206825	38211075	3	2750	1.05882352941176
chr19	42363225	42367500	3	4100	0.0516129032258065
chr19	45504250	45505775	3	1200	0.588235294117647
chr19	45594125	45598200	3	3875	0.064
chr19	49841025	49843575	3	2225	0.390243902439024
chr19	51160625	51163875	3	2725	0.282051282051282
chr19	51320950	51324725	3	2625	0.931818181818182
chr19	55404675	55405775	3	700	0.9
chr2	9345625	9348900	3	3000	0.219178082191781
chr2	10182175	10184850	3	2025	0.571428571428571
chr2	10586550	10590175	3	3450	0.0826446280991736
chr2	18073975	18074950	3	700	0.9
chr2	20547450	20552275	3	4350	0.254545454545455
chr2	24269100	24273825	3	3725	0.714285714285714
chr2	37190025	37195075	3	4150	0.450331125827815
chr2	38300325	38307700	3	5500	0.680203045685279
chr2	38311650	38313875	3	2075	0.114285714285714
chr2	42273250	42278400	3	4900	0.149253731343284
chr2	42716750	42723600	3	6725	0.0251046025104603
chr2	44394450	44401675	3	5225	0.827160493827161
chr2	44771050	44772375	3	950	0.642857142857143
chr2	45027675	45033675	3	5175	0.397435897435897
chr2	46925100	46932925	3	5825	0.697435897435897
chr2	48129850	48135050	3	5075	0.0320855614973262
chr2	55272875	55279425	3	6325	0.0754716981132075
chr2	56345100	56347700	3	2350	0.230769230769231
chr2	60701275	60704375	3	2075	1.01492537313433
chr2	64478050	64486375	3	7400	0.413223140495868
chr2	66734575	66736050	3	1225	0.470588235294118
chr2	70367900	70370775	3	2400	0.329113924050633
chr2	70991950	70996050	3	3500	0.297520661157025
chr2	71203575	71206700	3	2800	0.197802197802198
chr2	71680100	71683800	3	3000	0.585365853658537
chr2	81101325	81102225	3	750	0.375
chr2	85195300	85201650	3	5825	0.167441860465116
chr2	85442425	85443675	3	900	0.769230769230769
chr2	88123825	88125550	3	1250	0.705882352941177
chr2	88923900	88928350	3	4150	0.128440366972477
chr2	90448975	90451000	3	1625	0.36
chr2	91634650	91635800	3	825	1.04761904761905
chr2	91776325	91778425	3	1700	0.526315789473684
chr2	92268175	92271575	3	1875	1.05882352941176
chr2	96657150	96658675	3	1225	0.428571428571429
chr2	96871050	96875850	3	4025	0.875
chr2	101867500	101871125	3	3425	0.161290322580645
chr2	130076000	130077275	3	1100	0.347826086956522
chr2	139258300	139262050	3	3525	0.12
chr2	153308700	153310450	3	1575	0.347826086956522
chr2	158694350	158696400	3	1450	0.666666666666667
chr2	158788625	158790700	3	1675	0.378378378378378
chr2	170589500	170593875	3	3900	0.217687074829932
chr2	171070800	171072125	3	1150	0.3125
chr2	171359575	171361850	3	1800	0.6875
chr2	172287625	172292375	3	4600	0.0930232558139535
chr2	174826125	174831550	3	5250	0.08
chr2	177628150	177629625	3	1200	0.45
chr2	184272975	184274425	3	1175	0.4
chr2	189167400	189169550	3	1775	0.392857142857143
chr2	196477225	196478575	3	1050	0.484848484848485
chr2	200733075	200734950	3	1450	1
chr2	200774925	200779325	3	3725	0.37037037037037
chr2	208026150	208033075	3	6475	0.137931034482759
chr2	208628075	208636300	3	8125	0.0404040404040404
chr2	210824900	210825900	3	700	1
chr2	211033775	211037850	3	3875	0.0714285714285714
chr2	214052775	214054925	3	1900	0.666666666666667
chr2	215670900	215675750	3	4050	0.439024390243902
chr2	217555100	217560825	3	5325	0.558139534883721
chr2	232326375	232330600	3	4075	0.0701754385964912
chr2	233386675	233389425	3	1925	0.835820895522388
chr2	239147650	239150425	3	2575	0.163934426229508
chr20	2672525	2675000	3	1775	0.912280701754386
chr20	5589275	5592225	3	2850	0.0425531914893617
chr20	11516850	11518625	3	1400	0.827586206896552
chr20	13337200	13339450	3	1975	0.21875
chr20	17206275	17210575	3	4100	0.0816326530612245
chr20	17548700	17554425	3	5375	0.571428571428571
chr20	21170175	21173900	3	3550	0.37037037037037
chr20	26188850	26190375	3	1150	0.866666666666667
chr20	31170300	31173950	3	3450	0.137931034482759
chr20	32077175	32079425	3	2050	0.144927536231884
chr20	33813475	33815725	3	2075	0.186046511627907
chr20	34326725	34331625	3	4450	0.16793893129771
chr20	34635825	34639700	3	3700	0.12
chr20	35089050	35094350	3	3700	0.84375
chr20	39968300	39970225	3	1750	0.196078431372549
chr20	43537775	43540700	3	2625	0.4
chr20	47441775	47445550	3	3550	0.0909090909090909
chr20	48598525	48603050	3	4275	0.0882352941176471
chr20	48767700	48771000	3	2900	0.307692307692308
chr20	55434575	55435525	3	775	0.363636363636364
chr20	55964000	55968350	3	4050	0.10738255033557
chr20	57224300	57231425	3	6775	0.0941176470588235
chr20	61425175	61428850	3	3175	0.226415094339623
chr20	61884225	61886800	3	2425	0.135593220338983
chr21	9880625	9882575	3	1500	0.6
chr21	15987775	15989675	3	1550	0.380952380952381
chr21	18884000	18888850	3	4475	0.159509202453988
chr21	26744550	26746575	3	1450	0.944444444444444
chr21	33932850	33934450	3	1275	0.5
chr21	38119450	38123250	3	2625	1.09090909090909
chr21	40176725	40183750	3	5550	0.608695652173913
chr21	44393750	44396925	3	2700	0.85
chr21	46824025	46828450	3	4150	0.0789473684210526
chr21	47392300	47396900	3	4175	0.875
chr21	47740550	47745950	3	4975	0.197183098591549
chr22	21270925	21275975	3	4775	0.0714285714285714
chr22	23583700	23585800	3	1900	0.19047619047619
chr22	26366125	26367150	3	800	0.5
chr22	28137475	28140675	3	3050	0.127659574468085
chr22	28144825	28146350	3	1175	0.6875
chr22	29194100	29198100	3	3275	0.262295081967213
chr22	29467150	29470600	3	3050	0.310344827586207
chr22	29874025	29878400	3	4200	0.0714285714285714
chr22	29998825	30002475	3	2450	1.1025641025641
chr22	30115525	30117200	3	1500	0.32
chr22	31001375	31004425	3	2825	0.177777777777778
chr22	32143375	32151100	3	5625	0.926553672316384
chr22	33446525	33454800	3	7825	0.1
chr22	34246350	34247875	3	1300	0.318181818181818
chr22	34313650	34319800	3	5925	0.0806451612903226
chr22	36230575	36237025	3	5475	0.366336633663366
chr22	38789750	38795900	3	5825	0.0804020100502513
chr22	39094125	39103925	3	6900	1.07853403141361
chr22	39625600	39626800	3	925	0.521739130434783
chr22	39745125	39748125	3	2500	0.514285714285714
chr22	40057650	40061375	3	2875	0.629213483146067
chr22	41486600	41492475	3	5400	0.133333333333333
chr22	43008950	43012025	3	2625	0.292682926829268
chr22	43738300	43740350	3	1575	0.774193548387097
chr22	44726400	44728425	3	1750	0.457142857142857
chr22	45401275	45407025	3	5400	0.138728323699422
chr22	45663650	45665800	3	1925	0.192307692307692
chr22	48765150	48766425	3	825	1.1
chr22	48970725	48973200	3	1700	0.916666666666667
chr22	50607750	50609975	3	1800	0.4
chr22	51058500	51060750	3	1450	1
chr3	8783075	8784375	3	1050	0.592592592592593
chr3	12878900	12883675	3	4525	0.24
chr3	16342900	16344300	3	1100	0.484848484848485
chr3	23846675	23853950	3	6500	0.182539682539683
chr3	31572075	31578125	3	5550	0.181818181818182
chr3	33599275	33601000	3	1225	0.666666666666667
chr3	37901575	37905425	3	3600	0.229508196721311
chr3	39446150	39451625	3	4925	0.615384615384615
chr3	46615125	46624425	3	8050	0.318339100346021
chr3	47515200	47518100	3	2275	0.63768115942029
chr3	47619050	47621250	3	2050	0.130434782608696
chr3	50854575	50856300	3	1575	0.214285714285714
chr3	51427850	51432125	3	3025	0.936170212765957
chr3	52442775	52446150	3	3175	0.161290322580645
chr3	57230525	57234875	3	4175	0.186046511627907
chr3	57993525	57997500	3	3675	0.125
chr3	58826750	58828375	3	1300	0.318181818181818
chr3	62400350	62402050	3	1525	0.181818181818182
chr3	65386150	65387875	3	1450	0.333333333333333
chr3	65524625	65526550	3	1375	0.814814814814815
chr3	72492050	72497175	3	3700	0.823529411764706
chr3	73671075	73675175	3	3700	0.192592592592593
chr3	75716825	75722550	3	5550	0.175438596491228
chr3	98617450	98621850	3	3850	0.363636363636364
chr3	99978850	99983075	3	3975	0.114754098360656
chr3	112073375	112074400	3	700	0.75
chr3	113414000	113418300	3	3600	0.476190476190476
chr3	116161400	116164950	3	3350	0.0862068965517241
chr3	117116950	117119475	3	2300	0.173913043478261
chr3	119067975	119069500	3	1300	0.35
chr3	124601975	124607925	3	4550	0.588235294117647
chr3	125633850	125636325	3	2050	0.391304347826087
chr3	128717650	128723050	3	3300	1.08
chr3	129829200	129832000	3	2425	0.5
chr3	130464425	130467400	3	2625	0.307692307692308
chr3	132100400	132101775	3	1075	0.714285714285714
chr3	132439050	132442500	3	2950	0.32183908045977
chr3	137479200	137491150	3	10700	0.469945355191257
chr3	143689150	143695350	3	5900	0.7
chr3	154037425	154042925	3	4100	0.782608695652174
chr3	155587375	155590900	3	3275	0.101010101010101
chr3	156270325	156273725	3	3100	0.2
chr3	162441750	162445825	3	3775	0.16260162601626
chr3	169375600	169387900	3	11400	0.256
chr3	172467600	172470650	3	2575	0.465753424657534
chr3	176036150	176047100	3	10725	0.0487804878048781
chr3	176911525	176917075	3	5425	0.0540540540540541
chr3	177075825	177078775	3	2650	0.170731707317073
chr3	182832200	182834650	3	1950	0.571428571428571
chr3	183164575	183167875	3	3125	0.470588235294118
chr3	183977275	183980925	3	3300	0.347826086956522
chr3	184319200	184322950	3	2950	0.555555555555556
chr3	186284050	186289725	3	4250	0.904347826086957
chr3	189835675	189839550	3	3550	0.13953488372093
chr3	190270325	190272525	3	1975	0.208955223880597
chr3	192958150	192959775	3	1525	0.142857142857143
chr3	195633975	195637625	3	3475	0.0763358778625954
chr3	195933700	195935500	3	1375	0.56
chr3	197267725	197269275	3	1175	1.09090909090909
chr4	51775	56075	3	2800	0.707070707070707
chr4	365300	368225	3	2400	0.888888888888889
chr4	699000	701250	3	2075	0.185185185185185
chr4	1240700	1244350	3	3500	0.0923076923076923
chr4	1768175	1770225	3	1475	0.9
chr4	1794275	1797600	3	3100	0.0925925925925926
chr4	2241125	2244500	3	3200	0.0727272727272727
chr4	6472025	6474950	3	2600	0.540540540540541
chr4	7103500	7105650	3	1950	0.19672131147541
chr4	8438975	8444800	3	3800	1.04166666666667
chr4	18691300	18694125	3	1775	0.888888888888889
chr4	31997500	32000850	3	2975	0.305882352941176
chr4	37978225	37981300	3	2275	0.818181818181818
chr4	38664225	38670300	3	5725	0.131868131868132
chr4	39635900	39641825	3	5400	0.35
chr4	41214650	41219475	3	4175	0.459770114942529
chr4	41748125	41749700	3	1075	0.848484848484849
chr4	54880850	54882450	3	1400	0.195121951219512
chr4	56499925	56504050	3	3925	0.0579710144927536
chr4	57772000	57778075	3	5650	0.102325581395349
chr4	62776750	62777825	3	750	0.952380952380952
chr4	71702550	71705700	3	2650	1
chr4	71858350	71862425	3	3875	0.2
chr4	76593100	76599725	3	5850	0.339622641509434
chr4	79013200	79014575	3	1075	0.588235294117647
chr4	81184575	81190075	3	3400	0.945454545454545
chr4	83955200	83957675	3	2350	0.107142857142857
chr4	84771750	84773450	3	1225	1.08333333333333
chr4	85413575	85423450	3	6825	0.540983606557377
chr4	87278800	87281800	3	2475	0.666666666666667
chr4	88785275	88788150	3	1975	0.966666666666667
chr4	89742100	89745175	3	2625	0.363636363636364
chr4	104868275	104870325	3	1900	0.170212765957447
chr4	108744875	108747750	3	2775	0.0396039603960396
chr4	129603900	129605500	3	1100	0.727272727272727
chr4	131687675	131690375	3	2400	0.210526315789474
chr4	139579650	139581800	3	1900	0.205882352941176
chr4	144104825	144110000	3	4875	0.736842105263158
chr4	146653325	146656225	3	2000	1.06451612903226
chr4	151499900	151506000	3	5450	0.202898550724638
chr4	155661600	155669425	3	7600	0.0557768924302789
chr4	167119425	167121075	3	1350	0.769230769230769
chr4	170188000	170193450	3	4825	0.775510204081633
chr4	185565950	185571975	3	4600	0.759124087591241
chr4	188916350	188921225	3	4625	0.457142857142857
chr5	50900	55150	3	3250	0.958904109589041
chr5	472025	475575	3	3375	0.0869565217391304
chr5	1008625	1010125	3	1300	0.315789473684211
chr5	1514275	1516150	3	1550	0.326530612244898
chr5	6448600	6450625	3	1875	0.137931034482759
chr5	6711875	6716750	3	4750	0.0493827160493827
chr5	12662825	12669800	3	6700	0.0530973451327434
chr5	16178750	16181025	3	1975	0.257142857142857
chr5	32500250	32502050	3	1425	0.521739130434783
chr5	32709000	32714675	3	5425	0.114285714285714
chr5	45109600	45111150	3	1450	0.0975609756097561
chr5	54779900	54781400	3	1225	0.421052631578947
chr5	54827725	54832300	3	4325	0.101910828025478
chr5	60625200	60631175	3	5775	0.0769230769230769
chr5	74111800	74113675	3	1275	1.07692307692308
chr5	74346025	74351725	3	5250	0.102564102564103
chr5	74631825	74636800	3	4725	0.0952380952380952
chr5	74906275	74908475	3	1975	0.142857142857143
chr5	75819725	75821000	3	950	0.75
chr5	80595200	80598650	3	3200	0.545454545454545
chr5	82321850	82323400	3	1225	1
chr5	82649900	82651475	3	1125	0.714285714285714
chr5	83014300	83018925	3	3875	0.666666666666667
chr5	87345250	87348600	3	2325	1
chr5	87552300	87553500	3	1075	0.260869565217391
chr5	89852900	89859525	3	6250	0.245614035087719
chr5	93690450	93698800	3	6700	0.454183266932271
chr5	95766775	95770625	3	3675	0.242424242424242
chr5	102593700	102596700	3	2700	0.137931034482759
chr5	105420625	105422300	3	1250	0.578947368421053
chr5	107144075	107145425	3	1100	0.592592592592593
chr5	109075225	109079550	3	3175	0.75
chr5	123996525	123998650	3	1825	0.416666666666667
chr5	126111200	126116425	3	4975	0.125
chr5	129059500	129061150	3	1400	0.470588235294118
chr5	139088125	139092175	3	3850	0.105263157894737
chr5	146168375	146170325	3	1350	0.739130434782609
chr5	146254600	146259100	3	4275	0.153846153846154
chr5	153568575	153571675	3	2925	0.117647058823529
chr5	158477975	158479925	3	1700	0.204081632653061
chr5	159592525	159594125	3	1200	0.785714285714286
chr5	160972050	160976525	3	4300	0.121951219512195
chr5	165499700	165502750	3	2200	0.592592592592593
chr5	168003325	168007625	3	3675	0.327586206896552
chr5	173343125	173346900	3	2800	0.673076923076923
chr5	175961125	175971425	3	7625	1.05641025641026
chr5	179243475	179250175	3	5950	0.556701030927835
chr5	179333600	179335325	3	1575	0.24
chr5	179634750	179636675	3	1500	0.511627906976744
chr6	3454025	3459275	3	5075	0.114285714285714
chr6	10881800	10888300	3	5000	0.933333333333333
chr6	19836450	19841175	3	4525	0.0584795321637427
chr6	31367175	31373850	3	5075	0.696428571428571
chr6	34110300	34114150	3	3250	0.588235294117647
chr6	35180850	35185600	3	3725	0.533333333333333
chr6	35419425	35422725	3	2300	0.972222222222222
chr6	37616050	37618275	3	1975	0.258064516129032
chr6	38669375	38671350	3	1825	0.126984126984127
chr6	40552925	40556100	3	3025	0.0594059405940594
chr6	41700325	41703975	3	3350	0.105263157894737
chr6	49517100	49521950	3	4600	0.0848484848484849
chr6	52147400	52150725	3	3150	0.0909090909090909
chr6	52437975	52443025	3	3675	1
chr6	53406975	53413575	3	4675	0.713450292397661
chr6	56405200	56408400	3	2950	0.444444444444444
chr6	62993575	62997125	3	3200	0.208695652173913
chr6	74226325	74234025	3	6725	0.233766233766234
chr6	74289550	74290950	3	1225	0.4
chr6	77270275	77275250	3	4725	0.142857142857143
chr6	86349125	86355400	3	5900	0.246575342465753
chr6	90927425	90929400	3	1575	0.962962962962963
chr6	98487175	98489850	3	2200	0.514285714285714
chr6	100895050	100896275	3	1050	0.333333333333333
chr6	105400075	105408900	3	8475	0.0483383685800604
chr6	114329675	114332350	3	1650	0.771929824561403
chr6	131660300	131661575	3	875	1
chr6	132220850	132229550	3	5550	0.691588785046729
chr6	135571725	135573100	3	1000	0.814814814814815
chr6	136605900	136612275	3	4275	1.00636942675159
chr6	143994500	144002575	3	6075	0.629310344827586
chr6	144066175	144068875	3	2250	0.37037037037037
chr6	144903950	144907525	3	3250	0.5
chr6	144979225	144983900	3	3725	0.578512396694215
chr6	155441050	155443525	3	1525	1.07692307692308
chr6	159273825	159276200	3	1950	0.424242424242424
chr7	915625	918200	3	2175	0.406779661016949
chr7	993100	994725	3	1200	1
chr7	1408325	1409625	3	950	0.6
chr7	1606600	1610950	3	3375	0.581196581196581
chr7	3339850	3342650	3	2475	0.285714285714286
chr7	6413525	6416800	3	2775	0.340425531914894
chr7	11012425	11016100	3	3400	0.113821138211382
chr7	21465725	21472100	3	5950	0.125
chr7	22601025	22603650	3	2200	0.55
chr7	23762350	23764350	3	1475	0.722222222222222
chr7	24611900	24616300	3	4025	0.947368421052632
chr7	25772000	25772975	3	775	0.545454545454545
chr7	33391500	33394775	3	2800	1.03225806451613
chr7	44364125	44365800	3	1350	0.689655172413793
chr7	44787425	44790275	3	2600	0.121951219512195
chr7	44885525	44889150	3	3350	0.139130434782609
chr7	45038275	45041325	3	2950	0.0701754385964912
chr7	45957425	45963725	3	4850	0.646706586826347
chr7	56031750	56033875	3	1750	0.37037037037037
chr7	66459250	66462625	3	3175	0.10989010989011
chr7	72297875	72301475	3	3400	0.108108108108108
chr7	74306225	74307700	3	1225	0.378378378378378
chr7	77042400	77046450	3	3625	0.262295081967213
chr7	77165175	77170025	3	4475	0.103703703703704
chr7	77646900	77649875	3	2325	0.777777777777778
chr7	80546325	80549125	3	2475	0.266666666666667
chr7	94021250	94026250	3	4325	0.461538461538462
chr7	98738875	98742600	3	3550	0.0941176470588235
chr7	99541025	99542825	3	1475	0.425531914893617
chr7	105329475	105332750	3	2700	0.888888888888889
chr7	121577725	121579450	3	1225	0.8
chr7	121939450	121957600	3	15375	0.318098720292505
chr7	123172350	123175625	3	2875	0.345679012345679
chr7	127667400	127673400	3	4275	0.849673202614379
chr7	128898125	128899575	3	1275	0.344827586206897
chr7	129912325	129915200	3	2050	1
chr7	132257650	132262775	3	4550	0.256756756756757
chr7	137853125	137855800	3	1950	1
chr7	138866575	138868350	3	1625	0.307692307692308
chr7	141284250	141286175	3	1475	0.431372549019608
chr7	148034400	148040150	3	4925	0.311827956989247
chr7	149387650	149390325	3	2000	0.872727272727273
chr7	150099550	150104500	3	3850	0.52112676056338
chr7	155259225	155261450	3	1900	0.285714285714286
chr7	156684075	156686925	3	2700	0.109090909090909
chr7	158379050	158381525	3	1750	0.75
chr7	158648425	158652150	3	2975	0.578947368421053
chr8	492150	497150	3	4450	0.36697247706422
chr8	1320775	1323175	3	2200	0.333333333333333
chr8	1770975	1775250	3	3500	0.541666666666667
chr8	2230325	2232275	3	1525	0.528301886792453
chr8	6418850	6420675	3	1350	0.571428571428571
chr8	6564025	6568275	3	4075	0.142857142857143
chr8	8084450	8086875	3	1900	0.666666666666667
chr8	9005275	9009650	3	3900	0.24113475177305
chr8	11141000	11145025	3	3000	0.666666666666667
chr8	20364800	20366525	3	1500	0.3
chr8	22876225	22877525	3	1025	0.484848484848485
chr8	22924125	22927425	3	3175	0.0521739130434783
chr8	23836250	23838075	3	1450	0.648648648648649
chr8	25313550	25318500	3	4325	0.32183908045977
chr8	27629000	27633300	3	3550	0.459770114942529
chr8	28258325	28260700	3	2075	0.285714285714286
chr8	29202850	29211250	3	7325	0.460674157303371
chr8	30398200	30400875	3	2125	0.454545454545455
chr8	35049925	35050950	3	725	0.8
chr8	38032125	38036325	3	3975	0.0704225352112676
chr8	38642375	38646475	3	3075	0.63716814159292
chr8	41199350	41201100	3	1400	0.424242424242424
chr8	42394700	42398475	3	3325	0.192982456140351
chr8	54229325	54231450	3	1500	0.857142857142857
chr8	54931050	54936125	3	4400	0.30379746835443
chr8	64079650	64084100	3	4300	0.242424242424242
chr8	65280250	65292550	3	10950	0.304
chr8	81487375	81491975	3	3100	0.913793103448276
chr8	91649200	91659750	3	10075	0.222222222222222
chr8	94228750	94230500	3	1450	0.368421052631579
chr8	95650825	95656525	3	5550	0.0398009950248756
[truncated: 101 more rows]
