# Supplementary material for: Large organized chromatin lysine domains help distinguish primitive from differentiated cell populations
Source: Nat Commun. 2021 Jan 21;12:499. doi: 10.1038/s41467-020-20830-9 (PMC7820432; doi:10.1038/s41467-020-20830-9)
Supplement: Supplementary file 3 — Supplementary Software [file 41467_2020_20830_MOESM3_ESM.zip › E018-H3K9me3_LOCKS.bed]

chr1	2606875	2782750	94	70575	17.3565891472868
chr1	2782950	2887575	94	69125	4.47619047619048
chr1	49796850	49958450	94	38600	18.5555555555556
chr1	49958575	50077950	94	47950	14.65
chr1	50078200	50212225	94	47825	10.6923076923077
chr1	142535350	142659325	94	78850	7.08333333333333
chr1	143382975	143491900	94	47825	22.6666666666667
chr1	149021275	149163350	94	41075	20.0666666666667
chr1	152246625	152372400	94	86150	14.969696969697
chr1	152376050	152517375	94	99175	10.4761904761905
chr1	152517800	152684475	94	95700	15.4189944134078
chr1	152684525	152818650	94	92600	7.13432835820895
chr1	248058475	248167675	94	63200	13.1
chr1	248167725	248296825	94	85525	5.71428571428571
chr1	248296875	248411625	94	81650	6.94594594594595
chr1	248411750	248542900	94	87250	11.2105263157895
chr1	248739500	248882775	94	84850	19.1538461538462
chr10	37177825	37293375	94	44425	15.75
chr10	37294300	37407025	94	42100	17.741935483871
chr10	37482700	37607400	94	52200	13.8181818181818
chr10	37607675	37706850	94	56175	7.1
chr10	37707700	37803875	94	48000	6.75
chr10	37805875	37909525	94	51550	12.8695652173913
chr10	37909575	38028600	94	70300	13.75
chr10	38028925	38151150	94	77650	10.6
chr10	38151775	38280075	94	79525	18.8421052631579
chr10	38334175	38462325	94	90450	7.07692307692308
chr10	38462500	38587275	94	63400	18.3478260869565
chr10	42354850	42697200	94	199175	17.9480519480519
chr10	42777325	42927425	94	99975	9.5
chr10	135242625	135375600	94	91975	29.7
chr11	48198375	48308050	94	68225	20.7692307692308
chr11	48311875	48475900	94	91275	15.3333333333333
chr11	48475950	48607425	94	56000	11.7368421052632
chr11	48607550	48780425	94	120400	12.2
chr11	48780550	48992575	94	134575	20.3529411764706
chr11	49061125	49181725	94	46975	22.0833333333333
chr11	49554750	49673375	94	38650	13.2666666666667
chr11	49673700	49824750	94	44450	22.8181818181818
chr11	49826225	49957475	94	49925	18.6315789473684
chr11	49957650	50064775	94	67625	11
chr11	50065100	50223875	94	94375	6.82758620689655
chr11	50224675	50580325	94	296150	4.57142857142857
chr11	51190950	51450575	94	183725	18.7272727272727
chr11	51451025	51575900	94	61775	8.22857142857143
chr11	54794100	55096300	94	238175	10.4210526315789
chr11	55096800	55241325	94	101850	8.3
chr11	55241425	55403075	94	98700	9.85365853658537
chr11	55403450	55526250	94	67425	12.0689655172414
chr11	55531650	55638200	94	74875	4.7741935483871
chr11	58458900	58574975	94	53900	17.7857142857143
chr12	34196825	34327975	94	78900	15.8181818181818
chr12	34328450	34634700	94	267925	10
chr12	37857575	37973475	94	50925	19.2380952380952
chr12	37973675	38284175	94	263650	14.8421052631579
chr12	38284450	38563775	94	237950	18.2962962962963
chr12	38563900	38692025	94	85100	8.27272727272727
chr12	133487150	133632800	94	111625	3.1219512195122
chr13	19251600	19381800	94	36850	16.551724137931
chr13	19394425	19558425	94	89075	17.8
chr13	19558825	19749075	94	158350	18.6923076923077
chr13	19749450	19895725	94	91375	29.8888888888889
chr13	20019600	20163725	94	39350	19.4736842105263
chr14	20193400	20308775	94	87500	9.76923076923077
chr14	20308850	20442350	94	97700	10.8461538461538
chr14	20443025	20560750	94	75075	16.4848484848485
chr14	20560900	20689275	94	82350	7.92
chr14	105983525	106155675	94	65825	19.3488372093023
chr14	106155925	106334925	94	115725	18.9411764705882
chr14	106335000	106491775	94	118700	7.73770491803279
chr14	106491975	106626125	94	72300	18.8888888888889
chr14	106627100	106777350	94	115000	20.3157894736842
chr14	106777400	106935475	94	107250	27.8
chr14	106935700	107098025	94	139350	2.47619047619048
chr14	107098200	107268350	94	140800	7.15789473684211
chr15	19999975	20147675	94	68000	15.2592592592593
chr15	20392400	20499675	94	73250	8.25925925925926
chr15	22297600	22430525	94	59975	16.7096774193548
chr15	22430825	22575300	94	113425	3.82857142857143
chr15	23738575	23907875	94	43350	27.6842105263158
chr15	24025500	24190250	94	36700	17.1578947368421
chr15	24193125	24336875	94	46550	14.08
chr15	24991300	25180800	94	38950	23.0434782608696
chr15	25199050	25353375	94	81500	12.8
chr16	31584175	31698350	94	60300	18.7647058823529
chr16	32428425	32652950	94	174200	13.3684210526316
chr16	33341725	33442025	94	56025	13.9130434782609
chr16	33445225	33550675	94	56100	12.2142857142857
chr16	34173350	34332725	94	119725	4
chr16	34335000	34499500	94	116450	16.3448275862069
chr16	34499625	34671500	94	140325	8.59259259259259
chr16	34671725	34867200	94	153625	14.2727272727273
chr16	34867250	35117900	94	207300	6.89473684210526
chr16	46385775	46530400	94	83175	18.2051282051282
chr17	21729475	21888075	94	88325	26.1
chr17	21888300	22034100	94	103850	4
chr17	22034250	22144900	94	58125	10.75
chr17	25262950	25414525	94	107875	6.26666666666667
chr17	25414925	25551975	94	77200	26.48
chr18	14897100	15002500	94	57800	17.5238095238095
chr19	6871825	6985425	94	79975	6.08
chr19	8897525	9045475	94	109025	7
chr19	9253425	9377225	94	72425	16.9130434782609
chr19	15582700	15704775	94	59175	21.2413793103448
chr19	15704925	15856075	94	104825	14.6285714285714
chr19	15856350	15981000	94	90250	3.46666666666667
chr19	15981600	16115825	94	100675	3.59322033898305
chr19	20672700	20838200	94	63125	23.7
chr19	21592300	21764450	94	52625	29.4222222222222
chr19	22038725	22186900	94	94825	7.66666666666667
chr19	22187100	22301900	94	85400	2.30769230769231
chr19	22302000	22419450	94	79150	13.1538461538462
chr19	22419575	22551850	94	105425	2.08
chr19	22552275	22710450	94	114575	20
chr19	22710500	22869950	94	102650	9.06666666666667
chr19	22870650	22990825	94	87800	2.39130434782609
chr19	22990925	23133700	94	113025	9.8
chr19	23600675	23740650	94	81575	19.5
chr19	23993450	24115100	94	84200	10.625
chr19	27731800	28153100	94	363275	8
chr19	37105150	37258650	94	95550	25.8260869565217
chr19	37259450	37403400	94	93000	25.7407407407407
chr19	37403900	37524575	94	81275	4.77272727272727
chr19	37524775	37684800	94	102850	28.5882352941176
chr19	44675800	44880775	94	71850	29.6666666666667
chr19	52292650	52493600	94	120675	20.7368421052632
chr19	52493725	52664925	94	91825	24
chr19	52858300	52992650	94	89600	9.26315789473684
chr19	55000450	55141025	94	87250	5.625
chr19	55141075	55267550	94	78425	11.6842105263158
chr19	56215025	56349975	94	88975	12.952380952381
chr19	56350375	56470325	94	92350	4.32
chr19	56470925	56571650	94	69250	4.2
chr19	56905200	57034025	94	97975	6.57142857142857
chr19	57034125	57194350	94	125200	18.2
chr19	57194600	57356050	94	132575	3.21052631578947
chr19	57356400	57487450	94	107600	1.48148148148148
chr19	57487625	57618575	94	99475	3.17241379310345
chr19	58435350	58573625	94	86575	14.3243243243243
chr19	58574100	58753650	94	114925	25.9047619047619
chr20	29500900	29629975	94	51675	25.8823529411765
chr20	29630075	29960100	94	140575	8.72833211944647
chr20	54351825	54472525	94	49775	19.6129032258065
chr20	54472600	54605800	94	96250	23.7142857142857
chr20	54606025	54731875	94	90675	8.52173913043478
chr20	54732200	54840300	94	66925	12.625
chr21	9411150	9527125	94	94675	3.8
chr21	9825375	9966025	94	107250	7.30769230769231
chr21	10366425	10466150	94	53900	10.2
chr21	10466500	10564700	94	37575	14.56
chr21	10565475	10869600	94	209325	15.9444444444444
chr21	10869725	11012375	94	110375	8.9
chr21	15046850	15207075	94	48325	26.1904761904762
chr22	16661850	17081700	94	59200	28.2962962962963
chr22	17083750	17216600	94	43500	27.8888888888889
chr22	47562775	47727000	94	114225	21.7727272727273
chr22	47727050	47907550	94	147650	5.37931034482759
chr22	48244625	48362525	94	45800	18.5555555555556
chr3	75679000	75825325	94	102850	6.16666666666667
chr3	93504825	93642875	94	58275	19.7037037037037
chr4	10000	203575	94	135875	17.6842105263158
chr4	204200	372650	94	94200	25.125
chr4	48995375	49159625	94	99600	14.5833333333333
chr4	190796200	190915300	94	57900	11.5121951219512
chr5	45777550	45903325	94	51675	26.2222222222222
chr5	45903575	46385350	94	433225	15.125
chr5	49405675	49627375	94	137725	25.92
chr5	140604200	140770175	94	87600	19.3333333333333
chr5	150239525	150361025	94	79775	6.08333333333333
chr5	178300200	178453625	94	103475	14.5454545454545
chr6	58515900	58678450	94	50875	19
chr7	56174700	56302075	94	92400	7.21212121212121
chr7	56454825	56618150	94	103775	24.8235294117647
chr7	56618200	56765650	94	109600	6.94285714285714
chr7	57159200	57341825	94	128275	23.5
chr7	57341975	57515050	94	148300	1.92
chr7	57515900	57630500	94	77225	9.76923076923077
chr7	57695525	57837575	94	74075	28.0740740740741
chr7	61737950	62007425	94	171525	6.64013266998342
chr7	62007575	62519950	94	459800	5.73684210526316
chr7	62520275	62664075	94	108175	6.51063829787234
chr7	63245675	63397575	94	84400	19.0588235294118
chr7	63397850	63528525	94	95050	13.1111111111111
chr7	63528600	63663250	94	102375	14.1621621621622
chr7	63663750	63794150	94	103475	2.19354838709677
chr7	63794200	63933250	94	108500	3.11764705882353
chr7	63933675	64067625	94	72175	27.7575757575758
chr7	157655775	157809700	94	51350	26.6086956521739
chr7	157810075	157994825	94	134600	16
chr7	157994900	158118025	94	91775	4.34782608695652
chr7	158931975	159057675	94	47625	29.2676056338028
chr8	42953350	43148125	94	88725	23.6619718309859
chr8	43148250	43305900	94	97650	10.2127659574468
chr8	43306100	43826500	94	445400	19.3846153846154
chr8	46839475	47472800	94	575200	14.6
chr8	47472875	47625900	94	114700	5.28
chr8	47626050	47848100	94	169050	11.4
chr8	47848200	47981425	94	83675	5.96551724137931
chr8	47981750	48114000	94	51500	18.8666666666667
chr9	68318625	68472950	94	59850	23.1875
chr9	125176850	125323725	94	43025	18.2352941176471
chr9	125323875	125444025	94	63100	28.0869565217391
chrX	55207150	55362000	94	41800	20.1052631578947
chrX	55562000	55695100	94	44375	18
chrX	57677025	57905525	94	47275	29.4444444444444
chrX	57905750	58051325	94	59800	26.5714285714286
chrX	58052725	58244975	94	156350	8.76190476190476
chrX	58245050	58560250	94	266325	11.6521739130435
chrX	61681950	61861775	94	124425	16.3846153846154
chrX	61862700	62084800	94	185875	5.19047619047619
chrX	62085075	62208775	94	57725	10.8
chrX	65533875	65703700	94	38425	24.551724137931
chrX	81117625	81311950	94	44800	25.7894736842105
chrX	154933600	155110450	94	37350	24
chr19	23138075	23257400	93	83975	5.94117647058824
chr20	29960450	30087275	93	75500	15.4074074074074
chr19	28294475	28436125	91	94500	10.5185185185185
chr7	56302250	56443325	90	73550	19.1428571428571
chr3	90304625	90504900	88	135675	6.19512195121951
chr1	50212575	50338325	87	39575	22.5555555555556
chr4	190444850	190684550	86	196550	13.4137931034483
chr13	19896375	19993625	85	50900	5.33333333333333
chr19	9377275	9534000	85	116750	16.72
chr16	33817475	34022900	84	145425	8.83333333333333
chr19	24290900	24620600	83	262275	14.5
chr19	12289075	12395875	82	72200	5.07692307692308
chr19	38011425	38138650	82	82275	14.1739130434783
chr7	64154450	64247900	81	47775	11.75
chr14	19000075	19125875	80	88925	15.9375
chr16	31748500	31867275	80	80475	6.97297297297297
chr19	9549100	9691700	80	104275	11.9591836734694
chr12	133633000	133832800	79	165500	13.1764705882353
chr10	43141375	43242350	77	33575	14.25
chr6	279650	382400	77	42050	16.1481481481481
chr22	47907650	48013350	76	70500	13.0434782608696
chr9	125444325	125542475	75	49650	10.4074074074074
chr19	24115450	24196025	71	57350	6.23529411764706
chr19	57618975	57702700	71	50200	8
chr19	55275750	55380375	70	56950	11.4736842105263
chrX	62209100	62309300	68	53650	7.65217391304348
chr19	43130200	43205550	67	30000	10
chr19	20973400	21099125	65	88925	7.51724137931035
chr16	35118050	35285800	63	137250	5.54285714285714
chr21	11012700	11188250	63	158075	7.07692307692308
chr10	42928050	43021600	62	67825	6.58974358974359
chr19	23467400	23568075	62	54275	9.36
chr21	9527225	9595450	61	48125	3.85185185185185
chrX	155155075	155239000	61	40000	6.8
chr17	22148975	22262950	60	87000	3.66666666666667
chr1	142781000	142843675	59	38100	6.32558139534884
chr5	178453700	178552600	59	74125	4.57425742574257
chr19	37864600	37951775	56	68775	5.9
chr19	44911650	45014025	56	73400	7.52941176470588
chr7	57914425	58054275	56	114500	4.25
chr21	9645650	9717425	55	37700	5.15384615384615
chr15	20539900	20627950	53	68250	3.52136752136752
chr16	33550950	33632350	53	58200	3.93548387096774
chr4	390725	466000	43	63775	2.3
chr12	34635450	34856725	42	197775	2.04255319148936
chr20	54840575	54892125	41	35375	2.96296296296296
chr7	57630775	57670175	38	25125	2.46153846153846
chr15	21901175	21941800	37	30300	1.65217391304348
chr2	132994850	133037475	36	29650	1.72727272727273
chr17	21194775	21254300	35	45725	1.58333333333333
chr6	61880300	61944975	33	56475	1.61702127659574
chr15	20159875	20198500	32	28100	1.72222222222222
chr15	25413775	25501500	27	82025	0.96551724137931
chr1	227820700	227862125	19	38725	0.583333333333333
chr11	50707775	50772550	19	60150	0.382352941176471
chr1	249067075	249090225	17	19925	0.447761194029851
chr19	28198075	28234600	14	35050	0.297872340425532
chr1	248562300	248588375	13	23100	0.23030303030303
chr16	31917025	31943800	12	24975	0.246153846153846
chr10	132068100	132089325	11	19575	0.225
chr11	50608800	50655250	11	44625	0.227272727272727
chr16	68589400	68610300	11	19925	0.186046511627907
chr1	40920325	40935750	7	14950	0.08
chr19	21557225	21570700	5	13150	0.0327868852459016
