# Supplementary material for: Large organized chromatin lysine domains help distinguish primitive from differentiated cell populations
Source: Nat Commun. 2021 Jan 21;12:499. doi: 10.1038/s41467-020-20830-9 (PMC7820432; doi:10.1038/s41467-020-20830-9)
Supplement: Supplementary file 3 — Supplementary Software [file 41467_2020_20830_MOESM3_ESM.zip › E018-H3K27ac_LOCKS.bed]

chr1	876000	1715125	82	63350	103.583333333333
chr1	15710450	16841100	82	66025	169.545454545455
chr1	25494300	26644250	82	55425	151.857142857143
chr1	26644425	27468175	82	88650	137.954545454545
chr1	27468350	28016800	82	73075	111.40350877193
chr1	35215300	36832325	82	69550	168.342857142857
chr1	43389000	44396175	82	73200	132.857142857143
chr1	109101825	110532900	82	69000	165.833333333333
chr1	111680600	113495775	82	77800	161.129032258065
chr1	154126975	155139725	82	79300	156.952380952381
chr1	155144875	156094150	82	82100	158.827586206897
chr1	203953525	204680975	82	74675	156.3125
chr1	204889825	205656975	82	83600	97.8974358974359
chr10	74305125	75786850	82	78800	128.153846153846
chr10	103769300	104677800	82	75150	157.34693877551
chr10	126106750	126810800	82	48100	174.736842105263
chr11	206500	820625	82	64150	68.8372093023256
chr11	8615325	9629125	82	80375	154.461538461538
chr11	45825950	46404275	82	64075	81.5128205128205
chr11	62094825	62657250	82	91300	151.333333333333
chr11	63215775	63993700	82	71775	173.470588235294
chr11	64764625	65383600	82	90000	68.4
chr11	65383650	66206600	82	67575	95.0434782608696
chr11	66233375	67143675	82	62325	107.828571428571
chr11	94599425	96190300	82	68375	168.466666666667
chr11	118046025	118939100	82	78375	139.916666666667
chr12	6305100	6939425	82	86000	100.333333333333
chr12	11745675	12879825	82	74625	150
chr12	53267475	53895925	82	77950	68.4444444444444
chr12	121570900	122518725	82	71375	170.8
chr13	100030875	100742050	82	77000	123.492537313433
chr14	22712975	23749875	82	73775	164.8
chr14	23754600	24867700	82	71850	179.380952380952
chr14	68395525	69198550	82	58700	134.117647058824
chr14	89605775	90423275	82	66525	147.2
chr14	99696800	100356775	82	54500	108.434782608696
chr15	40531125	41524150	82	52725	119.230769230769
chr15	64052250	65139400	82	72775	134.965517241379
chr15	74392350	75340275	82	54725	175.368421052632
chr16	1353600	2316250	82	64275	170.296296296296
chr16	2653025	3334825	82	59700	138.05
chr16	4232700	5008750	82	65225	99.0422535211268
chr16	30345700	31086625	82	69500	80.6075949367089
chr16	66398150	67695325	82	56350	108.8
chr16	74639325	75590150	82	61550	148.444444444444
chr16	89233625	89940500	82	60875	73.811320754717
chr17	5974500	7297875	82	68475	176.819672131148
chr17	26879375	27916175	82	85900	148.505263157895
chr17	36828050	37852525	82	73425	176.9
chr17	38080350	38654900	82	66500	95.6862745098039
chr17	39890925	40689425	82	64850	166.714285714286
chr17	40700425	41618925	82	72025	80.7058823529412
chr17	42082425	43025650	82	70025	96.2086956521739
chr17	54910400	55690300	82	64525	175.555555555556
chr17	72631775	73549050	82	69600	152.12
chr17	74209875	75145025	82	58000	136.4
chr19	277825	1170250	82	69625	115.615384615385
chr19	1794700	2581200	82	66075	114.923076923077
chr19	10196625	11203750	82	61725	166
chr19	11998150	13166950	82	70150	157.777777777778
chr19	13732525	14637125	82	57400	159.578947368421
chr19	17889600	18600450	82	58275	169.166666666667
chr19	37663200	38879250	82	62300	117.034482758621
chr19	44905425	45995950	82	63350	154.486486486486
chr19	45996100	46917325	82	64550	154.588235294118
chr19	47032650	47894725	82	70100	127.454545454545
chr19	48568100	49256800	82	55325	156.75
chr19	49842375	50554175	82	70250	124.666666666667
chr19	53836400	54515450	82	48925	177.6
chr19	55404525	56115075	82	49525	170.909090909091
chr19	57702275	58951500	82	68600	104.243902439024
chr2	63711850	64558950	82	81125	127.20987654321
chr2	64628075	65660375	82	49250	127.454545454545
chr2	85026550	85812725	82	77100	141.142857142857
chr2	171729650	173420675	82	77775	151.513513513514
chr2	200669275	202014600	82	69275	135
chr20	30102225	31045325	82	68700	146.1
chr20	33264000	35094900	82	67000	162.142857142857
chr22	36143325	37033100	82	71475	138.818181818182
chr22	38550200	39417975	82	63350	154.869565217391
chr22	40336850	41080950	82	58050	176.9
chr22	41081000	42343375	82	73775	152.666666666667
chr3	48003100	49066875	82	75750	172.48
chr3	49067000	50282375	82	75075	114.086956521739
chr3	128268375	129405675	82	66875	154.761904761905
chr3	182816300	184348100	82	57725	172.387096774194
chr3	185270100	186285975	82	68050	170.862745098039
chr4	76830375	78099275	82	66850	153.428571428571
chr5	115679400	116280500	82	67700	142.571428571429
chr5	123909400	124712950	82	82675	119.180327868852
chr5	140787625	141477925	82	65150	176.769230769231
chr6	2581475	3229475	82	73225	128.592592592593
chr6	15171875	15433300	82	64125	57.4782608695652
chr6	20401100	21749625	82	69675	164.166666666667
chr6	25898800	26597975	82	120625	99.1333333333333
chr6	32805650	33778375	82	95750	140.242424242424
chr6	42672050	43613100	82	71525	94.125
chr6	56385950	57336500	82	57075	124
chr7	5390125	6617675	82	66225	170.105263157895
chr7	99436600	100272650	82	62950	177.62962962963
chr8	21776050	23193600	82	61075	164.2
chr8	30196800	30573350	82	76175	174.615384615385
chr8	37882525	38771175	82	67625	142.5
chr8	128746525	129078200	82	69975	114.971428571429
chr9	130274000	130922325	82	53625	117.545454545455
chr9	130922600	131872975	82	62150	134.666666666667
chr9	133886600	134630650	82	75000	175.037037037037
chr1	54169850	55048550	81	70400	124.418604651163
chr1	149684300	150669650	81	96875	138.64
chr10	104870875	105916275	81	45075	176.521739130435
chr3	195269175	196672125	81	54250	144.541666666667
chr5	175788050	177035000	81	69700	145.662921348315
chr6	31430450	32271975	81	76400	143.866666666667
chr1	39324550	39877200	80	74350	133.575757575758
chr1	156094300	156867075	80	87675	172.736842105263
chr6	41410700	42586625	80	72300	160.214285714286
chr7	128664125	129915650	80	63600	153
chr20	35095000	36040925	79	64675	134.666666666667
chr3	149684100	151143900	79	62350	164.571428571429
chr1	6217500	7843600	78	61425	150.526315789474
chr1	44399125	45350775	78	58650	150.8
chr1	28051200	29356275	77	67125	164.344827586207
chr12	56040225	56771700	77	86050	153.1875
chr20	52195625	53143325	76	71400	101.050505050505
chr15	66083475	67224900	75	58375	144.75
chr22	17565875	18287525	75	67625	107.846153846154
chr1	63653700	64542075	74	61775	138.719101123595
chr6	34919775	35732300	72	65175	118.974358974359
chr6	43878675	44740525	71	54775	142.945454545455
chr10	21450225	22376625	70	79525	106.342105263158
chr14	73493025	74601800	70	53075	140.231578947368
chr16	102950	858250	70	50150	113.764705882353
chr5	141478125	142593600	70	59450	139.2
chr14	69388700	70235450	69	54425	106.25974025974
chr5	14008975	14452900	69	54500	96.8260869565217
chr5	133303300	134325975	69	70525	90
chr19	7926225	8741300	68	50575	92.3733333333333
chr3	61522375	61940100	68	54225	124.066666666667
chr5	138608975	139127525	68	65225	117.642857142857
chr7	100608725	101268625	67	50500	117.913043478261
chr7	2143550	2913825	66	50875	127.487179487179
chr10	80673025	81206675	65	49450	130.322580645161
chr20	62102300	62887000	65	46000	136.5625
chrX	48327000	49167000	65	57100	122
chr1	150771275	151592675	64	64275	93.6666666666667
chr12	49073325	49763750	64	50150	91.7931034482759
chrX	15598200	16245850	64	48050	84.4651162790698
chr15	65143125	65826725	63	48150	88.16
chr17	73549200	74137975	63	46775	93.945945945946
chr11	56891700	57568650	62	65775	110.571428571429
chr17	17343500	17875725	62	44625	96.25
chr12	120523550	121019700	61	59975	105.25
chr15	99091275	99446875	61	53200	58.5084745762712
chr19	17178500	17717275	61	49325	75.2592592592593
chr2	232220475	232667825	61	59475	128.424242424242
chr6	30456850	30950075	61	60675	82.4
chr1	201316025	201732675	60	47725	117.666666666667
chr11	47416100	48126500	60	45400	111.882352941176
chr15	90325325	90994775	60	45575	120.347826086957
chr9	131873175	132405025	60	50075	119.756756756757
chr1	164526600	164757775	59	55225	99.2857142857143
chr11	27223025	27817875	58	52600	102.604651162791
chr15	40069450	40455025	58	50075	68.3684210526316
chr3	57529700	58051850	58	54200	115.846153846154
chr4	87739425	88040650	57	50450	87.134328358209
chr10	88448375	88785925	56	48225	67.4615384615385
chr10	99027375	99523175	56	44575	98.7755102040816
chr10	114646475	114929300	56	53425	81
chr11	44578625	45001925	56	40175	104.625
chr17	79790200	80251800	56	39450	118.756756756757
chr16	29605750	30135050	55	52650	114.818181818182
chr18	52918700	53257725	55	46225	97.7241379310345
chr4	139772500	140591650	55	54125	115.096774193548
chr5	146762225	147256875	55	54175	118.648648648649
chrX	23359875	24261325	55	43225	119.307692307692
chr14	20773500	21317675	54	41075	115.688888888889
chr16	68741150	69222325	54	44975	112.285714285714
chr19	19430175	20198675	54	48975	87.232
chr6	28186475	28956725	54	37850	105.739130434783
chrX	2367875	2882900	54	42200	108.16
chr19	1170325	1508275	53	49325	85.6666666666667
chr19	39086950	39523550	53	55900	93
chr6	148662525	149368875	53	41575	78.9230769230769
chr17	75159125	75543425	52	49150	91.0196078431373
chr21	34913125	35576825	52	38700	109.714285714286
chr3	32725875	32936825	52	59375	43.2631578947368
chr17	46893900	47492950	51	48400	100.333333333333
chr18	60349650	60572100	50	36600	74.6470588235294
chr7	105161600	105672250	50	44300	94.1463414634146
chr7	148198200	148982775	50	44800	97.6981132075472
chr1	214366550	214857900	49	35400	75.75
chr17	45898575	46322375	49	38750	59.7777777777778
chr2	207807625	208398750	49	42075	90.0714285714286
chr3	45165050	45784075	49	39300	88
chrX	13637800	14050575	49	39700	74.8837209302326
chr1	10355675	10798700	48	27550	86.5454545454545
chr1	93704325	94375750	48	41750	93.0344827586207
chr17	550800	900825	48	34675	93.7058823529412
chr3	71012325	71440775	48	43000	80.5333333333333
chr3	189659125	189915425	48	29025	63.3461538461538
chr5	79271050	79790175	48	50450	99.1818181818182
chr9	127314300	127738100	48	51800	64.1818181818182
chr1	8686300	9004175	47	37100	82
chr20	10260800	10667475	47	42125	94.48
chr12	8715775	9218350	46	40575	93
chr13	51632875	51886375	46	36925	72.9523809523809
chr17	8021850	8295625	46	41725	60.0357142857143
chr17	55880525	56234900	46	36900	82.6285714285714
chr18	8608500	9038625	46	39500	74.9574468085106
chr20	45835275	46318150	46	53075	93.76
chr3	63833625	64384000	46	41050	74.4444444444444
chr9	35489000	35924350	46	41200	74.5797101449275
chr18	56114800	56596800	45	43900	93.375
chr20	31260425	31475000	45	35550	91.1612903225806
chr22	26875650	27086350	45	40575	62.6206896551724
chr4	93189725	93445950	45	39475	85.6
chr5	71330725	71659600	45	28050	73.8125
chr15	63330050	63903200	44	46175	83.3207547169811
chr17	1903150	2535050	44	41500	82.1904761904762
chr2	220251675	220567025	44	28975	52.2325581395349
chr7	130985875	131338450	44	43900	69.9
chr1	32392300	32828325	43	39100	61.1333333333333
chr12	76105325	76497325	43	35125	89.7894736842105
chr17	7297925	7621050	43	44775	58.2857142857143
chr19	42701100	42981225	43	33200	73.7446808510638
chr9	16620125	16872000	43	36150	83.8181818181818
chr16	49525600	49917850	42	37150	76.2758620689655
chr17	43118100	43517575	42	33275	84.1904761904762
chr18	46303150	46578425	42	32250	80
chr19	15217650	15575250	42	27050	86.3571428571429
chr3	171677075	172035850	42	40850	86.2727272727273
chr6	155184875	155649875	42	31700	78.5454545454545
chr9	71370450	71955050	42	34500	77.4285714285714
chr9	107625125	108211500	42	40475	83.1111111111111
chr11	120859950	121379825	41	37125	81.1129032258064
chr2	208482050	208838000	41	32550	86.15
chr20	48178475	48448750	41	27400	83.1851851851852
chr7	47293425	47827025	41	24050	86.3428571428571
chr9	89952100	90380475	41	29675	81.6129032258064
chrX	132382275	132692275	41	28100	73.5294117647059
chr12	7846325	8299375	40	40675	64.7105263157895
chr12	109023875	109252625	40	31125	82.16
chr8	145515275	145755525	40	28075	63.8857142857143
chr1	56835975	57045875	39	43675	62.3529411764706
chr1	64935200	65062900	39	30225	70.0740740740741
chr19	47972725	48367300	39	29150	75.2258064516129
chr20	49252675	49709850	39	33175	73.44
chr8	141714775	142164200	39	25025	82.0512820512821
chr1	201847250	202135325	38	30050	53.4
chr14	61872700	62186850	38	24900	78.5142857142857
chr16	8890500	9243100	38	33725	66.8181818181818
chr19	41673350	41945900	38	39275	61.3076923076923
chr1	212923425	213239825	37	28675	65.8
chr10	96942850	97073425	37	25425	40.9523809523809
chr12	2903350	3278550	37	26275	73.9277108433735
chr13	107124200	107572700	37	29725	62.9333333333333
chr16	84538025	84771775	37	24125	70.7619047619048
chr19	36347350	36739525	37	27725	73.2
chr22	29108075	29452650	37	37525	62.7142857142857
chr22	34133825	34319350	37	27375	56.8135593220339
chr22	39608975	39930875	37	33125	70.3333333333333
chr8	37584625	37797575	37	24850	51.4893617021277
chr1	114223850	114696350	36	38100	47.9210526315789
chr11	100534600	100748500	36	26900	69.8064516129032
chr13	41110750	41257175	36	31775	32.125
chr17	4692500	5095175	36	37275	64.3469387755102
chr2	127951075	128644475	36	29475	76
chr2	144998300	145325875	36	32650	70
chr6	159184350	159343900	36	24425	58.2222222222222
chr10	64889500	65432600	35	35625	73.2203389830509
chr2	60674025	60797125	35	35325	67.2592592592593
chr2	202506600	202967525	35	38425	65.6363636363636
chr5	179040175	179286450	35	27400	56.5
chr6	7009075	7391075	35	28875	68.4102564102564
chr10	79516050	79802350	34	29400	64.9142857142857
chr17	1248200	1588675	34	25600	69.8823529411765
chrX	153595300	153825400	34	25525	57.0833333333333
chr10	97168000	97321025	33	23125	60.8125
chr11	111589100	111958275	33	28950	69.2142857142857
chr14	21675250	22027125	33	40125	67.8095238095238
chr15	67305975	67469075	33	27800	65.2941176470588
chr15	77709525	77927800	33	25300	66.5714285714286
chr20	60638950	61002600	33	33025	68.1643835616438
chr4	185264475	185656000	33	32625	59.9333333333333
chr5	149789650	149971150	33	28800	57.8571428571429
chr6	75914500	76087675	33	22600	44.5294117647059
chr7	20028475	20381300	33	35225	45.7647058823529
chrX	39923475	40097850	33	34050	66.3333333333333
chrX	114741700	114959550	33	34250	51.2857142857143
chr1	22192300	22464225	32	25050	60.6086956521739
chr2	121453700	121657975	32	31975	61.7916666666667
chr21	44201750	44413075	32	24575	59.0947368421053
chr6	157246975	157515100	32	20150	62.1538461538462
chr7	150652600	150823450	32	20425	59.8
chr1	2120650	2254150	31	27425	41.6923076923077
chr1	160919575	161197225	31	38275	44.3846153846154
chr11	64490750	64703300	31	27200	56.3478260869565
chr14	65641125	65955775	31	20000	64.6511627906977
chr18	3441925	3723250	31	43550	59.9545454545455
chr2	175613900	175872700	31	32650	61.6585365853659
chr6	27720750	27871050	31	45900	39.2631578947368
chr7	101458150	101630050	31	20925	57.8571428571429
chr12	6959700	7168450	30	40125	41.873417721519
chr12	54623450	54826525	30	39000	59.68
chr15	26873775	27019350	30	30875	46.0816326530612
chr19	4327050	4475175	30	22450	59.8260869565217
chr22	43311825	43411875	30	18000	35.0714285714286
chr6	125905225	126310900	30	26175	56.6542056074766
chr9	139965250	140215825	30	21925	43.6
chr10	22899150	23003950	29	18225	28.7857142857143
chr17	48171925	48297375	29	18550	45.5
chr18	9333950	9926875	29	32350	54.6493506493507
chr21	46706450	46859400	29	20475	36.8421052631579
chr22	37897300	38093650	29	23225	33.85
chr3	50282675	50403200	29	23625	26.1463414634146
chr4	174042475	174303325	29	22375	54.1573033707865
chr7	92214550	92466850	29	28300	48.1538461538462
chr1	29439950	29652350	28	23275	56.6551724137931
chr1	157962100	158088650	28	24175	38.7586206896552
chr11	63993750	64164150	28	28425	35.2105263157895
chr18	11713750	11996175	28	25200	53.1940298507463
chr3	149252700	149389350	28	17825	29
chr7	83718225	83907950	28	23925	55.03125
chr7	98971775	99237575	28	26425	49.8055555555556
chr8	72564550	72687325	28	23975	42.3125
chr1	8430450	8526200	27	27050	22.7659574468085
chr1	9852775	10011325	27	17000	46.8235294117647
chr16	11587300	11771425	27	20350	41.5535714285714
chr16	67839625	68003450	27	22900	34.7457627118644
chr3	112012425	112145325	27	28650	54.8444444444444
chr5	118658150	118819125	27	17425	42.0263157894737
chr7	24412225	24562000	27	17075	51.9393939393939
chr8	54708725	55066025	27	22400	52.6857142857143
chr1	90363825	90462125	26	18750	36.9761904761905
chr1	200271125	200386400	26	26250	34.5
chr12	49921500	50288650	26	23550	50.5161290322581
chr14	77370850	77511900	26	39025	51.8974358974359
chr16	51166450	51671850	26	34375	50.1927710843374
chr2	206514600	206631975	26	17900	49.1875
chr3	57041300	57262600	26	23275	37.6444444444444
chr6	37019550	37142575	26	29625	50.16
chr6	131571525	131667300	26	16450	41.9310344827586
chr6	138786525	138918175	26	21925	33.76
chr7	137341650	137693675	26	27025	50.2777777777778
chr11	14330675	14397025	25	17825	40
chr12	31461375	31676925	25	29825	45.3551912568306
chr17	44103850	44272925	25	20650	48.5777777777778
chr17	61677900	61926550	25	23975	49.4666666666667
chr19	34625075	34921775	25	18700	46.2121212121212
chr2	25429775	25563300	25	20500	47.0967741935484
chr20	57415400	57476500	25	22275	46.4615384615385
chr7	75792075	75952250	25	15775	36.5454545454545
chr7	150014625	150219975	25	30100	42.1739130434783
chr9	91909950	92113700	25	21900	45.3157894736842
chr1	224301300	224546950	24	19675	43.3818181818182
chr12	95508400	95652300	24	20225	48.0454545454545
chr16	85548225	85671925	24	28100	35.5555555555556
chr17	48906075	49034725	24	16725	31.3333333333333
chr2	102357025	102443775	24	16150	40.3333333333333
chr2	153191650	153356700	24	20250	44.6153846153846
chr21	27433275	27543675	24	24625	26.4545454545455
chr3	46972950	47066500	24	12725	46.8571428571429
chr3	181404925	181514500	24	30950	37.52
chr8	103871200	104034575	24	21650	42.7179487179487
chrX	40781325	40975400	24	21750	44.2962962962963
chrX	102939850	103023525	24	17450	37.1111111111111
chrX	113172600	113296675	24	17825	48.5882352941176
chr1	21564375	21672475	23	17350	23
chr10	3797600	3932900	23	18400	47.12
chr12	58226800	58336050	23	19500	38.225
chr12	124983375	125055825	23	23150	16.3931623931624
chr15	31595425	31690725	23	15300	45.3684210526316
chr16	70321525	70609825	23	22400	37.5555555555556
chr17	20036525	20167425	23	15500	43.3432835820896
chr19	39831675	40030875	23	29625	47.0886075949367
chr2	47399350	47634450	23	23925	38.1764705882353
chr4	40478550	40753550	23	20550	38.4705882352941
chr5	154062100	154167925	23	24200	19.6507936507937
chr5	171380175	171437575	23	21025	8.88311688311688
chr1	11713875	11867650	22	24125	35.8076923076923
chr1	145435125	145611475	22	19075	36.3921568627451
chr10	29822325	30026325	22	19225	43.2631578947368
chr11	75014450	75202350	22	20825	42.1481481481481
chr11	119177200	119252850	22	15750	28.1739130434783
chr12	32515425	32616800	22	18300	39.9130434782609
chr14	75517550	75777900	22	20875	42
chr16	70719250	70795525	22	9500	44.5
chr2	42252475	42424025	22	21375	31.8119658119658
chr3	42054325	42141250	22	21800	22.5230769230769
chr3	55515850	55733700	22	20075	39.8064516129032
chr3	66458800	66552200	22	28500	43.5135135135135
chr3	134027475	134126425	22	16925	23.1645569620253
chr5	112535500	112630750	22	19200	34.5454545454545
chr5	180587125	180695125	22	17700	39.7
chr6	10554225	10613275	22	23125	29.1034482758621
chr8	59919125	60032825	22	20250	29.1428571428571
chr1	178219325	178343325	21	20650	22.7111111111111
chr10	52144975	52338050	21	11825	40.56
chr12	62982475	63132575	21	20725	20.1290322580645
chr15	68493800	68623925	21	17000	40.4545454545455
chr17	57831075	57931550	21	23025	18.2576687116564
chr3	197438775	197687900	21	18625	32.6754966887417
chr4	88739925	88896725	21	21750	29.1733333333333
chr6	168218500	168339400	21	18150	27.7894736842105
chr7	83041325	83098450	21	18475	10.4918032786885
chr8	93063275	93163725	21	18025	30
chrX	107587300	107684375	21	12475	33.1111111111111
chr19	41195825	41317750	20	23325	23.6756756756757
chr19	49568400	49661600	20	9525	35.5652173913044
chr19	58978475	59087650	20	22875	23.8222222222222
chr2	70298225	70529200	20	27075	39.7849462365591
chr2	189139775	189205700	20	19650	12.4878048780488
chr20	44420250	44568175	20	17300	35.8
chr20	61507075	61586175	20	21550	27.4736842105263
chr3	65864375	66041475	20	18425	40.6129032258064
chr7	20814900	20866650	20	13525	16.8095238095238
chr8	1685900	1795900	20	15525	31.8
chr9	74516675	74600625	20	17750	26.4285714285714
chr9	98188300	98315625	20	19250	35.6551724137931
chrX	45627050	45768800	20	10550	39.5238095238095
chr1	8013725	8088475	19	14875	21.6761904761905
chr10	72163425	72269275	19	12325	24.1927710843373
chr10	123285375	123360350	19	20875	17.7818181818182
chr12	14392250	14571700	19	21750	34.1595744680851
chr12	57463525	57546425	19	21575	36.8235294117647
chr14	102974975	103160200	19	15800	33.1034482758621
chr15	93347350	93466350	19	30700	20.445652173913
chr17	63511575	63591150	19	17100	23.1612903225806
chr17	76309850	76386550	19	23750	18.1111111111111
chr19	54600200	54713925	19	19550	34.9565217391304
chr22	28114000	28206800	19	14025	25.0379746835443
chr5	74062400	74180025	19	16000	32.9677419354839
chr6	21749750	21847450	19	12525	37.7837837837838
chr7	70158575	70212250	19	18200	20.1052631578947
chrX	152949475	153114300	19	15650	35.5384615384615
chr1	17864625	17915325	18	19325	9.36842105263158
chr1	38454150	38549150	18	15000	34.7692307692308
chr1	173398475	173500650	18	15225	34.2
chr1	205658475	205783100	18	13150	34.4
chr1	225612550	225727550	18	12600	33.3658536585366
chr11	12811375	12937050	18	22700	22.5294117647059
chr12	46600450	46786525	18	24650	29.0857142857143
chr16	53064900	53165925	18	21175	28.078431372549
chr18	4085350	4184050	18	14200	29.625
chr19	49298200	49503075	18	22075	33.496062992126
chr2	74648325	74782450	18	19450	34.3255813953488
chr2	188365525	188440725	18	8750	31.3714285714286
chr22	23523125	23594125	18	15700	24.6285714285714
chr3	14443350	14505625	18	13300	17.4336283185841
chr3	186603775	186730700	18	17125	32.734693877551
chr6	31078450	31214550	18	16475	34.5567010309278
chr6	114641250	114698300	18	13675	33.4444444444444
chr7	158595600	158657225	18	13525	34.8888888888889
chr9	133565125	133736200	18	15300	34.6849315068493
chrX	102585200	102702025	18	12950	27.4805194805195
chr1	12653000	12697125	17	14450	20
chr1	33168525	33240250	17	18000	18.9411764705882
chr1	153699900	153767900	17	9925	27.4666666666667
chr1	153892125	153965675	17	21750	16.9292929292929
chr1	209528025	209629250	17	22175	23.9
chr1	232245900	232279600	17	13575	28.7272727272727
chr10	33226875	33331700	17	20200	28.8775510204082
chr10	95181350	95256800	17	14325	18.9642857142857
chr10	126812250	126851650	17	23025	14.7567567567568
chr11	113717900	113755450	17	13075	17.8064516129032
chr12	111840875	111884525	17	16750	21.4117647058824
chr14	59086475	59131125	17	10550	17.3670886075949
chr14	71107800	71180700	17	14375	30.48
chr14	91770050	91884800	17	15550	24.9230769230769
chr18	55854175	55930800	17	13675	21.8965517241379
chr3	46584350	46703900	17	19050	31.0526315789474
chr4	69204750	69319050	17	21650	14.2539682539683
chr4	123680875	123778675	17	22375	8.49411764705882
chr4	140958775	141075775	17	15675	31.1320754716981
chr4	154068350	154191675	17	17200	30.3759398496241
chr5	34654950	34736200	17	15000	13.3333333333333
chr6	52363575	52460750	17	10575	25.1052631578947
chr6	87861225	87924575	17	15050	23.5421686746988
chr7	100391650	100493975	17	16250	30.4827586206897
chr8	118932900	119049200	17	11975	24.5833333333333
chr9	74359525	74384950	17	13725	3.26923076923077
chrX	136631875	136673425	17	19925	13.8032786885246
chr11	67330500	67398875	16	15150	25.3818181818182
chr13	54821375	54881000	16	14725	19.6521739130435
chr13	56226725	56249850	16	10525	15.7
chr13	100781750	100897125	16	13725	25.4074074074074
chr17	25816575	25863125	16	9600	22
chr17	30585150	30678900	16	15400	27.4444444444444
chr17	35402125	35530450	16	15900	24.4444444444444
chr19	56616725	56665575	16	11050	27.3333333333333
chr2	37383250	37462350	16	24575	17.7142857142857
chr4	183057650	183194825	16	16250	21.7627118644068
chr4	187554825	187648575	16	17650	28.6315789473684
chr5	126626050	126675275	16	12525	13.3617021276596
chr6	27095150	27156750	16	17650	17.4166666666667
chr6	157148500	157210700	16	10075	26.1764705882353
chr7	22825550	22905175	16	16750	29.1627906976744
chr7	107563800	107644875	16	12350	27.0877192982456
chr7	121553950	121607775	16	15300	23.1851851851852
chr8	8701725	8771650	16	9350	28.8301886792453
chr8	91640125	91704975	16	18700	14.9105691056911
chr9	14313325	14374100	16	10000	23.8571428571429
chr9	84203475	84306000	16	16400	20.4166666666667
chr1	19767625	19814350	15	15425	9.64285714285714
chr1	45763575	45826925	15	13325	14.0952380952381
chr1	147010300	147083475	15	13425	19.3571428571429
chr1	160227350	160381525	15	20125	24.4615384615385
chr10	43889425	43954475	15	17100	12.7889908256881
chr10	71072475	71109525	15	17850	9.64285714285714
chr10	72972425	73038675	15	10675	26.6909090909091
chr11	76469975	76510375	15	9725	23.3571428571429
chr11	88033675	88071925	15	10925	26.4210526315789
chr12	32253275	32331625	15	13300	16.4545454545455
chr12	52207850	52264125	15	12500	11.7837837837838
chr13	99097850	99177650	15	12200	26.5
chr15	25068250	25166425	15	14100	21.6734693877551
chr17	36570825	36621050	15	14525	23.1428571428571
chr17	64445650	64576775	15	13325	26.9026548672566
chr18	9096925	9147975	15	12675	27.3333333333333
chr19	40909650	40971650	15	12325	20.8529411764706
chr19	42363225	42392475	15	12700	18.8717948717949
chr20	3748075	3874475	15	14575	22.6666666666667
chr20	48755400	48811025	15	13450	27.0909090909091
chr22	45395400	45469175	15	10650	26.8771929824561
chr3	197236725	197307675	15	10525	17.2765957446809
chr4	87353475	87428050	15	16100	18.88
chr5	89769525	89859925	15	14075	28.4539007092199
chr5	106892650	106926025	15	9625	23.4444444444444
chr6	655900	711850	15	15500	27.35
chr7	127291000	127367400	15	11575	28.5925925925926
chr8	144896800	144953300	15	11375	26.936170212766
chr1	182979125	183009600	14	7325	18.5454545454545
chr1	206845825	206913450	14	12600	21.3488372093023
chr1	223181050	223207350	14	11025	11.1929824561404
chr10	116231750	116298400	14	7525	19.7586206896552
chr11	910250	955925	14	11275	21.3846153846154
chr11	19973300	20087800	14	19350	24.4954128440367
chr11	102039100	102097450	14	9300	25.5
chr13	36858450	36920950	14	16000	15.7777777777778
chr13	43555625	43646975	14	9900	23.3469387755102
chr13	113343225	113390650	14	10200	25.1428571428571
chr14	21492575	21575700	14	18925	13.1724137931034
chr15	89154150	89193250	14	11250	13.1428571428571
chr18	45425000	45499525	14	16550	18
chr19	13202450	13279200	14	20050	15.9558823529412
chr19	50814975	50888625	14	11575	22.4227642276423
chr2	26200275	26296375	14	9725	23.3333333333333
chr2	27544150	27666050	14	15375	23.88
chr2	47210300	47304875	14	11250	24.2028985507246
chr3	120135750	120190000	14	10275	25.1538461538462
chr3	194838950	194945350	14	14625	23.7674418604651
chr4	16777250	16860825	14	12975	23.7931034482759
chr5	106800125	106815350	14	8125	6.35714285714286
chr5	151052650	151153950	14	15275	23.3698630136986
chr6	144926950	144983800	14	15650	8.76068376068376
chr6	163817075	163859050	14	9075	22.1379310344828
chr7	55594350	55642250	14	11325	19.5
chr7	143057975	143115175	14	13400	20.2692307692308
chr8	26429475	26513050	14	15050	24.8333333333333
chr8	70888350	71005700	14	17100	23.7045454545455
chr9	36380825	36446400	14	8325	23.768115942029
chr9	112857200	112921000	14	10150	21.3061224489796
chrX	21922425	21980300	14	12250	15.4814814814815
chr1	25031000	25075325	13	10700	15.6774193548387
chr1	81691675	81731550	13	13975	14.7857142857143
chr1	200979025	200995350	13	7650	8.23529411764706
chr1	225934075	225969575	13	6975	16.1944444444444
chr10	53778600	53804125	13	11050	11.6
chr10	55222675	55269100	13	11625	20.1935483870968
chr10	74055625	74096950	13	9625	14.1666666666667
chr10	95506425	95564550	13	9550	23.6363636363636
chr11	12695100	12720250	13	12775	7.54545454545455
chr11	47182950	47292875	13	17500	23.4285714285714
chr12	52403700	52475775	13	7725	21.0909090909091
chr12	115076475	115125400	13	7125	20
chr12	124864775	124895875	13	4725	13.5333333333333
chr17	2747550	2796025	13	9100	20.0416666666667
chr17	67410825	67464650	13	9425	23.1538461538462
chr18	51749525	51806700	13	8800	14.7678571428571
chr19	18653200	18705750	13	9875	12.3095238095238
chr19	39614775	39645800	13	8975	19.448275862069
chr2	8011000	8041000	13	13375	9.92982456140351
chr2	99053500	99093075	13	7450	18.9565217391304
chr2	207664825	207680100	13	8650	3.22077922077922
chr2	224795150	224823300	13	8650	9.72222222222222
chr2	235860075	235920850	13	15150	13.4285714285714
chr20	17914625	17965125	13	17275	21.5692307692308
chr22	25346025	25411900	13	11225	10.9411764705882
chr22	38283275	38330450	13	7750	22.1794871794872
chr3	58418825	58509075	13	12800	23.2
chr3	115484875	115525750	13	7625	19.7
chr4	6939850	6991350	13	11850	17.037037037037
chr4	16891675	16921400	13	11125	14.2926829268293
chr5	87955525	87976825	13	6125	9.64285714285714
chr5	126161750	126194200	13	7975	16.6
chr5	159687200	159743125	13	9975	20.2941176470588
chr6	34191050	34217325	13	16975	4.51162790697674
chr6	112157100	112195200	13	7850	9.91011235955056
chr7	98693475	98742275	13	9575	22.0769230769231
chr7	157127700	157151125	13	7800	11.8125
chr8	145007700	145031575	13	13800	3.23076923076923
chr9	109621825	109657000	13	23150	8.91666666666667
chr9	128508475	128526050	13	11125	2.5
chrX	91354575	91366500	13	7250	2.77551020408163
chr1	53863725	53916125	12	11600	16.6024096385542
chr1	160064900	160087625	12	7650	18.0645161290323
chr1	172466100	172519200	12	8350	22
chr10	133791300	133824650	12	8425	12
chr11	3817900	3880900	12	10400	18.1904761904762
chr11	9629200	9715775	12	12700	18.0915032679739
chr11	59304825	59333850	12	7550	12.3111111111111
chr11	91949350	92002700	12	9675	16.5263157894737
chr11	123037050	123089425	12	9225	14.6666666666667
chr12	65059400	65089650	12	8000	6.84
chr12	80063875	80087000	12	8600	12.6428571428571
chr12	125389125	125425775	12	14025	21.1428571428571
chr13	56138275	56160600	12	8550	19.2258064516129
chr13	93867750	93902375	12	11675	20.8648648648649
chr14	61568025	61669200	12	11125	21.5652173913043
chr14	65165400	65193775	12	17225	5.01098901098901
chr14	65409175	65454500	12	6225	18
chr14	77538425	77610325	12	16500	13.7068965517241
chr15	70373300	70404425	12	13450	15.2280701754386
chr16	11385500	11458975	12	11925	20.5714285714286
chr16	88821750	88879200	12	9225	19.1891891891892
chr17	26644850	26699000	12	9675	21.6744186046512
chr18	48543350	48576425	12	9800	16.1176470588235
chr2	33802175	33839650	12	10025	12.0888888888889
chr2	66788925	66809525	12	4975	21.8536585365854
chr2	97481225	97573725	12	14225	20.1935483870968
chr20	270575	361750	12	14500	21.8290598290598
chr20	45302950	45338950	12	7375	17.1764705882353
chr22	18914225	18936275	12	8975	8.31325301204819
chr4	37971900	38005075	12	9725	18.0714285714286
chr4	184091475	184111425	12	7450	7.74358974358974
chr4	187110900	187188750	12	16050	21.3966480446927
chr5	7347650	7428100	12	11025	21.52
chr5	180212175	180289000	12	11475	18.2222222222222
chr6	160643300	160675775	12	10475	3.85714285714286
chr9	23769225	23826250	12	7125	16.3809523809524
chr9	35069975	35117500	12	12075	12.3636363636364
chr9	72360825	72380475	12	9400	16.2222222222222
chr9	76693150	76708675	12	8575	4.79245283018868
chr9	117110850	117161150	12	10800	10.4054054054054
chr9	139682650	139715600	12	5800	15
chr9	140557675	140593125	12	13900	9.42857142857143
chrX	106953925	106994000	12	8150	20.093023255814
chr1	17201650	17253650	11	8675	18.0338983050847
chr1	33592325	33629900	11	6175	16.3928571428571
chr1	159859500	159916350	11	11100	19.1162790697674
chr1	203477300	203494450	11	6250	6.2
chr1	243893575	243911125	11	7525	6.41025641025641
chr11	67884475	67896875	11	7850	4.05882352941176
chr11	92040300	92065350	11	9950	8.47058823529412
chr12	106522425	106536900	11	8675	4
chr12	112541775	112568625	11	6875	9.51351351351351
chr12	116559575	116600625	11	8100	13.1475409836066
chr12	123716550	123757200	11	8325	19.1111111111111
chr14	38656975	38672250	11	8975	4.93617021276596
chr14	57353500	57387000	11	10850	12.4691358024691
chr14	103984125	104043000	11	12000	11.5217391304348
chr15	37385375	37403050	11	7025	11.7777777777778
chr16	14591325	14623025	11	6550	18.375
chr16	17471875	17517300	11	6975	13.6176470588235
chr16	18796625	18818425	11	9700	8.62650602409639
chr16	73067625	73090675	11	6525	13.8536585365854
chr17	19329700	19412100	11	13900	19.4761904761905
chr19	5947850	5978725	11	11375	5.35652173913043
chr2	27926500	27995350	11	8175	16.3414634146341
chr2	38303125	38335800	11	11400	10.0487804878049
chr2	44352600	44402825	11	12975	10.1071428571429
chr20	31045525	31085775	11	10025	12.6470588235294
chr20	38896525	38908725	11	7650	1.37142857142857
chr20	57194525	57247200	11	15775	10.2943722943723
chr21	17101725	17140825	11	9025	17.4666666666667
chr3	39418600	39461400	11	11300	8.26086956521739
chr3	72424550	72441000	11	6750	4.83333333333333
chr3	141086500	141132000	11	8925	18.3835616438356
chr3	186882300	186928925	11	11000	19.9333333333333
chr4	24501825	24560800	11	7625	18.2105263157895
chr4	89064375	89117675	11	6500	19.4411764705882
chr4	113660400	113697400	11	13475	16
chr4	124298750	124366125	11	13350	18.1578947368421
chr4	129722500	129757275	11	13575	14
chr4	146803700	146860800	11	12725	9.33333333333333
chr5	12622450	12672500	11	11575	12.141592920354
chr5	16701900	16754925	11	18200	8.69387755102041
chr5	76075400	76135225	11	10250	17.7777777777778
chr5	140012000	140090975	11	8025	18.775
chr5	179483300	179518300	11	10500	12.047619047619
chr6	3409725	3445000	11	6850	12.8461538461538
chr6	12289825	12366225	11	9000	19.4923076923077
chr6	15486025	15509775	11	5450	14.4166666666667
chr6	136845950	136872250	11	6900	14.4545454545455
chr6	157094900	157113125	11	9625	5.65957446808511
chr6	167636725	167662650	11	15300	2.7741935483871
chr6	170595300	170616425	11	3575	18.8235294117647
chr7	1571000	1617300	11	9575	14.2857142857143
chr7	7215500	7278325	11	15675	17.2777777777778
chr7	42250350	42279075	11	15200	4.7906976744186
chr8	28347350	28376400	11	11100	7.74358974358974
chr8	73912575	73925650	11	8875	1.67032967032967
chr8	74201525	74225500	11	6150	15.3207547169811
chr8	103379850	103450025	11	12625	16
chr9	673600	729850	11	8950	16
chr9	125666325	125713300	11	9325	8.43037974683544
chrX	107967450	107980900	11	4725	9.21052631578947
chr1	65875250	65899150	10	6425	10.6470588235294
chr1	203236600	203277975	10	9325	8.44262295081967
chr1	244602775	244625300	10	8300	8.22222222222222
chr1	247456075	247501400	10	9200	15.8461538461538
chr10	34702425	34717800	10	4775	13.8333333333333
chr10	92563975	92579575	10	7150	7.90476190476191
chr11	7593150	7643550	10	9500	11.9591836734694
chr11	30466300	30504875	10	8100	17.3142857142857
chr11	77155925	77191150	10	16600	13.2941176470588
chr11	94374050	94395925	10	11900	4.95833333333333
chr12	1696975	1715775	10	6075	11.5652173913043
chr12	19534275	19611625	10	11350	16.4210526315789
chr12	121106550	121164150	10	10725	16.5569620253165
chr14	50048150	50108475	10	11200	10.5
chr14	55091950	55153000	10	9500	11.3589743589744
chr15	60847100	60885500	10	9125	17.1162790697674
chr15	81246300	81316725	10	8075	16.4190476190476
chr15	85945275	86022850	10	7250	16.8666666666667
chr16	19848850	19896125	10	13600	12.6736842105263
chr16	28832400	28894875	10	9800	10.5689655172414
chr17	37852600	37912725	10	14750	12.6805555555556
chr18	57530750	57576750	10	12475	15.4324324324324
chr19	5112400	5132850	10	5825	11.5294117647059
chr19	6735025	6773325	10	12675	11.3333333333333
chr2	8776500	8826450	10	11700	15.7619047619048
chr2	36579750	36607925	10	10850	10.3703703703704
chr2	54777875	54809075	10	13275	6.81818181818182
chr2	133016675	133034875	10	5900	10.8372093023256
chr2	174877350	174944075	10	9775	16.25
chr2	174971225	174990800	10	7325	14.4285714285714
chr2	178104825	178131600	10	8775	12.1090909090909
chr2	210160975	210171975	10	6750	1.73134328358209
chr2	216945875	216981575	10	9450	13.9384615384615
chr2	231725925	231773775	10	10200	12.4663212435233
chr21	44494350	44535300	10	9575	16.9090909090909
chr3	53256375	53322825	10	17125	15.6666666666667
chr3	99594500	99664300	10	11050	13.4698795180723
chr3	171100950	171179325	10	14050	16.3414634146341
chr3	176036925	176048750	10	9625	0.8
chr3	191046625	191110650	10	9100	16.1010101010101
chr3	192587450	192611750	10	7800	9.21518987341772
chr4	130943400	130952300	10	6875	2.60869565217391
chr5	53281150	53320200	10	11375	17.2592592592593
chr5	56110475	56134900	10	4950	9.6551724137931
chr5	140345625	140431275	10	12175	15.1632653061224
chr6	114726200	114752800	10	8000	11.8723404255319
chr6	128812250	128842600	10	6300	13.2
chr7	129977900	130014425	10	7575	9.67567567567568
chr7	130578925	130606750	10	8450	13.8095238095238
chr8	484250	497125	10	4600	5.05660377358491
chr8	68862275	68881475	10	9250	3.48936170212766
chr9	85492975	85508450	10	7375	7.42857142857143
chr9	99157450	99213600	10	8000	13.3571428571429
chr9	99976025	100001500	10	9525	5.23636363636364
chr9	128640100	128657150	10	5250	16.9090909090909
chrX	39863275	39874000	10	2725	13.7391304347826
chr1	23871500	23904425	9	12550	12.9433962264151
chr1	36835250	36867650	9	9900	6.23076923076923
chr1	38888900	38898700	9	6625	1.45
chr1	73445175	73454175	9	5375	3.52
chr1	81872275	81920700	9	6500	12.4848484848485
chr1	207803975	207823225	9	7175	14.1632653061224
chr10	6131025	6151725	9	8050	7.02439024390244
chr10	13713675	13755675	9	7475	14.5970149253731
chr10	45454225	45497275	9	14250	4.28930817610063
chr10	73596150	73621100	9	6325	13.2558139534884
chr10	74007750	74036050	9	9775	5.21428571428571
chr10	82213150	82237725	9	8225	8.62962962962963
chr10	111755125	111776650	9	8100	7.48648648648649
chr10	123914350	123943525	9	9550	4.48780487804878
chr11	10314525	10347925	9	13025	9.07692307692308
chr11	30567400	30588900	9	8000	4
chr11	96456550	96466425	9	4925	5.52380952380952
chr11	118955100	118978975	9	8975	9.27777777777778
chr11	125032575	125050675	9	6225	11.0724637681159
chr12	48195925	48223225	9	11950	5.88732394366197
chr12	92528175	92541775	9	8625	3.54285714285714
chr12	105477750	105507950	9	6500	14.875
chr13	95357750	95366275	9	6175	1.4
chr13	111853950	111871925	9	7850	3.06349206349206
chr14	56045800	56076600	9	5775	14.3333333333333
chr14	57262150	57279700	9	10175	4.47457627118644
chr15	73889975	73926775	9	9650	14.8
chr15	89525725	89543900	9	10325	4.77551020408163
chr15	100104425	100123075	9	6025	10
chr16	31463750	31488875	9	5750	14.5862068965517
chr16	81664000	81694750	9	7175	12.9166666666667
chr17	25659200	25681350	9	7625	6.09523809523809
chr17	33374225	33417300	9	7300	11.5140186915888
chr17	36755175	36766950	9	5725	2.67647058823529
chr17	46618400	46626575	9	6375	0.956521739130435
chr17	56405400	56442400	9	10825	9.97777777777778
chr17	79455175	79487025	9	9400	7.58762886597938
chr18	46064525	46075025	9	7375	0.891089108910891
chr19	56115800	56170300	9	15100	10.5151515151515
chr2	37880200	37904325	9	9250	10.5161290322581
chr2	42768875	42797625	9	9450	8.45045045045045
chr2	74404950	74433775	9	7650	11.7837837837838
chr2	161224250	161265600	9	7900	9.2972972972973
chr2	178068950	178086425	9	6225	12.1111111111111
chr2	188533125	188549350	9	5625	13.4444444444444
chr20	25510725	25532700	9	7675	11
chr20	47835275	47914625	9	17225	12.7231638418079
chr22	21995950	22020975	9	5800	10.3272727272727
chr22	22271675	22302125	9	5650	14.7407407407407
chr22	26320025	26339525	9	4275	11.906976744186
chr22	33445675	33459350	9	6350	4.75
chr3	52000950	52040650	9	10225	5.89795918367347
chr3	54663975	54704475	9	8675	13.6387096774194
chr3	99978900	99997125	9	6400	11.2222222222222
chr3	101394425	101412250	9	7350	7.54385964912281
chr3	146220950	146267800	9	9250	12.6578947368421
chr3	147648325	147681150	9	7825	11
chr3	187453725	187468800	9	10800	1.89285714285714
chr3	193848600	193860600	9	10350	0.4375
chr4	10104300	10120825	9	7975	4.98360655737705
chr4	48689700	48706700	9	5050	14.88
chr4	53727150	53750350	9	6150	9.93103448275862
chr4	57252400	57306975	9	11475	8.81034482758621
chr4	120906100	120921125	9	3600	14.3030303030303
chr4	169724300	169771525	9	9850	10.2385321100917
chr5	1502825	1524850	9	10400	7.1
chr5	18665900	18676850	9	4500	7.12820512820513
chr5	40826600	40841925	9	6925	3.35714285714286
chr5	106310250	106323300	9	9075	3.33333333333333
chr5	106834450	106859475	9	6975	10.6172839506173
chr5	120032675	120043350	9	7025	2
chr5	171601450	171616875	9	4050	12.32
chr6	3326275	3361075	9	9025	9.92
chr6	15433825	15447125	9	6050	3.97058823529412
chr6	29616775	29646100	9	8700	12.0689655172414
chr6	53389450	53413600	9	8175	13.622641509434
chr6	99074450	99092650	9	5025	5.91304347826087
chr6	105388050	105424625	9	13900	8.19047619047619
chr6	107424325	107451075	9	9700	10.0769230769231
chr6	109798750	109836300	9	7400	12.8
chr6	111572900	111581075	9	4975	2.9375
chr6	160389450	160410550	9	6725	6.7027027027027
chr7	14018675	14032475	9	11300	1.52
chr7	73667700	73709200	9	6550	12.5833333333333
chr7	74064425	74079125	9	9300	2.88695652173913
chr7	109229950	109241125	9	6225	2.52631578947368
chr7	143579300	143604625	9	5900	9.625
chr7	148012650	148040150	9	9625	9.84615384615385
chr8	8992975	9043300	9	9950	13.9375
chr8	9754375	9766175	9	5925	2.68235294117647
chr8	26148625	26162325	9	4575	12.0487804878049
chr9	34637275	34654225	9	5725	6.97058823529412
chr9	37414775	37486900	9	11075	11.6381909547739
chr9	102901750	102909800	9	4850	3.2972972972973
chr9	116353725	116386200	9	7550	11.5
chr9	123595425	123640350	9	9750	13.816091954023
chr9	136200675	136224375	9	8200	14.6
chrX	187675	201000	9	4800	10.125
chrX	34576150	34583625	9	5475	0.673267326732673
chrX	86933875	86944050	9	6575	5.03448275862069
chrX	93949975	93962100	9	8700	2.66666666666667
chr1	3705750	3713825	8	5600	4.63157894736842
chr1	33803025	33831250	8	10850	8.04838709677419
chr1	47131400	47143800	8	4225	8.91228070175439
chr1	82430650	82447175	8	7650	8.96551724137931
chr1	95119275	95135325	8	9000	5.58823529411765
chr1	119868450	119890650	8	8050	9.81818181818182
chr1	160620600	160645500	8	8675	6.51351351351351
chr1	203558275	203570850	8	4225	7.47368421052632
chr1	222135200	222153250	8	5175	7.25806451612903
chr1	223888275	223921875	8	6650	7.20754716981132
chr1	234735200	234755125	8	13075	2.1219512195122
chr1	235091200	235111625	8	5475	6.76190476190476
chr1	244978350	245029125	8	11800	8.49289099526066
chr10	28957350	28979825	8	8875	10
chr10	78868375	78875475	8	3350	3.64705882352941
chr10	91086475	91112350	8	8700	6.7
chr10	95030600	95048825	8	8725	10.4
chr11	6320150	6348100	8	8350	7.57142857142857
chr11	19824450	19852275	8	10125	8.83720930232558
chr11	73033075	73046450	8	3850	9.92307692307692
chr12	4378000	4387925	8	7700	1.14285714285714
chr12	26138000	26151700	8	5875	10.9047619047619
chr12	59715700	59730875	8	6275	4.76288659793814
chr12	93764575	93775375	8	5475	8.37037037037037
chr12	109525450	109554150	8	6375	8.31481481481481
chr12	110704675	110722825	8	6450	7.97647058823529
chr12	125668425	125679300	8	3750	8.73684210526316
chr13	43439375	43451500	8	4575	10.5714285714286
chr14	74766025	74829650	8	11300	10.2657342657343
chr14	77769575	77805925	8	10200	6.93548387096774
chr14	93499000	93527000	8	6925	9.4468085106383
chr14	100680225	100712900	8	8950	10.6593406593407
chr15	23026800	23045675	8	5225	9.66666666666667
chr15	41850000	41878175	8	10625	9.33834586466165
chr15	57488625	57513425	8	5875	9.09489051094891
chr15	60286350	60304575	8	11200	1.50588235294118
chr15	60927100	60960675	8	6425	7.95
chr16	16042975	16070750	8	6250	11.3333333333333
chr16	31119700	31153525	8	6825	11.2380952380952
chr16	58056475	58066750	8	5825	11.3913043478261
chr17	20932275	20955900	8	7525	10.6153846153846
chr17	26368350	26385325	8	3625	11.1176470588235
chr17	48761825	48800525	8	6875	10.2439024390244
chr17	65713200	65756225	8	7550	8.703125
chr2	42163925	42177875	8	7475	4.22018348623853
chr2	45002100	45033200	8	8575	6.80357142857143
chr2	76797325	76808675	8	5025	7.53333333333333
chr2	106780475	106811750	8	6325	11.7006802721088
chr20	9048025	9056500	8	4300	8.31578947368421
chr20	12728750	12742975	8	8350	2.8
chr20	23329350	23343925	8	6625	6.22535211267606
chr20	32250700	32274975	8	7075	7.29411764705882
chr20	43149675	43161025	8	4850	8.4
chr22	39540050	39549275	8	3150	8.75
chr22	42460950	42487600	8	6175	8.89473684210526
chr3	5018600	5037325	8	7250	7.31645569620253
chr3	9428275	9447725	8	9975	6.27184466019417
chr3	16698325	16740675	8	15175	11.8604651162791
chr3	27754675	27770725	8	5125	9.08571428571429
chr3	41240000	41258775	8	6800	8.10526315789474
chr3	109047700	109065650	8	10125	3.85185185185185
chr3	124543175	124556450	8	6450	6.08695652173913
chr3	140789150	140801275	8	6775	9.33333333333333
chr3	148906550	148918050	8	7125	12
chr4	15679075	15697550	8	9025	2.42857142857143
chr4	16995600	17006550	8	5725	8.84615384615385
chr4	52708600	52720025	8	4500	9.5609756097561
chr4	56036000	56054350	8	4825	9.77142857142857
chr4	85486375	85506475	8	5300	11.1014492753623
chr4	138450725	138466550	8	9600	2.32258064516129
chr4	153620125	153631650	8	5000	3.76923076923077
chr4	154400425	154420050	8	6875	2.8875
chr4	170164825	170193075	8	8225	10.7692307692308
chr5	2743550	2757100	8	4450	4.95652173913043
chr5	3100500	3125000	8	12200	4.95833333333333
chr5	68787925	68799675	8	5900	7.625
chr5	87683375	87693950	8	6925	1.65714285714286
chr5	142774875	142785600	8	6925	3.58620689655172
chr5	148819300	148833425	8	3275	7.89655172413793
chr5	177539925	177559025	8	11225	2.80446927374302
chr6	77264375	77274550	8	5150	4.73469387755102
chr6	81037775	81045500	8	3975	3.16666666666667
chr6	107921250	107943050	8	4275	12.1538461538462
chr6	139292625	139309900	8	4600	12.0714285714286
chr7	23493850	23530875	8	16100	11.1111111111111
chr7	25889100	25903600	8	5025	6.41379310344828
chr7	26223300	26244225	8	9400	7.08108108108108
chr7	72147725	72160700	8	6400	6.96774193548387
chr7	121776775	121790925	8	8925	3.84615384615385
chr8	11658275	11671400	8	6650	9.72972972972973
chr8	41158150	41170425	8	4875	9.31034482758621
chr8	67330350	67358825	8	5850	12.0952380952381
chr8	115291825	115303825	8	5825	7.42105263157895
chr8	119081225	119094450	8	9125	1.41538461538462
chr8	144100075	144124775	8	5975	11.3333333333333
chr9	27333450	27377700	8	8450	10.8571428571429
chr9	96106075	96117275	8	4875	4.64705882352941
chr9	135988925	136025325	8	6375	10.7469879518072
chrX	10569075	10589100	8	8500	9.26315789473684
chrX	12988975	13049525	8	12225	12.0235294117647
chrX	71130075	71161775	8	5325	10.75
chrX	124520525	124531800	8	7200	4.66666666666667
chr1	1812200	1826525	7	4475	6.10810810810811
chr1	12771400	12778150	7	5625	1
chr1	33098150	33119050	7	5900	5.44262295081967
chr1	40343150	40368025	7	9200	4.73758865248227
chr1	59522500	59550025	7	9100	4.1063829787234
chr1	90286000	90309775	7	7775	7.53333333333333
chr1	95385075	95402475	7	5325	9.65217391304348
chr1	108593350	108601150	7	3575	8.06060606060606
chr1	160174275	160181525	7	6050	0.608695652173913
chr1	167188300	167199100	7	8050	1.75
chr1	167393900	167400850	7	3400	6.12121212121212
chr1	169074175	169085700	7	7550	6.66666666666667
chr1	181057875	181075400	7	7500	4.26086956521739
chr1	184448950	184473875	7	7425	6.56140350877193
chr1	202309950	202335075	7	5450	8.10810810810811
chr1	203592975	203647125	7	9900	8.57142857142857
chr10	35926025	35932300	7	3725	2.6
chr10	52372675	52390175	7	9075	5.87878787878788
chr10	82258200	82266725	7	3400	9.11111111111111
chr10	118733725	118752425	7	4050	8.43181818181818
chr11	41135125	41141275	7	4150	1.23404255319149
chr11	46925175	46941100	7	6550	3.95918367346939
chr11	58690450	58697350	7	3500	6.81818181818182
chr11	67195175	67211725	7	5100	7.09859154929577
chr11	67795250	67808600	7	3950	8.80645161290323
chr11	70952175	70964575	7	6675	8.18181818181818
chr12	13232500	13256050	7	6550	5.30081300813008
chr12	32711600	32722400	7	3875	3.53488372093023
chr12	57022375	57040600	7	9275	2.83743842364532
chr12	57077825	57095275	7	5050	6.06896551724138
chr12	102216175	102224575	7	4700	2.22988505747126
chr13	28982125	29030425	7	11525	7.40487804878049
chr13	101767225	101775350	7	5100	2.08695652173913
chr14	48728475	48738000	7	4200	9.46153846153846
chr15	25195050	25206650	7	8500	2.57142857142857
chr15	60682600	60699700	7	8375	3.76315789473684
chr15	62756875	62767550	7	2525	8.27906976744186
chr15	75742525	75755450	7	7500	3.22
chr16	9763300	9776875	7	8550	4.26470588235294
chr16	14722775	14736700	7	9175	1.91489361702128
chr16	27324625	27342600	7	6925	5.02564102564103
chr16	48639600	48647750	7	5775	1.29824561403509
chr16	85035825	85045850	7	4275	4
chr16	87416375	87427225	7	5125	2.47826086956522
chr17	7736850	7748600	7	8650	0.784530386740331
chr17	29026575	29038500	7	5450	8.03921568627451
chr17	29814300	29827750	7	5350	7.92592592592593
chr17	29885900	29892850	7	2650	6.3030303030303
chr17	30809975	30815425	7	3275	1.45205479452055
chr17	41619025	41631975	7	5400	9.8125
chr17	65821100	65827425	7	3500	7.42857142857143
chr17	79360925	79374725	7	6200	8.24
chr18	25688075	25695725	7	2825	4.05128205128205
chr18	74202725	74208500	7	4150	1.33333333333333
chr19	4058000	4067650	7	7025	2.38461538461538
chr19	36130125	36140025	7	3450	5.37142857142857
chr19	44029450	44040150	7	2900	9.42222222222222
chr2	17719800	17739600	7	7850	8.01941747572816
chr2	39633950	39640625	7	3350	8.08333333333333
chr2	55237250	55255725	7	4950	8.58536585365854
chr2	55495550	55514600	7	6025	9.04109589041096
chr2	66716250	66737125	7	4875	9.68421052631579
chr2	70000250	70026950	7	5425	6.54117647058824
chr2	77311900	77329600	7	7250	7.91304347826087
chr2	111486900	111499750	7	2750	9.11111111111111
chr2	118030325	118039675	7	3475	6
chr2	160462750	160491650	7	7100	8.28571428571429
chr2	171567625	171574950	7	5000	0.911392405063291
chr2	219260350	219272250	7	7325	3.75609756097561
chr2	242248900	242261550	7	5875	6.17647058823529
chr20	55499475	55507300	7	4650	1.9622641509434
chr20	55964525	55970825	7	3350	3.3953488372093
chr21	33261225	33267800	7	2650	5.19148936170213
chr22	18386350	18406025	7	4450	9.69230769230769
chr22	19158425	19167575	7	6600	1
chr22	35792450	35799225	7	3450	2.50704225352113
chr22	43038950	43046050	7	2725	6.82352941176471
chr3	3839975	3849075	7	6400	2.8125
chr3	18384525	18398300	7	6275	8.38461538461539
chr3	25460700	25472100	7	4175	8.12121212121212
chr3	42622725	42647425	7	7725	4.17582417582418
chr3	85007125	85034150	7	7250	9.55371900826446
chr3	122693275	122712350	7	6425	7.73684210526316
chr3	124757825	124775600	7	4825	6.60606060606061
chr3	133963275	133980700	7	4200	9.90163934426229
chr3	155461525	155470125	7	4600	6.875
chr3	167440825	167454125	7	4425	6.6969696969697
chr3	184607150	184637150	7	9175	8.04166666666667
chr4	2839050	2871125	7	8100	7.88311688311688
chr4	16030675	16042250	7	6100	9.30769230769231
chr4	26298950	26333450	7	8800	9.40909090909091
chr4	62631375	62640975	7	6025	6.3448275862069
chr4	105408025	105416950	7	4550	5.2
chr4	134181900	134191750	7	4925	9.61538461538461
chr4	180085950	180093875	7	5725	0.76
chr5	12321575	12337125	7	8425	4.14736842105263
chr5	16889825	16901750	7	4500	5.01492537313433
chr5	25436650	25449900	7	8525	8.95652173913044
chr5	32274050	32288650	7	6200	7.45454545454545
chr5	67483000	67490875	7	5300	3.88888888888889
chr5	98098850	98110650	7	6400	5.41176470588235
chr5	106723300	106741050	7	3900	8.83582089552239
chr5	112311600	112320200	7	4150	5.90243902439024
chr5	179767975	179780100	7	9000	0.715596330275229
chr6	7541250	7549350	7	4700	3.125
chr6	12008450	12014225	7	4675	0.526315789473684
chr6	15017375	15023875	7	2775	7.1
chr6	36634000	36650575	7	5850	6.54545454545455
chr6	91194375	91213425	7	6000	5.53191489361702
chr6	94538025	94546675	7	4950	4.70967741935484
chr6	121751400	121767875	7	11900	3
chr6	134373325	134396200	7	5250	8.18556701030928
chr6	144054575	144072350	7	8375	4.09523809523809
chr7	554125	560200	7	4300	1.44186046511628
chr7	852275	872950	7	6450	8.59459459459459
chr7	13055825	13074850	7	5675	9.01204819277108
chr7	43679375	43709950	7	7975	4.8062015503876
chr7	73241800	73257275	7	5050	9.38235294117647
chr7	108162225	108182600	7	5400	8.578125
chr7	111889275	111894675	7	3025	1.66666666666667
chr7	125555625	125567875	7	4200	6.29213483146067
chr7	151153650	151175350	7	5825	4.94736842105263
chr8	28557925	28572400	7	8775	2.71111111111111
chr8	29205350	29210600	7	3250	1.4
chr8	61588550	61597125	7	3975	4.47058823529412
chr8	98768625	98799375	7	9625	8.65
chr8	103816875	103826650	7	5350	7.92592592592593
chr8	145979450	145994275	7	7900	2.94814814814815
chr9	2275100	2286050	7	8225	0.95
chr9	4656875	4666650	7	4300	7.86046511627907
chr9	27487500	27499675	7	4525	5.04347826086957
chr9	35156100	35162700	7	3250	5.3
chr9	89555475	89562700	7	4300	1.74647887323944
chr9	90992900	91007725	7	5275	7.32394366197183
chr9	118231700	118243325	7	8075	1.00917431192661
chr9	124040600	124061975	7	6150	6.18348623853211
chr9	124497575	124507475	7	4100	7.8
chr9	128407275	128438200	7	9350	7.37113402061856
chr9	139434550	139446875	7	4250	6.65384615384615
chrX	39623675	39640275	7	5475	6.3125
chrX	39674700	39681825	7	5575	1.1304347826087
chrX	113696700	113708025	7	5825	4.90322580645161
chrX	113833750	113843550	7	4575	5.35483870967742
chr1	14919450	14928325	6	3875	3.27710843373494
chr1	46145025	46154575	6	5200	4.66666666666667
chr1	62641075	62667100	6	11100	2.87234042553191
chr1	66797400	66822925	6	9825	5.78531073446328
chr1	95320625	95353800	6	6750	6.85567010309278
chr1	101414500	101419825	6	3850	1.71428571428571
chr1	184352375	184360625	6	5275	2.72727272727273
chr1	202773525	202782075	6	6375	3.33333333333333
chr1	212779225	212786175	6	3800	2.09302325581395
chr1	226062875	226087975	6	8825	3.8978102189781
chr1	233424825	233431475	6	3650	1.6
chr10	973325	978325	6	3125	1.42857142857143
chr10	20104100	20129125	6	6900	5.42857142857143
chr10	23341825	23350475	6	3200	6.47619047619048
chr10	70313200	70326200	6	4550	7.23943661971831
chr10	76982275	76995550	6	7825	6.46153846153846
chr10	77160025	77164600	6	3150	1.35714285714286
chr11	2712200	2722375	6	4075	3.39047619047619
chr11	3396100	3404375	6	3700	3.77142857142857
chr11	6624200	6641050	6	8000	2.85714285714286
chr11	68775450	68782475	6	4275	2.68085106382979
chr11	75265000	75295650	6	10300	6.875
chr11	76154225	76170350	6	9575	2.73809523809524
chr11	77113275	77131850	6	5025	6.73684210526316
chr11	117732275	117748000	6	4800	5.57142857142857
chr11	134141675	134147500	6	4500	0.816326530612245
chr12	10512850	10519125	6	5750	0.227848101265823
chr12	16759225	16764125	6	1900	5.41176470588235
chr12	21796600	21811125	6	4525	7.34736842105263
chr12	33044375	33050550	6	3725	3.89473684210526
chr12	57846200	57856650	6	5800	4.03846153846154
chr12	59309250	59319975	6	4625	3.875
chr12	69860350	69870375	6	4400	3.12765957446809
chr12	88535250	88550525	6	4475	7.14
chr12	89474350	89482225	6	2425	5.38095238095238
chr12	95930450	95969125	6	12000	4.91793313069909
chr12	97952575	97957000	6	3250	1.71428571428571
chr12	107153300	107169150	6	8500	5.68
chr12	113658475	113684850	6	7650	5.97674418604651
chr12	118490025	118502625	6	6450	6.9375
chr13	31436775	31459575	6	7550	6.22727272727273
chr13	36559225	36567825	6	3225	4.52631578947368
chr13	38488600	38493250	6	3725	0.428571428571429
chr13	40057700	40073350	6	4225	5.76
chr13	99215300	99230675	6	5950	3.92592592592593
chr13	101139875	101169775	6	6600	6.36714975845411
chr13	111357450	111370475	6	6800	3.13559322033898
chr14	34400325	34421225	6	7400	5.87671232876712
chr14	42067775	42075775	6	4700	3.875
chr14	62228350	62232650	6	2475	3.38461538461538
chr14	64652650	64667450	6	5075	4.76190476190476
chr14	91070775	91091925	6	4875	7.11764705882353
chr14	105480175	105490650	6	3500	6.82926829268293
chr15	33884850	33892750	6	2400	7.23404255319149
chr15	57323325	57334175	6	2775	5.72222222222222
chr15	59639500	59648575	6	6700	1.2987012987013
chr15	69080300	69091300	6	7575	1.78823529411765
chr15	69373250	69384125	6	6600	4.42622950819672
chr15	74214450	74219750	6	3600	2.30769230769231
chr15	89081025	89090575	6	5475	1.82300884955752
chr15	93603050	93617125	6	10050	1.80869565217391
chr16	2550950	2571150	6	5050	5.43225806451613
chr16	11036425	11044350	6	3650	4.33333333333333
chr16	19299575	19303550	6	2275	1.54285714285714
chr16	19719350	19730750	6	7000	6.94444444444444
chr16	21529375	21537275	6	4900	1.90909090909091
chr16	21610025	21623800	6	4350	7.06818181818182
chr16	23606075	23612950	6	4750	0.794871794871795
chr16	57831550	57850800	6	4550	6.4375
chr16	71739725	71758375	6	6275	6.16528925619835
chr16	79626200	79636075	6	3900	5.33333333333333
chr16	89984050	89992450	6	3875	6.83333333333333
chr17	18149750	18172275	6	6600	5.42857142857143
chr17	39678175	39686975	6	4200	3.18
chr17	45763575	45773425	6	4575	5.45161290322581
chr17	57694075	57700950	6	4625	3.45454545454545
chr17	58461250	58470800	6	7950	1.38775510204082
chr17	63050750	63061350	6	6800	1.04093567251462
chr17	71608500	71613875	6	3900	0.695652173913043
chr17	72199775	72209475	6	6100	2.17391304347826
chr17	78228350	78244800	6	5850	6.4
chr17	79668800	79680200	6	4575	3.51111111111111
chr18	3245875	3265725	6	9125	4.97777777777778
chr18	12875375	12886175	6	5550	4.20289855072464
chr18	18943350	18949450	6	2850	2.68852459016393
chr19	3669650	3688750	6	6125	7.14893617021277
chr19	35487925	35494850	6	4950	1.02564102564103
chr19	36230650	36239825	6	4075	3.58823529411765
chr19	52190925	52208075	6	5650	7.02564102564103
chr19	52405500	52413700	6	7250	0.585365853658537
chr19	53237525	53246475	6	3150	7.37037037037037
chr2	5830300	5839750	6	7700	0.478527607361963
chr2	16077975	16084875	6	6175	0.321428571428571
chr2	32111750	32119450	6	2875	5.22222222222222
chr2	36786625	36790450	6	2350	1.88571428571429
chr2	43395625	43414725	6	7650	6.6031746031746
chr2	43442450	43458675	6	13175	1.27927927927928
chr2	58760900	58771550	6	7675	1
chr2	62422400	62429725	6	3425	7.12820512820513
chr2	73460050	73466200	6	4375	3.33333333333333
chr2	85822000	85844150	6	5425	5.43859649122807
chr2	88923825	88937900	6	6125	6.18918918918919
chr2	152680375	152685600	6	2500	2.69230769230769
chr2	157188600	157199850	6	5250	7.33333333333333
chr2	168241050	168245625	6	3250	1.6
chr2	191796600	191803675	6	2950	5
chr2	209114575	209132725	6	7075	5.34328358208955
chr2	217555850	217560275	6	1750	3.30769230769231
chr2	227655475	227666450	6	5400	3.71428571428571
chr2	231577000	231588500	6	5250	2.34042553191489
chr2	238498775	238524375	6	7675	5.42528735632184
chr20	1370025	1374225	6	3275	0.692307692307692
chr20	3995450	4004225	6	4025	3.16883116883117
chr20	22555550	22560525	6	3200	1.38775510204082
chr20	23848650	23852000	6	2975	0.333333333333333
chr20	40241950	40248525	6	2875	4
chr20	55199375	55212900	6	4825	6.77777777777778
chr21	32917575	32932750	6	6525	3.36
chr21	38737450	38755750	6	7275	7.16326530612245
chr21	40982125	40986875	6	3575	0.967741935483871
chr21	46286600	46295225	6	5300	3.01639344262295
chr22	32143125	32150950	6	5800	7.15789473684211
chr22	37583275	37597275	6	5175	4.61417322834646
chr22	38198550	38204550	6	3100	2.80952380952381
chr22	42760075	42765825	6	3725	1.04444444444444
chr22	46152575	46165450	6	4525	5.56164383561644
chr3	30690400	30709525	6	4075	6.74509803921569
chr3	42688900	42697075	6	4375	3.33333333333333
chr3	51421000	51430025	6	5150	7.33333333333333
chr3	51828525	51836875	6	2500	7.375
chr3	76086650	76121475	6	13000	6.06363636363636
chr3	90129925	90135450	6	3375	2.45454545454545
chr3	101497600	101500550	6	2250	1.2
chr3	138542550	138568925	6	6425	7.01030927835052
chr3	169482050	169494200	6	5275	3.24444444444444
chr3	188012275	188021400	6	4950	3.15151515151515
chr4	25482650	25488800	6	3175	3.63157894736842
chr4	38664550	38676900	6	11250	0.413793103448276
chr4	66521025	66527400	6	2150	6.57142857142857
chr4	73018100	73021200	6	2175	0.96551724137931
chr4	79472475	79489400	6	5600	5.95744680851064
chr4	82342500	82349300	6	3400	3.58333333333333
chr4	95454650	95462450	6	5550	4.08695652173913
chr4	98414275	98426600	6	5275	6.29032258064516
chr4	102075125	102079825	6	2850	2.88
chr4	103739250	103753375	6	7450	3
chr4	131687075	131694775	6	3600	4.5
chr4	133411800	133418375	6	5550	0.428571428571429
chr4	148652225	148659450	6	3875	3.6140350877193
chr4	153764225	153781975	6	5600	4.41860465116279
chr5	7260900	7272125	6	4925	4.08450704225352
chr5	53508075	53513525	6	3275	3.45945945945946
chr5	54778250	54799125	6	5775	6.60377358490566
chr5	77934525	77946175	6	4650	6.05
chr5	81045800	81052375	6	4450	1.10344827586207
chr5	81460975	81464950	6	2775	1.7037037037037
chr5	81568850	81591875	6	7900	6.59428571428571
chr5	85935425	85942200	6	4875	1.20792079207921
chr5	93689325	93699450	6	9025	0.771929824561403
chr5	107410275	107420200	6	6000	5.13333333333333
chr5	109024250	109033250	6	4775	3.78947368421053
chr5	125926850	125938100	6	5500	3.34883720930233
chr5	138205350	138221525	6	5700	4.29850746268657
chr5	167718075	167729075	6	4175	7.2258064516129
chr5	169404125	169408350	6	1850	7.14285714285714
chr5	172184900	172205200	6	6025	5.91304347826087
chr5	172293275	172300075	6	3075	6.625
chr6	14874550	14884600	6	2300	7.2
chr6	27342575	27357200	6	4100	6
chr6	29589750	29602250	6	9450	1.55384615384615
chr6	30285275	30295500	6	5350	4.18181818181818
chr6	43734350	43743350	6	5475	7.12
chr6	47444400	47452725	6	4550	3.57142857142857
chr6	98483900	98495425	6	9550	0.844444444444444
chr6	108878375	108884450	6	4925	0.727272727272727
chr6	119345075	119364850	6	5925	6.31578947368421
chr6	132220800	132229925	6	5500	2.6865671641791
chr6	136750950	136761375	6	4400	3.15384615384615
chr6	137267875	137281625	6	4850	5.51351351351351
chr6	139687700	139717700	6	10925	6.58447488584475
chr6	151178925	151203800	6	5075	6.92307692307692
chr6	161297850	161310375	6	5100	5.94871794871795
chr6	163991975	164001100	6	3525	4.24096385542169
chr7	91825	101775	6	5175	3.31428571428571
chr7	26982775	26990550	6	4625	3.13793103448276
chr7	27130850	27146275	6	3600	7.24528301886792
chr7	30386850	30395825	6	5550	2.60674157303371
chr7	43174400	43181650	6	4150	4.81818181818182
chr7	51381900	51396775	6	7850	2.26086956521739
chr7	55255925	55261175	6	2800	1.97014925373134
chr7	70348900	70360675	6	4725	5.27659574468085
chr7	70920675	70939850	6	14375	0.902857142857143
chr7	73149375	73158750	6	5175	6
chr7	102573175	102585350	6	7575	5.52941176470588
chr7	110731000	110738800	6	4850	2.81578947368421
chr7	116161725	116168575	6	5275	1.93333333333333
chr7	122069925	122090325	6	9100	2.86330935251799
chr7	123383925	123393000	6	6525	1.63636363636364
chr7	157099675	157113150	6	4875	3.79259259259259
chr8	8860375	8873125	6	4125	5.66233766233766
chr8	23309175	23315675	6	3725	2.74418604651163
chr8	36937150	36943125	6	1775	6.84615384615385
chr8	38853100	38862825	6	5750	5.40540540540541
chr8	59557750	59585800	6	5750	7.25
chr8	66701100	66713275	6	4325	7.16666666666667
chr8	70371375	70379775	6	4725	1.91836734693878
chr8	77592875	77613175	6	5725	7.02608695652174
chr8	102503525	102517325	6	7275	2.84137931034483
chr8	120928825	120933000	6	3025	1.5
chr8	126226000	126241425	6	6275	5.1304347826087
chr8	128046850	128056600	6	3500	5.21212121212121
chr8	146011050	146026775	6	13450	0.807692307692308
chr9	6756775	6788975	6	9625	6.74157303370786
chr9	33158275	33172425	6	5250	6.81818181818182
chr9	38007700	38027450	6	10800	1.98360655737705
chr9	38066425	38070150	6	2475	1.1875
chr9	80636775	80648175	6	5775	2.69565217391304
chr9	114287050	114293350	6	5350	0.342857142857143
chr9	126118125	126124300	6	4400	1.25
chr9	126613500	126627750	6	5925	5.00813008130081
chr9	128453975	128470025	6	5175	3.46551724137931
chr9	136996000	137004350	6	3025	4.56140350877193
chrX	16844150	16861975	6	4675	6.18032786885246
chrX	47050200	47058350	6	4525	4.84848484848485
chrX	70141725	70151350	6	3425	7.25
chrX	73468275	73483700	6	7700	5.01492537313433
chrX	110785250	110800200	6	7150	3.4
chrX	133304850	133316125	6	9275	0.888888888888889
chrX	136506400	136513250	6	2700	4.23809523809524
chrX	153356950	153363925	6	2500	4.88888888888889
chr1	12124175	12128875	5	2925	2.05714285714286
chr1	17754325	17768625	5	10500	4.15384615384615
chr1	18617500	18626375	5	5225	2.07920792079208
chr1	23694275	23701425	5	4550	1.63829787234043
chr1	34628475	34633450	5	3575	1.33333333333333
chr1	46763700	46775150	5	7575	2.18604651162791
chr1	47077400	47082875	5	2625	2.81081081081081
chr1	59164225	59171550	5	5025	4.6
chr1	61542000	61547750	5	3275	1.57142857142857
chr1	78441150	78448700	5	5250	0.993288590604027
chr1	78468750	78472625	5	2950	0.684210526315789
chr1	87793225	87803025	5	8450	0.709677419354839
chr1	89234075	89249125	5	6425	3.09401709401709
chr1	91385650	91393475	5	5400	3.6
chr1	113583100	113589450	5	4475	4.81818181818182
chr1	157012850	157017425	5	3450	1.17073170731707
chr1	158968675	158977425	5	4425	2.14864864864865
chr1	165822225	165827150	5	3550	1.71428571428571
chr1	166916550	166921775	5	1800	4.8
chr1	175800500	175804525	5	2775	1.36363636363636
chr1	184016250	184038200	5	5500	3.95652173913043
chr1	196271975	196282475	5	3325	4.88888888888889
chr1	197406175	197411450	5	2575	4.78571428571429
chr1	221882625	221893075	5	5725	2.03592814371257
chr1	224618400	224623700	5	3900	1.07142857142857
chr1	225997575	226012600	5	5375	3.72413793103448
chr1	226248875	226254450	5	3775	2.84210526315789
chr1	228269500	228273875	5	3825	0.545454545454545
chr1	232690350	232695250	5	4150	0.292682926829268
chr1	239973100	239979975	5	3375	2.84375
chr10	5488150	5492175	5	1575	4.5
chr10	11135975	11138825	5	2125	1.23809523809524
chr10	11510350	11518325	5	2675	4.38709677419355
chr10	13922875	13934325	5	4275	4.24793388429752
chr10	18938800	18957700	5	7275	3.15032679738562
chr10	25010300	25014200	5	2975	0.542372881355932
chr10	32339175	32345950	5	5350	0.541666666666667
chr10	34466500	34476275	5	5400	2.22535211267606
chr10	54724700	54730100	5	5100	0.181818181818182
chr10	61603400	61608525	5	3200	1.18279569892473
chr10	76860000	76872400	5	4850	4.78260869565217
chr10	92054125	92065325	5	3975	3.30232558139535
chr10	103538225	103544100	5	3900	1.40909090909091
chr10	111967750	111971475	5	2825	0.636363636363636
chr10	118593325	118599450	5	3575	1.51578947368421
chr10	119102450	119108275	5	3900	1.875
chr11	19733400	19736550	5	1950	2.63157894736842
chr11	32911600	32919500	5	6175	4.66666666666667
chr11	33153775	33157700	5	3375	0.514285714285714
chr11	43941300	43949475	5	4250	1.73737373737374
chr11	45368850	45377525	5	2875	3.44
chr11	61733025	61741275	5	6350	2.03921568627451
chr11	68304000	68311175	5	2425	4.56521739130435
chr11	68808050	68818725	5	3575	3.44927536231884
chr11	69515100	69519350	5	3650	0.5
chr11	72119725	72130875	5	3400	4.70731707317073
chr11	79148200	79152700	5	2375	3.875
chr11	101980250	101991800	5	9425	0.566371681415929
chr11	119287575	119297050	5	5550	2.47272727272727
chr11	133816875	133827700	5	4275	3.72631578947368
chr12	9935975	9940650	5	3575	0.971428571428571
chr12	14857500	14868300	5	7250	4.44897959183673
chr12	32165550	32170600	5	2200	4.42424242424242
chr12	47473225	47480500	5	3025	4.11111111111111
chr12	51006725	51019725	5	6650	1.95588235294118
chr12	57112775	57120000	5	5850	1.32258064516129
chr12	63322350	63329500	5	4200	1.91011235955056
chr12	66211825	66222100	5	5775	2.70491803278689
chr12	69722050	69727275	5	4200	0.356589147286822
chr12	81471350	81480000	5	5075	2.01709401709402
chr12	97857700	97865600	5	5100	1.58823529411765
chr12	123007800	123012850	5	4425	0.309859154929577
chr12	123371850	123380625	5	4575	1.75221238938053
chr12	124615025	124633600	5	5275	4.24
chr12	132206525	132222250	5	6375	3.95
chr13	27817575	27829675	5	5450	3.95348837209302
chr13	34212275	34216825	5	2125	4.75
chr13	35516000	35526400	5	3275	4.69767441860465
chr13	45147725	45154700	5	6100	0.4
chr13	49684125	49688850	5	2475	4.68965517241379
chr13	51995200	52007375	5	5225	3.6
chr13	91497325	91507350	5	4075	3.46666666666667
chr13	91999100	92004500	5	4325	1.15
chr13	95198075	95202650	5	2525	2.06896551724138
chr13	96650125	96655350	5	3425	2.64285714285714
chr13	98968150	98986000	5	6075	4.43373493975904
chr13	107000175	107003150	5	2150	0.75
chr13	113555725	113561150	5	2300	3.26984126984127
chr13	114143725	114150650	5	4975	0.956521739130435
chr14	54827775	54834425	5	4150	3.02222222222222
chr14	62393600	62397925	5	2075	3.30232558139535
chr14	65005950	65012475	5	2775	3.54545454545455
chr14	67999025	68009275	5	3800	4.78481012658228
chr14	69252825	69286675	5	14425	2.56211812627291
chr14	71274750	71279025	5	2850	1.04615384615385
chr14	90862725	90865500	5	2125	0.529411764705882
chr14	102782750	102787075	5	3200	1.48837209302326
chr14	103798625	103802650	5	3100	1.1
chr15	26374450	26380075	5	3100	2.06153846153846
chr15	30106025	30115425	5	3775	4.51351351351351
chr15	35277425	35288250	5	4700	3.51219512195122
chr15	44083625	44093575	5	7525	1.23809523809524
chr15	44219050	44222925	5	3150	0.5
chr15	45490525	45493525	5	2275	0.692307692307692
chr15	47495550	47499200	5	1650	4.71428571428571
chr15	59583025	59588550	5	2550	2.32876712328767
chr15	67834225	67842050	5	2975	4.91666666666667
chr15	70993575	71003325	5	4025	4.07142857142857
chr15	75929650	75941675	5	5650	2.38095238095238
chr15	76159125	76165450	5	3925	1.59139784946237
chr15	90118075	90122275	5	2975	1.11764705882353
chr16	9909700	9921500	5	4775	3.86666666666667
chr16	14376050	14380800	5	2625	3.91304347826087
chr16	14395150	14405400	5	7225	1.88235294117647
chr16	22199750	22207675	5	3750	3.01176470588235
chr16	22381025	22386675	5	3300	2.41935483870968
chr16	54961675	54964500	5	1675	2
chr16	68676550	68682000	5	4300	1.42857142857143
chr16	85360275	85369200	5	4225	4.17910447761194
chr16	87902200	87909075	5	4225	2
chr16	90084925	90089875	5	3950	0.45360824742268
chr17	1614325	1621900	5	4550	4
chr17	5602450	5606950	5	2925	2.88235294117647
chr17	11949300	11955475	5	2300	4.48648648648649
chr17	26418700	26422000	5	2575	0.428571428571429
chr17	26728900	26739850	5	5125	2.64583333333333
chr17	57406625	57410250	5	2475	1.06666666666667
chr18	22559075	22568075	5	2825	4.92
chr18	24803825	24812850	5	3500	4.5
chr18	29522000	29530925	5	5325	3.6140350877193
chr18	33067875	33078275	5	4975	3.13793103448276
chr18	54738325	54743450	5	1800	4.88372093023256
chr18	56002100	56014800	5	6650	1.27407407407407
chr19	6271475	6279625	5	6125	1.28
chr19	9894600	9904300	5	4500	3.58139534883721
chr2	17928325	17936725	5	4300	2.16923076923077
chr2	26972950	26988225	5	4925	4.44943820224719
chr2	36681175	36691025	5	5650	4.59375
chr2	37570425	37577300	5	3050	3.64864864864865
chr2	55272850	55279725	5	6050	0.375
chr2	61757500	61767550	5	6475	1.22330097087379
chr2	67547875	67562250	5	5800	3.38686131386861
chr2	68475925	68483375	5	4875	3.79591836734694
chr2	82230900	82241350	5	4675	4.70454545454545
chr2	111591475	111596400	5	3300	2.61111111111111
chr2	115546925	115549075	5	1475	1.89473684210526
chr2	123412375	123420050	5	3450	4.21917808219178
chr2	149933200	149939525	5	2425	4.59259259259259
chr2	154388400	154392925	5	3200	1.42857142857143
chr2	158687200	158702250	5	5975	4.34567901234568
chr2	188850375	188860100	5	3125	4.58823529411765
chr2	214014650	214018975	5	2550	2.41860465116279
chr2	216782650	216787900	5	2675	3.44827586206897
chr2	223724425	223730625	5	4275	1.86666666666667
chr2	227342425	227349350	5	3675	4.60869565217391
chr2	235584625	235596575	5	5025	4.51376146788991
chr2	237476675	237481250	5	3250	1
chr2	239193975	239199700	5	4225	1.08333333333333
chr20	633125	642725	5	3675	2.88235294117647
chr20	5092975	5108975	5	6175	4.05194805194805
chr20	5149200	5158775	5	4325	4.41379310344828
chr20	11516475	11524800	5	5875	0.990990990990991
chr20	17537650	17555100	5	7025	2.99122807017544
chr20	50311900	50328275	5	6350	4.54945054945055
chr20	55308750	55312500	5	2475	1.11111111111111
chr21	28214950	28225475	5	5050	4.63529411764706
chr21	36258150	36262425	5	2525	2.18604651162791
chr21	37464175	37480100	5	7075	2.1656050955414
chr21	40177100	40186950	5	8450	0.746666666666667
chr21	46121825	46128900	5	4525	1.45762711864407
chr22	21270975	21275450	5	2950	2.34782608695652
chr22	25083675	25093100	5	7275	1.28571428571429
chr22	28274900	28283450	5	3050	4.68421052631579
chr22	31001375	31005950	5	3050	1.8
chr22	45554625	45561275	5	3850	4.06060606060606
chr22	50353500	50357050	5	2675	0.85
chr3	9391800	9395325	5	2350	1.73684210526316
chr3	14162800	14168075	5	4775	0.32
chr3	33466525	33489775	5	10725	2.33980582524272
chr3	53876450	53880400	5	2775	1.82352941176471
chr3	56157225	56166750	5	3600	4.67391304347826
chr3	66981675	66984850	5	1850	1.61111111111111
chr3	69057350	69064825	5	6850	0.484848484848485
chr3	98041825	98048450	5	4025	1.83333333333333
chr3	105516700	105520775	5	1825	3.41666666666667
chr3	112350075	112366525	5	6825	4.49382716049383
chr3	115576550	115582250	5	3750	1.88888888888889
chr3	117116125	117124725	5	4050	4.53333333333333
chr3	125310300	125325825	5	4400	4.15
chr3	127308100	127319650	5	5100	4.35849056603774
chr3	133289175	133295400	5	3875	1.90163934426229
chr3	148846800	148852500	5	2725	4.63414634146341
chr3	152016175	152026600	5	6100	1.75
chr3	155079775	155088525	5	5875	1.44117647058824
chr3	159569375	159573000	5	2900	0.538461538461538
chr3	162435900	162443000	5	6250	1.1
chr3	172390625	172396575	5	3275	4.05263157894737
chr3	173946775	173951675	5	4425	0.230769230769231
chr3	176996775	177002700	5	2125	3.14893617021277
chr3	194003700	194018325	5	5325	3.88976377952756
chr4	24659350	24665000	5	5050	0.225
chr4	30718000	30722800	5	4450	0.380952380952381
chr4	41361675	41368300	5	5500	0.442622950819672
chr4	41429450	41439875	5	4800	3.64444444444444
chr4	42484500	42491475	5	3625	2.53846153846154
chr4	54341850	54347950	5	4050	3.53333333333333
chr4	54880850	54883575	5	1950	1.26315789473684
chr4	59463175	59469800	5	3200	3.4
chr4	62260400	62264675	5	3000	0.883720930232558
chr4	83810000	83823075	5	7100	2.06802721088435
chr4	86046650	86050850	5	2425	1.87878787878788
chr4	109089275	109095075	5	3575	2.09090909090909
chr4	113778350	113783750	5	4475	0.775510204081633
chr4	139137050	139147850	5	6500	1.92857142857143
chr4	154702825	154714325	5	7325	4.24242424242424
chr4	155659550	155665400	5	3625	2.92307692307692
chr4	169840825	169844775	5	2925	1.47058823529412
chr4	175480825	175485025	5	2400	3.83333333333333
chr4	183450825	183459625	5	3300	3.75555555555556
chr4	184880325	184883450	5	1550	2.74074074074074
chr5	125775	131025	5	2450	2.97058823529412
chr5	1102100	1112100	5	3475	3.25842696629213
chr5	16860575	16870575	5	3575	3.95121951219512
chr5	18543250	18547550	5	2225	3.77777777777778
chr5	52774075	52779650	5	5300	0.0930232558139535
chr5	87540625	87555350	5	6375	2.27
chr5	91037975	91041275	5	2000	2
chr5	100961275	100965100	5	2800	0.707692307692308
chr5	107004675	107009450	5	4100	0.231578947368421
chr5	107896700	107901150	5	2450	3.875
chr5	110462500	110468000	5	3000	2
chr5	112128775	112133375	5	3275	0.606060606060606
chr5	118405775	118417600	5	7250	2.60416666666667
chr5	126408500	126416275	5	2650	3.10810810810811
chr5	131825550	131833225	5	4125	3.03529411764706
chr5	145452325	145458750	5	2775	2.61016949152542
chr5	148923675	148932775	5	5300	2.85714285714286
chr5	156224150	156231750	5	6625	0.878048780487805
chr5	171878025	171883250	5	3775	0.818181818181818
chr6	16758625	16763300	5	3700	0.788732394366197
chr6	17702325	17715400	5	4025	4.52380952380952
chr6	18260675	18265600	5	4100	0.769230769230769
chr6	30169000	30182550	5	4775	3.56989247311828
chr6	34351700	34361100	5	3775	3.625
chr6	35992375	36002525	5	2900	4.74698795180723
chr6	39193250	39200325	5	2625	4.51162790697674
chr6	57380725	57387175	5	4075	3.67741935483871
chr6	79783500	79789775	5	5175	2.46153846153846
chr6	83774875	83781225	5	3700	2.66666666666667
chr6	89789000	89795600	5	5850	0.417910447761194
chr6	98218800	98228250	5	5075	2.58536585365854
chr6	99795500	99798150	5	2275	0.526315789473684
chr6	109051975	109058575	5	2575	4.82608695652174
chr6	114516300	114525350	5	4200	4.22727272727273
chr6	117995775	117998500	5	1750	1.11764705882353
chr6	121806200	121813275	5	2550	4.73170731707317
chr6	140203075	140211425	5	5450	1.53488372093023
chr6	142695200	142699850	5	2550	3.10344827586207
chr6	145851250	145853975	5	1475	2
chr6	158173350	158185650	5	4625	4.03703703703704
chr6	158759425	158765775	5	2900	4.45
chr7	14873050	14876775	5	2400	1.55555555555556
chr7	16678050	16688675	5	3450	4.91954022988506
chr7	17351325	17354475	5	2275	1.36
chr7	23144725	23157750	5	7400	4.8780487804878
chr7	25988700	25994725	5	4750	1.14285714285714
chr7	26191850	26198950	5	4200	4.70588235294118
chr7	27945700	27952700	5	4225	2
chr7	36316250	36323525	5	6975	0.193548387096774
chr7	36428450	36433600	5	3700	1.76923076923077
chr7	36692700	36701150	5	3700	3.81333333333333
chr7	43330150	43335225	5	3500	0.757894736842105
chr7	52181350	52189575	5	5250	1.94230769230769
chr7	54746475	54749025	5	1675	1.78947368421053
chr7	77042175	77057950	5	6725	3.6094674556213
chr7	81913675	81919550	5	3050	3.06666666666667
chr7	83319225	83325550	5	2900	1.89285714285714
chr7	83461275	83464725	5	2050	1.51219512195122
chr7	95808175	95813100	5	1975	3.21052631578947
chr7	97910050	97919050	5	6300	2.625
chr7	114461450	114466275	5	1675	4.35714285714286
chr7	122157775	122162050	5	3225	0.655737704918033
chr7	123581150	123586500	5	1825	4.82352941176471
chr7	128467250	128474325	5	4500	3.73913043478261
chr7	132762275	132766925	5	3225	2
chr7	137846150	137872325	5	7725	4.24812030075188
chr7	137888100	137894600	5	6025	0.146341463414634
chr7	138347800	138354050	5	3350	3.9
chr7	140147275	140158150	5	6325	1.7027027027027
chr7	145944900	145949525	5	2625	2.88888888888889
chr8	8240475	8257275	5	8325	3.63513513513514
chr8	11141300	11151600	5	5375	2.75471698113208
chr8	18411425	18417800	5	4625	1.66666666666667
chr8	27465300	27473075	5	5875	0.642857142857143
chr8	42350200	42360950	5	6100	4.43636363636364
chr8	64274925	64277900	5	2175	1.61904761904762
chr8	65280850	65287075	5	5225	0.622950819672131
chr8	67832775	67838125	5	4850	0.666666666666667
chr8	82806900	82811275	5	3200	1.29032258064516
chr8	103242300	103252175	5	4650	2.7972027972028
chr8	116678775	116682100	5	2675	0.823529411764706
chr8	119119775	119125700	5	4550	1.53846153846154
chr8	134580975	134585375	5	2925	1.72222222222222
chr8	141606925	141609900	5	2625	0.272727272727273
chr9	14418475	14425125	5	4150	1.275
chr9	15135425	15139750	5	3050	1.05882352941176
chr9	23682850	23687275	5	2350	2.22222222222222
chr9	26743325	26749000	5	3400	1.23076923076923
chr9	34374925	34377500	5	1750	1.18518518518519
chr9	34576900	34580475	5	2300	2.06451612903226
chr9	34988525	34998250	5	7575	0.761904761904762
chr9	36481775	36489550	5	4525	4.11428571428571
chr9	80329050	80335975	5	4550	1.56862745098039
chr9	94811100	94822225	5	5800	2.60606060606061
chr9	107017300	107023000	5	3900	2.07017543859649
chr9	112075750	112090075	5	5325	4.64566929133858
chr9	115248425	115259800	5	5125	3.37704918032787
chr9	119033800	119049250	5	3875	4.61702127659574
chr9	138778975	138783175	5	2825	3.33333333333333
chr9	139734350	139744700	5	3450	4.63917525773196
chrX	9430575	9434025	5	2300	0.936170212765957
chrX	9978000	9985875	5	4250	1.6
chrX	24386950	24399250	5	4425	3.68595041322314
chrX	41189325	41195775	5	5325	1.23809523809524
chrX	47171125	47182150	5	4150	3.35555555555556
chrX	54505575	54510575	5	2975	3.12820512820513
chrX	57361075	57365275	5	3050	1.11627906976744
chrX	71265050	71275425	5	4525	3.60344827586207
chrX	73183475	73200175	5	6400	3.60576923076923
chrX	73502125	73513400	5	6475	1.82702702702703
chrX	86234250	86237900	5	1900	2.91891891891892
chrX	94346000	94351475	5	4350	0.775510204081633
chrX	97544375	97550250	5	2725	3.77358490566038
chrX	121353550	121359425	5	3975	4.5
chrX	133371525	133376150	5	1900	4.10526315789474
chrX	134079450	134083300	5	1775	3.8
chr1	9310600	9314125	4	2025	1.3015873015873
chr1	9774075	9779350	4	2875	1.20879120879121
chr1	12299800	12302925	4	1375	2.63157894736842
chr1	17338600	17343275	4	3000	2.29166666666667
chr1	21500850	21504050	4	2725	0.466666666666667
chr1	21835375	21838450	4	2450	0.6
chr1	21844050	21847550	4	2150	2.17777777777778
chr1	23809550	23811625	4	1450	0.571428571428571
chr1	37936850	37946000	4	7200	2.03225806451613
chr1	38155825	38158700	4	1550	2.08
chr1	43146625	43150225	4	3100	0.470588235294118
chr1	46268250	46270175	4	1525	0.466666666666667
chr1	48964475	48967200	4	2475	0.171428571428571
chr1	51163075	51169725	4	5700	1.04761904761905
chr1	58061825	58067050	4	4300	0.611111111111111
chr1	58468950	58473375	4	4075	0.172839506172839
chr1	65742200	65745600	4	2275	1.72413793103448
chr1	67389650	67398325	4	5150	1.904
chr1	67893175	67898025	4	3350	1.26760563380282
chr1	76250975	76256925	4	5625	0.37037037037037
chr1	82265100	82275025	4	8075	1.34653465346535
chr1	85794175	85796725	4	2300	0.153846153846154
chr1	96985250	96989625	4	3900	0.313725490196078
chr1	97024050	97028850	4	3800	0.551020408163265
chr1	117677400	117680200	4	2200	0.8
chr1	144930450	144942000	4	5700	2.01724137931034
chr1	147304900	147310700	4	4325	1.23076923076923
chr1	151960625	151968125	4	5350	0.786127167630058
chr1	160137800	160147850	4	4725	2.23255813953488
chr1	175831750	175835275	4	1850	2.16666666666667
chr1	178837675	178840700	4	2200	0.693877551020408
chr1	179845150	179852950	4	3625	2.20634920634921
chr1	180237450	180241325	4	2375	1.25581395348837
chr1	184636925	184643300	4	5525	0.288888888888889
chr1	185039425	185045300	4	3700	1.88235294117647
chr1	185282600	185287500	4	4575	0.121739130434783
chr1	195814975	195821350	4	6100	0.0709219858156028
chr1	198201225	198204250	4	1775	1.9375
chr1	202534600	202548775	4	7200	2.0536398467433
chr1	206806975	206809675	4	1900	1.04347826086957
chr1	211750600	211755600	4	3925	0.698795180722892
chr1	212457675	212464925	4	3975	1.74311926605505
chr1	221913900	221917350	4	3050	0.315789473684211
chr1	224988225	224989950	4	1425	0.466666666666667
chr1	226186175	226190950	4	2650	2.4
chr1	226841300	226843900	4	1900	0.758620689655172
chr1	227503800	227507550	4	3375	0.727272727272727
chr1	233606075	233611125	4	4250	0.711111111111111
chr1	242372475	242377075	4	2750	2.36842105263158
chr10	5930775	5933075	4	1575	1.28
chr10	17268850	17274800	4	4950	0.469565217391304
chr10	17712000	17716700	4	4125	0.444444444444444
chr10	20497100	20499775	4	2325	0.358974358974359
chr10	23162600	23165200	4	1625	2.52173913043478
chr10	31607375	31609725	4	1600	1.10344827586207
chr10	32043525	32049975	4	4825	0.48695652173913
chr10	35751125	35754825	4	2350	1.79166666666667
chr10	43322175	43324550	4	1825	0.457142857142857
chr10	61464925	61470100	4	2500	2.36363636363636
chr10	63808275	63811625	4	2675	0.545454545454545
chr10	72382250	72386875	4	4125	0.375
chr10	73416825	73419275	4	1950	0.818181818181818
chr10	76583900	76587300	4	2800	0.5
chr10	76966775	76972425	4	4300	0.526315789473684
chr10	81959575	81967675	4	4075	2.46601941747573
chr10	89729825	89735900	4	5000	2.16666666666667
chr10	92395125	92399725	4	2925	1.39285714285714
chr10	102754325	102761750	4	6425	0.337078651685393
chr10	106012500	106021125	4	4700	1.90604026845638
chr10	112045425	112048400	4	2250	0.741935483870968
chr10	112255675	112262675	4	5900	0.292134831460674
chr10	113265700	113267650	4	1500	0.518518518518518
chr10	115315100	115318600	4	1825	2.41860465116279
chr10	120965575	120967750	4	1675	0.789473684210526
chr10	121492825	121497575	4	2875	1.8
chr10	123468225	123470250	4	1675	0.266666666666667
chr10	124633675	124639725	4	4800	0.532374100719424
chr11	7926300	7933550	4	6025	0.939393939393939
chr11	19792225	19802925	4	7200	1.61538461538462
chr11	24467400	24470200	4	1625	1.375
chr11	34255425	34258225	4	1850	1.2
chr11	47077575	47084525	4	3175	2.6
chr11	57825800	57829825	4	2725	0.842105263157895
chr11	61099250	61104175	4	3850	0.549019607843137
chr11	61581700	61602900	4	8675	2.49824561403509
chr11	69451675	69458125	4	5675	0.330935251798561
chr11	70492550	70494725	4	1750	1
chr11	71497300	71499750	4	1850	1.06666666666667
chr11	82780725	82784450	4	3200	0.761904761904762
chr11	82867025	82872075	4	3325	1.75
chr11	94497450	94503600	4	3550	2.45714285714286
chr11	108091775	108096425	4	3725	0.666666666666667
chr11	119075875	119081000	4	2675	2.04651162790698
chr11	119595975	119600200	4	3825	0.181818181818182
chr11	120370725	120374375	4	2425	1.10144927536232
chr11	120433975	120437000	4	2400	0.388888888888889
chr11	128585475	128588575	4	2050	1.84615384615385
chr11	129078225	129081575	4	2475	0.567567567567568
chr11	134281150	134285500	4	3250	0.861538461538462
chr12	4128575	4141350	4	5100	2.20689655172414
chr12	18900275	18907500	4	4225	1.57746478873239
chr12	19337150	19343900	4	4350	1.1875
chr12	20596775	20598075	4	925	0.777777777777778
chr12	22850850	22853975	4	1825	2.04347826086957
chr12	23906725	23914050	4	4625	1.15873015873016
chr12	26038550	26041275	4	2375	0.235294117647059
chr12	26110575	26113225	4	2300	0.304347826086957
chr12	26662375	26665450	4	2625	0.48
chr12	28529625	28531900	4	1950	0.266666666666667
chr12	33822550	33825725	4	2600	0.456140350877193
chr12	44972350	44979050	4	4425	0.794326241134752
chr12	46119800	46127025	4	6850	0.132075471698113
chr12	48151825	48153350	4	975	1.29411764705882
chr12	51316125	51319350	4	2775	0.474576271186441
chr12	56915250	56921875	4	3200	2.24299065420561
chr12	57912175	57917875	4	5050	0.315789473684211
chr12	66285700	66294525	4	7825	0.290598290598291
chr12	70324775	70330650	4	4125	1
chr12	73004450	73006800	4	1875	0.842105263157895
chr12	79272700	79275625	4	2650	0.363636363636364
chr12	81600000	81604300	4	3675	0.838709677419355
chr12	87337575	87340200	4	1575	1.44827586206897
chr12	88972575	88974650	4	1725	0.444444444444444
chr12	89844175	89848050	4	3300	0.692307692307692
chr12	90256675	90258575	4	1275	1.76470588235294
chr12	91666175	91669125	4	1650	1.94285714285714
chr12	94654300	94658625	4	3725	0.5
chr12	96791525	96795825	4	3850	0.173076923076923
chr12	101346325	101349525	4	3000	0.136363636363636
chr12	104679650	104686850	4	4375	2.23684210526316
chr12	123586775	123592325	4	4050	0.666666666666667
chr12	131334000	131339475	4	3100	2.29411764705882
chr13	28810350	28814025	4	2825	1.53846153846154
chr13	31037500	31041000	4	3050	0.264705882352941
chr13	36428350	36434725	4	5725	0.27906976744186
chr13	38219125	38221975	4	1650	1.54166666666667
chr13	38920225	38924750	4	3250	1.55172413793103
chr13	41589425	41594300	4	2825	1.51428571428571
chr13	48574625	48579850	4	3775	1.44262295081967
chr13	49757775	49760025	4	1925	0.842105263157895
chr13	52157400	52166100	4	6475	0.901734104046243
chr13	55611675	55614675	4	2500	0.882352941176471
chr13	60969850	60973775	4	3550	0.25
chr13	61753450	61759250	4	2725	2.27777777777778
chr13	68596725	68598625	4	1500	0.5
chr13	69768925	69772450	4	2700	0.733333333333333
chr13	74706600	74710625	4	3825	0.08
chr13	80705125	80708400	4	2350	0.727272727272727
chr13	82445950	82451500	4	4900	0.782608695652174
chr13	98627600	98633500	4	3900	2.59259259259259
chr13	110437500	110440250	4	2025	1.47826086956522
chr13	111558625	111568825	4	8975	0.258992805755396
chr13	112813450	112817575	4	3600	0.571428571428571
chr13	114992575	115001825	4	4525	2.26086956521739
chr14	31464550	31470550	4	3275	1.91304347826087
chr14	39638800	39646575	4	4950	1.79310344827586
chr14	50465800	50470650	4	3975	0.947368421052632
chr14	53415675	53421750	4	3675	2.28985507246377
chr14	54418275	54424125	4	4825	0.542372881355932
chr14	64968125	64975850	4	4375	1.52
chr14	71786350	71792750	4	4375	1.45454545454545
chr14	75893650	75897275	4	2275	2
chr14	82147050	82149225	4	1325	1.23809523809524
chr14	96444500	96447975	4	2975	0.277777777777778
chr14	103522225	103524900	4	1675	1.05882352941176
chr14	105143025	105149900	4	5375	0.943396226415094
chr14	105940175	105941850	4	1175	1.14285714285714
chr15	44067475	44069750	4	1800	0.428571428571429
chr15	53037325	53042100	4	2400	2.45070422535211
chr15	56034075	56036050	4	1675	0.421052631578947
chr15	57424925	57427675	4	2275	0.56
chr15	69744200	69748225	4	3550	0.472727272727273
chr15	78031175	78032925	4	1425	0.315789473684211
chr15	79164025	79170475	4	4325	2.44444444444444
chr15	85144200	85149550	4	4125	0.822429906542056
chr15	87529825	87532000	4	1425	1.09090909090909
chr15	89452700	89457200	4	3500	1.80645161290323
chr15	92659250	92668050	4	4575	2.03846153846154
chr15	99789325	99792150	4	2150	0.652173913043478
chr15	101602800	101612450	4	5275	1.76404494382022
chr16	5108325	5110550	4	1625	0.933333333333333
chr16	6391625	6396675	4	3550	0.842105263157895
chr16	7813450	7817525	4	3075	1.04
chr16	26187150	26190175	4	2625	0.290322580645161
chr16	50776250	50778425	4	1575	0.896551724137931
chr16	58044200	58046825	4	1925	1.12
chr16	64011875	64017450	4	3225	1.5049504950495
chr16	65313800	65317075	4	1775	1.73913043478261
chr16	65554250	65558075	4	2825	0.580645161290323
chr16	68297800	68303275	4	3525	1.15384615384615
chr16	69597625	69603500	4	5175	0.299212598425197
chr16	77996775	78006300	4	7725	0.390697674418605
chr16	78024450	78029175	4	4350	0.424242424242424
chr16	81762850	81764675	4	1350	0.583333333333333
chr16	87634925	87637800	4	1375	2.05882352941176
chr16	87811375	87813200	4	1400	0.631578947368421
chr17	2611400	2615800	4	2450	2.25
chr17	4064250	4066850	4	2175	0.387096774193548
chr17	4296900	4300725	4	2800	1.22033898305085
chr17	4606475	4615075	4	4250	2.27722772277228
chr17	8532050	8535600	4	3075	0.239130434782609
chr17	9233250	9235650	4	1925	0.533333333333333
chr17	14204425	14207075	4	2175	0.466666666666667
chr17	16341400	16349850	4	7225	0.96551724137931
chr17	16945125	16948975	4	1975	1.89189189189189
chr17	18758900	18762875	4	2250	1.89473684210526
chr17	18905750	18908825	4	2300	1.13636363636364
chr17	21188050	21191275	4	2825	0.3
chr17	26219725	26222800	4	1875	1.27272727272727
chr17	39844150	39848100	4	3550	0.344827586206897
chr17	45725975	45730275	4	3275	0.9
chr17	48439675	48442975	4	1825	1.6875
chr17	52332650	52334675	4	1625	0.761904761904762
chr17	55739750	55743450	4	2675	0.625
chr17	56590900	56596750	4	3825	1.84615384615385
chr17	58676500	58680125	4	3325	0.4
chr17	64299025	64302300	4	2275	1.07317073170732
chr17	66594900	66601750	4	4825	0.811594202898551
chr17	67529525	67531025	4	1225	0.56
chr17	71222325	71229400	4	4625	1.35294117647059
chr17	71300875	71309750	4	5050	1.69426751592357
chr17	76264500	76269275	4	2575	2
chr17	76919600	76922450	4	1425	2.31578947368421
chr17	79315300	79320675	4	4475	0.421052631578947
chr18	2979850	2983250	4	2800	0.962962962962963
chr18	21716750	21719500	4	1850	1.20833333333333
chr18	21957250	21960750	4	3250	0.285714285714286
chr18	21976350	21981200	4	2850	2.44827586206897
chr18	25291650	25299075	4	4975	1.35294117647059
chr18	32071800	32074275	4	1600	2
chr18	32236325	32242550	4	5625	1
chr18	41338850	41341100	4	1625	1.26315789473684
chr18	42259100	42263500	4	2400	1.58823529411765
chr18	42323000	42324700	4	975	2.11111111111111
chr18	43840475	43845800	4	4575	0.307692307692308
chr18	44639725	44642500	4	2100	0.689655172413793
chr18	47012650	47019775	4	5800	0.396946564885496
chr18	47924650	47927550	4	1275	1.92592592592593
chr18	48720175	48725100	4	4375	0.521739130434783
chr18	48943650	48947650	4	2950	0.96875
chr18	55767375	55773750	4	2750	2.26506024096386
chr18	57501800	57503500	4	1125	1.27272727272727
chr18	72920100	72923325	4	2100	1.70212765957447
chr18	74331300	74334925	4	2875	2.0952380952381
chr19	3761050	3763500	4	1975	0.684210526315789
chr19	3966300	3971725	4	4625	0.226415094339623
chr19	5292425	5294475	4	1625	0.615384615384615
chr19	5338075	5340825	4	2500	0.163934426229508
chr19	9759350	9761450	4	1850	0.4
chr19	13569975	13572925	4	1875	2.33333333333333
chr19	16694525	16699450	4	3950	0.849315068493151
chr19	16735425	16740475	4	4375	0.56140350877193
chr19	17796475	17799750	4	2875	0.273972602739726
chr19	18942750	18945625	4	2200	0.483870967741935
chr19	24257800	24262250	4	2225	2.46153846153846
chr19	29071675	29074250	4	1350	2.27272727272727
chr19	35757725	35760600	4	2225	1.68
chr19	51865750	51872100	4	4150	1.78048780487805
chr19	53445125	53449275	4	3450	0.518518518518518
chr19	56183675	56187575	4	2650	1.94285714285714
chr2	8393400	8399200	4	4450	0.540983606557377
chr2	20422325	20425825	4	2475	1.48717948717949
chr2	20548700	20552500	4	3300	0.3125
chr2	20644725	20650900	4	3475	2.51428571428571
chr2	24247400	24250775	4	2525	1.02564102564103
chr2	25013425	25018150	4	3950	0.808510638297872
chr2	28612625	28618525	4	5225	0.425531914893617
chr2	30510450	30512400	4	1750	0.470588235294118
chr2	37188575	37194550	4	5125	0.316546762589928
chr2	38825400	38831350	4	4825	0.40506329113924
chr2	39346625	39352550	4	4925	0.507936507936508
chr2	39591175	39594100	4	2350	0.842105263157895
chr2	43672075	43676500	4	1950	2.58064516129032
chr2	44657075	44661950	4	4100	0.46551724137931
chr2	44769825	44776350	4	4950	0.837837837837838
chr2	52562300	52567550	4	4325	0.564102564102564
chr2	53337525	53340675	4	2125	1.16
chr2	58860750	58863375	4	2125	0.647058823529412
chr2	63270625	63272700	4	1700	0.540540540540541
chr2	69675950	69678725	4	2025	0.909090909090909
chr2	70955100	70963700	4	5775	1.08421052631579
chr2	70991775	70996075	4	3225	0.875
chr2	74210575	74213500	4	2400	0.608695652173913
chr2	75060700	75065350	4	3875	0.333333333333333
chr2	75657300	75660475	4	1700	2.11428571428571
chr2	80202875	80205275	4	1475	2.11764705882353
chr2	88895950	88902875	4	3175	2.38775510204082
chr2	97426025	97430350	4	2850	1.09859154929577
chr2	100090125	100092725	4	2200	0.32258064516129
chr2	101865900	101870350	4	3275	1.60975609756098
chr2	111877825	111881150	4	2700	0.377358490566038
chr2	122287200	122290900	4	3325	0.470588235294118
chr2	134917000	134919200	4	1625	0.755555555555556
chr2	134959725	134964850	4	2725	2.35616438356164
chr2	136631175	136634450	4	2475	0.414634146341463
chr2	151725800	151733400	4	5025	1.57575757575758
chr2	152585250	152587700	4	1575	0.833333333333333
chr2	168187400	168194050	4	5675	0.716981132075472
chr2	169586600	169588700	4	1650	0.869565217391304
chr2	170933625	170943450	4	5750	2.27067669172932
chr2	171069325	171079525	4	5425	2.42176870748299
chr2	171225900	171228100	4	1750	1.07692307692308
chr2	180414400	180416625	4	1700	0.526315789473684
chr2	183913225	183915625	4	1775	0.714285714285714
chr2	184393825	184398075	4	2575	2.33333333333333
chr2	188893175	188900350	4	5325	2.36734693877551
chr2	189304575	189306600	4	1300	1.51724137931034
chr2	203282675	203286725	4	2925	1.48936170212766
chr2	206942275	206957100	4	9425	1.29963898916968
chr2	214051300	214054975	4	2950	1.58333333333333
chr2	217497350	217502200	4	3725	0.754098360655738
chr2	218783175	218786250	4	2100	0.8
chr2	230272175	230275100	4	2025	0.785714285714286
chr2	240212350	240219125	4	4825	0.813008130081301
chr20	6744025	6749450	4	3300	2.11428571428571
chr20	14691700	14698500	4	5025	1.3125
chr20	17511400	17515300	4	2075	2.18867924528302
chr20	17660200	17663775	4	2700	0.555555555555556
chr20	31559525	31563125	4	2175	2.08888888888889
chr20	37228125	37230925	4	1700	2.05714285714286
chr20	39764175	39770300	4	5275	0.830188679245283
chr20	47441675	47445200	4	2250	1.17391304347826
chr20	48726550	48733050	4	4325	0.653061224489796
chr20	49921200	49929575	4	5225	1.37096774193548
chr20	50719925	50723375	4	2925	0.592592592592593
[truncated: 1,628 more rows]
