# Supplementary material for: Large organized chromatin lysine domains help distinguish primitive from differentiated cell populations
Source: Nat Commun. 2021 Jan 21;12:499. doi: 10.1038/s41467-020-20830-9 (PMC7820432; doi:10.1038/s41467-020-20830-9)
Supplement: Supplementary file 3 — Supplementary Software [file 41467_2020_20830_MOESM3_ESM.zip › E018-H3K27me3_LOCKS.bed]

chr1	795875	968250	59	94325	37.8181818181818
chr1	3163375	3828500	59	53775	93.4210526315789
chr1	18859225	19096175	59	79325	73.6153846153846
chr1	20505925	20792725	59	69525	65.25
chr1	40059925	40369500	59	130775	103.128205128205
chr1	47853275	48098325	59	76875	100.090909090909
chr1	156588800	156868800	59	96500	76.1441441441441
chr10	102222375	102434750	59	69625	42.16
chr10	102436350	102614275	59	125000	24.6315789473684
chr10	102729425	102928475	59	106300	63.4285714285714
chr11	1354750	1757975	59	52425	87.7878787878788
chr11	1758650	2188750	59	57000	116.75
chr11	2397650	2565300	59	54975	111.047619047619
chr11	2565900	2679425	59	84525	12.3829787234043
chr11	2719250	2833675	59	63425	36.56
chr11	63695450	63861500	59	70500	51.1228070175439
chr11	119949850	120145650	59	55500	95.75
chr11	124537475	125076725	59	124400	58.1025641025641
chr12	54087375	54235875	59	78150	39.7872340425532
chr12	54236475	54504650	59	213125	37.037037037037
chr12	54504750	54816675	59	92200	58.7761194029851
chr12	130384800	130594800	59	51450	61.7894736842105
chr12	130596550	130765700	59	67400	67.4736842105263
chr12	132807250	132948525	59	60250	28.4615384615385
chr12	132948700	133103550	59	101400	33.9272727272727
chr13	28343375	28558600	59	137725	36.4615384615385
chr14	105011200	105634475	59	69450	86.6153846153846
chr17	7552200	7981350	59	76525	86.1739130434783
chr17	32734650	32944275	59	59575	87.4285714285714
chr17	46385700	46745850	59	172275	107.545454545455
chr17	47513050	48020875	59	62725	114.36641221374
chr17	56194825	56340425	59	43150	68.6896551724138
chr17	79312500	79932375	59	87375	98.2222222222222
chr18	34795250	35132975	59	64475	85.741935483871
chr19	1445375	1733025	59	80950	40.4444444444444
chr19	7641675	7919975	59	45400	110.846153846154
chr19	18873575	19339700	59	75700	119.846153846154
chr19	36000925	36454275	59	62925	55.2727272727273
chr19	39360050	40133150	59	64600	113.176470588235
chr19	41949725	42098625	59	44725	60.8421052631579
chr19	42101925	42427925	59	49625	102.454545454545
chr19	42428150	42925000	59	72150	112.965517241379
chr19	45654425	46175000	59	66525	93.1555555555556
chr19	50810350	51206400	59	85500	54.3650793650794
chr19	51206475	51383750	59	50475	71.6190476190476
chr19	54383075	54936175	59	57075	96.6785714285714
chr2	120979400	121238575	59	87100	48.0555555555556
chr2	121238700	121386975	59	47950	50.0833333333333
chr2	219249900	219918350	59	133575	107.717314487633
chr2	219918550	220394975	59	87300	51.2777777777778
chr20	2596925	3387850	59	85100	119.47619047619
chr20	22283700	22584525	59	88375	111.176470588235
chr20	44639100	44952550	59	75050	65.2888888888889
chr20	59443425	59634800	59	31575	76.8571428571429
chr20	59635275	59719800	59	37550	26.8888888888889
chr20	59720225	59813150	59	46050	14.1463414634146
chr20	61601950	61761050	59	63950	32.5833333333333
chr22	22306000	22500500	59	142975	72
chr22	22500625	22815150	59	251575	117.473684210526
chr22	22815350	22949100	59	74050	43.0188679245283
chr22	22949700	23079600	59	75300	12.8055555555556
chr22	23079750	23170450	59	58225	9.4
chr22	23170700	23256775	59	50775	11.76
chr22	50914025	51197700	59	71125	53.1578947368421
chr5	87300	595725	59	56875	73.3790322580645
chr5	139270650	139497250	59	56400	76.3157894736842
chr5	175969250	176246875	59	51100	91.5
chr6	28368225	28797775	59	104400	110.761904761905
chr6	29939400	30354875	59	66550	100.064516129032
chr6	41257350	41458575	59	95025	76.2608695652174
chr7	150593950	150876850	59	63600	52.9444444444444
chr7	155119700	155330075	59	145775	33.5833333333333
chr9	38066825	38388875	59	56775	108.486486486486
chr9	66298250	66570775	59	64875	62.3478260869565
chr9	70918750	71125050	59	43725	75.6842105263158
chr9	135388800	136111400	59	78425	81.7582417582418
chr9	139871400	140355100	59	89425	107.473684210526
chr1	44846300	45308675	58	61725	97
chr1	228565200	228891775	58	81225	37.4615384615385
chr12	48279600	48433975	58	93400	25.5294117647059
chr15	89868275	90042050	58	111450	14.6071428571429
chr7	1225100	1463575	58	75900	48.08
chr16	2888325	3250925	57	65450	83.0476190476191
chr5	134642900	134943275	57	108600	91.6363636363636
chr7	127668875	127867075	57	51900	41.1908396946565
chr19	3150650	3478625	55	63025	91.0740740740741
chr12	52991425	53625500	54	55925	106.347826086957
chr19	12860450	13214375	54	127775	70.7142857142857
chr8	21879675	22448100	54	109600	72.4137931034483
chr18	56881175	57065575	53	80950	39.8526315789474
chr20	59891375	60004525	53	25050	67.6
chr6	27444725	27754800	53	74850	55.3513513513514
chr9	129253275	129549625	53	111125	87.6363636363636
chr11	69449625	69934850	52	71125	76.9019607843137
chr14	36889725	37070475	52	103100	34
chr4	776225	1175625	52	95675	80.7727272727273
chr5	72497125	72927400	51	92475	71.2777777777778
chr10	43047325	43835025	50	67125	83.4117647058823
chr11	128527575	128813625	50	66275	65.4909090909091
chr16	67142525	67575425	50	83500	78
chr11	2834225	2952750	48	44875	17.2380952380952
chr20	61761125	62465450	48	55150	84.6849315068493
chr11	267750	851550	47	56550	72.9180327868852
chr12	52206825	52461225	47	55400	61.3103448275862
chr5	180468225	180644000	47	56525	47.625
chr9	69777150	69846875	47	45725	7.47826086956522
chr2	70993800	71226075	46	94150	61.5833333333333
chr6	150234225	150474350	46	126050	22.2962962962963
chr15	74494250	74728275	45	35200	65.7777777777778
chr9	21719300	21801850	45	52525	8.20689655172414
chr17	45773425	45953150	44	57150	45.2727272727273
chr19	40970825	41170200	44	54650	34.9523809523809
chr9	100149525	100632625	43	55975	59.8378378378378
chr4	4758200	4923000	42	53250	66.5357142857143
chr9	132194150	132461025	42	42075	52.4691358024691
chr20	181350	277575	41	36625	40.4761904761905
chr17	36665775	36907875	40	64500	64
chr17	46746400	46894350	40	79275	64.8
chr2	91751300	91876575	39	29225	62.1935483870968
chr20	37272750	37523225	39	48600	52.5692307692308
chr9	124001200	124498550	39	45500	59.2962962962963
chr1	228174775	228326450	38	63400	43.5636363636364
chr2	121388875	121492975	38	27875	23.7647058823529
chr6	30355625	30458575	38	52875	19.4
chr9	67268575	67363100	38	19075	22.1212121212121
chrX	119919125	119989800	38	35700	14
chr1	6452300	6672950	37	42950	53.6
chr22	39744750	40020700	37	37675	45.8072289156626
chr3	184206425	184352850	37	62575	40.4347826086956
chr7	150887150	151145725	37	37800	53.4385964912281
chr22	50106125	50529800	36	45025	40.957345971564
chr9	71125250	71183500	36	28750	21.0625
chr14	57258175	57385175	35	60050	26.1071428571429
chr17	72836950	72977775	35	59900	21.0588235294118
chr19	55861650	56016950	35	47325	38.8235294117647
chr1	203236925	203331050	34	31900	21
chr12	114815875	114945300	34	94675	14.9230769230769
chr2	73383350	73551375	34	42375	40
chr22	32812650	32867625	34	20825	12.7878787878788
chr9	126738000	126809650	34	58175	4.125
chr1	20793075	20915875	33	32250	46
chr1	46901625	47017625	33	94750	23.2727272727273
chr17	78385000	78516775	33	41225	39.8620689655172
chr11	20151950	20246625	32	48650	19.6296296296296
chr11	60534500	60795375	32	30600	40.2787878787879
chr14	23737050	23896925	32	32150	39.6470588235294
chr17	1806600	1964375	32	56825	34.2325581395349
chr17	72191650	72464125	31	36925	44.0238095238095
chr19	2974275	3049500	31	30075	20.4406779661017
chr16	1275625	1395275	30	30300	39.7435897435897
chr2	119511925	119641025	30	56325	40.2631578947368
chr20	58137625	58214625	30	32375	39.12
chr21	34385125	34524625	30	65200	34.4516129032258
chrX	68394025	68535525	30	40700	35.3
chr1	23671675	23755700	29	75675	3.52380952380952
chr10	101244575	101315325	29	53975	7.21428571428571
chr10	102966775	103072000	29	67400	13.5151515151515
chr11	17670125	17762200	29	47600	24.4666666666667
chr17	37731100	37912775	29	49075	39.5820895522388
chr6	27154750	27281450	29	35600	27.9032258064516
chr6	41459200	41529325	29	53650	12.1290322580645
chr1	148850250	148932350	28	26275	32.9090909090909
chr12	54921625	55012475	28	38775	21.7560975609756
chr12	132621625	132706950	28	47550	13.9850746268657
chr14	103244600	103750250	28	52325	24.7701863354037
chr17	38934800	39020000	28	26950	27.4230769230769
chr19	4507800	4619800	28	18275	35.86
chr2	73089100	73167100	28	52225	16.7619047619048
chr8	22527275	22673025	28	32700	25.0212765957447
chrX	39941550	40036850	28	44100	28.962962962963
chr1	38063350	38136200	27	36725	20.6923076923077
chr1	111093675	111174050	27	36575	26.8181818181818
chr11	64438475	64514625	27	28100	21.2666666666667
chr9	100685475	100752550	27	39500	11.6752136752137
chrX	109665275	109701725	27	14950	14.0555555555556
chrX	152863325	152940375	27	25350	17.8876404494382
chr1	41805900	41875775	26	25725	22.5161290322581
chr5	139122875	139238500	26	43950	31.3636363636364
chr9	131123600	131223675	26	56325	32.2978723404255
chr1	231278450	231355275	25	38775	23.3170731707317
chr11	63862050	63903175	25	11875	16.4375
chr12	133103800	133198475	25	66225	10.796992481203
chr1	38191425	38261650	24	38525	16.4
chr1	161390625	161461150	24	21300	25.2142857142857
chr13	112701750	112772475	24	45975	8.40740740740741
chr14	105863300	106004925	24	31300	17.0526315789474
chr17	80252400	80338250	24	22975	23.2380952380952
chr4	2030550	2153425	24	31200	14.7368421052632
chr5	77245125	77320150	24	41800	22.5217391304348
chr6	44232250	44311950	24	26675	24.6666666666667
chr6	144269075	144536575	24	53650	24.6901960784314
chr7	157360775	157410450	24	25950	25.1428571428571
chr8	110611875	110667525	24	29100	27.2380952380952
chr8	144211875	144273725	24	23725	19.8181818181818
chr9	66821125	66863275	24	12100	22
chrX	68041100	68132625	24	29400	25.6
chr11	65291300	65375700	23	29925	16.3
chr16	1901950	1981350	23	25775	24.2162162162162
chr17	17576275	17645675	23	53625	14.9565217391304
chr17	33758825	33894100	23	35450	24.2631578947368
chr17	34988000	35019500	23	17150	16.9411764705882
chr17	41978500	42085625	23	29425	17.2571428571429
chr8	23529175	23594050	23	54200	5.22222222222222
chr1	47655775	47710925	22	34900	7.57894736842105
chr11	61266250	61359625	22	22650	20.8050314465409
chr11	128390150	128493600	22	33875	24.0975609756098
chr15	96581525	96639450	22	25425	23.8518518518519
chr16	33935300	33965750	22	8700	12
chr20	2487825	2550550	22	32975	15.6363636363636
chr3	128143850	128241675	22	54425	16.26
chr5	1839300	1898150	22	38125	8.52173913043478
chr9	36980575	37046225	22	47675	13.3684210526316
chrX	129066550	129120500	22	32575	21.9230769230769
chr16	78077425	78119000	21	26150	5.24324324324324
chr2	242973250	243000875	21	20900	5.2
chr21	38035525	38091025	21	38900	8.63157894736842
chrX	146750200	146803875	21	45475	6.66666666666667
chr1	6186725	6322750	20	32525	11.6528925619835
chr11	119185150	119254275	20	20275	15.8208955223881
chr14	24785825	24835525	20	29475	7.88235294117647
chr15	88789300	88816650	20	14900	5.76
chr18	19904550	19943750	20	22900	7
chr19	1733225	1789975	20	48575	6.4
chr19	28237075	28264675	20	19175	6.18181818181818
chr2	44992800	45039975	20	27875	9.34426229508197
chr4	3452125	3505700	20	35000	12.6666666666667
chr4	8849200	8921675	20	52375	18.6
chr10	50856950	50909000	19	22850	18.4
chr12	48570975	48608850	19	24150	10.280701754386
chr12	54816975	54858025	19	29825	7.87878787878788
chr16	31482475	31583150	19	28425	19.1
chr17	48021450	48106325	19	43375	18.4814814814815
chr2	133011975	133034875	19	8325	14.2
chr5	42943250	43047275	19	49700	7.9375
chr6	37706125	37753900	19	27425	8.375
chr7	32964675	33000450	19	23575	3.90909090909091
chr1	78685900	78740625	18	35000	16.0869565217391
chr1	149134575	149204900	18	40450	9.16666666666667
chr1	231112625	231185575	18	26850	12.972972972973
chr10	95576200	95617775	18	25925	16.0526315789474
chr10	102614375	102639000	18	15825	2.88135593220339
chr12	115092200	115188650	18	55275	6.77551020408163
chr16	56639000	56717950	18	72950	1.13333333333333
chr2	223102625	223191925	18	54875	9.00502512562814
chr5	135243750	135314250	18	15475	15.9099099099099
chr7	31781350	31824250	18	29325	7.91304347826087
chr1	33334500	33445750	17	27300	9.19587628865979
chr1	113240850	113272850	17	14250	7.69491525423729
chr10	104150600	104197500	17	17450	11.8918918918919
chr10	119962525	120031450	17	24450	10.6785714285714
chr16	198625	231500	17	26225	1.2112676056338
chr2	70638375	70672750	17	15200	13.4615384615385
chr20	24972525	25072950	17	35050	9.69127516778524
chr4	156331975	156364125	17	24875	9.11111111111111
chr7	150382525	150455225	17	37900	13.6491228070175
chr1	2555525	2588900	16	18000	12.9411764705882
chr1	39041800	39075450	16	14900	5.97916666666667
chr1	205504325	205550275	16	16925	5.18767507002801
chr10	111904875	111942350	16	24375	5.76
chr11	57219175	57251975	16	17950	9.17647058823529
chr12	94536525	94582000	16	32375	8.03125
chr12	128770500	128871425	16	22200	13.7714285714286
chr13	100543600	100651475	16	45650	13.5125
chr14	38674400	38729700	16	27525	12.6842105263158
chr16	740900	778800	16	26050	6.38961038961039
chr17	44890800	44932800	16	22850	13.12
chr2	44081925	44099300	16	6275	6.75
chr20	3707700	3769350	16	20225	9.13636363636364
chr22	39625125	39650375	16	19000	7.23076923076923
chr5	151277250	151306225	16	23100	2.22222222222222
chr6	108430475	108510625	16	61225	9
chr7	75888650	75914325	16	10525	14.3
chr1	969275	1015300	15	21100	5.28270042194093
chr1	204959750	205016800	15	17375	11.2
chr11	113924550	113954450	15	24400	3.8
chr14	97144075	97164425	15	15700	0.848484848484849
chr15	80539550	80561125	15	10925	11.6363636363636
chr17	27311075	27351825	15	12950	9.80645161290323
chr17	44844625	44871975	15	15525	9.79310344827586
chr18	18959425	18985100	15	15475	5.86206896551724
chr19	5477675	5504275	15	15500	7.32075471698113
chr2	85968625	86000400	15	18275	8.4
chr3	12909700	12933575	15	9950	8.64406779661017
chr3	185812600	185850350	15	21800	11.75
chr4	6548625	6576550	15	16600	5.40540540540541
chr4	83695900	83736650	15	36175	3.3
chr6	28167000	28192725	15	20200	3.54545454545455
chr6	33153675	33190725	15	20500	6.27972027972028
chr6	40552275	40573200	15	10850	6
chr6	49516525	49534400	15	14375	1.82352941176471
chr6	90116050	90150775	15	10125	11.3387096774194
chr6	100021825	100082750	15	45275	5.90825688073395
chr1	33800675	33826000	14	16125	3.64444444444444
chr1	48167825	48203350	14	25200	7.23529411764706
chr1	144590150	144607825	14	7400	5.09090909090909
chr10	21782775	21810150	14	11725	6.54545454545455
chr11	43558975	43609950	14	31325	4.50724637681159
chr19	2250100	2313500	14	24450	8.49411764705882
chr19	55575150	55599775	14	18725	1.94594594594595
chr2	38298050	38328325	14	16600	11.0909090909091
chr2	114020325	114054175	14	27650	2.84615384615385
chr22	21310925	21337575	14	14150	7.46666666666667
chr3	10902125	10924225	14	13925	4.04347826086957
chr3	46912750	46940900	14	22150	3.24137931034483
chr3	181412550	181454275	14	20025	5.02631578947368
chr4	41728450	41767775	14	27025	6.81967213114754
chr6	168698200	168722400	14	11125	6.67326732673267
chr7	157453850	157499150	14	26075	8.26315789473684
chr8	61565200	61595500	14	21925	2.36363636363636
chr9	68408775	68428500	14	15350	1.55555555555556
chrX	70316275	70340200	14	12600	3.16129032258065
chrX	119113025	119154475	14	28525	6.07142857142857
chr1	21503925	21525625	13	14175	4.94736842105263
chr1	91167075	91319175	13	57000	4.18195157740279
chr10	23444750	23498225	13	44175	3.85185185185185
chr10	99784800	99806425	13	18975	1.29166666666667
chr10	111954775	111987975	13	14200	5.64285714285714
chr11	64396800	64416500	13	13000	8.63636363636364
chr11	115612675	115635875	13	10450	6.71428571428571
chr12	296350	326000	13	19825	6.45454545454545
chr12	53716275	53740450	13	10800	8.81818181818182
chr12	113010600	113041100	13	16200	9.35
chr17	42611350	42641400	13	20275	2.54901960784314
chr19	47919175	47974825	13	22350	8.26086956521739
chr2	45142550	45193475	13	42225	3.56
chr3	189489350	189529025	13	23400	3.3
chr5	31450	56750	13	12650	7.09090909090909
chr6	31318800	31337225	13	12275	4.91666666666667
chr7	27124000	27298300	13	169875	4
chr8	11530750	11604975	13	62025	5.50877192982456
chr8	144821200	144860850	13	18700	8.88888888888889
chr9	131933475	131961625	13	17100	6.34883720930233
chrX	144879325	144906600	13	22475	2.9
chr1	18423225	18446150	12	14975	4.18867924528302
chr1	26471875	26495950	12	18975	4
chr10	9129425	9150075	12	14450	5.25581395348837
chr10	73390250	73420425	12	12625	6.89171974522293
chr10	77150075	77214525	12	54925	1.15947467166979
chr11	27809600	27826400	12	11500	2.8135593220339
chr12	1691525	1744775	12	23250	6.75229357798165
chr12	50434425	50458200	12	18825	2
chr12	113894600	113926475	12	28300	1.08333333333333
chr15	42656450	42678825	12	15175	5.2093023255814
chr15	45397925	45430600	12	29600	0.941176470588235
chr15	58338900	58361725	12	16300	4.09523809523809
chr16	6898675	6919325	12	14600	5
chr17	6732425	6746475	12	7475	5.15384615384615
chr17	32950650	32970500	12	14875	1.58064516129032
chr17	77759700	77823650	12	59875	0.347826086956522
chr19	7920275	7941200	12	13475	4.37837837837838
chr19	47134600	47164000	12	16650	5.37254901960784
chr19	55668425	55697150	12	15625	6
chr2	127694575	127707050	12	8575	2.47058823529412
chr2	231897050	231919550	12	11725	5.203125
chr22	37718250	37738200	12	13350	4.68571428571429
chr22	38845600	38865325	12	17025	0.826666666666667
chr4	7084675	7106600	12	15250	5.36842105263158
chr4	8578025	8610525	12	14225	6.07272727272727
chr4	80991700	81142125	12	39500	6.34238310708899
chr5	1642750	1673350	12	12075	7.73684210526316
chr5	2733350	2765400	12	21775	3.375
chr5	35740200	35769825	12	22975	4.74285714285714
chr6	4774725	4790075	12	8800	3.26315789473684
chr6	29757900	29820975	12	17650	6.31168831168831
chr7	68682475	68708550	12	19200	3.75862068965517
chr7	69056025	69097250	12	36850	2.75675675675676
chr7	70140550	70161450	12	15275	2.25925925925926
chr7	73035575	73067275	12	10950	6.54901960784314
chr1	2969050	2995100	11	21225	2.74576271186441
chr1	39265350	39287600	11	14350	4.47058823529412
chr1	94699600	94730450	11	22950	1.23577235772358
chr1	175853450	175894350	11	37550	2.30769230769231
chr1	223898725	223921775	11	16050	3.6
chr11	44744675	44781325	11	12900	5.86610878661088
chr11	118013425	118047200	11	30850	1.88888888888889
chr11	118116150	118140900	11	12275	5.96078431372549
chr13	97865375	97892175	11	20850	4.7719298245614
chr14	37097225	37145900	11	37675	6.69090909090909
chr14	68064875	68088125	11	15925	4.94285714285714
chr14	93380750	93392050	11	7350	3.33333333333333
chr14	96162325	96178750	11	10475	4.5625
chr15	45750375	45777475	11	23025	1.6
chr15	63780150	63802375	11	18450	2.07594936708861
chr15	96857100	96922400	11	60375	5.92
chr15	96934050	96968025	11	26825	2.13333333333333
chr16	54958900	54984300	11	21425	2.74074074074074
chr16	55501100	55517075	11	10650	4.07692307692308
chr17	8009350	8041650	11	20775	2.74285714285714
chr17	8903250	8933775	11	26500	1.6
chr19	18705575	18728075	11	18900	1.73913043478261
chr2	100717175	100748650	11	25450	3.11111111111111
chr2	207115800	207139225	11	21000	0.517241379310345
chr20	3639025	3666700	11	13325	4.68571428571429
chr20	61044450	61063800	11	17125	0.5
chr21	46117650	46145250	11	15975	4.78991596638655
chr22	19692025	19718700	11	20950	4.04878048780488
chr22	23692450	23721200	11	21975	2.96296296296296
chr3	62336425	62371700	11	30875	5.81818181818182
chr4	16445900	16461600	11	11950	4.23076923076923
chr5	132144650	132167700	11	17225	5.45454545454545
chr5	172641675	172693250	11	35025	6.64864864864865
chr6	35171075	35194100	11	17525	4.64285714285714
chr6	64237550	64256375	11	13175	3.81818181818182
chr6	91995450	92016525	11	16275	6.21052631578947
chr7	112996150	113016300	11	16400	1.78947368421053
chr9	1026775	1083350	11	28575	2.50980392156863
chr9	117675575	117698300	11	19650	2.55555555555556
chr9	133526400	133558075	11	23550	6.31111111111111
chr9	140768250	140785275	11	11575	2.25454545454545
chrX	99646425	99670550	11	21025	1.95121951219512
chr1	181055275	181079925	10	16025	3.1304347826087
chr10	14997100	15012650	10	5050	5
chr10	98936350	98957475	10	14100	4.71428571428571
chr10	119282450	119321150	10	35350	1.56862745098039
chr11	70959150	70967325	10	5850	2.75
chr11	74435125	74446300	10	8725	1.60975609756098
chr11	115832100	115851525	10	12475	2.58823529411765
chr12	174125	193375	10	12475	3.33333333333333
chr12	1633025	1648100	10	12175	1.6
chr12	26264450	26285850	10	15975	4.15
chr14	54410600	54432150	10	19850	0.307692307692308
chr15	56021250	56044575	10	16375	5.16666666666667
chr15	74413325	74432075	10	15750	4
chr15	83304850	83332925	10	10375	4.66666666666667
chr16	73055850	73108550	10	48050	0.431372549019608
chr16	86366050	86381975	10	8400	4.29411764705882
chr17	59466775	59500475	10	28825	3.2972972972973
chr17	71890600	71909500	10	17800	0.388888888888889
chr17	72660675	72672875	10	9375	1.9047619047619
chr18	45930625	45943050	10	9500	2.08333333333333
chr18	70101525	70127875	10	23550	1.73333333333333
chr2	9344500	9360750	10	9700	3.11764705882353
chr2	28601275	28619275	10	12850	4.28571428571429
chr2	60779850	60799825	10	10400	4.38709677419355
chr2	95521450	95541075	10	14950	3.5
chr2	105457050	105500375	10	37975	4.47826086956522
chr2	114255425	114269800	10	10875	2.27272727272727
chr2	177496850	177512725	10	10850	2.52173913043478
chr2	178522050	178542350	10	12725	2.27272727272727
chr2	241757475	241773325	10	12800	1.18367346938776
chr22	19736150	19762400	10	23575	2.40909090909091
chr3	38679850	38698600	10	9850	3.57142857142857
chr3	193490325	193508800	10	9175	2.8
chr4	1522000	1532425	10	7350	2.88888888888889
chr4	105823175	105849725	10	23300	3.88888888888889
chr5	6443550	6461525	10	14875	3.4
chr5	77132750	77161175	10	23300	3.83673469387755
chr5	153982100	153995400	10	9125	4.60606060606061
chr6	89840225	89857450	10	13325	1.4047619047619
chr8	81470225	81492225	10	17025	2.92682926829268
chr9	954000	991100	10	29025	5.04761904761905
chr9	21959975	22012600	10	49575	1.48148148148148
chr9	119030525	119052225	10	17900	1.73333333333333
chrX	118094775	118123500	10	26125	1.72727272727273
chr1	10849700	10860075	9	8675	1.35714285714286
chr1	26359425	26381075	9	15500	3.16129032258065
chr1	37493775	37510050	9	13300	2.54901960784314
chr1	105027300	105038550	9	8850	1.48148148148148
chr1	110606875	110632150	9	23325	3.41176470588235
chr1	112524100	112537775	9	10775	1.69230769230769
chr1	175536475	175570075	9	16000	2.92307692307692
chr1	230912850	230928275	9	12600	2.3
chr10	88118875	88138250	9	16825	0.373015873015873
chr10	103982050	104003600	9	19225	2.23255813953488
chr10	121229550	121247525	9	12400	3.5609756097561
chr11	3182375	3193475	9	9350	0.456140350877193
chr11	35672475	35685700	9	7225	3.26923076923077
chr12	50337450	50365500	9	17825	2.33865814696486
chr12	103339875	103368250	9	25850	1.53333333333333
chr12	108296050	108307500	9	8850	3.6551724137931
chr13	112983225	113004950	9	9350	3.2972972972973
chr14	59093900	59106775	9	8025	1.59090909090909
chr15	34782150	34793925	9	10100	0.904761904761905
chr15	79348125	79400150	9	26775	2.52808988764045
chr15	79590750	79603250	9	8725	2.03508771929825
chr16	1153300	1163625	9	5950	2.27956989247312
chr16	4179500	4188075	9	5075	1.77777777777778
chr16	8548225	8565475	9	13375	3.44
chr16	75949125	75975525	9	21275	1.625
chr17	26232700	26250450	9	14975	0.6
chr17	31510750	31527375	9	12075	2.9375
chr17	39860000	39894350	9	18375	3.25609756097561
chr17	54665925	54677950	9	9975	0.775510204081633
chr17	58211550	58231450	9	17350	1.5625
chr17	72606550	72615850	9	6050	1.30120481927711
chr19	45326425	45340050	9	5450	3.24
chr19	51410350	51425600	9	10500	3.75609756097561
chr2	26910075	26923450	9	10175	3
chr2	233344000	233373000	9	16650	2.55072463768116
chr2	239740250	239764150	9	10800	2.48022598870056
chr21	38408500	38423600	9	12725	1.94594594594595
chr22	45015650	45028850	9	8075	3.6875
chr3	55507025	55527100	9	15575	1.78947368421053
chr3	69188350	69196500	9	5775	0.769230769230769
chr4	3870900	3882200	9	8700	1.2972972972973
chr4	147990175	147999450	9	7725	3.52941176470588
chr5	60602375	60611700	9	5550	3.17391304347826
chr5	134357550	134394975	9	33700	1.57894736842105
chr5	170726150	170765675	9	34800	1.82608695652174
chr5	171040000	171058700	9	15325	3.14285714285714
chr6	10377325	10434700	9	51575	2
chr6	31361775	31372700	9	9100	0.538461538461538
chr6	33961850	33984500	9	15400	3.31578947368421
chr6	34108500	34123875	9	13425	0.608695652173913
chr6	98034475	98048700	9	11500	3.41176470588235
chr6	102906225	102917450	9	7875	1.13207547169811
chr6	110296625	110303950	9	5950	2.10526315789474
chr7	25891425	25908950	9	13550	2.05263157894737
chr7	72991900	73002500	9	6050	3.15384615384615
chr7	96593925	96660525	9	44325	2.33333333333333
chr7	149453025	149476025	9	17500	3.5
chr8	14336350	14352575	9	12025	2.71604938271605
chr8	41159250	41185200	9	23000	0.571428571428571
chr8	97141050	97183375	9	32700	3.59722222222222
chr9	115850700	115861650	9	6950	2.57777777777778
chrX	78851375	78862125	9	7700	1.2
chrX	131799350	131812475	9	11600	0.642857142857143
chrX	136105175	136122625	9	14925	2.24
chr1	2458225	2475975	8	16725	0.416666666666667
chr1	14210400	14225675	8	13775	1.16666666666667
chr1	67978325	67989875	8	9825	0.261904761904762
chr1	145138100	145147300	8	6675	1.93103448275862
chr1	205422350	205428000	8	3625	1.7
chr1	232380050	232394400	8	12575	0.931034482758621
chr10	46986975	46994900	8	6475	0.75
chr10	99606175	99615050	8	6075	2.5
chr10	118884375	118939800	8	51800	2.61538461538462
chr11	30028750	30062950	8	30225	1.35483870967742
chr11	43890450	43901625	8	8675	0.709677419354839
chr11	117742625	117752775	8	8000	1.28
chr11	124031950	124043825	8	8675	1.23809523809524
chr12	4374875	4385675	8	7825	2.29411764705882
chr12	42626375	42642675	8	13150	0.9
chr12	110330000	110345725	8	13225	1.14754098360656
chr12	113946475	113960100	8	11275	2.19047619047619
chr13	39950950	39973300	8	20450	0.48780487804878
chr14	21090750	21103050	8	7025	1.85454545454545
chr14	102401150	102413450	8	7800	2.53333333333333
chr15	41208700	41237200	8	22450	2.16
chr15	51380650	51390700	8	8875	0.8
chr15	72521600	72538575	8	12725	2.50704225352113
chr15	99637625	99648800	8	8850	0.775193798449612
chr16	2066700	2078600	8	8625	2.1
chr16	5260125	5268700	8	6450	0.941176470588235
chr16	30040225	30047925	8	4550	2.23076923076923
chr16	30668275	30709325	8	36625	1.61904761904762
chr16	66953075	66970200	8	8275	2.54625550660793
chr16	85109175	85120075	8	7025	2.26086956521739
chr16	89256675	89276750	8	10025	2.54814814814815
chr17	4428350	4438200	8	8550	0.833333333333333
chr17	33220775	33225600	8	3250	2.125
chr17	35277400	35307625	8	26000	1.96666666666667
chr17	38490525	38507250	8	13950	0.623655913978495
chr17	56471775	56483450	8	9800	1.71428571428571
chr17	77712600	77726300	8	10150	1.41463414634146
chr18	19793300	19803625	8	7925	1.56521739130435
chr18	22621450	22634525	8	11975	0.470588235294118
chr18	77148200	77160100	8	10550	0.763636363636364
chr19	20471725	20485375	8	9600	1.96969696969697
chr19	46905825	46918925	8	8000	1.90990990990991
chr19	49921225	49945975	8	23675	0.604651162790698
chr2	19546850	19571750	8	22050	2.4375
chr2	45867325	45882850	8	12050	1.74025974025974
chr2	178590200	178612800	8	21375	0.396825396825397
chr2	182530950	182563200	8	23125	1.9375
chr2	217554075	217562050	8	5800	1.26315789473684
chr2	234779475	234783900	8	2575	1.84
chr2	236028325	236043500	8	12925	1.05050505050505
chr20	23012800	23034450	8	20125	0.764705882352941
chr20	59813350	59835250	8	17700	1.11675126903553
chr21	36233850	36243725	8	6375	1.84
chr21	43636500	43646750	8	9025	1.17647058823529
chr22	46453700	46471475	8	16000	0.857142857142857
chr22	50698550	50711325	8	10100	0.524590163934426
chr3	69728850	69739125	8	9475	0.444444444444444
chr3	122741200	122750425	8	7675	0.923076923076923
chr3	138652500	138681175	8	24400	2.53191489361702
chr3	197799875	197816250	8	13900	2.34782608695652
chr4	106469375	106487400	8	16725	0.735294117647059
chr5	54466225	54482500	8	12650	1.70909090909091
chr5	137423425	137438425	8	11800	0.84
chr5	158473100	158492375	8	15975	0.662162162162162
chr5	168644525	168657425	8	11025	2.08695652173913
chr5	176261075	176268450	8	4900	1.66666666666667
chr6	1593475	1630875	8	33275	1.94594594594595
chr7	4740375	4754725	8	12575	1.40740740740741
chr7	5445625	5471675	8	15850	1.75308641975309
chr7	85388600	85400050	8	8825	2.53846153846154
chr7	128548700	128559575	8	7300	2.1
chr7	149741725	149747575	8	4075	2.18181818181818
chr8	72456575	72474300	8	15450	0.704545454545455
chr8	129586750	129592050	8	3075	2
chr9	133808675	133819500	8	7225	1.88888888888889
chr9	135029625	135043500	8	11375	1.44615384615385
chrX	574425	611150	8	32825	0.88
chrX	11674175	11692300	8	13725	2.39024390243902
chrX	106687050	106697325	8	7825	1.28
chrX	139513650	139521500	8	5150	1.25925925925926
chr1	17197200	17203075	7	4700	0.838709677419355
chr1	51428875	51451200	7	21325	0.472727272727273
chr1	84933825	84944350	7	9000	0.795180722891566
chr1	155042900	155059450	7	11900	1.14285714285714
chr1	169647950	169662600	7	13725	0.209302325581395
chr1	197869725	197897925	7	25725	0.947368421052632
chr1	209845050	209854975	7	8625	0.967741935483871
chr10	22601825	22640225	7	34400	0.348837209302326
chr10	50596825	50614200	7	16125	1.11111111111111
chr10	71808150	71817450	7	8575	0.571428571428571
chr11	19359475	19372450	7	11300	1.07142857142857
chr11	20614075	20633825	7	18900	0.235294117647059
chr11	29380925	29389800	7	7575	0.408163265306122
chr11	115525750	115535150	7	8075	0.941176470588235
chr12	58003700	58029725	7	24700	0.56
chr12	79038625	79055075	7	13200	0.696629213483146
chr12	89737575	89752900	7	11475	0.75
chr12	108164250	108174525	7	9175	1.25925925925926
chr12	108233000	108243975	7	9700	0.634146341463415
chr12	108424250	108431675	7	5725	0.518518518518518
chr12	117312050	117323050	7	10000	0.571428571428571
chr12	125667075	125679175	7	9875	0.419161676646707
chr13	53843150	53860975	7	16650	0.153846153846154
chr14	96340450	96345300	7	3775	0.580645161290323
chr14	99728925	99744225	7	12000	0.465116279069767
chr15	37383600	37406625	7	21000	0.761904761904762
chr15	42866450	42875200	7	6350	1.4
chr15	59833825	59844700	7	8950	0.428571428571429
chr15	72694750	72701875	7	4900	1.44262295081967
chr15	93210625	93218325	7	5575	0.85
chr15	93676975	93682375	7	3750	0.842105263157895
chr15	98963325	98974200	7	8875	1.10526315789474
chr16	86596125	86618950	7	21575	0.653061224489796
chr17	21260550	21266200	7	3950	1.0625
chr17	36090100	36112050	7	18800	0.952380952380952
chr17	44336550	44347675	7	7525	1.03448275862069
chr17	70106125	70121000	7	12425	0.4
chr18	57357975	57367200	7	8200	0.285714285714286
chr18	63567575	63579125	7	10050	1.375
chr18	77544075	77562025	7	15475	1.04761904761905
chr19	8426725	8432275	7	4775	0.28125
chr19	15563550	15583025	7	15300	1.18260869565217
chr19	45248275	45262125	7	12175	0.630434782608696
chr19	47521375	47532300	7	9450	1.16666666666667
chr2	13955100	13968125	7	9575	1.44444444444444
chr2	50158425	50171450	7	11600	0.697674418604651
chr2	64990975	64998550	7	6050	0.785714285714286
chr2	172940500	172977475	7	35500	1.38888888888889
chr2	184540950	184545450	7	3150	1.15789473684211
chr2	190438250	190451375	7	11225	1.47058823529412
chr2	224475400	224494425	7	17100	0.634146341463415
chr2	238384350	238398350	7	12450	1.11538461538462
chr20	30551900	30559125	7	5400	0.594202898550725
chr20	34678125	34690650	7	10550	1.25714285714286
chr20	50714825	50724875	7	8575	1.06666666666667
chr22	28184925	28201725	7	15375	0.62962962962963
chr22	30113000	30122975	7	9375	0.421052631578947
chr22	42304175	42325075	7	19300	0.694444444444444
chr3	17036300	17048325	7	11175	0.461538461538462
chr3	99585275	99599050	7	12700	0.186046511627907
chr3	125682475	125691375	7	6825	1.11688311688312
chr3	128710575	128727725	7	15575	0.580645161290323
chr3	137476175	137504425	7	25700	1.21428571428571
chr3	190228225	190235475	7	6425	0.307692307692308
chr4	564075	576150	7	10950	0.695652173913043
chr4	1392550	1413125	7	18400	0.979591836734694
chr4	5888850	5911125	7	19250	0.941176470588235
chr4	41859150	41889850	7	29000	0.486486486486487
chr4	81176550	81195000	7	16200	1.40740740740741
chr4	154708675	154715250	7	4025	1.33333333333333
chr4	174412525	174467325	7	52725	0.206185567010309
chr4	185924175	185955425	7	26800	0.85
chr5	37080750	37093575	7	10675	0.532110091743119
chr5	79854175	79871500	7	13400	1.27058823529412
chr5	87952425	87995925	7	41775	1.03703703703704
chr5	92902225	92961700	7	57300	0.469798657718121
chr5	175296525	175306725	7	6675	1.51304347826087
chr6	387050	398225	7	9750	0.5
chr6	122703075	122722650	7	16425	1.35294117647059
chr6	147756575	147766575	7	7125	0.814814814814815
chr6	170589050	170609050	7	15925	1.04347826086957
chr7	554775	565750	7	8350	1.125
chr7	4717500	4723600	7	4325	1.27272727272727
chr7	127987800	128008000	7	18825	1.09677419354839
chr7	150488900	150502250	7	11375	1.02325581395349
chr7	156784775	156822775	7	36250	0.883720930232558
chr8	1317375	1325425	7	6700	0.958904109589041
chr8	3096225	3107625	7	10550	0.425531914893617
chr8	19709825	19720975	7	9400	0.880952380952381
chr8	37546800	37560850	7	12350	0.769230769230769
chr8	145549100	145565225	7	13075	0.560975609756098
chr8	145697000	145714225	7	12950	1.31210191082803
chr9	104075	118900	7	12325	1.45454545454545
chr9	2011325	2022550	7	9350	0.63768115942029
chr9	34574450	34596700	7	20025	0.491071428571429
chr9	37644200	37656225	7	10350	0.316546762589928
chr9	124971675	124997200	7	24250	1.4
chrX	17873275	17885275	7	10400	0.714285714285714
chrX	71519250	71535225	7	12200	1.36842105263158
chrX	136129175	136138500	7	7600	1.41666666666667
chrX	143829700	143841400	7	9550	1.2
chrX	149385475	149398375	7	11150	0.426229508196721
chrX	150338900	150352800	7	12475	0.8
chr1	26546400	26554675	6	6800	0.610687022900763
chr1	35388850	35398925	6	8425	0.691358024691358
chr1	147055525	147064475	6	7300	0.736842105263158
chr1	159137900	159143475	6	4600	0.769230769230769
chr1	161691850	161698725	6	5725	0.538461538461538
chr1	204673375	204687800	6	10925	0.674157303370786
chr1	208412675	208419950	6	6675	0.526315789473684
chr10	58895225	58910050	6	14175	0.235294117647059
chr10	71560425	71566075	6	5025	0.608695652173913
chr10	99729425	99740525	6	9350	0.648648648648649
chr10	135039825	135054900	6	12500	0.55045871559633
chr11	6276175	6285950	6	8475	0.738095238095238
chr11	6299925	6312450	6	11250	0.4
chr11	75875050	75879900	6	3825	0.666666666666667
chr11	113342025	113348825	6	6050	0.758620689655172
chr11	119659150	119672500	6	12500	0.153846153846154
chr12	106967425	106989950	6	21975	0.342857142857143
chr12	107708050	107717975	6	8525	0.387096774193548
chr12	111469325	111476400	6	5225	0.72992700729927
chr12	119768950	119779550	6	8875	0.576271186440678
chr13	22239000	22253150	6	11975	0.519298245614035
chr13	28558675	28564300	6	4150	0.761904761904762
chr13	44352325	44363275	6	10000	0.333333333333333
chr13	71597450	71608700	6	10500	0.254545454545455
chr13	76908050	76914225	6	5225	0.558139534883721
chr14	33399650	33412175	6	10375	0.540816326530612
chr14	38044475	38082200	6	37225	0.0980392156862745
chr14	45759850	45768325	6	7300	0.740740740740741
chr15	23865400	23878125	6	9425	0.716417910447761
chr15	28337550	28353550	6	14950	0.347222222222222
chr15	40570075	40586850	6	14775	0.527472527472527
chr15	45810225	45819300	6	8075	0.484848484848485
chr15	55876500	55883375	6	5875	0.5
chr15	60284875	60302750	6	16775	0.777777777777778
chr15	88362600	88374050	6	10700	0.358490566037736
chr15	88405325	88412825	6	5775	0.764705882352941
chr15	89340925	89350100	6	8300	0.246575342465753
chr15	92933750	92940475	6	5650	0.454545454545455
chr15	93900425	93910400	6	8700	0.466666666666667
chr16	323325	332350	6	7275	0.455172413793103
chr16	26756250	26767275	6	10000	0.705882352941177
chr16	29135450	29139625	6	3225	0.75
chr16	85363100	85370625	6	6000	0.4375
chr16	88836625	88840475	6	2975	0.6
chr17	27938825	27951325	6	11225	0.30188679245283
chr17	33120475	33131475	6	9375	0.7
chr17	33694600	33705225	6	9675	0.526315789473684
chr17	64956025	64965650	6	7600	0.571428571428571
chr17	78533500	78545025	6	10025	0.375
chr19	4277400	4283475	6	5175	0.571428571428571
chr19	6528750	6536150	6	6250	0.410714285714286
chr19	13973650	13988650	6	13850	0.261904761904762
chr19	30010275	30024800	6	12975	0.264285714285714
chr19	43198450	43204125	6	4525	0.611111111111111
chr2	42068725	42074725	6	5100	0.571428571428571
chr2	45220400	45245250	6	23450	0.413793103448276
chr2	56398575	56421375	6	18500	0.777777777777778
chr2	109714350	109723000	6	7475	0.727272727272727
chr2	137261350	137272425	6	9250	0.782608695652174
chr2	145264950	145280975	6	14600	0.220820189274448
chr2	171669450	171685900	6	15675	0.555555555555556
chr20	21845750	21855225	6	8575	0.5
chr20	23732500	23744225	6	10500	0.657534246575342
chr20	36540075	36547675	6	6025	0.506172839506173
chr20	40813750	40819425	6	4500	0.526315789473684
chr20	57325225	57330500	6	4325	0.538461538461538
chr20	62668175	62684200	6	15425	0.210526315789474
chr21	43170650	43198175	6	19750	0.489184692179701
chr22	37461650	37474600	6	10375	0.648648648648649
chr22	42653750	42659825	6	5350	0.387096774193548
chr3	31046500	31058575	6	10050	0.72
chr3	50375575	50384275	6	7375	0.493506493506494
chr3	111717375	111722400	6	3675	0.75609756097561
chr3	147069100	147145975	6	75325	0.236775818639798
chr3	186541825	186550700	6	7975	0.428571428571429
chr4	74803450	74815950	6	11575	0.697674418604651
chr4	106060675	106087325	6	22925	0.30990990990991
chr4	147548800	147583625	6	34000	0.727272727272727
chr5	65993700	66006050	6	9750	0.566037735849057
chr5	88177100	88186950	6	9075	0.1875
chr5	153566500	153573125	6	5550	0.523809523809524
chr5	155102125	155116675	6	13625	0.384615384615385
chr5	158650200	158661400	6	10225	0.232558139534884
chr5	174142825	174166150	6	22275	0.291666666666667
chr5	176824300	176836675	6	10400	0.512820512820513
chr6	1372150	1402750	6	29625	0.341085271317829
chr6	26687900	26693150	6	4575	0.425531914893617
chr6	160383300	160388200	6	4250	0.264150943396226
chr7	1701025	1713000	6	10550	0.2
chr7	6565275	6576975	6	10650	0.273972602739726
chr7	95223525	95229700	6	5225	0.736842105263158
chr7	100804700	100825575	6	19050	0.423728813559322
chr7	114860125	114872925	6	11525	0.378378378378378
chr7	127162650	127178875	6	12775	0.649789029535865
chr7	130413725	130426275	6	11275	0.571428571428571
chr8	2909875	2921950	6	11175	0.666666666666667
chr8	11319475	11325850	6	5150	0.761904761904762
chr8	21638950	21650325	6	10600	0.45
chr8	22766800	22775925	6	7225	0.709677419354839
chr8	26718450	26727675	6	8425	0.4
chr8	38755050	38762250	6	6050	0.666666666666667
chr8	61832175	61840050	6	7150	0.540540540540541
chr8	65275975	65294825	6	18100	0.6
chr8	102048700	102057200	6	7625	0.176470588235294
chr8	143527875	143538000	6	8625	0.416666666666667
chr9	36767150	36770475	6	2400	0.666666666666667
chr9	135297775	135302375	6	3675	0.583333333333333
chrX	50209300	50220050	6	9750	0.690909090909091
chrX	103486250	103515800	6	28650	0.195804195804196
chrX	107066950	107072400	6	5075	0.137931034482759
chrX	122361300	122368475	6	5650	0.532374100719424
chrX	130199300	130223525	6	22775	0.612244897959184
chrX	138268050	138294950	6	25725	0.204918032786885
chr1	4712300	4720675	5	7850	0.164948453608247
chr1	5277850	5290650	5	12075	0.186915887850467
chr1	22885875	22893025	5	6425	0.162162162162162
chr1	177130200	177152050	5	20225	0.281818181818182
chr1	180190800	180210850	5	18725	0.166666666666667
chr1	244892200	244895625	5	2950	0.214285714285714
chr10	94445950	94461525	5	15100	0.232558139534884
chr10	115310350	115323700	5	12750	0.108108108108108
chr10	118025050	118036700	5	10975	0.214285714285714
chr10	119135475	119140275	5	4400	0.169014084507042
chr10	135138325	135153950	5	14500	0.219354838709677
chr11	13294050	13303800	5	8425	0.248366013071895
chr11	122007975	122013825	5	5250	0.264150943396226
chr11	123293350	123299600	5	5950	0.153846153846154
chr11	133897375	133903675	5	5775	0.16260162601626
chr12	58116825	58136850	5	19475	0.0568181818181818
chr12	109742700	109751700	5	8100	0.227848101265823
chr12	128747875	128756925	5	8350	0.129411764705882
chr13	83165900	83175525	5	8400	0.208333333333333
chr13	102565500	102574450	5	8550	0.235294117647059
chr13	111762450	111770775	5	7275	0.277777777777778
chr14	29222825	29258225	5	33675	0.0933062880324544
chr14	65342775	65350725	5	7500	0.0967741935483871
chr14	101029375	101039425	5	9075	0.230769230769231
chr14	101365075	101373700	5	7625	0.263736263736264
chr14	102021475	102038275	5	15875	0.275862068965517
chr15	93629225	93637950	5	7825	0.275862068965517
chr16	848925	855575	5	6225	0.145454545454545
chr16	23868575	23882925	5	13300	0.134529147982063
chr16	50496600	50503975	5	6600	0.169312169312169
chr16	67677975	67689625	5	10500	0.227272727272727
chr16	75864775	75878575	5	13225	0.111111111111111
chr17	35163600	35173025	5	8700	0.151724137931034
chr17	74126125	74142325	5	15475	0.23728813559322
chr19	16432675	16441575	5	8425	0.0961538461538462
chr19	30711150	30723925	5	11600	0.248648648648649
chr2	10215625	10224300	5	7375	0.267515923566879
chr2	18953700	18965525	5	10825	0.28
chr2	72365025	72380375	5	14425	0.275
chr2	73606675	73611325	5	4275	0.181818181818182
chr2	102000750	102006025	5	4850	0.266666666666667
chr2	103232550	103240225	5	7250	0.0930232558139535
chr2	119910650	119920750	5	9300	0.266666666666667
chr2	182515725	182528075	5	11700	0.166666666666667
chr2	234235300	234244600	5	8100	0.233009708737864
chr20	13195975	13205250	5	8450	0.234146341463415
chr20	21481100	21509675	5	27600	0.245614035087719
chr20	37837500	37843050	5	4875	0.226415094339623
chr20	41816150	41822175	5	5600	0.1125
chr20	60788925	60802100	5	12250	0.117647058823529
chr22	20780175	20794525	5	13500	0.282352941176471
chr22	42675925	42683575	5	7050	0.210526315789474
chr3	45884225	45892700	5	7775	0.246913580246914
chr3	53524075	53533100	5	8250	0.256410256410256
chr3	64662600	64677125	5	13475	0.214285714285714
chr3	126395775	126400000	5	3775	0.203389830508475
chr3	131785950	131795275	5	8950	0.087719298245614
chr3	134511350	134518600	5	6425	0.177215189873418
chr3	192123575	192132475	5	7925	0.226950354609929
chr4	2413625	2424750	5	10375	0.206896551724138
chr4	15776700	15782325	5	5250	0.214285714285714
chr4	55084175	55101125	5	15700	0.12
chr4	57707425	57714850	5	6875	0.149425287356322
chr4	96302325	96312425	5	9425	0.133333333333333
chr4	140888725	140899800	5	9950	0.237762237762238
chr5	3583750	3608850	5	24325	0.0482204362801378
chr5	10559475	10569375	5	9125	0.166666666666667
chr5	76915250	76950200	5	32875	0.156576200417537
chr5	135524250	135547600	5	22275	0.0963391136801541
chr5	174114525	174123425	5	7825	0.207547169811321
chr6	32817875	32826075	5	7500	0.15
chr6	49853375	49862000	5	7650	0.273809523809524
chr6	99268675	99297850	5	28400	0.0412757973733583
chr6	122928875	122933975	5	4700	0.188235294117647
chr6	166414975	166426425	5	10650	0.212765957446809
chr8	19664650	19674425	5	9225	0.138613861386139
chr8	20204950	20213850	5	8150	0.198019801980198
chr8	54782175	54799575	5	16950	0.136986301369863
chr8	145045575	145053825	5	7650	0.138613861386139
chr9	23819025	23833475	5	12750	0.25974025974026
chrX	25014725	25044750	5	29075	0.27906976744186
chrX	72664675	72676000	5	10500	0.11864406779661
chrX	119437150	119449975	5	11875	0.219895287958115
chr1	199998000	200014850	4	16500	0.0542986425339367
chr10	92671625	92698575	4	26525	0.0234833659491194
chr10	131751400	131774850	4	23150	0.0192043895747599
chr11	44320575	44361450	4	40300	0.0408163265306122
chr11	110579075	110586725	4	7350	0.050314465408805
chr12	123352125	123366275	4	13825	0.0326975476839237
chr13	79159800	79187025	4	26950	0.0140515222482436
chr13	95350525	95367950	4	17050	0.0375
chr15	53072050	53100650	4	28150	0.028169014084507
chr17	40822450	40828650	4	6025	0.041958041958042
chr17	43858550	43869850	4	10825	0.0564263322884013
chr2	66650150	66676025	4	25600	0.0192771084337349
chr2	176925650	177061850	4	135675	0.00644468313641246
chr2	218124450	218144700	4	19900	0.0563380281690141
chr4	38545900	38551400	4	5325	0.0506329113924051
chr4	143629675	143638775	4	8950	0.0526315789473684
chr7	90977100	90990850	4	13350	0.0448717948717949
chr7	126886625	126896700	4	9725	0.048582995951417
chrX	29236800	29250100	4	12800	0.0549450549450549
chrX	35742900	35753775	4	10525	0.054421768707483
chrX	139580600	139594775	4	13975	0.029126213592233
chr4	111529200	111565850	3	36500	0.00435729847494553
