# Supplementary material for: Large organized chromatin lysine domains help distinguish primitive from differentiated cell populations
Source: Nat Commun. 2021 Jan 21;12:499. doi: 10.1038/s41467-020-20830-9 (PMC7820432; doi:10.1038/s41467-020-20830-9)
Supplement: Supplementary file 3 — Supplementary Software [file 41467_2020_20830_MOESM3_ESM.zip › E018-H3K36me3_LOCKS.bed]

chr1	1552800	1811475	96	88625	39.7241379310345
chr1	11073350	11298900	96	134025	36.3846153846154
chr1	12294875	12449225	96	73375	13.0285714285714
chr1	19399050	19800050	96	213975	31.3846153846154
chr1	28054775	28326750	96	89350	26.9285714285714
chr1	39698000	39953625	96	157975	27.5555555555556
chr1	155581925	155818375	96	100300	28.0740740740741
chr1	233219800	233376950	96	58900	31.5333333333333
chr1	247003275	247218725	96	101650	28.2352941176471
chr10	12119225	12272300	96	88000	25.1875
chr10	27316625	27506725	96	92625	34
chr10	70094650	70258550	96	77750	33.4074074074074
chr10	70324375	70535375	96	101375	21.4782608695652
chr10	126611250	126808775	96	98675	36.8717948717949
chr11	62285775	62558425	96	107100	38.4
chr11	108004775	108157575	96	96300	18.5384615384615
chr12	56294150	56603225	96	119525	31.2093023255814
chr12	110619775	110934425	96	118550	33.0106382978723
chr12	112568300	112743425	96	77175	26.4444444444444
chr12	120107725	120294075	96	97525	25.5238095238095
chr12	122955700	123116025	96	128250	11.047619047619
chr12	132381350	132607400	96	120925	16.6582278481013
chr12	133141825	133384300	96	138125	30.0833333333333
chr14	55403150	55640400	96	109125	21.6150943396226
chr14	64408550	64611250	96	55700	32
chr15	28356450	28521700	96	95275	22.5925925925926
chr15	43236150	43392050	96	72775	30.4137931034483
chr15	44723925	44904475	96	79250	38.9473684210526
chr15	59283375	59477300	96	90050	30.8823529411765
chr15	63849075	64017750	96	65250	26.9142857142857
chr15	91267025	91528100	96	98875	36.7407407407407
chr16	16101750	16235900	96	94125	16.3529411764706
chr16	19510725	19665925	96	70525	18.32
chr16	23400025	23620050	96	124300	22.3529411764706
chr17	15878150	16047400	96	113325	11.4615384615385
chr17	26873475	27157550	96	138800	30.3529411764706
chr17	29044350	29204875	96	70200	38.5555555555556
chr17	35411925	35593100	96	80125	20.9411764705882
chr17	41100100	41357075	96	83425	25.9718309859155
chr17	57074725	57268500	96	72625	37.1666666666667
chr17	59868075	60036975	96	68650	21.6296296296296
chr17	80676550	80894875	96	85700	23.3913043478261
chr18	2666450	2800950	96	85850	9.41666666666667
chr18	12952450	13127550	96	99025	25.1538461538462
chr18	29408025	29508975	96	61900	5.11111111111111
chr19	11075750	11322575	96	130550	31.8888888888889
chr19	17253325	17437575	96	70925	34.2608695652174
chr19	37811200	38017025	96	70050	21.047619047619
chr19	57864475	58349600	96	150325	31.6428571428571
chr2	37214250	37457500	96	78050	33.6551724137931
chr2	61375775	61540000	96	79700	26.2162162162162
chr2	197509900	197748300	96	77525	33.7333333333333
chr2	219309425	219521575	96	116475	23.1666666666667
chr20	32953850	33130250	96	90650	27.2222222222222
chr21	47607725	47819975	96	135725	19.75
chr22	31968950	32204175	96	83050	26.4
chr3	47531425	47800100	96	153950	35.8527607361963
chr3	48442150	48720700	96	118250	22.2631578947368
chr3	52491525	52684175	96	101650	23.6190476190476
chr4	2626975	2934350	96	121100	33.3877551020408
chr4	5594875	5854125	96	70150	39.3571428571429
chr4	79173450	79387975	96	85325	38.6
chr4	85561925	85713725	96	78950	23.6603773584906
chr4	123076025	123265000	96	53475	32.5
chr5	14271150	14464400	96	88875	37.8095238095238
chr5	54550725	54704275	96	91325	21.3714285714286
chr5	64815925	65000675	96	60825	31.6428571428571
chr5	89913525	90070100	96	57075	22.6666666666667
chr5	133996750	134188525	96	118100	12.3168316831683
chr5	176451525	176676400	96	88475	20.8235294117647
chr6	56322000	56506875	96	92850	10.9724770642202
chr6	88212075	88372500	96	75050	21.448275862069
chr6	161458100	161685175	96	79375	26.3333333333333
chr7	91622200	91869025	96	85250	32.5
chr7	98930875	99230475	96	133125	33.3793103448276
chr8	25134950	25331775	96	74400	22.2352941176471
chr8	30243250	30435525	96	95425	17.9230769230769
chr8	67954700	68146425	96	80175	25.4117647058824
chr8	87383600	87565950	96	67525	36.4545454545455
chr8	141666925	141817725	96	76525	13.3913043478261
chr9	123150700	123334650	96	103650	8.96774193548387
chr9	125719350	125892550	96	73750	21.8333333333333
chr9	130823750	131249350	96	92375	38.5245901639344
chrX	24713875	24861950	96	66800	34.9523809523809
chr14	73528000	73789100	95	102250	39.2203389830508
chr19	3885825	4121275	95	89300	22.65
chr5	139815375	140087225	95	115400	28.7164179104478
chr12	124808025	124980200	94	105300	25
chr16	1604775	1879525	94	110875	21.5294117647059
chr5	73985150	74153350	94	85700	37.3333333333333
chrX	16599425	16780225	94	72200	34.3870967741936
chr11	32917550	33180850	93	92925	36.2608695652174
chr19	44464575	44806850	93	100500	35.2380952380952
chr2	55750875	55918425	93	67025	31
chr3	48959075	49168475	93	115725	36.8148148148148
chr5	94050	315675	93	77450	21.6190476190476
chr1	10316300	10481750	92	88325	36.08
chr17	5193975	5394425	92	117325	27.1851851851852
chr21	40541200	40778825	92	115625	18.655737704918
chr3	46958425	47222825	92	86325	33.8823529411765
chr14	71409150	71578700	91	60650	24.6363636363636
chr7	6416575	6745100	91	107700	33.3760683760684
chr12	121840550	122036450	90	92175	34.3414634146341
chr19	47567150	47775075	89	104025	18.3356643356643
chr1	43825325	44171700	88	146975	19.05
chr10	101910375	102148475	88	94675	23.013698630137
chr15	50850275	50977275	88	70875	18.6666666666667
chr16	70349375	70609875	88	120000	25.5789473684211
chr17	33900575	34053225	88	78875	23.3
chr2	233568200	233725650	88	80900	21.5
chr1	220231825	220386225	87	75075	32.3508771929825
chr12	57388975	57699675	87	124025	27.7103448275862
chr13	20534525	20662300	87	90750	8.8
chr14	58670075	58842950	87	84400	28.2
chr22	38010025	38288325	87	101000	30.1904761904762
chr14	103801400	104057650	86	66050	26.5142857142857
chr2	153464550	153619875	86	92150	12.3333333333333
chr3	183419600	183594700	86	108200	24.5384615384615
chr5	31400400	31557075	86	100450	21.9047619047619
chr8	128944675	129115475	86	63525	22
chr15	35147075	35279175	85	81775	16.8510638297872
chr15	41533475	41689125	85	72225	29.5
chr19	34811100	34988950	85	105025	23.2380952380952
chr7	156933025	157063525	85	80825	28
chr11	121340600	121505325	84	96850	14.4444444444444
chr17	8268425	8526775	84	133700	22.8181818181818
chr4	3088450	3245525	84	120250	15.1578947368421
chr4	73920950	74043375	84	85725	14.3529411764706
chr9	33887175	34044825	84	80100	26.4375
chr1	33084575	33329150	83	100825	24.4705882352941
chr5	68391250	68576925	83	72350	26.3652173913043
chr6	151193450	151318025	83	56300	25.7692307692308
chrX	130823650	130961800	83	91875	13.3913043478261
chr14	31050650	31206150	82	68175	22.6363636363636
chr20	25391600	25518700	82	80300	17.8
chr8	120743650	120866525	82	64925	16.6315789473684
chr11	117016500	117164700	81	71400	19.9090909090909
chr17	3909025	4027425	81	80800	6.19047619047619
chr3	124450800	124603775	81	74500	23.6
chr10	69646425	69805100	80	65600	26.9411764705882
chr2	122095650	122228475	80	71900	7.42857142857143
chr22	19315925	19508575	80	118950	19.8823529411765
chr4	39823800	39935050	80	73825	9
chr5	167812075	168004900	80	81475	14.6666666666667
chr1	155279875	155491225	79	59375	28.6086956521739
chr1	235270650	235423725	79	86550	16.9411764705882
chr15	43620450	43784375	79	112025	10.7058823529412
chr17	18089250	18263875	79	106050	6.54285714285714
chr17	27778275	27963725	79	65625	26.9503546099291
chr3	171944625	172119400	79	55625	26.16
chr9	36576950	36678775	79	53275	18.3478260869565
chr9	140596825	140731875	79	87325	7.2258064516129
chr1	35825150	36032750	78	81100	25.8333333333333
chr10	105063550	105209450	78	87900	15.171875
chr12	111854075	111990400	78	69725	12.7058823529412
chr17	61712100	61914900	78	100700	20.7428571428571
chr3	45433250	45590550	78	63125	17.76
chr5	179127475	179332025	78	107075	22.6666666666667
chr1	52380425	52557600	77	57450	23.7049180327869
chr1	55509475	55643125	77	99325	8.24390243902439
chr1	224373825	224515725	77	53800	26.2051282051282
chr14	39498875	39654800	77	88200	20.4
chr16	74907200	75013050	77	60650	19.4054054054054
chr2	36668025	36822750	77	65750	26.3333333333333
chr2	183775175	183888850	77	61625	18
chr5	109091000	109204800	77	57075	20.08
chr1	179961175	180082225	76	59425	12.952380952381
chr2	3322150	3489925	76	43175	26.3529411764706
chr2	42797225	42967800	76	62750	18.0512820512821
chr9	134273300	134526225	76	130425	26.7796610169492
chrX	40448875	40589050	76	75350	27
chr1	101352475	101507025	75	51775	22.3076923076923
chr12	123640275	123753900	75	60000	17.9047619047619
chr3	10005825	10143825	75	71225	15.0684931506849
chr9	133967325	134110800	75	79800	19.9285714285714
chr17	78237725	78392100	74	87750	23.6363636363636
chr2	128850900	128949775	74	71800	6.2
chr3	121146650	121263375	74	60200	19.8181818181818
chr1	31404475	31532725	73	77550	22.093023255814
chr12	19407750	19532175	73	55125	16.3636363636364
chr12	101675700	101796675	73	97750	9.63636363636364
chr15	41247075	41406075	73	92350	19.6470588235294
chr18	6940625	7050775	73	44025	19.7058823529412
chr2	216177775	216298475	73	87950	16.1714285714286
chr17	60037075	60140725	72	71375	9.52941176470588
chr2	9567700	9675750	72	66600	14.6829268292683
chr2	32687800	32804675	71	56625	16.3870967741935
chr3	44789950	44907125	71	62025	23.9
chr7	158418050	158601375	71	99775	23.8947368421053
chrX	69505975	69651350	71	47875	24.1739130434783
chr1	156100425	156306625	70	89350	21.8805970149254
chr1	212115075	212281050	70	62875	19.0344827586207
chr12	105505675	105623425	70	79050	14.5833333333333
chr8	48684225	48892125	70	188775	1.63768115942029
chr1	92711625	92824025	69	44500	14.5142857142857
chr10	128769025	128880850	69	50975	20.9166666666667
chr2	61540800	61646575	69	39750	21.8333333333333
chr2	99933550	100079125	69	87325	16.7230769230769
chr2	160171625	160303800	69	40700	17.5
chr3	37315000	37427500	69	56525	14.4705882352941
chr5	112095600	112256075	69	50925	16.75
chr5	179659250	179777875	69	72850	14.3
chr7	23340450	23459850	69	70150	20.5833333333333
chr7	104626875	104783600	69	69400	19.2096774193548
chr17	35868125	36001600	68	66475	11.3
chr20	62492675	62666800	68	81500	21.7037037037037
chr9	130162125	130289400	68	58725	14.32
chrX	45604100	45708900	68	45400	17.3636363636364
chr10	75475450	75632950	67	87375	10.8571428571429
chr15	22927800	23031775	67	60350	5.48387096774194
chr2	171789200	171937600	67	67800	16.125
chr6	79647975	79783050	67	96500	20.9677419354839
chr15	25203750	25375075	66	147325	6.68292682926829
chr15	76146525	76231375	66	44225	10.8461538461538
chr21	27313300	27425850	66	47800	19.1764705882353
chr4	87640100	87737475	66	43325	17.1333333333333
chr9	99876975	99974550	66	59150	7.92
chr13	111077100	111176300	65	54200	16.2222222222222
chr14	76114050	76273025	65	48175	19.4210526315789
chr2	86251250	86417900	65	138125	17.1875
chr5	70754325	70864425	65	82300	6.9
chr7	98478550	98655225	65	152950	7.52941176470588
chr9	103261775	103350600	65	50050	13.4
chr20	60816500	60937625	64	71400	17.7647058823529
chr4	48500800	48601775	64	59100	18.6
chr6	76331550	76426425	64	58775	7.47368421052632
chr9	88557550	88658300	64	59075	10
chr11	3686675	3817075	63	110775	5.65853658536585
chr16	89780725	89881000	63	70250	8.8
chr18	74563750	74681225	63	44275	18.0588235294118
chr3	130651825	130743325	63	34700	15.6363636363636
chr7	107533550	107640075	63	71400	16.7272727272727
chr1	229575475	229685150	62	65875	16.5161290322581
chr12	46205175	46343025	62	53650	12
chr17	65849950	65974925	62	81125	16.2608695652174
chr18	56531975	56651850	62	96875	7.88235294117647
chr20	35622850	35722100	62	43975	13.1176470588235
chr5	94798500	94888900	62	58050	17.6666666666667
chr7	101801150	101894100	62	41750	15.7435897435897
chr7	151798050	151901625	62	56850	14.7058823529412
chr13	24993175	25075350	61	43900	7.15384615384615
chr18	43429450	43535400	61	55500	12.68
chr3	132166925	132260375	61	69900	5.6
chr6	30513225	30646850	61	82100	11.2
chr6	168265325	168372450	61	73650	9.78947368421053
chr1	22004550	22083450	60	55575	5.81818181818182
chr11	70118100	70242225	60	84275	9.13924050632911
chr12	24966500	25053450	60	53125	7.26153846153846
chr22	31797075	31884400	60	64025	6.23529411764706
chr8	1774900	1906675	60	92450	12.8
chr8	27591175	27692025	60	41275	12.3376623376623
chr9	135137225	135279425	60	103125	4.45953002610966
chrX	123156375	123236875	60	54075	5.47826086956522
chr1	100516350	100616375	59	50775	14.32
chr1	223932875	224009225	59	47375	14.0952380952381
chr10	14882175	14990650	59	54100	16.1702127659574
chr10	28812550	28910775	59	70425	9.04761904761905
chr11	66947400	67077775	59	64575	8.33962264150943
chr12	95635625	95703250	59	37450	10.5777777777778
chr12	112080125	112189200	59	56300	9.66037735849057
chr16	14644300	14763000	59	71350	11.7073170731707
chr16	15092100	15186100	59	48550	8
chr2	201677975	201826075	59	89150	14.9655172413793
chr20	5918625	6023200	59	62400	9.95
chr4	95129875	95214300	59	64300	3.21428571428571
chr6	520750	637825	59	35500	16.0689655172414
chr1	169768350	169847050	58	53625	7.36
chr11	66346750	66487450	58	75925	13.9207920792079
chr15	64965600	65059750	58	51575	12.3333333333333
chr2	55516100	55591050	58	37750	8.20689655172414
chr4	22386225	22475175	58	34350	15.65
chrX	40982600	41093450	58	95875	2
chr1	17250600	17378300	57	59250	11.04
chr1	52214975	52313025	57	61725	7.29577464788732
chr11	85666400	85742500	57	44475	9.89473684210526
chr19	21267050	21370150	57	50600	7.86666666666667
chr2	27816275	27919600	57	62975	5.97368421052632
chr22	17955975	18040225	57	55975	14
chr6	42573175	42662700	57	54575	14.3333333333333
chr1	10155275	10241250	56	41400	11.9047619047619
chr11	18300075	18430450	56	73875	10.8888888888889
chr14	90414950	90511500	56	54325	9.92857142857143
chr15	65736950	65808150	56	50950	4.21052631578947
chr16	4676625	4781950	56	50250	13.2380952380952
chr16	53246425	53360025	56	89450	4.76635514018692
chr3	37023350	37116500	56	62625	12.2105263157895
chr9	6532125	6625325	56	40550	10.4
chr12	112452425	112544600	55	73750	3.85714285714286
chr2	149790550	149880675	55	37500	11.0952380952381
chr20	47557950	47651700	55	63175	9.37777777777778
chr1	220141450	220217425	54	50550	12.8
chr10	93685775	93792500	54	66625	6
chr12	56113925	56222300	54	62825	6.76923076923077
chr17	79475800	79600625	54	74750	10.65
chr20	13692775	13799650	54	76200	5.56923076923077
chr20	18449975	18552050	54	59525	13.2631578947368
chr5	171762850	171850025	54	49825	10.8235294117647
chr6	17759025	17856225	54	46575	12.6206896551724
chr7	77198950	77294750	54	65125	10.8695652173913
chr9	33252225	33356900	54	72850	8.76744186046512
chr1	93651650	93713375	53	36450	6.14814814814815
chr12	133658375	133781475	53	77100	6.1
chr16	2093350	2163000	53	35675	11.6428571428571
chr2	166728925	166806150	53	38400	9.48387096774194
chr2	202565375	202632275	53	38375	7.3
chr5	65053950	65123200	53	46125	7.85
chr5	118804175	118879025	53	45725	8.22857142857143
chr8	17784075	17888375	53	78725	5.21739130434783
chr1	28785450	28865725	52	42150	10.8444444444444
chr1	173767700	173856275	52	41750	11.0212765957447
chr1	213032325	213186650	52	93950	4.28960396039604
chr11	47737725	47869025	52	111900	5
chr17	30266925	30328700	52	40250	4.06666666666667
chr2	17836625	17927250	52	69125	11.7894736842105
chr20	37110025	37205225	52	56650	6.28915662650602
chr21	46856925	46956925	52	44875	9.16666666666667
chr4	1895400	1993550	52	65600	6.60759493670886
chr5	145598525	145667250	52	47750	6.43478260869565
chr6	82876500	82955275	52	51750	7.11111111111111
chr9	111792075	111868225	52	51925	10.6428571428571
chr1	160176750	160330850	51	104800	9.86046511627907
chr12	32727675	32799575	51	47900	9
chr12	125552450	125624350	51	38025	8.73333333333333
chr12	132198150	132286950	51	62325	7.19230769230769
chr13	20290325	20355850	51	39250	8.93333333333333
chr14	56079375	56153325	51	54050	9.89473684210526
chr16	68307125	68393950	51	53525	9.125
chr17	19803725	19879150	51	47350	5.79310344827586
chr22	24432525	24535225	51	69950	6.78571428571429
chr22	40641800	40729800	51	54325	8.56410256410256
chr3	122810000	122886800	51	43650	6.32
chr3	141600300	141700675	51	39975	11.843137254902
chr6	155561600	155634150	51	41275	7.32
chr8	95839450	95904625	51	48575	4
chr8	126013025	126096200	51	65075	9.33333333333333
chr9	111630225	111710025	51	54175	9.65217391304348
chr10	79540400	79627950	50	54500	10.3255813953488
chr10	88194050	88278075	50	55250	4.83116883116883
chr11	108157725	108208475	50	37250	3.09090909090909
chr12	3074025	3152500	50	38025	11.2142857142857
chr12	51064950	51141475	50	48600	6.42857142857143
chr15	40227975	40330375	50	85550	5.93548387096774
chr15	52485625	52574350	50	51350	8.33333333333333
chr16	4846050	4952525	50	75900	9.14285714285714
chr17	80521275	80602700	50	57175	5.84
chr19	33073275	33158225	50	45800	10.6415094339623
chr2	42507725	42579925	50	34875	10.96
chr22	29082650	29154250	50	31175	10.4705882352941
chr3	148725500	148795800	50	41675	6.52307692307692
chr4	419850	533150	50	72075	8.55
chr5	125879075	125962150	50	60600	5.86991869918699
chrX	44910550	44972850	50	40825	8.32432432432432
chr1	22148675	22222925	49	53850	4.46808510638298
chr12	400450	495175	49	60950	8
chr13	28956300	29046350	49	46925	10.0740740740741
chr14	78138900	78225350	49	55050	6.80769230769231
chr17	637600	729475	49	51525	7.23076923076923
chr22	24698125	24776575	49	50850	4
chr3	27415975	27490700	49	52700	5.44
chr4	56263625	56347975	49	48300	10.1
chr1	54231375	54301250	48	44975	8.90322580645161
chr1	109294900	109354500	48	31125	9.75
chr10	852450	931800	48	55925	7.28
chr10	101438875	101520375	48	50175	6.35897435897436
chr11	68279975	68384475	48	84300	5.63636363636364
chr11	94154750	94232975	48	30775	10.5333333333333
chr19	23517025	23591125	48	40725	6
chr3	132384825	132438325	48	35325	5.77777777777778
chr4	83738475	83849500	48	66300	9.40740740740741
chr6	36437750	36509675	48	35650	7.1304347826087
chrX	53559350	53708950	48	129100	8.04878048780488
chr1	200522425	200588225	47	35350	8.15384615384615
chr12	966000	1053650	47	64400	8.28571428571429
chr12	6600550	6715475	47	88650	4.04255319148936
chr13	96229350	96293825	47	38075	9.6551724137931
chr14	31566050	31648275	47	67925	2
chr19	32888650	32978725	47	42700	7.22727272727273
chr2	230628150	230705550	47	54275	5.76923076923077
chr3	183637450	183707250	47	35875	6.29787234042553
chr1	52837325	52918325	46	54350	7.15151515151515
chr1	214517225	214584450	46	31425	7.21052631578947
chr10	5762825	5850650	46	60400	8.95238095238095
chr12	133384500	133462500	46	43925	7.21739130434783
chr18	19345700	19405350	46	31725	9.16666666666667
chr2	128698050	128783150	46	64450	3.15151515151515
chr20	45836875	45943575	46	93600	3.58139534883721
chr22	26845875	26943825	46	67525	8.21705426356589
chr9	131704800	131781475	46	55825	6.09523809523809
chr14	64857150	64929225	45	51925	8.68181818181818
chr14	103399350	103477000	45	58400	4.51851851851852
chr17	6480600	6553175	45	50125	4.04255319148936
chr2	47632600	47712875	45	62400	5.25
chr2	112580875	112638450	45	19375	6.95238095238095
chr5	132203250	132279000	45	47800	7.875
chr7	6026450	6095200	45	49250	6.63636363636364
chr1	173904875	173965850	44	46400	4.62068965517241
chr1	203766275	203848200	44	54825	6.15384615384615
chr11	17094700	17170375	44	47900	5.25
chr13	48510775	48571900	44	38075	7.29411764705882
chr19	19386300	19468750	44	57850	4.68421052631579
chr19	58695975	58827725	44	89875	6.75
chr20	37611950	37672125	44	45475	4.27586206896552
chr20	40031825	40127975	44	74025	8.33333333333333
chr3	49314925	49374550	44	36925	4.35714285714286
chr7	36435250	36494650	44	45275	2.95
chr7	138921750	138985575	44	41175	8.33333333333333
chrX	70587950	70655475	44	43950	8.27027027027027
chr11	34074600	34177575	43	84050	6.31578947368421
chr15	75757125	75819825	43	40000	4.05263157894737
chr15	89788925	89876750	43	71375	5.05263157894737
chr16	53473975	53533225	43	39375	7.06382978723404
chr17	60637550	60693200	43	35625	4.42857142857143
chr21	45471600	45551950	43	60525	2.73913043478261
chr3	193332300	193389325	43	38000	7.64705882352941
chr6	90345100	90520500	43	152400	6.31818181818182
chr9	107545625	107602525	43	33925	3.62962962962963
chr9	128061175	128127500	43	37600	5.53623188405797
chrX	128590550	128650450	43	39725	5.22222222222222
chr1	47715425	47777850	42	42825	5.6875
chr11	77033050	77103600	42	42950	6.17391304347826
chr15	40455450	40524075	42	57775	2.91666666666667
chr15	66599125	66645550	42	31000	3.23076923076923
chr15	75647125	75730850	42	65400	3.30769230769231
chr16	23620600	23704050	42	56500	7.41935483870968
chr19	5586650	5718225	42	91100	5.16483516483517
chr2	44112450	44222025	42	97250	1.5609756097561
chr2	54090775	54176250	42	69775	6.66666666666667
chr20	47664325	47770650	42	76850	3.21739130434783
chr6	122733550	122778875	42	30050	3.64705882352941
chr6	146202425	146281850	42	53000	6.96969696969697
chr7	75163475	75228450	42	51725	3.1
chr8	68146650	68226500	42	46400	6.14492753623188
chr9	74300000	74365300	42	53175	2.89655172413793
chr10	91469675	91540850	41	45050	5.48484848484848
chr12	49036750	49109075	41	54225	5.6
chr14	35031600	35079125	41	33350	4.10526315789474
chr2	20467225	20526050	41	41300	5.875
chr20	33581100	33645275	41	44100	5.375
chr21	30302600	30358700	41	30150	5.61111111111111
chr4	841300	892050	41	34150	4
chr5	61643750	61698050	41	42125	3.16
chr7	756150	828625	41	41600	6.57971014492754
chr8	124331175	124392925	41	50000	3.21739130434783
chr1	65094100	65160425	40	52650	3.2
chr11	9491550	9539950	40	29725	4.6
chr12	109882750	109969075	40	53100	6.19047619047619
chr16	71662850	71725825	40	36975	6.49230769230769
chr19	10883050	10944650	40	42100	3.23076923076923
chr3	133293775	133379450	40	64175	4.85714285714286
chr1	26737875	26805925	39	47525	3.14666666666667
chr1	89395600	89454150	39	32900	5.88349514563107
chr1	174846475	174892550	39	24575	5.60714285714286
chr10	89524325	89574375	39	29325	4.77966101694915
chr14	50239100	50317725	39	65950	1.84615384615385
chr17	37622050	37688975	39	47250	4.84210526315789
chr2	10772200	10827125	39	31550	5.25
chr20	30103750	30158400	39	36225	5.44
chr4	24508625	24584475	39	57575	4.07407407407407
chr5	112866050	112910725	39	18750	4.64285714285714
chr7	105096625	105153900	39	31250	5.6
chrX	15810675	15871725	39	39025	4.81818181818182
chr1	114632350	114693300	38	45075	5.65217391304348
chr13	79888725	79953225	38	49475	4.88888888888889
chr14	51188525	51239350	38	25850	5.66666666666667
chr2	109067425	109122150	38	38175	5.77777777777778
chr2	109371825	109443225	38	43400	5.18518518518519
chr3	169976400	170022500	38	28025	4.21276595744681
chr3	194124825	194181650	38	39250	3.04477611940298
chr6	47541700	47594350	38	33675	4
chr6	160429925	160529275	38	76575	5.66336633663366
chr7	72853450	72934925	38	73625	1.4
chr8	97295850	97347825	38	31025	4.09523809523809
chr9	109679375	109776375	38	75775	5.42857142857143
chr11	46762675	46840200	37	68000	1.31034482758621
chr12	95869725	95928250	37	47925	1.86363636363636
chr12	100690675	100733825	37	23800	4.81481481481481
chr16	3776975	3843575	37	50325	2.18181818181818
chr17	37561250	37605625	37	35750	2.69565217391304
chr2	102441375	102512375	37	57050	4.66666666666667
chr2	183582700	183645725	37	42325	5.39325842696629
chr21	35116725	35160625	37	23275	4.27586206896552
chr3	47846650	47919375	37	52975	3.24528301886792
chr3	172470325	172538950	37	52750	4.35714285714286
chr4	76673475	76737025	37	49550	2.83870967741935
chr4	140255275	140315375	37	48375	4.75862068965517
chr4	154502525	154558650	37	30625	5.40298507462687
chr5	137708400	137772475	37	46925	5.27272727272727
chr6	35800600	35858850	37	47550	2.86666666666667
chr7	129799350	129843900	37	31050	4.96
chr9	135468975	135540825	37	50500	3.05882352941176
chrX	1502225	1568975	37	43550	4.09523809523809
chr10	3140925	3212400	36	60800	2.27272727272727
chr10	123954425	124016125	36	40500	3.67045454545455
chr14	50898700	50942675	36	29900	4.69230769230769
chr18	12309550	12369625	36	42875	4.84
chr19	10237525	10303925	36	53775	3.65217391304348
chr20	47837875	47909050	36	58425	2
chr20	49504925	49578925	36	53900	4.76190476190476
chr3	148858050	148898250	36	28350	4.44897959183673
chr4	13568825	13621750	36	42925	2.48
chr5	32353750	32420275	36	51950	2.375
chr5	178987875	179049825	36	51100	2.48484848484848
chrX	110956675	110997875	36	25175	3.81818181818182
chr11	93399900	93477325	35	59650	3.93548387096774
chr12	64849500	64895675	35	35325	1.89130434782609
chr12	95415800	95464425	35	35975	4.12903225806452
chr15	66773425	66835975	35	43850	3.82608695652174
chr17	36910050	36977600	35	44125	4.32608695652174
chr17	42098175	42170950	35	41050	3.16831683168317
chr19	16494375	16552025	35	40950	3.22222222222222
chr19	48617600	48668975	35	37050	3.46938775510204
chr19	55481100	55515725	35	25575	1.46153846153846
chr3	123633325	123675725	35	31000	2.51851851851852
chr5	37289400	37364700	35	63850	3.84615384615385
chr6	17614525	17689025	35	59500	1.65178571428571
chr7	138730175	138774525	35	30400	2.88
chr9	125607550	125660600	35	41300	2.4375
chr1	29007550	29043025	34	21000	3.54545454545455
chr10	123237575	123300450	34	52850	2.97142857142857
chr12	69083225	69138050	34	46225	2.33333333333333
chr14	91738325	91793900	34	42050	3.25925925925926
chr17	40612850	40674200	34	39675	3.64285714285714
chr19	41739700	41828850	34	65200	3.94736842105263
chr2	99149825	99203775	34	35675	4.09302325581395
chr3	56645875	56708050	34	50900	3.58333333333333
chr3	108262000	108304125	34	31100	3.77777777777778
chr4	39746925	39782225	34	21600	2.63414634146341
chr7	139059600	139109275	34	39900	1.48571428571429
chr1	109853275	109897075	33	31150	1.50649350649351
chr1	117604075	117661375	33	47725	1.86206896551724
chr1	226016775	226066850	33	35900	3
chr12	46586125	46640475	33	46875	3.17647058823529
chr14	20813075	20876725	33	45375	2.67692307692308
chr14	45669800	45714425	33	33125	2.41666666666667
chr17	17030325	17087925	33	43600	3.5625
chr17	45667300	45763750	33	61250	3.44
chr2	114683675	114715700	33	24100	1.54545454545455
chr20	39688825	39755650	33	50000	2.87431693989071
chr5	122706075	122740575	33	21825	3.1063829787234
chr5	154242775	154315575	33	57475	2.11940298507463
chr8	103262900	103373500	33	95650	1.79591836734694
chr9	131328600	131403225	33	62575	1.35294117647059
chr1	46050575	46140575	32	64475	3.5
chr10	27002300	27040800	32	25800	3.15789473684211
chr11	95532350	95583875	32	32050	3.48148148148148
chr16	24937950	24988850	32	40900	3.16666666666667
chr16	70154400	70196750	32	32175	2
chr3	197546850	197584125	32	27000	2.85714285714286
chr7	128592425	128658250	32	55950	1.67567567567568
chr1	67410600	67454675	31	32000	2.25
chr10	94365650	94415475	31	39150	2.19512195121951
chr11	134010300	134090750	31	70325	2.14634146341463
chr12	14606550	14659125	31	38600	2.94117647058824
chr12	77411325	77457825	31	38850	2.13793103448276
chr13	103255450	103332475	31	65975	2.3
chr3	185309425	185349850	31	30900	1.75609756097561
chr4	187503450	187561050	31	46725	2.40625
chr6	87925625	87970375	31	29975	2.72
chr6	167414125	167456225	31	33625	2.57142857142857
chr7	129657625	129687950	31	20400	2.14285714285714
chr7	157147300	157211575	31	52075	1.39130434782609
chr9	106862175	106905025	31	33050	2.94736842105263
chr9	114123425	114209300	31	77275	2.31578947368421
chr1	114935050	114976050	30	29675	2.74285714285714
chr1	150899950	150942350	30	36550	1
chr10	71119675	71163075	30	34850	1.95652173913043
chr11	4122975	4163675	30	31375	1.64705882352941
chr12	123773850	123835000	30	54100	0.870967741935484
chr14	102441200	102520825	30	71825	1.23809523809524
chr16	28107400	28169625	30	53625	2.54545454545455
chr18	77455475	77503250	30	36375	1.81818181818182
chr2	69551100	69600725	30	39525	2.06896551724138
chr2	86672675	86733025	30	48200	1.92
chr2	131803900	131849425	30	36250	2.21052631578947
chr22	29901550	29967650	30	52175	2.39344262295082
chr4	6992350	7034625	30	31725	2.47826086956522
chr6	74175925	74214100	30	25675	2.26470588235294
chr6	131903675	131946725	30	33950	1.39130434782609
chr7	105175150	105210200	30	23350	2.36363636363636
chr15	93463200	93571450	29	102400	2.125
chr16	74480700	74530725	29	39775	1.35
chr19	47176225	47214675	29	28900	2.16949152542373
chr20	42298025	42346525	29	33600	1.92307692307692
chr22	36676550	36745450	29	61325	1.17647058823529
chr1	224551425	224620400	28	57350	1.86561264822134
chr14	81645075	81683500	28	31925	1.07692307692308
chr14	93272950	93307925	28	25975	2
chr20	31351250	31442175	28	68900	1.66666666666667
chr7	75951275	75987100	28	27875	1.91304347826087
chr1	156494475	156539275	27	31450	1.87368421052632
chr1	211444500	211479325	27	24875	1.83783783783784
chr13	23919450	23947650	27	20950	1.7
chr15	99449575	99506925	27	49875	1.87878787878788
chr18	21096225	21156600	27	51875	1.58333333333333
chr19	36548675	36597675	27	39200	1.19230769230769
chr2	224738500	224771125	27	23250	1.87096774193548
chr21	47949975	47988800	27	29800	2
chr5	32226750	32275725	27	39375	1.28301886792453
chr8	30534150	30567575	27	25450	1.04347826086957
chr1	171481200	171564600	26	75375	1.5
chr10	96306375	96372000	26	61100	0.571428571428571
chr14	104120200	104177950	26	48950	0.862385321100917
chr15	22837000	22874075	26	31200	1.20481927710843
chr15	65845650	65899825	26	46300	1.47727272727273
chr16	58550500	58635050	26	79150	1.56521739130435
chr17	49254500	49302650	26	41800	0.903225806451613
chr18	2574850	2617450	26	35575	1.56862745098039
chr20	30344900	30395075	26	43175	1.22222222222222
chr4	110426875	110462725	26	26225	1.70731707317073
chr5	72146200	72206600	26	55700	0.91304347826087
chr6	83860825	83907675	26	33575	1.7696335078534
chr9	80854725	80875050	26	15225	1.23076923076923
chr10	30600425	30630550	25	20450	1.54838709677419
chr15	42451025	42484325	25	27250	0.96875
chr15	42706525	42744250	25	29100	1.47826086956522
chr2	152268075	152343300	25	68850	1.33333333333333
chr2	160585050	160625900	25	35950	1.125
chr2	208420075	208464700	25	38450	0.703703703703704
chr9	19055700	19098150	25	37500	0.84375
chr10	75841425	75898575	24	51625	0.782608695652174
chr11	76233900	76262950	24	21800	1.40350877192982
chr14	68224750	68280775	24	49125	1.21649484536082
chr18	48577300	48613550	24	29300	1.14285714285714
chr19	15270325	15310425	24	30075	1.24468085106383
chr3	12610050	12654725	24	39100	1.23529411764706
chr4	25380900	25421400	24	35675	1.16129032258065
chr4	57851800	57899550	24	42325	0.6875
chr5	68669625	68700950	24	24550	1.42857142857143
chr5	133474900	133509675	24	29775	0.597014925373134
chr7	135250425	135336125	24	76375	0.698795180722892
chr8	95654800	95719775	24	59550	0.615384615384615
chr1	229764400	229799025	23	27075	1.26923076923077
chr10	121657775	121698700	23	33475	1.28125
chr17	3508925	3534525	23	18875	0.923076923076923
chr17	30189425	30226850	23	33175	0.685714285714286
chr17	41567325	41612675	23	37650	1.20833333333333
chr2	85844450	85881725	23	32675	0.784810126582278
chr2	216975125	217051200	23	72200	0.888888888888889
chr3	160119825	160166350	23	40975	0.944444444444444
chr4	88954950	88999850	23	38075	1.04132231404959
chr5	14470825	14509050	23	32600	0.86046511627907
chr9	36336250	36376550	23	34350	0.978723404255319
chr10	13206100	13255950	22	45600	0.444444444444444
chr10	99115225	99157675	22	35550	1.03448275862069
chr11	46877525	46912050	22	26575	0.875
chr11	113668775	113714875	22	41225	0.869565217391304
chr12	32119950	32154825	22	31050	0.631578947368421
chr16	237250	278225	22	36725	0.56140350877193
chr16	57238450	57270625	22	26725	1.07142857142857
chr16	69167775	69204650	22	30875	0.842105263157895
chr19	4404350	4450550	22	38925	0.754716981132076
chr2	173330725	173372225	22	36100	0.9
chr2	231925625	231967500	22	37625	1
chr3	58080350	58152100	22	67825	0.252631578947368
chr10	64923850	64977025	21	49100	0.844444444444444
chr12	125430675	125471050	21	33900	0.521739130434783
chr14	45564275	45600000	21	32125	0.551724137931034
chr2	60986800	61026750	21	36300	0.391304347826087
chr2	61704000	61761025	21	53275	0.5
chr3	160942675	160972350	21	25500	0.553571428571429
chr4	77033450	77066125	21	28750	0.421052631578947
chr1	155866375	155903575	20	30975	0.689956331877729
chr1	236704100	236766675	20	58950	0.27906976744186
chr12	30861825	30894925	20	28850	0.823529411764706
chr22	41349400	41369450	20	15500	0.784313725490196
chr22	41511300	41576475	20	60625	0.596491228070175
chr3	52763825	52789500	20	20675	0.571428571428571
chr3	196528725	196556550	20	22350	0.769230769230769
chr9	33045925	33073950	20	23175	0.702702702702703
chr1	230798575	230830200	19	28775	0.35
chr10	93572000	93625925	19	50100	0.418410041841004
chr17	42926575	42965575	19	33625	0.391304347826087
chr2	71582375	71638050	19	52250	0.493150684931507
chr21	33683950	33758150	19	70300	0.301587301587302
chr22	41641050	41681075	19	36600	0.576923076923077
chr3	14484800	14531400	19	41700	0.653333333333333
chr3	137941375	137967975	19	22150	0.67741935483871
chr8	104059775	104083550	19	20450	0.761904761904762
chr9	86264950	86297925	19	28500	0.6
chr1	150296625	150328575	18	28950	0.530120481927711
chr11	68674525	68707925	18	28425	0.666666666666667
chr15	91014150	91045700	18	26000	0.586387434554974
chr16	22313275	22349375	18	32800	0.65
chr16	89582300	89624625	18	37275	0.5
chr7	127943275	127979975	18	32250	0.4
chr1	31729775	31767275	17	34825	0.170731707317073
chr12	93863225	93886450	17	20625	0.392156862745098
chr16	30970200	30995975	17	23050	0.422222222222222
chr19	46322675	46358800	17	33425	0.271428571428571
chr2	37492025	37520400	17	23675	0.5
chr5	176676575	176725825	17	45075	0.514285714285714
chr6	80715775	80753725	17	33875	0.44
chr1	59120550	59163200	16	39275	0.323353293413174
chr11	9424475	9470425	16	42250	0.4
chr13	37576325	37623075	16	43775	0.444444444444444
chr16	24786400	24839075	16	50300	0.315789473684211
chr17	1553650	1587075	16	30825	0.355555555555556
chr17	57721150	57778775	16	54975	0.4
chr17	76789175	76834800	16	42500	0.375
chr21	34104975	34142175	16	34725	0.19047619047619
chr21	34874875	34912950	16	35125	0.462962962962963
chr22	42261675	42304075	16	39075	0.292134831460674
chr3	9465600	9523575	16	55325	0.327272727272727
chr3	15054100	15095100	16	37825	0.25
chr5	145491475	145557975	16	63775	0.382022471910112
chr6	97707800	97729700	16	18900	0.450704225352113
chr7	1509300	1542725	16	30800	0.380952380952381
chr1	154196725	154243700	15	44550	0.404040404040404
chr14	97008200	97034825	15	23900	0.298245614035088
chr15	90121800	90177300	15	52675	0.193548387096774
chr16	46692550	46715675	15	20275	0.392156862745098
chr17	34847600	34889950	15	38525	0.345323741007194
chr2	97006775	97040575	15	30725	0.404761904761905
chr1	32494500	32527475	14	29975	0.315789473684211
chr1	153719175	153747075	14	24650	0.347222222222222
chr11	10774325	10801325	14	25550	0.358974358974359
chr16	4483700	4507975	14	21550	0.291666666666667
chr17	35593275	35616775	14	21300	0.352941176470588
chr2	128024450	128050875	14	24200	0.214285714285714
chr2	136597200	136631650	14	31975	0.28169014084507
chr5	98189825	98240875	14	49175	0.153846153846154
chr7	94027825	94060025	14	30350	0.215384615384615
chr7	121714100	121776225	14	59950	0.337662337662338
chr9	98206550	98243075	14	32350	0.354430379746835
chr1	23376275	23421250	13	42725	0.195652173913043
chr10	96089625	96121450	13	29875	0.264705882352941
chr11	118619550	118657250	13	35625	0.315068493150685
chr12	98917050	98945925	13	25925	0.317460317460317
chr13	113825025	113854950	13	27275	0.212765957446809
chr14	21673650	21737350	13	61325	0.135338345864662
chr16	74654375	74699600	13	43400	0.30952380952381
chr17	34142075	34175750	13	31825	0.304347826086957
chr18	33713975	33749375	13	33750	0.315789473684211
chr2	206984575	207016975	13	29975	0.265895953757225
chr2	242165025	242208875	13	41425	0.296296296296296
chr20	460675	490650	13	28000	0.215384615384615
chr21	26960775	26978775	13	15750	0.285714285714286
chr21	30406925	30443375	13	33625	0.297520661157025
chr22	42028000	42061675	13	31875	0.313725490196078
chr4	185620600	185652200	13	29300	0.25
chr7	128387325	128413925	13	24325	0.252747252747253
chr9	100403075	100439175	13	34600	0.178343949044586
chr1	36747750	36770450	12	20375	0.247422680412371
chr1	186297600	186342600	12	43350	0.146788990825688
chr19	1609475	1627100	12	16300	0.24
chr2	74381350	74399900	12	17050	0.25531914893617
chr2	191832900	191875150	12	39725	0.18
chr4	47874500	47911575	12	35200	0.26530612244898
chr8	59484425	59499275	12	13450	0.258064516129032
chr8	72592800	72615775	12	20925	0.262626262626263
chr9	15456275	15510075	12	51475	0.0909090909090909
chrX	24073800	24096950	12	21325	0.246753246753247
chr1	172524200	172540400	11	14925	0.225
chr1	201816100	201846450	11	28950	0.232558139534884
chr10	127409750	127449375	11	37875	0.158730158730159
chr15	69709550	69741700	11	30900	0.107317073170732
chr17	40122775	40155775	11	30325	0.213197969543147
chr3	118928900	118956300	11	25000	0.206896551724138
chr5	10399850	10422450	11	21350	0.23728813559322
chr6	43507750	43541450	11	32075	0.125
chr7	30638075	30676025	11	36125	0.212121212121212
chr7	102039100	102055775	11	15225	0.181818181818182
chr8	103835700	103872375	11	35575	0.133333333333333
chr9	91940400	91977825	11	36150	0.202898550724638
chr1	113635725	113669825	10	32650	0.176470588235294
chr12	104510675	104529100	10	17325	0.193548387096774
chr14	62187100	62216225	10	27800	0.148148148148148
chr15	31228450	31246625	10	17000	0.128342245989305
chr2	113304425	113334450	10	28325	0.147368421052632
chr4	55944575	55981875	10	35475	0.15
chr5	86679725	86707050	10	26025	0.152671755725191
chr5	126143900	126172450	10	27275	0.0796812749003984
chr5	149738975	149783075	10	42550	0.0716845878136201
chr1	151199450	151223200	9	22500	0.146788990825688
chr1	183495550	183512050	9	15475	0.155038759689922
chr10	99210900	99239450	9	27200	0.12
chr12	4385225	4415250	9	28525	0.141592920353982
chr12	53408150	53434625	9	24950	0.123893805309735
chr12	120563550	120603700	9	37925	0.15625
chr14	89033800	89058675	9	23825	0.163265306122449
chr15	29991250	30022425	9	29550	0.103896103896104
chr16	8983300	9017525	9	33175	0.0982142857142857
chr2	203139500	203173050	9	32250	0.0963855421686747
chr22	31320025	31354675	9	33175	0.125874125874126
chr22	41224675	41247600	9	21725	0.121621621621622
chr3	142732175	142759525	9	26350	0.157894736842105
chr3	179296925	179320175	9	22225	0.0827586206896552
chr4	1217025	1234025	9	16000	0.104046242774566
chr4	144436875	144476475	9	38675	0.153846153846154
chr5	6596200	6632025	9	34675	0.0534351145038168
chr6	33650050	33669325	9	18375	0.123636363636364
chr6	36166725	36201775	9	33425	0.143426294820717
chr6	114259450	114281175	9	20850	0.160919540229885
chr7	65424425	65441300	9	15750	0.133333333333333
chr7	138221225	138272675	9	50575	0.117647058823529
chr9	80914700	80945325	9	29175	0.130081300813008
chrX	16846175	16878400	9	31000	0.0710659898477157
chr1	53710050	53742025	8	30450	0.114285714285714
chr1	90474850	90497250	8	21700	0.125
chr1	205059300	205076650	8	16275	0.123711340206186
chr1	214801775	214843050	8	39425	0.0888208269525268
chr10	97383800	97401175	8	16450	0.120689655172414
chr14	53330125	53348275	8	17225	0.116504854368932
chr15	43014800	43027800	8	12125	0.101010101010101
chr17	4067325	4088525	8	19975	0.117647058823529
chr19	49844075	49863150	8	17850	0.116129032258065
chr2	71360075	71377975	8	16900	0.120300751879699
chr2	96939425	96970500	8	30150	0.100502512562814
chr2	128241950	128263700	8	20850	0.0660660660660661
chr2	234163825	234192400	8	27425	0.0938967136150235
chr20	34078300	34101000	8	21225	0.131868131868132
chr3	139065700	139099200	8	32325	0.0816326530612245
chr4	44683075	44695000	8	11400	0.0909090909090909
chr4	104054275	104073075	8	17175	0.12565445026178
chr4	122723350	122743675	8	19775	0.0672268907563025
chr5	16664000	16691200	8	25825	0.0918367346938776
chr5	162894000	162914200	8	19125	0.0952380952380952
chr6	28868350	28886500	8	16975	0.129032258064516
chr8	73921725	73969400	8	45325	0.120754716981132
chrX	39907275	39937750	8	29250	0.128654970760234
chr1	24971500	25001725	7	29550	0.0492307692307692
chr10	13360525	13383375	7	22100	0.078125
chr10	70718475	70745700	7	26600	0.0476190476190476
chr10	103543875	103573500	7	28450	0.0892857142857143
chr11	61169825	61196775	7	25950	0.0909090909090909
chr12	32889300	32907300	7	17125	0.0862068965517241
chr12	50480300	50494650	7	13675	0.103448275862069
chr12	69204450	69226600	7	21075	0.0970873786407767
chr13	41929400	41947400	7	17150	0.0842105263157895
chr13	98633375	98657575	7	23350	0.0508474576271186
chr16	27471200	27521450	7	49150	0.0809968847352025
chr17	30679250	30710125	7	29975	0.09375
chr17	38543825	38573100	7	28525	0.0826446280991736
chr19	2104875	2125100	7	19200	0.0886699507389163
chr19	20217050	20234925	7	17225	0.10062893081761
chr20	35826075	35844500	7	17625	0.0824742268041237
chr21	33052975	33076575	7	22875	0.0946745562130177
chr3	48205150	48228450	7	22450	0.0853080568720379
chr3	180662400	180692600	7	29525	0.0705882352941176
chr4	1724850	1744925	7	19350	0.081447963800905
chr4	128803775	128820200	7	15475	0.104651162790698
chr5	147778600	147800475	7	20950	0.0892857142857143
chr5	171293425	171305475	7	11650	0.062015503875969
chr9	139390450	139414325	7	22975	0.0975609756097561
chr1	32837225	32852950	6	15075	0.07
chr1	41448800	41482400	6	32750	0.0766283524904215
chr1	154129200	154146475	6	16700	0.0521739130434783
chr10	1038375	1064275	6	25075	0.0763358778625954
chr11	32608775	32628200	6	18475	0.0707964601769911
chr11	65821950	65836875	6	14425	0.0669456066945607
chr11	89934875	89948425	6	13125	0.0821917808219178
chr11	93521000	93549275	6	27200	0.0723981900452489
chr11	118359100	118387825	6	27850	0.0519930675909879
chr12	64803525	64843400	6	39175	0.052434456928839
chr12	108910925	108934100	6	22475	0.0538461538461538
chr14	21855275	21884800	6	28800	0.0409556313993174
chr14	53175225	53193750	6	17900	0.0666666666666667
chr15	45697225	45714775	6	16900	0.0615384615384615
chr15	70341375	70368975	6	26800	0.0672268907563025
chr16	21967650	21995925	6	27450	0.0784313725490196
chr16	70286000	70307575	6	20725	0.0712328767123288
chr17	7398900	7418175	6	18500	0.0588235294117647
chr2	27443850	27468475	6	24075	0.0524590163934426
chr2	70436525	70459075	6	22025	0.0474308300395257
chr2	95764950	95777250	6	11825	0.0677966101694915
chr2	170460475	170473150	6	12125	0.0714285714285714
chr20	34289825	34328975	6	38575	0.0265339966832504
chr20	52182250	52199825	6	16925	0.0731707317073171
chr20	55927575	55955550	6	27200	0.0728744939271255
chr22	35797100	35823950	6	26050	0.043956043956044
chr3	184033825	184053200	6	18925	0.0641711229946524
chr4	2938575	2956800	6	17550	0.0711111111111111
chr4	69177500	69204325	6	25850	0.0651162790697674
chr4	159628200	159642675	6	13625	0.0812182741116751
chr5	115796750	115841250	6	43750	0.0594795539033457
chr5	137492100	137512500	6	19875	0.0661157024793388
chr5	151165900	151195125	6	28650	0.0366598778004073
chr6	155126100	155147275	6	20650	0.0512820512820513
chr7	102939150	102961000	6	21375	0.0470588235294118
chr7	112095500	112115000	6	18675	0.0645161290322581
chr7	138188525	138216100	6	26800	0.0614035087719298
chr8	101940975	101950725	6	9325	0.0727272727272727
chr9	36196525	36215050	6	17900	0.0481927710843374
chr1	40525100	40539950	5	14375	0.0619469026548673
chr1	62906175	62918925	5	12250	0.0574162679425837
chr1	100735275	100748050	5	12425	0.0540540540540541
chr1	145591475	145607250	5	15425	0.0505050505050505
chr1	154549950	154572800	5	22325	0.0425531914893617
chr1	156904875	156923225	5	17625	0.0575079872204473
chr1	226545350	226590825	5	44825	0.0497512437810945
chr10	51580475	51595875	5	14950	0.055045871559633
chr10	62540450	62557475	5	16625	0.031496062992126
chr10	121581775	121610000	5	27750	0.050314465408805
chr11	129990300	130008350	5	17575	0.0542635658914729
chr12	14937575	14953000	5	14850	0.0594059405940594
chr12	49415100	49449525	5	33825	0.0507042253521127
chr12	53846750	53874875	5	27725	0.0443213296398892
chr12	57130475	57139225	5	8450	0.0434782608695652
chr12	72000525	72030525	5	29575	0.031413612565445
chr12	133615400	133632375	5	16550	0.0359897172236504
chr16	2302150	2315450	5	12875	0.0452488687782805
chr16	18839200	18869750	5	29775	0.0479704797047971
chr16	81045325	81057425	5	11725	0.0497512437810945
chr16	85687025	85715550	5	27600	0.0594965675057208
chr17	40033100	40059825	5	25950	0.0515759312320917
chr17	46992425	47012550	5	19575	0.0484429065743945
chr17	62505050	62535450	5	29800	0.0472972972972973
chr18	13732925	13743050	5	9700	0.0571428571428571
chr19	50155525	50166800	5	10975	0.0476190476190476
chr2	54842425	54863000	5	19950	0.0445859872611465
chr2	113404475	113421700	5	16650	0.062780269058296
chr2	150428375	150442300	5	13575	0.0487804878048781
chr2	190635075	190647500	5	11950	0.0616740088105727
chr2	234742650	234762150	5	19125	0.0269662921348315
chr20	25256850	25272875	5	15525	0.0481927710843374
chr20	36686175	36699125	5	12675	0.036231884057971
chr20	50396025	50411725	5	15125	0.0606060606060606
chr21	34918400	34935800	5	16725	0.0590405904059041
chr22	30727850	30745325	5	17025	0.047808764940239
chr22	38877000	38901400	5	23825	0.0459770114942529
chr3	3178575	3197950	5	19000	0.0256880733944954
chr3	50127825	50156900	5	28550	0.0388768898488121
chr3	52287025	52305925	5	18350	0.0473372781065089
chr3	120113275	120132575	5	18900	0.040133779264214
chr4	76567325	76587400	5	19425	0.0533333333333333
chr4	129752850	129795675	5	42375	0.0331491712707182
chr4	146058000	146074000	5	15725	0.03125
chr5	43527475	43549075	5	20925	0.0537634408602151
chr5	74637775	74658950	5	20625	0.0580912863070539
chr6	18240475	18259400	5	18325	0.0528301886792453
chr7	23544000	23562100	5	17550	0.0566037735849057
chr7	42954200	42967950	5	13175	0.0583941605839416
chr9	94998525	95054225	5	55350	0.0158102766798419
chrX	47054975	47076375	5	20825	0.0540540540540541
chr1	8916875	8937150	4	19875	0.0327868852459016
chr1	55326675	55343950	4	16700	0.0424028268551237
chr1	110580775	110600975	4	19825	0.0299065420560748
chr1	118475850	118504825	4	28475	0.0232172470978441
chr1	120261775	120287525	4	25350	0.0420168067226891
chr1	182811375	182858600	4	46900	0.0305343511450382
chr10	114900775	114916900	4	15750	0.0439024390243902
chr10	120797600	120833925	4	35875	0.0244648318042813
chr10	129895075	129915675	4	20300	0.0413793103448276
chr11	14493375	14517750	4	24000	0.0256410256410256
chr11	61065100	61084375	4	18975	0.0246913580246914
chr11	125470325	125492625	4	21950	0.0286396181384248
chr11	129732875	129763200	4	29750	0.0356083086053412
chr12	9069425	9083150	4	13450	0.0298507462686567
chr12	76440500	76468025	4	27225	0.0178890876565295
chr12	118575625	118585750	4	9850	0.036036036036036
chr13	73331725	73353750	4	21775	0.0153256704980843
chr13	101285700	101291500	4	5625	0.0408163265306122
chr14	21818800	21841775	4	22600	0.0303030303030303
chr14	91922550	91953050	4	30125	0.037344398340249
chr15	59170075	59194325	4	23900	0.0265654648956357
chr15	78775300	78792950	4	17450	0.0165745856353591
chr15	79171775	79200075	4	28150	0.0118343195266272
chr15	89442475	89454675	4	11925	0.0350877192982456
chr16	24566275	24584700	4	18150	0.0292682926829268
chr17	20902425	20925675	4	22925	0.0243161094224924
chr17	80212725	80224650	4	11600	0.0364583333333333
chr19	8525600	8543925	4	18050	0.0427350427350427
chr19	16633325	16649225	4	15650	0.024896265560166
chr19	18958500	18977375	4	18500	0.0309278350515464
chr19	44980025	44992000	4	11800	0.041958041958042
chr19	47222875	47237975	4	14875	0.0338983050847458
chr2	74432825	74445025	4	11925	0.0365296803652968
chr2	190319500	190337550	4	17775	0.0238095238095238
chr2	198255600	198289050	4	33000	0.0341151385927505
chr20	60570975	60585475	4	14225	0.0423728813559322
chr22	29677775	29697325	4	19275	0.0368098159509202
chr22	46736700	46753700	4	16600	0.0441176470588235
chr3	195787700	195800175	4	12275	0.0335195530726257
chr4	10073825	10105275	4	31200	0.0160427807486631
chr4	68483950	68491000	4	6850	0.0422535211267606
chr4	68523975	68531125	4	6975	0.0404040404040404
chr4	110738650	110746975	4	8150	0.0431654676258993
chr4	123796975	123808250	4	11050	0.0347826086956522
chr5	33449800	33473300	4	22950	0.0301003344481605
chr5	56216850	56240050	4	22850	0.0403225806451613
chr5	82784750	82801000	4	16075	0.0327868852459016
chr5	82847550	82859900	4	12075	0.0369230769230769
chr5	138650025	138668400	4	18125	0.023696682464455
chr6	13314400	13323325	4	8725	0.0363636363636364
chr6	43486825	43502525	4	15300	0.0353982300884956
chr6	52125450	52148550	4	22650	0.0374331550802139
chr6	170841900	170859825	4	17600	0.027972027972028
chr7	70229875	70258475	4	28175	0.0255591054313099
chr7	86792450	86829700	4	36875	0.0166865315852205
chr7	141439200	141454300	4	14675	0.0428571428571429
chr7	143082975	143099275	4	15900	0.0396039603960396
chr9	21853450	21866200	4	12575	0.0204081632653061
chr9	110080125	110088575	4	8175	0.0434782608695652
chr9	114298625	114314975	4	16050	0.03
chrX	16166350	16179525	4	12900	0.0338983050847458
chrX	77366675	77383700	4	16750	0.0243055555555556
chr1	16452000	16459275	3	7150	0.0256410256410256
chr1	35559150	35567525	3	8200	0.0273037542662116
chr1	39457875	39475350	3	17325	0.0145985401459854
chr1	40025700	40041375	3	15475	0.0253807106598985
chr1	43126425	43134725	3	8175	0.0237154150197628
chr1	43158000	43171300	3	13075	0.0273972602739726
chr1	43391050	43411225	3	19975	0.0165837479270315
chr1	45973700	45983950	3	10100	0.023121387283237
chr1	66828800	66835550	3	6650	0.0236686390532544
chr1	70692375	70719100	3	26425	0.0115384615384615
chr1	78409350	78437700	3	28200	0.00554016620498615
chr1	93298325	93310225	3	11775	0.0130151843817787
chr1	93598625	93606900	3	8125	0.0262295081967213
chr1	114507275	114516925	3	9500	0.0225988700564972
chr1	146755075	146770275	3	15025	0.0148514851485149
chr1	174943350	174955100	3	11650	0.0170940170940171
chr1	183512950	183523175	3	10050	0.020671834625323
chr1	186281275	186293900	3	12425	0.0208333333333333
chr1	201776450	201783700	3	7125	0.0234375
chr1	202693775	202708550	3	14525	0.0252707581227437
chr1	202713650	202737700	3	23950	0.00484848484848485
chr1	233103200	233110225	3	6925	0.0208333333333333
chr1	244574550	244587825	3	13150	0.0232558139534884
chr10	32298950	32312900	3	13750	0.0278422273781903
chr10	71909400	71918425	3	8900	0.0181268882175227
chr10	122661350	122670525	3	9075	0.027027027027027
chr11	59555175	59565600	3	10300	0.0172910662824208
chr11	71711575	71735950	3	24050	0.0259319286871961
chr11	71937925	71949075	3	10975	0.02
chr11	72399825	72408200	3	8250	0.0231660231660232
chr11	82874750	82884675	3	9750	0.026246719160105
chr12	50821500	50837350	3	15625	0.0277777777777778
chr12	112940650	112946275	3	5525	0.0201005025125628
chr13	31709200	31730250	3	20925	0.00898876404494382
chr13	113896700	113914275	3	17425	0.021978021978022
chr13	114149875	114160475	3	10400	0.0260416666666667
chr13	114285550	114295350	3	9600	0.0269360269360269
chr13	115002125	115021525	3	19150	0.025974025974026
chr14	21889100	21900325	3	11100	0.0194805194805195
chr14	89060250	89080775	3	20325	0.0127226463104326
chr15	44053000	44065700	3	12550	0.0182232346241458
chr15	49418800	49425175	3	6250	0.0263157894736842
chr15	72490800	72513875	3	22725	0.0281195079086116
chr15	78834175	78843650	3	9375	0.0146520146520147
chr16	3361500	3369075	3	7450	0.0268456375838926
chr16	84211250	84219175	3	7825	0.0186046511627907
chr17	12911750	12919925	3	8075	0.0175438596491228
chr17	38140475	38154550	3	13875	0.0227272727272727
chr17	45006775	45015450	3	8525	0.0273972602739726
chr17	48455900	48472725	3	16675	0.0130932896890344
chr17	53036025	53042925	3	6800	0.028169014084507
chr17	56578150	56590225	3	11975	0.018957345971564
chr17	66032450	66044175	3	11550	0.0228310502283105
chr17	72200175	72206675	3	6400	0.028169014084507
chr17	80037025	80052525	3	15300	0.0172117039586919
chr18	8631950	8640975	3	8925	0.0150943396226415
chr19	16190900	16209575	3	18450	0.0145772594752187
chr19	16949825	16966175	3	16225	0.0103626943005181
chr19	37035300	37046125	3	10700	0.0262008733624454
chr19	49605350	49613225	3	7775	0.0233918128654971
chr19	52496000	52504625	3	8525	0.0203045685279188
chr19	52711975	52732400	3	20050	0.0279937791601866
chr19	53848025	53857925	3	9675	0.0280701754385965
chr2	15756250	15776325	3	19725	0.0244233378561737
chr2	20229650	20239475	3	9700	0.0194805194805195
chr2	29144275	29162800	3	18300	0.0198581560283688
chr2	37464350	37484600	3	19925	0.0260162601626016
chr2	48021375	48038250	3	16725	0.0182648401826484
chr2	54868900	54892650	3	23350	0.0220994475138122
chr2	62096300	62113950	3	17450	0.0182094081942337
chr2	111404425	111432875	3	28050	0.0242669362992922
chr2	159517325	159527550	3	10125	0.02
chr2	241677100	241691250	3	13950	0.0232558139534884
chr2	241692225	241703350	3	10950	0.0244897959183673
chr2	241703425	241716300	3	12725	0.0168776371308017
chr20	1422250	1443125	3	20750	0.0193236714975845
chr20	17598475	17617650	3	18950	0.0230769230769231
chr20	20011600	20030475	3	18675	0.0257510729613734
chr20	32679650	32694625	3	14850	0.0105820105820106
chr20	35850400	35872850	3	22200	0.0183066361556064
chr20	37046875	37063325	3	16300	0.0129589632829374
chr20	37387250	37393525	3	6175	0.0222222222222222
chr20	44994150	45005650	3	11300	0.0281030444964871
chr20	60699250	60716125	3	16675	0.0239043824701195
chr21	35274325	35286700	3	12225	0.0170212765957447
chr21	38595450	38602675	3	7100	0.0226415094339623
chr3	12872025	12882600	3	10425	0.0203562340966921
chr3	32922650	32938400	3	15550	0.0181818181818182
chr3	45999025	46010925	3	11750	0.0258064516129032
chr3	52720700	52732250	3	11375	0.0260586319218241
chr3	66505625	66512975	3	7225	0.0268456375838926
chr3	109044975	109055825	3	10725	0.0151133501259446
chr3	119170700	119181250	3	10450	0.028169014084507
chr3	127777250	127792725	3	15225	0.0253968253968254
chr3	169693100	169707550	3	14175	0.0262582056892779
chr3	184019050	184027175	3	8025	0.0253164556962025
chr3	187441800	187450025	3	8075	0.0280701754385965
chr4	17620525	17637200	3	16550	0.0181818181818182
chr4	17836500	17848775	3	12075	0.0236406619385343
chr4	99994550	100007075	3	12425	0.0099009900990099
chr4	104096625	104108350	3	11600	0.014218009478673
chr4	122588350	122594700	3	6225	0.0263157894736842
chr4	146025375	146050425	3	24750	0.0214723926380368
chr5	7892125	7903000	3	10675	0.0263852242744063
chr5	36153550	36176225	3	22275	0.0275387263339071
chr5	71513675	71524275	3	10500	0.0126182965299685
chr5	90664500	90674400	3	9700	0.027027027027027
chr5	110455475	110463375	3	7775	0.0204778156996587
chr5	125819875	125825500	3	5525	0.0256410256410256
chr5	133531075	133542625	3	11375	0.0181818181818182
chr5	133723625	133730850	3	7100	0.024896265560166
chr5	145848975	145855400	3	6300	0.025
chr5	148880125	148893300	3	13025	0.018018018018018
chr5	154177025	154189275	3	12050	0.0256410256410256
chr5	154192250	154199075	3	6725	0.0198019801980198
chr6	7285925	7294750	3	8675	0.027027027027027
chr6	7880675	7905475	3	24625	0.0199501246882793
chr6	15494975	15525225	3	29850	0.0212314225053079
chr6	24781500	24789175	3	7550	0.0273972602739726
chr6	29567200	29583625	3	16250	0.012987012987013
chr6	36562750	36577975	3	15050	0.0175824175824176
chr6	86319150	86339875	3	20525	0.0152091254752852
chr6	90569475	90578950	3	9375	0.0232558139534884
chr6	108225450	108244200	3	18575	0.0177935943060498
chr7	5096800	5107150	3	10225	0.0254237288135593
chr7	44520050	44525725	3	5575	0.0196078431372549
chr7	75062800	75069175	3	6275	0.0239520958083832
chr7	75682200	75697200	3	14850	0.0140845070422535
chr7	127334425	127346200	3	11650	0.0164835164835165
chr8	11677025	11696975	3	19625	0.024653312788906
chr8	25339225	25349325	3	9950	0.0217391304347826
chr8	26439375	26449900	3	10325	0.0276243093922652
chr8	101710850	101733325	3	22300	0.0268096514745308
chr8	124797275	124803525	3	6125	0.027906976744186
chr9	2800700	2809350	3	8500	0.0240963855421687
chr9	33026450	33040575	3	14025	0.014760147601476
chr9	95059100	95074700	3	15350	0.0271186440677966
chr9	139335225	139344400	3	9075	0.0251572327044025
chr9	139355000	139373275	3	18025	0.016973125884017
chrX	135949275	135960725	3	11350	0.0141843971631206
chr1	24018900	24030050	2	11100	0.00900900900900901
chr1	38441150	38454400	2	13200	0.00757575757575758
chr1	46725450	46747475	2	21875	0.0137142857142857
chr1	54862575	54869750	2	7125	0.0140350877192982
chr1	93579700	93586875	2	7125	0.0140350877192982
chr1	97243775	97255100	2	11275	0.00886917960088692
chr1	113461925	113473200	2	11200	0.0133928571428571
chr1	115259975	115281675	2	21600	0.00925925925925926
chr1	115283575	115293775	2	10150	0.00985221674876847
chr1	153607850	153619400	2	11475	0.0130718954248366
chr1	165871900	165880725	2	8775	0.0113960113960114
chr1	228428100	228436025	2	7875	0.0126984126984127
chr1	245002800	245026250	2	23300	0.0128755364806867
chr10	73575275	73582650	2	7325	0.0136518771331058
chr10	76979850	76987300	2	7400	0.0135135135135135
chr10	99507275	99517800	2	10475	0.00954653937947494
chr10	101652550	101662000	2	9400	0.0106382978723404
chr10	112333500	112345050	2	11475	0.0130718954248366
chr10	127513475	127523200	2	9675	0.0103359173126615
chr11	20097100	20111925	2	14775	0.00676818950930626
chr11	43341925	43362050	2	20000	0.0125
chr11	47491925	47502575	2	10600	0.00943396226415094
chr11	58956550	58964800	2	8200	0.0121951219512195
chr11	59412850	59427025	2	14100	0.0106382978723404
chr11	61911975	61919625	2	7600	0.0131578947368421
chr11	111627850	111635750	2	7850	0.0127388535031847
chr11	118249000	118258025	2	8975	0.011142061281337
chr11	118891875	118899125	2	7200	0.0138888888888889
chr11	125498425	125510225	2	11725	0.0127931769722814
chr12	31434750	31450400	2	15575	0.00963081861958266
chr12	69980450	69997550	2	17000	0.0117647058823529
chr12	72046150	72054400	2	8200	0.0121951219512195
chr12	104325200	104348700	2	23375	0.0106951871657754
chr12	104373300	104381025	2	7675	0.0130293159609121
chr12	108128850	108140875	2	11950	0.0125523012552301
chr12	117593425	117601100	2	7625	0.0131147540983607
chr12	117606400	117620325	2	13875	0.00720720720720721
chr12	118834200	118841925	2	7675	0.0130293159609121
chr12	120607225	120617100	2	9825	0.0101781170483461
chr13	29235375	29244950	2	9525	0.010498687664042
chr13	37558175	37568375	2	10150	0.00985221674876847
chr13	39594725	39605900	2	11125	0.00898876404494382
chr14	23543700	23552750	2	9000	0.0111111111111111
chr14	23552875	23560200	2	7275	0.013745704467354
chr14	24645725	24657025	2	11225	0.0133630289532294
chr14	69855300	69863625	2	8275	0.0120845921450151
chr14	70234650	70246150	2	11450	0.00873362445414847
chr14	75245525	75252875	2	7300	0.0136986301369863
chr15	39874375	39889325	2	14850	0.0134680134680135
chr15	72548400	72560100	2	11650	0.00858369098712446
chr15	74913650	74924375	2	10650	0.0140845070422535
chr16	3021175	3028500	2	7275	0.013745704467354
chr16	3706575	3716500	2	9875	0.010126582278481
chr16	8719350	8728150	2	8750	0.0114285714285714
chr16	27546350	27557725	2	11300	0.0132743362831858
chr16	29989000	30003400	2	14350	0.00696864111498258
chr16	51169175	51177300	2	8075	0.0123839009287926
chr16	69146850	69155475	2	8575	0.0116618075801749
chr16	69351925	69359350	2	7375	0.0135593220338983
chr16	71948850	71965300	2	16400	0.00609756097560976
chr16	72132325	72147450	2	15050	0.00996677740863787
chr17	1777500	1785475	2	7925	0.0126182965299685
chr17	17128050	17136425	2	8325	0.012012012012012
chr17	38284825	38293675	2	8800	0.0113636363636364
chr17	43178525	43186825	2	8250	0.0121212121212121
chr17	66518250	66527925	2	9625	0.0103896103896104
chr18	32912375	32921325	2	8900	0.0112359550561798
chr19	7074300	7085800	2	11450	0.00873362445414847
chr19	7994975	8004250	2	9225	0.010840108401084
chr19	10787425	10803650	2	16175	0.00618238021638331
chr19	15372300	15384425	2	12075	0.0082815734989648
chr19	15475325	15485175	2	9800	0.0102040816326531
chr19	15506825	15515675	2	8800	0.0113636363636364
chr19	21543200	21564325	2	21075	0.00474495848161329
chr19	37245650	37254050	2	8350	0.0119760479041916
chr19	39206825	39219000	2	12100	0.012396694214876
chr19	39326000	39338800	2	12725	0.0117878192534381
chr19	52372925	52386200	2	13225	0.00756143667296786
chr19	52517450	52526300	2	8800	0.0113636363636364
chr19	57795700	57805925	2	10175	0.00982800982800983
chr2	9989075	10001475	2	12350	0.00809716599190283
chr2	26431100	26439025	2	7875	0.0126984126984127
chr2	64082750	64097025	2	14225	0.0070298769771529
chr2	73469675	73478850	2	9125	0.010958904109589
chr2	74585075	74599050	2	13925	0.00718132854578097
chr2	192253800	192261825	2	7975	0.0125391849529781
chr20	17925450	17937875	2	12375	0.00808080808080808
chr20	32867175	32874575	2	7350	0.0136054421768707
chr20	36622975	36631925	2	8900	0.0112359550561798
chr20	42087625	42095575	2	7900	0.0126582278481013
chr20	43529775	43537100	2	7275	0.013745704467354
chr20	61572125	61582175	2	10000	0.01
chr21	45104175	45116475	2	12225	0.0122699386503067
chr22	20073025	20085325	2	12225	0.0122699386503067
chr22	23624350	23632775	2	8375	0.0119402985074627
chr22	30415325	30423650	2	8275	0.0120845921450151
chr22	31366875	31375100	2	8175	0.0122324159021407
chr22	45564925	45572750	2	7775	0.0128617363344051
chr3	33435800	33445625	2	9775	0.010230179028133
chr3	41272825	41283900	2	11025	0.0090702947845805
chr3	45036775	45045850	2	9025	0.0110803324099723
chr3	53256775	53271725	2	14850	0.0134680134680135
chr3	58408950	58418200	2	9200	0.0108695652173913
chr3	119147475	119157300	2	9775	0.010230179028133
chr3	129149850	129157250	2	7350	0.0136054421768707
chr3	134072925	134082900	2	9925	0.0100755667506297
chr3	134083475	134091600	2	8075	0.0123839009287926
chr3	156259075	156271700	2	12550	0.0119521912350598
chr3	185630875	185649625	2	18650	0.0107238605898123
chr3	186501475	186511575	2	10050	0.00995024875621891
chr4	17824075	17831975	2	7850	0.0127388535031847
chr4	57305800	57328975	2	23025	0.0130293159609121
chr4	83271575	83281525	2	9900	0.0101010101010101
chr4	103715850	103731125	2	15175	0.0131795716639209
chr4	152021125	152029275	2	8100	0.0123456790123457
chr5	6369725	6376975	2	7200	0.0138888888888889
chr5	43286800	43299275	2	12425	0.00804828973843058
chr5	138264400	138271550	2	7100	0.0140845070422535
chr5	173031575	173041350	2	9725	0.0102827763496144
chr5	174935850	174946850	2	10925	0.0137299771167048
chr5	175921750	175929275	2	7475	0.0133779264214047
chr6	24702600	24719850	2	17200	0.00581395348837209
chr6	30856250	30865025	2	8725	0.0114613180515759
chr6	31497250	31508950	2	11650	0.00858369098712446
chr6	33411750	33418975	2	7175	0.0139372822299652
chr6	41056925	41068650	2	11650	0.0128755364806867
chr6	44359175	44367400	2	8175	0.0122324159021407
chr6	99845950	99862650	2	16625	0.00902255639097744
chr6	159185500	159200575	2	14975	0.013355592654424
chr6	160157675	160180075	2	22250	0.0134831460674157
chr7	6183450	6194425	2	10900	0.0137614678899083
chr7	26227750	26239675	2	11875	0.00842105263157895
chr7	74118775	74134725	2	15900	0.00628930817610063
chr7	99687975	99697975	2	9950	0.0100502512562814
chr7	100478200	100486675	2	8425	0.0118694362017804
chr7	103837325	103844575	2	7200	0.0138888888888889
chr7	105908350	105915625	2	7225	0.013840830449827
chr7	131184650	131195075	2	10375	0.00963855421686747
chr7	150909500	150917175	2	7625	0.0131147540983607
chr8	12590975	12599125	2	8100	0.0123456790123457
chr8	20068450	20081325	2	12800	0.01171875
chr8	26503625	26513100	2	9425	0.0106100795755968
chr8	42173575	42181825	2	8200	0.0121951219512195
chr8	99137575	99145050	2	7425	0.0134680134680135
chr8	117857625	117874550	2	16825	0.011887072808321
chr8	125558375	125566425	2	8000	0.0125
chr9	21828700	21842625	2	13850	0.0108303249097473
chr9	35055100	35069400	2	14250	0.00701754385964912
chr9	35710225	35723125	2	12825	0.0116959064327485
chr9	86581275	86594450	2	13100	0.0114503816793893
chr9	131583225	131590375	2	7100	0.0140845070422535
chr9	139347550	139354725	2	7125	0.0140350877192982
chrX	19372350	19379675	2	7275	0.013745704467354
chrX	41199425	41208350	2	8875	0.0112676056338028
chrX	53241725	53250175	2	8400	0.0119047619047619
chrX	69711150	69722600	2	11375	0.0131868131868132
chrX	121367825	121377025	2	9150	0.0109289617486339
