# Supplementary material for: Large organized chromatin lysine domains help distinguish primitive from differentiated cell populations
Source: Nat Commun. 2021 Jan 21;12:499. doi: 10.1038/s41467-020-20830-9 (PMC7820432; doi:10.1038/s41467-020-20830-9)
Supplement: Supplementary file 3 — Supplementary Software [file 41467_2020_20830_MOESM3_ESM.zip › E019-H3K4me1_LOCKS.bed]

chr1	6205150	6662100	88	60650	54.1395348837209
chr1	10355350	10857200	88	66275	48.1052631578947
chr1	46686675	47134900	88	58275	54.780487804878
chr1	64167950	64449725	88	86550	42.7
chr1	113160100	113602125	88	75800	53.7619047619048
chr1	156021750	156393225	88	70475	51.92
chr1	156398950	156828850	88	87800	48.3188405797101
chr1	204158950	204677325	88	72475	44.8888888888889
chr1	214309350	214776200	88	79900	42.8636363636364
chr10	114383325	114781275	88	78000	49.84
chr11	9527950	10026975	88	71450	49.7857142857143
chr11	44617650	44995925	88	80400	48.5
chr11	56947050	57424700	88	76525	55.3809523809524
chr11	63728975	64099450	88	62625	56.3846153846154
chr11	66021000	66580925	88	70375	47.9065420560748
chr12	6288300	6754525	88	91375	55.5
chr12	11721625	12016225	88	67250	38.32
chr12	53568675	53896275	88	65675	44.258064516129
chr12	79622300	80269650	88	76800	55.5172413793103
chr14	23249550	23719325	88	68300	38.0377358490566
chr14	68487525	68960500	88	91025	42.4166666666667
chr14	77227100	77620125	88	94025	55.0769230769231
chr14	89752625	90071750	88	83150	51.5757575757576
chr15	29634300	30281525	88	60650	53.68
chr15	99089950	99340675	88	85975	48.5714285714286
chr16	2885825	3200200	88	56250	42.0833333333333
chr16	89356100	89555475	88	84175	28.8571428571429
chr17	7017850	7348300	88	64475	46.8510638297872
chr17	36663850	37052950	88	78725	47.5897435897436
chr17	42975750	43483850	88	63400	44.2
chr17	55312475	55632725	88	95250	33.3333333333333
chr17	55634525	56164825	88	84775	38.1463414634146
chr18	52881075	53179150	88	91000	50.1
chr19	12720400	13120800	88	51000	52.6666666666667
chr19	18112450	18542075	88	54975	54.5964912280702
chr2	64330350	64680275	88	68750	50.7931034482759
chr2	175531975	175857425	88	67250	44.2631578947368
chr2	189110950	189356825	88	66525	52.7027027027027
chr2	207782825	208275950	88	78975	48.3636363636364
chr2	220024375	220427700	88	64250	45.0212765957447
chr20	31032500	31417550	88	75075	47.8666666666667
chr21	27329775	27609075	88	82850	36.1587301587302
chr22	26875175	27351575	88	81350	51.5813953488372
chr3	61506775	61774700	88	77625	23.59375
chr3	171727375	172030475	88	83150	46.1666666666667
chr3	193310250	193922950	88	81200	56.1666666666667
chr4	93186925	93450975	88	67675	31.9583333333333
chr4	101879600	102290150	88	65525	47.0769230769231
chr5	14093250	14449100	88	89775	34
chr5	106779725	107162500	88	92175	52.8421052631579
chr5	115749350	116159800	88	92525	54.4
chr5	140834800	141201125	88	64175	52.8
chr5	141846350	142383050	88	64025	50.8767123287671
chr6	2559875	3006200	88	68725	55.3571428571429
chr6	3006300	3425275	88	82100	50.5217391304348
chr6	15129950	15381175	88	105475	44.8181818181818
chr6	25804425	26241575	88	71150	56.3636363636364
chr6	157089000	157295650	88	81025	37.1538461538462
chr8	30196550	30439450	88	99600	31.1851851851852
chr8	118824300	119135225	88	73950	34
chr8	128805975	129000075	88	92875	21.304347826087
chr9	16416875	16768950	88	81800	47.6666666666667
chr9	130262825	130692825	88	59700	45.8823529411765
chr9	134079125	134610150	88	97750	54.4912280701754
chrX	15682950	16280950	88	59325	56.3636363636364
chr11	64937375	65431700	87	87500	49.1538461538462
chr11	119177675	119668975	87	84325	54.1304347826087
chr11	124932300	125387775	87	74350	52.56
chr16	85310475	85685475	87	91450	42.6
chr2	85346850	85703500	87	81250	47.8823529411765
chr2	202636425	203036550	86	71200	45.0344827586207
chr4	183033950	183550975	86	79625	46.7441860465116
chr11	128344700	128807500	84	74325	44.32
chr17	17566350	17876850	84	68600	49.0909090909091
chr7	28833250	29365175	84	56350	53.5789473684211
chr1	164480050	164758475	83	92675	36
chr11	95809025	96077000	83	65225	42.6976744186046
chr21	38727525	39016975	83	60325	45
chr10	80784375	81209800	82	90325	45.1379310344828
chr11	12695000	12943625	82	95975	32.5217391304348
chr12	6755975	7168700	82	65675	53.59375
chr15	74414650	74841175	82	75350	42.7027027027027
chr1	153493250	153965700	81	68975	52.375
chr19	1204975	1524725	81	63300	47.5675675675676
chr6	41336950	41675025	81	77325	41.027027027027
chr6	149066875	149416000	81	62225	48.7058823529412
chr7	127365250	127715800	81	66200	47.9166666666667
chr9	139832450	140215825	81	56875	42.7878787878788
chr13	100217750	100565875	80	84650	44.5483870967742
chr18	4075825	4495825	80	71375	49.1052631578947
chr9	127212300	127657000	80	79200	44.0975609756098
chr1	162026050	162541875	79	57900	51.8378378378378
chr13	28920175	29329550	79	61650	47.2941176470588
chr15	61056100	61531500	79	49550	43.4871794871795
chr17	38437350	38722125	79	63150	43.7530864197531
chr22	39360000	39716875	79	63575	46.1818181818182
chr4	129305850	129795650	79	65150	49.3827160493827
chr12	62982450	63389000	78	70225	43.0476190476191
chr14	61517325	62095400	78	67400	50.5762711864407
chr6	42671975	43111850	78	61100	51.5609756097561
chr11	19686525	19980025	77	71125	42.1
chr18	60346250	60573500	77	83450	42.125
chr20	52164050	52578550	77	90475	44.3846153846154
chr5	123737625	124109700	77	100800	44.8695652173913
chr6	56479125	56828275	77	70475	48.25
chr10	126689400	126863075	76	72075	32.625
chr16	49555900	49918525	76	75300	41.6
chr17	27215025	27508025	76	70100	40.3636363636364
chr3	149671225	150186525	76	58825	48.530612244898
chr5	138839075	139176475	76	81200	40.16
chr6	111798475	112133500	76	53700	36.9795918367347
chr17	46494150	46749575	75	45050	47.9
chr22	29278000	29503175	75	65150	28.8695652173913
chr9	23536950	23858650	75	64575	47.6363636363636
chr16	84537275	84789100	74	56525	31.4285714285714
chr17	75242800	75568975	74	84925	42
chr19	17178500	17536250	74	51525	39.2692307692308
chr20	48099675	48488975	73	57275	47.5932203389831
chr22	42581100	42916350	73	53825	38.0909090909091
chr8	126102525	126482925	73	54500	47.5
chr15	26809525	27022425	72	59525	41.7586206896552
chr16	506800	864375	72	50775	42.1935483870968
chr4	140729850	141076125	72	59225	48.037037037037
chrX	10474375	10738400	72	62175	39.7037037037037
chr11	27218200	27535225	71	66175	42.8571428571429
chr11	100490075	100772700	71	54750	43.1
chr15	40063425	40269350	71	52250	37.9047619047619
chr15	77697850	77956925	70	60700	31.9166666666667
chr17	37711575	37977125	70	57375	39.875
chr3	71003800	71312350	70	72725	42.1818181818182
chr6	35203950	35657350	70	54050	44.8125
chr8	72459450	72687325	70	59825	27.5757575757576
chr17	19141775	19451750	69	44175	45.2941176470588
chr22	28026200	28388900	69	60025	42.4
chr4	183995000	184185750	69	53725	28.4285714285714
chr7	69061725	69337400	69	53200	36.4444444444444
chr7	75792075	76058600	69	40650	44.6363636363636
chr1	27800325	28053975	68	69075	27.4782608695652
chr10	52120150	52400300	68	51500	34.48
chr2	102312600	102449625	68	60700	15.3636363636364
chr3	61775500	61976375	68	65150	20.5882352941176
chr6	31497250	31874600	68	51400	38.9142857142857
chr10	103224425	103609325	67	51625	43.6279069767442
chr11	61418525	61750050	67	51525	38.5964912280702
chr2	39508325	39761325	67	52925	36.8108108108108
chr6	15381550	15586875	67	78975	39.5555555555556
chr4	87854775	88040750	66	74800	19.5263157894737
chr5	79251525	79565150	66	63700	41.4117647058824
chr14	102974925	103333525	65	44250	42.3333333333333
chr7	27120350	27292200	65	43625	27.7272727272727
chr11	45864975	46171600	64	57175	42.6666666666667
chr12	32485525	32736650	64	56150	29.8064516129032
chr19	42532675	42831225	64	44275	37.2121212121212
chr3	129240750	129465850	64	53750	38.8780487804878
chr5	75565600	75840300	64	51875	42.8235294117647
chr6	33115250	33423625	64	54700	42.9565217391304
chr1	203411900	203660900	63	50200	39.5
chr11	14200300	14447500	63	53275	39.2571428571429
chr13	41137100	41272975	63	65450	12.4848484848485
chr20	10196925	10547650	63	52450	37.8709677419355
chr8	145513525	145755950	63	41000	37.4166666666667
chr15	67303250	67492525	62	59300	18.4888888888889
chr5	54715100	55009000	62	47250	38.4827586206897
chr5	141428100	141710450	62	51475	27.7209302325581
chr2	153225025	153414275	61	56800	34.6
chr9	138851575	139097550	61	45675	37.2054794520548
chrX	71129525	71362925	61	46000	40.32
chr10	75610850	75841675	60	49475	35.875
chr11	46244275	46487300	60	58250	40.2083333333333
chr11	64443250	64703750	60	45500	39.28
chr3	65363450	65664825	60	48250	41.12
chr3	176757475	176931775	60	43425	30.8888888888889
chr4	159927250	160190350	60	44575	36.1111111111111
chr7	105384200	105712725	60	49750	33.8867924528302
chrX	132381875	132607675	60	57675	28.0576923076923
chr10	34768925	34993900	59	38425	36.5454545454545
chr14	69378650	69574200	59	50425	33.3333333333333
chr15	57249075	57451050	59	41400	34.25
chr6	21615750	21849925	59	65250	40.6575342465753
chrX	13706525	13983750	59	53000	31.2173913043478
chr11	683375	870200	58	45850	28.6976744186047
chr13	100692150	100965750	58	42425	38.962962962963
chr17	47393125	47786625	58	39250	37.375
chr12	52387125	52597225	57	36450	38.3943661971831
chr1	39546125	39699400	56	62000	24.6666666666667
chr12	76327000	76497625	56	43800	29.6
chr17	39784900	40120850	56	45675	35.3577981651376
chr2	60628450	60836750	56	70225	24.0579710144928
chr9	27261450	27503625	56	44950	38
chr9	84148725	84338600	56	46350	39.4857142857143
chr1	2120625	2254200	55	43675	18.4444444444444
chr10	114781350	114940800	55	60000	29.4782608695652
chr19	49897250	50097575	55	36850	34.7
chr3	184210025	184436575	55	42125	28.3125
chr3	185419600	185564175	55	60450	30.08
chr3	189699400	189916025	55	51525	23.08
chr6	90885750	91218825	55	48475	37.3333333333333
chr9	71594675	71827550	55	38750	34.0740740740741
chr10	29759750	30074000	54	41675	37.4210526315789
chr15	85922550	86107100	54	38125	37.4166666666667
chr17	25782375	25930225	54	49800	30.8666666666667
chr17	79258725	79526550	54	50425	33.5357142857143
chr18	46302900	46558425	54	59900	34.6428571428571
chr22	34189000	34319825	54	53325	30.1081081081081
chr7	8090925	8484325	54	40025	34.5894736842105
chr7	70039375	70239375	54	53150	32.5357142857143
chr7	121939425	122115300	54	50975	28.2068965517241
chr1	54715675	54876550	53	75400	16.2222222222222
chr11	72295775	72543575	53	35800	36.1176470588235
chr17	72836000	73110825	53	36300	34.4545454545455
chr18	56421800	56717825	53	52100	35.3214285714286
chr3	50263775	50412300	53	47650	15.6103896103896
chr5	176776050	176984225	53	39950	34.1176470588235
chr7	5516825	5751850	53	41450	36.2857142857143
chr7	131192375	131348250	53	50950	28.75
chr1	64934775	65064225	52	66675	14.8732394366197
chr1	114471125	114708800	52	53975	25.3714285714286
chr13	99097400	99234500	52	47975	29.875
chr17	64334125	64599450	52	39325	33.4444444444444
chr22	36617700	36877250	52	54925	26.56
chr3	31845975	32046025	52	42175	28.1290322580645
chr3	65857050	66052950	52	42300	33.28
chr9	131872275	132146575	52	39300	36.9655172413793
chr1	230151925	230443275	51	45950	33.75
chr10	88492825	88678150	51	57425	31.0212765957447
chr12	66115675	66355475	51	44600	33.7948717948718
chr19	13120900	13280675	51	41475	30.9565217391304
chr20	61490650	61666100	51	46450	30.5185185185185
chr8	130825900	131058575	51	34150	34.3333333333333
chr1	155138125	155295800	50	32350	35.0526315789474
chr10	22882875	23004125	50	43650	31.5
chr10	35613125	35787850	50	47100	24.5405405405405
chr12	116491525	116651025	50	43200	26
chr16	56622900	56827600	50	36575	35.1578947368421
chr2	169312025	169527050	50	37300	30.375
chr22	17839475	17973700	50	46775	19.0769230769231
chr22	23477825	23624550	50	47500	19.9444444444444
chr3	32810200	32944125	50	67700	16.3684210526316
chr7	101482400	101649350	50	40475	34.64
chr1	232573550	232767175	49	38875	33.8333333333333
chr15	68020900	68177775	49	38050	23.6666666666667
chr17	44177500	44273100	49	46875	14.2105263157895
chr17	48545275	48807725	49	36800	35.7692307692308
chr2	36556800	36720800	49	55925	22.8
chr2	145147500	145373900	49	59150	28.2051282051282
chr6	114598050	114771225	49	44075	34.5185185185185
chr11	35931175	36175650	48	44075	25.4642857142857
chr12	32228125	32443825	48	37375	27.4871794871795
chr13	24612475	24824050	48	30675	29.6
chr2	121437725	121593950	48	47950	33.5675675675676
chr6	158240300	158461875	48	38825	26.5882352941176
chr11	62517675	62695475	47	34700	28.8947368421053
chr3	149245750	149389950	47	36675	29.0434782608696
chr6	25277200	25465400	47	42475	20.5142857142857
chr8	41860600	42079625	47	31825	32.695652173913
chr10	97207750	97320375	46	34000	26.2222222222222
chr12	26092050	26290325	46	37550	31.7454545454545
chr15	99341625	99451225	46	47675	29.5652173913043
chr22	43278125	43412025	46	37250	31.92
chr4	26297725	26454650	46	33900	18.2857142857143
chr6	163816950	163970075	46	36425	29.0819672131148
chr1	8685725	8825125	45	38950	30.8421052631579
chr1	38433825	38649450	45	35800	31.0958904109589
chr10	96941450	97107200	45	30250	32
chr15	63448150	63688900	45	34550	25.9672131147541
chr15	96855675	96965075	45	35850	26.65625
chr16	17452525	17577575	45	38250	27.6666666666667
chr19	45872200	46032950	45	27175	32.3333333333333
chr19	47585175	47808975	45	34100	27.4193548387097
chr2	47392825	47598525	45	35250	27.3125
chr2	201170050	201291825	45	45700	16.2
chr6	157295725	157414200	45	37575	14.047619047619
chrX	8597375	8701500	45	34675	22.8333333333333
chr1	21818275	22033950	44	31175	27.5714285714286
chr1	205218050	205352100	44	43600	18.4
chr12	3143000	3346775	44	30475	29.4054054054054
chr12	108951200	109126575	44	43025	28.6153846153846
chr17	7451625	7626250	44	35250	19.6619718309859
chr18	3441200	3671650	44	50475	26.1714285714286
chr2	85060000	85245325	44	31625	31.3023255813953
chr3	57040350	57237100	44	44375	28.9473684210526
chr3	112012425	112145550	44	43075	24.4186046511628
chr4	152283750	152463425	44	30325	31.2820512820513
chr5	146810425	146902375	44	33825	13.3626373626374
chr6	116543800	116786600	44	38275	29.0666666666667
chrX	39921400	40036950	44	45625	29.375
chrX	45607400	45672000	44	26350	9.71428571428571
chr1	3506425	3728425	43	33250	28.8205128205128
chr1	184351775	184489650	43	30400	26.0555555555556
chr17	77715975	77819500	43	36075	27.5897435897436
chr2	164414800	164594500	43	35175	31.1428571428571
chr3	194800375	194993100	43	40850	29.8082191780822
chr6	131481475	131722825	43	32675	30.8571428571429
chr8	93025325	93163850	43	45700	13.3333333333333
chr9	82184775	82325475	43	36650	19.5942028985507
chr1	27625325	27782350	42	37925	25.2727272727273
chr19	19475450	19652550	42	37375	26.375
chr22	40551850	40647125	42	40725	27.5636363636364
chr3	63799700	64018150	42	36725	26.6666666666667
chr3	192534975	192640650	42	28175	22.32
chr6	75912150	76062300	42	39425	27.5652173913043
chr6	107809150	107997100	42	37075	27.8805970149254
chr7	47482400	47632150	42	33425	21.7714285714286
chr7	83714500	83887600	42	45950	24.0816326530612
chr7	151065500	151217575	42	35475	22.9189189189189
chr8	61563525	61705800	42	33175	30.1025641025641
chr8	131268300	131407575	42	36900	29.6734693877551
chr9	34510150	34666600	42	33875	27.8571428571429
chr1	44938300	45119100	41	37600	27.0769230769231
chr1	145435025	145590050	41	28475	29.2608695652174
chr1	201587700	201733575	41	41650	25
chr1	228940275	229200650	41	27700	29.7391304347826
chr11	267650	418050	41	35550	24.4864864864865
chr11	63579125	63713350	41	35575	19.0461538461538
chr11	68204675	68317825	41	24525	29.4736842105263
chr14	68970925	69212675	41	34225	29.9782608695652
chr15	60811750	60972525	41	34150	27.6
chr15	66946600	67144450	41	33750	22.75
chr2	120427175	120621675	41	36100	22.1875
chr2	206476550	206632125	41	44275	26.1016949152542
chr3	55514750	55698950	41	41250	15.3333333333333
chr3	147057700	147143025	41	49150	21.7674418604651
chr4	123679375	123783875	41	37200	23.7241379310345
chr5	113643425	113796550	41	24550	26.3130434782609
chr7	150008900	150126725	41	46475	19.0877192982456
chr8	59904600	60033500	41	40775	19.4736842105263
chrX	153189800	153364225	41	32525	29.3571428571429
chr1	8427100	8543500	40	48550	6.09677419354839
chr15	65094300	65214725	40	34350	23.037037037037
chr2	42248550	42428100	40	35200	26
chr2	45152950	45242150	40	33375	29.0909090909091
chr20	45922200	46013250	40	45525	16.1333333333333
chr5	34587475	34737475	40	31475	28.551724137931
chr19	13840650	13994525	39	23675	24.2641509433962
chr4	146700000	146861150	39	41725	21.6603773584906
chr5	49961525	50063000	39	21000	26
chr9	109621075	109782575	39	45675	20.8571428571429
chr1	9844375	10021425	38	27975	23
chr1	16438275	16567925	38	37725	26.056338028169
chr1	203953500	204083250	38	41725	20.9545454545455
chr10	79596250	79731650	38	36850	18.2439024390244
chr10	123245400	123368700	38	38350	19.7741935483871
chr13	51782975	51900375	38	37225	13.9130434782609
chr18	55841150	55957100	38	38100	18.7692307692308
chr3	170976300	171115100	38	27400	28
chr4	7805500	7943850	38	30800	25.8571428571429
chr4	99388900	99607600	38	36275	23.6111111111111
chr7	2773425	2922075	38	36850	25.1304347826087
chr1	150478575	150616250	37	33625	22.6027397260274
chr12	115074475	115173300	37	29575	24.16
chr15	40530500	40676325	37	28775	24.1
chr2	44842600	45048925	37	41050	21.5757575757576
chr2	54768050	54862675	37	28650	26.8070175438597
chr6	31024925	31179350	37	25525	24.5098039215686
chr7	105274175	105367850	37	35250	11.4339622641509
chr8	132902700	133014075	37	31325	19.4716981132075
chr1	56957350	57050625	36	49725	13.0227272727273
chr10	61585700	61669575	36	30450	14.7826086956522
chr11	31817650	31913325	36	37750	19.5833333333333
chr11	123275525	123452150	36	31925	25.92
chr15	65618300	65717325	36	34650	14.0833333333333
chr17	781050	884850	36	28350	20.8
chr17	1889275	2044625	36	25800	23.875
chr17	76309725	76388225	36	35325	9.08333333333333
chr22	39745000	39934100	36	32450	26.4117647058824
chr6	159214725	159345675	36	36700	22.1395348837209
chr8	21894575	22036550	36	24225	23.9666666666667
chr8	37619350	37783625	36	36650	20.48
chr8	97505125	97602575	36	30225	21.8333333333333
chr9	16769000	16885400	36	28875	21.5609756097561
chr1	19718075	19814350	35	34875	17
chr1	157935325	158049000	35	38750	18.9375
chr1	200259175	200386475	35	39350	25.741935483871
chr10	74002550	74124750	35	31150	25.7931034482759
chr11	118739375	118940075	35	38000	25.0491803278689
chr14	99908150	100047175	35	37275	19.8181818181818
chr15	37306400	37442300	35	30150	24.1269841269841
chr17	47020725	47144975	35	35950	21.7037037037037
chr2	99053450	99132400	35	27925	16.0689655172414
chr4	174088800	174192175	35	37550	13.6666666666667
chr6	10505650	10620250	35	35850	21.037037037037
chr6	52363625	52477850	35	26025	25.1627906976744
chr7	100843575	100966050	35	22125	24.1176470588235
chr7	150642650	150726550	35	23600	20
chr10	123866250	123952575	34	28900	13.5121951219512
chr12	105016475	105184425	34	24125	22.3478260869565
chr3	66451125	66554250	34	50425	23.8064516129032
chr3	99561875	99672950	34	23200	22.9
chr5	77790900	77908575	34	29550	13.76
chr6	10375650	10435350	34	30700	10.3589743589744
chr9	122021150	122133175	34	26000	22.3296703296703
chrX	153078075	153176925	34	23325	23.3548387096774
chr10	71066325	71169175	33	33400	22.7659574468085
chr11	2882850	3022525	33	29400	15.4782608695652
chr11	101979575	102159525	33	36825	21.6521739130435
chr14	100807850	100933225	33	20525	19.3333333333333
chr17	30553700	30683375	33	27600	22.9
chr17	45887675	45983250	33	23125	19.3809523809524
chr5	118656200	118754800	33	23975	14.0952380952381
chr6	7041475	7196450	33	39125	19.6793893129771
chr6	139255400	139355175	33	27850	22.9411764705882
chr9	129372400	129451125	33	28250	22.5294117647059
chr9	132311725	132405025	33	22550	19.875
chr1	31274375	31384275	32	28300	22.2727272727273
chr1	82246025	82349900	32	34375	13.775
chr1	205393050	205498725	32	32025	15.7209302325581
chr1	225595950	225729750	32	30075	20.8888888888889
chr10	105394975	105532950	32	27425	21.36
chr14	91769125	91885250	32	33575	17.775
chr15	31588500	31675375	32	27025	12.3529411764706
chr17	8013125	8114800	32	25375	20.780487804878
chr18	25591375	25708975	32	22900	23.03125
chr2	43358550	43478850	32	27675	21.2631578947368
chr2	66640700	66753275	32	29325	18.8888888888889
chr2	111486500	111633225	32	28600	19.7560975609756
chr2	236960225	237089550	32	33375	22.8108108108108
chr3	112854725	112997350	32	29775	13.4285714285714
chr5	112497600	112587625	32	28575	18.0727272727273
chr6	27760900	27869750	32	28700	18
chr6	138786250	138900200	32	39925	11.4035087719298
chr9	80553625	80650450	32	30275	22.2432432432432
chr9	112808075	112936050	32	33325	22.1153846153846
chr9	132198450	132269600	32	21275	14.95
chr1	21564300	21673625	31	32075	17.4712643678161
chr1	154908225	154990875	31	26175	18.9090909090909
chr10	72961950	73039850	31	27650	17.6666666666667
chr11	67118950	67210600	31	21900	21.2258064516129
chr12	95537325	95625125	31	23825	20.25
chr12	124982075	125058950	31	37900	6.31775700934579
chr15	89902475	89974025	31	21950	19.8333333333333
chr17	20025200	20134725	31	30475	17.0196078431373
chr17	42138825	42220650	31	24375	16.6785714285714
chr17	48171475	48262500	31	24200	20.0909090909091
chr19	15361025	15444200	31	30425	21.2727272727273
chr19	39105975	39189900	31	41750	21.1272727272727
chr2	58671475	58798450	31	31800	20.4516129032258
chr7	121549225	121607825	31	28825	9.72093023255814
chr1	17842525	17915900	30	33275	8.95833333333333
chr1	167104525	167244200	30	31550	21
chr11	20002625	20088800	30	31000	9.76470588235294
chr11	65623350	65730850	30	20050	21.6862745098039
chr11	77106650	77191225	30	37225	17.2173913043478
chr12	12759625	12890525	30	22550	21.5294117647059
chr17	36559125	36626625	30	26350	14.48
chr17	46047700	46144500	30	31025	20.7894736842105
chr20	10598750	10673625	30	35175	14.8275862068966
chr3	72418500	72497375	30	38300	10.6206896551724
chr4	77869225	77945000	30	26525	12.3225806451613
chr4	187546025	187650175	30	29675	14.6067415730337
chr5	92905000	92957850	30	21650	20.7619047619048
chr5	167695650	167793300	30	26525	19.0612244897959
chr7	12723625	12867600	30	25825	17.3584905660377
chr1	43388900	43444975	29	26625	13.9661016949153
chr10	65169225	65283525	29	32500	18.6363636363636
chr11	62306400	62390200	29	28700	19.8
chr11	125928950	126039650	29	23325	20.952380952381
chr12	19318075	19389825	29	24800	10.1363636363636
chr12	31631950	31744925	29	24075	20.86
chr14	23938075	24058725	29	31500	16.5454545454545
chr16	75078725	75172675	29	25850	19.4
chr19	55849625	55920350	29	24925	15.8888888888889
chr2	161215550	161276950	29	27475	6.33734939759036
chr20	22509900	22572575	29	19700	21.3333333333333
chr3	42054125	42123975	29	29375	10.0555555555556
chr3	120386800	120493050	29	23875	17.7263157894737
chr4	82339250	82445400	29	20675	16.75
chr4	113624050	113698125	29	19150	20.1
chr5	87954750	88018875	29	28075	10.5806451612903
chr7	79753725	79825650	29	22500	9.61904761904762
chr8	22397725	22464100	29	25650	8.14084507042254
chr8	26115575	26198225	29	24825	10.4329896907216
chr8	41107325	41227600	29	33750	15.0454545454545
chr1	209527400	209646375	28	29950	17.6
chr10	71587100	71662000	28	21225	17.6285714285714
chr11	76380900	76518575	28	23575	20.4642857142857
chr11	121316450	121380100	28	25825	10.6842105263158
chr11	123036975	123104500	28	19325	13.3
chr12	106468250	106539975	28	29450	9.43478260869565
chr15	57645025	57779025	28	31325	20.15
chr16	2008825	2085825	28	21250	17.2
chr16	3847825	3931925	28	19800	17.4615384615385
chr17	6338225	6413225	28	22575	10.5365853658537
chr19	34662325	34767725	28	19375	20.015503875969
chr2	55225975	55283750	28	29275	8.17142857142857
chr2	64055225	64116275	28	26725	12.7333333333333
chr2	97480800	97587925	28	24150	18.7586206896552
chr2	119531675	119618825	28	23550	15.6025641025641
chr2	218763900	218881125	28	21875	18.5333333333333
chr20	3712500	3802425	28	18825	18.2352941176471
chr20	56941075	57033900	28	23700	14.8888888888889
chr21	44343725	44427300	28	20225	20.1739130434783
chr22	36346600	36432100	28	20075	18.24
chr3	46972025	47030975	28	22800	8
chr4	87345950	87435325	28	22475	18.8421052631579
chr6	29559600	29651725	28	25600	20.5882352941176
chr7	55571925	55642400	28	32350	11.0285714285714
chr8	20089525	20190625	28	27825	17.7538461538462
chr9	36380750	36446625	28	19000	19.3571428571429
chr9	74506125	74601125	28	31300	12.1121495327103
chrX	25000150	25042825	28	16000	18.4117647058824
chr1	18953225	18985125	27	20900	3.80952380952381
chr1	22223525	22290600	27	21050	12
chr11	93209925	93279750	27	21750	17.8888888888889
chr12	52207625	52267700	27	22775	11.125
chr14	74178550	74259500	27	28875	14.551724137931
chr14	99682025	99780800	27	29325	14.4415584415584
chr16	53064850	53172825	27	28800	18.2105263157895
chr16	67184900	67241400	27	17550	18.1379310344828
chr16	85191125	85279325	27	19900	14.8421052631579
chr17	35417450	35540225	27	29250	16.1276595744681
chr17	63490275	63591450	27	27800	18.45
chr18	6713025	6793775	27	22900	16.5373134328358
chr19	49610225	49669425	27	13175	17.5333333333333
chr2	25429750	25545925	27	27875	15.9076923076923
chr3	57993500	58061150	27	31900	17.2258064516129
chr4	154372975	154476100	27	25350	14.3928571428571
chr5	174961375	175086200	27	19125	18.0769230769231
chr6	17902700	17989150	27	21550	13.0714285714286
chr7	7213725	7297200	27	29650	11.4666666666667
chr7	83034850	83105250	27	23125	16.96
chr9	37998900	38092525	27	34850	15.3488372093023
chr1	147006250	147097650	26	25100	17.5161290322581
chr17	48964625	49034700	26	21550	13.5588235294118
chr17	56400925	56499525	26	21625	15.3333333333333
chr18	20710575	20783325	26	20075	12.8253968253968
chr2	106360300	106429025	26	21600	13.1282051282051
chr2	222328475	222451500	26	19575	17
chr21	46106450	46193550	26	23075	18.5161290322581
chr3	185771950	185847625	26	19900	14.2222222222222
chr4	111529950	111565400	26	24425	4.05263157894737
chr5	149820625	149910050	26	30650	14.1428571428571
chr5	173314325	173409150	26	27800	12.0322580645161
chr6	33736600	33848400	26	31425	18.4102564102564
chr7	157085850	157151875	26	17975	16.4857142857143
chr9	140557550	140619350	26	25425	18.5090909090909
chr1	183963925	184039125	25	19175	16.1538461538462
chr11	75028600	75063950	25	16150	15.4444444444444
chr11	94956475	95039425	25	24225	10.6027397260274
chr12	14520475	14574125	25	30325	8.95238095238095
chr14	21456925	21578450	25	24500	17
chr14	93473150	93529100	25	20275	16.3846153846154
chr15	90541550	90620375	25	22350	15.047619047619
chr15	100103625	100173150	25	20300	16.2608695652174
chr16	31462925	31549550	25	15900	15.5555555555556
chr16	52528775	52596600	25	20425	17.6315789473684
chr16	67420650	67478825	25	17050	11.7241379310345
chr16	88820200	88879275	25	19750	10.0454545454545
chr17	27892500	27969500	25	23650	13.632183908046
chr17	40512925	40584150	25	17925	12.5185185185185
chr17	65461775	65527825	25	20525	8.77333333333333
chr17	71252075	71365775	25	24325	16.3092783505155
chr19	38470375	38549175	25	20375	17.2272727272727
chr19	41075925	41140475	25	16875	17.2222222222222
chr19	49116900	49179175	25	20175	16.7555555555556
chr19	59009500	59087625	25	17500	17.811320754717
chr2	149276500	149434625	25	18125	18.2173913043478
chr2	232206625	232279425	25	21175	14.1971830985915
chr2	235840825	235923375	25	31500	16.1666666666667
chr20	30147675	30198975	25	20000	9.1304347826087
chr3	51989300	52057500	25	19400	12.1304347826087
chr4	22456100	22525375	25	19975	12.0224719101124
chr4	119724600	119811325	25	17075	16.8301886792453
chr4	140050475	140118150	25	18250	12.5769230769231
chr5	126627000	126678550	25	21950	7.22222222222222
chr5	141201175	141263800	25	33550	7.64835164835165
chr6	24872775	24940000	25	19400	11.5733333333333
chr6	112156550	112219700	25	24000	14.2105263157895
chr7	131000400	131077100	25	18800	17.7837837837838
chr8	38286100	38342500	25	32425	9.65217391304348
chr8	141598025	141648400	25	17600	15.4347826086957
chr9	670425	744250	25	18500	12.3296703296703
chr1	931325	1015950	24	21275	13.3333333333333
chr1	41823175	41874625	24	19100	6.70588235294118
chr1	201417050	201487275	24	17225	14.2926829268293
chr11	10306700	10388325	24	21400	15.9130434782609
chr11	120039225	120127375	24	16650	15.7368421052632
chr11	129116900	129167125	24	16850	8.66666666666667
chr12	57606625	57656250	24	21250	17.125
chr12	131260100	131363275	24	22075	15.4375
chr14	21963525	22027125	24	23625	16
chr16	51118800	51219325	24	26450	10.7567567567568
chr17	26643975	26739675	24	20775	16.8461538461538
chr17	73321475	73408750	24	19150	12
chr19	47894450	47975775	24	16475	15.6
chr2	74681450	74758375	24	19850	9.06666666666667
chr20	32579375	32636250	24	19850	7.25301204819277
chr21	35012775	35088750	24	26525	13.4615384615385
chr3	171129650	171180725	24	24325	6.44776119402985
chr3	181404650	181477675	24	39025	12.75
chr5	16710925	16759950	24	23375	14.1333333333333
chr5	171367200	171437625	24	35575	17.0285714285714
chr6	21935600	22044150	24	18875	15.8133333333333
chr6	53147025	53225550	24	19250	16.2424242424242
chr6	168199750	168295425	24	34250	14.6984126984127
chr7	30340300	30398775	24	19500	16.6486486486486
chr8	8681400	8751925	24	24700	13.2307692307692
chr8	103376425	103426700	24	24800	7.8974358974359
chrX	40940900	40986975	24	19575	11.7142857142857
chr1	33167350	33238675	23	21050	10.3492063492063
chr1	109755675	109835250	23	24100	15.4705882352941
chr1	181035000	181122525	23	24500	13.1186440677966
chr14	65409175	65473400	23	15575	14.3870967741935
chr17	2747825	2843775	23	19050	14.1666666666667
chr2	9345400	9451325	23	13650	15.44
chr2	223102975	223186025	23	28950	12.0909090909091
chr20	61843900	61906200	23	12950	15.1071428571429
chr22	38700100	38735425	23	17425	4.92857142857143
chr3	193985225	194034300	23	17100	8.10958904109589
chr4	13511100	13551125	23	17350	9.85185185185185
chr4	40453275	40590775	23	16925	16.6588235294118
chr4	169705625	169772250	23	20350	16.1891891891892
chr4	174409850	174478625	23	20175	14.1649484536082
chr5	16852275	16904275	23	19000	10.2597402597403
chr6	42357075	42428850	23	24125	10.6
chr6	87861125	87894675	23	21550	9.83333333333333
chr8	1685600	1796250	23	20650	16.1904761904762
chr8	56755325	56875850	23	22950	16.2162162162162
chr8	145007625	145065575	23	22425	13.2244897959184
chr9	131124025	131183975	23	21475	7.88888888888889
chrX	136628000	136675800	23	21375	9.24444444444444
chr1	12652750	12697200	22	16100	12.9655172413793
chr1	208281125	208353425	22	17400	14.8979591836735
chr12	49347975	49464425	22	25850	15.6941176470588
chr13	51720450	51755000	22	13950	11.3076923076923
chr13	100601575	100650575	22	30150	4.07692307692308
chr13	113342600	113399175	22	22950	7.92857142857143
chr14	75709275	75778125	22	15725	11.4430379746835
chr14	75846100	75926150	22	15825	15.5925925925926
chr15	40356200	40418075	22	25400	9.75
chr15	60285775	60371825	22	28350	11.8974358974359
chr17	14199950	14293825	22	27050	13.3978494623656
chr19	4361000	4416525	22	23450	14.4545454545455
chr2	70298250	70371000	22	20875	9.5
chr2	74198050	74281675	22	27750	14.6363636363636
chr2	240161025	240230450	22	19350	15.1538461538462
chr20	48754975	48815200	22	14475	15.8840579710145
chr21	17094425	17147975	22	23800	12.3333333333333
chr3	50518550	50583625	22	16725	14.4
chr3	140764200	140825200	22	20550	11.6235294117647
chr5	2738050	2767125	22	14800	5.06451612903226
chr5	71402100	71507050	22	30150	12.8053691275168
chr5	124202225	124346300	22	33400	11.3142857142857
chr7	20814150	20871975	22	25525	12.0421052631579
chr7	138140175	138168600	22	13800	8.38095238095238
chr8	103899100	103953775	22	15850	15.76
chr8	129030350	129122475	22	18675	15.3214285714286
chr9	3455150	3541475	22	18100	12.8684210526316
chr9	108003100	108077350	22	26350	15.4545454545455
chr9	130805750	130891500	22	16225	15.3488372093023
chrX	12963625	13050225	22	20000	14.530612244898
chr10	53003625	53044275	21	16075	10.7619047619048
chr10	99238800	99314125	21	19325	9.0625
chr11	8679925	8746225	21	20850	8.78947368421053
chr11	93838875	93905500	21	22250	9.11711711711712
chr12	57984225	58035875	21	14275	13.4
chr14	91066275	91128750	21	18825	10
chr15	41185775	41264775	21	17750	11.3488372093023
chr16	69090075	69147075	21	17650	7.03448275862069
chr19	55573475	55630675	21	13700	14.2795698924731
chr19	55962975	56008700	21	14000	11.6756756756757
chr2	70937125	70996950	21	21025	14.5531914893617
chr2	109187000	109257000	21	17925	15.2
chr2	173287625	173330575	21	25075	10.1578947368421
chr2	223724425	223785725	21	18800	15.2727272727273
chr2	232422425	232490425	21	17700	13.6949152542373
chr20	55755450	55869450	21	22925	15.0666666666667
chr20	62666750	62723800	21	13575	11
chr4	88817000	88897500	21	20750	10.7058823529412
chr5	146933925	146963125	21	16925	7.55555555555556
chr5	180617000	180694100	21	16900	15.1785714285714
chr6	44183925	44239575	21	23050	7.09859154929577
chr6	105387300	105424675	21	17250	9.37142857142857
chr7	100135925	100211250	21	21625	9.90588235294118
chr9	126758675	126784950	21	13600	5.05454545454545
chr9	128639925	128675225	21	17750	8.94117647058824
chr1	155017050	155066925	20	16225	9.22077922077922
chr10	32603425	32652425	20	16575	7.15555555555556
chr10	34454525	34497725	20	15050	14
chr10	35021700	35105950	20	22450	11.1333333333333
chr10	82212300	82265825	20	24550	13.0967741935484
chr12	48192300	48245125	20	19550	13.1282051282051
chr15	59615950	59665775	20	14850	12.25
chr15	68548750	68624050	20	21700	9.90123456790123
chr15	68850575	68918650	20	17325	12.2898550724638
chr16	73065350	73105925	20	31375	1.46153846153846
chr16	81477175	81527825	20	12900	12.9473684210526
chr17	40805325	40836275	20	15150	9.64285714285714
chr17	78620150	78695200	20	13500	10.5277777777778
chr18	48533050	48580175	20	21175	8.75609756097561
chr19	1825925	1887600	20	18125	11.5652173913043
chr2	121613950	121673450	20	19125	7.80645161290323
chr2	232507450	232556325	20	16525	10.25
chr3	23727850	23809400	20	15075	14.2650602409639
chr3	85006550	85055450	20	16625	13.2727272727273
chr3	110788500	110833825	20	20975	7.68253968253968
chr3	122671450	122748300	20	25175	9.37837837837838
chr3	176010650	176051325	20	13125	11.3333333333333
chr4	6909275	6976225	20	20700	9.52173913043478
chr4	154125125	154197175	20	25775	8.92957746478873
chr4	185351500	185398075	20	16450	7.67123287671233
chr5	50672325	50696325	20	19075	1.06382978723404
chr5	93682175	93742675	20	12975	14.1666666666667
chr5	172710450	172769300	20	13800	14
chr6	149637250	149677200	20	17175	13.7142857142857
chr7	96614675	96657075	20	18600	6.33333333333333
chr7	130559900	130607700	20	16675	9.54285714285714
chr8	38365825	38425450	20	23150	9.09803921568627
chr9	8677475	8756400	20	20100	13.1636363636364
chr9	89985475	90034675	20	15850	13.741935483871
chrX	67889275	67929275	20	10100	13.6470588235294
chr1	100816475	100906150	19	15600	12.8888888888889
chr1	120171200	120260875	19	20475	9.60869565217391
chr1	150228000	150295225	19	14850	12.8421052631579
chr1	225933600	225971825	19	13450	9.4375
chr11	88026050	88073275	19	23375	9.45945945945946
chr12	124594675	124645100	19	14025	11.8947368421053
chr13	101113100	101183525	19	21225	8.57534246575342
chr14	95584600	95629725	19	15150	12.55
chr16	4338125	4379300	19	14650	6.95833333333333
chr16	6328000	6408875	19	14750	10.8275862068966
chr17	41602775	41670150	19	22400	10.6521739130435
chr17	55145000	55190350	19	16800	10.4878048780488
chr19	54927125	54985150	19	15575	11.6111111111111
chr2	173095650	173162575	19	13600	12
chr3	11602825	11668025	19	23650	11.0985915492958
chr3	133941775	133981125	19	13975	11.4545454545455
chr3	184053200	184099775	19	13600	12.4615384615385
chr4	42264975	42324200	19	11125	13.3913043478261
chr6	4771675	4820200	19	13700	13.2676056338028
chr6	20400750	20448750	19	11500	13.2203389830508
chr6	50783475	50837200	19	19225	11.5833333333333
chr8	102502950	102554175	19	15250	8.3421052631579
chr8	141954500	142015475	19	16650	10.7796610169492
chr9	124452825	124509475	19	18275	8.01923076923077
chrX	17517250	17585700	19	15875	12.5777777777778
chrX	68348050	68378825	19	12925	9.51724137931035
chr1	1333050	1373300	18	17875	10.6206896551724
chr1	32211050	32255475	18	14550	10.1481481481481
chr1	39450400	39493425	18	18000	6.60606060606061
chr10	45447800	45498025	18	22950	6.90909090909091
chr10	116247575	116300200	18	17525	9.59036144578313
chr11	113716800	113757575	18	15800	12.5090909090909
chr12	116673875	116720950	18	16300	8.31578947368421
chr13	112707525	112734475	18	12275	4.44444444444444
chr14	36972500	36995350	18	9900	5.23529411764706
chr14	54387400	54450725	18	22575	12.1904761904762
chr14	100285825	100359775	18	18750	11.3181818181818
chr14	100732675	100779900	18	11125	9.90196078431373
chr15	53070700	53099425	18	19750	6
chr15	70370050	70406725	18	18700	10.6122448979592
chr16	9183500	9222250	18	15625	10.5806451612903
chr17	7736450	7766600	18	11375	8.97959183673469
chr17	39653300	39710975	18	12400	11.6363636363636
chr17	70101175	70125700	18	12275	4.98181818181818
chr17	74519050	74566250	18	14525	8.35294117647059
chr19	54356125	54402825	18	9975	12.2857142857143
chr2	47229350	47307175	18	20175	11.9444444444444
chr2	105458625	105490775	18	16950	4.8
chr2	175190300	175211525	18	17025	1.01449275362319
chr2	176943475	176972275	18	12100	6.76470588235294
chr20	21472025	21505000	18	15250	7.71014492753623
chr21	35444675	35506175	18	19625	9.16666666666667
chr3	31565125	31620000	18	15625	12.3255813953488
chr3	48467200	48517475	18	13350	10.0298507462687
chr3	79018650	79069525	18	16075	11.125
chr3	120135625	120172125	18	16450	9.04347826086956
chr5	74110300	74166900	18	25600	4.83870967741935
chr6	134266425	134322200	18	11350	12.1052631578947
chr6	136840500	136872800	18	12400	9.26666666666667
chr6	143160650	143208300	18	15650	12.1
chr6	167635150	167662875	18	17900	3.05154639175258
chr7	100797250	100826350	18	16325	8.93877551020408
chr7	143057550	143115650	18	17975	10.0387096774194
chr8	68861675	68898050	18	21300	5.54098360655738
chr8	77584600	77620800	18	13500	9
chr9	98209675	98280150	18	23200	10.3684210526316
chrX	48767800	48799375	18	12000	4.87603305785124
chr1	90364000	90422950	17	24725	4.1980198019802
chr1	206831275	206897900	17	21425	9.79439252336449
chr1	223168075	223215425	17	17400	9.81818181818182
chr1	224007750	224035025	17	10500	8.97560975609756
chr1	226837800	226879500	17	13725	9.50943396226415
chr1	232241725	232279650	17	19025	6.37837837837838
chr10	22604175	22635275	17	13400	8.48
chr10	34694675	34728150	17	11950	6.31578947368421
chr10	77154800	77178025	17	12750	7.15942028985507
chr10	124891975	124917900	17	18450	2.65
chr10	126135375	126170800	17	16450	5.51162790697674
chr11	30558725	30590750	17	15825	4.56338028169014
chr11	94484000	94527675	17	12250	11.0434782608696
chr12	46759100	46797875	17	19775	5.48888888888889
chr12	54743275	54788150	17	22300	10.2962962962963
chr12	56099100	56149550	17	18200	6.93939393939394
chr13	30136000	30170700	17	15700	3.48181818181818
chr13	73628900	73650600	17	8625	6
chr13	110950675	111007750	17	15225	9.49494949494949
chr14	38655650	38691650	17	12175	11.5
chr14	56045350	56078450	17	15325	8.04255319148936
chr14	105931500	105958600	17	10025	11.1176470588235
chr15	57504900	57553325	17	18725	5.74193548387097
chr15	89524950	89548150	17	17250	2.39285714285714
chr16	62048325	62098750	17	10425	10.2727272727273
chr16	68765825	68799700	17	14825	10.969696969697
chr17	35275400	35307800	17	21550	2.97872340425532
chr19	39614825	39658925	17	18000	9.29268292682927
chr2	65576600	65623700	17	12175	11.2682926829268
chr2	157176650	157200150	17	10500	4.31818181818182
chr2	177017300	177057900	17	11250	11.5081967213115
chr2	231725825	231773775	17	15250	11.1764705882353
chr20	35168300	35235700	17	17125	11
chr20	36006800	36051400	17	14775	10.1428571428571
chr21	46823450	46859400	17	17400	9.48148148148148
chr3	23846025	23882400	17	13650	8.41025641025641
chr3	134069775	134104425	17	14150	10.5
chr3	191066675	191111525	17	14375	10
chr5	146150175	146198925	17	20075	9.9
chr6	27094575	27129750	17	13025	5.69230769230769
chr6	35684500	35732875	17	20100	10.6588235294118
chr6	144641700	144675700	17	12075	10.1739130434783
chr7	2535150	2571025	17	18425	10.9285714285714
chr7	24411675	24446900	17	14650	10.5333333333333
chr8	49422800	49469550	17	11350	9.76623376623377
chr9	95498075	95533275	17	10550	7.8
chr9	130717400	130744400	17	13750	5.82456140350877
chr9	131641825	131690675	17	14450	10.5853658536585
chrX	82755350	82773075	17	9075	10
chr1	11737400	11768150	16	14575	10.7777777777778
chr1	54925025	54968725	16	16550	7.53424657534247
chr1	65342925	65394900	16	12850	10.0506329113924
chr1	91170225	91196625	16	16325	5.71428571428571
chr1	226287775	226323975	16	10550	7.83870967741935
chr10	21782025	21825725	16	32600	0.790322580645161
chr10	131747700	131770825	16	13550	3.63157894736842
chr11	61244900	61284525	16	11625	9.94285714285714
chr11	124587375	124633100	16	13300	9.98019801980198
chr12	19584450	19612050	16	11400	6.22222222222222
chr12	114827750	114852600	16	8775	7.65217391304348
chr12	120662625	120706125	16	21575	7.58620689655172
chr13	93867150	93910825	16	17675	8.78260869565217
chr13	107440800	107469225	16	10700	9.29411764705882
chr13	111836750	111872650	16	16850	10.0392156862745
chr15	90930775	90969675	16	21975	4.75471698113208
chr16	14580700	14623075	16	14125	8.8421052631579
chr18	3245675	3269700	16	8975	7.15555555555556
chr19	5947400	5979375	16	16300	6.3013698630137
chr2	33802675	33839850	16	15125	10.0333333333333
chr2	38292800	38337000	16	17900	7.31147540983607
chr2	75059275	75098175	16	13400	5.33333333333333
chr2	172944800	172975275	16	19575	10.125
chr2	220526925	220573050	16	11925	9.17647058823529
chr2	224794375	224836500	16	17325	6.63636363636364
chr2	238490275	238539925	16	15150	4.32432432432432
chr20	25510600	25534800	16	12000	5
chr20	49526475	49549450	16	11250	7.71428571428571
chr20	62570225	62613600	16	11700	9.04761904761905
chr3	15347175	15374975	16	10000	10.625
chr3	50161150	50208825	16	17325	5.78313253012048
chr3	53270025	53313100	16	16175	6.90909090909091
chr3	150800250	150831250	16	12100	6
chr4	78976900	79015300	16	14100	8.4
chr4	170162625	170196500	16	15425	4.65116279069767
chr5	118787525	118822000	16	14750	9.83783783783784
chr5	179467400	179518350	16	19650	3.73154362416107
chr6	1596300	1625975	16	11150	10.3529411764706
chr6	4907250	4951450	16	13975	10.0845070422535
chr6	28732325	28754075	16	11900	7.82978723404255
chr6	99271325	99296075	16	14025	5.07692307692308
chr6	100036300	100067475	16	9850	6.81889763779528
chr6	100901675	100917800	16	9725	4.05405405405405
chr8	67319325	67366150	16	9625	10.2352941176471
chr9	133680900	133736675	16	16325	10.2857142857143
chrX	73468225	73484225	16	9875	2.54545454545455
chrX	114912900	114931750	16	9775	5.25
chrX	131155750	131180375	16	15050	3.36842105263158
chr1	26735300	26760000	15	15725	3.15789473684211
chr1	32389925	32422275	15	15500	6.38961038961039
chr1	36831525	36867950	15	11100	6.60606060606061
chr1	44870475	44905675	15	12475	5.92307692307692
chr1	45763300	45807325	15	13675	8.30769230769231
chr1	178219225	178270000	15	26925	5.1219512195122
chr1	197859875	197892750	15	14250	9.675
chr1	221049350	221070225	15	11600	4.25531914893617
chr10	8075825	8121900	15	26550	9.21052631578947
chr10	20103325	20137725	15	15950	7.03571428571429
chr10	33226900	33275400	15	24350	5.41747572815534
chr10	73366800	73403025	15	14950	8.93333333333333
chr10	101279475	101301250	15	13050	4.54054054054054
chr10	102488575	102509475	15	11450	7.33333333333333
chr11	47516575	47555300	15	16675	5.6551724137931
chr12	65056475	65090250	15	16900	8.70967741935484
chr12	76093500	76121525	15	10400	8.97560975609756
chr12	113894300	113923300	15	17425	4.56
chr13	60016275	60066725	15	12975	9.65079365079365
chr16	9025575	9061700	15	16575	4.68292682926829
chr16	29796225	29837675	15	15575	6.88888888888889
chr16	70714175	70760125	15	13375	7.35294117647059
chr17	27029225	27056475	15	11725	6.43137254901961
chr17	38247550	38281425	15	16600	7.16981132075472
chr17	42611150	42640500	15	16125	4.26086956521739
chr17	74115575	74142425	15	15925	5.52941176470588
chr17	76246175	76277850	15	12250	6.77777777777778
chr18	8765825	8803800	15	12675	8.78048780487805
chr18	74198000	74241200	15	14075	8.65573770491803
chr19	10980625	11009325	15	14450	5.12676056338028
chr19	31806400	31856275	15	16800	8.12987012987013
chr2	44393550	44419125	15	9975	4.34782608695652
chr2	62422125	62443225	15	10700	6.4
chr2	64861575	64882900	15	10825	7.55555555555556
chr2	134876075	134905500	15	14650	6.13333333333333
chr2	158721500	158752125	15	9425	9.875
chr20	17626375	17646950	15	8025	7.05882352941176
chr20	17834175	17883575	15	14150	8.8659793814433
chr20	49334925	49363950	15	10800	6.38095238095238
chr21	37464000	37486225	15	10575	8.46153846153846
chr21	38063875	38091000	15	15625	8.55737704918033
chr3	57773400	57819850	15	13975	8.2
chr3	141086175	141122250	15	10675	9.83529411764706
chr4	85484150	85518750	15	11425	8.88095238095238
chr4	99915725	99954000	15	10150	8.69230769230769
chr4	124298575	124343850	15	16600	9.38709677419355
chr5	36590675	36620875	15	10750	9.36507936507937
chr5	56109150	56145125	15	11600	8.92592592592593
chr6	37089175	37112850	15	17100	2.31111111111111
chr6	43436575	43486450	15	11900	9.68965517241379
chr7	16676675	16711425	15	11950	9.11627906976744
chr7	41722175	41751450	15	10600	7.25925925925926
chr7	104878500	104920675	15	10525	8.47619047619048
chr7	127290775	127326900	15	18700	6.36363636363636
chr7	156791900	156815875	15	11250	7.07042253521127
chr9	74358425	74385150	15	20100	3.41379310344828
chr9	92071850	92122950	15	20075	6.18421052631579
chr9	96705025	96725725	15	12325	8.28571428571429
chr9	116349700	116390275	15	13050	9.53333333333333
chr9	126577350	126635425	15	17275	8.8421052631579
chr9	132930425	132982850	15	12100	9.73333333333333
chr9	136820000	136859950	15	13850	8.54545454545454
chr9	139458600	139504700	15	12250	8.68571428571429
chrX	21957475	21980325	15	12525	7.88888888888889
chr1	25050750	25080900	14	11075	5.83333333333333
chr1	29061950	29084025	14	10100	5.33333333333333
chr1	62640600	62672825	14	13275	6.22222222222222
chr1	81668125	81710950	14	15125	7.62666666666667
chr1	154575800	154600800	14	10000	5.92592592592593
chr1	199997325	200021000	14	14500	3.67272727272727
chr10	106065600	106113950	14	21950	8.92857142857143
chr11	554500	579600	14	8875	4.92682926829268
chr11	926550	958925	14	14025	4.33333333333333
chr11	13688800	13715325	14	11475	8.56
chr11	48000775	48043300	14	9675	8.30769230769231
chr11	70484125	70518025	14	11975	7.07692307692308
chr11	92036575	92066750	14	17525	3.36125654450262
chr12	88952200	88975175	14	8600	4.96428571428571
chr12	97854725	97876100	14	13100	8.11111111111111
chr13	56216550	56250000	14	13975	4.8974358974359
chr14	34386175	34422025	14	15400	6.90066225165563
chr14	61099525	61125975	14	16650	4.94915254237288
chr15	89147175	89171275	14	12900	4.05714285714286
chr15	92467050	92500025	14	10825	8.68493150684932
chr16	16052825	16092475	14	8675	8.62264150943396
chr16	21519400	21538850	14	8750	4.7906976744186
chr16	48395950	48420850	14	11725	6.88888888888889
chr17	41166400	41195750	14	13375	8.58064516129032
chr18	20808200	20870425	14	13725	8.39669421487603
chr18	30321375	30356075	14	10225	7.20353982300885
chr18	44769350	44791200	14	10050	3.96153846153846
chr19	8506300	8527725	14	14875	3.22448979591837
chr19	56616700	56633675	14	10875	6.82352941176471
chr2	63796750	63821425	14	8675	6.81818181818182
chr2	172241875	172292375	14	14550	7.81428571428571
chr2	188841075	188866250	14	10275	5.53982300884956
chr2	196450550	196488000	14	14425	6.22641509433962
chr22	37935100	37966650	14	12500	5.38461538461539
chr22	42219675	42244775	14	10700	6.86363636363636
chr3	78916275	78946600	14	11125	7.58823529411765
chr3	109047775	109076875	14	12725	8.14814814814815
chr3	122785550	122819250	14	10925	7.42857142857143
chr3	127886150	127917625	14	9300	9.09734513274336
chr4	4854000	4874350	14	11150	2.4406779661017
chr5	60697350	60728425	14	11775	8.23076923076923
chr5	76923500	76940975	14	9650	8
chr5	87523675	87566725	14	17275	5.1219512195122
chr5	138628725	138650400	14	15800	1.5
chr6	1377875	1394600	14	10100	1.84313725490196
chr6	5992700	6009900	14	13625	0.73469387755102
chr6	39183250	39200775	14	11775	3.6
chr6	53388425	53413675	14	13550	7.77777777777778
chr6	99073950	99099250	14	14575	3.86363636363636
chr6	119344075	119375225	14	12300	8.73469387755102
chr6	161648275	161696250	14	12000	6.64705882352941
chr7	5444200	5493200	14	14550	8.69135802469136
chr7	45599525	45623250	14	8625	5.2396694214876
chr7	99745825	99779875	14	10050	8.66666666666667
chr7	100067175	100092200	14	8500	8.38095238095238
chr7	121772200	121791725	14	11825	6.84210526315789
chr7	150922550	150950600	14	11750	8.69230769230769
chr8	70470500	70520450	14	10750	7.93023255813953
chr8	70972850	71006150	14	11025	7.84
chr9	14230550	14277525	14	13750	7.16363636363636
chrX	34569800	34597550	14	10125	8.55555555555556
chrX	50197600	50215275	14	6875	7.17647058823529
chr1	27017075	27055250	13	19475	7.55555555555556
chr1	95369100	95405175	13	17375	6.71111111111111
chr1	160053425	160095075	13	15075	4.89510489510489
chr1	172500525	172519525	13	12600	2.88888888888889
chr1	183430250	183454300	13	9525	5.77777777777778
chr1	205627950	205672850	13	17575	6.05194805194805
chr10	6125175	6151725	13	13775	5.48571428571429
chr10	21567475	21588650	13	15175	1.94805194805195
chr10	104374775	104439525	13	25950	8.2
chr11	1575750	1596450	13	8200	7.25
chr12	58128950	58151000	13	7625	6.47619047619048
chr13	79167675	79184525	13	10175	2.9438202247191
chr14	42065450	42079850	13	6675	4.9
chr14	57260700	57284925	13	19900	1
chr15	37169100	37200500	13	18025	3.68831168831169
chr15	63823225	63853975	13	11625	6.04255319148936
chr15	78343025	78370525	13	10050	6.06451612903226
chr16	24739875	24764975	13	15825	3.69230769230769
chr17	59473300	59494250	13	8475	6.58823529411765
chr17	62490350	62507000	13	7675	2.9873417721519
chr17	72732300	72779825	13	18500	8.11428571428571
chr18	8703200	8735825	13	14300	5.97752808988764
chr18	53189100	53220450	13	8725	7.38461538461539
chr2	46952550	46988875	13	7800	7.88461538461539
chr2	48540650	48561950	13	8500	4.53846153846154
chr2	51226400	51260225	13	14500	6.34666666666667
chr2	65630750	65666400	13	13450	6.88172043010753
chr2	69997525	70026575	13	9650	5.07142857142857
chr2	100077800	100107550	13	8750	7.91304347826087
chr2	114644325	114662650	13	9975	7.57142857142857
chr2	127836775	127866075	13	8475	6.72972972972973
chr2	200319975	200336675	13	9775	5.38461538461539
chr20	60929450	60964325	13	21025	6.89655172413793
chr22	26317725	26339525	13	10825	4.35
chr22	30620475	30653975	13	9350	7.7
chr3	12697350	12719600	13	7000	8.14285714285714
chr3	14443225	14482875	13	18575	4.3943661971831
chr3	27753800	27773825	13	16150	0.9375
chr3	146248950	146268975	13	8600	4.76056338028169
chr3	152097800	152124300	13	10475	4.56521739130435
chr4	37977875	38012375	13	15725	4.74074074074074
chr4	52708250	52728625	13	8625	7.26666666666667
chr4	79471050	79491600	13	9475	3.47169811320755
chr4	113554475	113582925	13	10975	6.72727272727273
chr4	154678125	154715375	13	13975	7.79487179487179
chr5	3590375	3607450	13	9925	5.38775510204082
chr5	7391225	7429175	13	15200	7.21495327102804
chr5	25434750	25456975	13	12350	2.88636363636364
chr5	53280625	53321175	13	14975	7.375
chr5	106715275	106741400	13	10375	7.61538461538461
chr5	107410200	107447000	13	11775	7.70212765957447
chr5	154128625	154168075	13	24100	3.72093023255814
chr6	36628750	36651075	13	8650	4.16528925619835
chr7	23489400	23518475	13	12900	5.94285714285714
chr7	25891000	25905875	13	8550	2.1304347826087
chr7	42249600	42279825	13	24250	2.46511627906977
chr7	51375775	51397325	13	10975	3.8936170212766
chr7	92369550	92402200	13	16650	7.83908045977012
chr7	129464200	129493875	13	14125	4.81159420289855
chr8	35344250	35362125	13	7950	6.57894736842105
chr8	64101900	64122650	13	9475	3.78260869565217
chr8	90730800	90776400	13	12350	7.64102564102564
chr9	6761500	6789075	13	12500	4.89655172413793
chr9	19784950	19809175	13	12025	5.71428571428571
chr9	72359700	72380525	13	13675	1.75757575757576
chrX	9536975	9563950	13	9850	7.44444444444444
chr1	31497025	31507275	12	4950	4.94736842105263
chr1	42325825	42344225	12	6800	5.08860759493671
chr1	50881125	50897125	12	7725	2.41269841269841
chr1	63781775	63798075	12	12225	2.97872340425532
chr1	65629300	65644625	12	7625	6.9375
chr1	170626275	170640450	12	9625	4.09302325581395
chr1	171906050	171949100	12	9350	5.41379310344828
chr1	182557500	182603400	12	14925	6.72
chr10	7448300	7476050	12	10200	5.75409836065574
chr10	11185375	11210775	12	11275	5.01234567901235
chr10	13379600	13395700	12	10625	2.70175438596491
chr10	24524000	24552575	12	10075	5.75
chr10	74495975	74520075	12	11775	7.01754385964912
chr11	16625125	16636350	12	6375	3.21052631578947
chr11	22354900	22368250	12	8450	5.78571428571429
chr11	46925125	46942800	12	10925	2.86666666666667
chr11	85770250	85781975	12	7175	2.44776119402985
chr11	118475475	118496850	12	15200	2.11764705882353
chr12	8961975	8987825	12	8975	6
chr12	12374775	12397650	12	7250	5.88571428571429
chr12	57070375	57083300	12	4925	6.55172413793103
chr12	95929475	95950400	12	9650	6.3921568627451
chr12	102215225	102225375	12	6700	2.74285714285714
chr12	111859550	111884700	12	10525	4.27522935779816
chr12	122228100	122251875	12	11100	2.85454545454545
chr12	123355550	123388250	12	12925	7.33333333333333
chr12	125389000	125413125	12	11675	7.1
chr13	28527550	28552375	12	11150	6.8
chr13	114872975	114899825	12	11750	6.35087719298246
chr14	32544025	32558075	12	7175	5.11111111111111
chr14	38052600	38069850	12	10300	6.08695652173913
chr14	59795850	59828050	12	10450	5.23595505617978
chr14	96967300	96984700	12	11300	1.56923076923077
chr15	40721225	40749325	12	15750	4.02325581395349
chr15	47475850	47501100	12	9950	6.36363636363636
chr15	93443200	93466375	12	13975	4.08510638297872
chr15	101719475	101744150	12	10850	5.08943089430894
chr15	101779850	101799125	12	10125	3.63265306122449
chr16	56298050	56340425	12	11700	6.14634146341463
chr16	68810850	68834700	12	10575	5.81818181818182
chr16	87898175	87912525	12	7275	2.20689655172414
chr17	14027075	14048325	12	8100	6.24
chr17	20932250	20957450	12	10825	6.96385542168675
chr17	67408300	67432925	12	9750	6.31372549019608
chr18	55754425	55777925	12	9425	5.11111111111111
chr18	59988650	60014850	12	12675	5.725
chr2	17716650	17741275	12	17225	3.11538461538462
chr2	68457500	68484375	12	12850	3.05263157894737
chr2	206130650	206166075	12	11625	5.7
chr2	236542850	236581200	12	13650	6.08648648648649
chr20	21189700	21216850	12	10825	6.66666666666667
chr20	39764075	39788275	12	10500	7.17073170731707
chr20	55198225	55213275	12	10625	1.58441558441558
chr20	57414125	57431550	12	11350	3.37931034482759
chr22	38778400	38798175	12	11000	5.5
chr22	45891875	45912850	12	9650	5.56521739130435
chr3	25460575	25473825	12	7800	2.82666666666667
chr3	64663525	64680575	12	9000	6.6
chr3	71721025	71744000	12	8575	5.76470588235294
chr3	147647825	147669600	12	12625	7.3
chr3	148904250	148918050	12	10125	1.60975609756098
chr3	157812050	157829300	12	8500	2.63829787234043
chr4	16816375	16851500	12	15650	3.88636363636364
chr4	24543050	24562375	12	9600	5.04761904761905
chr4	62158550	62171650	12	4225	5.17241379310345
chr4	77352250	77389425	12	10725	5.67272727272727
chr4	85412200	85424650	12	8250	2
chr4	103732175	103753400	12	13225	3.8
chr5	1094725	1111300	12	10850	1.89010989010989
chr5	71528675	71545075	12	11750	0.844444444444444
chr5	112598775	112632350	12	18300	5.86813186813187
chr5	133838750	133878075	12	16100	6.48
chr5	156981250	157005525	12	6725	5.72727272727273
chr5	170733800	170745100	12	7325	1.53191489361702
chr5	174144750	174164850	12	13250	1.23076923076923
chr5	177534850	177559200	12	14825	7.04166666666667
chr6	20196100	20214125	12	6750	5.02040816326531
chr6	33574925	33605250	12	11975	5.75238095238095
chr6	44084050	44106975	12	9050	4.58974358974359
chr6	155573700	155599775	12	9375	5.89473684210526
chr7	28205300	28221775	12	5550	6
chr7	78187750	78219775	12	13500	7.26760563380282
chr7	122374875	122409875	12	13925	5.25
chr8	35225150	35253950	12	10925	6.03921568627451
chr8	66734650	66755725	12	12025	6.81818181818182
chr8	71125625	71142600	12	9300	3.86046511627907
chr8	71289725	71318325	12	10000	5.75925925925926
chr8	91580800	91597200	12	7550	7
chr8	91680500	91705125	12	13500	5.62068965517241
chr8	106594475	106611975	12	9025	4.34146341463415
chr8	127557350	127593175	12	10075	5.27272727272727
chr9	37238850	37260700	12	8925	5.17948717948718
chr9	80196925	80226275	12	12400	5.46875
chr9	128274175	128292650	12	7375	5.88888888888889
chr9	135455125	135470050	12	10000	3.1875
chrX	2605150	2633175	12	8575	7.01538461538462
chrX	109551625	109566175	12	8000	4.25641025641026
chr1	15082350	15095525	11	5550	4.96774193548387
chr1	22389450	22404700	11	5350	5.86666666666667
chr1	59522550	59550375	11	14875	2.8780487804878
chr1	65881425	65900725	11	10625	3.21212121212121
chr1	91472300	91489175	11	11125	2.65217391304348
chr1	119861050	119891200	11	13775	5.25
chr1	198125150	198138050	11	6075	3.22222222222222
chr1	235090875	235124150	11	12875	6.19047619047619
chr10	91086525	91117450	11	13000	5.74774774774775
chr10	95505775	95527675	11	11000	3.31081081081081
chr11	3174275	3191500	11	8500	3.55555555555556
chr11	43575675	43613125	11	10775	5.88235294117647
chr11	44325000	44342200	11	8125	4.73684210526316
chr11	45101975	45114700	11	6900	4.60869565217391
chr11	92269950	92285300	11	8650	3.75280898876404
chr12	21796600	21809650	11	9325	1.09090909090909
chr12	103349550	103360725	11	6625	2.07407407407407
chr12	112541450	112564525	11	9000	5.02857142857143
chr12	120794600	120815550	11	10450	3.52
chr13	41579050	41594550	11	8250	3.8019801980198
chr13	45135050	45154700	11	11150	5.05882352941176
chr13	95354025	95370075	11	12125	3.125
chr14	55136475	55153225	11	9900	5.76271186440678
chr14	62157550	62187375	11	15800	2.91780821917808
chr14	65935350	65957075	11	12050	1.59550561797753
chr14	85994825	86004650	11	6275	1.82352941176471
chr14	100679850	100716050	11	9875	4.72727272727273
chr15	59027500	59043050	11	7450	3.86666666666667
chr15	63784600	63815925	11	13250	5.09333333333333
chr15	66909875	66925550	11	7275	4.73684210526316
chr16	86597025	86613825	11	8550	3.40740740740741
chr17	2608625	2627175	11	6925	5.44444444444444
chr17	37350525	37369150	11	8450	5
chr17	40161350	40181100	11	9100	5.58490566037736
chr17	48036450	48058675	11	9425	3.375
chr17	58211800	58229850	11	7925	5.6140350877193
chr18	11976750	11996300	11	9000	6.38461538461539
chr18	31155200	31181100	11	7625	5.89130434782609
chr18	56931050	56944075	11	7675	3.13333333333333
chr19	2040775	2062975	11	9600	6.06896551724138
chr19	46376775	46390750	11	5650	5.7
chr19	48111000	48130750	11	9825	2.91176470588235
chr2	8007925	8041225	11	12425	5.5
chr2	19546825	19563600	11	9250	3.40909090909091
chr2	66788725	66811125	11	11225	5.05263157894737
chr2	171669000	171681100	11	10525	1.25
chr2	178068925	178085425	11	7050	6
chr2	187453775	187465100	11	5175	4.69230769230769
chr2	219844425	219868300	11	9225	6.13333333333333
chr20	20340850	20354400	11	8600	3.29411764705882
chr20	21068575	21087625	11	9825	5.24561403508772
chr20	57222700	57253050	11	15825	3.97101449275362
chr20	60005525	60028725	11	13800	1.57446808510638
chr21	35562850	35578600	11	8175	3.29577464788732
chr22	19742350	19755875	11	7525	3.09677419354839
chr22	35765450	35778125	11	7150	5.75
chr22	45335125	45362775	11	11950	5.08333333333333
chr22	46465550	46474650	11	4400	5.02702702702703
chr22	50730850	50753525	11	8700	4.86746987951807
chr3	32440325	32464875	11	8900	4.92
chr3	69128000	69145650	11	7450	3.95121951219512
chr3	128200175	128218250	11	13025	4.5
chr3	155074650	155091125	11	10325	5.41176470588235
chr3	170068750	170086650	11	8725	3.66666666666667
chr4	16069050	16088450	11	8025	3.01538461538462
chr4	27077650	27099350	11	9175	5.24324324324324
chr4	113429575	113445975	11	11050	1.40740740740741
chr4	144259175	144285950	11	11675	4.17777777777778
chr4	153618250	153641225	11	8475	4.21052631578947
chr5	138278550	138301000	11	6700	5.18811881188119
chr5	153847600	153866000	11	10925	4.83783783783784
chr6	30802900	30817600	11	8850	5.75757575757576
chr6	32134250	32165550	11	13125	5.79661016949153
chr6	34104175	34122625	11	10925	2.88
chr6	47256325	47278150	11	9900	5.2
chr6	107057400	107080950	11	8500	4.90909090909091
chr6	107422875	107451300	11	12075	3.87755102040816
chr6	126062425	126076850	11	11550	1.23076923076923
chr6	144926400	144941225	11	10275	3.11111111111111
chr7	12440175	12472900	11	8575	5.55294117647059
chr7	17953775	17981625	11	9700	5.07692307692308
chr7	20151425	20170250	11	13100	5.2
chr7	23037450	23058850	11	9225	6.39344262295082
chr7	83300625	83328150	11	9650	6.22784810126582
chr7	98688600	98710525	11	8950	4.39130434782609
chr7	100464100	100495200	11	10200	5.79710144927536
chr7	104640700	104667925	11	12300	3.92
chr7	132724525	132738275	11	6000	5.4375
chr8	11649750	11678275	11	11450	6.21052631578947
chr8	73905750	73927525	11	10825	6.21052631578947
chr8	145977975	145990100	11	7200	2.22727272727273
chr8	146011000	146026750	11	9525	2.14814814814815
chr9	79626725	79647425	11	12675	4.98039215686275
chr9	102571925	102592125	11	9975	3.01333333333333
chr9	126116250	126130450	11	7925	5.5
chr9	128452575	128470225	11	8525	1.67213114754098
chrX	24386925	24410175	11	9500	5.73134328358209
chrX	39614700	39640400	11	8125	5.37931034482759
chrX	46430750	46449425	11	8000	4.25287356321839
chr1	19261325	19284200	10	9725	4.46153846153846
chr1	27317625	27339900	10	16100	4.16
chr1	28833725	28852375	10	8150	3.1125
chr1	33603675	33631400	10	9100	5.44262295081967
chr1	39856925	39881775	10	11850	4.896
chr1	44783700	44821800	10	9275	5.09523809523809
chr1	51161775	51172025	10	8425	1.48148148148148
chr1	61747900	61768350	10	9800	3.68421052631579
chr1	76692675	76723250	10	13475	3.29761904761905
chr1	90285525	90310100	10	12525	2.46296296296296
chr1	165796050	165814075	10	6825	4.94117647058824
chr1	212457300	212468575	10	5900	3.06666666666667
chr1	213025750	213037875	10	5925	4.15789473684211
chr1	213071000	213107750	10	11225	4.32460732984293
chr1	234626625	234660025	10	7850	5.5
chr10	35921675	35934475	10	6875	4.85714285714286
chr10	58977475	58987575	10	7125	2.63636363636364
chr10	94819550	94837050	10	10450	2.5
chr10	118917900	118928825	10	6400	2.30769230769231
chr10	119100425	119125375	10	12100	3.55102040816327
chr10	134209100	134235925	10	11025	3.58778625954198
chr10	134957150	134978550	10	6275	4.46017699115044
chr11	2012975	2026675	10	7250	3.40425531914894
chr11	2397825	2412800	10	6450	5.44827586206897
chr11	31256150	31271200	10	7475	3.77358490566038
chr11	32907050	32927000	10	8125	4.84931506849315
chr11	67884375	67897425	10	8800	2.38461538461538
chr12	4376300	4389750	10	7675	1.82352941176471
chr12	47051750	47064775	10	6275	4.76
chr12	51775400	51789600	10	6600	4.13953488372093
chr12	57845600	57857025	10	6875	1.76271186440678
chr12	58225450	58248000	10	14425	3
chr12	94541450	94566025	10	7600	5.45454545454545
chr12	107152825	107177100	10	13775	2.88888888888889
chr13	32599075	32623400	10	8375	5.33333333333333
chr13	39975225	39994650	10	8675	3.87301587301587
chr13	40057350	40073500	10	11500	5.05882352941176
chr13	45903300	45916875	10	6375	3.11475409836066
chr13	77874125	77888125	10	9100	3.44444444444444
chr14	57351275	57372925	10	16800	1.15584415584416
chr14	70096100	70129875	10	11775	5.25714285714286
chr14	71106800	71133325	10	17950	1.17894736842105
chr14	74954025	74984075	10	8750	5.06930693069307
chr14	99873700	99893400	10	12150	2.10112359550562
chr15	69365775	69387500	10	14550	3.02040816326531
chr15	72513350	72530575	10	7375	4.57142857142857
chr15	76627550	76640425	10	8600	2.95
chr15	80350000	80369800	10	11400	3.06382978723404
chr15	93177300	93199700	10	12100	3.56756756756757
chr16	27324525	27343925	10	8000	4.7741935483871
chr16	54315350	54325975	10	6300	2.55555555555556
chr16	70450075	70474300	10	11725	4.07017543859649
chr16	71738650	71758650	10	9175	5.12280701754386
chr16	75271700	75300950	10	20325	1.46153846153846
chr16	81743175	81752900	10	5800	2
chr16	83864325	83883400	10	9925	4.02985074626866
chr17	1386200	1396675	10	5650	2.22222222222222
chr17	57902800	57935000	10	11550	4.92105263157895
chr17	66284550	66299025	10	7800	5.01639344262295
chr18	8607900	8631650	10	20500	0.529411764705882
chr18	22390900	22412275	10	8775	4.94736842105263
chr18	77861425	77882600	10	11800	4.68085106382979
chr19	5112250	5133150	10	12250	4.16161616161616
chr19	7922625	7940050	10	7525	3.89655172413793
chr19	18714400	18725075	10	7550	1.23913043478261
chr19	46133925	46149825	10	5325	5.40298507462687
chr19	48823100	48837175	10	5800	5.03846153846154
chr19	48893400	48907000	10	8350	2.48484848484848
chr2	20861725	20876200	10	7400	3.83870967741935
chr2	37408100	37442975	10	14125	5.04273504273504
chr2	37879450	37905025	10	15300	2.72131147540984
chr2	63267475	63287925	10	16400	5.375
chr2	97192725	97215625	10	7525	4.86274509803922
chr2	169035250	169050000	10	6200	3.06172839506173
chr2	171207550	171228150	10	8000	4.97872340425532
chr2	183483400	183501925	10	6250	4.72222222222222
chr2	227653975	227667350	10	7475	2.86206896551724
chr2	228368025	228380875	10	4675	4.91891891891892
chr2	231576825	231591800	10	8925	3.13333333333333
chr2	242247400	242261725	10	9050	1.95652173913043
chr20	821100	828600	10	5675	1.02439024390244
chr20	9484725	9502175	10	9700	2.11111111111111
chr20	36533275	36547925	10	6950	3.43243243243243
chr20	43270650	43282025	10	6350	2.4
chr21	18884000	18901325	10	9700	3.85
chr22	39092925	39114425	10	10425	3.35483870967742
chr3	5018075	5030900	10	6100	3.44186046511628
chr3	65698550	65718600	10	6300	4.77777777777778
chr3	69285800	69300975	10	6825	4.19444444444444
chr3	71344175	71360025	10	11875	1.16666666666667
chr3	98603450	98622275	10	10200	3.88888888888889
chr3	111577350	111593800	10	9150	4.57142857142857
chr3	124591950	124609725	10	9975	4.8
chr3	159555625	159574750	10	8125	5.47826086956522
chr3	195612275	195625475	10	7750	2.15789473684211
chr4	55083850	55101000	10	7425	4.83760683760684
chr4	85872950	85892600	10	6400	4.7
chr4	109029950	109039800	10	5300	2.73469387755102
chr5	1874400	1888200	10	7075	3.89473684210526
chr5	12321250	12338550	10	10425	3.61290322580645
chr5	72731300	72750325	10	5875	5.02777777777778
chr5	82361850	82374750	10	8300	1.44444444444444
chr5	82759650	82778650	10	11575	2.40816326530612
chr5	134363000	134377050	10	6950	4.64516129032258
chr5	147236525	147263025	10	11525	4.92682926829268
chr6	15894100	15913550	10	11375	2.54166666666667
chr6	28775825	28785650	10	5675	2.24137931034483
chr6	30843375	30858025	10	9450	2.73684210526316
chr6	40290025	40317500	10	10350	5.11764705882353
chr6	43650250	43677750	10	10150	4.99009900990099
chr6	85471900	85483825	10	4350	5.37037037037037
chr6	128812100	128829550	10	7550	4.65909090909091
chr6	138180600	138201750	10	7625	5.26829268292683
chr6	143994125	144022425	10	15250	3.28571428571429
chr7	1263625	1280100	10	7150	5.4
chr7	22841525	22863500	10	10650	5.11363636363636
chr7	24606625	24619925	10	7625	1.94444444444444
chr7	74063100	74079275	10	9350	3.13978494623656
chr7	101029750	101049250	10	6950	5
chr7	128092225	128100050	10	4675	1.66037735849057
chr7	129411150	129427300	10	12125	0.80672268907563
chr7	150772950	150788550	10	9575	2.43478260869565
chr8	23553725	23573000	10	6875	5.42857142857143
chr8	65279800	65293200	10	8400	1.6
chr8	66697700	66713700	10	11050	2.46153846153846
chr8	68630075	68645800	10	8450	4.52631578947368
chr8	71227100	71251600	10	10900	5.20754716981132
chr8	92037700	92057225	10	10550	2.98412698412698
chr9	90207100	90218350	10	5825	3.30434782608696
chr9	96212500	96232675	10	9925	3.21052631578947
chr9	104219100	104230775	10	5275	5.2
chr9	108150425	108168375	10	11625	2.87912087912088
chr9	111870025	111883925	10	6300	5.38095238095238
chr9	117129075	117160150	10	14750	5.1875
chr9	124975600	124991775	10	7450	5.51851851851852
chrX	54504900	54525775	10	9250	4.63636363636364
chrX	107960975	107978875	10	9200	3.6198347107438
chrX	129085975	129096125	10	4675	4.44444444444444
chrX	139582250	139593750	10	4925	5.35483870967742
chr1	15050575	15072125	9	9225	3.24444444444444
chr1	26481000	26497600	9	9075	3.24444444444444
chr1	29483300	29513825	9	12875	4.21176470588235
chr1	32903375	32914850	9	5750	3.05882352941176
chr1	37494900	37509675	9	9425	3.95454545454545
chr1	54408025	54424150	9	6950	3.95698924731183
chr1	55034950	55056375	9	8275	4.30188679245283
chr1	60134800	60148475	9	5850	4.44444444444444
chr1	119525650	119536350	9	8700	1.5
chr1	155932625	155959275	9	14200	3.26530612244898
chr1	158065975	158078225	9	9050	2.1
chr1	183059450	183071425	9	7900	1.01408450704225
chr10	13913200	13936475	9	8225	3.92592592592593
chr10	89379525	89388700	9	5500	3.65217391304348
chr10	124766575	124781450	9	6300	4.02272727272727
chr11	91947825	91976550	9	13350	3.36842105263158
chr11	118955075	118979600	9	7600	4.33962264150943
chr11	122846950	122854925	9	4050	2.31578947368421
chr11	129072650	129091650	9	9200	3.76470588235294
chr11	131981375	132000575	9	6900	4.59649122807018
chr12	19281525	19294350	9	8025	2.37209302325581
chr12	31461325	31480425	9	12000	3.01960784313725
chr12	42863925	42881550	9	11525	2.19277108433735
chr12	48161225	48174150	9	5275	3.91304347826087
chr12	54140250	54151475	9	6150	1.96923076923077
chr12	72332825	72354225	9	10700	3.88888888888889
chr13	78488650	78496750	9	4750	2.06779661016949
chr13	79843575	79865125	9	8250	3.89937106918239
chr13	113539925	113562400	9	10050	3.19191919191919
chr14	59086400	59106750	9	12875	2.16091954022989
chr14	60736700	60748225	9	5825	3.31578947368421
chr14	65163200	65204125	9	23950	4
chr14	95230725	95248400	9	10700	3.85714285714286
chr14	103860225	103870625	9	5550	2.38461538461538
chr14	105131700	105167250	9	17125	2.94117647058824
chr14	105480225	105490625	9	6050	3.07692307692308
chr15	63361450	63382950	9	10700	2.29050279329609
chr15	93351100	93383525	9	14550	3
chr16	14722325	14736650	9	8025	1.81818181818182
chr16	19862575	19876100	9	10175	1.6
chr16	22641175	22653300	9	6825	4.51282051282051
chr16	52469325	52497000	9	10950	4.4025974025974
chr16	54961175	54974000	9	8900	1.92857142857143
chr16	74053250	74071425	9	12875	3.21951219512195
chr16	74896575	74906250	9	6175	4.45454545454545
chr17	4751200	4766875	9	8525	2.3768115942029
chr17	35077875	35089400	9	5325	4.31372549019608
chr17	48341000	48358050	9	8250	3.53488372093023
chr18	8930800	8949975	9	7375	3.6140350877193
chr18	9095225	9118450	9	12100	3.74074074074074
chr18	9912925	9930500	9	10875	2.85714285714286
chr18	19744650	19752550	9	5100	2.11428571428571
chr18	29251875	29267750	9	10050	1.78378378378378
chr18	55094550	55109350	9	12125	1.79310344827586
chr18	57351925	57368825	9	8025	1.91907514450867
chr18	76732775	76751825	9	13775	3.97297297297297
chr19	35641375	35647575	9	4125	1.88235294117647
chr19	39888525	39906700	9	10250	2.1505376344086
chr19	41692300	41702275	9	6300	1.5625
chr19	50828275	50837775	9	5275	3.30434782608696
chr2	67545375	67565300	9	10750	2.70588235294118
chr2	136869900	136887425	9	6800	4.3265306122449
chr2	160462775	160477750	9	8600	2
chr2	170929250	170945875	9	9375	4.10526315789474
chr2	174968200	174997375	9	14225	4.14457831325301
chr2	190073200	190088200	9	7675	3.21649484536082
chr2	208392600	208403675	9	5500	3.90909090909091
chr2	208626325	208641025	9	10425	4.12765957446809
chr2	217553775	217561525	9	5400	1.78571428571429
chr2	238599375	238613350	9	8950	2.28571428571429
chr20	25226075	25236200	9	4575	3.41463414634146
chr20	47892725	47907600	9	9375	4.24
chr21	40997025	41017650	9	10100	3.78181818181818
chr21	43171450	43193175	9	13325	3.38461538461538
chr22	18913300	18926325	9	8850	1.48648648648649
chr3	18382950	18405825	9	12175	3.83783783783784
chr3	29318900	29333375	9	8475	2.37735849056604
chr3	30698175	30710100	9	7900	2.43478260869565
chr3	48591050	48601875	9	6525	1.11864406779661
chr3	49940725	49949125	9	4275	4
chr3	51420425	51435175	9	8225	1.86666666666667
chr3	62350575	62365575	9	13075	0.5625
chr3	83048375	83057500	9	5900	3.72727272727273
chr3	115341675	115351275	9	4700	3.76
chr3	121309050	121324425	9	5950	4.27586206896552
chr3	124543075	124556925	9	8850	4.02941176470588
chr3	128438925	128450575	9	5525	4.2962962962963
chr3	138651875	138669800	9	12200	2.42857142857143
chr3	139242175	139260375	9	7950	4.23529411764706
chr3	167439450	167454625	9	8625	1.62264150943396
chr3	169373000	169388250	9	11275	2.04545454545455
chr3	181951175	181962550	9	4975	3.71428571428571
chr4	20252775	20259900	9	5150	3.09090909090909
chr4	54876175	54899425	9	10150	4.453125
chr4	77608750	77627150	9	12650	2.6
chr4	83281150	83297925	9	8775	2.375
chr4	95372175	95386025	9	7875	3.73913043478261
chr4	185562125	185574600	9	8050	1.57575757575758
chr5	17211775	17229625	9	11900	0.971428571428571
chr5	32273950	32289300	9	9625	3.42268041237113
chr5	37832425	37844600	9	6675	4.13793103448276
chr5	56467750	56485650	9	8300	4.62745098039216
chr5	80251025	80261050	9	7500	1.78181818181818
chr5	89833425	89861950	9	14450	3.53061224489796
chr5	98098850	98113375	9	7500	2.83116883116883
chr5	122421125	122436000	9	7775	2.45
chr5	153568550	153577475	9	5350	1.72549019607843
chr6	16128775	16140500	9	6175	2.46153846153846
chr6	20865425	20886525	9	11925	2.67469879518072
chr6	57380225	57395000	9	7400	4.55813953488372
chr6	80644200	80658075	9	7400	2.64516129032258
chr6	88399225	88409625	9	7050	3.06122448979592
chr6	94751975	94765025	9	7025	2.46808510638298
chr6	98260475	98271250	9	4900	4.26086956521739
chr6	100676300	100685225	9	4450	4.13793103448276
chr6	108901825	108918425	9	7825	4.55555555555556
chr6	121751825	121767100	9	8975	2.82692307692308
chr6	134209175	134217900	9	5375	1.67741935483871
chr6	134369900	134385450	9	8200	3.14814814814815
chr6	137807350	137819750	9	10475	1.37931034482759
chr6	148828900	148853025	9	10400	4.125
chr7	17337800	17357400	9	8675	4.46666666666667
chr7	35291475	35302225	9	7675	1.63265306122449
chr7	92447875	92470025	9	9025	4.27586206896552
chr7	121511825	121528150	9	10550	2.79012345679012
chr7	129977750	130014175	9	11350	4.53030303030303
chr7	137617500	137644025	9	9625	4.52083333333333
chr7	138346025	138353975	9	5250	1.80952380952381
chr7	139041225	139058675	9	5975	3.88235294117647
chr7	157474025	157487025	9	4950	3.37931034482759
chr8	22241175	22258325	9	6575	3.07317073170732
chr8	28557425	28588350	9	12850	3.50326797385621
chr8	54784700	54797900	9	6250	4.5
chr8	95442475	95458025	9	11000	1.95959595959596
chr8	99950475	99964325	9	12425	0.214285714285714
chr9	2610650	2633325	9	9300	2.44444444444444
chr9	14340200	14362250	9	11425	3.7906976744186
chr9	37184000	37206900	9	9825	4.22222222222222
chr9	37919150	37928350	9	3900	3.58620689655172
chr9	87461050	87483300	9	10800	2.59090909090909
chr9	100609850	100620875	9	5600	3.78947368421053
chr9	128711450	128724300	9	5450	3.85714285714286
chrX	5939675	5951125	9	6575	3.27027027027027
chrX	9493550	9504175	9	8325	0.862745098039216
chrX	50435075	50458025	9	8075	3.71428571428571
chrX	99657850	99674025	9	5350	4.0253164556962
chrX	136505400	136514850	9	6350	1.2
chr1	1282700	1297875	8	8400	2.74698795180723
chr1	15522075	15541750	8	8350	2.20618556701031
chr1	20800075	20814900	8	6350	2.43478260869565
chr1	23880100	23891500	8	9275	0.53968253968254
chr1	23917925	23927350	8	6325	2.5
chr1	27462700	27482325	8	8600	3.55555555555556
chr1	44114050	44127675	8	6300	2.91666666666667
chr1	52194200	52202775	8	4175	2.12765957446809
chr1	63569150	63575025	8	4700	0.666666666666667
chr1	69541000	69559650	8	9000	3.54545454545455
chr1	89232950	89249100	8	9550	2.1958041958042
chr1	110879475	110893425	8	9925	1.10144927536232
chr1	116184025	116203000	8	10350	3.46153846153846
chr1	157123725	157134200	8	5750	2.27777777777778
chr1	178994275	179008050	8	6525	3.41666666666667
chr1	202534600	202559075	8	9550	3.6
chr1	202771225	202782400	8	7125	1.37096774193548
chr1	214150200	214163875	8	10725	0.595744680851064
chr1	224674975	224694425	8	9175	2.58064516129032
chr1	244602575	244625250	8	11775	3.35483870967742
chr10	65015725	65024900	8	7200	1.52
chr10	71327525	71339025	8	9225	1.55
chr10	74541175	74563025	8	11475	2.88188976377953
chr10	74584550	74591650	8	3425	2.34782608695652
chr10	83633400	83642100	8	5525	3.36842105263158
chr10	99078325	99098550	8	10150	3.4
chr10	103042175	103053375	8	6575	1.775
chr10	111760775	111777175	8	10525	1.06521739130435
chr10	118889675	118900175	8	7375	1.52941176470588
chr11	16999175	17009725	8	5975	3.42028985507246
chr11	20176075	20186450	8	7800	1.8125
chr11	35636625	35644125	8	4850	2.04444444444444
chr11	43703425	43709400	8	4100	1.06666666666667
chr11	69514050	69523950	8	5700	1.8695652173913
chr11	73017375	73035975	8	8225	3.04615384615385
chr11	73236575	73251850	8	9050	3.71739130434783
chr11	79142625	79153225	8	6000	2.95833333333333
chr11	94372450	94397925	8	12775	3.648
chr11	99287325	99300925	8	8925	2
chr12	8833350	8855425	8	10425	3.41379310344828
chr12	14919550	14930725	8	5750	3.26153846153846
chr12	25093175	25105825	8	7525	3.36585365853659
chr12	81470450	81484200	8	9025	1.48936170212766
chr12	89736925	89753925	8	12550	2.29508196721311
chr12	93963000	93979475	8	8475	3.42528735632184
chr12	97942725	97968800	8	10100	3.6198347107438
chr12	106638800	106649075	8	5100	3.06122448979592
chr12	119441200	119458650	8	7700	3.64705882352941
chr12	125667500	125680850	8	9325	0.91304347826087
chr12	129301100	129309775	8	5600	1.31147540983607
chr13	28363400	28372150	8	5625	0.920634920634921
chr13	42844975	42859025	8	6825	3.45762711864407
chr13	47189825	47207900	8	7600	3.40740740740741
chr13	52157275	52173925	8	11200	3.64705882352941
chr13	80055875	80069125	8	5475	3.72727272727273
chr13	107160075	107189500	8	17625	3.72093023255814
chr14	37124925	37136700	8	5750	2.54794520547945
chr14	56593925	56606175	8	6825	3.02439024390244
chr14	60972325	60983525	8	9375	1.5625
chr14	64853125	64862625	8	6350	2.59090909090909
chr14	68395200	68411700	8	8950	3.42857142857143
chr14	73698500	73708225	8	7300	1.71428571428571
chr14	102780025	102787150	8	4200	1.66666666666667
chr15	56005750	56015400	8	4000	3.57142857142857
chr15	59216675	59227200	8	6975	1.64835164835165
chr15	60681925	60693550	8	9475	0.693069306930693
chr15	65062550	65075425	8	6650	2.42105263157895
chr15	73975925	73989850	8	6150	3.22222222222222
chr16	2517225	2526350	8	5500	2.29268292682927
chr16	17393075	17404000	8	6025	2.83870967741935
chr16	58054825	58067325	8	5900	2.63333333333333
chr16	77996825	78006200	8	7175	1.03225806451613
chr16	86539550	86550250	8	4775	3.36842105263158
chr17	25659075	25677050	8	8200	2.92436974789916
chr17	26361375	26385750	8	13100	2.04605263157895
chr17	57439300	57451850	8	8150	2.47058823529412
chr17	75919475	75933000	8	5375	3.65217391304348
chr18	34524550	34531000	8	4950	1.5
chr18	35061175	35073425	8	6300	2.04
chr18	45419550	45431525	8	8575	2.82142857142857
chr18	45438475	45459700	8	14000	2.50574712643678
chr18	57563925	57577175	8	9100	1.66666666666667
chr18	72656575	72663550	8	4800	2.27272727272727
chr19	11528400	11534100	8	3650	2.24
chr19	20190175	20200700	8	5475	3
chr19	45593150	45608000	8	9225	2.03030303030303
chr19	49216050	49224725	8	4225	2.95
chr19	54459275	54466950	8	5075	2.82352941176471
chr2	262350	268275	8	3900	1.61643835616438
chr2	6114550	6125625	8	6175	2.41935483870968
chr2	11883775	11891375	8	4675	2.38095238095238
chr2	37450050	37462300	8	8875	1.31034482758621
chr2	37542025	37552850	8	4925	2.93333333333333
chr2	44352600	44370975	8	8500	2.6
chr2	61751800	61767250	8	6900	2.89130434782609
chr2	69865275	69875575	8	5025	3.48275862068966
chr2	162221025	162231400	8	7300	1.37254901960784
chr2	169097225	169105750	8	5075	2.43243243243243
chr2	171988750	172005225	8	6350	3.70731707317073
chr2	181843800	181856475	8	7550	3.23287671232877
chr2	217045875	217053975	8	5575	3.47368421052632
chr2	225434375	225452325	8	10750	1.89010989010989
chr2	236478175	236487950	8	5400	2.38095238095238
chr2	238570900	238585125	8	5900	2.85714285714286
chr2	240142700	240151800	8	4150	3.26315789473684
chr20	1782200	1800675	8	8800	3.06451612903226
chr20	1926975	1937475	8	5550	3.1044776119403
chr20	12728675	12743575	8	7575	3.46268656716418
chr20	17937400	17954675	8	12525	2.26086956521739
chr20	25599400	25607550	8	3375	3.35483870967742
chr20	30292175	30311175	8	12075	2.62068965517241
chr20	35088800	35103150	8	9275	2.2970297029703
chr20	39311000	39321800	8	6225	3.13793103448276
chr20	39674675	39687675	8	8375	1.80952380952381
chr20	48595375	48608875	8	10325	0.785185185185185
chr21	34391625	34409400	8	9950	2.42718446601942
chr21	44197400	44204600	8	4650	1.60975609756098
chr21	46285775	46295600	8	7300	0.980769230769231
chr21	46779200	46786900	8	3500	2
chr22	23871275	23881875	8	6475	3.58064516129032
chr22	40720575	40731175	8	7175	1.47368421052632
chr3	12874425	12882375	8	6625	0.388888888888889
chr3	16944375	16950200	8	2950	1.6
chr3	45725175	45745225	8	10350	3.49295774647887
chr3	47197075	47208150	8	5625	2.55421686746988
chr3	54730375	54745350	8	6675	3.4639175257732
chr3	64199775	64212600	8	8475	2.66666666666667
chr3	64424525	64431650	8	4600	2
chr3	73070575	73081125	8	5600	2.65625
chr3	76083950	76097475	8	9450	2.84444444444444
chr3	113454950	113472800	8	9025	2.53703703703704
chr3	150316200	150328750	8	7550	2.73015873015873
chr3	187453675	187469125	8	9200	3.73333333333333
chr3	195531450	195539075	8	5175	1.46153846153846
chr4	2860350	2876825	8	8300	3.27131782945736
chr4	10102425	10125625	8	15400	3.17647058823529
chr4	54957275	54976850	8	16900	0.72
chr4	94747950	94757125	8	6950	2.3030303030303
chr4	95393575	95401950	8	3750	3.375
chr4	134066950	134076275	8	6700	0.918918918918919
chr4	138449675	138467400	8	11975	1.72727272727273
chr4	155658950	155668900	8	7775	1.09090909090909
chr4	180084425	180095700	8	5600	3.45454545454545
chr5	1501925	1525100	8	12875	1.6
chr5	36873500	36884450	8	5725	3.31578947368421
chr5	52093350	52100750	8	5425	1.08108108108108
chr5	54516000	54530750	8	6575	3.14754098360656
chr5	77139400	77148950	8	6000	2.64285714285714
chr5	81143925	81154225	8	7975	2.70588235294118
chr5	111069875	111095100	8	11500	2.76237623762376
chr5	120031250	120044225	8	8000	1.5875
chr5	140364825	140385025	8	10550	3.08333333333333
chr5	149509750	149524925	8	7550	2.20359281437126
chr5	151149500	151164175	8	7950	3.48717948717949
chr5	179124100	179133200	8	4475	2.31578947368421
chr6	674100	693825	8	11950	1.83561643835616
chr6	13420150	13432400	8	7275	2.38235294117647
chr6	30285200	30295800	8	7675	1.84615384615385
chr6	30646975	30659575	8	8525	1.05172413793103
chr6	44588075	44598750	8	5350	3.43859649122807
chr6	77264350	77275600	8	5975	2.72222222222222
chr6	100608125	100624700	8	7975	3.14285714285714
chr6	106438300	106464100	8	9650	3.12442396313364
chr6	108481850	108502100	8	10950	2.47619047619048
chr6	128631050	128640050	8	5100	2.51351351351351
chr6	136747625	136762325	8	7725	3.5
chr6	144278600	144297525	8	14225	2.46875
chr6	144963475	144987250	8	15150	3.11111111111111
chr6	158878225	158889750	8	5700	2.48148148148148
chr6	167851825	167859125	8	6050	0.979591836734694
chr7	18424150	18455000	8	10050	3.35483870967742
chr7	37741300	37747225	8	2900	3.5
chr7	52180975	52197575	8	10175	3.64705882352941
chr7	81929100	81949375	8	9125	3.02857142857143
chr7	86585675	86605825	8	8100	3.71428571428571
chr7	89839675	89859325	8	8550	2.80246913580247
chr7	102566500	102586075	8	13125	2.1375
chr7	148393875	148409275	8	9175	1.9746835443038
chr7	155596100	155607050	8	8575	0.894736842105263
chr8	482900	497575	8	10750	2.48888888888889
chr8	9753950	9768650	8	10475	1.26530612244898
chr8	17012775	17029325	8	10200	2.73846153846154
chr8	23829850	23839825	8	7125	1.88571428571429
chr8	25893450	25909700	8	15250	0.260869565217391
chr8	37548750	37561550	8	6175	3.46666666666667
chr8	65487875	65500475	8	8175	2.825
chr8	68251200	68261825	8	5775	2.47619047619048
chr8	103869025	103881400	8	5375	2.73972602739726
chr8	116216150	116222625	8	4300	3.68421052631579
chr8	117875025	117887650	8	8200	2.44827586206897
chr8	143530350	143538025	8	4350	2.0952380952381
chr8	144501825	144518425	8	8450	2.86075949367089
chr9	9995250	10001000	8	4000	1.57894736842105
chr9	35645625	35665800	8	6475	3.6283185840708
chr9	73725025	73739975	8	10125	3.53846153846154
chr9	77101475	77116500	8	7725	3.5
chr9	92042275	92057050	8	8575	3.51111111111111
chr9	119033575	119050100	8	12050	1.54128440366972
chr9	119093350	119105375	8	5575	3.46666666666667
chr9	125929125	125947325	8	7575	3.63265306122449
chr9	128510825	128533025	8	17900	3.30434782608696
chrX	39862025	39875450	8	9625	2.53333333333333
chrX	117479000	117495425	8	6850	3.56
chrX	133667125	133686650	8	9375	3.28205128205128
chrX	148956500	148966850	8	6100	3.4375
chr1	2471850	2480925	7	6100	2
chr1	8930400	8944000	7	8375	2.25
chr1	9773300	9779350	7	4800	0.642857142857143
chr1	15478250	15484150	7	3625	2
chr1	17334950	17343225	7	6175	1.30434782608696
chr1	22814200	22818900	7	2775	2.7
chr1	23851325	23859000	7	4700	2.58064516129032
chr1	26097425	26107875	7	4150	2.83809523809524
chr1	26601500	26612450	7	5925	2.41666666666667
chr1	27109625	27115750	7	4425	1.41176470588235
chr1	28585000	28595850	7	5975	1.8
chr1	33277225	33285100	7	4525	2.82142857142857
chr1	36614125	36628025	7	8175	2.225
chr1	40356675	40368525	7	8425	1.58536585365854
chr1	43145825	43158975	7	9200	1.32075471698113
chr1	47689150	47698700	7	6375	0.985294117647059
chr1	58061400	58071875	7	6850	1.89473684210526
chr1	66809650	66826225	7	11025	1.44
chr1	68208750	68219500	7	7200	1.63636363636364
chr1	82428400	82447475	7	10500	2.05405405405405
chr1	107716925	107726600	7	4600	2.86567164179104
chr1	144924975	144942550	7	12500	1.2
chr1	150943075	150955350	7	8350	1.17333333333333
chr1	169071700	169085525	7	7925	1.9672131147541
chr1	180197550	180214300	7	13700	1.80952380952381
chr1	184632975	184643500	7	8000	1.11504424778761
chr1	200978900	200995925	7	11625	1.73529411764706
chr1	203764000	203771325	7	3625	2
chr1	208399300	208412975	7	6625	2.37837837837838
chr1	218467650	218478400	7	8800	1.05263157894737
chr1	225997275	226015450	7	7925	2.72
chr1	226129325	226139625	7	5150	2.07142857142857
chr1	229362925	229374875	7	7225	2.17391304347826
chr10	5624550	5633500	7	5525	2.61290322580645
chr10	68682975	68692050	7	4925	2.66666666666667
chr10	73595425	73611650	7	8450	2.85964912280702
chr10	86087300	86102325	7	7375	2.65263157894737
chr10	93162375	93175000	7	6750	1.96296296296296
chr10	98268125	98274575	7	4025	1.57142857142857
chr10	111965075	111972025	7	3500	2.26666666666667
chr10	119292325	119297650	7	3150	1.95454545454545
chr10	119301225	119313800	7	7200	1.71241830065359
chr10	130332800	130343675	7	8675	2.83333333333333
chr11	8827675	8837500	7	5850	2.27777777777778
chr11	9332700	9341950	7	5050	1.73626373626374
chr11	13454350	13462325	7	5275	1.75342465753425
chr11	16759200	16766000	7	3075	2.25
chr11	30465700	30477525	7	6825	1.67630057803468
chr11	32447450	32461200	7	8100	2.03125
chr11	58860625	58866325	7	3275	1.57446808510638
chr11	65871575	65896525	7	10200	2.85714285714286
chr11	69248900	69260000	7	8125	1.28358208955224
chr11	69449400	69460975	7	6725	2.21052631578947
chr11	72119250	72125675	7	3825	1.6056338028169
chr11	75264875	75277475	7	8500	2.5
chr11	75916500	75922750	7	4575	0.95
chr11	88238650	88242900	7	2550	2
chr11	94465000	94476125	7	8150	1.33333333333333
chr11	122174225	122182250	7	4500	2
chr11	131115075	131126375	7	5975	2.30909090909091
chr12	33037775	33051325	7	7825	2.19148936170213
chr12	44151575	44160375	7	5100	2.4375
chr12	49730450	49742225	7	8600	2.23529411764706
chr12	51316025	51323600	7	5475	1.45
chr12	57022050	57031850	7	6550	1.92857142857143
chr12	57479025	57489200	7	5950	2.75675675675676
chr12	69631875	69646250	7	6625	1.94904458598726
chr12	69860150	69870450	7	7450	1.43859649122807
chr12	77257200	77274225	7	8575	2.29032258064516
chr12	81325500	81332825	7	3525	2.25
chr12	89719175	89722675	7	2200	2.52631578947368
chr12	93763100	93776400	7	7450	2.05128205128205
chr12	94131475	94139500	7	6275	0.652173913043478
chr12	122062725	122071525	7	5775	1.51515151515152
chr12	125547150	125553300	7	4125	1.02439024390244
chr13	26544450	26554550	7	6500	2.61764705882353
chr13	30414250	30425475	7	7500	2.27659574468085
chr13	36044200	36054150	7	6350	1.45833333333333
chr13	43931750	43939350	7	5125	2.1
chr13	53521925	53538625	7	7550	2.22641509433962
chr13	60361750	60368475	7	5050	0.555555555555556
chr13	88323025	88330825	7	4200	2.76712328767123
chr13	103244000	103255250	7	5275	2.64516129032258
chr13	110775850	110791450	7	8025	2.61538461538462
chr14	20921150	20930875	7	4875	2.58461538461538
chr14	21723900	21735925	7	9800	0.857142857142857
chr14	45552425	45559025	7	3300	2.41025641025641
chr14	54899325	54908825	7	5600	2.13636363636364
chr14	64652625	64667850	7	8225	1.53153153153153
chr14	67727250	67746350	7	8425	1.95698924731183
chr14	92718475	92722200	7	2500	0.930232558139535
chr14	94151900	94161100	7	5925	2.6865671641791
chr14	104601250	104607675	7	4500	1.37254901960784
chr14	105790250	105798975	7	6350	1.42105263157895
chr15	28339225	28345050	7	3750	1.22033898305085
chr15	38541700	38559200	7	11025	1.90540540540541
chr15	42065150	42084000	7	9800	2
chr15	49615500	49622825	7	5250	2.75675675675676
chr15	93600775	93617675	7	12075	1.35483870967742
chr16	19886350	19897050	7	5500	2.4
chr16	22377450	22387050	7	5300	2.375
chr16	23153650	23159975	7	4975	0.404761904761905
chr16	31141800	31154425	7	6375	1.85185185185185
chr16	47003375	47010875	7	3450	2.17857142857143
chr16	57561925	57572250	7	7100	1
chr16	62287200	62292175	7	3075	2
chr16	73577450	73582300	7	3575	1
chr16	75032075	75039475	7	4850	1.83783783783784
chr16	84874975	84883050	7	5300	1.94594594594595
chr17	4689000	4694325	7	3525	0.895522388059702
chr17	5184800	5193375	7	4500	2.14285714285714
chr17	7379575	7392425	7	6550	2.49275362318841
chr17	11947900	11960925	7	9075	0.952380952380952
chr17	26214900	26223925	7	6400	2.78787878787879
chr17	30841875	30851250	7	6775	1.16504854368932
chr17	33755200	33763350	7	6275	1.0952380952381
chr17	40332600	40338125	7	3250	2.54545454545455
chr17	43501550	43510825	7	5100	1.90291262135922
chr17	46230800	46241275	7	5075	2.38461538461538
chr17	47886225	47900725	7	9175	2.875
chr17	72199175	72211225	7	8100	0.807692307692308
chr17	74433975	74448575	7	11450	0.512820512820513
chr18	18941050	18949500	7	6475	1.56
chr18	21593725	21603775	7	5725	2.26470588235294
chr18	23805425	23818350	7	7075	1.82222222222222
chr18	24803300	24813500	7	4875	2.8125
chr18	33067000	33078350	7	7725	1.14
chr18	48690675	48700850	7	5700	2.07547169811321
chr18	56001925	56015175	7	9800	1.96
chr19	4058675	4064175	7	4200	1.65853658536585
chr19	8267775	8277175	7	5325	1.74545454545455
chr19	10397250	10407100	7	6325	1.85
chr19	10766525	10773925	7	4900	1.28571428571429
chr19	41722900	41733325	7	5525	2.52631578947368
chr19	50138650	50149025	7	5800	2.21621621621622
chr2	941075	949250	7	4800	2.38709677419355
chr2	17928100	17938325	7	5475	2.27777777777778
chr2	25555875	25565950	7	5150	2.51428571428571
chr2	62960075	62973375	7	7350	2.60176991150442
chr2	68148050	68158175	7	5925	2.16842105263158
chr2	73140450	73153100	7	8550	1.49565217391304
chr2	80686125	80693575	7	4150	2.40506329113924
chr2	123411800	123422275	7	6825	1.44186046511628
chr2	128564025	128569850	7	2925	2.63636363636364
chr2	134955725	134965300	7	7800	1.75
chr2	139532200	139539600	7	4600	1.44
chr2	150915475	150922625	7	4750	1.32307692307692
chr2	166642175	166655025	7	8175	2.78571428571429
chr2	168238050	168254450	7	8450	2.2654028436019
chr2	171566950	171574950	7	6500	0.952380952380952
chr2	180100250	180106125	7	3550	1.32203389830508
chr2	183451150	183461175	7	5025	2.78991596638655
chr2	217146250	217154575	7	4600	1.75
chr20	2851100	2857525	7	3500	2.23529411764706
chr20	4138025	4153900	7	8125	2.22018348623853
chr20	11515450	11525275	7	7850	0.549707602339181
chr20	37351375	37360300	7	7550	0.424242424242424
chr20	39656350	39667225	7	7525	1.9622641509434
chr20	46914875	46925650	7	6475	2.76470588235294
chr20	49921025	49930125	7	5625	2.38235294117647
chr21	44086525	44097550	7	6075	1.43589743589744
chr22	17731600	17754575	7	13500	2.75862068965517
chr22	21273550	21281200	7	5300	1.89285714285714
chr22	36223225	36239425	7	9325	1.27358490566038
chr22	38141100	38148625	7	4725	1.27536231884058
chr22	41074700	41086775	7	6775	2.83076923076923
chr3	8534825	8546750	7	8325	1.11731843575419
chr3	46613075	46624375	7	6325	2.07272727272727
chr3	51827650	51837325	7	7075	0.89051094890511
chr3	53190800	53206775	7	8550	2.31775700934579
chr3	99978475	99984025	7	3550	1.28813559322034
chr3	137479175	137498425	7	12925	2.02790697674419
chr3	157213875	157221700	7	5000	2.73913043478261
chr3	173534175	173539100	7	3400	1.5
chr3	186710575	186720550	7	5100	2.88235294117647
chr3	190970375	190979750	7	7275	1.64705882352941
chr3	195267775	195277175	7	4550	2.11764705882353
chr3	196929575	196940950	7	7250	1.89473684210526
chr4	26858550	26868450	7	5725	1.2621359223301
chr4	56406750	56415125	7	4575	2.30985915492958
chr4	59462700	59470875	7	5075	1.58620689655172
chr4	69204300	69214300	7	6825	1.13157894736842
chr4	76627075	76633775	7	5100	1.11111111111111
chr4	109086750	109095175	7	6775	1.22222222222222
chr4	116138300	116143900	7	3875	1.94871794871795
chr4	120983900	120991725	7	4825	1.19354838709677
chr4	140373150	140382800	7	6150	2.3
chr4	151499775	151506025	7	3850	1.52941176470588
chr4	152163600	152167175	7	2525	1.40740740740741
chr4	186130025	186139075	7	4600	2.02985074626866
chr5	3098825	3125800	7	17550	1.47341772151899
chr5	5176225	5185125	7	8075	1.6
chr5	33850175	33856200	7	3300	2
chr5	50259025	50266625	7	6200	1.36842105263158
chr5	74631375	74638150	7	4150	2.21875
chr5	87682175	87696300	7	12025	0.904761904761905
chr5	89767050	89777525	7	6200	2.07142857142857
chr5	109027175	109041725	7	11500	1.31578947368421
chr5	112311450	112321700	7	6050	2.27272727272727
chr5	128031075	128037350	7	4275	1.11111111111111
chr5	133762225	133769575	7	3875	2.25974025974026
chr5	141735300	141744575	7	6925	0.628571428571429
chr5	145710350	145725475	7	6225	2.78947368421053
chr5	158123325	158128700	7	4525	0.846153846153846
chr5	172655550	172667675	7	8025	2.4390243902439
chr6	4016275	4025350	7	4525	1.83783783783784
chr6	11193850	11212100	7	8975	2.73584905660377
chr6	30168750	30182650	7	6175	2.86238532110092
chr6	34988250	35020850	7	18700	2.12631578947368
chr6	43967625	43975900	7	6475	2.48
chr6	47459675	47469450	7	6025	1.82352941176471
chr6	76310425	76323300	7	6625	2.38888888888889
chr6	114281025	114293300	7	6900	1.71698113207547
chr6	117995250	118001925	7	3450	1.61111111111111
chr6	153295925	153306650	7	6425	1.7536231884058
chr6	158757500	158765750	7	4450	2.66666666666667
chr6	160389150	160404550	7	9650	1.89655172413793
chr7	2143125	2151425	7	5950	1.16981132075472
chr7	20116375	20124125	7	3425	2.8
chr7	22598800	22605700	7	5925	1.07142857142857
chr7	22702025	22713125	7	6325	1.93197278911565
chr7	23146650	23158400	7	9925	2.69565217391304
chr7	27638175	27649200	7	8100	1.36231884057971
chr7	43734725	43742075	7	4100	2.81481481481481
chr7	78397400	78402550	7	3200	1.54285714285714
chr7	81802150	81811150	7	4775	1.92
chr7	114461025	114466225	7	4025	0.67741935483871
chr7	117507600	117517800	7	7425	2
chr7	137558775	137572175	7	8500	2.40963855421687
chr7	138657275	138667325	7	6150	2.3265306122449
chr7	148718925	148726875	7	5200	1.76811594202899
chr8	8239975	8249325	7	6950	1.33333333333333
chr8	12828925	12841975	7	5825	1.89380530973451
chr8	18704500	18712575	7	5825	2.12307692307692
chr8	28348200	28356475	7	5900	1.17647058823529
chr8	52796250	52803450	7	5175	1.67441860465116
chr8	72752775	72759200	7	5375	0.37037037037037
chr8	97165200	97174575	7	6875	1.06382978723404
chr8	110339800	110349175	7	4125	2.23529411764706
chr8	136468300	136481100	7	5675	2.27906976744186
chr9	21989625	21998575	7	4525	2.87323943661972
chr9	24495275	24503450	7	6650	0.794871794871795
chr9	36479175	36490425	7	5800	2.45283018867925
chr9	37025000	37040700	7	10250	1.48648648648649
chr9	81005550	81013825	7	6100	0.930232558139535
chr9	93651575	93659025	7	4675	2.31746031746032
chr9	107643725	107652575	7	4575	2.8
[truncated: 2,087 more rows]
