# Supplementary material for: Large organized chromatin lysine domains help distinguish primitive from differentiated cell populations
Source: Nat Commun. 2021 Jan 21;12:499. doi: 10.1038/s41467-020-20830-9 (PMC7820432; doi:10.1038/s41467-020-20830-9)
Supplement: Supplementary file 3 — Supplementary Software [file 41467_2020_20830_MOESM3_ESM.zip › E019-H3K4me3_LOCKS.bed]

chr1	713175	1261125	61	53150	69.0294117647059
chr1	26126150	27227750	61	94650	58.6769230769231
chr1	27247625	28241700	61	76875	82.7368421052632
chr1	32396575	33392125	61	79950	64.5833333333333
chr1	149671875	150952075	61	106450	75.4782608695652
chr1	155825950	156572675	61	81525	54.551724137931
chr10	38772950	38884575	61	38425	26.5430463576159
chr10	39076825	39136475	61	34350	8.11764705882353
chr10	101279675	102491125	61	66150	94.5442176870748
chr11	64764075	65360675	61	85250	55.0833333333333
chr11	65374150	66248675	61	92250	95.8518518518518
chr11	66277675	67233200	61	79225	73.9130434782609
chr11	118016150	118993550	61	96900	86.1428571428571
chr12	120523975	121734550	61	79050	91.5466666666667
chr12	121972375	123943900	61	111425	87.741935483871
chr14	105070425	105958125	61	68500	80.8181818181818
chr16	60150	776975	61	71100	74.8533333333333
chr16	1813925	2519400	61	82000	65.12
chr16	2892375	3510275	61	90050	96.08
chr16	30345175	31120925	61	92900	37.078125
chr16	66545825	67687900	61	85050	97.4285714285714
chr17	7034325	7519275	61	93275	76.90625
chr17	7529750	8341100	61	116375	47.6774193548387
chr17	40425575	41364975	61	85000	90.4533333333333
chr17	41969650	42837225	61	84000	49.3181818181818
chr17	47186100	48239000	61	75225	94.3
chr19	266775	982850	61	61150	80.1481481481482
chr19	983875	1450000	61	68325	67.6428571428571
chr19	1450150	2015525	61	56250	58.7027027027027
chr19	2016150	2853725	61	67225	89.9090909090909
chr19	3358875	4198275	61	61700	81.3559322033898
chr19	7548075	8374100	61	62250	75.3203883495146
chr19	9165600	10407575	61	74825	87.04
chr19	10425650	11450750	61	73125	85.7931034482759
chr19	11455900	12189650	61	67725	38.7586206896552
chr19	12202750	12992825	61	79775	84.6388888888889
chr19	13570400	14359275	61	62450	97.9375
chr19	17493525	18215875	61	60475	66
chr19	18220225	18724625	61	65600	79.5652173913043
chr19	18896275	20016075	61	79625	78.0384615384615
chr19	35999150	36913075	61	91175	55.6969696969697
chr19	40283650	41225700	61	71675	87.6571428571429
chr19	43857700	45107825	61	81400	68.5882352941177
chr19	45655575	46222025	61	73600	55.2549019607843
chr19	46773550	47736000	61	79900	86.4838709677419
chr19	52365150	53219375	61	68300	49.6190476190476
chr19	55477975	55920350	61	59600	70.5357142857143
chr19	57682850	58490475	61	85775	33.2571428571429
chr19	58490725	59025400	61	66500	48.5185185185185
chr2	219419625	220313900	61	67175	80.1224489795918
chr20	61317325	62153300	61	61025	97.6417910447761
chr20	62153400	62888425	61	65625	75.2786885245902
chr21	10701050	10821350	61	44600	79.4285714285714
chr21	11035025	11179475	61	23675	54.625
chr22	37988300	39053875	61	80625	66.3076923076923
chr22	41908675	43011325	61	63075	89.2564102564103
chr3	47201100	49211425	61	112575	98.1898734177215
chr3	49314075	50378900	61	77900	68.4069767441861
chr4	42850	967900	61	54125	98.5384615384615
chr5	139418125	140614350	61	72425	91.375
chr5	140624875	141537000	61	69825	58.8732394366197
chr6	25962675	26570025	61	132275	24.0227272727273
chr6	26571775	27442250	61	92250	82.8805031446541
chr6	27445150	28073500	61	108850	98.5609756097561
chr6	28091675	28752150	61	91250	40.4590163934426
chr7	99867300	100610300	61	75500	52.4776119402985
chr8	145513925	146128500	61	81450	93.7
chr9	130461200	131171900	61	66425	87.5064935064935
chr9	139538725	140137450	61	69775	60.2962962962963
chr15	40846625	42175125	60	83475	70.8869565217391
chr17	79448125	80062075	60	80575	52
chr19	16022550	17459900	60	73300	98.8235294117647
chr19	48672475	49150525	60	60500	94.8333333333333
chr6	32764500	33780500	60	106300	88.8181818181818
chr8	144099300	144953350	60	68050	74.1621621621622
chr9	132020425	132949600	60	60600	72
chr19	37238600	38444225	59	68525	83.1578947368421
chr6	31430500	32224300	59	98900	79.0260869565217
chrX	48325800	49167100	59	85675	61.8153846153846
chr1	39192750	40255500	58	63300	91.4545454545455
chr19	49176625	49714700	58	62250	50.2571428571429
chr1	154839350	155716175	57	102100	80.5751072961373
chr12	57607350	58336275	57	84100	90.2988505747126
chr3	51974475	53530450	57	83275	75.2857142857143
chr12	48950800	49763750	56	88175	58.4285714285714
chr1	150953475	152085700	55	87025	76.4166666666667
chr8	37532900	38484050	55	71625	67.04
chrX	152586250	153402775	54	53525	74.780487804878
chr16	4232775	5185075	53	65600	76.972972972973
chr17	46507150	46832750	53	36100	48.780487804878
chr17	38020125	38656275	52	63250	69.1538461538462
chr17	55839625	56835025	52	57025	80.9230769230769
chr11	190525	640725	51	59600	53.3090909090909
chr17	45608050	46270275	51	56875	67.5135135135135
chr2	26914975	28114525	51	84800	54.2409638554217
chr12	56040175	56755100	50	94050	50.3272727272727
chr17	73639025	74449775	49	63900	68.377358490566
chr19	54334475	54835900	49	60750	67.6190476190476
chr7	26896900	27291550	49	41100	55.8983050847458
chr7	150644575	151217875	49	62925	62.2173913043478
chr11	62272325	62695275	48	85725	53.52
chr12	6559475	7168275	48	87900	44.7714285714286
chr14	23025975	23846100	48	78625	74.0819672131148
chr2	89830700	89879875	47	28600	7.28571428571429
chr1	204034125	204548450	43	41425	50.34375
chr19	53219425	53973550	43	51875	43.9076923076923
chr1	109490325	110377950	41	55500	48.4503311258278
chr12	53267525	53781250	41	64850	38.4347826086956
chr17	72667075	73286525	41	61925	50.4466019417476
chr16	33864875	33975575	40	17300	49.1578947368421
chr17	39804350	40346650	40	53025	28.5669291338583
chr11	693300	946250	38	46100	24.8783783783784
chr20	30300000	31173925	38	51475	48.2051282051282
chr14	24422200	24913100	36	58150	29.2051282051282
chr19	49924425	50097400	36	34975	36.7368421052632
chr4	49093150	49169050	36	22675	43.8787878787879
chr6	2953025	3261400	36	43025	37.2857142857143
chr6	28753625	28985225	35	48725	19.5
chr10	42354925	42397175	34	25500	5.90909090909091
chr20	29804200	29833250	33	20675	1.89473684210526
chr6	29589950	30228350	33	53500	37.2258064516129
chr21	10821400	10860775	32	31625	1.57894736842105
chr6	43137775	43743200	32	47400	29.8216560509554
chr17	37556475	37957250	31	40000	41.2984293193717
chr19	4575025	4971775	31	27850	41.3170731707317
chrX	153596525	153824775	30	35175	31.4876033057851
chr11	57193625	57556050	29	50350	33.7428571428571
chr11	63915925	64164000	29	43500	37.7446808510638
chr19	38673725	38926125	29	35225	31.4565217391304
chr5	176513325	177034925	29	45825	36.1041095890411
chr10	42790600	42817225	28	18625	1.91489361702128
chr17	4538925	4939150	28	46050	26.9385474860335
chr10	135033175	135237350	27	22825	30.6075949367089
chr22	31360550	31893600	27	37575	33.1658767772512
chr16	29796200	30206200	26	57025	33.2323232323232
chr19	41681100	41955425	26	34325	19.0547945205479
chr19	46232725	46520125	26	35900	32.1666666666667
chr9	35603350	35847125	25	39425	25.3225806451613
chr3	9745200	10069325	24	33575	21.5178571428571
chr3	147072250	147167675	24	30150	20.0612244897959
chr7	61779550	61803075	24	11800	3.35714285714286
chr17	77715475	77789625	23	15800	20.8421052631579
chr19	39737950	40031250	23	41800	28.0677966101695
chr4	49633250	49660075	23	18775	1.71428571428571
chr6	30411875	30737900	23	45100	28.1639344262295
chr6	44170175	44296250	23	26600	18.0222222222222
chr11	124526800	124824975	22	28600	26.3692307692308
chr2	74600500	74783075	22	40775	16.0357142857143
chr2	220325050	220507725	22	25675	26.2173913043478
chr7	61739500	61759350	22	10200	4.5
chr10	39136525	39154950	21	11800	2.84210526315789
chr14	77413225	77612575	21	30450	26.8155339805825
chr19	47895900	48019500	21	21100	20.0521739130435
chr2	176931500	177016575	21	15575	20.5294117647059
chr3	183851400	184117600	21	38025	26.9230769230769
chr1	145381925	145611625	20	34125	16.4628099173554
chr12	133527775	133659775	20	18775	19.9282051282051
chr16	46413750	46455325	20	6675	18.0606060606061
chr20	44388600	44567400	20	21500	26.2857142857143
chr8	145013250	145165050	20	30150	22.9770992366412
chr1	156589025	156739900	19	40025	9.90990990990991
chr11	46258550	46415175	19	24425	21.7723577235772
chr16	73066850	73105350	19	15775	5.38613861386139
chr3	32821400	32893300	19	31875	15.5238095238095
chr7	75863525	76039425	19	20825	24.5416666666667
chrX	39940500	40127050	19	50100	22.1055900621118
chrX	70272550	70506900	19	25250	23.6434782608696
chr1	160983250	161229375	18	34950	23.6395348837209
chr15	96863975	96911875	18	26875	11.4545454545455
chr17	76309700	76378400	18	18875	18.0555555555556
chr19	42701375	42830975	18	28975	15.1632653061224
chr20	3712925	3874450	18	25500	19.2340425531915
chr5	87955100	87991400	18	22125	5.25
chr5	180587250	180689725	18	37675	7.90909090909091
chr6	10381425	10427350	18	20175	8.88372093023256
chr9	34577175	34666650	18	19700	16.8928571428571
chr1	6239000	6321850	17	21625	17.0434782608696
chr4	87812500	87935500	17	18100	20.2742857142857
chr4	174415175	174460400	17	13050	6.96
chr1	164527100	164586725	16	18175	19.8421052631579
chr15	89901975	89960175	16	8925	18.7777777777778
chr16	56622850	56765300	16	20600	19.4086021505376
chr19	56048250	56188050	16	29450	19.7118644067797
chr3	181412650	181476300	16	30325	13.726618705036
chr6	35419475	35480250	16	15475	13.2258064516129
chr6	42846750	43061550	16	29250	15.5324675324675
chr1	45196500	45309500	15	17750	19.7272727272727
chr10	102728475	102833875	15	24150	17.9722222222222
chr10	104153400	104265475	15	25175	13.0131004366812
chr11	31818600	31893200	15	24125	17.5
chr12	52399875	52465300	15	13825	17.1666666666667
chr16	34181025	34196950	15	7075	9.47368421052632
chr2	45154050	45183225	15	18275	4.33333333333333
chr2	223148675	223185950	15	16500	6
chr2	232526325	232582575	15	14600	13.5454545454545
chr8	21867050	22034925	15	19675	19.5483870967742
chr1	64211950	64261250	14	11475	11.6
chr12	54744450	54785800	14	13250	7.17647058823529
chr12	115102625	115149850	14	16750	18.1621621621622
chr14	21077200	21175125	14	23750	7.08936170212766
chr17	36827450	36946075	14	23425	12.1021276595745
chr19	50305075	50394525	14	19550	10.6315789473684
chr19	50814925	50936500	14	22500	16.2098765432099
chr2	119564525	119617225	14	15075	8.6457399103139
chr22	16848025	16862150	14	4600	12
chr5	76923800	76941925	14	7775	13.3636363636364
chr5	92905650	92957850	14	18250	14.3333333333333
chr8	22406400	22463775	14	16300	16
chr10	8075900	8106175	13	18275	15.7647058823529
chr13	112707575	112729000	13	11475	6.44444444444444
chr14	21849875	22026125	13	27300	16.9663865546218
chr15	68112300	68136100	13	12325	2.66666666666667
chr17	77805425	77819175	13	8925	4.1
chr19	51814550	51898975	13	11875	16.53125
chr2	105458525	105490725	13	17025	3.54761904761905
chr4	13447150	13551125	13	13950	16.953125
chr7	57545700	57556875	13	6475	1.56862745098039
chrX	25017475	25041475	13	11050	13.0833333333333
chr1	2120700	2180725	12	12525	10.7835051546392
chr1	6500125	6558025	12	12300	10.1359223300971
chr1	17185900	17265675	12	14500	15.1
chr1	73445125	73453500	12	4825	4
chr1	205263125	205326075	12	10675	13.8373983739837
chr10	21782800	21825200	12	34650	0.685185185185185
chr10	124876875	124915950	12	16000	10
chr10	131754775	131771350	12	10775	1.66666666666667
chr11	14357450	14403375	12	9400	14.6666666666667
chr11	119185575	119235400	12	13750	6.73469387755102
chr12	46653625	46785300	12	22750	14.6641791044776
chr12	57471325	57530000	12	17625	8.96969696969697
chr16	31453675	31549550	12	15950	12.0470588235294
chr17	1914900	1963050	12	11425	8.7962962962963
chr17	37306975	37388500	12	17575	11.5294117647059
chr17	48545900	48642350	12	14425	15.7021276595745
chr17	59473250	59494375	12	8200	15.5
chr19	39086375	39158250	12	11175	14.7678571428571
chr19	50141125	50205025	12	17125	8.58201058201058
chr2	172944900	172975150	12	15125	14.9
chr20	258875	390650	12	24450	15.3650793650794
chr4	57252300	57372975	12	18575	14.7012987012987
chr6	1596775	1625800	12	12700	6.08333333333333
chr1	45768575	45826400	11	12175	12.1451612903226
chr11	64489950	64578725	11	15950	11.8571428571429
chr12	6419200	6493300	11	16575	11.8181818181818
chr14	21491975	21575150	11	16475	12.7845303867403
chr15	37169625	37191350	11	9700	7.64444444444444
chr15	40373550	40417700	11	8000	10.6017699115044
chr18	8608225	8629800	11	9100	11.6315789473684
chr19	15528025	15581000	11	9925	14.0923076923077
chr19	59025475	59086350	11	19175	8.24390243902439
chr2	175190125	175209850	11	15725	4.96969696969697
chr20	21486050	21504150	11	9125	7.53846153846154
chr4	111534450	111564725	11	20675	3.38613861386139
chr6	99271375	99296625	11	17650	2.63636363636364
chr7	98971500	99105025	11	22150	10.3617021276596
chr7	100797300	100826350	11	15475	4.59259259259259
chr8	72582775	72608950	11	18325	8.71698113207547
chr9	126761100	126785125	11	8700	8.42253521126761
chr1	1282825	1346325	10	16500	7.48427672955975
chr1	18956050	18973925	10	9975	4.15686274509804
chr1	221049675	221069250	10	9500	6.48571428571429
chr1	232245850	232269800	10	13100	4.8936170212766
chr10	22604400	22635300	10	13575	3.13661202185792
chr10	103532850	103604425	10	20175	7.36391437308868
chr10	127569025	127586400	10	6975	9.55555555555556
chr12	125395750	125425825	10	13875	4.38202247191011
chr13	41223450	41257250	10	11750	6.54761904761905
chr13	56226825	56238325	10	9550	0.444444444444444
chr14	29225900	29255375	10	8125	7.6875
chr14	38052550	38092250	10	12125	11.3150684931507
chr14	57361150	57372700	10	4800	4.05128205128205
chr16	86587825	86613750	10	10500	6.16842105263158
chr17	26644700	26735375	10	15900	11.5970149253731
chr17	35277250	35307775	10	14800	7.54666666666667
chr17	36570825	36612725	10	11225	12.2816901408451
chr17	43208925	43250675	10	13775	9.14285714285714
chr17	58211775	58239525	10	8625	7.8
chr19	6730125	6768475	10	11425	8.87323943661972
chr19	41255200	41324675	10	13925	12.8088235294118
chr20	22548275	22568025	10	6650	7.85542168674699
chr21	38065125	38083500	10	8650	3.75510204081633
chr22	28171850	28200850	10	10975	11.8695652173913
chr3	62351075	62365550	10	9550	2.17142857142857
chr3	71095825	71116200	10	8375	12.48
chr3	184276800	184323050	10	11575	12.0545454545455
chr4	54927600	54976625	10	15325	11.0486486486486
chr4	88838725	88857375	10	10075	6.47222222222222
chr4	116894075	116902800	10	4200	2.68571428571429
chr6	50783350	50819550	10	12375	12.4807692307692
chr7	109229925	109238500	10	5925	1.92
chr9	35068950	35117700	10	15800	7.13939393939394
chr9	36985750	37054500	10	14100	12.2535211267606
chr9	128463275	128524425	10	12475	9.29447852760736
chr9	129372825	129401775	10	9275	8.74285714285714
chrX	69641375	69700175	10	13100	7.83589743589744
chr1	41824075	41861050	9	8375	7.68181818181818
chr1	81702975	81718750	9	8125	4.45871559633028
chr1	91171700	91196675	9	12050	9.04545454545454
chr1	153581225	153671125	9	14350	10.5656565656566
chr1	153892500	153965625	9	24175	6.36293436293436
chr1	197870950	197898450	9	10525	8.81967213114754
chr1	222139975	222152625	9	3725	8.86666666666667
chr1	223184050	223205175	9	7550	8.47169811320755
chr11	67348625	67398900	9	12200	8.24390243902439
chr11	101980000	101991600	9	8575	3.2
chr13	100607650	100650400	9	34150	4
chr14	38658225	38680975	9	11800	5.71428571428571
chr14	99697000	99766650	9	16150	6.54
chr17	27037000	27089100	9	21275	5.2964824120603
chr17	41436725	41478950	9	9850	9.68
chr17	47068050	47100675	9	16625	4.57377049180328
chr18	12253175	12338550	9	14025	9.859375
chr19	3024625	3047975	9	6725	7.08571428571429
chr2	8011325	8031475	9	7300	5.69465648854962
chr2	66642025	66674400	9	15000	6.91228070175439
chr2	85764100	85844950	9	19525	7.26060606060606
chr2	237067425	237088875	9	13050	3.71428571428571
chr20	37351500	37378350	9	10000	8.78620689655172
chr22	21333350	21400800	9	11025	10.7967479674797
chr3	128201625	128217125	9	10125	5.43396226415094
chr4	978675	1006425	9	6850	10.390243902439
chr4	62626725	62639725	9	9325	3
chr5	50672525	50695925	9	12450	7.24528301886792
chr5	153824125	153864350	9	12400	10.319587628866
chr6	1378025	1393750	9	5775	7.31914893617021
chr6	15239900	15269750	9	16975	2.48739495798319
chr6	41512825	41547375	9	10700	10.6545454545455
chr6	94538775	94570975	9	8750	10.094674556213
chr8	11549875	11578800	9	8650	9.46341463414634
chr8	27465425	27472750	9	4450	3.83333333333333
chr8	30240050	30263425	9	15775	3.05960264900662
chr9	14271325	14353975	9	19850	8.54705882352941
chr9	96707525	96723025	9	8700	3.68181818181818
chrX	110786250	110799625	9	3800	6.82142857142857
chrX	113698575	113707725	9	6800	2.38709677419355
chrX	121354275	121367350	9	9175	3.04761904761905
chr1	28558275	28592600	8	9325	5.7910447761194
chr1	40343375	40388650	8	9700	8.59217877094972
chr1	119521750	119544650	8	9725	3.9375
chr1	228633000	228689225	8	12700	9.2962962962963
chr10	42661300	42667225	8	3125	1.93939393939394
chr10	106087500	106113875	8	8300	6.05405405405405
chr10	118890550	118900725	8	6650	0.941176470588235
chr11	63741525	63775775	8	9000	7.5625
chr11	94373325	94386875	8	6450	4.66666666666667
chr14	61103525	61125400	8	13300	3.78947368421053
chr15	89529550	89543175	8	5050	9.71428571428571
chr15	93604225	93633525	8	8075	6.25
chr17	36953500	37040550	8	16375	9.36
chr19	4390075	4415750	8	7800	8.125
chr19	13202650	13231950	8	9450	9.08333333333333
chr20	45976500	45998350	8	15100	5.83098591549296
chr22	17738025	17754000	8	6175	8.35294117647059
chr22	46366750	46375400	8	4600	7.6
chr22	50680925	50710750	8	9850	4.8
chr3	112012400	112074450	8	9900	9.73913043478261
chr3	112351600	112366425	8	3575	9
chr4	4854350	4873525	8	8350	4.65384615384615
chr4	15651450	15687100	8	11350	9.53409090909091
chr4	187162525	187188575	8	11075	6.25698324022346
chr5	1874600	1887925	8	7425	6.14035087719298
chr5	42991575	43025675	8	11500	5.52112676056338
chr5	72714875	72748025	8	9175	7.48148148148148
chr5	124068400	124087350	8	16725	3.64285714285714
chr5	170735450	170745100	8	3800	6.5
chr5	174146850	174179250	8	13950	8.45925925925926
chr6	10520725	10592075	8	14225	9.57735849056604
chr6	114741000	114752100	8	8475	1.47169811320755
chr7	5594475	5638525	8	12250	5.94594594594595
chr7	42261550	42279000	8	11900	4.68421052631579
chr7	83086425	83098150	8	7650	9.44444444444444
chr8	97145150	97174450	8	8575	8.27184466019417
chr9	967650	977925	8	6600	1.33333333333333
chr9	76693450	76708525	8	8400	6.51724137931035
chr9	96107650	96117000	8	5650	3.10526315789474
chr9	99976000	100002050	8	11300	3.96296296296296
chr9	124975500	124991675	8	7525	5.06666666666667
chrX	93952775	93961625	8	4950	5.35294117647059
chrX	113281200	113292475	8	8900	1.47058823529412
chrX	113815650	113842050	8	11900	4.13953488372093
chrX	124521000	124530375	8	7825	0.425531914893617
chr1	2978950	2990950	7	5750	3.06024096385542
chr1	16532450	16564300	7	9725	6.44660194174757
chr1	47690700	47698500	7	4775	2.83076923076923
chr1	62641075	62667625	7	9825	5.36708860759494
chr1	113361925	113369425	7	4825	4.53333333333333
chr1	170629025	170640575	7	8100	2.67857142857143
chr1	213081200	213090775	7	7625	1
chr10	92564550	92573525	7	6725	1.08108108108108
chr10	118919250	118928750	7	4375	2.27848101265823
chr10	126837800	126851675	7	13000	0.875
chr11	8692400	8721975	7	8425	6.86
chr11	20021775	20053700	7	8425	7.47663551401869
chr11	27650275	27657200	7	5625	0.628571428571429
chr11	32447675	32460975	7	5950	4.92307692307692
chr11	43577650	43605200	7	10225	7.50602409638554
chr11	59304500	59334300	7	11825	4.34343434343434
chr11	63295025	63300325	7	3175	1.65853658536585
chr11	96457600	96465725	7	2900	5.4375
chr12	52230475	52263800	7	9100	6.625
chr13	28527550	28545400	7	6350	5.84615384615385
chr13	56148175	56159325	7	9825	0.708333333333333
chr13	79161400	79184325	7	10275	7.86666666666667
chr14	57260700	57284775	7	22200	0.838095238095238
chr14	103570100	103594000	7	4825	8.17391304347826
chr15	53072950	53098900	7	15150	1.67619047619048
chr15	74419700	74429575	7	7625	0.864864864864865
chr15	74493275	74508025	7	5200	6.11320754716981
chr16	2561425	2589125	7	8625	5.65925925925926
chr16	51166700	51216475	7	15825	5.72727272727273
chr16	57480100	57520900	7	8050	7.69047619047619
chr16	65262125	65270050	7	6375	1.33333333333333
chr16	87898550	87909050	7	6425	2.76923076923077
chr17	5083625	5096300	7	5725	4.08474576271186
chr17	6898500	6950700	7	15175	5.26315789473684
chr17	17726325	17744425	7	6475	6.05970149253731
chr17	29020675	29060750	7	8900	7.15151515151515
chr17	66192000	66203500	7	7175	2.4
chr18	19744700	19757775	7	10875	1.625
chr18	33066900	33078400	7	3925	7.08333333333333
chr18	55094500	55109150	7	11325	1.17894736842105
chr18	56931500	56943725	7	7250	1.94366197183099
chr19	39313950	39361200	7	9850	7.6144578313253
chr2	63270550	63287575	7	16125	0.208695652173913
chr2	63800325	63845625	7	10925	5.09510086455331
chr2	71203550	71229775	7	6075	6.24074074074074
chr2	77313300	77323125	7	8600	0.705882352941177
chr2	241496475	241527675	7	9725	6.6120218579235
chr20	20343025	20353275	7	9550	0.166666666666667
chr20	31348525	31356650	7	6675	1.31818181818182
chr20	35191000	35215400	7	6625	6.55670103092783
chr20	57452425	57475875	7	10500	6.23728813559322
chr21	34391825	34406000	7	5275	6.27272727272727
chr3	8540550	8545250	7	3075	1.12820512820513
chr3	32905500	32914400	7	6500	3.09090909090909
chr3	57185925	57204700	7	8050	7.29032258064516
chr3	112136425	112145350	7	5600	3.82857142857143
chr3	138654475	138669675	7	10650	2.35294117647059
chr3	187454475	187468775	7	11350	4.28571428571429
chr3	193850750	193860150	7	8450	0.307692307692308
chr4	147554025	147584825	7	6875	7.29113924050633
chr5	2738825	2758450	7	14100	4.37209302325581
chr5	25435850	25449125	7	11850	1.78378378378378
chr5	106310000	106321925	7	8600	0.984293193717278
chr5	134363175	134386550	7	7125	6.77358490566038
chr5	179494800	179517625	7	6700	7.5609756097561
chr6	5993000	6009900	7	12400	1.6078431372549
chr6	37093200	37110500	7	8250	4.61788617886179
chr6	100901850	100917675	7	8425	2.50847457627119
chr6	119345050	119359550	7	3450	7.73529411764706
chr6	126022075	126029875	7	4600	3.625
chr7	1703250	1710925	7	6575	1.26666666666667
chr7	19145500	19186500	7	12000	7.453125
chr7	20814650	20840350	7	20275	0.943396226415094
chr7	64337550	64367425	7	7400	6.50909090909091
chr7	96630875	96657150	7	11075	4.53947368421053
chr7	99745850	99779875	7	9375	6.03333333333333
chr7	100932375	100965950	7	11525	5.74468085106383
chr7	121776625	121789800	7	9425	3.48717948717949
chr7	155596175	155605300	7	7200	1.1044776119403
chr8	25894600	25909750	7	9025	4.23529411764706
chr8	115293650	115304000	7	8200	2.25
chr8	119083550	119092475	7	4750	2.86486486486486
chr9	1042075	1052875	7	5275	3.76190476190476
chr9	74361100	74385050	7	11500	5.43835616438356
chr9	126116225	126123050	7	3950	4.27272727272727
chr9	135455125	135468275	7	6100	3.65853658536585
chrX	40966575	40976500	7	4125	4.81818181818182
chrX	47049775	47057800	7	6675	1.11111111111111
chrX	82755975	82767650	7	8800	1.27868852459016
chr1	38453875	38479475	6	9450	5.69047619047619
chr1	47898225	47916075	6	5950	3.375
chr1	66815650	66822875	6	3875	6.06060606060606
chr1	167188225	167197600	6	7125	1.48275862068966
chr1	181057050	181075450	6	9200	4.32142857142857
chr10	6836275	6845825	6	5750	2.81481481481481
chr10	71327875	71338875	6	9350	0.465116279069767
chr10	102496875	102508450	6	6025	1.74285714285714
chr10	103985450	104006875	6	6750	4.52631578947368
chr11	44325875	44342125	6	6325	4.65116279069767
chr11	99290200	99294875	6	3650	1.21951219512195
chr11	125928325	125933800	6	4150	1.2093023255814
chr12	8170850	8191950	6	8550	3.69565217391304
chr12	59716025	59724550	6	6675	1.86666666666667
chr12	103344075	103359875	6	6975	3.17117117117117
chr12	109895250	109916350	6	7100	5.44705882352941
chr13	110431425	110440550	6	6450	1.92
chr14	24006200	24048550	6	16050	5.02040816326531
chr15	27006950	27019800	6	9825	1.46376811594203
chr15	37385525	37403800	6	14225	1.46067415730337
chr15	44083725	44094050	6	5325	4.17948717948718
chr15	76627475	76640325	6	8850	1.73451327433628
chr15	77914750	77927900	6	6150	3.77941176470588
chr15	93351150	93366275	6	7325	2.77157360406091
chr15	93424150	93450875	6	12875	4.90909090909091
chr16	18796975	18815950	6	8625	4.5
chr16	86541600	86550125	6	4850	2.84848484848485
chr17	19360300	19364875	6	3075	1.31818181818182
chr17	79360500	79376050	6	10775	2.4
chr18	77153000	77160800	6	5175	2
chr19	55962775	55976150	6	4225	5.53398058252427
chr19	55984825	56000325	6	6075	3.98425196850394
chr2	19546925	19563675	6	9500	2.15037593984962
chr2	66800675	66810950	6	7975	0.596774193548387
chr2	67548325	67563875	6	6300	4.99159663865546
chr2	73141825	73153050	6	7825	1.49618320610687
chr2	118034875	118039700	6	2500	4
chr2	121101225	121106800	6	3850	1.30434782608696
chr2	157176050	157200025	6	12375	1.90217391304348
chr2	188535000	188541825	6	4450	3.58333333333333
chr2	219251875	219272200	6	9150	4.82539682539683
chr2	236401500	236414200	6	4625	5.63380281690141
chr20	23329800	23344150	6	8050	2.46153846153846
chr20	25838675	25849650	6	5150	2.05128205128205
chr20	38896800	38904300	6	6000	0.958333333333333
chr20	60936450	60963975	6	8525	5.66515837104072
chr22	19701375	19718725	6	6225	4.26548672566372
chr22	27038025	27057075	6	7625	3.63218390804598
chr22	34243100	34250150	6	3650	3.9375
chr22	39409850	39418175	6	4275	1.98058252427184
chr22	39897625	39931450	6	9925	4.38405797101449
chr3	27753725	27773550	6	12825	1.12663755458515
chr3	42621925	42644150	6	10025	2.90625
chr3	51420850	51432000	6	7050	4.35555555555556
chr3	54667925	54677100	6	8175	0.756756756756757
chr3	66541325	66552600	6	9750	2
chr3	75784400	75790525	6	2275	4.8
chr3	101393750	101412500	6	8825	1.91489361702128
chr3	150316825	150325800	6	6025	2.17777777777778
chr3	162439200	162445775	6	3025	6
chr3	189861700	189869350	6	3225	6.11764705882353
chr4	55083775	55100900	6	9375	3.58024691358025
chr4	93188000	93201300	6	11375	0.630872483221476
chr4	113430625	113445875	6	9275	1.41007194244604
chr4	113556400	113577050	6	13675	3.69784172661871
chr4	120914450	120921325	6	4375	4.19354838709677
chr5	3590425	3607300	6	11875	2.17647058823529
chr5	34410450	34418875	6	3175	6.125
chr5	115894675	115912875	6	17200	0.428571428571429
chr5	120032350	120043500	6	7650	0.988235294117647
chr5	145710875	145725950	6	4850	4.93333333333333
chr5	147247175	147255400	6	7300	0.551724137931034
chr5	158521800	158533950	6	8175	2.03703703703704
chr5	172659775	172673350	6	4775	5.46875
chr6	35686050	35708650	6	6175	5.55294117647059
chr6	95263350	95269725	6	2550	5.17241379310345
chr6	108478275	108498050	6	7750	4.54285714285714
chr6	126063725	126074875	6	9950	1.29411764705882
chr6	132220825	132229550	6	5375	3.21428571428571
chr6	170595275	170617075	6	13125	4.624
chr7	24432650	24443650	6	7900	4.13953488372093
chr7	93269050	93276275	6	4275	6.1
chr7	99677625	99728750	6	13900	4.80155642023346
chr7	105329450	105338075	6	3825	3.07547169811321
chr7	131234050	131243750	6	8375	2.38095238095238
chr7	138143125	138153075	6	7050	2.57534246575342
chr8	23559900	23572825	6	5625	3.51162790697674
chr8	60019000	60033500	6	9675	1.88888888888889
chr8	93102550	93116725	6	8600	6
chr9	2275150	2282250	6	4825	5.8
chr9	90020200	90032075	6	5725	5.03225806451613
chr9	118234450	118241850	6	5400	1.55555555555556
chr9	127518700	127541775	6	13950	1.28571428571429
chr9	131929175	131941800	6	5900	3.04938271604938
chr9	133535150	133542525	6	6550	0.210526315789474
chr9	140189375	140197750	6	6350	0.71264367816092
chrX	580950	606125	6	4575	6.30769230769231
chrX	8692750	8701250	6	5075	6.16666666666667
chrX	77149500	77167650	6	6700	4.54545454545455
chrX	88457700	88462625	6	1875	4.88
chrX	102996550	103022600	6	10350	4.52282157676349
chrX	129113275	129119325	6	5375	0.4
chr1	4710675	4718800	5	4950	4.11764705882353
chr1	6659700	6686475	5	9975	4.16969696969697
chr1	7762300	7765975	5	2150	1.84210526315789
chr1	8077550	8087350	5	6175	3.59375
chr1	11708625	11716050	5	3850	3.47826086956522
chr1	11739375	11754125	5	8700	2.16190476190476
chr1	16159700	16178275	5	8450	4.07734806629834
chr1	22467475	22470575	5	2650	0.285714285714286
chr1	25252650	25259275	5	5300	0.571428571428571
chr1	44435075	44458550	5	8450	4.45303867403315
chr1	46764175	46773725	5	6500	1.66666666666667
chr1	46950975	46959250	5	4300	1.84873949579832
chr1	50881000	50890000	5	5725	1.57894736842105
chr1	59162200	59171050	5	3625	2.63636363636364
chr1	63770450	63797250	5	14875	3.6
chr1	69441075	69443775	5	1275	2.375
chr1	91390375	91393150	5	1800	2.35294117647059
chr1	120254150	120259425	5	4975	0.4
chr1	161273975	161286550	5	5250	3.50632911392405
chr1	184633300	184643200	5	3375	3.36585365853659
chr1	199997600	200019500	5	14275	2.18965517241379
chr1	201706200	201711275	5	4175	0.6
chr1	201976775	201980700	5	3150	1.13333333333333
chr1	205413075	205427175	5	11275	0.677966101694915
chr1	211748900	211755200	5	5525	0.631578947368421
chr1	244611050	244618350	5	5000	3.30232558139535
chr10	15126050	15141325	5	4800	4.40740740740741
chr10	18938250	18957625	5	9600	1.5472972972973
chr10	43889825	43916875	5	12700	3.23456790123457
chr10	53792000	53802125	5	8525	0.35036496350365
chr10	77154900	77169950	5	13750	0.18552036199095
chr10	92054675	92062075	5	4400	2.62162162162162
chr10	94819575	94837050	5	11575	1.52941176470588
chr10	99078275	99098350	5	10875	4.29139072847682
chr10	111762525	111773850	5	6125	1.77099236641221
chr10	123352950	123360725	5	6675	1.48837209302326
chr11	6623325	6641100	5	8900	2.45962732919255
chr11	20177350	20186100	5	7100	1.41935483870968
chr11	109998850	110003550	5	2450	1.33333333333333
chr11	122846950	122855925	5	4700	3.08571428571429
chr11	128554575	128565700	5	9225	1.16129032258065
chr11	129147500	129153150	5	3400	2.76666666666667
chr11	133817500	133827975	5	5575	2.4
chr12	7939950	7952025	5	6200	2.59060402684564
chr12	10869575	10876950	5	6150	2.75
chr12	14409725	14414300	5	3325	1.25
chr12	14857525	14868150	5	8375	0.533333333333333
chr12	19590600	19600600	5	7550	2.08695652173913
chr12	48204525	48215300	5	6900	1.83193277310924
chr12	125667925	125679250	5	6525	3.19148936170213
chr12	133694975	133699325	5	2200	2
chr12	133777375	133782850	5	4725	1.44444444444444
chr13	28363725	28371950	5	3625	3.59090909090909
chr13	43443075	43451450	5	4875	1.57692307692308
chr13	43628625	43633025	5	3050	1.2
chr13	52157350	52165450	5	6675	2.93333333333333
chr13	111559150	111569000	5	8050	0.659090909090909
chr14	20795750	20812750	5	7100	3.39130434782609
chr14	50317975	50335650	5	7000	4.17391304347826
chr14	65165625	65184375	5	11075	1.94117647058824
chr14	91879675	91885300	5	4425	1.21428571428571
chr15	65707250	65716375	5	5700	1.50684931506849
chr15	69378450	69383125	5	3575	0.5
chr15	75742150	75754475	5	6650	3.46551724137931
chr15	75916975	75943975	5	10050	3.4530612244898
chr16	2520750	2526275	5	3625	2.8
chr16	9053850	9061150	5	5325	1.18518518518519
chr16	9767550	9775525	5	5875	1.17117117117117
chr16	11034000	11040850	5	5525	0.470588235294118
chr16	46497900	46500475	5	1750	1.29411764705882
chr16	49308725	49318000	5	7150	2.53061224489796
chr16	49729825	49736925	5	4775	3.36842105263158
chr16	75278750	75288250	5	4725	3.51515151515152
chr16	85612375	85618400	5	3275	3.26086956521739
chr16	85640725	85650200	5	7000	3.11111111111111
chr17	878625	883875	5	3950	2.72727272727273
chr17	2295200	2306225	5	9250	1.24731182795699
chr17	6542475	6561400	5	9675	2.56540084388186
chr17	17584325	17604550	5	5525	4.32402234636872
chr17	20939475	20947875	5	5275	2.58823529411765
chr17	25263025	25268050	5	4600	0.4375
chr17	30810700	30816875	5	3050	4.27777777777778
chr17	36714075	36721375	5	4250	2.35955056179775
chr17	36757525	36766250	5	5325	1.61038961038961
chr17	43502175	43510525	5	5500	2.92307692307692
chr17	62490775	62505350	5	8800	2.81428571428571
chr17	62769800	62778300	5	6000	3.45833333333333
chr17	70111650	70120775	5	8400	0.271186440677966
chr17	72195650	72210675	5	7050	2
chr17	74605275	74609225	5	2250	1.90909090909091
chr17	78448625	78453100	5	4025	0.175824175824176
chr17	80709000	80713750	5	4250	0.30188679245283
chr18	18943375	18947400	5	2475	4.18181818181818
chr18	46064500	46073025	5	5500	2.86792452830189
chr18	47012075	47026950	5	6025	3.98449612403101
chr18	53068225	53071100	5	1700	2.1
chr18	77710300	77725600	5	5400	4.46666666666667
chr19	13259750	13279200	5	12075	1.36363636363636
chr19	20178550	20193925	5	5250	4.42944785276074
chr19	42497375	42503775	5	3150	3.17142857142857
chr19	45250300	45262125	5	6625	2
chr19	47742250	47747950	5	2950	2.81632653061224
chr19	48101525	48117525	5	8200	2.58201058201058
chr19	54926200	54933225	5	4175	1.48091603053435
chr2	284050	290375	5	4550	1.5
chr2	17699025	17729575	5	10500	4.60493827160494
chr2	26395100	26408725	5	5600	3.75308641975309
chr2	37423250	37433600	5	4300	3.4
chr2	37451050	37461175	5	8175	0.415384615384615
chr2	45227450	45242025	5	7225	2.85714285714286
chr2	60756825	60797825	5	13825	2.78636363636364
chr2	72369875	72377625	5	7400	0.307692307692308
chr2	74207750	74215875	5	6375	0.695652173913043
chr2	82231075	82233650	5	2100	0.588235294117647
chr2	101028075	101034725	5	4750	1.09565217391304
chr2	111432575	111447050	5	5800	3.71951219512195
chr2	162270250	162284850	5	7050	3.74418604651163
chr2	200319975	200336700	5	13450	0.782122905027933
chr2	207673275	207677525	5	2875	1.27272727272727
chr2	224587100	224591225	5	3675	0.341463414634146
chr2	224802025	224826400	5	6775	4.23529411764706
chr20	12733150	12738250	5	3775	1.30434782608696
chr20	17941550	17954600	5	12250	0.754098360655738
chr20	31330000	31340250	5	4200	3.74545454545455
chr20	32250650	32274925	5	8725	3.81818181818182
chr20	39311075	39321575	5	7925	0.641114982578397
chr20	57224300	57234175	5	8675	0.784313725490196
chr21	46123700	46132750	5	8000	0.568807339449541
chr22	17847700	17861650	5	7825	3.67032967032967
chr3	33467050	33490050	5	8425	3.23853211009174
chr3	50382650	50403450	5	8025	3.9375
chr3	69057850	69064575	5	4775	0.813793103448276
chr3	157811900	157829150	5	9875	2.02797202797203
chr3	169481875	169494350	5	6275	2.96969696969697
chr3	185531150	185544925	5	9825	4.22222222222222
chr4	2059975	2063200	5	2400	0.871794871794872
chr4	24322500	24330350	5	4825	3.38775510204082
chr4	95455775	95458450	5	2025	0.740740740740741
chr4	115413625	115417500	5	3075	1.28571428571429
chr4	146619800	146625475	5	2450	4
chr5	12623125	12629775	5	5700	2.17391304347826
chr5	17214450	17224400	5	7550	3.33333333333333
chr5	18666775	18675125	5	5325	1.86363636363636
chr5	33438775	33448975	5	8250	1.23595505617978
chr5	42809575	42813825	5	2650	2.90909090909091
chr5	43038025	43045850	5	6150	0.366492146596859
chr5	76101700	76117400	5	6100	4.67567567567568
chr5	80251775	80261000	5	5000	2.65116279069767
chr5	126174625	126182650	5	5050	1.33333333333333
chr5	142776900	142785650	5	7975	0.375
chr5	148926375	148941425	5	5825	3.74863387978142
chr5	154133450	154141450	5	7325	0.51063829787234
chr5	165498600	165502750	5	3250	0.538461538461538
chr6	14299400	14302525	5	1800	2.19354838709677
chr6	31124875	31141900	5	10650	3.38686131386861
chr6	106428875	106450450	5	7375	3.25842696629213
chr6	109798900	109805475	5	5825	0.269662921348315
chr6	121751800	121766200	5	10175	0.814814814814815
chr6	121939725	121947125	5	2725	4.73846153846154
chr6	122791075	122806975	5	6375	3.45454545454545
chr6	131614750	131620300	5	4350	0.8
chr6	131642850	131650900	5	4925	3.83673469387755
chr6	137807500	137819775	5	11025	0.292134831460674
chr6	143994525	144003050	5	7650	1.73913043478261
chr7	6728150	6733350	5	3175	4.16
chr7	25891425	25902875	5	7700	1.21951219512195
chr7	35288050	35302175	5	7600	1.64137931034483
chr7	41667775	41670375	5	1500	1.75
chr7	55636450	55641400	5	4050	2
chr7	70145925	70169625	5	10525	2.90849673202614
chr7	74064400	74076500	5	7150	3.91578947368421
chr7	110730875	110738825	5	4850	2.46153846153846
chr7	124901650	124905125	5	2425	0.6
chr7	143102500	143108575	5	4875	1.6
chr7	145939175	145946825	5	6075	1.33333333333333
chr7	149461550	149471925	5	5275	3.82
chr7	149744000	149746825	5	2350	0.425531914893617
chr7	150097000	150104450	5	5600	1.11538461538462
chr7	153748250	153750800	5	2125	0.432432432432432
chr7	157476550	157486925	5	5875	2.48
chr8	491550	497125	5	4950	1.45454545454545
chr8	673975	689625	5	4900	4.1747572815534
chr8	9754475	9766150	5	9800	0.428571428571429
chr8	41907325	41913200	5	3800	2.94117647058824
chr8	61588675	61597500	5	5150	1.35135135135135
chr8	70372300	70381400	5	4950	3.05714285714286
chr8	77584850	77600300	5	9850	1.24528301886792
chr8	99951500	99964150	5	10775	2
chr8	140714300	140718700	5	3600	0.470588235294118
chr9	21989550	22009900	5	7975	4.2483660130719
chr9	27495625	27498825	5	1850	1.91666666666667
chr9	34988475	34994500	5	4775	1.36842105263158
chr9	85497100	85501575	5	3425	0.517241379310345
chr9	97807200	97812575	5	3450	2.3
chr9	100610275	100620750	5	5325	3.28813559322034
chr9	117263850	117268575	5	3750	2.63157894736842
chr9	127615000	127643400	5	8950	4.25
chrX	191950	200925	5	5650	1.93548387096774
chrX	24387775	24396700	5	3450	3.87096774193548
chrX	36968225	36982400	5	4025	4.24761904761905
chrX	53109900	53124500	5	5675	3.11504424778761
chrX	71524475	71529675	5	4825	0.219512195121951
chrX	73067700	73072325	5	2450	2.78787878787879
chrX	91033650	91038325	5	4150	0.592592592592593
chrX	91355725	91361475	5	5050	0.454545454545455
chrX	136627850	136673275	5	20875	1.66614664586583
chrX	139582850	139593750	5	9450	1.75
chr1	2456475	2461750	4	3625	2.23529411764706
chr1	9648325	9653975	4	2400	2.85714285714286
chr1	16858450	16863525	4	3900	0.607142857142857
chr1	20799600	20820950	4	6325	2.73913043478261
chr1	21054300	21060150	4	3625	2.84210526315789
chr1	25071225	25075350	4	3775	0.163265306122449
chr1	32225475	32230625	4	4475	0.301369863013699
chr1	33803950	33816600	4	6600	1.81818181818182
chr1	36614100	36627450	4	6725	1.79545454545455
chr1	36641575	36645125	4	2250	1.3448275862069
chr1	37498050	37504525	4	5825	1.11111111111111
chr1	43420250	43429500	4	7375	0.645161290322581
chr1	46391250	46395750	4	3100	1.09333333333333
chr1	52471525	52473400	4	1200	2
chr1	54952650	54956700	4	3100	2.58333333333333
chr1	57028575	57030975	4	2000	0.326530612244898
chr1	59542900	59545825	4	2500	0.564102564102564
chr1	61508300	61524025	4	8225	2.59770114942529
chr1	64819500	64823600	4	1975	2
chr1	64959050	64963275	4	2675	2.03636363636364
chr1	65743350	65745500	4	1750	0.7
chr1	113242900	113261750	4	7375	1.70414201183432
chr1	114573800	114581675	4	5525	0.878612716763006
chr1	143911825	143916800	4	2275	1.94444444444444
chr1	144926075	144937125	4	7825	1.89473684210526
chr1	154150875	154160350	4	6875	0.927835051546392
chr1	154190875	154196450	4	5400	0.235294117647059
chr1	161493375	161510725	4	7225	2.21100917431193
chr1	178233675	178237100	4	2300	1.72972972972973
chr1	198668450	198670900	4	2025	1.15789473684211
chr1	200859675	200865925	4	5375	1.57142857142857
chr1	205638375	205641850	4	2875	0.451612903225806
chr1	209601400	209607350	4	5225	0.628571428571429
chr1	214152400	214163775	4	10050	0.488636363636364
chr1	224199525	224202575	4	2200	0.625
chr1	226068125	226077950	4	5350	1.89261744966443
chr1	228192475	228196675	4	3525	0.405797101449275
chr1	229566700	229570950	4	2925	1.11111111111111
chr1	230735725	230739525	4	2200	1.46153846153846
chr1	234735075	234747700	4	10850	2.27586206896552
chr1	244210275	244215900	4	5050	0.276923076923077
chr10	33239225	33252000	4	9750	0.372093023255814
chr10	44728750	44730300	4	1300	0.444444444444444
chr10	50816800	50822925	4	4750	0.585365853658537
chr10	64563600	64579300	4	8600	1.80066445182724
chr10	71085900	71090125	4	1975	2.97297297297297
chr10	71626350	71628300	4	1500	0.5
chr10	73417100	73418825	4	1325	0.823529411764706
chr10	75666700	75674300	4	2800	2.60215053763441
chr10	81584850	81587675	4	2400	0.846153846153846
chr10	88513975	88520825	4	5750	0.571428571428571
chr10	88713750	88715625	4	1350	0.888888888888889
chr10	94448350	94460200	4	7075	2.17021276595745
chr10	114885200	114889150	4	3575	0.21978021978022
chr10	119300650	119307875	4	5800	2.04878048780488
chr10	130335875	130340325	4	3225	1.0952380952381
chr11	2713950	2722350	4	5575	1.25786163522013
chr11	3397100	3404400	4	6125	0.464788732394366
chr11	5705325	5713600	4	3800	2.40909090909091
chr11	7924875	7929975	4	4100	1.60975609756098
chr11	9333850	9341550	4	3800	1.890625
chr11	9587375	9600300	4	8300	2.47457627118644
chr11	12695025	12706450	4	9000	2.55882352941176
chr11	17755775	17757800	4	1800	0.235294117647059
chr11	22359000	22366125	4	6400	0.302631578947368
chr11	27368550	27371650	4	2000	1.78571428571429
chr11	32912075	32919375	4	6100	0.606060606060606
chr11	61722250	61740175	4	6700	3.05263157894737
chr11	64478525	64481650	4	2100	1.18518518518519
chr11	70956625	70964725	4	6925	0.637362637362637
chr11	92042175	92045775	4	2100	2.29787234042553
chr11	102067775	102069575	4	1500	0.32258064516129
chr11	105889625	105893850	4	3500	0.761904761904762
chr11	116313750	116317575	4	3375	0.229508196721311
chr11	121162550	121169525	4	5800	1.63157894736842
chr11	123609900	123616900	4	5250	0.6524064171123
chr11	125032425	125040625	4	6175	0.858823529411765
chr11	134031850	134039450	4	5100	1.37391304347826
chr12	4133250	4135975	4	2400	0.25
chr12	6308275	6315150	4	4875	1.64285714285714
chr12	26265350	26280300	4	8000	2.59701492537313
chr12	32550525	32556425	4	4425	0.823529411764706
chr12	33044600	33050975	4	5375	0.67741935483871
chr12	69198700	69206750	4	5075	1.02777777777778
chr12	78038650	78040425	4	1275	0.666666666666667
chr12	81101600	81109725	4	4200	2.38383838383838
chr12	81600775	81604125	4	1675	1.85365853658537
chr12	106974525	106981750	4	6775	0.611111111111111
chr12	111372025	111376300	4	2875	1.14285714285714
chr12	112305400	112307900	4	2050	0.526315789473684
chr12	113900375	113918050	4	16675	0.117416829745597
chr13	20692175	20695100	4	2300	0.723404255319149
chr13	30414800	30425225	4	5850	2.57575757575758
chr13	39597150	39613825	4	7125	2.88135593220339
chr13	51742425	51750200	4	6725	0.558823529411765
chr13	54839875	54848075	4	7325	0.21
chr13	55574100	55575525	4	850	1.44444444444444
chr13	107214075	107223425	4	6250	0.962962962962963
chr13	111357200	111370525	4	8875	1.65686274509804
chr14	20921825	20939975	4	8625	2.55958549222798
chr14	33401350	33410200	4	7950	0.823529411764706
chr14	37125275	37136650	4	5350	1.80141843971631
chr14	42068475	42079850	4	9725	2.05128205128205
chr14	50466900	50470900	4	2575	1.23529411764706
chr14	54409575	54431100	4	10650	1.50980392156863
chr14	60973200	60983350	4	7225	0.758620689655172
chr14	64853225	64859750	4	5325	0.462585034013605
chr14	75347700	75353450	4	5400	0.181818181818182
chr14	81683750	81688725	4	4575	0.215686274509804
chr14	87705325	87707500	4	1825	0.592592592592593
chr14	89017325	89031050	4	6625	2.8804347826087
chr14	90079650	90086925	4	6150	3
chr14	94863325	94865700	4	1600	0.903225806451613
chr14	100838100	100844200	4	4775	0.439024390243902
chr15	40614600	40620975	4	5150	0.518518518518518
chr15	43801850	43811425	4	5400	2.14583333333333
chr15	57510375	57515325	4	3625	1.04347826086957
chr15	64055375	64058225	4	2175	2.3
chr15	65099025	65104150	4	4650	0.28125
chr15	66765250	66767175	4	1450	0.727272727272727
chr15	70373975	70376375	4	1500	1.54285714285714
chr15	72518925	72529900	4	6000	1.73076923076923
chr15	74283700	74288625	4	3375	1.17647058823529
chr15	79164150	79170875	4	5700	0.696969696969697
chr15	82553725	82559975	4	3125	1.96261682242991
chr15	89875450	89879500	4	2975	1.41176470588235
chr15	90930775	90935925	4	3225	2.82352941176471
chr16	1202075	1204850	4	1975	2.07692307692308
chr16	8958450	8963750	4	4400	2.41666666666667
chr16	14722575	14731350	4	7475	0.362264150943396
chr16	25865350	25868725	4	3050	0.212765957446809
chr16	29622550	29626725	4	3175	0.957746478873239
chr16	31341275	31343300	4	1425	1.09090909090909
chr16	50099400	50101975	4	2275	0.1875
chr16	50775200	50778650	4	2625	1.04761904761905
chr16	54960925	54974150	4	12575	0.117302052785924
chr16	65805150	65807550	4	1100	2.36363636363636
chr16	70461675	70474050	4	5625	2.82432432432432
chr16	75149475	75152700	4	1650	2.25531914893617
chr16	80837000	80839175	4	1900	0.25
chr16	81477350	81482200	4	4175	0.285714285714286
chr16	83635975	83637225	4	1050	0.421052631578947
chr16	87415775	87427700	4	6725	1.50793650793651
chr16	87521025	87527450	4	4225	1.25
chr16	88599500	88601825	4	2050	0.37037037037037
chr17	1388225	1396250	4	6175	0.606382978723404
chr17	14200175	14214125	4	11025	0.98936170212766
chr17	26367750	26374975	4	5275	0.804469273743017
chr17	26897100	26904450	4	3325	2.81132075471698
chr17	27134750	27140475	4	4925	1.19148936170213
chr17	27940125	27950750	4	6025	1.37623762376238
chr17	30409850	30412925	4	1725	2.11111111111111
chr17	36411350	36413800	4	1700	0.829268292682927
chr17	44893475	44899650	4	5800	0.166666666666667
chr17	58462225	58470925	4	7575	0.263959390862944
chr17	71337850	71340150	4	1650	1.07692307692308
chr17	71609075	71610625	4	1350	0.307692307692308
chr17	73340100	73343275	4	1825	1.04761904761905
chr17	74533150	74537475	4	2475	1.82352941176471
chr18	9097400	9110200	4	7250	1.27843137254902
chr18	43841500	43845575	4	2425	2
chr18	53248100	53257825	4	9225	0.415094339622642
chr18	59988750	59994875	4	5375	0.268292682926829
chr18	74199925	74209000	4	7200	1.57333333333333
chr18	76732975	76746900	4	12150	0.844155844155844
chr19	5679550	5692350	4	6200	2.6015037593985
chr19	8509075	8515275	4	5075	1.17948717948718
chr19	21887000	21888700	4	1275	0.454545454545455
chr19	23430325	23433675	4	3075	0.222222222222222
chr19	30713500	30720975	4	6725	0.407766990291262
chr19	39173850	39177375	4	2275	1.90243902439024
chr19	42571925	42581975	4	5550	2.39160839160839
chr19	47852050	47855425	4	2000	1.40350877192982
chr19	50706125	50709375	4	2500	0.84
chr19	51221125	51231750	4	5125	2.14705882352941
chr2	8816150	8826425	4	9650	0.101851851851852
chr2	25892225	25897300	4	3325	1.25773195876289
chr2	36581550	36587150	4	5250	0.571428571428571
chr2	37881250	37885600	4	3050	0.740740740740741
chr2	38322950	38326600	4	2150	2.90909090909091
chr2	42273025	42278825	4	5325	0.116788321167883
chr2	46925075	46932925	4	6300	0.796296296296296
chr2	65657125	65666025	4	6825	0.692307692307692
chr2	66734275	66736025	4	1475	0.363636363636364
chr2	76805200	76809175	4	3050	0.682926829268293
chr2	80526050	80532375	4	5675	0.5
chr2	85184800	85187650	4	1975	0.941176470588235
chr2	85636675	85647850	4	4000	2.33870967741935
chr2	86421025	86429825	4	4875	1.23529411764706
chr2	92268175	92271575	4	1650	2.11428571428571
chr2	96656700	96658675	4	1400	0.714285714285714
chr2	113606950	113610225	4	2600	0.631578947368421
chr2	114033300	114036600	4	3075	0.470588235294118
chr2	172172325	172176525	4	3175	1.28571428571429
chr2	179913200	179916425	4	2075	1.05882352941176
chr2	197032350	197037175	4	3725	0.666666666666667
chr2	203878475	203883500	4	3450	1.14285714285714
chr2	227655250	227666850	4	9125	0.962566844919786
chr2	231726500	231735550	4	6050	0.917197452229299
chr2	232275125	232279125	4	3050	0.75
chr2	232436275	232438450	4	1050	2.8
chr2	233282850	233289300	4	6025	0.181818181818182
chr20	5092450	5109200	4	8675	2.24731182795699
chr20	10644525	10656325	4	7825	1.21951219512195
chr20	14312200	14318400	4	5100	0.880952380952381
chr20	35089025	35093950	4	3400	0.914285714285714
chr20	40244300	40248475	4	3475	2.22222222222222
chr20	45943800	45950300	4	5150	1.03225806451613
chr20	52201150	52214050	4	8675	1.19341563786008
chr20	55499250	55505300	4	4350	0.980392156862745
chr20	55836325	55844400	4	5950	1.11764705882353
chr20	57414300	57431475	4	11350	1.02493074792244
chr20	60638425	60642600	4	3575	0.592592592592593
chr21	38119450	38124050	4	3600	0.441558441558442
chr21	44492625	44500475	4	5200	2.19753086419753
chr22	17600850	17603225	4	2150	0.555555555555556
chr22	18916500	18927325	4	4350	2.28965517241379
chr22	19742400	19744750	4	1525	0.744186046511628
chr22	19752975	19755500	4	1475	1.68421052631579
chr22	20783275	20793025	4	5275	1.76923076923077
chr22	21055875	21058675	4	2425	0.25
chr22	23875350	23881875	4	3525	1.65811965811966
chr22	24105275	24115950	4	4250	3
chr22	34310300	34319800	4	6425	1.71428571428571
chr22	36058875	36061675	4	1550	3
chr22	40390250	40395000	4	3875	0.406779661016949
chr22	48764875	48766525	4	1425	0.32258064516129
chr3	58477025	58483525	4	5025	0.822429906542056
chr3	82476475	82478600	4	1425	0.823529411764706
chr3	95645625	95647975	4	1400	1.29032258064516
chr3	98041725	98046000	4	3675	0.329113924050633
chr3	112118225	112120850	4	1625	0.967741935483871
chr3	124601550	124608525	4	5850	0.787878787878788
chr3	132439100	132442500	4	2725	0.666666666666667
chr3	135682925	135686825	4	3550	0.666666666666667
chr3	137479175	137491150	4	10625	0.457446808510638
chr3	143689175	143696500	4	6700	1.18181818181818
chr3	154037250	154042875	4	4350	1.82608695652174
chr3	184624625	184630225	4	2425	2.42424242424242
chr4	3766850	3769800	4	2075	0.894736842105263
chr4	8857325	8863750	4	3325	1.85185185185185
chr4	9152900	9155825	4	2500	0.444444444444444
chr4	10112850	10120175	4	4525	1.77777777777778
chr4	16998850	17003400	4	2550	2.95238095238095
chr4	24503150	24505225	4	1225	2.17391304347826
chr4	24660800	24664550	4	1925	2.94736842105263
chr4	77506625	77512450	4	3525	1.78378378378378
chr4	83808625	83823275	4	8500	2.15300546448087
chr4	85413650	85424350	4	7000	1.61111111111111
chr4	92544400	92547875	4	3075	0.444444444444444
chr4	93224025	93229325	4	4700	1.14285714285714
chr4	93361750	93368075	4	5775	0.208955223880597
chr4	133045000	133047050	4	1825	0.196078431372549
chr4	135601775	135606975	4	4325	0.438356164383562
chr4	139935675	139942200	4	6100	0.205882352941176
chr4	140967575	140971050	4	2600	0.651162790697674
chr4	153850875	153860125	4	4725	2.03680981595092
chr4	155659975	155669575	4	7975	1.86885245901639
chr4	167636450	167640050	4	3000	0.409090909090909
chr4	180385225	180387175	4	1625	0.571428571428571
chr4	185306775	185308325	4	1300	0.344827586206897
chr5	51200	55100	4	2775	1.28813559322034
chr5	3116975	3124000	4	4050	1.74311926605505
chr5	14142150	14147025	4	4700	0.153846153846154
chr5	16734050	16742750	4	7225	0.480519480519481
chr5	54515975	54530650	4	7100	2.12
chr5	72525950	72530625	4	3525	1.90909090909091
chr5	77139600	77148975	4	4075	2.98989898989899
chr5	79478775	79481425	4	1825	0.926829268292683
chr5	87436025	87442275	4	4750	0.623655913978495
chr5	89850125	89859550	4	7025	2.11764705882353
chr5	118405575	118416675	4	7050	1.27731092436975
chr5	122421525	122436000	4	10575	1.14893617021277
chr5	139087775	139092200	4	4200	0.147058823529412
chr5	159469400	159472475	4	2100	0.954545454545455
chr5	160971725	160976525	4	4525	0.545454545454545
chr5	164105725	164107950	4	1400	1.85185185185185
chr5	173342525	173346950	4	3400	1.66666666666667
chr5	175961300	175971450	4	7375	1.07368421052632
chr6	4772350	4778525	4	5825	0.411764705882353
chr6	24716300	24722550	4	5800	0.363636363636364
chr6	31367175	31373850	4	5075	0.764705882352941
chr6	41336875	41343775	4	4200	1.52173913043478
chr6	42013025	42019325	4	3700	1.62162162162162
chr6	42407675	42422750	4	9150	1.38686131386861
chr6	55737650	55740725	4	2850	0.227272727272727
chr6	56704475	56717475	4	7300	2.67105263157895
chr6	66277950	66280525	4	1550	1.30769230769231
chr6	85471925	85485050	4	7725	2.36220472440945
chr6	86348500	86355300	4	6250	0.323529411764706
chr6	105387625	105408825	4	12875	1.51264367816092
chr6	108434825	108441275	4	4350	1.41860465116279
chr6	116986875	116990100	4	2400	1.40740740740741
chr6	134209575	134217750	4	5225	2.29333333333333
chr6	139688375	139698175	4	9050	0.408163265306122
chr6	144978700	144983725	4	3750	0.782608695652174
chr6	148662700	148670125	4	6350	0.314285714285714
chr6	157094850	157105675	4	10350	0.0930232558139535
chr6	169651100	169655300	4	3350	0.467289719626168
chr7	1569800	1577600	4	3700	2.80733944954128
chr7	2558100	2565100	4	6575	0.132075471698113
chr7	5103300	5106700	4	2800	1.06666666666667
chr7	21067700	21070700	4	2000	1
chr7	21981700	21986300	4	3925	2.47058823529412
chr7	23144475	23156525	4	5275	2.82352941176471
chr7	23502425	23531175	4	16275	1.83955223880597
chr7	36191650	36196075	4	3000	1.40540540540541
chr7	44103275	44105500	4	1350	1.72413793103448
chr7	54609125	54615375	4	5025	0.602941176470588
chr7	66308700	66313625	4	3275	1.76470588235294
chr7	73552600	73554050	4	1125	0.727272727272727
chr7	75792275	75796775	4	2325	2.4
chr7	98734925	98742525	4	4875	1.90740740740741
chr7	101457050	101462500	4	5100	0.136986301369863
chr7	108162825	108167850	4	4250	0.871794871794872
chr7	121577100	121579650	4	1900	1
chr7	123383975	123392975	4	8275	0.158940397350993
chr7	124896500	124898700	4	1425	1.27272727272727
chr7	128044350	128050900	4	4025	1.78947368421053
chr7	129415400	129426000	4	7825	0.689655172413793
chr7	138658625	138667300	4	4500	2.08219178082192
chr7	150032400	150039425	4	3200	2.98924731182796
chr7	150064825	150082025	4	7575	2.28
chr7	157099800	157103875	4	2075	2.45283018867925
chr7	158933975	158937675	4	2525	1.5
chr8	3099825	3103375	4	2025	1.26315789473684
chr8	8240275	8247925	4	5325	0.841530054644809
chr8	11054625	11059875	4	5100	0.153846153846154
chr8	42394350	42398500	4	3900	0.121212121212121
chr8	43092900	43097150	4	3625	0.274509803921569
chr8	59976400	59979600	4	2325	0.947368421052632
chr8	65487850	65500200	4	8700	1.5
chr8	72459375	72474325	4	7075	2.77941176470588
chr8	73913725	73925650	4	6500	1.91469194312796
chr8	85201075	85203200	4	1500	1.14285714285714
chr8	112690300	112693475	4	2500	0.5
chr8	128805900	128812400	4	5125	2.08
chr9	16514075	16516600	4	2275	0.214285714285714
chr9	16704750	16711825	4	4825	1.27272727272727
chr9	68408700	68418975	4	3500	2.9622641509434
chr9	79626725	79638525	4	10450	0.365482233502538
chr9	98258400	98280175	4	13875	1.64266666666667
chr9	98514275	98517675	4	2250	1.0625
chr9	98532700	98535200	4	2025	0.823529411764706
chr9	99520175	99522900	4	1475	1.88571428571429
chr9	108004100	108011550	4	7000	0.117154811715481
chr9	114286975	114292875	4	3800	2.29166666666667
chr9	123635375	123640375	4	3325	1.14606741573034
chr9	129436100	129440100	4	2250	1.74193548387097
chr9	133319675	133323875	4	3750	0.761904761904762
chr9	134268350	134283850	4	10275	1.26785714285714
chr9	139481500	139483350	4	1525	0.428571428571429
chrX	2845850	2850250	4	3450	1.02702702702703
chrX	5562775	5568975	4	2800	2.96551724137931
chrX	9978375	9986325	4	5775	1.32773109243697
chrX	17877150	17880125	4	2675	0.164383561643836
chrX	21958175	21965925	4	5100	1.0531914893617
chrX	39675650	39681825	4	3975	1.38775510204082
chrX	53346475	53351600	4	4725	0.352941176470588
chrX	72666850	72668850	4	1525	1
chrX	93709350	93711300	4	1150	1.30769230769231
chrX	97828500	97832400	4	3700	0.15
chrX	99658375	99668350	4	5375	2.90265486725664
chrX	129086225	129096050	4	5575	1.29333333333333
chrX	129242900	129245800	4	2575	0.341463414634146
chrX	133370575	133374425	4	3225	0.365853658536585
chrX	136828650	136832300	4	3050	0.55
chrX	149734925	149738400	4	2325	1.23076923076923
chrX	150065850	150072550	4	4225	2.91525423728814
chrX	151805875	151810475	4	2300	2.25
chr1	1474325	1476600	3	2100	0.163934426229508
chr1	1654725	1656575	3	1700	0.148148148148148
chr1	1819850	1823850	3	3825	0.0683760683760684
chr1	2245350	2247150	3	1550	0.583333333333333
chr1	2559750	2561025	3	1000	0.6
chr1	3709325	3714025	3	4525	0.073394495412844
chr1	6843400	6847275	3	3450	0.289156626506024
chr1	8480650	8485300	3	3750	0.673684210526316
chr1	8760500	8765650	3	4575	0.25
chr1	8932875	8940800	3	7475	0.214285714285714
chr1	10709350	10711150	3	1500	0.378378378378378
chr1	11332575	11335500	3	2200	0.493150684931507
chr1	15849575	15854525	3	4425	0.354838709677419
chr1	17337100	17340100	3	2675	0.947368421052632
chr1	17760000	17768500	3	7975	0.189189189189189
chr1	19806450	19813650	3	6475	0.238805970149254
chr1	22260500	22264575	3	2800	0.943820224719101
chr1	23880275	23888975	3	7850	0.223880597014925
chr1	25592875	25594850	3	1750	0.218181818181818
chr1	25942150	25946175	3	3600	0.149532710280374
chr1	29061975	29066875	3	4650	0.193548387096774
chr1	29210275	29215125	3	3225	1.11764705882353
chr1	29562600	29565425	3	2675	0.123076923076923
chr1	30446125	30447725	3	1100	0.875
chr1	32169075	32171400	3	2075	0.333333333333333
chr1	33591950	33594250	3	1950	0.594594594594595
chr1	36102975	36108275	3	3475	1.03389830508475
chr1	36348325	36353375	3	4750	0.110236220472441
chr1	37937000	37943875	3	5325	0.605128205128205
chr1	38217950	38219950	3	1725	0.28
chr1	38508675	38514250	3	5050	0.175182481751825
chr1	38890250	38897625	3	6500	0.240343347639485
chr1	43472900	43475225	3	1750	0.517241379310345
chr1	44398600	44402800	3	3775	0.238095238095238
chr1	44819475	44821575	3	1975	0.1
chr1	51164900	51167300	3	2000	0.648648648648649
chr1	52340975	52345650	3	4475	0.126984126984127
chr1	53791075	53794900	3	3700	0.0930232558139535
chr1	54841850	54845050	3	2225	1.02564102564103
chr1	59761500	59763800	3	2025	0.333333333333333
chr1	68305150	68306900	3	1625	0.162162162162162
chr1	78146725	78154050	3	4675	1.17514124293785
chr1	82264850	82274850	3	8750	0.289156626506024
chr1	95873075	95874475	3	1175	0.583333333333333
chr1	97025125	97026575	3	1175	0.357142857142857
chr1	109101850	109104975	3	2800	0.195121951219512
chr1	110610250	110613750	3	3300	0.1
chr1	113352100	113355750	3	2675	0.510204081632653
chr1	113493125	113501625	3	7750	0.106312292358804
chr1	113584300	113586625	3	1750	1.07142857142857
chr1	144519150	144521850	3	2225	0.41025641025641
chr1	146549375	146557275	3	5400	1.16564417177914
chr1	146640475	146645875	3	4975	0.666666666666667
chr1	147069575	147073500	3	3800	0.0674157303370786
chr1	153699850	153702800	3	2475	0.38961038961039
chr1	153766400	153768175	3	1350	0.457142857142857
chr1	154578875	154584375	3	4725	0.861538461538462
chr1	160065275	160069375	3	3625	0.236220472440945
chr1	160641650	160644025	3	1700	1.125
chr1	162114275	162117525	3	2275	1.16129032258065
chr1	163170300	163173625	3	3075	0.105263157894737
chr1	167457925	167459525	3	1500	0.173913043478261
chr1	169450250	169456525	3	5000	0.52972972972973
chr1	180197900	180209175	3	10925	0.0444444444444444
chr1	182990800	182997250	3	5325	0.541935483870968
chr1	185613575	185616400	3	2400	0.393939393939394
chr1	200989750	200994575	3	4525	0.1
chr1	201345125	201346575	3	1300	0.214285714285714
chr1	202773425	202781950	3	8150	0.106060606060606
chr1	202855000	202858875	3	2850	0.686274509803922
chr1	203273850	203278375	3	4350	0.0740740740740741
chr1	204679025	204680675	3	1300	0.857142857142857
chr1	205537475	205538925	3	1050	0.909090909090909
chr1	205712050	205720175	3	5975	0.76056338028169
chr1	206136125	206137775	3	1175	0.8
chr1	212457300	212462050	3	4350	0.227642276422764
chr1	213029900	213037400	3	7050	0.205128205128205
chr1	217307175	217314575	3	7125	0.0676328502415459
chr1	218473875	218475100	3	875	0.64
chr1	223535875	223539000	3	2975	0.0769230769230769
chr1	224618375	224623650	3	4900	0.188405797101449
chr1	226248700	226255075	3	6000	0.100558659217877
chr1	228400125	228402425	3	2100	0.166666666666667
chr1	230558075	230564275	3	5825	0.1
chr1	235488425	235494900	3	6175	0.0904522613065327
chr1	236304175	236308275	3	3550	0.457831325301205
chr1	241800325	241804325	3	3850	0.0551724137931034
chr1	243903175	243904325	3	925	0.555555555555556
chr1	247537050	247541725	3	3150	0.8
chr10	974300	978325	3	3225	0.424778761061947
chr10	1091375	1104250	3	8425	0.986206896551724
chr10	3213925	3216150	3	1900	0.333333333333333
chr10	3823350	3829450	3	5800	0.0818181818181818
chr10	5488200	5492225	3	3625	1
chr10	6130425	6134150	3	3050	0.388888888888889
chr10	7707600	7710300	3	2300	0.369230769230769
chr10	10335600	10337525	3	1475	0.8
chr10	20659200	20661850	3	2275	0.262295081967213
chr10	22039250	22041550	3	1575	0.784313725490196
chr10	25005525	25014625	3	8525	0.152091254752852
chr10	26500525	26507725	3	6525	0.525
chr10	35099975	35105900	3	4275	1.16666666666667
chr10	35925750	35933700	3	7625	0.0927152317880795
chr10	44877350	44882500	3	4675	0.459016393442623
chr10	50896775	50899550	3	2325	0.444444444444444
chr10	51622475	51623950	3	1050	1
chr10	59809925	59811575	3	1300	0.5
chr10	68684925	68688775	3	3750	0.0487804878048781
chr10	69620150	69623125	3	2825	0.105263157894737
chr10	74803600	74805350	3	1600	0.156862745098039
chr10	75253700	75256625	3	2725	0.135135135135135
chr10	75632750	75635250	3	2325	0.163934426229508
chr10	76583825	76587575	3	3425	0.169811320754717
chr10	76983075	76986625	3	3025	0.64
chr10	77209875	77212250	3	1725	1.0952380952381
chr10	79788025	79800125	3	8975	0.784982935153584
chr10	80999050	81004175	3	4575	0.222222222222222
chr10	82212875	82216400	3	3250	0.10989010989011
chr10	83633450	83638775	3	4600	0.377952755905512
chr10	88122475	88127600	3	4275	0.46969696969697
chr10	89100925	89103075	3	1775	0.456140350877193
chr10	95039800	95041525	3	1250	0.769230769230769
chr10	98068900	98070500	3	1225	0.702702702702703
chr10	102586475	102589375	3	2725	0.15625
chr10	104401250	104410400	3	7550	0.72
chr10	104472500	104478225	3	4175	0.709677419354839
chr10	104964350	104966650	3	1900	0.333333333333333
chr10	105419975	105422000	3	1750	0.333333333333333
chr10	105451725	105453750	3	1800	0.222222222222222
chr10	112896350	112897700	3	900	0.928571428571429
chr10	114708725	114720125	3	10975	0.0555555555555556
chr10	114817750	114819475	3	1400	0.4
chr10	115802525	115805575	3	2700	0.521739130434783
chr10	123300650	123302675	3	1550	0.518518518518518
chr10	126135500	126143425	3	6150	1.15
chr10	133999275	134001850	3	2300	0.216216216216216
chr11	1356825	1358875	3	1875	0.222222222222222
chr11	2904500	2907950	3	2975	0.464285714285714
chr11	8039675	8042000	3	2225	0.0655737704918033
chr11	9480775	9484825	3	3500	0.379746835443038
chr11	13688875	13692550	3	3025	0.545454545454545
chr11	17740175	17743225	3	2600	0.351351351351351
chr11	28127725	28133300	3	4900	0.206896551724138
chr11	41477550	41481650	3	2725	1.08510638297872
chr11	44747475	44751350	3	3550	0.145161290322581
chr11	45432275	45434125	3	1600	0.307692307692308
chr11	45938525	45945825	3	4875	0.951351351351351
chr11	46076825	46078075	3	725	1.04761904761905
chr11	46933775	46941225	3	5450	1.02816901408451
chr11	55823925	55825200	3	925	0.758620689655172
chr11	57002050	57004650	3	1975	0.714285714285714
chr11	58344150	58349575	3	4825	0.428571428571429
chr11	58862200	58863225	3	775	0.636363636363636
chr11	63377600	63382350	3	4025	0.534653465346535
chr11	63605675	63610850	3	4375	0.320512820512821
chr11	67805875	67808325	3	1875	0.740740740740741
chr11	67885225	67889975	3	4550	0.110091743119266
chr11	68606175	68612025	3	5075	0.506024096385542
chr11	68778150	68781900	3	2950	0.56
chr11	73356175	73359275	3	2825	0.333333333333333
chr11	75270100	75276775	3	4350	1.0920245398773
chr11	75916475	75922575	3	5925	0.0602409638554217
chr11	76154075	76160325	3	4875	0.714285714285714
chr11	76165475	76168150	3	2400	0.274509803921569
chr11	76756925	76758775	3	1225	1.18918918918919
chr11	86663975	86668050	3	3600	0.298850574712644
chr11	92804950	92806700	3	1450	0.555555555555556
chr11	97726525	97728175	3	1375	0.727272727272727
chr11	111382700	111385925	3	2450	0.674698795180723
chr11	111472225	111475675	3	2925	0.230769230769231
chr11	113743325	113747500	3	4025	0.0952380952380952
chr11	120381900	120383175	3	1075	0.461538461538462
chr11	121967975	121973075	3	4375	0.352112676056338
chr11	128740475	128742750	3	2125	0.166666666666667
chr11	133379700	133380900	3	875	0.695652173913043
chr11	134280600	134284650	3	3450	0.253968253968254
chr11	134860000	134861175	3	1000	0.37037037037037
chr12	1769950	1772675	3	2125	0.457142857142857
chr12	2161075	2164050	3	2800	0.166666666666667
chr12	4549450	4551625	3	1600	0.9
chr12	4828675	4831625	3	2025	1.21428571428571
chr12	5537375	5543725	3	6200	0.102564102564103
chr12	6323925	6325675	3	1425	0.326530612244898
chr12	8057650	8059525	3	1500	0.565217391304348
chr12	8394775	8397050	3	2050	0.204081632653061
chr12	11321800	11326000	3	3800	0.388888888888889
chr12	12867125	12880150	3	9800	0.58659217877095
chr12	16756250	16764575	3	6400	0.471544715447154
chr12	18905300	18907175	3	1600	0.333333333333333
chr12	19281875	19287900	3	4575	0.6625
chr12	22777175	22782100	3	4775	0.380952380952381
chr12	30903100	30909075	3	5000	0.711111111111111
chr12	31269950	31274300	3	3950	0.264150943396226
chr12	31469750	31480200	3	10175	0.0377358490566038
chr12	39833900	39838050	3	3950	0.214285714285714
chr12	40496975	40501450	3	3350	0.476190476190476
chr12	45626050	45629675	3	2575	0.765957446808511
chr12	50015575	50018300	3	2525	0.138888888888889
chr12	50134650	50137400	3	2400	0.225
chr12	52518825	52520250	3	1050	0.56
chr12	53834675	53837100	3	2125	0.266666666666667
chr12	54810825	54814925	3	3450	0.341463414634146
chr12	57022150	57031275	3	7875	0.25
chr12	64612925	64616700	3	2625	1.21428571428571
chr12	66890975	66892825	3	1300	0.681818181818182
chr12	68839925	68841475	3	1300	0.372093023255814
chr12	72340575	72344050	3	2875	0.346666666666667
chr12	76027625	76028775	3	975	0.258064516129032
chr12	89351825	89353125	3	1100	0.375
chr12	92530350	92541950	3	11275	0.0326086956521739
chr12	97856025	97865575	3	8525	0.852941176470588
chr12	99286725	99289650	3	2725	0.099009900990099
chr12	102222500	102225325	3	2600	0.119047619047619
chr12	104322150	104327375	3	5000	0.0641711229946524
chr12	106525775	106527300	3	1100	0.5
chr12	106529050	106535550	3	6325	0.153846153846154
chr12	111176400	111182250	3	5400	0.186335403726708
chr12	113658250	113661175	3	2500	0.224719101123595
chr12	114047400	114050400	3	2850	0.0761904761904762
chr12	114299100	114300575	3	1200	0.538461538461538
chr12	118808650	118816175	3	5725	0.916666666666667
chr12	124779250	124781375	3	1875	0.218181818181818
chr12	125048650	125054300	3	5375	0.122137404580153
chr12	125547500	125551625	3	2750	0.948453608247423
chr12	128750925	128754350	3	3325	0.04
chr12	130355725	130358450	3	2375	0.262295081967213
chr12	130644425	130649525	3	4900	0.129032258064516
chr12	131355200	131359625	3	4275	0.05
chr12	132433900	132436075	3	1975	0.19047619047619
chr12	133013025	133014550	3	1175	0.709677419354839
chr12	133158500	133160875	3	2100	0.208955223880597
chr12	133681375	133683750	3	1750	0.451612903225806
chr13	21276675	21279225	3	2325	0.318181818181818
chr13	22242675	22250175	3	6575	0.3125
chr13	23454625	23459450	3	3400	0.923076923076923
chr13	28394250	28397400	3	2600	0.425531914893617
chr13	28711025	28717450	3	5850	0.426229508196721
chr13	30538050	30539125	3	725	0.857142857142857
chr13	33159625	33163375	3	3600	0.107142857142857
chr13	36044450	36053700	3	6275	0.824742268041237
chr13	36427925	36432700	3	4175	0.275862068965517
chr13	37004375	37007400	3	2875	0.0975609756097561
chr13	38921150	38925925	3	3350	0.746031746031746
chr13	40064000	40065200	3	1075	0.230769230769231
chr13	41703325	41708175	3	4075	0.705882352941177
chr13	49683950	49688450	3	4050	0.337349397590361
chr13	50697425	50708125	3	9550	0.333333333333333
chr13	52218600	52220550	3	1800	0.157894736842105
chr13	55612250	55619025	3	5300	0.426395939086294
chr13	61157300	61159350	3	1725	0.304347826086957
chr13	78270000	78274575	3	4425	0.0484848484848485
chr13	79854400	79856100	3	1250	0.727272727272727
chr13	87842500	87844025	3	1425	0.105263157894737
chr13	91504375	91506325	3	1450	0.80952380952381
chr13	93877100	93886475	3	5900	1.17972350230415
chr13	99127550	99129125	3	1025	0.903225806451613
chr13	100308650	100312525	3	3525	0.17741935483871
chr13	100338675	100343525	3	4275	0.258503401360544
chr13	100355150	100356800	3	1375	0.347826086956522
chr13	103244225	103251950	3	5400	0.855769230769231
chr13	107180100	107188975	3	7500	0.398496240601504
chr13	108866425	108872250	3	4450	0.838709677419355
chr13	109923575	109926400	3	2225	0.666666666666667
chr14	21730550	21738525	3	7275	0.18450184501845
chr14	23951475	23953125	3	1275	0.432432432432432
chr14	33281700	33283050	3	1025	0.6875
chr14	34405950	34408325	3	1850	0.526315789473684
chr14	36740675	36742500	3	1600	0.181818181818182
chr14	36988275	36990450	3	1950	0.297872340425532
chr14	47571975	47574375	3	1325	1.2
chr14	52116750	52121150	3	4225	0.123076923076923
chr14	55490800	55496900	3	5350	0.252525252525253
chr14	58615700	58619950	3	3475	0.432
chr14	58705200	58713975	3	5600	1.11219512195122
chr14	59101425	59107100	3	5150	0.242424242424242
chr14	59436650	59438175	3	1300	0.294117647058824
chr14	64803325	64806450	3	2925	0.102564102564103
chr14	65005850	65012475	3	6250	0.092436974789916
chr14	65748525	65749825	3	1075	0.294117647058824
chr14	69281075	69283525	3	1625	1.01818181818182
chr14	71106875	71113625	3	5325	1
chr14	74178450	74186375	3	5175	1.13089005235602
chr14	74813650	74819900	3	5450	0.444444444444444
chr14	81781375	81782900	3	1150	0.666666666666667
chr14	81998800	82000950	3	1900	0.208955223880597
chr14	95233325	95242325	3	7950	0.256410256410256
chr14	95981775	95983775	3	1850	0.15
chr14	97877075	97881350	3	3975	0.119205298013245
chr14	102226275	102229350	3	2325	0.954545454545455
chr14	102780100	102787250	3	5225	0.736842105263158
chr14	104180550	104183925	3	3125	0.136752136752137
chr14	104601300	104607025	3	5500	0.12
chr14	105992225	105994875	3	1950	0.545454545454545
chr15	25068275	25070200	3	1675	0.25
chr15	25091650	25094050	3	1725	1.09090909090909
chr15	25195950	25206900	3	8750	0.909090909090909
chr15	26935700	26936975	3	925	0.8
chr15	26964625	26967150	3	2125	0.28125
chr15	28339500	28345150	3	4325	0.627450980392157
chr15	28565925	28567050	3	1025	0.222222222222222
chr15	29861300	29864650	3	3000	0.261904761904762
chr15	31371450	31373400	3	1675	0.290909090909091
chr15	32906050	32910200	3	3650	0.237037037037037
chr15	35836925	35842475	3	5075	0.416666666666667
chr15	40178600	40181275	3	2225	0.426666666666667
chr15	40198625	40199850	3	1000	0.482758620689655
chr15	40208950	40213850	3	4575	0.5
chr15	42262025	42265550	3	3425	0.16
chr15	42563275	42568600	3	4575	0.251572327044025
chr15	60285900	60303525	3	16625	0.269503546099291
chr15	63631950	63633200	3	1000	0.4
chr15	63793250	63798725	3	4575	0.621359223300971
chr15	64990425	64996200	3	5475	0.09375
chr15	65132800	65136650	3	3200	0.452380952380952
chr15	65822225	65825925	3	3200	0.654545454545455
chr15	66696025	66697400	3	875	0.923076923076923
chr15	68345875	68350550	3	3475	0.821428571428571
chr15	70381375	70393975	3	9525	0.744336569579288
chr15	76194325	76197775	3	3125	0.145454545454545
chr15	78367925	78370575	3	2475	0.126582278481013
chr15	85143575	85149025	3	5100	0.133333333333333
chr15	85290325	85294300	3	3700	0.144
chr15	86161775	86163550	3	1500	0.346153846153846
chr15	88797825	88801950	3	3950	0.0860215053763441
chr15	89163000	89167950	3	4650	0.166666666666667
chr15	90012400	90014175	3	1400	0.727272727272727
chr15	90117725	90122400	3	4525	0.0659340659340659
chr15	91412475	91417525	3	3850	0.462686567164179
chr15	93874275	93877775	3	3250	0.179775280898876
chr15	97245500	97247300	3	1550	0.333333333333333
chr15	100346425	100347625	3	875	0.740740740740741
chr15	102028600	102030475	3	1475	0.689655172413793
chr16	1381450	1384875	3	3225	0.177777777777778
chr16	1727600	1730900	3	3125	0.0930232558139535
chr16	5500100	5501775	3	1350	0.4
chr16	9914100	9916425	3	1900	0.652173913043478
chr16	11675625	11681800	3	6000	0.0763358778625954
chr16	12006850	12010775	3	3700	0.0857142857142857
chr16	15247675	15249400	3	1375	0.470588235294118
chr16	17176075	17178375	3	1825	0.468085106382979
chr16	17560625	17565650	3	4050	0.578125
chr16	21512575	21514625	3	1900	0.0952380952380952
chr16	21528650	21533500	3	4375	0.723404255319149
chr16	28302025	28306500	3	4100	0.206896551724138
chr16	46823075	46824750	3	1550	0.142857142857143
chr16	49886275	49893650	3	7125	0.482758620689655
chr16	51425625	51427300	3	1250	0.6
chr16	54315400	54325925	3	10075	0.0655737704918033
chr16	64015675	64017675	3	1375	1.1875
chr16	66460325	66463025	3	2375	0.183908045977011
chr16	68481100	68483450	3	1975	0.285714285714286
chr16	68596800	68599150	3	1875	0.461538461538462
chr16	69105700	69107225	3	1275	0.27906976744186
chr16	69597700	69602700	3	4650	0.188679245283019
chr16	70556225	70561475	3	5025	0.0927152317880795
chr16	70652475	70656250	3	3125	0.297297297297297
chr16	71391625	71393125	3	1225	0.5
chr16	71840975	71843825	3	2750	0.0481927710843374
chr16	72042075	72043650	3	1350	0.307692307692308
chr16	79629050	79636525	3	6525	0.571428571428571
chr16	81038150	81042400	3	4025	0.137931034482759
chr16	84649525	84652950	3	3200	0.144578313253012
chr16	85115100	85117425	3	1825	0.380952380952381
chr16	85201975	85206725	3	3000	1.09677419354839
chr16	86319250	86323075	3	3225	0.392523364485981
chr16	87811225	87812775	3	1225	0.583333333333333
chr16	88518875	88522950	3	3800	0.470588235294118
chr16	89626075	89632950	3	6450	0.146788990825688
chr16	90084325	90089975	3	4950	0.388059701492537
chr17	234850	236675	3	1600	0.352941176470588
chr17	853025	855400	3	1975	0.413793103448276
chr17	934350	935775	3	1275	0.307692307692308
chr17	1131525	1133525	3	1700	0.241379310344828
chr17	1613075	1621450	3	5850	1.11904761904762
chr17	9233075	9235075	3	1550	0.470588235294118
chr17	13478825	13479875	3	850	0.588235294117647
chr17	15235550	15236625	3	775	0.571428571428571
chr17	15602275	15604575	3	2075	0.242424242424242
chr17	17712550	17715275	3	1900	0.861538461538462
chr17	18758400	18763000	3	3800	0.659090909090909
chr17	19549900	19555000	3	4700	0.516129032258065
chr17	20434300	20437250	3	2300	0.756756756756757
chr17	21452875	21455300	3	1925	0.434782608695652
chr17	27274650	27280025	3	5175	0.260869565217391
chr17	27503100	27507975	3	4450	0.342105263157895
chr17	27716650	27720375	3	3525	0.232558139534884
chr17	27915025	27921675	3	6475	0.0412371134020619
chr17	28562175	28566025	3	3050	0.493150684931507
chr17	29149200	29152300	3	2425	0.632911392405063
chr17	30263125	30266175	3	2725	0.256410256410256
chr17	30591675	30595200	3	3325	0.111111111111111
chr17	30630050	30631200	3	1000	0.222222222222222
chr17	33413900	33417175	3	3050	0.121212121212121
chr17	36665375	36667775	3	2175	0.204081632653061
chr17	43044275	43050100	3	4725	0.481751824817518
chr17	44847975	44850850	3	2500	0.301369863013699
chr17	45054275	45058775	3	3350	0.781818181818182
chr17	48350025	48352775	3	2125	0.733333333333333
chr17	48940975	48946125	3	5050	0.036036036036036
chr17	53340975	53343925	3	2850	0.0645161290322581
chr17	54669625	54675550	3	5675	0.10752688172043
chr17	55003350	55004700	3	1200	0.193548387096774
chr17	57407725	57410700	3	2800	0.186046511627907
chr17	57442575	57444375	3	1125	1.0625
chr17	60554550	60558500	3	3750	0.173913043478261
chr17	61626675	61630275	3	3475	0.0461538461538462
chr17	61916150	61921350	3	4025	0.704
chr17	63550225	63558475	3	7800	0.0902777777777778
chr17	65988625	65992925	3	4000	0.191780821917808
chr17	66029825	66034100	3	3975	0.158730158730159
chr17	69077350	69078850	3	1350	0.380952380952381
chr17	70471550	70473450	3	1550	0.339622641509434
chr17	74494125	74498075	3	2475	1.16483516483516
chr17	74704300	74707675	3	2675	0.326086956521739
chr17	78233600	78236500	3	2400	0.272727272727273
chr17	80476700	80480150	3	3075	0.241758241758242
chr18	5624575	5631100	3	4225	1.13375796178344
chr18	8704175	8708925	3	4575	0.0457142857142857
chr18	10929150	10930225	3	675	0.888888888888889
chr18	12880125	12885600	3	4475	0.584615384615385
chr18	18842675	18845400	3	1750	1.06122448979592
chr18	19191675	19195175	3	3300	0.212765957446809
chr18	20748625	20750250	3	1325	0.432432432432432
chr18	22567050	22567925	3	675	0.631578947368421
chr18	24106050	24107275	3	925	0.620689655172414
chr18	25753300	25759775	3	6175	0.0608695652173913
chr18	44772550	44774275	3	1550	0.212765957446809
chr18	48718875	48725075	3	5550	0.157894736842105
chr18	53017200	53019950	3	2050	0.84
chr18	57501775	57503450	3	1075	1.08571428571429
chr18	59304125	59305700	3	1100	0.611111111111111
chr18	60188800	60194725	3	5825	0.0512820512820513
chr18	60381675	60391350	3	7475	0.591240875912409
chr18	60418025	60419875	3	1650	0.24
chr18	60424725	60428050	3	3075	0.103092783505155
chr18	71948700	71951100	3	1900	0.642857142857143
chr18	72915750	72924825	3	8600	0.0802675585284281
chr18	74331450	74334750	3	3150	0.0860215053763441
chr18	75133475	75135525	3	1675	0.606060606060606
chr18	76941750	76942875	3	850	0.64
chr19	3060925	3063175	3	2025	0.2
chr19	4456375	4458275	3	1675	0.344827586206897
chr19	5803575	5806450	3	2175	0.567164179104478
chr19	6530325	6535000	3	3850	0.4
chr19	6586925	6591625	3	3825	0.408163265306122
chr19	8454150	8456400	3	2000	0.260869565217391
chr19	8575825	8579550	3	2675	0.986301369863014
chr19	13133675	13136200	3	1750	0.885245901639344
chr19	18747125	18749275	3	1900	0.264150943396226
chr19	20043800	20046050	3	1850	0.363636363636364
chr19	20229600	20231200	3	1200	0.608695652173913
chr19	23404275	23407000	3	2300	0.533333333333333
chr19	23575500	23578450	3	2600	0.592592592592593
chr19	23901125	23902650	3	1300	0.294117647058824
chr19	30015325	30021750	3	5875	0.192090395480226
chr19	30863800	30866725	3	2650	0.219178082191781
chr19	31908800	31910975	3	1650	0.491228070175439
chr19	33716125	33718650	3	2375	0.115942028985507
chr19	33791700	33795200	3	3125	0.4
chr19	35489625	35494775	3	4575	0.594594594594595
chr19	35631825	35635475	3	3175	0.328767123287671
chr19	42416525	42417800	3	1125	0.285714285714286
chr19	42431825	42433500	3	1325	0.451612903225806
chr19	45504225	45505850	3	1300	0.473684210526316
chr19	45594075	45598225	3	3925	0.0967741935483871
chr19	47759100	47761850	3	2600	0.121212121212121
chr19	49841025	49843575	3	2225	0.390243902439024
chr19	51160625	51163875	3	2650	0.346666666666667
chr19	51320925	51324700	3	2550	1
chr19	55951575	55955125	3	2675	0.585858585858586
chr2	9345625	9349175	3	3325	0.13953488372093
chr2	10182250	10184900	3	2025	0.542372881355932
chr2	17929125	17937275	3	5375	1.06467661691542
chr2	18073975	18074950	3	750	0.75
chr2	20547350	20552300	3	4600	0.151260504201681
chr2	24269050	24273850	3	3850	0.7
chr2	32851875	32854175	3	2025	0.191780821917808
chr2	36046925	36048325	3	975	0.838709677419355
chr2	37190100	37195300	3	3925	0.97029702970297
chr2	38300325	38307900	3	5475	0.914285714285714
chr2	38311675	38313875	3	1875	0.253968253968254
chr2	39345300	39352775	3	6300	0.555555555555556
chr2	42174600	42176325	3	1375	0.358974358974359
chr2	44362175	44365150	3	2175	0.742857142857143
chr2	47398550	47404700	3	5725	0.511627906976744
chr2	55272875	55279450	3	6375	0.148148148148148
chr2	55506150	55510150	3	2975	0.847058823529412
chr2	60644150	60646500	3	1900	0.360655737704918
chr2	60701275	60704425	3	2275	0.861111111111111
chr2	61760850	61766850	3	5875	0.24
chr2	64066700	64082125	3	15250	0.0352112676056338
chr2	64368125	64372225	3	3725	0.155038759689922
chr2	64477925	64486425	3	7500	0.409836065573771
chr2	65353725	65358650	3	4025	0.422764227642276
chr2	65784975	65786525	3	1350	0.216216216216216
chr2	70367925	70370775	3	2525	0.265060240963855
chr2	70991850	70996100	3	3725	0.25
chr2	73459575	73464175	3	4000	0.354838709677419
chr2	75060550	75065275	3	4375	0.141935483870968
chr2	81874725	81876125	3	1075	0.645161290322581
chr2	85195200	85201650	3	5950	0.167441860465116
chr2	87015925	87018825	3	2425	0.426229508196721
chr2	88123825	88125400	3	1125	0.827586206896552
chr2	88923925	88928375	3	4175	0.107142857142857
chr2	90448900	90451000	3	1725	0.296296296296296
chr2	96870925	96875850	3	4350	0.318181818181818
chr2	98205900	98207450	3	1300	0.466666666666667
chr2	101867500	101871225	3	3525	0.161290322580645
chr2	101955425	101956550	3	925	0.545454545454545
chr2	112654975	112658675	3	3100	0.476190476190476
chr2	114360650	114362125	3	1225	0.521739130434783
chr2	120549300	120551200	3	1375	0.947368421052632
chr2	121223375	121224500	3	925	0.454545454545455
chr2	122439850	122440900	3	875	0.296296296296296
chr2	123273100	123275100	3	1900	0.1
chr2	129249025	129250050	3	825	0.588235294117647
chr2	139258300	139262025	3	3600	0.058252427184466
chr2	145266550	145282975	3	15600	0.349397590361446
chr2	153349450	153351000	3	1350	0.4
chr2	158694375	158696425	3	1425	0.764705882352941
chr2	171359550	171361825	3	1850	0.514285714285714
chr2	171669450	171680825	3	10900	0.0842105263157895
chr2	178075675	178080425	3	4425	0.198198198198198
chr2	179342425	179347400	3	4750	0.120689655172414
chr2	182545000	182549375	3	3500	0.598130841121495
chr2	187349150	187353800	3	4250	0.115107913669065
chr2	188428400	188431600	3	2825	0.333333333333333
chr2	189029300	189030800	3	1150	0.736842105263158
chr2	201170275	201176925	3	5800	0.931034482758621
chr2	202004275	202005225	3	700	0.842105263157895
chr2	203361300	203363325	3	1375	0.857142857142857
chr2	206943750	206952475	3	7150	0.835820895522388
chr2	208314600	208315575	3	775	0.526315789473684
chr2	210162775	210170675	3	7250	0.424242424242424
chr2	214991725	214993225	3	1175	0.41025641025641
chr2	215670825	215675775	3	4175	0.34375
chr2	217554950	217560800	3	5550	0.384615384615385
chr2	223103675	223106175	3	1775	0.586206896551724
chr2	223724525	223729675	3	4650	0.219178082191781
chr2	233386700	233389400	3	1725	1.1
chr2	237476075	237481200	3	4975	0.0423280423280423
chr2	238496550	238503575	3	4525	1.1566265060241
chr2	239147650	239150500	3	2650	0.15625
chr2	241391525	241396075	3	4050	0.337078651685393
chr20	2672575	2674950	3	1650	1
chr20	11516825	11518675	3	1450	0.896551724137931
chr20	18568000	18570575	3	2475	0.166666666666667
chr20	31407275	31409550	3	2000	0.25
chr20	32696225	32700975	3	3775	1
chr20	34326450	34331700	3	4850	0.125
chr20	34635825	34639700	3	3675	0.163265306122449
chr20	35372925	35375125	3	1975	0.158730158730159
chr20	37060825	37064125	3	3075	0.153846153846154
chr20	43537825	43540700	3	2575	0.4
chr20	43969375	43977600	3	7925	0.0668896321070234
chr20	48598550	48602975	3	4025	0.188976377952756
chr20	48767750	48771000	3	2750	0.4
chr20	55434450	55435525	3	900	0.333333333333333
chr20	56281850	56286550	3	4500	0.166666666666667
chr21	11180075	11181925	3	1575	0.36
chr21	11185425	11186925	3	1025	0.785714285714286
chr21	26744550	26746575	3	1475	0.789473684210526
chr21	27942550	27946200	3	3475	0.588235294117647
chr21	33975300	33977625	3	2050	0.315789473684211
chr21	34733775	34735175	3	1175	0.358974358974359
chr21	35055475	35059100	3	3525	0.032
chr21	39286425	39289450	3	2775	0.155339805825243
chr21	43181050	43189900	3	7100	0.463768115942029
chr21	43371150	43374775	3	2500	1.02564102564103
chr21	44393725	44396925	3	2725	0.80952380952381
chr21	45284050	45286850	3	2275	1.15151515151515
chr21	46823975	46828375	3	4050	0.128
chr21	47392375	47396900	3	4100	0.875
chr21	47646225	47650325	3	3675	0.232558139534884
chr21	47740550	47745950	3	5025	0.166666666666667
chr22	21270925	21275975	3	4825	0.0591715976331361
chr22	25815300	25818050	3	2600	0.111111111111111
chr22	26366100	26367700	3	1400	0.384615384615385
chr22	28137475	28140675	3	3025	0.130434782608696
chr22	29194100	29198075	3	3375	0.258064516129032
chr22	29467125	29470600	3	3075	0.266666666666667
chr22	29873975	29878375	3	4125	0.130434782608696
chr22	30278725	30281375	3	2100	0.486486486486487
chr22	31001400	31004500	3	2900	0.177777777777778
chr22	33446500	33454800	3	7825	0.0996677740863787
chr22	37955675	37958200	3	2375	0.0930232558139535
chr22	39094050	39104075	3	7150	1.05641025641026
chr22	39745125	39748025	3	2325	0.666666666666667
chr22	40057700	40061050	3	2325	0.85
chr22	43738325	43740375	3	1550	0.896551724137931
chr22	43807175	43808775	3	1400	0.352941176470588
chr22	44726425	44728450	3	1700	0.514285714285714
chr22	45147950	45152325	3	2875	1.17525773195876
chr22	45401300	45407025	3	5350	0.13953488372093
chr22	45448175	45449675	3	975	1.1304347826087
chr22	45663650	45665800	3	1925	0.192307692307692
chr22	46658525	46659450	3	775	0.347826086956522
chr22	49843250	49844875	3	1500	0.16
chr22	50607750	50609975	3	1775	0.440677966101695
chr3	5018550	5024050	3	5300	0.107142857142857
chr3	9436250	9446650	3	10050	0.0636042402826855
chr3	23846650	23853525	3	6150	0.439024390243902
chr3	24533975	24540275	3	4100	1.04575163398693
chr3	24560650	24564250	3	2425	1.04651162790698
chr3	25196800	25198775	3	1800	0.277777777777778
chr3	27573825	27576125	3	2200	0.16
chr3	31572000	31578875	3	6075	0.538461538461538
chr3	33599250	33600975	3	1500	0.235294117647059
chr3	33618875	33620725	3	1350	0.923076923076923
chr3	37901625	37905675	3	3725	0.280701754385965
chr3	38690000	38692875	3	2200	1.2
chr3	43730700	43735325	3	4450	0.0595238095238095
chr3	45549475	45551450	3	1425	0.75
chr3	45634850	45639300	3	3600	0.5625
chr3	46615125	46624400	3	7900	0.375886524822695
chr3	56713450	56717750	3	3825	1.10344827586207
chr3	57993600	57997225	3	3125	0.293577981651376
chr3	58418425	58421250	3	2550	0.259259259259259
chr3	63846900	63851225	3	3450	0.88
chr3	63953450	63957175	3	2775	0.911392405063291
chr3	65524625	65526600	3	1550	0.5
chr3	71348825	71355750	3	5850	0.420454545454545
chr3	72493025	72497175	3	3675	0.186440677966102
chr3	73671050	73675200	3	3625	0.866666666666667
chr3	75716900	75722550	3	5450	0.226415094339623
chr3	98617375	98621825	3	3725	0.509433962264151
chr3	104162900	104164250	3	775	1.18181818181818
chr3	109883475	109885375	3	1725	0.156862745098039
chr3	111577425	111582250	3	4275	0.358974358974359
chr3	112822950	112824225	3	1125	0.32
chr3	113413975	113418300	3	3600	0.506024096385542
chr3	116161375	116165025	3	3475	0.0645161290322581
chr3	124769625	124775725	3	4675	0.714285714285714
chr3	125633850	125636400	3	2125	0.408163265306122
chr3	126192600	126195825	3	2775	0.275
chr3	128717625	128723050	3	3625	0.814159292035398
chr3	128835375	128841800	3	4325	1.16666666666667
chr3	129321800	129326550	3	4450	0.109090909090909
chr3	129609875	129613475	3	2975	0.5
chr3	129829200	129831975	3	2375	0.51063829787234
chr3	130464425	130467400	3	2575	0.315789473684211
chr3	140228300	140229900	3	1450	0.170212765957447
chr3	142314325	142316900	3	2375	0.333333333333333
chr3	163625225	163626575	3	875	0.888888888888889
chr3	169375575	169387925	3	11200	0.338842975206612
chr3	170072025	170083350	3	11025	0.0432098765432099
chr3	171145350	171148025	3	1950	0.830769230769231
chr3	176035725	176047125	3	11175	0.0921052631578947
chr3	176908650	176917125	3	5900	1.18823529411765
chr3	177075825	177078850	3	2750	0.13953488372093
chr3	185299525	185304950	3	5125	0.0927835051546392
chr3	186284075	186289800	3	4225	0.990990990990991
chr3	186895700	186899700	3	3125	0.585858585858586
chr3	192713225	192714800	3	1100	0.689655172413793
chr3	192958125	192959775	3	1525	0.137931034482759
chr3	193492725	193494150	3	1100	0.529411764705882
chr3	196244275	196246000	3	1225	0.692307692307692
chr3	196693600	196696900	3	3050	0.363636363636364
chr4	1240700	1244350	3	3525	0.0705882352941176
chr4	1579900	1583325	3	2025	1.13793103448276
chr4	1768175	1770200	3	1425	0.871794871794872
chr4	1794325	1797525	3	2975	0.0943396226415094
chr4	3872775	3875225	3	1825	1.07317073170732
chr4	4227950	4229925	3	1550	0.833333333333333
chr4	5888550	5895400	3	6575	0.159090909090909
chr4	6472050	6474925	3	2475	0.705882352941177
chr4	7103500	7105625	3	1900	0.233333333333333
chr4	11823850	11824875	3	775	1
chr4	16894400	16901325	3	6700	0.0588235294117647
chr4	18691250	18694125	3	2300	0.463768115942029
chr4	23933675	23935250	3	1025	1.18518518518519
chr4	25862425	25866050	3	3450	0.0963855421686747
chr4	31997500	32000850	3	2625	0.517241379310345
chr4	38664175	38671125	3	6525	0.132075471698113
chr4	39635975	39641900	3	5600	0.268292682926829
chr4	40310650	40311875	3	875	0.695652173913043
chr4	41214650	41219575	3	4375	0.357894736842105
chr4	41748125	41749650	3	1050	0.909090909090909
chr4	48778450	48783700	3	3950	0.844036697247706
chr4	54880850	54882450	3	1475	0.136363636363636
chr4	56499975	56504325	3	4200	0.0583941605839416
chr4	65602500	65604225	3	1200	1.16666666666667
chr4	71553175	71556500	3	3050	0.375
chr4	71702550	71705700	3	2750	0.611111111111111
chr4	72693300	72694625	3	875	1.03703703703704
chr4	79013175	79014575	3	1225	0.205128205128205
chr4	81184525	81190100	3	3450	0.928571428571429
chr4	83288675	83297625	3	8425	0.457831325301205
chr4	85402300	85404075	3	1250	1.15384615384615
chr4	87403350	87405000	3	1325	0.666666666666667
chr4	88927900	88932175	3	3975	0.173913043478261
chr4	99848275	99851925	3	3250	0.135593220338983
chr4	100007475	100012800	3	5075	0.101910828025478
chr4	100565025	100566900	3	1450	0.465116279069767
chr4	103743175	103751550	3	7300	0.232727272727273
chr4	109541025	109545575	3	4350	0.32258064516129
chr4	113625675	113630300	3	4450	0.0598802395209581
chr4	123746850	123754325	3	6825	0.823529411764706
chr4	124317425	124325150	3	6725	1.1304347826087
chr4	129603300	129605525	3	1850	0.32
chr4	131686950	131690025	3	2725	0.266666666666667
chr4	136106175	136107425	3	900	1.04761904761905
chr4	139579550	139581700	3	1950	0.184615384615385
chr4	140074725	140076525	3	1600	0.48
chr4	140078925	140081175	3	1650	0.68
chr4	144012700	144013425	3	625	0.235294117647059
chr4	144276475	144277875	3	1000	0.709677419354839
chr4	151499850	151506025	3	5575	0.2
chr4	160303100	160305325	3	1775	0.56
chr4	169769475	169770700	3	825	1.04347826086957
chr4	173994625	173996150	3	1000	1.1
chr4	178361950	178368275	3	4600	0.899328859060403
chr4	180085975	180092975	3	6425	0.167597765363128
chr4	184102000	184105475	3	2575	0.816901408450704
chr4	185565900	185572025	3	4750	0.709219858156028
chr4	186758575	186761125	3	1725	0.88
chr5	320500	322825	3	2175	0.127659574468085
chr5	611525	614250	3	2250	0.596491228070175
chr5	1008625	1010075	3	1225	0.315789473684211
chr5	1514275	1516425	3	1925	0.202898550724638
chr5	6448600	6450625	3	1725	0.266666666666667
chr5	6711850	6716675	3	4675	0.0740740740740741
chr5	7260850	7263700	3	2225	0.6
chr5	10101975	10103725	3	1250	0.65
chr5	11384425	11386725	3	2125	0.121212121212121
chr5	12174525	12176325	3	1200	0.9
chr5	12330475	12332575	3	1400	0.972972972972973
chr5	12662825	12669800	3	6725	0.0530973451327434
chr5	16178725	16180975	3	1900	0.303030303030303
chr5	18797075	18798750	3	1100	1.15789473684211
chr5	32709025	32714700	3	5450	0.115384615384615
chr5	34717350	34718750	3	1050	0.705882352941177
chr5	51176725	51178725	3	1500	0.909090909090909
chr5	60625125	60631175	3	5800	0.0916030534351145
chr5	72782050	72784250	3	1975	0.297872340425532
chr5	74631800	74636850	3	4825	0.08
chr5	74906275	74908475	3	1900	0.238805970149254
chr5	77253200	77256425	3	2600	1.06976744186047
chr5	77941950	77946125	3	4000	0.072463768115942
chr5	78804225	78811150	3	6050	0.307692307692308
chr5	78907250	78910450	3	3075	0.0530973451327434
chr5	80595175	80598650	3	3125	0.8
chr5	82649900	82651500	3	1275	0.5
chr5	93690200	93698850	3	7025	0.43921568627451
chr5	94775125	94776775	3	1250	0.5
chr5	95766775	95770650	3	3550	0.176470588235294
chr5	106906875	106908475	3	1325	0.484848484848485
chr5	107144050	107145750	3	1500	0.352941176470588
chr5	124745325	124749075	3	2350	0.948717948717949
chr5	133763150	133766125	3	2750	0.227272727272727
chr5	138608975	138614775	3	5450	0.512820512820513
chr5	138883350	138884625	3	900	0.692307692307692
chr5	139143750	139145775	3	1300	1.2
chr5	141614650	141616750	3	1625	0.60377358490566
chr5	146168325	146170425	3	1825	0.262295081967213
chr5	150049650	150052850	3	3000	0.32
chr5	151149625	151155800	3	5725	0.130177514792899
chr5	152895950	152897050	3	875	0.380952380952381
chr5	154316150	154322225	3	4050	1
chr5	158477900	158479925	3	1775	0.230769230769231
chr5	159714025	159715425	3	1050	0.615384615384615
chr5	162863300	162868425	3	4975	0.16
chr5	168003250	168007675	3	3900	0.264462809917355
chr5	173314425	173319425	3	4725	0.0925925925925926
chr5	178458925	178459850	3	725	0.5
chr5	179243500	179250150	3	5825	0.509090909090909
chr5	179333650	179335350	3	1575	0.148148148148148
chr6	2764450	2770475	3	4775	0.558441558441558
chr6	3341200	3342550	3	1100	0.411764705882353
chr6	3454050	3459275	3	4975	0.208955223880597
chr6	3894675	3895625	3	725	0.6
chr6	10881825	10888300	3	5050	0.946236559139785
chr6	12008200	12014550	3	6000	0.166666666666667
chr6	12956050	12958950	3	2700	0.272727272727273
chr6	14379625	14383000	3	3000	0.198198198198198
chr6	15404375	15405850	3	950	1.03448275862069
chr6	15894350	15896025	3	1325	0.551724137931034
chr6	16128750	16133025	3	4125	0.0402684563758389
chr6	17703600	17708000	3	4000	0.5
chr6	19663150	19664325	3	900	0.571428571428571
chr6	24933850	24936225	3	1825	0.5
chr6	34110300	34114100	3	3325	0.3
chr6	34991000	34993025	3	1350	0.926829268292683
chr6	35180775	35185575	3	3800	0.689655172413793
chr6	36561050	36569075	3	7750	0.761904761904762
chr6	36644175	36649025	3	4550	0.473684210526316
chr6	37616050	37618250	3	1900	0.305084745762712
chr6	38669350	38671375	3	1850	0.126984126984127
chr6	39193225	39199775	3	5000	0.757142857142857
chr6	40553000	40556100	3	2900	0.0943396226415094
chr6	41410350	41411775	3	1250	0.24390243902439
chr6	41700325	41703950	3	3325	0.105263157894737
chr6	47702350	47703425	3	950	0.260869565217391
chr6	49517075	49522075	3	4800	0.0584795321637427
chr6	52437800	52443050	3	3850	0.963636363636364
chr6	53406950	53413600	3	4725	0.709302325581395
chr6	56386700	56388000	3	925	0.689655172413793
chr6	74226100	74234025	3	7050	0.232758620689655
chr6	75989775	75995750	3	5700	0.217391304347826
chr6	77270250	77275250	3	4800	0.0821917808219178
chr6	83773600	83779275	3	4025	0.640522875816993
chr6	87861150	87867775	3	5375	0.45320197044335
chr6	90399025	90401225	3	1725	0.627450980392157
chr6	94494925	94497350	3	2125	0.245614035087719
chr6	96022750	96026825	3	3650	0.75
chr6	108275925	108280100	3	3100	0.796116504854369
chr6	111982625	111985450	3	1800	1.08474576271186
chr6	112191450	112195750	3	4025	0.7
chr6	127803650	127805875	3	1775	0.928571428571429
chr6	136605925	136612275	3	4250	1.00636942675159
chr6	138186600	138190425	3	3400	0.571428571428571
chr6	138652175	138654150	3	1600	0.355555555555556
chr6	138865850	138867275	3	1250	0.216216216216216
chr6	144904050	144907525	3	3250	0.1875
chr6	155440925	155443525	3	2075	0.4
chr6	157972925	157974550	3	1050	1
chr6	163833400	163841700	3	8100	0.10989010989011
chr6	167638650	167647125	3	8100	0.0805860805860806
chr6	168225675	168230275	3	4500	0.0377358490566038
chr6	170122000	170126275	3	4000	0.207792207792208
chr7	94675	97650	3	2450	0.486486486486487
chr7	554175	562825	3	8475	0.126582278481013
chr7	915550	918175	3	2275	0.380952380952381
chr7	1606725	1611025	3	2950	0.933333333333333
chr7	2860675	2865650	3	3200	1.1743119266055
chr7	3339800	3342675	3	2500	0.32
chr7	5389100	5391475	3	1975	0.418604651162791
chr7	6143300	6146575	3	3025	0.141592920353982
chr7	6413550	6416825	3	2775	0.3125
chr7	6864675	6866300	3	1025	0.967741935483871
chr7	7248075	7251200	3	2750	0.264150943396226
chr7	7390825	7393150	3	1550	0.875
chr7	12462425	12464650	3	1750	0.478260869565217
chr7	16436825	16439800	3	2575	0.8
chr7	16503725	16505950	3	1625	0.761904761904762
chr7	17337725	17341150	3	3050	0.186915887850467
chr7	17921575	17922825	3	1075	0.260869565217391
chr7	21465725	21472100	3	6225	0.0559440559440559
chr7	21906950	21908575	3	1200	0.736842105263158
chr7	22893200	22896575	3	3250	0.0545454545454545
chr7	23762375	23764350	3	1350	0.742857142857143
chr7	26191325	26196425	3	4625	0.177514792899408
chr7	28218300	28221200	3	2675	0.181818181818182
chr7	33942725	33945900	3	2775	0.30379746835443
chr7	44364150	44365800	3	1225	1.04
chr7	45957425	45963775	3	4825	0.695121951219512
chr7	48126725	48131200	3	3875	0.307692307692308
chr7	49076750	49077925	3	1025	0.258064516129032
chr7	51381900	51385925	3	3800	0.14
chr7	56031750	56033900	3	1950	0.19047619047619
chr7	64498125	64500550	3	2075	0.888888888888889
[truncated: 163 more rows]
