# Supplementary material for: Large organized chromatin lysine domains help distinguish primitive from differentiated cell populations
Source: Nat Commun. 2021 Jan 21;12:499. doi: 10.1038/s41467-020-20830-9 (PMC7820432; doi:10.1038/s41467-020-20830-9)
Supplement: Supplementary file 3 — Supplementary Software [file 41467_2020_20830_MOESM3_ESM.zip › E019-H3K9me3_LOCKS.bed]

chr1	2544925	2736750	70	54425	59.7391304347826
chr1	2737325	2818975	70	52325	4.22222222222222
chr1	2819500	2896350	70	46900	9.36842105263158
chr1	4249250	4436250	70	32525	50.4444444444444
chr1	49702375	49890750	70	26550	61.84
chr1	49891350	49978350	70	33175	12.9473684210526
chr1	49978975	50067975	70	38250	8
chr1	50069825	50151375	70	30950	11.5555555555556
chr1	50151775	50241900	70	34775	16
chr1	50242150	50349850	70	32200	28.72
chr1	142535350	142632850	70	56550	6.89655172413793
chr1	142781000	142914700	70	45225	51.2857142857143
chr1	143389325	143469025	70	38075	13.047619047619
chr1	149011075	149162125	70	30050	36
chr1	152165625	152277000	70	52575	32.8461538461538
chr1	152277250	152365250	70	62325	8
chr1	152365300	152475550	70	68500	9
chr1	152475625	152618025	70	85525	15.4189944134078
chr1	152618200	152708850	70	62700	9.14285714285714
chr1	152708900	152815475	70	65950	7.61904761904762
chr1	227710050	227861525	70	64975	53.25
chr1	247902250	248080050	70	36350	54.64
chr1	248080725	248161250	70	48350	4.4
chr1	248161450	248249350	70	54500	6.43835616438356
chr1	248249575	248360075	70	79275	6.82666666666667
chr1	248360275	248446725	70	58975	3.11258278145695
chr1	248446850	248532200	70	54475	11.8888888888889
chr1	248732425	248846500	70	54025	29.2941176470588
chr10	37091825	37235975	70	28725	52
chr10	37236575	37308875	70	32275	6.96774193548387
chr10	37309200	37407050	70	38450	27.1578947368421
chr10	37467350	37574650	70	33075	54.8181818181818
chr10	37576650	37649825	70	50150	4.31578947368421
chr10	37650100	37721875	70	41050	6.66666666666667
chr10	37722175	37801525	70	40475	5.05882352941176
chr10	37801925	37888950	70	44650	17.1538461538462
chr10	37889175	37972625	70	46525	8.95454545454546
chr10	37973000	38063250	70	50700	12
chr10	38063300	38155775	70	62700	9.57575757575758
chr10	38156400	38247425	70	60900	4.01481481481482
chr10	38332675	38430625	70	66575	4
chr10	38430750	38527825	70	67300	9.63636363636364
chr10	38533125	38673575	70	33575	42.5
chr10	38768425	39048775	70	97350	41.3
chr10	42354850	42661000	70	186400	17.8706896551724
chr10	42661150	42853750	70	66625	44
chr10	42854350	42946900	70	61050	6.16666666666667
chr10	42946975	43059200	70	71400	41.4166666666667
chr10	135221900	135332125	70	62475	24.5581395348837
chr10	135332400	135502450	70	81275	37.4285714285714
chr11	48174400	48280150	70	48325	44.8
chr11	48282950	48402175	70	82575	17.2222222222222
chr11	48402300	48508375	70	37125	14.3333333333333
chr11	48510625	48617775	70	50225	13.2352941176471
chr11	48617950	48760375	70	99625	12.2666666666667
chr11	48760950	48973575	70	145200	28.9565217391304
chr11	48974500	49074025	70	26875	22.7
chr11	49075400	49154675	70	34325	6.61538461538461
chr11	49554700	49652025	70	29450	13.047619047619
chr11	49653175	49757100	70	29875	14.8292682926829
chr11	49757575	49863075	70	35825	26.6315789473684
chr11	49865575	49966050	70	43700	13.0769230769231
chr11	49970275	50052375	70	52950	11.2258064516129
chr11	50052525	50178000	70	74225	5.97872340425532
chr11	50178425	50268500	70	60750	6.82758620689655
chr11	50268600	50688925	70	359975	8
chr11	51153675	51419625	70	167325	37.1111111111111
chr11	51419875	51514650	70	40975	5.86206896551724
chr11	54794100	55063125	70	217725	12.6315789473684
chr11	55063850	55180875	70	80850	8.73684210526316
chr11	55181025	55307250	70	82225	6.53846153846154
chr11	55307600	55417950	70	59750	9.90243902439024
chr11	55418525	55509750	70	51625	13.5555555555556
chr11	55509875	55601325	70	63650	16.952380952381
chr11	58447400	58540600	70	40275	48.5
chr11	58540875	58637850	70	41025	16.625
chr12	34196800	34304875	70	60550	29.0588235294118
chr12	34305400	34402925	70	80800	2
chr12	34403575	34843650	70	394950	4.96551724137931
chr12	37857600	37947550	70	38500	14.6285714285714
chr12	37947600	38076550	70	97625	16.7058823529412
chr12	38078175	38461725	70	340900	8.11764705882353
chr12	38462300	38568650	70	78300	22.7272727272727
chr12	38568800	38673100	70	67500	11
chr12	133487125	133594250	70	82300	3.81818181818182
chr12	133594525	133790200	70	163625	3.5
chr13	19224250	19339525	70	26550	41.5454545454545
chr13	19340050	19479825	70	37175	32.5
chr13	19480175	19618850	70	108500	7.17647058823529
chr13	19618975	19759125	70	119150	14.2777777777778
chr13	19759225	19869200	70	61200	24.0714285714286
chr13	19869250	19962950	70	59050	5.14285714285714
chr13	19963150	20098425	70	29000	59.2
chr14	19000050	19116675	70	84075	15.9375
chr14	20193375	20284325	70	71650	2.58181818181818
chr14	20287525	20385925	70	77000	3.65217391304348
chr14	20386050	20473500	70	60375	5.61111111111111
chr14	20473825	20581375	70	63800	15.2727272727273
chr14	20581575	20680125	70	67650	5.76470588235294
chr14	105980575	106115375	70	45500	28.962962962963
chr14	106115425	106245475	70	50125	24.2857142857143
chr14	106245650	106387175	70	123125	1.76470588235294
chr14	106387350	106498250	70	79000	5.725
chr14	106499050	106605025	70	62300	9.21052631578947
chr14	106605300	106687125	70	53150	9.51515151515152
chr14	106687500	106820550	70	93075	22.8333333333333
chr14	106821675	106928475	70	76950	3.64705882352941
chr14	106928525	107052875	70	107825	4.63157894736842
chr14	107053000	107185900	70	113875	6
chr15	19999975	20125300	70	60950	16.7058823529412
chr15	20392400	20464800	70	49025	6.25
chr15	20465475	20583775	70	80000	22.6363636363636
chr15	22297100	22388725	70	45400	15.5757575757576
chr15	22389950	22506200	70	88400	17.5
chr15	23714425	23890425	70	33500	37.04
chr15	23892050	24013450	70	33075	23.6842105263158
chr15	24014300	24130275	70	26875	21.1
chr15	24130475	24247925	70	29175	15.9
chr15	24823950	24962300	70	32500	25.25
chr15	24962350	25110850	70	28425	42.3809523809524
chr15	25113375	25212600	70	28675	22.25
chr15	25214875	25338550	70	72650	17.7272727272727
chr15	25338600	25449475	70	56250	20.2352941176471
chr16	3253200	3463625	70	70050	48.7272727272727
chr16	31587575	31673400	70	42725	19.3939393939394
chr16	31742550	31847400	70	67325	17.3846153846154
chr16	32343200	32455700	70	25400	18.5882352941176
chr16	32456025	32646625	70	159450	7.6
chr16	33237325	33410600	70	38775	61.7966101694915
chr16	33410650	33493150	70	36025	14.25
chr16	33494575	33583975	70	48850	7.25925925925926
chr16	33796825	33960550	70	98850	61.92
chr16	34173275	34296600	70	94775	3.42857142857143
chr16	34296750	34424975	70	83225	7.1219512195122
chr16	34425375	34576050	70	118400	20.0833333333333
chr16	34576150	34696800	70	103175	2.48
chr16	34696975	34834950	70	110125	14.952380952381
chr16	34835300	35051775	70	182725	10.468085106383
chr16	35052500	35190400	70	107125	4.36559139784946
chr16	46385775	46495900	70	61225	16.5116279069767
chr17	21725400	21865775	70	69775	44.0909090909091
chr17	21866000	21957800	70	55175	6.94736842105263
chr17	21957950	22071125	70	71925	11.304347826087
chr17	22071875	22140475	70	41875	4.60606060606061
chr17	25262975	25382050	70	80000	8
chr17	25382550	25493325	70	70700	26.48
chr18	14897100	14973575	70	47625	13.2592592592593
chr18	69146325	69341550	70	23450	48.5454545454545
chr19	6788975	6925275	70	47375	50.4
chr19	6925400	7003625	70	54375	2.72
chr19	8879375	9001475	70	77150	49.1724137931034
chr19	9200500	9307100	70	40150	46.8181818181818
chr19	9308900	9391875	70	57050	11.4736842105263
chr19	9392075	9549400	70	104800	36.0689655172414
chr19	9550350	9671600	70	86525	12
chr19	11713150	11915800	70	51050	48.3333333333333
chr19	11915875	12051250	70	52425	35.52
chr19	12289125	12373900	70	55350	3.04
chr19	12374200	12529025	70	52175	55.5238095238095
chr19	15583725	15680200	70	37575	24.2
chr19	15680350	15778950	70	59950	14.1935483870968
chr19	15779400	15875400	70	68350	7.47368421052632
chr19	15876050	15972375	70	66425	6.46153846153846
chr19	15972950	16062425	70	60825	4
chr19	20672700	20821025	70	50325	50.1052631578947
chr19	20821325	20979325	70	29750	50.2727272727273
chr19	20979550	21127850	70	84925	52.2222222222222
chr19	21435525	21611025	70	63650	56.8461538461538
chr19	21667500	21838150	70	34675	46.625
chr19	21838350	22014775	70	42175	42.5454545454545
chr19	22041225	22175825	70	86025	8.96
chr19	22176025	22255675	70	58475	2.36842105263158
chr19	22256250	22343350	70	58825	12.5625
chr19	22343825	22426825	70	56875	3.89473684210526
chr19	22427125	22520625	70	72975	2.24
chr19	22520925	22624125	70	60825	20.88
chr19	22624500	22743100	70	103000	2.47619047619048
chr19	22745050	22869950	70	73450	10.3703703703704
chr19	22870700	22965325	70	68100	5.90476190476191
chr19	22965575	23073925	70	83275	2.83870967741935
chr19	23074050	23169850	70	64075	16
chr19	23170000	23253250	70	61200	2.11111111111111
chr19	23253300	23418575	70	50325	31.2112676056338
chr19	23600800	23697600	70	46225	24.6666666666667
chr19	23697950	23794075	70	55775	7.05263157894737
chr19	23999425	24091725	70	66600	4.08695652173913
chr19	24091875	24167525	70	46625	5.77777777777778
chr19	24256800	24431425	70	109825	57.2558139534884
chr19	27731800	27993250	70	220975	11.5789473684211
chr19	27994400	28307500	70	230350	53.2352941176471
chr19	28307675	28406000	70	67100	2.95652173913043
chr19	37105150	37246700	70	89475	15.3333333333333
chr19	37246875	37352400	70	58175	29.4042553191489
chr19	37352600	37451525	70	71975	5.51219512195122
chr19	37451775	37539050	70	62425	3.42857142857143
chr19	37544800	37659950	70	80325	22
chr19	37832225	37971175	70	79750	52.3636363636364
chr19	37971575	38106900	70	76175	52.3076923076923
chr19	44608525	44822925	70	49325	58.8
chr19	44823025	44950350	70	59500	30.3157894736842
chr19	50637525	50753175	70	28500	33.7931034482759
chr19	52292525	52441900	70	88725	39.2727272727273
chr19	52442050	52577475	70	80375	22.9
chr19	52776675	52928100	70	76150	51.5897435897436
chr19	53640550	53790625	70	65300	47.9230769230769
chr19	55000475	55106850	70	58325	9.85714285714286
chr19	55107550	55189325	70	52975	7.57894736842105
chr19	55189750	55298925	70	56125	20.3478260869565
chr19	56215025	56298150	70	49200	12.8571428571429
chr19	56298375	56386875	70	63900	6.83333333333333
chr19	56387325	56481475	70	71150	2.42307692307692
chr19	56481700	56560275	70	52100	3.89473684210526
chr19	56843375	56986175	70	83400	50.88
chr19	56986375	57083625	70	71875	2.38888888888889
chr19	57083850	57197750	70	85700	12.9285714285714
chr19	57198375	57300900	70	78450	1.92156862745098
chr19	57301100	57442625	70	124950	1.26984126984127
chr19	57443500	57540825	70	77600	2.42424242424242
chr19	57541025	57634425	70	67475	3.48148148148148
chr19	57884075	58214575	70	98125	47.5897435897436
chr19	58379525	58529700	70	72550	47.5555555555556
chr19	58530125	58629800	70	60675	5.77777777777778
chr19	58629900	58806925	70	110075	42.3125
chr20	29419800	29517175	70	31850	21
chr20	29518075	29628200	70	42750	30.3478260869565
chr20	29628400	29928650	70	116850	9.36982017200938
chr20	29928875	30011950	70	62025	3.22222222222222
chr20	54336725	54441275	70	36950	28.75
chr20	54441475	54529925	70	56250	6.75949367088608
chr20	54530300	54616950	70	62525	2.66666666666667
chr20	54617075	54711150	70	63675	7.21212121212121
chr20	54711500	54795950	70	51500	4.63157894736842
chr20	54796975	54888150	70	52500	11.2727272727273
chr21	9411150	9500050	70	73300	4.96
chr21	9500925	9580500	70	58200	4
chr21	9580925	9709200	70	42200	52.8157894736842
chr21	9825400	9938425	70	91375	7.68
chr21	9938600	10028400	70	41800	24.3529411764706
chr21	10366400	10441425	70	43150	6.55555555555556
chr21	10442000	10518600	70	30700	15.8
chr21	10519375	10590625	70	29875	7.66666666666667
chr21	10591575	10877350	70	202900	15.9444444444444
chr21	10877450	10986425	70	85725	6.14285714285714
chr21	10986575	11154625	70	145525	9.66666666666667
chr21	14733450	14865775	70	28775	25.3684210526316
chr21	14870525	15080625	70	32500	60.625
chr21	15081450	15222900	70	32700	30.4
chr21	15222950	15341750	70	30550	22.7586206896552
chr22	16661850	17042575	70	41800	25.7272727272727
chr22	17042775	17164775	70	30525	31.1
chr22	47562775	47692100	70	80950	17.9183673469388
chr22	47692175	47809425	70	95425	5.97014925373134
chr22	47809600	47916175	70	85625	5
chr22	47916400	48027775	70	60000	58.9473684210526
chr22	48248950	48340525	70	37125	13.4117647058824
chr3	75679800	75794950	70	85425	6.43478260869565
chr3	90284125	90497550	70	136300	49.12
chr3	93504825	93607925	70	50550	27.8888888888889
chr4	10125	182600	70	121025	16.9285714285714
chr4	183325	286000	70	71300	13.9047619047619
chr4	288650	406500	70	63675	22.4375
chr4	48985325	49086500	70	52250	37.5238095238095
chr4	49086675	49242725	70	78500	38.8571428571429
chr4	190325525	190640400	70	162875	59.5483870967742
chr4	190756800	190875225	70	45900	46.5333333333333
chr5	45748750	45867000	70	37350	40.25
chr5	45867125	46108050	70	204975	10.390243902439
chr5	49405675	49608675	70	125800	24.8461538461538
chr5	140457475	140672350	70	54700	36
chr5	140672525	140803275	70	64375	14.2222222222222
chr5	150203450	150322400	70	59150	46.4210526315789
chr5	178299350	178428525	70	91225	15.875
chr5	178429000	178541700	70	81325	4.70707070707071
chr6	57422800	57592000	70	34125	35.4615384615385
chr6	58516150	58642125	70	42700	19.8095238095238
chr6	58642375	58743375	70	33400	14
chr7	4314100	4468475	70	36075	60.0606060606061
chr7	56174700	56263425	70	60050	10.3333333333333
chr7	56263675	56364400	70	78125	2.4
chr7	56364600	56512975	70	42550	29.7073170731707
chr7	56513075	56631925	70	91275	5.59036144578313
chr7	56632075	56744700	70	83375	7.17647058823529
chr7	57171050	57303300	70	96450	33.75
chr7	57303450	57443875	70	120550	2.78688524590164
chr7	57444050	57536775	70	73775	1.8125
chr7	57536875	57627950	70	59050	9.18518518518519
chr7	57628150	57737250	70	58075	59.5882352941176
chr7	57737550	57839250	70	40050	27.8518518518519
chr7	61737575	61984050	70	151250	6.69565217391304
chr7	61984300	62457275	70	424375	6.64705882352941
chr7	62457450	62580275	70	102750	5.22033898305085
chr7	62580500	62670850	70	60850	8.11111111111111
chr7	63204650	63359175	70	52175	54.5
chr7	63359275	63458850	70	72450	3.28571428571429
chr7	63459000	63556475	70	74650	11.8260869565217
chr7	63556650	63656025	70	71875	14.2162162162162
chr7	63656225	63747450	70	71375	2.07407407407407
chr7	63747775	63872900	70	101975	2.23076923076923
chr7	63873125	63946575	70	48025	4.27272727272727
chr7	63946750	64052375	70	53000	37.1428571428571
chr7	64152350	64233375	70	39775	7.45454545454545
chr7	152911125	153101550	70	33450	37.6
chr7	153101775	153255375	70	31875	41.6666666666667
chr7	157231975	157374275	70	35450	32.3809523809524
chr7	157374350	157459525	70	32850	11.875
chr7	157462950	157569175	70	34875	16.1176470588235
chr7	157569950	157653125	70	40475	11.0588235294118
chr7	157654850	157730800	70	42925	8.36363636363636
chr7	157731425	157817400	70	46750	9.48148148148148
chr7	157817750	157958900	70	113800	4.77777777777778
chr7	157959075	158081175	70	101950	1.19148936170213
chr7	158081250	158197225	70	74125	12.5384615384615
chr7	158197850	158373975	70	34250	31.1538461538462
chr7	158931950	159023550	70	37750	62.2307692307692
chr7	159023675	159107675	70	44225	27.6842105263158
chr8	43020450	43138575	70	57075	21.8823529411765
chr8	43138625	43243550	70	66100	10.9090909090909
chr8	43243675	43480400	70	190225	7.38983050847458
chr8	46839475	47243925	70	357525	14.6428571428571
chr8	47244425	47529250	70	259600	2.86363636363636
chr8	47529650	47668675	70	90875	11.4
chr8	47669250	47854425	70	154925	8.17647058823529
chr8	47854975	47952075	70	54925	5.18881118881119
chr8	47952150	48048425	70	41625	13.4444444444444
chr8	48048850	48219225	70	39275	47.4035087719298
chr9	68298250	68427475	70	44925	46.4761904761905
chr9	125177350	125343150	70	36975	45.0909090909091
chr9	125344525	125439200	70	45125	32.4347826086956
chr9	125439550	125531600	70	48200	10.7692307692308
chrX	55213875	55421950	70	29100	41.2727272727273
chrX	55562475	55725325	70	29425	32.7058823529412
chrX	57841150	57988225	70	38150	30.8888888888889
chrX	57988700	58080925	70	49800	9.4
chrX	58081000	58189575	70	79775	5.53488372093023
chrX	58189675	58323375	70	119925	0.918918918918919
chrX	61681950	61832925	70	103000	16.9655172413793
chrX	61832975	62021125	70	159400	5.08333333333333
chrX	62021275	62133325	70	61250	13.2
chrX	62133825	62223700	70	37125	8.57142857142857
chrX	62224825	62332000	70	45250	29.047619047619
chrX	65486175	65672750	70	30000	52.2608695652174
chrX	80871125	81073550	70	31350	34.8181818181818
chrX	81073775	81250950	70	28900	29.1351351351351
chrX	81251475	81418100	70	29625	27.6923076923077
chrX	154933525	155071500	70	27500	33.875
chrX	155072500	155186125	70	33800	34.4444444444444
chr1	49523600	49682850	69	28975	59.75
chr19	12051550	12262875	69	88675	43.12
chr10	43145225	43241475	68	28075	21.8888888888889
chr2	132967025	133138050	68	46000	54.3478260869565
chrX	58324175	58565775	68	192050	8.44444444444444
chr1	50351525	50500875	67	36850	58.6153846153846
chr20	26241000	26319575	67	34900	21.0714285714286
chr22	17165025	17247475	67	36000	12.5
chr3	75795325	75914950	67	33375	29.0434782608696
chr9	99453775	99605475	67	67300	40.2666666666667
chr15	24250000	24365500	66	35125	45.4166666666667
chr17	22140725	22262950	65	89125	12.4545454545455
chr1	248532575	248646650	64	61325	17.4583333333333
chr4	49496950	49660150	64	55400	36
chr10	43940650	44226025	63	50325	39.4626865671642
chr15	22506450	22589750	63	62650	2.07547169811321
chr19	14922250	15074200	63	27200	35.3636363636364
chr19	23467425	23572475	63	51575	13.25
chr19	57634775	57702700	63	36900	9.80952380952381
chr9	68427750	68514225	63	38125	16
chr10	132024750	132130775	62	48550	21.741935483871
chr1	143469375	143544600	61	36450	15.2380952380952
chr13	20098525	20205975	60	25750	32.3846153846154
chr19	9671750	9875775	60	57775	39.8571428571429
chr16	46497600	46569450	59	41100	10.6222222222222
chr19	16062700	16134650	59	45825	8.26666666666667
chr19	52578075	52671175	59	56200	29.8947368421053
chr7	137707125	138073200	59	54075	47.5757575757576
chr18	14697175	14842850	58	21950	44.9230769230769
chr21	14595250	14699525	58	20325	22.4761904761905
chr17	21462300	21566600	56	35050	14.9677419354839
chr20	30012075	30086775	56	33500	18.2608695652174
chr7	153255450	153384525	56	32000	35.2121212121212
chr1	143118150	143205450	55	25550	25.3793103448276
chr1	247130625	247266550	55	71325	13.9340659340659
chr14	107186300	107288775	55	81175	8.81818181818182
chr19	44323700	44423875	55	62525	14.2941176470588
chr21	14338125	14446875	55	47300	17.304347826087
chr5	46109425	46405675	55	265050	14.1176470588235
chr6	277675	382350	55	24175	24.9375
chr15	20125800	20244175	54	37075	29.088
chr7	57905625	58054275	54	114325	34
chr1	152815550	152908550	53	26025	28.1379310344828
chr11	55601450	55700775	51	29525	20.1142857142857
chr19	2827125	2939625	51	43725	25.4285714285714
chr5	140124650	140189125	51	33400	9.12820512820513
chr19	38107500	38175425	50	33225	27.4594594594595
chr9	115737325	115825525	50	54250	16.56
chr4	190877150	190961675	49	39000	14.8
chr7	56745325	56808250	49	38875	20.25
chr18	15162925	15251375	48	23425	25.8095238095238
chr5	49608825	49672700	48	32100	9.41666666666667
chr8	43481450	43837225	48	297000	25.4545454545455
chr11	51514700	51593375	47	42375	13.2903225806452
chr19	55299250	55373600	47	43300	8.69565217391304
chr7	64052850	64121050	47	47650	9.54838709677419
chr1	12843475	12933525	46	25225	24.4285714285714
chr17	21194850	21254125	46	40000	2.21052631578947
chr19	52928200	52992675	46	45150	9.88888888888889
chr2	92248800	92325000	46	38225	13.7142857142857
chr2	95391075	95466750	46	28825	23.4210526315789
chr4	3568975	3639125	46	38350	14.7058823529412
chr2	91913375	91976300	45	23200	15.5238095238095
chr6	61880175	61962800	45	65025	7.3125
chrX	155186350	155238975	44	25850	5.66666666666667
chr3	93610550	93680300	43	17925	13.375
chr19	36983325	37060975	40	54200	8.54545454545454
chr7	57839600	57888075	40	24750	6.36363636363636
chr19	9001775	9094525	39	76250	1.94285714285714
chr19	43141675	43208550	39	18000	15.6666666666667
chr22	48340575	48388525	39	19825	10.1212121212121
chr13	63603300	63649100	38	19375	13.44
chr16	32817025	32859000	38	19275	9.36842105263158
chr14	20681675	20748675	37	30050	6.25806451612903
chr19	38277825	38327800	37	24475	10.2857142857143
chr1	227861700	227912250	35	22475	10.2857142857143
chr1	248846700	248908200	35	48975	4.92307692307692
chr1	121345000	121387300	34	17050	9.12195121951219
chr1	142632925	142679775	34	32775	6
chr15	21901175	21941825	34	31425	1.27272727272727
chr1	249062150	249099400	33	26025	3.89473684210526
chr12	38673175	38706950	33	20675	7.09677419354839
chr1	2896925	2927975	32	14600	6.16666666666667
chr19	37715400	37752175	32	23875	7.09090909090909
chr6	161001600	161032550	32	15775	6.73684210526316
chr15	20583925	20633300	31	32800	3.50847457627119
chr16	35192900	35285800	31	77175	3.3
chr10	43059450	43094150	30	17475	5.33333333333333
chr16	31900800	31961175	30	40875	5.16129032258065
chr18	15380400	15410750	29	20025	2.90909090909091
chr7	151958125	151989650	29	13225	7.68
chr1	247293625	247332150	27	28325	2.60606060606061
chr14	19431675	19472600	27	22125	6.27777777777778
chr15	20847350	20878400	27	23025	2.07142857142857
chr11	50689150	50783825	26	79225	5.26315789473684
chr19	24167875	24196025	26	18150	4.75555555555556
chr19	50544525	50577725	26	20800	3.28
chr4	406725	466675	26	54975	2.27586206896552
chr9	66454625	66484125	26	14275	5.26666666666667
chr10	127564125	127608225	25	27600	4.3125
chr19	8819975	8849325	25	16050	4.11428571428571
chr16	33584150	33632350	24	41850	3.28571428571429
chr16	31673475	31698375	23	17650	2.26086956521739
chr17	21303175	21327575	23	18075	3.65217391304348
chr19	44950825	45005650	23	43925	2.56716417910448
chr16	68580900	68614575	22	26950	2.96296296296296
chr17	21666525	21685325	21	13300	3.80952380952381
chr3	44747875	44781225	21	27150	2.73684210526316
chr5	179674225	179704400	21	21575	3.92
chr7	61054225	61100525	21	28250	3.33962264150943
chr7	64429425	64462250	21	27050	3.16129032258065
chr16	33960975	34022925	20	46750	2.3125
chr17	25493375	25531625	20	26550	3.64705882352941
chr19	12558750	12585575	20	16150	2.33333333333333
chr19	12621950	12655450	20	23200	3.42307692307692
chr19	20207575	20237675	20	22600	3.61290322580645
chr19	40515500	40556700	20	28400	1.95348837209302
chr2	173376025	173417600	20	23025	3.42857142857143
chr8	146186300	146219550	20	25650	2.6530612244898
chr15	25449650	25501500	19	47825	0.534562211981567
chr19	14824225	14846950	19	15825	2.34042553191489
chr7	6704325	6745075	19	34225	1.45299145299145
chr5	150323275	150344475	18	18025	0.516129032258065
chr7	294450	317600	18	17575	2.12121212121212
chrX	74947500	74967450	18	12475	2.51612903225806
chr19	7075450	7098350	16	17975	2.5
chr19	35239300	35257000	16	14525	1.16363636363636
chr4	190640600	190684575	16	38525	0.837696335078534
chr9	66819075	66863400	16	32775	2.57297297297297
chr1	4439525	4454800	15	8975	2
chr10	91828750	91840650	15	9300	1.9047619047619
chr19	56560900	56574375	15	8800	2.38709677419355
chr9	140826600	140843925	15	11750	2.34782608695652
chr1	13175025	13189925	14	10850	1.9047619047619
chr11	2643175	2684900	14	34725	1.48148148148148
chr13	113067475	113078750	14	6725	1.17647058823529
chr19	7004275	7019200	14	8175	1.94594594594595
chrX	47826025	47842875	14	12825	1.41333333333333
chr17	16518875	16531375	13	9325	1.77777777777778
chr19	19990875	20007475	13	12625	1.72222222222222
chr19	24433150	24578525	13	137050	1.344
chr19	37667225	37681100	13	9175	1.92307692307692
chr21	11154700	11188250	13	29000	1.40740740740741
chr5	178129875	178149600	13	16300	1.08108108108108
chr8	146151150	146171250	13	15425	1.27868852459016
chr12	133790425	133821275	12	26600	1.24444444444444
chr16	10498400	10512900	12	11175	1.22222222222222
chr19	19938925	19952550	12	9575	1.58974358974359
chr5	40085950	40095675	12	7675	1.25925925925926
chr6	169873225	169883950	12	8575	0.527272727272727
chr7	62826650	62839175	12	10275	1
chr9	44871050	44883250	12	9725	0.740740740740741
chr1	40917875	40937000	11	17925	0.352941176470588
chr16	31848825	31863175	11	11050	0.96551724137931
chr19	6182575	6196650	11	11425	1.33333333333333
chr19	58937500	58953225	11	12500	1.36842105263158
chr2	216071800	216080325	11	6475	0.542372881355932
chr6	58744550	58770350	11	23800	0.512820512820513
chr6	122815675	122827825	11	10925	0.315789473684211
chr7	5089425	5110300	11	19125	1.21739130434783
chr12	32121800	32139250	10	14750	0.523809523809524
chr14	24170575	24178500	10	5850	1
chr19	44532875	44542675	10	7650	1.03703703703704
chr2	31909975	31924950	10	12725	0.75
chr6	77302150	77313375	10	7200	1.18604651162791
chr6	81727100	81736725	10	7150	0.915254237288136
chr6	137499200	137513800	10	12575	0.871794871794872
chr7	159108000	159123650	10	11375	1.27659574468085
chr8	186325	203100	10	14850	0.615384615384615
chr9	76713800	76721325	10	5850	0.583333333333333
chr1	167284750	167294025	9	8250	0.4
chr10	22114150	22124875	9	8900	0.488888888888889
chr12	57274150	57281275	9	5075	0.8
chr15	55178750	55188650	9	8475	0.736842105263158
chr18	68525325	68533925	9	5675	0.916666666666667
chr18	77649500	77661100	9	10525	0.333333333333333
chr19	44462100	44482475	9	18950	0.642857142857143
chr19	53451250	53462025	9	8700	0.916666666666667
chr2	95802275	95820350	9	15500	0.563636363636364
chr2	95874275	95890750	9	15075	0.325581395348837
chr2	113617200	113625250	9	6375	0.979591836734694
chr2	160940625	160950800	9	7825	1.04347826086957
chr2	229396850	229404750	9	6275	0.96
chr20	26199800	26214325	9	12625	0.552631578947368
chr3	133508825	133515350	9	4700	1.0625
chr6	63353850	63365200	9	9625	1.07142857142857
chr7	152099150	152113400	9	13125	0.258992805755396
chr8	104626925	104633600	9	4900	0.909090909090909
chr9	12139300	12145075	9	4050	0.912280701754386
chr1	42968225	42979725	8	9875	0.754716981132076
chr1	240141175	240150125	8	7725	0.390243902439024
chr11	114473950	114502675	8	22100	0.787671232876712
chr12	7317600	7327625	8	8775	0.682352941176471
chr12	34844625	34856725	8	10600	0.511627906976744
chr12	48861925	48868250	8	5075	0.486486486486487
chr16	75198325	75211275	8	11200	0.827586206896552
chr16	89743325	89752600	8	6425	0.842105263157895
chr17	21036925	21043275	8	5325	0.6875
chr18	14974675	14981575	8	5125	0.838709677419355
chr19	42085100	42091650	8	5400	0.516129032258065
chr2	13782800	13787000	8	3125	0.733333333333333
chr22	17462325	17467375	8	4025	0.72
chr3	31688375	31698275	8	8700	0.454545454545455
chr3	103992700	104001500	8	7325	0.705882352941177
chr3	179944675	179953550	8	7925	0.256410256410256
chr3	195331000	195337675	8	5675	0.466666666666667
chr4	33592150	33602025	8	8425	0.8
chr4	72724075	72732525	8	7725	0.363636363636364
chr4	129166700	129173400	8	5450	0.421052631578947
chr5	44792450	44799525	8	5775	0.739130434782609
chr6	24668725	24675425	8	5275	0.481481481481481
chr6	62022975	62029800	8	5675	0.695652173913043
chr6	66917425	66924275	8	5875	0.428571428571429
chr6	117943625	117951775	8	7050	0.684210526315789
chr7	158771775	158781050	8	6825	0.761904761904762
chr1	5725950	5736275	7	8450	0.538461538461538
chr1	247351875	247357750	7	4875	0.409638554216867
chr10	54263400	54272575	7	7200	0.634146341463415
chr10	86784550	86789675	7	4200	0.611111111111111
chr13	96581575	96588950	7	6150	0.521739130434783
chr17	4990775	5000825	7	9150	0.342857142857143
chr18	18510925	18520400	7	8550	0.509090909090909
chr18	77809250	77819425	7	9225	0.516129032258065
chr19	20033475	20048050	7	13000	0.405405405405405
chr2	37995800	38002575	7	5350	0.588235294117647
chr2	101071500	101078050	7	5025	0.595238095238095
chr2	102540150	102545250	7	4475	0.338983050847458
chr2	163936700	163940300	7	2900	0.482758620689655
chr21	15502250	15509200	7	6125	0.315789473684211
chr4	12277150	12283850	7	5500	0.558823529411765
chr4	158445525	158450350	7	3950	0.551724137931034
chr6	57192150	57199775	7	6925	0.41025641025641
chr6	98237600	98244175	7	5475	0.395833333333333
chr6	121945575	121957575	7	10075	0.631578947368421
chr6	140505900	140517050	7	10125	0.260869565217391
chr6	161629875	161637475	7	6400	0.4
chr7	22681050	22687775	7	6050	0.230769230769231
chr7	42590900	42595550	7	3550	0.625
chr7	113258900	113263850	7	4150	0.533333333333333
chr8	15622200	15632075	7	9000	0.307692307692308
chr8	76900600	76907075	7	5600	0.307692307692308
chr8	143725300	143732275	7	5625	0.5
chr9	136162450	136169025	7	5075	0.642857142857143
chr1	244735600	244741700	6	5425	0.296296296296296
chr10	38252125	38259050	6	5825	0.315789473684211
chr10	55349100	55353425	6	3825	0.292682926829268
chr11	134029575	134043675	6	13000	0.25531914893617
chr12	57254850	57263425	6	7850	0.4
chr12	62087525	62093175	6	5000	0.285714285714286
chr14	46253250	46260250	6	5650	0.380952380952381
chr15	76554150	76561950	6	7175	0.16
chr15	80205525	80214775	6	8750	0.117647058823529
chr18	49157975	49163950	6	5325	0.289156626506024
chr18	68649425	68656350	6	6100	0.384615384615385
chr2	182900	192050	6	7825	0.437956204379562
chr2	96490175	96496125	6	5350	0.25531914893617
chr21	24097300	24104725	6	6550	0.228187919463087
chr21	39592775	39603850	6	10300	0.137254901960784
chr22	19303275	19306525	6	2575	0.421052631578947
chr3	44632350	44639450	6	6350	0.4
chr3	128637325	128646300	6	7925	0.246153846153846
chr4	30414325	30420400	6	5000	0.428571428571429
chr4	41023650	41030425	6	5600	0.382352941176471
chr4	57490575	57493725	6	2525	0.41025641025641
chr4	93169200	93180225	6	9650	0.439024390243902
chr4	116933550	116942825	6	8025	0.311111111111111
chr5	18647025	18654450	6	6925	0.197802197802198
chr5	34417300	34423025	6	4750	0.4
chr5	90884250	90888875	6	4275	0.222222222222222
chr6	53422200	53427075	6	4250	0.313725490196078
chr6	108234625	108245200	6	10025	0.28
chr6	118894350	118901550	6	6800	0.0917431192660551
chr6	161746025	161750375	6	3700	0.424242424242424
chr7	32553550	32563050	6	8350	0.432432432432432
chr7	120531300	120537025	6	5250	0.37037037037037
chr7	129895725	129900100	6	3575	0.416666666666667
chr8	458475	466975	6	7350	0.428571428571429
chr8	146059475	146074225	6	13700	0.171428571428571
chr9	107171850	107177800	6	4875	0.369230769230769
chr9	141011900	141019900	6	7125	0.314814814814815
chrX	64148775	64156050	6	6600	0.341463414634146
chr1	47248700	47253000	5	3625	0.262295081967213
chr1	92851425	92855350	5	3625	0.222222222222222
chr1	97220525	97227325	5	6100	0.184873949579832
chr11	13448200	13451425	5	2975	0.130434782608696
chr11	23020450	23025175	5	4150	0.271186440677966
chr12	28359700	28365525	5	5000	0.25
chr12	32000625	32006025	5	4850	0.272727272727273
chr13	23904625	23917000	5	11475	0.260869565217391
chr13	29662525	29667325	5	4225	0.244897959183673
chr14	40934925	40940550	5	5300	0.0987654320987654
chr15	45532525	45537075	5	4100	0.1875
chr16	897075	902350	5	4775	0.230769230769231
chr16	1847225	1850575	5	2925	0.212765957446809
chr17	16448775	16459800	5	10425	0.195121951219512
chr18	106800	111950	5	4525	0.23728813559322
chr19	21410725	21415100	5	3825	0.21505376344086
chr19	53882600	53889100	5	6025	0.260869565217391
chr2	2380900	2385550	5	4075	0.25531914893617
chr2	86888350	86891750	5	3075	0.241379310344828
chr2	136209275	136212700	5	3000	0.23728813559322
chr2	195473625	195477300	5	3225	0.241379310344828
chr2	209719150	209721850	5	2350	0.258064516129032
chr3	13941325	13947800	5	5800	0.19047619047619
chr3	58673625	58680575	5	6375	0.25
chr3	119143625	119150625	5	6625	0.214285714285714
chr3	126964775	126971000	5	5725	0.111111111111111
chr3	163861025	163868850	5	7300	0.272727272727273
chr4	62623650	62632625	5	8075	0.25
chr5	1453250	1459925	5	5975	0.263157894736842
chr5	27154575	27159950	5	4650	0.25
chr5	35842625	35848125	5	5025	0.27027027027027
chr6	17562500	17566475	5	3400	0.25
chr6	23161100	23166100	5	4575	0.129032258064516
chr6	27415575	27429875	5	13800	0.25
chr6	158765575	158769175	5	3325	0.161290322580645
chr7	14779900	14785425	5	5050	0.198019801980198
chr7	64383050	64390625	5	6700	0.183333333333333
chr8	42957850	42967600	5	9450	0.0689655172413793
chr8	58279350	58287725	5	7600	0.240963855421687
chr8	120310550	120314075	5	3225	0.133333333333333
chr8	135475875	135479475	5	3200	0.210526315789474
chrX	134417525	134423350	5	5000	0.259259259259259
chr1	45353675	45357875	4	3925	0.10989010989011
chr1	94908075	94911875	4	3650	0.0579710144927536
chr1	108713475	108719525	4	5850	0.0506329113924051
chr1	110379450	110381850	4	2225	0.117647058823529
chr1	218679650	218682750	4	2850	0.125
chr10	18841675	18863700	4	21175	0.0693069306930693
chr11	28155475	28163025	4	7250	0.0930232558139535
chr11	74575700	74584825	4	8800	0.0838323353293413
chr12	47248550	47254650	4	5700	0.135922330097087
chr12	60689225	60695100	4	5675	0.122448979591837
chr12	61035800	61043325	4	7250	0.0685714285714286
chr13	48530325	48537375	4	6750	0.138613861386139
chr14	92710225	92713300	4	2900	0.0909090909090909
chr16	75773850	75779425	4	5125	0.123076923076923
chr17	52529875	52535475	4	5400	0.113207547169811
chr17	58565075	58572350	4	7025	0.0666666666666667
chr19	35124800	35127500	4	2475	0.137931034482759
chr19	53341475	53347925	4	5950	0.130434782608696
chr19	54199000	54202025	4	2875	0.114285714285714
chr2	1166950	1171900	4	4700	0.0862068965517241
chr2	73755600	73759275	4	3475	0.114285714285714
chr2	86772775	86779400	4	6275	0.0875912408759124
chr2	117013275	117019675	4	6125	0.0793650793650794
chr2	153717575	153721225	4	3400	0.118811881188119
chr3	44810000	44816250	4	6000	0.0720720720720721
chr3	138361175	138365825	4	4475	0.0689655172413793
chr3	187189675	187195550	4	5525	0.12987012987013
chr3	192964875	192968075	4	3025	0.107142857142857
chr4	96846275	96854775	4	8000	0.136752136752137
chr4	108807025	108813250	4	5850	0.118518518518519
chr4	154614225	154616950	4	2550	0.109090909090909
chr5	161661000	161664650	4	3500	0.133333333333333
chr6	87053400	87056750	4	3125	0.133333333333333
chr6	126008750	126019850	4	10600	0.12987012987013
chr6	137973975	137977450	4	3175	0.129032258064516
chr7	61510400	61525375	4	14250	0.139130434782609
chr7	102687050	102692550	4	5000	0.124137931034483
chr8	60681975	60686825	4	4550	0.0806451612903226
chr8	73964250	73969800	4	5250	0.112903225806452
chr8	87289800	87295525	4	5400	0.0979020979020979
chr9	77997300	78001275	4	3825	0.08
chr9	99961900	99968700	4	6425	0.0689655172413793
chr10	39076500	39155025	3	78400	0.00602409638554217
chr13	89158525	89162725	3	4075	0.0405405405405405
chr14	66680625	66686725	3	5925	0.0448430493273543
chr14	90938950	90942975	3	3900	0.048
chr15	42543375	42547750	3	4250	0.0379746835443038
chr15	82015875	82020100	3	4125	0.0305343511450382
chr17	5079775	5094775	3	14625	0.0390070921985816
chr17	55005725	55009550	3	3725	0.0470588235294118
chr17	80900150	80911100	3	10725	0.0311284046692607
chr19	19817625	19831175	3	13300	0.03125
chr19	53299225	53308125	3	8575	0.0453074433656958
chr20	58858225	58863150	3	4775	0.0441988950276243
chr3	110666600	110670600	3	3900	0.032258064516129
chr5	180272425	180280400	3	7775	0.0288808664259928
chr6	86523875	86526775	3	2800	0.0444444444444444
chr7	99666850	99673900	3	6950	0.0152091254752852
chrX	26795100	26798600	3	3400	0.032258064516129
chr13	48640125	48648675	2	8500	0.0117647058823529
chr6	30247275	30260100	2	12775	0.00782778864970646
chr6	62186950	62230675	2	43600	0.00573394495412844
