# Supplementary material for: Large organized chromatin lysine domains help distinguish primitive from differentiated cell populations
Source: Nat Commun. 2021 Jan 21;12:499. doi: 10.1038/s41467-020-20830-9 (PMC7820432; doi:10.1038/s41467-020-20830-9)
Supplement: Supplementary file 3 — Supplementary Software [file 41467_2020_20830_MOESM3_ESM.zip › E019-H3K27ac_LOCKS.bed]

chr1	877600	1779150	86	72125	119.368421052632
chr1	8013900	8731400	86	83300	112.066666666667
chr1	26420350	27358825	86	104700	81.8461538461538
chr1	27560475	28262375	86	94425	59.0869565217391
chr1	32392300	33438950	86	90675	121.914893617021
chr1	37779750	39194725	86	73400	125.8
chr1	43388975	44400475	86	83625	97.9705882352941
chr1	154127200	155139850	86	89275	127.5625
chr1	155144675	156154975	86	107750	110.538461538462
chr1	182709100	184039325	86	78275	118.952380952381
chr10	34541275	35737950	86	71375	132.571428571429
chr10	73848475	75546275	86	98425	114.285714285714
chr10	103020475	104262725	86	74875	134.96
chr11	46223975	47199825	86	77700	95.32
chr11	64325525	65196025	86	88775	131.142857142857
chr11	94337550	95832050	86	83575	129.891891891892
chr12	6305150	7000300	86	105900	99.9259259259259
chr12	32027575	32715375	86	67925	135.777777777778
chr12	53278050	53938100	86	87900	79.9473684210526
chr13	100030875	100710850	86	103500	125.393939393939
chr14	22917150	23912600	86	97975	106.385964912281
chr15	39823175	40633000	86	80825	109.375
chr15	40646350	41923275	86	77725	109.2
chr15	64051850	65144450	86	83075	134.4
chr15	74392350	75494100	86	67350	126.086956521739
chr16	2652950	3356200	86	68800	122.444444444444
chr16	4140275	5183975	86	76425	100.190476190476
chr16	30345675	31193900	86	89875	106.347826086957
chr16	89355650	89990775	86	66725	122.625
chr17	1247850	2320100	86	77900	121.046511627907
chr17	6471325	7579725	86	101900	124.09756097561
chr17	26871075	27718975	86	100800	116.454545454545
chr17	36412000	37123625	86	85000	139.928571428571
chr17	37556850	38479900	86	98625	124.151898734177
chr17	39678150	40560625	86	76925	140.515151515152
chr17	40566550	41467200	86	84250	76.6153846153846
chr17	41476025	42357650	86	73100	131.578947368421
chr17	42384975	43355175	86	77550	130.689655172414
chr17	48106025	48982950	86	63700	137.526315789474
chr17	55311750	55939900	86	87950	75.8
chr17	72734150	73642650	86	81375	140.814814814815
chr17	73662775	74598400	86	78975	105.047619047619
chr18	55647975	56559850	86	89425	140.689655172414
chr19	288675	1245175	86	74950	110.733333333333
chr19	1812450	2841700	86	79275	136.411764705882
chr19	11449875	12907400	86	82725	136.4
chr19	13128550	14404425	86	76325	135.255813953488
chr19	17137150	18060550	86	71800	118.941176470588
chr19	40286475	41773350	86	90625	110.636363636364
chr19	45003875	46110625	86	72525	116.825396825397
chr19	46110675	47163175	86	68800	138.105263157895
chr19	47163600	48127125	86	91175	97.5
chr19	48564825	49315625	86	67600	106.588235294118
chr19	55404525	56147350	86	58900	128.898550724638
chr19	57702425	59067250	86	95200	55.2727272727273
chr2	47743750	49040200	86	68225	123.866666666667
chr2	64220625	65272825	86	75775	112.12
chr2	85009525	85812650	86	98625	112.375
chr2	200946325	202706250	86	91925	125.128712871287
chr2	207807550	208836250	86	94375	103.612903225806
chr2	219081250	220408625	86	79525	124.457142857143
chr22	17565875	18447650	86	86800	135.36
chr22	36138675	36861600	86	85475	107
chr22	38573725	39540450	86	83100	110.466666666667
chr22	41346475	42696800	86	88275	136.274509803922
chr3	47117250	48723850	86	95325	132.965517241379
chr3	48884425	50271175	86	90525	129.739130434783
chr3	60993950	61889100	86	80725	138.19512195122
chr3	111371400	112488950	86	87575	125.837837837838
chr4	39822100	41147825	86	70450	136.625
chr4	139772350	141003825	86	86950	136.105263157895
chr4	185968875	187579600	86	81525	137.279069767442
chr5	123738025	124394725	86	110975	45.3333333333333
chr5	140787600	141549750	86	85900	134.764705882353
chr5	148724400	149916650	86	76850	131.083333333333
chr5	175787925	177034450	86	74625	129.425742574257
chr6	2589425	3248625	86	88600	96
chr6	14541325	15323925	86	84675	98.0526315789474
chr6	20689125	21801550	86	91775	124.857142857143
chr6	25898775	26597050	86	135150	121.121951219512
chr6	26924050	27802350	86	72850	118.142857142857
chr6	32909050	33777850	86	99950	118.358974358974
chr6	33973575	35440500	86	90825	120.731707317073
chr6	42514950	43667975	86	90250	88.3116883116883
chr6	56263700	57383975	86	79275	112.137931034483
chr7	98638325	99968250	86	82075	113.25
chr7	120998750	121984350	86	75950	140.583333333333
chr7	128663950	130036125	86	86725	138
chr8	30196800	30720975	86	105750	88.1176470588235
chr8	37882100	38854125	86	90300	104.592592592593
chr8	41107050	42360950	86	81925	135.366666666667
chr8	128654850	129122300	86	80000	111.777777777778
chr9	129381250	130497650	86	66175	130.782608695652
chr9	130497800	131183000	86	68800	79.9230769230769
chr9	133971175	134608675	86	78250	120.8
chr9	138982100	140096250	86	68650	138.64
chrX	12809175	13916725	86	86325	112.052631578947
chrX	39472625	40126000	86	98500	119.0625
chr1	54151200	55076625	85	91550	90.3
chr1	63653350	64417675	85	83450	117.314285714286
chr1	204803775	205909650	85	102175	127.897435897436
chr10	114148875	114938975	85	84975	111.962264150943
chr11	65989875	66774650	85	74975	54.0851063829787
chr11	118046025	119080950	85	104875	134.333333333333
chr14	68915375	69727225	85	80700	94.5151515151515
chr15	66754150	67560125	85	78050	123.407407407407
chr17	34842000	36102550	85	75850	126.714285714286
chr14	99460000	100439300	84	77575	114.297872340426
chr15	57024325	58044550	84	75950	135.932584269663
chr19	42363175	43044675	84	66525	130.736842105263
chr2	231821900	232918625	84	82250	110.380952380952
chr20	34961375	36226875	84	80625	111.764705882353
chr22	40329250	41129175	84	73875	107.214285714286
chr1	149684325	150670400	83	107775	115.466666666667
chr1	167028125	168451600	83	68900	114.227272727273
chr10	123047475	124236300	83	83025	130
chr3	8887675	10363175	83	78425	125.793103448276
chr5	13941575	14774275	83	68950	135.657894736842
chr7	130560950	131724375	83	84550	129.212121212121
chr2	44125725	45241775	82	77325	133
chr6	106735225	108021275	82	67575	110.909090909091
chr7	147961875	149018525	82	80150	108.736842105263
chr1	39254325	39877250	81	90550	125.96
chr3	65328975	66122425	81	66975	130.181818181818
chr6	148662125	149368775	81	62000	101.333333333333
chr11	62104950	62699750	80	95925	124.24
chr14	89506875	90455425	80	81600	108.111111111111
chr16	102900	858275	80	58775	104.8
chr5	141554400	142431225	80	76175	74.8461538461538
chr1	44404575	45350800	79	75950	118.571428571429
chr12	122439225	124198250	79	73675	116.093023255814
chr14	102188150	103304650	79	58575	128.333333333333
chr15	92887475	94039850	79	88700	122.774193548387
chr2	42569400	43864650	79	82950	109.777777777778
chr6	15325425	15746050	78	58700	115.928571428571
chr13	51632325	52587225	77	82175	127.529411764706
chr18	60153125	60639775	77	69550	105.185185185185
chr6	156975850	157418750	77	70725	101.416666666667
chr1	6205175	7598175	76	69600	125.148936170213
chr1	64809500	65642475	76	80125	126.938775510204
chr12	121570750	122385950	76	69950	87.8181818181818
chr3	128833150	129613150	76	77700	81.2
chr11	9230300	10162050	75	82200	114.8
chr11	65196425	65895525	75	86100	87.8181818181818
chr16	84537575	85275025	75	56625	101.093023255814
chr19	36103675	37464325	75	68100	117.916666666667
chr6	30456775	31240275	75	88275	117.490196078431
chr7	2197650	3083550	75	68500	117.774647887324
chr19	49841750	50433875	74	73050	99.0322580645161
chr5	138608250	139168175	74	80650	118.315789473684
chr10	28957375	30074025	73	71250	100.4
chr19	19006075	20373175	73	69225	98.4255319148936
chr5	106701350	107273550	73	64100	102.066666666667
chr6	31430425	32272075	73	82750	118.021052631579
chr6	36354350	37556050	73	84875	103.363636363636
chr12	12649275	13411525	72	67925	110.5
chr19	18215075	18811975	72	60700	89.4594594594595
chr12	11742900	12552750	71	65775	91.7818181818182
chr15	99091200	99450525	71	69475	69.08
chr17	17468050	18316675	71	65700	115.822222222222
chr21	27287375	27654650	71	58325	107.096774193548
chrX	2150200	2887125	71	58350	105.027027027027
chr10	88431975	88855725	70	62850	114.717948717949
chr14	73492950	74601775	70	64800	106.702702702703
chr3	185270100	185960375	70	80250	100.784810126582
chr4	77352425	78099500	70	77500	92.5384615384615
chr9	16417200	17005250	70	72425	75.2482269503546
chr1	113065100	113819725	68	72975	73.9047619047619
chr11	56849225	57636925	68	78775	71.8723404255319
chr18	53064450	53728875	68	67200	92.5
chr2	26972650	28168500	68	68150	110.272727272727
chr3	32344425	32928850	68	87750	67.981308411215
chr12	56040225	56755000	67	91900	87.1785714285714
chr3	171445375	172083550	67	70100	109.020408163265
chr9	131623775	132269550	67	65850	95.8823529411765
chr1	93240050	94375750	66	74350	86.9166666666667
chr16	85335450	85904125	66	61950	55.9459459459459
chr4	182860550	183550650	66	57975	92.4583333333333
chr2	101865875	102591275	65	56300	100.111111111111
chrX	9398025	10051375	65	54700	97.2134831460674
chr10	80672725	81206175	64	61000	64.3225806451613
chr11	63215625	63821075	64	70150	73.1612903225806
chr15	63305675	63903100	64	68875	69.0526315789474
chr1	16082825	17027950	63	65300	90.7
chr1	1978525	2518875	62	51900	91.2982456140351
chr1	21766175	22468450	62	48175	95.875
chr3	193310500	193950100	62	55575	87.3333333333333
chr6	28180275	28979400	62	49100	78.16
chr11	66885000	67399200	60	56750	67.25
chr12	18835300	19797675	60	61450	101.041095890411
chr12	120425825	121019800	59	67475	78.5294117647059
chr20	52195550	52560000	59	72825	34.8666666666667
chr1	228940525	229851800	58	45900	98.08
chr15	90436325	90999675	58	53925	98.6071428571429
chr3	189679150	189915925	58	50475	47.5151515151515
chr6	111660050	112260075	58	50050	92.5
chrX	23359825	24328950	58	53250	98.5555555555556
chr2	202706875	203286800	57	61325	52.5161290322581
chr7	100608650	101151025	57	52250	75.6
chr1	28263000	29083425	56	54200	78.9565217391304
chr1	153499300	153965675	56	61525	86.6315789473684
chr11	206575	578100	56	42975	93.3548387096774
chr11	19695550	20133650	56	66900	53.4814814814815
chr16	49474875	49918500	56	52750	60.9411764705882
chr17	550800	943350	56	40850	92
chr1	156162875	156784425	55	76975	71.1063829787234
chr1	164526275	164757775	55	63550	52.8
chr16	67427600	68125750	55	51350	90.25
chr6	138181500	139139675	55	60000	81.9259259259259
chr1	225934025	226411975	54	45775	72.962962962963
chr11	44656825	45002125	54	46725	39.6842105263158
chr13	100731150	101327825	54	47300	87.7692307692308
chr7	105161550	105712750	54	55650	74.390243902439
chr11	119177275	119601125	53	42600	82.4117647058823
chr12	76017400	76496100	53	57775	81.8333333333333
chr2	58266175	58866425	53	42350	87.7777777777778
chr2	175531900	176047075	53	55050	77.9701492537313
chrX	15682975	16245850	53	57050	76.7906976744186
chr19	4636025	5437250	51	42725	81.2222222222222
chr20	45901225	46220400	51	57450	80.7241379310345
chr3	71012350	71359925	51	58525	66.1818181818182
chr1	201316000	201733075	50	48350	49.4358974358974
chr17	45697750	46144275	50	49600	84.2352941176471
chr3	63833175	64256250	50	47925	44.1666666666667
chr4	87778575	88039125	50	53150	71.1428571428571
chr7	127224900	127673200	50	38050	64.8947368421053
chr8	61495775	62097125	50	40550	73.6666666666667
chr8	141779950	142164175	50	36900	80.7179487179487
chr9	107624525	108278725	50	55575	76.3571428571429
chr1	10377875	10798825	49	43875	45.6363636363636
chr10	75570625	76070550	49	42000	75.0833333333333
chr2	144991850	145470475	49	61625	75.030303030303
chr22	39540500	39930850	49	45275	82.125
chr11	45825925	46144925	48	43400	67.2972972972973
chr14	77327975	77648450	48	65775	48.88
chr11	683400	955550	47	44625	42.5747126436782
chr16	8715225	9248850	47	46400	62.1818181818182
chr17	30185575	31011475	47	44675	78.8421052631579
chr9	99021100	99449625	47	32650	79.3191489361702
chr11	120859950	121380025	46	49250	76.7326732673267
chr16	51118050	51797375	46	56400	74.5
chr3	66371700	66706975	46	51650	76.8059701492537
chr1	160000100	160491025	45	57850	64.8260869565217
chr14	24353375	24912950	45	43325	66.125
chr22	34049975	34412200	45	42800	42.5984251968504
chr3	170779325	171180850	45	41375	60.09375
chr4	16694375	17035725	45	44250	54.4
chr8	37532975	37797775	45	31125	74.6666666666667
chr1	56835625	57285425	44	59125	73
chr10	13713675	14136400	44	39725	66.6511627906977
chr11	100490125	100849825	44	38325	73.6705882352941
chr13	41110750	41257275	44	40275	25.5492957746479
chr17	76164325	76427800	44	41425	71.5789473684211
chr4	129434100	129795675	44	41925	61.4347826086956
chr6	155184800	155649925	44	38150	46.647619047619
chr8	101671725	102345200	44	40375	72.5217391304348
chr1	114223775	114696325	43	48825	63.4285714285714
chr1	214328075	214778625	43	44125	62.9166666666667
chr2	189139825	189383025	43	40075	62.5714285714286
chr5	71310000	71544925	43	38575	65.9090909090909
chr1	81671750	82018150	42	53200	55.8181818181818
chr11	95870175	96190650	42	34625	63.1578947368421
chr8	72459650	72687300	42	34825	65.9090909090909
chr14	68592125	68864975	41	39300	49.5
chr19	8185375	8591775	41	34850	66.2285714285714
chr4	173903525	174303450	41	40600	53
chr8	118893650	119139050	41	35850	59.5862068965517
chr9	35406225	35924350	41	48475	67.2244897959184
chr1	151097175	151538050	40	42500	60.2608695652174
chr11	8615075	9068100	40	47550	57.3448275862069
chr17	75277575	75500825	40	53925	28.8103448275862
chr18	3441250	3773200	40	53800	51.5405405405405
chr2	153191650	153400200	40	34075	65.1052631578947
chr20	49252675	49639550	40	34625	45.1578947368421
chr5	73728375	74231900	40	48800	56.1395348837209
chr7	83718200	83907975	40	39750	45.4285714285714
chr12	109016050	109252575	39	38800	50.4197530864198
chr15	75834875	76357025	39	36725	62.8121212121212
chr19	15305800	15560300	39	25475	60.75
chr2	36579800	36735475	39	35600	39.8571428571429
chr2	121466750	121678200	39	42200	35.8181818181818
chr20	31260500	31447125	39	34650	40.9428571428571
chr6	43967650	44236550	39	41650	64.2307692307692
chrX	10431650	10665450	39	39950	42.8387096774194
chrX	153575700	153825450	39	28600	62.48
chr10	79516025	79803625	38	38425	38.967032967033
chr13	107124225	107572900	38	45275	45.4128440366973
chr17	44104150	44273000	38	33725	40.377358490566
chr22	29278425	29503100	38	36725	38.3793103448276
chr6	3259175	3490425	38	33750	36.5957446808511
chr1	82246775	82591725	37	37925	46.984126984127
chr10	126689400	126922275	37	39750	49.6991150442478
chr11	63889175	64174225	37	38075	48.2424242424242
chr14	90722375	91144175	37	33400	49.04
chr17	8021825	8288475	37	42975	42.5569620253165
chr18	4017200	4255325	37	27850	57.0333333333333
chr20	25275475	25677575	37	28650	58.4722222222222
chr22	26867950	27196875	37	45450	57.3095238095238
chr22	28026250	28327100	37	31800	51.2876712328767
chr9	14237975	14562450	37	43625	37.9
chrX	48748550	49057125	37	35275	55.8181818181818
chr11	14321550	14564525	36	32525	54.9272727272727
chr15	26860675	27019700	36	37575	50.8181818181818
chr18	9433700	9929725	36	38950	43.095652173913
chr21	44197725	44425475	36	28550	46.4333333333333
chr4	102074700	102270000	36	25075	57.4736842105263
chr5	79271000	79565025	36	47475	57.312
chr5	146762250	146991450	36	44450	58.1666666666667
chr10	99027325	99331950	35	33650	44.0625
chr12	69372125	70371975	35	47425	55.578231292517
chr16	17381225	17565625	35	26025	47.7692307692308
chr4	93340325	93444300	35	29425	24.4242424242424
chr4	113554875	113838675	35	51800	53.9047619047619
chr5	115773450	115914575	35	37225	57.1666666666667
chr9	27308950	27600400	35	30575	38.24
chr1	204182850	204494325	34	35300	49.1904761904762
chr17	79790000	80024200	34	29050	51.448275862069
chr18	52881525	53023350	34	25850	54
chr19	54327250	54485625	34	25400	43.9661016949153
chr3	50272825	50410250	34	33575	24.0909090909091
chr7	75792075	76053575	34	28600	43.6153846153846
chr9	23718275	23851475	34	23800	38.8947368421053
chr9	71594625	71955150	34	31425	43.2307692307692
chr9	84161450	84444475	34	34175	55.2898550724638
chrX	113172575	113318825	34	25800	43.3888888888889
chr1	26021475	26254800	33	27550	50.3448275862069
chr1	213025800	213240500	33	31475	52.56
chr11	27349775	27529150	33	39275	29.2666666666667
chr15	77708225	77927950	33	31850	43.6842105263158
chr19	1247750	1508275	33	41150	43.2432432432432
chr19	39086925	39226275	33	38700	49.5789473684211
chr21	38780350	39055875	33	23475	27.8695652173913
chr9	127307575	127592050	33	50650	35.4545454545455
chrX	71130075	71497125	33	30475	50.5806451612903
chr2	39562900	39744775	32	30075	39.2307692307692
chr20	44386850	44650550	32	28425	35.1372549019608
chr3	194807775	195164550	32	33600	46.1808510638298
chr6	21801600	22079350	32	26350	40.962962962963
chr1	203412275	203660625	31	29125	35.7551020408163
chr10	104385575	104629800	31	39475	37.35
chr11	111589125	111855850	31	29100	44.2857142857143
chr12	14360550	14572275	31	33400	34.4064171122995
chr15	65557650	65716350	31	30250	30.037037037037
chr17	16102600	16440225	31	33350	42.48
chr17	46949400	47133600	31	41050	38.7
chr4	183995125	184185775	31	30600	35.2173913043478
chr6	90925525	91213550	31	29200	40.2142857142857
chrX	8600925	8700600	31	25825	25.6666666666667
chr1	9746800	10021350	30	25925	46.2285714285714
chr1	160941225	161197225	30	40550	37.8461538461538
chr18	46449350	46548275	30	27225	46.6363636363636
chr22	37897475	38093700	30	22775	34.5277777777778
chr3	55515175	55733675	30	26400	45.8695652173913
chr3	110628925	110930400	30	26250	47.9047619047619
chrX	40781425	40980775	30	27425	30.9565217391304
chr18	11713725	11996050	29	29700	36.7090909090909
chr2	60637475	60797150	29	44950	25.3802816901408
chr20	10244150	10565200	29	29700	39.2222222222222
chr3	42002350	42225725	29	31475	43.9375
chr3	112709225	112995775	29	32875	40.1016949152542
chr4	99408425	99601375	29	22300	41.0625
chr7	150009125	150126425	29	39100	30.0392156862745
chr1	162038675	162270350	28	23100	35.6666666666667
chr10	22894250	23003925	28	23100	26.6666666666667
chr18	8608275	8735500	28	34100	42.4615384615385
chr3	122671700	122818925	28	21875	42.7323943661972
chr5	112476900	112631150	28	30675	40.2222222222222
chr8	145634000	145755575	28	24650	33.4
chr9	136688575	136934100	28	22900	44.0689655172414
chrX	107587150	107690775	28	23125	26.2790697674419
chr1	203953450	204083600	27	33925	29.1730769230769
chr11	2805150	3022425	27	19000	42.5428571428571
chr17	25782550	25905225	27	24475	40.1891891891892
chr17	55945225	56034250	27	25475	12.2222222222222
chr6	25278800	25464775	27	21125	36.1470588235294
chr6	114637000	114752300	27	28800	37.9310344827586
chr8	59918450	60033075	27	27500	34.6285714285714
chr13	99097875	99230825	26	25225	29.4090909090909
chr17	38566075	38666600	26	16800	36.4545454545455
chr2	206514650	206632100	26	31500	25.7704918032787
chr3	57925550	58051875	26	27300	30.25
chr4	88739950	88897150	26	27175	35.7666666666667
chr9	37035025	37259150	26	22100	31.8372093023256
chr1	17842950	17956550	25	27450	28.2586206896552
chr10	71072600	71169175	25	24475	25.2093023255814
chr10	72971850	73137200	25	22575	37.28
chr13	28962250	29077400	25	24900	24.8620689655172
chr17	19967025	20167475	25	23850	34.6428571428571
chr3	57041600	57204300	25	30575	34.7835051546392
chr6	131521100	131670025	25	18000	26.3529411764706
chr6	168217725	168339350	25	26675	25.0413223140496
chr8	93062775	93163775	25	24025	36.3571428571429
chr10	3816725	3936675	24	22275	27.4418604651163
chr11	88030925	88109925	24	19200	33.5813953488372
chr12	26110250	26280100	24	24150	27.8571428571429
chr14	23938050	24058200	24	26875	30.4545454545455
chr19	4327050	4416500	24	22175	29.9130434782609
chr2	166467200	166702650	24	23275	36.7659574468085
chr2	172065350	172381000	24	33600	34.5606060606061
chr2	173096475	173326800	24	26075	35.4641148325359
chr4	6841450	7009925	24	21075	35.9393939393939
chr4	7805375	7943350	24	17175	29.5135135135135
chr5	118658675	118819425	24	21575	36.5714285714286
chr6	116544175	116761100	24	24575	32.8461538461538
chr8	426400	522300	24	14825	31.8305084745763
chr8	22399150	22563000	24	20725	29.025
chr1	225596375	225727625	23	20350	27.7
chr11	101918225	102256500	23	34525	35.75
chr11	125305150	125497650	23	22400	34.9830508474576
chr15	60286325	60447875	23	26100	30.4242424242424
chr16	29801275	30012525	23	32075	28.9642857142857
chr17	19190100	19412075	23	26950	35.3333333333333
chr20	48242275	48330875	23	19025	34.5714285714286
chr20	57375400	57482925	23	26075	32.7272727272727
chr20	61425300	61593225	23	28125	33.8620689655172
chr3	147058325	147136950	23	22325	21.037037037037
chr5	180587100	180695125	23	19675	34.4347826086956
chrX	102929525	103032075	23	18625	28.5416666666667
chr1	11713775	11867375	22	25175	31.6949152542373
chr12	63179775	63330250	22	16650	33.7037037037037
chr12	66122750	66355000	22	30850	32.25
chr14	21815375	22026900	22	35925	29.063829787234
chr15	25068275	25206700	22	22775	23.6363636363636
chr18	48493850	48579675	22	19700	32.5769230769231
chr2	111489550	111631400	22	14475	32.625
chr20	10599175	10695775	22	26750	12.8244897959184
chr20	30102225	30199575	22	22950	33.1111111111111
chr20	56947500	57028725	22	13350	20.4210526315789
chr4	123652925	123778700	22	28500	34.3157894736842
chr5	133680925	133891825	22	28700	24.4186046511628
chr5	154062100	154168025	22	24350	18.1911764705882
chr5	171373150	171437600	22	21975	18.25
chr6	159215550	159345600	22	21050	13.8048780487805
chr7	20814650	20871475	22	19975	11.2063492063492
chr7	26191375	26254425	22	22800	23.1666666666667
chr7	83041300	83147425	22	22000	27.1571428571429
chr8	103379475	103450875	22	21175	11.5
chr8	131312650	131405650	22	15075	32.5333333333333
chrX	153190950	153312100	22	18175	23.4545454545455
chr1	31277475	31381075	21	12700	27.9555555555556
chr1	150884875	151061975	21	24150	24.2857142857143
chr12	62982375	63132625	21	31300	21.05
chr15	85922875	86047275	21	16100	25.6842105263158
chr19	39880650	40033500	21	29975	23.7727272727273
chr2	47398575	47634675	21	28500	21.8260869565217
chr3	61889675	61976550	21	16125	24.0625
chr5	126564725	126678500	21	16775	21.14
chr7	151098250	151236725	21	21450	27.9230769230769
chr8	20044775	20212025	21	16700	32.6296296296296
chr8	68861775	68972250	21	19425	28.4533333333333
chr9	112789350	112921300	21	25775	28.8787878787879
chrX	73399275	73519600	21	20050	32.8383233532934
chrX	102469475	102702025	21	22850	26.952380952381
chr1	181035050	181111675	20	17475	28.5
chr11	12808425	12890825	20	29275	9.52380952380952
chr11	77106900	77191150	20	27275	25.7948717948718
chr12	20507875	20602800	20	11800	23.5151515151515
chr16	69098350	69222625	20	19475	30.2352941176471
chr22	23523125	23612900	20	20625	23.4035087719298
chr3	176807050	177002700	20	18600	23.1648351648352
chr3	181405100	181514975	20	34675	28.9655172413793
chr3	186603750	186730625	20	17900	29.25
chr4	53699775	53824150	20	16425	27.9152542372881
chr4	185264400	185397000	20	25650	24.0210526315789
chr4	185532950	185668675	20	17075	31.0810810810811
chr4	188913775	189043925	20	16050	27.1363636363636
chr6	7086775	7177050	20	23175	18.48
chr6	10511125	10613750	20	29475	19.5
chr6	75914300	76010050	20	19725	15.04
chr7	92262400	92467125	20	29150	27.0454545454545
chr7	100400975	100541900	20	20400	27.5428571428571
chr1	8917500	9005700	19	18125	20.1682242990654
chr1	91384700	91607975	19	22125	26.269387755102
chr1	200271225	200386475	19	28325	28.6493506493506
chr11	12695075	12773650	19	29500	29
chr11	129078175	129161700	19	13000	27.12
chr15	96869050	96890775	19	13875	3.24444444444444
chr17	14202700	14277100	19	17050	14.2857142857143
chr17	63511500	63591150	19	20350	14.9230769230769
chr17	65434725	65525725	19	13400	27.7627118644068
chr17	71151775	71362775	19	23225	23.7647058823529
chr19	34616200	34857150	19	18325	27.2673267326733
chr2	64046825	64116900	19	24725	24.8
chr3	134027450	134206375	19	25400	21.0829268292683
chr4	78977000	79100350	19	19300	28.48
chr4	169705625	169786700	19	16950	23.7777777777778
chr5	173314550	173409225	19	19800	18.1666666666667
chr6	35630800	35732900	19	18600	26.6111111111111
chr6	109701100	109836325	19	18275	28.2025316455696
chr7	24430425	24576075	19	18225	25.16
chr8	8701600	8772275	19	17275	23.968253968254
chr9	74516600	74600625	19	22450	19.7222222222222
chr9	140099425	140215825	19	17450	19.910447761194
chrX	45626925	45768825	19	14850	19.4666666666667
chr1	145382100	145543350	18	20675	25.5111111111111
chr10	65175550	65282875	18	20550	15.6739130434783
chr10	72199900	72273975	18	12425	22.3225806451613
chr14	93484400	93583100	18	16225	21.7802197802198
chr19	54600075	54713950	18	22025	18.7
chr2	47210375	47304850	18	16425	12.9462365591398
chr2	134844075	134978850	18	16725	19.6122448979592
chr2	188368950	188440925	18	12275	22.8333333333333
chr20	57194500	57268675	18	19875	18.2545454545455
chr21	46776975	46859375	18	16750	27.7142857142857
chr3	197182925	197307800	18	17850	25.6626506024096
chr4	62200925	62274350	18	12575	26.6590909090909
chr4	165705125	165827725	18	20275	25.4769230769231
chr6	99271975	99293650	18	7125	10.1818181818182
chr7	101707225	101834650	18	10600	27.8620689655172
chr9	98188225	98279625	18	21300	26.5365853658537
chr1	199997575	200051425	17	13850	13.2933333333333
chr1	235048950	235148225	17	17300	22.3168316831683
chr10	20077275	20137725	17	14075	11.9883720930233
chr10	97219300	97292225	17	13600	24.8717948717949
chr11	47486250	47601450	17	18300	24.1081081081081
chr13	113343000	113396100	17	15725	22.4761904761905
chr17	56401400	56494975	17	15025	25.5135135135135
chr19	12978125	13076250	17	15900	19.4444444444444
chr2	74648325	74782400	17	21600	17.5056179775281
chr21	17094625	17147900	17	14275	22.9166666666667
chr3	31931725	32011825	17	14225	23.2571428571429
chr5	34654975	34736125	17	17575	6.6056338028169
chr5	89824400	89867975	17	14475	8.85245901639344
chr5	108980350	109142100	17	17900	24.4460431654676
chr5	151052675	151155975	17	19875	24.4
chr7	7215475	7291600	17	20725	17.3246753246753
chr7	42177200	42279175	17	30275	18.8969696969697
chr7	140147375	140263400	17	19200	18.5977011494253
chr8	1685725	1778400	17	13375	21.8620689655172
chr9	34576850	34666550	17	14600	22.15
chr1	61508875	61549700	16	9550	15.8181818181818
chr1	157962300	158016100	16	20775	17.4545454545455
chr10	33226800	33295250	16	23125	16.3736263736264
chr10	95166325	95256925	16	15650	22.7826086956522
chr12	80028200	80087100	16	19625	14.8888888888889
chr14	59086575	59131100	16	11700	16.5714285714286
chr16	75086975	75183400	16	17400	22.1
chr16	75583975	75684300	16	14800	17.6
chr2	25429800	25508825	16	15900	19.5294117647059
chr2	161224250	161275250	16	12975	12.1454545454545
chr20	30279550	30328925	16	16400	11.8666666666667
chr3	45714225	45784075	16	15300	18.2709677419355
chr3	72418650	72478275	16	16575	21.5849056603774
chr4	22460800	22524750	16	12450	13.8684210526316
chr4	87353450	87430025	16	18475	21.0714285714286
chr5	167713175	167774325	16	13950	15.9375
chr6	17902900	18024475	16	13825	23.3739130434783
chr7	79756850	79825450	16	14050	12.08
chr7	101486900	101526750	16	11850	19.8723404255319
chr7	150754625	150823475	16	17750	16.2264150943396
chr8	26429225	26512975	16	19650	16.6285714285714
chr9	74347875	74384925	16	19025	7.70689655172414
chr9	89952050	90032675	16	14650	20.6666666666667
chr9	132312750	132405025	16	13600	22.8461538461538
chr9	140557600	140600375	16	15575	14.4615384615385
chr1	90364275	90421450	15	20550	10.3809523809524
chr1	95119300	95223725	15	14775	22.0384615384615
chr1	147010250	147073450	15	16575	16.3606557377049
chr10	52990775	53043450	15	11900	16.5396825396825
chr10	82212850	82266750	15	18100	19.1304347826087
chr11	69451100	69523900	15	15975	21.695652173913
chr11	123037000	123089950	15	12900	13.75
chr12	49581300	49674150	15	13650	22.0526315789474
chr12	57463525	57546500	15	22425	11.1636363636364
chr12	57809000	57944225	15	17350	20.8771929824561
chr12	58225425	58291250	15	20675	16.8505747126437
chr12	116549400	116615075	15	11750	15.0434782608696
chr13	56217150	56249000	15	12825	22
chr14	85995125	86043350	15	10475	21.775
chr16	68766000	68833200	15	18650	17.2727272727273
chr17	4692775	4776450	15	11625	22.1086956521739
chr18	6713700	6784650	15	16225	14.8450704225352
chr18	25615125	25668550	15	11725	21.25
chr2	37383200	37499025	15	26100	17.2134831460674
chr2	54778125	54816775	15	14250	10.3111111111111
chr2	70298225	70370950	15	22175	11.6296296296296
chr2	120540425	120566825	15	7150	12.3428571428571
chr2	168238375	168295575	15	9075	18.8275862068966
chr3	42622275	42697050	15	18650	8.85245901639344
chr3	120135625	120195275	15	14075	18.9333333333333
chr3	140769675	140814700	15	11750	18.6027397260274
chr3	141085725	141145775	15	12375	20.4905660377358
chr3	197577975	197688125	15	18950	17.6666666666667
chr4	42265050	42313200	15	8625	20.962962962963
chr4	69204875	69319750	15	22550	13.7846153846154
chr6	649750	712100	15	17375	18.5084745762712
chr6	39170550	39241825	15	16800	20.0330578512397
chr6	41513025	41553225	15	12600	16.7586206896552
chr8	26148625	26198125	15	9650	21.9512195121951
chr8	126202150	126273950	15	13700	20.5714285714286
chr9	37998975	38070175	15	19025	13.978021978022
chrX	136631675	136673400	15	19750	9.52
chr1	224351800	224429025	14	12775	11.84
chr10	16992600	17072125	14	12150	18.3606557377049
chr11	30428625	30511550	14	11575	20.047619047619
chr11	71748850	71824625	14	15050	20.1772151898734
chr11	92036500	92083100	14	14550	11.9029126213592
chr11	113717850	113755425	14	14525	8.43478260869565
chr11	123345900	123432600	14	13875	14.7857142857143
chr12	7997600	8069975	14	14500	13.7454545454545
chr12	52208275	52264200	14	15575	11.4736842105263
chr14	62144725	62186925	14	10800	16.9428571428571
chr16	52530475	52583000	14	11925	18.5238095238095
chr16	53064875	53166000	14	24700	12.3716814159292
chr16	70719200	70771925	14	10825	18.1882352941176
chr16	73067575	73104800	14	13325	10.1666666666667
chr16	75271675	75300525	14	16925	4.97560975609756
chr17	55145275	55187650	14	11225	13.1363636363636
chr19	56616700	56665550	14	12425	13.9322033898305
chr2	33802925	33839700	14	13225	8.73972602739726
chr2	97481200	97578125	14	15625	14.3622047244094
chr2	99053475	99082200	14	9950	15
chr2	200274125	200333975	14	10775	18.952380952381
chr2	237067575	237089275	14	8125	9.11764705882353
chr21	35046500	35104900	14	13400	15.3411764705882
chr3	46586300	46645650	14	17125	18.6818181818182
chr4	76590500	76653225	14	19025	16.2121212121212
chr4	144256700	144320600	14	12875	19.6842105263158
chr5	87955050	87975700	14	11525	4.38709677419355
chr5	179467400	179518325	14	14275	11.8305084745763
chr6	170595275	170623125	14	9300	7.05555555555556
chr7	1542975	1620100	14	13400	17.7798165137615
chr7	55594125	55640850	14	13550	15.8
chr7	70157975	70212275	14	22500	12.0983606557377
chr8	9005350	9055700	14	11325	17.25
chr1	15505125	15541700	13	10825	11.7
chr1	120188075	120259275	13	13875	17.4516129032258
chr1	178221925	178280325	13	22275	14.6024096385542
chr10	21761900	21824825	13	38250	8.38947368421053
chr10	53778375	53805875	13	12925	8.14583333333333
chr10	71604350	71640950	13	8775	6.61538461538461
chr11	3816950	3883300	13	11700	14.6268656716418
chr11	93210125	93277325	13	12250	17.0909090909091
chr12	7000500	7081150	13	24100	10.5434782608696
chr12	46711850	46796975	13	19650	14.3157894736842
chr12	52387150	52475825	13	9300	18.6666666666667
chr12	65059400	65090200	13	9300	8.54794520547945
chr12	125017200	125055925	13	13425	9.62025316455696
chr13	56138200	56167275	13	11750	10.695652173913
chr14	21492675	21578425	13	21000	10.0088495575221
chr14	65165450	65204050	13	20075	6.13559322033898
chr15	68493875	68574875	13	16950	14.7659574468085
chr17	26368350	26383525	13	8350	8.24
chr19	39614800	39645975	13	10025	9.11864406779661
chr2	171508275	171575000	13	12075	13.6666666666667
chr2	235859475	235921250	13	19875	10.2162162162162
chr21	36196900	36263725	13	11050	18.1333333333333
chr22	25346025	25411775	13	12100	11.2289156626506
chr3	51998625	52040700	13	13750	6
chr3	176032325	176051175	13	12675	8
chr4	26298575	26374525	13	13750	17.8556701030928
chr4	101896200	101966675	13	10150	17.1666666666667
chr4	146723375	146773700	13	8300	16.4186046511628
chr5	7391300	7428275	13	11425	5.64315352697095
chr5	16701825	16744750	13	20850	4.34074074074074
chr5	147236550	147262750	13	15125	3.22222222222222
chr6	143163450	143269650	13	14075	17.3673469387755
chr7	70907575	70973625	13	18525	11.375
chr7	122056625	122113775	13	14775	16.5555555555556
chr8	103871675	103923625	13	14325	9.17582417582418
chr8	132935100	133000100	13	9425	15.6842105263158
chr8	144623000	144719200	13	11425	18.2448979591837
chr9	649300	729825	13	14050	16.3669724770642
chr9	92025800	92093275	13	13925	14.8849557522124
chr1	17199250	17265975	12	12225	15.7313432835821
chr1	19767625	19796475	12	9825	5.23333333333333
chr1	21634625	21661675	12	12000	4.32183908045977
chr1	232220125	232279825	12	19025	15.5
chr1	243633300	243671775	12	12775	15.7083333333333
chr11	27686950	27744825	12	10400	16.1411764705882
chr11	30559125	30608425	12	12300	14.2526315789474
chr11	59295450	59333825	12	8650	14.2666666666667
chr11	76478900	76518575	12	10950	15.4042553191489
chr12	124983700	125004550	12	13700	1.65217391304348
chr13	35509650	35533050	12	8025	11.5555555555556
chr14	71107425	71133225	12	14900	2.86666666666667
chr16	11385500	11459075	12	12100	16.2272727272727
chr16	52469725	52510150	12	10475	9.67123287671233
chr16	57480275	57520225	12	8200	16.56
chr16	87853800	87912375	12	13175	13.2424242424242
chr17	6341175	6365150	12	7500	7.66666666666667
chr17	48986450	49034725	12	9300	15.7741935483871
chr18	51749425	51807175	12	10475	14.4736842105263
chr2	26199975	26298800	12	12400	14.8032786885246
chr2	38303100	38335825	12	12000	11.5675675675676
chr2	63796800	63867075	12	17225	6.3
chr2	171669125	171680525	12	4050	6.6
chr20	21155250	21216825	12	14600	13.75
chr3	193988525	194036725	12	10450	7.6144578313253
chr4	146802975	146831600	12	11025	6.22222222222222
chr4	154153825	154196975	12	13200	11.6666666666667
chr4	154386650	154420250	12	11200	7.87272727272727
chr6	24910275	24936725	12	7275	8.61111111111111
chr6	99074050	99096825	12	10950	7.72727272727273
chr6	167636650	167661700	12	17500	12.1111111111111
chr7	83300700	83325625	12	7150	10.7407407407407
chr7	158604675	158657275	12	14400	15.4285714285714
chr8	9754375	9766375	12	8900	2.22222222222222
chr8	74198625	74225225	12	8075	9.73913043478261
chr8	145008475	145031650	12	12650	3.34615384615385
chr9	8797500	8876850	12	10575	12.48
chr9	125665350	125713475	12	12950	6.3921568627451
chr9	128508475	128532100	12	15825	13.0322580645161
chr9	128639975	128659075	12	9125	4.8
chrX	114816075	114886175	12	17350	9.66037735849057
chr1	8755950	8779725	11	11200	5.71428571428571
chr1	25031000	25074950	11	10925	9.98620689655172
chr1	36614250	36653900	11	11750	14.1777777777778
chr1	45768800	45826900	11	13275	9.92
chr1	76689800	76720650	11	10650	9.25
chr1	90267325	90309850	11	11550	12.6470588235294
chr1	109744075	109803400	11	14725	9.07843137254902
chr1	159869625	159916450	11	11875	8.7710843373494
chr1	203236650	203298350	11	14775	14.7714285714286
chr1	209548575	209621750	11	16800	10.6379310344828
chr10	6131025	6151725	11	10025	5.38461538461539
chr10	45448500	45497600	11	15575	7.39285714285714
chr10	106076875	106100125	11	15850	3.25714285714286
chr10	134201175	134235675	11	7875	10.5833333333333
chr11	75040300	75063350	11	9750	4.87179487179487
chr11	93845875	93886450	11	13025	7.76271186440678
chr12	8961925	8987625	11	7550	6.66666666666667
chr12	54623500	54698500	11	17650	13.7215189873418
chr13	93867750	93910725	11	14075	12.2539682539683
chr13	111853650	111881225	11	10650	8.275
chr14	38656075	38677975	11	10125	12.5882352941176
chr14	57352400	57387000	11	14075	11.9761904761905
chr15	73893100	73926600	11	11475	10.1935483870968
chr15	89152950	89193200	11	9800	12.2409638554217
chr17	33378950	33417300	11	9150	8.09523809523809
chr18	42259075	42325125	11	10875	12.2745098039216
chr18	45442250	45507850	11	15000	14.3571428571429
chr18	74200025	74240900	11	10300	11.2577319587629
chr18	77861600	77888350	11	11125	12.1509433962264
chr2	105458700	105479425	11	9025	9.88888888888889
chr2	210161000	210173525	11	8450	1.47945205479452
chr2	240168300	240222975	11	11350	14.5675675675676
chr20	270475	311200	11	15125	8.30088495575221
chr20	32580075	32634400	11	10175	12.7605633802817
chr3	147647700	147681150	11	11275	8.79166666666667
chr3	168520725	168558875	11	12475	9.36363636363636
chr4	56036000	56054175	11	5850	8.08695652173913
chr5	25429875	25451900	11	12825	7.73333333333333
chr5	87526300	87565500	11	9775	13.96
chr5	159545400	159626950	11	12000	12.5222929936306
chr5	177539825	177580900	11	14700	14.6782608695652
chr6	87861175	87892375	11	12950	4.71641791044776
chr6	94751700	94785300	11	6950	13.0344827586207
chr6	105387800	105419475	11	17425	4.55555555555556
chr6	161649750	161715100	11	12025	12.68
chr6	163816850	163865450	11	13475	13.6111111111111
chr7	12751925	12811525	11	12350	13.5445544554455
chr7	20151900	20170025	11	12075	7.30769230769231
chr7	81913650	81949350	11	8875	13.1612903225806
chr7	110659025	110745575	11	15150	13.6279069767442
chr8	66737875	66755625	11	9550	2.71875
chr8	73906925	73924550	11	10100	9.55555555555556
chr8	77585275	77620450	11	10850	3.95876288659794
chr9	109621575	109661875	11	25150	2.33606557377049
chr9	116353600	116397375	11	9625	7.96969696969697
chrX	68348175	68385975	11	11775	12.6923076923077
chrX	91354550	91366650	11	7575	3.89473684210526
chrX	153084025	153114350	11	8850	9.69565217391304
chr1	29483050	29529400	10	13900	12.3789473684211
chr1	53862250	53916200	10	12700	11.563025210084
chr1	95375300	95402900	10	9850	8.65573770491803
chr10	92560675	92579750	10	15025	1.54838709677419
chr10	97020175	97051175	10	9575	7.91666666666667
chr10	116248425	116298700	10	9700	10.3818181818182
chr10	119101425	119135825	10	9250	10.6470588235294
chr11	36090625	36133900	10	14225	9.85567010309278
chr11	67866750	67897100	10	9925	10.9259259259259
chr11	128438475	128463975	10	7825	12.3255813953488
chr12	25080775	25105425	10	9900	9.88461538461539
chr12	49244700	49285150	10	9350	9.63636363636364
chr12	95581375	95625025	10	16375	11.0204081632653
chr12	97942750	97957325	10	6625	8.8
chr12	112541750	112564125	10	7675	9.83333333333333
chr12	124607900	124633750	10	8950	5.16455696202532
chr12	125395100	125425775	10	14175	6.2258064516129
chr14	55093825	55153075	10	10100	9.67597765363129
chr14	61990850	62035250	10	5725	12.9090909090909
chr14	103984275	104043000	10	11725	12.4186046511628
chr15	89525900	89547475	10	13275	4.57142857142857
chr15	101719625	101743650	10	4475	13.0833333333333
chr16	2009525	2041025	10	10675	7.05263157894737
chr16	14592200	14623050	10	8150	8.8
chr16	16042950	16070425	10	6650	10.1643835616438
chr16	19848575	19896625	10	14825	12.4146341463415
chr16	70452200	70489250	10	10800	11.741935483871
chr17	57859950	57934625	10	20300	10.9667896678967
chr17	67410500	67432375	10	7075	4.92307692307692
chr17	74683650	74735475	10	14900	12.2666666666667
chr2	8011025	8041225	10	11250	7.45205479452055
chr2	20757150	20796775	10	5925	11.4615384615385
chr2	65632325	65666075	10	11850	8.20408163265306
chr2	66658050	66674300	10	9250	5.48148148148148
chr2	66906825	66929150	10	7150	9.1063829787234
chr2	174971100	174996750	10	9900	8.70588235294118
chr2	224794600	224826125	10	12100	3.91666666666667
chr2	225434875	225451675	10	7650	4.28571428571429
chr20	31044500	31086075	10	11275	9.125
chr20	60929500	60964100	10	20050	5.7962962962963
chr21	35012925	35031425	10	7375	4.94117647058824
chr3	53269975	53322750	10	15650	6.26881720430108
chr3	54663925	54686075	10	8675	5.80952380952381
chr4	2838900	2884475	10	9550	9.09090909090909
chr4	37977975	38005175	10	10450	7.46153846153846
chr4	57252400	57307200	10	13775	6.59420289855072
chr4	124310950	124366050	10	12675	10.9411764705882
chr5	2743550	2762325	10	8350	10
chr5	56110150	56135000	10	8025	11.8928571428571
chr5	75778700	75798350	10	7925	10.8888888888889
chr5	82296150	82332775	10	7850	10.3308270676692
chr5	159687150	159725200	10	10800	8.05797101449275
chr6	129040750	129068550	10	8325	11.6842105263158
chr6	160643250	160675825	10	11400	7.34545454545455
chr8	28347300	28376450	10	16250	3.73529411764706
chr8	97556700	97567025	10	3675	7.57894736842105
chr8	146011025	146026400	10	11800	1.20879120879121
chr9	6756725	6788900	10	12000	9.39285714285714
chr9	35069975	35117575	10	14925	9.85245901639344
chr9	72360925	72380525	10	9150	9.29166666666667
chr9	76693150	76708675	10	10750	3.06666666666667
chr9	80559525	80594875	10	7925	13
chr9	118231700	118244775	10	7525	4.83333333333333
chr1	33802850	33831550	9	15075	4.68449197860963
chr1	36831475	36867725	9	11400	5.46666666666667
chr1	62641025	62672600	9	12850	8.66666666666667
chr1	65883650	65899300	9	8550	2.44444444444444
chr1	202531000	202559050	9	9525	8.82758620689655
chr1	223888175	223921925	9	7925	8.81081081081081
chr10	90977100	91011625	9	5375	10.4444444444444
chr10	126137475	126166275	9	10450	8.31034482758621
chr11	27648500	27658750	9	6525	7.30434782608696
chr11	76154200	76170825	9	13675	4.55172413793103
chr12	1697375	1715750	9	6600	9.60493827160494
chr12	8171850	8191975	9	7225	5.59139784946237
chr12	31644875	31675950	9	11125	9.36585365853658
chr12	51398475	51443350	9	6750	9.056
chr12	93963100	93989425	9	9300	9.625
chr12	113908900	113921000	9	3125	9.62962962962963
chr12	125668000	125694525	9	7275	9.96296296296296
chr14	65422000	65454700	9	6250	9.62068965517241
chr14	70098500	70128375	9	6675	7.6969696969697
chr14	75724800	75777900	9	11750	8.1304347826087
chr15	23026750	23046750	9	6925	5.48936170212766
chr15	31653100	31665525	9	6000	7.91666666666667
chr15	37385375	37403050	9	10175	7.94736842105263
chr15	70372575	70404425	9	17750	8.53763440860215
chr15	80350375	80369375	9	7500	7.57142857142857
chr16	54961350	54972325	9	5900	6.18604651162791
chr17	21001975	21045250	9	7625	10.0990099009901
chr17	26645150	26699150	9	10625	9.96363636363636
chr17	79360875	79397575	9	12175	9.775
chr17	79620150	79680600	9	9725	9.84
chr19	9878425	9906825	9	6800	9.18110236220472
chr2	1594900	1631800	9	6875	9.92941176470588
chr2	17699075	17741125	9	15550	9.16167664670659
chr2	63971300	64012550	9	8900	9.58558558558559
chr2	67546350	67564900	9	7600	9.9
chr2	110448150	110459500	9	3050	8.57894736842105
chr20	62466050	62497550	9	9675	7.65811965811966
chr21	43171925	43189450	9	7450	4.0695652173913
chr22	33445600	33459925	9	8050	3.15789473684211
chr22	38289925	38307925	9	7375	5.2093023255814
chr22	43329350	43361800	9	6975	8
chr3	12874375	12883650	9	6200	5.53846153846154
chr3	16697200	16731250	9	14625	10.5625
chr3	33466475	33489750	9	10600	2.90909090909091
chr3	78371425	78402900	9	8550	9.3421052631579
chr3	133961750	133981075	9	7300	7.23456790123457
chr3	146220925	146268050	9	11425	7.40909090909091
chr3	149252700	149281400	9	7350	7.76470588235294
chr3	195612350	195624325	9	5400	3.16981132075472
chr4	2583875	2623400	9	8575	10.8196721311475
chr4	15679025	15697550	9	10900	5.83333333333333
chr4	30905075	30922225	9	5150	9.41176470588235
chr4	37643450	37668700	9	7125	7.23809523809524
chr4	153620775	153636550	9	5225	9.2
chr4	166246700	166256850	9	6275	5.70588235294118
chr5	1095425	1112150	9	9075	4.30769230769231
chr5	53290250	53321225	9	12900	3.32682926829268
chr5	120032225	120043350	9	7275	5.33333333333333
chr5	146152600	146198825	9	9725	9.97590361445783
chr5	174147475	174163125	9	4400	9.16981132075472
chr6	27832150	27871075	9	19925	7.40909090909091
chr6	53389350	53413625	9	10575	11.0625
chr6	87913075	87924650	9	6575	7.61111111111111
chr6	100608325	100624700	9	5775	5.01818181818182
chr6	106440000	106463400	9	5950	8.98701298701299
chr6	139289075	139315325	9	7925	9.88571428571429
chr6	144926925	144939200	9	7300	2.05633802816901
chr7	47510100	47537125	9	6450	8.50632911392405
chr7	74064025	74079275	9	10525	2.8256880733945
chr7	100167275	100210125	9	9125	10.3333333333333
chr8	23380700	23419225	9	8150	9.04411764705882
chr8	66698975	66713625	9	8500	2.48
chr8	67330350	67358975	9	7825	7.6078431372549
chr8	95442750	95457775	9	9225	3.54838709677419
chr8	106595575	106611825	9	6350	6.04347826086957
chr9	122034800	122061650	9	8525	6.4
chr9	122093925	122131700	9	7775	9.93333333333333
chr9	133698625	133736300	9	13300	6.6993006993007
chrX	13945350	13963575	9	12150	3.3968253968254
chrX	17537725	17572100	9	6450	10.9565217391304
chrX	21922650	21967050	9	9625	11
chrX	100641350	100674325	9	10800	9.57281553398058
chrX	114913250	114931475	9	11275	2
chr1	59522475	59550425	8	12625	4.45161290322581
chr1	109617750	109643950	8	7000	7.16279069767442
chr1	244602850	244625225	8	11525	4.19512195121951
chr10	20495250	20505825	8	5900	2.52
chr10	76966775	76995500	8	11850	6.46153846153846
chr10	77155650	77164625	8	6400	1.9375
chr10	95506425	95527475	8	7900	8.41379310344828
chr11	70484100	70518025	8	8125	6.03703703703704
chr11	70952075	70965225	8	9050	2.34285714285714
chr11	131509975	131533450	8	7550	6.54135338345865
chr12	57621050	57640950	8	5750	8.6
chr12	57984350	58005525	8	5300	9.13131313131313
chr12	89466050	89494550	8	8575	4.95238095238095
chr12	119441900	119458625	8	5625	8.44444444444444
chr13	40057650	40076400	8	7725	7.5
chr14	77769675	77805900	8	11525	4.90990990990991
chr14	95603975	95624825	8	7725	6
chr14	98096950	98106375	8	4275	6.90322580645161
chr16	18796875	18818450	8	10775	7.54838709677419
chr16	48398800	48420275	8	8350	8.26923076923077
chr16	57831325	57850825	8	5075	7.05084745762712
chr16	65258550	65274675	8	6850	3.09090909090909
chr16	74053800	74071400	8	9400	7.14814814814815
chr17	4842150	4903175	8	18425	8.91503267973856
chr17	80054225	80064850	8	7150	1.16504854368932
chr18	43991475	44014075	8	5525	9.10204081632653
chr19	5947675	5978825	8	10850	9.11111111111111
chr19	6735050	6768275	8	12600	6.14666666666667
chr19	10981075	11005200	8	12675	1.56846473029046
chr19	54926750	54982725	8	11850	8.67289719626168
chr2	55236675	55256150	8	7500	3.91011235955056
chr2	108993875	109021250	8	6575	8.43697478991597
chr2	112655400	112667175	8	4150	6.97674418604651
chr2	136869875	136885425	8	4950	8.90196078431373
chr2	162221075	162230675	8	5050	3.16279069767442
chr2	191723875	191754600	8	10850	8.47058823529412
chr2	216945825	216986475	8	11500	8.22727272727273
chr2	220424725	220443775	8	8700	3.95238095238095
chr2	231577050	231591725	8	7625	6.05263157894737
chr20	5149175	5158900	8	4875	3.90625
chr20	60008700	60025600	8	11250	5.04347826086957
chr21	16406700	16438825	8	10500	8.63888888888889
chr22	18915625	18936225	8	7350	8.625
chr3	39442950	39461375	8	9850	8.96551724137931
chr3	148904375	148918050	8	8525	4.6
chr3	168719800	168726975	8	2875	8.27586206896552
chr3	191074100	191110925	8	7325	8.07407407407407
chr3	192584900	192615425	8	10450	7.86813186813187
chr4	10104050	10120375	8	9475	3
chr4	55982875	56000175	8	5250	6.61290322580645
chr4	93187800	93201575	8	10850	1.31034482758621
chr4	126261725	126281825	8	5225	9.11111111111111
chr4	155659475	155668425	8	5525	2.77272727272727
chr4	180085475	180094900	8	6300	3.68
chr4	187590250	187624175	8	12525	6.11267605633803
chr5	1506000	1524800	8	10650	8
chr5	32274025	32289125	8	8150	2.4
chr5	40826600	40841975	8	7375	4.27586206896552
chr5	43302025	43315050	8	6950	7
chr5	60697775	60728350	8	7300	8.36697247706422
chr5	80251700	80261000	8	4000	8.8
chr5	112304725	112320225	8	5450	8.96153846153846
chr5	146250775	146258675	8	4200	2.11111111111111
chr6	29616700	29646150	8	8625	5.52054794520548
chr6	42100750	42110900	8	7500	2.32258064516129
chr6	77264725	77274600	8	6000	3.84615384615385
chr6	111185800	111207125	8	9125	4.97560975609756
chr6	111572900	111581125	8	5225	3.2
chr6	134373000	134396725	8	9425	6.078125
chr6	160389450	160410450	8	8075	7.84375
chr7	27130825	27148225	8	8525	3.425
chr7	89839925	89855075	8	6850	8.81481481481481
chr7	100136000	100145350	8	7425	1.4
chr7	101458075	101466675	8	4750	4.35294117647059
chr7	109229875	109241100	8	6200	2.10666666666667
chr7	143102375	143115150	8	7350	9
chr8	22212825	22228650	8	6600	5.39393939393939
chr8	56826125	56852850	8	8525	8.9
chr8	92038025	92054425	8	8150	3.05263157894737
chr8	144896625	144915350	8	7150	4.94736842105263
chr9	9995400	10012400	8	4600	9.05714285714286
chr9	19797425	19809500	8	7600	6.60869565217391
chr9	33158300	33172425	8	4375	8.54054054054054
chr9	90993000	91015175	8	5700	7.6231884057971
chr9	99976000	100001550	8	8600	6.19428571428571
chr9	117110825	117160750	8	12250	8.64406779661017
chr9	124016300	124061975	8	11975	8.10526315789474
chr9	138895575	138904400	8	5750	1.56521739130435
chrX	24387000	24399300	8	4875	7.59090909090909
chrX	113832000	113843575	8	5775	5.41538461538462
chr1	14919500	14929075	7	4725	3.38271604938272
chr1	40343100	40368125	7	11725	3.57142857142857
chr1	109817000	109828450	7	5200	6.95
chr1	116173600	116202900	7	10975	5.69491525423729
chr1	119867975	119891225	7	10225	4.27826086956522
chr1	160620725	160645500	7	9025	6.23376623376623
chr1	161274100	161286500	7	3875	7.01176470588235
chr1	223193075	223205925	7	9075	4.23529411764706
chr1	234734525	234755300	7	15800	1.77914110429448
chr10	22604550	22615225	7	3900	5.24324324324324
chr10	32614950	32621750	7	3400	2.13793103448276
chr10	35925550	35933000	7	5075	2.16666666666667
chr10	43889450	43916825	7	16200	3.33050847457627
chr10	54719650	54730125	7	5700	5.15151515151515
chr10	63657025	63664625	7	5475	3
chr10	97307725	97321025	7	5950	4.84210526315789
chr10	111762275	111776650	7	8600	3
chr10	111967725	111987650	7	6600	7.35849056603774
chr11	2019800	2026575	7	3450	2.84444444444444
chr11	2709500	2722475	7	7975	3.81818181818182
chr11	6320150	6350150	7	9850	5.67857142857143
chr11	15569125	15581100	7	5550	4.17391304347826
chr11	45361950	45377825	7	5150	6.81967213114754
chr11	69249425	69259700	7	5475	2.09302325581395
chr11	75258875	75295700	7	11700	5.55555555555556
chr11	131981400	131996850	7	5175	6
chr12	7939600	7954000	7	8750	4.55263157894737
chr12	9057225	9071575	7	11600	0.615384615384615
chr12	46651175	46665100	7	10700	1.29508196721311
chr12	59715175	59730975	7	6400	4.57425742574257
chr12	77257400	77273950	7	6850	6.97872340425532
chr12	79272750	79285525	7	4175	5.6
chr12	102216175	102225175	7	5350	2.02150537634409
chr12	106474425	106506275	7	8650	6.05
chr12	109872900	109916125	7	12575	6.11881188118812
chr13	20254825	20271900	7	7900	5.125
chr13	39979775	39993500	7	4750	3.14942528735632
chr13	45140325	45154600	7	9100	4.68421052631579
chr13	91998925	92007600	7	6500	3.8
chr13	95355400	95366325	7	8725	1.1
chr13	110958350	110994075	7	7850	5.84397163120567
chr14	68395525	68411600	7	6700	5.64285714285714
chr14	100680200	100713275	7	10150	4.49302325581395
chr15	38542450	38554725	7	8225	2.55555555555556
chr15	60682575	60699650	7	8600	4.59090909090909
chr15	75742150	75755475	7	7600	3.24324324324324
chr16	2198175	2211075	7	10150	1.22222222222222
chr16	11035950	11044650	7	4150	4.26666666666667
chr16	48639575	48647825	7	6925	0.413223140495868
chr16	67274600	67282775	7	5200	3.46938775510204
chr16	81743100	81751375	7	3350	4.5
chr16	88821700	88837825	7	4775	5.79710144927536
chr17	7736825	7748675	7	9175	0.8
chr17	25659200	25681300	7	9025	3.57575757575758
chr17	46618475	46626450	7	7225	0.390243902439024
chr17	47886375	47902950	7	7800	6.93023255813953
chr17	72199275	72209500	7	6675	3.17647058823529
chr17	78118800	78128125	7	4525	6.23076923076923
chr18	12645800	12658925	7	4050	4
chr18	32059825	32074275	7	5100	6.20224719101124
chr18	46064500	46075075	7	7775	0.539007092198582
chr18	47924225	47934450	7	5200	3.76811594202899
chr18	48717700	48725100	7	6225	0.468085106382979
chr2	16076825	16105875	7	9425	6.12422360248447
chr2	25887100	25897100	7	4025	6.91666666666667
chr2	70000225	70026950	7	6550	5.30769230769231
chr2	74414675	74433700	7	6775	6.38095238095238
chr2	173395950	173423200	7	13450	3.82442748091603
chr2	181844175	181852325	7	6050	3.92307692307692
chr2	183880650	183915575	7	7700	6.00873362445415
chr2	198441250	198462175	7	7250	6.71232876712329
chr2	238490750	238524825	7	8900	6.39130434782609
chr20	6743375	6751700	7	5225	1.28
chr20	33838700	33873175	7	9700	5.97674418604651
chr20	43149800	43161525	7	5025	5.12820512820513
chr20	55499450	55507300	7	4850	1.66101694915254
chr20	62573750	62601800	7	7825	6.75471698113208
chr21	32917575	32938775	7	8975	5.61038961038961
chr21	43932700	43946100	7	4950	6.6
chr21	44492900	44507475	7	6625	3.02564102564103
chr22	19158450	19167500	7	6450	0.967741935483871
chr22	26322475	26339550	7	5425	5.34736842105263
chr22	30096500	30100800	7	3100	0.918918918918919
chr22	45400550	45410925	7	6125	5.625
chr22	50730900	50747500	7	5100	6.41441441441441
chr3	2725450	2729200	7	2750	1.38461538461538
chr3	8535650	8546100	7	6075	2.24
chr3	11622825	11660900	7	15250	3.8
chr3	41239875	41258750	7	11200	2.57718120805369
chr3	54725175	54744750	7	5150	7.07462686567164
chr3	85007125	85019600	7	10350	0.869565217391304
chr3	90117450	90134975	7	5800	6.48739495798319
chr3	108298650	108322125	7	6125	6.57142857142857
chr3	120386775	120416500	7	10825	2.76923076923077
chr3	168230200	168263925	7	8050	6.20253164556962
chr3	183144700	183166525	7	6425	6.98039215686275
chr3	187437225	187469075	7	14600	4.79087452471483
chr3	196929575	196946850	7	4350	7.42424242424242
chr4	52708400	52720200	7	5900	4.17777777777778
chr4	88441775	88450725	7	3375	4.20289855072464
chr4	130943225	130952625	7	8175	0.514285714285714
chr4	138431550	138467300	7	15475	3.90058479532164
chr5	17213250	17229625	7	8825	1.93630573248408
chr5	54777150	54794300	7	6550	3.95402298850575
chr5	81045200	81055875	7	6675	2.38202247191011
chr5	92914725	92921775	7	3450	3.42857142857143
chr5	110452025	110467975	7	7075	6.44444444444444
chr5	116091250	116115000	7	8850	6.50746268656716
chr5	116274000	116290075	7	6300	6
chr5	118405675	118418200	7	9250	1.3968253968254
chr5	142774425	142785575	7	8325	1.17241379310345
chr5	179766600	179780950	7	11600	2.58064516129032
chr6	12007950	12015950	7	6525	1.15384615384615
chr6	15894175	15914000	7	9450	4.34375
chr6	29570525	29607600	7	12450	5.66666666666667
chr6	35440950	35466675	7	13025	7.29508196721311
chr6	94528900	94546775	7	6775	5.67619047619048
chr6	119345025	119365025	7	8050	4.38461538461539
chr6	137810050	137817225	7	2400	6.69767441860465
chr6	139789225	139804800	7	6350	3.4
chr6	140202100	140211575	7	7625	2.33333333333333
chr6	144054500	144072775	7	11225	1.46372239747634
chr6	144963525	144983625	7	12700	1.5078125
chr7	25889000	25902875	7	6725	3.81818181818182
chr7	26982725	26991475	7	6125	2.36619718309859
chr7	29322650	29340300	7	5200	4.23157894736842
chr7	43679300	43710075	7	10350	4.53333333333333
chr7	69296425	69304175	7	3700	4
chr7	70348875	70361650	7	5375	4.50943396226415
chr7	78187775	78210025	7	9325	4.21978021978022
chr7	81289725	81303275	7	3450	6.15384615384615
chr7	86272875	86283625	7	4400	3.56363636363636
chr7	100271000	100305025	7	10300	7.424
chr8	6556700	6591275	7	8250	5.02564102564103
chr8	28557900	28571475	7	9750	2.33333333333333
chr8	65280200	65291350	7	8225	3.55555555555556
chr8	104655925	104697675	7	10000	7.06122448979592
chr8	108497800	108510525	7	8325	1.55029585798817
chr8	110303200	110307825	7	2225	2.82352941176471
chr8	128046775	128056650	7	3900	5.54838709677419
chr8	145979650	145990225	7	7650	1.25
chr9	13568275	13608875	7	8950	6.3739837398374
chr9	80632350	80648250	7	11425	2.78787878787879
chr9	87461100	87483250	7	7200	4.66666666666667
chr9	90130850	90153500	7	7225	4.46666666666667
chr9	92104700	92121275	7	5750	7
chr9	119033825	119049300	7	5500	4.51063829787234
chr9	124497475	124507300	7	5250	5.15
chr9	127621400	127647175	7	9600	4.54901960784314
chrX	191925	201025	7	5600	2.06060606060606
chrX	6139800	6147350	7	5400	2.66666666666667
chrX	47050225	47057775	7	3000	7.11111111111111
chrX	47415250	47442125	7	6075	6.94444444444444
chrX	73182750	73201250	7	7050	3.56937799043062
chrX	93949475	93961800	7	8350	1.11004784688995
chrX	107967175	107981225	7	8300	1.92307692307692
chrX	113696575	113708150	7	6350	4.08333333333333
chrX	117479200	117495400	7	5700	7.11688311688312
chrX	132569875	132589850	7	6400	4.40740740740741
chr1	1814825	1826800	6	3825	5.17948717948718
chr1	17337625	17343250	6	4100	1.44
chr1	17749900	17768575	6	12125	3.02702702702703
chr1	33605775	33629925	6	6350	4.26815642458101
chr1	46763725	46775625	6	7675	3.03125
chr1	51161900	51172025	6	7250	4.1875
chr1	67389225	67399525	6	6500	1.58904109589041
chr1	100803800	100829000	6	6575	5.49132947976879
chr1	165796325	165811250	6	4900	4.84848484848485
chr1	196271675	196282475	6	4925	4
chr1	200979025	200994975	6	6925	2.73170731707317
chr1	243894850	243911325	6	9600	1.44370860927152
chr10	8091900	8097875	6	2575	3.33333333333333
chr10	18938775	18957750	6	9200	2.73142857142857
chr10	22008600	22022025	6	4725	4.62686567164179
chr10	34465300	34480025	6	7425	2.09459459459459
chr10	52374025	52390225	6	10100	2.11864406779661
chr10	53667600	53678875	6	5725	2.09302325581395
chr10	55221350	55242425	6	10300	2.26086956521739
chr10	63745575	63754950	6	3425	3.89583333333333
chr10	78868150	78875525	6	4350	2.76923076923077
chr10	124908625	124915950	6	4000	1.78571428571429
chr10	133810550	133825175	6	6850	3.41025641025641
chr11	3398975	3404250	6	3650	3.1
chr11	10224700	10230175	6	2450	3.03703703703704
chr11	10314325	10345950	6	14600	4.7027027027027
chr11	13699125	13709100	6	4300	3.58139534883721
chr11	61098975	61104275	6	3750	1.68421052631579
chr11	71157750	71164800	6	4700	2.39344262295082
chr11	73468625	73472925	6	3375	0.933333333333333
chr11	92272550	92285175	6	4525	3.94285714285714
chr11	99288700	99300900	6	8025	3.47826086956522
chr11	131750050	131781325	6	6000	5.51086956521739
chr11	133399250	133415825	6	6925	5.27272727272727
chr11	134136725	134147400	6	7175	1.71428571428571
chr12	8833375	8853475	6	10375	3.56363636363636
chr12	16757375	16764650	6	5725	0.9
chr12	27428625	27445275	6	6225	5.43478260869565
chr12	27673750	27678725	6	2800	2.66666666666667
chr12	79796225	79814850	6	4875	5.0625
chr12	81239475	81243750	6	2550	1.51351351351351
chr12	97855100	97868250	6	9475	2.10810810810811
chr12	98883875	98911700	6	10400	5.52941176470588
chr12	111840850	111862575	6	9925	3.42222222222222
chr12	113658400	113685400	6	8800	5.48299319727891
chr13	27816975	27834575	6	8300	4.73239436619718
chr13	28860700	28883050	6	5425	5.44329896907217
chr13	30414275	30425475	6	8375	2.15384615384615
chr14	20795825	20812700	6	6425	4.10810810810811
chr14	20922275	20939050	6	8275	4.16666666666667
chr14	34400300	34421225	6	10675	3.67532467532468
chr14	57261800	57280275	6	12750	0.912280701754386
chr14	58705200	58713000	6	3925	5
chr14	81769925	81791350	6	7975	5.52
chr15	35536550	35547800	6	4350	4.30909090909091
chr15	60935425	60960775	6	7725	4.7012987012987
chr15	66692650	66703650	6	5900	1.67857142857143
chr15	69366175	69387250	6	9625	5.11627906976744
chr16	9763100	9777150	6	8975	4.38805970149254
chr16	11587275	11596325	6	3900	2.70769230769231
chr16	11675025	11691825	6	7600	5.29508196721311
chr16	14395125	14405425	6	8075	0.602150537634409
chr16	14722800	14736575	6	9500	1.75609756097561
chr16	27324600	27342650	6	7275	4.45977011494253
chr16	57561950	57572075	6	4150	4.17391304347826
chr16	71739725	71758400	6	6425	4.90277777777778
chr16	87416025	87427225	6	5975	1.90566037735849
chr17	8530850	8535775	6	4450	0.210526315789474
chr17	17396875	17400225	6	1550	3
chr17	38497400	38508075	6	8825	1.45454545454545
chr17	57406525	57410150	6	2450	1.4
chr17	65821025	65827350	6	4750	0.936170212765957
chr17	66594625	66601700	6	3975	2
chr17	78231225	78244825	6	6775	5.05882352941176
chr18	4448900	4456000	6	3325	2.91666666666667
chr18	19745850	19750650	6	2225	3.18518518518519
chr18	22653325	22658400	6	4175	0.738461538461539
chr18	25687950	25695725	6	3825	3.61904761904762
chr18	43336875	43341150	6	3100	1.37142857142857
chr18	57348475	57368450	6	5675	5.2962962962963
chr18	72509275	72517150	6	2925	5.53846153846154
chr19	49371000	49379200	6	5200	2.72
chr19	49457600	49470450	6	6125	5.49425287356322
chr19	54162250	54171825	6	4375	2.91891891891892
chr19	56151625	56169050	6	10325	2.6969696969697
chr2	51227025	51241500	6	8675	4.18518518518519
chr2	52562300	52573100	6	6225	3.96551724137931
chr2	62152025	62156500	6	3050	2.08333333333333
chr2	63270600	63278525	6	6400	0.488888888888889
chr2	118029350	118037650	6	3450	4.25925925925926
chr2	162094325	162103700	6	3925	2.94117647058824
chr2	168187000	168200550	6	8025	5.06493506493506
chr2	170929275	170943875	6	7300	4.52631578947368
chr2	191796575	191803700	6	4975	2.11764705882353
chr2	211033825	211046900	6	6225	3.27927927927928
chr2	215668000	215675300	6	3975	3.78378378378378
chr2	216477975	216492350	6	4250	5.13924050632911
chr2	216865900	216878925	6	5450	3.49122807017544
chr2	217554925	217560275	6	4325	0.666666666666667
chr2	222416875	222439250	6	8450	4.90140845070423
chr2	227655250	227666550	6	8100	2.89473684210526
chr20	9048025	9056575	6	6100	1.37931034482759
chr20	12728700	12743775	6	7650	2.92063492063492
chr20	17635300	17646850	6	3625	5.38144329896907
chr20	17848200	17856950	6	3975	4.58064516129032
chr20	23329400	23343900	6	7225	4.67415730337079
chr20	36967550	36984000	6	4550	5.21167883211679
chr20	40241950	40248550	6	4925	1.06451612903226
chr20	48381850	48393025	6	4775	3.15789473684211
chr20	48598825	48607650	6	4275	2.96774193548387
chr20	48759650	48770900	6	4225	4.38095238095238
chr20	50311950	50332375	6	8475	3.5952380952381
chr21	15984950	16002575	6	6950	3.64757709251101
chr21	40998900	41016300	6	7250	4.83544303797468
chr21	46286600	46295150	6	6025	1.71084337349398
chr22	20227500	20234600	6	3425	3.34426229508197
chr22	23862825	23881050	6	7875	5.1830985915493
chr3	15671900	15678175	6	5450	0.440677966101695
chr3	23846775	23866175	6	6550	5.2520325203252
chr3	28115575	28124075	6	3175	5.31578947368421
chr3	30699350	30709950	6	4800	3.48148148148148
chr3	51420950	51435150	6	5550	5.05882352941176
chr3	51827925	51837000	6	5075	2.34883720930233
chr3	69128150	69145525	6	5275	3.93548387096774
chr3	78916625	78930450	6	4400	4.56410256410256
chr3	79023550	79044600	6	5950	5.06060606060606
chr3	101394375	101411350	6	7000	5.09523809523809
chr3	124544900	124556950	6	7600	4.80769230769231
chr3	124757450	124775575	6	7850	3.3974358974359
chr3	128439450	128454775	6	4075	5.58333333333333
chr3	152016000	152036675	6	9750	5.2
chr3	152877975	152884075	6	4275	2.45454545454545
chr3	161133625	161141425	6	3000	5.66666666666667
chr3	169376475	169381250	6	2425	2.07407407407407
chr3	186891600	186905525	6	7825	5.33333333333333
chr3	187983225	187989375	6	4275	1.65217391304348
chr3	188012350	188021450	6	5775	4.51063829787234
chr4	23880025	23892625	6	3725	5.66265060240964
chr4	59463025	59470525	6	4175	2.11594202898551
chr4	62631275	62640975	6	6675	5.5
chr4	62697750	62707900	6	5200	3.3469387755102
chr4	79472425	79491025	6	6450	4
chr4	81380825	81383100	6	1575	1.42857142857143
chr4	95372500	95381325	6	4850	5.28571428571429
chr4	109087825	109095025	6	5600	3.29411764705882
chr4	113260925	113265550	6	2700	2.80851063829787
chr4	116139600	116143350	6	2050	4
chr4	126647250	126661350	6	5225	3.23076923076923
chr4	139137050	139150475	6	7525	4.08695652173913
chr4	148652250	148659450	6	3200	3.86885245901639
chr4	160148650	160154825	6	3100	3.22222222222222
chr5	9544300	9548250	6	3050	0.628571428571429
chr5	12662100	12672525	6	6300	1.4020618556701
chr5	58012900	58018550	6	2975	4.32432432432432
chr5	68787900	68799600	6	5775	4.96428571428571
chr5	81144050	81153800	6	6200	2.4390243902439
chr5	87682275	87694750	6	10100	0.903846153846154
chr5	89768875	89780725	6	7975	3.45714285714286
chr5	98098850	98111925	6	8675	1.27638190954774
chr5	106309925	106323325	6	9550	0.780487804878049
chr5	116145925	116159775	6	7275	2.18518518518519
chr5	123137400	123151675	6	8250	2.82978723404255
chr5	147126975	147132050	6	3575	1.3125
chr5	172293325	172300725	6	6225	0.91304347826087
chr5	174973550	174987300	6	4900	4.6875
chr5	179233000	179257125	6	6975	4.77094972067039
chr6	19836600	19843375	6	4150	1.67901234567901
chr6	42396200	42424250	6	12475	3.40408163265306
chr6	43734425	43743400	6	6125	3.94736842105263
chr6	44629125	44640700	6	6500	4.36363636363636
chr6	50788275	50793650	6	2850	3.36842105263158
chr6	94567250	94573150	6	4050	2.96969696969697
chr6	121751375	121766450	6	12350	0.769230769230769
chr6	132221225	132229575	6	4100	4.49122807017544
chr6	136750650	136761600	6	6050	2.41818181818182
chr6	137267775	137281750	6	5150	4.736
chr6	144279075	144295600	6	7950	4.88721804511278
chr6	158757525	158765775	6	3425	5.22222222222222
chr6	161297875	161310700	6	5775	5.09090909090909
chr6	163991750	164001725	6	5450	2.62162162162162
chr6	168555850	168581825	6	5275	5.57575757575758
chr7	553350	561425	6	6175	2.17142857142857
chr7	7958125	7962825	6	1950	4.33333333333333
chr7	14018600	14033025	6	13300	0.349206349206349
chr7	30386850	30395800	6	6425	1.43589743589744
chr7	43174350	43181625	6	5675	0.727272727272727
chr7	51377125	51385375	6	4375	4.82926829268293
chr7	55255525	55261350	6	4025	0.88
chr7	72147600	72160725	6	6750	4.7741935483871
chr7	97910075	97916925	6	2850	4.31034482758621
chr7	101566175	101592025	6	10075	4.53333333333333
chr7	111889125	111895875	6	4400	1.15254237288136
chr7	117508800	117517175	6	4775	4.8
chr7	137558600	137572150	6	8175	1.96078431372549
chr7	138140250	138149775	6	5075	2
chr7	138346700	138354000	6	4325	3.08333333333333
chr7	143596450	143604725	6	5125	4.68421052631579
chr8	9114300	9129225	6	6625	3.25984251968504
chr8	18820075	18839000	6	6025	5.52447552447552
chr8	48733475	48739625	6	3800	5.62962962962963
chr8	54671025	54681175	6	6300	1.69072164948454
chr8	80904925	80914225	6	3000	4.93333333333333
chr8	82806850	82811425	6	3375	1.17647058823529
chr8	86503350	86509900	6	2950	3.68253968253968
chr8	89331225	89341025	6	5125	5
chr8	91682650	91699450	6	9475	4.04705882352941
chr8	102503525	102518150	6	8875	2.45569620253165
chr8	103816925	103823650	6	4875	1
chr8	106665200	106675375	6	3975	3.875
chr9	6006525	6019950	6	4425	4.61538461538461
chr9	71483775	71492350	6	6600	2.8
chr9	73854650	73866275	6	4475	5.64705882352941
chr9	90182325	90186900	6	2875	1.29032258064516
chr9	95525225	95533250	6	3400	5.6551724137931
chr9	96221950	96231550	6	3725	4.88235294117647
chr9	102573650	102587675	6	5650	5.52173913043478
chr9	112075475	112083850	6	6150	0.575757575757576
chr9	128453875	128470025	6	5900	4.45945945945946
chr9	136200775	136224325	6	8400	4.09523809523809
chrX	34576150	34583225	6	3600	3.29166666666667
chrX	86933875	86944025	6	5725	5
chrX	94346075	94351500	6	3250	2
chrX	109554950	109564725	6	4975	1.83838383838384
chrX	124520800	124530825	6	4975	2.27722772277228
chr1	19806475	19814350	5	7050	0.646153846153846
chr1	23694300	23700825	5	3950	3.16
chr1	24303150	24308225	5	4550	0.9
chr1	29209900	29214575	5	3225	2.32
chr1	35851750	35860550	5	5125	2.07751937984496
chr1	43146500	43152825	5	5075	0.654867256637168
chr1	47077400	47082975	5	3000	2.34146341463415
chr1	48964050	48967100	5	2550	0.8
chr1	76185300	76192375	5	3125	2.54545454545455
chr1	89234100	89249125	5	7625	2.22695035460993
chr1	97045925	97048175	5	1600	0.857142857142857
chr1	100500325	100515275	5	4925	3.26380368098159
chr1	110879900	110891125	5	8125	1.36507936507937
chr1	146640475	146645325	5	3925	2.45454545454545
chr1	170630175	170633125	5	1800	1.625
chr1	173443100	173449325	5	5425	0.636363636363636
chr1	197406075	197412075	5	3600	2.03225806451613
chr1	202773525	202782025	5	5925	0.858895705521472
chr1	211750375	211755500	5	4075	1.02040816326531
chr1	212778475	212786575	5	6275	1.40229885057471
chr1	230237075	230250100	5	5875	3.33980582524272
chr1	233424225	233432025	5	6900	0.214285714285714
chr1	243414150	243420075	5	4900	1.05263157894737
chr1	244892875	244900525	5	3525	3.47619047619048
chr1	247485725	247500300	5	7250	2.69677419354839
chr10	5488125	5492250	5	3325	0.88
chr10	11510300	11518350	5	3725	2.76744186046512
chr10	21567875	21587575	5	14525	0.624
chr10	25005425	25014300	5	7225	2.13953488372093
chr10	33622675	33626025	5	2625	0.523076923076923
chr10	55249150	55253200	5	2200	1.95454545454545
chr10	82653675	82659000	5	3175	1.26190476190476
chr10	92395100	92400000	5	3350	0.807017543859649
chr10	101736950	101739475	5	1475	2.28571428571429
chr10	105817300	105837825	5	6575	3.34883720930233
chr10	121484050	121497725	5	5875	3.15189873417722
chr10	121577400	121580750	5	2575	0.75
chr10	126425875	126434125	5	6975	0.333333333333333
chr10	127836275	127846375	5	6100	2.7
chr11	6623875	6642475	5	8825	2.52173913043478
chr11	70368975	70371175	5	1825	0.461538461538462
chr11	72119800	72130250	5	4325	3.21367521367521
chr11	79085925	79088850	5	2350	0.470588235294118
chr11	91949325	91962475	5	8525	1.60199004975124
chr11	92239850	92246675	5	3325	2.36734693877551
chr11	93466625	93478600	5	7425	2.12121212121212
chr11	108739900	108744050	5	2475	1.46666666666667
chr11	110163600	110183825	5	8450	3.38317757009346
chr11	122928650	122942275	5	8050	1.40277777777778
chr11	125032325	125041100	5	8225	0.166666666666667
chr11	133816900	133828225	5	6575	1.84615384615385
chr12	4242700	4246600	5	3150	0.777777777777778
chr12	4377525	4387300	5	9375	0.118811881188119
chr12	21796600	21801850	5	2350	3.21428571428571
chr12	22850400	22853950	5	2025	1.875
chr12	24713250	24717175	5	3050	1.5
chr12	31514850	31542125	5	11850	3.09623430962343
chr12	33038725	33050650	5	4925	2.74452554744526
chr12	42873025	42881025	5	7125	1.5625
chr12	48201825	48223200	5	12250	2.22881355932203
chr12	51775700	51786825	5	4550	3.39240506329114
chr12	51936650	51939550	5	1900	0.96551724137931
chr12	57022225	57040575	5	10900	1.64150943396226
chr12	66885575	66894250	5	4800	2.65384615384615
chr12	81103500	81109875	5	3075	2.63529411764706
chr12	86340500	86348325	5	5950	2.42105263157895
chr12	89737150	89751475	5	12500	1.54838709677419
chr12	92528150	92541975	5	12200	0.608108108108108
chr12	95929475	95934025	5	2700	1.93333333333333
chr12	106523050	106534500	5	8925	1.05479452054795
chr12	111176450	111182000	5	3775	3.5
chr12	130642550	130646725	5	3175	0.648648648648649
chr13	30373175	30377550	5	1875	3.38888888888889
chr13	41589450	41594625	5	3325	1.24528301886792
chr13	47236650	47242575	5	4450	0.52
chr13	54837075	54846200	5	6100	0.94949494949495
chr13	55610775	55617050	5	4825	1.18181818181818
chr13	61753475	61759850	5	3875	2.17142857142857
chr13	103244450	103251100	5	4425	2.10126582278481
chr13	105931000	105936400	5	3725	3.56521739130435
chr13	111357375	111370350	5	7225	1.88297872340426
chr13	114015625	114019725	5	2225	3.16129032258065
chr13	114875600	114887525	5	4875	3.0077519379845
chr14	33401650	33410125	5	5675	3.21212121212121
chr14	50048125	50053750	5	5225	0.137931034482759
chr14	53414675	53422125	5	5700	1.275
chr14	61965150	61973575	5	5250	1.50819672131148
chr14	62228375	62232675	5	3650	0.642857142857143
chr14	66469700	66478625	5	3750	3.38181818181818
chr14	71786175	71795125	5	6025	1.54545454545455
chr14	79840175	79846350	5	4850	1.88888888888889
chr14	103798500	103802575	5	3575	0.36
chr15	26476000	26489025	5	6850	1.75728155339806
chr15	29634575	29638900	5	2725	2
chr15	35474750	35482875	5	3800	3.33333333333333
chr15	59219725	59227150	5	6600	0.473684210526316
chr15	61460900	61466925	5	4625	2.75
chr15	74214550	74220775	5	4750	1.11475409836066
chr15	79164000	79171175	5	5475	1.51351351351351
chr15	85143775	85149475	5	4250	0.591304347826087
chr15	91124625	91127725	5	2450	0.45
chr16	13106800	13112700	5	2650	3.26923076923077
chr16	19298475	19304050	5	4825	0.289655172413793
chr16	23606625	23612825	5	3725	2.40816326530612
chr16	26061000	26070275	5	4275	2.16528925619835
chr16	56815225	56822100	5	4300	1.88679245283019
chr16	58528775	58535875	5	3650	3.71875
chr16	83868975	83883325	5	7675	2.32786885245902
chr17	4606400	4614875	5	4525	2.47311827956989
chr17	26728925	26739825	5	5375	1.94690265486726
chr17	37351000	37358750	5	5550	1.16216216216216
chr17	44894375	44899625	5	3525	1.35135135135135
chr17	52422200	52425875	5	2300	1.75
chr17	58460825	58470950	5	9050	0.238805970149254
chr17	62492250	62504600	5	8350	3.6
chr17	63050675	63061025	5	6975	1.02923976608187
chr17	65988725	65992650	5	2950	0.491803278688525
chr17	69820875	69827500	5	3900	3.04166666666667
chr17	70511275	70515400	5	2125	1.69230769230769
chr17	72422775	72440425	5	6575	3.45454545454545
chr17	72448175	72452375	5	2850	2.6
chr17	79475825	79487050	5	8500	1.05325443786982
chr18	18840275	18847025	5	6100	0.37037037037037
chr18	18941075	18949475	5	6125	0.813559322033898
chr18	20710700	20724375	5	5975	2.94545454545455
chr18	21974925	21981275	5	4600	0.886075949367089
chr18	25284550	25304325	5	6525	3.75
chr18	29251975	29266425	5	6450	3.3448275862069
chr18	29521775	29531000	5	6300	2.96969696969697
chr18	48690800	48695825	5	3300	1.875
chr18	56576625	56583950	5	4675	1.11111111111111
chr18	71947950	71959925	5	7400	2.29213483146067
chr18	72919800	72923375	5	2800	0.789473684210526
chr19	3981750	3990325	5	5275	3.2463768115942
chr19	4058075	4066700	5	3675	2.68354430379747
chr19	4471050	4475200	5	3250	0.777777777777778
chr19	11196225	11205950	5	6375	2.26373626373626
chr19	16933525	16940975	5	3525	2.65853658536585
chr19	35487850	35494800	5	5250	0.857142857142857
chr19	41813575	41833800	5	9275	2.86925795053004
chr19	51865750	51872300	5	4275	2.38709677419355
chr19	54096850	54101725	5	4250	1
chr2	5830000	5843475	5	10725	3.38095238095238
chr2	10950475	10955050	5	3325	1.75
chr2	11528975	11534325	5	2725	2.28571428571429
chr2	20421375	20425875	5	4050	0.285714285714286
chr2	25533125	25538600	5	4475	0.830769230769231
chr2	37896500	37904350	5	5750	1.32530120481928
chr2	42163825	42178475	5	8025	2.79754601226994
chr2	42268075	42282075	5	9725	2.45454545454545
chr2	46925075	46935900	5	7475	1.08196721311475
chr2	54681775	54685275	5	2950	0.264150943396226
chr2	62422550	62430050	5	4400	1.92452830188679
chr2	74208100	74213450	5	2700	3.2156862745098
chr2	80525850	80528525	5	1450	1.5
chr2	100090125	100092725	5	1750	0.88
chr2	106370325	106372825	5	1325	3.23809523809524
chr2	111432275	111452825	5	7000	2.76363636363636
chr2	116353475	116358575	5	3325	3.05263157894737
chr2	149059875	149064775	5	3100	1.37931034482759
chr2	151333525	151344125	5	7350	1.1413612565445
chr2	151725425	151733400	5	6475	0.43298969072165
chr2	160466350	160476800	5	7300	3.41666666666667
chr2	170589800	170593825	5	3350	1.03448275862069
chr2	188268675	188275525	5	4300	3
chr2	191540275	191545525	5	3250	2.15094339622642
chr2	206131150	206141975	5	6050	2.81578947368421
chr2	209114500	209132900	5	8225	2.7148288973384
chr2	214014100	214019050	5	3475	1.6
chr2	217046275	217061500	5	6675	3.0952380952381
chr2	237476700	237481500	5	4250	0.742857142857143
chr20	3776125	3788950	5	6500	2.63157894736842
chr20	8995200	9003350	5	3575	3.19230769230769
chr20	11516175	11525175	5	6975	0.567901234567901
chr20	14312200	14318300	5	3225	2.66666666666667
chr20	44849225	44851925	5	1425	3.26315789473684
chr20	47893050	47911325	5	15225	1.97142857142857
chr20	55964500	55974200	5	4550	2.8169014084507
chr20	62609850	62612950	5	2275	1.58620689655172
chr21	36875675	36880000	5	2350	3.58333333333333
chr21	37468125	37479075	5	8175	1.74074074074074
chr21	46117800	46129425	5	5275	3.04347826086957
chr22	31735250	31744050	5	6725	0.847058823529412
chr22	35767600	35777800	5	5400	1.97402597402597
chr22	35792450	35799175	5	4100	1.27102803738318
chr22	38198550	38204550	5	5075	0.475
chr22	42760050	42765875	5	4400	1.16923076923077
chr22	44539825	44555025	5	6350	3.15121951219512
chr3	14162800	14168025	5	4850	0.28
chr3	25460700	25472275	5	5900	2.12612612612613
chr3	27754175	27770850	5	6675	3.68067226890756
chr3	41404000	41412925	5	4200	3.13461538461538
chr3	43519875	43523400	5	2100	1.91304347826087
chr3	47017450	47021825	5	2775	2.04081632653061
chr3	57810700	57819825	5	4800	2.26760563380282
chr3	64668575	64674675	5	3250	3.61904761904762
chr3	66981125	66985725	5	4025	0.833333333333333
chr3	86595975	86599550	5	2550	0.705882352941177
chr3	109049325	109065800	5	10200	2.4
chr3	115522175	115525750	5	2225	1.4
chr3	123029850	123039475	5	6400	1.16230366492147
chr3	125309975	125326100	5	5875	3.43262411347518
chr3	142572075	142586300	5	5725	3.47126436781609
chr3	154997500	155001975	5	3250	0.787878787878788
chr3	173946000	173951650	5	4925	0.709677419354839
chr3	186494025	186508575	5	6950	2.91891891891892
chr3	190970625	190979725	5	5250	3.6078431372549
chr4	2262550	2265875	5	1975	1.25
chr4	6781325	6787825	5	3600	1.96666666666667
chr4	16030600	16042325	5	7225	2.1747572815534
chr4	27086200	27092900	5	3650	1.59459459459459
chr4	54879925	54884125	5	3150	0.740740740740741
chr4	79858000	79861250	5	2225	1.11111111111111
chr4	82388150	82395550	5	3225	3.32432432432432
chr4	85485225	85491100	5	2850	1.93333333333333
chr4	86046650	86050825	5	2350	2
chr4	103739800	103751925	5	8700	2.66666666666667
chr4	105407975	105417150	5	6350	2.55
chr4	114064525	114070350	5	4450	1.125
chr4	119755425	119775500	5	8925	2.63414634146341
chr4	122610775	122618850	5	3925	3.63218390804598
chr4	126559525	126564325	5	3625	1
chr4	133411750	133418400	5	5900	0.289473684210526
chr4	134513225	134519175	5	3875	3.56521739130435
chr4	135543375	135549150	5	4250	1.59322033898305
chr4	152401400	152411200	5	6525	1.84615384615385
chr4	159937275	159947575	5	5300	3.21739130434783
chr4	171028450	171037625	5	4325	1.71900826446281
chr5	3116375	3125650	5	7175	0.565217391304348
chr5	7260850	7264925	5	3125	2.42105263157895
chr5	16889650	16901775	5	6275	2.53781512605042
chr5	19766450	19771925	5	4950	0.3
chr5	25567675	25573750	5	3450	2.82142857142857
chr5	27311375	27316950	5	3450	1.27272727272727
chr5	31045425	31050925	5	4525	0.556701030927835
chr5	52774050	52781250	5	6375	2.66666666666667
chr5	52935425	52941975	5	5100	0.882352941176471
chr5	77253750	77256525	5	1825	1.84
chr5	78220750	78227150	5	4150	2.92307692307692
chr5	81266050	81278050	5	6050	2.976
chr5	90172000	90179800	5	3800	3.2
chr5	93688975	93699475	5	10050	0.108108108108108
chr5	94508125	94514725	5	4425	1.75308641975309
chr5	98124300	98132950	5	3825	3.34042553191489
chr5	102593975	102598675	5	2700	3.6
chr5	107410150	107420250	5	6825	3.55
chr5	111071350	111081000	5	4350	3.22
chr5	116189900	116202700	5	6100	2.84210526315789
chr5	126173300	126188125	5	5550	2.96774193548387
chr5	131825550	131833875	5	4175	2.31746031746032
chr5	133330950	133344250	5	5000	3.2875
chr5	138166350	138173550	5	5775	2.27586206896552
chr5	138205475	138221575	5	7225	3.59493670886076
chr5	145452325	145458775	5	2550	3.62790697674419
chr5	150049650	150054175	5	3625	0.869565217391304
chr5	156224125	156231775	5	6725	0.651162790697674
chr5	158123150	158128200	5	2400	2.13333333333333
chr5	159845250	159850325	5	3825	0.854166666666667
chr5	169403725	169408400	5	2650	1.52
chr6	17702250	17713325	5	4800	2.64285714285714
chr6	22872975	22882100	5	5000	2.01869158878505
chr6	30285225	30295575	5	6175	2.55
chr6	42013175	42018950	5	2350	3.19148936170213
chr6	71863625	71869650	5	2775	2.54237288135593
chr6	83447800	83452225	5	3425	1.29411764705882
chr6	105482350	105486325	5	2525	1.6969696969697
chr6	110673800	110679950	5	3225	2.35
chr6	116421475	116430725	5	5250	1.56756756756757
chr6	119213800	119221900	5	5700	1.82978723404255
chr6	126064825	126076425	5	9525	0.371134020618557
chr6	129516475	129518850	5	1750	1.80952380952381
chr6	133119050	133142900	5	8850	3.52317880794702
chr6	135501800	135504600	5	1525	2.08
chr6	145851200	145854250	5	1975	1.33333333333333
chr6	151772375	151777750	5	4600	0.863636363636364
chr6	153298625	153306500	5	5975	2.34285714285714
chr6	154857600	154865075	5	3650	2.87058823529412
chr6	158243425	158262000	5	7850	2.86486486486486
chr7	3232300	3237725	5	4150	1.04761904761905
chr7	5665450	5679125	5	5975	2.4
chr7	29596750	29606150	5	4150	2.76190476190476
chr7	41737525	41745725	5	4875	3
chr7	48124175	48131425	5	6525	0.25
chr7	65955275	65959450	5	3225	1.14285714285714
chr7	66331075	66335325	5	2700	1.56862745098039
chr7	71727750	71734700	5	2875	3.28888888888889
chr7	94138400	94145225	5	5075	2.125
chr7	100025800	100034600	5	6750	3.125
chr7	102567400	102586050	5	9850	3.16030534351145
chr7	105749250	105753475	5	3200	0.666666666666667
chr7	108161975	108167775	5	4500	0.739130434782609
chr7	114461525	114466300	5	2875	2.73684210526316
chr7	116161725	116168550	5	5375	1.74468085106383
chr7	117312550	117317250	5	3925	0.62962962962963
chr7	123383575	123393075	5	6875	2.83333333333333
chr8	838625	844200	5	4525	2.45454545454545
chr8	5022450	5029775	5	5650	1.96491228070175
chr8	21773175	21781725	5	4350	3.09677419354839
chr8	24768600	24773350	5	3025	0.840579710144927
chr8	25363475	25374200	5	5375	3.67924528301887
chr8	27465200	27475100	5	7375	2.45
chr8	36936700	36943375	5	3250	2.78688524590164
chr8	40931825	40939175	5	5850	0.690647482014389
chr8	68630125	68642750	5	5550	2.77777777777778
chr8	71127400	71136375	5	4725	1.5
chr8	71154600	71160150	5	1875	3.02127659574468
chr8	91649125	91659375	5	7200	2.36619718309859
chr8	95906225	95909400	5	2600	0.96
chr8	104277600	104281900	5	2250	3.16279069767442
chr8	110144850	110153875	5	5475	2.42857142857143
chr8	126009350	126014300	5	4100	0.444444444444444
chr9	2275125	2286050	5	7775	0.92018779342723
chr9	8677400	8683325	5	3875	1.80645161290323
chr9	15135400	15139750	5	3300	1.21212121212121
chr9	20300825	20305025	5	3825	0.181818181818182
chr9	23682900	23686600	5	2425	1.48837209302326
chr9	34374950	34377575	5	1750	0.8125
chr9	71561100	71566475	5	3025	1.82716049382716
chr9	77107225	77114000	5	4150	1.6056338028169
chr9	79791525	79795825	5	3225	3.4
chr9	80328875	80336325	5	6350	0.37037037037037
chr9	82307250	82312350	5	3900	1
chr9	89555325	89564100	5	7975	0.232558139534884
chr9	92289675	92294675	5	4200	0.5
chr9	94810475	94822625	5	7875	1.48292682926829
chr9	123630650	123640250	5	4675	3
chr9	124480175	124484275	5	1850	3.66666666666667
chr9	125930850	125939700	5	5675	1.95238095238095
chr9	126613450	126630775	5	9125	3.34806629834254
chr9	126687825	126693000	5	3200	2.25
chr9	131445275	131453950	5	7075	0.850574712643678
chr9	132596725	132601075	5	2975	1.3125
chr9	132646200	132653300	5	4650	2
chr9	132945075	132956650	5	4725	3.30645161290323
chr9	137532600	137537375	5	3200	1.53488372093023
chr9	138108775	138115450	5	3250	3.23809523809524
chr9	138778550	138783300	5	2800	1.78571428571429
chrX	54505300	54511175	5	4000	2.95238095238095
chrX	70315325	70324475	5	3575	3.56862745098039
chrX	70471575	70475900	5	3950	0.631578947368421
chrX	97544375	97550125	5	2625	3.67272727272727
chrX	100871775	100879100	5	3900	2.45
chrX	104786900	104790425	5	2725	0.533333333333333
chrX	108614550	108618750	5	2125	3.46666666666667
chrX	118368025	118372825	5	4175	0.666666666666667
chrX	132544800	132551275	5	5125	2.27586206896552
chr1	9223250	9225600	4	2000	0.311111111111111
chr1	12771900	12778100	4	4300	1.04347826086957
chr1	15833975	15836300	4	2050	0.37037037037037
chr1	15850000	15854475	4	3750	0.434782608695652
chr1	17454825	17457775	4	2175	0.756756756756757
chr1	30397075	30399550	4	1900	0.491228070175439
chr1	33646725	33648200	4	1075	0.875
chr1	36348825	36353650	4	4350	0.636363636363636
chr1	37501350	37504650	4	2000	1
chr1	46144575	46154700	4	6625	0.925
chr1	47694425	47697575	4	2125	1.29411764705882
chr1	51442425	51444025	4	1100	0.956521739130435
chr1	63571825	63574225	4	1500	1.41176470588235
chr1	69541100	69548700	4	4350	1.93700787401575
chr1	71927150	71929300	4	1700	0.709677419354839
chr1	84764175	84769275	4	4200	0.469135802469136
chr1	98968300	98970225	4	1775	0.129032258064516
chr1	103572200	103575550	4	2650	0.701754385964912
chr1	110415800	110422100	4	4250	1.44827586206897
chr1	112936275	112947750	4	6500	1.63953488372093
chr1	116914700	116923675	4	7125	0.518518518518518
chr1	117810525	117815575	4	4675	0.363636363636364
chr1	144927350	144942150	4	9700	1.27152317880795
chr1	147304900	147310750	4	4475	1.28205128205128
chr1	151700450	151702225	4	1300	1.52941176470588
chr1	151960800	151968075	4	5100	0.781609195402299
chr1	165822200	165826950	4	3325	1.35593220338983
chr1	166916150	166922400	4	4925	0.695652173913043
chr1	172500900	172507675	4	6275	0.4
chr1	175800525	175804725	4	3200	0.793103448275862
chr1	180205350	180212025	4	4800	0.857142857142857
chr1	180237450	180241050	4	3100	0.454545454545455
chr1	184637600	184643275	4	4750	0.351351351351351
chr1	193561425	193563375	4	1575	0.372093023255814
chr1	194143550	194146025	4	1925	0.620689655172414
chr1	195814850	195821425	4	6275	0.0805369127516778
chr1	197779950	197784275	4	3075	1.04878048780488
chr1	202386550	202389700	4	2050	1.23076923076923
chr1	204675300	204685125	4	6125	1.25748502994012
chr1	206857825	206862875	4	4300	0.833333333333333
chr1	206875675	206881750	4	4650	1.11363636363636
chr1	211548400	211557375	4	4400	1.92
chr1	212457625	212464925	4	4000	1.7962962962963
chr1	216771550	216775050	4	2175	2.05128205128205
chr1	221882100	221892825	4	6150	1.68844221105528
chr1	222908900	222911050	4	1950	0.205128205128205
chr1	223180725	223185550	4	4200	0.326530612244898
chr1	224618225	224623500	4	4450	0.869565217391304
chr1	227915700	227918575	4	1575	1.63157894736842
chr1	228643975	228647625	4	3175	0.413793103448276
chr1	228870775	228873150	4	1650	0.727272727272727
chr1	230557825	230565725	4	6450	0.477611940298507
chr1	231001925	231007825	4	3450	1.91304347826087
chr1	231469700	231474875	4	3775	1.71428571428571
chr1	235488825	235494425	4	5150	0.141414141414141
chr1	239269075	239272325	4	2525	1.33333333333333
chr1	239973075	239980025	4	4400	1.14285714285714
chr1	241208275	241212600	4	3175	1.07462686567164
chr1	242371725	242377225	4	4725	0.96969696969697
chr1	247455800	247463025	4	5300	1.16279069767442
chr10	8102025	8106975	4	3150	0.788461538461538
chr10	11135875	11139050	4	2725	0.585365853658537
chr10	14466575	14472850	4	3475	2
chr10	14918450	14922750	4	4000	0.482758620689655
chr10	17255725	17261775	4	4675	0.689655172413793
chr10	22094475	22097825	4	2750	0.392156862745098
chr10	24671850	24675275	4	2550	0.641025641025641
chr10	31319250	31325900	4	3725	1.68595041322314
chr10	32043525	32050100	4	5000	0.483333333333333
chr10	32338625	32345875	4	6775	0.170212765957447
chr10	44893525	44897250	4	2825	0.785714285714286
chr10	48354150	48356250	4	1750	0.818181818181818
chr10	51035450	51043600	4	5225	0.685714285714286
chr10	51541175	51543975	4	2350	0.333333333333333
chr10	60024850	60030050	4	4450	0.478260869565217
chr10	62537725	62542600	4	3475	1.08333333333333
chr10	64024300	64029150	4	2550	1.76623376623377
chr10	65021475	65029750	4	6225	2.03846153846154
chr10	76583850	76587325	4	2950	0.4
chr10	84516800	84520075	4	2225	2
chr10	89418825	89422625	4	3150	0.372093023255814
chr10	92616125	92618900	4	2175	1.08571428571429
chr10	93623475	93626125	4	2300	0.540540540540541
chr10	93639100	93649950	4	7325	0.947916666666667
chr10	95030050	95034950	4	4225	0.24113475177305
chr10	101152025	101156400	4	2400	1.96825396825397
chr10	105667600	105671175	4	2800	0.454545454545455
chr10	112045125	112048325	4	2450	0.827586206896552
chr10	118593325	118600525	4	5125	0.970588235294118
chr10	121352975	121357550	4	4025	0.25
chr10	122315025	122317400	4	1600	1.25925925925926
chr10	126632175	126634400	4	1525	0.972972972972973
chr11	7593150	7599950	4	4700	0.888888888888889
chr11	12914975	12917075	4	1400	1.41176470588235
chr11	16201025	16204350	4	2750	0.441176470588235
chr11	16626150	16628875	4	1525	1.33333333333333
chr11	24700125	24703100	4	2400	0.590909090909091
chr11	33037150	33038600	4	1250	0.333333333333333
chr11	35639100	35644075	4	4250	0.583333333333333
chr11	58690425	58697500	4	4750	1.35849056603774
chr11	61581600	61603600	4	13325	1.68286445012788
chr11	61733025	61741550	4	6600	0.603603603603604
chr11	68227225	68230300	4	2600	0.722222222222222
chr11	72414525	72418125	4	3000	1.02702702702703
chr11	75523575	75527675	4	3525	0.342857142857143
chr11	78579325	78581650	4	2100	0.193548387096774
chr11	82780375	82784550	4	3850	0.222222222222222
chr11	104493275	104496225	4	2400	1.15789473684211
chr11	109946800	109949200	4	2025	0.642857142857143
chr11	113929775	113932575	4	2075	0.857142857142857
chr11	116965650	116970200	4	3950	0.888888888888889
chr11	120268725	120276100	4	4000	1.46341463414634
chr11	123610375	123617700	4	6750	0.164948453608247
chr11	123643825	123652250	4	5350	1.16326530612245
chr11	131846675	131855375	4	5425	0.850828729281768
chr11	134280950	134285625	4	3750	0.433962264150943
chr12	3067250	3074525	4	6175	0.338983050847458
chr12	8085475	8091100	4	4300	1.6
chr12	8941250	8943700	4	1925	0.736842105263158
chr12	9935975	9940975	4	3475	0.884615384615385
chr12	10513075	10519125	4	5700	0.107142857142857
chr12	14861175	14868325	4	5950	1.29166666666667
chr12	24404975	24410225	4	2975	2.04878048780488
chr12	25053700	25059000	4	4650	0.352941176470588
chr12	31467875	31480375	4	11175	0.620689655172414
chr12	41126225	41129475	4	2875	0.333333333333333
chr12	44972175	44979175	4	5925	0.3625
chr12	46118775	46127375	4	8300	0.538461538461538
chr12	49072650	49076500	4	1875	1.89655172413793
chr12	50086400	50101350	4	7350	1.93421052631579
chr12	50218800	50223475	4	4175	0.30188679245283
chr12	50931375	50933150	4	1150	1.5
chr12	51006775	51020225	4	7925	1.79591836734694
chr12	54744100	54754625	4	9625	0.18348623853211
chr12	61373600	61376025	4	1775	0.512820512820513
chr12	62171125	62175850	4	2800	1.45238095238095
chr12	81599450	81604400	4	4650	0.341463414634146
chr12	90746850	90750375	4	2900	0.375
chr12	93767525	93775275	4	5900	1.26530612244898
chr12	94654300	94658775	4	4050	0.355555555555556
chr12	94819125	94823975	4	4625	0.137931034482759
chr12	96789750	96798325	4	5050	1.50561797752809
chr12	97520750	97527900	4	4450	1.29078014184397
chr12	97818275	97823150	4	3100	1.07070707070707
chr12	100115450	100117450	4	1275	1.63636363636364
chr12	107153050	107169225	4	9000	1.96380090497738
chr13	26482825	26487200	4	3075	0.764705882352941
chr13	26550475	26554575	4	3200	1.48571428571429
chr13	32599550	32606225	4	4000	1.24137931034483
chr13	33160000	33163150	4	2375	0.566666666666667
chr13	35473250	35476775	4	2950	0.363636363636364
chr13	38920325	38925275	4	3700	0.866666666666667
chr13	43165750	43170575	4	4050	1.69230769230769
chr13	43932700	43939075	4	3800	1.7196261682243
chr13	48574375	48579400	4	3250	1.88679245283019
chr13	55518650	55521600	4	2475	0.363636363636364
chr13	69768925	69772975	4	2500	1.20689655172414
chr13	72438400	72441850	4	2075	1.86363636363636
chr13	74860875	74864625	4	2375	1.59259259259259
chr13	78270425	78273950	4	2725	0.695652173913043
chr13	81966925	81970050	4	1425	1.75
chr13	89113225	89115700	4	1725	0.857142857142857
chr13	89765575	89767100	4	1100	0.666666666666667
chr13	96650825	96654500	4	3025	0.916666666666667
chr13	98794250	98799450	4	3600	0.774774774774775
chr13	98976950	98986450	4	6750	0.728
chr13	110437450	110440250	4	2025	1.8
chr13	111558075	111569225	4	9900	0.273381294964029
chr13	114562350	114567675	4	4075	0.941176470588235
chr13	114894675	114898450	4	3000	0.449438202247191
chr14	21026275	21029300	4	2500	0.416666666666667
chr14	21240500	21244625	4	3250	0.928571428571429
chr14	21288125	21290550	4	1975	0.444444444444444
chr14	30394400	30397825	4	2100	1.7
chr14	31464225	31470525	4	4175	1.12068965517241
chr14	46873475	46877475	4	2875	0.857142857142857
chr14	51706275	51713325	4	6800	0.244897959183673
chr14	54444125	54450175	4	4675	0.692307692307692
chr14	54827275	54834525	4	5700	0.626506024096386
chr14	58409575	58412150	4	1500	1.5
chr14	64853825	64862375	4	6000	1.31313131313131
chr14	65691650	65698550	4	4175	1.1044776119403
chr14	65878150	65881450	4	3025	0.145833333333333
chr14	70161800	70163525	4	1175	1.05263157894737
chr14	70757200	70761375	4	3425	0.48780487804878
chr14	71274675	71279025	4	3550	0.302325581395349
chr14	71895425	71898200	4	1575	1.33333333333333
chr14	82147025	82149250	4	1300	1.18181818181818
chr14	83695350	83697275	4	1075	1.81818181818182
chr14	87706300	87708050	4	1475	0.307692307692308
chr14	91579650	91584875	4	4250	1.02222222222222
chr14	91876375	91885225	4	5600	1.63333333333333
chr14	94639775	94644575	4	2350	2.0327868852459
chr14	96443925	96447850	4	3400	0.413793103448276
chr14	97743950	97745450	4	1050	1
chr14	103522150	103524800	4	1725	0.893617021276596
chr14	103892125	103895750	4	1950	1.30769230769231
chr14	105143050	105149850	4	5300	0.970873786407767
chr14	105791975	105795150	4	1825	1.21739130434783
chr14	105940025	105941975	4	1325	1.15789473684211
chr14	105955675	105958050	4	1850	0.666666666666667
chr15	26374350	26380375	4	4025	1.32
chr15	29792825	29794600	4	1250	1.78947368421053
chr15	31595100	31601075	4	4400	1.875
chr15	31617550	31621550	4	3525	0.233766233766234
chr15	33492300	33494800	4	2125	0.294117647058824
chr15	37044650	37048325	4	2750	0.702127659574468
chr15	38349750	38353825	4	2925	1.0958904109589
chr15	44083625	44093800	4	7325	0.919431279620853
chr15	45474150	45480625	4	3425	1.43859649122807
chr15	45490500	45493750	4	2800	0.233333333333333
chr15	48589475	48596700	4	4350	1.34959349593496
chr15	52683850	52689500	4	3575	1.96153846153846
chr15	59582475	59588825	4	2900	1.82417582417582
chr15	59639300	59648675	4	6900	0.893203883495146
chr15	65822350	65825975	4	2325	1.95833333333333
chr15	68345950	68350600	4	3100	2
chr15	72518950	72529875	4	6175	1.63380281690141
chr15	78632300	78634800	4	1800	0.782608695652174
chr15	85290425	85294525	4	3175	0.823529411764706
chr15	91498000	91501425	4	2925	0.461538461538462
chr15	100271225	100274275	4	2375	0.789473684210526
chr16	1659525	1665475	4	4825	0.848484848484849
chr16	1754450	1757775	4	3025	0.175438596491228
chr16	2263075	2265800	4	2050	0.5
chr16	3928650	3931675	4	2175	0.780487804878049
chr16	13248150	13251850	4	2125	1.65853658536585
chr16	14377400	14380325	4	2075	1.06666666666667
chr16	22381075	22386725	4	3625	1.75342465753425
chr16	27729275	27733150	4	2175	1.78787878787879
chr16	28302200	28306225	4	3150	0.972972972972973
chr16	28583875	28586300	4	1300	1.82352941176471
chr16	29623850	29626725	4	2300	1.14285714285714
chr16	29719100	29724425	4	4775	0.177777777777778
chr16	46822350	46824675	4	1750	0.962962962962963
chr16	50501575	50504075	4	1200	1.6
chr16	56641600	56644300	4	1900	1.15151515151515
chr16	58033450	58036075	4	2150	0.514285714285714
chr16	58056950	58062925	4	4525	1.66037735849057
chr16	58160650	58164000	4	2900	0.325581395348837
chr16	64011825	64017550	4	3800	1.26126126126126
chr16	68267800	68272175	4	3925	0.3
chr16	68297800	68303225	4	3500	1.16190476190476
chr16	74899500	74906200	4	4625	0.887323943661972
chr16	76552500	76554100	4	1225	0.740740740740741
chr16	77996750	78006175	4	8075	0.251082251082251
chr16	79631275	79636125	4	4150	0.711111111111111
chr16	90084825	90089950	4	4250	0.5
chr17	423925	426800	4	1525	2
chr17	1012100	1015075	4	2475	0.432432432432432
chr17	2756225	2760200	4	2400	2
chr17	2770850	2779925	4	5300	1.89473684210526
chr17	5369600	5372275	4	2075	1.39130434782609
chr17	11949200	11955650	4	4200	1.3921568627451
chr17	26418700	26422250	4	3025	0.310344827586207
chr17	27911350	27921000	4	6000	1.97959183673469
chr17	46236675	46240850	4	2300	1.4375
chr17	56590875	56596725	4	3900	1.73529411764706
chr17	57694075	57700650	4	5125	1.3015873015873
chr17	58820950	58826850	4	4350	1.27536231884058
chr17	61915500	61921275	4	4550	0.608695652173913
chr17	62656350	62659000	4	2000	0.808510638297872
chr17	71561175	71566525	4	4325	1.45
chr17	76919625	76922450	4	1975	1.6551724137931
chr17	79313375	79320750	4	6025	1.05882352941176
chr18	3256325	3265725	4	5425	0.973544973544973
chr18	5995425	5998250	4	2475	0.173913043478261
chr18	8947700	8949700	4	1175	1.78571428571429
chr18	9095325	9110475	4	9725	1.35294117647059
chr18	20746675	20752000	4	4550	0.761904761904762
chr18	21812400	21815125	4	2050	0.545454545454545
chr18	22861675	22870125	4	7150	0.767676767676768
[truncated: 1,815 more rows]
