# Supplementary material for: Large organized chromatin lysine domains help distinguish primitive from differentiated cell populations
Source: Nat Commun. 2021 Jan 21;12:499. doi: 10.1038/s41467-020-20830-9 (PMC7820432; doi:10.1038/s41467-020-20830-9)
Supplement: Supplementary file 3 — Supplementary Software [file 41467_2020_20830_MOESM3_ESM.zip › E019-H3K27me3_LOCKS.bed]

chr1	797275	918975	36	64500	40.2727272727273
chr1	18859250	19022175	36	56275	67.0666666666667
chr1	20511575	20715800	36	35150	65.3766233766234
chr1	20717175	20884300	36	54000	27.5675675675676
chr1	23502850	23754850	36	80500	70.6619718309859
chr1	40056825	40161725	36	66475	16.6666666666667
chr1	44961550	45041975	36	38400	23.04
chr1	47853375	47968000	36	53600	38.48
chr1	156327150	156623250	36	73700	31.6666666666667
chr1	156780975	156868800	36	50850	18.8275862068966
chr1	161227350	161512050	36	29900	61.3333333333333
chr1	203236925	203331050	36	33350	31.304347826087
chr1	228173725	228266975	36	55325	18.2777777777778
chr1	228687075	228891775	36	46450	31.2222222222222
chr10	102222250	102380400	36	38450	61
chr10	102380450	102525225	36	101800	16.3125
chr10	102525425	102604000	36	39025	21.2727272727273
chr10	102728350	102860625	36	49525	67.0188679245283
chr11	2458175	2526125	36	31700	22.4848484848485
chr11	2526275	2597700	36	28500	55.6875
chr11	2597875	2668900	36	51800	17.6666666666667
chr11	2720050	2819150	36	44850	59.6842105263158
chr11	2819475	2906000	36	29375	51.1818181818182
chr11	17459050	17751825	36	51350	67.4864864864865
chr11	63733075	63837100	36	44625	50.7272727272727
chr11	120035625	120112375	36	40825	29.4444444444444
chr11	124489200	124997550	36	101775	73.5849056603774
chr12	48287425	48373200	36	27725	29.1764705882353
chr12	52206400	52408650	36	37475	69.76
chr12	54087375	54184225	36	51275	40.6521739130435
chr12	54186025	54284800	36	26025	41.7272727272727
chr12	54285800	54493550	36	191100	9
chr12	54493950	54573050	36	58525	9.375
chr12	54573225	54814875	36	31400	58.9375
chr12	114815875	114941700	36	86025	54.125
chr12	130354850	130538350	36	39150	60.9230769230769
chr12	130538675	130638100	36	29200	61.8947368421053
chr12	130638475	130758475	36	43150	61.3571428571429
chr12	132808150	132943700	36	26525	72.2352941176471
chr12	132945275	133024075	36	55750	12.4
chr12	133024425	133131150	36	48400	47.25
chr13	28343050	28455100	36	60800	34.7428571428571
chr13	112309100	112765800	36	62150	75.2083333333333
chr14	36889750	37007750	36	72000	25.4285714285714
chr14	57258325	57385150	36	57500	32.2857142857143
chr15	89878825	89995100	36	89175	9.76923076923077
chr16	1901900	2072250	36	38000	46.5
chr16	2899725	3217425	36	40775	65.0280373831776
chr17	1806625	1955800	36	43950	39.7575757575758
chr17	6400600	6798125	36	34550	62.5245901639344
chr17	7726675	7968550	36	48275	38.280701754386
chr17	32863625	32958325	36	44025	39.8888888888889
chr17	45784875	45936000	36	43675	58.9411764705882
chr17	46560425	46743375	36	148625	17.8260869565217
chr17	46743775	46866350	36	75825	42.56
chr17	47843300	48061500	36	52900	65.7333333333333
chr17	56194850	56312550	36	22450	61.7777777777778
chr18	56881175	57028775	36	54025	46.7901234567901
chr19	1667275	1771875	36	62400	13.3170731707317
chr19	13091975	13214325	36	96400	12.5555555555556
chr19	39684500	39778500	36	27275	29.5555555555556
chr19	40903875	41115775	36	44450	74.8055555555556
chr19	41950250	42036400	36	23825	43.6296296296296
chr19	51052325	51207875	36	49975	25.4081632653061
chr19	51311825	51418225	36	26750	67.7142857142857
chr2	71083800	71199625	36	74525	13
chr2	121179125	121255250	36	44975	12.8484848484848
chr2	121264550	121426800	36	39250	56.1935483870968
chr2	219645575	219872425	36	106300	34.2820512820513
chr2	220026275	220313525	36	41250	48.1063829787234
chr20	181350	262550	36	31225	34.6666666666667
chr20	22283725	22441350	36	36300	74
chr20	44641075	44761875	36	38650	18.8387096774194
chr20	59526675	59650075	36	14150	47.9047619047619
chr20	59650450	59719825	36	15750	42.6315789473684
chr20	59720950	59777950	36	20450	51.0588235294118
chr20	61603125	61747925	36	46175	67.6470588235294
chr22	22306025	22407825	36	55400	63.25
chr22	22408300	22542375	36	119100	5.49206349206349
chr22	22542550	22641200	36	71625	16.9756097560976
chr22	22641375	22833025	36	143975	66.4705882352941
chr22	22862100	22928200	36	43650	10.9166666666667
chr22	22929125	23024975	36	46475	13.6470588235294
chr22	23026100	23079100	36	34575	11.4814814814815
chr22	23079200	23120725	36	25825	8.69230769230769
chr22	23121750	23173125	36	24575	8.63157894736842
chr22	23175575	23222300	36	25675	11.030303030303
chr22	23223475	23335600	36	18775	53.75
chr22	50914025	51115575	36	38525	37.15
chr3	184206425	184326600	36	57650	27.5
chr4	938700	1160300	36	44550	58.5365853658537
chr5	72497125	72712350	36	53600	65.6410256410256
chr5	134782850	134892550	36	86025	8.5
chr5	139383875	139464550	36	27725	28.8571428571429
chr6	27049750	27281450	36	41575	41
chr6	27445025	27644750	36	32625	55.2432432432432
chr6	28558100	28773075	36	74700	71.9
chr6	30182275	30392700	36	25450	55.2941176470588
chr6	41317250	41434675	36	72850	14.6521739130435
chr6	41434825	41500050	36	41425	16
chr6	150181775	150344825	36	93875	36.6944444444444
chr7	1233150	1452550	36	59200	60.7
chr7	127669050	127829950	36	35975	69.125
chr7	150382875	150646475	36	52025	67.5757575757576
chr7	150655750	150869675	36	44775	34.3508771929825
chr7	155120325	155278275	36	86550	52.72
chr8	21879500	22022325	36	76025	23.5272727272727
chr9	21719325	21798900	36	45825	14.1666666666667
chr9	66342750	66509575	36	41150	42.447619047619
chr9	69777150	69843025	36	38125	9.4
chr9	71033250	71137450	36	36900	42
chr9	100149525	100596350	36	33425	57.8007662835249
chr9	123967375	124414675	36	40850	71.8648648648649
chr9	129261725	129464125	36	89025	37.1020408163265
chr9	135848225	136113775	36	31175	72.890756302521
chr9	139871425	140069225	36	64875	32.5675675675676
chrX	39759575	40033175	36	54075	50.6796116504854
chr1	919100	1015325	35	36575	28.530612244898
chr16	67424775	67701525	35	43750	57.0967741935484
chr20	37230050	37523325	35	45725	53.0542635658915
chr3	193427450	193726325	35	31650	66.3478260869565
chr6	29909200	30143350	35	55200	37.75
chrX	68394050	68523950	35	30000	29.0666666666667
chr1	46859200	47017575	34	92750	14.2105263157895
chr12	54923475	55043825	34	35625	56.8965517241379
chr17	72730150	72977975	34	59050	62.7407407407407
chr5	400350	599200	34	33875	58.6
chr9	126738375	126809650	34	55700	4.11111111111111
chr17	7968775	8300175	33	46825	47.6140350877193
chr19	36265275	36479700	33	39925	50.3846153846154
chr20	3446225	3778100	33	36875	58.078125
chr22	32812875	32867950	33	19175	15.3548387096774
chr14	105261175	105453400	32	39325	28.5128205128205
chr6	37471650	37753950	32	54750	49.0588235294118
chr7	72974225	73186100	32	24125	57
chrX	119919125	119989750	32	33500	16.6
chr10	111904850	111987950	31	35325	29.9473684210526
chr11	20151950	20246650	31	51525	16.1142857142857
chr14	37008400	37145900	31	72400	29.3571428571429
chr14	103244600	103747425	31	51850	25.1069182389937
chr17	44845575	44941175	31	34175	55.9285714285714
chr19	3299225	3478600	31	42750	27.8452380952381
chr19	54383050	54667675	31	36725	51.9295774647887
chr20	2615300	2853850	31	58000	50.0377358490566
chr9	67268625	67360275	31	13975	34.75
chr9	71138050	71183600	31	17600	24
chr12	132646575	132705350	30	30275	26.25
chr17	79312575	79504675	30	48575	23.4782608695652
chr19	4510850	4637625	30	15600	42.7142857142857
chr19	7844575	8115400	30	30425	53.1333333333333
chr19	17904600	18366600	30	33100	50.3478260869565
chr5	139122875	139238475	30	40725	34.48
chr9	131123650	131313375	30	54125	52.3589743589744
chr1	39954675	40265000	29	62900	39.21875
chr16	56618650	56718400	29	80100	42
chr1	38063275	38138350	28	37325	30.7272727272727
chr10	101244575	101315325	28	50925	11.4814814814815
chr11	69585675	69850700	28	40175	45.5
chr13	28455425	28564300	28	75300	45.8064516129032
chr17	56312675	56402775	28	25250	19.2272727272727
chr19	45807550	46033300	28	27600	38.6206896551724
chr7	150940975	151145675	28	31275	35.6976744186046
chr1	231278475	231355275	27	34675	35
chr10	43569450	43835025	27	29475	32.4102564102564
chr10	102604225	102639000	27	18600	6.44444444444444
chr11	128728625	128804125	27	33925	22.530612244898
chr12	108215775	108327275	27	26600	30.9411764705882
chr17	75689350	75800625	27	28825	44.2181818181818
chr2	73089100	73164325	27	48775	28.3448275862069
chr5	77245100	77320075	27	40700	31.2222222222222
chr9	100686450	100798000	27	36125	28.3880597014925
chr10	102966825	103070950	26	62900	31
chr12	128746675	128871425	26	30225	22.3673469387755
chr19	28237500	28264200	26	13475	8.35294117647059
chr19	42037750	42117150	26	23225	40.4210526315789
chr2	119511925	119641025	26	53475	37.1219512195122
chr2	220314050	220450775	26	32950	35
chr20	59778050	59836875	26	28250	15.9375
chr22	50226525	50498400	26	32775	38.8474576271186
chr3	128143775	128302950	26	53225	38.9090909090909
chr8	110611875	110667575	26	30200	22.6666666666667
chr1	6452300	6559500	25	34850	31.2631578947368
chr1	111064225	111166375	25	34250	25.9375
chr11	2059100	2093525	25	19575	6.26086956521739
chr19	46905925	47164100	25	34150	35.360824742268
chr2	233246575	233503875	25	44350	36.8658008658009
chr20	2487850	2550600	25	32375	29.125
chr6	26687350	26776550	25	17950	38.7333333333333
chr6	150344975	150474325	25	32525	33.4615384615385
chr6	166573850	166725175	25	41175	30.0645161290323
chrX	152863300	152940350	25	23975	16.6041666666667
chr1	6186825	6322500	24	30750	17.7530864197531
chr1	38194075	38261625	24	36350	8.97959183673469
chr1	47645075	47710925	24	34975	19.8823529411765
chr1	113007900	113288500	24	35850	35.8591549295775
chr1	228565325	228660600	24	31400	19.6885245901639
chr17	33758275	33829125	24	40575	20.7586206896552
chr17	38955750	39002025	24	21450	10.5909090909091
chr19	42892775	42946250	24	15775	17.6666666666667
chr9	66821100	66863250	24	9725	30.25
chrX	129066550	129121150	24	33300	20.9565217391304
chr1	231112725	231185550	23	25825	19.6666666666667
chr11	65291325	65361725	23	27050	24.55
chr17	78386450	78501000	23	31600	33.4594594594595
chr2	121426850	121492700	23	15725	17.7073170731707
chr7	127830975	128059725	23	40250	32.6078431372549
chr8	23529650	23606575	23	53250	18
chr10	102860975	102929225	22	49675	6
chr12	54815200	54858075	22	29050	5.53246753246753
chr15	40530075	40662825	22	30750	28.1666666666667
chr16	198650	332325	22	31550	30.327868852459
chr16	31482525	31584000	22	28500	20.4266666666667
chr18	57029025	57063900	22	24850	13.5625
chr20	59912525	59939250	22	10300	14.5714285714286
chr21	38035525	38089550	22	36675	20.625
chr22	39893475	39994925	22	23075	28.1866666666667
chr22	51135250	51199875	22	24400	18.5066666666667
chr4	4831225	4922950	22	44375	26.8235294117647
chr6	144264475	144389725	22	48650	15.2173913043478
chr9	38197925	38249825	22	33125	18.2564102564103
chr9	66510250	66539075	22	20875	5.23529411764706
chrX	130172925	130226575	22	33750	17.2
chr1	3526600	3636250	21	18500	30.9473684210526
chr1	149127500	149205075	21	45475	13.4857142857143
chr15	96857125	96968000	21	85200	22
chr17	41978475	42084175	21	27125	19.125
chr19	1445375	1570900	21	39700	24.3783783783784
chr2	223102650	223300850	21	71075	19.6404494382022
chr4	7042425	7106650	21	19800	23.925
chr5	42943175	43065775	21	51375	10.5693430656934
chr6	44232275	44311025	21	21850	29.3939393939394
chrX	146750225	146803900	21	44750	7.90909090909091
chr12	133132150	133198000	20	40300	12.5669291338583
chr14	24785900	24835550	20	26425	9.04
chr15	89995850	90042300	20	16950	23.8823529411765
chr17	17576275	17645700	20	52075	11.5652173913043
chr2	178522425	178628425	20	34350	27.841726618705
chr4	698600	824300	20	36175	22.0212765957447
chr4	3452125	3500825	20	30500	15.1111111111111
chr5	180469125	180545225	20	28175	22.75
chr7	32964825	32999300	20	22600	4.4
chr9	36980675	37047175	20	46475	14.9411764705882
chr1	78687450	78736875	19	32275	21.5238095238095
chr11	1559025	1599950	19	22250	16.4166666666667
chr14	23736050	23773625	19	22150	14.6842105263158
chr14	38674275	38729625	19	26950	22.625
chr15	69363900	69416425	19	17450	19.4347826086957
chr16	30655100	30709325	19	37700	6.21052631578947
chr18	19904550	19943775	19	22325	9.41176470588235
chr18	34923525	34978525	19	23300	24.9
chr2	219898375	219930550	19	25700	3.78571428571429
chr20	22533575	22602675	19	44200	20.4137931034483
chr4	2034100	2064200	19	15600	10.7826086956522
chr6	27689725	27754825	19	36375	16.0888888888889
chr9	135283750	135755200	19	46150	15.7589743589744
chr12	94536500	94582000	18	31850	9.46153846153846
chr12	115092275	115188625	18	53175	6.82304526748971
chr16	78080100	78118300	18	20700	8.35
chr20	24972500	25071800	18	32450	13.3714285714286
chr6	30393250	30458600	18	39650	18.4761904761905
chr6	108430475	108510825	18	61325	11.1818181818182
chr7	155278725	155334375	18	48525	1.63636363636364
chr8	22405500	22448100	18	19250	8.44444444444444
chr8	41159275	41222250	18	27450	18.2857142857143
chr1	33334525	33438925	17	26600	10.1714285714286
chr1	68691575	68770200	17	26050	18.3478260869565
chr10	95576200	95618125	17	26850	17.4285714285714
chr12	53081775	53145175	17	13500	13.6
chr16	3218075	3253300	17	20900	10.1764705882353
chr17	34987725	35015675	17	14350	6.16216216216216
chr19	18873600	18925200	17	39825	11.8857142857143
chr19	55575175	55599775	17	18000	2.36363636363636
chr2	242973225	243000875	17	22475	2.29411764705882
chr20	58138475	58185525	17	25950	12.4705882352941
chr22	19692175	19766750	17	41250	18.7777777777778
chr22	38845650	38865175	17	15225	1.36363636363636
chr5	135243800	135314250	17	13975	14.9491525423729
chr5	151261500	151306800	17	25450	20.7547169811321
chrX	138265600	138310225	17	29700	14
chr1	18423375	18446100	16	13750	7.5
chr1	26471075	26495950	16	18775	5.04761904761905
chr10	99765750	99813550	16	20700	14.1052631578947
chr12	48570975	48598725	16	21475	2.22222222222222
chr17	8903625	8960875	16	29875	14.6666666666667
chr17	37731100	37827400	16	41650	11.0526315789474
chr17	77749125	77823425	16	60275	1.74311926605505
chr19	2250125	2310300	16	20225	8.52755905511811
chr19	5477675	5504250	16	13175	11.6
chr3	181412300	181454275	16	21350	4.65671641791045
chr3	189489350	189531350	16	24425	16.2553191489362
chr4	41722025	41767800	16	27200	10
chr5	158634675	158688250	16	15000	11.4137931034483
chr6	166263325	166426200	16	29025	17.2405660377358
chrX	119112850	119154450	16	31425	6.5
chr1	144590075	144607825	15	7575	5.09090909090909
chr10	104150600	104197500	15	15975	14
chr11	43559000	43609775	15	29975	6.7741935483871
chr11	63838650	63867925	15	8725	12.32
chr11	128390150	128423425	15	26850	3.18181818181818
chr12	5059050	5086650	15	10025	9.58823529411765
chr15	58338950	58362300	15	18050	1.95652173913043
chr17	36713300	36764900	15	33300	11.2631578947368
chr18	18959525	18985100	15	16225	8.8
chr2	44081925	44097250	15	6950	9.80952380952381
chr2	60779075	60810625	15	16475	6.44444444444444
chr2	70650850	70671425	15	9950	7.90476190476191
chr2	73384100	73433600	15	17375	15.5277777777778
chr3	12909700	12933575	15	8075	11.9545454545455
chr3	46912275	46939900	15	19550	3.60493827160494
chr4	83695925	83736600	15	34900	4.65217391304348
chr5	31375	55850	15	12150	7.04545454545455
chr6	33153975	33190675	15	19000	6.11612903225806
chrX	70316250	70340175	15	12075	4.15384615384615
chr1	33802900	33825525	14	14275	4.55555555555556
chr1	84929100	84944400	14	10750	3.71428571428571
chr10	21782775	21810125	14	11075	10.4081632653061
chr10	88120350	88163475	14	24800	13.1636363636364
chr11	60760750	60795250	14	16475	8.2680412371134
chr11	113923125	113953375	14	20200	9.52941176470588
chr13	39945725	39973275	14	20925	10.0909090909091
chr14	68064875	68088125	14	15925	4.84507042253521
chr14	97144150	97164400	14	14750	3.16666666666667
chr15	45397850	45430525	14	28750	1.09677419354839
chr15	88789325	88814825	14	11075	9.82608695652174
chr16	740975	778750	14	25225	4.79411764705882
chr17	42611850	42641400	14	19475	2.46153846153846
chr17	47544750	47578775	14	14275	12.8421052631579
chr19	3023250	3048450	14	16325	6.44444444444444
chr2	74671800	74795675	14	36875	13.6546762589928
chr2	182515750	182558050	14	35700	3.38709677419355
chr20	62101750	62135650	14	14350	13.6785714285714
chr3	185812575	185850375	14	21725	12.8181818181818
chr5	72712500	72750400	14	32250	2.09090909090909
chr6	49516550	49534400	14	13650	1.87878787878788
chr7	27124000	27297850	14	169050	3.41935483870968
chr7	75896000	75914150	14	9525	8.11764705882353
chr8	11530775	11604950	14	60075	12.9056603773585
chr9	68409225	68431650	14	15100	13.1111111111111
chr1	223898725	223936950	13	16850	5.17142857142857
chr10	120000975	120031575	13	25500	1.34
chr11	1755100	1772150	13	7325	6.9
chr11	115612075	115633250	13	8600	10.3333333333333
chr12	48375425	48433975	13	53450	3.8125
chr12	113896225	113926475	13	26475	2.44444444444444
chr15	41208700	41237125	13	20650	3.01052631578947
chr15	74580250	74599875	13	10200	8.56
chr16	1335775	1395275	13	17000	9.86991869918699
chr17	4428725	4550275	13	21050	11.6797583081571
chr17	26232425	26250450	13	12850	3.78947368421053
chr2	44992925	45039950	13	25800	9.90322580645161
chr2	85970050	86000325	13	14700	11.625
chr2	121786825	121802475	13	8325	10
chr2	207115825	207139200	13	19775	0.825396825396825
chr22	23691200	23719925	13	19675	4.28169014084507
chr22	28185250	28205375	13	14450	6.93333333333333
chr3	62392725	62408900	13	9525	3.48387096774194
chr3	151973650	151988475	13	9000	1.60975609756098
chr4	54952950	55102250	13	41525	8.61065573770492
chr5	35740225	35769850	13	22575	4.68571428571429
chr6	28167000	28192675	13	21050	1.22448979591837
chr6	43197350	43254175	13	21925	9.07407407407407
chr7	31784175	31824200	13	26500	4.81395348837209
chr8	61565200	61595600	13	21900	2
chrX	144879325	144906600	13	22650	2.14545454545455
chr1	14209875	14225500	12	13500	1.18181818181818
chr1	41823650	41853025	12	17950	3.65714285714286
chr1	205505400	205550225	12	15050	5.9
chr10	77150125	77200225	12	48175	0.403846153846154
chr11	2669200	2679550	12	7725	1.1304347826087
chr11	27809575	27826375	12	10500	4.82352941176471
chr11	61332400	61359625	12	10800	7.30434782608696
chr11	64472250	64514300	12	18100	7.2280701754386
chr11	118116150	118140750	12	10575	6.44444444444444
chr12	50435125	50476075	12	18975	5.62753036437247
chr14	96162625	96178750	12	10450	4.64516129032258
chr15	89308950	89349600	12	14675	8.22660098522167
chr15	96618225	96639425	12	13625	8.85714285714286
chr16	8548250	8565400	12	12375	4.3
chr18	45930900	45951925	12	12550	7.36842105263158
chr19	47909800	47953175	12	16750	8.41739130434783
chr19	54922700	54941700	12	7550	8.625
chr2	28600775	28619125	12	13225	1.67741935483871
chr2	114020375	114052950	12	26600	2.13483146067416
chr2	114255450	114269775	12	10500	3.77777777777778
chr20	30550150	30609125	12	11750	9.35555555555556
chr3	38679675	38698325	12	10650	5.33333333333333
chr4	8849225	8907325	12	47000	3.85
chr4	85294050	85426125	12	33425	8.50058479532164
chr5	77133225	77161150	12	23200	5.03448275862069
chr6	4774725	4790200	12	10175	2.58333333333333
chr6	28773750	28808575	12	24800	7.28301886792453
chr6	40552600	40572875	12	7950	7.94444444444444
chr7	90973750	90997475	12	16325	6.94444444444444
chr7	112996125	113016300	12	16350	2.95238095238095
chr8	81470250	81492200	12	16250	7.33333333333333
chr8	144821525	144860900	12	18400	8.81889763779528
chr8	145549100	145600475	12	18925	9.1830985915493
chr9	1026800	1059125	12	27275	5.71428571428571
chrX	99646900	99670300	12	20300	3.6
chrX	109666650	109680525	12	6200	9.33333333333333
chr1	17012175	17035500	11	16725	3.23287671232877
chr1	39061400	39074050	11	8675	1.36842105263158
chr1	91272575	91319175	11	22075	4.84472049689441
chr1	148917250	148932350	11	10875	6.95652173913043
chr1	205393775	205406425	11	4725	7.41176470588235
chr10	9126675	9146925	11	15275	2.96666666666667
chr10	23444750	23498325	11	43375	3.89473684210526
chr10	50868625	50904875	11	20975	5.625
chr10	103980825	104003600	11	19400	2.84615384615385
chr11	30028750	30067800	11	31325	6.58333333333333
chr11	125008250	125042600	11	15450	4.82442748091603
chr12	174125	193225	11	11500	4.04444444444444
chr12	1633025	1648075	11	11200	1.90243902439024
chr12	26264475	26287500	11	15825	5.04347826086957
chr13	100603000	100651475	11	40525	0.546666666666667
chr16	6898675	6919350	11	15575	4.6
chr16	73056450	73108550	11	46950	0.827586206896552
chr17	32958725	32970425	11	7200	5.14285714285714
chr17	71890600	71909475	11	16700	1.56521739130435
chr19	2974625	2989525	11	9800	2.27397260273973
chr19	47521425	47535400	11	9325	5.35714285714286
chr19	55879150	55894550	11	10375	2.28235294117647
chr21	36236075	36268025	11	19100	2.58823529411765
chr22	39625150	39650125	11	14425	8
chr5	134357550	134412225	11	40725	6.51111111111111
chr5	158512175	158539075	11	19725	4.83333333333333
chr7	68689125	68708325	11	15575	2.86666666666667
chr8	61820175	61840125	11	15400	3.84905660377358
chr9	117676600	117698300	11	17850	2.6
chrX	118094825	118123525	11	25650	2.375
chrX	122314450	122323475	11	6050	1.9
chr1	21507625	21525500	10	11625	2.0625
chr1	39265375	39287700	10	13500	5.80952380952381
chr1	44862150	44890550	10	18550	3.71428571428571
chr1	175854500	175894325	10	36425	1.3125
chr1	210420575	210429700	10	5350	5.1
chr10	98936375	98957700	10	13600	4.10909090909091
chr11	11639750	11652300	10	7400	5.09090909090909
chr11	12694775	12711000	10	5125	5.43589743589744
chr11	70959650	70966775	10	4375	2.94736842105263
chr11	115832300	115851575	10	12050	2.8125
chr11	116355575	116374775	10	7675	5.1304347826087
chr11	118013400	118047225	10	29025	1.67567567567568
chr12	50348350	50365475	10	15550	0.4375
chr13	21097975	21110525	10	10850	0.32520325203252
chr13	97869675	97893375	10	19975	1.95744680851064
chr14	54410575	54432150	10	19600	0.315789473684211
chr14	105550250	105562475	10	7800	1.40939597315436
chr15	23865025	23879575	10	11575	1.82608695652174
chr15	63780200	63802850	10	18550	2.15789473684211
chr15	74413350	74432150	10	15025	4.08695652173913
chr15	79590800	79603250	10	9125	1.57142857142857
chr16	75949100	75975525	10	20250	2.08
chr17	36090350	36111975	10	18000	1.81818181818182
chr19	12939600	12951075	10	8750	1.5
chr19	19314800	19340225	10	13925	2.65384615384615
chr19	50989800	51005050	10	13250	0.275862068965517
chr19	52059950	52072000	10	4075	4.64285714285714
chr19	58170475	58191125	10	7625	5.86842105263158
chr2	9344500	9360750	10	8800	3.71929824561404
chr2	241757625	241772500	10	11300	1.75
chr20	23013150	23034450	10	18875	1.52
chr20	61044500	61063225	10	15300	2
chr22	37718425	37738100	10	10750	3.71929824561404
chr3	62336425	62371500	10	30800	3.07692307692308
chr3	129682950	129723175	10	20225	5.75
chr4	1515250	1531475	10	6175	4.59504132231405
chr4	5890600	5911575	10	19400	1.55555555555556
chr4	16445900	16459100	10	11225	0.830188679245283
chr4	81100900	81142125	10	36775	3.03030303030303
chr4	105823150	105849325	10	23150	1.92
chr5	2736000	2765525	10	19725	2.59210526315789
chr5	37080825	37093300	10	9425	2.30508474576271
chr5	132144625	132168900	10	16650	2.22222222222222
chr5	153982650	153995375	10	8425	5.13333333333333
chr5	158473100	158492350	10	16125	0.923076923076923
chr6	31320250	31336675	10	10750	4.26315789473684
chr6	41503150	41529325	10	21425	1.25
chr6	64237525	64256625	10	14075	3.38461538461538
chr6	170588700	170617125	10	18825	5.87692307692308
chr7	20814650	20839575	10	21500	1.68
chr7	69057975	69097275	10	35825	0.695652173913043
chr7	70140600	70161375	10	13250	4.68181818181818
chr7	157376825	157407300	10	18450	4.59428571428571
chr9	960825	991100	10	27500	1.68888888888889
chr9	119084925	119107000	10	13900	4.52173913043478
chr9	126618775	126630200	10	9175	0.785714285714286
chrX	574425	611475	10	33050	1.33333333333333
chrX	49013575	49029975	10	8800	2.25352112676056
chr1	16970725	16978375	9	5200	2.94117647058824
chr1	21752950	21768575	9	6550	4.25242718446602
chr1	37493900	37510150	9	12350	2.85714285714286
chr1	94700125	94730425	9	21475	1.28099173553719
chr1	145138100	145147300	9	6400	2.07142857142857
chr1	181054600	181080075	9	17075	1.69127516778523
chr10	119282450	119319475	9	33625	1.11111111111111
chr11	3182375	3193525	9	6850	1.05405405405405
chr11	35672425	35685725	9	7500	3.11111111111111
chr12	1691475	1716225	9	14025	4.27397260273973
chr12	49359675	49395400	9	32000	1.85714285714286
chr12	53563525	53594150	9	15800	3.65068493150685
chr12	113948150	113959525	9	9475	0.666666666666667
chr14	76596400	76616075	9	11550	3.3448275862069
chr15	45750375	45777500	9	22100	1.92
chr17	35277450	35307625	9	25525	4
chr17	40821425	40837650	9	10575	2.75510204081633
chr17	45942825	45953075	9	7025	3.23809523809524
chr17	58211575	58231375	9	16550	2.78260869565217
chr17	80285125	80297700	9	9725	2.2
chr18	35132625	35160925	9	17325	2.21576763485477
chr18	77148400	77160125	9	10225	0.772727272727273
chr19	1064225	1072500	9	7125	0.540540540540541
chr19	18705600	18728050	9	18075	3.19298245614035
chr19	19175025	19186750	9	5350	4.09090909090909
chr19	42384950	42447625	9	34825	3.23870967741935
chr19	49921250	49945975	9	23150	1.8
chr2	27788200	27795550	9	3150	4.21052631578947
chr2	97189525	97206450	9	8650	3.07142857142857
chr2	100717175	100746875	9	24925	3.17241379310345
chr2	105456775	105497000	9	37175	2.6
chr2	127694575	127707075	9	9850	2.25
chr2	236028300	236043525	9	12325	1.87096774193548
chr20	34678100	34690650	9	9875	2.21428571428571
chr20	60789025	60802050	9	10800	2
chr21	38408525	38423575	9	12475	2.23529411764706
chr22	30113025	30122675	9	8425	1.23076923076923
chr3	55506875	55527425	9	15900	1.30434782608696
chr3	57189075	57204000	9	7675	4.25
chr3	128710500	128727225	9	15175	0.857142857142857
chr4	41854400	41889825	9	30325	3
chr4	109077075	109098075	9	16775	4
chr5	135524950	135547000	9	20075	1.21739130434783
chr5	137423425	137438525	9	11800	1.17647058823529
chr5	141253775	141264675	9	6075	3.2
chr5	171041500	171058600	9	13750	1.07317073170732
chr5	174142850	174181525	9	28775	2.68181818181818
chr5	175619175	175627950	9	6575	1.82608695652174
chr5	176231200	176250775	9	14075	4.22857142857143
chr6	33207500	33216850	9	4775	2.88888888888889
chr6	34108525	34123875	9	12500	1
chr6	35173500	35191300	9	15375	0.909090909090909
chr6	89840600	89857425	9	11825	2.64
chr6	90115925	90125300	9	6750	1.45454545454545
chr7	64336325	64352525	9	11275	3.45454545454545
chr7	85388525	85400025	9	8450	2.88
chr7	149741725	149747550	9	3900	2.5
chr8	3094000	3107625	9	10925	2.13114754098361
chr8	22534850	22564600	9	23125	1
chr8	97140950	97176725	9	32600	1.87012987012987
chr8	101223475	101231925	9	5950	1.88888888888889
chr8	143527900	143549675	9	13475	3.86567164179104
chr9	131933625	131948100	9	11750	4.11111111111111
chr9	132242775	132258075	9	9850	2.21428571428571
chr9	133526400	133548150	9	17275	3.68
chr9	140768250	140783700	9	8825	2.58823529411765
chrX	119435875	119452600	9	13825	1.80952380952381
chr1	1975425	1983700	8	5525	1.95454545454545
chr1	2458225	2475700	8	15300	0.591836734693878
chr1	2614750	2632000	8	12250	2.14492753623188
chr1	17197225	17203050	8	4100	1.48148148148148
chr1	34626850	34634550	8	4700	1.67567567567568
chr1	84483575	84502125	8	13375	2.38461538461538
chr1	105027275	105038825	8	9850	1.18918918918919
chr1	110606900	110632875	8	22675	0.417445482866044
chr1	169648025	169664450	8	14125	1.77777777777778
chr1	209845050	209855000	8	8825	0.444444444444444
chr1	230912900	230926875	8	10775	1.86206896551724
chr10	22601825	22638925	8	34675	0.6
chr10	92671675	92700050	8	26125	0.823529411764706
chr10	99606125	99614950	8	6350	2.07692307692308
chr10	135132400	135153950	8	14775	1.66666666666667
chr11	1354925	1361500	8	4750	1.93103448275862
chr11	19360000	19372375	8	10100	1.68421052631579
chr11	43890450	43901725	8	9050	0.731707317073171
chr11	44319550	44361225	8	39875	1.92592592592593
chr11	57224300	57251625	8	15950	1.94269340974212
chr11	115525900	115534375	8	7200	0.545454545454545
chr11	124032325	124043825	8	8125	2.71428571428571
chr12	4374025	4385700	8	8225	2
chr12	79038575	79055525	8	13075	1.29411764705882
chr12	124440425	124461250	8	16975	1.45833333333333
chr12	125667075	125679175	8	9775	0.469135802469136
chr13	76907200	76914250	8	5700	1.37931034482759
chr14	82243600	82250950	8	4975	1.42857142857143
chr15	72521725	72538525	8	12325	2.73846153846154
chr15	72694725	72701900	8	4600	1.26315789473684
chr15	82334525	82357575	8	13450	2.36521739130435
chr15	88405325	88412800	8	4800	0.905660377358491
chr15	96590850	96603750	8	10725	1.68421052631579
chr17	29877450	29889300	8	9200	1.04761904761905
chr17	33694575	33705200	8	9650	0.368421052631579
chr17	35054975	35062675	8	6475	1.41176470588235
chr17	54667125	54677975	8	9100	0.453125
chr17	72660675	72672175	8	8225	2.11111111111111
chr18	33872425	33880750	8	6625	2
chr19	3267150	3275425	8	5875	1.375
chr19	7733000	7744400	8	7300	2.06521739130435
chr19	7790750	7801300	8	8550	1.9047619047619
chr19	46092925	46106900	8	9375	2.46153846153846
chr2	88645275	88650250	8	3725	1.33333333333333
chr2	106563275	106573150	8	5950	1.08074534161491
chr2	137261325	137273150	8	9400	1.375
chr2	144645500	144652600	8	3625	2.56603773584906
chr2	176925650	177063000	8	136050	0.56
chr2	177496850	177512725	8	10200	2.56
chr20	50714850	50724850	8	8225	1.06666666666667
chr21	34386725	34421450	8	29475	2.14754098360656
chr22	46451875	46471525	8	17900	0.914285714285714
chr3	17036350	17048400	8	11225	0.636363636363636
chr3	69188400	69196500	8	5975	0.7
chr3	113243475	113255600	8	9275	2.16216216216216
chr3	156530925	156550950	8	12550	2.67164179104478
chr3	197800200	197817825	8	13725	2
chr4	3871275	3882200	8	8450	1.06930693069307
chr4	140542000	140555925	8	12075	1.51515151515152
chr4	156337825	156363550	8	17375	1.32967032967033
chr4	174413425	174467325	8	52050	0.363636363636364
chr4	185924250	185955400	8	26000	0.894736842105263
chr5	54466225	54482475	8	12300	1.88785046728972
chr5	65993725	66006050	8	10000	1.78947368421053
chr5	87952425	87996575	8	41375	1.92
chr5	158375550	158387175	8	8950	0.879120879120879
chr5	170727775	170765650	8	33775	1.17241379310345
chr5	176043800	176061450	8	12700	2.2258064516129
chr6	10377500	10430450	8	51050	1.76923076923077
chr6	33967450	33984475	8	13650	1.38095238095238
chr6	50665650	50823600	8	72550	2.50316337923335
chr6	99267250	99298000	8	29000	1.06976744186047
chr6	102906250	102915675	8	7225	0.987654320987654
chr6	122703350	122722600	8	16175	1.04
chr7	25891425	25909025	8	13350	2.48648648648649
chr8	22766800	22775525	8	5500	1.6
chr8	37547225	37561925	8	12275	1.125
chr8	102048700	102057300	8	6725	2.24
chr9	105825	118875	8	11625	0.323529411764706
chr9	14311125	14355275	8	27575	1.57833089311859
chr9	21961275	22011925	8	48950	0.285714285714286
chr9	119031250	119051325	8	17025	0.656934306569343
chr9	132196225	132206300	8	8175	0.901960784313726
chr9	135030650	135043475	8	10175	2.46511627906977
chrX	11674875	11692275	8	12675	2.625
chrX	149385175	149398025	8	10675	1.64705882352941
chrX	149714500	149722900	8	6475	1.64705882352941
chr1	114692700	114702925	7	8000	0.96551724137931
chr1	197869700	197897950	7	26125	0.838709677419355
chr1	199996325	200015625	7	18150	0.298507462686567
chr1	232379925	232393900	7	11975	1.36585365853659
chr10	15507175	15522350	7	13600	1.05405405405405
chr10	50596825	50614250	7	16050	0.514285714285714
chr10	108290300	108300200	7	8775	0.682926829268293
chr10	121231825	121243325	7	10250	0.818181818181818
chr11	6299925	6313275	7	11750	0.866666666666667
chr11	16619425	16640775	7	20500	0.8
chr11	29380900	29389775	7	7050	0.962962962962963
chr11	31815175	31855950	7	38525	1.11111111111111
chr11	115253475	115268225	7	13725	1.18181818181818
chr11	133897700	133902925	7	3650	0.631578947368421
chr12	42626375	42642675	7	12775	0.9
chr12	103340925	103368300	7	26325	0.875
chr13	95350675	95367950	7	16625	0.153846153846154
chr14	21090725	21103100	7	7550	1.6
chr14	33399000	33412225	7	10925	0.540816326530612
chr14	38776275	38780250	7	2875	1.04761904761905
chr14	70031325	70043575	7	11075	1
chr14	93385325	93392075	7	4900	0.842105263157895
chr14	99729275	99744175	7	11350	0.727272727272727
chr15	34782150	34791875	7	7950	1.61904761904762
chr15	51380650	51390425	7	8600	0.947368421052632
chr15	56023875	56043150	7	15400	1.26666666666667
chr15	60284800	60302750	7	16850	0.5
chr15	79348850	79357675	7	7125	1.28
chr15	93900875	93910125	7	7375	0.55
chr15	98963475	98973625	7	8300	1.2093023255814
chr16	4180125	4188050	7	4175	1.44186046511628
chr16	5260200	5267175	7	5425	1.56756756756757
chr16	23869300	23882825	7	12275	0.159203980099502
chr16	50496650	50504375	7	6400	0.436363636363636
chr16	80566400	80577075	7	7425	1.2
chr16	85362825	85370625	7	6075	0.443037974683544
chr16	88516325	88524550	7	6575	0.952380952380952
chr17	27939050	27951225	7	10250	0.576923076923077
chr17	35163575	35172800	7	7750	0.489795918367347
chr17	59522225	59547950	7	23950	0.619047619047619
chr17	70106125	70121000	7	11750	0.903225806451613
chr17	79914125	79927400	7	11650	0.941176470588235
chr18	48081125	48090300	7	7700	1.63636363636364
chr19	6528800	6536150	7	5900	0.545454545454545
chr19	20474100	20485375	7	9050	1
chr19	45248300	45262125	7	12125	0.694736842105263
chr19	51218225	51229650	7	7425	1.26984126984127
chr2	64990950	64998500	7	5925	1.21739130434783
chr2	222432900	222440700	7	6225	0.588235294117647
chr2	234232950	234244675	7	9375	1.61904761904762
chr20	271875	277575	7	4175	0.918918918918919
chr20	20864400	20874025	7	5425	1.2987012987013
chr20	39304425	39328400	7	22800	1.0188679245283
chr20	55833950	55846050	7	11075	0.184466019417476
chr20	57325225	57330825	7	4300	0.736842105263158
chr20	58677300	58683725	7	4725	1.3125
chr21	44947500	44953275	7	4350	0.88
chr3	8746575	8759300	7	10675	0.536585365853659
chr3	31045675	31056825	7	9625	0.428571428571429
chr3	122741700	122750675	7	7425	0.836363636363636
chr4	564150	576025	7	10650	0.652173913043478
chr4	8687800	8692250	7	3725	0.666666666666667
chr4	106060700	106087100	7	22325	0.372591006423983
chr4	106469350	106487275	7	16225	0.857142857142857
chr4	154708425	154715650	7	4250	1.3968253968254
chr5	1867175	1895750	7	25050	1.30769230769231
chr5	79854100	79871500	7	13000	1.46341463414634
chr5	139276550	139288275	7	10575	0.580645161290323
chr6	1096925	1111850	7	12800	1.39130434782609
chr6	56934050	56941775	7	5625	1.44444444444444
chr6	76827225	76837825	7	8075	0.705882352941177
chr6	91997125	92016500	7	15350	1.21827411167513
chr6	98034525	98047325	7	9875	1.55555555555556
chr6	110296625	110303875	7	5850	0.833333333333333
chr6	124121700	124129600	7	6350	0.608695652173913
chr7	554550	565475	7	8600	0.808510638297872
chr7	112711000	112728200	7	16300	0.75
chr8	14339350	14352400	7	11150	0.333333333333333
chr8	19709850	19720975	7	9275	0.891566265060241
chr8	54780750	54799550	7	17000	1.45454545454545
chr8	72456525	72474300	7	15375	1.07692307692308
chr9	34574950	34597150	7	19150	0.775700934579439
chr9	118914050	118923750	7	8150	1.2
chr9	124887050	124896975	7	8025	0.72
chrX	71346825	71354525	7	6600	0.666666666666667
chrX	71519825	71535150	7	12250	1.1497005988024
chrX	72665125	72675975	7	9725	1.06666666666667
chrX	78852000	78862050	7	6875	0.722222222222222
chrX	103486325	103515775	7	27950	0.235294117647059
chrX	119406925	119413475	7	3975	1.55555555555556
chrX	131543525	131549225	7	3875	1.41176470588235
chrX	131794900	131812425	7	12525	1.46666666666667
chrX	131872000	131881925	7	6825	1
chrX	139513675	139521500	7	6025	1.02631578947368
chrX	150338900	150352750	7	12400	0.444444444444444
chr1	14044850	14053625	6	8225	0.4
chr1	26546450	26554775	6	6800	0.640625
chr1	51429100	51451200	6	21200	0.122905027932961
chr1	54199650	54207925	6	7475	0.390243902439024
chr1	57665450	57672600	6	6225	0.413793103448276
chr1	67978575	67989900	6	9225	0.326315789473684
chr1	119294925	119299875	6	4100	0.75
chr1	145071050	145080000	6	8125	0.594594594594595
chr1	161691950	161698725	6	5525	0.571428571428571
chr10	71809050	71816600	6	6650	0.742857142857143
chr10	77357125	77365400	6	7550	0.465116279069767
chr10	118884375	118939800	6	50875	0.294294294294294
chr11	2153025	2172375	6	18600	0.416666666666667
chr11	6276125	6284525	6	7725	0.236842105263158
chr11	33885000	33894125	6	7675	0.8125
chr11	122007975	122014525	6	5600	0.785714285714286
chr12	13877750	13886125	6	6325	0.754098360655738
chr12	89737475	89753000	6	11825	0.774193548387097
chr12	106967400	106990025	6	22125	0.1875
chr13	26486725	26491800	6	4125	0.537313432835821
chr13	44352350	44363350	6	10025	0.344827586206897
chr13	108225275	108237400	6	10275	0.819277108433735
chr14	63508875	63516950	6	7100	0.324324324324324
chr14	73354850	73364375	6	8450	0.692307692307692
chr14	101365125	101373600	6	7325	0.594594594594595
chr14	102404300	102413450	6	6475	0.740740740740741
chr15	37383575	37406625	6	20600	0.436018957345972
chr15	45810250	45819225	6	7975	0.5625
chr15	55875675	55883400	6	6750	0.447761194029851
chr15	59834000	59844650	6	8825	0.428571428571429
chr15	74510450	74520600	6	8925	0.375
chr15	83470000	83472500	6	2000	0.454545454545455
chr15	93210650	93218325	6	5150	0.657342657342657
chr16	10045975	10053350	6	5925	0.389937106918239
chr16	26755925	26766925	6	9800	0.347826086956522
chr16	75864650	75878500	6	13250	0.138461538461538
chr16	76253475	76260825	6	6025	0.356589147286822
chr16	86315050	86334150	6	18275	0.117647058823529
chr17	7195100	7200800	6	4450	0.530973451327434
chr17	33120500	33130075	6	8350	0.42962962962963
chr17	39860000	39869250	6	8525	0.705882352941177
chr17	43858575	43869725	6	10100	0.333333333333333
chr17	74126175	74142300	6	15075	0.208333333333333
chr18	22622275	22634500	6	11350	0.189655172413793
chr18	24229925	24239525	6	7225	0.756756756756757
chr18	44943300	44950650	6	6050	0.721311475409836
chr18	57357975	57367175	6	7800	0.521739130434783
chr18	63568675	63579300	6	9675	0.444444444444444
chr18	70101500	70126225	6	23000	0.553191489361702
chr19	3225500	3231275	6	4725	0.557377049180328
chr19	13973675	13988525	6	13375	0.379746835443038
chr19	55680450	55694250	6	10675	0.669421487603306
chr2	10215325	10224300	6	7550	0.5
chr2	13810600	13822125	6	10275	0.666666666666667
chr2	13957175	13968125	6	9025	0.643356643356643
chr2	25583575	25587975	6	3425	0.7
chr2	50158425	50170300	6	10600	0.714285714285714
chr2	95521700	95531925	6	8925	0.387755102040816
chr2	119911150	119920700	6	8575	0.3
chr2	179074250	179086975	6	9225	0.696629213483146
chr2	184540925	184545475	6	3275	0.75
chr2	230575100	230583125	6	7125	0.823529411764706
chr2	231899175	231906000	6	5850	0.41025641025641
chr20	22441475	22447600	6	4650	0.651685393258427
chr20	33570000	33574375	6	3200	0.7
chr20	41656200	41660850	6	3650	0.590163934426229
chr20	62668575	62684250	6	15050	0.333333333333333
chr22	20780225	20794500	6	13200	0.341463414634146
chr22	37096225	37104250	6	7000	0.323353293413174
chr22	42304175	42325000	6	19000	0.383561643835616
chr3	27750600	27776850	6	25375	0.448275862068966
chr3	131785550	131795400	6	9200	0.197183098591549
chr3	147069125	147145975	6	75300	0.232323232323232
chr3	190228200	190235500	6	6250	0.7
chr4	2136450	2149325	6	11975	0.333333333333333
chr4	8578650	8587550	6	7725	0.256983240223464
chr4	57707425	57714800	6	6500	0.260869565217391
chr4	70783600	70788150	6	3500	0.610169491525424
chr4	113423325	113448550	6	24150	0.378378378378378
chr4	155406475	155416050	6	8550	0.75
chr4	190932800	190945525	6	11150	0.581818181818182
chr5	3583875	3609775	6	24575	0.144578313253012
chr5	60604200	60611025	6	5475	0.651162790697674
chr5	63798575	63805925	6	6600	0.758620689655172
chr5	134730775	134741900	6	8425	0.788732394366197
chr5	168255800	168266325	6	8875	0.692307692307692
chr5	176165175	176172175	6	5925	0.682926829268293
chr6	97867800	97874475	6	6075	0.823529411764706
chr7	5456400	5471650	6	12675	0.395759717314488
chr7	6565275	6576975	6	10650	0.277777777777778
chr7	42125175	42136500	6	9700	0.238938053097345
chr7	44360875	44368625	6	6650	0.413793103448276
chr7	93861725	93869425	6	7050	0.468085106382979
chr7	128574500	128581675	6	6250	0.6
chr7	130413575	130426275	6	11400	0.628571428571429
chr8	1318050	1325375	6	5950	0.643478260869565
chr8	22085700	22091175	6	5000	0.518518518518518
chr8	26718450	26727675	6	8325	0.355555555555556
chr8	109088425	109099525	6	10100	0.666666666666667
chr8	134905750	134914300	6	7600	0.769230769230769
chr8	145045675	145053775	6	7400	0.144329896907216
chr9	37644725	37655250	6	9225	0.321167883211679
chr9	71787275	71791050	6	3050	0.466666666666667
chr9	72192800	72202525	6	9100	0.631578947368421
chr9	124972600	124997100	6	23450	0.5
chrX	131495850	131505475	6	8900	0.709677419354839
chrX	136106800	136122650	6	14200	0.740740740740741
chr1	98507850	98520825	5	12075	0.285714285714286
chr1	177130175	177152075	5	20400	0.253393665158371
chr1	182579125	182588325	5	8150	0.246445497630332
chr10	58895750	58910050	5	13350	0.17258883248731
chr10	91735700	91743100	5	6750	0.171428571428571
chr11	16414200	16432950	5	18275	0.216216216216216
chr11	65221425	65230225	5	8050	0.242990654205607
chr11	65665225	65671625	5	5675	0.229166666666667
chr11	113342625	113348225	5	5100	0.245283018867925
chr12	308725	326000	5	15425	0.185430463576159
chr12	28117850	28133525	5	14850	0.147368421052632
chr12	73848100	73855425	5	6875	0.222222222222222
chr12	109743550	109751700	5	7525	0.213592233009709
chr12	120027025	120037900	5	10025	0.206896551724138
chr12	123352400	123366250	5	13075	0.224719101123595
chr12	127938050	127943175	5	4675	0.24390243902439
chr13	22241125	22252800	5	11275	0.210526315789474
chr13	25942900	25949650	5	6100	0.272727272727273
chr13	53843150	53861000	5	16875	0.0806451612903226
chr13	79158950	79187000	5	27175	0.190045248868778
chr14	29222825	29257250	5	33225	0.0934959349593496
chr14	38044550	38082375	5	37550	0.0392156862745098
chr14	45759875	45767175	5	6550	0.228571428571429
chr14	65969450	65977800	5	7850	0.101010101010101
chr14	74247025	74257550	5	9225	0.27027027027027
chr14	101050400	101056675	5	5200	0.262626262626263
chr14	101188350	101197100	5	8100	0.143712574850299
chr15	25881100	25894850	5	12950	0.121212121212121
chr15	31772625	31778650	5	5575	0.256410256410256
chr15	33005625	33015275	5	9000	0.24390243902439
chr15	41782650	41806975	5	23550	0.176470588235294
chr15	53072350	53102175	5	28925	0.156626506024096
chr15	79374500	79389825	5	14775	0.212121212121212
chr15	88363750	88374000	5	9700	0.0945945945945946
chr15	100879475	100885650	5	5375	0.183333333333333
chr16	23844000	23852325	5	7525	0.204081632653061
chr16	49303300	49321050	5	16375	0.148148148148148
chr16	86596575	86617025	5	19975	0.0833333333333333
chr17	38493300	38506775	5	11425	0.259067357512953
chr18	47715525	47724425	5	8150	0.242424242424242
chr18	77544100	77552525	5	7875	0.285714285714286
chr19	995750	1002125	5	5850	0.149253731343284
chr19	1772375	1784325	5	11000	0.219512195121951
chr19	30711250	30724025	5	11275	0.287234042553192
chr2	42068750	42074350	5	4950	0.268292682926829
chr2	71502150	71506550	5	3825	0.25
chr2	96007050	96015550	5	7775	0.25531914893617
chr2	112893350	112900625	5	6775	0.138613861386139
chr2	130735550	130739475	5	3500	0.186046511627907
chr2	145264900	145280975	5	14750	0.205607476635514
chr2	217232900	217239050	5	5475	0.253164556962025
chr2	218124450	218144625	5	19625	0.0882352941176471
chr2	224476300	224494275	5	16800	0.285714285714286
chr20	13195975	13205175	5	8250	0.216450216450216
chr21	42795675	42801525	5	5350	0.135338345864662
chr21	43636525	43645050	5	8125	0.115942028985507
chr22	43735000	43742475	5	6400	0.260869565217391
chr3	64662775	64677050	5	13075	0.257309941520468
chr3	134122300	134129525	5	6425	0.260869565217391
chr3	186541800	186550875	5	8500	0.135593220338983
chr4	38128250	38132775	5	3800	0.265486725663717
chr4	38545900	38551775	5	5400	0.192
chr4	143629700	143639925	5	9375	0.176678445229682
chr4	149360475	149369250	5	7700	0.285714285714286
chr5	10559450	10569425	5	8900	0.21505376344086
chr5	92902775	92960550	5	56750	0.172185430463576
chr5	139481950	139497250	5	13350	0.183673469387755
chr5	149542725	149553725	5	10425	0.24390243902439
chr5	155102125	155116650	5	13775	0.229508196721311
chr6	1372175	1401875	5	28800	0.0587371512481645
chr6	1601350	1630825	5	28425	0.137071651090343
chr6	17277400	17284450	5	6550	0.135593220338983
chr6	78899075	78905150	5	5675	0.153846153846154
chr6	137803800	137823825	5	19525	0.264705882352941
chr6	147820250	147835125	5	13925	0.173913043478261
chr7	1701050	1712175	5	9950	0.180327868852459
chr7	4742175	4754075	5	10950	0.185840707964602
chr7	39871075	39877225	5	5475	0.285714285714286
chr7	50341150	50348500	5	6850	0.16
chr7	96614650	96658950	5	42900	0.285714285714286
chr7	114860125	114872925	5	11700	0.218181818181818
chr7	132243650	132265250	5	20650	0.102439024390244
chr7	149456200	149473800	5	15425	0.259911894273128
chr7	157468625	157488575	5	19250	0.0526315789473684
chr8	20156550	20165025	5	7750	0.264705882352941
chr8	38755600	38762150	5	5675	0.285714285714286
chr8	144500950	144515800	5	13925	0.137741046831956
chr9	71938000	71942750	5	4125	0.263157894736842
chr9	86752750	86758975	5	5550	0.222222222222222
chrX	50322175	50328725	5	5500	0.267857142857143
chrX	72295000	72298025	5	2675	0.181818181818182
chrX	128478500	128485225	5	6025	0.194029850746269
chr10	8072475	8108875	4	36050	0.0204918032786885
chr10	94816825	94838100	4	20825	0.0421792618629174
chr16	86518200	86555125	4	36350	0.0347826086956522
chr18	44769500	44795100	4	25025	0.0425531914893617
chr2	72365125	72379575	4	14175	0.0286396181384248
chr2	172940525	172975325	4	34175	0.0267558528428094
chr3	138652450	138674725	4	22075	0.0408163265306122
chr7	156788075	156822750	4	34175	0.0202788339670469
chr8	123385875	123398225	4	11925	0.0415704387990762
chrX	25015525	25044150	4	28125	0.041407867494824
chrX	139580100	139595175	4	14875	0.02
