# Supplementary material for: Large organized chromatin lysine domains help distinguish primitive from differentiated cell populations
Source: Nat Commun. 2021 Jan 21;12:499. doi: 10.1038/s41467-020-20830-9 (PMC7820432; doi:10.1038/s41467-020-20830-9)
Supplement: Supplementary file 3 — Supplementary Software [file 41467_2020_20830_MOESM3_ESM.zip › E019-H3K36me3_LOCKS.bed]

chr1	1552875	1779475	80	72500	33.9130434782609
chr1	11114425	11280075	80	98250	25.3684210526316
chr1	12294925	12423575	80	58200	12.7777777777778
chr1	39698000	39902925	80	113350	31.2903225806452
chr1	155678925	155818475	80	69275	22
chr1	179959875	180081225	80	52400	20.1052631578947
chr1	212115100	212276175	80	61275	17.304347826087
chr1	220269475	220381925	80	62275	21.7142857142857
chr1	233260100	233390950	80	51475	24.25
chr1	235270525	235422175	80	82425	16.6666666666667
chr10	12119225	12246800	80	60575	29.375
chr10	70092900	70229100	80	68500	18.6086956521739
chr10	101910425	102113150	80	75775	21.6595744680851
chr10	105064600	105208900	80	81225	12.6193548387097
chr10	126655125	126782300	80	68600	20
chr10	128769025	128925275	80	45075	33.2972972972973
chr11	62284300	62518000	80	88350	33.025641025641
chr11	66889375	67077225	80	75300	26.6511627906977
chr11	70050925	70274200	80	101400	32.24
chr11	107998825	108139500	80	79800	29.4375
chr11	121340600	121487450	80	75875	18.7407407407407
chr12	393550	551275	80	83725	32.468085106383
chr12	56412075	56651050	80	103350	26.7428571428571
chr12	57389100	57675750	80	109600	27.0675675675676
chr12	112452450	112586775	80	79750	30.0625
chr12	112587050	112743725	80	59450	26.5185185185185
chr12	120107725	120261400	80	77550	29.3
chr12	122955700	123093575	80	103350	8.18181818181818
chr12	124808050	124955350	80	75225	12.3448275862069
chr12	132381325	132579275	80	107325	17.3684210526316
chr12	133200025	133375150	80	114025	24.2777777777778
chr13	20534525	20652775	80	82225	24.5263157894737
chr14	21673075	22000425	80	167750	26.7131147540984
chr14	31050750	31196175	80	59000	22
chr14	39498825	39653475	80	82400	22.3421052631579
chr14	55403150	55533600	80	77550	10.8148148148148
chr14	64514775	64657750	80	40175	18.4166666666667
chr14	71409125	71576025	80	53275	26
chr15	28356475	28502850	80	72925	8.25
chr15	35082525	35251525	80	70250	24.994923857868
chr15	41533500	41667050	80	58425	30.695652173913
chr15	43236400	43361475	80	56300	12.8947368421053
chr15	43620375	43777525	80	101775	16.5555555555556
chr15	44723975	44884050	80	61750	33.9285714285714
chr15	50718800	50905500	80	68350	20.7557603686636
chr15	59308825	59470400	80	76275	18.75
chr15	63853775	63985000	80	51725	19.0612244897959
chr16	1604875	1811350	80	79525	33.2222222222222
chr16	16056300	16194725	80	58775	28.5925925925926
chr16	23475800	23636050	80	102325	16.2162162162162
chr17	3909025	4019975	80	67400	8.29268292682927
chr17	5194000	5363100	80	92625	33.1034482758621
chr17	8271500	8501825	80	122625	28.625
chr17	15878175	16011300	80	86750	9.76
chr17	18089250	18257350	80	97025	6.37837837837838
chr17	26873675	27114700	80	124775	26.4375
chr17	33900625	34038475	80	66825	22.8780487804878
chr17	35441925	35581825	80	66075	22.1818181818182
chr17	35770850	35943000	80	58600	32.5714285714286
chr17	36889200	37073575	80	74925	32.1587301587302
chr17	57075600	57194600	80	48225	23.5
chr17	59868075	60001900	80	47300	28.1481481481481
chr17	78237600	78368650	80	79350	30.9473684210526
chr18	2660925	2767575	80	65675	11.1818181818182
chr18	12949800	13094425	80	72775	29.5428571428571
chr18	29407975	29492475	80	51725	4.43478260869565
chr19	3890750	4105200	80	64950	26.6666666666667
chr19	11075750	11259000	80	109625	30.1052631578947
chr19	17253325	17424100	80	55550	33.44
chr19	21191700	21364400	80	60700	29.2647058823529
chr19	34811100	34981900	80	93525	16.9473684210526
chr19	37810450	37971850	80	55775	21
chr19	47545625	47707450	80	78450	26
chr19	49949600	50196725	80	78925	34.08
chr19	57949250	58336400	80	124700	27.8518518518519
chr2	37217650	37376125	80	41700	27.1764705882353
chr2	42797225	42937325	80	58600	18.695652173913
chr2	55460100	55581200	80	55250	27.9016393442623
chr2	61406450	61524175	80	64550	17.3333333333333
chr2	86251400	86415725	80	131000	21.3846153846154
chr2	122095675	122227525	80	65550	11
chr2	197627050	197779050	80	56575	33.1304347826087
chr2	219311875	219441525	80	71400	28.7878787878788
chr2	233568175	233716125	80	68700	26.1
chr20	5918200	6093750	80	66950	33.5421686746988
chr20	25390325	25505425	80	72175	5.07142857142857
chr20	32953850	33085750	80	64200	27.5238095238095
chr21	40541200	40668775	80	90825	8.74
chr21	47607725	47788100	80	114625	18.7272727272727
chr22	17948750	18101850	80	72300	34.1866666666667
chr22	19315875	19496350	80	106900	12.5176470588235
chr22	31968975	32172475	80	59550	30.5348837209302
chr3	47626700	47777975	80	127475	3.47368421052632
chr3	52434775	52643975	80	76625	19.5024875621891
chr3	52644200	52787700	80	76550	26.6923076923077
chr3	171958000	172090975	80	48425	31.0416666666667
chr3	183419600	183568800	80	91925	21.0666666666667
chr4	3088600	3206350	80	81475	15.8888888888889
chr4	39191800	39520625	80	75700	33.1153846153846
chr4	39824150	39923125	80	66675	7.9
chr4	73920900	74041775	80	79575	14.8484848484848
chr4	79285000	79405900	80	61075	15.1785714285714
chr4	85561950	85687425	80	65050	23.4074074074074
chr4	119609000	119743675	80	74775	25.2380952380952
chr4	123076025	123239900	80	42900	19.7222222222222
chr5	14271575	14414975	80	69175	15.7647058823529
chr5	31400650	31537125	80	79350	18.1818181818182
chr5	54550850	54681325	80	71575	20.3809523809524
chr5	74012475	74137700	80	72800	11.9545454545455
chr5	89913475	90060300	80	50750	18.7916666666667
chr5	109091000	109204550	80	55150	18.6
chr5	133996775	134132425	80	76800	24.8947368421053
chr5	176451550	176652050	80	62450	26.6060606060606
chr5	179127475	179310075	80	87400	34.4615384615385
chr6	56322025	56462975	80	58850	15.4444444444444
chr6	88212125	88342975	80	60025	23.1851851851852
chr7	98930875	99111350	80	86000	31.1875
chr7	158418575	158598750	80	94425	20.4144144144144
chr8	25149725	25303175	80	49250	31.2941176470588
chr8	30243250	30390475	80	59200	22.7368421052632
chr8	68024225	68166525	80	64300	20.1777777777778
chr8	87381900	87516250	80	52125	30.8461538461538
chr8	95458800	95756850	80	91375	32.4444444444444
chr8	120743650	120861050	80	56625	12.75
chr8	141666025	141796925	80	58125	17.6
chr9	33887250	34032375	80	73575	28.5454545454545
chr9	123150825	123309025	80	80125	14.4444444444444
chr9	125671900	125841475	80	48700	24
chr9	131222350	131417375	80	86125	31.8285714285714
chr9	140596775	140731475	80	81475	9.75
chrX	128560900	128718475	80	67825	23.0625
chrX	130823625	130954900	80	85550	10.1481481481481
chr1	155279925	155491225	79	55500	24.7899159663866
chr10	69646375	69804325	79	63200	22
chr17	1515700	1802425	79	89275	32.1032258064516
chr5	68391250	68576450	79	66075	31.6
chr5	140886250	141059725	79	69200	33.28
chr8	48676550	48891700	79	184050	18
chr9	94793625	95104200	79	140525	25.6845637583893
chr12	95415875	95550925	78	58550	32.4444444444444
chr12	133564250	133782325	78	107150	27.5555555555556
chr17	30178775	30328700	78	70325	29.9065420560748
chr18	6941350	7042450	78	43275	16.16
chr2	32655900	32811925	78	64825	23.5
chr2	61524225	61633650	78	45125	16.7692307692308
chr3	45433275	45590500	78	56175	20.4776119402985
chr3	121145100	121263375	78	54825	19.8666666666667
chr3	125165150	125301650	78	43575	33.9259259259259
chr7	156946175	157063200	78	72900	20.1290322580645
chr8	128951325	129115450	78	54850	19.1111111111111
chr9	133973600	134110675	78	74300	13.1428571428571
chr1	52800900	52993600	77	75200	22.9565217391304
chr10	75475450	75632925	77	76575	15.5238095238095
chr12	111880025	111990375	77	61750	10.7096774193548
chr12	123640225	123753650	77	54925	21.6842105263158
chr15	41247300	41406075	77	86775	20.6842105263158
chr17	27778450	27910650	77	59700	20.375
chr2	9567725	9675725	77	62000	14.1111111111111
chr2	153464550	153618050	77	86300	14.24
chr2	216177800	216298450	77	87275	17.2121212121212
chr3	33540500	33686375	77	39450	30
chr6	151193450	151317950	77	49325	26.88
chr7	98478500	98658350	77	148650	8.15873015873016
chr14	73528125	73687625	76	86000	15.5126050420168
chr18	43429525	43535425	76	50075	13.6170212765957
chr2	17843250	17963900	76	80275	10.7102803738318
chr3	44790000	44906950	76	57550	22.5714285714286
chr3	124450850	124603775	76	63950	20.1739130434783
chr1	52379500	52557575	75	52300	30.1860465116279
chr12	19407700	19532200	75	55250	15.6811594202899
chr12	101675700	101796675	75	92900	9.63636363636364
chr21	35081350	35211475	75	54000	21.9047619047619
chr3	37291025	37425500	75	54350	30.3529411764706
chr3	47030175	47222800	75	57375	27.4861111111111
chr5	112095550	112256075	75	51025	18.2352941176471
chr7	105096625	105210325	75	50625	27.2916666666667
chr11	108139700	108238375	74	52975	18.1111111111111
chr7	23340450	23460100	74	67525	23.5238095238095
chr7	151798050	151918125	74	55625	22.8888888888889
chr1	55509575	55643175	73	91400	10.4
chr14	58714225	58842950	73	73325	19.4545454545455
chr17	60018800	60140725	73	83025	12.1481481481481
chr5	36955550	37065975	73	50275	28.4705882352941
chr7	121608225	121782775	73	105075	29.5384615384615
chr8	1776325	1906625	73	85850	16.0666666666667
chr2	128850925	128950425	72	66625	9.63636363636364
chr4	2627000	2856900	72	81075	24.5
chr6	79647250	79783050	72	96200	22.5555555555556
chr9	103261775	103350550	72	49550	15.7647058823529
chr11	113603725	113743875	71	72100	26.5161290322581
chr14	76113400	76288500	71	45475	28
chr16	74907175	75013000	71	53225	25.3142857142857
chr5	167812125	168004925	71	70625	17.1969696969697
chr6	161458025	161601925	71	64450	23.1549295774648
chr7	107533525	107639775	71	71450	18.9
chr1	156100425	156306625	70	81925	22.7384615384615
chr15	25203700	25376700	70	152425	5.04761904761905
chr18	56531950	56651775	70	95025	4
chr19	32838275	32978700	70	63925	17.1171171171171
chr2	183774575	183867725	70	54025	15.3636363636364
chr4	48500800	48600975	70	58150	14.8
chr9	99877000	99974525	70	53775	7.23076923076923
chr1	17250625	17378975	69	49225	16.5833333333333
chr1	44003850	44171675	69	90650	14.4102564102564
chr1	229575475	229685125	69	58850	17.3559322033898
chr10	70331675	70453300	69	49450	21.1666666666667
chr16	19510525	19628250	69	47825	19.6666666666667
chr18	19090450	19216350	69	49050	25.7777777777778
chr18	19345700	19447400	69	47475	21.5833333333333
chr5	139815375	139947975	69	64525	14.4736842105263
chr1	31404500	31533600	68	75200	16.3448275862069
chr11	117016475	117136825	68	53675	22.1111111111111
chr12	46205200	46357725	68	53825	21.7037037037037
chr12	121920425	122034700	68	49775	15.7857142857143
chr3	47846650	47970150	68	63900	19.8518518518519
chr6	30513225	30646850	68	78500	20.6857142857143
chr1	21063825	21231525	67	74350	14.796992481203
chr11	47737750	47868850	67	107425	9.275
chr12	95602175	95702725	67	38400	19.0545454545455
chr14	31566125	31673725	67	67975	11.8723404255319
chr15	22927675	23052700	67	57375	25.1627906976744
chr15	66727275	66845650	67	60600	18.258064516129
chr20	37041650	37205175	67	76275	15.9239130434783
chr3	56593150	56713625	67	65550	18.5925925925926
chr4	87640100	87737500	67	45000	17.6296296296296
chr9	135137250	135279425	67	98675	5.98601398601399
chr1	52215225	52313075	66	58225	16.375
chr12	27809750	27952800	66	40025	22.4269662921348
chr15	93426925	93614050	66	134550	23.0526315789474
chr17	65860050	65979700	66	76450	23.375
chr2	99933575	100079125	66	83050	15.2624113475177
chr22	41165325	41329875	66	58900	16.2790697674419
chr5	118792775	118878775	66	45425	11.1304347826087
chr6	168265350	168372025	66	71600	5.70588235294118
chr7	91692675	91871550	66	64125	20
chrX	40486775	40593125	66	68375	11.84
chr1	200522400	200636675	65	46550	23.1494252873563
chr10	11961925	12077500	65	47200	19.3333333333333
chr11	85666425	85742475	65	45100	5.875
chr22	31797975	31904900	65	58475	23.3333333333333
chr3	108262075	108414425	65	44675	22.4719101123596
chr5	70754325	70864425	65	77525	7.5
chr5	179659250	179778850	65	68800	19.5757575757576
chr6	76331600	76426350	65	53075	11.047619047619
chr16	89780700	89881025	64	66550	9.47368421052632
chr22	29082650	29195225	64	42650	23.3684210526316
chr3	185309450	185412250	64	61975	19.5121951219512
chr12	105505625	105611625	63	70300	7.34883720930233
chr16	14627425	14763000	63	69250	18.2352941176471
chr16	22249575	22383725	63	54050	22.56
chr16	53243975	53360000	63	88625	5.86206896551724
chr2	201677950	201826400	63	85300	11.5609756097561
chr3	48602625	48753150	63	66025	18.3
chrX	40982575	41093250	63	92450	2.06779661016949
chrX	45603875	45709100	63	43125	15.9166666666667
chr10	101438825	101670525	62	78075	18.372
chr13	111077100	111176175	62	48550	16.078431372549
chr16	15676525	15796150	62	55625	21.0204081632653
chr17	29062275	29136750	62	35475	6.70588235294118
chr5	94798450	94888450	62	51775	13.2
chr9	84194275	84301975	62	50525	11.037037037037
chr17	79475825	79600575	61	69300	11.7860962566845
chr20	13692775	13799600	61	71625	14.0666666666667
chr3	27415100	27491600	61	51325	7.05555555555556
chr4	95129825	95214225	61	63150	4.48387096774194
chr4	110366875	110465950	61	41275	20.0444444444444
chr9	88557550	88658375	61	54975	14.5185185185185
chrX	123156400	123236900	61	56475	5.81818181818182
chr1	10155275	10241225	60	36525	10.2352941176471
chr10	93686200	93792500	60	62325	9.22222222222222
chr12	24966425	25053275	60	53675	5.79487179487179
chr12	32717000	32799475	60	47675	17.5135135135135
chr14	20755150	20946950	60	91225	10.9219330855019
chr21	38498825	38613775	60	35925	18.5348837209302
chr22	24432525	24535225	60	61250	20.1428571428571
chr6	43447100	43610650	60	84425	16.9411764705882
chr1	22003450	22083475	59	51775	6.47619047619048
chr11	3687025	3817075	59	106200	6.77272727272727
chr15	65736950	65808150	59	45525	7.72727272727273
chr16	4676625	4815700	59	56850	11.0769230769231
chr20	47558050	47651750	59	58625	6.41025641025641
chr3	130651175	130743325	59	30925	16.8421052631579
chr4	419850	531950	59	68700	12.5217391304348
chr7	6416600	6522275	59	54500	16.7878787878788
chrX	53559350	53709600	59	129425	11.5714285714286
chr1	89225850	89302825	58	29700	17.8235294117647
chr1	160176775	160330825	58	101700	11.7368421052632
chr1	169769050	169846475	58	52500	7.15384615384615
chr10	3111975	3212350	58	64525	9.5
chr17	29161525	29231000	58	40100	4.60869565217391
chr2	20447125	20526750	58	54100	11.1428571428571
chr3	37024100	37116050	58	59675	10.4137931034483
chr6	42575625	42662675	58	48825	11.7857142857143
chr6	82876325	82955275	58	48525	8.70588235294118
chr1	93965150	94057750	57	42075	10.72
chr14	103399350	103477050	57	53575	8.76923076923077
chr15	76146550	76231400	57	40050	10.9473684210526
chr16	18793775	18908225	57	71875	12.8636363636364
chr20	60831125	60937625	57	64325	11.8
chr5	145598425	145667275	57	43100	6.5
chrX	69549425	69651325	57	38150	14.15
chr1	220141475	220214775	56	47425	12.1904761904762
chr13	24993175	25075400	56	39050	6.27027027027027
chr3	10059525	10143700	56	48000	8.23529411764706
chr3	132166900	132259525	56	65025	8.42857142857143
chr8	141796975	141873800	56	27100	15.2
chr1	224450900	224515725	55	37675	12.7142857142857
chr10	88194200	88278100	55	52925	4.42553191489362
chr12	110720375	110839600	55	81125	7.51243781094527
chr14	50069025	50150675	55	27350	16.1052631578947
chr15	52488425	52573150	55	43175	8.76470588235294
chr15	64962400	65059700	55	48250	12.695652173913
chr2	166728925	166806050	55	37175	10.1379310344828
chr20	40031850	40168950	55	77075	16.2142857142857
chr5	125879100	125962125	55	55825	4.62420382165605
chr5	171764925	171838050	55	40875	7.28571428571429
chr6	17760825	17851450	55	39900	16.4705882352941
chr6	90344325	90520500	55	151075	6.51162790697674
chrX	24713925	24801550	55	41775	15.6842105263158
chr1	173763700	173856975	54	39050	12.4285714285714
chr13	113460350	113539675	54	47175	7.86666666666667
chr15	40228175	40330450	54	82175	6.30508474576271
chr2	27816325	27919650	54	57375	9.31428571428571
chr4	1895350	1999700	54	60325	6.72
chr4	104002025	104117825	54	65275	11.5
chr7	77198950	77294775	54	62150	10.2448979591837
chr9	111630200	111714325	54	50350	13.25
chr11	66366500	66487450	53	69000	7.1219512195122
chr12	56116825	56222400	53	59025	9.3
chr13	20290300	20355875	53	37675	6.5625
chr15	75647275	75740225	53	63675	8.5
chr16	15092200	15185825	53	43650	9.45454545454546
chr2	202565600	202632275	53	36450	7.36842105263158
chr2	209100200	209224025	53	82325	13.9354838709677
chr21	37696725	37790825	53	48225	13.4545454545455
chr8	17785575	17888375	53	76600	12.88
chr1	54231325	54301275	52	39875	11.52
chr1	93650675	93713075	52	30050	6.91428571428571
chr12	14573675	14658900	52	57225	13.25
chr12	51064900	51141425	52	44450	10
chr2	149790600	149880450	52	34050	13.7037037037037
chr20	45837025	45943600	52	89650	2.78048780487805
chr20	47664325	47776800	52	73625	12.9565217391304
chr22	24698125	24776575	52	48850	7.72413793103448
chr3	15709050	15793350	52	31825	12.2666666666667
chr3	148725500	148802600	52	40525	12.4444444444444
chr5	82773875	82878900	52	81600	11.25
chr8	126012375	126118475	52	62575	13.1428571428571
chr1	22149925	22222900	51	48425	5.11111111111111
chr1	33229500	33329150	51	56450	9.25
chr10	852450	935500	51	52025	10.6666666666667
chr10	28812550	28910725	51	69025	2.73684210526316
chr11	17094675	17176925	51	46600	7.75
chr11	68279850	68384475	51	80800	7.11111111111111
chr12	112080150	112174925	51	44775	10.1290322580645
chr17	19803925	19879150	51	45475	4.19047619047619
chr2	171845325	171917750	51	41575	6.17777777777778
chr21	45468000	45561150	51	60825	13.8947368421053
chr4	83739050	83849475	51	62775	9.38271604938272
chr7	75162975	75232875	51	48700	12.4285714285714
chr1	247004200	247081875	50	61100	5
chr12	118455750	118539775	50	46325	12.2588235294118
chr12	133375300	133462500	50	46275	7.04
chr17	80521275	80602750	50	53375	6.1
chr18	74573175	74651500	50	29875	12.5384615384615
chr19	23517025	23591100	50	40700	13
chr19	33073275	33158200	50	42050	10.4074074074074
chr19	53046575	53163975	50	42475	13.041095890411
chr2	128698050	128783400	50	60600	7.76470588235294
chr2	204256275	204326175	50	30125	7.64516129032258
chr6	83829000	83907675	50	46025	11.7368421052632
chr8	95839450	95904675	50	45625	4.06060606060606
chr12	6600550	6715475	49	85400	4.90666666666667
chr13	28956300	29046350	49	43750	11.1836734693878
chr15	44884300	44952750	49	36125	7.71428571428571
chr17	34844625	34956600	49	64150	10.8524590163934
chr17	62473275	62579775	49	63925	12.0526315789474
chr3	119146750	119243625	49	55350	12
chr3	122810475	122886825	49	35575	10.1818181818182
chr6	151715375	151790500	49	42050	11.3636363636364
chr9	111793350	111858250	49	45825	8.31578947368421
chr10	91469900	91540675	48	44475	6.78260869565217
chr12	132198200	132286950	48	60500	7.44
chr14	56079750	56153450	48	52025	7.07142857142857
chr14	90415325	90507950	48	47625	9.53333333333333
chr17	18768475	18834900	48	37850	6
chr19	16483800	16552075	48	40425	8.2
chr2	54080250	54176250	48	68650	10.3582089552239
chr3	141601225	141697525	48	36325	11.3924050632911
chr7	104679525	104758325	48	53550	7.8
chr9	114123375	114213625	48	75450	3.58333333333333
chr9	134285325	134405650	48	92725	10.6829268292683
chrX	44911000	44973675	48	40450	5.4
chr1	65094975	65160475	47	51150	3.5
chr10	79540525	79619825	47	46500	11
chr14	50239050	50318100	47	63225	1.92
chr14	103918200	104002100	47	36250	10.25
chr15	91290575	91359025	47	38975	6.2962962962963
chr16	53474000	53533225	47	35800	7.89473684210526
chr17	6480650	6553650	47	47175	6.68235294117647
chr2	47631425	47712625	47	59575	3.93103448275862
chr20	62557775	62666775	47	56000	9.58333333333333
chr22	26846750	26943750	47	61150	8.496
chr22	28243850	28309850	47	35250	10.8979591836735
chr3	183637475	183707250	47	32325	6.7027027027027
chr5	32354000	32432475	47	53200	6.85714285714286
chr6	155561600	155634175	47	38350	8.85714285714286
chr7	72853500	72934975	47	71025	4.52631578947368
chrX	70588000	70655050	47	39750	7.79487179487179
chr1	47097150	47182950	46	44900	8.21428571428571
chr1	47715425	47777700	46	39875	6.83870967741935
chr1	173902250	173962200	46	44250	3.47368421052632
chr10	123237975	123315250	46	56075	8.38461538461539
chr12	966000	1053625	46	62275	8.05555555555556
chr12	3075125	3151700	46	31800	10.1290322580645
chr12	49036750	49109125	46	52425	4.35460992907801
chr12	125553900	125624350	46	31850	10.4
chr14	50882975	50942650	46	36150	10
chr14	78138900	78222875	46	51650	9.33333333333333
chr19	19386425	19468350	46	52200	5.42857142857143
chr19	41737175	41828800	46	62975	4
chr22	40654850	40729775	46	49325	9.83333333333333
chr3	172470350	172539000	46	51600	5.03030303030303
chr4	841375	892075	46	26450	7.08333333333333
chr8	141524500	141595525	46	45600	8.58333333333333
chr9	107545650	107602525	46	32650	5
chr9	128061200	128127425	46	35850	9.15384615384615
chr15	89788900	89876775	45	70450	8.31578947368421
chr16	3776975	3860675	45	48300	9.16949152542373
chr16	58543250	58659075	45	88575	9.17073170731707
chr19	58695950	58827700	45	87700	6.19230769230769
chr4	85689475	85752775	45	25100	8.36363636363636
chr9	131707875	131778050	45	51900	6.56410256410256
chr1	12007975	12092875	44	44675	8.56756756756757
chr1	109293350	109354500	44	30050	7.89473684210526
chr1	186280425	186383075	44	80850	7.83333333333333
chr10	123954925	124015625	44	30700	9.52941176470588
chr13	79888800	79953075	44	48450	7
chr14	64857475	64928250	44	50000	8.48888888888889
chr15	50905925	50961275	44	29375	8.19047619047619
chr16	87728050	87798050	44	44825	6.93617021276596
chr17	16011625	16063175	44	29900	8.48780487804878
chr19	2180625	2248800	44	41025	8.63157894736842
chr2	44112375	44221800	44	95800	1.91780821917808
chr3	132385675	132437925	44	30800	4.26315789473684
chr3	197546800	197612125	44	37775	8.86666666666667
chr5	54682550	54737675	44	35975	4.80952380952381
chr6	36446850	36509675	44	31775	8.5
chr6	146202450	146282025	44	51825	6.53125
chr8	98800300	98866825	44	33550	8.75949367088608
chr9	36627100	36678300	44	27700	6.47058823529412
chr1	10316225	10369675	43	31975	6.04347826086957
chr11	77033125	77103075	43	40550	7.52380952380952
chr12	102467025	102528700	43	29150	7.11111111111111
chr12	116395825	116457575	43	34325	5.95121951219512
chr16	74482925	74542900	43	41600	8.64
chr18	23595325	23667650	43	39275	8.5
chr19	10235050	10303925	43	50125	8.76923076923077
chr19	10883050	10945750	43	37400	5.51111111111111
chr19	48617600	48668950	43	32200	5.41935483870968
chr2	1633050	1696900	43	42450	8.51428571428571
chr2	43775950	43819725	43	23250	6.59259259259259
chr20	47837925	47909050	43	56675	2.85714285714286
chr4	24508625	24584450	43	55575	3.90697674418605
chr5	37289400	37364675	43	61375	5.89473684210526
chr8	8173950	8240825	43	49975	6.95238095238095
chr9	103046625	103111100	43	42825	8
chr1	214517225	214584450	42	30100	6.91836734693878
chr10	70482375	70558475	42	66725	5.41176470588235
chr12	114340825	114400250	42	39125	6.06666666666667
chr12	122691425	122748775	42	27350	7.15789473684211
chr17	60637550	60693200	42	33550	4.92857142857143
chr2	55859900	55918325	42	34325	5.90476190476191
chr3	49314950	49374450	42	32975	5.21052631578947
chr4	140255325	140316675	42	47125	3.85714285714286
chr4	184159200	184240800	42	47800	5
chr5	61643750	61698050	42	39250	4
chr6	160430000	160529225	42	73750	6.3010752688172
chr7	36435250	36494700	42	43600	3.72307692307692
chr8	103263375	103380975	42	94175	4.83050847457627
chr9	109679650	109774650	42	75450	5.1304347826087
chr1	117604075	117661325	41	45825	3.66666666666667
chr11	46762650	46840175	41	65225	3.26315789473684
chr2	102441400	102512325	41	56900	2.86666666666667
chr20	31350750	31443075	41	67400	4.5
chr21	30302650	30358700	41	25800	5.82857142857143
chr22	46668275	46754775	41	48325	6.61016949152542
chr4	56263625	56325300	41	40175	5.13513513513514
chr6	17613900	17689025	41	58225	2
chr7	6026475	6094725	41	44875	7.02564102564103
chr9	96275725	96327800	41	29525	5.84615384615385
chrX	129336350	129381125	41	33250	6.52631578947368
chr11	34074600	34175350	40	80650	4.96551724137931
chr12	123773800	123834975	40	50575	1.81818181818182
chr15	66599125	66645525	40	25975	5.88
chr20	37616375	37672075	40	39300	4.1025641025641
chr21	47950000	47993075	40	29425	2.45454545454545
chr3	169976675	170022500	40	25925	4.69767441860465
chr4	5817875	5872400	40	32900	5.47368421052632
chr4	13568825	13621700	40	40575	3.7
chr4	52726950	52781675	40	31600	5.72222222222222
chr5	64863800	64912075	40	28175	5.79310344827586
chr6	122733575	122779275	40	27550	2.57142857142857
chr8	124331100	124391925	40	47325	4.9
chr9	74299625	74365300	40	51425	2.3030303030303
chrX	15810675	15872150	40	35950	6.78260869565217
chr11	9492775	9549775	39	29550	5.49090909090909
chr11	33079450	33129625	39	30425	4.14285714285714
chr11	93399750	93477300	39	58425	4.37037037037037
chr14	91738325	91791975	39	36975	3.38095238095238
chr17	42098175	42170825	39	39450	5.83050847457627
chr18	77455550	77503225	39	31125	4.09090909090909
chr20	33583350	33645575	39	41150	2.75862068965517
chr20	49504275	49578875	39	52125	5.75757575757576
chr3	15250950	15303050	39	29325	5.38461538461539
chr3	49046875	49117225	39	48775	5.7037037037037
chr4	184585050	184635700	39	33475	5.68
chr6	35801075	35858850	39	45775	2.43478260869565
chr7	128591625	128658250	39	54450	1.2
chr7	157145225	157211550	39	48725	5.15384615384615
chr10	89525500	89574375	38	27875	5.11764705882353
chr11	74305275	74354275	38	27125	5.82608695652174
chr11	120312675	120356600	38	27575	4.57142857142857
chr11	134010300	134090725	38	67675	5.21428571428571
chr14	45668650	45712050	38	31625	3.2
chr15	40454550	40522450	38	55200	2.57142857142857
chr16	16195275	16239650	38	32825	1.72093023255814
chr17	17032825	17087925	38	37900	3
chr19	55481100	55515725	38	22875	2.26666666666667
chr2	180809075	180858150	38	30375	3.12727272727273
chr3	133293775	133378500	38	61175	4.11267605633803
chr3	194124875	194181675	38	37475	3.38181818181818
chr4	57827175	57899050	38	50950	5.12359550561798
chr9	135469550	135543525	38	45250	5.65714285714286
chr1	223956625	224009175	37	36075	4.33333333333333
chr11	95532375	95583825	37	30550	4.43478260869565
chr12	64849600	64895675	37	32600	1.97777777777778
chr13	23906050	23947650	37	27275	4.94444444444444
chr15	31200375	31253275	37	38625	3
chr17	37562300	37605625	37	32025	2.69565217391304
chr18	12309525	12369600	37	41150	4.68421052631579
chr5	178987875	179049825	37	48175	2.48484848484848
chr7	138921750	138962925	37	30125	5.125
chr7	148846800	148922925	37	49900	4.15862068965517
chrX	16679775	16721925	37	27100	1.93548387096774
chr1	26737850	26805700	36	44200	3.76923076923077
chr12	95869700	95928250	36	45725	1.85185185185185
chr12	120563575	120664825	36	79800	2.33333333333333
chr15	59470625	59519900	36	28550	4.66666666666667
chr17	40612900	40666425	36	34275	3.1304347826087
chr22	29902550	29967150	36	48050	1.46
chr3	12610325	12660400	36	41600	1.33333333333333
chr5	65070175	65120500	36	32500	4
chr7	129799700	129843925	36	28650	4.40579710144928
chr1	109854325	109897100	35	27750	2.44444444444444
chr1	174846500	174881400	35	20750	4.55555555555556
chr16	70154375	70196575	35	29375	2.91891891891892
chr3	123633325	123675700	35	29875	3.76470588235294
chrX	1502250	1564275	35	38600	3.91666666666667
chr1	67410575	67453175	34	30050	2.20689655172414
chr11	4122950	4163625	34	30850	1.72413793103448
chr13	103256350	103332500	34	64050	2.76923076923077
chr14	68214575	68280800	34	52350	2.0969696969697
chr17	49327800	49377250	34	38150	4.14084507042254
chr19	4404100	4453600	34	39275	1.66666666666667
chr20	42298000	42345850	34	29675	3.95652173913043
chr4	88940575	88999875	34	44325	2.32835820895522
chr5	145833875	145892675	34	44550	3.6
chr6	167414175	167456150	34	33050	2.1
chr7	148451400	148517425	34	48575	2.08
chr9	33292100	33356850	34	46400	2.35869565217391
chr9	125607550	125660600	34	39725	3
chr10	12247025	12292550	33	30900	3.82352941176471
chr11	18345975	18389275	33	29125	2.33333333333333
chr14	102441175	102519475	33	69675	1.33333333333333
chr16	71681275	71725750	33	29800	2.3
chr18	21095000	21156575	33	48600	2.41176470588235
chr18	66342925	66380500	33	25000	2.96296296296296
chr2	118674625	118718450	33	27425	3.65217391304348
chr2	183582700	183634075	33	37425	2.52173913043478
chr20	34047725	34102025	33	40650	3.77777777777778
chr22	23595750	23646925	33	38925	3.55
chr3	148858075	148895450	33	28225	2.22222222222222
chr6	131903675	131946775	33	33025	1.8
chr9	72326075	72373575	33	30275	3.48387096774194
chr10	94365875	94415475	32	38075	3.05555555555556
chr11	77375575	77415425	32	27100	2.97777777777778
chr14	81645050	81683525	32	28625	2.64285714285714
chr14	93272975	93307925	32	24075	2.375
chr19	47176275	47214650	32	26825	2.32142857142857
chr2	114683700	114715575	32	22675	2.10526315789474
chr2	131799075	131849425	32	35625	2.8
chr3	9693725	9740350	32	33425	3.17647058823529
chr3	100430475	100471800	32	29075	3.04761904761905
chr3	122140725	122186350	32	30875	2.53658536585366
chr3	127772175	127841050	32	50925	2.01785714285714
chr4	187503800	187557975	32	45675	2.88235294117647
chr6	74173975	74213975	32	23375	3.1219512195122
chr10	96306375	96372725	31	60700	0.634146341463415
chr12	46586100	46640475	31	46875	1.06122448979592
chr16	4846075	4895800	31	35350	2.85964912280702
chr19	5586725	5672075	31	67775	2.32835820895522
chr2	69546325	69601275	31	39950	2.5
chr2	86673275	86728450	31	46325	1.58787878787879
chr5	10384600	10436400	31	38925	2.6
chr14	104119900	104177950	30	46350	2.20588235294118
chr15	65844200	65897650	30	42375	2.56521739130435
chr16	89576825	89631525	30	41075	1.54285714285714
chr3	193352600	193389325	30	29475	2.58823529411765
chr8	59477925	59510675	30	22250	2.54166666666667
chr1	236703150	236766650	29	57300	1.65714285714286
chr15	22837000	22873750	29	28375	1.69014084507042
chr15	42451100	42484300	29	25150	1.47368421052632
chr15	59168975	59224550	29	45700	2.38461538461538
chr18	2574750	2617325	29	35025	1.37037037037037
chr19	36549275	36597675	29	36600	1.4468085106383
chr2	60986825	61029925	29	34875	1.59398496240601
chr2	109067425	109113775	29	34550	2.4375
chr22	30183875	30221375	29	25025	2
chr22	36677100	36745400	29	59400	1.41935483870968
chr5	68669650	68700925	29	22650	1.82608695652174
chr5	176660600	176726200	29	58175	1.23529411764706
chr10	99113725	99157650	28	34425	2
chr2	152268050	152343375	28	67725	2
chr3	170077475	170115350	28	27250	1.7
chr4	76685925	76737025	28	43500	2.09090909090909
chr5	32232850	32275625	28	34575	1.13333333333333
chr5	72144950	72206625	28	55400	1.90909090909091
chr5	154263975	154315600	28	44025	1.34545454545455
chr6	111306175	111341650	28	26450	1.87755102040816
chr8	30533250	30567575	28	23025	1.62162162162162
chr10	13206125	13255975	27	44150	1.71428571428571
chr14	89030775	89082125	27	44575	1.875
chr14	100799825	100837050	27	28225	1.97826086956522
chr2	173330350	173372225	27	35250	1.84615384615385
chr20	30344925	30392475	27	40125	0.888888888888889
chr20	39704675	39755625	27	42925	1.55339805825243
chr21	33680950	33758050	27	69175	1.80701754385965
chr3	137941025	137968050	27	20725	1.44444444444444
chr12	125430750	125471025	26	31800	1
chr15	42706300	42744200	26	27675	1.39393939393939
chr18	48573225	48613675	26	31725	1.775
chr2	208419725	208464400	26	36625	1.23809523809524
chr2	231925875	231966900	26	35975	1.42857142857143
chr3	160942700	160971825	26	23475	0.898550724637681
chr6	33634200	33668350	26	25025	1.30434782608696
chr6	44357975	44402275	26	33575	1.36585365853659
chr1	23624625	23667150	25	35400	0.819047619047619
chr1	226032200	226065475	25	25975	1.08571428571429
chr14	55610775	55655875	25	35925	1.5
chr17	37646725	37688425	25	35425	1.2
chr17	49257900	49302600	25	38100	1.04950495049505
chr2	71579725	71638075	25	51425	0.823529411764706
chr3	58080375	58157750	25	70200	0.61271676300578
chr4	25382300	25421450	25	33225	1.21052631578947
chr5	14470875	14508825	25	31050	1.075
chr6	42973675	43020150	25	30725	1.5
chr7	135255775	135336100	25	74075	0.816326530612245
chr9	19055750	19101425	25	37300	0.918032786885246
chr9	88910900	88961400	25	37075	1.26530612244898
chrX	13761475	13797000	25	25800	1.41935483870968
chr1	16242100	16274900	24	27025	1.22033898305085
chr10	75841300	75898300	24	50100	1.11764705882353
chr16	237250	278250	24	35075	0.916666666666667
chr2	61704025	61761025	24	52050	0.75
chr2	85844500	85880050	24	30550	0.929577464788732
chr7	1509350	1542725	24	28875	0.555555555555556
chr1	230798500	230830175	23	27425	0.941176470588235
chr11	118340250	118396175	23	50075	0.96875
chr13	113872900	113919675	23	39525	1.15
chr15	99463850	99506925	23	35275	1.10344827586207
chr2	160584175	160625900	23	34750	1.10714285714286
chr22	42261725	42304050	23	37325	1.04
chr9	33045950	33074050	23	21200	1.13793103448276
chr1	27055600	27110000	22	47475	0.986301369863014
chr1	213033800	213081675	22	42750	0.642857142857143
chr10	64924175	64977000	22	48075	0.556962025316456
chr10	93571325	93626050	22	49225	0.734375
chr16	69167775	69204675	22	30000	0.918918918918919
chr21	34875125	34912950	22	33400	0.68
chr22	41641125	41681100	22	35075	0.615384615384615
chr22	44359000	44395575	22	28625	1.04347826086957
chr17	76789175	76834800	21	41000	0.615384615384615
chr4	77033500	77066150	21	28225	0.457142857142857
chr1	31729950	31767275	20	32975	0.361111111111111
chr1	113634575	113671100	20	32300	0.471337579617834
chr14	45564275	45600000	20	31575	0.528301886792453
chr18	56994125	57023525	20	25750	0.765957446808511
chr2	37492100	37520400	20	22550	0.764705882352941
chr22	41512325	41576575	20	58850	0.714285714285714
chr3	15054075	15095100	20	36750	0.517241379310345
chr5	145491475	145557975	20	62975	0.791666666666667
chr9	86265025	86298050	20	27775	0.785714285714286
chr10	27398600	27438550	19	37500	0.591549295774648
chr14	97008175	97034200	19	22075	0.684210526315789
chr15	90121900	90177300	19	51500	0.410958904109589
chr18	33715350	33757725	19	39325	0.705882352941177
chr21	30401825	30443650	19	36825	0.588235294117647
chr1	183495675	183524650	18	26275	0.375
chr10	127409750	127454950	18	42000	0.415384615384615
chr12	30861800	30894100	18	27300	0.6
chr12	98917050	98945925	18	25000	0.428571428571429
chr16	30970150	30995950	18	21825	0.488372093023256
chr17	42927250	42964500	18	32000	0.465116279069767
chr17	57721150	57778700	18	54025	0.620689655172414
chr19	20207550	20238850	18	28550	0.407407407407407
chr22	38246600	38286475	18	34750	0.485714285714286
chr3	9465625	9523600	18	54825	0.431372549019608
chr6	80715775	80753725	18	32500	0.530612244897959
chr1	19399250	19528525	17	125275	0.193029490616622
chr1	59120550	59161400	17	38150	0.229508196721311
chr1	90470450	90498900	17	26325	0.337078651685393
chr11	118619550	118657225	17	35050	0.347826086956522
chr12	69203125	69238400	17	31825	0.5
chr16	28108100	28147225	17	35975	0.37037037037037
chr19	46322800	46358750	17	31925	0.352941176470588
chr2	136597150	136630675	17	30000	0.433962264150943
chr21	34105350	34142225	17	33300	0.416666666666667
chr3	14499800	14531350	17	27800	0.428571428571429
chr4	44682750	44704200	17	19725	0.434782608695652
chr5	149911400	149936725	17	20350	0.536585365853659
chr9	15456275	15510075	17	50625	0.536585365853659
chr1	23376300	23421225	16	41675	0.37696335078534
chr10	96089600	96121425	16	28800	0.34375
chr11	9429250	9470400	16	38075	0.333333333333333
chr16	74654375	74699325	16	42075	0.313253012048193
chr2	191832900	191875125	16	38575	0.363636363636364
chr2	206984575	207016550	16	29100	0.378378378378378
chr2	219089075	219121125	16	29050	0.448598130841121
chr22	42029200	42061675	16	30450	0.224852071005917
chr5	133483725	133509700	16	22200	0.434782608695652
chr7	127949150	127980100	16	27425	0.41025641025641
chr8	109221775	109254625	16	29275	0.428571428571429
chr12	117590600	117624750	15	31750	0.388888888888889
chr13	25881725	25909600	15	25350	0.242424242424242
chr13	113828675	113854925	15	23700	0.39344262295082
chr16	56487075	56512900	15	22675	0.387096774193548
chr2	216975200	217045575	15	67525	0.157894736842105
chr5	115779550	115841325	15	57925	0.392857142857143
chr8	54887800	54914275	15	22675	0.339285714285714
chr1	46054100	46085075	14	28100	0.318181818181818
chr1	153718625	153746950	14	24400	0.317460317460317
chr16	8981875	9019050	14	33900	0.344322344322344
chr16	27471200	27524475	14	50650	0.301075268817204
chr17	34142500	34175800	14	31150	0.234042553191489
chr2	113303600	113334825	14	28550	0.32967032967033
chr1	171481625	171520075	13	36500	0.133333333333333
chr10	43279800	43303600	13	21875	0.258823529411765
chr4	3207850	3238750	13	28275	0.300884955752212
chr9	100403025	100439075	13	34075	0.236220472440945
chr1	33117550	33152575	12	33150	0.205882352941176
chr1	154196675	154240325	12	41025	0.216867469879518
chr10	103543975	103573500	12	27750	0.150943396226415
chr11	65043200	65065025	12	19775	0.244604316546763
chr13	73317650	73353600	12	34300	0.257425742574257
chr13	98633350	98676750	12	41625	0.24
chr20	460600	486025	12	23550	0.193548387096774
chr5	86679725	86707050	12	25525	0.246913580246914
chr7	30638150	30675925	12	35500	0.134328358208955
chr7	139084725	139105625	12	18600	0.251968503937008
chr9	91940725	91977850	12	35000	0.25
chr1	41447700	41484350	11	34275	0.193103448275862
chr15	69709600	69741150	11	30025	0.106951871657754
chr17	40033100	40071925	11	36350	0.1875
chr4	55944550	55981850	11	34825	0.173076923076923
chr5	126143900	126174250	11	28850	0.203389830508475
chr5	149739000	149783075	11	41550	0.157303370786517
chr7	102939200	102967900	11	27400	0.212121212121212
chrX	39907225	39937675	11	28800	0.13953488372093
chr1	145591475	145609350	10	16150	0.175438596491228
chr1	225597725	225607675	10	8950	0.170731707317073
chr10	13360525	13383375	10	21750	0.115384615384615
chr11	18303175	18322625	10	17375	0.195488721804511
chr12	4385225	4414900	10	27800	0.186915887850467
chr16	70559100	70609050	10	48600	0.122905027932961
chr22	31320050	31354650	10	32625	0.188235294117647
chr4	144436900	144476550	10	38425	0.104477611940299
chr5	6596650	6631950	10	33425	0.153846153846154
chr5	151165900	151195100	10	28150	0.16
chr7	23542150	23562100	10	18525	0.193548387096774
chr1	24971525	24998800	9	26600	0.115384615384615
chr11	93521025	93548650	9	26300	0.128440366972477
chr12	53408175	53434575	9	24700	0.123893805309735
chr12	72000625	72030525	9	29075	0.0546448087431694
chr15	29991325	30021750	9	28925	0.113207547169811
chr17	61864300	61903575	9	38200	0.09375
chr19	8519650	8544500	9	23875	0.138613861386139
chr2	26449125	26461850	9	11550	0.159090909090909
chr2	203139425	203173100	9	31900	0.102564102564103
chr2	242166150	242204575	9	36125	0.155555555555556
chr3	142734550	142759000	9	23575	0.1375
chr3	160127175	160158375	9	29500	0.127659574468085
chr3	179297300	179320150	9	21275	0.158940397350993
chr4	122723350	122743750	9	19600	0.117647058823529
chr5	56216025	56243300	9	25950	0.120300751879699
chr5	162894000	162914175	9	19000	0.136986301369863
chr7	138221675	138272675	9	50000	0.0775193798449612
chr11	43417025	43433175	8	15350	0.109090909090909
chr11	61170575	61196775	8	25150	0.103225806451613
chr15	70341350	70368825	8	26000	0.105793450881612
chr16	24798200	24839050	8	39400	0.0917431192660551
chr19	15354175	15384350	8	28650	0.127358490566038
chr2	74431225	74446750	8	14725	0.126984126984127
chr22	35797100	35822650	8	24250	0.122222222222222
chr3	3178575	3197875	8	18425	0.0784313725490196
chr3	139065725	139095525	8	28775	0.11965811965812
chr4	69177200	69204200	8	25700	0.0760095011876485
chr5	36153550	36183325	8	28575	0.106100795755968
chr1	39915800	39939775	7	23025	0.0738461538461539
chr1	247476175	247493850	7	16900	0.1
chr10	5823775	5842825	7	18375	0.105263157894737
chr10	70718500	70745700	7	26250	0.0666666666666667
chr10	121585300	121610000	7	24075	0.0526315789473684
chr11	14493400	14517700	7	23450	0.101167315175097
chr12	49415100	49449550	7	33525	0.0803571428571429
chr12	50821525	50839700	7	17425	0.0748663101604278
chr12	69979950	69997550	7	16900	0.0975609756097561
chr12	93869800	93884575	7	13800	0.105263157894737
chr17	38543800	38571225	7	26650	0.0470588235294118
chr17	45728250	45763200	7	33975	0.0879120879120879
chr17	46993825	47011700	7	17025	0.0701754385964912
chr19	6742750	6752500	7	9150	0.0921052631578947
chr19	16946400	16966175	7	19000	0.10062893081761
chr2	111404050	111433625	7	28350	0.0851063829787234
chr2	113404475	113423050	7	17700	0.109090909090909
chr2	128241950	128263600	7	20825	0.07
chr2	150428400	150442300	7	13350	0.103448275862069
chr20	34289825	34328950	7	38375	0.0372670807453416
chr3	50130725	50156575	7	24800	0.0933333333333333
chr3	52287150	52305950	7	17925	0.0914285714285714
chr3	180662425	180691875	7	28675	0.0449438202247191
chr4	146058075	146074000	7	15475	0.0555555555555556
chr4	185621150	185642225	7	20050	0.08
chr5	43527500	43548950	7	20550	0.102127659574468
chr5	98197450	98219475	7	21325	0.0748663101604278
chr6	33402400	33419025	7	15700	0.10762331838565
chr7	70229275	70258425	7	28225	0.0975609756097561
chr7	112095500	112113275	7	17050	0.0893854748603352
chrX	47054975	47076425	7	20575	0.0645161290322581
chr1	100735275	100748100	6	12250	0.0847457627118644
chr1	118475900	118504525	6	27825	0.0374787052810903
chr1	120261775	120287500	6	25100	0.0595744680851064
chr1	151202500	151222450	6	19175	0.0707964601769911
chr1	155890275	155903725	6	12900	0.0670391061452514
chr10	1038400	1059025	6	20000	0.0586319218241042
chr10	32297225	32312950	6	15300	0.0645161290322581
chr11	10786975	10801250	6	13750	0.0473684210526316
chr11	57568450	57585675	6	16575	0.08
chr11	61065275	61084350	6	18200	0.0856031128404669
chr11	129737500	129763200	6	25150	0.0501567398119122
chr11	129990000	130008350	6	17750	0.0772532188841202
chr12	6776075	6789525	6	12950	0.0845070422535211
chr12	9069425	9083125	6	13125	0.0684931506849315
chr12	64803550	64842850	6	38450	0.0757575757575758
chr12	118575625	118585650	6	9525	0.0833333333333333
chr13	37592350	37619700	6	26750	0.037037037037037
chr13	41932550	41947325	6	14100	0.0886075949367089
chr15	79171825	79200075	6	27975	0.0204081632653061
chr17	30680875	30710150	6	28425	0.0697674418604651
chr17	33313575	33333700	6	18850	0.0847457627118644
chr17	35976725	35993925	6	16150	0.0857142857142857
chr17	56579800	56590175	6	9925	0.0719424460431655
chr17	78106550	78118800	6	11925	0.0666666666666667
chr19	20726050	20737125	6	10525	0.0863309352517986
chr2	27443900	27468325	6	23550	0.0784313725490196
chr2	54869800	54898075	6	27625	0.08
chr2	95764975	95777200	6	11600	0.0862068965517241
chr2	198258400	198289025	6	29850	0.0591133004926108
chr20	39787425	39806625	6	18250	0.0776699029126214
chr20	52181650	52199825	6	17500	0.0864864864864865
chr21	34918425	34935800	6	16600	0.0743494423791822
chr3	33429625	33454825	6	23975	0.072992700729927
chr3	113783850	113796550	6	12200	0.0823529411764706
chr3	127322225	127341700	6	18625	0.0819672131147541
chr4	47882975	47905575	6	21825	0.0879120879120879
chr4	129756100	129795650	6	38825	0.0301003344481605
chr4	146025375	146050425	6	24475	0.0483870967741935
chr5	74637750	74659150	6	20700	0.0679611650485437
chr5	137492125	137511325	6	18575	0.0840336134453782
chr6	36167175	36188925	6	20825	0.0758293838862559
chr6	108225475	108244175	6	18275	0.04
chr7	86791375	86829375	6	36950	0.075187969924812
chr7	128391400	128400475	6	8675	0.0816326530612245
chr8	101940950	101950675	6	9175	0.0759493670886076
chr1	10462800	10480925	5	17500	0.0628930817610063
chr1	39457875	39476550	5	18275	0.0496894409937888
chr1	43391075	43411075	5	19475	0.0585365853658537
chr1	46725450	46748200	5	22075	0.065
chr1	78409400	78437625	5	27975	0.0205479452054795
chr1	110580800	110600850	5	19375	0.0650406504065041
chr1	207930250	207943825	5	13100	0.0669856459330144
chr1	226545500	226582975	5	37000	0.0444444444444444
chr10	99211675	99224700	5	12600	0.0689655172413793
chr10	114900750	114916900	5	15675	0.058968058968059
chr11	20067900	20082775	5	14325	0.0689655172413793
chr11	61085250	61098075	5	12200	0.0673400673400673
chr12	53846725	53874600	5	27375	0.054421768707483
chr13	37556300	37569125	5	12425	0.0606060606060606
chr13	111552475	111559400	5	6675	0.0689655172413793
chr13	115002150	115018925	5	16475	0.0410958904109589
chr16	21973225	21994050	5	19975	0.0530973451327434
chr16	58750325	58756325	5	5725	0.0672268907563025
chr16	81046275	81057400	5	10775	0.0578034682080925
chr16	85687050	85710425	5	22550	0.0594965675057208
chr17	20901975	20925325	5	22975	0.031496062992126
chr19	52437450	52450200	5	12200	0.0689655172413793
chr2	38792250	38801125	5	8500	0.0674157303370786
chr20	25257675	25269000	5	10950	0.051948051948052
chr20	44994200	45005775	5	11050	0.0674157303370786
chr20	50396025	50410900	5	14525	0.0355555555555556
chr3	42670950	42691050	5	19475	0.060790273556231
chr5	138649925	138669600	5	19200	0.0686695278969957
chr6	7295050	7306475	5	11100	0.0530973451327434
chr6	7881050	7905500	5	24025	0.0417754569190601
chr6	15494975	15525175	5	29475	0.0435510887772194
chr7	138194475	138216100	5	21025	0.0362173038229376
chr8	25339200	25348400	5	8950	0.0533333333333333
chr8	73921875	73949025	5	26650	0.0443037974683544
chr8	103854875	103871800	5	16400	0.0590717299578059
chrX	77366675	77383700	5	16500	0.0608108108108108
chrX	121361525	121377025	5	14925	0.0683760683760684
chr1	8916900	8936775	4	19475	0.0334855403348554
chr1	46092725	46109325	4	16275	0.043010752688172
chr1	55326700	55343925	4	16575	0.0498220640569395
chr1	70692400	70719075	4	26275	0.0301507537688442
chr1	97216400	97225950	4	9350	0.0444444444444444
chr1	111980050	111990225	4	9925	0.0444444444444444
chr1	115259775	115285575	4	25325	0.0260707635009311
chr1	165871900	165879975	4	7875	0.0454545454545455
chr1	171752525	171767075	4	14225	0.0397350993377483
chr1	182810475	182858500	4	47500	0.0389105058365759
chr1	197050775	197063775	4	12850	0.0204081632653061
chr1	213124925	213142575	4	17400	0.0496894409937888
chr10	120797625	120834050	4	35925	0.0240963855421687
chr10	129895125	129915650	4	20200	0.0277777777777778
chr11	2988900	3000775	4	11650	0.0446927374301676
chr11	43341950	43361700	4	19325	0.0419287211740042
chr11	59412850	59427025	4	14000	0.0239043824701195
chr11	62561475	62570575	4	8900	0.0365853658536585
chr11	71712300	71735925	4	23150	0.0363636363636364
chr11	89938750	89948525	4	9625	0.025974025974026
chr12	31435125	31450375	4	15025	0.02
chr12	76441325	76468025	4	26350	0.0285714285714286
chr12	104510875	104516575	4	5525	0.0388349514563107
chr12	108910925	108922725	4	11450	0.0425531914893617
chr12	121853750	121869700	4	15575	0.0415584415584416
chr14	69855300	69863825	4	8325	0.0416666666666667
chr15	44053000	44065700	4	12450	0.0273972602739726
chr15	89442500	89454675	4	11900	0.0473372781065089
chr16	4926550	4939150	4	12250	0.0476190476190476
chr16	72130100	72147450	4	16925	0.0378250591016548
chr17	38140475	38153825	4	13025	0.0451612903225806
chr19	16191225	16208150	4	16700	0.0162866449511401
chr19	16635600	16649225	4	13250	0.035
chr19	35507700	35519050	4	11100	0.0384615384615385
chr19	37236600	37254025	4	17100	0.0489296636085627
chr19	44530950	44537125	4	6025	0.0380952380952381
chr19	47222900	47237975	4	14725	0.0463768115942029
chr2	15756300	15775200	4	18700	0.0234604105571848
chr2	70507200	70516575	4	9100	0.0479452054794521
chr2	73447225	73454525	4	7075	0.0421052631578947
chr2	190319500	190337550	4	17800	0.0238095238095238
chr2	219447375	219461750	4	14175	0.0234604105571848
chr2	234742725	234762325	4	19225	0.0272727272727273
chr20	18522400	18528500	4	5925	0.047244094488189
chr21	19179100	19188475	4	9050	0.0454545454545455
chr21	34939325	34951200	4	11575	0.0398009950248756
chr21	45104175	45112250	4	7850	0.0436681222707424
chr22	29682100	29697050	4	14500	0.0432098765432099
chr22	30728300	30743875	4	15175	0.0408163265306122
chr22	50713500	50719075	4	5425	0.0470588235294118
chr3	195787700	195800175	4	12275	0.0257234726688103
chr4	10073950	10105250	4	30850	0.0440771349862259
chr4	57305800	57329450	4	23400	0.0133779264214047
chr5	7874575	7886300	4	11375	0.0440251572327044
chr5	33451775	33477600	4	25450	0.0251889168765743
chr5	96506825	96515275	4	8225	0.0478468899521531
chr5	98220050	98240875	4	20600	0.0224719101123595
chr5	147801350	147808975	4	7450	0.0305343511450382
chr6	97713775	97721675	4	7750	0.0454545454545455
chr6	99847350	99862650	4	14950	0.0379746835443038
chr6	109784525	109798425	4	13550	0.0432432432432432
chr6	160185050	160209550	4	24000	0.0364963503649635
chr7	94046700	94059700	4	12650	0.0466926070038911
chr8	11677025	11696975	4	19525	0.0388349514563107
chr8	12591000	12600175	4	8975	0.0340909090909091
chr8	26480575	26490950	4	10175	0.028169014084507
chr8	61753500	61770550	4	16675	0.0340136054421769
chr8	68205750	68213950	4	8025	0.0375
chr8	92083875	92096900	4	12850	0.0184331797235023
chr8	117858100	117874550	4	16200	0.022140221402214
chr9	2644475	2656200	4	11500	0.0256410256410256
chr9	35696850	35709600	4	12350	0.0358744394618834
chrX	16167800	16179475	4	11375	0.0398860398860399
chr1	32651375	32664425	3	12925	0.02
chr1	66827200	66835550	3	8250	0.0251572327044025
chr1	113461900	113473100	3	11050	0.0258064516129032
chr1	146753600	146770300	3	16525	0.0165837479270315
chr1	150296600	150303700	3	6975	0.0232558139534884
chr1	165629750	165634750	3	4900	0.0253164556962025
chr1	171524100	171538625	3	14375	0.0153846153846154
chr1	202693775	202708525	3	14475	0.0216606498194946
chr1	202713675	202737725	3	23775	0.0195838433292534
chr1	226168975	226176175	3	7100	0.0232558139534884
chr1	226584900	226590950	3	5900	0.0289855072463768
chr10	27446850	27460300	3	13250	0.0263736263736264
chr10	51584500	51595350	3	10700	0.0213523131672598
chr10	62540450	62556050	3	15400	0.0205128205128205
chr10	71909575	71918400	3	8675	0.0204081632653061
chr10	79769025	79786875	3	17625	0.0244328097731239
chr10	112333475	112345050	3	11375	0.0240963855421687
chr11	3378425	3399200	3	20500	0.0223048327137546
chr11	64533850	64545175	3	11150	0.0301204819277108
chr11	88035875	88041325	3	5350	0.0216216216216216
chr11	94590825	94595225	3	4300	0.0277777777777778
chr11	125478450	125492250	3	13675	0.0241935483870968
chr12	4764775	4775150	3	10175	0.0300751879699248
chr12	56990725	57001600	3	10700	0.0248138957816377
chr12	69106350	69117675	3	11200	0.0176991150442478
chr13	31709450	31730175	3	20600	0.00919540229885057
chr13	51824750	51828925	3	4075	0.0272108843537415
chr14	62192250	62204500	3	12150	0.00950118764845606
chr15	39874375	39889875	3	15175	0.0288808664259928
chr15	78782625	78793675	3	10875	0.025706940874036
chr16	24568600	24584700	3	15825	0.029126213592233
chr16	66754425	66763400	3	8800	0.0264026402640264
chr16	70292675	70299925	3	7125	0.0295566502463054
chr17	10592725	10599225	3	6400	0.0246913580246914
chr17	38284875	38293675	3	8625	0.0298507462686567
chr17	38321450	38328975	3	7400	0.0305343511450382
chr17	48455975	48472700	3	16475	0.0248062015503876
chr17	56162425	56172325	3	9725	0.0263852242744063
chr17	80037025	80052500	3	15225	0.0206896551724138
chr18	249775	261050	3	11025	0.028169014084507
chr19	799200	812425	3	13125	0.0108695652173913
chr19	2107725	2119325	3	11450	0.029520295202952
chr19	10787475	10803600	3	15950	0.0228136882129278
chr19	19759925	19770150	3	10100	0.0197044334975369
chr19	23964300	23971800	3	7375	0.0258620689655172
chr19	37035300	37046125	3	10700	0.0192926045016077
chr19	52713975	52732400	3	18100	0.0288288288288288
chr19	52817925	52827900	3	9850	0.0157894736842105
chr2	15739550	15750975	3	11200	0.0252525252525253
chr2	37467800	37484600	3	16525	0.0215827338129496
chr2	48021375	48038375	3	16725	0.0277136258660508
chr2	62101000	62111600	3	10375	0.0307692307692308
chr2	70448325	70459075	3	10575	0.0203045685279188
chr2	73469700	73478875	3	9025	0.0257510729613734
chr2	74585200	74598825	3	13425	0.0174291938997821
chr2	96947050	96966200	3	18850	0.0295748613678373
chr2	239085925	239094050	3	8000	0.023121387283237
chr2	242278550	242288775	3	10125	0.0182648401826484
chr20	20011600	20031325	3	19450	0.0240963855421687
chr20	32679650	32694650	3	14825	0.0152284263959391
chr20	35850050	35872850	3	22375	0.0258519388954172
chr21	33058525	33076000	3	17225	0.0216998191681736
chr21	45210950	45224775	3	13575	0.0299065420560748
chr22	45564950	45573775	3	8725	0.0151515151515152
chr3	44760750	44764925	3	4075	0.0289855072463768
chr3	45999075	46010900	3	11700	0.0193548387096774
chr3	66451725	66459300	3	7425	0.0229885057471264
chr3	120113300	120121225	3	7775	0.0285714285714286
chr3	120121400	120132550	3	10975	0.0253164556962025
chr3	150283875	150288700	3	4725	0.0233918128654971
chr3	154016675	154028100	3	11300	0.0138248847926267
chr3	156258500	156271650	3	12925	0.021505376344086
chr3	184036700	184048475	3	11575	0.0192307692307692
chr4	1735675	1744400	3	8625	0.0171673819742489
chr4	17628975	17636075	3	7000	0.021505376344086
chr4	68524875	68529975	3	5000	0.0225988700564972
chr4	99994625	100007025	3	12275	0.014218009478673
chr4	155457875	155469200	3	11200	0.0232558139534884
chr4	159636000	159641875	3	5750	0.0305343511450382
chr5	1469975	1477850	3	7725	0.0258620689655172
chr5	1484625	1496200	3	11375	0.0186046511627907
chr5	34918125	34927100	3	8800	0.0266666666666667
chr5	43286775	43299275	3	12275	0.0275862068965517
chr5	90086375	90092025	3	5525	0.028169014084507
chr5	133531075	133542075	3	10800	0.0251256281407035
chr5	147788625	147799400	3	10625	0.0306513409961686
chr5	148882100	148893200	3	10850	0.0261096605744125
chr5	154177050	154189250	3	11950	0.0301075268817204
chr5	175921775	175929225	3	7300	0.0300751879699248
chr5	180661625	180670550	3	8800	0.0275229357798165
chr6	3267775	3273575	3	5650	0.0289855072463768
chr6	18241125	18250475	3	9200	0.0228571428571429
chr6	29568125	29583650	3	15175	0.0303687635574837
chr6	36562700	36578025	3	15100	0.0219298245614035
chr6	41056950	41068525	3	11475	0.0122324159021407
chr6	111210025	111219125	3	8900	0.0304878048780488
chr6	114259800	114269075	3	9100	0.0310077519379845
chr6	155126300	155136175	3	9700	0.0308880308880309
chr6	160157800	160180075	3	22075	0.0145631067961165
chr7	44801650	44807800	3	6050	0.0294117647058824
chr7	74118775	74134725	3	15750	0.0196560196560197
chr8	22104325	22111825	3	7350	0.0300751879699248
chr8	30415675	30431500	3	15625	0.0171232876712329
chr8	38274225	38287475	3	13100	0.0237154150197628
chr8	73950200	73959100	3	8800	0.0305343511450382
chr8	101711300	101733325	3	21750	0.0284900284900285
chr8	103837175	103854675	3	17225	0.0253968253968254
chr9	21826750	21839825	3	12950	0.0203045685279188
chr9	33026450	33040575	3	13975	0.0222222222222222
chr9	36205950	36213975	3	7900	0.0212765957446809
chr9	37434350	37442850	3	8325	0.0311284046692607
chr9	131019225	131025625	3	6275	0.0288461538461538
chr9	139355000	139373225	3	17875	0.0212443095599393
chrX	11131550	11140275	3	8525	0.0303030303030303
chr1	19544950	19552075	2	7075	0.0141342756183746
chr1	24299350	24305525	2	6125	0.0163265306122449
chr1	29479350	29487750	2	8350	0.0119760479041916
chr1	35859225	35865625	2	6350	0.015748031496063
chr1	40215800	40222275	2	6425	0.0155642023346304
chr1	43158000	43167800	2	9725	0.0154241645244216
chr1	45098775	45105425	2	6600	0.0151515151515152
chr1	45105825	45112125	2	6250	0.016
chr1	45975250	45983325	2	8025	0.0124610591900312
chr1	46115400	46127025	2	11550	0.012987012987013
chr1	53719100	53732875	2	13675	0.0146252285191956
chr1	54862650	54869650	2	6950	0.0143884892086331
chr1	62906175	62912475	2	6250	0.016
chr1	67878650	67895475	2	16700	0.0149700598802395
chr1	91973675	91983450	2	9700	0.0154639175257732
chr1	93298100	93310200	2	12025	0.0124740124740125
chr1	93579700	93586825	2	7075	0.0141342756183746
chr1	97243775	97254075	2	10225	0.0146699266503667
chr1	112302625	112311025	2	8350	0.0119760479041916
chr1	156913225	156922350	2	9075	0.0110192837465565
chr1	165859300	165868875	2	9525	0.010498687664042
chr1	166810075	166828325	2	18150	0.0110192837465565
chr1	182350475	182358650	2	8125	0.0123076923076923
chr1	201106850	201118550	2	11650	0.00858369098712446
chr1	203813675	203821550	2	7825	0.012779552715655
chr1	204495800	204502500	2	6650	0.0150375939849624
chr1	205124850	205132300	2	7400	0.0135135135135135
chr1	214810975	214825475	2	14400	0.0138888888888889
chr1	224604150	224613650	2	9425	0.0159151193633952
chr1	245002775	245026275	2	23425	0.0064034151547492
chr10	5954575	5961250	2	6625	0.0150943396226415
chr10	76979850	76987300	2	7400	0.0135135135135135
chr11	603800	613550	2	9675	0.0155038759689922
chr11	2968025	2983725	2	15650	0.00638977635782748
chr11	32950900	32961925	2	10975	0.00911161731207289
chr11	47495700	47502575	2	6825	0.0146520146520147
chr11	67831900	67839800	2	7850	0.0127388535031847
chr11	70274600	70283675	2	9025	0.0110803324099723
chr11	82874750	82883950	2	9150	0.0109289617486339
chr11	94695375	94705450	2	10025	0.00997506234413965
chr11	102947900	102955725	2	7775	0.0128617363344051
chr11	118917900	118926600	2	8650	0.0115606936416185
chr11	125470350	125478250	2	7850	0.0127388535031847
chr11	130766075	130773475	2	7350	0.0136054421768707
chr12	44189350	44196200	2	6800	0.0147058823529412
chr12	67698100	67708875	2	10725	0.00932400932400932
chr12	75893500	75900975	2	7425	0.0134680134680135
chr12	96401150	96409900	2	8700	0.0114942528735632
chr12	104373325	104381025	2	7650	0.0130718954248366
chr12	108101600	108108000	2	6350	0.015748031496063
chr12	112320150	112329025	2	8825	0.0113314447592068
chr12	118848700	118855075	2	6325	0.0158102766798419
chr13	29235700	29244950	2	9200	0.0108695652173913
chr13	37578250	37587525	2	9225	0.010840108401084
chr14	52463125	52478950	2	15725	0.0127186009538951
chr14	53184375	53193725	2	9275	0.0161725067385445
chr14	65204950	65211375	2	6375	0.0156862745098039
chr14	65553500	65562325	2	8775	0.0113960113960114
chr14	70234675	70246150	2	11425	0.0087527352297593
chr14	71055625	71063425	2	7750	0.0129032258064516
chr14	91922525	91934825	2	12250	0.00816326530612245
chr14	91935050	91953050	2	17875	0.013986013986014
chr15	55470825	55478175	2	7300	0.0136986301369863
chr15	56521225	56527400	2	6125	0.0163265306122449
chr15	73860425	73866825	2	6350	0.015748031496063
chr16	23675075	23681700	2	6575	0.0152091254752852
chr16	27547825	27557700	2	9825	0.0101781170483461
chr16	30716875	30725300	2	8375	0.0119402985074627
chr16	31193500	31208075	2	14475	0.0138169257340242
chr16	31714250	31720475	2	6175	0.0161943319838057
chr16	68378800	68385100	2	6250	0.016
chr16	87869400	87876850	2	7400	0.0135135135135135
chr17	12893250	12903050	2	9725	0.0154241645244216
chr17	47116500	47132125	2	15575	0.00642054574638844
chr17	56077100	56083625	2	6475	0.0154440154440154
chr17	58126825	58137500	2	10625	0.00941176470588235
chr17	77753175	77759500	2	6275	0.0159362549800797
chr17	79652650	79659775	2	7075	0.0141342756183746
chr18	32822275	32829400	2	7075	0.0141342756183746
chr18	43662525	43672550	2	9950	0.0150753768844221
chr19	5690575	5697500	2	6875	0.0145454545454545
chr19	7074325	7085800	2	11425	0.0087527352297593
chr19	21543100	21564300	2	21125	0.00710059171597633
chr19	21989775	21998175	2	8350	0.0119760479041916
chr19	36718225	36724900	2	6625	0.0150943396226415
chr19	39326025	39338750	2	12625	0.0158415841584158
chr19	39865575	39874225	2	8600	0.0116279069767442
chr19	44980025	44991175	2	11100	0.00900900900900901
chr19	47875125	47881925	2	6750	0.0148148148148148
chr19	52495950	52504700	2	8700	0.0114942528735632
chr19	54645175	54654525	2	9275	0.0161725067385445
chr19	56883150	56890625	2	7425	0.0134680134680135
chr2	275100	281725	2	6575	0.0152091254752852
chr2	9989000	10001475	2	12425	0.00804828973843058
chr2	10926375	10933525	2	7100	0.0140845070422535
chr2	12863100	12871775	2	8625	0.0115942028985507
chr2	25458325	25465875	2	7500	0.0133333333333333
chr2	29144300	29161900	2	17500	0.0114285714285714
chr2	54842450	54852775	2	10250	0.0146341463414634
chr2	64082725	64097025	2	14225	0.0105448154657293
chr2	75875925	75884200	2	8225	0.0121580547112462
chr2	118574850	118589275	2	14350	0.0104529616724739
chr2	220096475	220103275	2	6750	0.0148148148148148
chr2	234197675	234205250	2	7525	0.0132890365448505
chr2	241722025	241728975	2	6900	0.0144927536231884
chr20	1143625	1150775	2	7100	0.0140845070422535
chr20	17925450	17937875	2	12325	0.0162271805273834
chr20	32877625	32884325	2	6650	0.0150375939849624
chr20	43529775	43536800	2	6975	0.014336917562724
chr20	55927550	55937775	2	10175	0.00982800982800983
chr20	57565500	57571950	2	6400	0.015625
chr20	61573850	61580050	2	6150	0.016260162601626
chr22	29665275	29676850	2	11500	0.0130434782608696
chr22	30971600	30981575	2	9925	0.0100755667506297
chr22	39118125	39128650	2	10475	0.00954653937947494
chr22	50896825	50906100	2	9200	0.016304347826087
chr3	9778075	9790550	2	12400	0.0120967741935484
chr3	12872600	12882600	2	9950	0.0100502512562814
chr3	14197425	14207900	2	10400	0.0144230769230769
chr3	44486425	44493700	2	7225	0.013840830449827
chr3	51449600	51456350	2	6700	0.0149253731343284
chr3	169696000	169703125	2	7075	0.0141342756183746
chr3	183905325	183912725	2	7350	0.0136054421768707
chr3	185630975	185649675	2	18600	0.010752688172043
chr3	186297175	186304200	2	6975	0.014336917562724
chr4	2927375	2934350	2	6925	0.0144404332129964
chr4	10109250	10117625	2	8325	0.012012012012012
chr4	17836500	17847100	2	10550	0.00947867298578199
chr4	41259900	41271300	2	11350	0.00881057268722467
chr4	68493775	68500300	2	6475	0.0154440154440154
chr4	109542325	109551800	2	9425	0.0106100795755968
chr4	110739775	110746950	2	7125	0.0140350877192982
chr4	122597925	122604825	2	6850	0.0145985401459854
chr4	152021100	152029250	2	8100	0.0123456790123457
chr4	154701525	154707800	2	6225	0.0160642570281124
chr5	911825	918000	2	6125	0.0163265306122449
chr5	40826175	40835100	2	8875	0.0112676056338028
chr5	71409325	71415525	2	6150	0.016260162601626
chr5	71496750	71503175	2	6375	0.0156862745098039
chr5	71516350	71523375	2	6975	0.014336917562724
chr5	141690150	141697725	2	7525	0.0132890365448505
chr5	148726725	148734350	2	7575	0.0132013201320132
chr6	4050525	4066025	2	15400	0.012987012987013
chr6	7400925	7408275	2	7300	0.0136986301369863
chr6	13618800	13625150	2	6300	0.0158730158730159
chr6	24702975	24719875	2	16850	0.00593471810089021
chr6	30256350	30264400	2	8000	0.0125
chr6	31497275	31509250	2	11900	0.0126050420168067
chr6	31589450	31605350	2	15850	0.00630914826498423
chr6	43743875	43752575	2	8650	0.0115606936416185
chr6	86318625	86339250	2	20550	0.0072992700729927
chr6	136577950	136603975	2	25975	0.00384985563041386
chr7	5096825	5107425	2	10525	0.0142517814726841
chr7	6184400	6192525	2	8075	0.0123839009287926
chr7	64141075	64147375	2	6250	0.016
chr7	100478775	100486625	2	7800	0.0128205128205128
chr7	105908350	105915075	2	6675	0.0149812734082397
chr7	150910125	150917025	2	6850	0.0145985401459854
chr7	151177950	151187875	2	9850	0.0152284263959391
chr7	154749775	154761850	2	12000	0.0125
chr8	20068450	20081325	2	12825	0.00779727095516569
chr8	72592825	72599300	2	6425	0.0155642023346304
chr9	82330175	82338275	2	8050	0.0124223602484472
chr9	104164425	104172525	2	8050	0.0124223602484472
chr9	114298625	114309750	2	11050	0.0135746606334842
chr9	133487450	133497025	2	9500	0.0157894736842105
chr9	139395950	139407300	2	11275	0.0133037694013304
chrX	21990075	21997300	2	7175	0.0139372822299652
chrX	71487250	71496500	2	9200	0.0108695652173913
chrX	153214825	153230350	2	15400	0.0162337662337662
