# Supplementary material for: Large organized chromatin lysine domains help distinguish primitive from differentiated cell populations
Source: Nat Commun. 2021 Jan 21;12:499. doi: 10.1038/s41467-020-20830-9 (PMC7820432; doi:10.1038/s41467-020-20830-9)
Supplement: Supplementary file 3 — Supplementary Software [file 41467_2020_20830_MOESM3_ESM.zip › E020-H3K4me1_LOCKS.bed]

chr1	10355300	10959200	106	88500	50.7619047619048
chr1	25805200	26372350	106	78725	51.8125
chr1	27625300	27999750	106	107200	38.2173913043478
chr1	156022300	156469425	106	98050	53.0869565217391
chr10	34658750	35105950	106	82775	50.7777777777778
chr10	114383450	114814575	106	101650	40
chr11	44467275	44985075	106	102225	52.6136363636364
chr13	98712875	99210100	106	91300	54.0689655172414
chr13	100217850	100630725	106	121150	40
chr14	23217775	23764050	106	83075	41.2777777777778
chr14	77227125	77687125	106	111250	40.2068965517241
chr15	57163550	57649525	106	90050	48.9655172413793
chr15	99062600	99358700	106	104350	51.05
chr17	7013775	7384350	106	70200	41.5862068965517
chr17	36480175	36910375	106	92550	50.8181818181818
chr17	55311700	55749350	106	126750	39.7777777777778
chr18	52881000	53242075	106	108975	48.7
chr19	12750575	13166000	106	66550	42
chr19	48758100	49255825	106	72475	50.2173913043478
chr2	85106525	85536375	106	104775	37
chr2	175594200	176045625	106	89400	49.3103448275862
chr2	220022400	220537350	106	88875	47.4042553191489
chr3	61506550	61839375	106	100925	26.5762711864407
chr3	65328050	65821825	106	81625	47.7692307692308
chr3	193266325	193921950	106	96575	49.9375
chr4	182944075	183551250	106	98675	51.8333333333333
chr5	123730275	124310350	106	139325	44.5970149253731
chr5	140983475	141433625	106	93175	49.1111111111111
chr5	141436400	142024525	106	94475	50.3333333333333
chr6	15166200	15428400	106	145175	25.9375
chr6	21586925	22020500	106	103625	46.6086956521739
chr6	43634825	44206200	106	89025	47.0344827586207
chr6	111798375	112256175	106	99525	42.6666666666667
chr6	157073400	157370525	106	113000	24.8235294117647
chr7	105275125	105794425	106	109450	47.5217391304348
chr8	128745025	129047525	106	109675	51.2777777777778
chr9	16417100	16807850	106	108075	47.6774193548387
chr9	130251750	130764150	106	83425	48
chr17	42975700	43518325	105	72425	37.2631578947368
chr1	214249625	214918175	104	97725	52.9491525423729
chr6	2630875	3078175	104	88525	41.95
chr1	38396050	38977400	103	90975	52
chr7	127165700	127715775	102	98400	39.8947368421053
chr15	64888675	65381725	101	86975	51.2857142857143
chr20	48061300	48672100	101	86050	51.1272727272727
chr1	154908225	155295800	100	88525	48.7441860465116
chr17	38437325	38828025	98	76250	48.4057971014493
chr2	207782750	208414475	97	105275	42
chr18	55680675	56181700	96	90725	45
chr1	113160075	113631875	95	87425	49.3076923076923
chr14	89644000	89985850	95	103200	38.24
chr21	27331250	27622325	94	87325	27.8048780487805
chr8	118823325	119180525	93	83625	46.4705882352941
chr1	46754450	47289025	92	68275	47.6551724137931
chr14	68825825	69330050	92	79550	39.1282051282051
chr22	39320000	39801300	92	83975	43.7241379310345
chr1	205089350	205562100	91	101050	40.5106382978723
chr1	164446000	164825650	90	105825	38.8108108108108
chr10	105358225	105917200	90	73225	45.4523809523809
chr11	124933575	125387800	90	88000	37.8
chr11	72796425	73376000	89	69250	46.8444444444444
chr16	89355500	89576300	89	86775	31.2682926829268
chr22	34048525	34321975	89	88875	45.875
chr5	106785700	107168050	89	103575	41.5
chr3	45165075	45849475	88	76650	41.5789473684211
chr6	41336925	41703975	88	90000	38.8717948717949
chr16	2907550	3284825	87	61750	34.1
chr6	3115625	3527500	87	89625	30.1379310344828
chr16	49442150	49918775	86	94225	35.95
chr17	17566475	17876875	86	80050	35.7142857142857
chr2	202636525	203036525	86	80875	33.9480519480519
chr11	61245400	61605150	85	66975	42.4615384615385
chr4	93247775	93450750	81	63375	30.68
chr5	14093000	14457950	81	100175	38.4675324675325
chr11	12695025	12943625	80	108525	27.1304347826087
chr17	738575	1107350	80	57125	44.2068965517241
chr17	27215075	27508075	79	77050	36.5555555555556
chr21	38711525	38938425	79	55900	35
chr3	71001275	71360075	79	99425	34.6315789473684
chr14	61509250	62095475	78	77750	42.7826086956522
chr17	46494100	46832900	78	48350	42.4888888888889
chr2	121453075	121697575	78	80850	24.952380952381
chr22	26857050	27201375	77	77675	34.1234567901235
chr12	6288300	6679975	76	87825	42.4705882352941
chr18	4063800	4408250	76	74925	41.8095238095238
chr3	50125975	50412750	76	75325	41.3015873015873
chr12	11733100	12050475	74	69900	41.1538461538462
chr12	62976075	63261975	74	68550	33.4444444444444
chr15	77697825	77956925	74	68225	41.4210526315789
chr7	70005725	70390450	74	78900	40.8
chr1	64236150	64447100	73	84675	33.9710144927536
chr10	80784400	81108775	73	86000	36.4444444444444
chr10	126689450	126863075	73	71650	38.5882352941176
chr12	6832525	7081500	73	62200	31.3846153846154
chr6	26154125	26422625	73	49500	35.4285714285714
chr17	37711575	37969100	72	63000	24.3125
chr20	10395750	10700725	72	78675	34.304347826087
chr5	142035125	142312275	72	54000	37.7307692307692
chr3	189679100	189916075	71	65275	29.0526315789474
chr10	52141475	52390450	70	57500	30.1111111111111
chr11	683400	958925	70	62275	31.2444444444444
chr13	41110700	41273000	70	75200	19.7377049180328
chr2	39508375	39745425	70	61900	35.3506493506493
chr2	60564000	60836700	70	80650	32.8205128205128
chr20	61371525	61669575	70	61250	38.3333333333333
chr3	66370675	66707250	70	84800	38.6923076923077
chr6	31497275	31874525	69	56025	37.1666666666667
chr16	85427550	85686600	68	79525	36
chr22	29278000	29503175	68	68950	20
chr7	69061750	69327875	68	59300	35.5
chr12	32514700	32729800	67	59775	31.7894736842105
chr19	42532650	42834650	67	50325	35.2602739726027
chr2	153191175	153400150	67	65475	25.3066666666667
chr5	149820750	150118300	67	56850	38.24
chr10	73234725	73649475	66	57425	37.531914893617
chr11	100490100	100708975	66	54500	37.3658536585366
chr17	72835975	73203225	66	44200	35.0196078431373
chr22	42655400	42916400	66	54675	28.4878048780488
chr5	176030300	176303325	66	43550	35
chr11	128366700	128660650	65	62550	36.7826086956522
chr14	102974575	103308150	65	48125	37.4909090909091
chr15	26840950	27023500	65	70700	27.2857142857143
chr15	40069500	40269450	65	61100	25.9166666666667
chr16	474500	819775	65	47300	34.4444444444444
chr5	75551925	75840275	64	56100	34.5806451612903
chr7	121379225	121632300	64	56500	35.125
chr9	23717550	23858700	64	59625	13.8378378378378
chr1	8570375	8793700	63	58050	20.6909090909091
chr11	65989500	66279125	63	42750	35.9
chr12	116549175	116740625	63	54575	25.9166666666667
chr14	68487500	68813400	63	71500	28.9756097560976
chr2	102312600	102449625	63	64225	20.9333333333333
chr4	16729225	17042025	63	65850	33.4782608695652
chr8	72459450	72687350	63	67275	24.52
chr3	171756225	171951725	62	80325	12.6666666666667
chr4	87854650	88040750	62	79800	13.0579710144928
chr9	27276150	27536550	62	55400	29.5813953488372
chr4	129511700	129764125	61	58400	26.7407407407407
chr5	54715025	54958000	61	49875	23.8461538461538
chr6	90868525	91213475	61	56750	26.9714285714286
chr11	14200700	14447600	60	60625	32.2307692307692
chr22	36617625	36877375	60	61575	24.1621621621622
chr4	7805600	7988175	60	43225	31.25
chr1	39546125	39748425	59	73250	22.9433962264151
chr11	46255550	46487650	59	64375	31.1147540983607
chr19	17178500	17460600	59	43875	28.1558441558442
chr4	77352275	77754950	59	69425	34.5833333333333
chr9	8599850	8892250	59	53625	30.3157894736842
chr10	35613200	35834525	58	52775	31.4074074074074
chr15	68020900	68274050	58	49350	33.7560975609756
chr17	44071175	44273225	58	58125	33.0810810810811
chr18	60380875	60526475	58	77625	14.2162162162162
chr9	84148725	84314675	58	52150	23.2
chr1	6395450	6686525	57	41150	33.2982456140351
chr1	54715675	54877875	57	84225	14.4545454545455
chr10	75610900	75841600	57	51550	25.375
chr11	64455400	64704025	57	45875	32.2784810126582
chr11	95869575	96077025	57	59175	32.5454545454545
chr16	56622825	56901725	57	41175	33.864406779661
chr17	55908300	56165975	57	60600	29.8947368421053
chr2	16021975	16279600	57	47150	32.0408163265306
chr3	65840225	66052975	57	49625	26.780487804878
chr10	22882675	23011925	56	48925	23.92
chr15	67303225	67492500	56	58725	30.4
chr22	38597100	38827925	56	50475	33
chr4	159924850	160157200	56	46150	21.08
chr4	183994975	184163800	56	53950	22
chr11	19691575	19900125	55	67500	28.2058823529412
chr14	99850075	100091775	55	65625	28.8148148148148
chr1	64934725	65109175	54	72325	32
chr1	203952950	204122175	54	55500	24.5057471264368
chr11	35940675	36178050	54	53225	26.695652173913
chr12	3142900	3392600	54	40725	28.8181818181818
chr3	55502900	55742400	54	54225	28
chr6	14768000	14985100	54	45325	30.695652173913
chr7	131191800	131348375	54	57300	23.5555555555556
chr8	38259275	38484900	54	65675	28.030303030303
chr12	19281400	19455050	53	39750	30
chr3	176757425	176931825	53	44450	20.3030303030303
chr3	185419475	185544950	53	65100	10.2857142857143
chr8	21867075	22103675	53	35450	30.3157894736842
chr11	47935475	48156575	52	33225	26.2857142857143
chr11	63629800	63835375	52	47550	31.1578947368421
chr11	63992525	64196600	52	38400	24.8571428571429
chr15	66909850	67158825	52	46425	30.5405405405405
chr15	96828500	96975525	52	39975	26.984126984127
chr2	66616350	66824125	52	48250	30.8275862068966
chr3	61839425	61976550	52	52125	20.5
chr3	129245150	129465875	52	54700	25.1063829787234
chr3	184210025	184411500	52	43900	21.1724137931034
chr5	112454725	112666975	52	61725	27.8591549295775
chr8	131268150	131470225	52	46725	29.9230769230769
chr10	29822050	30074000	51	42950	28.8333333333333
chr11	91941100	92196350	51	57050	20.7294117647059
chr14	69378700	69523850	51	49925	24.8333333333333
chr15	85922600	86107225	51	38900	21.5121951219512
chr18	3427975	3666725	51	53350	27.2121212121212
chr22	17847325	17973750	51	49550	19.9354838709677
chr4	146601350	146861175	51	51050	28.8813559322034
chr6	56573500	56734075	51	63300	14.875
chr10	88502475	88639525	50	63225	7.11392405063291
chr11	9527900	9745150	50	41400	28.952380952381
chr11	119177150	119383575	50	44300	25.4
chr18	56421725	56599625	50	49525	29.9
chr9	124308025	124509325	50	39750	29.7894736842105
chr13	51782925	51947000	49	50225	29.3846153846154
chr3	57041225	57263400	49	49325	28.9473684210526
chrX	8597525	8707325	49	36925	11.3333333333333
chr1	56796975	57050650	48	75700	27.3333333333333
chr1	184348275	184489925	48	37475	23.9487179487179
chr10	96954075	97131925	48	34425	26.5128205128205
chr19	18358900	18562200	48	40225	25.7435897435897
chr19	45872200	46032925	48	28250	23.4358974358974
chr2	36556825	36735825	48	58925	22.3555555555556
chr22	23477850	23624525	48	51075	21.3333333333333
chr12	76330425	76497625	47	44725	23.3061224489796
chr16	11587150	11767200	47	38775	26.7894736842105
chr17	7451650	7626275	47	38725	19
chr2	106360150	106496900	47	37250	28.7368421052632
chr2	145158800	145373950	47	59500	27.475
chr21	34304925	34535575	47	38175	28.28
chr5	79378475	79565075	47	58300	24.1538461538462
chr6	148661850	148881575	47	39125	25
chr8	59903600	60045400	47	49350	23.5609756097561
chrX	132439775	132590025	47	44500	20.7213114754098
chr20	31240450	31454200	46	49175	26.5762711864407
chr3	112012375	112148050	46	53125	28.5294117647059
chr7	151065500	151264725	46	43900	26.975
chr9	127455300	127656975	46	49675	23.8125
chr1	3506425	3728475	45	34950	25.7021276595745
chr10	123194650	123368700	45	48000	25.6
chr17	77715975	77843300	45	35100	24.9019607843137
chr2	189111500	189243350	45	42125	26.6315789473684
chr2	206493800	206631950	45	44900	23.5076923076923
chr3	186603675	186803100	45	37850	26.9357798165138
chr7	83714450	83887625	45	50000	27.5942028985507
chr7	137487600	137718375	45	45725	26.9411764705882
chr1	200251800	200386475	44	41450	23.6111111111111
chr11	65239175	65361375	44	36500	26.375
chr2	238480375	238653725	44	45025	24.2752293577982
chr22	43278150	43412125	44	35575	25.5384615384615
chr5	115833750	115966425	44	55750	17.6875
chr8	22397775	22615350	44	40750	27.4181818181818
chr1	16425525	16570975	43	38975	21.5529411764706
chr1	21818300	22034050	43	34150	22.7083333333333
chr10	79515625	79754100	43	47400	23.04
chr10	97204925	97320400	43	40250	26.2702702702703
chr15	40530475	40676850	43	32075	22.0512820512821
chr20	44518225	44728700	43	33200	24.3384615384615
chr3	9118850	9405900	43	41175	24
chr3	32769075	32944125	43	71400	18.5977011494253
chr3	192534400	192641950	43	30450	18.2
chr5	139013075	139154775	43	62075	24.3880597014925
chrX	13773525	13983725	43	43425	24.3846153846154
chr1	82246050	82409875	42	43900	23.5428571428571
chr1	156588650	156741225	42	53500	24.1739130434783
chr15	68796925	68965375	42	34700	24.1832061068702
chr2	64413900	64540750	42	40725	14.6666666666667
chr20	22492625	22672950	42	30800	26.030303030303
chr4	88740100	88941675	42	35800	22.4102564102564
chr1	23851350	23971150	41	32625	23.4
chr11	119438600	119614225	41	41575	23.8260869565217
chr11	123275500	123452100	41	37600	21.672131147541
chr12	66131425	66355250	41	46325	17.5675675675676
chr16	17452950	17571150	41	42625	11.6315789473684
chr17	25782350	25879375	41	43075	25.5
chr17	75346500	75491075	41	67850	19.4166666666667
chr6	114637200	114771250	41	39275	19.6470588235294
chr9	132163325	132283550	41	28875	24.4090909090909
chr1	8408825	8543475	40	55650	19.1803278688525
chr1	162137000	162224900	40	30125	12.6060606060606
chr10	65167000	65304600	40	34375	20.6363636363636
chr12	115074475	115190275	40	35675	20.6666666666667
chr13	113342575	113462150	40	37250	17.9607843137255
chr17	20025200	20188425	40	38675	23.6862745098039
chr2	54707675	54862900	40	37425	24.452380952381
chr3	31917475	32046125	40	40325	16.5454545454545
chr3	64032775	64265000	40	45100	24.2857142857143
chr4	26297675	26426200	40	34050	23.0526315789474
chr5	113641050	113796575	40	32850	24.1774193548387
chr9	71700725	71849225	40	35000	22.0454545454545
chr10	71559450	71674050	39	33100	19.3076923076923
chr16	81462800	81586000	39	25325	19.4615384615385
chr17	30553675	30683350	39	33875	20.75
chr2	201170075	201290400	39	49750	21.1304347826087
chr21	46067325	46237400	39	33875	24.2469135802469
chr3	149252475	149390175	39	36125	14.1739130434783
chr4	78976825	79111475	39	31400	14.2898550724638
chr4	152328575	152476550	39	34475	20.6470588235294
chr7	75845775	75948950	39	26125	19.0625
chr8	93025250	93163950	39	51150	15.1489361702128
chr8	145633125	145755400	39	30200	22.7741935483871
chr9	80460850	80659425	39	41350	21.7692307692308
chr17	6323250	6483125	38	33175	17.8648648648649
chr19	19475475	19652500	38	35900	23.3333333333333
chr2	43354700	43506200	38	36375	17.4090909090909
chr2	44577850	44743050	38	32100	23
chr2	134837500	134965625	38	35925	23.9166666666667
chr3	112854875	113017350	38	37250	20.1176470588235
chr4	113624025	113700000	38	23650	12.6923076923077
chr5	49961625	50041725	38	23350	17.0344827586207
chr7	47492150	47632175	38	37025	19.3076923076923
chr7	51276825	51418125	38	27175	22
chr1	203411925	203570825	37	39250	18.962962962963
chr11	27408050	27505000	37	46900	22.8484848484848
chr11	113716350	113869625	37	28725	19.6119402985075
chr12	105013175	105184425	37	31375	22.3768115942029
chr12	109006775	109126950	37	36300	21.2
chr19	15361350	15444200	37	29550	22.5142857142857
chr2	217414600	217561525	37	28175	23.304347826087
chr3	194868475	194993100	37	40650	22.4210526315789
chr6	10375625	10435375	37	31600	11.4838709677419
chr7	122002250	122115425	37	32575	22.4615384615385
chr9	36380575	36490900	37	29375	20.4307692307692
chr9	37119625	37300875	37	35375	19.5735294117647
chr9	133536400	133723675	37	35625	23.3809523809524
chr1	2154350	2254300	36	35475	17.6
chr1	19664225	19814425	36	40050	20.343949044586
chr1	43388400	43539375	36	41075	19.5728155339806
chr10	61589625	61669800	36	33125	7.63636363636364
chr11	47516575	47621700	36	25525	18.5777777777778
chr13	107440725	107576475	36	28950	21.3333333333333
chr15	63766100	63903225	36	33425	20.8571428571429
chr15	66245825	66443575	36	29425	22.9310344827586
chr2	120427150	120569925	36	36200	15.5733333333333
chr20	45922200	46013550	36	48800	13.25
chr4	123652875	123784800	36	41850	15.4285714285714
chr8	30239950	30326875	36	66600	5.17948717948718
chr8	56755300	56941475	36	34525	22.5652173913043
chr9	34554275	34665025	36	32250	15.030303030303
chr1	24612800	24836350	35	34500	22.0714285714286
chr1	95017175	95180225	35	29400	22.0588235294118
chr12	26110100	26222475	35	32125	11.3763440860215
chr15	99359550	99451175	35	42050	6.23188405797101
chr2	44842875	45048925	35	46975	19.2584269662921
chr3	42054100	42141400	35	33050	15.2916666666667
chr3	147057700	147143025	35	53725	6.12080536912752
chr5	118603375	118754800	35	31725	21.6923076923077
chr7	2769925	2922225	35	40950	21.7358490566038
chr7	27170800	27292100	35	24500	22.0571428571429
chr9	129372400	129450750	35	31325	9.87234042553191
chr11	31817625	31913625	34	40475	15.2688172043011
chr11	76377550	76518575	34	32575	18.3548387096774
chr11	118740475	118937925	34	40300	18.925
chr15	31584925	31675325	34	30200	12.7272727272727
chr17	35393500	35549500	34	38575	21.6129032258065
chr17	63490300	63597625	34	33225	19.7727272727273
chr19	38418575	38554025	34	33700	16.8235294117647
chr2	161211175	161284450	34	29000	19.4117647058824
chr3	72418200	72497500	34	42025	13.2972972972973
chr4	102152000	102270725	34	30525	17.8285714285714
chr6	7041450	7196425	34	37900	20.4920634920635
chr6	105369750	105506450	34	32875	20.6486486486486
chr8	18740600	18872675	34	26975	17.75
chr8	20089200	20220700	34	40000	13.7349397590361
chr8	126201950	126320825	34	27500	14.8051948051948
chr10	123866150	123953025	33	33500	9.75
chr13	28952525	29088300	33	44300	18.4545454545455
chr15	59558325	59666100	33	25675	18.3111111111111
chr17	41362925	41496825	33	21325	19.4933333333333
chr17	76304150	76388825	33	38125	14
chr2	47447975	47596175	33	25100	20.1860465116279
chr20	61799050	61906075	33	20325	20.6315789473684
chr4	87334450	87435350	33	30800	13.953488372093
chr4	187545025	187650325	33	35475	10.9411764705882
chr5	16690600	16777875	33	30200	15.6
chr6	13351025	13497475	33	26750	16
chr6	138786350	138900300	33	41675	13.5121951219512
chr6	159214675	159361175	33	39075	19.0416666666667
chr8	71220925	71318375	33	28850	17.4324324324324
chr1	201588100	201733550	32	44425	14.0363636363636
chr12	124980950	125058875	32	44875	6.53333333333333
chr14	91812500	91885250	32	32750	12.3243243243243
chr16	85191125	85292725	32	24425	17.7647058823529
chr17	45898125	45983875	32	23175	12.32
chr17	67408275	67503025	32	30425	18.2115384615385
chr18	46441000	46548275	32	43925	12.4406779661017
chr19	13166100	13280475	32	30325	15.015873015873
chr22	40571525	40646000	32	41875	10.9090909090909
chr6	25987650	26075725	32	29725	11.3142857142857
chr6	27760950	27866650	32	28425	18.4897959183673
chr6	52367875	52463700	32	25350	19.0909090909091
chr6	75976250	76093100	32	35775	18.8
chr8	11549750	11678300	32	27550	14.7710843373494
chr8	132903050	133014525	32	29025	16.5333333333333
chr9	109620550	109782750	32	48850	18.3555555555556
chr1	31270725	31384275	31	31100	18.6538461538462
chr1	225610550	225728700	31	29725	17.3391304347826
chr12	32240500	32333675	31	26700	18.8717948717949
chr17	1899200	2044675	31	24600	18.2
chr20	3712425	3802425	31	22525	16.88
chr20	56941375	57034275	31	25750	12.8611111111111
chr21	34990725	35088725	31	32300	17.9555555555556
chr3	11602625	11710500	31	36150	19.3333333333333
chr3	57993450	58057650	31	35875	10.5625
chr3	99561950	99667825	31	24950	19.6
chr5	92904900	92957825	31	23450	16.1739130434783
chr8	41107100	41207800	31	34750	9.90291262135922
chr8	101998275	102185225	31	32675	19.8947368421053
chr9	112807250	112936050	31	38100	18.4660194174757
chr1	114564375	114699775	30	43525	18.0888888888889
chr1	213025750	213143475	30	28250	16.7368421052632
chr10	72199850	72297950	30	25525	18.3783783783784
chr13	47151900	47265700	30	27125	17.7037037037037
chr13	54821200	54962425	30	28875	15.3809523809524
chr14	99684850	99786475	30	33900	15.2368421052632
chr15	65618275	65717175	30	35050	15.5492957746479
chr17	42141200	42220475	30	27250	14.5625
chr2	25471050	25565950	30	32975	15.7
chr21	44343000	44427400	30	24200	18.56
chr4	174126850	174192150	30	27200	6.21621621621622
chr5	173314250	173409225	30	30975	15.6666666666667
chrX	25008450	25071875	30	22900	11.3136094674556
chr1	21564275	21677325	29	34775	13.7247706422018
chr11	67118950	67210550	29	21275	18.4761904761905
chr14	60700200	60824250	29	27225	16.0975609756098
chr17	14200175	14293675	29	30350	18.2647058823529
chr2	232198400	232294550	29	23350	16.6666666666667
chr22	25321500	25424025	29	20550	17.8636363636364
chr4	185292200	185398250	29	32950	9.63076923076923
chr5	72702250	72801725	29	23750	14.4545454545455
chr5	87954750	88018925	29	29975	9.88
chr5	146810250	146872150	29	35950	12.2666666666667
chr6	25277350	25371700	29	29200	11.1460674157303
chr7	70701225	70829800	29	26550	15.6444444444444
chr8	141948325	142015450	29	18750	17.1428571428571
chr1	146974800	147083375	28	28175	15.3162393162393
chr11	297775	371050	28	26975	13.3877551020408
chr11	72433100	72543450	28	21350	17.5161290322581
chr11	93177400	93294075	28	28625	16.84375
chr14	23937875	24058300	28	33750	12.7636363636364
chr14	74178525	74259525	28	30075	9.62790697674419
chr14	90003375	90104250	28	28350	14.8064516129032
chr15	89902525	89960100	28	21850	15.0769230769231
chr15	90541450	90650500	28	26075	16.8484848484848
chr16	75086450	75172900	28	27600	12.6666666666667
chr16	84732525	84777300	28	22300	14.7619047619048
chr17	2747600	2843750	28	21375	15.75
chr17	74519025	74609975	28	22150	15.4929577464789
chr18	25591800	25695475	28	22925	15.9090909090909
chr19	39127250	39209600	28	39775	16.2736842105263
chr2	240165175	240231450	28	22100	14.4081632653061
chr20	30147700	30199800	28	23900	8.23529411764706
chr4	111529825	111565300	28	24525	6.26086956521739
chr6	108426850	108502100	28	22175	16.8
chr6	155398800	155510475	28	25400	16.6666666666667
chr6	168199275	168295525	28	34625	17.2405063291139
chr7	5566300	5683025	28	27025	16.7605633802817
chr7	12723700	12865475	28	29325	16.962962962963
chr9	74503025	74570900	28	31950	6
chr9	132311950	132405075	28	23775	17.2307692307692
chr9	134530425	134614775	28	42675	17.2307692307692
chr1	25026200	25097025	27	16975	15.7777777777778
chr10	6760550	6876200	27	22425	15.84
chr11	93838450	93907925	27	25825	16.8070175438597
chr12	52207650	52267700	27	24825	11.0625
chr13	24709975	24807950	27	18900	14.4
chr15	40329900	40418075	27	33575	12.7631578947368
chr17	48171475	48262325	27	23225	16
chr19	49610225	49669375	27	13400	16.7741935483871
chr19	49906000	49972725	27	15625	17.15625
chr2	55226400	55283725	27	30075	7.81481481481481
chr2	119531725	119617550	27	23300	15.8311688311688
chr2	235825875	235923450	27	31950	14.9230769230769
chr4	140729550	140865000	27	33500	13.1
chr4	169705550	169786925	27	23650	15.8208955223881
chr5	167709100	167795950	27	27200	16.8387096774194
chr5	174961350	175086300	27	24475	17.0933333333333
chr6	36732050	36854875	27	21700	15.0588235294118
chr8	26120150	26198975	27	26650	12.6363636363636
chr8	89217750	89341800	27	21800	16.8275862068966
chr9	134224975	134314150	27	37275	16.1379310344828
chrX	45625025	45671675	27	19550	10.6666666666667
chr1	17842475	17915900	26	36500	5.78947368421053
chr1	27317650	27387750	26	27350	10.9756097560976
chr1	208250775	208356650	26	24350	14.1724137931034
chr11	20008925	20088750	26	33225	6.78333333333333
chr11	121314275	121385200	26	27000	7.71717171717172
chr11	123036950	123090350	26	21700	7.375
chr12	57606575	57645100	26	21200	6.85714285714286
chr12	113894350	113966625	26	24375	15.0666666666667
chr14	21477350	21578550	26	23825	16.0526315789474
chr14	91059825	91151825	26	24325	13.3483146067416
chr16	67183600	67241700	26	16850	11.8148148148148
chr18	20665050	20777750	26	28500	16.5945945945946
chr19	55849675	55920400	26	25775	14.6153846153846
chr2	58706200	58798450	26	30350	16.2028985507246
chr2	176931550	176972250	26	13625	14.3508771929825
chr21	17094375	17148525	26	24100	14.08
chr22	36354375	36432850	26	23275	10.375
chr3	110788450	110832200	26	23150	11.6585365853659
chr6	42343850	42428725	26	25675	14.8461538461538
chr7	83040550	83105200	26	23800	9.02702702702703
chr8	61588275	61657000	26	17550	15.4181818181818
chr9	37998950	38092450	26	34875	14.1276595744681
chr9	95498075	95533350	26	12925	8.72
chr9	123957150	124068650	26	25875	13.6610169491525
chr1	32204725	32255500	25	18150	13.625
chr1	90359500	90423075	25	27050	7
chr11	118560050	118619825	25	14500	11.1785714285714
chr12	20520650	20608800	25	17775	13.1111111111111
chr15	37370050	37428600	25	19975	14.2127659574468
chr15	74465025	74557500	25	28750	14.8095238095238
chr16	52529325	52599375	25	25250	12.4615384615385
chr16	67420525	67468250	25	18850	11.0967741935484
chr16	68766050	68834875	25	25975	15.8518518518519
chr16	73065350	73105875	25	30050	2.72222222222222
chr17	71252075	71364300	25	25650	13.2747252747253
chr18	6712900	6785750	25	25925	10.8333333333333
chr18	8654850	8735825	25	22900	16
chr18	48493800	48580350	25	25300	16.1176470588235
chr2	97480825	97594000	25	26900	14.4242424242424
chr2	164449575	164521350	25	19350	14.6896551724138
chr20	21142875	21216850	25	25600	10.5287356321839
chr3	181404425	181483750	25	39150	14.9032258064516
chr4	13511025	13550650	25	16300	10.9565217391304
chr4	140050825	140118125	25	21375	11.6071428571429
chr5	77786925	77874300	25	26900	10.5454545454545
chr7	130559900	130648600	25	23750	16.0701754385965
chr1	9849100	9953150	24	20125	14.0952380952381
chr1	53859275	53919475	24	18400	14.5862068965517
chr1	76689750	76769200	24	25275	13.9402985074627
chr1	181033375	181122525	24	28550	12.8
chr1	183963950	184039600	24	20400	14.8
chr10	114814650	114868875	24	25075	8.36363636363636
chr12	14520150	14574150	24	30600	5.66666666666667
chr16	9025425	9062175	24	19925	10.2222222222222
chr16	31462800	31549575	24	17075	15.4074074074074
chr17	38209550	38298150	24	32250	14.2972972972973
chr17	48961375	49034700	24	23525	12.7222222222222
chr19	1236200	1287075	24	23475	14.8
chr2	223102875	223186075	24	31825	13.4754098360656
chr3	50527800	50587600	24	18000	11.5384615384615
chr5	2738025	2769975	24	15650	7.36363636363636
chr5	124650750	124761025	24	25400	15.4117647058824
chr5	126625900	126690900	24	28525	15.0491803278689
chr6	17902700	17989075	24	22475	9.62962962962963
chr7	42104125	42202500	24	23350	13.3793103448276
chr7	131008375	131077075	24	18050	9.20430107526882
chr7	150639075	150694225	24	16450	12.5641025641026
chr8	103376425	103429425	24	23775	9.48
chr9	140541125	140604300	24	26725	5.12
chr1	12652450	12697275	23	18225	12.64
chr1	109755775	109828525	23	24275	10.1066666666667
chr1	204222025	204332900	23	32325	14.0571428571429
chr10	77154800	77236325	23	22925	11.283950617284
chr11	10306625	10388825	23	22900	14.1732283464567
chr13	51696825	51756300	23	21000	12.5384615384615
chr13	52179925	52264175	23	23475	13.6296296296296
chr14	75845975	75927050	23	19700	14.4102564102564
chr16	53063775	53145750	23	28975	9.89090909090909
chr17	41149325	41236775	23	24225	11.7894736842105
chr19	13936825	13994500	23	15775	14.1481481481481
chr19	55963025	56008650	23	13575	9.01818181818182
chr2	45152675	45184050	23	23625	1.79487179487179
chr2	46924900	46988825	23	21025	7.80392156862745
chr2	105458450	105490800	23	18025	6.23809523809524
chr21	35444775	35506500	23	23625	14.2352941176471
chr3	140764275	140825250	23	24000	12.046511627907
chr4	22456125	22525375	23	22000	6.94117647058824
chr5	180617000	180695200	23	18700	14.2333333333333
chr6	10553150	10614150	23	29525	10.6923076923077
chr6	163816625	163865500	23	20600	6.9811320754717
chr7	79753775	79825500	23	23175	9.19230769230769
chr1	18953225	19003825	22	26125	11.6279069767442
chr1	22223400	22290625	22	23475	9.6046511627907
chr1	157935300	157996225	22	30200	12.4912280701754
chr1	165792900	165854525	22	19825	12.4761904761905
chr11	75028650	75063925	22	19250	4.28
chr11	129118275	129167200	22	20850	12.4
chr14	21963300	22027200	22	26650	7.32307692307692
chr14	57260700	57329775	22	30750	14
chr19	59024775	59086250	22	15675	13.969696969697
chr2	70298225	70371025	22	20825	8.52542372881356
chr2	188365525	188446675	22	17150	11.9090909090909
chr20	32579300	32635850	22	23875	9.65217391304348
chr20	52500150	52560875	22	21875	10.2222222222222
chr3	16924475	16979450	22	17325	13.5789473684211
chr3	122662050	122748275	22	28475	11.3015873015873
chr4	77887075	77945275	22	25750	6.9
chr6	24872075	24940100	22	22900	11.9154929577465
chr6	29588950	29652425	22	25550	10.48
chr6	43019900	43097650	22	25125	14.0377358490566
chr6	149115725	149208000	22	25175	12.4081632653061
chr7	104612200	104666450	22	20750	13.2592592592593
chr7	150054450	150126725	22	33725	13.6410256410256
chr9	131124025	131183875	22	21825	8
chrX	39999925	40037100	22	25850	9.25
chr1	22390850	22470575	21	20250	11.679012345679
chr1	33167375	33238675	21	21900	10.3595505617978
chr1	44962200	45012400	21	24025	9.23636363636364
chr10	72990925	73040950	21	21000	12.4
chr11	34195425	34291150	21	20350	12.3333333333333
chr11	88025850	88072300	21	25700	7
chr12	54718100	54788175	21	25175	12.6808510638298
chr14	93472850	93528175	21	23175	9.70454545454546
chr15	60904525	60961450	21	18400	9.88679245283019
chr15	68548675	68624100	21	22925	10.8266666666667
chr16	84578350	84655850	21	21400	13.4193548387097
chr16	88820125	88860050	21	16025	8.97435897435897
chr17	47067350	47133775	21	30575	8.32467532467532
chr18	74161625	74241350	21	19925	12.6438356164384
chr19	1400625	1457700	21	13450	12.8382352941176
chr19	41098325	41140475	21	15000	8.57142857142857
chr2	74681450	74758400	21	20050	9.48514851485148
chr2	169021650	169078175	21	13750	13.2352941176471
chr2	172945125	172975250	21	19100	8.125
chr2	173280375	173336325	21	28175	13
chr20	31032850	31126775	21	23375	12.8307692307692
chr20	48755000	48817050	21	15475	13.3636363636364
chr20	49334900	49365025	21	11725	7.93220338983051
chr20	57223100	57270375	21	23925	12.7272727272727
chr3	141079950	141148500	21	16225	10.3636363636364
chr3	170982500	171073950	21	18175	13.1746031746032
chr4	53698775	53751200	21	23600	7.42857142857143
chr4	154112850	154218500	21	30350	11.5217391304348
chr4	174420675	174460475	21	16900	9.46153846153846
chr6	31105425	31152175	21	17075	11.1182795698925
chr6	131601525	131670175	21	17925	12.1607142857143
chr7	20805125	20874850	21	27400	12.0547945205479
chr7	55572075	55642300	21	32450	11.5294117647059
chr7	101482675	101541525	21	20075	13.1304347826087
chr8	97516625	97574775	21	24550	12
chr8	110293775	110349175	21	17325	12.258064516129
chr8	141598000	141648150	21	16225	6.48648648648649
chrX	10545125	10604500	21	21575	13.3777777777778
chrX	68348000	68386025	21	17125	10.6206896551724
chr1	45240575	45297975	20	14375	10.7692307692308
chr1	119521450	119552300	20	15750	9.08333333333333
chr1	120164075	120233100	20	19250	8.90909090909091
chr1	205629575	205684925	20	19700	11.2
chr1	226837725	226879575	20	15675	10.7906976744186
chr10	116231625	116300125	20	19725	10.7572815533981
chr11	8679850	8750625	20	26300	9.55223880597015
chr12	56099025	56149800	20	20075	11.1724137931034
chr12	106468325	106540050	20	31750	7.52727272727273
chr14	54387425	54450850	20	23500	7.9
chr15	89146225	89171300	20	15700	3.14285714285714
chr16	14576200	14623075	20	15900	8
chr16	29660800	29733000	20	13975	12.6262626262626
chr19	54926050	54985150	20	16000	8.88
chr2	879700	955325	20	17300	12.5142857142857
chr20	35168300	35235650	20	20075	11.7894736842105
chr20	46164025	46220625	20	15900	7.57142857142857
chr3	51989350	52057375	20	19275	12.1111111111111
chr3	134026850	134104500	20	24375	9.74603174603175
chr5	89822400	89871575	20	20625	11.7142857142857
chr5	133838725	133891900	20	21225	5.46575342465753
chr5	146931275	146963175	20	19725	5.76470588235294
chr6	4760700	4806950	20	14500	12.6341463414634
chr6	27094575	27129750	20	14450	5.29268292682927
chr6	35642750	35732875	20	22950	11.4736842105263
chr6	87861125	87894675	20	22325	5.34883720930233
chr8	8681475	8751900	20	28100	9.52380952380952
chr8	30380900	30413950	20	21925	3.47058823529412
chr9	119033525	119105350	20	23725	9.94160583941606
chr9	127307175	127385550	20	22350	12.3870967741935
chr9	138978300	139014875	20	15875	4.71428571428571
chr1	54924950	54968750	19	18750	11
chr1	81668175	81710925	19	15525	11.4444444444444
chr1	153917425	153965650	19	15700	7.27659574468085
chr1	209524350	209588700	19	20175	8.61538461538461
chr10	34454425	34497475	19	18425	8.26086956521739
chr10	71071000	71122575	19	29000	11.1578947368421
chr11	27646975	27727550	19	18550	11.9756097560976
chr11	131969850	132002500	19	11625	11.5714285714286
chr12	12806400	12890525	19	18975	11.0545454545455
chr12	120662675	120705925	19	22175	6.5
chr12	124582625	124645100	19	17925	9.14583333333333
chr13	60015600	60066750	19	15375	10.1639344262295
chr14	29224275	29254950	19	11575	8.16
chr15	37169050	37204300	19	19875	10.4
chr16	51117975	51193975	19	24225	7.10091743119266
chr16	69098000	69147200	19	17925	7.5
chr17	40805325	40836375	19	15350	8.92307692307692
chr19	913550	963375	19	12200	9.73333333333333
chr2	64054825	64116025	19	29825	9.58974358974359
chr2	70936900	70996900	19	24850	9.75
chr2	74206425	74281750	19	25750	9.75609756097561
chr2	223741650	223785725	19	12925	11.6734693877551
chr2	232511275	232554450	19	17550	9.84126984126984
chr21	38063925	38090925	19	14550	6.77922077922078
chr3	63918325	63961625	19	19500	5.72881355932203
chr3	79023575	79074175	19	17825	10.7878787878788
chr3	193987175	194034325	19	17900	6.03508771929825
chr4	2756600	2822700	19	13325	11.8666666666667
chr4	89062400	89124725	19	13550	10.1739130434783
chr4	101888125	101977400	19	18125	11.1298701298701
chr5	34665825	34707200	19	19775	11.4838709677419
chr7	96614675	96657100	19	19425	6.32558139534884
chr7	138140075	138168600	19	14275	4.4375
chr8	70461150	70532950	19	17125	10.2272727272727
chr9	126758675	126785050	19	16000	4.36170212765957
chr1	1333025	1376350	18	18575	8.5
chr1	19227400	19284100	18	14700	11.3333333333333
chr1	41823200	41874675	18	20550	4.51948051948052
chr1	224007600	224034950	18	11425	5.78461538461538
chr10	33226850	33285600	18	25050	9.6
chr10	64999675	65033750	18	14200	10.8571428571429
chr10	99238800	99314200	18	20875	10.1794871794872
chr11	43935075	43984700	18	15775	10.1851851851852
chr11	62303600	62343100	18	18750	8.09090909090909
chr11	77106625	77138850	18	15250	6.54545454545455
chr11	124587400	124633150	18	13100	10.5625
chr12	52398175	52435675	18	11500	7.6551724137931
chr13	24172650	24232775	18	18375	10.6571428571429
chr13	100797175	100850375	18	19550	10.2142857142857
chr14	20921225	20968050	18	12550	9.75510204081633
chr14	34385600	34421925	18	17550	5.78571428571429
chr14	36972675	36995225	18	7825	7.57142857142857
chr15	101707975	101744050	18	12200	8.97560975609756
chr16	9183500	9222200	18	15000	9.82352941176471
chr16	16042850	16084475	18	13400	8.61538461538461
chr17	35275250	35307775	18	23375	1.76100628930818
chr17	41602525	41676625	18	24850	10.1875
chr17	55145025	55190450	18	19350	10
chr17	70100625	70131850	18	14300	11.2105263157895
chr2	47259400	47307175	18	17800	7.76271186440678
chr2	85632425	85666150	18	15525	7.35135135135135
chr2	99053400	99084125	18	18650	3.43396226415094
chr2	196450275	196488075	18	13975	9.05555555555556
chr21	18884025	18917050	18	13800	8.24
chr4	16030600	16088025	18	20600	10.5333333333333
chr5	50672375	50696300	18	19925	1.58333333333333
chr5	140855000	140905800	18	17125	10.7692307692308
chr5	146150175	146199000	18	23425	10.3157894736842
chr5	179467375	179518350	18	21975	3.91724137931034
chr6	82949825	82981550	18	8900	10.3461538461538
chr6	109760800	109848675	18	20050	11.1707317073171
chr6	161649775	161721275	18	19300	9.90476190476191
chr7	100135975	100211300	18	21950	10.2352941176471
chr7	157127650	157151850	18	12225	4.0625
chr8	145008300	145038925	18	16000	6.49180327868852
chr1	2455350	2488225	17	12300	9.88235294117647
chr1	29060500	29083825	17	11925	6.73684210526316
chr1	39450375	39493400	17	17500	8.19277108433735
chr1	62640575	62672875	17	15825	5.33333333333333
chr1	158005025	158049125	17	16575	6.42857142857143
chr1	178212325	178269850	17	28375	10.2745098039216
chr1	232673375	232730300	17	20375	9.22388059701493
chr10	20103300	20137750	17	18050	10.258064516129
chr10	45448075	45504125	17	23975	9.83673469387755
chr10	82212525	82265800	17	26350	7.65384615384615
chr10	124891975	124917900	17	18500	3.80645161290323
chr10	126135375	126171225	17	18175	5.38636363636364
chr11	77146950	77191250	17	24475	6.59459459459459
chr12	58225400	58291700	17	24200	10.2394366197183
chr12	65056500	65090275	17	16575	9.57894736842105
chr12	95576750	95625025	17	21625	10.2666666666667
chr13	112707400	112741625	17	14650	7.37837837837838
chr16	4338125	4379350	17	14650	7.19148936170213
chr17	7736475	7766475	17	10675	9.40425531914894
chr17	19350225	19398575	17	15900	8.59405940594059
chr17	46047600	46104475	17	20200	9.49152542372881
chr17	58211775	58241375	17	13675	4.70769230769231
chr19	4388475	4416625	17	16200	3
chr19	5943550	5980225	17	16725	7.53846153846154
chr19	47894275	47934000	17	11375	9.92727272727273
chr2	44393525	44418300	17	11325	4.90566037735849
chr22	45335125	45371500	17	15325	6.52631578947368
chr3	46578850	46624200	17	18875	8.97674418604651
chr3	191066225	191111450	17	17250	8.625
chr5	58851475	58915825	17	13500	10.2222222222222
chr5	171380425	171415450	17	20000	2.03703703703704
chr6	33159000	33203625	17	12525	9.68421052631579
chr6	107919850	107950925	17	16725	4.78947368421053
chr6	116719250	116765225	17	11275	9.11764705882353
chr6	139288000	139318550	17	16775	4.29333333333333
chr8	30336625	30367775	17	17475	7.8125
chr8	37638725	37688425	17	22775	4.27906976744186
chr8	68861650	68898100	17	24250	7.36363636363636
chr9	90111975	90162950	17	14600	9.92
chr9	92071850	92123025	17	21450	6.12
chr9	126577400	126635750	17	18950	10.3829787234043
chrX	131156425	131180175	17	11525	8.38095238095238
chr1	32389675	32422250	16	14550	5.875
chr1	91170200	91196625	16	16125	9.16666666666667
chr1	221049375	221070225	16	11100	4.6
chr10	22604225	22635275	16	12950	8.2
chr10	32614375	32652325	16	13600	8.04938271604938
chr10	53000950	53043575	16	18700	7.7
chr10	101279575	101301250	16	12525	4.64864864864865
chr10	102488675	102508675	16	10375	7.40740740740741
chr10	103572450	103609475	16	10275	8.36585365853658
chr10	104371400	104439475	16	28550	8.0655737704918
chr11	70479900	70518075	16	15175	6.61333333333333
chr11	118475500	118507400	16	18950	8.42857142857143
chr11	126206175	126239250	16	13900	6.57142857142857
chr12	8959850	8987700	16	10850	5.55555555555556
chr12	57984225	58027600	16	13400	9
chr12	88953025	88975275	16	9200	8
chr14	95599750	95629825	16	14175	8.6875
chr15	73888150	73929800	16	21325	7.09090909090909
chr18	3245375	3269725	16	9900	6
chr19	35625700	35647650	16	10325	5.71014492753623
chr19	55580675	55607550	16	10100	7.37142857142857
chr2	51217675	51260500	16	17375	9.07692307692308
chr2	62422075	62445225	16	10775	7.91304347826087
chr2	68451975	68484350	16	12575	8.93617021276596
chr22	28169175	28207625	16	20400	5.65789473684211
chr3	187886025	187941775	16	13175	8.41176470588235
chr4	62239225	62274450	16	15925	7.35483870967742
chr4	76620400	76653425	16	14300	8.9811320754717
chr6	33736600	33783800	16	25675	4.25242718446602
chr6	39168425	39207900	16	21350	3.56204379562044
chr6	100901675	100917725	16	10025	8.11111111111111
chr6	149637250	149663925	16	16175	4.57777777777778
chr6	160389175	160428800	16	15500	8.17857142857143
chr7	23022300	23058875	16	14850	5.28301886792453
chr7	101566000	101601675	16	16125	6.05
chr7	156791925	156815350	16	10325	5.67647058823529
chr9	122034725	122068175	16	15175	5.08
chr1	26735300	26760000	15	16950	2.96
chr1	226285475	226323975	15	12600	6.95
chr1	232241800	232280000	15	20475	4.8659793814433
chr10	6125350	6151725	15	13900	5.63636363636364
chr10	8075775	8108275	15	24825	4.22222222222222
chr10	21782750	21825675	15	33325	1.35779816513761
chr10	74002525	74036725	15	13275	4.53333333333333
chr10	119099175	119138200	15	17200	6.59459459459459
chr10	134201100	134235725	15	12575	7.90476190476191
chr12	46759675	46797875	15	21450	5.53246753246753
chr12	93963025	93989550	15	12500	8.71428571428571
chr12	97849975	97875850	15	15525	4.27272727272727
chr13	28534225	28554625	15	9275	6.43076923076923
chr13	30135950	30170575	15	16525	7.31111111111111
chr13	35507900	35539025	15	11850	6.58823529411765
chr13	99210225	99234800	15	15000	4.25
chr14	65409125	65455125	15	14975	6.97435897435897
chr15	57654375	57704950	15	21475	7.26666666666667
chr15	60830175	60886150	15	16475	6.33333333333333
chr15	70368625	70396750	15	18025	3.83333333333333
chr16	17388275	17416150	15	8875	6.16949152542373
chr16	21520275	21539075	15	9000	4.20833333333333
chr16	24739900	24767000	15	18300	3.08474576271186
chr17	42611150	42640350	15	16650	3.29166666666667
chr17	47559750	47593825	15	12825	6.58181818181818
chr18	34139300	34167200	15	9650	8.13888888888889
chr18	57348075	57376600	15	11800	5.58620689655172
chr19	8506300	8527625	15	13850	3.375
chr19	39614725	39659650	15	19700	8.57142857142857
chr2	65630700	65666450	15	13775	7.23595505617978
chr2	66906050	66929125	15	13275	2.44444444444444
chr2	111432175	111461875	15	12875	6.4367816091954
chr2	119972100	120017600	15	14375	7.04
chr2	172242025	172292575	15	15750	8.60869565217391
chr2	206122600	206166125	15	12775	5.23076923076923
chr2	236470800	236504625	15	10300	7.14705882352941
chr2	236547225	236589425	15	15850	7.67741935483871
chr20	21486100	21504975	15	11925	4.6875
chr20	36021650	36051425	15	15150	7.28571428571429
chr20	62572550	62613525	15	11150	7.02439024390244
chr22	18891750	18936375	15	15175	6.98039215686275
chr22	26317475	26339575	15	12475	4.8
chr3	23769975	23809475	15	12925	6.85106382978723
chr3	46972025	47013450	15	15400	7.56756756756757
chr3	53270025	53322775	15	20525	7.38181818181818
chr3	185811000	185847275	15	14050	7.28888888888889
chr4	4853975	4874350	15	10300	3.83333333333333
chr4	124283825	124341050	15	17625	8.0625
chr4	144256700	144285925	15	13025	4.57894736842105
chr4	170155375	170198225	15	14675	8.8433734939759
chr5	56109150	56145650	15	13775	6.4
chr5	93682200	93702750	15	11075	4.36363636363636
chr5	154123550	154168100	15	25650	6.3448275862069
chr6	1604175	1625925	15	10100	7.14285714285714
chr6	34088925	34122625	15	15350	8.78571428571429
chr6	37089100	37113625	15	18650	1.41379310344828
chr7	83300650	83328275	15	11450	6.65573770491803
chr7	100932350	100953800	15	10700	5.12328767123288
chr7	121939500	121958550	15	14050	1.22727272727273
chr7	122359025	122410050	15	15100	7.97333333333333
chr7	129464175	129494550	15	17275	3.2
chr7	155247000	155294550	15	12550	7.55555555555556
chr8	73905775	73929650	15	13050	5.21212121212121
chr8	77584575	77620950	15	15750	5.31147540983607
chr9	74358450	74385125	15	20825	2.54794520547945
chr9	96704925	96725350	15	11600	7.5
chr9	131641775	131684500	15	14075	8.42857142857143
chr9	139458750	139503700	15	14475	7.69387755102041
chrX	17536875	17585825	15	14475	8.2051282051282
chrX	39937375	39971675	15	23150	5.85
chrX	48767925	48799425	15	11625	8.47619047619048
chrX	82755300	82772125	15	9600	5.61290322580645
chr1	15504400	15541275	14	14900	3.53982300884956
chr1	50881100	50897075	14	6900	3.55555555555556
chr1	153492825	153523175	14	11100	6.72340425531915
chr1	160064375	160094950	14	16325	5.55555555555556
chr1	232747300	232767200	14	10425	6.13793103448276
chr10	17237950	17274800	14	14650	5.80645161290323
chr10	44847675	44882700	14	13775	6.88888888888889
chr11	131503800	131548500	14	15800	7.19298245614035
chr12	12648800	12682150	14	15525	4.76470588235294
chr12	19584400	19611900	14	14000	4.23255813953488
chr12	32163450	32185575	14	8000	6.25
chr12	48195250	48230025	14	18400	7.63333333333333
chr12	100532375	100559000	14	8500	7.5
chr12	107133400	107177550	14	18425	7.78666666666667
chr13	56138175	56171875	14	13150	6.42857142857143
chr13	73628850	73650600	14	10250	4.6027397260274
chr13	77874100	77904950	14	12975	6.47457627118644
chr13	95618025	95656325	14	10350	6.98989898989899
chr14	37124950	37154625	14	10100	7.75903614457831
chr14	42068200	42080425	14	7150	1.62962962962963
chr14	59795850	59828125	14	11075	5.56470588235294
chr14	61099525	61125875	14	17175	4.33846153846154
chr14	105937150	105958575	14	8125	5.55102040816327
chr15	73644575	73691850	14	15300	6.328125
chr16	52469300	52510275	14	17450	8
chr17	20932225	20957475	14	10900	7.48717948717949
chr17	27029550	27056425	14	12550	5.86666666666667
chr17	27892575	27926200	14	12900	7.98095238095238
chr17	40161275	40186200	14	10375	6.15625
chr18	31155150	31181175	14	7750	7.66666666666667
chr18	44769225	44791150	14	10825	3.78181818181818
chr18	77861300	77889100	14	15025	6.36842105263158
chr19	2032025	2062975	14	10075	8
chr19	10980600	11008250	14	15100	2.91891891891892
chr19	39888125	39927775	14	16400	5.07954545454545
chr19	46133925	46149850	14	5975	5.33333333333333
chr2	175190125	175211525	14	16775	1.64
chr2	188849975	188866250	14	9225	3.51428571428571
chr20	1926275	1946950	14	8750	6.26506024096386
chr20	52195125	52241075	14	24450	7.22033898305085
chr22	27826850	27877575	14	14225	6.18666666666667
chr3	27753775	27773800	14	16425	1.63636363636364
chr3	133941800	133981175	14	14300	5.67441860465116
chr3	151984300	152027500	14	17350	6.78947368421053
chr3	171129600	171185000	14	28650	4.3030303030303
chr4	2463275	2487250	14	8725	7.02127659574468
chr4	103732325	103754575	14	14750	2.44262295081967
chr5	74110300	74149175	14	19775	4.73504273504274
chr5	172655650	172673900	14	10825	6.84615384615385
chr6	28731850	28754250	14	13200	6.98039215686275
chr6	50803700	50822275	14	9600	4.15789473684211
chr6	99271275	99296225	14	15750	2.41975308641975
chr6	107419975	107451350	14	13925	3.52941176470588
chr6	143973900	144022425	14	17575	7.49763033175355
chr6	149279275	149312250	14	14975	4.27586206896552
chr6	167635150	167663450	14	20775	3.82608695652174
chr7	29304675	29348500	14	16750	5.1025641025641
chr7	35288025	35302275	14	8975	3.27777777777778
chr7	100067175	100092200	14	8750	7.1304347826087
chr7	100797300	100817975	14	15275	1.95
chr7	150008875	150041000	14	17025	2.50467289719626
chr7	150704825	150726525	14	10075	4.61538461538461
chr8	28347250	28378400	14	16625	4.375
chr8	64101825	64124725	14	9750	5.80645161290323
chr9	6761375	6789875	14	14375	3.77777777777778
chr9	128639925	128671375	14	15150	5.6
chr1	11739375	11768200	13	16250	3.07692307692308
chr1	27017075	27055250	13	21100	6.11494252873563
chr1	36831500	36867950	13	11000	6.25
chr1	150521000	150553225	13	16425	4.29032258064516
chr1	182568250	182603375	13	14700	5.17391304347826
chr1	228643150	228678550	13	10425	6.24390243902439
chr10	131747725	131770825	13	14150	3
chr11	30558725	30590750	13	18550	5.72727272727273
chr11	94956550	94993125	13	16825	3.56756756756757
chr12	19117900	19167600	13	14725	6.76724137931035
chr12	70635500	70668875	13	12075	6.61538461538461
chr13	95354000	95370275	13	12025	3.07692307692308
chr13	101137200	101186700	13	18400	6.61904761904762
chr14	59073625	59107625	13	14575	6.7536231884058
chr15	53072975	53099500	13	21475	4
chr15	63480325	63505375	13	11425	5.22222222222222
chr16	56295800	56340525	13	13500	4.70588235294118
chr16	86310400	86335175	13	9150	5.22522522522523
chr17	62490675	62507075	13	8450	2.59259259259259
chr17	74409675	74455275	13	17650	6.34666666666667
chr18	8930600	8960200	13	11125	6.07228915662651
chr18	19744650	19757525	13	6350	5.93333333333333
chr18	74798675	74846200	13	15050	6.22988505747126
chr2	37408150	37461900	13	23875	5.86407766990291
chr2	63794550	63821875	13	10325	4.6875
chr2	67545100	67565725	13	11025	4.14814814814815
chr2	200319950	200336700	13	9925	2.72
chr2	224794425	224826925	13	18275	4
chr2	237066925	237089575	13	16825	1.17241379310345
chr20	17834150	17864575	13	12475	4.41818181818182
chr20	36533300	36548350	13	8350	3.80392156862745
chr20	39656350	39687725	13	16075	4.9375
chr20	49523175	49549350	13	12050	5.17307692307692
chr20	62666775	62697975	13	9350	6.47619047619048
chr3	31596500	31619825	13	7125	6.51282051282051
chr3	42621625	42647825	13	11550	5.05494505494505
chr3	113449500	113472775	13	10350	4.42253521126761
chr3	147647675	147683700	13	15725	6.5
chr3	150800075	150830875	13	12125	6.45714285714286
chr3	168520525	168561625	13	16825	6.17699115044248
chr4	10094075	10125650	13	18900	6.57142857142857
chr4	52708250	52728625	13	10025	5.58974358974359
chr4	102074100	102121950	13	12600	6.57142857142857
chr5	60696925	60728500	13	13300	6.16393442622951
chr5	118787375	118821850	13	16000	5.3134328358209
chr5	153847075	153866025	13	11000	5.23684210526316
chr5	172718725	172758150	13	13700	5.65853658536585
chr6	1377875	1397275	13	9075	5.48148148148148
chr6	13528900	13561600	13	8275	6.65116279069767
chr6	15472925	15495300	13	12775	3.33333333333333
chr6	33376975	33402625	13	16225	5.18918918918919
chr6	35451800	35480850	13	17025	6.39285714285714
chr6	88391575	88413150	13	10600	4.28571428571429
chr6	99073925	99099275	13	16275	3.86046511627907
chr6	149066875	149100750	13	13475	4.77697841726619
chr6	158240275	158271125	13	14825	4.6046511627907
chr7	32528650	32576875	13	11375	6.68292682926829
chr7	73686475	73709775	13	9000	7.05
chr8	41895025	41919275	13	7725	6.06060606060606
chr8	102500600	102527650	13	11325	7
chr9	9995175	10014300	13	10700	5.82456140350877
chr9	14336025	14374225	13	13925	7.05172413793103
chr9	16807925	16834775	13	13050	5.45833333333333
chr9	89995450	90025775	13	12200	6.06666666666667
chr9	118222800	118245800	13	9575	6.27906976744186
chr9	128248925	128292675	13	14250	7
chr9	134862575	134913400	13	15050	6.81967213114754
chrX	73468225	73484150	13	10200	3.6
chrX	109551625	109566200	13	9925	4.54054054054054
chr1	18605050	18630375	12	14425	5.51219512195122
chr1	31495225	31507400	12	5725	3.64444444444444
chr1	44870475	44903475	12	13300	4.57142857142857
chr1	45767475	45807325	12	13950	5.79166666666667
chr1	78436825	78456000	12	10500	4.72340425531915
chr1	154576250	154600775	12	11150	6.03703703703704
chr1	158065400	158094825	12	15400	5.83606557377049
chr1	199997375	200020825	12	14150	1.95876288659794
chr1	223192600	223215425	12	13175	5.1304347826087
chr10	24522075	24552600	12	10900	5.55
chr10	86087275	86121275	12	13800	5.33333333333333
chr10	92560650	92580325	12	11225	6.19230769230769
chr10	99078325	99099350	12	10775	4.86666666666667
chr10	102100075	102135575	12	13425	3.71153846153846
chr11	554475	578775	12	8275	5.10204081632653
chr11	32906600	32927075	12	8925	5.30769230769231
chr11	94497075	94520250	12	10600	3.8
chr11	118016950	118052000	12	13125	4.47222222222222
chr12	53602925	53638600	12	20900	1.87301587301587
chr12	79256500	79285550	12	10100	3.94871794871795
chr12	122228075	122251675	12	11475	2.9041095890411
chr14	25385775	25427975	12	11000	6.27672955974843
chr14	55136875	55158925	12	10075	6
chr15	25196050	25210300	12	7975	4.16
chr15	74582925	74621175	12	13175	4.95744680851064
chr15	89524975	89547825	12	18050	0.605769230769231
chr15	90930750	90969625	12	22500	5.87755102040816
chr15	101780475	101799175	12	11300	2.24242424242424
chr16	48397450	48421125	12	13250	2.76923076923077
chr16	74896550	74906250	12	7150	2.41666666666667
chr17	25659075	25681750	12	10500	5.36585365853659
chr17	39927925	39960125	12	13425	4.4
chr17	74115600	74143925	12	16925	3.9041095890411
chr17	79359950	79379825	12	13625	2.15384615384615
chr18	30321200	30356100	12	13000	4.73939393939394
chr18	48690600	48736600	12	16325	5.08035714285714
chr18	56930825	56944125	12	8000	1.9
chr19	5109325	5133150	12	13575	2.60240963855422
chr2	17716675	17741250	12	17250	4.16216216216216
chr2	20861550	20876200	12	7975	4
chr2	33802400	33839925	12	16500	6.29473684210526
chr2	37879450	37916700	12	16400	6.35374149659864
chr2	38300100	38336175	12	17850	4.34042553191489
chr2	48540550	48558875	12	8450	3.93103448275862
chr2	64863875	64882775	12	9775	2.86111111111111
chr20	25510175	25535100	12	15050	1.71900826446281
chr21	46823450	46854700	12	16500	4.19512195121951
chr22	33430875	33463175	12	16000	6.14285714285714
chr22	39092725	39111425	12	10075	1.93548387096774
chr22	39914575	39934400	12	11300	2.7536231884058
chr3	25460525	25474100	12	8500	2.67605633802817
chr3	109047700	109078150	12	13375	6.29411764705882
chr3	152097800	152124150	12	10050	3.96078431372549
chr3	176031050	176054200	12	12225	3.82978723404255
chr3	187453700	187482650	12	10625	5.97604790419162
chr3	194751350	194769450	12	7075	4.78481012658228
chr4	140215950	140252025	12	13375	4.7536231884058
chr4	174088825	174116550	12	13625	6.39024390243902
chr5	1874400	1888175	12	7950	4.38461538461539
chr5	17208200	17229750	12	12175	5.57894736842105
chr5	25434975	25453200	12	11725	1.3469387755102
chr5	36603050	36624675	12	10275	4.83333333333333
chr5	102077725	102109000	12	11650	5.46875
chr5	116088975	116115400	12	12350	5.36363636363636
chr5	138628750	138650525	12	15275	1.51515151515152
chr5	170813525	170828675	12	7150	4.28571428571429
chr5	177539850	177559225	12	14100	3.18518518518519
chr6	674000	712150	12	17575	5.38
chr6	5992600	6009975	12	14100	1.07407407407407
chr6	53388125	53413650	12	16475	2.66666666666667
chr6	77264225	77277075	12	8425	1.6271186440678
chr6	136840525	136872875	12	12700	5.80952380952381
chr6	138181050	138201900	12	9100	5.06976744186047
chr6	143160650	143179500	12	10275	3.3
chr6	163947175	163970375	12	12650	3.5049504950495
chr7	23489325	23518000	12	13950	5
chr7	28205350	28221925	12	5825	5.10344827586207
chr7	45598825	45624075	12	11025	4.56115107913669
chr7	50829575	50863325	12	13875	3.8974358974359
chr7	70907475	70944500	12	21375	5.16417910447761
chr7	92376600	92401250	12	16150	2.06976744186047
chr8	22240375	22257850	12	7075	3.06666666666667
chr8	66734575	66755675	12	14400	5.1
chr8	106591700	106612200	12	9650	4.48780487804878
chr8	108433325	108461425	12	10025	6.35294117647059
chr8	117875025	117887650	12	6825	5.2
chr9	72360350	72380575	12	15300	1.09090909090909
chr9	79626625	79661625	12	17650	4.69333333333333
chr9	131929025	131945375	12	7025	5.6
chrX	67889650	67906900	12	6025	5.96296296296296
chrX	114913225	114931775	12	9550	4.83333333333333
chr1	20799500	20821550	11	8550	4.03703703703704
chr1	29483175	29514075	11	14850	4.72727272727273
chr1	60129250	60148475	11	8600	3.9746835443038
chr1	63569175	63583500	11	7400	3.76666666666667
chr1	90285475	90310150	11	12375	2.58373205741627
chr1	91472275	91489175	11	11675	1.2280701754386
chr1	150594250	150616250	11	10675	4.56756756756757
chr1	204529425	204549150	11	11075	4.33333333333333
chr1	225949550	225971850	11	10625	5.03571428571429
chr1	235429700	235456950	11	10000	4.69565217391304
chr10	74069575	74097000	11	14850	3.10344827586207
chr10	94819575	94836925	11	10025	4.17142857142857
chr10	114879575	114902550	11	17800	1.36585365853659
chr10	118917925	118928775	11	6575	2.13953488372093
chr10	124766625	124786950	11	8225	4.28235294117647
chr11	13688800	13709050	11	10950	4.39344262295082
chr11	16625075	16636325	11	6500	3.1219512195122
chr11	31256100	31271025	11	8525	4.04166666666667
chr11	32446900	32461050	11	8100	4
chr11	44324950	44342175	11	8350	4.43373493975904
chr11	72119800	72137550	11	9500	2.09756097560976
chr11	131086825	131125850	11	13775	5.44117647058824
chr12	8121700	8129650	11	4525	2.46666666666667
chr12	12367075	12395850	11	9275	5.06493506493506
chr12	26262275	26280550	11	8650	5.125
chr12	54140250	54151525	11	6650	5
chr12	81469225	81492650	11	12025	3.70212765957447
chr12	111858300	111876500	11	8450	2.76
chr12	120794575	120815225	11	11350	3.25490196078431
chr13	45134975	45154675	11	12350	2.9375
chr13	111853050	111872650	11	15475	2.36111111111111
chr14	21723650	21738550	11	9800	4.41025641025641
chr14	65935375	65957175	11	11975	1.775
chr14	74953750	74984075	11	9550	5.08571428571429
chr14	85995125	86017050	11	9275	4.62809917355372
chr15	40721225	40749400	11	15150	4.21951219512195
chr15	47475500	47501150	11	11375	4.19130434782609
chr15	59028325	59043025	11	7525	5.03703703703704
chr15	60284575	60306150	11	17950	2.06060606060606
chr16	27324525	27343925	11	9350	3.72222222222222
chr16	29813725	29837525	11	14075	2.34666666666667
chr16	70451275	70474350	11	12850	3.75257731958763
chr16	86596900	86613750	11	8550	5.47368421052632
chr17	48340925	48361950	11	9975	4.08571428571429
chr17	57902850	57935100	11	11725	3.79831932773109
chr17	65461200	65475550	11	5600	5.21311475409836
chr19	41813900	41837800	11	10000	4.45977011494253
chr2	37539000	37552775	11	6700	4.11538461538461
chr2	45227425	45242100	11	7925	4
chr2	64354875	64373100	11	10550	3.05
chr2	111486400	111513150	11	13525	2.22047244094488
chr2	127839150	127866075	11	9675	5.41666666666667
chr2	161325975	161351375	11	8400	5.08
chr2	171207600	171228200	11	8975	4.88
chr2	183483450	183501875	11	7350	3.65
chr20	17624200	17646950	11	9700	4.22222222222222
chr20	49921025	49939025	11	7675	4.87671232876712
chr20	57414050	57432825	11	11025	3.625
chr20	59997600	60029475	11	16925	4.71005917159763
chr22	19742325	19755900	11	6250	3.41176470588235
chr22	39254550	39272625	11	8825	4
chr3	14451925	14483250	11	16600	3.42528735632184
chr3	16695450	16730725	11	15750	4.73488372093023
chr3	128198575	128216525	11	12375	3.92307692307692
chr3	157812000	157829225	11	9675	1.89090909090909
chr3	161349475	161363350	11	7075	2.46666666666667
chr3	178886800	178914800	11	10025	5.42307692307692
chr4	85411875	85425100	11	9325	1.80327868852459
chr4	113554000	113578675	11	10800	4.53333333333333
chr4	140999225	141020275	11	11200	3.64912280701754
chr4	154431350	154469300	11	13900	4.96969696969697
chr4	185561275	185575300	11	9375	1.54545454545455
chr5	3590375	3607450	11	9375	3.275
chr5	16852275	16870750	11	9525	4.13953488372093
chr5	32274025	32304875	11	15125	4.93129770992366
chr5	106715275	106741350	11	11300	4.47457627118644
chr5	109024575	109043975	11	12025	2.55882352941176
chr5	115773025	115791250	11	10625	5.24324324324324
chr6	28775800	28785650	11	6325	2.92307692307692
chr6	33574450	33605075	11	13575	4.38235294117647
chr6	34190750	34216525	11	15600	2.59047619047619
chr6	100050525	100067450	11	6350	5.14285714285714
chr7	8472325	8484000	11	5325	4.88235294117647
chr7	20151775	20172825	11	13700	3.23529411764706
chr7	24606450	24620200	11	9025	1.53191489361702
chr7	25891000	25905850	11	9450	1.5
chr7	42226050	42279525	11	26275	4.7741935483871
chr7	52152575	52197675	11	16425	4.76923076923077
chr7	102553100	102586075	11	16350	4.84615384615385
chr7	157472100	157487100	11	6250	4.85714285714286
chr8	35344400	35362025	11	9075	2.71641791044776
chr8	37548775	37561475	11	6450	3.91666666666667
chr8	66697650	66714850	11	12025	2.06060606060606
chr8	68629350	68646075	11	8525	5.0625
chr8	95440825	95458025	11	12550	1.12258064516129
chr9	82274775	82289175	11	10800	1.1358024691358
chr9	96212375	96232650	11	11550	2.8314606741573
chr9	102571925	102592150	11	10450	2.98591549295775
chr9	102899475	102912625	11	6575	3.25
chr9	110044350	110061925	11	10350	5.15151515151515
chr9	116353575	116390325	11	13550	5.2
chr9	132643075	132654350	11	6475	4.62222222222222
chrX	24386875	24410050	11	11650	5.15789473684211
chrX	39660975	39683650	11	9775	5.26315789473684
chrX	133099350	133123900	11	10750	4.91044776119403
chr1	6256925	6270250	10	6350	4.61538461538461
chr1	59522100	59550525	10	18550	2.5
chr1	65629225	65644575	10	8475	4.13636363636364
chr1	95373525	95396225	10	13625	2.44230769230769
chr1	119867250	119891325	10	14475	2.36363636363636
chr1	153093175	153109075	10	7400	4.60606060606061
chr1	172500475	172519525	10	12300	2.54237288135593
chr1	180197725	180219200	10	15875	1.96774193548387
chr1	198125150	198139175	10	5900	3.15
chr1	223899675	223922800	10	10675	3.96396396396396
chr1	235090850	235116450	10	12175	2.42105263157895
chr10	11182975	11210825	10	13725	3.61904761904762
chr10	88705175	88732025	10	12650	4.08823529411765
chr11	2013600	2026700	10	7100	3.57303370786517
chr11	46925125	46941525	10	10925	1.6551724137931
chr11	67884325	67897650	10	10200	1.45454545454545
chr11	67953225	67982950	10	9525	3.91489361702128
chr11	99287250	99302325	10	11475	1.6551724137931
chr11	118955075	118979550	10	7925	4.55445544554455
chr12	1152700	1166750	10	8025	4.08333333333333
chr12	2102300	2122325	10	9125	4.74626865671642
chr12	4377000	4390050	10	8525	1.68224299065421
chr12	7936950	7954050	10	10125	2.62686567164179
chr12	52624400	52646000	10	8650	4.73563218390805
chr12	63307050	63330675	10	12800	2.45
chr12	79796225	79818200	10	8875	3.72881355932203
chr12	80062200	80087550	10	15525	2.58823529411765
chr12	103344050	103360825	10	8325	3.69767441860465
chr12	114828400	114852700	10	8200	4.73846153846154
chr13	36480675	36497700	10	8300	2.23529411764706
chr13	39975200	39997825	10	10700	4.25531914893617
chr13	93875000	93905050	10	13300	3.26262626262626
chr13	100881800	100911500	10	10275	3.82022471910112
chr14	65163300	65204225	10	24475	3.61025641025641
chr14	71106675	71133500	10	20325	1.43181818181818
chr15	38539200	38558550	10	10400	3.02127659574468
chr15	62738425	62767750	10	12500	4.05882352941176
chr15	74414700	74434150	10	12525	3.67567567567568
chr15	76627500	76640425	10	8575	4.25641025641026
chr15	93445725	93466325	10	14875	2.88888888888889
chr16	54315350	54326350	10	6700	2.70967741935484
chr17	48039925	48058900	10	10075	2.58620689655172
chr17	62769625	62781600	10	6025	3.91111111111111
chr17	64341400	64371100	10	9500	4.23529411764706
chr17	72422725	72453825	10	12050	4.37241379310345
chr17	75913075	75933025	10	8175	3.17647058823529
chr17	77183775	77210825	10	10225	3.85294117647059
chr18	8607800	8631575	10	21075	0.671232876712329
chr18	22394275	22412300	10	9050	4.05607476635514
chr18	29519700	29536975	10	6850	4.66666666666667
chr18	55094525	55115250	10	13550	1.8728323699422
chr19	18714125	18725100	10	7325	1.71428571428571
chr19	48110900	48130750	10	10600	2
chr2	11883050	11891400	10	6000	0.8
chr2	42768675	42784100	10	9350	4.58333333333333
chr2	58458025	58470375	10	9250	1.86206896551724
chr2	63267575	63287925	10	16600	3.20754716981132
chr2	75060450	75078700	10	10600	3.09803921568627
chr2	160462475	160477625	10	9250	2.04166666666667
chr2	171669025	171681175	10	10600	0.555555555555556
chr2	178068125	178083825	10	9050	2.54320987654321
chr20	35082825	35103275	10	11250	4.5609756097561
chr20	36144475	36157700	10	8675	2.95454545454545
chr20	60597125	60623500	10	8625	4.72727272727273
chr20	60929475	60953950	10	18400	1.24651162790698
chr21	37464000	37485650	10	11575	4.63829787234043
chr21	43165925	43193225	10	14975	3.07142857142857
chr22	37941000	37966850	10	11450	2.93506493506493
chr3	32440275	32462775	10	8625	4.61538461538461
chr3	41239475	41264000	10	14325	4.21052631578947
chr3	64663525	64680450	10	9925	2.76923076923077
chr3	146248525	146263225	10	7100	2.14814814814815
chr3	167439425	167454775	10	9500	2.27777777777778
chr3	170061625	170086675	10	9825	3.575
chr3	186879550	186905700	10	10950	4.65454545454545
chr4	27077675	27099300	10	9575	4.33333333333333
chr4	37977925	38012350	10	15550	3.86813186813187
chr4	54957200	54976825	10	16625	2.69767441860465
chr4	85500000	85518975	10	9975	2.76595744680851
chr4	113429650	113446000	10	10575	2.08571428571429
chr5	1094550	1111300	10	13500	1.56862745098039
chr5	3099025	3126500	10	18675	1.99290780141844
chr5	12320800	12338525	10	10950	3.40298507462687
chr5	15537650	15558125	10	11075	2.1304347826087
chr5	53290100	53321350	10	14400	3.28780487804878
chr5	54514725	54530775	10	7025	2.89230769230769
chr5	124376625	124401625	10	12375	4.50877192982456
chr5	151149525	151164875	10	9125	1.55263157894737
chr5	174145025	174163825	10	13675	0.681818181818182
chr5	180222800	180244650	10	8825	4.74358974358974
chr6	20197250	20214125	10	8400	2.61016949152542
chr6	30843425	30857925	10	10050	1.82608695652174
chr6	90503425	90530825	10	9225	4.19047619047619
chr6	158401800	158424975	10	9600	4.52873563218391
chr7	7213800	7230150	10	9325	2.23423423423423
chr7	7239975	7257500	10	14250	2.0377358490566
chr7	41732925	41746350	10	10025	2.66666666666667
chr7	75408500	75419200	10	5950	4.64
chr7	78187625	78211375	10	13775	3.4392523364486
chr7	121775475	121791750	10	12800	2.46808510638298
chr7	121962450	121993750	10	10525	4.04705882352941
chr7	129410925	129427575	10	12925	0.96
chr7	129977575	130020625	10	14025	4.72527472527473
chr7	151767500	151782400	10	7325	3.74358974358974
chr8	17012850	17029175	10	10025	3.93333333333333
chr8	65279775	65293700	10	9175	1
chr8	91674125	91705225	10	16200	2.63157894736842
chr8	92037825	92057550	10	13050	1.54098360655738
chr8	145978000	145990300	10	8225	1.67272727272727
chr9	21542675	21560800	10	6400	3.87878787878788
chr9	128711475	128724000	10	5425	3.46153846153846
chrX	71210300	71225300	10	8125	3.93220338983051
chrX	99657850	99674600	10	6600	3.35483870967742
chrX	153140400	153153100	10	7425	2.51851851851852
chr1	1282675	1297875	9	9025	2.65116279069767
chr1	6294325	6310450	9	9250	3.05555555555556
chr1	9291700	9314725	9	9000	3.4390243902439
chr1	26481075	26498075	9	9975	3.48387096774194
chr1	65883125	65900750	9	10850	1.36690647482014
chr1	76539275	76550650	9	5550	3.62162162162162
chr1	116172225	116203050	9	14950	3.58282208588957
chr1	170626325	170640450	9	9675	2.11764705882353
chr1	183059525	183071525	9	7675	1.21311475409836
chr1	197877550	197891175	9	11475	1.50877192982456
chr1	224675050	224694400	9	10950	1.78512396694215
chr1	235791750	235815125	9	8025	3.88235294117647
chr10	13379600	13395800	9	11750	3.41935483870968
chr10	13919675	13936525	9	9475	1.46808510638298
chr10	21567500	21589775	9	17200	1.35135135135135
chr10	71327400	71339600	9	10450	0.641975308641975
chr10	83633150	83642600	9	6500	3.53488372093023
chr10	95192275	95207025	9	8700	3.05660377358491
chr10	103041500	103053475	9	8175	1.58333333333333
chr10	106076400	106103100	9	20150	2.73239436619718
chr10	118889725	118900150	9	6800	2.04651162790698
chr11	3174850	3191475	9	7950	3.43859649122807
chr11	20175925	20186425	9	8000	1.27272727272727
chr11	85770550	85781900	9	6200	3
chr11	102056000	102081475	9	15950	1.93243243243243
chr11	129072550	129092225	9	10150	3.6056338028169
chr12	21796750	21809550	9	9450	0.957446808510638
chr12	25091275	25105900	9	8675	3.6
chr12	49730475	49742150	9	8700	2.14285714285714
chr12	69631600	69645850	9	8275	2.03921568627451
chr12	72332800	72354600	9	10975	3
chr12	89465925	89498725	9	13600	3.13513513513514
chr12	93762350	93777200	9	8400	1.58695652173913
chr13	32596125	32611250	9	7000	3.9622641509434
chr13	40055625	40076450	9	14425	1.24705882352941
chr13	53521850	53538975	9	8250	2.98823529411765
chr13	56222125	56240400	9	9950	2.78048780487805
chr13	79843575	79865100	9	8575	3.875
chr13	110775375	110791400	9	8425	3.28155339805825
chr14	54899375	54908750	9	5775	2.19047619047619
chr14	68395425	68411700	9	9500	3.54430379746835
chr14	93566375	93583425	9	7800	3.9344262295082
chr14	96967250	96984750	9	11650	1.625
chr15	31435925	31451825	9	6725	3.65217391304348
chr15	73975925	73992725	9	7900	2.77966101694915
chr15	93177575	93199825	9	13350	1.61344537815126
chr15	93351100	93383725	9	14625	3.0887573964497
chr16	3921225	3931975	9	6300	1.66666666666667
chr16	4421075	4452775	9	13375	2.78048780487805
chr16	54960350	54974000	9	9325	1.14942528735632
chr16	74053250	74071400	9	12800	2.93023255813953
chr16	81743150	81752900	9	6125	2
chr16	86538900	86550275	9	4475	3.3448275862069
chr16	87898175	87912475	9	8325	1.7319587628866
chr17	1386300	1396675	9	5700	2.5
chr17	2286525	2302800	9	8175	3.25423728813559
chr17	27940000	27952150	9	8425	2.25641025641026
chr17	57439925	57452000	9	7725	1.25581395348837
chr17	65508075	65528200	9	9425	2.78378378378378
chr17	72732250	72761075	9	15600	3.6231884057971
chr17	77904425	77929125	9	10875	3.29554655870445
chr18	11979175	11996325	9	8650	2.74418604651163
chr18	33065025	33078350	9	9750	1.53333333333333
chr18	45419600	45431625	9	10550	0.914285714285714
chr18	45437900	45459525	9	15325	3.9
chr19	10766100	10773775	9	5050	2.08
chr19	18698575	18708125	9	4625	3.40425531914894
chr19	38874925	38885950	9	5400	2
chr19	41691750	41702675	9	8175	0.626262626262626
chr19	46906975	46920600	9	6800	3.47619047619048
chr2	19546850	19563700	9	9600	3.17647058823529
chr2	61751775	61767450	9	6875	2.96969696969697
chr2	69998375	70019700	9	8125	3.60526315789474
chr2	73140475	73154000	9	9175	2.55384615384615
chr2	75280550	75286925	9	4175	3.68421052631579
chr2	101944150	101959275	9	7900	3.06666666666667
chr2	110357650	110375250	9	7975	3.68695652173913
chr2	114644050	114657250	9	8500	3.90909090909091
chr2	166477675	166492675	9	8075	3.10344827586207
chr2	171988525	172001000	9	6250	3.17948717948718
chr2	228368050	228381075	9	5425	3.92
chr2	242247325	242261725	9	7875	2.28571428571429
chr20	1782450	1800700	9	9325	2.91176470588235
chr20	9484800	9502300	9	10000	2.29530201342282
chr20	20341275	20354325	9	7975	2.98305084745763
chr20	44479700	44488400	9	6325	1.68
chr20	50311925	50332425	9	11650	3.33333333333333
chr21	33078575	33095550	9	6825	2.88
chr21	46776500	46787900	9	5600	1.8
chr22	36222900	36239400	9	9075	2
chr22	45897625	45913125	9	10200	1.15254237288136
chr3	25693550	25707975	9	7250	3.08333333333333
chr3	48591575	48601875	9	6725	1.09803921568627
chr3	138652325	138669975	9	12050	2.34615384615385
chr3	140946000	140959925	9	7600	3.69491525423729
chr3	148903375	148922325	9	9700	2.3030303030303
chr3	155074600	155091250	9	12025	1.75903614457831
chr3	167798275	167815400	9	7750	3.83333333333333
chr3	171092575	171112050	9	8300	3.525
chr3	195267050	195277175	9	4675	2.83720930232558
chr3	195528000	195539025	9	6525	2.13186813186813
chr3	195612225	195625375	9	7700	1.54385964912281
chr4	24466450	24479600	9	4650	3.56521739130435
chr4	38111150	38134350	9	9225	3.56589147286822
chr4	83281075	83297850	9	8525	3.64835164835165
chr4	85299100	85309675	9	7250	2.51428571428571
chr4	99524700	99549350	9	13275	2.87898089171975
chr4	153618000	153641450	9	9675	3.8974358974359
chr4	154398100	154420450	9	11225	2.7843137254902
chr4	185932500	185945150	9	7550	2.64285714285714
chr5	1502525	1525025	9	13475	1.41228070175439
chr5	21610500	21623450	9	6900	3.8
chr5	58289725	58301150	9	7350	1.72916666666667
chr5	71528675	71545075	9	11675	1.06382978723404
chr5	77139400	77148975	9	6475	1.13333333333333
chr5	79782875	79794800	9	5075	3.63636363636364
chr5	82759650	82778700	9	12850	1.35593220338983
chr5	106308275	106325375	9	10125	2.72307692307692
chr5	107410175	107429475	9	9750	3.37062937062937
chr5	122420850	122436075	9	8625	2.56410256410256
chr5	124314125	124351025	9	14750	3.46621621621622
chr5	145710200	145725475	9	6850	2.51282051282051
chr5	147236475	147263000	9	11700	3.80487804878049
chr5	170733925	170745125	9	6325	1.87096774193548
chr5	172067325	172075275	9	3850	2.38461538461538
chr5	174861400	174875900	9	5925	3.96
chr6	15455100	15462875	9	5700	2
chr6	30805600	30817725	9	8500	2.6
chr6	80643825	80659375	9	8825	3.21428571428571
chr6	94751700	94765050	9	8075	2.41666666666667
chr6	106433450	106464100	9	12250	3.59183673469388
chr6	134370150	134385500	9	9100	2.55813953488372
chr6	144641650	144655950	9	9375	1.37254901960784
chr7	2556000	2570975	9	12000	1.4468085106383
chr7	74063075	74079300	9	10625	2.77647058823529
chr7	95935900	95952350	9	7525	3.21951219512195
chr7	101029750	101049275	9	8125	3.44
chr7	129007250	129028400	9	7325	3.8375
chr7	138343875	138354500	9	7050	3
chr7	150773625	150788550	9	9275	1.9
chr8	12978200	12991750	9	6225	3.93220338983051
chr8	54784275	54797975	9	7375	2.72
chr8	91925250	91943750	9	7300	3.61904761904762
chr8	103816800	103826950	9	5550	3.53846153846154
chr8	121805425	121825525	9	8525	3.85
chr8	144093475	144108600	9	7250	3.42105263157895
chr8	146010875	146026750	9	9750	1.35294117647059
chr9	77101525	77118850	9	9225	3.96825396825397
chr9	92042475	92058275	9	11350	1.87096774193548
chr9	96927700	96937925	9	5475	3.3
chr9	108048525	108061975	9	11300	0.693333333333333
chr9	111870050	111883950	9	7275	3.74468085106383
chr9	115304925	115321850	9	10325	2.64864864864865
chr9	130828150	130844850	9	6550	3.82692307692308
chr9	135454900	135469225	9	9325	1.73913043478261
chr9	140189425	140202375	9	8050	3.30434782608696
chrX	9487650	9511350	9	10400	3.51807228915663
chrX	21957850	21972725	9	9200	2.92
chrX	39862000	39875475	9	11100	1.57692307692308
chrX	40963300	40981250	9	11475	2.10526315789474
chrX	94337475	94351600	9	6925	3.92307692307692
chrX	107586875	107600675	9	7575	3.5
chr1	15050775	15073050	8	9550	3.02127659574468
chr1	17333550	17343225	8	6600	2.78571428571429
chr1	32903375	32914900	8	6400	2.48979591836735
chr1	37494875	37512825	8	11050	2.56716417910448
chr1	44010575	44032125	8	12525	2.87096774193548
chr1	51162000	51172175	8	8250	2.48
chr1	52194050	52202725	8	4250	2.57142857142857
chr1	82009425	82021950	8	7725	1.85454545454545
chr1	95969575	95985300	8	7125	3.28301886792453
chr1	110879325	110893675	8	10375	1.05084745762712
chr1	112262425	112283975	8	8725	3.23595505617978
chr1	154149800	154165200	8	8675	2.8
chr1	155936925	155954725	8	14325	0.54320987654321
chr1	169071600	169085750	8	8775	1.5
chr1	174839450	174850325	8	5625	3.09090909090909
chr1	178993975	179008075	8	6100	3.15789473684211
chr1	197776900	197785300	8	6525	0.740740740740741
chr1	212457100	212467575	8	6100	2.38356164383562
chr1	217307050	217315425	8	6250	0.857142857142857
chr1	223096950	223105000	8	4525	1.72093023255814
chr10	7448350	7455975	8	4300	3.04
chr10	13743200	13755675	8	8600	2.44444444444444
chr10	22034175	22048075	8	8825	1.83673469387755
chr10	35973525	35990200	8	6850	2.74074074074074
chr10	58977425	58987550	8	7425	2.625
chr10	72968625	72983650	8	9950	1.35555555555556
chr10	82167375	82178700	8	6200	2.42857142857143
chr10	95505050	95527675	8	11250	2.81437125748503
chr10	103531700	103544650	8	10600	0.645161290322581
chr10	104208900	104216350	8	4875	1.93103448275862
chr10	125775100	125793950	8	9175	2.54421768707483
chr10	133810250	133825325	8	9775	2.14814814814815
chr11	1579100	1595825	8	7425	2.875
chr11	43596025	43605350	8	5950	2.81818181818182
chr11	43703450	43710250	8	4800	1.09803921568627
chr11	46012325	46039125	8	15650	3.22641509433962
chr11	57224500	57236200	8	5950	2.80851063829787
chr11	62366125	62381025	8	6725	2.80898876404494
chr11	62618975	62631625	8	8200	2.86153846153846
chr11	68300125	68313700	8	6400	2.91525423728814
chr11	69449400	69460950	8	5900	2.52380952380952
chr11	69514225	69527525	8	8125	2.35135135135135
chr11	75263875	75277500	8	9300	2.30769230769231
chr11	89948025	89957200	8	4925	2.51282051282051
chr11	92801900	92815825	8	7175	2.5
chr11	122846950	122854925	8	4200	2.0952380952381
chr12	33034775	33051450	8	8450	2.40449438202247
chr12	42863825	42881550	8	11750	2.44155844155844
chr12	51315775	51323350	8	5475	1.55555555555556
chr12	57845575	57857050	8	6500	1.5
chr12	77257400	77274425	8	8925	2.85333333333333
chr12	89737075	89753925	8	11875	2.84
chr12	95938125	95950400	8	7700	2.21052631578947
chr12	102215000	102225500	8	8225	1.75
chr12	125398000	125409150	8	7575	1.32608695652174
chr12	125667500	125680825	8	9600	0.805555555555556
chr13	21628900	21636750	8	4500	3.29411764705882
chr13	41580350	41595900	8	8200	2.62275449101796
chr13	60361725	60368475	8	4975	1.21428571428571
chr13	78425700	78435275	8	5625	2.44444444444444
chr13	78488675	78496775	8	4725	1.85507246376812
chr13	79174650	79184550	8	7225	0.953846153846154
chr13	95474600	95481825	8	5375	1.08474576271186
chr13	103244100	103255300	8	5675	2.61290322580645
chr14	64852850	64862725	8	7225	1.2280701754386
chr14	105142550	105167375	8	14800	2.4
chr15	35471950	35483000	8	7000	3.28
chr15	35536550	35550550	8	7150	2.41379310344828
chr15	42065150	42088475	8	9450	2.704
chr15	63366175	63382800	8	11950	1.40579710144928
chr15	64745825	64759675	8	8700	2.3
chr15	69365775	69387550	8	15200	2.6605504587156
chr15	75242100	75252425	8	5575	2
chr15	80350025	80373275	8	11625	2.06015037593985
chr15	85143700	85153300	8	6375	2.6
chr16	2028825	2042125	8	7275	3.22077922077922
chr16	8922025	8933225	8	5925	2.52631578947368
chr16	14722425	14736675	8	8425	1.90697674418605
chr16	19885600	19897000	8	7750	1.03649635036496
chr16	22641200	22653400	8	7500	2.625
chr16	23511325	23520550	8	5600	2.2258064516129
chr16	75272350	75300750	8	20475	1.83050847457627
chr17	1288650	1302125	8	7675	2.76190476190476
chr17	4751425	4764550	8	9475	1.22666666666667
chr17	5597375	5610275	8	8275	2.47272727272727
chr17	37024325	37043875	8	15925	1.47008547008547
chr17	66284775	66299150	8	8350	2.7741935483871
chr17	73336825	73353125	8	9100	3.25773195876289
chr17	79475925	79491075	8	8900	2.1875
chr18	9912975	9929925	8	10600	2.74418604651163
chr18	35061000	35073500	8	7475	1.33980582524272
chr18	53522825	53532575	8	6875	1.85714285714286
chr19	2539650	2547200	8	4350	2.46153846153846
chr19	47244550	47252225	8	3625	2.34285714285714
chr19	54162225	54174075	8	6275	1.83333333333333
chr19	56616700	56627425	8	7925	0.875
chr2	10463500	10473900	8	7900	1.2972972972973
chr2	42268025	42282500	8	9375	2.07843137254902
chr2	44350850	44366950	8	9825	1.66197183098592
chr2	62960025	62973425	8	7175	2.66071428571429
chr2	112654950	112666825	8	4750	2.98039215686275
chr2	159340975	159355325	8	8450	2.48192771084337
chr2	162093100	162107925	8	5925	3.23684210526316
chr2	169095700	169105700	8	5100	2.03225806451613
chr2	171564750	171575250	8	7125	1.74358974358974
chr2	174800475	174806825	8	4500	1.08695652173913
chr2	187349275	187356925	8	4700	2.91304347826087
chr2	190073225	190087575	8	8050	3.28421052631579
chr2	208624700	208638475	8	10675	1.96774193548387
chr2	222431950	222441675	8	5900	1.9
chr2	225434750	225453275	8	11475	1.57142857142857
chr2	232465475	232487400	8	10350	2.32558139534884
chr2	240122600	240135725	8	7350	2.8
chr2	240142875	240149350	8	3875	1.85714285714286
chr20	632400	649650	8	9300	3.15384615384615
chr20	821075	828800	8	5925	1.09090909090909
chr20	25225950	25233500	8	3800	2.25
chr20	37351500	37360525	8	7375	0.470588235294118
chr21	43880750	43889025	8	5050	2.93023255813953
chr22	22212250	22223275	8	6550	2.22222222222222
chr22	37574500	37596200	8	7450	3.27777777777778
chr22	46362250	46374525	8	6150	3
chr3	4344500	4353450	8	6250	2
chr3	8533700	8546725	8	8900	1.85714285714286
chr3	29318975	29333025	8	8075	2.57142857142857
chr3	51420450	51435100	8	7900	1.77586206896552
chr3	53190775	53208550	8	8575	3.12903225806452
chr3	62350425	62365675	8	13500	0.571428571428571
chr3	78916675	78930850	8	8850	1.81818181818182
chr3	108298075	108310250	8	7150	2.63013698630137
chr3	111577350	111593825	8	10425	1.47916666666667
chr3	120147850	120158350	8	7225	0.774193548387097
chr3	120481425	120493150	8	6700	1.5045871559633
chr3	124591925	124609850	8	10100	2.24137931034483
chr3	139249625	139260425	8	7400	0.888888888888889
chr3	169375425	169388200	8	10525	2.7906976744186
chr4	62774750	62781875	8	5850	0.56
chr4	66519650	66537200	8	9475	2.96703296703297
chr4	69203250	69214100	8	8275	0.714285714285714
chr4	69312050	69321350	8	6475	2.93333333333333
chr4	95372175	95383400	8	7425	1.73134328358209
chr4	104344600	104352725	8	5425	1.03571428571429
chr4	138448675	138467425	8	14875	0.666666666666667
chr4	151499725	151506900	8	4675	2
chr4	154702475	154715375	8	8225	2
chr5	6711700	6723750	8	6025	3.13513513513514
chr5	82361825	82374850	8	9325	1.33333333333333
chr5	87536200	87566850	8	15125	2.26877470355731
chr5	98098875	98113375	8	7750	2.18556701030928
chr5	98117700	98133075	8	8100	2.88
chr5	118405625	118418250	8	8775	1.33333333333333
chr5	133330450	133344375	8	8050	1.49275362318841
chr5	171873325	171883550	8	6500	1.48314606741573
chr6	15016900	15023925	8	4250	1.75757575757576
chr6	20865425	20886500	8	12900	1.78947368421053
chr6	30646975	30659625	8	8800	0.895238095238095
chr6	42011725	42019325	8	4050	1.72222222222222
chr6	44628500	44641125	8	9650	1.16417910447761
chr6	83771825	83782425	8	6250	2.46153846153846
chr6	100676200	100685125	8	4700	2.29090909090909
chr6	126063050	126076900	8	11425	0.478260869565217
chr6	128812100	128829550	8	9150	2.05633802816901
chr6	137807250	137820225	8	11225	0.555555555555556
chr6	144274125	144297500	8	15650	1.86046511627907
chr7	21064025	21085425	8	10475	3.10989010989011
chr7	22891050	22900350	8	5125	2.38095238095238
chr7	27130275	27146925	8	10375	2.59090909090909
chr7	30384350	30398775	8	9800	2.60606060606061
chr7	39991975	39999350	8	4600	2.43137254901961
chr7	48123025	48132100	8	5975	2.46666666666667
chr7	98693600	98710400	8	8075	3.24087591240876
chr7	110721725	110746225	8	12875	2.79338842975207
chr7	111888825	111908300	8	10350	2.80851063829787
chr7	128895800	128904600	8	5500	3.29411764705882
chr8	9114200	9129600	8	9425	2.14473684210526
chr8	10188600	10203550	8	9875	2.84210526315789
chr8	21639300	21648500	8	4325	2.73076923076923
chr8	21770275	21782875	8	7050	2.66666666666667
chr8	40613275	40628600	8	7375	2.68181818181818
chr8	87071350	87082075	8	7375	2.19354838709677
chr8	92078150	92088350	8	4950	2.42105263157895
chr8	99950725	99964350	8	12100	0.21978021978022
chr8	143530375	143537325	8	3075	3.03225806451613
chr8	144501750	144518625	8	8950	2.69767441860465
chr9	965650	978025	8	8300	2.05128205128205
chr9	76692900	76708700	8	8050	3.08
chr9	87461025	87483350	8	11050	2.8
chr9	108149675	108168375	8	12125	3.10588235294118
chr9	110248400	110254375	8	4050	1.63636363636364
chr9	125702100	125715200	8	7575	2.71794871794872
chr9	134756075	134777600	8	9650	3.14649681528662
chr9	136738475	136742050	8	2800	0.689655172413793
chrX	9548600	9555775	8	4975	2.13636363636364
chrX	34575175	34584550	8	7075	1.29411764705882
chrX	136652175	136675800	8	11800	2.18181818181818
chr1	932500	937025	7	2875	2.34782608695652
chr1	8930325	8944000	7	8325	2.30232558139535
chr1	9773150	9779275	7	4800	1
chr1	16274975	16288500	7	7150	2.43564356435644
chr1	42334025	42345000	7	5900	1.33802816901408
chr1	44395375	44405475	7	5850	2.47887323943662
chr1	47689250	47698575	7	5875	1.24528301886792
chr1	54407950	54424150	7	8550	2.31645569620253
chr1	58061425	58071925	7	7700	2.42105263157895
chr1	89232925	89249125	7	9600	2.06711409395973
chr1	91435850	91443375	7	4475	2.14814814814815
chr1	144925150	144942150	7	12025	1.9746835443038
chr1	206857100	206883525	7	15200	1.8989898989899
chr1	225997300	226015325	7	8100	2.25454545454545
chr1	226127675	226139075	7	5700	2.33333333333333
chr1	226907575	226928025	7	9000	2.11851851851852
chr1	229161175	229168900	7	4550	1.78947368421053
chr1	229362825	229374950	7	7825	1.94594594594595
chr1	243651450	243662325	7	6850	2.25396825396825
chr1	243893175	243915325	7	12200	2.06153846153846
chr1	244602525	244625250	7	11700	2.53731343283582
chr10	68682950	68691250	7	5250	2.35714285714286
chr10	74584525	74591650	7	4600	0.807017543859649
chr10	98268125	98274650	7	4500	2.34782608695652
chr10	111760750	111776650	7	11025	2.19047619047619
chr10	111964950	111972050	7	4250	1.59090909090909
chr10	118585875	118601800	7	9000	2.00913242009132
chr10	121409725	121418875	7	5750	2.46153846153846
chr11	3875250	3883875	7	4750	2.04166666666667
chr11	16997475	17009850	7	7900	1.26744186046512
chr11	35636600	35644125	7	4975	2.13953488372093
chr11	46067250	46080425	7	10675	0.40625
chr11	69248875	69264250	7	9025	2.43396226415094
chr11	75373500	75380350	7	4950	1.29411764705882
chr11	75916350	75922725	7	3850	1.54545454545455
chr11	95025925	95036200	7	5450	2.08
chr11	116369700	116377425	7	5475	1.57647058823529
chr12	2858525	2863950	7	4225	1.1304347826087
chr12	8839675	8855275	7	9125	1.89380530973451
chr12	28121250	28129300	7	5100	1.78378378378378
chr12	49388275	49394375	7	4350	1.84
chr12	49481900	49489150	7	6075	0.377952755905512
chr12	52512625	52521975	7	6950	2.12
chr12	56318950	56327125	7	4525	1.88235294117647
chr12	57479250	57489000	7	5925	1.95348837209302
chr12	65987775	65998225	7	6200	1.92523364485981
chr12	81324575	81332825	7	4400	2.25
chr12	106639000	106649175	7	4900	2.34375
chr12	108833625	108843550	7	6050	2.02197802197802
chr12	120631075	120640225	7	5025	1.72413793103448
chr12	122012200	122024300	7	7700	1.74603174603175
chr12	122062725	122071525	7	5675	1.41176470588235
chr13	20979675	20991150	7	5275	2.50943396226415
chr13	28187125	28200575	7	6425	1.77952755905512
chr13	28363425	28372125	7	5850	0.735294117647059
chr13	30410675	30422950	7	8025	2.30769230769231
chr13	36422800	36435250	7	10025	1.01052631578947
chr13	36558450	36571400	7	8950	1.60869565217391
chr13	58203275	58209325	7	3825	1.23809523809524
chr13	100636800	100650600	7	11350	0.707692307692308
chr13	107213300	107223500	7	7275	0.842105263157895
chr13	112754700	112765725	7	6225	1.95744680851064
chr14	36736525	36754200	7	10350	2.13675213675214
chr14	56066700	56078625	7	8775	1.45263157894737
chr14	56592400	56606300	7	7600	2.49462365591398
chr14	57351225	57372900	7	17150	1.10548523206751
chr14	81772025	81784050	7	7350	2.48275862068966
chr14	86032125	86047850	7	6325	2.51851851851852
chr14	95230600	95248350	7	10700	2.54901960784314
chr14	102780000	102787175	7	4025	1.64444444444444
chr14	103860550	103870800	7	5250	2.43243243243243
chr15	28339150	28345125	7	3975	1.5
chr15	35350175	35361325	7	6925	1.88095238095238
chr15	43801100	43811700	7	5875	2.52459016393443
chr15	56028175	56036450	7	4850	1.92857142857143
chr15	59218200	59227200	7	6550	2.50909090909091
chr15	63328525	63346875	7	12050	2.46153846153846
chr15	66469075	66477875	7	6350	1.18421052631579
chr15	76157275	76165725	7	6525	0.83495145631068
chr15	81277300	81283775	7	3900	1.40983606557377
chr15	93599675	93617675	7	12525	0.994652406417112
chr16	2197825	2211075	7	10525	0.859259259259259
chr16	2517200	2526325	7	5150	2.52631578947368
chr16	19862375	19875650	7	11175	1.08823529411765
chr16	23153575	23161525	7	5400	2
chr16	30544500	30560850	7	7950	2
chr16	31141800	31154400	7	6525	1.87654320987654
chr16	49308275	49318050	7	7500	0.978723404255319
chr16	56223100	56232975	7	6300	1.78313253012048
chr16	57561875	57574500	7	7200	2.13888888888889
chr16	75030975	75039175	7	4375	2.35714285714286
chr16	75487825	75497425	7	5825	1.6
chr16	77996750	78006275	7	8100	0.231578947368421
chr17	5184850	5193350	7	5425	1.02040816326531
chr17	29813875	29832300	7	9225	2.51282051282051
chr17	37350500	37359075	7	5650	1.81395348837209
chr17	46230850	46241450	7	5775	2.0327868852459
chr17	48635825	48643875	7	5450	1.50515463917526
chr17	54669625	54676250	7	3950	2.14285714285714
chr17	56400950	56417675	7	9125	2.21428571428571
chr17	59231050	59239750	7	5875	1.1358024691358
chr17	72199175	72211300	7	8275	0.909090909090909
chr17	76246150	76255475	7	5150	2
chr18	5577125	5585950	7	4375	2.225
chr18	8790900	8803900	7	9250	1.00401606425703
chr18	23805375	23818325	7	8825	1.46666666666667
chr18	34524550	34531025	7	4500	1.75609756097561
chr18	47012100	47022225	7	5800	1.38461538461538
chr19	6263550	6279225	7	8275	2.48
chr19	11528475	11534075	7	3650	2.07692307692308
chr19	36129800	36136800	7	4250	2.17857142857143
chr19	45593150	45607925	7	8850	1.88235294117647
chr19	50138700	50147575	7	5125	2.17391304347826
chr19	52405375	52413775	7	5925	2
chr19	53444575	53450300	7	3875	2.35294117647059
chr19	54382075	54388050	7	4625	0.651162790697674
chr19	54459350	54465200	7	4400	1.05454545454545
chr2	26972225	26982075	7	4700	2.24615384615385
chr2	37177725	37185975	7	4550	1.875
chr2	54184075	54199175	7	7625	1.79746835443038
chr2	58654050	58664175	7	4600	2.09090909090909
chr2	63234575	63241150	7	4550	1.84
chr2	72369575	72377575	7	5650	1.0188679245283
chr2	135674700	135685350	7	5500	2.33766233766234
chr2	154388025	154393900	7	3925	1.28571428571429
chr2	168238050	168254450	7	9775	1.77865612648221
chr2	169371775	169386725	7	5650	2.35514018691589
chr2	188892775	188901925	7	6925	2.54545454545455
chr2	189287550	189308300	7	9475	1.9247311827957
chr2	191539750	191547225	7	5650	0.939759036144578
chr2	196667875	196675725	7	6300	1.83333333333333
chr2	197029725	197037325	7	4625	1.7
chr2	231576825	231588650	7	8150	2.20408163265306
chr20	1404300	1413225	7	4725	1.44
chr20	6791500	6799575	7	4975	2.25974025974026
chr20	12728625	12745375	7	9150	2.19138755980861
chr20	14311775	14318250	7	4650	1.42857142857143
chr20	19186250	19194600	7	5225	1.41666666666667
chr20	23449475	23456000	7	3500	2.41176470588235
chr20	30423700	30433725	7	5350	2.16279069767442
chr20	39310975	39321675	7	6175	2.2962962962963
chr20	39780425	39788100	7	4525	1.80952380952381
chr20	47896425	47911225	7	8950	1.86516853932584
chr20	52474050	52493675	7	10000	2.46
chr20	55305900	55312850	7	4100	2.15384615384615
chr21	16374025	16379550	7	4600	0.693877551020408
chr21	24752525	24758850	7	4575	2.11764705882353
chr22	28273600	28283975	7	5975	1.2
chr22	38141150	38148625	7	3750	2.38095238095238
chr22	46468500	46474675	7	3525	2.23809523809524
chr3	1542725	1556525	7	8150	2.16326530612245
chr3	41403550	41413075	7	6375	2
chr3	49940800	49949175	7	4650	1.25806451612903
chr3	51826425	51837325	7	8050	2.21621621621622
chr3	54664000	54678975	7	7300	2.02714932126697
chr3	60531100	60542700	7	5975	2.50724637681159
chr3	63424275	63432600	7	5875	1.92727272727273
chr3	64424700	64431725	7	5050	2
chr3	83048950	83058225	7	6950	1
chr3	98603300	98613600	7	8150	1.58333333333333
chr3	117112700	117129450	7	8675	2.51851851851852
chr3	127993525	128006975	7	8625	1.30769230769231
chr3	128438975	128448975	7	6225	1.25714285714286
chr3	135905350	135917225	7	5100	2.43396226415094
chr3	150316300	150327500	7	7800	1.44117647058824
chr3	155459600	155470425	7	6575	2.44897959183673
chr4	41613725	41628225	7	7325	2.36363636363636
chr4	55091050	55101075	7	7550	0.990825688073395
chr4	56041725	56054575	7	7275	2.3
chr4	69269050	69279975	7	7675	1.64516129032258
chr4	85482375	85491100	7	6125	1.11904761904762
chr4	94747825	94757075	7	6250	2.42424242424242
chr4	114062300	114070525	7	7125	0.248062015503876
chr4	134065150	134076600	7	8500	1.84905660377358
chr4	141655650	141665750	7	6175	1.58536585365854
chr4	144296750	144304575	7	4675	2.28571428571429
chr4	155659000	155668900	7	7725	1.8
chr4	186129975	186141050	7	5325	2.51851851851852
chr5	7391275	7402750	7	8425	1.05357142857143
chr5	7418325	7429225	7	8950	0.73469387755102
chr5	56471350	56484725	7	8075	1.85227272727273
chr5	76932450	76940925	7	6225	1.33333333333333
chr5	81585725	81592900	7	5475	0.788732394366197
chr5	87682125	87697950	7	13175	1.21311475409836
chr5	90168875	90186125	7	7575	2.38216560509554
chr5	120031125	120044225	7	9025	0.961702127659574
chr5	134363350	134370925	7	4275	1.54545454545455
chr5	138608175	138618125	7	7750	0.714285714285714
chr5	153568550	153577550	7	5675	1.58490566037736
chr5	176724450	176732300	7	4700	1.57894736842105
chr5	176789000	176801600	7	6250	2.21875
chr6	4921150	4932950	7	6650	1.76811594202899
chr6	7725750	7733000	7	4700	1.69230769230769
chr6	15429150	15451850	7	19725	0.918032786885246
chr6	24399625	24408275	7	5725	2.52941176470588
chr6	30169125	30182650	7	6450	2.5
chr6	31461250	31468775	7	3675	1.9
chr6	32153725	32165550	7	7500	2.32352941176471
chr6	33084100	33094450	7	6425	1.05882352941176
chr6	36643725	36650675	7	4900	2.06451612903226
chr6	49516550	49524700	7	6000	1.44
chr6	56886150	56894225	7	5025	1.4
chr6	75912050	75923950	7	7450	1.80952380952381
chr6	134209075	134217850	7	5125	1.90697674418605
chr6	136818150	136829100	7	8700	1.09677419354839
chr6	136929575	136936750	7	4150	2.04255319148936
chr6	144963350	144984600	7	15325	1.24187725631769
chr6	158757050	158765825	7	5300	2.31578947368421
chr7	88975	101775	7	10850	0.722222222222222
chr7	2143175	2151675	7	6000	1.11111111111111
chr7	17343025	17357400	7	7400	1.54545454545455
chr7	17970325	17981600	7	5125	2.52083333333333
chr7	19145375	19159975	7	9725	1.8
chr7	22598775	22605650	7	5900	0.588235294117647
chr7	24411675	24422125	7	5775	2
chr7	24429850	24446925	7	10250	2.19900497512438
chr7	76021975	76027225	7	2850	2.41379310344828
chr7	101456750	101470125	7	7625	1.36507936507937
chr7	117446000	117456475	7	7900	2.41379310344828
chr7	117506450	117517875	7	8650	0.676056338028169
chr7	127803700	127809350	7	3725	1.56862745098039
chr7	128093675	128100000	7	4450	2.06666666666667
chr7	135242200	135248450	7	4350	2
chr7	138656550	138667425	7	7050	1.83333333333333
chr7	140147275	140159475	7	9375	1.125
chr7	150800200	150813500	7	5850	2.30909090909091
chr7	150940225	150950750	7	8475	0.736842105263158
chr7	155596300	155607050	7	8000	1.04225352112676
chr7	157796700	157814300	7	8750	2.45161290322581
chr8	838475	853825	7	9350	1.94782608695652
chr8	6582450	6592500	7	6900	2.18181818181818
chr8	9753950	9768750	7	12125	1.18181818181818
chr8	23829925	23840075	7	7800	2.38095238095238
chr8	25531275	25540000	7	5000	2
chr8	26449075	26458750	7	5325	2
chr8	37738000	37757575	7	11425	1.53684210526316
chr8	54670875	54681275	7	8450	0.408163265306122
chr8	61675150	61691625	7	10275	2.35087719298246
chr8	65487875	65500475	7	8125	2.34408602150538
chr8	68250425	68261850	7	6100	1.60919540229885
chr8	72750500	72759175	7	6050	1.76923076923077
chr8	74216375	74227175	7	5425	2.40350877192982
chr8	91580600	91593900	7	8425	1.58677685950413
chr8	97165225	97174575	7	6725	1.17391304347826
chr8	103908975	103923650	7	8175	2.18965517241379
chr8	107670675	107679350	7	4900	2.13953488372093
chr8	136468125	136481075	7	6700	1.70786516853933
chr9	37024775	37040850	7	10700	1.85714285714286
chr9	38682150	38693225	7	8200	0.746268656716418
chr9	93540900	93546975	7	4025	2.5
chr9	136746075	136758675	7	7525	1.76666666666667
chr9	138894750	138904425	7	8225	0.363636363636364
chrX	83254225	83257525	7	2100	1.05263157894737
chrX	113230850	113238100	7	5050	1.41935483870968
chrX	124528725	124533225	7	3525	0.708333333333333
chrX	129086000	129093950	7	3775	2.47826086956522
chrX	133676400	133686450	7	7550	1.66666666666667
chrX	136505375	136514875	7	5525	1.75
chrX	150065625	150073700	7	5400	1.75308641975309
chr1	12123000	12130300	6	5800	0.494623655913978
chr1	16081875	16089500	6	5275	1.69230769230769
chr1	22814200	22818950	6	3525	1.2258064516129
chr1	23360150	23366775	6	3550	1.62666666666667
chr1	25252200	25262100	6	7600	1.58333333333333
chr1	31843900	31850275	6	4850	0.781609195402299
chr1	32177800	32182325	6	2550	1.33333333333333
chr1	37720750	37723175	6	1800	0.842105263157895
chr1	40357100	40368525	6	8425	1.5609756097561
chr1	41265200	41271400	6	4000	1.01234567901235
chr1	43145800	43158900	6	9500	0.989583333333333
chr1	93296850	93302875	6	3950	0.990990990990991
chr1	97211725	97215525	6	2325	1.79310344827586
chr1	100110900	100119300	6	5125	1.6969696969697
chr1	108404650	108411725	6	5075	1.37837837837838
chr1	150942900	150955425	6	8950	0.814814814814815
chr1	154716000	154720975	6	3375	1.25423728813559
chr1	167187975	167206050	6	12600	1.43835616438356
chr1	167686250	167696950	6	5175	1.63333333333333
chr1	182809750	182815800	6	4350	1.0625
chr1	190443325	190449750	6	4625	1.52380952380952
chr1	195814725	195821350	6	5950	0.318181818181818
chr1	200192825	200198500	6	4050	1.77777777777778
chr1	200855975	200867750	6	8375	1.18604651162791
chr1	202771225	202782400	6	7575	1.30232558139535
chr1	214150100	214164100	6	10600	0.68141592920354
chr1	233424150	233432175	6	6575	0.481203007518797
chr10	28500000	28507425	6	4050	1.66666666666667
chr10	52832700	52844075	6	7325	1.17894736842105
chr10	53665800	53679100	6	9100	1.19402985074627
chr10	64574250	64579425	6	3550	1.06976744186047
chr10	89380000	89388625	6	5675	1.71428571428571
chr10	91234875	91239425	6	3200	0.829268292682927
chr10	92394700	92402050	6	4875	1.56756756756757
chr10	93638925	93650675	6	8300	0.885572139303483
chr10	95030000	95043600	6	9100	1.50738916256158
chr10	102973675	102977950	6	3250	1.0952380952381
chr10	135048900	135052900	6	2850	1.11764705882353
chr11	2706375	2725600	6	15025	1.31182795698925
chr11	7693900	7700750	6	4575	1.15151515151515
chr11	8827625	8837525	6	6425	1.13131313131313
chr11	13025175	13035375	6	6850	1.63333333333333
chr11	43092025	43096825	6	3350	1.02941176470588
chr11	57404250	57420900	6	12925	1.64864864864865
chr11	67271075	67276850	6	3525	1.41379310344828
chr11	70952000	70967625	6	11975	1.10344827586207
chr11	79142625	79153250	6	6425	1.72727272727273
chr11	93467400	93476125	6	6100	1.05714285714286
chr11	112688200	112697800	6	5875	1.67123287671233
chr11	120267700	120276050	6	5550	1.02325581395349
chr11	124659575	124664375	6	4075	0.666666666666667
chr11	134136275	134148400	6	8375	0.993939393939394
chr11	134858075	134870075	6	9200	1.03030303030303
chr12	7996800	8005575	6	5225	1.57407407407407
chr12	13355425	13365150	6	6250	1.775
[truncated: 1,844 more rows]
