# Supplementary material for: Large organized chromatin lysine domains help distinguish primitive from differentiated cell populations
Source: Nat Commun. 2021 Jan 21;12:499. doi: 10.1038/s41467-020-20830-9 (PMC7820432; doi:10.1038/s41467-020-20830-9)
Supplement: Supplementary file 3 — Supplementary Software [file 41467_2020_20830_MOESM3_ESM.zip › E020-H3K4me3_LOCKS.bed]

chr1	825025	1182275	48	38625	49.4285714285714
chr1	1207575	1712350	48	59075	50.2745098039216
chr1	15835175	16862900	48	68275	58.7272727272727
chr1	26421175	27325925	48	84200	37.7829457364341
chr1	149672375	150603900	48	89325	47.0238095238095
chr1	154839300	155295750	48	93050	52
chr1	155825925	156405850	48	64500	57.5294117647059
chr1	156406025	156898000	48	69800	53.9375
chr10	38772450	38870700	48	32950	26.8859060402685
chr10	39076550	39123600	48	30325	8.11764705882353
chr11	190500	639925	48	59500	54.72
chr11	62272350	62651850	48	81200	54.4897959183673
chr11	64763925	65293700	48	68675	46.5
chr11	66024125	66496900	48	61375	37.5
chr11	66769675	67384750	48	60750	56.1165048543689
chr11	118659425	119294575	48	80375	45.5
chr12	56040175	56732300	48	90275	47.5769230769231
chr12	120523675	121127850	48	63900	54.32
chr16	401450	838425	48	58075	35.6923076923077
chr16	1339150	2070950	48	75475	48.2191780821918
chr16	2072600	2589075	48	56625	61.2830188679245
chr16	2652775	3186275	48	69075	61.0425531914894
chr17	7034375	7475050	48	80850	48.1818181818182
chr17	7475250	8056400	48	82125	50.9655172413793
chr17	38020050	38579550	48	57800	52.4731182795699
chr17	79303050	79895700	48	78075	53.5555555555556
chr19	342100	920925	48	54975	46.7368421052632
chr19	980325	1295900	48	53450	52.2372881355932
chr19	1381500	1777025	48	44575	58.7027027027027
chr19	10119825	10714750	48	61625	59.1428571428571
chr19	11248275	12034900	48	57875	51.3623188405797
chr19	12383250	12958550	48	66375	43.2631578947368
chr19	13841925	14245550	48	47875	31.4857142857143
chr19	17790500	18332250	48	50525	55.4117647058824
chr19	18334550	18812250	48	56225	61.7241379310345
chr19	36334675	37211500	48	70075	39.4477611940299
chr19	37237075	38420275	48	64700	50.5889570552147
chr19	42363175	42818475	48	55525	56.2926829268293
chr19	43966825	44718175	48	65025	58.1052631578947
chr19	45221575	45928250	48	60950	58.1855670103093
chr19	45931025	46320500	48	62375	31.7142857142857
chr19	49176475	49632700	48	53650	25.1578947368421
chr19	52365575	53040425	48	56500	46.6236559139785
chr19	55831000	56147825	48	48750	59.4615384615385
chr19	57682825	58428800	48	77475	28.2068965517241
chr19	58512050	58945475	48	53275	35.3846153846154
chr2	26915025	27989200	48	79125	51.7011494252874
chr20	30299950	31355975	48	61775	51.4054054054054
chr20	62085200	62602025	48	53375	49.5223880597015
chr21	10754500	10838075	48	53775	19.36
chr21	11032975	11146175	48	18125	46.1052631578947
chr5	140174325	140798925	48	41450	44.9756097560976
chr6	25962700	26459625	48	111300	22.025
chr6	27438825	27780425	48	74000	18.5142857142857
chr6	28047600	28678600	48	71400	43.1578947368421
chr6	28687550	28954125	48	65175	19.2903225806452
chr7	99867175	100527675	48	73100	51.9183673469388
chr7	150644600	151217075	48	64125	45.9459459459459
chr8	144302175	144952525	48	58975	53
chr8	145513925	146052700	48	72525	54.1854304635762
chr9	130828575	131646650	48	70225	60.6470588235294
chr9	131929150	132515375	48	50700	60.04
chr9	139684925	140137475	48	60075	41.5140186915888
chrX	48325850	49057150	48	75850	54.0652173913044
chr11	65306375	65839500	47	74050	42.8358208955224
chr16	33864825	33975575	47	20075	43.2222222222222
chr17	41771650	42463750	47	69025	46.6666666666667
chr10	102385375	102833875	46	47075	58.8490566037736
chr14	23181975	23846075	46	72450	41.4137931034483
chr16	30345150	30939075	46	73075	37.078125
chr17	45608025	46238550	46	56375	53.8713450292398
chr19	53072650	53973525	46	60100	44.1684210526316
chr7	27133975	27292100	46	31350	40.9166666666667
chr17	26878425	27370750	45	59525	48.96
chr17	42611175	43250700	45	59150	44.1224489795918
chr12	57823200	58336250	44	71850	47.3465346534653
chr17	46507200	46832750	43	30425	48.780487804878
chr17	72667075	73286500	43	63175	47.6697247706422
chr1	150779150	151520150	42	65750	44.25
chr12	6377950	6888550	42	64125	43.7520661157025
chr17	73630200	74268325	42	54150	49.4
chr2	220024425	220550350	42	58050	49
chr6	31430450	31941250	42	73225	42.2474226804124
chrX	152863425	153286225	42	42125	49.4
chr6	26923775	27357900	41	65350	35.7843137254902
chr17	39932025	40482050	40	50900	35.7401129943503
chr2	89831475	89879875	40	29100	7.28571428571429
chr1	109358725	110230850	37	53125	44.75
chr10	42354950	42397175	37	25400	5.90909090909091
chr1	32903550	33593700	36	48725	45.4311926605505
chr12	49072650	49595400	35	64975	31.0387596899225
chr12	53267525	53780125	35	62900	44.5396825396825
chr14	24422225	24913100	35	58125	34.5151515151515
chr16	67034100	67467050	35	45475	41.6825396825397
chr10	39123650	39154950	34	18525	3.82352941176471
chr11	693375	946100	34	46450	29.3142857142857
chr17	77702225	77819200	34	24950	35.7241379310345
chr2	176865600	177135625	34	27675	39.6923076923077
chr1	37937175	38529975	32	52100	34.5061728395062
chr20	29803925	29833275	31	19975	2.33333333333333
chr19	49924425	50097425	30	34875	28.1818181818182
chr2	219723650	219868325	30	19250	30.5826771653543
chr10	42791200	42863750	29	21075	33.7142857142857
chr11	63915925	64141100	29	44550	19.031847133758
chr17	40683875	41030650	29	42375	29.2100840336134
chr19	17320225	17459800	29	29650	25.0833333333333
chr19	54334475	54515025	29	34400	28
chr6	43137775	43743175	29	47350	30.4025974025974
chrX	153596450	153776875	29	34875	27.5555555555556
chr17	4538875	4939100	28	46775	27.9166666666667
chr10	135033225	135237325	26	23625	24.8636363636364
chr19	41681150	41955425	26	35025	23.1789473684211
chr21	10838125	10860775	26	17700	1.85185185185185
chr4	49633250	49660075	26	19075	1.51111111111111
chr19	55573400	55691500	25	24450	21.9240506329114
chr6	30411875	30737875	25	45275	27.2063492063492
chr6	33159625	33423450	25	58000	20.9881422924901
chr7	61779550	61803075	25	11125	3.88235294117647
chr11	57224525	57556050	24	48700	14.4083769633508
chr15	41511850	41954825	24	38550	27.4565217391304
chr19	39737775	40031225	24	42075	25.8
chr3	32821225	32914425	24	37300	11.9764705882353
chr11	124526775	124824950	23	28800	26.1832061068702
chr16	30958525	31257525	23	37025	16.203125
chr19	50814875	51071550	23	33200	23.4090909090909
chr3	9745225	10069300	23	33650	21.4653465346535
chr3	147072325	147142900	23	28050	11.2222222222222
chr11	46224050	46415100	22	26475	25.4953271028037
chr12	133528175	133659825	22	18125	21.4615384615385
chr17	17584250	17744475	22	25050	25.75
chr3	50242250	50341025	22	18700	14.9855072463768
chr6	26473825	26701800	22	34925	21.5510204081633
chr6	44170150	44296250	22	26100	19.2
chr9	35603350	35847175	22	39925	24.5
chr19	12035275	12306850	21	26125	24.4615384615385
chr20	44388550	44567350	21	22175	21.4324324324324
chr4	49093350	49123225	21	14050	6
chr12	6927700	7126925	20	42675	14.7008547008547
chr17	8057275	8241800	20	36625	14.3728813559322
chr17	36827425	37042350	20	39150	10.1237113402062
chr7	61739500	61759350	20	10950	3.15384615384615
chr1	6238950	6321850	19	22225	16.8793103448276
chr1	145381925	145611625	19	33975	16.344262295082
chr16	29873325	30135225	19	38975	16.638036809816
chr16	46413750	46455325	19	7150	18.625
chr19	7918450	8009675	19	19900	13.1219512195122
chr19	38794325	38943600	19	22075	20.72
chr2	74600525	74783125	19	41275	17
chr20	3712850	3874425	19	25050	16.8679245283019
chr15	96864025	96911700	18	26100	16.695652173913
chr2	223133175	223185950	18	16725	12.4920634920635
chr4	174415175	174460400	18	13575	8.9375
chr9	34577175	34666650	18	20100	15.9545454545455
chr16	56622900	56765275	17	21050	19.6413043478261
chr16	73067575	73105625	17	15550	5.6
chr19	2163300	2331425	17	22225	17.2625
chr19	49092075	49150550	17	19075	18.3962264150943
chr22	16848300	16862150	17	5775	10
chr3	181412675	181476250	17	29850	13.8115942028986
chr5	92905675	92957825	17	18050	15.7575757575758
chr5	180587225	180689675	17	37450	9.36842105263158
chr6	42846750	43062125	17	30125	14.5766871165644
chr8	145013200	145165100	17	31050	15.9470899470899
chrX	39940825	40036875	17	49350	6.5
chr10	8075925	8106200	16	17925	18.7586206896552
chr10	38870800	38888675	16	7200	8.84615384615385
chr15	89910550	89960225	16	9175	16.1237113402062
chr19	3024650	3063150	16	9325	18.390243902439
chr19	54592775	54709250	16	24275	12.7107438016529
chr19	58950450	59086325	16	29100	9.55681818181818
chr21	10701050	10726075	16	5950	9.44
chr5	87955125	87991475	16	20775	2.61111111111111
chr6	10381575	10427400	16	20225	8.88372093023256
chr1	45196500	45286525	15	16025	12.1363636363636
chr11	64478500	64578700	15	19250	16.6976744186047
chr12	49687100	49763725	15	15150	17.9252336448598
chr12	115102650	115150050	15	15975	17.5789473684211
chr14	21849950	22012350	15	26775	17.3562231759657
chr15	68112250	68156475	15	13275	12.2714285714286
chr19	41168725	41324675	15	24225	16.9152542372881
chr2	45154050	45183225	15	19125	4.58823529411765
chr2	232526375	232582575	15	15000	13.3636363636364
chr10	21782875	21825225	14	33900	4.12903225806452
chr12	52399875	52465200	14	13975	15.6153846153846
chr13	112707575	112761400	14	15700	14.3924050632911
chr14	21429075	21575125	14	21475	15.0992366412214
chr16	34181025	34196950	14	6250	10.5
chr19	1811725	1885525	14	18025	16.21875
chr19	12977925	13076650	14	19450	14.9272727272727
chr19	41100475	41130025	14	11950	7
chr19	50305075	50394525	14	19925	10.716814159292
chr7	57545700	57556850	14	7100	1.82857142857143
chr8	22406475	22463750	14	16250	6.33644859813084
chr1	2120700	2180550	13	12825	12.5542168674699
chr1	27894450	27961700	13	15850	14.44
chr1	45768575	45826900	13	11625	12.0162601626016
chr10	101279675	101300975	13	7650	5.85
chr14	21077200	21175125	13	23550	6.97478991596639
chr17	37748325	37801500	13	10700	15.3142857142857
chr17	41115450	41188850	13	15125	15.3538461538462
chr17	59473250	59494400	13	9675	6.15384615384615
chr19	48946550	49017700	13	13775	11.7123287671233
chr2	119564575	119617175	13	15175	9.54228855721393
chr21	11164925	11188200	13	5975	11.6666666666667
chr8	30196900	30300750	13	18650	14.2941176470588
chr8	72582750	72608550	13	17525	11.8947368421053
chr1	6500125	6558000	12	12575	10.44
chr1	161067575	161197275	12	24425	11.2051282051282
chr10	104153350	104223675	12	20650	8.62295081967213
chr10	127569050	127594225	12	7300	8.45454545454546
chr12	54744325	54785425	12	13475	8.94117647058824
chr12	125395500	125425825	12	14450	4.66666666666667
chr16	3199300	3242975	12	18350	6.81034482758621
chr17	1914825	1962875	12	12300	8.87037037037037
chr19	36192825	36289000	12	19900	11.1034482758621
chr19	38673775	38758775	12	15075	13.3821138211382
chr19	50141125	50205000	12	16875	6.39370078740157
chr4	87812525	87882350	12	11825	13.123595505618
chr4	111534775	111564775	12	19600	11.2903225806452
chr6	32094750	32165100	12	21650	13.5841584158416
chr7	100797300	100826375	12	15700	4.43243243243243
chr1	27633475	27720150	11	14650	11.7281553398058
chr1	41824075	41861050	11	8800	7.06382978723404
chr1	153892725	153965650	11	23975	6.592
chr1	232245825	232268475	11	12075	8.61818181818182
chr10	131748375	131771350	11	10150	11.7333333333333
chr12	54052475	54151100	11	14725	12.5806451612903
chr12	57471325	57529975	11	18475	8.88721804511278
chr12	57607350	57637900	11	12675	7.26829268292683
chr14	99697100	99744100	11	17375	6.5
chr17	37307000	37388500	11	17600	11.1052631578947
chr19	47728850	47779125	11	15150	9.58333333333333
chr19	54926225	54984925	11	13950	10.53125
chr2	105458600	105490650	11	16700	3.68292682926829
chr4	13523900	13551125	11	9675	10.6363636363636
chr4	49145050	49158650	11	7550	5.04761904761905
chr5	76923775	76941875	11	7075	6.76190476190476
chr5	176827275	176944825	11	20775	11.3472222222222
chr6	15239800	15270225	11	17050	3.07142857142857
chr7	98971450	99105000	11	22650	9.95897435897436
chrX	25020150	25041550	11	9800	11.6551724137931
chrX	69641350	69699750	11	12125	9.14117647058823
chr1	18955925	18973925	10	10350	3.41379310344828
chr1	153581075	153671125	10	15150	10.2543352601156
chr1	221049650	221069225	10	9175	6.73529411764706
chr10	103532925	103604425	10	20150	7.34146341463415
chr11	31818575	31849300	10	21925	1.88636363636364
chr14	105259975	105333225	10	14775	11.2363636363636
chr14	105939925	105958550	10	8525	3.36363636363636
chr15	37169625	37191225	10	8525	8.26190476190476
chr16	86587800	86613750	10	10675	6.02061855670103
chr17	35277275	35307800	10	14450	9.31034482758621
chr19	15528000	15568925	10	9425	7.84105960264901
chr2	85764125	85844975	10	20050	7.45341614906832
chr2	172945200	172975175	10	14850	2.78857142857143
chr20	21486050	21504150	10	9200	6.4
chr20	22548425	22567975	10	6550	8.20253164556962
chr20	61635150	61646625	10	3550	10.8461538461538
chr21	38065100	38083400	10	8700	3.6734693877551
chr3	50356950	50403500	10	17000	4.825
chr3	62351150	62365500	10	9450	5.75
chr3	184016175	184099700	10	16100	7.48648648648649
chr4	54927650	54976625	10	14850	10.989247311828
chr4	88839175	88857225	10	10625	5.51162790697674
chr4	187162550	187188600	10	10675	7.75
chr5	124068400	124087375	10	16850	4.07692307692308
chr6	3155800	3168675	10	9050	2.38095238095238
chr6	27780850	27871750	10	32050	9.90909090909091
chr7	75888700	75948875	10	10750	9.11538461538461
chr9	35069225	35117625	10	15575	7.09638554216868
chr9	96707525	96723125	10	9000	3.35714285714286
chr9	129372775	129401700	10	9100	8.9126213592233
chr9	133535200	133591375	10	15075	10.94
chr1	91171700	91196650	9	12150	9.75609756097561
chr1	119521525	119544675	9	9650	4.64516129032258
chr1	197870925	197898450	9	10200	8.81967213114754
chr1	205411100	205427100	9	11725	6.84210526315789
chr10	22604400	22635300	9	13000	2.80769230769231
chr10	126105600	126154825	9	10125	9.87272727272727
chr11	32447900	32460975	9	6675	3.03703703703704
chr14	29226225	29255300	9	7275	7.27272727272727
chr17	56401250	56430925	9	8750	6.56296296296296
chr17	76337575	76362625	9	10025	7.93181818181818
chr19	7580350	7620675	9	9050	7.24675324675325
chr19	13202625	13231900	9	9650	8.72
chr2	131085200	131149950	9	10750	9.70629370629371
chr2	175190125	175209750	9	14775	4.96969696969697
chr22	46366600	46375400	9	4950	6.28571428571429
chr22	50680925	50710750	9	10150	4.83333333333333
chr4	978675	1006675	9	6975	9.87341772151899
chr5	42991575	43025675	9	10775	5.68115942028986
chr5	115894675	115912875	9	15925	2.23076923076923
chr6	1604275	1625800	9	11625	2.59615384615385
chr8	27465400	27472875	9	4925	1.81481481481481
chr8	146052800	146079425	9	7750	8.54545454545454
chr9	124975500	124991650	9	7450	5.14285714285714
chr9	126761125	126785125	9	8550	7.49450549450549
chrX	121354125	121366050	9	7825	3.35483870967742
chr1	11708525	11743275	8	8550	6.96385542168675
chr1	17185875	17232300	8	10400	8.58620689655172
chr1	50880925	50896975	8	7350	3.61538461538462
chr1	170629100	170640550	8	7525	5.2
chr1	213081300	213090750	8	7250	1.16666666666667
chr1	223195475	223205200	8	7300	1.09433962264151
chr10	42661300	42667275	8	2775	2.27586206896552
chr10	82212900	82228300	8	6275	7.0625
chr10	118890650	118900725	8	6650	0.931034482758621
chr10	124892075	124916050	8	15175	2.07228915662651
chr11	118585825	118599975	8	6725	2.9344262295082
chr14	38052525	38069650	8	10125	1.63440860215054
chr14	38658325	38681025	8	11550	6.17460317460317
chr14	77551775	77625350	8	13800	7.98373983739837
chr17	36714150	36735475	8	6500	8.02739726027397
chr17	47068050	47100975	8	16525	4.77586206896552
chr17	48609650	48642250	8	9550	7.46086956521739
chr19	46907000	46932525	8	8875	7.53684210526316
chr19	47136975	47165350	8	7700	7.26
chr2	241496500	241527650	8	9600	6.74444444444444
chr20	258800	329575	8	18725	7.25925925925926
chr20	61422625	61456350	8	8550	6.5
chr20	62669200	62716525	8	10150	8.496
chr22	27038100	27070275	8	11025	7.09243697478992
chr3	8540350	8545975	8	3450	3.125
chr3	51989500	52040400	8	11750	7.97916666666667
chr3	75785000	75791875	8	3050	2.52631578947368
chr3	150316875	150325700	8	5650	2.81081081081081
chr5	50672550	50695875	8	11650	4.98701298701299
chr5	72714925	72748050	8	9000	7.49382716049383
chr5	170735350	170743600	8	4275	3.5
chr5	174147225	174179225	8	13000	8.1726618705036
chr6	34190975	34217525	8	10675	7.71428571428571
chr6	99271400	99296625	8	17275	2.13114754098361
chr7	5594475	5638525	8	12500	5.71304347826087
chr7	20814700	20840375	8	20150	0.953271028037383
chr7	64337575	64367550	8	6775	6.50649350649351
chr7	156792200	156814450	8	4425	7.33333333333333
chr7	158610900	158657250	8	9525	8.56277056277056
chr8	97145125	97174425	8	8675	8.11428571428571
chr9	74371475	74385025	8	9850	2.75949367088608
chr9	76698525	76708200	8	7875	0.916666666666667
chr9	90020250	90032125	8	5975	4.16666666666667
chr9	96107200	96116925	8	5500	3.26315789473684
chr9	127518800	127542325	8	14000	1.70629370629371
chr9	135455100	135468225	8	7300	5.94736842105263
chr1	2978925	2990925	7	5600	3.35897435897436
chr1	28558425	28588225	7	8750	5.81954887218045
chr1	47690700	47698500	7	4750	2.8125
chr1	47898225	47916125	7	5975	4.86046511627907
chr1	73445325	73451675	7	3175	5.7
chr1	204034100	204050125	7	8575	2.39047619047619
chr10	6836225	6845850	7	5975	1.94805194805195
chr10	71328075	71338825	7	8975	0.411428571428571
chr10	104386975	104409725	7	9525	3.52123552123552
chr11	8692400	8722025	7	8825	6.55769230769231
chr11	14357425	14370150	7	4100	6.22222222222222
chr11	20177300	20186100	7	6750	2
chr11	59304500	59334375	7	11925	4.31155778894472
chr11	101980025	101991575	7	6900	6.93333333333333
chr12	52230225	52263800	7	9675	6.5
chr13	56226900	56236800	7	8275	0.355555555555556
chr13	100607650	100650400	7	33725	0.912
chr14	24006200	24048700	7	16475	4.85906040268456
chr14	57260700	57284750	7	21950	0.83495145631068
chr14	57361625	57372675	7	4175	4.14634146341463
chr14	61103675	61125350	7	12450	1.45806451612903
chr15	37385650	37403750	7	13900	3.02222222222222
chr15	53075400	53098825	7	14425	1.8989898989899
chr15	74419725	74429625	7	8025	0.882882882882883
chr16	18796850	18814925	7	8650	3.87577639751553
chr16	29796200	29832225	7	16725	5.06593406593407
chr16	86532375	86550150	7	5475	6.4
chr17	6898525	6950700	7	15275	5.22093023255814
chr17	27892625	27925050	7	11650	5.03829787234043
chr17	29020700	29060750	7	9225	6.68571428571429
chr17	36570825	36586675	7	6875	6.25352112676056
chr17	79979250	80024425	7	11675	5.68965517241379
chr18	8608250	8624150	7	8575	5.90476190476191
chr18	55094500	55109150	7	12025	1.16129032258065
chr18	74199850	74241250	7	11050	5.80487804878049
chr19	6730125	6744475	7	7350	3.84466019417476
chr19	20178475	20198525	7	6525	6.23529411764706
chr19	48893375	48904850	7	6775	2.07142857142857
chr2	63270575	63287600	7	15775	0.403846153846154
chr2	66652325	66674400	7	14175	4.09756097560976
chr2	77313350	77323150	7	8850	0.518518518518518
chr2	133023200	133034900	7	3750	4.11764705882353
chr2	237067550	237088775	7	13200	3.13513513513514
chr20	38896850	38904250	7	5975	1
chr22	28186775	28200825	7	9925	2.10752688172043
chr3	27753700	27773450	7	12350	1.23348017621145
chr3	57192125	57204725	7	7450	3.41176470588235
chr3	193848975	193860125	7	8675	6.66666666666667
chr4	4854350	4873700	7	7675	4.13559322033898
chr4	113556375	113577050	7	13475	3.7956204379562
chr4	190935525	190942775	7	5350	1.68888888888889
chr5	1874600	1888025	7	8100	4.58666666666667
chr5	17214050	17224375	7	6700	4.83333333333333
chr5	134363050	134386575	7	7275	6.50909090909091
chr5	158522775	158533950	7	7550	2.01818181818182
chr6	35452825	35474025	7	8550	6.66666666666667
chr6	37099175	37110475	7	6525	3
chr6	50783350	50794025	7	5975	3
chr6	100901850	100917675	7	7600	2.92
chr6	126021950	126029725	7	4725	3
chr7	1703300	1710900	7	6600	1.25
chr7	83086550	83095325	7	6675	0.857142857142857
chr7	96631525	96657150	7	11325	4.02366863905325
chr7	99669000	99728750	7	14375	4.94814814814815
chr7	99745850	99775675	7	9700	3.65882352941176
chr7	100932300	100965950	7	11850	5.20958083832335
chr7	109229975	109237375	7	4700	2.63157894736842
chr7	121776725	121790025	7	9150	6.35714285714286
chr7	157476350	157487000	7	6500	2.36734693877551
chr8	68862650	68870425	7	5275	3.77777777777778
chr9	99976025	100002050	7	11575	4.01492537313433
chr9	100609925	100620775	7	5500	3.81818181818182
chrX	47049825	47057825	7	6575	1.22222222222222
chrX	113815550	113842000	7	11525	2.65722379603399
chrX	124520900	124530375	7	8250	0.326530612244898
chr1	39451050	39463725	6	6450	5.40740740740741
chr1	46951000	46959175	6	4250	1.63779527559055
chr1	64238775	64249450	6	8275	1.34782608695652
chr1	81702950	81718775	6	8400	2.86046511627907
chr1	113361750	113369275	6	4800	3.02325581395349
chr1	167188275	167197600	6	6225	2.62745098039216
chr1	184633275	184641825	6	3450	2.96629213483146
chr1	205638300	205650225	6	5275	4.77669902912621
chr10	43890025	43916875	6	12800	3.31380753138075
chr10	53791875	53804050	6	8525	1.68224299065421
chr10	92564450	92574000	6	6650	1.94736842105263
chr10	103985475	104006825	6	6775	4.4
chr10	118919200	118928775	6	4200	2.46753246753247
chr10	123338800	123360750	6	8075	4.25217391304348
chr11	27650350	27657200	6	5425	0.956521739130435
chr11	70956550	70964700	6	7200	1.45
chr12	14857525	14868125	6	8375	1.28888888888889
chr12	32606350	32610750	6	3450	0.688524590163934
chr12	59716000	59724375	6	6400	2.92857142857143
chr12	103344025	103359875	6	6975	2.01129943502825
chr12	109895350	109916325	6	7800	4.88421052631579
chr13	43443075	43451425	6	4650	2.33846153846154
chr13	52157375	52165425	6	5775	4.88888888888889
chr13	54838100	54848650	6	7700	1.72222222222222
chr13	79167750	79184250	6	9325	2.99047619047619
chr15	44083700	44094050	6	5100	4.35443037974684
chr15	65098775	65119250	6	8250	4.72448979591837
chr15	65657275	65678050	6	5300	4.368
chr15	75929700	75943975	6	7925	1.61904761904762
chr16	49729800	49736925	6	4725	3.1
chr16	67866825	67883075	6	8050	3.32544378698225
chr16	85201500	85208050	6	3500	4.42105263157895
chr16	85640150	85650125	6	7325	2.96428571428571
chr16	87899450	87909050	6	5725	2.44827586206897
chr17	5083650	5096250	6	5050	4.21428571428571
chr17	43502175	43510550	6	5450	2.96875
chr17	48040175	48050675	6	6400	1.35897435897436
chr17	66192025	66203375	6	6850	2.50909090909091
chr17	78448525	78452975	6	4000	0.206896551724138
chr18	19744675	19757500	6	10050	2.94915254237288
chr18	77153000	77160800	6	5125	1.97368421052632
chr19	2454775	2495575	6	11775	4.36363636363636
chr19	3358900	3370650	6	5175	3.52941176470588
chr19	13259700	13279175	6	11925	1.59493670886076
chr19	44978900	44985525	6	3875	4.53846153846154
chr19	46990675	46999500	6	4075	3.16923076923077
chr19	48101475	48117425	6	7875	5.54022988505747
chr2	8012000	8021775	6	6325	4.68181818181818
chr2	19546875	19563550	6	9950	1.78523489932886
chr2	63800150	63845675	6	11050	5.12941176470588
chr2	162270325	162284900	6	6650	3.78313253012048
chr2	172171300	172176350	6	3500	2.37037037037037
chr20	20343050	20353125	6	9325	0.203389830508475
chr20	23329725	23344300	6	8550	2.46153846153846
chr20	25838575	25849625	6	5775	1.91780821917808
chr20	37351500	37360325	6	8150	0.246575342465753
chr20	60936175	60964025	6	8825	5.6036036036036
chr20	61554850	61593050	6	14575	4.4957264957265
chr21	34391900	34402025	6	5050	4.11428571428571
chr22	19701400	19718750	6	6325	4.12068965517241
chr22	28137475	28146300	6	4375	5.34426229508197
chr22	39897675	39931400	6	10125	4.28571428571429
chr22	42461200	42487775	6	8175	3.95
chr3	51420750	51432150	6	7075	5.5
chr3	54667975	54677100	6	8200	0.96969696969697
chr3	112136450	112145350	6	5100	4.76923076923077
chr3	128200925	128217125	6	9100	3.32631578947368
chr3	137479225	137491175	6	10225	3.75
chr3	157811925	157829125	6	10025	3.49367088607595
chr3	163625575	163632300	6	3300	4.9
chr3	184278800	184302650	6	8275	4.14598540145985
chr3	195619300	195641975	6	6125	5.44827586206897
chr4	434725	441725	6	3225	5.61538461538461
chr4	2059600	2063200	6	2650	0.82051282051282
chr4	16999100	17005950	6	2825	3.64705882352941
chr4	93187925	93201250	6	11300	0.689189189189189
chr4	113430550	113445850	6	9075	1.63076923076923
chr5	2738850	2758450	6	13775	3.41772151898734
chr5	3590600	3607275	6	11750	3.78947368421053
chr5	18665975	18674975	6	5175	2.45454545454545
chr5	25435925	25449075	6	11375	1.46268656716418
chr5	120032675	120043375	6	7125	1.16556291390728
chr5	140855025	140876150	6	8375	3.5
chr5	141698525	141742750	6	12600	5.47368421052632
chr5	147247175	147255425	6	7225	0.519480519480519
chr5	148926525	148942775	6	5925	3.89944134078212
chr6	5993025	6009775	6	12050	1.95744680851064
chr6	31124825	31141925	6	10475	3.44525547445255
chr6	94538850	94546675	6	6875	0.857142857142857
chr6	95263400	95269675	6	2475	5.55555555555556
chr6	108478200	108498025	6	8675	3.86486486486486
chr6	114741300	114750475	6	7850	1.40740740740741
chr6	121751825	121765700	6	9525	2.32
chr7	24432650	24443500	6	7850	4
chr7	42260650	42279050	6	11150	2.63636363636364
chr7	55636600	55641450	6	4050	1.21739130434783
chr7	121577150	121581275	6	2425	2
chr7	124898425	124905025	6	2775	4.77777777777778
chr7	143057875	143082025	6	9050	3.88976377952756
chr7	145939800	145946800	6	5525	1.5
chr8	9754400	9766050	6	10100	1.64285714285714
chr8	23559850	23572850	6	5700	3.1063829787234
chr8	43092900	43097150	6	3575	0.310344827586207
chr8	115294075	115303950	6	8000	2.24
chr8	119084000	119092475	6	3575	4.92307692307692
chr9	967650	977900	6	6050	1.71014492753623
chr9	1042125	1053075	6	5000	4.24489795918367
chr9	2275450	2282600	6	4925	5.33333333333333
chr9	118234450	118242000	6	5675	1.47826086956522
chr9	140189425	140199975	6	7050	4.1
chrX	82756250	82767725	6	7700	2.98461538461538
chrX	93956000	93961550	6	3900	0.711864406779661
chrX	110786825	110793900	6	3125	2.98461538461538
chrX	113281250	113291200	6	8000	0.96
chrX	113699650	113707650	6	5950	1.54285714285714
chrX	129113300	129119300	6	5225	1.03703703703704
chrX	139583200	139593750	6	9125	2.88
chr1	4713575	4718875	5	4600	0.708333333333333
chr1	6659675	6686450	5	10075	4.09580838323353
chr1	7762325	7766000	5	2225	1.94444444444444
chr1	33803825	33816550	5	6700	2.7047619047619
chr1	46391250	46395675	5	2750	2.78947368421053
chr1	46764175	46773750	5	6475	1.06666666666667
chr1	54841350	54845350	5	2675	1.15
chr1	114573650	114581150	5	5575	1.42857142857143
chr1	154150875	154160250	5	6550	1.05747126436782
chr1	181057125	181075500	5	7950	3.50276243093923
chr1	199997600	200019275	5	14150	2.11864406779661
chr1	200989650	200993950	5	3775	0.516129032258065
chr1	207806750	207809125	5	1525	1.58333333333333
chr1	209601125	209607350	5	5725	0.571428571428571
chr1	230735975	230740025	5	2475	1.5
chr1	234734950	234747850	5	10875	2.65384615384615
chr1	244611050	244618300	5	4450	4
chr10	18938325	18957450	5	8850	1.5916955017301
chr10	45469000	45474925	5	2600	4.19047619047619
chr10	50816825	50822975	5	5275	0.387096774193548
chr10	71077500	71090150	5	5500	2.81578947368421
chr10	77154875	77170125	5	13575	0.249422632794457
chr11	6623325	6641075	5	8875	2.4375
chr11	34066675	34078875	5	6625	1.84331797235023
chr11	44325825	44342225	5	6475	3.125
chr11	63295075	63299750	5	2725	1.65
chr11	75270025	75277100	5	5075	0.755813953488372
chr11	125928975	125933775	5	3100	3.44444444444444
chr11	128554625	128565625	5	9325	0.722222222222222
chr11	133816900	133828075	5	5650	3.40740740740741
chr11	134031975	134039400	5	4625	1.58490566037736
chr12	8170850	8191900	5	7800	3.69230769230769
chr12	10869600	10876900	5	5600	1.3
chr12	14409750	14414350	5	3250	1.14285714285714
chr12	31469775	31480175	5	9325	0.785714285714286
chr12	33044575	33050925	5	5450	0.626865671641791
chr12	54651125	54680000	5	11300	4.13888888888889
chr12	125667925	125679300	5	6625	3.02040816326531
chr13	56148175	56159325	5	10100	0.210526315789474
chr13	100308650	100314575	5	3650	1.23809523809524
chr13	110431425	110440600	5	6575	1.53658536585366
chr13	111559150	111569025	5	8300	0.436363636363636
chr14	33401350	33410075	5	7350	1.88888888888889
chr14	50318000	50335650	5	7050	4.17391304347826
chr14	54409625	54431075	5	10175	2.02222222222222
chr14	65168175	65184300	5	9675	1.52348993288591
chr14	77489500	77507650	5	11575	2.1981981981982
chr14	102550250	102555250	5	4800	0.235294117647059
chr14	105877300	105888150	5	4600	3.85185185185185
chr15	27006950	27019725	5	8700	1.89655172413793
chr15	76627500	76640300	5	8950	1.78378378378378
chr16	9053900	9060750	5	4975	1.34285714285714
chr16	11034125	11040875	5	5775	0.432835820895522
chr16	25865450	25868775	5	2400	0.785714285714286
chr16	57509200	57520900	5	4125	3.07462686567164
chr16	65262975	65270000	5	5425	1.61111111111111
chr17	19360350	19364525	5	2425	1.57894736842105
chr17	30810700	30817175	5	3425	3.94736842105263
chr17	48205200	48239525	5	9800	4.07453416149068
chr17	58461650	58470950	5	8000	0.285714285714286
chr17	70111600	70120700	5	8425	0.204081632653061
chr17	80451850	80456275	5	2575	3.02439024390244
chr17	80708275	80713825	5	4475	0.967741935483871
chr18	46064475	46072925	5	5225	3.55555555555556
chr18	56514150	56535925	5	11250	3.875
chr18	56931550	56943300	5	6575	1.45614035087719
chr19	21887025	21889075	5	1400	0.705882352941177
chr19	39138225	39145975	5	4900	3.9
chr19	41073550	41084425	5	4525	2.81739130434783
chr19	46799775	46807400	5	3750	3.9375
chr19	48823550	48837700	5	6975	2.6078431372549
chr19	49645525	49655625	5	5300	3.82142857142857
chr2	8816175	8833975	5	10275	3.03867403314917
chr2	26395100	26408725	5	5650	3.57142857142857
chr2	45227400	45242050	5	7425	2.36538461538462
chr2	66800675	66810925	5	8150	0.535315985130111
chr2	67556100	67563850	5	6575	0.909090909090909
chr2	73142150	73152925	5	7675	1.46564885496183
chr2	85184775	85200875	5	7650	2.54008438818565
chr2	111432575	111447025	5	5500	3.68484848484849
chr2	118034850	118039675	5	2650	3.76
chr2	131720625	131725000	5	2775	2.68292682926829
chr2	145266600	145282725	5	14525	0.683333333333333
chr2	157176075	157200050	5	11925	1.97777777777778
chr2	200320000	200336625	5	13200	0.952941176470588
chr2	219251825	219272200	5	9350	2.71559633027523
chr2	219922100	219926300	5	2650	2.06896551724138
chr20	12733150	12738400	5	4000	0.75
chr20	17941825	17954600	5	11600	1.80645161290323
chr20	32250700	32274950	5	8900	3.69948186528497
chr20	45975600	45998375	5	15800	2.54
chr20	57414250	57431500	5	11900	1.9875
chr21	33974900	33986075	5	5625	2.47204968944099
chr22	17737950	17754175	5	7050	2.48192771084337
chr22	20783225	20793050	5	5300	1.84971098265896
chr22	36724575	36729300	5	3300	1.10526315789474
chr22	39093375	39104025	5	7425	1.29192546583851
chr3	42621925	42644125	5	9425	2.87323943661972
chr3	52086625	52092125	5	3900	1.04651162790698
chr3	58477000	58483500	5	4400	1.06349206349206
chr3	66541325	66552500	5	9450	0.4
chr3	69057950	69064575	5	4600	2.75
chr3	101393800	101412500	5	7675	2.41711229946524
chr3	126191675	126196175	5	3225	2.66666666666667
chr3	138654500	138669675	5	10575	1.68361581920904
chr3	169375650	169387900	5	11175	0.5
chr3	184624650	184630200	5	2775	2.57627118644068
chr3	185531150	185544975	5	9625	2.70175438596491
chr3	187454200	187468750	5	11650	3.88888888888889
chr3	189862275	189869825	5	4225	1.9746835443038
chr4	263300	266975	5	1200	4
chr4	15679150	15687100	5	7300	0.392156862745098
chr4	24322500	24330650	5	5300	2.36363636363636
chr4	57291475	57306700	5	7325	2.58447488584475
chr4	62626750	62637800	5	8925	0.440366972477064
chr4	85413550	85424550	5	6925	1.83333333333333
chr4	88894300	88899125	5	2375	2.54545454545455
chr4	115413700	115417675	5	3175	1.28
chr4	120914625	120921200	5	4400	4.12903225806452
chr4	135601750	135606900	5	4300	0.493150684931507
chr5	33438675	33448900	5	7900	1.34146341463415
chr5	43037975	43045850	5	6000	0.795698924731183
chr5	72782075	72797075	5	6225	4.01162790697674
chr5	106312700	106321575	5	7925	0.461538461538462
chr5	122421525	122435975	5	10450	1.24242424242424
chr5	125926875	125938250	5	6725	1.84415584415584
chr5	153852425	153863925	5	7175	2.15789473684211
chr5	165498575	165502750	5	3300	0.538461538461538
chr5	172659800	172673350	5	4875	3.91208791208791
chr6	7137650	7147125	5	3100	3.91176470588235
chr6	14299400	14302525	5	1800	2.33333333333333
chr6	41336875	41343875	5	4200	1.68181818181818
chr6	41512850	41531075	5	8600	2.99047619047619
chr6	42407700	42422750	5	9575	2.06666666666667
chr6	85471975	85485100	5	7450	2.47154471544715
chr6	106428900	106450375	5	6975	3.29545454545455
chr6	109798825	109805450	5	5750	0.272727272727273
chr6	131642900	131650925	5	5150	2.42105263157895
chr6	137807550	137819750	5	11350	0.141935483870968
chr6	158243350	158255075	5	5775	3.40740740740741
chr6	163817350	163841600	5	8625	4.1696113074205
chr7	94400	97700	5	2575	0.595744680851064
chr7	25891425	25902800	5	7625	1.44444444444444
chr7	105329450	105337825	5	3575	3.08571428571429
chr7	123384075	123392975	5	7925	1.63636363636364
chr7	128044350	128050900	5	4075	1.6734693877551
chr7	143102775	143108550	5	4375	1.79487179487179
chr7	149461525	149471875	5	5275	3.82
chr7	150096975	150104500	5	6125	0.75
chr7	155596175	155605250	5	7550	0.463414634146341
chr8	11554700	11567875	5	7450	1.70053475935829
chr8	25894625	25909750	5	8600	1.92753623188406
chr8	26148600	26154225	5	4725	1
chr8	37652625	37660925	5	6200	1.10526315789474
chr8	65487825	65500150	5	8425	1.52601156069364
chr8	77584850	77599975	5	8400	1.32450331125828
chr8	93102550	93116700	5	8325	2.73684210526316
chr8	99951500	99964150	5	10300	1.69230769230769
chr9	14310225	14351000	5	17275	3.99009900990099
chr9	16514100	16516575	5	1975	0.526315789473684
chr9	34988450	34994900	5	5975	0.521739130434783
chr9	79627000	79638525	5	10400	0.355555555555556
chr9	96927750	96932525	5	4300	0.411764705882353
chr9	98258075	98280200	5	13525	1.58974358974359
chr9	108003975	108011525	5	6050	1.2
chr9	114286950	114292950	5	3825	2.88888888888889
chr9	134268350	134283825	5	9650	1.94029850746269
chrX	191950	200950	5	5550	1.76
chrX	8691900	8701250	5	5575	3.13207547169811
chrX	24387850	24391250	5	2825	0.9
chrX	53109925	53124475	5	5500	3.23636363636364
chrX	88459525	88462625	5	1400	3.41176470588235
chrX	91033650	91038300	5	4025	0.592592592592593
chrX	129086150	129096075	5	5575	1.3448275862069
chrX	136828825	136832300	5	2675	1.62962962962963
chrX	149734225	149738525	5	2750	1.83333333333333
chr1	724300	726625	4	1125	1.5
chr1	11332550	11336050	4	2200	1.27272727272727
chr1	22467025	22470550	4	3100	0.25
chr1	23880250	23888975	4	7775	0.267857142857143
chr1	24017900	24022300	4	3950	0.666666666666667
chr1	25252825	25259275	4	5050	0.788461538461538
chr1	27333000	27339975	4	6125	0.324324324324324
chr1	36614075	36627600	4	7025	1.71428571428571
chr1	36641550	36645100	4	2225	1.40350877192982
chr1	38890300	38897525	4	6150	0.291079812206573
chr1	43420500	43429450	4	7100	0.684491978609626
chr1	44435175	44446525	4	6425	1.60283687943262
chr1	59162075	59171025	4	3925	2.14925373134328
chr1	63770400	63797225	4	14625	1.78600823045267
chr1	64819500	64823650	4	1950	2.32
chr1	64959050	64963250	4	2650	1.89285714285714
chr1	78146725	78154075	4	4950	1.11111111111111
chr1	110610200	110613750	4	3325	0.131147540983607
chr1	113242900	113259050	4	7100	2
chr1	114519175	114525775	4	3550	1.26530612244898
chr1	144926700	144933925	4	6800	0.431372549019608
chr1	161493375	161510725	4	7275	2.24074074074074
chr1	164544325	164548075	4	3050	2.21052631578947
chr1	178233675	178236750	4	1925	2.11764705882353
chr1	201976575	201980750	4	3175	1.17857142857143
chr1	205282200	205291300	4	5900	1.44378698224852
chr1	206135375	206137800	4	1425	1.61538461538462
chr1	230558025	230564275	4	5550	0.307692307692308
chr1	244210200	244215775	4	4600	0.40625
chr1	247493550	247499800	4	4825	1.3125
chr10	33239250	33251925	4	9750	0.352601156069364
chr10	42597950	42600000	4	1025	2.48
chr10	70087875	70097025	4	6925	0.669354838709677
chr10	75666650	75674300	4	2875	2.40816326530612
chr10	76983050	76986600	4	3075	0.565217391304348
chr10	79788000	79800150	4	8925	0.935483870967742
chr10	80999025	81004200	4	4200	1.17647058823529
chr10	81584850	81587675	4	2450	0.814814814814815
chr10	88713825	88716250	4	1975	0.48
chr10	92054700	92061700	4	4225	2.425
chr10	94448475	94460175	4	6750	2.14893617021277
chr10	94819550	94837025	4	11650	1.5
chr10	95196025	95199250	4	3075	0.1
chr10	99078275	99098375	4	10600	2.20795107033639
chr10	103872325	103895775	4	13025	2.05978260869565
chr10	104964425	104966525	4	1600	0.736842105263158
chr10	111762550	111770300	4	5475	1.62105263157895
chr10	119300625	119307875	4	6175	1.82608695652174
chr10	126838875	126851675	4	12300	0.407407407407407
chr10	130335975	130340225	4	2875	1.86666666666667
chr11	2904425	2907950	4	3050	0.456140350877193
chr11	3397075	3404450	4	6100	0.49645390070922
chr11	9587300	9600300	4	8325	2.62068965517241
chr11	16625450	16636275	4	7250	1.27083333333333
chr11	19792975	19802125	4	5650	1.36263736263736
chr11	41413800	41416650	4	2300	0.607142857142857
chr11	43596400	43605175	4	7075	2.35555555555556
chr11	67885250	67890000	4	4500	0.110091743119266
chr11	71157425	71165325	4	6475	0.593023255813954
chr11	92042050	92045775	4	2175	2.26086956521739
chr11	94381325	94386900	4	4925	0.236686390532544
chr11	105890250	105893825	4	3200	0.191489361702128
chr12	9058425	9070650	4	8600	1.14
chr12	12867150	12880150	4	9600	1.2090395480226
chr12	32550525	32556425	4	4200	2.19047619047619
chr12	46761250	46784675	4	12575	2.34883720930233
chr12	57022125	57031275	4	7700	0.509316770186335
chr12	69198725	69206775	4	4700	1.5
chr12	79939350	79942125	4	1825	0.80952380952381
chr12	81174875	81176900	4	1375	1.61538461538462
chr12	88534975	88540000	4	4600	0.222222222222222
chr12	92530225	92541900	4	11250	0.280701754385965
chr12	106974625	106981750	4	6800	0.444444444444444
chr12	113900375	113918050	4	16700	0.109227871939736
chr12	122230375	122251225	4	15325	1.32758620689655
chr12	123867725	123875075	4	4300	1.86206896551724
chr12	125048675	125054300	4	5300	0.583333333333333
chr12	127630300	127632775	4	1550	1.23809523809524
chr12	133694975	133698725	4	1900	2.66666666666667
chr13	22242675	22250175	4	6775	0.296296296296296
chr13	28363525	28365800	4	1650	0.871794871794872
chr13	41234075	41248125	4	8325	1.15827338129496
chr13	51742875	51750175	4	6250	0.529411764705882
chr13	72438050	72444700	4	4925	1.51219512195122
chr13	107214225	107223400	4	5925	1.04
chr13	113387725	113390175	4	1400	1.64705882352941
chr13	114562625	114567775	4	4600	0.298245614035088
chr14	20921850	20940175	4	8975	2.6
chr14	37125250	37136650	4	5325	1.72413793103448
chr14	48727300	48737650	4	4750	2.57142857142857
chr14	62161175	62167675	4	6100	0.311111111111111
chr14	75347675	75353450	4	5375	0.175438596491228
chr14	76776550	76781150	4	3000	1.30434782608696
chr14	84969600	84972025	4	2175	0.4
chr14	87705350	87707325	4	1575	0.666666666666667
chr14	91879725	91885300	4	4550	0.909090909090909
chr14	95233400	95242375	4	7525	0.9375
chr14	100838075	100843775	4	5225	0.280701754385965
chr14	101033325	101040025	4	3225	2.55670103092783
chr14	102780050	102787200	4	5275	1.16666666666667
chr15	26964750	26967100	4	1850	0.344827586206897
chr15	40446900	40455725	4	4300	2.53030303030303
chr15	40614600	40620925	4	5000	0.5
chr15	63793275	63798975	4	4550	0.851063829787234
chr15	65707200	65716250	4	5725	1.17204301075269
chr15	66765500	66767675	4	1550	0.689655172413793
chr15	69378575	69383075	4	3575	0.535211267605634
chr15	72518925	72529900	4	6050	1.72248803827751
chr15	74283700	74289300	4	4125	0.778761061946903
chr15	77914200	77916525	4	1925	0.482758620689655
chr15	77919775	77927850	4	5325	1.46853146853147
chr15	79164200	79170925	4	5650	0.513513513513513
chr15	89528950	89531900	4	2350	1.33333333333333
chr15	89535425	89538875	4	2575	1.89473684210526
chr15	93604400	93606725	4	1550	0.857142857142857
chr16	9763650	9775525	4	6975	1.47878787878788
chr16	14722650	14731475	4	7425	0.356589147286822
chr16	29622550	29626725	4	3150	0.916666666666667
chr16	49308700	49317975	4	6875	1.97435897435897
chr16	50775175	50778650	4	2525	1.33333333333333
chr16	54315450	54325925	4	9850	0.135135135135135
chr16	54960975	54974150	4	12400	0.129032258064516
chr16	68597250	68600275	4	1300	2.59259259259259
chr16	70652500	70656250	4	3150	0.376470588235294
chr16	75283200	75288325	4	4725	0.164948453608247
chr16	87415900	87427675	4	6525	1.57664233576642
chr16	87521050	87527450	4	4375	1.07936507936508
chr17	878575	883900	4	3925	0.923076923076923
chr17	1388225	1396275	4	6125	0.641711229946524
chr17	4299075	4300650	4	1225	0.5
chr17	6542475	6561400	4	9525	2.56540084388186
chr17	8600125	8602175	4	1725	0.41025641025641
chr17	14200100	14214175	4	10650	1.25
chr17	26367725	26374950	4	5175	0.873563218390805
chr17	27940375	27950825	4	5775	2.35294117647059
chr17	36411350	36413800	4	1675	0.780487804878049
chr17	36757475	36766225	4	5550	0.769230769230769
chr17	37851625	37859450	4	4975	1.17159763313609
chr17	44893650	44899650	4	5575	0.212765957446809
chr17	58211775	58220925	4	5450	1.78688524590164
chr17	63550250	63558500	4	7550	0.1640625
chr17	65820700	65827075	4	6025	0.2
chr17	71337925	71340350	4	1675	1.27272727272727
chr17	74440550	74449700	4	4800	2.06369426751592
chr17	74605275	74608400	4	1900	1.45833333333333
chr17	76370275	76378050	4	3700	1.66071428571429
chr18	9495150	9496525	4	1150	0.526315789473684
chr18	18943550	18947350	4	1900	2.29090909090909
chr18	46472025	46479750	4	7325	0.818181818181818
chr18	53248300	53257825	4	8750	0.333333333333333
chr18	59989650	59994650	4	4325	0.438356164383562
chr18	60424750	60428225	4	3075	0.202898550724638
chr19	2781950	2786775	4	3625	2.51612903225806
chr19	3572125	3578500	4	4375	1.12962962962963
chr19	4399075	4409825	4	6125	1.69620253164557
chr19	8509000	8515225	4	5100	1.21052631578947
chr19	9638225	9641550	4	2500	0.857142857142857
chr19	28659300	28661175	4	1400	1.125
chr19	30015325	30021850	4	5900	0.2
chr19	30713500	30720850	4	6500	0.666666666666667
chr19	30863375	30866725	4	2675	0.393939393939394
chr19	39154850	39158625	4	3450	0.166666666666667
chr19	47852000	47855450	4	2000	1.42857142857143
chr19	49841000	49843900	4	2475	0.333333333333333
chr19	50706150	50709350	4	2300	1.38095238095238
chr19	51221150	51231750	4	5275	2.08823529411765
chr19	56151650	56169500	4	12675	2.09009009009009
chr2	9345625	9349175	4	3200	0.25
chr2	17929125	17937200	4	4875	1.36842105263158
chr2	35664150	35667350	4	2250	0.869565217391304
chr2	37451200	37461200	4	8300	0.363636363636364
chr2	38310900	38313825	4	2400	0.857142857142857
chr2	42273150	42279475	4	5950	0.138888888888889
chr2	46925175	46932875	4	6025	0.938053097345133
chr2	60701250	60704325	4	2225	1.125
chr2	64066750	64082100	4	15000	0.166666666666667
chr2	65353700	65358650	4	3750	0.666666666666667
chr2	72369950	72377625	4	7325	0.0935672514619883
chr2	74207700	74215925	4	6125	0.676056338028169
chr2	75060550	75065300	4	4375	0.44
chr2	76805200	76808875	4	2450	0.82051282051282
chr2	80526550	80532300	4	4725	1.06382978723404
chr2	85481925	85486800	4	2500	2.23076923076923
chr2	85636625	85648275	4	4025	2.44628099173554
chr2	86421000	86429825	4	4800	1.21637426900585
chr2	101028050	101034725	4	4550	1.20325203252033
chr2	113607350	113610175	4	2150	0.769230769230769
chr2	119076050	119079450	4	3100	0.162162162162162
chr2	125085250	125087300	4	1750	0.428571428571429
chr2	171669475	171680800	4	10750	0.149532710280374
chr2	179913250	179916425	4	2250	0.888888888888889
chr2	197031725	197037150	4	4000	0.857142857142857
chr2	203878425	203883525	4	3625	0.872727272727273
chr2	208025125	208033050	4	6925	0.697674418604651
chr2	223724650	223729675	4	4250	0.383333333333333
chr2	224587125	224591225	4	3575	0.470588235294118
chr2	227655275	227666825	4	9250	0.895833333333333
chr2	231726550	231735575	4	6750	0.893081761006289
chr2	233282825	233289275	4	5975	0.25531914893617
chr2	236994200	236996025	4	925	2.11764705882353
chr2	241391550	241395975	4	3400	0.613333333333333
chr20	5092450	5109200	4	8425	2.40909090909091
chr20	9486900	9499525	4	6025	2.01075268817204
chr20	11516875	11521975	4	2425	2.44117647058824
chr20	39764900	39770175	4	4825	0.666666666666667
chr20	45943575	45950325	4	5700	0.352941176470588
chr20	55499200	55505225	4	4100	1.02040816326531
chr20	55964025	55970675	4	4550	1.57446808510638
chr20	57224325	57233150	4	8325	0.48
chr20	60638700	60642575	4	3350	0.4
chr21	38119425	38124125	4	3325	0.951219512195122
chr21	44492700	44500400	4	5050	2.33766233766234
chr21	46123250	46132750	4	8575	0.20983606557377
chr21	47392300	47397625	4	4325	1.40740740740741
chr21	47740525	47746450	4	5275	0.242857142857143
chr22	18916600	18927325	4	4100	2.51470588235294
chr22	21055875	21059025	4	2850	0.186666666666667
chr22	23875325	23881875	4	3625	1.65811965811966
chr22	30115600	30117175	4	1250	0.736842105263158
chr22	39409800	39418075	4	4225	2
chr22	39570125	39572650	4	1850	0.782608695652174
chr22	40390275	40395050	4	3775	0.630630630630631
chr22	42760625	42766075	4	4800	0.506329113924051
chr3	9436250	9446650	4	9800	0.615384615384615
chr3	47017250	47023750	4	3875	1.12621359223301
chr3	49202300	49211450	4	4775	2.02614379084967
chr3	52565925	52572375	4	5175	1.23333333333333
chr3	57230650	57234800	4	3900	0.256410256410256
chr3	90132525	90135475	4	2450	0.486486486486487
chr3	98041800	98046025	4	3875	0.142857142857143
chr3	129311025	129313200	4	1450	2.11111111111111
chr3	132439075	132442500	4	2875	0.295454545454545
chr3	135682925	135686850	4	3625	0.378378378378378
chr3	162442625	162445775	4	2525	1.05882352941176
chr3	186894700	186899550	4	3175	1.72222222222222
chr4	365600	368250	4	2250	0.545454545454545
chr4	568375	572275	4	3000	0.810810810810811
chr4	5888525	5895400	4	6425	0.181818181818182
chr4	8857350	8863775	4	3300	1.925
chr4	9152900	9155825	4	2550	0.340425531914894
chr4	24659950	24664550	4	2325	1.47826086956522
chr4	69270150	69276775	4	5400	0.304093567251462
chr4	77506650	77512450	4	3525	1.75
chr4	81117925	81128675	4	4225	2.54716981132075
chr4	87402200	87404625	4	1675	1.04
chr4	87926800	87933275	4	4425	2.60869565217391
chr4	92544100	92548825	4	3875	1.4
chr4	93361750	93368050	4	5700	0.232558139534884
chr4	109082075	109094950	4	7525	2.06818181818182
chr4	116894725	116896875	4	1825	0.307692307692308
chr4	126485300	126487625	4	1150	2.22222222222222
chr4	180086075	180093075	4	6250	0.744186046511628
chr4	180385225	180387175	4	1500	0.88
chr4	185565925	185572000	4	4900	2.28571428571429
chr4	186123225	186133250	4	5675	1.65
chr5	5178825	5184025	4	2875	2.32
chr5	6448575	6450625	4	1800	0.25
chr5	7260900	7263700	4	2100	1.25
chr5	54515975	54530625	4	6950	2.33684210526316
chr5	76101725	76105300	4	2700	1.61538461538462
chr5	87436025	87442250	4	4625	1.03571428571429
chr5	126176775	126182650	4	3800	1.18811881188119
chr5	133763000	133765825	4	2525	0.16
chr5	139086925	139092325	4	4625	0.31055900621118
chr5	139486325	139495025	4	6150	0.991735537190083
chr5	141251825	141263775	4	8825	1.04
chr5	142776900	142785650	4	7550	0.8
chr5	154133650	154141425	4	6825	0.390977443609023
chr5	159592125	159594775	4	2350	0.25
chr5	173314425	173320100	4	5075	0.242424242424242
chr5	175961400	175971425	4	7225	1.15384615384615
chr6	1389100	1394400	4	2725	2.29508196721311
chr6	3341150	3342950	4	1150	1.41176470588235
chr6	4772200	4778525	4	6025	0.411764705882353
chr6	19836425	19841475	4	4800	0.333333333333333
chr6	30027700	30044325	4	8325	1.856
chr6	31367150	31373800	4	5175	0.715596330275229
chr6	33084100	33093200	4	5850	1.18918918918919
chr6	34991025	34993325	4	1025	2.33333333333333
chr6	39193225	39199775	4	4575	0.737588652482269
chr6	42104050	42110950	4	5150	1.6140350877193
chr6	75989150	75995725	4	5650	0.871794871794872
chr6	83773600	83779725	4	4300	0.649350649350649
chr6	86348550	86355325	4	6350	0.285714285714286
chr6	98225575	98231050	4	3500	1.92592592592593
chr6	98487125	98490200	4	2900	0.122448979591837
chr6	101839900	101851975	4	7075	1.78651685393258
chr6	105387600	105408925	4	12850	1.54060324825986
chr6	108434825	108441225	4	4400	1.38636363636364
chr6	116986900	116990100	4	2125	2.66666666666667
chr6	131614675	131620150	4	4225	0.612903225806452
chr6	134209600	134217750	4	5275	2.17948717948718
chr6	139688375	139697925	4	9225	0.157303370786517
chr6	144978800	144983875	4	3775	0.941176470588235
chr6	148662750	148670100	4	6100	0.409090909090909
chr6	157094850	157105575	4	9800	0.344827586206897
chr6	167638950	167647325	4	7825	0.188679245283019
chr6	170121950	170126250	4	3725	0.297297297297297
chr6	170597300	170607050	4	9150	0.126050420168067
chr7	1569875	1577350	4	3775	2.208
chr7	2558125	2565150	4	6550	0.171428571428571
chr7	2860600	2865675	4	4000	0.505494505494505
chr7	5103175	5105900	4	2325	0.222222222222222
chr7	5389075	5391475	4	2025	0.888888888888889
chr7	7248050	7251200	4	2525	0.468085106382979
chr7	7390775	7393300	4	1650	0.958333333333333
chr7	16436875	16438625	4	1425	0.5
chr7	19145525	19159175	4	8975	1.13705583756345
chr7	21067775	21070425	4	1625	1.06976744186047
chr7	23502675	23531175	4	15975	1.84644194756554
chr7	29597450	29609650	4	5125	1.73544973544974
chr7	35288025	35302100	4	7375	1.58108108108108
chr7	44103250	44105500	4	1300	2.30769230769231
chr7	54609175	54615375	4	5075	0.569343065693431
chr7	66308750	66313400	4	2950	1.875
chr7	70146025	70169375	4	9925	2.56160458452722
chr7	73244725	73247975	4	2550	1.76470588235294
chr7	74064425	74076550	4	7350	1.39163498098859
chr7	75792300	75796775	4	2250	2.36065573770492
chr7	75984175	75994275	4	5275	2.51700680272109
chr7	83773800	83780050	4	3400	1.80392156862745
chr7	98734925	98742525	4	4425	2.63736263736264
chr7	101457050	101462450	4	5100	0.166666666666667
chr7	129415825	129425950	4	7700	0.6875
chr7	132257800	132262775	4	4475	0.285714285714286
chr7	137851900	137856225	4	3050	1.2
chr7	138143150	138150350	4	6825	0.102040816326531
chr7	149744025	149746800	4	2475	0.176470588235294
chr7	150064825	150082050	4	7625	2.26506024096386
chr7	153748275	153750800	4	2125	0.378378378378378
chr7	157099725	157103950	4	2325	2.06896551724138
chr8	21905975	21909000	4	1825	1
chr8	28347050	28355750	4	7025	0.434426229508197
chr8	60019025	60033500	4	8700	1.47445255474453
chr8	73913575	73925600	4	6475	1.95169082125604
chr8	140714300	140718700	4	3700	0.390243902439024
chr9	16704225	16711675	4	4850	1.43307086614173
chr9	74516650	74529125	4	7275	1.5408560311284
chr9	85497125	85501575	4	3600	0.596491228070175
chr9	89555550	89564175	4	7350	1.01234567901235
chr9	98514275	98517750	4	2325	0.861538461538462
chr9	123635400	123640375	4	3175	1.39759036144578
chr9	126116175	126121025	4	3025	1.48235294117647
chr9	129436125	129440050	4	2200	1.45454545454545
chr9	130688850	130701050	4	5825	2.45859872611465
chr9	131901650	131905825	4	3425	0.846153846153846
chr9	139481450	139483425	4	1600	0.375
chrX	2845850	2850200	4	3225	1.15151515151515
chrX	9978700	9985850	4	5050	1.42592592592593
chrX	21958150	21965875	4	5100	1.69230769230769
chrX	39675525	39681900	4	4300	1.37864077669903
chrX	39863375	39875050	4	9725	0.409221902017291
chrX	46185600	46187875	4	2000	0.413793103448276
chrX	57617550	57623575	4	4775	1.13513513513514
chrX	70314900	70324575	4	5875	1.98373983739837
chrX	91355725	91361100	4	4400	0.952380952380952
chrX	99662825	99668350	4	4825	0.416666666666667
chrX	115945500	115952550	4	3425	2.18348623853211
chrX	131543575	131547650	4	3575	0.428571428571429
chrX	133116425	133120550	4	3625	0.869565217391304
chrX	136627850	136659700	4	20975	0.991389913899139
chr1	2245350	2247125	3	1475	0.727272727272727
chr1	6843475	6847175	3	3250	0.329113924050633
chr1	7842975	7845325	3	1925	0.45
chr1	8932900	8940850	3	7450	0.259259259259259
chr1	10709325	10711250	3	1600	0.341463414634146
chr1	10925875	10927850	3	1525	0.714285714285714
chr1	11967975	11970200	3	2075	0.10958904109589
chr1	12776025	12777675	3	1300	0.785714285714286
chr1	17760150	17768475	3	7650	0.4375
chr1	19806500	19813600	3	6150	0.347368421052632
chr1	22260475	22264575	3	3000	0.693877551020408
chr1	24303450	24307675	3	4075	0.125
chr1	25592875	25594875	3	1775	0.254545454545455
chr1	27851850	27855825	3	3550	0.363636363636364
chr1	28261200	28265100	3	3450	0.268041237113402
chr1	30446150	30447800	3	1200	0.6
chr1	32225475	32230600	3	4550	0.27027027027027
chr1	32400850	32404550	3	3075	0.419047619047619
chr1	36348300	36353275	3	4675	0.122448979591837
chr1	37235900	37237800	3	1700	0.210526315789474
chr1	37497900	37504450	3	6150	0.127272727272727
chr1	39873250	39880625	3	5400	0.740384615384615
chr1	40363300	40368550	3	4975	0.131578947368421
chr1	43472900	43475200	3	1700	0.571428571428571
chr1	44114575	44119725	3	4375	0.371794871794872
chr1	44398650	44402825	3	3925	0.172043010752688
chr1	44819475	44821550	3	1825	0.210526315789474
chr1	52340975	52345725	3	4400	0.350877192982456
chr1	54952675	54956725	3	3200	0.773333333333333
chr1	59542925	59545800	3	2350	0.68
chr1	61515475	61524000	3	6600	0.75531914893617
chr1	64255750	64256775	3	725	0.705882352941177
chr1	65743325	65745475	3	1750	0.426229508196721
chr1	67388850	67398475	3	6775	0.879032258064516
chr1	75595150	75603450	3	8050	0.0546075085324232
chr1	78437725	78446775	3	6700	0.714285714285714
chr1	82012500	82014175	3	1400	0.291666666666667
chr1	82263025	82272675	3	7875	0.448844884488449
chr1	86041825	86050375	3	8450	0.0173160173160173
chr1	89456100	89459850	3	3525	0.153846153846154
chr1	109101825	109104950	3	2800	0.222222222222222
chr1	110375100	110377675	3	2300	0.197530864197531
chr1	110879800	110890375	3	8200	0.607260726072607
chr1	113352100	113355825	3	2850	0.450980392156863
chr1	113584300	113586625	3	1850	0.6875
chr1	144519150	144521850	3	2250	0.41025641025641
chr1	147069675	147073500	3	3675	0.0952380952380952
chr1	149398825	149400675	3	1400	0.756756756756757
chr1	152080000	152085575	3	4300	0.588235294117647
chr1	154190850	154196975	3	5300	0.5
chr1	154578950	154584350	3	4750	0.716417910447761
chr1	160065225	160069400	3	3700	0.220472440944882
chr1	160369225	160373575	3	4175	0.064
chr1	162218950	162220250	3	1025	0.555555555555556
chr1	164527025	164535625	3	8275	0.048951048951049
chr1	169450375	169457025	3	4675	0.759776536312849
chr1	175891100	175892450	3	1225	0.146341463414634
chr1	201344875	201346575	3	1550	0.214285714285714
chr1	201655100	201656450	3	1225	0.157894736842105
chr1	202773450	202782025	3	8175	0.108108108108108
chr1	202855000	202858900	3	2775	0.787878787878788
chr1	203273875	203278075	3	4000	0.072992700729927
chr1	205269450	205271650	3	1725	0.473684210526316
chr1	205537500	205538950	3	1125	0.538461538461538
chr1	206857500	206861875	3	4175	0.0571428571428571
chr1	211748875	211753700	3	4700	0.0402684563758389
chr1	213029925	213037400	3	7000	0.263157894736842
chr1	214152425	214163425	3	9675	0.564705882352941
chr1	215739825	215743525	3	3525	0.625
chr1	217307150	217314500	3	7075	0.0862068965517241
chr1	223535950	223538950	3	2825	0.125
chr1	224199550	224202125	3	2000	0.535714285714286
chr1	226248675	226255000	3	5975	0.113636363636364
chr1	228192600	228196375	3	3225	0.476190476190476
chr1	228400100	228402400	3	2200	0.0769230769230769
chr1	233462500	233465925	3	3075	0.24
chr1	243903100	243904500	3	1050	0.588235294117647
chr10	974300	978325	3	3025	0.628571428571429
chr10	1091525	1104250	3	8275	0.993103448275862
chr10	1351425	1353525	3	1850	0.230769230769231
chr10	3213950	3216125	3	1850	0.344827586206897
chr10	3823225	3829325	3	5775	0.0837209302325581
chr10	5488200	5492225	3	3700	0.129496402877698
chr10	6130425	6134050	3	2700	0.680851063829787
chr10	10335125	10337450	3	2225	0.0727272727272727
chr10	16237625	16238850	3	825	0.96
chr10	16427250	16429025	3	1500	0.378378378378378
chr10	20659175	20661725	3	1925	0.638297872340426
chr10	25006750	25014600	3	7425	0.136986301369863
chr10	26500525	26507725	3	6675	0.352941176470588
chr10	34816350	34818000	3	1300	0.470588235294118
chr10	35925800	35933675	3	7600	0.08
chr10	36738000	36739500	3	1300	0.4
chr10	44728775	44730000	3	1025	0.384615384615385
chr10	44877350	44882525	3	4700	0.444444444444444
chr10	50896725	50899450	3	2300	0.385964912280702
chr10	52378325	52386150	3	6750	0.382775119617225
chr10	60024400	60030425	3	5850	0.25
chr10	71626675	71628250	3	1175	0.9
chr10	72215425	72219825	3	3050	1.03225806451613
chr10	74803700	74805375	3	1325	0.512820512820513
chr10	75632800	75635200	3	2225	0.172413793103448
chr10	76583850	76587575	3	3350	0.194174757281553
chr10	77909150	77910525	3	1225	0.222222222222222
chr10	88122450	88127575	3	4525	0.293706293706294
chr10	88514725	88520575	3	5200	0.283783783783784
chr10	95039600	95041550	3	1475	0.829268292682927
chr10	98068900	98070500	3	1075	0.823529411764706
chr10	99445125	99448050	3	2200	0.807017543859649
chr10	105451775	105453650	3	1700	0.142857142857143
chr10	112400900	112405325	3	3500	0.631578947368421
chr10	114491775	114492825	3	800	0.666666666666667
chr10	119311475	119313725	3	1750	0.555555555555556
chr10	122558975	122560625	3	1475	0.333333333333333
chr10	124634875	124640250	3	5200	0.0707964601769911
chr10	133999275	134001825	3	2300	0.189189189189189
chr11	2019225	2025800	3	5250	0.610778443113772
chr11	2289800	2292525	3	2400	0.264150943396226
chr11	2889350	2890625	3	1075	0.344827586206897
chr11	9333850	9337275	3	2975	0.385542168674699
chr11	12883850	12888000	3	3800	0.307692307692308
chr11	13688875	13692675	3	3150	0.575
chr11	14377750	14381225	3	3150	0.191304347826087
chr11	17740150	17743325	3	2700	0.333333333333333
chr11	19837725	19841100	3	2975	0.285714285714286
chr11	22359275	22366075	3	6000	0.380952380952381
chr11	27465150	27467350	3	1950	0.262295081967213
chr11	44747425	44751275	3	3475	0.142857142857143
chr11	45432200	45434100	3	1625	0.218181818181818
chr11	46139625	46144875	3	5050	0.075187969924812
chr11	46933800	46941100	3	5700	0.829931972789116
chr11	61732450	61740075	3	5150	0.885416666666667
chr11	63527900	63537875	3	8425	0.604166666666667
chr11	63605550	63610625	3	4300	0.324324324324324
chr11	67571750	67574425	3	2525	0.0952380952380952
chr11	67894650	67896700	3	1700	0.55
chr11	68516425	68519025	3	2350	0.545454545454545
chr11	68606150	68612025	3	5175	0.447058823529412
chr11	68778100	68781925	3	3050	0.554455445544555
chr11	75690575	75693600	3	2550	0.361702127659574
chr11	76154100	76160400	3	4950	1.03030303030303
chr11	86664050	86668025	3	3475	0.337349397590361
chr11	92804950	92806725	3	1475	0.473684210526316
chr11	93469350	93476050	3	6300	0.818181818181818
chr11	102079125	102080300	3	1000	0.333333333333333
chr11	108089875	108096450	3	6025	0.848484848484849
chr11	111382725	111385875	3	2425	0.658536585365854
chr11	111472300	111475625	3	2925	0.2
chr11	116314025	116317400	3	3025	0.170212765957447
chr11	118304650	118310825	3	5625	0.244274809160305
chr11	119928175	119929675	3	1250	0.545454545454545
chr11	120381900	120383200	3	1050	0.48
chr11	121968100	121973075	3	4200	0.628571428571429
chr11	122846950	122850700	3	2500	1.03529411764706
chr11	125032950	125040625	3	5775	0.830409356725146
chr11	125386175	125387650	3	1275	0.333333333333333
chr11	128740725	128742725	3	1650	0.36
chr11	128771575	128776225	3	3925	0.36241610738255
chr11	134280600	134284650	3	3600	0.166666666666667
chr11	134860000	134861200	3	975	0.451612903225806
chr12	495725	499700	3	3550	1.05882352941176
chr12	1770050	1772625	3	2000	0.470588235294118
chr12	4132975	4136100	3	2875	0.212121212121212
chr12	4549550	4551675	3	1725	0.619047619047619
chr12	6308200	6315125	3	4950	0.833333333333333
chr12	8057600	8059725	3	1725	0.595744680851064
chr12	8394700	8397050	3	2175	0.153846153846154
chr12	11321925	11325925	3	3475	0.846153846153846
chr12	14920725	14929050	3	7700	0.11371237458194
chr12	19338125	19339750	3	1250	0.516129032258065
chr12	19590750	19598000	3	6625	0.226600985221675
chr12	21807425	21811225	3	3650	0.470588235294118
chr12	30937275	30939175	3	1325	0.9375
chr12	31269925	31274250	3	3950	0.408163265306122
chr12	46653825	46664650	3	8800	0.941176470588235
chr12	48204400	48215275	3	7600	0.690391459074733
chr12	49657550	49662575	3	4625	0.65
chr12	50015525	50018250	3	2550	0.135135135135135
chr12	50134650	50137375	3	2425	0.172839506172839
chr12	50504275	50507150	3	2350	0.631578947368421
chr12	51317425	51320950	3	3425	0.0930232558139535
chr12	53834700	53837075	3	2200	0.126984126984127
chr12	53845225	53848650	3	3225	0.0991735537190083
chr12	54378975	54380250	3	925	0.8
chr12	54519425	54521425	3	1825	0.163934426229508
chr12	54610225	54612300	3	1950	0.142857142857143
chr12	54810900	54814900	3	3400	0.32520325203252
chr12	55076725	55078250	3	1225	0.512820512820513
chr12	68839925	68841450	3	1200	0.473684210526316
chr12	78038675	78040100	3	850	1.07692307692308
chr12	81077100	81078600	3	1100	1
chr12	83591150	83593175	3	1675	0.357142857142857
chr12	86342250	86343750	3	1075	0.642857142857143
chr12	102222500	102225375	3	2650	0.119047619047619
chr12	106501700	106502925	3	900	0.666666666666667
chr12	106529050	106535575	3	6150	0.709677419354839
chr12	108039325	108040650	3	1150	0.285714285714286
chr12	109031500	109032675	3	1000	0.434782608695652
chr12	109083675	109086250	3	2050	0.5
chr12	111176500	111182150	3	5175	0.205128205128205
chr12	114837700	114838975	3	900	0.72
chr12	115945000	115946475	3	1200	0.4
chr12	117313850	117320475	3	5250	0.556149732620321
chr12	118808550	118815925	3	5525	1.05343511450382
chr12	121130975	121132350	3	1100	0.514285714285714
chr12	122708325	122711625	3	2700	0.270833333333333
chr12	124017025	124019425	3	2275	0.0888888888888889
chr12	124779225	124781450	3	1950	0.285714285714286
chr12	128078800	128079825	3	750	0.588235294117647
chr12	128821775	128824175	3	2075	0.34375
chr12	130356050	130358400	3	1850	0.377358490566038
chr12	133158500	133160850	3	2125	0.176470588235294
chr12	133261950	133266200	3	3375	0.571428571428571
chr12	133681625	133683750	3	1650	0.392156862745098
chr12	133777900	133782500	3	3700	0.310077519379845
chr13	20692175	20694775	3	2150	0.653061224489796
chr13	21899750	21903000	3	2925	0.869565217391304
chr13	28394175	28397425	3	2825	0.326086956521739
chr13	28540450	28545325	3	2950	0.897959183673469
chr13	30625850	30628150	3	2000	0.181818181818182
chr13	36044450	36053700	3	6275	0.824742268041237
chr13	37004425	37007425	3	2900	0.0506329113924051
chr13	39093175	39094050	3	750	0.272727272727273
chr13	41703450	41708100	3	3775	0.983050847457627
chr13	45141200	45154150	3	9200	0.896969696969697
chr13	49683975	49688425	3	3650	0.435897435897436
chr13	50697400	50708050	3	9275	0.315151515151515
chr13	51817225	51819150	3	1750	0.163934426229508
chr13	52218075	52220450	3	2200	0.175438596491228
chr13	53528825	53530525	3	1375	0.363636363636364
chr13	61157200	61159825	3	2225	0.285714285714286
chr13	69287350	69288775	3	975	0.666666666666667
chr13	78270025	78274175	3	4000	0.0625
chr13	80909175	80917650	3	8375	0.1
chr13	88323025	88330900	3	6275	0.677595628415301
chr13	91504350	91506275	3	1425	0.790697674418605
chr13	93868150	93870675	3	2075	0.4
chr13	93877100	93882925	3	5375	0.154589371980676
chr13	100150325	100155525	3	4350	0.407894736842105
chr13	100338350	100343500	3	4925	0.0625
chr13	100355450	100356775	3	925	0.689655172413793
chr13	103244275	103251950	3	5075	1.0259067357513
chr13	109923575	109926200	3	2000	0.782608695652174
chr14	37048925	37052125	3	2925	0.181818181818182
chr14	45428625	45437250	3	7800	0.187919463087248
chr14	52116750	52121125	3	4200	0.123076923076923
chr14	55490750	55496900	3	5400	0.251256281407035
chr14	59101250	59107175	3	4425	0.688311688311688
chr14	60973225	60983375	3	6925	0.876595744680851
chr14	64803275	64806400	3	2900	0.153846153846154
chr14	65005850	65012475	3	6200	0.0836820083682008
chr14	69281050	69283550	3	2175	0.36734693877551
chr14	71107025	71113575	3	4875	0.848484848484849
chr14	74791850	74794225	3	1750	0.944444444444444
chr14	75421125	75422950	3	1675	0.375
chr14	81684400	81688725	3	4225	0.0487804878048781
chr14	81781350	81782650	3	1000	0.516129032258065
chr14	89017300	89022000	3	4275	0.30952380952381
chr14	91107725	91109250	3	1325	0.222222222222222
chr14	97877075	97881425	3	3825	0.27536231884058
chr14	99878625	99880300	3	1300	0.956521739130435
chr14	103057125	103061550	3	4175	0.1
chr14	103569975	103571400	3	1100	0.833333333333333
chr14	104601350	104607075	3	5500	0.102040816326531
chr14	105155175	105157725	3	2225	0.32258064516129
chr14	105992200	105994875	3	1900	0.745098039215686
chr15	23032200	23035300	3	2875	0.164705882352941
chr15	25068275	25070200	3	1675	0.226415094339623
chr15	25101250	25104900	3	3150	0.230088495575221
chr15	25195725	25206825	3	9125	0.451219512195122
chr15	28339225	28345125	3	4625	0.542168674698795
chr15	29861325	29864700	3	3125	0.155555555555556
chr15	32906025	32910200	3	3725	0.218978102189781
chr15	40208950	40213850	3	4475	0.666666666666667
chr15	41217625	41223500	3	5725	0.0689655172413793
chr15	42563425	42568575	3	4350	0.229299363057325
chr15	63367625	63370475	3	2475	0.521739130434783
chr15	64990550	64996225	3	5525	0.0310880829015544
chr15	65132800	65136900	3	3325	0.568181818181818
chr15	68345875	68350575	3	3500	0.814159292035398
chr15	70381375	70393950	3	9500	0.729032258064516
chr15	73922500	73926600	3	3950	0.0551724137931034
chr15	75742125	75749225	3	6700	0.124223602484472
chr15	76194350	76197750	3	3075	0.145454545454545
chr15	85143575	85149200	3	5250	0.154761904761905
chr15	88797975	88801975	3	3825	0.0851063829787234
chr15	90012425	90014150	3	1400	0.521739130434783
chr15	90117750	90122375	3	4475	0.0666666666666667
chr15	90955575	90958100	3	2000	1.0625
chr15	93424500	93430775	3	5850	0.0977777777777778
chr15	96453575	96455525	3	1475	0.666666666666667
chr15	102028600	102030475	3	1475	0.689655172413793
chr16	1202050	1204850	3	2100	0.833333333333333
chr16	4400075	4401750	3	1475	0.24
chr16	4815975	4819475	3	3250	0.16
chr16	5146625	5149175	3	2200	0.45
chr16	5262925	5264050	3	900	0.521739130434783
chr16	5500150	5501725	3	1100	0.75
chr16	8958075	8963750	3	4500	0.582781456953642
chr16	15247675	15249400	3	1425	0.457142857142857
chr16	17560625	17565650	3	4575	0.421052631578947
chr16	21528650	21533500	3	4375	0.723404255319149
chr16	28302000	28306475	3	4075	0.241379310344828
chr16	46823075	46824750	3	1525	0.222222222222222
chr16	50099400	50102050	3	2400	0.2
chr16	51425625	51427275	3	1475	0.266666666666667
chr16	66460275	66463050	3	2375	0.209302325581395
chr16	67627150	67629100	3	1675	0.368421052631579
chr16	68481075	68483450	3	1875	0.363636363636364
chr16	69597700	69602700	3	4850	0.0714285714285714
chr16	70556225	70561175	3	4700	0.208333333333333
chr16	71840975	71843825	3	2725	0.0731707317073171
chr16	72042075	72043650	3	1375	0.25
chr16	79629050	79636500	3	7225	0.0903225806451613
chr16	80837025	80839225	3	2050	0.1875
chr16	81038125	81042375	3	4000	0.137931034482759
chr16	81477350	81482225	3	4375	0.191176470588235
chr16	82660250	82663925	3	2500	0.921348314606742
chr16	83874050	83875425	3	850	0.88
chr16	84649050	84653025	3	3675	0.204081632653061
chr16	85114975	85117425	3	1675	0.701754385964912
chr16	85494775	85496925	3	1750	0.32258064516129
chr16	86766475	86768625	3	1500	0.730769230769231
chr16	88518825	88522925	3	3825	0.378378378378378
chr16	88599500	88601825	3	2150	0.169491525423729
chr16	89357050	89358375	3	975	0.785714285714286
chr16	89983975	89993175	3	6850	0.882352941176471
chr17	234850	236675	3	1625	0.285714285714286
chr17	853000	855350	3	2000	0.428571428571429
chr17	934375	935775	3	1250	0.32
chr17	1131425	1133525	3	1775	0.25
chr17	1613075	1621450	3	5925	1.06432748538012
chr17	2295200	2306250	3	9425	0.425675675675676
chr17	9233050	9235100	3	1650	0.37037037037037
chr17	14233700	14236050	3	2125	0.2
chr17	16944900	16948275	3	3000	0.173913043478261
chr17	17397225	17400850	3	3375	0.139130434782609
chr17	18758375	18762975	3	3800	0.659090909090909
chr17	20434375	20437250	3	2200	1.03448275862069
chr17	21452675	21455300	3	1950	0.657142857142857
chr17	25263025	25268050	3	4625	0.133333333333333
chr17	27503100	27508000	3	4450	0.311688311688312
chr17	27716675	27720400	3	3425	0.45
chr17	28562150	28566125	3	3200	0.473684210526316
chr17	30263150	30266175	3	2725	0.227848101265823
chr17	32481825	32485525	3	2775	0.647058823529412
chr17	33414000	33417150	3	2650	0.379746835443038
chr17	36665400	36667775	3	2175	0.208333333333333
chr17	43971175	43975325	3	3825	0.169230769230769
chr17	44847925	44850800	3	2575	0.233766233766234
chr17	52437125	52439225	3	1650	0.666666666666667
chr17	54669600	54675525	3	5700	0.0685714285714286
chr17	55951475	55953450	3	1525	0.473684210526316
chr17	56590450	56596750	3	4850	0.703448275862069
chr17	57407700	57410650	3	2775	0.136363636363636
chr17	62772775	62778300	3	5275	0.216216216216216
chr17	65988625	65992900	3	3975	0.162162162162162
chr17	66029600	66034150	3	4150	0.235294117647059
chr17	66728175	66730800	3	1625	0.740740740740741
chr17	71609075	71610600	3	1375	0.2
chr17	74704325	74707650	3	2850	0.291666666666667
chr17	75276150	75279550	3	3200	0.103448275862069
chr17	75387525	75389375	3	1600	0.3
chr17	76181125	76184550	3	3225	0.111111111111111
chr17	76309725	76313725	3	2900	0.903225806451613
chr17	76919075	76922425	3	2800	0.3
chr17	78233550	78237875	3	3000	0.921348314606742
chr17	79917100	79919825	3	2200	1
chr17	80476700	80480175	3	2950	0.367816091954023
chr17	80655125	80657475	3	2075	0.461538461538462
chr18	3602050	3606750	3	4400	0.264150943396226
chr18	9101725	9109750	3	6525	0.465863453815261
chr18	12880100	12885600	3	4400	0.661417322834646
chr18	20748625	20750175	3	1350	0.210526315789474
chr18	29521450	29526525	3	4175	0.708333333333333
chr18	44772550	44774300	3	1600	0.177777777777778
chr18	47924175	47928800	3	3075	1
chr18	48718975	48725000	3	5250	0.208791208791209
chr18	53017175	53019900	3	1925	0.690909090909091
chr18	53068100	53070950	3	2375	0.345679012345679
chr18	57530825	57532100	3	875	0.769230769230769
chr18	60381575	60391375	3	7475	0.627306273062731
chr18	70208725	70211650	3	2775	0.117647058823529
chr18	72162575	72167275	3	3275	0.868852459016393
chr18	72915775	72924700	3	8450	0.0805369127516778
chr18	76732975	76746925	3	12250	0.680851063829787
chr19	1354050	1357875	3	2900	0.829268292682927
chr19	2700750	2703200	3	2200	0.246153846153846
chr19	3463175	3464825	3	1200	0.588235294117647
chr19	4456375	4458300	3	1700	0.333333333333333
chr19	4597275	4599100	3	1650	0.181818181818182
chr19	5803600	5806475	3	2175	0.558823529411765
chr19	6278500	6280550	3	1750	1
chr19	6530300	6535050	3	3900	0.414814814814815
chr19	6586950	6591625	3	4025	0.373831775700935
chr19	7851975	7854875	3	2750	0.06
chr19	8066900	8071375	3	3800	0.387596899224806
chr19	8454150	8456425	3	2000	0.25531914893617
chr19	8575800	8579525	3	2625	1
chr19	9901975	9904575	3	2275	0.409090909090909
chr19	11070725	11073675	3	2750	0.155844155844156
chr19	14314025	14320925	3	4675	0.685393258426966
chr19	14542975	14545825	3	2500	0.227272727272727
chr19	17513875	17517200	3	3050	0.122448979591837
chr19	18898300	18902100	3	2925	0.864864864864865
chr19	19571750	19573700	3	1400	1.02564102564103
chr19	20989700	20990775	3	975	0.210526315789474
chr19	23404300	23407000	3	2325	0.827586206896552
chr19	31908500	31911675	3	2600	0.346153846153846
chr19	33791775	33795150	3	3150	0.19047619047619
chr19	35631775	35635475	3	3225	0.32
chr19	36132200	36140400	3	5600	0.869565217391304
chr19	39173600	39177475	3	2825	0.819277108433735
chr19	40970500	40973575	3	2900	0.0952380952380952
chr19	41034825	41036925	3	1875	0.149253731343284
chr19	46475850	46477675	3	1525	0.36
chr19	47359150	47367950	3	6100	0.855932203389831
chr19	47522550	47526800	3	3325	0.933333333333333
chr19	48016900	48019475	3	2375	0.172413793103448
chr19	48866125	48868175	3	1800	0.196078431372549
chr19	51160675	51163825	3	2650	0.25974025974026
chr2	285800	290375	3	3750	0.489795918367347
chr2	10182200	10184900	3	2050	0.540540540540541
chr2	10586675	10590075	3	3175	0.122448979591837
chr2	16845800	16847825	3	1650	0.55
chr2	20547400	20552400	3	4550	0.230088495575221
chr2	24269050	24273800	3	3800	0.714285714285714
chr2	36581525	36586750	3	5000	0.0933333333333333
chr2	42772575	42774450	3	1625	0.30188679245283
chr2	43405675	43408125	3	2000	0.4
chr2	44362300	44365150	3	2125	0.648648648648649
chr2	46768300	46771700	3	3150	0.2
chr2	47570425	47573925	3	3225	0.181818181818182
chr2	55272900	55279450	3	6250	0.208333333333333
chr2	55506175	55510150	3	3200	0.5625
chr2	60644200	60646500	3	1500	1.06666666666667
chr2	61403450	61406250	3	2675	0.0631578947368421
chr2	64478025	64486275	3	7300	0.427350427350427
chr2	64557925	64558950	3	775	0.636363636363636
chr2	65657125	65665500	3	6200	0.627615062761506
chr2	65785000	65786550	3	1075	0.814814814814815
chr2	66734575	66736025	3	1125	0.5
chr2	68475975	68481250	3	4800	0.204379562043796
chr2	70367875	70370775	3	2500	0.268292682926829
chr2	70518350	70521850	3	2950	0.352941176470588
chr2	70991975	70996050	3	3625	0.224
chr2	71203525	71206650	3	2700	0.305882352941176
chr2	87015950	87018825	3	2300	0.654545454545455
chr2	88123825	88125425	3	1150	0.8
chr2	88923875	88928400	3	4175	0.145454545454545
chr2	90448900	90451025	3	1750	0.296296296296296
chr2	96871100	96875800	3	3925	0.96551724137931
chr2	98205875	98207450	3	1350	0.466666666666667
chr2	101867425	101871150	3	3550	0.121212121212121
chr2	120457600	120459400	3	1625	0.140350877192982
chr2	121101225	121105700	3	3450	0.830769230769231
chr2	121223325	121224425	3	1000	0.148148148148148
chr2	139258250	139262050	3	3600	0.099009900990099
chr2	147296925	147299675	3	1700	0.961538461538462
chr2	149855500	149857450	3	1800	0.19047619047619
chr2	155445600	155446700	3	900	0.37037037037037
chr2	158694375	158696400	3	1375	0.736842105263158
chr2	158788475	158790700	3	1875	0.290322580645161
chr2	171359550	171361725	3	1650	0.838709677419355
chr2	173398775	173400150	3	925	0.928571428571429
chr2	174877250	174879575	3	2025	0.272727272727273
chr2	175636025	175637275	3	1000	0.695652173913043
chr2	175788600	175790800	3	1975	0.205882352941176
chr2	178075600	178080400	3	4500	0.160714285714286
chr2	181844350	181850025	3	5550	0.0470588235294118
chr2	182545000	182549375	3	3525	0.598130841121495
chr2	182755725	182759175	3	2975	0.377777777777778
chr2	188428250	188431175	3	2425	0.30952380952381
chr2	188537250	188541400	3	3475	0.336134453781513
chr2	189167375	189169750	3	2025	0.303030303030303
chr2	200732950	200735025	3	1900	0.169491525423729
chr2	201065850	201068125	3	1650	0.727272727272727
chr2	201170100	201176675	3	5650	0.979591836734694
chr2	207022000	207026775	3	4275	0.184049079754601
chr2	210163175	210170700	3	6925	0.376811594202899
chr2	211033825	211037850	3	3725	0.170731707317073
chr2	214052725	214054900	3	1950	0.4
chr2	215670825	215675700	3	4025	0.4
chr2	217555125	217560800	3	5175	0.717948717948718
chr2	224821575	224826350	3	3425	0.720720720720721
chr2	232275050	232279125	3	2825	0.918367346938776
chr2	233386700	233389425	3	1950	0.753623188405797
chr2	239147650	239150500	3	2650	0.15625
chr2	240320225	240324350	3	3875	0.123076923076923
chr2	243004975	243006375	3	975	0.823529411764706
chr20	520225	525225	3	4650	0.242424242424242
chr20	1370075	1374475	3	3975	0.666666666666667
chr20	25512425	25514100	3	1375	0.4
chr20	32077175	32079350	3	1975	0.142857142857143
chr20	34326325	34331650	3	4875	0.149659863945578
chr20	34635875	34639700	3	3650	0.125
chr20	35088975	35094350	3	3625	0.991735537190083
chr20	39968275	39970175	3	1725	0.204081632653061
chr20	40244300	40248400	3	3175	0.729411764705882
chr20	43537800	43540675	3	2600	0.32
chr20	47154900	47155950	3	775	0.941176470588235
chr20	48598550	48602775	3	3875	0.181818181818182
chr20	48767675	48771000	3	2900	0.307692307692308
chr20	50825850	50826600	3	625	0.352941176470588
chr20	52205150	52214075	3	8275	0.25
chr20	52352800	52357750	3	4700	0.258064516129032
chr20	55434575	55435525	3	775	0.470588235294118
chr20	57457750	57475425	3	9800	0.894179894179894
chr20	61057150	61058125	3	825	0.333333333333333
chr20	62792200	62793875	3	1325	0.358974358974359
chr21	9880700	9882550	3	1550	0.325581395348837
chr21	16433100	16438900	3	5225	0.695652173913043
chr21	18884000	18888950	3	4450	0.571428571428571
chr21	26744825	26746600	3	1175	0.918918918918919
chr21	33932850	33934700	3	1650	0.25
chr21	39860775	39862550	3	1525	0.32258064516129
chr21	44393550	44397525	3	3575	0.210526315789474
chr21	46823950	46828475	3	4275	0.0774193548387097
chr22	17858725	17861625	3	2500	0.241758241758242
chr22	19742825	19744975	3	1700	0.509803921568627
chr22	21270875	21275950	3	4850	0.0591715976331361
chr22	21333250	21337650	3	3200	0.707964601769911
chr22	23583500	23585825	3	2100	0.169014084507042
chr22	26366100	26367350	3	1100	0.266666666666667
chr22	29194025	29198175	3	3525	0.267716535433071
chr22	29467150	29470600	3	3000	0.392857142857143
chr22	31001375	31004550	3	3000	0.0925925925925926
chr22	31030700	31033250	3	2450	0.2
chr22	31476475	31482000	3	4775	0.310679611650485
chr22	31737850	31744100	3	6100	0.0320855614973262
chr22	33446500	33454825	3	7950	0.0789473684210526
chr22	34312925	34319800	3	6300	0.243243243243243
chr22	35772625	35773775	3	875	0.592592592592593
chr22	38070925	38073750	3	2550	0.372093023255814
chr22	38484825	38485900	3	925	0.315789473684211
chr22	38789750	38795900	3	5775	0.101522842639594
chr22	40057725	40061300	3	2600	0.814814814814815
chr22	40605150	40606450	3	925	1.04
chr22	40928300	40931050	3	2050	0.557377049180328
chr22	41486575	41492500	3	5650	0.0657276995305164
chr22	43008950	43012025	3	2750	0.252873563218391
chr22	43738325	43740375	3	1575	0.896551724137931
chr22	44542025	44544900	3	2075	0.565217391304348
chr22	44726600	44728550	3	1675	0.45
chr22	45401150	45407025	3	5575	0.111111111111111
chr22	45663650	45665800	3	1950	0.188679245283019
chr22	46971625	46974350	3	2525	0.125
chr22	48764900	48766500	3	1125	0.758620689655172
chr22	48970775	48973150	3	1600	1
chr22	50607775	50609975	3	2000	0.333333333333333
chr22	51058475	51060600	3	1250	1.07142857142857
chr3	5018550	5024100	3	5350	0.105263157894737
chr3	8783075	8784350	3	1125	0.266666666666667
chr3	25196850	25198725	3	1525	0.714285714285714
chr3	25468925	25472150	3	3025	0.2
chr3	27573750	27576150	3	2075	0.592592592592593
chr3	31183325	31184600	3	950	0.538461538461538
chr3	33599250	33601000	3	1225	0.769230769230769
chr3	37901575	37905625	3	3775	0.266666666666667
chr3	39189075	39196625	3	5675	0.663414634146341
chr3	39446125	39452150	3	5425	0.604651162790698
chr3	41239650	41246250	3	6450	0.3
chr3	45634850	45639175	3	3775	0.422535211267606
chr3	47619025	47621225	3	2050	0.127659574468085
chr3	52442775	52446100	3	3150	0.126984126984127
chr3	53285450	53290475	3	4525	0.214285714285714
chr3	58418425	58421250	3	2525	0.346153846153846
chr3	63329175	63330500	3	1025	0.769230769230769
chr3	65385675	65388200	3	2275	0.262295081967213
chr3	65524725	65526625	3	1300	0.928571428571429
chr3	66491750	66494250	3	1950	0.682926829268293
chr3	73670800	73675225	3	3875	0.333333333333333
chr3	75716800	75722550	3	5575	0.172413793103448
chr3	76087550	76089175	3	1250	0.695652173913043
chr3	76710500	76711950	3	975	0.857142857142857
chr3	98617675	98622000	3	3750	0.4
chr3	112073050	112074425	3	1175	0.434782608695652
chr3	112118225	112120200	3	1300	0.8125
chr3	113414000	113418275	3	3550	0.567901234567901
chr3	116161400	116164950	3	3125	0.261682242990654
chr3	117116925	117119400	3	2250	0.171428571428571
chr3	119067950	119069600	3	1450	0.285714285714286
chr3	124545300	124547475	3	1575	0.936170212765957
chr3	124601725	124608575	3	5425	0.441176470588235
chr3	125633800	125636400	3	2175	0.36
chr3	128717700	128723050	3	3575	0.774774774774775
chr3	129321800	129326550	3	4450	0.096969696969697
chr3	129609675	129613500	3	3100	0.613636363636364
chr3	130464525	130467350	3	2400	0.366197183098592
chr3	132100300	132102200	3	1675	0.226415094339623
chr3	136468075	136472900	3	4175	0.411214953271028
chr3	143689100	143695375	3	5975	0.571428571428571
chr3	148914250	148917575	3	2475	0.409090909090909
chr3	159277900	159278900	3	900	0.148148148148148
chr3	169487075	169494325	3	4625	0.73469387755102
chr3	173949025	173950975	3	1425	0.952380952380952
chr3	176036150	176047200	3	10725	0.0766550522648084
chr3	184319200	184323000	3	3025	0.555555555555556
chr3	185299525	185304950	3	5100	0.0932642487046632
chr3	186284100	186289725	3	4225	0.894736842105263
chr3	190270300	190272525	3	1975	0.238805970149254
chr4	778825	780075	3	1100	0.230769230769231
chr4	1240675	1244300	3	3475	0.0941176470588235
chr4	1768225	1770250	3	1500	0.947368421052632
chr4	1794350	1797550	3	2925	0.125
chr4	2241175	2244500	3	3175	0.055045871559633
chr4	4108325	4109375	3	750	0.823529411764706
chr4	6472025	6474925	3	2500	0.647058823529412
chr4	7103500	7105600	3	1875	0.233333333333333
chr4	8438975	8444875	3	3975	0.913907284768212
chr4	18691225	18693875	3	1950	0.830188679245283
chr4	26029400	26032750	3	3050	0.185567010309278
chr4	31997475	31999825	3	1900	0.447761194029851
chr4	39635875	39641800	3	5475	0.337349397590361
chr4	40310250	40311900	3	1250	0.75
chr4	41214675	41219525	3	4325	0.365591397849462
chr4	41748125	41749700	3	1125	0.705882352941177
chr4	54880900	54882425	3	1350	0.195121951219512
chr4	56500000	56504075	3	3900	0.0563380281690141
chr4	71702525	71705700	3	2750	0.742857142857143
chr4	76593050	76599725	3	6175	0.17910447761194
chr4	81184625	81190050	3	3350	1
chr4	88785275	88787975	3	1850	0.870967741935484
chr4	89452700	89455575	3	2050	0.666666666666667
chr4	89742175	89745250	3	2650	0.357142857142857
chr4	99848350	99851925	3	3075	0.230088495575221
chr4	100007475	100012800	3	5025	0.116129032258065
chr4	109541050	109545575	3	4125	0.4
chr4	114212575	114215575	3	2525	0.260869565217391
chr4	124079300	124080225	3	650	0.777777777777778
chr4	129603375	129605650	3	1925	0.425531914893617
chr4	139935825	139942400	3	6375	0.0851063829787234
chr4	140078850	140081200	3	1975	0.258064516129032
chr4	147558325	147562175	3	2700	0.55421686746988
chr4	151287425	151289100	3	1275	0.636363636363636
chr4	151499900	151506000	3	5425	0.234146341463415
chr4	153770950	153772100	3	975	0.416666666666667
chr4	155661675	155669375	3	7475	0.0612244897959184
chr4	167636475	167640050	3	3425	0.0618556701030928
chr4	169737025	169738725	3	1350	0.551724137931034
chr4	178361925	178368150	3	4050	0.965034965034965
chr4	187608675	187610300	3	1350	0.72
chr5	50925	54825	3	2850	1.05714285714286
chr5	472025	475525	3	3350	0.0860215053763441
chr5	611350	614200	3	2625	0.215384615384615
chr5	1008650	1010100	3	1275	0.315789473684211
chr5	3101675	3105075	3	2600	0.746666666666667
chr5	6711875	6716675	3	4625	0.075
chr5	10101775	10103725	3	1375	0.606060606060606
chr5	11384475	11386700	3	1900	0.478260869565217
chr5	12622925	12629800	3	6025	0.32967032967033
chr5	12662825	12669725	3	6625	0.0563380281690141
chr5	16178750	16181025	3	1900	0.294117647058824
chr5	16735000	16742675	3	6775	0.23574144486692
chr5	32582775	32587650	3	3775	0.515625
chr5	32708950	32714600	3	5325	0.117647058823529
chr5	34410450	34413450	3	2450	0.864864864864865
chr5	59004525	59006975	3	1950	0.708333333333333
chr5	60625125	60631175	3	5875	0.075187969924812
chr5	74345975	74351775	3	5250	0.144329896907216
chr5	74631775	74636800	3	4800	0.0810810810810811
chr5	74906300	74908450	3	1875	0.208955223880597
chr5	75819725	75821100	3	1075	0.482758620689655
chr5	77941925	77946125	3	3775	0.232558139534884
chr5	79478775	79481425	3	2100	0.588235294117647
chr5	82649875	82651475	3	1250	0.421052631578947
chr5	83014275	83019025	3	4300	0.5625
chr5	89852900	89859575	3	6250	0.245614035087719
chr5	93690450	93698825	3	6725	0.476190476190476
chr5	95766825	95770575	3	3425	0.193548387096774
chr5	102593625	102596875	3	3000	0.117647058823529
chr5	106906775	106908350	3	1225	0.727272727272727
chr5	107144075	107145400	3	950	0.692307692307692
chr5	109075175	109080000	3	3650	0.661538461538462
chr5	123832425	123836600	3	2975	0.810810810810811
chr5	123996450	123998100	3	1400	0.413793103448276
chr5	126111350	126116425	3	4850	0.125
chr5	141218150	141219975	3	1450	0.468085106382979
chr5	141614575	141616775	3	1450	0.765957446808511
chr5	142064125	142065375	3	950	0.48
chr5	145717000	145720175	3	2275	0.783783783783784
chr5	146254625	146259100	3	4175	0.285714285714286
chr5	146828225	146836050	3	7650	0.03690036900369
chr5	148650700	148653000	3	2125	0.352941176470588
chr5	151149550	151156000	3	5750	0.226190476190476
chr5	153568575	153571725	3	3000	0.0860215053763441
chr5	158478000	158479850	3	1525	0.291666666666667
chr5	168003325	168007625	3	3800	0.25
chr5	171430725	171436575	3	5450	0.11340206185567
chr5	173342500	173346900	3	3275	0.666666666666667
chr5	179243475	179250175	3	5875	0.540540540540541
chr5	179920525	179923625	3	2950	0.32
chr6	680200	684550	3	3125	0.779220779220779
chr6	1381825	1385450	3	3425	0.0775193798449612
chr6	4017350	4023900	3	5725	0.284403669724771
chr6	10582925	10589525	3	5700	0.290909090909091
chr6	10881825	10888300	3	5025	1
chr6	15894275	15896000	3	1300	0.689655172413793
chr6	17985100	17989050	3	3825	0.055045871559633
chr6	21663825	21671350	3	6600	0.823529411764706
chr6	24716425	24722550	3	5750	0.126984126984127
chr6	24980625	24983175	3	2100	0.426666666666667
chr6	29589925	29602550	3	10900	0.751445086705202
chr6	34110300	34114150	3	3325	0.311475409836066
chr6	35419475	35422750	3	2350	0.906666666666667
chr6	37616125	37618300	3	1650	0.641509433962264
chr6	38669350	38671350	3	1800	0.193548387096774
chr6	40553175	40556100	3	2725	0.122448979591837
chr6	41700350	41703975	3	3350	0.106194690265487
chr6	43968275	43971475	3	2725	1
chr6	44092900	44096700	3	3425	0.268292682926829
chr6	49517100	49521950	3	4525	0.098159509202454
chr6	52147400	52150725	3	3175	0.0714285714285714
chr6	52437875	52443050	3	3775	0.990654205607477
chr6	53406650	53413575	3	5050	0.713450292397661
chr6	74226150	74234025	3	6925	0.242424242424242
chr6	77270275	77275175	3	4700	0.0833333333333333
chr6	87861150	87867675	3	5300	0.463054187192118
chr6	89788975	89795300	3	5200	0.416243654822335
chr6	94494925	94497225	3	1950	0.326530612244898
chr6	107061050	107062675	3	1300	0.769230769230769
chr6	111579975	111582250	3	2150	0.0845070422535211
chr6	116645250	116646450	3	975	0.428571428571429
chr6	121251975	121253675	3	1250	0.7
chr6	122803225	122806900	3	3300	0.514285714285714
chr6	132222350	132226600	3	4125	0.24
chr6	136606025	136612275	3	4050	1.05882352941176
chr6	138186625	138190350	3	3300	0.583333333333333
chr6	143994600	144003100	3	6725	0.539419087136929
chr6	155440950	155443500	3	2000	0.424242424242424
chr6	168225800	168230350	3	4150	0.288659793814433
chr7	1606650	1611000	3	3050	0.8
chr7	3339875	3342675	3	2525	0.333333333333333
chr7	6413550	6416800	3	2725	0.344086021505376
chr7	6728200	6731275	3	2075	0.927536231884058
chr7	16503750	16505950	3	1600	0.769230769230769
chr7	19183075	19186175	3	2750	0.358208955223881
chr7	19745525	19749100	3	2725	0.653061224489796
chr7	21465725	21472100	3	6025	0.102564102564103
chr7	26191325	26196325	3	4500	0.189349112426035
chr7	27641775	27645050	3	2800	0.338983050847458
chr7	27949750	27950900	3	975	0.344827586206897
chr7	41735700	41746000	3	6300	0.914529914529915
chr7	43621900	43624950	3	2650	0.208333333333333
chr7	44364075	44365775	3	1325	0.923076923076923
chr7	45957425	45963650	3	4525	0.79746835443038
chr7	50342800	50345325	3	2350	0.0952380952380952
chr7	50858375	50862125	3	3475	0.132075471698113
chr7	55622775	55623900	3	975	0.258064516129032
chr7	56031750	56033875	3	1925	0.149253731343284
chr7	64601100	64601975	3	750	0.352941176470588
chr7	66459225	66462625	3	3225	0.0860215053763441
chr7	72297875	72301500	3	3425	0.108108108108108
chr7	74306250	74307700	3	1225	0.388888888888889
chr7	77042400	77046500	3	3300	0.956521739130435
chr7	77165225	77170025	3	4500	0.0833333333333333
chr7	77323100	77328200	3	4750	0.150943396226415
chr7	77646900	77649850	3	2300	0.777777777777778
chr7	78029175	78030750	3	1225	0.424242424242424
chr7	92392850	92393925	3	825	0.727272727272727
chr7	93269075	93272275	3	2625	0.3125
chr7	94283725	94288250	3	3575	1
chr7	96415325	96416400	3	925	0.4
chr7	97909800	97913225	3	2900	0.226415094339623
chr7	98245700	98249300	3	3275	0.198019801980198
chr7	100608225	100611725	3	2550	0.765957446808511
chr7	102581625	102584425	3	2525	0.205128205128205
chr7	107572425	107574550	3	1875	0.215384615384615
chr7	116162225	116168675	3	4375	0.848484848484849
chr7	121512125	121519600	3	6025	0.823529411764706
chr7	121939500	121957600	3	15400	0.306010928961749
chr7	123172350	123175600	3	2800	0.40506329113924
chr7	129912325	129915250	3	2100	0.92
chr7	131235825	131243725	3	7600	0.0833333333333333
chr7	137892600	137893900	3	975	0.785714285714286
chr7	141284250	141286175	3	1500	0.384615384615385
chr7	142984875	142988000	3	2550	0.333333333333333
chr7	148032525	148040150	3	6100	0.493506493506494
chr7	149052425	149053550	3	875	0.56
chr7	151326000	151330450	3	3325	0.683760683760684
chr7	152130525	152134600	3	3800	0.25531914893617
chr7	153880700	153882675	3	1550	0.415094339622642
chr7	156684050	156686925	3	2750	0.109090909090909
chr7	157128225	157133400	3	5075	0.0212765957446809
chr7	158379075	158381475	3	1700	0.717948717948718
chr8	492225	497150	3	4750	0.5
chr8	1320900	1323150	3	1950	0.666666666666667
chr8	1749025	1751375	3	1825	0.492307692307692
chr8	6418500	6420725	3	1675	0.608695652173913
chr8	8084450	8086925	3	2125	0.44
chr8	8240300	8247625	3	5150	0.806451612903226
chr8	18831525	18832750	3	1125	0.133333333333333
chr8	24768800	24773650	3	4475	0.344827586206897
chr8	24811950	24816725	3	4550	0.206896551724138
chr8	25313575	25318475	3	4275	0.4
chr8	27628975	27633275	3	3575	0.426966292134831
chr8	28258275	28260700	3	2125	0.285714285714286
chr8	29202850	29211250	3	7375	0.433333333333333
chr8	30397775	30401025	3	2750	0.307692307692308
chr8	37961675	37966625	3	4250	1.04347826086957
chr8	38031925	38036300	3	4150	0.0939597315436242
chr8	38642400	38646400	3	2925	0.75
chr8	38852150	38857450	3	5150	0.0406091370558376
chr8	40752750	40755900	3	2800	0.761904761904762
chr8	42963925	42965600	3	1425	0.378378378378378
chr8	49165900	49167150	3	1150	0.129032258064516
chr8	54931350	54936125	3	4100	0.312925170068027
chr8	65280225	65292525	3	10750	0.366666666666667
chr8	70376350	70381275	3	3225	1.05357142857143
chr8	94228800	94230525	3	1425	0.4
chr8	99438500	99440500	3	1800	0.347826086956522
chr8	110274100	110275750	3	1125	0.827586206896552
chr8	112690575	112693000	3	1925	0.565217391304348
chr8	128746025	128752925	3	6675	0.0470588235294118
chr8	132320775	132325425	3	4225	0.2
chr8	143530400	143535000	3	3400	0.732142857142857
chr9	4661550	4667025	3	5325	0.0612244897959184
chr9	6078375	6081125	3	2150	0.516129032258065
chr9	15507775	15513650	3	5675	0.0467289719626168
chr9	19445875	19447250	3	1225	0.222222222222222
chr9	20302100	20304225	3	1800	0.388888888888889
chr9	32343900	32346100	3	2025	0.185185185185185
chr9	34375025	34381725	3	4775	0.81437125748503
chr9	37025175	37038575	3	10025	0.838283828382838
chr9	71922300	71923725	3	1150	0.451612903225806
chr9	84299425	84306075	3	6250	0.105726872246696
chr9	91146750	91151175	3	3625	0.597938144329897
chr9	91924400	91935075	3	8700	0.512110726643599
chr9	92292050	92293850	3	1600	0.188679245283019
chr9	97810425	97812525	3	1975	0.105263157894737
chr9	98532875	98534850	3	1675	0.271186440677966
chr9	101469025	101472125	3	2850	0.169014084507042
chr9	101865950	101869450	3	3175	0.207792207792208
chr9	102580750	102591675	3	8800	0.572413793103448
chr9	102904350	102908875	3	3875	0.846153846153846
chr9	103860950	103862825	3	1650	0.222222222222222
chr9	107752900	107756725	3	3450	0.254901960784314
chr9	112259550	112262675	3	2725	0.268292682926829
chr9	112887725	112890025	3	2000	0.740740740740741
chr9	113015950	113020275	3	4225	0.166666666666667
chr9	117263850	117268575	3	3925	0.45
chr9	118915175	118920050	3	4575	0.141732283464567
chr9	119232800	119234150	3	1075	0.64
chr9	123174700	123176000	3	975	0.689655172413793
chr9	124129725	124133025	3	3200	0.0512820512820513
chr9	125834450	125836300	3	1650	0.363636363636364
chr9	126625225	126627200	3	1675	0.35
chr9	126689800	126693075	3	3125	0.0612244897959184
chr9	130328775	130332425	3	3325	0.142857142857143
chr9	130659275	130662475	3	2450	0.620689655172414
chr9	136293050	136295425	3	2250	0.130434782608696
chr9	139559625	139561250	3	1475	0.266666666666667
chr9	140498925	140501625	3	2275	0.325
chr9	140559825	140562175	3	2200	0.133333333333333
chr9	140771650	140773750	3	1875	0.169491525423729
chrX	1509025	1513850	3	4225	0.278481012658228
chrX	2879125	2882375	3	2300	0.552631578947368
chrX	9259350	9261825	3	1750	1.03703703703704
chrX	9753175	9758375	3	5100	0.0310077519379845
chrX	15926675	15928575	3	1450	0.731707317073171
chrX	16141600	16147450	3	5300	0.201005025125628
chrX	17877525	17880100	3	2325	0.222222222222222
chrX	19532100	19534300	3	1650	0.883720930232558
chrX	37207925	37210325	3	2275	0.0869565217391304
chrX	40942950	40955550	3	10675	0.342168674698795
chrX	40967350	40971000	3	2625	0.764705882352941
chrX	41189850	41197600	3	7325	0.577777777777778
chrX	44730525	44735650	3	4975	0.0427807486631016
chrX	44809575	44814250	3	4300	0.10738255033557
chrX	51594850	51597200	3	2050	0.317460317460317
chrX	53346950	53351400	3	3800	0.336
chrX	62972625	62975850	3	2350	0.828571428571429
chrX	66763100	66768625	3	5225	0.096969696969697
chrX	68441075	68443250	3	1525	0.689655172413793
chrX	70502300	70506900	3	4400	0.0709219858156028
chrX	71524450	71529650	3	4850	0.216216216216216
chrX	93952825	93953700	3	775	0.173913043478261
chrX	103532850	103534675	3	1600	0.188679245283019
chrX	107973050	107981450	3	7300	0.307692307692308
chrX	119273900	119275325	3	1050	0.484848484848485
chrX	123870525	123871675	3	775	1.04761904761905
chrX	129243075	129245700	3	2375	0.432432432432432
chrX	131349650	131353825	3	3975	0.0662251655629139
chrX	133678050	133685925	3	7225	0.208144796380091
chrX	136506450	136513250	3	6350	0.127906976744186
chrX	137791250	137795625	3	4275	0.0634920634920635
chrX	149105625	149109175	3	2575	0.688172043010753
chrX	150150850	150154250	3	3100	0.202898550724638
chrX	150342875	150347775	3	4475	0.16374269005848
chrX	152065750	152067150	3	1175	0.32
chrX	153359550	153364025	3	3725	0.304
chr18	3446700	3457400	2	10650	0.00938967136150235
