# Supplementary material for: Large organized chromatin lysine domains help distinguish primitive from differentiated cell populations
Source: Nat Commun. 2021 Jan 21;12:499. doi: 10.1038/s41467-020-20830-9 (PMC7820432; doi:10.1038/s41467-020-20830-9)
Supplement: Supplementary file 3 — Supplementary Software [file 41467_2020_20830_MOESM3_ESM.zip › E020-H3K9me3_LOCKS.bed]

chr1	2606875	2771100	77	53175	17.8406374501992
chr1	2772450	2867825	77	44900	7.39130434782609
chr1	49539250	49668425	77	36925	16.8888888888889
chr1	49785100	49884100	77	29700	12
chr1	49884225	49963575	77	39925	8.94736842105263
chr1	49963800	50055675	77	48500	7.27272727272727
chr1	50055925	50138075	77	41975	8.5531914893617
chr1	50138800	50226250	77	44950	7.125
chr1	50226425	50314350	77	40375	14.1538461538462
chr1	50346850	50452200	77	40900	13.1333333333333
chr1	142535350	142640300	77	63125	6.72
chr1	143414900	143498375	77	41975	7.38461538461539
chr1	149021250	149123575	77	39225	15.875
chr1	152266200	152358625	77	63800	15.2631578947368
chr1	152359300	152490625	77	85175	12.08
chr1	152490700	152636425	77	85725	15.5168539325843
chr1	152636925	152746450	77	83475	9.41176470588235
chr1	248015475	248126950	77	45800	18.0714285714286
chr1	248127200	248212100	77	56450	5.92307692307692
chr1	248212325	248320050	77	74325	14.7826086956522
chr1	248322200	248411625	77	63675	6.76315789473684
chr1	248411725	248514225	77	62025	11.2105263157895
chr1	248514325	248637525	77	73175	18.5777777777778
chr10	37176125	37283275	77	35600	17.6470588235294
chr10	37495075	37592400	77	39650	10.8461538461538
chr10	37592475	37675575	77	50125	7.45454545454545
chr10	37676050	37760150	77	45875	9.15384615384615
chr10	37761075	37845225	77	38400	12.5
chr10	37845650	37925075	77	36875	11.4615384615385
chr10	37988400	38081950	77	55125	6.11764705882353
chr10	38083100	38182075	77	66625	9.61538461538461
chr10	38332675	38433225	77	65700	5.27272727272727
chr10	42354850	42678375	77	196450	17.9480519480519
chr10	42777325	42907900	77	84175	10.88
chr10	42908275	43031400	77	81825	17.0769230769231
chr10	135242625	135351650	77	71400	15.025641025641
chr11	48199575	48295975	77	58225	16.8125
chr11	48296350	48430975	77	79225	16
chr11	48433925	48548375	77	37800	15.7692307692308
chr11	48548475	48656450	77	59125	12.0540540540541
chr11	48657075	48849575	77	144525	10
chr11	48921900	49046650	77	54350	14.4444444444444
chr11	49068025	49164025	77	39575	12.56
chr11	49554625	49655750	77	31225	16.375
chr11	49821000	49935600	77	36925	17.4444444444444
chr11	49936350	50031650	77	53600	13.1818181818182
chr11	50031800	50150350	77	69200	5.97879858657244
chr11	50150625	50263225	77	73875	8.66666666666667
chr11	50263725	50646400	77	330525	13.0551181102362
chr11	51356100	51471950	77	62625	9.47826086956522
chr11	51472000	51585900	77	57250	9.6
chr11	54794050	55057600	77	214650	11
chr11	55058075	55173250	77	77400	9.02702702702703
chr11	55173375	55290300	77	79525	9.64705882352941
chr11	55393125	55505525	77	54750	14.4347826086957
chr11	55505600	55605675	77	70625	15.304347826087
chr11	58468175	58549300	77	43125	11.2666666666667
chr12	34196825	34307375	77	54900	17.0967741935484
chr12	34307675	34399775	77	66400	4.55555555555556
chr12	34408300	34833875	77	379625	4.4
chr12	37857550	37953650	77	41050	11.2
chr12	37954200	38159350	77	162250	4.5
chr12	38159450	38501375	77	291125	17.7142857142857
chr12	38501425	38625050	77	91025	6.4375
chr12	133487225	133602775	77	86225	4.06896551724138
chr12	133603650	133828550	77	186275	13.1764705882353
chr13	19434100	19560550	77	82275	17.75
chr13	19793350	19907350	77	77275	17.9459459459459
chr13	19907850	19993000	77	39800	5.33333333333333
chr14	20193375	20287725	77	71300	11.2173913043478
chr14	20287800	20398525	77	85175	2.32432432432432
chr14	20398625	20497300	77	65500	9.6551724137931
chr14	20556650	20648375	77	54625	5.65714285714286
chr14	105995300	106131500	77	47700	15.9130434782609
chr14	106187850	106334900	77	100125	12.8235294117647
chr14	106335050	106458125	77	93000	8.10169491525424
chr14	106459050	106558800	77	67275	6.88372093023256
chr14	106558900	106651500	77	40900	10.0571428571429
chr14	106797200	106917075	77	78950	10.6111111111111
chr14	106917375	107056600	77	121025	3.65217391304348
chr14	107056750	107174125	77	96450	2.875
chr15	19999975	20126125	77	59175	14.4571428571429
chr15	20392375	20469300	77	50900	8.07692307692308
chr15	22297100	22395925	77	48225	13.7333333333333
chr15	22405050	22513275	77	84175	4.1
chr15	25196925	25283625	77	33900	11.7777777777778
chr16	31745675	31858400	77	75250	5.86666666666667
chr16	32343200	32481500	77	28675	16
chr16	33341725	33422900	77	45375	15.5833333333333
chr16	33423350	33523400	77	40725	12.5925925925926
chr16	33817950	33988500	77	120250	10
chr16	34173325	34303000	77	101200	4.60869565217391
chr16	34303175	34452300	77	99100	7.25
chr16	34452475	34601450	77	115200	18.4615384615385
chr16	34601625	34743900	77	120700	2.07594936708861
chr16	34744225	34885750	77	105025	11.6190476190476
chr16	34886000	35107650	77	183600	5.56410256410256
chr17	21754675	21876975	77	73800	8.375
chr17	21877025	21974850	77	60625	5.33333333333333
chr17	21974950	22087100	77	67000	11.2173913043478
chr17	22087575	22199550	77	77650	13.4
chr17	25262950	25392925	77	86425	13.8857142857143
chr17	25432700	25534450	77	65150	13.1764705882353
chr18	14897100	14979650	77	49400	9.375
chr19	6871825	6962125	77	59475	2.36363636363636
chr19	8897525	9022175	77	93200	10.5555555555556
chr19	9317525	9405375	77	63650	4.08333333333333
chr19	9546700	9688525	77	104175	13.2222222222222
chr19	12289100	12385600	77	61500	3.57894736842105
chr19	14906975	15026025	77	31675	16.1818181818182
chr19	15670775	15783050	77	65875	14.2222222222222
chr19	15783100	15890800	77	76700	7.17948717948718
chr19	15890925	15979875	77	55600	2.94117647058824
chr19	15980075	16072275	77	62525	4.35294117647059
chr19	22035350	22161750	77	81525	12.0909090909091
chr19	22161875	22247075	77	58975	8.08
chr19	22247250	22349175	77	70525	12.8666666666667
chr19	22349300	22433900	77	58250	3.5
chr19	22434150	22551000	77	90975	1.92857142857143
chr19	22578475	22699900	77	96200	12.3529411764706
chr19	22699950	22813750	77	84600	9
chr19	22814300	22929825	77	69450	8.32258064516129
chr19	22930000	23026900	77	72700	3
chr19	23027150	23133700	77	78225	9.8
chr19	23138075	23225000	77	58800	5.21739130434783
chr19	23266125	23427875	77	62050	17.8846153846154
chr19	23618625	23726675	77	64625	6.81481481481481
chr19	23727050	23823750	77	46500	13.92
chr19	23995775	24101200	77	75600	6.07407407407407
chr19	24101850	24183200	77	54150	5.77777777777778
chr19	24290625	24580475	77	245500	9.28571428571429
chr19	27731800	28053300	77	276100	4.42105263157895
chr19	28301500	28410850	77	72600	13.1428571428571
chr19	37167475	37300125	77	77475	9.77777777777778
chr19	37344525	37444725	77	71400	6.21621621621622
chr19	37445025	37552200	77	72800	2.54545454545455
chr19	37552675	37675125	77	77875	10.3157894736842
chr19	38011400	38124400	77	73275	15.0416666666667
chr19	52303625	52478750	77	114725	11.7857142857143
chr19	52478825	52608375	77	70175	12.6666666666667
chr19	52858275	52956500	77	54550	11.3103448275862
chr19	55000450	55109625	77	59775	10.6153846153846
chr19	55109850	55208925	77	60225	11.5333333333333
chr19	56214475	56305875	77	53575	10.7619047619048
chr19	56306325	56418325	77	82600	7.49253731343284
chr19	56418650	56510500	77	65750	2.875
chr19	56872175	56995050	77	78400	12.2857142857143
chr19	57110325	57213125	77	78750	7.17647058823529
chr19	57213475	57356125	77	117700	2.64864864864865
chr19	57356400	57462250	77	84600	1.91666666666667
chr19	57462300	57577475	77	92725	2.64516129032258
chr19	57578925	57667075	77	55500	3.53846153846154
chr19	58435550	58561625	77	71950	17.5555555555556
chr19	58604550	58756325	77	94775	10.8767123287671
chr20	29579000	29862700	77	102950	9.36982017200938
chr20	29862875	29965325	77	75150	4.01680672268908
chr20	29965400	30056125	77	52875	16.4705882352941
chr20	54348175	54451075	77	47125	17.4117647058824
chr20	54451175	54559875	77	80625	17.9285714285714
chr20	54559950	54658825	77	73150	7
chr20	54659175	54768900	77	83575	1.54545454545455
chr20	54769250	54874350	77	74200	5.13333333333333
chr21	9411150	9507700	77	79000	4.28571428571429
chr21	9508000	9593950	77	62400	3.4
chr21	9825400	9948900	77	95375	7.4375
chr21	10366450	10442200	77	42725	5.6
chr21	10442375	10531075	77	35075	12.75
chr21	10531400	10615000	77	43475	6
chr21	10615325	10903350	77	203925	15.8814229249012
chr21	10903475	11015275	77	85025	6.4
chr22	17126650	17217850	77	35675	18.0689655172414
chr22	47575525	47682950	77	73750	13.6734693877551
chr22	47683075	47835800	77	125575	5.2
chr22	47835875	47945400	77	85175	3.77777777777778
chr22	48254175	48351975	77	34700	16.6666666666667
chr3	75679775	75812175	77	94125	6.9375
chr3	93504825	93622500	77	57025	15.1764705882353
chr4	10125	193700	77	125125	15.3548387096774
chr4	48995375	49126950	77	79725	12.8
chr4	190445525	190653875	77	168225	11.9130434782609
chr4	190796200	190892550	77	49650	9.44
chr5	45796825	45894250	77	45525	9.86046511627907
chr5	49430600	49622925	77	131800	13.5882352941176
chr5	150240150	150335475	77	66850	4.07692307692308
chr5	178299350	178435900	77	93025	16.4137931034483
chr6	58509925	58649325	77	47350	18.0740740740741
chr6	58651750	58749075	77	36125	16.3
chr7	56174700	56266800	77	62600	7.51851851851852
chr7	56267000	56381600	77	83300	11.9444444444444
chr7	56497000	56624300	77	96450	6
chr7	56624425	56744000	77	90325	7.34328358208955
chr7	57184875	57317450	77	106350	10.1176470588235
chr7	57317525	57469550	77	131425	3.12727272727273
chr7	57469750	57582200	77	79900	2.24
chr7	57582600	57663725	77	48750	10.32
chr7	57784550	57874075	77	39850	10.6
chr7	61737950	61979800	77	145850	6.71021775544389
chr7	61980325	62453950	77	427500	6.47058823529412
chr7	62456750	62588800	77	109025	4.90322580645161
chr7	62588975	62692600	77	69025	8.25352112676056
chr7	63283100	63389975	77	71200	14.1111111111111
chr7	63390150	63500000	77	77700	10.8571428571429
chr7	63500300	63607925	77	88825	1.96
chr7	63608125	63714400	77	72000	8.98412698412698
chr7	63714600	63821100	77	83150	2.3448275862069
chr7	63821475	63921825	77	76200	4.6
chr7	64013725	64121025	77	59700	15.0857142857143
chr7	64152400	64242700	77	45775	7.2
chr7	153082400	153225900	77	42250	14.1666666666667
chr7	157655775	157748825	77	37950	11.6666666666667
chr7	157748925	157885675	77	58725	16.7368421052632
chr7	157886050	158008825	77	95225	3.19402985074627
chr7	158009350	158096875	77	60125	4.42105263157895
chr7	158951775	159037850	77	36325	6.53846153846154
chr8	43028850	43145300	77	62775	15.2903225806452
chr8	43145475	43254100	77	62300	10.8636363636364
chr8	43254800	43502325	77	203400	15.84
chr8	46839450	47283100	77	391875	14.0967741935484
chr8	47283225	47571750	77	256325	3.16049382716049
chr8	47571925	47680575	77	64500	11.4
chr8	47680875	47884100	77	164250	8.11764705882353
chr8	47884475	47979600	77	61050	6.12280701754386
chr8	47979775	48095175	77	51000	15.027027027027
chr9	68370600	68482800	77	53075	17.2
chr9	125358350	125450825	77	48575	12.1818181818182
chrX	57955625	58056750	77	48550	13.047619047619
chrX	58056800	58179775	77	90650	5.5625
chrX	58180575	58322025	77	126075	4.04545454545455
chrX	61681950	61852450	77	121325	17.8333333333333
chrX	61852600	62054975	77	171550	5.6969696969697
chrX	62055200	62165000	77	54925	16.962962962963
chrX	62165475	62260050	77	41325	8.58461538461538
chr12	38625675	38706900	76	52275	6.11428571428571
chr14	19000075	19125875	76	88400	16.4516129032258
chr1	152746525	152840100	75	55125	7.61904761904762
chr16	33524600	33632325	75	75600	6.78947368421053
chr4	193775	323975	75	76625	14.9411764705882
chr4	342050	491425	75	108375	16.6101694915254
chr5	178436175	178551925	75	80775	5.69230769230769
chr6	57517575	57633975	75	40950	15.2666666666667
chr3	90304700	90504900	73	139700	9.8695652173913
chr19	56995200	57103425	72	79900	4.88888888888889
chr19	44870000	45005675	70	73200	13.6521739130435
chr5	45894575	46195075	69	269200	3.88888888888889
chr11	58559875	58650650	68	36975	12.0909090909091
chr13	19561375	19677600	68	96000	3.52727272727273
chr16	35107700	35285800	68	145675	7.10344827586207
chr19	20966625	21098900	68	87325	11.4444444444444
chr19	55276500	55380350	68	50425	13.1578947368421
chr19	56510775	56576275	67	40525	6.6
chr10	38433475	38527850	66	62950	11.6470588235294
chr16	32482075	32657975	66	156150	3.56521739130435
chrX	155155625	155239000	66	35750	9.6
chr15	22513325	22589750	65	57800	2
chr19	23467450	23572425	64	58750	8.21052631578947
chr21	11015325	11188250	64	157575	4.4375
chr13	19683825	19785100	63	74725	9.94594594594595
chr14	107174800	107288725	63	91325	7.21428571428571
chr6	293150	382375	63	27250	10.1904761904762
chr11	55291800	55386450	61	60475	8.32
chr10	38182850	38261800	60	51725	6.47619047619048
chr1	248822025	248908200	59	61100	7.09090909090909
chr16	46385775	46481400	59	58125	4.08333333333333
chr2	132967075	133045825	59	41525	7.125
chr5	140707800	140813925	59	59300	7.18181818181818
chr15	25284075	25380675	58	65000	6.38461538461539
chr7	63922075	64002450	58	55325	5
chr14	20648525	20732250	56	49625	5.06024096385542
chr15	20539875	20627950	56	67750	3.68141592920354
chr14	106704250	106789225	55	68200	5.28571428571429
chr19	37869925	37955800	54	69725	2.89473684210526
chr19	6962825	7019200	52	35950	2.72
chr7	56744275	56801475	52	39800	4.32258064516129
chr8	48095225	48165375	52	30650	5.83333333333333
chr7	159038550	159091950	51	28475	5.13953488372093
chr1	248739500	248795275	48	40425	4.44444444444444
chr17	21194800	21254200	45	41900	2.48275862068966
chr1	142781000	142826575	44	30850	2.38709677419355
chr15	25413750	25501025	41	78425	1.44
chr15	21901550	21941825	37	29250	1.81818181818182
chr19	9433375	9508900	36	66900	1.41666666666667
chr22	47952350	47993525	30	33325	0.756756756756757
chrX	58322100	58423775	24	96100	0.498701298701299
chr5	46271575	46372525	21	92025	0.533333333333333
chr19	55224125	55247125	19	19400	0.584615384615385
chr1	227820025	227862150	17	39225	0.48
chr11	50709450	50772525	16	60000	0.245454545454545
chr14	106654075	106676600	16	19525	0.466666666666667
chr7	57938600	58001850	13	61500	0.0909090909090909
chr11	51190950	51269350	12	71750	0.304093567251462
chr19	28137250	28186175	12	47275	0.0936170212765957
chrX	58428325	58479625	12	49950	0.0612244897959184
chr17	25393375	25414500	11	19000	0.2
chr19	28199975	28232525	10	31525	0.178082191780822
chr19	37025375	37053350	10	26525	0.222222222222222
chr6	61880325	61904000	9	22000	0.151315789473684
chr10	132072400	132089300	8	15500	0.142857142857143
chr19	44823050	44843050	8	18975	0.122137404580153
chr6	61931925	61944125	7	11650	0.106382978723404
chr8	43564025	43721075	7	154950	0.0640176600441501
chr9	115749350	115768725	7	18400	0.0833333333333333
chr16	68588775	68610300	6	21075	0.0509554140127389
chr19	28054200	28088025	6	33500	0.0509554140127389
chr5	46199300	46271125	6	70875	0.0246153846153846
chr10	39076500	39155025	3	78425	0.00387221684414327
