# Supplementary material for: Large organized chromatin lysine domains help distinguish primitive from differentiated cell populations
Source: Nat Commun. 2021 Jan 21;12:499. doi: 10.1038/s41467-020-20830-9 (PMC7820432; doi:10.1038/s41467-020-20830-9)
Supplement: Supplementary file 3 — Supplementary Software [file 41467_2020_20830_MOESM3_ESM.zip › E020-H3K27ac_LOCKS.bed]

chr1	8013725	8851825	106	100475	75.6129032258064
chr1	26320400	27426975	106	115375	107.6875
chr1	27560450	28588125	106	108600	84.4545454545455
chr1	38126600	39638725	106	105375	157.75
chr1	43123575	44402525	106	100125	116.75
chr1	149684250	151035425	106	132350	140.129032258065
chr1	154785925	156061025	106	125100	150.421052631579
chr11	8615150	9884150	106	117325	134.585365853659
chr11	64325800	65314000	106	117075	167.241379310345
chr11	65325650	66337125	106	93325	93.0285714285714
chr11	66337200	67389775	106	89025	159.6
chr11	118046025	119252275	106	116800	154.04
chr12	6166875	7078850	106	137250	161.619047619048
chr12	11743675	12972875	106	97525	135.571428571429
chr13	100030875	100897100	106	112200	134.380952380952
chr14	68660025	69523900	106	98275	97.125
chr15	39823225	40862650	106	94625	149.555555555556
chr15	64263475	65627625	106	100650	93.28125
chr15	66083400	67467375	106	98450	148.25
chr17	37556825	38647775	106	121200	166.542372881356
chr17	40422800	41420600	106	94750	115.15
chr17	48106000	49380600	106	90350	158.095238095238
chr17	54910325	55928400	106	85975	168.310344827586
chr17	72733650	73851450	106	98675	138.181818181818
chr19	288350	1407300	106	100425	142.869565217391
chr19	11195900	12918300	106	97675	163.181818181818
chr19	17137025	18268575	106	79400	140.769230769231
chr19	36820975	38894275	106	88425	160.454545454545
chr19	44438550	46136550	106	88300	167.323529411765
chr2	63711825	65051575	106	108750	159.862068965517
chr2	218700700	220463575	106	100325	145.266666666667
chr22	28820675	30783850	106	89250	165.155555555556
chr22	40706375	42079175	106	97100	157.045454545455
chr3	48055325	49578150	106	117750	165.478260869565
chr3	61507950	62696525	106	85675	134.2
chr3	149184225	151025875	106	88650	150.608695652174
chr3	185216050	186695450	106	111825	169.142857142857
chr4	139534925	141164875	106	104100	148.088235294118
chr5	123567750	124685800	106	114200	136.114285714286
chr5	140855050	141722275	106	110225	93.1578947368421
chr5	148724375	150117425	106	89125	168.48
chr6	2589375	3416150	106	103775	150.25
chr6	14598050	15432550	106	92625	158.086956521739
chr6	26924025	27974100	106	100225	161.76
chr6	41747125	43235750	106	120400	104.173913043478
chr7	98918100	100273150	106	101125	143.6
chr8	29705600	30670450	106	110900	149.8
chr9	129566825	130744375	106	80300	113.657142857143
chr9	131642100	132727975	106	96475	144.666666666667
chr10	103340425	104678675	105	106100	150.862745098039
chr6	31025150	32272975	104	111125	123
chr16	2652925	3787300	103	82525	118.042553191489
chr19	48567000	49503125	103	81800	92.9230769230769
chr19	13509750	14682925	102	70600	151.5
chr11	206525	955925	101	86675	56.2105263157895
chr12	32027650	33050575	101	80600	148
chr20	47750050	48937950	100	85375	146
chr20	49031775	50826975	99	93200	129.538461538462
chr1	893975	1851475	98	79100	126.962962962963
chr11	46223975	47330475	98	92125	120
chr16	4166750	5373950	97	81425	98.2258064516129
chr16	89160475	90144375	97	77600	106.12987012987
chr3	71012350	72150050	97	83800	155.238095238095
chr3	170779375	172085675	97	93400	114.377358490566
chr6	56263700	57402425	96	80700	104.78431372549
chr16	1353600	2602000	95	85800	114.3
chr17	1251000	2627675	95	91625	141.2
chr18	8608200	9929800	95	100050	145.75
chr2	85026525	86000225	93	100600	117.363636363636
chr2	201344275	203029075	93	87800	119.25
chr13	51466675	52587475	92	87475	125.720930232558
chr14	22700750	23846025	91	98075	123.836734693878
chr19	57702425	59085650	91	98450	85.6
chr6	25898900	26660500	91	133850	92.6666666666667
chr15	57164225	58044475	90	68400	139.264367816092
chr20	30102225	31171000	89	82450	124.636363636364
chr20	34961375	36040975	89	78150	121.578947368421
chr22	17565875	18640550	89	85700	133.885714285714
chr8	37882525	38896725	89	89650	127.627118644068
chr10	126043475	126851650	88	71825	139.225806451613
chr16	30345675	31277225	88	94925	137.25
chr6	32909000	33808350	88	105200	102.355555555556
chr6	43243825	44511475	87	80925	125.767441860465
chr5	106701150	107459975	86	61225	130.523076923077
chr15	99091050	99694700	85	76125	116.297297297297
chr17	17343525	18316675	85	72225	108.416666666667
chr8	8038950	9128450	85	74250	123.317073170732
chr12	121255550	122372150	84	72675	134.232558139535
chr17	26878725	27761100	84	99400	54.7179487179487
chr2	171729600	173330375	84	83625	135.655172413793
chr7	128980625	130133725	84	67175	100.21875
chr8	101162100	102902100	84	75625	124.8
chr8	128746525	129122275	83	72025	108.648648648649
chr18	59946500	60631775	82	71950	133.5
chr14	99636225	100356925	81	70175	109.818181818182
chr5	115773725	116439750	79	74200	114
chr16	102900	858300	78	55250	102.391304347826
chr16	74899575	75684250	78	66350	96.4864864864865
chr1	44404500	45286375	77	69775	105.322033898305
chr11	44489275	45523600	75	64225	114.75
chr8	141185200	142164200	75	55775	109
chr11	62094875	62699750	74	96925	80.1333333333333
chr12	124870225	125550850	74	63000	95.2258064516129
chr14	89506850	90097525	72	62925	98.8
chr22	39258125	39871425	72	55175	105.2
chr5	13941575	14453300	70	61375	100.290909090909
chr11	63215675	63821700	69	70000	92.9523809523809
chr19	7863425	8591725	69	50975	105.636363636364
chr3	128833125	129613250	69	75925	95.0322580645161
chr6	21476425	22072175	69	66725	85.9417475728155
chr19	42497750	43002225	68	48150	101.652173913043
chr19	49842350	50433875	68	69375	93.6296296296296
chr22	37897450	38493775	68	49850	92
chr9	134079425	134683500	68	69550	77.768115942029
chr10	75348475	75950375	67	60125	66.8510638297872
chr11	56891700	57568225	67	76000	61.7692307692308
chr1	113066725	113799250	65	65625	80.5833333333333
chr18	52918700	53257825	65	63725	44.1025641025641
chr18	55693875	56339700	65	54775	88.6896551724138
chr6	36745650	37555750	65	60600	92.9
chr6	156975875	157494050	65	55300	59
chr10	80672775	81206200	63	59225	72.4727272727273
chr12	49072675	49763750	63	57800	92.0588235294118
chr3	63833600	64442800	63	53150	100
chr6	28180300	28985050	63	48600	97.4782608695652
chr2	101865900	102449575	62	49325	95.9444444444444
chr11	27223300	27762900	60	57625	74.1647058823529
chr19	18284175	18811900	60	53975	87.28
chr20	52195575	52559425	60	69425	42.4347826086956
chr6	30456850	30950050	60	67875	89.9130434782609
chr7	150671300	151217700	60	51600	79.6111111111111
chr1	153438450	153965725	59	62725	84
chr12	53569250	54090700	59	66500	73.304347826087
chr16	85343275	85904275	59	53950	86.9583333333333
chr10	88444425	88785900	58	51150	60.4705882352941
chr11	19695300	20270275	58	58450	91.7948717948718
chr17	45608825	46297525	58	53750	90.5641025641026
chr1	10355050	10895925	57	42625	65.6619718309859
chr19	47333050	47793400	57	53625	56.5454545454545
chr11	95655725	96144575	56	46050	69.625
chr12	120477550	120976450	56	65750	49.3
chr2	232207150	232652175	56	62125	86.734693877551
chr1	164526600	164793725	55	61000	76.9090909090909
chr7	100608725	101055400	55	45825	88.0930232558139
chr8	41862975	42410175	55	38050	69.5384615384615
chr11	47398475	48131550	54	50000	86.5151515151515
chr16	8620625	9243025	54	46725	84.3218390804598
chr16	66401925	67283450	54	41350	79.620253164557
chr17	550400	908250	54	41975	67.7391304347826
chr17	7033125	7389450	54	63175	85.0344827586207
chr10	98982350	99523525	53	48625	85.625
chr19	46267375	46984375	53	45975	79.0169491525424
chr3	195717275	196671525	53	42525	86.4038461538462
chr4	87709775	88039175	53	51800	76.7333333333333
chr12	56303125	56771700	52	68250	32.5161290322581
chr20	45835300	46318075	52	57975	67.2661870503597
chr7	148264900	148982850	52	49400	67.0810810810811
chr1	156306425	156784225	51	71300	78.8888888888889
chr1	54715725	55076600	50	61225	32.6274509803922
chr10	114646400	114939025	50	56825	39.9183673469388
chr16	49475525	49917800	50	47300	74.8461538461538
chr16	56147025	57026225	50	39550	81.4444444444444
chr17	35400525	36105575	50	48675	67.2727272727273
chr17	75276300	75490950	50	52500	48.2142857142857
chr19	15217600	15544550	49	32375	74.7837837837838
chr21	27276050	27543725	49	41400	74.5777777777778
chr7	101374950	101834525	49	38125	79.65
chr11	12695075	13033075	48	57000	66.2321428571429
chr12	62982450	63479750	48	48725	78.9375
chr14	77371000	77648500	48	66800	47.7837837837838
chr19	54250100	54545250	48	29475	77.5833333333333
chr2	175594775	175922850	48	42475	71.8181818181818
chr19	1812450	2274275	47	49450	74.7368421052632
chr22	36719250	36957875	47	54400	27.5774647887324
chr3	66385950	66706800	47	49100	78.6923076923077
chr6	155184900	155649825	47	38500	74.8965517241379
chr1	214366050	214726800	46	40825	75.3636363636364
chr12	57823200	58336125	46	53050	71.8901098901099
chr17	36828700	37124175	45	48100	51.0666666666667
chr17	42083850	42463250	45	42000	59.8769230769231
chr1	64169175	64417200	44	45750	59.0526315789474
chr14	61872650	62232650	44	33800	59.6842105263158
chr16	84537575	84776975	44	33925	64
chr4	93187800	93444325	44	39625	72.6153846153846
chr1	16082775	16564325	42	47175	61.6595744680851
chr12	7909650	8299300	42	44100	53.1034482758621
chr12	109023825	109252875	42	39600	64.9454545454546
chr2	189139125	189371900	42	35400	61.7837837837838
chr8	21947025	22563025	42	37725	65.7384615384615
chr8	145514100	145755550	42	30925	58.2448979591837
chr9	35406950	35924350	42	51650	65.42
chr9	127314325	127738100	42	58275	45.6190476190476
chr12	76093550	76496100	41	41325	67.0526315789474
chr14	74034725	74601050	41	39600	64.7435897435897
chr17	55938100	56163125	41	39700	45.8181818181818
chr3	32726050	32940225	41	57950	67.5714285714286
chr13	28674675	29107475	40	39825	64.4745762711864
chr22	28026525	28377000	40	32350	59.9473684210526
chr1	56836000	57112100	39	48050	47.0434782608696
chr1	226062950	226412200	39	34100	58.3544303797468
chr4	146402200	146954275	39	37825	55.1304347826087
chr5	79271025	79562650	39	45975	56.8253968253968
chr8	37552075	37797675	39	28825	31.6315789473684
chr9	71595075	71958400	39	31950	55.5384615384615
chr10	79516075	79803675	38	40875	35.8205128205128
chr11	45868550	46144825	38	40650	42.4444444444444
chr15	63332475	63688750	38	42375	55.6969696969697
chr19	55765325	56001100	38	33075	37.8441558441558
chr3	189699475	189915450	38	28550	47.0555555555556
chr5	71330750	71545050	38	32825	51.6410256410256
chr8	61563600	62052050	38	31100	62.68
chr8	72459650	72668825	38	33475	55.0434782608696
chrX	48748575	49057150	38	33975	47.6
chr1	201417800	201733025	37	41550	60.5964912280702
chr10	74451900	75013350	37	41825	51.5395683453237
chr17	46949350	47133100	37	38900	41.5
chr18	3441950	3773075	37	47425	57.8181818181818
chr20	31260525	31411500	37	31625	45.5
chr22	34050400	34319525	37	35075	36.3620689655172
chr7	127224800	127496625	37	23650	57.7647058823529
chr9	89952025	90380475	37	32875	57.1139240506329
chr14	24458100	24912975	36	40875	49.1764705882353
chr16	29796275	30135100	36	44875	57.4
chr18	56448675	56717250	36	35075	58.9454545454545
chr19	41678450	41945925	36	40725	49.5
chr4	173905200	174302925	36	35175	53.9710144927536
chr9	14309375	14562425	36	34825	55.2542372881356
chr1	114299900	114696325	35	43350	56.2941176470588
chr1	156066225	156265800	35	34400	52.9565217391304
chr10	29724725	30026350	35	29125	52.7540983606557
chr14	21671925	22026475	35	47025	49.5833333333333
chr22	26867250	27086000	35	39400	46.2666666666667
chr3	50264375	50403300	35	37525	29.2972972972973
chr3	112012400	112145275	35	32925	57.8285714285714
chr4	77685675	78099475	35	35025	51.3246753246753
chrX	13706850	13963500	35	27875	46.5454545454545
chr1	157962250	158088650	34	35075	42.7058823529412
chr15	26867550	27019500	34	33325	41.2592592592593
chr18	11690100	11996175	34	30375	38.4952380952381
chr18	46306850	46574775	34	35475	50.7628865979381
chr20	44392650	44719150	34	32725	56.4285714285714
chr21	44197825	44413525	34	27000	51.6296296296296
chr6	7041525	7421725	34	34575	55.9148936170213
chr7	75792075	76039000	34	26975	43.8260869565217
chr7	121435975	121632300	34	31700	47.4634146341463
chr7	150009175	150221550	34	37500	46.6666666666667
chr1	160919575	161197200	33	39925	43.0322580645161
chr13	41110775	41257200	33	32525	38
chr17	8021950	8199250	33	34250	33.9310344827586
chr17	65349575	65574825	33	21075	53.3015873015873
chr17	79790075	80076825	33	34175	42.9041095890411
chr19	39086475	39189950	33	39450	52
chr2	121466825	121672800	33	38075	39.531914893617
chr3	45429525	45783700	33	31225	52.4
chr4	183995225	184185250	33	25150	50.4761904761905
chr6	34982350	35331175	33	32025	46.75
chrX	71130075	71566525	33	27975	53.4523809523809
chr17	19967000	20204075	32	21800	50.25
chr3	65816875	66041950	32	25475	52.7096774193548
chr7	131156275	131340925	32	36700	48.4666666666667
chr1	64935100	65015900	31	30100	13.52
chr1	213025700	213225450	31	29300	47.7931034482759
chr11	63933325	64164175	31	35800	43.5483870967742
chr2	55227250	55400925	31	21100	36.734375
chr2	60643550	60797175	31	41125	41.8260869565217
chr2	201170150	201289725	31	32925	30.047619047619
chr22	38573750	38732750	31	26825	35.6666666666667
chr3	9141100	9542200	31	37650	50.7333333333333
chr3	194807875	194993025	31	27950	39.1612903225806
chr9	139220600	139495075	31	25800	50.0740740740741
chr12	53267750	53493250	30	35825	47.7916666666667
chr19	41076200	41317750	30	31200	40.3636363636364
chr3	112709225	113017300	30	29825	43.4
chr11	14296700	14408575	29	25250	29.6521739130435
chr12	14392250	14574050	29	29975	34.3743315508021
chr14	23905300	24048600	29	28550	39.1923076923077
chr2	145182875	145354200	29	36000	23.75
chr22	43278150	43411800	29	16825	40.8205128205128
chr3	57041725	57204300	29	29175	35.8936170212766
chr8	91553525	91704975	29	28550	38.6590909090909
chr1	151041675	151464600	28	34275	41.5922330097087
chr11	35965050	36175300	28	24500	39.7297297297297
chr17	73851650	74138000	28	29475	37.6
chr19	34625075	34922100	28	22350	36.4578313253012
chr2	153225600	153400150	28	25200	34.2857142857143
chr1	183133200	183387850	27	20725	38.5287356321839
chr10	22893875	23003925	27	21550	27.8947368421053
chr10	71072600	71169050	27	25450	33.1515151515151
chr11	100534550	100708175	27	26425	29.1481481481481
chr13	99097875	99230650	27	24950	26.7317073170732
chr2	74585175	74782650	27	27150	29.3333333333333
chr2	207955725	208123600	27	30275	37.2231404958678
chr4	40516600	40753750	27	20925	42.2173913043478
chr5	77790900	78016825	27	22825	37.4352941176471
chr5	112535500	112631425	27	27150	24.1702127659574
chr5	171353150	171538575	27	21825	33.9047619047619
chr6	138786375	138918150	27	30500	19.7647058823529
chr8	93029425	93163750	27	22600	39.8064516129032
chr1	29448325	29610700	26	25725	40.5555555555556
chr17	25782625	25905175	26	21575	29.52
chr19	36485750	36739325	26	21875	38.6902654867257
chr3	57993750	58051875	26	23450	12.7906976744186
chr5	139013200	139092200	26	38200	7.48571428571429
chr8	103870200	104034675	26	23925	34.2916666666667
chrX	114795000	115004925	26	27450	40.9555555555556
chr10	52153250	52338200	25	15125	33.5714285714286
chr15	68851200	69114225	25	24150	38.695652173913
chr2	36565575	36659850	25	20650	36.2068965517241
chr2	39628575	39744725	25	20225	25.4222222222222
chr2	47399425	47634550	25	27200	39.5294117647059
chr20	61506950	61586275	25	23950	37.8461538461538
chr22	36138675	36382625	25	21425	39.7021276595745
chr3	14443325	14505500	25	13925	39.7391304347826
chr3	31917675	32023625	25	20025	26
chr5	154062100	154167975	25	26650	17.8695652173913
chr9	74510225	74600600	25	22250	21.4705882352941
chrX	39923500	40126375	25	35150	36.8350515463918
chr1	2120650	2222850	24	24575	13.2285714285714
chr10	35618500	35784750	24	19975	38.5454545454545
chr12	56075525	56241700	24	27875	22.7927927927928
chr15	65628600	65716300	24	22775	32.2631578947368
chr17	61677800	61926575	24	25550	29.24
chr17	76309825	76388825	24	31700	9.96946564885496
chr19	10610075	10867350	24	23375	30.018691588785
chr4	88739975	88897150	24	23150	25
chr4	129434125	129658575	24	18575	33.7254901960784
chr5	176852275	176982075	24	25400	36.4444444444444
chr1	200299650	200386400	23	24850	10.05
chr11	123278050	123432650	23	20425	35.6086956521739
chr16	67839575	68003450	23	22900	33.0967741935484
chr16	68740925	68903675	23	22625	31.03125
chr6	35615150	35744850	23	18825	35.5384615384615
chr8	59919175	60033300	23	24175	26.8181818181818
chr8	119023275	119139425	23	20800	33.0714285714286
chr9	128395000	128526200	23	31325	30.58
chr1	11708525	11867675	22	25250	33.695652173913
chr10	72123625	72273950	22	15100	23.0677966101695
chr12	26038550	26174950	22	16750	33.3575757575758
chr15	63775725	63853925	22	17000	16.5970149253731
chr22	23520875	23612850	22	22000	29
chr6	168217775	168339275	22	23775	24.047619047619
chr1	224351400	224547025	21	22625	25.984126984127
chr14	102975000	103160225	21	16750	29.55
chr19	39880525	40033500	21	31150	26.6666666666667
chr22	40571625	40634950	21	23850	31.25
chr3	147058275	147139650	21	19725	16.2894736842105
chr4	154048625	154196875	21	22600	23.8823529411765
chr5	126592100	126675225	21	16175	13.304347826087
chr6	116543750	116737350	21	23275	28.4778761061947
chr7	2797025	2913825	21	24100	24
chr7	83042950	83098725	21	20050	8.74576271186441
chr7	100391675	100548675	21	21375	25.8125
chr9	92025850	92114100	21	17625	29.0175438596491
chr9	140082350	140200475	21	17625	20
chr1	90369000	90462175	20	22800	23.089552238806
chr1	178219275	178269525	20	21325	20.1904761904762
chr10	95179925	95256950	20	14350	18.0338983050847
chr10	123284975	123360700	20	19775	26.3
chr15	89428150	89547400	20	19450	22.2105263157895
chr16	70718625	70794700	20	12750	25.025641025641
chr17	36559500	36621725	20	19600	9.30120481927711
chr18	4084250	4165800	20	15925	16.4918032786885
chr3	136443600	136626525	20	17100	25.84375
chr9	84162050	84333600	20	24050	26.7058823529412
chrX	153595825	153673150	20	17625	21.4814814814815
chr1	17842800	17915875	19	25400	22
chr1	26126075	26254650	19	15725	19.7321428571429
chr1	31277450	31375300	19	10250	28.2222222222222
chr1	33181750	33285000	19	22150	21.5092024539877
chr1	39639025	39698275	19	18325	5.85714285714286
chr13	111766900	111881550	19	15725	26.7777777777778
chr14	91770050	91885075	19	19575	24.9323308270677
chr18	25614700	25695750	19	15850	21.3125
chr19	12978025	13076275	19	16050	21.3333333333333
chr19	56048750	56169975	19	24375	26.2247191011236
chr5	133680900	133891325	19	29525	22.077519379845
chr5	167717950	167793175	19	15050	28.2040816326531
chr6	17902350	17973775	19	9550	25.5333333333333
chr6	114637000	114710850	19	15000	25.9473684210526
chr7	105275950	105364600	19	26750	26.2727272727273
chr9	6644175	6789000	19	21400	23.1764705882353
chr9	34986750	35117600	19	24925	26.6935483870968
chr1	94017550	94189425	18	21250	20.7712418300654
chr1	109756075	109828425	18	19175	12.1666666666667
chr1	173369250	173488425	18	16175	22.64
chr1	225612550	225727625	18	16400	25.9811320754717
chr13	113343400	113396075	18	14800	22.1111111111111
chr15	77749475	77834050	18	17275	25.2413793103448
chr16	17461475	17528125	18	12900	24.0571428571429
chr16	53064850	53165925	18	22850	13.9607843137255
chr3	42054400	42141375	18	23950	15.45
chr3	134027450	134206425	18	25350	21.9277108433735
chr3	181405000	181459650	18	29700	13.3023255813953
chr3	197577975	197688175	18	17775	22.2372881355932
chr4	77457200	77654525	18	29025	23.6132075471698
chr4	129715025	129761750	18	17050	6.36666666666667
chr5	108979975	109175850	18	20275	20.453781512605
chr6	10554175	10613200	18	22050	19.4358974358974
chr7	20814725	20866650	18	17400	13.0322580645161
chr7	83736675	83792350	18	14025	21.2962962962963
chr9	38007750	38070600	18	21600	6.19444444444444
chr1	21634600	21672875	17	16000	18.95
chr1	199997800	200051325	17	9550	18.7407407407407
chr1	225933875	225971725	17	8550	15.972602739726
chr10	21761900	21824875	17	37500	9.32947976878613
chr15	90930775	90969575	17	16900	7.25714285714286
chr17	41602425	41670150	17	16650	15.4146341463415
chr18	45407925	45502475	17	17975	17.4025974025974
chr2	25429775	25503700	17	14900	23.7619047619048
chr2	47211950	47306325	17	16800	12.3896103896104
chr2	70296675	70370975	17	21675	10.271186440678
chr2	206545125	206629800	17	22950	23.9230769230769
chr20	10599150	10695825	17	23125	13.1166666666667
chr3	46972175	47057900	17	11350	21.2758620689655
chr3	110764400	110830800	17	14125	14.9411764705882
chr3	120135675	120195300	17	16300	16.0555555555556
chr4	87353300	87427875	17	15925	24.4
chr5	34655000	34736125	17	18450	14.3728813559322
chr5	180610900	180695075	17	17925	22.2040816326531
chr6	29563950	29651675	17	21425	21.7391304347826
chr6	131602125	131670050	17	12450	16.7368421052632
chr7	24430375	24544775	17	16150	21.3066666666667
chr8	41127050	41226700	17	16675	20.8
chr9	80559450	80648175	17	15175	24.3211678832117
chr9	99139975	99223575	17	12325	17.04
chr1	19767625	19813450	16	16925	6.63157894736842
chr1	22228275	22282550	16	15475	15.6
chr1	205227675	205294625	16	22600	14.9310344827586
chr1	232245675	232279625	16	18450	18.7368421052632
chr10	33226850	33299325	16	22550	14.78
chr10	97020150	97069125	16	12250	17.575
chr11	125305575	125387750	16	13400	22.5714285714286
chr13	35457025	35531650	16	12125	23.9259259259259
chr13	56138225	56167250	16	11175	17.2666666666667
chr14	59086950	59130525	16	9175	19.5833333333333
chr17	14204425	14276850	16	15275	20.3076923076923
chr19	4361025	4416525	16	19050	13.3191489361702
chr19	54600100	54713950	16	21800	16.2886597938144
chr2	37383150	37460450	16	25250	12.5540540540541
chr2	120436750	120566900	16	16250	22.3
chr2	235859650	235935525	16	20725	20.6181818181818
chr4	10094600	10120700	16	11450	10.7213114754098
chr4	123702200	123778450	16	20325	22.875
chr4	154386675	154465550	16	15150	17.9393939393939
chr5	7347525	7428475	16	13875	20.0925925925926
chr5	74110300	74180000	16	21650	11.2121212121212
chr5	89824175	89868000	16	14575	9.06666666666667
chr5	146810450	146902050	16	24325	14.2068965517241
chr5	172234000	172334025	16	12400	20.6949152542373
chr6	650600	711975	16	16550	20.7058823529412
chr6	87861250	87892825	16	12500	6.15384615384615
chr6	94488600	94571100	16	14350	22.4109589041096
chr7	5705950	5751850	16	7275	23.2
chr7	7213725	7278500	16	18275	20.5882352941176
chr8	68827550	68945125	16	19625	22.5294117647059
chr9	98188275	98279050	16	20925	22.3333333333333
chr1	23856600	23927300	15	20425	19.7647058823529
chr1	32643625	32758600	15	17625	13.5639097744361
chr1	243633325	243688725	15	11700	18.7605633802817
chr11	76469950	76514025	15	12125	19.2121212121212
chr11	77157775	77191150	15	18825	8.4
chr11	94961875	95033400	15	15650	12.030303030303
chr12	57463525	57546375	15	22125	14.4545454545455
chr13	107124200	107188850	15	16000	20.8842105263158
chr15	73889850	73926725	15	11975	15.8823529411765
chr17	7451850	7531525	15	19500	13.5079365079365
chr20	56949125	57028725	15	10425	21.4545454545455
chr21	46776425	46851250	15	15725	21.7826086956522
chr3	30647400	30746600	15	12800	17.0112359550562
chr3	54664050	54705075	15	10350	15.1739130434783
chr3	197236650	197307750	15	12275	13.7910447761194
chr4	7887725	7942975	15	11925	11.8666666666667
chr5	138608875	138649200	15	16450	21.8378378378378
chr5	147236675	147256175	15	13350	4.85714285714286
chr6	75976250	76001400	15	11500	7.45833333333333
chr6	112157000	112211600	15	13325	22.2285714285714
chr6	161649750	161715100	15	9625	18.48
chr7	5517500	5638550	15	23550	19.7878787878788
chr7	55593700	55640875	15	14300	14.1276595744681
chr8	103379850	103450850	15	17200	9.75
chr8	145979675	146026450	15	18850	13.5114503816794
chr9	72360850	72442625	15	16625	19.4805194805195
chr9	74347825	74384350	15	17800	8.47619047619048
chr9	128640100	128674675	15	9000	10.3333333333333
chr9	130817975	130863175	15	11450	17.1794871794872
chr1	22350325	22449300	14	12075	20
chr1	45768600	45826950	14	14325	9.86754966887417
chr1	95119175	95219575	14	14650	19.859649122807
chr10	43888400	43954475	14	20000	13.2952380952381
chr11	71736475	71824775	14	16425	19.1325301204819
chr11	75035200	75063900	14	11825	16.8
chr11	92040150	92064925	14	11125	16.0487804878049
chr11	113717925	113755425	14	13700	14.1538461538462
chr12	116549475	116600975	14	10000	18.7407407407407
chr13	101139875	101183475	14	10650	10
chr16	24682400	24764025	14	10150	19.9310344827586
chr16	52469750	52504675	14	6775	10.25
chr16	87840100	87909100	14	11950	18.063829787234
chr17	7554900	7621050	14	13350	18
chr17	56401500	56495000	14	13225	18.6086956521739
chr17	63511500	63570600	14	16900	8.484375
chr19	42363250	42392675	14	12875	16.8372093023256
chr19	56616725	56665550	14	11650	17.7142857142857
chr2	26200175	26299350	14	12775	18.26
chr2	58721200	58780825	14	15650	18.4897959183673
chr2	99053450	99082275	14	10425	15.68
chr2	161224250	161274925	14	10325	12.9818181818182
chr20	10445375	10540350	14	16150	16.2597402597403
chr22	46403425	46473550	14	8775	16.453781512605
chr3	46586175	46649275	14	18150	20
chr4	15651450	15697600	14	15950	19.7590361445783
chr4	69205750	69319125	14	20125	10.6486486486486
chr4	187545975	187648700	14	20325	12.8235294117647
chr5	16701825	16759700	14	20000	10.4
chr5	173314575	173409050	14	18225	19.2549019607843
chr5	179467400	179518325	14	15225	10.135593220339
chr6	159270675	159345675	14	12925	16.969696969697
chr7	22825550	22905125	14	17700	19.9459459459459
chr9	8799100	8876850	14	10500	18
chr9	16794950	16829425	14	12825	11.952380952381
chrX	136630475	136673325	14	19325	14.2857142857143
chr1	8917300	8976200	13	16225	8.7741935483871
chr1	63759675	63795400	13	11400	9.66666666666667
chr1	167072125	167143825	13	11600	17.65
chr1	203558250	203647500	13	12100	14.7272727272727
chr1	204034000	204083275	13	25875	6.17721518987342
chr10	13370800	13446950	13	12350	17.3333333333333
chr10	20077750	20132925	13	10525	16.7567567567568
chr10	53004075	53029575	13	6825	13.7142857142857
chr10	92561400	92579725	13	9400	3.6
chr10	93624175	93684825	13	14175	12.8266666666667
chr10	133791850	133825075	13	9675	11.5047619047619
chr11	3817000	3883300	13	10950	17.6111111111111
chr11	93210175	93277450	13	11925	14.969696969697
chr11	121322200	121380050	13	14125	11.1578947368421
chr12	52207700	52264325	13	14925	11.3809523809524
chr12	54611100	54698600	13	18125	17.2849162011173
chr12	80063850	80087350	13	10650	8.8421052631579
chr12	132194625	132281075	13	19000	18.0246913580247
chr14	34386325	34429350	13	10775	14.2727272727273
chr15	96866350	96888500	13	10600	4.91666666666667
chr16	16042925	16092450	13	9225	16.4
chr17	42579400	42639850	13	17000	18.1935483870968
chr17	43201675	43275250	13	15975	11.9874213836478
chr19	40909650	40952600	13	10850	9.64444444444444
chr2	8010475	8041150	13	10375	9
chr2	38303100	38335850	13	10850	11.7058823529412
chr2	97481225	97573725	13	14250	16.0869565217391
chr2	196471575	196571300	13	13500	12.8421052631579
chr20	33846200	33909000	13	13650	15.82
chr20	57450375	57476300	13	15500	3.62637362637363
chr3	72424425	72460225	13	11050	16.5777777777778
chr4	6941825	6989950	13	11475	17.7692307692308
chr4	57252375	57308100	13	14050	12.8260869565217
chr4	113660400	113697375	13	15050	15.6078431372549
chr4	169705650	169771475	13	14200	17.4
chr5	118787800	118819175	13	9175	10.972972972973
chr5	179222125	179257075	13	9100	12.5789473684211
chr6	144536675	144671275	13	15700	17.8072289156627
chr6	144927050	144983825	13	17450	17.0714285714286
chr6	149637350	149659450	13	7650	12
chr7	1571000	1620200	13	11325	17.075
chr7	42232300	42278950	13	23350	16.0952380952381
chr7	70158100	70202725	13	18800	12.2391304347826
chr7	122069600	122098125	13	11650	16.2962962962963
chr7	158595700	158657150	13	14350	15.1875
chr8	118909425	118993275	13	12000	18.5252525252525
chr8	144623050	144719250	13	12375	14.5769230769231
chr9	16688800	16733300	13	17425	10.7333333333333
chr9	133971175	134020350	13	10875	18.3
chr1	25031000	25075325	12	11625	11.1230769230769
chr1	81678825	81731475	12	13325	16.2033898305085
chr1	182979100	183009925	12	7600	11.8421052631579
chr1	223888200	223921775	12	7575	9.2
chr1	244602850	244625275	12	10750	4.9041095890411
chr10	21567475	21626600	12	19625	14.0952380952381
chr10	45448525	45497300	12	12550	7.88679245283019
chr10	82213050	82238150	12	12275	5.11111111111111
chr10	123907975	123952525	12	13950	15.0666666666667
chr11	30566500	30608575	12	9875	13.98
chr11	59295350	59333825	12	8350	16.1
chr12	8961925	8987400	12	7700	14.695652173913
chr12	66270300	66328750	12	15850	14.4745762711864
chr12	111840875	111884475	12	14125	11.4545454545455
chr13	56226225	56249000	12	10925	9.43661971830986
chr14	21492125	21575750	12	22225	9.61864406779661
chr14	57260725	57283125	12	15575	7.46153846153846
chr14	71107350	71133250	12	13675	3.93846153846154
chr15	60286325	60304500	12	13750	3.75
chr15	81246275	81316875	12	10325	14.9677419354839
chr15	93178000	93210975	12	8975	16.5
chr16	69098625	69167450	12	15525	13.3821138211382
chr17	30601950	30683450	12	16450	15.9032258064516
chr18	42259100	42325100	12	10800	13.9230769230769
chr18	48543275	48579650	12	12675	7.04347826086957
chr19	44074075	44143600	12	9950	15.5072463768116
chr2	44352600	44402775	12	13200	10
chr2	105458675	105489825	12	10975	9.67123287671233
chr2	191723475	191766775	12	11000	15.448275862069
chr3	52000850	52040600	12	11575	6.28571428571429
chr3	53256375	53322775	12	16925	13.5733333333333
chr4	186102850	186138300	12	7250	16.047619047619
chr6	24910475	24936625	12	8300	6.54117647058824
chr6	34191050	34217350	12	17100	1.98222222222222
chr6	53389475	53413575	12	11350	6.10909090909091
chr6	99275225	99293675	12	4850	15.6129032258065
chr6	134370175	134396250	12	8875	11.3030303030303
chr6	143994125	144022225	12	11300	11.8421052631579
chr6	159218525	159256675	12	11275	10.0444444444444
chr6	160642725	160675775	12	10875	4.56
chr7	12751950	12771675	12	6275	5.37931034482759
chr7	70912050	70944225	12	16925	8.87804878048781
chr8	144896675	144936000	12	10075	15.3333333333333
chr9	112857450	112895850	12	15325	8.48387096774194
chr9	125665550	125713875	12	12100	7.04255319148936
chr9	140557625	140590375	12	15200	12.4117647058824
chrX	91355700	91366075	12	5425	5.83333333333333
chr1	32392975	32422250	11	10500	11
chr1	36614200	36645025	11	11375	9.5
chr1	41119450	41202275	11	11100	14.2335766423358
chr1	53879050	53916100	11	11375	6.72131147540984
chr1	59522500	59550350	11	10650	14
chr1	159869675	159916475	11	12625	7.31958762886598
chr1	160310250	160381775	11	16875	12.1904761904762
chr10	74055725	74095425	11	10275	13.2957746478873
chr11	102048700	102097450	11	10225	9.55223880597015
chr14	57353225	57386825	11	12650	13.44
chr15	60927225	60960475	11	6575	13.2222222222222
chr16	19848625	19896600	11	14875	11.6153846153846
chr17	39928200	39976575	11	16125	12.7179487179487
chr17	78074800	78135175	11	8675	13.7666666666667
chr18	6714175	6760250	11	11425	12.3529411764706
chr18	20712250	20777000	11	11250	14.8474576271186
chr18	51745800	51806675	11	9450	14.4736842105263
chr19	5112350	5132875	11	7700	13.7647058823529
chr19	39614875	39638400	11	8375	8.75
chr2	42252000	42282000	11	11225	14.5777777777778
chr2	174971225	174996750	11	9900	13.2592592592593
chr2	188369075	188419350	11	7650	12.5581395348837
chr2	192109650	192145675	11	7700	14.4444444444444
chr2	216916050	216986525	11	14225	12.1538461538462
chr2	217180525	217221025	11	7025	14.7586206896552
chr20	57194200	57254050	11	18450	13.8125
chr3	16697275	16766575	11	17625	13.5205479452055
chr3	147647800	147681125	11	9975	10.9066666666667
chr3	176033650	176051300	11	11650	10.3157894736842
chr3	191074125	191110575	11	6450	12.7
chr4	99525025	99549000	11	5350	9.44186046511628
chr5	87531350	87565575	11	10275	12.4166666666667
chr5	146937775	146960825	11	14725	2
chr6	114725125	114752500	11	9050	13.4193548387097
chr6	167636600	167662725	11	16625	2.14201183431953
chr6	170595275	170616550	11	7525	8.08695652173913
chr7	2556600	2570850	11	7425	3.73333333333333
chr7	20152500	20170075	11	12025	6.63636363636364
chr7	23023025	23058900	11	8150	12.4
chr7	92376575	92415700	11	10875	11.1612903225806
chr8	28347325	28376400	11	14525	8.33846153846154
chr8	145013075	145031550	11	11525	3.6875
chr9	23764100	23781025	11	7750	9.375
chr9	76693125	76708625	11	10125	4.57894736842105
chr9	128257200	128292600	11	6700	10.7
chrX	10568825	10604425	11	12925	4.88349514563107
chrX	113262350	113294275	11	7975	8.77777777777778
chrX	153084600	153114350	11	8075	10.7619047619048
chrX	153190950	153268150	11	11925	14.8104575163399
chr1	17215150	17254000	10	9725	10.12
chr1	36831500	36867825	10	11575	6.91666666666667
chr1	82430000	82447150	10	7975	8.73333333333333
chr1	181057400	181081550	10	9600	11.65
chr10	6131000	6151625	10	8075	5.24528301886792
chr10	8091875	8107000	10	4275	7.26829268292683
chr10	20495175	20511325	10	5950	8.78260869565217
chr10	53789800	53804725	10	11075	2.81481481481481
chr10	73013325	73038975	10	9200	9.5
chr10	74007175	74036075	10	10675	5.26829268292683
chr10	97219275	97241650	10	7975	8.09302325581395
chr10	121410075	121461950	10	10600	8.24193548387097
chr11	123037100	123089925	10	9625	12.9411764705882
chr11	129119625	129138200	10	4575	12.8648648648649
chr12	65059400	65090200	10	7750	6.42718446601942
chr12	89466150	89495425	10	7300	8.04347826086956
chr12	106517650	106535675	10	11675	12.2352941176471
chr12	124608100	124633750	10	8225	6.40963855421687
chr14	38657425	38672025	10	8400	5.41463414634146
chr14	65165400	65193875	10	18300	1.98360655737705
chr14	75716450	75777950	10	12600	10.1791044776119
chr15	37385750	37403025	10	9250	7.69230769230769
chr15	68548775	68578700	10	12475	6.88235294117647
chr15	70373375	70393625	10	14100	7.18367346938776
chr16	70452500	70489250	10	10575	10.8888888888889
chr17	26644925	26699075	10	10975	9.80645161290323
chr17	57902875	57934700	10	14750	3.6
chr18	57529225	57576750	10	13300	12.6666666666667
chr19	54926775	54984925	10	11525	8.4
chr2	1596050	1646475	10	7650	11.188679245283
chr2	17699075	17740550	10	15450	8.55367231638418
chr2	33822800	33839700	10	9350	7.84210526315789
chr2	39583725	39609225	10	7500	10.6938775510204
chr2	42769925	42797625	10	10025	10.379746835443
chr2	66659875	66674250	10	7650	8.85714285714286
chr2	66788925	66809600	10	8250	10.8
chr2	208797775	208837975	10	8325	10.4521739130435
chr2	224794450	224823925	10	12575	6.70833333333333
chr20	60925250	60964150	10	17175	5.48672566371681
chr21	16406725	16438725	10	9650	10.8695652173913
chr21	32917575	32939300	10	8525	6.05555555555556
chr21	37432000	37478750	10	10525	10.6838709677419
chr22	18913475	18936100	10	8875	6.9
chr3	9956550	9997325	10	6150	12.4123711340206
chr3	50161925	50205475	10	10225	10.6666666666667
chr3	184052475	184089425	10	9500	12.8627450980392
chr3	192585850	192615100	10	9350	8.08988764044944
chr3	193992075	194036700	10	9400	10
chr4	27086200	27132200	10	8600	12.1219512195122
chr4	76623575	76653275	10	12500	10.3111111111111
chr4	183416350	183429450	10	3775	12.4444444444444
chr5	87955200	87976250	10	12425	7.37931034482759
chr5	159687475	159725200	10	10200	7.35714285714286
chr6	39171675	39200425	10	10250	10.7391304347826
chr6	99074125	99096825	10	7900	7.23809523809524
chr6	105387750	105424575	10	16900	11.9285714285714
chr6	107921100	107943050	10	7200	9.86666666666667
chr7	2656575	2686575	10	8025	10.9538461538462
chr7	83817550	83839950	10	12150	3.50684931506849
chr7	148012675	148045150	10	11475	9.46153846153846
chr8	482950	497225	10	8825	2.05128205128205
chr8	9754325	9766350	10	10075	0.530612244897959
chr8	20122175	20138550	10	6275	6.23076923076923
chr8	66737925	66755550	10	8075	8.28571428571429
chr8	97505350	97545175	10	12225	8.62857142857143
chr9	23799750	23826325	10	6900	6.62337662337662
chr9	118231725	118244750	10	7150	4.10526315789474
chr9	122093725	122131700	10	6875	12.0652173913043
chr9	133698625	133736300	10	12475	8.39130434782609
chr1	180198600	180216775	9	9225	6.23529411764706
chr1	193073375	193093125	9	6125	4.98823529411765
chr1	204442325	204494500	9	8800	9.04761904761905
chr1	223181775	223208225	9	9750	5.12658227848101
chr1	243894825	243911125	9	8900	3.28571428571429
chr10	71605650	71636725	9	6600	7.78378378378378
chr10	91086500	91117200	9	9275	10.7878787878788
chr10	111756375	111776625	9	9550	6.24657534246575
chr10	116248800	116298500	9	10925	10.0701754385965
chr11	6320100	6350125	9	9350	5.47169811320755
chr11	6623500	6642500	9	10125	3.43362831858407
chr11	67884475	67896850	9	8500	2.9047619047619
chr11	73018025	73046450	9	8525	5.98260869565217
chr11	129078100	129090875	9	5300	8.76923076923077
chr12	16756300	16765625	9	7175	3.09090909090909
chr12	93963150	93987075	9	8850	5.47368421052632
chr12	95581475	95613225	9	15725	8.9375
chr12	102215450	102225250	9	5425	7.72727272727273
chr14	56045750	56078100	9	9050	9.04950495049505
chr14	70099400	70130225	9	6550	8.46666666666667
chr14	93499275	93526975	9	8075	7.72222222222222
chr15	77897075	77928225	9	9850	9.18055555555556
chr15	78354400	78370450	9	6325	5.37777777777778
chr16	22363675	22386875	9	8350	7.2
chr16	54961500	54971375	9	5500	5.375
chr16	57480275	57520225	9	7325	9.86206896551724
chr16	67448250	67467275	9	7100	10.3888888888889
chr16	79625900	79636600	9	7425	1.63636363636364
chr17	2756275	2787350	9	8825	10.0851063829787
chr17	20931975	20955650	9	6950	11.12
chr17	57831050	57865675	9	10100	10.3636363636364
chr17	65713150	65756225	9	7800	10.4615384615385
chr17	74693175	74735125	9	14375	9.20661157024793
chr17	79620175	79680525	9	9975	10.9642857142857
chr18	77861600	77879250	9	7800	5.5
chr19	5947600	5978750	9	11250	6.8695652173913
chr19	6735050	6768175	9	12225	7.26984126984127
chr19	10981050	11005100	9	11925	2.5
chr19	54162250	54174025	9	5375	3.3
chr2	54777950	54805850	9	11125	10
chr2	70937250	70974050	9	9275	9.42857142857143
chr2	74226200	74260025	9	6525	10.8099173553719
chr2	74404900	74433700	9	8750	7.4
chr2	171567850	171574925	9	4050	2.59259259259259
chr2	217046375	217061950	9	6025	7.64705882352941
chr2	225434900	225451450	9	5325	7.02127659574468
chr20	270500	329725	9	16750	9.95890410958904
chr20	12728775	12743975	9	7325	3.52941176470588
chr21	35012900	35028600	9	6325	10.2777777777778
chr21	35050750	35085275	9	10225	9.72307692307692
chr21	43172025	43189300	9	5550	7.36708860759494
chr22	19158425	19167600	9	7000	0.867924528301887
chr22	36405325	36425650	9	5750	8.04878048780488
chr22	38785200	38798075	9	8425	2.66666666666667
chr3	11609825	11653300	9	13725	8.88695652173913
chr3	32433000	32462525	9	7325	6.31683168316832
chr3	39442975	39461025	9	9275	8.66666666666667
chr3	65698500	65718100	9	4850	7.58333333333333
chr3	122693150	122712400	9	8375	6.95238095238095
chr3	193847325	193860550	9	11725	0.434782608695652
chr4	24545425	24560875	9	4975	9.47058823529412
chr4	40187475	40208100	9	7575	7.65957446808511
chr4	103739700	103751975	9	8575	5.44444444444444
chr4	130943200	130952450	9	7800	0.382352941176471
chr4	138450125	138467225	9	11375	2.24590163934426
chr5	2743425	2762200	9	7575	7.8695652173913
chr5	120032200	120043425	9	7400	1
chr5	142774950	142785550	9	7400	3
chr6	20866025	20882925	9	8600	4.42857142857143
chr6	35435600	35466925	9	16025	7.37190082644628
chr6	160112450	160216400	9	15550	9.68421052631579
chr7	43679300	43710050	9	9775	5.03225806451613
chr7	78187825	78218325	9	9250	5.64864864864865
chr7	137617750	137652725	9	7575	9.06451612903226
chr7	143578800	143604700	9	8750	5.86904761904762
chr8	56826300	56852675	9	7400	7.34782608695652
chr8	73912575	73925650	9	9150	1.79545454545455
chr8	77585250	77620250	9	11100	4.86274509803922
chr9	673625	709025	9	7875	8.64615384615385
chr9	27333450	27371875	9	8275	8.64285714285714
chr9	109621575	109656975	9	23050	2.37860082304527
chr9	117110875	117176950	9	14650	11.1559633027523
chrX	132570875	132589900	9	6375	7.87755102040816
chr1	6294325	6306850	8	9125	2.32432432432432
chr1	15505100	15541700	8	9325	7.88405797101449
chr1	17754400	17768625	8	11075	2.59375
chr1	46143025	46154625	8	6900	3.81818181818182
chr1	46751425	46775750	8	9125	8.02298850574713
chr1	54408375	54424050	8	4550	6.85245901639344
chr1	95385425	95402875	8	7475	6.57894736842105
chr1	116173225	116202975	8	8725	8
chr1	145437350	145478175	8	9500	8.8
chr1	167673975	167693425	8	8250	7.2
chr1	200978950	200995050	8	6600	5.1304347826087
chr1	205630875	205649575	8	8575	6.45161290322581
chr1	212769675	212786325	8	6600	8.58974358974359
chr10	13850600	13882325	8	7775	8.91666666666667
chr10	55222675	55252125	8	10725	9.3448275862069
chr10	65263350	65282775	8	7000	8.45454545454546
chr10	76966775	76995475	8	11275	6
chr10	95030025	95048875	8	9900	6.35555555555556
chr10	111967950	111987575	8	5900	8.3298969072165
chr11	76154200	76170250	8	12200	2.91803278688525
chr11	88031700	88047300	8	9025	3.06306306306306
chr11	94374350	94395850	8	11850	3.69491525423729
chr11	128578750	128606350	8	7150	8.20869565217391
chr11	130181700	130188200	8	4650	4.94736842105263
chr12	31644850	31675975	8	10175	9.14285714285714
chr12	46762400	46789675	8	15800	7.125
chr12	59715300	59730875	8	6000	4.90526315789474
chr12	77257250	77273950	8	6300	5.30434782608696
chr12	81470700	81483950	8	6225	8.41379310344828
chr12	113658425	113698425	8	9825	8.10434782608696
chr12	125668000	125679275	8	4575	6.68181818181818
chr13	20254800	20271825	8	6000	6.07272727272727
chr13	40057675	40076400	8	7400	8.07407407407407
chr14	20795775	20812700	8	7700	4.32167832167832
chr14	85995325	86003600	8	4450	4.29268292682927
chr15	23026725	23045700	8	5975	8.8
chr15	59218425	59227150	8	6700	1.52380952380952
chr15	89153000	89168400	8	8075	3.81081081081081
chr15	93439600	93474175	8	15250	7.48235294117647
chr16	48398850	48420325	8	8350	4.82608695652174
chr16	51165950	51216925	8	18450	6.26923076923077
chr17	4841825	4902975	8	19150	7.53672316384181
chr17	26368875	26383625	8	6400	4.32876712328767
chr17	40161450	40180725	8	8050	7.95
chr17	47886300	47902925	8	7450	7.73913043478261
chr17	57427675	57451900	8	5800	8.28571428571429
chr17	79455150	79487050	8	9700	7.94652406417112
chr18	21942825	21981200	8	10575	5.65979381443299
chr18	32059750	32074275	8	5700	5.48979591836735
chr19	31839600	31847850	8	3200	4.3448275862069
chr19	48101400	48127100	8	12025	7.70149253731343
chr2	42163875	42178450	8	7525	4.47058823529412
chr2	45001600	45034825	8	12500	5.1038961038961
chr2	45685550	45697950	8	4750	6.53846153846154
chr2	51226975	51260025	8	9075	9.22772277227723
chr2	63267825	63278350	8	5900	8.32
chr2	173396875	173426525	8	12475	4.6283185840708
chr2	208628075	208638075	8	8375	0.909090909090909
chr2	227645975	227666625	8	9575	8.37837837837838
chr20	17936950	17965125	8	16175	7.95555555555556
chr20	62466800	62497475	8	8600	7.20689655172414
chr22	25362125	25403150	8	8750	7.18095238095238
chr22	33445425	33459950	8	9675	3.36986301369863
chr22	39897900	39931425	8	7600	8.48101265822785
chr3	2693975	2699100	8	3200	1.33333333333333
chr3	12871950	12883650	8	8000	7.23076923076923
chr3	14313350	14333275	8	5525	6.44736842105263
chr3	42622200	42674775	8	14325	8.55776892430279
chr3	51420600	51435150	8	7075	8.46153846153846
chr3	69285975	69299275	8	4400	7.18518518518519
chr3	85007300	85019525	8	9025	1.80722891566265
chr3	124751475	124777850	8	8650	5.9
chr3	133961800	133980875	8	5850	7.89189189189189
chr3	148906550	148918075	8	6875	8
chr3	152016100	152037225	8	9500	7.6043956043956
chr3	168520675	168558875	8	10875	6.67692307692308
chr3	187453875	187469075	8	12375	1.44
chr4	16891900	16911175	8	9550	8.28571428571429
chr4	26298550	26336275	8	10150	8.03921568627451
chr4	77355450	77387725	8	7775	8.11764705882353
chr4	114062800	114070175	8	4925	1.41666666666667
chr4	183451500	183482825	8	12025	9.28888888888889
chr4	185562550	185573550	8	7675	1.72972972972973
chr4	190082250	190108475	8	8450	5.82758620689655
chr5	1097625	1112125	8	6450	4.42307692307692
chr5	3100475	3124975	8	13500	4.37735849056604
chr5	25438050	25450750	8	9875	2.58064516129032
chr5	32274175	32288625	8	8425	3.45833333333333
chr5	40826625	40842150	8	8525	1.78787878787879
chr5	81045175	81055650	8	4875	3.9047619047619
chr5	87683275	87696325	8	9475	0.807339449541284
chr5	138205775	138221600	8	7650	4.42592592592593
chr5	140357600	140385025	8	9725	8.75949367088608
chr5	174148325	174163100	8	4025	6.83333333333333
chr5	177539825	177559100	8	12175	2.69879518072289
chr5	179768025	179780250	8	9150	2.72
chr6	15432700	15441425	8	4675	3.07692307692308
chr6	15894175	15913525	8	9400	9.24137931034483
chr6	22145575	22150600	8	3675	0.857142857142857
chr6	44628825	44640700	8	5950	3.78571428571429
chr6	126064800	126076425	8	9425	1.45454545454545
chr6	148828925	148853000	8	8225	6.40677966101695
chr6	163816975	163843875	8	10600	6.61855670103093
chr7	41735450	41745625	8	5400	4.10714285714286
chr7	74064425	74079275	8	9475	3.30188679245283
chr7	94270125	94287000	8	4225	6.96428571428571
chr7	143057750	143081075	8	9175	8.2
chr8	66697675	66712975	8	5475	5.55555555555556
chr8	115292075	115304300	8	4975	6.0655737704918
chr9	2807975	2818675	8	9025	0.634146341463415
chr9	71483450	71491700	8	6025	2
chr9	87461250	87478975	8	5525	4.31496062992126
chr9	90993000	91015350	8	5800	8.06666666666667
chr9	99976025	100001700	8	9425	6.03370786516854
chr9	108048500	108062450	8	10125	1.27272727272727
chr9	108150450	108167425	8	8475	6.93023255813953
chrX	9494450	9503500	8	2800	7.55555555555556
chrX	34576150	34583050	8	3475	3.55555555555556
chrX	47050250	47058350	8	4275	4.52941176470588
chrX	73468300	73483775	8	7375	4.80519480519481
chrX	110785775	110800200	8	4750	8.4
chr1	12654725	12680650	7	8000	7.03448275862069
chr1	28831725	28848475	7	10375	4.26086956521739
chr1	32166400	32181375	7	4600	6.90666666666667
chr1	33097950	33120025	7	7175	5.50819672131148
chr1	39731650	39749025	7	7025	3.89473684210526
chr1	39856975	39880525	7	10350	4.34782608695652
chr1	40343225	40368375	7	10075	4.3921568627451
chr1	81770575	81794900	7	8675	4.71551724137931
chr1	90273725	90309875	7	10675	5.26627218934911
chr1	119868575	119890675	7	8875	7.33333333333333
chr1	144926725	144942125	7	8350	1.52857142857143
chr1	151959125	151971475	7	5550	6.26315789473684
chr1	167188175	167200000	7	10000	0.302325581395349
chr1	202534550	202559100	7	9475	6.77142857142857
chr1	203476125	203491400	7	5100	5.70212765957447
chr1	225835875	225843750	7	6275	1.27272727272727
chr1	247486300	247500000	7	6275	5.91549295774648
chr10	13727925	13755700	7	7175	4.98630136986301
chr10	17240875	17274825	7	13725	5.39759036144578
chr10	22008625	22021850	7	4075	4.84375
chr10	25005375	25014350	7	5975	2.91428571428571
chr10	77155950	77169850	7	6025	5.35483870967742
chr10	86087300	86101750	7	4750	5.69230769230769
chr10	89410675	89422575	7	6000	5.73684210526316
chr10	95506450	95520475	7	6375	5.50684931506849
chr10	106077225	106103075	7	14125	3.94871794871795
chr10	119102350	119114975	7	5275	7.25
chr11	43092725	43096800	7	2700	2.44444444444444
chr11	43935125	43949450	7	4650	5.53846153846154
chr11	61558925	61603425	7	14600	6.01498127340824
chr11	70487625	70509425	7	7600	6.42105263157895
chr11	70952575	70964700	7	8775	3.16666666666667
chr11	93845625	93868375	7	8575	5.61538461538461
chr11	111789275	111815075	7	6350	5.67272727272727
chr11	121162575	121171775	7	7675	0.981818181818182
chr11	133399275	133415800	7	7325	7.51351351351351
chr12	8833350	8853200	7	9800	4.18181818181818
chr12	14855675	14868275	7	7550	4.27450980392157
chr12	19335300	19353725	7	7100	6.64367816091954
chr12	46650825	46665350	7	11175	1.312
chr12	54772475	54787800	7	7125	4.65
chr12	57022200	57040600	7	10650	2.22317596566524
chr12	95930400	95947275	7	10675	2.25
chr12	97856175	97868200	7	8825	4.52380952380952
chr12	98884025	98911725	7	9500	7.2
chr12	109525950	109554225	7	6750	6.97297297297297
chr12	110476125	110486975	7	3450	7.31818181818182
chr12	112545250	112564275	7	6675	4.82191780821918
chr12	116962475	116978575	7	4900	4.73170731707317
chr13	36870600	36900225	7	10050	6.02247191011236
chr13	45140275	45154575	7	8400	5.6
chr14	95603950	95613175	7	3300	4.8695652173913
chr14	100680200	100712925	7	9950	4.76315789473684
chr15	25195050	25206700	7	8275	2.81081081081081
chr15	38542575	38554800	7	8525	2.60869565217391
chr15	75742450	75755450	7	7575	2.96610169491525
chr16	11035150	11044175	7	4625	1.86440677966102
chr16	14592200	14623025	7	7250	5.22424242424242
chr16	18796775	18818625	7	10875	7.32631578947368
chr16	19299475	19304075	7	2950	1.31707317073171
chr16	57831500	57850800	7	5075	5.62857142857143
chr16	71739750	71758450	7	6875	5.36764705882353
chr16	73078200	73093925	7	8625	6.38888888888889
chr16	74060175	74070725	7	6050	1.76470588235294
chr16	81664000	81694800	7	8075	6.2013422818792
chr16	87416275	87427200	7	5400	2.20618556701031
chr17	4751450	4764450	7	6925	4.89795918367347
chr17	6342875	6365675	7	5875	7.23809523809524
chr17	6915175	6927025	7	6525	4
chr17	26728900	26739775	7	5125	4.07272727272727
chr17	37351025	37358950	7	5975	1.11111111111111
chr17	44255675	44273125	7	9325	4.66666666666667
chr17	46618425	46626300	7	6525	0.666666666666667
chr17	67410525	67432375	7	6875	6.07142857142857
chr17	78228375	78244800	7	6150	6.45714285714286
chr17	79360900	79377250	7	9575	3.26415094339623
chr18	12875425	12886500	7	5550	5.41379310344828
chr18	24127425	24131500	7	2500	3.33333333333333
chr18	46064525	46075375	7	9275	0.619469026548673
chr19	19555125	19601350	7	12850	5.60330578512397
chr2	5830075	5843375	7	10400	4.66666666666667
chr2	20412500	20426050	7	6625	6.5
chr2	36679875	36691000	7	7825	2.75471698113208
chr2	37178875	37195450	7	7200	5.78761061946903
chr2	42718900	42726125	7	3775	4.04081632653061
chr2	48540700	48561925	7	6000	6.8
chr2	66906875	66920050	7	3700	6.61538461538461
chr2	70000225	70026925	7	6225	6.80487804878049
chr2	111432275	111452750	7	7125	3.7910447761194
chr2	168187250	168200500	7	7050	7.10714285714286
chr2	207664975	207671325	7	2750	3.79310344827586
chr2	210162650	210171025	7	5925	1.33333333333333
chr2	216865775	216878700	7	5100	3.09836065573771
chr2	223724425	223735025	7	5450	6
chr2	231576850	231588250	7	6600	1.62903225806452
chr20	25510525	25527250	7	7825	2.79591836734694
chr20	32250875	32275075	7	7550	5.80165289256198
chr20	38896600	38908725	7	7575	1.7037037037037
chr20	43149650	43161350	7	5250	6.08955223880597
chr20	55499375	55507275	7	4850	1.59322033898305
chr22	42460975	42487500	7	6925	5.0354609929078
chr3	4344675	4353225	7	3275	4.59259259259259
chr3	27754175	27770800	7	5675	5.76923076923077
chr3	33466525	33489775	7	11000	1.91387559808612
chr3	41239950	41249125	7	6325	6.8695652173913
chr3	51827975	51836900	7	3975	4
chr3	90118400	90134950	7	4950	7.26415094339623
chr3	109047725	109076950	7	15300	3.58620689655172
chr3	124543225	124556500	7	7575	4.13559322033898
chr3	169375975	169387725	7	5600	6.3448275862069
chr3	195612400	195624400	7	4725	5.47368421052632
chr4	48694225	48706650	7	5100	2.74418604651163
chr4	52708275	52720325	7	6800	3.61616161616162
chr4	53699750	53709450	7	4650	3.89189189189189
chr4	55982800	56000575	7	5975	6.225
chr4	59463175	59470550	7	4125	3.33333333333333
chr4	85500200	85519000	7	5650	6.62857142857143
chr4	95372500	95382900	7	5450	4.88372093023256
chr4	98414275	98426600	7	5025	6.71186440677966
chr4	102200275	102210175	7	5250	3.76923076923077
chr4	153764300	153781925	7	5975	5.66666666666667
chr4	166246550	166256550	7	6500	6.59259259259259
chr4	180085450	180094850	7	6600	1.69230769230769
chr5	1506000	1524825	7	9950	1.94782608695652
chr5	19766525	19777700	7	4775	6.32835820895522
chr5	53293000	53320175	7	11950	4.49673202614379
chr5	73917650	73938275	7	8150	7.32203389830508
chr5	89769025	89780625	7	7600	4.48780487804878
chr5	90225250	90237525	7	3925	6.86486486486486
chr5	106309475	106322025	7	9000	2.2
chr6	11194275	11211250	7	6650	6.625
chr6	12007925	12015525	7	6325	0.617283950617284
chr6	36547350	36569400	7	6725	4.90047393364929
chr6	77264475	77274575	7	6075	3.36666666666667
chr6	81037700	81046600	7	6300	1.59090909090909
chr6	87918300	87924575	7	4500	2.53846153846154
chr6	107423000	107447500	7	10225	2.78260869565217
chr6	109798775	109815850	7	5025	7.38461538461539
chr6	137267750	137281625	7	4975	5.31578947368421
chr6	151177950	151203825	7	6725	5.13333333333333
chr7	29597125	29609775	7	4325	6.73076923076923
chr7	36314375	36331900	7	8600	7.06976744186047
chr7	81941100	81949375	7	3000	4.64406779661017
chr7	102567375	102585350	7	8125	6.33333333333333
chr7	114461450	114466275	7	3525	1.18918918918919
chr7	121776800	121790925	7	10250	2.34343434343434
chr7	123581125	123586150	7	3725	0.954545454545455
chr7	128430425	128435550	7	2275	4.42857142857143
chr7	138140150	138150350	7	6050	1.61538461538462
chr8	838625	859200	7	6475	7.07692307692308
chr8	48731550	48739575	7	4775	2.08571428571429
chr8	54930875	54946675	7	6550	5.08196721311475
chr8	65280350	65291500	7	8025	3.5
chr8	74201475	74208325	7	4175	3.93939393939394
chr8	95906250	95909525	7	2300	0.909090909090909
chr9	2275225	2286700	7	8425	0.822784810126582
chr9	33153600	33168150	7	6025	3.84269662921348
chr9	34636875	34653700	7	5625	7.53125
chr9	80197825	80222225	7	8500	5.97333333333333
chr9	96212625	96231700	7	7925	6.28070175438596
chr9	129424275	129440150	7	4425	6
chr9	131126750	131179050	7	15650	5.14583333333333
chrX	8652750	8660800	7	4700	1.5
chrX	73182775	73200150	7	6000	5.18666666666667
chrX	93950000	93961850	7	6450	2.33112582781457
chr1	12123375	12129950	6	3700	1.37777777777778
chr1	26021850	26035625	6	6550	2.88888888888889
chr1	33605850	33630275	6	5825	4.34682080924855
chr1	37936900	37945450	6	6550	2.24137931034483
chr1	51163125	51171650	6	5950	5.05882352941176
chr1	59161875	59171200	6	4950	2.17821782178218
chr1	61542125	61548925	6	3350	1.94594594594595
chr1	65884750	65899225	6	6700	3.2093023255814
chr1	78437700	78472625	6	10775	4.71934604904632
chr1	81872325	81881000	6	3625	3.36842105263158
chr1	82262675	82278650	6	10900	3.29032258064516
chr1	100500350	100515875	6	5575	3.53246753246753
chr1	110879825	110891325	6	7475	2.3469387755102
chr1	117654725	117680500	6	6775	5.46551724137931
chr1	171179400	171192775	6	5600	3.95588235294118
chr1	184016200	184038300	6	6750	5.33333333333333
chr1	204096050	204100675	6	2150	3.23076923076923
chr1	205408675	205427100	6	15825	0.648401826484018
chr1	209600950	209609025	6	6975	0.277777777777778
chr1	225997600	226012575	6	5225	4.44897959183673
chr1	232684425	232701425	6	6850	3.77235772357724
chr1	235090875	235110925	6	8250	3.04545454545455
chr10	5488100	5492250	6	3475	0.769230769230769
chr10	18938775	18957675	6	8650	2.74853801169591
chr10	22094500	22100400	6	2700	3.53488372093023
chr10	34466500	34480025	6	6150	2.88311688311688
chr10	34714550	34720050	6	3000	5.21428571428571
chr10	35925950	35932925	6	4125	2.49180327868852
chr10	53666800	53676000	6	4150	3.2
chr10	102105275	102135175	6	12400	5.05714285714286
chr10	121351825	121357625	6	4500	1.2
chr11	3396125	3404075	6	5425	2.16
chr11	16200100	16204100	6	2125	2
chr11	34066275	34078275	6	5425	4.125
chr11	60917525	60921425	6	2150	1.82857142857143
chr11	69249025	69259675	6	4325	4.81081081081081
chr11	69451100	69459150	6	7150	0.689655172413793
chr11	72119800	72130275	6	3975	3.88888888888889
chr11	94465000	94474650	6	4850	4.43478260869565
chr11	111603650	111610400	6	4625	1.89655172413793
chr11	125929000	125933625	6	2975	1.625
chr12	9057275	9070625	6	11100	0.504672897196262
chr12	19584325	19600475	6	7275	3.54545454545455
chr12	31467650	31480175	6	10975	0.652173913043478
chr12	69860275	69870400	6	5450	2.42201834862385
chr12	85082350	85091000	6	2675	5.35294117647059
chr12	97950500	97962375	6	4625	5.17647058823529
chr13	30414475	30425400	6	6900	3.36363636363636
chr13	36490075	36498225	6	3700	4.57777777777778
chr13	41588600	41594475	6	4075	1.31034482758621
chr13	49548975	49557075	6	4900	3.9
chr13	54837075	54846875	6	6550	1.01030927835052
chr13	72694150	72697450	6	2300	0.888888888888889
chr13	93867725	93887475	6	10350	1.41141141141141
chr13	110775450	110791350	6	6450	3.65714285714286
chr13	111357375	111370225	6	7350	1.84210526315789
chr14	20922275	20940050	6	8600	4.13223140495868
chr14	36782325	36790200	6	2925	4.05970149253731
chr14	65692275	65698550	6	3575	1.73684210526316
chr15	31652900	31659825	6	4525	1.71428571428571
chr15	44083600	44093725	6	7150	4.58536585365854
chr15	74493125	74516800	6	10275	4
chr15	76159100	76165175	6	3925	1.52941176470588
chr16	14395075	14405375	6	7325	1.52083333333333
chr16	17560700	17565425	6	3800	1.41176470588235
chr16	23153750	23161225	6	2825	3.33333333333333
chr16	27324575	27342725	6	7200	4.40449438202247
chr17	4606325	4615575	6	5525	2.14035087719298
chr17	7737600	7748625	6	8525	0.802197802197802
chr17	26215375	26222725	6	3750	5.42857142857143
chr17	27911375	27925175	6	7425	2.5974025974026
chr17	30809775	30817000	6	4250	1.51724137931034
chr17	33407425	33417250	6	5875	2.11764705882353
chr17	36757450	36766475	6	5375	2.61971830985915
chr17	51824150	51827325	6	2575	1.05263157894737
chr17	63050825	63060925	6	6075	1.3587786259542
chr17	65821075	65827050	6	3525	1.54166666666667
chr17	72199250	72209525	6	7125	1.44444444444444
chr17	74260475	74269025	6	5150	2.07692307692308
chr17	76919025	76922500	6	2075	2.4
chr18	4448800	4456150	6	3950	3.25714285714286
chr18	18943350	18949425	6	3475	1.54761904761905
chr18	25284675	25304325	6	6900	3.42253521126761
chr18	25731050	25735700	6	2750	2.29411764705882
chr18	29252275	29267475	6	6450	4.17721518987342
chr18	43336825	43341075	6	2625	1.02564102564103
chr18	44634525	44642575	6	3575	5.07936507936508
chr18	48717875	48725100	6	5275	3.80952380952381
chr18	76738100	76750775	6	9450	1.84
chr19	13226400	13232700	6	5375	0.888888888888889
chr19	35757575	35761100	6	2600	1.68
chr19	54096500	54102000	6	4575	1
chr2	26972650	26987775	6	4925	4.725
chr2	27431450	27441750	6	6100	1.65925925925926
chr2	36788000	36791025	6	2125	0.8
chr2	46925225	46945375	6	7550	4.23783783783784
chr2	58460125	58468875	6	5925	2.11111111111111
chr2	65802225	65808150	6	2125	4.4390243902439
chr2	67546375	67560350	6	5950	3.671875
chr2	80526525	80531650	6	1825	5.41176470588235
chr2	110365375	110374675	6	5675	2.71794871794872
chr2	111525900	111531425	6	2375	3.26315789473684
chr2	162223100	162229175	6	3225	3.91666666666667
chr2	174048775	174061675	6	6000	3.81818181818182
chr2	181843750	181852250	6	4900	1.84444444444444
chr2	198360350	198386875	6	9550	5.06666666666667
chr2	200320075	200325275	6	3175	5.44444444444444
chr2	233283050	233291025	6	7425	0.518518518518518
chr2	235584225	235599800	6	5725	4.24561403508772
chr2	238596775	238624675	6	8450	4.47826086956522
chr2	242251200	242261525	6	6175	1.78378378378378
chr20	19187625	19194100	6	2650	4.73170731707317
chr20	23329325	23344250	6	7200	2.59016393442623
chr20	40241950	40248275	6	3675	1.75609756097561
chr21	17124750	17133950	6	5150	3.86206896551724
chr21	35566800	35576825	6	4375	3.43589743589744
chr22	20066975	20073200	6	4025	2.04444444444444
chr22	20227550	20233925	6	2450	4.82926829268293
chr22	35793625	35799975	6	4150	1.45945945945946
chr22	39092725	39109625	6	8425	2.6969696969697
chr22	45892200	45907925	6	5925	4.73469387755102
chr22	46152700	46168750	6	5300	3.84313725490196
chr3	25460875	25471875	6	4800	2.80898876404494
chr3	41403950	41408800	6	3625	0.75
chr3	42688525	42697475	6	5575	1.51428571428571
chr3	52715975	52750000	6	7275	5.44642857142857
chr3	53876375	53880900	6	3400	1.71428571428571
chr3	64668575	64674675	6	4025	3.10344827586207
chr3	99638600	99650025	6	6600	4.1038961038961
chr3	105516675	105521425	6	2925	2.5625
chr3	112349675	112366550	6	7875	5.09803921568627
chr3	113461700	113472800	6	5550	1.90322580645161
chr3	140789125	140803250	6	7850	2.98850574712644
chr3	181326600	181331975	6	3150	1.76923076923077
chr4	37978000	37996400	6	8150	2.93333333333333
chr4	42484375	42491500	6	3925	2.14925373134328
chr4	54880000	54883675	6	2400	1.91666666666667
chr4	56039225	56054100	6	4425	5.55223880597015
chr4	62260375	62266450	6	4825	0.862745098039216
chr4	62629600	62640975	6	6225	5.38983050847458
chr4	79857975	79861200	6	2575	0.536585365853659
chr4	86744600	86749600	6	2925	4.23529411764706
chr4	111534925	111543900	6	7550	0.578947368421053
chr4	113261000	113265275	6	2000	4.81481481481481
chr4	131686300	131694775	6	4075	3.96774193548387
chr4	148651675	148659450	6	3975	2.34782608695652
chr4	152399975	152411275	6	6350	3.69230769230769
chr4	153847475	153859125	6	5675	4
chr4	187161825	187189025	6	14325	3.03703703703704
chr5	9544175	9548300	6	3025	0.941176470588235
chr5	12321550	12337200	6	8575	1.96923076923077
chr5	17213250	17229475	6	7625	4.73333333333333
chr5	54777250	54794300	6	6525	4.41975308641975
chr5	56127750	56134925	6	2900	3.70588235294118
chr5	75779525	75798300	6	6850	3.53571428571429
chr5	80251700	80261050	6	3825	5.5609756097561
chr5	110462450	110468150	6	3800	2.51162790697674
chr5	113690925	113700275	6	6725	1.05660377358491
chr5	123137425	123151650	6	6175	3.51807228915663
chr5	146251225	146258950	6	4000	1.87755102040816
chr5	151052600	151079450	6	9725	3.63829787234043
chr5	172184900	172205225	6	6475	5.36
chr5	180228625	180244100	6	6650	5.09803921568627
chr6	3453950	3459575	6	2800	2.41379310344828
chr6	15490900	15494600	6	2975	0.583333333333333
chr6	98462550	98495350	6	11225	5.2540192926045
chr6	116421400	116430425	6	5600	2.3448275862069
chr6	117922775	117939050	6	5300	5.56521739130435
chr6	119213725	119221950	6	5500	3.75
chr6	119345075	119364950	6	7625	5.25373134328358
chr6	149288275	149294775	6	3450	4.23529411764706
chr6	158243525	158255875	6	7100	1.8
chr7	91800	101775	6	5925	3.12328767123288
chr7	2143400	2151225	6	2925	3.14893617021277
chr7	16678050	16689250	6	4625	5.25301204819277
chr7	30386775	30395750	6	6250	1.55172413793103
chr7	48123125	48131575	6	6900	2.20689655172414
chr7	69296925	69304250	6	3125	3.47826086956522
chr7	72147725	72160700	6	5525	3.3695652173913
chr7	77041950	77058100	6	8025	3.28813559322034
chr7	121944525	121957600	6	6275	4.12
chr7	123383575	123394775	6	8375	1.46666666666667
chr7	141396725	141402350	6	2425	4.45454545454545
chr7	148082175	148099550	6	6000	3.36585365853659
chr7	157099775	157113150	6	4825	3.73529411764706
chr8	6415325	6420950	6	3425	2.15094339622642
chr8	27465200	27473225	6	6900	0.976744186046512
chr8	28557900	28571425	6	8500	1.75824175824176
chr8	70371825	70380075	6	5400	1.20634920634921
chr8	70972925	70987750	6	7925	2.50847457627119
chr8	90894725	90917450	6	6175	5.53846153846154
chr8	92041725	92057125	6	6200	3.41935483870968
chr8	95445175	95457800	6	8850	3.86440677966102
chr8	104655875	104665875	6	6675	1.80869565217391
chr8	106761425	106765775	6	2125	4.32
chr8	110145050	110153850	6	4525	2.94736842105263
chr8	126226400	126243775	6	7675	4.72
chr9	4656925	4671225	6	4825	5.37931034482759
chr9	19797275	19808950	6	7200	2.64864864864865
chr9	71561525	71566100	6	3125	2
chr9	107017250	107023125	6	4950	0.882352941176471
chr9	108003475	108017100	6	9150	3.51851851851852
chr9	118915000	118920275	6	2775	2.30769230769231
chr9	124497550	124507700	6	4875	3.64
chr9	126613500	126630350	6	7850	4.47761194029851
chr9	131445275	131453950	6	6975	1.22448979591837
chr9	134877450	134883050	6	3200	2.16438356164384
chrX	191975	201025	6	5200	2.35087719298246
chrX	15866350	15874875	6	7575	0.434782608695652
chrX	23522625	23532300	6	6150	1.5
chrX	23916675	23926700	6	3575	5.15151515151515
chrX	73502850	73513400	6	6925	4.37837837837838
chrX	74493500	74506625	6	4475	4.86842105263158
chrX	106804225	106810275	6	3075	2.48
chrX	133304100	133316075	6	10400	0.727272727272727
chrX	148956600	148966775	6	4125	3.88135593220339
chr1	2242750	2247225	5	2725	1.49253731343284
chr1	9223150	9226875	5	1775	3.36
chr1	9746900	9751375	5	2850	3.57894736842105
chr1	12771875	12778050	5	4525	0.963855421686747
chr1	14919550	14929025	5	4150	3.02970297029703
chr1	17338575	17343225	5	3625	1.28571428571429
chr1	19721875	19733225	5	4875	2.61157024793388
chr1	29209875	29214825	5	4025	0.555555555555556
chr1	34628000	34633700	5	5175	0.482758620689655
chr1	58061825	58071750	5	4925	2.37410071942446
chr1	62415825	62423600	5	5800	0.68
chr1	62642450	62667125	5	11300	2.7766323024055
chr1	65639725	65643650	5	1475	3.23076923076923
chr1	65742125	65745575	5	2250	1.6875
chr1	68695700	68698900	5	2900	0.192307692307692
chr1	76693650	76705725	5	7275	3.13888888888889
chr1	89234125	89249025	5	6575	3.21052631578947
chr1	91480175	91488825	5	5250	3.54838709677419
chr1	154150525	154165075	5	8300	2.96363636363636
chr1	154297300	154302675	5	4400	0.431372549019608
chr1	154579050	154589825	5	6525	3.44927536231884
chr1	160174250	160181650	5	6575	0.253521126760563
chr1	165822225	165827900	5	4275	0.8
chr1	166916350	166922525	5	4175	1.09677419354839
chr1	169448050	169456525	5	5875	0.871794871794872
chr1	180237450	180240775	5	2175	1.21052631578947
chr1	182580475	182587725	5	4100	2.20253164556962
chr1	205317775	205326725	5	4450	2.75
chr1	205711125	205720075	5	5775	1.89473684210526
chr1	206876375	206881775	5	3575	1.59322033898305
chr1	211750300	211755400	5	4150	0.754716981132076
chr1	224681025	224694350	5	7200	2.18803418803419
chr1	228643525	228647575	5	3400	0.297297297297297
chr1	230557375	230565250	5	5450	1.088
chr1	233424275	233432050	5	6900	0.434782608695652
chr1	234734500	234755200	5	16075	1.83850931677019
chr1	241208250	241212550	5	2675	2.71428571428571
chr1	244210200	244217500	5	4700	1.34545454545455
chr1	246228625	246231400	5	1900	1.5
chr1	247537100	247551425	5	6050	3.0188679245283
chr10	1092100	1103650	5	5900	3.5625
chr10	3816725	3829550	5	8300	1.72549019607843
chr10	28964950	28979825	5	9200	1.50526315789474
chr10	33622500	33625600	5	2275	0.740740740740741
chr10	63660100	63664400	5	3550	0.303030303030303
chr10	64959250	64969800	5	5600	3.03296703296703
chr10	72971725	72983225	5	6550	1.75510204081633
chr10	84516650	84519925	5	2775	0.357142857142857
chr10	89729550	89736675	5	5575	1.13333333333333
chr10	96980350	96996025	5	6400	2.71287128712871
chr10	101736975	101739775	5	1725	1.25714285714286
chr10	105817275	105837825	5	6450	3.17777777777778
chr10	121577050	121580450	5	2350	1.45945945945946
chr10	124908750	124915575	5	3525	2.07058823529412
chr11	2713425	2722425	5	4750	1.95890410958904
chr11	33153800	33157675	5	3525	0.222222222222222
chr11	41135150	41141275	5	4700	0.619047619047619
chr11	69515100	69520250	5	4450	0.736842105263158
chr11	91949400	91962025	5	7275	2.2289156626506
chr11	99289350	99297600	5	5775	2.17283950617284
chr11	101980050	101991975	5	11050	0.327586206896552
chr11	111846975	111855975	5	7100	0.984615384615385
chr11	115371850	115376225	5	2650	1.93333333333333
chr11	121104925	121113150	5	4325	3.27272727272727
chr11	125032300	125041225	5	8250	0.185567010309278
chr11	133817500	133827800	5	4625	3.25
chr11	134136500	134147425	5	6950	1.91044776119403
chr12	1697425	1704850	5	5650	1.05128205128205
chr12	4377950	4387100	5	8425	0.234042553191489
chr12	14919650	14930500	5	7375	1.29113924050633
chr12	19281850	19288650	5	4650	1.42857142857143
chr12	44972175	44979125	5	5500	1.01818181818182
chr12	48394950	48399275	5	3575	0.833333333333333
chr12	51006775	51020325	5	8425	2.41666666666667
chr12	54954350	54966750	5	4100	3.03571428571429
chr12	93766975	93775400	5	6425	1.7027027027027
chr12	107153025	107169750	5	10025	1.77593360995851
chr13	20531200	20536100	5	4225	0.758620689655172
chr13	31436675	31448500	5	6875	2.74380165289256
chr13	32599225	32606100	5	3250	2.74074074074074
chr13	36428325	36434975	5	6000	0.514285714285714
chr13	36559200	36567275	5	2875	3.64864864864865
chr13	47236950	47241525	5	3350	0.930232558139535
chr13	78269975	78273950	5	3200	0.36
chr13	90165375	90171650	5	3275	2.14893617021277
chr13	91998900	92005900	5	5375	2.70967741935484
chr13	95357550	95366425	5	8000	0.473684210526316
chr13	107567725	107572800	5	3925	0.755555555555556
chr13	112285425	112287400	5	1475	1.04761904761905
chr13	112757300	112761350	5	2750	1.31428571428571
chr13	114560375	114567400	5	3925	1.36363636363636
chr14	68399825	68411225	5	6075	1.52475247524752
chr14	77769650	77806350	5	11875	3.68055555555556
chr14	81777275	81791425	5	7400	3.2
chr14	105940175	105942625	5	1400	2.15384615384615
chr15	50755850	50759275	5	2350	2.66666666666667
chr15	59639400	59648275	5	6825	0.989473684210526
chr15	62761875	62767375	5	1925	3.67741935483871
chr15	64052150	64060850	5	5000	3.16666666666667
chr15	70991100	71003375	5	4600	2.875
chr15	72518925	72530500	5	6200	1.69230769230769
chr15	75929575	75944150	5	6900	2.13461538461538
chr15	85290425	85294400	5	2975	0.923076923076923
chr15	89081925	89090550	5	4050	2.77777777777778
chr15	90118050	90122275	5	3350	0.394366197183099
chr15	92659275	92667975	5	4375	2.4375
chr15	92700900	92709525	5	6450	1.4468085106383
chr15	93347300	93376925	5	13950	2.36363636363636
chr15	93602550	93617125	5	9475	1.41312741312741
chr15	95586275	95589850	5	2375	1.78947368421053
chr16	3928600	3931625	5	1725	3.05882352941176
chr16	11674650	11691725	5	8275	2.50769230769231
chr16	14722650	14736675	5	10600	0.792452830188679
chr16	31462975	31472000	5	3950	3.50515463917526
chr16	48639225	48647825	5	7175	0.692307692307692
chr16	68297775	68303250	5	3350	1.9375
chr17	8530850	8535825	5	4150	0.62962962962963
chr17	18758775	18762900	5	2825	2.42857142857143
chr17	25667900	25681325	5	5200	3.54545454545455
chr17	29887025	29892800	5	2350	3.25490196078431
chr17	39678150	39686975	5	4350	3.04854368932039
chr17	62492225	62504800	5	8400	2.78571428571429
chr17	66594550	66601800	5	4650	2.69565217391304
chr17	69823400	69827200	5	2800	2.17391304347826
chr17	70116125	70123350	5	3375	3.5
chr17	71608300	71613325	5	4200	0.415584415584416
chr17	74546900	74558275	5	5225	3.33333333333333
chr17	76264525	76269275	5	3125	2.25
chr17	79313500	79320700	5	5200	3.6551724137931
chr18	3245800	3252275	5	4725	2.12903225806452
chr18	22654550	22657650	5	1750	2.54545454545455
chr18	25754575	25762800	5	5600	3.04918032786885
chr18	29521750	29530900	5	6000	3.45762711864407
chr18	71948000	71959925	5	7425	2.21739130434783
chr18	74202375	74208525	5	4925	1.14285714285714
chr19	2474925	2479175	5	2275	2.81081081081081
chr19	2540150	2547200	5	4150	1.81578947368421
chr19	4058075	4066650	5	3850	2.76190476190476
chr19	4471075	4475250	5	3150	0.92
chr19	13260325	13279300	5	12875	1.28530259365994
chr19	19515625	19521725	5	4575	0.625
chr19	35487800	35494750	5	5325	0.636363636363636
chr19	36230675	36239825	5	4275	2.16071428571429
chr19	36246025	36249775	5	2925	1.13513513513514
chr19	50815575	50819800	5	3725	0.259259259259259
chr19	51865750	51872100	5	4000	2.54237288135593
chr2	1732350	1736375	5	2775	1.10344827586207
chr2	8816625	8826450	5	8650	0.320610687022901
chr2	10469750	10473750	5	2550	1.75
chr2	25533125	25538500	5	4325	0.729411764705882
chr2	33802050	33814925	5	5050	2.48529411764706
chr2	37897100	37904375	5	5600	1.23913043478261
chr2	43442425	43458325	5	14350	0.305555555555556
chr2	44686900	44699025	5	4400	3.36842105263158
chr2	54681850	54685250	5	2800	0.761904761904762
chr2	62152200	62156475	5	2525	1.22388059701493
chr2	68473600	68483350	5	5400	3.49019607843137
chr2	77312725	77322500	5	6825	3.24137931034483
chr2	82229800	82234950	5	4075	2.33333333333333
chr2	100090075	100092325	5	1475	1.76470588235294
chr2	114646025	114652500	5	5175	1.48275862068966
chr2	120188025	120191125	5	2500	0.666666666666667
chr2	151332850	151337800	5	3775	2.47619047619048
chr2	160466750	160475425	5	6875	1.7037037037037
chr2	166477650	166492050	5	6400	3.41666666666667
chr2	166698875	166702750	5	3100	0.390243902439024
chr2	168148375	168154675	5	3375	2.6875
chr2	168639800	168650775	5	5400	3.49122807017544
chr2	178104800	178111150	5	3825	0.989010989010989
chr2	188893250	188901875	5	6225	1.64102564102564
chr2	190074175	190083375	5	5125	1.91111111111111
chr2	191798625	191803925	5	3475	1.3
chr2	206130725	206142000	5	6825	2.54320987654321
chr2	209114250	209132350	5	8050	2.58394160583942
chr2	214014175	214018900	5	3000	2.38095238095238
chr2	214050625	214055025	5	3800	0.409090909090909
chr2	215670800	215675375	5	3400	1.84615384615385
chr2	217555800	217560300	5	3325	1.2
chr2	222433825	222438925	5	4125	0.449438202247191
chr2	223154750	223165500	5	4075	3.07563025210084
chr2	237731975	237734400	5	1600	1.54838709677419
chr20	3148250	3156325	5	4700	3.62857142857143
chr20	5092850	5109000	5	7500	2.74418604651163
chr20	5149200	5159050	5	4875	2.75510204081633
chr20	6743975	6751525	5	3725	2.35087719298246
chr20	9047975	9056425	5	4075	2.21052631578947
chr20	14312200	14318300	5	3125	2.33333333333333
chr20	17537600	17556075	5	8900	2.82157676348548
chr20	17914625	17921300	5	3750	1.92156862745098
chr20	25331825	25342125	5	3925	2.91666666666667
chr20	43965200	43977550	5	11875	0.142857142857143
chr20	55964525	55971350	5	4450	2.04761904761905
chr21	15984925	15991300	5	5850	0.482758620689655
chr21	17101700	17115125	5	5400	3.48387096774194
chr21	22160850	22166650	5	4325	3
chr21	40982150	40986975	5	4350	0.210526315789474
chr21	41004575	41016050	5	5000	1.73846153846154
chr21	44492700	44503250	5	4975	2.77142857142857
chr21	46286500	46295125	5	5725	2.3013698630137
chr22	20861825	20865425	5	3025	0.473684210526316
chr22	31001350	31005925	5	3625	0.794117647058823
chr22	31636950	31645325	5	3575	2.12765957446809
chr22	40391100	40398450	5	5825	1.87096774193548
chr3	3840000	3848875	5	7975	0.485436893203884
chr3	11676600	11685975	5	6350	1.44086021505376
chr3	13057600	13064625	5	2900	3.55555555555556
chr3	15671950	15678175	5	5100	0.72
chr3	23846750	23853375	5	5325	0.720720720720721
chr3	43577350	43581575	5	1800	3.21052631578947
chr3	57810700	57819825	5	4600	2.99082568807339
chr3	66981200	66984900	5	2725	0.96
chr3	82013825	82018375	5	3050	3.36842105263158
chr3	86457175	86460850	5	3100	0.388888888888889
chr3	86594950	86598775	5	2300	1.58974358974359
chr3	101402675	101411350	5	4500	1.97163120567376
chr3	115522100	115525725	5	2950	0.444444444444444
chr3	122739750	122747975	5	4225	3.0952380952381
chr3	125310275	125325850	5	5025	3.32
chr3	127813750	127819625	5	3075	2
chr3	139921700	139925150	5	2975	0.470588235294118
chr3	143689225	143696525	5	6050	1.88235294117647
chr3	154997675	155001975	5	2475	1.72413793103448
chr3	169482000	169493725	5	5750	3.11827956989247
chr3	173946750	173951650	5	4575	0.12
chr3	176996725	177002675	5	2225	2.74509803921569
chr3	182967050	182986725	5	6025	3.18840579710145
chr3	184616900	184637150	5	8925	3.61538461538462
chr3	187982125	187989425	5	5450	1.625
chr3	188012300	188021400	5	5600	3.25
chr3	191676725	191681650	5	3500	0.757575757575758
chr4	16030600	16038800	5	6100	0.700729927007299
chr4	25482600	25488775	5	3400	3.25
chr4	30918075	30921675	5	2450	1.82352941176471
chr4	38114350	38116700	5	1875	0.666666666666667
chr4	40933600	40938075	5	2500	2.53061224489796
chr4	42270550	42275175	5	3600	1.1063829787234
chr4	56499900	56504575	5	2900	2.32432432432432
chr4	73018150	73021125	5	2175	0.838709677419355
chr4	76590975	76600650	5	7725	0.504672897196262
chr4	80566850	80573950	5	3150	2.7741935483871
chr4	88928025	88933425	5	3225	1.78947368421053
chr4	101950150	101954875	5	3350	1
chr4	109087850	109094975	5	5000	0.992805755395683
chr4	113557200	113578750	5	14300	1.99227799227799
chr4	113778025	113784200	5	5550	0.202898550724638
chr4	115378475	115380825	5	2025	0.526315789473684
chr4	133411975	133418350	5	5475	0.363636363636364
chr4	154702775	154714575	5	9325	2.56666666666667
chr4	155659450	155666875	5	4550	1.6969696969697
chr4	167635425	167639150	5	3025	0.444444444444444
chr4	176891300	176894375	5	1775	1.35
chr4	183173725	183180425	5	4850	0.631578947368421
chr4	188942800	188945275	5	1775	1.125
chr5	125750	131025	5	3500	2.84210526315789
chr5	10631950	10638825	5	4175	2.92307692307692
chr5	12662825	12672525	5	5475	2.72131147540984
chr5	16889825	16901925	5	6075	2.69642857142857
chr5	53508325	53513550	5	3875	1.76
chr5	71596925	71605000	5	4625	2.38805970149254
chr5	77253725	77256625	5	1800	1.76
chr5	78220650	78227125	5	3875	2.66666666666667
chr5	82787375	82790650	5	2825	0.4
chr5	98098850	98111675	5	8050	1.38947368421053
chr5	111071275	111081075	5	4300	2.61538461538462
chr5	112311475	112320250	5	5750	2.20253164556962
chr5	118405800	118417625	5	8150	2.10909090909091
chr5	133330925	133344225	5	5050	3.11515151515152
chr5	142077175	142084475	5	3775	3
chr5	142271750	142280775	5	3600	2.95652173913043
chr5	147128025	147131475	5	1650	2.28571428571429
chr5	150157400	150164075	5	5900	0.266666666666667
chr5	165497400	165503550	5	5575	0.625
chr5	175961050	175971300	5	7225	2.72222222222222
chr6	3417825	3427450	5	6425	2.77777777777778
chr6	3904425	3907600	5	2175	1.02857142857143
chr6	11649425	11657100	5	4975	2.28571428571429
chr6	12351400	12355875	5	3050	1.82608695652174
chr6	18153075	18156500	5	2700	0.524590163934426
chr6	21182575	21191950	5	5600	2.45901639344262
chr6	30285275	30295575	5	5475	3.63636363636364
chr6	41523025	41547575	5	9500	2.37974683544304
chr6	68778150	68782200	5	3400	0.454545454545455
chr6	73262475	73265550	5	2275	0.869565217391304
chr6	74285500	74296650	5	6775	2.96
chr6	79783450	79789800	5	5625	1
chr6	83774525	83782250	5	4775	2.05405405405405
chr6	89434600	89441225	5	4075	2.07272727272727
chr6	89788950	89795575	5	5550	0.623853211009174
chr6	94751975	94756225	5	2625	2.2962962962963
chr6	101323775	101333975	5	5575	2.7037037037037
chr6	107057475	107065200	5	3775	3.22222222222222
chr6	110673400	110679925	5	3400	2.33333333333333
chr6	114599100	114605600	5	2925	2.3
chr6	121751450	121766075	5	11775	0.945945945945946
chr6	126306800	126311675	5	3100	2.18181818181818
chr6	136750700	136761375	5	4800	2.09756097560976
chr6	136818175	136828500	5	6425	3.40425531914894
chr6	140202275	140211650	5	6450	1.90697674418605
chr6	144056050	144072600	5	8950	3.01176470588235
chr6	149081900	149091950	5	3850	3.67058823529412
chr6	161297800	161310375	5	5000	2.27737226277372
chr6	163991950	164001900	5	4075	3.5
chr6	167032925	167042200	5	4350	2.94736842105263
chr7	554025	560250	5	4825	1.26530612244898
chr7	913200	918075	5	2875	1.68965517241379
chr7	14018625	14032500	5	13025	0.241379310344828
chr7	22702325	22713025	5	4475	2
chr7	26191450	26199450	5	6025	1.34042553191489
chr7	26982750	26991500	5	5475	1.5
chr7	36693000	36701100	5	3450	3.31707317073171
chr7	43174350	43181575	5	4575	1.57894736842105
chr7	50848825	50851425	5	1400	3.26315789473684
chr7	50879850	50882500	5	1700	1.21428571428571
chr7	73152275	73158725	5	4925	1.28
chr7	73241750	73257300	5	5525	3.52222222222222
chr7	81913700	81919700	5	3775	1.61643835616438
chr7	83319200	83325625	5	2975	1.96296296296296
chr7	83461300	83464775	5	2275	1.38095238095238
chr7	98734875	98742325	5	4325	1.64102564102564
chr7	100288575	100305225	5	7575	3.57671957671958
chr7	104612300	104627200	5	6750	3.30985915492958
chr7	111491675	111495800	5	2000	2.38297872340426
chr7	116776975	116783800	5	3875	3.17073170731707
chr7	121965725	121977675	5	4800	3.53956834532374
chr7	125564050	125568275	5	3925	0.121212121212121
chr7	127526025	127528900	5	1725	1.53846153846154
chr7	127535975	127545650	5	4700	2.85106382978723
chr7	128467275	128474250	5	4275	3.625
chr7	130586350	130606925	5	8225	2.33187772925764
chr7	140147350	140158975	5	5975	2.1547619047619
chr7	143102400	143110875	5	6550	0.785046728971963
chr8	11141300	11151350	5	5675	2.82978723404255
chr8	11658325	11666650	5	7750	0.266666666666667
chr8	15439600	15444625	5	2650	2.48484848484848
chr8	18409575	18417825	5	5225	2.25
chr8	23308000	23315725	5	5575	1.0561797752809
chr8	26148650	26154350	5	4675	1.03846153846154
chr8	26433250	26440325	5	6300	1.76
chr8	26465950	26469650	5	1950	2.4375
chr8	35048525	35051875	5	2375	1.21212121212121
chr8	35269575	35275500	5	2875	2.76595744680851
chr8	42591375	42596575	5	3275	2
chr8	54670975	54680575	5	5625	1.88095238095238
chr8	56755425	56762525	5	4275	1.23076923076923
chr8	81397350	81401375	5	3350	0.633333333333333
chr8	82806400	82811275	5	3175	2.42424242424242
chr8	103816925	103823675	5	5125	1.0126582278481
chr8	106600750	106605350	5	2325	2
chr8	110272450	110282075	5	5175	1.55688622754491
chr8	113265300	113268800	5	2825	0.642857142857143
chr8	113817800	113822525	5	3000	1.92982456140351
chr8	122830325	122836050	5	4225	1.26829268292683
chr9	13427825	13431850	5	2200	3.1
chr9	16510125	16524350	5	7600	2.23809523809524
chr9	20620650	20623425	5	2325	0.291666666666667
chr9	24496100	24503100	5	4875	1.57142857142857
chr9	33813950	33820500	5	4375	2.27450980392157
chr9	36091075	36103900	5	4950	3.48936170212766
chr9	36483825	36489550	5	4050	0.631578947368421
chr9	73026675	73037200	5	6725	1.32057416267943
chr9	73730025	73739775	5	7975	1.71428571428571
chr9	80328750	80335900	5	5500	0.666666666666667
chr9	94810525	94822325	5	6300	2.29677419354839
chr9	111870025	111873700	5	2000	2.0952380952381
chr9	119038050	119049425	5	3800	3.5929203539823
chr9	123630500	123640350	5	4825	3.19047619047619
chr9	126687950	126693075	5	3225	2.60869565217391
chr9	138794750	138800100	5	3150	1.58620689655172
chr9	138896200	138904375	5	4125	2.125
chrX	2621800	2629000	5	3475	2.62068965517241
chrX	2717025	2723875	5	5850	0.511111111111111
chrX	3615650	3620225	5	1875	2.78787878787879
chrX	9977900	9986325	5	5550	2.59090909090909
chrX	21958200	21966000	5	4875	1.27619047619048
chrX	39675150	39681850	5	4950	1.02970297029703
chrX	44808875	44812725	5	3100	0.620689655172414
chrX	45661250	45668875	5	4500	2
chrX	47171150	47182125	5	4075	3.54545454545455
chrX	69386975	69392575	5	3525	1.47619047619048
chrX	70315175	70324500	5	3875	3.43396226415094
chrX	113230950	113237750	5	3600	2
chrX	117479200	117484350	5	3575	2.92857142857143
chrX	153357800	153363925	5	3075	2.34042553191489
chr1	2515000	2518950	4	2725	0.840909090909091
chr1	3708750	3713975	4	4650	0.1875
chr1	6925525	6929975	4	4125	0.170212765957447
chr1	9309525	9314225	4	3925	0.361702127659574
chr1	9773375	9778425	4	3000	1.9
chr1	15849950	15854250	4	3475	0.468085106382979
chr1	17454925	17457225	4	1650	0.789473684210526
chr1	18616975	18626375	4	5275	1.68067226890756
chr1	20810900	20813800	4	2200	0.75
chr1	20959525	20961475	4	1575	0.814814814814815
chr1	21835300	21838675	4	2950	0.478260869565217
chr1	23694225	23698150	4	3150	0.372093023255814
chr1	24645300	24649475	4	2250	1.76470588235294
chr1	29827125	29830975	4	3500	0.206896551724138
chr1	33803075	33816300	4	9200	0.976190476190476
chr1	35655200	35659475	4	3800	0.434782608695652
chr1	36786300	36790275	4	3025	0.82051282051282
chr1	45984550	45990850	4	3950	1.22935779816514
chr1	58468750	58473375	4	4275	0.170731707317073
chr1	63653350	63656450	4	2625	0.325581395348837
chr1	67389100	67399275	4	6650	1.72222222222222
chr1	68149975	68154475	4	3400	1.8
chr1	71051400	71054025	4	2150	0.72
chr1	74987375	74990075	4	2050	0.8
chr1	94557650	94560975	4	2500	0.967741935483871
chr1	98968325	98971100	4	2025	1.01960784313725
chr1	115051025	115054800	4	3250	0.666666666666667
chr1	116914850	116923300	4	7275	1.44
chr1	117394825	117404225	4	5575	1.50561797752809
chr1	147010275	147017850	4	5825	0.581632653061224
chr1	147304900	147310800	4	4350	1.45205479452055
chr1	151482075	151489050	4	6025	0.325842696629214
chr1	154528225	154532450	4	3700	0.238095238095238
chr1	157294925	157296625	4	1475	0.352941176470588
chr1	173868550	173870300	4	1400	0.451612903225806
chr1	175160775	175162625	4	1600	0.266666666666667
chr1	175800500	175804700	4	3350	0.567164179104478
chr1	178308450	178315075	4	5200	0.757894736842105
chr1	180455100	180457150	4	1600	0.8
chr1	184352150	184358075	4	5375	0.551724137931034
chr1	194143550	194146000	4	1850	0.533333333333333
chr1	195814875	195820950	4	5575	0.145833333333333
chr1	197098275	197100350	4	1325	0.971428571428571
chr1	197113700	197116350	4	2225	0.461538461538462
chr1	200707350	200710925	4	2875	1.65217391304348
chr1	202773450	202781900	4	5975	1
chr1	204272600	204277150	4	3500	0.537037037037037
chr1	204675300	204685100	4	5200	1.84210526315789
chr1	209328375	209332475	4	3125	0.871794871794872
chr1	212457575	212464975	4	4500	1.76146788990826
chr1	214200075	214204825	4	3675	0.709677419354839
chr1	218470075	218476125	4	5525	0.147239263803681
chr1	220443425	220448650	4	5025	0.25
chr1	221887400	221891275	4	3600	0.176470588235294
chr1	228870775	228873175	4	1725	0.857142857142857
chr1	234857550	234863600	4	5675	0.432432432432432
chr1	234879300	234882225	4	2325	0.516129032258065
chr1	247455925	247462950	4	4200	1.5421686746988
chr10	973300	978325	4	2700	1.92682926829268
chr10	5930250	5933125	4	2300	1.03448275862069
chr10	21676850	21680400	4	2125	1.75
chr10	24671875	24675325	4	2400	0.823529411764706
chr10	30721750	30727750	4	5150	0.330708661417323
chr10	31607075	31610625	4	3100	0.309859154929577
chr10	32043500	32050250	4	5175	0.504347826086956
chr10	32289700	32293875	4	3550	0.481927710843373
chr10	35497525	35500825	4	2225	1.03225806451613
chr10	48354250	48356725	4	2025	0.465116279069767
chr10	51035125	51041975	4	4625	1.125
chr10	55074700	55077650	4	2025	1.88571428571429
chr10	58977525	58985125	4	5000	1.07006369426752
chr10	60024850	60030025	4	4225	0.620689655172414
chr10	61603050	61608225	4	4625	0.318840579710145
chr10	61631950	61634625	4	1650	1.07317073170732
chr10	62537750	62542650	4	3100	1.11827956989247
chr10	70319975	70326200	4	4800	1.19047619047619
chr10	76174725	76181450	4	4300	1.3030303030303
chr10	76583850	76587325	4	2950	0.448979591836735
chr10	89621050	89628525	4	7075	0.354838709677419
chr10	92616325	92618500	4	1875	0.3125
chr10	97310250	97313000	4	2325	0.416666666666667
chr10	101152025	101156525	4	2600	1.33333333333333
chr10	102753825	102761625	4	6300	0.9375
chr10	116391250	116393625	4	1650	0.967741935483871
chr10	118593350	118600550	4	4775	0.927536231884058
chr10	130335925	130341325	4	4575	0.442307692307692
chr11	2905050	2907775	4	1375	1.58620689655172
chr11	13281625	13284025	4	1475	1.91666666666667
chr11	16999225	17004250	4	3475	1.07692307692308
chr11	34255400	34258425	4	2075	0.936170212765957
chr11	36383125	36385650	4	1750	0.755555555555556
chr11	41477300	41481950	4	3350	0.846153846153846
chr11	58690425	58697375	4	4200	1.38181818181818
chr11	60266575	60269775	4	2150	1.25925925925926
chr11	68227225	68230400	4	2650	0.823529411764706
chr11	71158100	71164875	4	4375	1.76595744680851
chr11	71497300	71499825	4	2100	0.787878787878788
chr11	73468875	73472925	4	3025	1.375
chr11	79085925	79088575	4	1650	1.71428571428571
chr11	82780300	82784675	4	4100	0.15625
chr11	85180950	85183350	4	2075	0.857142857142857
chr11	85372175	85377050	4	4000	1.25
chr11	85954900	85961050	4	3425	1.76470588235294
chr11	103991525	103994225	4	1800	1.25
chr11	108089800	108096150	4	5850	0.256410256410256
chr11	108739575	108742475	4	1700	1.55102040816327
chr11	109998600	110004950	4	4450	1.11538461538462
chr11	111633450	111638075	4	2900	1.57894736842105
chr11	113929700	113932250	4	1700	1.03225806451613
chr11	114348175	114353675	4	4475	0.709677419354839
chr11	116859950	116861900	4	1425	1.42857142857143
chr11	116965250	116970225	4	4475	0.434782608695652
chr11	117744950	117748600	4	3250	0.25
chr11	119287800	119297375	4	6075	0.971428571428571
chr11	120205775	120210450	4	3925	1.48148148148148
chr11	120433775	120437000	4	2700	0.282352941176471
chr11	121967800	121973200	4	3750	1.35802469135802
chr11	128391275	128393650	4	2000	0.233333333333333
chr11	128451050	128457450	4	4775	0.580645161290323
chr11	131981400	131986300	4	2600	1.86486486486486
chr12	3067300	3074250	4	5775	0.333333333333333
chr12	9799750	9804425	4	3975	0.909090909090909
chr12	9935975	9940600	4	3400	0.918918918918919
chr12	21806950	21811125	4	3450	0.818181818181818
chr12	28610325	28614925	4	2750	1.42105263157895
chr12	42311700	42314750	4	2625	0.585365853658537
chr12	48201575	48215850	4	11900	0.277915632754342
chr12	50219100	50223375	4	3375	0.784810126582278
chr12	51398575	51400150	4	1125	0.666666666666667
chr12	54744125	54754575	4	9525	0.165137614678899
chr12	57113375	57120000	4	6100	0.634146341463415
chr12	64612500	64616575	4	2650	1.39130434782609
chr12	79272675	79275625	4	2250	1.13513513513514
chr12	81599275	81604475	4	4975	0.0757575757575758
chr12	83079825	83081950	4	1775	0.4
chr12	86724925	86729300	4	3475	0.327586206896552
chr12	87337575	87340125	4	1375	1.57142857142857
chr12	91666175	91669325	4	2150	1.05660377358491
chr12	92858275	92862500	4	3875	0.275862068965517
chr12	94654300	94658800	4	4075	0.297872340425532
chr12	95508350	95510975	4	1750	0.9
chr12	97520750	97527900	4	4225	1.40298507462687
chr12	100115450	100117425	4	1125	1.89473684210526
chr12	106640425	106643625	4	2975	0.149253731343284
chr12	110717325	110723050	4	5375	0.210526315789474
chr12	111472200	111474350	4	1225	1.36363636363636
chr12	114709475	114715025	4	3875	1.31111111111111
chr12	115120600	115123750	4	2650	0.615384615384615
chr12	119418325	119420200	4	900	1.75
chr12	121123775	121132575	4	7275	1.26666666666667
chr12	123372175	123380650	4	4575	1.41935483870968
chr12	123586650	123592150	4	3375	1.14893617021277
chr12	123752350	123757575	4	4525	0.592592592592593
chr13	20355025	20357450	4	1875	1.88235294117647
chr13	21632175	21636300	4	2750	1.125
chr13	23949150	23954500	4	2500	1.52238805970149
chr13	27743775	27746975	4	2750	0.511627906976744
chr13	30165975	30170400	4	2450	1.61038961038961
chr13	33159950	33163100	4	2325	0.586206896551724
chr13	38442350	38445500	4	2800	0.444444444444444
chr13	43148850	43151950	4	1725	1.69565217391304
chr13	43444725	43451475	4	4175	1.34782608695652
chr13	43628125	43633275	4	4100	0.666666666666667
chr13	55518825	55521600	4	1925	0.894736842105263
chr13	55611525	55617625	4	5375	0.604651162790698
chr13	60260875	60266075	4	2500	1.94444444444444
chr13	80705150	80708750	4	3125	0.923076923076923
chr13	80909225	80917625	4	7775	0.444444444444444
chr13	101766575	101775400	4	8075	0.511627906976744
chr13	107000250	107003150	4	2050	0.766666666666667
chr13	107214075	107222750	4	6850	1.33333333333333
chr13	110437450	110440325	4	2125	1.47826086956522
chr13	111558475	111569200	4	9950	0.141891891891892
chr13	114142600	114150625	4	6350	1.02222222222222
chr14	21026325	21029400	4	2550	1.25
chr14	21240575	21250975	4	5200	1.87096774193548
chr14	27063550	27068150	4	2975	1.64516129032258
chr14	31492475	31497050	4	3975	1.47826086956522
chr14	41084900	41087900	4	2125	1.51219512195122
chr14	45429475	45434050	4	3450	0.918918918918919
chr14	45602725	45606975	4	3725	0.412698412698413
chr14	53338525	53345400	4	5800	0.435483870967742
chr14	54418150	54424075	4	5425	0.129496402877698
chr14	61223350	61228700	4	4375	1.20833333333333
chr14	63938400	63940875	4	1850	1.7
chr14	64356475	64360775	4	3550	0.347826086956522
chr14	64853800	64862575	4	6175	1.27619047619048
chr14	66475550	66478600	4	1700	1.80392156862745
chr14	70757125	70761350	4	3600	0.666666666666667
chr14	71274650	71279000	4	3325	0.613333333333333
chr14	71786325	71795275	4	6225	1.63636363636364
chr14	73750050	73757675	4	5025	1.22330097087379
chr14	75445350	75447475	4	1375	1.35714285714286
chr14	87706675	87708725	4	1350	1.52380952380952
chr14	90862575	90865675	4	2650	0.4
chr14	90976425	90980700	4	2675	1.28205128205128
chr14	94639725	94644350	4	2500	1.40298507462687
chr14	94863050	94865575	4	2150	0.291666666666667
chr14	97877025	97882500	4	3375	1.77777777777778
chr14	103798375	103802600	4	4000	0.131578947368421
chr14	103984600	103989900	4	3400	1.6
chr15	26476075	26488975	4	6675	1.75609756097561
chr15	30068725	30071425	4	1300	1.88888888888889
chr15	33492300	33494800	4	1950	0.785714285714286
chr15	33890050	33892625	4	1900	0.918918918918919
chr15	34657800	34660625	4	2450	0.375
chr15	35350750	35357125	4	3675	0.918032786885246
chr15	41055700	41058875	4	2525	0.486486486486487
chr15	41575250	41581175	4	3675	1.63809523809524
chr15	41849975	41861900	4	10750	0.373134328358209
chr15	44067875	44070025	4	1850	0.390243902439024
chr15	45996450	45998450	4	1325	0.933333333333333
chr15	60682550	60692200	4	9075	0.222222222222222
chr15	74214500	74219850	4	4050	0.661417322834646
chr15	75073975	75076400	4	1975	0.909090909090909
chr15	79164025	79170950	4	5375	1.03333333333333
chr15	80350575	80354850	4	2850	1.06493506493506
chr15	80362300	80365375	4	2725	0.24
chr15	80986725	80988875	4	1475	0.9375
chr15	82553950	82561750	4	4050	1.42253521126761
chr15	84115325	84117050	4	1400	0.344827586206897
chr15	85143725	85149000	4	4475	0.285714285714286
chr15	90542400	90548525	4	4275	1.86440677966102
chr15	90602275	90608750	4	5000	0.564885496183206
chr15	93630400	93633250	4	2075	0.777777777777778
chr15	99788825	99792275	4	3025	0.338983050847458
chr15	100104425	100109675	4	3750	1.42028985507246
chr15	101602650	101612250	4	5850	1.31034482758621
chr16	9769725	9777175	4	6750	0.263157894736842
chr16	20909500	20914125	4	4450	0.0476190476190476
chr16	21529275	21535775	4	4675	1.17117117117117
chr16	21620400	21623800	4	2400	0.72
chr16	23606575	23612825	4	3775	1.66101694915254
chr16	24109075	24112325	4	2975	0.144927536231884
chr16	28302175	28306550	4	3525	0.85
chr16	50775225	50779375	4	3075	0.975609756097561
chr16	58057325	58062875	4	4300	1.27659574468085
chr16	58160675	58163975	4	2975	0.341463414634146
chr16	64011875	64017475	4	3300	1.51456310679612
chr16	68676525	68682025	4	4375	1.30434782608696
chr16	77996775	78006225	4	7625	0.401869158878505
chr16	81477725	81487050	4	6100	0.788990825688073
chr17	4209275	4211375	4	1475	1.75
chr17	5185025	5187650	4	2200	0.592592592592593
chr17	5602500	5606975	4	3375	0.767123287671233
chr17	5733950	5738125	4	2000	1.68627450980392
chr17	7757875	7762300	4	3925	0.88
chr17	8279100	8288875	4	7275	0.875
chr17	11949200	11955625	4	3025	1.93023255813953
chr17	16341375	16350075	4	7250	1.0625
chr17	26418675	26422075	4	2050	1.07692307692308
chr17	29034225	29038550	4	4075	0.113636363636364
chr17	40069800	40076825	4	5575	0.463414634146341
chr17	51704325	51709175	4	2875	1.19354838709677
chr17	52423350	52426125	4	2425	0.272727272727273
chr17	56590625	56596775	4	4175	1.70149253731343
chr17	57406475	57410100	4	2750	1.15
chr17	57694675	57700950	4	5600	0.297029702970297
chr17	58460800	58470950	4	9050	0.284263959390863
chr17	64297900	64302300	4	3100	1.21739130434783
chr17	64771475	64775825	4	3800	0.219512195121951
chr17	64946975	64949275	4	1975	0.355555555555556
chr17	65988875	65992525	4	2100	1.67741935483871
chr17	67442500	67448225	4	3475	1.1
chr17	71222300	71229600	4	5750	0.684563758389262
chr17	71300850	71309800	4	5200	1.61490683229814
chr17	74436650	74449225	4	8300	1.37078651685393
chr17	74606775	74609850	4	1850	1.61904761904762
chr17	76182425	76184375	4	1200	1
chr17	76718475	76721425	4	2575	0.256410256410256
chr17	77965025	77968050	4	2375	1
chr18	1089450	1091725	4	1925	0.347826086956522
chr18	3256375	3265925	4	5675	1.07368421052632
chr18	4181375	4184025	4	1725	1.15789473684211
chr18	18840300	18846225	4	5150	0.521739130434783
chr18	21812300	21814650	4	2000	0.470588235294118
chr18	22928725	22933000	4	3775	0.433333333333333
chr18	30340250	30341850	4	1200	0.583333333333333
chr18	37598300	37601650	4	2700	0.48
chr18	43913400	43919075	4	4800	0.551724137931034
chr18	48690800	48699750	4	4400	1.71428571428571
chr18	66609100	66612250	4	2450	0.575757575757576
chr18	74808575	74814800	4	3775	1.89247311827957
chr18	74843575	74845200	4	1000	1.77777777777778
chr19	3504850	3508025	4	2600	0.48780487804878
chr19	3761025	3763500	4	1975	0.777777777777778
chr19	4908950	4912550	4	3200	0.224719101123595
chr19	16694500	16699100	4	3275	1.42307692307692
chr19	16735225	16740425	4	3725	1.36231884057971
chr19	24257700	24262200	4	2675	1.60606060606061
chr19	35557525	35560700	4	2475	1.04347826086957
chr19	36132175	36135975	4	2525	1.03225806451613
chr19	39338150	39343900	4	5150	0.161764705882353
chr19	47162650	47165375	4	1850	1.5
chr19	47216725	47221625	4	4475	0.341463414634146
chr19	50832850	50837375	4	3300	0.689655172413793
chr19	51549300	51552000	4	2025	0.641509433962264
[truncated: 1,643 more rows]
