# Supplementary material for: Large organized chromatin lysine domains help distinguish primitive from differentiated cell populations
Source: Nat Commun. 2021 Jan 21;12:499. doi: 10.1038/s41467-020-20830-9 (PMC7820432; doi:10.1038/s41467-020-20830-9)
Supplement: Supplementary file 3 — Supplementary Software [file 41467_2020_20830_MOESM3_ESM.zip › E020-H3K27me3_LOCKS.bed]

chr1	797125	944725	48	89600	34.2352941176471
chr1	18859200	19038125	48	61425	34.8965517241379
chr1	20509500	20743650	48	56225	68.2972972972973
chr1	40056975	40259125	48	118475	33.6756756756757
chr1	156471975	156853775	48	78350	66.4857142857143
chr1	228173725	228391975	48	65075	72
chr1	228565200	228735950	48	65700	39.04
chr10	102222100	102424425	48	61600	74.1538461538462
chr10	102424525	102573550	48	100925	15.4444444444444
chr10	102728225	102871850	48	58825	64.5818181818182
chr11	1559025	1768550	48	38125	74.5714285714286
chr11	2456800	2564900	48	45150	59.4
chr11	2564975	2668375	48	74325	13.7333333333333
chr11	2718600	2827325	48	51550	38.3846153846154
chr11	63695550	63846600	48	52275	76.5405405405405
chr11	119949925	120195300	48	50250	76.8285714285714
chr11	124537550	125042775	48	118725	30.1473684210526
chr11	128454325	128775925	48	57650	68.0476190476191
chr12	48287425	48433000	48	80000	26.9333333333333
chr12	52206825	52447400	48	54375	81.6190476190476
chr12	54087400	54212825	48	69025	36.1153846153846
chr12	54212875	54308875	48	25850	37.6842105263158
chr12	54309000	54569825	48	238700	7.86363636363636
chr12	54570650	54853425	48	67050	59.3333333333333
chr12	130385250	130591000	48	41400	72.7741935483871
chr12	130595550	130825125	48	60325	84.7567567567568
chr12	132807225	132932350	48	37525	67.7692307692308
chr12	132932450	133036525	48	72100	27.0526315789474
chr12	133036950	133266700	48	87975	57.625
chr13	28343075	28508500	48	93850	28.6896551724138
chr14	36889725	37070900	48	105400	28.8947368421053
chr14	105260825	105649150	48	61100	74.4
chr15	89878650	90015600	48	97000	27.2
chr16	2893800	3237750	48	55400	75.9347826086957
chr16	88447575	89268100	48	54725	80.1388888888889
chr17	7553200	7961075	48	55000	67.2244897959184
chr17	46385725	46613375	48	53625	71.5
chr17	46613750	46866375	48	199875	35.3636363636364
chr17	47843350	48106400	48	72800	80.6
chr17	56194900	56338850	48	38750	79.8666666666667
chr18	56881625	57057975	48	71700	38.2222222222222
chr19	1667275	1789025	48	78325	25.3571428571429
chr19	12860500	13190375	48	109575	69.6901408450704
chr19	35977900	36357125	48	48725	78.2962962962963
chr19	41951475	42077975	48	39975	39.1724137931034
chr19	50810275	51143925	48	53150	76.5
chr19	51145300	51324175	48	62625	62.5
chr19	51324250	51418975	48	39700	21.7692307692308
chr2	120979475	121213125	48	58175	55.8333333333333
chr2	219645550	219904175	48	114225	45.1176470588235
chr2	219905000	220363175	48	76650	57.2151898734177
chr20	59494250	59649450	48	18175	59.125
chr20	59649575	59738550	48	26675	69.6470588235294
chr20	59738850	59815950	48	27325	21.4
chr20	61603450	61804200	48	58400	80.8648648648649
chr22	22339050	22468450	48	115725	2
chr22	22472750	22641575	48	139125	13.8518518518519
chr22	22657275	22875900	48	156475	62.2352941176471
chr22	22876425	23001575	48	67625	13.1279620853081
chr22	23001650	23074000	48	52725	7.5625
chr22	23074100	23139300	48	32925	14.375
chr22	23139525	23207675	48	35250	8.47619047619048
chr22	23207800	23300025	48	26100	46.4
chr22	50914025	51179375	48	58300	65.9487179487179
chr3	193427550	193920200	48	48425	84.3478260869565
chr5	134642900	134917825	48	104400	63.5172413793103
chr5	139348675	139531975	48	50300	61.3103448275862
chr6	27444725	27719825	48	55075	62.4848484848485
chr6	28420675	28769025	48	79400	79.7777777777778
chr6	30182250	30439950	48	56275	45.7058823529412
chr6	31238400	31650800	48	48350	72.7727272727273
chr6	41318225	41477650	48	105550	17.1333333333333
chr6	150234250	150472950	48	122825	39.9090909090909
chr7	127669050	128027650	48	62100	49.741935483871
chr7	150594875	150856200	48	42100	69.7692307692308
chr9	66298225	66526050	48	59650	62.0909090909091
chr9	69774700	69883275	48	50400	85.0526315789474
chr9	70918750	71092900	48	20975	63.7368421052632
chr9	139871400	140177475	48	76025	58.4193548387097
chr17	45784650	46027575	47	56300	77.125
chr19	39572925	40086975	47	55400	56.6129032258064
chr5	72497125	72788325	47	88175	73.8823529411765
chr9	71093675	71184375	47	52050	35.875
chr11	2827375	2953925	46	40650	49.6666666666667
chr1	20744250	20901475	45	38575	54
chr2	121214325	121371500	45	58450	31.76
chr17	33568800	33893450	44	64500	77.1372549019608
chr19	55668525	56016950	44	55600	72.3589743589744
chr22	50226525	50766600	44	52225	75.7692307692308
chr12	4915575	5333600	43	44725	77.85
chr2	44992850	45246575	43	93525	45.6842105263158
chr7	155137100	155334350	43	134950	22.8636363636364
chr9	99977825	100627775	43	57750	74.0790960451977
chr9	129253275	129503275	43	98575	39.2661870503597
chr19	40970850	41142175	42	51025	32.4705882352941
chr20	181425	277625	42	38000	44.7368421052632
chr9	67268575	67363975	42	21350	19.7377049180328
chr19	45717325	46033400	41	41925	46.8
chr7	1225250	1463500	41	62600	67.3333333333333
chr1	44962575	45084100	40	35800	36.0769230769231
chr5	472100	599150	40	37150	18.0526315789474
chr10	102574200	102638975	39	48125	6.35294117647059
chr17	32868350	32970375	39	46850	35.3333333333333
chr2	71083800	71226075	39	79575	13.8095238095238
chr3	184076375	184336000	39	66200	54.8627450980392
chr20	37263150	37523325	38	45725	53.484375
chr9	21719250	21801800	38	51925	16.8333333333333
chr1	161227350	161511975	37	32250	59.68
chr12	54853950	55052150	37	42025	42.7899159663866
chr8	21879550	22091225	37	84175	36.0902255639098
chrX	128780450	129308450	37	55175	56.4679665738162
chr12	132646175	132706900	36	38225	4.15094339622642
chr14	57257750	57385150	36	59200	33.4444444444444
chr17	78386450	78544200	36	45325	50.695652173913
chr18	34923525	35166300	36	51750	48.887323943662
chr20	22313525	22448250	36	41000	50.9130434782609
chr4	776200	1058975	36	79200	57.2380952380952
chr6	27049400	27281475	36	42925	36.4375
chr7	157360700	157570425	35	51225	54.7719298245614
chrX	39759550	40036925	35	63150	42.3089430894309
chr17	1806600	1964300	34	55550	36
chr1	203236925	203320225	33	34125	19
chr11	20151925	20275925	33	53300	45.5454545454545
chr9	960525	1100850	33	58600	34.6
chrX	68346450	68523900	33	38125	30.6666666666667
chr1	46859175	47017075	32	93575	9.05084745762712
chr10	43520050	43836000	32	43100	39.4468085106383
chr10	101244575	101315325	32	53450	4.95652173913043
chr12	114815875	114945700	32	94075	15.4285714285714
chr17	36665800	36907875	32	62250	45.4285714285714
chr5	139023775	139230525	32	49525	44.3333333333333
chr11	2058775	2120025	31	20950	20.2941176470588
chr2	121392825	121492700	31	21550	23.2131147540984
chr22	39889875	39994950	31	28600	25.7317073170732
chr6	144257750	144609575	31	56750	44.1856540084388
chr1	38063325	38137325	30	38875	16.35
chr9	126738250	126809625	30	55175	3.96491228070175
chr10	102966825	103072425	29	67150	15.2666666666667
chr11	60619125	60795300	29	26300	38.3809523809524
chr19	54383075	54506500	29	33850	19.3559322033898
chr2	73088725	73167050	29	50100	38.969696969697
chr9	131123600	131223675	29	55650	36.1904761904762
chr17	44845350	44941175	28	38425	33.3333333333333
chr5	172628925	172726250	28	44525	42.72
chr9	66821100	66863250	28	14700	26.2666666666667
chrX	119919225	119989750	28	28575	31.7575757575758
chr1	111064475	111166375	27	33500	19.2673267326733
chr1	148850575	148932350	27	25200	34.8181818181818
chr1	231278475	231355275	27	33775	22.093023255814
chr1	23671700	23755725	26	75725	2.8
chr16	1288050	1395250	26	27175	20.4
chr16	56617800	56717775	26	79625	27.8461538461538
chr22	32812825	32863825	26	16125	25.8518518518519
chr9	100685400	100752625	26	40850	25.4444444444444
chr1	47645100	47710950	25	35475	30.4444444444444
chr11	65291325	65362025	25	29025	21.7333333333333
chr21	34386375	34524625	25	60600	24.5
chr4	1856625	2064350	25	33800	30
chr5	77245100	77320175	25	43475	25.1904761904762
chr9	38191825	38249600	25	34400	25.1304347826087
chr1	47853375	47933450	24	46975	23.0909090909091
chr19	1444225	1571050	24	44275	25.4285714285714
chr6	41477700	41529325	24	33775	11.75
chr11	17671150	17761650	23	40450	17.7176470588235
chr15	40530050	40663200	23	32425	20.1052631578947
chr17	38935350	39002200	23	25975	19.4102564102564
chr17	41978400	42085650	23	29825	16.8333333333333
chr6	29966600	30112775	23	42625	26.7857142857143
chr1	47954500	48001625	22	17425	22.1428571428571
chr15	96858850	96967950	22	86850	25.3636363636364
chr17	7961325	8041425	22	44300	11.3170731707317
chr19	3299175	3375800	22	31500	15.4042553191489
chr19	19278550	19384625	22	25075	22.3934426229508
chr3	128143925	128239675	22	49475	20.45
chr4	3455750	3500900	22	29775	7.21739130434783
chr8	110612125	110667575	22	27825	26
chr19	42892925	42946175	21	15225	14.9285714285714
chr20	24972450	25177875	21	37775	26.1849710982659
chr4	7042125	7106625	21	20750	21.3483146067416
chr9	136057700	136096975	21	12050	12.4166666666667
chr1	6186750	6322625	20	29350	20.8857142857143
chr1	6452225	6526775	20	29775	16.0909090909091
chr1	38193950	38261625	20	36000	14.4166666666667
chr11	63846950	63886825	20	10300	18.7777777777778
chr14	24785900	24835475	20	26825	8.58064516129032
chr14	105863400	106004075	20	30300	19.5238095238095
chr17	72915800	72978050	20	27725	15.4857142857143
chr2	119563200	119641025	20	45075	17.5714285714286
chr2	220374300	220450975	20	20900	18.875
chr20	22531500	22602750	20	46075	14.5454545454545
chr20	44640850	44761850	20	37425	14.5333333333333
chr4	4830275	4910850	20	42650	23.6129032258065
chr5	151261500	151306225	20	25775	22
chr9	36981450	37047175	20	45925	15.0588235294118
chrX	146750500	146803300	20	41200	10.625
chr1	165083775	165349400	19	36000	20.0345821325648
chr10	95576175	95627575	19	28175	17.4857142857143
chr2	70638375	70672800	19	17225	14.75
chr2	242973350	243000900	19	21650	4.4
chr21	38035550	38089550	19	37125	17.3684210526316
chr5	42943050	43048050	19	53725	6.05190311418685
chr8	23529100	23594050	19	52475	9.63636363636364
chr9	38345450	38391900	19	9800	16.6571428571429
chrX	152865525	152939925	19	18800	14.8484848484848
chr10	102872350	102929225	18	48675	2.90909090909091
chr12	115091550	115175625	18	55100	7.78403755868545
chr14	38674350	38729675	18	25950	12
chr17	17576275	17633500	18	51025	1.52941176470588
chr18	19904550	19943600	18	20800	14.2962962962963
chr19	18874200	18925175	18	38300	14.4137931034483
chr20	62101575	62151375	18	17575	17.5
chr5	135243800	135367375	18	19100	17.75
chr5	180469125	180545250	18	30975	17.8333333333333
chr5	180579200	180644000	18	22150	16.56
chr8	22527125	22621375	18	26200	18.2758620689655
chr9	115817850	115866075	18	12700	16.3934426229508
chr12	94536500	94582000	17	33275	14.7096774193548
chr12	113010575	113041975	17	17400	12.5
chr13	112702475	112768125	17	44350	8.13114754098361
chr15	74578025	74601875	17	11450	6.26086956521739
chr17	79446850	79504650	17	17025	16.3404255319149
chr19	28237500	28264200	17	16950	7.90476190476191
chr6	37706025	37753900	17	25775	9.67213114754098
chr6	44232325	44266450	17	20325	3.54761904761905
chr9	69176875	69202400	17	7400	16.2777777777778
chr1	113241075	113272825	16	14475	7.37704918032787
chr11	118116175	118144925	16	14600	11.6923076923077
chr12	48572125	48608050	16	22250	10.5
chr16	198600	231500	16	26000	1.02941176470588
chr20	3707700	3769475	16	18925	9.71084337349398
chr20	58139625	58185475	16	25800	13.9473684210526
chr4	156324375	156364150	16	27150	5.5
chr7	31781275	31825825	16	29700	5.09090909090909
chr7	32964725	32999350	16	23100	4.3
chr8	22406025	22448025	16	19875	7.5
chr9	68405000	68433325	16	16475	10.3636363636364
chr1	962575	1015100	15	22375	12.5217391304348
chr1	78687450	78724125	15	28325	2.9
chr1	144587625	144607825	15	7700	5
chr10	104150625	104197475	15	16275	13.5151515151515
chr10	111904925	111942300	15	23175	7.65
chr10	111953800	111988025	15	16075	7.68421052631579
chr11	3171725	3227700	15	14575	10.8169014084507
chr11	113924275	113954450	15	24000	2.62068965517241
chr12	50337475	50365500	15	16975	12.5
chr14	23736050	23773775	15	23625	5.7319587628866
chr15	42656400	42678850	15	17100	4.6
chr16	30651725	30709325	15	39150	11
chr16	31482450	31549450	15	20150	9.95348837209302
chr16	78079550	78118275	15	19975	6.75675675675676
chr17	34987425	35015250	15	13650	6.66666666666667
chr19	2250550	2313425	15	22575	10.5263157894737
chr19	2974300	2989300	15	9700	3.41176470588235
chr19	47919250	47974850	15	20575	10.1980198019802
chr2	44083275	44097200	15	8275	2.95652173913043
chr2	233338275	233392950	15	23525	11.7894736842105
chr20	2647325	2690275	15	24400	11.8947368421053
chr22	19692025	19761275	15	41750	5.48936170212766
chr3	46913525	46940275	15	19775	3.74683544303797
chr3	151971325	151988550	15	10275	10
chr3	181412225	181454575	15	19850	11.0526315789474
chr5	158634000	158688575	15	17025	8.69642857142857
chr8	145549075	145600475	15	19825	13.8787878787879
chr1	26471075	26493500	14	18750	1.6
chr1	84928850	84971050	14	12425	10.1862745098039
chr1	91272050	91319125	14	23025	4.81410256410256
chr1	149135450	149170225	14	22700	8.75
chr12	296325	325100	14	18325	10.5217391304348
chr17	37731125	37786875	14	37475	6.55172413793103
chr17	77747100	77823625	14	61450	2.4406779661017
chr17	79313250	79378975	14	32175	8.31446540880503
chr18	18959500	18985100	14	16575	6.22222222222222
chr19	42635500	42687500	14	18000	11.1604938271605
chr2	27787975	27796050	14	4775	3.2
chr2	85969175	86000375	14	15600	5.74193548387097
chr20	59920550	59935675	14	6425	6.81081081081081
chr22	38845900	38865300	14	15575	2
chr4	83695900	83736700	14	36475	3.35
chr5	30825	55750	14	12600	6.17777777777778
chr6	33153700	33190675	14	19875	6.08163265306122
chr6	90115700	90150825	14	11025	11.3387096774194
chr6	108430475	108510500	14	61750	11.6551724137931
chr7	27123950	27298350	14	170175	3.3125
chr1	33334525	33395275	13	22850	5.51578947368421
chr1	33802975	33826000	13	14725	6.35294117647059
chr1	41823650	41853200	13	18075	3.6
chr1	94699450	94730475	13	23750	4.10526315789474
chr1	205505425	205550075	13	14225	8.14035087719298
chr10	9126500	9150125	13	15900	3.58974358974359
chr10	77150175	77223075	13	54025	8.90909090909091
chr10	99784800	99806425	13	18000	2.76470588235294
chr10	120001000	120031575	13	25400	2.2962962962963
chr11	12694825	12711025	13	6775	7.78947368421053
chr12	1691475	1744800	13	23875	8.17977528089888
chr13	28510300	28566700	13	46725	7.76923076923077
chr14	68064850	68088150	13	16675	4.84507042253521
chr14	97144050	97164250	13	14400	4.20689655172414
chr15	89309250	89350125	13	14550	8.12682926829268
chr17	42611575	42642050	13	19275	1.53256704980843
chr19	5477700	5504300	13	13550	8
chr19	55575150	55599800	13	18450	3.35714285714286
chr2	223130550	223191975	13	51325	3.67567567567568
chr20	61044850	61063700	13	16050	1
chr22	39625150	39650100	13	18475	1.56818181818182
chr3	10902200	10923525	13	12000	8.52173913043478
chr5	1642375	1673350	13	11450	9.6
chr5	35740225	35769850	13	23200	5.25
chr5	158506250	158537900	13	21575	7.46666666666667
chr6	28167875	28192725	13	19925	1.72413793103448
chr6	33960925	33984525	13	14425	4.42857142857143
chr6	49516550	49534375	13	12600	4.8
chr7	150412000	150455325	13	35300	7.81818181818182
chrX	118094775	118120650	13	21825	2.32
chr1	61507625	61552300	12	23675	6.14814814814815
chr1	223898725	223921750	12	15425	3.48717948717949
chr10	14994175	15012675	12	6000	6.44
chr10	23444750	23498325	12	44400	3.9746835443038
chr10	119279925	119321100	12	35375	7.14285714285714
chr11	43559000	43609975	12	31275	4.57352941176471
chr11	57223850	57251900	12	17125	1.93162393162393
chr11	64476775	64514700	12	17775	4.20979020979021
chr11	128390025	128424075	12	29375	1.17647058823529
chr12	113896150	113926450	12	25875	3.05263157894737
chr13	26477550	26491775	12	7000	6
chr13	39945775	39973325	12	20925	3.94117647058824
chr14	96162325	96178775	12	10450	4.47058823529412
chr15	41209650	41236325	12	19600	3.29411764705882
chr15	45398225	45429375	12	28550	1.12
chr15	69363975	69382325	12	8600	7.50943396226415
chr17	8903525	8933750	12	25675	1.375
chr2	207115825	207139225	12	18550	0.96551724137931
chr22	30096300	30122675	12	13625	6.48854961832061
chr3	185812600	185838700	12	21700	0.451612903225806
chr3	189512225	189531850	12	14275	4.25
chr5	77132775	77161525	12	23175	3.10714285714286
chr5	132144225	132168925	12	18050	4.8
chr6	35149175	35194125	12	18925	7.96875
chr7	68689125	68711775	12	17225	5.06382978723404
chr8	61565175	61595600	12	21025	2.03809523809524
chr8	81470250	81492225	12	16675	2.92682926829268
chr9	21255075	21281750	12	14100	5.85365853658537
chr9	119078425	119108350	12	14900	6.75471698113208
chr1	18424700	18443075	11	10950	3.5
chr1	39061375	39075525	11	9050	1.2
chr1	48170775	48203325	11	24250	6.3
chr1	230913075	230927925	11	11725	1.84615384615385
chr10	98936475	98957500	11	12725	4.22641509433962
chr11	2668450	2679500	11	8600	2.7
chr12	4374075	4386075	11	8550	2
chr12	26264525	26285150	11	15675	4.28571428571429
chr15	58338825	58362325	11	17525	1.95121951219512
chr15	63780150	63802900	11	18775	2.21052631578947
chr15	74413425	74432500	11	16250	2.86666666666667
chr16	740950	778025	11	25300	5.11627906976744
chr16	6898900	6917200	11	14350	3.4375
chr17	71890600	71909525	11	16925	1.38461538461538
chr19	47135675	47164050	11	15850	5.35922330097087
chr2	60779075	60800700	11	11800	2.51063829787234
chr2	114020325	114052975	11	26375	3.65217391304348
chr2	182515825	182559425	11	35375	1.82178217821782
chr20	3639750	3666625	11	11400	6.52459016393443
chr22	37718525	37738075	11	12225	6.51612903225806
chr3	62394550	62409200	11	9150	1.17808219178082
chr3	129684525	129723200	11	19950	3
chr3	197799875	197818200	11	15025	2.96551724137931
chr4	16445925	16459100	11	10725	0.884615384615385
chr4	41728525	41766775	11	26600	4
chr4	81100850	81142125	11	37675	2.07142857142857
chr6	28769100	28808525	11	28900	3.62264150943396
chr6	34108875	34124525	11	12600	0.909090909090909
chr6	64237600	64256375	11	13200	3.94444444444444
chr6	91995450	92016875	11	16625	5.04347826086957
chr7	72991825	73002525	11	5800	3.15384615384615
chr7	112997200	113016375	11	15750	1.81132075471698
chr9	66526175	66539075	11	8925	4.375
chr9	117675600	117698275	11	19650	2.55555555555556
chrX	68102150	68116025	11	6150	6.875
chr1	2458225	2475975	10	15750	1.03225806451613
chr1	175855050	175895050	10	36975	1.37931034482759
chr1	232380050	232397825	10	14050	4.21428571428571
chr10	103980825	104003625	10	19725	2.71428571428571
chr10	115306350	115323675	10	14325	4.10526315789474
chr11	118013450	118047225	10	29025	2.95890410958904
chr11	119659175	119672025	10	9700	3.375
chr12	1632225	1646900	10	11850	1.69230769230769
chr12	48807225	48816325	10	3475	3.58823529411765
chr12	52623300	52673450	10	18550	4.30630630630631
chr12	53552550	53594125	10	18275	5.38842975206612
chr12	53716400	53740575	10	11225	4.74666666666667
chr14	76596300	76616400	10	12975	4.24242424242424
chr15	56021250	56043175	10	16450	5.33333333333333
chr15	79590450	79603250	10	9150	1.94594594594595
chr15	83304725	83332875	10	10250	5.2
chr16	1901100	1927700	10	11300	5.59493670886076
chr16	1956200	1981350	10	13600	4.11494252873563
chr16	73056400	73108525	10	47625	0.354838709677419
chr17	26232950	26250450	10	13975	1.25333333333333
chr17	59466800	59500200	10	27750	4.57894736842105
chr19	19175025	19188975	10	7175	4.64705882352941
chr19	52059950	52073125	10	5350	3.88888888888889
chr2	100717175	100747425	10	24825	2.90322580645161
chr2	114254175	114269775	10	11300	3.25
chr2	133026750	133034875	10	3500	4.5
chr2	177496925	177512800	10	11175	2.25
chr2	178522100	178542500	10	12900	1.9047619047619
chr2	241757575	241773275	10	12225	1.24444444444444
chr20	23013225	23034425	10	18525	0.975
chr22	23693800	23719775	10	19975	1.50877192982456
chr22	51183975	51199875	10	5950	5.52941176470588
chr3	38679325	38698500	10	10175	3.65714285714286
chr4	6557675	6576550	10	14700	4.08333333333333
chr4	106060625	106089525	10	23200	5.39393939393939
chr5	135524150	135547275	10	21050	1.2
chr5	153982125	153995375	10	9475	4.2
chr5	168253350	168270725	10	11275	4.04761904761905
chr6	1593875	1631825	10	31500	3.66153846153846
chr6	102906225	102916225	10	7375	0.847058823529412
chr7	69056150	69097250	10	36875	1.9375
chr7	70140600	70161350	10	12300	5.62162162162162
chr8	14339300	14352575	10	12025	0.296296296296296
chr8	25867675	25939700	10	28475	4.95555555555556
chr8	41160650	41203050	10	23575	5.48936170212766
chr9	119030500	119051350	10	17900	0.813559322033898
chr9	132242775	132260700	10	10550	4.8
chrX	99646875	99670475	10	20250	2.8125
chrX	144881100	144905875	10	18925	2.08450704225352
chr1	37493775	37510050	9	12350	2.8695652173913
chr1	145137075	145147300	9	7150	2.58333333333333
chr1	175538150	175570050	9	15625	2.77372262773723
chr1	181055250	181080050	9	16475	1.77931034482759
chr10	71318950	71353275	9	27750	3.39285714285714
chr10	88120350	88138275	9	15900	2.89655172413793
chr11	30028775	30062925	9	30125	3.51724137931034
chr11	35674075	35685700	9	7325	0.938775510204082
chr11	115524200	115534375	9	7725	3.53333333333333
chr11	115832100	115851500	9	13275	2.5
chr11	124032350	124043400	9	7425	2
chr12	49359800	49395375	9	32150	2.64516129032258
chr12	113948275	113959800	9	9275	0.904761904761905
chr13	100605125	100651450	9	41525	1.95061728395062
chr14	54410600	54432125	9	19775	0.421052631578947
chr15	45750400	45777475	9	22475	1.2258064516129
chr15	45922975	45933175	9	6900	1.95238095238095
chr15	60284500	60302700	9	16650	0.75
chr15	72521650	72539025	9	12975	2.41666666666667
chr16	23869075	23882400	9	11200	0.407185628742515
chr16	67678000	67689600	9	9225	0.518518518518518
chr16	75950450	75975525	9	20600	1.36842105263158
chr16	86367025	86381525	9	7425	4.0327868852459
chr17	38490725	38508400	9	14625	1.04761904761905
chr17	58211525	58231225	9	16875	2.07142857142857
chr17	72660700	72672125	9	8000	2.8
chr17	77712675	77726325	9	10075	1.45161290322581
chr18	45930900	45943050	9	8725	3.14285714285714
chr19	7919175	7940000	9	12450	2.97637795275591
chr19	18705600	18727925	9	18225	2.09756097560976
chr19	46905900	46918925	9	7900	2.49411764705882
chr2	137261325	137273125	9	9550	1.64705882352941
chr20	60789075	60802100	9	11000	2.94736842105263
chr21	36236075	36268000	9	19325	2.57328990228013
chr3	45882275	45895725	9	9900	2.25
chr3	138635450	138681175	9	25275	3.48148148148148
chr4	8850200	8900900	9	47225	3.61904761904762
chr5	2736025	2760250	9	19825	1.30508474576271
chr5	141253875	141264750	9	6725	1.85964912280702
chr5	170726125	170765675	9	33750	2.52631578947368
chr5	171041125	171058675	9	14425	1.64705882352941
chr6	4774625	4789100	9	9200	3.63636363636364
chr6	10377500	10434725	9	51675	1.41935483870968
chr6	89840575	89858100	9	13475	1.57333333333333
chr6	154823700	154836000	9	9200	2.40677966101695
chr7	96593925	96660550	9	44300	2.16
chr7	149456175	149491625	9	21050	3.67875647668394
chr8	101223400	101231975	9	6350	1.5609756097561
chr8	144838500	144860850	9	15900	4
chr9	124026400	124055575	9	17175	2.45614035087719
chrX	574450	611500	9	32925	1.23529411764706
chrX	49013575	49029925	9	7825	3.0188679245283
chrX	119116675	119143075	9	20175	3.36363636363636
chrX	130189050	130223375	9	26700	1.8
chrX	138268100	138294950	9	24825	1.2
chr1	2614750	2632025	8	12675	2.02777777777778
chr1	14210775	14225250	8	11500	0.950819672131147
chr1	17012075	17035650	8	17375	1.97058823529412
chr1	21507625	21521775	8	11775	2.33333333333333
chr1	110606875	110631225	8	22600	0.434782608695652
chr1	209844325	209856275	8	9700	2.34285714285714
chr1	231163500	231185525	8	13625	2.63255813953488
chr11	128794600	128803975	8	7075	1.80952380952381
chr12	174150	191325	8	10825	2.59701492537313
chr12	42626375	42642675	8	13150	0.9
chr12	50435775	50456400	8	16500	1.3625
chr12	56879800	56894675	8	8375	1.85344827586207
chr14	38044550	38093850	8	41150	1.67887323943662
chr14	59093950	59106775	8	8825	1.38775510204082
chr15	23865425	23879575	8	10400	2.4
chr15	72694725	72701975	8	5275	1.48148148148148
chr15	74508300	74520950	8	10450	2.08333333333333
chr15	96623300	96639450	8	12075	2.33333333333333
chr15	99638625	99648825	8	8400	0.73134328358209
chr16	2066775	2078550	8	8225	2.51428571428571
chr16	4180150	4188075	8	4200	1.76470588235294
chr16	5260100	5266775	8	5125	1.47368421052632
chr16	30040250	30047975	8	4225	1.81818181818182
chr16	50496575	50504400	8	6475	0.340425531914894
chr17	43036275	43049800	8	9500	2.75675675675676
chr18	77148275	77160125	8	10625	0.666666666666667
chr19	3455950	3471350	8	11850	1.53571428571429
chr19	15563550	15583000	8	15100	1.1551724137931
chr19	20471600	20485375	8	9200	2.70175438596491
chr19	45248325	45262100	8	12175	0.639175257731959
chr2	28601650	28619225	8	12300	1.56410256410256
chr2	50158400	50171450	8	11325	0.95
chr2	105456750	105495600	8	36800	2.34782608695652
chr2	178590200	178612650	8	20625	0.447058823529412
chr21	38408500	38423575	8	12800	2
chr21	46336950	46355050	8	15850	1.47222222222222
chr3	10743700	10754525	8	7525	1.22302158273381
chr3	55507025	55527375	8	15675	1.09677419354839
chr3	122741175	122750500	8	7800	0.566037735849057
chr3	137464025	137504425	8	25975	1.4468085106383
chr4	3870925	3882200	8	8100	1.48214285714286
chr4	5888875	5911125	8	19750	1.38666666666667
chr4	105824675	105849600	8	22350	1.28571428571429
chr4	174412650	174467375	8	52375	0.444444444444444
chr5	37080425	37092850	8	8775	2.1875
chr5	54466225	54482475	8	12900	1.74074074074074
chr5	87952475	87996375	8	42325	1.12
chr5	134357525	134394600	8	32850	2.33333333333333
chr5	137423425	137438475	8	11875	0.807692307692308
chr5	158473800	158493100	8	17125	0.451219512195122
chr5	176043775	176061325	8	12175	2.44094488188976
chr6	27722150	27744875	8	20950	0.654545454545455
chr6	110296275	110303850	8	6000	0.863636363636364
chr6	122702425	122722700	8	17750	0.790697674418605
chr7	4740350	4754725	8	12375	1.61538461538462
chr7	25891450	25908900	8	13775	1.94871794871795
chr7	64336325	64352600	8	12575	2.41176470588235
chr7	131576775	131598000	8	10925	2.30088495575221
chr7	132243875	132265200	8	19725	0.2
chr7	149741725	149747575	8	4125	1.83333333333333
chr8	353575	360725	8	4675	1.48
chr8	37546800	37561875	8	13250	0.607142857142857
chr8	63913925	63925925	8	8925	2.05128205128205
chr8	97141050	97176725	8	32250	2.13888888888889
chr8	117890575	117895900	8	2950	2.48275862068966
chr9	131933600	131946925	8	11850	0.604651162790698
chr9	133808025	133818325	8	7025	2.2
chrX	11674750	11692275	8	13175	1.6969696969697
chrX	106687125	106697300	8	7275	1.58620689655172
chr1	5277850	5291850	7	12750	1.11111111111111
chr1	17197200	17203075	7	4725	0.903225806451613
chr1	19988525	19996000	7	6525	0.521739130434783
chr1	22881925	22893175	7	7300	1.42307692307692
chr1	34628000	34633775	7	3750	1.57894736842105
chr1	51428825	51451325	7	21575	0.456140350877193
chr1	79429375	79438675	7	8050	1.05263157894737
chr1	169648025	169662150	7	12275	0.741935483870968
chr1	197869375	197898350	7	27075	0.254545454545455
chr10	23977475	23991375	7	12225	1.45945945945946
chr10	50596875	50613750	7	15300	1.45454545454545
chr10	58895750	58910050	7	13425	0.888888888888889
chr10	108290300	108300675	7	9650	0.254545454545455
chr10	114672350	114679775	7	6550	1.08333333333333
chr10	121230025	121243375	7	11475	0.88
chr10	135132400	135155600	7	15525	1.6551724137931
chr11	16915150	16921550	7	5125	0.926829268292683
chr11	29380850	29390150	7	8025	0.408163265306122
chr11	43890400	43901725	7	9375	0.545454545454545
chr11	61346275	61359700	7	8775	1.27272727272727
chr11	65221325	65234075	7	10825	1.48571428571429
chr11	69842575	69850700	7	6225	1.44
chr12	13878025	13886200	7	6300	0.741935483870968
chr12	79038625	79055050	7	12800	1.46153846153846
chr12	125667425	125679150	7	8925	0.505050505050505
chr13	29391325	29399975	7	7175	1.17647058823529
chr13	66790025	66802125	7	10200	0.896551724137931
chr13	76907200	76914200	7	5800	1.5
chr13	87529025	87536900	7	5900	0.947368421052632
chr13	97871025	97892375	7	19400	0.736842105263158
chr14	77604925	77612950	7	5775	1.52631578947368
chr15	37383425	37406625	7	21325	0.413793103448276
chr15	53072275	53103975	7	29850	0.903225806451613
chr15	88363750	88374025	7	9200	0.484848484848485
chr16	80566625	80577050	7	7025	1.75
chr16	87896175	87905250	7	5900	1.26666666666667
chr17	4427200	4437225	7	7500	1.52727272727273
chr17	7339075	7347975	7	6775	0.680272108843537
chr17	29877450	29889725	7	10125	0.722222222222222
chr17	31511225	31527500	7	11000	1.65714285714286
chr17	33120475	33131475	7	8200	0.555555555555556
chr17	35163625	35173000	7	8250	0.923076923076923
chr17	36090325	36111275	7	18125	0.888888888888889
chr17	44336525	44347700	7	7625	0.936507936507937
chr17	54666900	54678075	7	9525	0.453125
chr17	70106150	70121125	7	11900	1.15384615384615
chr17	72836950	72858900	7	20625	0.164383561643836
chr17	79914125	79927750	7	12475	0.342857142857143
chr18	22622250	22634625	7	11300	0.212765957446809
chr18	63566725	63579200	7	10775	1.57575757575758
chr19	3267175	3275425	7	5575	1.55555555555556
chr19	13973625	13990150	7	14250	1.35211267605634
chr19	42101925	42113350	7	8500	1.21276595744681
chr19	46574275	46583225	7	5900	1.61111111111111
chr19	47521400	47532300	7	9375	1.16666666666667
chr2	60961225	60973350	7	8025	1.75221238938053
chr2	79063100	79070250	7	5050	1.7
chr2	85341175	85348650	7	5525	1.5
chr2	172940500	172978100	7	36025	1.1304347826087
chr2	179073475	179086950	7	10450	1.36111111111111
chr2	224476300	224494250	7	16450	0.288135593220339
chr2	234234025	234244675	7	8800	0.784313725490196
chr2	236028300	236043500	7	12400	1.7037037037037
chr20	21844950	21855225	7	8900	1.35714285714286
chr20	40813725	40819375	7	4450	0.571428571428571
chr20	57325250	57331300	7	4525	0.833333333333333
chr20	62668550	62684225	7	14925	0.5
chr21	44947425	44953975	7	4925	1.39130434782609
chr22	42304225	42324850	7	19100	0.64
chr22	46454025	46471425	7	15800	1.11627906976744
chr3	31046475	31057200	7	9400	0.352941176470588
chr3	62339825	62371700	7	29700	1.73333333333333
chr3	69188625	69195625	7	4425	1.17647058823529
chr3	111716575	111722525	7	3925	1.44
chr3	128710300	128727725	7	16475	0.695652173913043
chr3	141121850	141130575	7	5650	1.52380952380952
chr4	564175	575875	7	10500	0.711111111111111
chr4	54953075	54979000	7	25200	0.321428571428571
chr4	106468875	106487400	7	16850	0.815533980582524
chr4	113260800	113266100	7	3650	1.42222222222222
chr5	1847375	1856075	7	7175	1.63636363636364
chr6	26687325	26693150	7	4825	0.869565217391304
chr6	37660275	37675425	7	13000	1.68571428571429
chr6	58140125	58151425	7	9675	1
chr6	98034475	98048825	7	12525	1.29032258064516
chr6	99267675	99298000	7	29175	0.566037735849057
chr7	554900	565450	7	7975	1.15151515151515
chr7	4899250	4904750	7	3850	1.61904761904762
chr7	5445575	5471700	7	15925	1.7361963190184
chr7	20822225	20838875	7	14675	0.486486486486487
chr7	85389675	85400100	7	8525	1.5
chr7	156784900	156822750	7	36150	0.952380952380952
chr8	19709800	19721775	7	9800	0.818181818181818
chr8	22766875	22775925	7	7250	0.976190476190476
chr8	72456175	72474300	7	15825	1.13333333333333
chr8	102047825	102057075	7	7200	1.04761904761905
chr8	129586525	129593000	7	5000	1.21428571428571
chr8	145696975	145714200	7	12975	1.12849162011173
chr9	21961150	22012325	7	49725	0.176470588235294
chr9	37644750	37656175	7	9750	0.63013698630137
chr9	124886825	124897000	7	7475	0.893939393939394
chr9	132351000	132361050	7	5575	1.5625
chr9	135874875	135885150	7	8850	0.55
chrX	25013150	25044700	7	29875	1.24137931034483
chrX	103486300	103515825	7	28025	0.222222222222222
chr1	2975000	2994675	6	17600	0.270833333333333
chr1	14044850	14054900	6	8800	0.295081967213115
chr1	26546450	26554850	6	7525	0.5
chr1	54199575	54209125	6	8450	0.608695652173913
chr1	67978250	67989925	6	10175	0.202247191011236
chr1	68691025	68705025	6	13175	0.470588235294118
chr1	147055500	147064725	6	7975	0.342857142857143
chr1	161691950	161698800	6	5675	0.464285714285714
chr10	15508675	15522375	6	13025	0.145695364238411
chr10	22601825	22638950	6	34525	0.352941176470588
chr10	71808125	71817775	6	9075	0.357142857142857
chr10	118884450	118937675	6	51025	0.109235352532274
chr10	126427900	126432175	6	3350	0.507462686567164
chr11	20614550	20633575	6	18150	0.23728813559322
chr11	62310000	62318525	6	7700	0.846153846153846
chr11	133899275	133903650	6	3200	0.666666666666667
chr12	12827250	12832625	6	4600	0.5
chr12	12867375	12877600	6	7875	0.666666666666667
chr12	58004150	58029750	6	24225	0.378378378378378
chr12	73848100	73855675	6	7125	0.210526315789474
chr12	91374200	91380800	6	5075	0.8
chr12	105721875	105727950	6	4625	0.565217391304348
chr12	106967400	106990000	6	22200	0.181818181818182
chr12	117312425	117322975	6	9725	0.444444444444444
chr13	44352325	44363775	6	10400	0.769230769230769
chr13	53843175	53861025	6	16600	0.225
chr14	29222625	29258675	6	34225	0.72
chr14	42072050	42081050	6	8600	0.13953488372093
chr14	74700875	74714950	6	12625	0.585365853658537
chr14	102404275	102413450	6	6875	0.580645161290323
chr15	28337575	28353550	6	14800	0.702702702702703
chr15	34782275	34792175	6	8700	0.727272727272727
chr15	45810225	45819425	6	8350	0.709677419354839
chr15	55876225	55883275	6	6100	0.64
chr15	59833850	59844650	6	8425	0.830188679245283
chr16	86314975	86334150	6	18600	0.053639846743295
chr16	86831300	86843925	6	11450	0.465753424657534
chr17	35082800	35088050	6	4350	0.702702702702703
chr17	36004000	36009400	6	4050	0.553191489361702
chr17	74126150	74142175	6	14850	0.842105263157895
chr18	18817625	18827575	6	8875	0.631578947368421
chr18	19509250	19517725	6	7425	0.833333333333333
chr18	44943250	44950725	6	6375	0.645161290322581
chr18	47924000	47936050	6	10725	0.51685393258427
chr18	70102450	70123675	6	20225	0.482758620689655
chr18	77709675	77725750	6	13900	0.790697674418605
chr19	4277400	4283425	6	5025	0.5
chr19	6528750	6536125	6	6100	0.416666666666667
chr19	8426775	8432250	6	4750	0.361111111111111
chr19	10118825	10125075	6	5100	0.8
chr19	13201025	13214375	6	12425	0.642857142857143
chr19	42412800	42447625	6	32625	0.464646464646465
chr19	42496650	42506625	6	8975	0.52
chr19	49922975	49945975	6	22300	0.727272727272727
chr2	10215325	10224350	6	7850	0.421052631578947
chr2	30451025	30456825	6	4550	0.645161290322581
chr2	80526200	80535250	6	8075	0.43859649122807
chr2	109714375	109723000	6	7550	0.792452830188679
chr2	116892625	116910075	6	16025	0.833333333333333
chr2	119910625	119920375	6	8800	0.37037037037037
chr2	136871850	136879525	6	6725	0.666666666666667
chr2	176921025	177063275	6	136825	0.459770114942529
chr2	184540700	184545475	6	3775	0.772727272727273
chr2	223341975	223350150	6	6925	0.518518518518518
chr2	231899950	231906450	6	5575	0.521739130434783
chr20	2487900	2510975	6	20550	0.222222222222222
chr20	21481125	21509625	6	27075	0.303030303030303
chr20	23730525	23744200	6	10400	0.811881188118812
chr21	42795700	42801475	6	5200	0.274509803921569
chr22	42653400	42659650	6	5600	0.329113924050633
chr3	13913925	13928600	6	12250	0.746268656716418
chr3	17036275	17048325	6	10825	0.583333333333333
chr3	44577750	44581725	6	2875	0.576271186440678
chr3	134121750	134129500	6	6450	0.341085271317829
chr3	147069100	147146400	6	75725	0.230576441102757
chr3	186541850	186550925	6	8125	0.385964912280702
chr4	1103575	1110525	6	5475	0.530612244897959
chr4	41859125	41889975	6	29000	0.571428571428571
chr4	46990900	46999200	6	7700	0.416666666666667
chr4	85296525	85303575	6	5500	0.5
chr4	140542000	140555900	6	12650	0.347826086956522
chr4	147548825	147583650	6	34375	0.521739130434783
chr4	147989825	147998475	6	8100	0.555555555555556
chr5	6298625	6311050	6	11750	0.19047619047619
chr5	6446175	6461475	6	14325	0.513513513513513
chr5	35922450	35928650	6	5575	0.269230769230769
chr5	60604225	60610975	6	5375	0.761904761904762
chr5	65993725	66006050	6	9950	0.472727272727273
chr5	79858100	79869300	6	10200	0.521739130434783
chr5	139276300	139288275	6	11100	0.48
chr5	153566525	153573100	6	5425	0.578313253012048
chr5	174142850	174166075	6	22250	0.355555555555556
chr5	176232100	176248550	6	13700	0.604651162790698
chr6	1096950	1111425	6	13050	0.645161290322581
chr6	17276975	17284400	6	7075	0.108108108108108
chr6	159585625	159596900	6	10375	0.625
chr7	4666650	4672875	6	4775	0.676056338028169
chr7	4718650	4723650	6	3725	0.741935483870968
chr7	75907150	75914225	6	5975	0.32183908045977
chr7	91024975	91029275	6	3100	0.631578947368421
chr7	126887075	126898100	6	9700	0.683760683760684
chr7	130413500	130425900	6	11475	0.654545454545455
chr7	150856250	150874300	6	17050	0.238805970149254
chr7	151105575	151114400	6	7250	0.459459459459459
chr8	11498300	11503650	6	4475	0.337078651685393
chr8	20204525	20213825	6	8125	0.48780487804878
chr8	61831750	61840125	6	7525	0.5
chr8	65276950	65294800	6	17200	0.689655172413793
chr8	125733875	125742725	6	7825	0.514285714285714
chr8	145045600	145055500	6	8400	0.724137931034483
chr9	832000	849750	6	15775	0.8
chr9	132196225	132206325	6	8775	0.689655172413793
chrX	68041250	68057200	6	14425	0.398009950248756
chrX	149386300	149397425	6	9175	0.76
chr1	110005150	110013775	5	8125	0.269662921348315
chr1	173677400	173682825	5	4975	0.197802197802198
chr1	177130775	177152050	5	19550	0.278350515463918
chr1	182578575	182588325	5	8825	0.207792207792208
chr1	199997700	200014925	5	16825	0.2
chr10	82649725	82658025	5	7250	0.280254777070064
chr11	2285925	2296875	5	10300	0.27027027027027
chr11	6276150	6284525	5	7875	0.207792207792208
chr11	19361425	19371675	5	9550	0.0963855421686747
chr11	32443225	32466850	5	22850	0.117647058823529
chr11	44320625	44361575	5	40275	0.0810810810810811
chr11	69515750	69522000	5	5625	0.285714285714286
chr11	94496050	94504075	5	7450	0.191489361702128
chr11	113342700	113348225	5	4950	0.222222222222222
chr12	89344175	89351400	5	6450	0.225806451612903
chr12	108232975	108243975	5	10300	0.234042553191489
chr13	22241050	22252800	5	11450	0.15
chr13	25942900	25949675	5	6125	0.19047619047619
chr13	71597350	71608675	5	10975	0.19672131147541
chr13	83166100	83175575	5	8300	0.2
chr14	65969450	65977900	5	7925	0.112676056338028
chr14	89255050	89261175	5	5550	0.275862068965517
chr14	90799700	90804050	5	3700	0.274509803921569
chr14	92034525	92043825	5	8575	0.222222222222222
chr15	33004625	33015450	5	9800	0.178571428571429
chr16	75864650	75878500	5	13275	0.166666666666667
chr16	86518500	86555375	5	36325	0.0769230769230769
chr17	6815275	6819450	5	3775	0.168674698795181
chr17	35056600	35062650	5	5650	0.171428571428571
chr17	40330525	40338150	5	7225	0.0761904761904762
chr18	12245875	12258700	5	11500	0.24
chr18	47715525	47724450	5	8350	0.196078431372549
chr19	7733000	7738950	5	4950	0.288888888888889
chr19	30012075	30024925	5	11725	0.220689655172414
chr19	49567225	49577975	5	9950	0.26984126984127
chr2	145264950	145280975	5	14550	0.211143695014663
chr2	171669475	171685875	5	15775	0.205128205128205
chr20	13196025	13205275	5	8325	0.21551724137931
chr20	55833775	55846850	5	12675	0.285714285714286
chr20	61268150	61277250	5	8100	0.258823529411765
chr21	43636575	43645025	5	7700	0.166666666666667
chr22	28184925	28200875	5	14475	0.265822784810127
chr3	58618875	58627625	5	8100	0.197183098591549
chr3	64662825	64677050	5	12750	0.21875
chr4	48483325	48495500	5	11175	0.24
chr4	55084175	55101025	5	15800	0.115384615384615
chr5	80253750	80259650	5	5250	0.272727272727273
chr5	127265575	127274800	5	8350	0.246575342465753
chr6	1372150	1402675	5	29950	0.222222222222222
chr6	166414950	166426375	5	10650	0.202247191011236
chr7	6565275	6576950	5	10700	0.28169014084507
chr7	90976750	90991800	5	14475	0.230769230769231
chr7	129412875	129432825	5	18600	0.186147186147186
chr8	3096200	3107675	5	10750	0.183333333333333
chr8	20156575	20165050	5	7750	0.18348623853211
chr8	54782200	54799550	5	17075	0.0810810810810811
chr9	105800	118900	5	12275	0.17910447761194
chr9	34574975	34595100	5	19425	0.213592233009709
chr9	124972575	124996025	5	22875	0.111111111111111
chrX	139580450	139594800	5	14000	0.0645161290322581
chr10	8071900	8108875	4	36450	0.0301075268817204
chr11	2152800	2171975	4	18725	0.0366132723112128
chr11	16414200	16433200	4	18650	0.0461538461538462
chr12	123352125	123366300	4	13825	0.0326086956521739
chr13	84451450	84459475	4	7825	0.0406091370558376
chr15	79374650	79389900	4	14800	0.037243947858473
chr17	39860725	39869200	4	8200	0.0432900432900433
chr2	65498225	65510625	4	12175	0.0251572327044025
chr2	66650125	66676025	4	25625	0.0192771084337349
chr5	92902750	92960550	4	56975	0.0377358490566038
chr6	170593925	170608575	4	14250	0.0432098765432099
chr8	78934925	78946350	4	11250	0.025974025974026
chrX	119437775	119448950	4	10850	0.0372340425531915
