# Supplementary material for: Large organized chromatin lysine domains help distinguish primitive from differentiated cell populations
Source: Nat Commun. 2021 Jan 21;12:499. doi: 10.1038/s41467-020-20830-9 (PMC7820432; doi:10.1038/s41467-020-20830-9)
Supplement: Supplementary file 3 — Supplementary Software [file 41467_2020_20830_MOESM3_ESM.zip › E020-H3K36me3_LOCKS.bed]

chr1	11114375	11304150	91	117525	23.8571428571429
chr1	12294975	12448375	91	65025	17.5675675675676
chr1	43825325	44150050	91	116800	26
chr1	155678925	155824725	91	72575	28.4761904761905
chr1	233242300	233398000	91	57475	26.8484848484848
chr10	12119225	12261750	91	73025	27.1851851851852
chr10	70094075	70247000	91	70350	29.2258064516129
chr10	126654650	126807775	91	80000	18.8333333333333
chr11	62286650	62558400	91	102950	24.7142857142857
chr11	66104775	66457325	91	90550	28.9
chr11	108002900	108150575	91	82375	18.5384615384615
chr12	56345050	56604700	91	104175	21.6521739130435
chr12	112568450	112704775	91	65225	12.6190476190476
chr12	122955750	123100900	91	110825	12.3157894736842
chr12	132381350	132606125	91	115400	17.8823529411765
chr12	133200050	133385525	91	124200	29.8333333333333
chr15	28356250	28509825	91	77525	14.3636363636364
chr15	35147175	35278000	91	72775	20
chr15	43236400	43363575	91	56800	18.7407407407407
chr15	44776450	44917750	91	70200	26.5454545454545
chr15	50852925	50960475	91	61875	11.3793103448276
chr15	59308800	59459300	91	70750	31.6216216216216
chr15	63849075	64002500	91	54725	22
chr15	91290575	91544200	91	88175	27.037037037037
chr16	16101750	16220225	91	72175	8
chr16	19510750	19654325	91	56400	30.375
chr16	23475725	23658725	91	116400	19.9375
chr17	5212975	5388450	91	105700	30.4444444444444
chr17	15878000	16030300	91	95950	11.4736842105263
chr17	29063800	29198450	91	57250	26.1304347826087
chr17	35441975	35595625	91	67600	26.5945945945946
chr17	59868075	60034275	91	57700	32.4888888888889
chr18	2666450	2780900	91	71325	6.51612903225806
chr18	12953125	13104525	91	78450	25.8666666666667
chr18	29408650	29502725	91	52850	7.28
chr19	3885825	4116850	91	79550	29.2258064516129
chr19	11075725	11285650	91	118925	32.1111111111111
chr19	17253325	17444225	91	68150	22.1428571428571
chr19	37811175	38005450	91	66975	23.3684210526316
chr19	44464575	44804075	91	97800	32.0869565217391
chr19	47567125	47765475	91	92325	19.1176470588235
chr19	58259825	58500750	91	97200	16.5454545454545
chr2	32605300	32733775	91	56600	31.4193548387097
chr2	37279350	37505700	91	98850	28.8
chr2	61406300	61539175	91	67950	20
chr2	122095750	122271625	91	67175	23.4901960784314
chr2	219309450	219456775	91	78975	24.5882352941176
chr20	32953775	33108325	91	68625	28.8421052631579
chr21	40541200	40680375	91	91700	11.0322580645161
chr21	47607750	47812650	91	122925	17.1666666666667
chr22	19315875	19504525	91	108875	12.7142857142857
chr22	31942925	32190900	91	68175	30.4883720930233
chr3	47626700	47774350	91	121875	2.66666666666667
chr3	48444125	48732975	91	112225	30.8275862068966
chr3	52557275	52692450	91	68125	22.64
chr3	183419575	183578575	91	97125	31.1111111111111
chr4	3088675	3228375	91	98925	7.43589743589744
chr4	79173425	79371575	91	63550	29.5789473684211
chr4	85588000	85710675	91	68900	26.75
chr4	123096775	123271250	91	44225	28.1904761904762
chr5	31400400	31556200	91	89600	19.1428571428571
chr5	54551600	54700725	91	79075	23
chr5	89966725	90149350	91	44950	23.8
chr5	133996800	134161250	91	99975	12.48
chr5	137644575	138149850	91	115975	31.0612244897959
chr5	176516950	176756950	91	113275	15.7754010695187
chr6	56321975	56485950	91	70075	12.1818181818182
chr6	88212075	88350550	91	61750	20.5333333333333
chr6	161456900	161659775	91	70650	23.5714285714286
chr8	30243275	30430450	91	84025	27.0588235294118
chr8	68020750	68190175	91	74925	22.9285714285714
chr8	87382525	87547900	91	54600	31.0666666666667
chr8	141666025	141808825	91	59375	17.4166666666667
chr9	123150725	123332900	91	89350	17.5238095238095
chr9	125671975	125868700	91	64725	29.0731707317073
chrX	53405300	53700800	91	140200	27.8269896193772
chr14	64515425	64699050	90	57750	22.1
chr15	43620325	43784375	90	105525	20.3809523809524
chr16	1604800	1841600	90	97200	30.6666666666667
chr17	3909075	4027450	90	74175	9.125
chr17	80714100	80917400	90	75325	24.5333333333333
chr5	74012475	74153375	90	70325	29.5238095238095
chr1	55509550	55643150	89	89400	9
chr10	101910400	102148400	89	87175	22.3466666666667
chr14	55403100	55533600	89	76375	15.2857142857143
chr17	57075175	57208425	89	51050	26.0689655172414
chr3	171944600	172119425	89	53125	27.25
chr15	41247300	41406050	88	87400	21.7142857142857
chr17	26873550	27157550	88	130850	29.8412698412698
chr1	220269675	220386275	87	62525	21.7142857142857
chr4	39824225	39935050	87	66675	8.42105263157895
chr11	121340600	121503450	86	84700	22.3333333333333
chr12	57389000	57699650	86	116950	28.7428571428571
chr12	124808025	124980050	86	98000	22.72
chr13	20534550	20660800	86	83025	13.1851851851852
chr17	18089225	18264100	86	99650	23.7428571428571
chr4	73920900	74043350	86	73875	18.3703703703704
chr8	54872650	55063975	86	73375	26.4144144144144
chr2	17843100	17963900	85	75825	10.6296296296296
chr10	105063600	105209525	84	83325	13.2080536912752
chr17	8271525	8526800	84	129000	26.9411764705882
chr5	179127450	179332050	84	102325	27.7647058823529
chr9	134273325	134526200	84	124600	27.7719298245614
chr19	34811150	34987525	83	97300	12.64
chr20	25391625	25507475	83	74175	6.11764705882353
chr8	120743625	120866500	83	57700	18.8235294117647
chr12	111880000	111990400	82	59825	12.8235294117647
chr2	86251225	86417725	82	128975	16.3333333333333
chr5	14358250	14509050	82	84500	26.4363636363636
chrX	130823600	130961775	82	79450	19.6428571428571
chr12	101675700	101798275	81	90625	10.1290322580645
chr17	27778375	27910725	81	56300	28.0833333333333
chr2	9569025	9675600	81	61000	14.3265306122449
chr2	183775225	183888850	81	55500	13.5652173913043
chr9	36576950	36678300	81	45450	21.3
chr9	133974575	134110800	81	73800	11.04
chr14	71409150	71578625	80	53850	20.4375
chr2	153464150	153620400	80	85350	18.8666666666667
chr2	201677675	201861975	80	86600	26.4615384615385
chr2	216177800	216298375	80	82250	21.7241379310345
chr3	10008900	10143675	80	62050	16.1492537313433
chr8	48684450	48892100	80	183850	1.64705882352941
chr1	235270650	235423650	79	81975	14.9655172413793
chr12	105505625	105623425	79	70400	16
chr12	120107725	120246575	79	69800	18.7142857142857
chr14	39498900	39654650	79	81500	22.2162162162162
chr14	58714250	58843000	79	68125	17.1851851851852
chr21	35081350	35212225	79	50850	23.7435897435897
chr3	47030175	47166100	79	58100	26.7
chr1	179959875	180082200	78	52850	15.2222222222222
chr10	75475450	75632925	78	78200	14.875
chr14	73527025	73687275	78	83675	15.5798319327731
chr15	25203025	25377625	78	150075	8.57142857142857
chr3	121145825	121263400	78	51825	24.56
chr5	70754325	70864375	78	77400	5.22222222222222
chr7	98478675	98658350	78	148875	8.56666666666667
chr19	32838300	32978725	77	61625	16.7678571428571
chr3	124450825	124592175	77	64050	12.0769230769231
chr7	156954225	157063275	77	65750	9.52380952380952
chr1	212115075	212277175	76	56625	19.6571428571429
chr12	19407700	19532200	76	50250	15.8235294117647
chr3	44789975	44896550	76	54700	19.5
chr17	65850000	66044150	75	88125	22.64
chr18	6941075	7043350	75	37725	20.4615384615385
chr4	48500800	48601775	75	52600	16
chr5	109091475	109204050	75	49125	20.9166666666667
chr9	140596775	140731900	74	79075	8.4
chr1	155279875	155452300	73	52525	22.125
chr17	33900575	34023300	73	57725	15.1914893617021
chr1	39698100	39866675	72	90950	21.0869565217391
chr17	60036075	60140675	72	68200	13.68
chr18	56532000	56651850	72	89750	7.51724137931035
chr20	5918200	6023200	72	56375	19.875
chr20	37040550	37205125	72	73550	21.9402985074627
chr5	112095675	112256025	72	47875	16.6666666666667
chr9	33900025	34017250	72	68525	21.7647058823529
chr18	43429475	43535325	71	50550	15.5121951219512
chr2	128850900	128949700	71	64225	13.6521739130435
chr10	128769700	128880750	70	41350	17.0714285714286
chr11	85666400	85742475	70	42200	7.23076923076923
chr15	22927700	23031250	70	55100	12.0645161290323
chr19	959025	1154075	70	58500	21.1612903225806
chr2	99933550	100079125	70	81750	17.259842519685
chr4	2626975	2838225	70	78775	20.6690391459075
chr9	99877050	99974600	70	52850	18
chr11	3686850	3816675	69	106450	7.06382978723404
chr16	89780725	89881050	69	67800	5.62025316455696
chr17	35868100	36001550	69	61375	9.91666666666667
chr17	78252825	78368650	69	80300	7.29411764705882
chr2	36668450	36782900	69	47075	19.8571428571429
chr5	179659200	179777825	69	68525	15.8666666666667
chr6	76331600	76426100	69	50650	12.2105263157895
chr9	135137300	135279425	69	98500	5.5
chr10	123237550	123355050	68	69050	18.3703703703704
chr12	133573550	133773525	68	102675	10.2666666666667
chr13	24992900	25083500	68	40500	18.3
chr3	56593100	56714475	68	60050	15.2452830188679
chrX	40982650	41093150	68	90050	3.83783783783784
chr11	117016500	117125150	67	53000	18
chr12	121920400	122034650	67	52175	15.9259259259259
chr16	15675675	15796250	67	57775	17.6078431372549
chr6	30513900	30649150	67	77875	7
chr7	91692775	91870825	67	61350	19.5620437956204
chr8	1776325	1906400	67	83500	10.2222222222222
chr1	169762050	169846500	66	50150	17.2
chr1	229575475	229685125	66	57750	18.962962962963
chr11	18300100	18430400	66	68250	16.1621621621622
chr14	20755100	20946925	66	91850	11.7391304347826
chr16	74907550	74999550	66	50000	14.8181818181818
chr1	52215000	52313050	65	54875	19.0909090909091
chr11	108152025	108237675	65	43375	18.0555555555556
chr16	53256275	53359825	65	83225	2.66666666666667
chr20	43516650	43637375	65	62500	15.2903225806452
chr6	43454875	43649300	65	96150	18.8376068376068
chr8	25222550	25363950	65	66100	17.0731707317073
chr9	88557550	88655850	65	53550	12.6666666666667
chr12	24966550	25053450	64	47725	8.69090909090909
chr12	112080100	112189000	64	50925	14.2631578947368
chr14	31566125	31673750	64	68050	14.6666666666667
chr14	103924300	104057500	64	44250	14.6470588235294
chr15	76146550	76231400	64	39000	14.5
chr21	38498850	38613800	64	35400	17.9130434782609
chr5	94798500	94888875	64	48375	13.2666666666667
chr7	151798100	151901650	64	52175	14.1
chr11	66947400	67077775	63	60925	15.8709677419355
chr13	111077125	111166575	63	50750	15.2631578947368
chr2	61539675	61622175	63	34700	12.4444444444444
chr20	40031825	40168925	63	76150	14.125
chr20	47557975	47651725	63	58875	5.44186046511628
chr6	79648875	79771850	63	86750	10.1538461538462
chr9	103262925	103349950	63	43975	17.4545454545455
chr1	1683700	1811525	62	59150	16.2926829268293
chr1	220141450	220217425	62	44975	10.2857142857143
chr12	112452450	112544550	62	69625	10.8571428571429
chr3	27418050	27491475	62	47350	5.14285714285714
chr4	95129850	95214150	62	58700	7.51219512195122
chr5	139815350	139934450	62	60000	16.5128205128205
chr6	42573100	42661900	62	50800	17.047619047619
chr7	107542725	107638925	62	62950	5.65714285714286
chr11	47737875	47869000	61	107650	8.10989010989011
chr2	27816250	27919250	61	56375	8.47368421052632
chr3	132166925	132259525	61	63250	9.44
chr12	14573700	14659125	60	54875	8.57142857142857
chr20	47664375	47794975	60	76625	12.4545454545455
chr22	31797575	31884400	60	58825	10.5217391304348
chr4	419850	531950	60	69875	5.76470588235294
chr6	151193500	151299600	60	45350	8.57142857142857
chr8	17785700	17888350	60	72000	6.22222222222222
chr9	84196025	84301975	60	51775	11.037037037037
chrX	24714050	24800575	60	45025	10.6666666666667
chr1	35836050	35944850	59	56675	11.2777777777778
chr1	223932900	224009225	59	43750	14.8
chr12	110720400	110839525	59	79550	12.6
chr15	40227750	40330425	59	81875	5.39130434782609
chr2	55513400	55591050	59	34450	12.15
chr3	148712225	148802400	59	41225	10.8354430379747
chr8	95839450	95904650	59	44425	4.85714285714286
chrX	40510000	40587625	59	51350	11.0322580645161
chr1	17250625	17378325	58	52525	13.36
chr10	93685750	93792500	58	62075	7.36363636363636
chr12	393550	495150	58	57225	11.3793103448276
chr2	175936150	176019775	58	32650	12.5769230769231
chr5	118804175	118878700	58	38400	10.2068965517241
chr7	77198950	77276950	58	56675	5.16129032258065
chr9	33252250	33356825	58	67550	11.0294117647059
chr1	247003375	247093000	57	60525	8.58823529411765
chr15	65737425	65808125	57	45025	9.26315789473684
chr16	15092200	15186075	57	44625	11.3
chr5	145598750	145667225	57	41725	7.625
chr1	10155450	10241225	56	36925	9.62962962962963
chr1	22004925	22083450	56	49050	9
chr16	4847275	4952425	56	71575	5.76470588235294
chr3	37023350	37107550	56	54950	5.48387096774194
chrX	128592300	128650425	56	33375	7.03703703703704
chr1	213032375	213186650	55	91825	5.2012012012012
chr12	56116800	56222400	55	58425	7.91304347826087
chr15	52486025	52574375	55	42100	11.3191489361702
chr20	45837100	45943575	55	90150	3.45454545454545
chr6	82879350	82955225	55	47025	7.54838709677419
chr12	51064975	51142125	54	43725	3.80392156862745
chr12	95635625	95702900	54	33225	11.1481481481481
chr17	79475825	79600550	54	71750	10.1944444444444
chr2	202565325	202632300	54	34750	8.41379310344828
chr1	28785500	28865725	53	39500	10.6521739130435
chr12	965950	1053625	53	60750	9.3125
chr12	110340725	110429775	53	35800	10
chr16	4684425	4781975	53	47575	10.8095238095238
chr2	20447150	20526050	53	50125	10.6470588235294
chr20	13692775	13799600	53	68325	8.48648648648649
chrX	123159225	123236800	53	46250	10.5142857142857
chr1	93651850	93713200	52	27025	8.25806451612903
chr10	851900	931725	52	51750	7.73913043478261
chr10	28812575	28910750	52	64075	8.78260869565217
chr11	17094700	17170075	52	43800	6.5
chr11	68279975	68384500	52	78875	6.77777777777778
chr13	20290275	20355875	52	35725	8.8
chr15	64965450	65055675	52	48975	8.96
chr16	18793725	18908225	52	71600	9.81818181818182
chr2	44112400	44222025	52	93000	2.59459459459459
chr20	60831150	60931275	52	65100	4.69565217391304
chr21	45466150	45561200	52	62600	7.65217391304348
chr3	13355175	13439375	52	51650	5.10679611650485
chr4	83739050	83849475	52	63000	10.3783783783784
chr10	88194050	88278100	51	52450	5.85714285714286
chr13	113460825	113539700	51	47375	9.89473684210526
chr2	47632600	47712625	51	59750	6.09523809523809
chr5	171764350	171837375	51	41150	8.44444444444444
chr9	103046825	103111100	51	39975	8.54545454545454
chr1	93972800	94055300	50	37075	9.61290322580645
chr10	91469925	91540800	50	40350	6.28571428571429
chr13	113822350	113919650	50	69275	6.25
chr17	80522650	80602675	50	53150	6.17647058823529
chr2	71560725	71667150	50	71000	8.58064516129032
chr2	171845375	171918000	50	40400	7.73333333333333
chr2	204257125	204325075	50	28075	9.20754716981132
chr22	24698125	24775950	50	46400	7.02857142857143
chr5	125880050	125962150	50	54550	5.29113924050633
chr7	75164150	75232875	50	49375	9.16666666666667
chr8	124331150	124392925	50	45925	3.3
chr1	200522425	200588375	49	31650	7.17241379310345
chr14	56079400	56153300	49	49025	5.54545454545455
chr14	103399375	103477025	49	55550	3.18518518518519
chr15	89789325	89876775	49	68575	6.47058823529412
chr19	53875250	53998275	49	58850	9.36734693877551
chr4	184159225	184240700	49	47950	8.85714285714286
chr6	90345175	90520500	49	150350	5.93548387096774
chr9	109679300	109774275	49	72900	4.30769230769231
chr1	173904825	173966000	48	44225	5.33333333333333
chr11	70164100	70284525	48	86825	7.56862745098039
chr12	123644050	123712500	48	35525	8.25
chr14	50239125	50317600	48	63300	1.92
chr14	78139125	78225350	48	50875	5.85714285714286
chr15	75647275	75740225	48	62700	8.88888888888889
chr16	53474000	53533225	48	33950	8.625
chr19	19386475	19468500	48	55000	5.14285714285714
chr19	58695950	58827700	48	88200	6.6530612244898
chr3	172470350	172538925	48	49275	7.29032258064516
chr4	104027275	104117750	48	55325	9
chr9	131704800	131778350	48	53525	7.02702702702703
chr1	224450775	224505575	47	36075	5.64444444444444
chr12	6600600	6715500	47	85550	4.82051282051282
chr19	10881050	10944725	47	39300	6.44444444444444
chr2	39024600	39095175	47	28600	7.6969696969697
chr22	17973250	18040250	47	45800	7.37931034482759
chr22	40655475	40729775	47	47300	7.29166666666667
chr3	132384850	132437700	47	28875	5.21951219512195
chr4	1895400	1993100	47	58725	6.94736842105263
chr6	155565175	155634175	47	34050	8.22222222222222
chr1	186281300	186381350	46	79625	7
chr1	203766050	203848250	46	54000	7.14285714285714
chr1	214517225	214584250	46	29925	7.75
chr12	132198500	132286950	46	59800	7.48
chr17	6481175	6553175	46	43150	7.93333333333333
chr22	46668175	46755550	46	51100	5.10588235294118
chr3	15045225	15137900	46	58375	5.40845070422535
chr3	183637450	183707300	46	30550	7.8974358974359
chr4	140255275	140315375	46	44350	6.52631578947368
chr6	160429900	160527050	46	71625	6.65909090909091
chr7	128592625	128658250	46	51825	3.33333333333333
chr9	72891625	72947350	46	27850	7.5
chr9	107545725	107602450	46	28375	5.44
chr9	111631025	111693400	46	44600	7.72093023255814
chr1	65094975	65159975	45	48200	4.21052631578947
chr10	5763525	5850350	45	53925	6.54545454545455
chr11	34074600	34177600	45	81375	6.26666666666667
chr12	116395775	116457575	45	30725	6.35897435897436
chr19	33073300	33149875	45	42175	6.24615384615385
chr19	41737150	41828875	45	64275	6.51219512195122
chr4	841325	892050	45	31150	7.27272727272727
chr1	10316275	10370050	44	30250	6.58064516129032
chr1	22149325	22222900	44	51000	2.83720930232558
chr12	49036775	49109125	44	52050	4
chr15	66599125	66645600	44	28650	3.95348837209302
chr17	60637550	60693200	44	32425	5.94117647058824
chr4	24508625	24584450	44	53425	5.15789473684211
chr4	110415675	110464575	44	29225	7.05263157894737
chr6	17614950	17688975	44	55400	3.47826086956522
chr6	35801100	35858825	44	43925	2.8
chr7	72853400	72934900	44	69775	1.51351351351351
chr7	158418625	158495875	44	61200	6.21739130434783
chr8	103263350	103380950	44	93350	5.27272727272727
chr9	74300425	74365300	44	48825	3.49206349206349
chr9	114123150	114213600	44	74925	5.22222222222222
chr1	47716425	47777850	43	38575	5.76
chr1	52837450	52912825	43	49475	5.89473684210526
chr11	134010475	134090800	43	65700	3.92857142857143
chr2	54090775	54176125	43	66375	3.57446808510638
chr2	128698150	128783025	43	59450	5.8695652173913
chr3	37360150	37409700	43	31625	5.30769230769231
chr4	5805325	5872475	43	35675	5.54285714285714
chr4	13568825	13621725	43	40000	2.94117647058824
chr7	36435225	36494650	43	43350	2.3030303030303
chr8	126043200	126095625	43	36825	3.86206896551724
chr11	33076125	33129625	42	30250	3.93103448275862
chr11	46762675	46841025	42	64975	3.33333333333333
chr14	35031600	35079475	42	29475	5.125
chr14	91738350	91793800	42	36650	5.58620689655172
chr19	10237050	10303900	42	50725	5.64705882352941
chr20	33581275	33644025	42	41700	4
chr20	37615525	37672050	42	38200	4.74285714285714
chr5	65069975	65121650	42	31675	5.9375
chr10	3136200	3212400	41	59800	4.81012658227848
chr11	74305200	74353925	41	25850	5.7037037037037
chr11	93398975	93477350	41	58275	4.88888888888889
chr14	45668625	45711750	41	27900	4.11940298507463
chr15	40454575	40523275	41	54925	3.36363636363636
chr16	3776725	3843575	41	48550	4.48275862068965
chr17	30266950	30328700	41	35400	5.41666666666667
chr17	37619375	37688450	41	44200	5.51219512195122
chr17	40612850	40674225	41	35800	5.29032258064516
chr3	25637900	25686975	41	36175	3.36363636363636
chr6	158318075	158367550	41	31300	3.75
chr1	26737875	26805925	40	44325	4.72
chr1	67411150	67454675	40	29100	3.64705882352941
chr10	27397625	27476475	40	62300	3.3
chr15	31200400	31252800	40	38275	2.21875
chr15	90983625	91045875	40	41525	4.42105263157895
chr16	14667350	14722575	40	40925	1.25
chr2	102441375	102510200	40	55700	1.96
chr2	180809075	180858150	40	28300	4.60377358490566
chr3	49315375	49374450	40	33550	4.19047619047619
chr4	187503800	187564100	40	44825	5.37142857142857
chr10	1123375	1177775	39	29350	5.05
chr10	70482425	70557100	39	67375	1.52941176470588
chr13	103256550	103332650	39	62700	2
chr16	84085800	84135775	39	36600	3.94117647058824
chr18	12309600	12370825	39	41250	3.70588235294118
chr5	37289400	37364675	39	61325	4.60869565217391
chr9	72326075	72373525	39	30950	4.53846153846154
chr1	46050600	46140725	38	61675	4.11111111111111
chr20	30338975	30394975	38	41450	4.63492063492064
chr22	29898450	29976000	38	50300	4.14598540145985
chr3	12610325	12660400	38	40700	2
chr3	194132675	194181625	38	32900	3.6
chr4	119642275	119691725	38	30375	4.06060606060606
chr9	125609000	125660575	38	38025	3.04347826086957
chr12	64849600	64895650	37	31650	2.41666666666667
chr15	66773475	66834525	37	39375	4.22222222222222
chr19	55481100	55515750	37	24625	1.82352941176471
chr20	31350850	31443150	37	67525	3.33333333333333
chr20	47837875	47909025	37	56325	2.375
chr5	154242775	154315550	37	55275	2.36559139784946
chr7	139059950	139109150	37	36375	3.46153846153846
chrX	16679825	16721925	37	27000	3.16666666666667
chr10	121653825	121704100	36	37050	3.28
chr12	95417175	95464575	36	31875	3.05882352941176
chr15	93463275	93570975	36	99400	2.95652173913043
chr17	16030750	16063175	36	17725	3.75
chr17	37562325	37605625	36	33750	2.69565217391304
chr2	109067425	109114500	36	32700	2.3030303030303
chr20	62614325	62666450	36	38900	1.14285714285714
chr6	131903725	131946775	36	31600	1.85714285714286
chr7	138729375	138774500	36	26950	3.68571428571429
chr7	138921750	138964250	36	29725	3.25
chr12	32859350	32907250	35	33225	3.44186046511628
chr12	120563575	120664850	35	80650	2
chr12	123773850	123834975	35	51375	1.29411764705882
chr15	99449600	99506900	35	46100	3.39130434782609
chr16	2100325	2147500	35	28050	2.91666666666667
chr16	74480800	74538775	35	40675	2.9047619047619
chr17	35595675	35641475	35	35175	2.34285714285714
chr2	60986825	61028300	35	34150	1.48
chr22	24432525	24499900	35	49075	3.45454545454545
chr3	52763800	52802650	35	28825	2.88
chr5	32353775	32420250	35	48350	3.31111111111111
chr6	167414150	167456200	35	31200	1.9047619047619
chr7	157150425	157211550	35	47425	2.13793103448276
chr9	135475200	135540750	35	44325	3.29166666666667
chr1	33233250	33301825	34	47250	2.48648648648649
chr11	4123075	4163325	34	29050	2
chr14	64875375	64928200	34	42925	2.41666666666667
chr17	17032850	17087950	34	41225	3.05263157894737
chr2	69551125	69600700	34	38250	3.15151515151515
chr5	10385900	10435125	34	37300	2.24
chr5	178987900	179049800	34	49175	2.54545454545455
chr6	83861450	83907675	34	30050	3.05357142857143
chrX	1502200	1564000	34	39125	2.78571428571429
chr10	94365875	94415450	33	38325	1.87234042553191
chr10	123975050	124015225	33	28150	2.43636363636364
chr14	93272975	93307925	33	23525	2.4
chr2	197627175	197662750	33	27350	2.83333333333333
chr2	219085100	219146475	33	42600	2.89010989010989
chr9	131328575	131403200	33	61600	1.71428571428571
chr14	102441500	102520850	32	69750	1.47368421052632
chr15	41629375	41673900	32	35225	1.48571428571429
chr16	58543100	58635050	32	78325	1.9182156133829
chr19	47176300	47214625	32	27575	2.52631578947368
chr20	39704675	39755625	32	42350	2.09638554216867
chr12	32750025	32796975	31	33450	1.8961038961039
chr15	22837000	22874825	31	28750	2.20689655172414
chr15	65845650	65899800	31	42625	2.05714285714286
chr16	70154400	70196775	31	31625	2
chr18	2574850	2617300	31	33600	1.94736842105263
chr19	36548675	36597650	31	37725	2
chr2	114684075	114715675	31	21325	2.39130434782609
chr2	208420225	208464375	31	36475	1.80952380952381
chr3	160216275	160253600	31	28575	2.1038961038961
chr5	68669625	68700975	31	22250	1.83333333333333
chr7	148453975	148499575	31	33450	2.03174603174603
chr1	117610750	117661425	30	41125	1.33333333333333
chr13	23919425	23947550	30	19225	1.94285714285714
chr18	21096250	21153625	30	46775	1.2972972972973
chr2	48016550	48066950	30	41075	1.67741935483871
chr21	33680950	33757975	30	69400	1.89189189189189
chr21	37705525	37750700	30	36725	2.04761904761905
chr22	23595850	23646950	30	38600	1.69230769230769
chr3	185314750	185349900	30	26750	1.53846153846154
chr4	25381000	25421450	30	32425	1.89189189189189
chr5	72146200	72206625	30	54475	1.30769230769231
chr9	94970750	95085750	30	97525	1.75330396475771
chr15	73849925	73884550	29	26400	1.86046511627907
chr3	58080375	58157675	29	70175	0.520408163265306
chr5	82831675	82878825	29	38250	1.70588235294118
chr14	55610825	55655925	28	36175	1.24444444444444
chr14	68226475	68280750	28	46000	1.39130434782609
chr2	86676875	86732475	28	46050	1.61538461538462
chr2	173330775	173372200	28	33400	1.30434782608696
chr4	57851850	57899025	28	39375	0.96
chr7	135250425	135336125	28	74650	0.715151515151515
chr8	95654800	95719725	28	56750	1.61643835616438
chr1	236704100	236766650	27	56825	0.628571428571429
chr10	70424500	70453200	27	19075	1.5
chr10	96081650	96121450	27	33300	1.44927536231884
chr10	96306425	96371975	27	59400	0.888888888888889
chr17	30189875	30226750	27	31225	1.11111111111111
chr18	60997600	61030300	27	24175	1.38461538461538
chr19	4404350	4453575	27	39725	0.881889763779528
chr2	160585500	160625150	27	32700	1.1
chr21	47953325	47988800	27	24975	1.44186046511628
chr3	3843525	3881900	27	31625	1.26984126984127
chr4	88954925	88999300	27	35475	1.22727272727273
chr1	171482125	171562275	26	72400	1.29411764705882
chr3	133334325	133378350	26	38175	0.85
chr5	61667700	61698000	26	23600	1.40740740740741
chr7	127943325	127981600	26	31000	1.40540540540541
chr9	19055750	19098175	26	35500	1.22222222222222
chr14	89032675	89080775	25	43150	0.727272727272727
chr17	49257375	49302600	25	38000	0.827586206896552
chr2	85844525	85881650	25	31425	1.16129032258065
chr1	23624175	23665500	24	34400	1.08333333333333
chr10	75841300	75898300	24	50025	1
chr11	113668400	113714000	24	39550	0.774193548387097
chr12	69083300	69123100	24	33775	0.957746478873239
chr2	223483250	223513575	24	24200	1.09090909090909
chr5	32232850	32274800	24	34375	1.04347826086957
chr6	33634125	33668325	24	27750	1.08333333333333
chr1	230798625	230830200	23	26175	0.866666666666667
chr10	93571000	93626025	23	48950	0.9
chr12	125430700	125471000	23	32325	0.551724137931034
chr14	45564300	45599950	23	30325	0.808510638297872
chr1	23376300	23421225	22	40700	0.583333333333333
chr16	237225	278225	22	35825	0.666666666666667
chr17	76789200	76834825	22	41175	0.693877551020408
chr2	191832900	191875175	22	37550	0.548387096774194
chr17	57721025	57778700	21	53950	0.6
chr2	216975125	217050250	21	70575	0.615384615384615
chr21	34105450	34142225	21	32450	0.610526315789474
chr22	41640950	41681100	21	36025	0.627450980392157
chr5	98190675	98240875	21	46850	0.64
chr7	121714525	121775875	21	57775	0.515151515151515
chr1	19399250	19528550	19	125300	0.186666666666667
chr1	31729925	31767275	19	32850	0.5
chr1	90470450	90498950	19	25575	0.49438202247191
chr14	97008425	97034850	19	22975	0.461538461538462
chr19	46322925	46358800	19	32250	0.254545454545455
chr2	136597350	136630825	19	29850	0.476190476190476
chr7	1509000	1542725	19	30525	0.380952380952381
chr14	21673075	21737325	18	60625	0.363636363636364
chr2	206984625	207016750	18	29050	0.30952380952381
chr22	41520050	41576475	18	52950	0.298701298701299
chr1	31405700	31443900	17	33800	0.350877192982456
chr1	33117575	33152575	17	32700	0.315789473684211
chr1	59120550	59163225	17	39275	0.323353293413174
chr12	117591575	117624750	17	30750	0.329411764705882
chr11	9429275	9468975	16	37500	0.222222222222222
chr16	4483875	4507950	16	20400	0.3125
chr4	185620675	185652200	16	28525	0.304635761589404
chr1	39887775	39939775	15	48500	0.212765957446809
chr1	113635700	113669825	15	31875	0.175438596491228
chr11	14479125	14520075	15	38275	0.205533596837945
chr22	36676550	36726200	15	45100	0.257425742574257
chr5	145495275	145553700	15	56275	0.141843971631206
chr9	15456375	15510075	15	50625	0.206349206349206
chr18	33715400	33746175	14	29150	0.118811881188119
chr7	138221225	138272625	13	49825	0.16
chr17	30679250	30710150	12	29475	0.146341463414634
chr21	34876050	34896050	12	18425	0.149532710280374
chr8	103835675	103872375	12	35200	0.168224299065421
chr16	74655100	74689150	11	32625	0.127118644067797
chr2	152284550	152328400	11	42025	0.0890688259109312
chr5	6596325	6631950	11	33650	0.121673003802281
chr10	13360525	13383375	10	21725	0.130434782608696
chr10	99211775	99239425	10	26175	0.135135135135135
chr10	121585325	121611150	10	24550	0.123711340206186
chr12	72000650	72030100	10	28550	0.0821917808219178
chr15	69709550	69741200	10	30150	0.105820105820106
chr15	90141400	90177300	10	34225	0.1285140562249
chr16	8983300	9017750	10	32675	0.0986547085201794
chr16	27471200	27520800	10	48275	0.127659574468085
chr16	70559075	70609050	10	48400	0.132596685082873
chr3	3178550	3197875	10	18275	0.117647058823529
chr5	126144175	126172450	10	26950	0.131386861313869
chr7	30641975	30675950	10	32200	0.136125654450262
chr2	111404825	111433575	9	27375	0.101769911504425
chr2	203139475	203173100	9	31900	0.102127659574468
chr22	35797100	35822675	9	24700	0.0865384615384615
chr3	142734975	142758200	9	22375	0.0886075949367089
chr4	122723350	122743500	9	19200	0.111111111111111
chr5	43527475	43549700	9	21125	0.102941176470588
chr5	149739000	149781625	9	40750	0.102564102564103
chr1	24971500	24998825	8	26525	0.0664206642066421
chr1	41448725	41482325	8	32475	0.0769230769230769
chr1	214810925	214841525	8	29375	0.0935412026726058
chr10	64940875	64960600	8	18875	0.0840336134453782
chr15	49418850	49437150	8	17450	0.073394495412844
chr17	61863525	61903550	8	38900	0.0745762711864407
chr17	62505050	62535325	8	29350	0.0780487804878049
chr20	34289875	34328950	8	38150	0.089171974522293
chr3	50127825	50156550	8	27700	0.0933333333333333
chr5	16665350	16691175	8	24450	0.0972972972972973
chr6	4038525	4066025	8	26250	0.0962566844919786
chr1	151202125	151222525	7	19575	0.0592592592592593
chr11	32609975	32626450	7	15975	0.0521739130434783
chr11	118359400	118384625	7	24325	0.0793650793650794
chr17	38543875	38571250	7	26475	0.0576923076923077
chr19	8526275	8544550	7	17750	0.0754716981132075
chr2	62096325	62113975	7	17100	0.0666666666666667
chr2	128242600	128263625	7	20125	0.0709219858156028
chr22	31320050	31347725	7	26650	0.0631578947368421
chr3	180664375	180691850	7	26675	0.0434782608695652
chr8	92083900	92096900	7	12575	0.0731707317073171
chr1	100735275	100748000	6	12250	0.062015503875969
chr1	146755150	146770300	6	14725	0.0529100529100529
chr12	69979950	69996425	6	16050	0.0381471389645777
chr14	21855300	21884800	6	28500	0.0510510510510511
chr15	79177025	79200050	6	22775	0.0204081632653061
chr16	71948975	71965300	6	16025	0.0447761194029851
chr17	46992475	47011675	6	18525	0.0486111111111111
chr2	27443875	27468375	6	23700	0.06
chr2	70437975	70459075	6	20550	0.0606060606060606
chr2	198258400	198289175	6	30175	0.0340425531914894
chr2	234742750	234762250	6	18975	0.051150895140665
chr3	9466925	9498475	6	30575	0.0498442367601246
chr4	129759900	129795650	6	34925	0.032171581769437
chr4	146026025	146050450	6	23925	0.0358744394618834
chr4	146062350	146074000	6	11325	0.0563380281690141
chr5	36153450	36175400	6	21350	0.0466926070038911
chr6	97713800	97721675	6	7625	0.0645161290322581
chr6	108225450	108244175	6	18075	0.0638297872340425
chr8	73921875	73949000	6	26400	0.0641025641025641
chr1	78410075	78436700	5	26175	0.034965034965035
chr1	115259975	115281650	5	21225	0.0345679012345679
chr1	160181075	160198900	5	17450	0.0469483568075117
chr1	182811375	182858550	5	46825	0.0307692307692308
chr1	202713650	202737600	5	23675	0.0476190476190476
chr10	1038375	1059125	5	20275	0.0454545454545455
chr10	70719400	70739800	5	20000	0.0291545189504373
chr10	120797650	120833950	5	35525	0.0273972602739726
chr11	71711950	71735850	5	23375	0.0310077519379845
chr11	129732900	129758875	5	25250	0.0498084291187739
chr13	98633575	98657575	5	23325	0.0508474576271186
chr13	115002150	115022225	5	19700	0.0434782608695652
chr16	81046225	81057400	5	10850	0.036697247706422
chr17	45728250	45763100	5	34300	0.0364188163884674
chr18	249775	263100	5	12900	0.0508474576271186
chr19	21543200	21564825	5	21125	0.029806259314456
chr19	53848025	53857950	5	9675	0.0493827160493827
chr2	54847900	54862950	5	14600	0.0483870967741935
chr2	61703900	61728400	5	23725	0.0444444444444444
chr2	150428325	150441075	5	12375	0.0506329113924051
chr2	190319500	190337550	5	17625	0.0335731414868106
chr2	217056900	217073550	5	16150	0.045045045045045
chr2	242170875	242197525	5	26025	0.0292164674634794
chr20	20011625	20031300	5	19325	0.0363636363636364
chr20	50396550	50410900	5	13975	0.0388349514563107
chr3	120113250	120132575	5	18750	0.0408163265306122
chr5	33451700	33473375	5	21225	0.0366300366300366
chr5	137494375	137510600	5	15850	0.0506329113924051
chr5	151165975	151188975	5	22525	0.0467532467532468
chr6	15495000	15525275	5	29650	0.048951048951049
chr1	21084075	21103750	4	19275	0.0334928229665072
chr1	120262100	120286825	4	24375	0.0316455696202532
chr1	185263775	185281350	4	17275	0.0353356890459364
chr10	32298950	32312925	4	13675	0.030379746835443
chr10	62540875	62555975	4	14875	0.02710027100271
chr12	64803575	64836675	4	32600	0.0232333010648596
chr17	20904300	20925350	4	20725	0.0313725490196078
chr19	15362875	15384400	4	21150	0.0343347639484979
chr19	20218975	20234925	4	15625	0.0330578512396694
chr19	37035275	37046150	4	10675	0.0353982300884956
chr19	47222800	47237950	4	14850	0.0347826086956522
chr2	54869800	54892625	4	22375	0.0289855072463768
chr2	241677075	241690925	4	13625	0.027027027027027
chr20	35850350	35872850	4	22100	0.033955857385399
chr20	55938825	55954125	4	14975	0.0248138957816377
chr22	29677775	29697225	4	19075	0.0368098159509202
chr3	52518600	52527425	4	8600	0.032051282051282
chr4	10073850	10105250	4	31025	0.032520325203252
chr4	144438150	144463100	4	24625	0.024390243902439
chr5	138649900	138668400	4	18225	0.0258064516129032
chr7	74112750	74134725	4	21575	0.032967032967033
chr7	102947750	102961000	4	12900	0.0330578512396694
chr9	21832175	21842650	4	10300	0.024390243902439
chr1	39457825	39475375	3	17350	0.0194647201946472
chr1	43391100	43411225	3	19850	0.022181146025878
chr1	46725450	46737675	3	12100	0.0144230769230769
chr1	53719650	53732875	3	13100	0.0123203285420945
chr1	62906200	62912475	3	6175	0.0186915887850467
chr1	70693175	70718525	3	25150	0.0157728706624606
chr1	93298350	93310200	3	11700	0.0223463687150838
chr1	118489600	118503550	3	13800	0.0174927113702624
chr1	171752600	171767100	3	14250	0.0201207243460765
chr1	201816100	201828250	3	12000	0.0141509433962264
chr1	202693775	202708550	3	14575	0.0216216216216216
chr1	226545475	226581600	3	35925	0.0150943396226415
chr10	69646475	69659050	3	12475	0.0222222222222222
chr10	104239925	104247350	3	7275	0.0240963855421687
chr10	112333950	112344975	3	10900	0.0179640718562874
chr10	122661350	122668500	3	7050	0.0187793427230047
chr10	127432950	127444550	3	11500	0.0120845921450151
chr11	2968425	2982900	3	14250	0.0180505415162455
chr11	43341950	43360050	3	17825	0.0220588235294118
chr11	59412875	59427000	3	13925	0.0227272727272727
chr11	71937750	71949025	3	11125	0.0194647201946472
chr11	82874750	82883950	3	9100	0.0120481927710843
chr11	118249025	118257975	3	8850	0.0181818181818182
chr12	9069425	9079250	3	9725	0.014760147601476
chr12	46587425	46603025	3	15450	0.0171428571428571
chr12	53846750	53871250	3	24300	0.0192678227360308
chr12	108910950	108926775	3	15575	0.0229007633587786
chr13	31709450	31730250	3	20575	0.0232018561484919
chr13	73331800	73352725	3	20650	0.0193423597678917
chr14	21889100	21900250	3	11025	0.0194805194805195
chr14	51714300	51724300	3	9900	0.0145985401459854
chr14	52462625	52478650	3	15800	0.0228310502283105
chr14	53184100	53193725	3	9475	0.0229885057471264
chr14	62192750	62204500	3	11600	0.0201005025125628
chr14	91935050	91953050	3	17825	0.0180505415162455
chr15	59176825	59194150	3	17100	0.0168776371308017
chr16	22332825	22341050	3	8100	0.0234375
chr16	24804300	24823150	3	18600	0.0202312138728324
chr16	28139975	28146850	3	6775	0.0225988700564972
chr16	29989050	30003375	3	14150	0.020703933747412
chr17	80037025	80052525	3	15250	0.0206896551724138
chr19	5591550	5601525	3	9850	0.0187793427230047
chr19	7995000	8001725	3	6600	0.0235294117647059
chr19	16191225	16209550	3	18075	0.0208643815201192
chr19	19606550	19618550	3	11800	0.0242130750605327
chr19	37236000	37254050	3	17800	0.0213903743315508
chr19	44980025	44991000	3	10875	0.0121580547112462
chr2	96947050	96966200	3	18850	0.022181146025878
chr2	209198025	209205700	3	7575	0.0233918128654971
chr20	2439700	2450075	3	10200	0.020671834625323
chr20	32679650	32694200	3	14350	0.0203562340966921
chr3	12872025	12882550	3	10425	0.010126582278481
chr3	45999075	46010925	3	11725	0.0192926045016077
chr3	108273950	108278925	3	4875	0.0225988700564972
chr3	109044975	109055825	3	10700	0.0201511335012594
chr3	128986375	128995725	3	9250	0.0182648401826484
chr3	133299875	133309200	3	9225	0.0223463687150838
chr3	139073175	139095550	3	22125	0.0232172470978441
chr3	154016675	154025525	3	8750	0.0120845921450151
chr3	160131825	160147425	3	15475	0.0177514792899408
chr3	184036675	184048500	3	11650	0.0178173719376392
chr3	195787700	195800175	3	12350	0.0129310344827586
chr4	2904875	2913075	3	8075	0.0223048327137546
chr4	47890175	47904150	3	13750	0.0210084033613445
chr4	57305800	57328925	3	22925	0.0142348754448399
chr4	83287975	83294300	3	6225	0.0212765957446809
chr4	99994575	100007000	3	12300	0.0142517814726841
chr5	1484625	1496200	3	11450	0.0136986301369863
chr5	56227450	56238425	3	10800	0.023696682464455
chr5	71513675	71523350	3	9575	0.0142857142857143
chr5	115802100	115819600	3	17350	0.0104895104895105
chr5	115819700	115835025	3	15050	0.0241796200345423
chr5	133531150	133542175	3	10875	0.0201005025125628
chr5	154177050	154188875	3	11725	0.0100502512562814
chr5	162909100	162914175	3	4975	0.0239520958083832
chr6	24702925	24719825	3	16675	0.0215982721382289
chr6	29568900	29583675	3	14550	0.0230414746543779
chr6	36562700	36577800	3	14850	0.0216998191681736
chr6	86319250	86336950	3	17500	0.0189274447949527
chr6	99846625	99859050	3	12225	0.0235294117647059
chr6	136577925	136601700	3	23650	0.00884955752212389
chr6	144176250	144186150	3	9750	0.0205479452054795
chr6	160157775	160178500	3	20500	0.0185922974767596
chr6	160186525	160209525	3	22675	0.0214477211796247
chr7	26227700	26239700	3	11900	0.010126582278481
chr7	70234725	70259475	3	24575	0.015180265654649
chr7	86808300	86828125	3	19525	0.0188933873144399
chr7	150909625	150917025	3	7300	0.0197044334975369
chr8	141564900	141574100	3	9100	0.0204081632653061
chr9	136897575	136902475	3	4800	0.0229885057471264
chr9	139355050	139372825	3	17525	0.0230880230880231
chrX	54836000	54843100	3	6975	0.0222222222222222
chrX	77366750	77375950	3	9075	0.0208333333333333
chr1	8920200	8936775	2	16525	0.00605143721633888
chr1	10463650	10473725	2	10025	0.00997506234413965
chr1	27091925	27108400	2	16425	0.0060882800608828
chr1	29479350	29487975	2	8575	0.0116618075801749
chr1	32651375	32664425	2	12975	0.0115606936416185
chr1	35640800	35657625	2	16750	0.00895522388059702
chr1	43158300	43167775	2	9425	0.0106100795755968
chr1	46737950	46747400	2	9400	0.0106382978723404
chr1	67878575	67892225	2	13575	0.0110497237569061
chr1	116928775	116950175	2	21325	0.00703399765533412
chr1	118478975	118489025	2	10000	0.01
chr1	151377000	151385925	2	8875	0.0112676056338028
chr1	153633175	153642700	2	9475	0.0105540897097625
chr1	154136375	154145925	2	9500	0.0105263157894737
chr1	160259000	160269675	2	10625	0.00941176470588235
chr1	165859275	165868650	2	9325	0.0107238605898123
chr1	166810050	166827600	2	17450	0.0114613180515759
chr1	224604150	224613675	2	9475	0.0105540897097625
chr1	245003525	245026250	2	22600	0.0110619469026549
chr10	124919775	124928075	2	8250	0.0121212121212121
chr10	127417000	127429900	2	12850	0.00778210116731518
chr10	129897775	129915025	2	17175	0.00873362445414847
chr11	57093375	57102225	2	8800	0.0113636363636364
chr11	61072825	61082400	2	9525	0.010498687664042
chr11	61179925	61190550	2	10575	0.00945626477541371
chr11	94695325	94705425	2	10050	0.00995024875621891
chr12	12973775	12983775	2	9950	0.0100502512562814
chr12	21793275	21809500	2	16175	0.00618238021638331
chr12	32121725	32131425	2	9650	0.0103626943005181
chr12	48176575	48185525	2	8900	0.0112359550561798
chr12	49415150	49429350	2	14150	0.00706713780918728
chr12	57002800	57011550	2	8700	0.0114942528735632
chr12	57056675	57067225	2	10500	0.00952380952380952
chr12	112320175	112329300	2	9075	0.0110192837465565
chr13	30086775	30099000	2	12175	0.0082135523613963
chr13	37594950	37603425	2	8425	0.0118694362017804
chr13	39594800	39604425	2	9575	0.010443864229765
chr14	75361500	75370250	2	8700	0.0114942528735632
chr14	94520275	94529250	2	8925	0.0112044817927171
chr15	42451075	42460750	2	9625	0.0103896103896104
chr16	1363575	1372275	2	8650	0.0115606936416185
chr16	24962850	24971600	2	8700	0.0114942528735632
chr16	31193500	31208075	2	14500	0.0103448275862069
chr16	72132325	72147200	2	14825	0.00674536256323777
chr16	85694550	85704825	2	10225	0.0097799511002445
chr17	44107725	44119175	2	11400	0.0087719298245614
chr17	78106575	78119300	2	12675	0.00788954635108481
chr19	7074300	7085825	2	11475	0.00871459694989107
chr19	10787425	10803600	2	16100	0.0093167701863354
chr19	52713975	52728250	2	14225	0.0070298769771529
chr2	15739500	15750975	2	11425	0.0087527352297593
chr2	29163325	29172350	2	8975	0.011142061281337
chr2	64082725	64095775	2	13000	0.00769230769230769
chr2	73469675	73478850	2	9125	0.010958904109589
chr2	210879325	210889150	2	9775	0.010230179028133
chr20	55928800	55937825	2	8975	0.011142061281337
chr20	61517600	61528475	2	10825	0.0092378752886836
chr21	33061925	33075950	2	13950	0.010752688172043
chr22	39118100	39128625	2	10475	0.00954653937947494
chr22	50896825	50906075	2	9200	0.0108695652173913
chr3	49713000	49721575	2	8525	0.0117302052785924
chr3	119170775	119179675	2	8850	0.0112994350282486
chr3	126182275	126191250	2	8925	0.0112044817927171
chr3	134073075	134082900	2	9775	0.010230179028133
chr4	55947625	55956975	2	9300	0.010752688172043
chr4	55965325	55974325	2	8950	0.0111731843575419
chr4	83271625	83281525	2	9850	0.0101522842639594
chr4	144464400	144473825	2	9375	0.0106666666666667
chr5	82785275	82800325	2	15000	0.00666666666666667
chr5	149409800	149418900	2	9050	0.0110497237569061
chr5	177632450	177644500	2	12000	0.00833333333333333
chr6	7881775	7905325	2	23475	0.00638977635782748
chr6	31589850	31605350	2	15450	0.00647249190938511
chr6	34384600	34393125	2	8475	0.0117994100294985
chr6	86343050	86351525	2	8425	0.0118694362017804
chr6	155126725	155136200	2	9425	0.0106100795755968
chr7	56120525	56131700	2	11125	0.00898876404494382
chr7	86792450	86807675	2	15150	0.0099009900990099
chr7	99216125	99225750	2	9575	0.010443864229765
chr7	131184650	131195100	2	10400	0.00961538461538462
chr7	156752125	156760350	2	8175	0.0122324159021407
chr8	20067650	20081300	2	13575	0.0110497237569061
chr8	26503650	26512025	2	8325	0.012012012012012
chr8	73950200	73959100	2	8850	0.0112994350282486
chr8	101715475	101733325	2	17775	0.00843881856540084
chr9	33026475	33039525	2	12975	0.0115606936416185
chr9	35056125	35069400	2	13200	0.0113636363636364
chr9	35712650	35723075	2	10375	0.00963855421686747
chrX	16848925	16858650	2	9675	0.0103359173126615
chrX	47059450	47068600	2	9100	0.010989010989011
