# Supplementary material for: Large organized chromatin lysine domains help distinguish primitive from differentiated cell populations
Source: Nat Commun. 2021 Jan 21;12:499. doi: 10.1038/s41467-020-20830-9 (PMC7820432; doi:10.1038/s41467-020-20830-9)
Supplement: Supplementary file 3 — Supplementary Software [file 41467_2020_20830_MOESM3_ESM.zip › E021-H3K4me1_LOCKS.bed]

chr1	27625325	27941400	87	82250	56.8985507246377
chr1	64023350	64381000	87	51750	54.0666666666667
chr1	154908200	155168225	87	59975	54.6153846153846
chr1	156306325	156664800	87	70425	51.2666666666667
chr10	80782675	80981150	87	60750	48.7567567567568
chr10	114645575	114868275	87	53525	43.4782608695652
chr10	126698175	126830900	87	45275	38
chr11	613275	931550	87	63600	50.7435897435897
chr11	12694975	12888050	87	53500	41.4
chr11	44578475	44913900	87	52800	64.2222222222222
chr11	61244950	61559425	87	54650	53.4838709677419
chr11	63512900	63835450	87	63900	56.3
chr11	64764025	65258275	87	62875	49
chr11	66024025	66488400	87	53625	57.2222222222222
chr11	119177150	119592750	87	65200	59
chr11	125007375	125365950	87	52975	41.0526315789474
chr12	2858525	3323350	87	50175	58.5263157894737
chr12	6712350	7063500	87	61225	48.2222222222222
chr12	124871350	125116575	87	62425	55.2173913043478
chr14	23235250	23754250	87	54550	59.1304347826087
chr14	77328050	77552700	87	59125	39.8947368421053
chr14	89709325	89907525	87	46925	64.3529411764706
chr15	40329950	40699050	87	67450	60.6060606060606
chr15	99090025	99330575	87	55000	57.5151515151515
chr16	3004200	3234025	87	54025	35
chr16	4232725	4644050	87	55500	61.4545454545455
chr16	49555800	49884300	87	55150	53.0909090909091
chr16	85146200	85431425	87	51825	47.5
chr16	85436025	85684550	87	77175	26.8181818181818
chr16	89308125	89493450	87	52225	59.0434782608696
chr17	7013075	7316575	87	50725	42.5
chr17	17343625	17724125	87	61350	58.5833333333333
chr17	36480175	36766250	87	60825	63.8461538461538
chr17	42975825	43444200	87	55700	63.7931034482759
chr17	46493725	46810450	87	45725	46.0888888888889
chr17	47925200	48233175	87	55725	49.0322580645161
chr17	48238200	48702025	87	55600	45.972972972973
chr17	55312125	55595300	87	54675	61.1764705882353
chr17	74348850	74731375	87	59975	59.0434782608696
chr17	76109025	76382650	87	62975	64.4545454545455
chr19	822650	1161875	87	53725	52.1379310344828
chr19	1205000	1508775	87	65900	47.4375
chr19	12750600	13096775	87	49725	43.7647058823529
chr19	17178525	17586775	87	51575	63.7142857142857
chr19	18208675	18543375	87	53475	52.4545454545455
chr19	42364900	42772300	87	51000	58.9333333333333
chr19	45811675	46172975	87	48425	61.6923076923077
chr19	48947225	49377825	87	59975	62.3333333333333
chr19	49860000	50179600	87	48750	56.0384615384615
chr19	55573500	55889875	87	51850	57.8666666666667
chr2	121412425	121662275	87	60875	63.7894736842105
chr2	220024375	220437575	87	68975	57.7297297297297
chr20	61265900	61614325	87	50400	62.45
chr21	46078550	46471850	87	59025	59.7391304347826
chr22	39377475	39675900	87	52700	56.6923076923077
chr3	193713125	194207000	87	50975	65.1588785046729
chr5	140995650	141338075	87	64550	57.5555555555556
chr6	3117825	3439275	87	51350	50.3157894736842
chr6	15129950	15362075	87	57025	58.1304347826087
chr6	41336950	41655375	87	69475	53.6666666666667
chr6	157096175	157298125	87	37800	59.6842105263158
chr8	128778975	128939225	87	67925	50.5238095238095
chr9	130461300	130738150	87	50275	45.5294117647059
chr9	132143800	132471500	87	56350	51.3684210526316
chr9	134186175	134607400	87	66225	47.3577981651376
chr9	139828300	140169275	87	55350	42.25
chr17	27262925	27618775	86	57275	58.7222222222222
chr6	15362350	15509325	86	47275	29.8
chr7	150639100	150873375	85	57325	44.3720930232558
chr1	164526575	164704800	84	47150	31.2857142857143
chr10	73232100	73649525	84	48325	50.7619047619048
chr15	74415050	74754725	84	64250	51.1707317073171
chr22	39677350	40032325	84	54650	48.8571428571429
chr9	136652550	137041150	83	51025	55.4705882352941
chr9	139420875	139664525	83	53500	54.4615384615385
chr17	38437575	38675050	82	54525	47.7627118644068
chr18	60251025	60572075	82	43425	59.8536585365854
chr1	214360450	214778075	80	40500	55.1428571428571
chr8	30240050	30413900	80	51275	57.0625
chr11	63915650	64257875	79	51725	58.9189189189189
chr16	571800	864275	79	53150	56.9767441860465
chr19	19472150	19781575	78	45400	45.4444444444444
chr2	60592625	60830625	78	46725	50.0476190476191
chr6	44002275	44318150	77	47975	54.468085106383
chr1	8215975	8541275	76	52250	55.4883720930233
chr13	41091575	41257250	76	42100	51.2
chr22	26940625	27197250	76	46375	48.5957446808511
chr22	38544000	38820475	76	41650	56.9756097560976
chr5	14093400	14285100	76	43800	42.962962962963
chr11	46255600	46486925	75	54150	55.7777777777778
chr1	54719800	54877900	74	63300	46.5
chr11	206075	477350	74	44925	44.6415094339623
chr11	74994450	75302700	74	45725	51.5714285714286
chr17	37712450	37969000	74	56600	36.4255319148936
chr8	145513550	145756425	74	50375	31.4358974358974
chr1	46599100	47016950	73	46350	50
chr20	31148525	31411300	73	45425	51.7894736842105
chr22	37879300	38147850	73	44000	50.6
chr5	123885275	124087450	73	42800	47.8909090909091
chr1	10554975	10800150	72	41925	44.1
chr11	19686575	19978500	72	42600	49.1428571428571
chr15	77758950	77956900	72	39950	50.695652173913
chr17	19141400	19483025	72	35150	49.84
chr19	18543500	18842600	72	41875	48.9795918367347
chr3	61507825	61734050	72	35775	33.5833333333333
chr6	21654550	21987425	72	39675	54.4347826086956
chr17	79259750	79521225	71	56275	48.8695652173913
chr22	29278425	29495075	71	41025	52.0909090909091
chr7	47492400	47721125	71	38325	49.0416666666667
chr8	118876175	119158325	71	36775	50.8571428571429
chr15	90524975	90845000	70	38275	49.3333333333333
chr19	13096875	13348950	70	48225	35.7837837837838
chr11	44914475	45124750	69	33700	52.8181818181818
chr5	176023525	176294625	69	36000	45.5555555555556
chr22	42654325	42858600	68	45200	24.6060606060606
chr1	2096875	2254325	67	51025	26.2222222222222
chr16	84537325	84776350	67	40950	34.6666666666667
chr3	61754300	61966100	67	32075	46.2962962962963
chr7	27120750	27292550	67	41925	29.9
chr15	26860725	27021000	66	30150	24.3529411764706
chr15	67303350	67470550	66	44675	20.9014084507042
chr17	55908225	56164575	66	43625	41.1063829787234
chr2	202722475	202974975	66	34450	44.7555555555556
chr16	81437400	81695025	65	37350	49.28
chr2	102312675	102449525	65	30975	38
chr3	50230325	50426325	65	49650	47.5294117647059
chr2	236377600	236612825	63	32225	41.8666666666667
chr2	240104375	240324775	63	31175	48.625
chr6	149066950	149381175	63	32750	48.2608695652174
chr8	37529650	37854800	63	46200	45.6521739130435
chr1	157935525	158094450	62	40500	43.2380952380952
chr1	205156550	205346200	62	40825	44.3870967741936
chr22	36723925	36903650	62	46125	33.5593220338983
chr8	21867200	22103700	62	37675	36.3846153846154
chr9	16609000	16873650	62	33100	42.4
chr1	3506525	3728275	61	38575	40.0952380952381
chr11	65258700	65431650	61	42450	35.0810810810811
chr15	31558050	31733100	61	35300	43.4285714285714
chr17	25782400	25906175	61	37525	21.7777777777778
chr17	79761225	80035800	61	43350	38.046511627907
chr22	34119975	34319800	61	40700	36.3157894736842
chr3	184209975	184411525	60	38025	38.6666666666667
chr3	185419675	185544825	60	32650	21
chr8	142215550	142483075	59	41025	41.1818181818182
chr9	127455650	127656975	59	30125	40.271186440678
chr1	1165250	1376750	58	44175	39.906976744186
chr11	64455650	64704050	57	44175	41.9655172413793
chr13	99097850	99252325	57	36225	45.45
chr3	66451350	66554200	57	37275	16.4705882352941
chr3	171756425	171945500	57	33400	44.2162162162162
chr5	79379100	79554575	57	39350	28
chr11	35940700	36184150	56	27850	43.0454545454545
chr15	66895775	67073050	56	33225	43.125
chr16	1957825	2099025	56	36400	41.7931034482759
chr17	75347000	75501050	56	64425	23.4054054054054
chr6	33153075	33423325	56	43375	44.8648648648649
chr7	70039425	70238175	56	34850	42.4444444444444
chr7	131192850	131347975	56	44175	27.5862068965517
chr6	31497225	31807075	55	38000	44.1951219512195
chr7	75792200	75948725	55	28225	34
chr15	99330650	99450475	54	32075	26.6428571428571
chr17	781025	908850	54	25775	32.046511627907
chr18	46440950	46588075	54	42000	26.35
chr5	176724775	176944625	54	39400	32.9411764705882
chrX	39921875	40036850	54	43300	26.2564102564103
chr10	88492675	88633075	53	26450	41.5675675675676
chr1	156022275	156165700	52	37950	36.4848484848485
chr10	35618550	35762250	52	31650	36.6363636363636
chr10	102384725	102590500	52	31075	39.8490566037736
chr17	77881625	78149700	52	32275	43.0384615384615
chr22	23483600	23624075	52	41825	26
chr1	64934850	65012275	51	28700	13.4418604651163
chr15	65503875	65716600	51	36875	41.8095238095238
chr3	32854675	32932450	51	45125	13.448275862069
chr3	65840350	66051000	51	23050	40.5
chr3	147072300	147142800	51	31850	14
chr5	141532250	141744175	51	34150	41.7142857142857
chr1	114517600	114739950	50	35175	34.8888888888889
chr14	68645350	68865100	50	26750	34.6857142857143
chr20	62570150	62734425	50	34150	36.017094017094
chr5	106790675	106925900	50	23525	25
chr1	11708525	11867650	49	33100	37.030303030303
chr12	11801525	12050525	49	30925	33.0909090909091
chr22	43278150	43411975	49	27300	34.3333333333333
chr17	1863925	2044500	48	27050	37.4736842105263
chr17	39804400	40022075	48	32400	26.8181818181818
chr2	25417525	25600725	48	37100	38.875
chr2	201170200	201289800	48	26875	33.875
chr9	131872275	132045400	48	28925	36.7567567567568
chr9	140497100	140640325	48	30625	30.7428571428571
chr10	22882950	23004400	47	22500	36.875
chr10	73974825	74115425	47	31300	38.5185185185185
chr16	29872600	30134200	47	30700	38.6875
chr17	64344775	64599450	47	26750	37.8260869565217
chr18	3441325	3666350	47	32375	35.8461538461538
chr19	1718875	1908325	47	34300	33.2631578947368
chr20	61974225	62188750	47	30500	35.8823529411765
chr21	27423325	27549825	47	23350	34
chr22	30588150	30841250	47	31625	39.1111111111111
chr5	139013150	139092350	47	49300	13.0588235294118
chr15	68058325	68210800	46	32775	34.0579710144928
chr2	176931475	177054775	46	32500	30.7619047619048
chr21	38730225	38904075	46	20075	38.6666666666667
chr5	115830300	115914600	46	22150	31.1111111111111
chr11	67120075	67276825	45	29125	28.8947368421053
chr12	54321250	54455600	45	23325	24.3636363636364
chr13	100299175	100402025	45	26300	37.3333333333333
chr16	17448250	17570675	45	24025	25.8
chr17	71527950	71642925	45	21575	38
chr19	2446375	2624975	45	25525	28.2857142857143
chr22	28111075	28283525	45	34800	34.2051282051282
chr7	150008825	150145800	45	39250	31.5
chr9	92026600	92123025	45	28950	29.1428571428571
chr1	43388900	43557900	44	34500	36.8070175438597
chr11	72407975	72543600	44	25825	23.6969696969697
chr11	120039250	120210575	44	20675	33.5813953488372
chr17	6340425	6479300	44	23350	37.1333333333333
chr2	36579650	36660700	44	24600	21.6571428571429
chr3	55508400	55698925	44	30050	35.68
chr3	181405250	181476475	44	25800	27.5757575757576
chr9	23725175	23858675	44	24550	28.7333333333333
chr1	6474700	6581175	43	23275	32.8163265306122
chr1	56960200	57045975	43	30525	20.375
chr10	72968675	73080400	43	29400	27.6969696969697
chr14	99969050	100095275	43	38825	36.4444444444444
chr15	96863950	96936400	43	30150	31.2363636363636
chr3	194868450	194992950	43	27425	19.0909090909091
chr8	41107025	41226475	43	22450	34.3333333333333
chr9	34510275	34665300	43	33000	28.8888888888889
chr15	68799925	68965375	42	23125	34.7692307692308
chr18	55841200	55956700	42	23100	26.1818181818182
chr18	74766250	74879900	42	18950	34.9523809523809
chr22	46874825	47036525	42	24875	29
chr4	87919275	87999800	42	24075	12.6885245901639
chr6	157298950	157418750	42	18750	31.12
chr7	5594450	5751850	42	26075	29.8333333333333
chr1	205399500	205513500	41	33575	31.4705882352941
chr1	230202250	230323025	41	23475	31.1
chr12	52205375	52317825	41	27700	31.6111111111111
chr15	65094275	65214250	41	32775	23.6428571428571
chr16	366925	545500	41	24200	29.9344262295082
chr2	235841150	235947950	41	28875	30.3333333333333
chr5	142147750	142262275	41	19875	27.68
chr1	39595125	39697025	40	29425	13.44
chr10	123269425	123368725	40	23525	28.7428571428571
chr16	67182875	67318850	40	30375	30.0816326530612
chr17	44178300	44272325	40	20750	32.3529411764706
chr8	131300125	131407850	40	17900	26.9473684210526
chr9	124396650	124508975	40	27700	22.3809523809524
chr10	71072525	71173550	39	27575	23.4782608695652
chr15	63723475	63853950	39	18800	32.1
chr20	45922400	46012825	39	35075	30
chr3	71071650	71137300	39	16650	29.5294117647059
chr8	1685550	1796225	39	22175	27.6842105263158
chr1	226823375	226957875	38	21275	29.7037037037037
chr10	71587475	71662425	38	21050	17.8181818181818
chr14	68958525	69126125	38	22375	25.4545454545455
chr17	2731975	2844000	38	22300	31.6410256410256
chr19	38396275	38549225	38	28400	31.3529411764706
chr4	174088900	174186375	38	17850	23.4838709677419
chr6	26183025	26276250	38	15900	21.3684210526316
chr6	43594925	43743625	38	21625	31.2666666666667
chr1	204034050	204100700	37	28125	19.8222222222222
chr10	123871600	123952525	37	23675	14.9090909090909
chr11	62306325	62390125	37	24325	22.7777777777778
chr13	51785900	51900150	37	20200	21.8125
chr14	77552875	77692025	37	26175	28.7111111111111
chr19	4278175	4415850	37	26275	28.5573770491803
chr2	43357200	43469050	37	24900	20.3888888888889
chr3	46972300	47066950	37	20700	29.8518518518519
chr6	7086150	7196375	37	24675	19.12
chr9	129349750	129451150	37	28650	26.9375
chr9	130251675	130396875	37	24375	22.8846153846154
chr1	201587925	201733175	36	29750	28.5357142857143
chr12	115087700	115150550	36	25000	17.037037037037
chr14	99683925	99750900	36	23575	26.4
chr17	8012525	8113525	36	24325	26.3030303030303
chr2	64473725	64566475	36	20725	22.5161290322581
chr5	133762150	133898075	36	23450	29
chr8	22399125	22463725	36	26900	23.047619047619
chr9	126084850	126216975	36	21850	28.9047619047619
chr9	138966550	139071725	36	27450	20.8333333333333
chr1	17842475	17916025	35	31725	17.6363636363636
chr10	105394675	105543875	35	24525	25.7222222222222
chr11	128342375	128468650	35	18000	23.3150684931507
chr16	88804025	88879675	35	22700	18.8333333333333
chr19	45572625	45683500	35	22350	25.6296296296296
chr2	54777900	54839950	35	16125	17.9259259259259
chr20	10599175	10673275	35	22775	23.8333333333333
chr22	40571700	40645225	35	23825	25.7837837837838
chr7	101447150	101539775	35	20525	28.4545454545455
chr14	65139725	65235725	34	28375	21.1333333333333
chr15	89874825	89960225	34	24875	20.0416666666667
chr19	15387525	15444275	34	19250	22.1142857142857
chr20	31032900	31127125	34	24750	16.1851851851852
chr5	171367425	171437625	34	17200	26.0909090909091
chr9	98188200	98291800	34	19850	25.65
chr1	6238675	6337325	33	23250	26.9411764705882
chr16	89497200	89575750	33	19900	18.2142857142857
chr17	42142275	42220400	33	19200	27.0555555555556
chr17	75730325	75838700	33	17225	26.0952380952381
chr2	97481075	97599650	33	27025	25.8378378378378
chr3	57993475	58054025	33	24725	11.4347826086957
chr5	149821100	149909775	33	26900	20.7619047619048
chr6	10545800	10614250	33	19750	23.1176470588235
chr6	159213950	159277525	33	16925	20.3555555555556
chr7	105275750	105348350	33	24400	22
chr8	101994225	102185175	33	22450	27.5263157894737
chr10	72163450	72274575	32	22650	21.2380952380952
chr11	62597725	62696125	32	19475	20.962962962963
chr11	117534625	117702225	32	20750	26
chr12	106468575	106539825	32	22825	16.7692307692308
chr12	120631125	120704050	32	23875	24.2972972972973
chr14	61894950	62041300	32	20175	24.8214285714286
chr14	69388325	69455550	32	25325	16.6
chr14	91815375	91885275	32	24900	21.1111111111111
chr16	73065425	73105875	32	25475	3.57894736842105
chr17	17724675	17792725	32	20100	20.8823529411765
chr17	59471275	59574200	32	21175	21.6739130434783
chr2	106356500	106429075	32	15650	13.5882352941176
chr20	48274125	48341775	32	16350	24.3809523809524
chr20	52474500	52559975	32	19450	18.1818181818182
chr5	167713075	167793300	32	19950	22.1538461538462
chr6	31078475	31179125	32	16800	25.4736842105263
chr7	2836700	2922125	32	23475	27
chr8	61588475	61689300	32	15025	24.8421052631579
chr1	16438775	16509125	31	23575	19.5
chr10	102746100	102833850	31	23250	24.4166666666667
chr11	57224525	57311600	31	20600	21.8823529411765
chr14	103511725	103606275	31	21125	25.9285714285714
chr17	63490500	63591125	31	23025	25.4615384615385
chr17	72957000	73126925	31	21625	25.7551020408163
chr2	128990275	129081775	31	20000	23.675
chr4	6909300	6994275	31	22975	21.8571428571429
chr8	20089525	20171350	31	22225	21.2
chr11	20009000	20088300	30	21525	13.4193548387097
chr12	52398150	52477150	30	18625	24.0540540540541
chr13	113328400	113397975	30	21300	20.9433962264151
chr17	41115475	41221225	30	18550	24.2745098039216
chr19	49617075	49669450	30	14175	11
chr20	3712550	3802200	30	19875	18.4761904761905
chr20	17807900	17921300	30	18550	24.7115384615385
chr22	17890375	17973025	30	15675	18.5714285714286
chr22	18386175	18483425	30	17375	20.1666666666667
chr22	50681000	50766350	30	23900	23.8918918918919
chr3	14434000	14505550	30	19900	12.6732673267327
chr3	42054225	42141350	30	19050	20.0882352941176
chr4	3746675	3882225	30	16300	24.1666666666667
chr5	87955250	88018700	30	18150	23.0434782608696
chr6	33712750	33811100	30	26250	24.0769230769231
chr6	112052075	112133600	30	12250	20.4827586206897
chr9	126758875	126808475	30	16450	24.2307692307692
chr1	21561950	21673325	29	27475	24.4
chr1	27317725	27387700	29	23025	18
chr10	61595325	61668950	29	13350	23.2380952380952
chr10	104374800	104439425	29	26025	17.4666666666667
chr11	14318650	14385975	29	14775	13.9259259259259
chr13	100601950	100650475	29	23775	6.89655172413793
chr16	68766075	68833175	29	18025	22.6666666666667
chr16	87852000	87915850	29	22150	10
chr17	20037025	20134825	29	16525	23.9459459459459
chr19	39127250	39209625	29	30300	20.2857142857143
chr19	55949000	56005150	29	15850	24.88
chr2	85439325	85512650	29	28825	17.6969696969697
chr2	99053425	99103400	29	15325	21.9
chr2	173291450	173330525	29	16225	6.84848484848485
chr2	238571575	238653725	29	20100	18.0294117647059
chr20	22536725	22572450	29	16750	9.61538461538461
chr20	30148200	30199925	29	20650	12.8235294117647
chr3	11602825	11683375	29	21750	16.3888888888889
chr3	51974425	52057575	29	19575	21.3220338983051
chr4	918350	1024800	29	15550	21.3924050632911
chr8	56755875	56852850	29	14900	22.8666666666667
chr1	32204775	32266200	28	17275	20.6363636363636
chr16	75086475	75153525	28	20000	15.037037037037
chr17	7451650	7561600	28	21300	21.7142857142857
chr17	16338025	16420425	28	21125	21.4814814814815
chr17	77748425	77790175	28	24375	6.40625
chr19	36193050	36289150	28	18000	21.5
chr19	58977825	59087700	28	19250	21.3877551020408
chr4	111532275	111565100	28	15900	11.7
chr6	43019275	43097600	28	17575	17.952380952381
chr7	55589350	55642050	28	21300	14.4615384615385
chr8	97519500	97567050	28	12950	24.16
chr1	8712100	8791300	27	15125	20.4444444444444
chr1	41819600	41873925	27	22050	5.15151515151515
chr1	209528875	209609050	27	17050	21.3333333333333
chr10	21762300	21824900	27	24500	19.3012048192771
chr12	109046775	109126500	27	14175	22.3243243243243
chr16	67420850	67478775	27	17350	16.0909090909091
chr17	37024350	37082125	27	21575	12.2352941176471
chr17	47020825	47113250	27	21225	20.4571428571429
chr20	56229650	56294250	27	14100	16.4210526315789
chr3	57158125	57204250	27	20575	11.2173913043478
chr6	10382025	10427350	27	20825	7.61904761904762
chr6	32038450	32165525	27	20850	22.8717948717949
chr8	93061175	93116675	27	13750	23.4838709677419
chr9	92254100	92316825	27	14125	20.4444444444444
chr1	18953850	19003625	26	21100	13.8333333333333
chr1	21900875	22000175	26	15225	22.1090909090909
chr1	22220575	22290550	26	19625	12.2592592592593
chr10	77154750	77236400	26	19050	22.4
chr12	57607300	57645025	26	21325	10.1538461538462
chr14	93473300	93527625	26	20250	18.7692307692308
chr15	41185700	41264775	26	17625	15.92
chr15	60904575	60960925	26	10150	17.2
chr16	11674725	11736775	26	13800	17.5151515151515
chr19	41054825	41140475	26	18475	21.3559322033898
chr2	206535575	206603375	26	18100	21.1851851851852
chr2	223148650	223185925	26	13675	13.3333333333333
chr2	238480375	238539550	26	16400	21.6756756756757
chr20	44598175	44728675	26	17350	21.7435897435897
chr21	44343725	44426900	26	13375	20.1860465116279
chr6	35419275	35490675	26	21325	19.3461538461538
chr7	42250325	42279075	26	13125	8.13793103448276
chr7	100161725	100253975	26	18225	17.1351351351351
chr7	129464225	129526525	26	13375	22.375
chr8	38261675	38332200	26	25050	21.4074074074074
chr9	112851275	112894475	26	15675	12.3870967741935
chr1	162136550	162205350	25	12025	19
chr10	35016700	35119350	25	13975	20.7234042553191
chr11	27437725	27495275	25	15250	15.1428571428571
chr13	98924725	98986100	25	12700	20.3333333333333
chr13	114854875	114900375	25	16375	14.5
chr14	70092150	70168825	25	14675	21.7777777777778
chr17	14199875	14260425	25	19675	20.4705882352941
chr17	46063950	46144200	25	23350	19.6551724137931
chr2	45152950	45183825	25	19325	4.16
chr2	207986575	208033300	25	18725	10.5625
chr22	19691500	19755875	25	21575	16.2857142857143
chr6	138859550	138900400	25	9450	15.1818181818182
chr8	141597950	141648300	25	16800	17.4594594594595
chr9	27421625	27498850	25	11625	20.88
chr1	181045200	181122550	24	19500	15.4901960784314
chr10	43848650	43906075	24	10500	18.6760563380282
chr10	79623900	79671550	24	16475	13.1764705882353
chr10	82204200	82290500	24	23925	16.7857142857143
chr11	121317500	121367150	24	13075	15.719298245614
chr11	123037000	123090400	24	12525	20.6363636363636
chr14	24005875	24048725	24	17425	12.6818181818182
chr16	30365150	30457750	24	16300	20.6785714285714
chr19	13943900	13994575	24	15550	15.0196078431373
chr2	105458600	105490500	24	14850	8.07692307692308
chr2	119589925	119617475	24	17075	11.5172413793103
chr20	57414150	57475850	24	21825	17.8117647058824
chr3	53270050	53322575	24	15675	15.2307692307692
chr5	149993725	150054150	24	11575	18
chr6	33538575	33604700	24	16600	13.2631578947368
chr6	52368275	52463100	24	17325	18.5357142857143
chr6	158240450	158301875	24	11400	20.1
chr7	127281975	127326850	24	10875	18.4210526315789
chr8	72580750	72629625	24	12500	20.6086956521739
chr8	145007650	145068950	24	24350	13.1304347826087
chr1	12652700	12697225	23	15175	19.3913043478261
chr1	19766075	19813725	23	20800	3.17647058823529
chr1	44962200	45012475	23	16500	10.936170212766
chr1	232241775	232279275	23	10725	18.72
chr10	21567925	21625950	23	15175	14.7466666666667
chr11	70475150	70519850	23	12975	10.32
chr11	77149000	77191125	23	14350	13.1428571428571
chr16	70714175	70795625	23	20425	15.8181818181818
chr17	40513050	40584175	23	11525	19.1063829787234
chr17	47547075	47593500	23	13800	18.1379310344828
chr19	40904300	40957400	23	10425	14.5116279069767
chr2	232220400	232279375	23	14775	12.7796610169492
chr3	13019025	13064550	23	12125	16.8292682926829
chr3	46578550	46651475	23	16150	16.0769230769231
chr3	72421875	72461500	23	11700	11.6129032258065
chr4	2752775	2822500	23	13750	13.88
chr4	13511200	13551100	23	15050	9.8
chr4	154143575	154197350	23	12050	13.76
chr4	174411525	174460475	23	16700	13.8823529411765
chr5	92905650	92956850	23	16475	14.1538461538462
chr5	126626075	126678450	23	9875	16.1538461538462
chr5	154121025	154168175	23	18725	19.6
chr6	42357875	42424500	23	17425	18.3809523809524
chr6	107899925	107956625	23	10725	19.3928571428571
chr6	168216375	168267625	23	10625	14.5128205128205
chr7	156791800	156816000	23	14300	4
chr9	131124025	131184075	23	18500	10
chr1	33167150	33240250	22	21050	12.9090909090909
chr1	54924975	54968925	22	17725	8.30188679245283
chr10	45448150	45497250	22	17725	7.45454545454545
chr10	126135450	126171400	22	16000	7.96666666666667
chr12	48191850	48245300	22	18100	16.8695652173913
chr13	30135875	30170400	22	11800	9.6
chr13	111837025	111872475	22	12175	12.641975308642
chr14	21483175	21575875	22	19950	18.8307692307692
chr15	90930825	90969475	22	13450	18.7777777777778
chr16	4963800	5038400	22	14425	16.140350877193
chr16	9028500	9061425	22	14375	8.75862068965517
chr16	11385050	11450700	22	16350	16.695652173913
chr17	67410450	67464400	22	10625	17.3913043478261
chr17	72731850	72779700	22	18250	13.2682926829268
chr17	75250125	75322525	22	14550	15.2533333333333
chr18	8608225	8630700	22	13125	5.15789473684211
chr19	54927150	54985300	22	15275	14.3225806451613
chr2	145196725	145238150	22	10200	17.7
chr4	1747675	1798725	22	15100	12.2337662337662
chr4	146801900	146831375	22	8900	17.6363636363636
chr6	39157575	39207675	22	18325	13.35
chr6	112155750	112195175	22	10975	10.4186046511628
chr7	20815450	20838975	22	12100	5.84615384615385
chr7	101554550	101601725	22	12550	17.9090909090909
chr7	143057900	143115775	22	16500	14.2
chr7	155241050	155305150	22	14550	12.8712871287129
chr8	8700000	8751850	22	14950	12.8571428571429
chr8	128940650	128983650	22	11225	14.9189189189189
chr1	25026225	25079125	21	9750	16.0659340659341
chr1	29554100	29610875	21	15275	15.5
chr1	31274400	31331875	21	13550	17.6231884057971
chr1	38492575	38563550	21	15300	11.2391304347826
chr1	119521900	119551400	21	14000	11.4736842105263
chr1	165796075	165831950	21	11450	17.6153846153846
chr1	206831250	206897850	21	17425	16.28
chr1	223168275	223215300	21	12250	15.8518518518519
chr10	97020500	97074400	21	11025	16.3
chr10	131747700	131771675	21	12275	13.1428571428571
chr11	31817700	31849700	21	24400	3.62790697674419
chr12	32548050	32616125	21	11100	16.9135802469136
chr13	107160150	107188875	21	10875	15.304347826087
chr14	29224625	29255050	21	9250	9.78378378378378
chr17	43482400	43518300	21	11175	13.7209302325581
chr19	3024500	3066050	21	11550	9.76923076923077
chr22	18891850	18936175	21	12500	15.8695652173913
chr4	129722600	129763225	21	13475	16.3333333333333
chr5	75767825	75800925	21	11100	13.5238095238095
chr5	146810825	146848875	21	9650	17.1764705882353
chr7	96617975	96657075	21	15125	7.04081632653061
chr7	100797250	100826300	21	16950	9.24324324324324
chr9	37997800	38048600	21	21575	6.21052631578947
chr9	109627000	109656625	21	15250	8.89655172413793
chr1	18559650	18626300	20	11775	16.5283018867925
chr1	36614125	36653850	20	11925	14.5230769230769
chr1	178231375	178269650	20	9300	10.7714285714286
chr1	243633475	243671175	20	12575	15.7272727272727
chr11	1985350	2026750	20	10825	10.468085106383
chr11	2903125	2968950	20	17400	13
chr11	123345800	123409275	20	12425	13.1111111111111
chr11	131507250	131564775	20	9875	14.5581395348837
chr12	120523350	120565500	20	12100	12.5660377358491
chr15	37383150	37406025	20	11500	4.24242424242424
chr16	31462925	31520725	20	12475	15.8490566037736
chr16	69097975	69168275	20	15775	15.6363636363636
chr17	7736425	7762675	20	11950	7.1864406779661
chr17	41602725	41641425	20	15300	9.33333333333333
chr17	55595625	55635175	20	12350	10.2727272727273
chr17	58211725	58241250	20	13475	10.4
chr19	2271325	2337925	20	12675	15.84
chr2	145260000	145281650	20	11175	4.78947368421053
chr2	219717850	219763475	20	14925	13.7627118644068
chr20	57224275	57250425	20	9100	15.8947368421053
chr21	46822150	46859800	20	19650	11.5833333333333
chr3	129308750	129347300	20	19400	8
chr3	134069800	134101075	20	13075	9.71428571428571
chr4	37972100	38009575	20	10475	9.43478260869565
chr4	87854875	87899150	20	13175	12.4516129032258
chr4	184075350	184108325	20	9475	14.4615384615385
chr5	16702325	16743500	20	12925	14.6
chr5	34654100	34704575	20	12675	10.56
chr5	140855100	140905025	20	15150	16.2777777777778
chr6	34088950	34123225	20	15700	5.17241379310345
chr8	144465625	144529500	20	16925	14.9473684210526
chr9	74359600	74385075	20	10750	12.7407407407407
chr1	855825	906625	19	13350	15.6944444444444
chr1	223888400	223941125	19	11050	14.6666666666667
chr10	8075625	8107100	19	23650	10.4117647058824
chr10	33226900	33261675	19	13950	9.48148148148148
chr10	134201175	134236000	19	14650	7.77777777777778
chr11	533925	579675	19	14275	12.68
chr11	93852125	93886050	19	11075	13.84
chr11	118740550	118811775	19	27900	9.81176470588235
chr12	6302875	6329650	19	14900	6.58333333333333
chr12	46761225	46797000	19	11375	15.0967741935484
chr12	56097250	56149500	19	16175	9.24528301886792
chr12	113894425	113923700	19	15175	4
chr12	114823050	114852725	19	10750	10.6842105263158
chr12	117463650	117524975	19	9500	15.6470588235294
chr12	122227400	122251400	19	11675	5.47368421052632
chr13	29001275	29030325	19	10700	8.375
chr13	112707550	112734450	19	11975	6.11111111111111
chr13	113408250	113447125	19	7125	13.5
chr14	21977375	22012475	19	13500	14
chr14	57261075	57288125	19	16375	6.08695652173913
chr14	71107450	71133200	19	12725	5.04761904761905
chr15	37169675	37200000	19	11150	10.5555555555556
chr15	65042550	65074875	19	8700	11.3636363636364
chr15	69074875	69115425	19	15975	12.0869565217391
chr15	89525000	89548150	19	11675	4.8695652173913
chr15	101707950	101743550	19	9850	12.8275862068966
chr17	42611175	42640100	19	12875	6.45901639344262
chr19	39614925	39659300	19	19050	14.4615384615385
chr2	47259075	47316625	19	16325	10.2380952380952
chr2	173092500	173139125	19	8250	14.3529411764706
chr20	36022150	36051375	19	10550	8.46753246753247
chr4	77608875	77654800	19	12250	15.0909090909091
chr4	140729975	140778550	19	9950	13
chr5	180212200	180260025	19	12075	15.6615384615385
chr6	34190825	34216725	19	13250	12.6086956521739
chr6	37089300	37113600	19	13725	2.30769230769231
chr7	1263450	1295125	19	10750	11.3714285714286
chr1	1071600	1112650	18	11325	11.6551724137931
chr1	2454175	2488375	18	13500	10.8235294117647
chr1	45242175	45298225	18	12500	13.8709677419355
chr11	68077450	68122650	18	16475	9.33333333333333
chr11	94372450	94397900	18	8875	11.4222222222222
chr12	6419150	6453350	18	17175	5.42857142857143
chr12	53603000	53647225	18	19925	12.85
chr12	124594550	124645075	18	10775	13.6551724137931
chr14	57351300	57372900	18	9300	11.030303030303
chr15	40174975	40201500	18	12475	8.48148148148148
chr15	53070600	53098850	18	18575	6.10909090909091
chr17	4451275	4521475	18	12650	14.5806451612903
chr17	37350625	37401050	18	12000	14.8888888888889
chr17	38245825	38281300	18	15350	7.3015873015873
chr17	55163725	55191975	18	11350	9.79591836734694
chr19	11449225	11495350	18	9375	14.7333333333333
chr2	70330575	70370950	18	10675	5.84905660377358
chr2	74682500	74758350	18	17575	14.9714285714286
chr2	127836625	127866075	18	9500	8
chr2	237066925	237088975	18	16350	5.28571428571429
chr3	122662050	122713000	18	15600	13.2413793103448
chr5	1497625	1525175	18	14100	14.7058823529412
chr6	2839850	2886625	18	12625	9.53846153846154
chr6	37448075	37515900	18	13250	12.1896551724138
chr6	167635050	167662825	18	14450	10.6315789473684
chr7	2533200	2570900	18	19825	8.33802816901408
chr7	2647150	2687025	18	15275	9.8125
chr7	100067150	100092225	18	8975	6.45714285714286
chr7	101005675	101055500	18	8700	13.4545454545455
chr7	157127750	157150950	18	8125	5.52941176470588
chr9	117110850	117161150	18	13750	13.5833333333333
chr9	140189425	140215800	18	13200	6.64705882352941
chr1	932475	976975	17	18950	5.80821917808219
chr1	26735300	26759575	17	9900	12.4
chr1	44870525	44902975	17	9700	10.4905660377358
chr1	91171550	91196550	17	13950	5.80952380952381
chr1	95373550	95402450	17	7050	13.3513513513514
chr1	109767925	109805975	17	12775	13.2777777777778
chr1	153497900	153541550	17	12650	11.8421052631579
chr1	199997775	200019325	17	11200	9.29032258064516
chr1	205629575	205673000	17	14025	13.5135135135135
chr10	126386500	126434225	17	12650	11.5483870967742
chr10	135042775	135081425	17	11350	10.6046511627907
chr11	92034500	92053500	17	8475	6
chr11	96032500	96076925	17	12375	10.44
chr11	118016875	118051800	17	12450	11.8
chr11	126206075	126239050	17	9650	11.92
chr12	58225475	58263400	17	15550	13.7666666666667
chr13	95353850	95366350	17	6975	8.4
chr14	36972825	36994800	17	10975	5.24137931034483
chr14	105931200	105958575	17	12375	9.90476190476191
chr15	70369975	70394550	17	14950	4.83720930232558
chr16	24740000	24763975	17	8450	13.2631578947368
chr16	56640925	56682250	17	11775	14.0555555555556
chr16	75260550	75306350	17	21825	13.2682926829268
chr16	86527650	86550650	17	9900	10.9032258064516
chr17	7339000	7389800	17	13900	12.9019607843137
chr17	70101050	70122925	17	9325	9.51515151515152
chr18	8685400	8735800	17	10950	13.9347826086957
chr19	2028250	2062950	17	12050	8.15094339622642
chr19	8506350	8527100	17	7750	6.36363636363636
chr2	65630750	65666400	17	10050	11.5
chr2	85166800	85207500	17	9175	13.3181818181818
chr2	161243975	161266200	17	8875	7.78181818181818
chr2	232520150	232554475	17	13250	10
chr20	17627575	17664100	17	7175	14.1714285714286
chr3	27753800	27773725	17	12700	10.6666666666667
chr3	71176325	71218575	17	10850	14
chr3	140788775	140814175	17	12300	9.61290322580645
chr4	53721475	53750275	17	8475	13
chr5	139112875	139145975	17	11600	10.4347826086957
chr8	103793625	103826950	17	10100	12.7659574468085
chr9	138882100	138912925	17	12550	5.23664122137405
chrX	25011350	25041225	17	10300	12.0588235294118
chr1	19248575	19292825	16	13875	10.1311475409836
chr1	23871525	23908025	16	12525	9.87692307692308
chr1	113240575	113266750	16	13375	6.64
chr1	213123150	213155375	16	10475	12.4897959183673
chr1	226288450	226323925	16	9575	9.82222222222222
chr10	101279625	101301100	16	13150	3.94444444444444
chr10	106065575	106114050	16	18575	10.125
chr10	114879650	114900000	16	11600	9.5
chr11	2704100	2743350	16	15475	11.4285714285714
chr11	73017500	73054975	16	13800	8.95652173913044
chr12	42864150	42882150	16	7175	9.84
chr12	49349275	49394350	16	16900	11.6363636363636
chr12	58119625	58166975	16	14250	7.39130434782609
chr12	116553775	116583225	16	7000	11.5555555555556
chr14	54409525	54449225	16	13375	12.6913580246914
chr14	74206250	74241900	16	17325	8.73684210526316
chr14	105125950	105175025	16	19325	6.86206896551724
chr15	60285325	60305150	16	15200	4.77777777777778
chr15	66692575	66720500	16	9400	10.6
chr16	29796275	29837550	16	13900	10.4047619047619
chr17	4837450	4892325	16	11375	10.8205128205128
chr17	27892575	27926175	16	14225	8.96842105263158
chr17	35275300	35307700	16	20975	3.52941176470588
chr17	36857300	36877075	16	10700	5
chr17	40819650	40836425	16	12675	1.77272727272727
chr18	76726425	76751750	16	9650	5.15151515151515
chr19	5109350	5133125	16	11750	8.4
chr2	66651650	66674350	16	10925	7.50943396226415
chr2	119972125	120022800	16	10600	10.936170212766
chr2	172944900	172975250	16	18550	8.48484848484848
chr2	200320025	200336250	16	10675	1.53333333333333
chr2	224794800	224826425	16	11650	8.47368421052632
chr20	1782600	1800675	16	7075	7.80952380952381
chr20	21479250	21504600	16	13050	11.3333333333333
chr20	52350725	52385950	16	13300	9.84905660377358
chr21	38063900	38083400	16	14475	2.12903225806452
chr21	43171525	43200050	16	13850	10.5128205128205
chr22	17847400	17870325	16	9650	5
chr22	45891900	45913250	16	9350	7.21212121212121
chr3	62350725	62365400	16	11625	0.864864864864865
chr5	172655725	172674250	16	10400	5.03448275862069
chr6	24899975	24937225	16	8450	12.16
chr7	7215500	7256400	16	7925	12.88
chr1	25888875	25915075	15	7875	9
chr1	43995100	44032025	15	15500	9.9344262295082
chr1	47897225	47918250	15	9025	6.62857142857143
chr1	90369575	90399000	15	10300	7.2
chr1	214150300	214163975	15	9325	4.11111111111111
chr1	221049675	221070075	15	10550	3.48387096774194
chr10	22604575	22635250	15	9625	11.3333333333333
chr10	34925250	34946175	15	7450	10.6086956521739
chr10	119293775	119314000	15	10800	6.71428571428571
chr11	67028675	67072575	15	14025	10.6376811594203
chr11	118475875	118507250	15	14500	6.368
chr11	124587450	124633150	15	14275	11.9302325581395
chr13	28527175	28555050	15	12700	6
chr15	69365875	69387475	15	11500	5.61538461538461
chr15	93351175	93383700	15	11275	12.047619047619
chr15	93446000	93466275	15	7250	5.59183673469388
chr16	21521550	21539350	15	6550	6.81481481481481
chr16	56297650	56331400	15	8950	6.81578947368421
chr17	8895150	8932775	15	9125	10.0857142857143
chr17	17809975	17862600	15	8775	12.0869565217391
chr17	20932225	20957500	15	6425	10.1034482758621
chr17	27029700	27054700	15	10975	9.66666666666667
chr17	71275100	71322000	15	10975	11.2682926829268
chr17	77178325	77217575	15	11900	9.11111111111111
chr18	45438300	45459525	15	8825	8.81481481481481
chr18	46352800	46405900	15	13675	9.93220338983051
chr18	53154325	53181700	15	6775	11.3333333333333
chr18	56505500	56538900	15	15450	10.8
chr19	7918375	7940100	15	9950	9.38461538461539
chr19	48110950	48130450	15	8050	8.55555555555556
chr19	48821775	48837600	15	6800	6
chr2	85383225	85416950	15	11325	12.135593220339
chr2	85632425	85666150	15	13750	6.85
chr2	97192775	97220650	15	8950	11.7037037037037
chr2	120427675	120460975	15	9875	9.575
chr20	55818675	55846050	15	11850	11.5121951219512
chr20	62460000	62497325	15	14550	8.33333333333333
chr22	25362275	25409250	15	9000	10.7605633802817
chr22	42303775	42329875	15	9475	10.1714285714286
chr22	50322625	50364775	15	12575	6.10619469026549
chr3	63939950	63961825	15	7700	8.58064516129032
chr4	4854075	4874350	15	10525	4.34782608695652
chr5	1874275	1888200	15	9775	5.30434782608696
chr5	118677525	118705700	15	6225	11.8857142857143
chr5	146933975	146958100	15	7350	8.57142857142857
chr5	180614800	180651900	15	9475	9.97402597402597
chr6	1604350	1625875	15	12025	8.25
chr6	144274075	144295600	15	9250	8
chr7	29304850	29340050	15	8150	9.47058823529412
chr7	73682800	73727225	15	9250	11.6521739130435
chr7	100932400	100953750	15	7650	8.04651162790698
chr7	127650775	127673575	15	7675	9.625
chr9	97663825	97693225	15	6850	11.2
chr9	135455100	135469275	15	10825	3.1
chr9	139081300	139097750	15	7200	10.4
chrX	71136775	71179175	15	8375	11.9770114942529
chrX	153190575	153239925	15	10100	11.84
chr1	16532375	16564350	14	10750	10.3666666666667
chr1	32392450	32422200	14	8175	7.84848484848485
chr1	63781925	63797950	14	9125	10.8571428571429
chr1	150520975	150553050	14	13175	8.11428571428571
chr1	197871150	197892600	14	11550	10.9189189189189
chr10	13380375	13395400	14	7125	6.38461538461539
chr10	28965025	28979725	14	7200	4.2962962962963
chr10	80981250	81008475	14	12000	10.05
chr11	932475	959300	14	9475	5.08695652173913
chr11	1567175	1595975	14	13250	3.66
chr11	67763700	67811950	14	10100	10.7666666666667
chr11	70952075	70967425	14	9300	4
chr12	89737000	89753675	14	10550	6.5
chr14	65419950	65454750	14	9000	9.33333333333333
chr15	73640475	73668400	14	8500	10
chr15	75061025	75085975	14	8325	7.03448275862069
chr15	89147300	89171750	14	10600	7.84210526315789
chr15	101779825	101799125	14	6525	4.84210526315789
chr16	57504675	57521725	14	9675	5.57894736842105
chr16	74053875	74070550	14	5650	8.68181818181818
chr17	25659125	25681750	14	7375	8.96296296296296
chr17	74116350	74143925	14	17200	4.42553191489362
chr17	77804525	77819500	14	11950	0.72
chr18	4117850	4148700	14	6725	10.3692307692308
chr19	35626050	35647125	14	8975	9
chr19	39875775	39907050	14	11050	9.21052631578947
chr19	47128150	47165325	14	8875	10.7906976744186
chr2	55234675	55259050	14	6425	8.61224489795918
chr2	64865000	64882250	14	6300	8.47619047619048
chr20	30279575	30311225	14	13450	8.41860465116279
chr22	26317325	26334500	14	6600	8.88888888888889
chr3	50161075	50211575	14	17800	4.46739130434783
chr4	10103700	10125750	14	11200	5
chr4	169752675	169772275	14	6525	7.52380952380952
chr5	3100150	3124925	14	13050	9.19402985074627
chr5	50672500	50695825	14	10925	7
chr5	76923725	76941900	14	8000	5.03703703703704
chr5	159687625	159725475	14	10825	10.3921568627451
chr5	177539925	177559175	14	10975	2.90322580645161
chr6	43957300	43975900	14	8250	8.59574468085106
chr6	99272175	99296725	14	12650	8.63829787234043
chr7	81800	101450	14	7300	8.34146341463415
chr7	50834850	50861825	14	8625	8.8125
chr8	667725	689525	14	5875	11.0285714285714
chr8	68862300	68884900	14	8075	8.55172413793103
chr1	37494850	37512775	13	9150	4.40816326530612
chr1	50881075	50897075	13	8400	1.80821917808219
chr1	200328825	200344900	13	7100	9.63636363636364
chr10	103574550	103604600	13	8600	9.40540540540541
chr10	114556650	114577300	13	7450	8.72727272727273
chr10	124892075	124915275	13	15175	2.51111111111111
chr11	76478675	76514025	13	11675	7.26
chr11	93217050	93232875	13	6825	7.78571428571429
chr12	52624400	52644700	13	7800	7.05882352941176
chr12	54131875	54151000	13	7025	8.42424242424242
chr12	109006825	109035750	13	6975	9.85714285714286
chr14	61099525	61125975	13	14250	3.46511627906977
chr14	100745975	100780300	13	9025	8.75
chr16	31140925	31161775	13	9200	9.45454545454546
chr16	48398875	48420825	13	6775	8.75
chr16	54961750	54974200	13	8200	2.2962962962963
chr17	1530075	1553825	13	8775	9.93333333333333
chr17	30810000	30825700	13	6825	5.26666666666667
chr17	39666800	39705575	13	8800	9.6144578313253
chr17	45947450	45982425	13	7525	8.90909090909091
chr17	80186125	80201275	13	6400	5.83783783783784
chr19	5947425	5969850	13	12200	6.26666666666667
chr19	10980425	11009600	13	12000	6.28205128205128
chr2	62422100	62443275	13	6125	7.91666666666667
chr2	175190375	175209700	13	13150	4.94117647058824
chr20	48595750	48608700	13	9475	1.95833333333333
chr20	60005550	60025525	13	8525	5.04
chr22	39254575	39270400	13	7450	5.21739130434783
chr3	23776850	23804850	13	6625	9.96875
chr3	50552200	50583650	13	8450	9.95454545454546
chr3	128198550	128216600	13	12875	3.53125
chr3	157812050	157828775	13	7175	5.64444444444444
chr3	169375700	169387950	13	8550	1.6551724137931
chr3	187453725	187469075	13	7725	8.27027027027027
chr4	2391450	2421525	13	10775	6.60759493670886
chr4	7892425	7918100	13	7875	9.51351351351351
chr4	54957275	54976825	13	12125	3.24242424242424
chr4	140999275	141019975	13	7700	6.10810810810811
chr5	174961350	174988975	13	6275	8.81481481481481
chr6	20866000	20882600	13	6300	6.2
chr6	35684900	35710900	13	12350	4.58823529411765
chr7	51373800	51397250	13	7300	8.79245283018868
chr7	99745875	99775600	13	8600	8.71186440677966
chr7	121773650	121790275	13	5550	9.78947368421053
chr7	130578925	130607400	13	8375	7.92207792207792
chr7	148394550	148420550	13	7600	8
chr8	22240450	22257875	13	6075	5.05882352941176
chr8	25894725	25909750	13	12150	2.10526315789474
chr8	60018450	60033375	13	5950	8.73333333333333
chr8	77584900	77600325	13	4875	8.8
chr9	116353700	116386025	13	9700	5.56818181818182
chr9	119037975	119051250	13	6700	3.46153846153846
chr9	124040875	124068500	13	7575	9.66666666666667
chr9	128507900	128526075	13	6475	7.78947368421053
chrX	153596625	153613175	13	5400	7.84615384615385
chr1	26481175	26498550	12	8575	5.76190476190476
chr1	38460650	38480050	12	9500	5.57894736842105
chr1	55030000	55056125	12	7750	8.45454545454546
chr10	52322025	52341925	12	4050	8.94736842105263
chr10	97226850	97241525	12	5425	8.85714285714286
chr10	99078325	99102175	12	8875	8
chr10	102973800	102998425	12	10425	5.38028169014085
chr10	103042100	103058125	12	7600	8.57142857142857
chr11	10310950	10332425	12	9150	6.82666666666667
chr11	27408125	27418050	12	4525	7
chr11	57078100	57094475	12	9100	7.125
chr11	65652000	65671100	12	6775	6.41176470588235
chr11	91949325	91962025	12	6575	7.69230769230769
chr11	134136800	134148025	12	6375	3.05
chr12	49726875	49742050	12	9675	8.33333333333333
chr12	57997300	58027525	12	11425	6.67796610169492
chr12	102211925	102225325	12	4525	7.26315789473684
chr12	125395775	125414075	12	9100	6.27272727272727
chr13	29058100	29072275	12	5875	7.12820512820513
chr13	36558225	36570550	12	4850	6.375
chr13	113539825	113565800	12	9750	8.97297297297297
chr14	38052600	38069775	12	9650	4.47058823529412
chr14	59086400	59106725	12	10750	5.2
chr14	64853200	64862475	12	4800	3.10526315789474
chr14	73689500	73707000	12	8125	5.5625
chr14	75733975	75762875	12	8000	8.78260869565217
chr15	40721325	40748950	12	14125	4.47058823529412
chr16	115950	134275	12	11275	4.33962264150943
chr16	19862350	19876150	12	8750	7
chr16	53113525	53134725	12	10500	4.21333333333333
chr16	57829525	57850900	12	9475	6.3125
chr17	72422700	72453750	12	12075	7.37209302325581
chr18	56930825	56944000	12	7800	4.7
chr19	3358125	3371200	12	6125	8.48484848484848
chr19	41303900	41318925	12	9475	3.66666666666667
chr19	46906950	46920125	12	6250	5.8
chr19	48893300	48919250	12	10100	8.36363636363636
chr19	50363150	50382800	12	5475	8.66666666666667
chr2	11882950	11894925	12	6850	7.79310344827586
chr2	38300400	38335775	12	12850	8.2
chr2	42268075	42282550	12	8450	5.4
chr2	64071050	64083400	12	9625	1.09677419354839
chr2	71113750	71134875	12	8075	4.50877192982456
chr2	75060525	75078375	12	9650	2.79245283018868
chr2	157176375	157191750	12	8325	4.83870967741935
chr20	632425	646750	12	7725	5.75
chr20	2668450	2690150	12	6700	5.375
chr20	39764100	39786950	12	8400	8.66666666666667
chr21	34391775	34409275	12	10700	2.48936170212766
chr21	46776475	46788775	12	6400	1.95238095238095
chr22	33445475	33463050	12	9225	7.81818181818182
chr22	46464950	46477725	12	7800	4.41379310344828
chr3	32440925	32464775	12	7025	6.63157894736842
chr4	113667500	113686650	12	5200	6.78260869565217
chr4	154702525	154714700	12	5675	6.78787878787879
chr4	185358800	185377875	12	7525	3.69565217391304
chr5	3590375	3606675	12	8400	4.76595744680851
chr5	71528725	71542375	12	4275	7.16666666666667
chr5	109024575	109041650	12	4875	6.32432432432432
chr5	170733850	170745675	12	7200	1.38775510204082
chr5	174145025	174163625	12	8450	5.71428571428571
chr6	1378225	1394675	12	9575	6.41666666666667
chr6	6677350	6698125	12	6700	8.21621621621622
chr6	28732625	28746675	12	7575	6.16
chr6	85472050	85484925	12	5550	6.20833333333333
chr6	108477475	108501300	12	11475	8.33333333333333
chr6	138805025	138821650	12	6175	7.96
chr6	158401875	158418925	12	7150	6.78787878787879
chr6	167161000	167185025	12	7050	7.36666666666667
chr7	1080525	1105875	12	7275	6.11764705882353
chr7	20152425	20169825	12	5025	7
chr7	69276750	69306500	12	5575	8.7741935483871
chr7	137618000	137644250	12	6625	8.6
chr7	149461525	149488250	12	8175	5.40540540540541
chr8	427125	439525	12	6275	5.625
chr8	11280600	11301100	12	9125	7.18918918918919
chr8	17012925	17028700	12	4350	7.18518518518519
chr9	96704925	96725325	12	12450	3.89473684210526
chr9	125093850	125111050	12	5875	8.25
chrX	39862100	39874725	12	8500	4.81818181818182
chrX	152058175	152076300	12	5225	7.25
chr1	20800125	20814925	11	6250	2.85393258426966
chr1	26602300	26618250	11	6900	6
chr1	144925850	144941725	11	6550	7.54545454545455
chr1	153928675	153941325	11	6300	2.88888888888889
chr1	170626700	170639000	11	6900	6.34782608695652
chr1	244608200	244625325	11	5800	7.68888888888889
chr10	81951400	81967925	11	6100	7.41176470588235
chr10	118917925	118928175	11	5050	3.45454545454545
chr11	3174750	3191550	11	8250	3.18181818181818
chr11	43574850	43605300	11	9675	7.12
chr11	69449400	69460825	11	6850	3.28
chr12	4377650	4389725	11	6575	2.57894736842105
chr12	89466200	89494625	11	8200	7.73170731707317
chr12	95589025	95603900	11	6800	6.47368421052632
chr12	103343975	103360725	11	7175	3.43478260869565
chr12	122062750	122075775	11	6100	4.77777777777778
chr12	129301100	129309550	11	4375	3
chr13	28489500	28503400	11	6825	5.07142857142857
chr13	110775400	110791425	11	6875	6.33333333333333
chr15	60681950	60693425	11	6450	3.26086956521739
chr15	62740075	62758725	11	5550	7.30666666666667
chr15	78354250	78369575	11	7350	3.84375
chr16	11587075	11597975	11	5000	2.83333333333333
chr16	70450800	70474375	11	11150	4.35514018691589
chr16	88694800	88718900	11	8025	6.92307692307692
chr17	1386125	1397150	11	6525	1.69811320754717
chr17	38209600	38232450	11	10875	6.02564102564103
chr17	41969300	41987600	11	7925	5.89473684210526
chr17	73538150	73554850	11	5550	7.33333333333333
chr17	81036050	81049300	11	7400	3.41666666666667
chr18	11976775	11996225	11	7250	6.46153846153846
chr18	19744625	19757325	11	6575	6.53061224489796
chr18	48554525	48572350	11	5475	6.40677966101695
chr19	2235000	2254525	11	7100	6.05357142857143
chr19	56146875	56170575	11	10100	5.95238095238095
chr19	56616775	56633600	11	9650	6.43478260869565
chr2	19546950	19563475	11	7700	3.3968253968254
chr2	39626350	39640950	11	5175	5.61538461538461
chr2	175650500	175661600	11	5000	5.05882352941176
chr2	219257675	219272675	11	8175	2.24
chr20	32596525	32614025	11	6975	6.22784810126582
chr20	47893575	47905275	11	6825	4.88372093023256
chr21	40176625	40186925	11	6300	2.29411764705882
chr21	44490225	44507475	11	5500	6.06896551724138
chr21	44574025	44599225	11	8200	7.23076923076923
chr22	41875125	41887650	11	7325	3.30769230769231
chr22	45334800	45356475	11	9325	7.28767123287671
chr22	46362225	46375500	11	8075	4.08695652173913
chr3	8535650	8546150	11	6425	4.66666666666667
chr3	16698600	16714025	11	5400	7.02564102564103
chr3	46920475	46940875	11	5775	7.88
chr3	48590050	48601900	11	5350	2.97142857142857
chr3	127988725	128006575	11	7900	7.21052631578947
chr3	134030850	134054150	11	8850	6.99065420560748
chr3	196354700	196378925	11	5825	6.625
chr4	53700050	53709275	11	4700	5.3
chr4	81104350	81128800	11	8000	5.53846153846154
chr4	85412650	85424550	11	6475	2.88888888888889
chr4	109081975	109094900	11	6125	6.55555555555556
chr5	1095250	1119675	11	13800	7.76
chr5	112601275	112612150	11	6050	2.5
chr5	145710875	145725925	11	5875	4.05128205128205
chr6	5992825	6009675	11	12625	1.08571428571429
chr6	15894300	15913575	11	7275	6.08695652173913
chr6	100894300	100917725	11	12025	7.15555555555556
chr6	170595150	170608150	11	9825	2.14285714285714
chr7	8472625	8484275	11	6400	5.90909090909091
chr7	35288200	35301800	11	7675	4.16666666666667
chr7	36312525	36331900	11	9050	7.8
chr7	74063175	74078875	11	6875	6.72222222222222
chr7	90250000	90256250	11	4300	1.42857142857143
chr7	100464100	100495175	11	10650	5.69014084507042
chr7	121939725	121957550	11	10175	1.78313253012048
chr8	481200	497350	11	7075	5.76
chr8	26171725	26189675	11	5425	6.64
chr8	146011125	146026400	11	7850	2.45283018867925
chr9	73727700	73739125	11	5475	3.6
chr9	133708850	133723675	11	6150	3.42857142857143
chr1	2978225	2994900	10	8000	4.9811320754717
chr1	12771900	12779325	10	4825	2.17142857142857
chr1	27462675	27482325	10	8275	4.92156862745098
chr1	39451250	39468125	10	8300	4.23529411764706
chr1	47689450	47701300	10	6475	5.02702702702703
chr1	91298925	91308200	10	6075	3.77777777777778
chr1	112262625	112284125	10	8600	6.63829787234043
chr1	147011025	147018475	10	4250	1.71428571428571
chr1	154577550	154590000	10	5225	3.47368421052632
chr1	155936375	155954625	10	12525	0.822085889570552
chr1	169071700	169085650	10	5650	5.46666666666667
chr1	202772525	202782325	10	5275	5.75
chr1	203476325	203494625	10	8025	3.48148148148148
chr1	204302675	204314925	10	5725	4.94736842105263
chr10	7447325	7455725	10	5075	5.22222222222222
chr10	35924700	35933650	10	4675	5.05882352941176
chr10	74512325	74519725	10	4725	1.72727272727273
chr10	80721550	80745875	10	6600	6.45569620253165
chr10	97259425	97271650	10	3900	6.8
chr10	116274775	116287350	10	5450	5.44
chr10	118889850	118900300	10	7625	1.375
chr10	130335900	130342875	10	5225	0.666666666666667
chr11	2396700	2412025	10	7450	5
chr11	20176150	20186000	10	6850	1.77777777777778
chr11	32440150	32461000	10	9500	6.66666666666667
chr11	44324825	44342000	10	9025	4.49350649350649
chr11	47414350	47431600	10	5700	6.20512820512821
chr11	69513975	69527550	10	7625	5.2
chr11	99287300	99296625	10	3100	5.85185185185185
chr11	128554975	128565425	10	7525	2.91666666666667
chr12	31466975	31480300	10	6225	6
chr12	52510050	52521675	10	5375	6.61111111111111
chr12	54772100	54788150	10	9450	5.19444444444444
chr12	57846075	57857025	10	6250	2.53061224489796
chr12	63322150	63330225	10	4100	3.17647058823529
chr12	65059425	65069600	10	5725	3.15789473684211
chr12	81470725	81480475	10	3500	4.92307692307692
chr13	79167700	79184225	10	9375	2.73394495412844
chr14	37123600	37136500	10	7500	3.63636363636364
chr14	60972800	60983450	10	6975	4.25
chr14	105789250	105799600	10	7700	2.27272727272727
chr15	44211650	44225275	10	5700	6.875
chr15	72514575	72530550	10	6225	6.76190476190476
chr15	76626475	76640350	10	9475	1.62790697674419
chr15	89447850	89457400	10	5975	4.30769230769231
chr16	11032350	11044950	10	8025	2.75471698113208
chr16	27324525	27342500	10	6925	5.23636363636364
chr16	30953025	30970375	10	5700	5.70588235294118
chr16	54315425	54325925	10	6675	1.81818181818182
chr16	67679075	67702400	10	6250	6.13953488372093
chr16	74898550	74906175	10	3825	2.77777777777778
chr16	81743025	81752925	10	4200	2.26086956521739
chr16	84869750	84883100	10	5125	6.82539682539683
chr16	86597725	86613875	10	8825	2.14634146341463
chr17	3790900	3808875	10	6800	6.89320388349515
chr17	4751175	4764325	10	7150	2.83076923076923
chr17	27939850	27952525	10	8950	2.16666666666667
chr17	44886675	44900275	10	7625	6.58064516129032
chr17	45917500	45935800	10	7075	6.76363636363636
chr17	62769700	62781600	10	6500	4.91428571428571
chr17	73336825	73348800	10	6950	2.25
chr18	8790975	8802400	10	5650	3.6
chr18	53084025	53093200	10	4275	3.46666666666667
chr18	56002200	56014250	10	5725	6.07142857142857
chr18	56573125	56584650	10	4725	4.07142857142857
chr18	74197300	74208850	10	4125	5.05882352941176
chr18	77152975	77164625	10	5375	4.13793103448276
chr18	77861550	77878200	10	5325	6.38095238095238
chr19	6730025	6745025	10	6950	5.93103448275862
chr19	7980450	7994275	10	5875	4.41025641025641
chr19	35485300	35495650	10	5400	3.18918918918919
chr19	41692300	41702375	10	6150	1.88888888888889
chr19	55894350	55905000	10	7250	1.58823529411765
chr19	58891400	58921125	10	7775	6.3448275862069
chr2	20863600	20876025	10	7675	1.57142857142857
chr2	42248550	42260425	10	4750	6.6
chr2	58759825	58771200	10	5425	4.48979591836735
chr2	74222975	74237625	10	7450	4.47761194029851
chr2	85980050	85999825	10	7950	5.86776859504132
chr2	111488450	111499725	10	4575	5.05263157894737
chr2	218793525	218813150	10	6625	6.8
chr20	12729350	12743950	10	4425	6.55882352941176
chr20	20343050	20354325	10	8400	1.26760563380282
chr20	20794900	20805750	10	4775	4.68181818181818
chr20	38891475	38908200	10	6525	4.64516129032258
chr20	55199250	55213175	10	8650	3.57894736842105
chr20	60929450	60957875	10	19150	3.07216494845361
chr21	28214625	28225525	10	5175	3.27710843373494
chr21	35566425	35577600	10	6175	3.04761904761905
chr21	47390175	47403575	10	8200	3.8125
chr22	45392625	45411025	10	4900	6.61538461538461
chr3	14313550	14332750	10	5950	6.23076923076923
chr3	64663700	64674800	10	5350	2.51063829787234
chr3	124592125	124608800	10	7850	5.6
chr3	138654525	138669875	10	11325	5.35
chr3	171170125	171180225	10	5125	3.36585365853659
chr3	195528050	195538775	10	5975	3.17391304347826
chr3	195611900	195625400	10	7925	2
chr4	22500950	22510750	10	4000	4.23255813953488
chr4	42484500	42493950	10	4000	3.74193548387097
chr5	2747600	2759050	10	5675	4.3
chr5	37834400	37848525	10	7875	3.95348837209302
chr5	43034100	43045900	10	5925	4.09375
chr5	74111325	74119625	10	4575	2.28571428571429
chr5	80251800	80261050	10	4800	3.6875
chr5	82759950	82772575	10	4400	6.72727272727273
chr5	98104075	98111850	10	4225	4.06896551724138
chr5	107410275	107420200	10	3550	5.39393939393939
chr5	112548000	112558925	10	3825	6.08
chr5	147239525	147256100	10	6875	6
chr5	179766600	179781950	10	10425	5.15789473684211
chr6	42100700	42111650	10	7625	2.12121212121212
chr6	116421525	116430300	10	4525	5.82608695652174
chr7	2505375	2518600	10	5450	5.93939393939394
chr7	5446550	5470425	10	12425	6.29906542056075
chr7	25891050	25902900	10	5825	5.29411764705882
chr7	41732900	41746200	10	5000	4.97297297297297
chr7	70921450	70939475	10	10050	5.125
chr7	102573450	102585950	10	5200	6.32258064516129
chr7	117508000	117517125	10	3300	4.33333333333333
chr7	129409275	129427475	10	12850	1.55813953488372
chr7	157197750	157206025	10	4325	4.52631578947368
chr8	73905875	73924525	10	4825	6.17021276595745
chr8	97155825	97174475	10	8450	6.48837209302326
chr8	143678375	143699050	10	9625	4.75
chr9	965600	978025	10	7800	3.76623376623377
chr9	6761400	6781100	10	6775	6.60377358490566
chr9	100609850	100620850	10	6100	3.76
chr9	124975600	124991700	10	7975	5.03448275862069
chr9	128410725	128420425	10	7050	1.16666666666667
chrX	2711425	2723750	10	4450	6.40740740740741
chrX	13952275	13963425	10	3925	6.20689655172414
chrX	114921400	114931500	10	4050	5.37142857142857
chrX	133676450	133685950	10	4100	4.72
chrX	153141575	153153050	10	7400	2.5
chr1	17019125	17029725	9	6875	1.17857142857143
chr1	17754575	17768575	9	8675	2.1304347826087
chr1	21835075	21846575	9	4650	4.52631578947368
chr1	23918325	23928025	9	5400	4.10526315789474
chr1	26021800	26038625	9	7675	5.55555555555556
chr1	27018525	27033300	9	7450	4.78260869565217
chr1	33803125	33816325	9	8050	2.6078431372549
chr1	40357075	40368525	9	7800	2.21428571428571
chr1	48359200	48365750	9	4025	1.88
chr1	66796225	66803200	9	3975	2.75862068965517
chr1	66811650	66826150	9	6075	4.14285714285714
chr1	90296675	90310050	9	6575	3.92452830188679
chr1	160078350	160094900	9	6475	5.65909090909091
chr1	208404700	208412950	9	5025	5.18518518518519
chr1	212779100	212787775	9	6100	1.47368421052632
chr1	224681400	224694350	9	5675	5.875
chr1	225997325	226015200	9	7025	3.91666666666667
chr1	233424225	233432050	9	3425	3.39130434782609
chr1	234734575	234749375	9	7450	2.44444444444444
chr1	247454925	247463000	9	5775	1.1304347826087
chr10	11185350	11199350	9	5125	5.72307692307692
chr10	34465300	34479925	9	7250	3.20634920634921
chr10	79787975	79801525	9	6225	3.6
chr10	126831325	126851700	9	14525	2.97029702970297
chr10	135137650	135157125	9	5575	5.24489795918367
chr11	6339675	6350125	9	6050	4
chr11	27716950	27724800	9	4625	2.23529411764706
chr11	46015150	46025575	9	4250	5.44827586206897
chr11	46925425	46941475	9	9300	2.85714285714286
chr11	63888375	63900275	9	4975	3.55555555555556
chr11	67885250	67897250	9	6200	4
chr11	73237925	73252125	9	5050	5.48235294117647
chr11	126455325	126479125	9	7675	5.80952380952381
chr11	133816025	133828325	9	9075	3.57142857142857
chr12	6371500	6391550	9	6950	4.5
chr12	7937325	7952425	9	5475	5.51428571428571
chr12	10513375	10525700	9	5625	4.17948717948718
chr12	16756900	16764375	9	4800	2.33333333333333
chr12	111859700	111876650	9	8275	2.6969696969697
chr13	22242600	22250150	9	4775	1.41666666666667
chr13	40063700	40073700	9	4925	2.10666666666667
chr13	53419825	53426875	9	4900	4.26086956521739
chr13	100504450	100518200	9	4200	4.08
chr13	107565925	107572800	9	3250	4.41176470588235
chr13	110913475	110919950	9	3650	5.81818181818182
chr14	34400400	34411300	9	5800	5.7037037037037
chr14	36736975	36742550	9	3625	2
chr14	90076475	90087425	9	5575	3.75438596491228
chr14	98096600	98106875	9	4225	4.94117647058824
chr14	101365350	101371800	9	3725	3.77777777777778
chr15	63361500	63382975	9	8950	3.04166666666667
chr15	66330525	66335800	9	3700	1.1304347826087
chr15	73888300	73898700	9	5800	2.32258064516129
chr15	75485525	75497600	9	6400	3.12903225806452
chr15	93602175	93617725	9	10375	3.44444444444444
chr16	3687325	3704400	9	5475	4.62222222222222
chr16	3918575	3931925	9	4450	5.1304347826087
chr16	4660625	4669225	9	5975	1.36
chr16	11343450	11351625	9	4200	2.69387755102041
chr16	14591050	14604850	9	5100	5.17073170731707
chr16	19885775	19897475	9	6350	2.15384615384615
chr16	30544525	30560775	9	5550	4.72727272727273
chr16	57560825	57575425	9	7125	2.42253521126761
chr17	33407500	33417250	9	4400	4.38709677419355
chr17	74260600	74269425	9	4975	3.21739130434783
chr18	20710775	20724525	9	5950	5.42105263157895
chr18	35061025	35073575	9	5475	5.04761904761905
chr18	55094625	55114475	9	11075	2.76595744680851
chr19	36129850	36140425	9	4450	5
chr19	38874850	38885925	9	5400	4.22857142857143
chr19	50828250	50838525	9	6475	2.17142857142857
chr2	10463525	10473750	9	5300	3.55102040816327
chr2	20385475	20391925	9	3225	4
chr2	36683375	36691075	9	6075	1.35294117647059
chr2	43151075	43159650	9	7075	0.602739726027397
chr2	45227325	45242000	9	8475	2.15625
chr2	63270700	63287550	9	14975	0.459459459459459
chr2	72364875	72377600	9	7300	5.03703703703704
chr2	121100700	121107525	9	4925	1.27272727272727
chr2	158687275	158697600	9	5300	4.45833333333333
chr2	169095850	169105575	9	2925	4.57142857142857
chr2	171670050	171681075	9	9625	0.792452830188679
chr2	217553775	217561275	9	4525	2.71428571428571
chr2	227654275	227666650	9	5500	3.6
chr2	231725975	231758825	9	11725	5.84126984126984
chr2	232468175	232487450	9	7500	4.37894736842105
chr2	232570625	232582625	9	4125	4.4
chr20	6744250	6751450	9	3900	3.9047619047619
chr20	21679350	21695425	9	4600	5.82222222222222
chr20	43270075	43281950	9	6675	2.8
chr20	48754975	48771225	9	6425	5.03703703703704
chr20	49252200	49262925	9	5000	4.14285714285714
chr20	55499425	55507175	9	4825	1.35849056603774
chr21	32919200	32933150	9	5525	5.65116279069767
chr21	44084325	44097225	9	5300	4.76190476190476
chr21	46742175	46757100	9	5525	5.48148148148148
chr22	17731575	17754500	9	13225	2.81118881118881
chr3	52079475	52092300	9	5050	5.69014084507042
chr3	112359350	112367025	9	3900	3.73684210526316
chr3	128144950	128155250	9	5325	3.62962962962963
chr3	152016125	152026575	9	4250	4.84210526315789
chr3	197274100	197282850	9	3675	4.75471698113208
chr4	666925	686825	9	6575	4.34782608695652
chr4	16895750	16902700	9	3275	3.21428571428571
chr4	40623125	40634575	9	5325	4.91428571428571
chr4	52711150	52720200	9	3650	5.6551724137931
chr4	113429575	113444825	9	9575	2.1038961038961
chr4	123746750	123756450	9	4875	4.73913043478261
chr5	54516025	54530700	9	7675	3.07936507936508
chr5	60704075	60713500	9	4250	5.29032258064516
chr5	122421700	122436050	9	8175	4.64864864864865
chr5	153852275	153866350	9	10225	1.39393939393939
chr5	172751125	172758800	9	4300	3.44
chr6	678025	685625	9	5100	1.47368421052632
chr6	50787225	50795800	9	5425	2.27906976744186
chr6	56605100	56617400	9	3325	4.88
chr6	87912950	87924500	9	4250	4.48648648648649
chr6	98484500	98495325	9	4950	2.58333333333333
chr6	100050500	100067400	9	6225	5.32142857142857
chr6	108434900	108445900	9	6850	4.48
chr6	137807775	137819675	9	10625	0.645161290322581
chr6	160389475	160405800	9	7600	4.25531914893617
chr7	2143425	2151425	9	3425	5.72727272727273
chr7	19145500	19160075	9	8875	3.72727272727273
chr7	27945700	27952725	9	3675	3.45454545454545
chr7	148840050	148848500	9	4750	2.73333333333333
chr8	99950750	99964150	9	10125	1
chr8	144093525	144108800	9	8075	3.43333333333333
chr9	72435800	72442650	9	4550	3.2
chr9	80197750	80204725	9	4625	1.68
chr9	84261150	84282775	9	6400	5.83606557377049
chr9	89555575	89564575	9	4325	5.31578947368421
chr9	127349700	127359475	9	6650	4.57142857142857
chr9	131643125	131658400	9	5300	4.88235294117647
chr9	132088975	132106350	9	6500	5.81818181818182
chr9	134607450	134614750	9	5050	1.5
chr9	134763450	134775700	9	5700	4.41269841269841
chr9	139733850	139745125	9	6425	4.90909090909091
chrX	21960375	21972700	9	4575	5.7
chrX	132479475	132487700	9	2625	4
chr1	8931625	8943925	8	6425	2.26966292134831
chr1	14918650	14929050	8	5525	3.52727272727273
chr1	15478600	15483925	8	3400	1.30612244897959
chr1	16338725	16345925	8	5175	2.16666666666667
chr1	25240625	25262025	8	8825	4.04324324324324
chr1	32526050	32539750	8	4600	4.21052631578947
chr1	41264750	41272725	8	3675	4.19047619047619
chr1	75595250	75603350	8	6350	1.06976744186047
chr1	86041925	86051875	8	5925	1.85714285714286
chr1	94280100	94287650	8	4000	3.26829268292683
chr1	94577375	94586900	8	3500	4.54545454545455
chr1	113446700	113456750	8	4450	4.06666666666667
chr1	116183700	116198300	8	6100	4.4390243902439
chr1	147037025	147042300	8	2650	2.43137254901961
chr1	154150650	154160675	8	5475	3.84
chr1	154832800	154843325	8	4750	2.59770114942529
chr1	160368475	160381550	8	8450	1.92660550458716
chr1	204541950	204549375	8	5150	1.91489361702128
chr1	204675075	204684650	8	6325	3.48148148148148
chr1	207804325	207809200	8	2600	3.61904761904762
chr1	221886325	221892875	8	3900	3.33333333333333
chr1	226126875	226139150	8	5550	2.26666666666667
chr1	235799200	235815075	8	6225	4.13592233009709
chr10	3822500	3830400	8	2950	4.56
chr10	52372450	52386700	8	6350	3.96774193548387
chr10	71327875	71339525	8	10275	0.216494845360825
chr10	74542500	74554575	8	5500	3.81818181818182
chr10	78868875	78876100	8	4450	2.6
chr10	85918850	85925375	8	3075	3.23076923076923
chr10	94819550	94840125	8	11200	3.18681318681319
chr10	103530200	103543800	8	10200	1
chr10	104208950	104215375	8	3025	1.94444444444444
chr10	104535000	104543375	8	5850	1.6078431372549
chr10	125823850	125835625	8	4375	4.69333333333333
chr10	134257850	134267175	8	5400	1.87755102040816
chr11	45868425	45881675	8	4825	4.1
chr11	57404700	57418150	8	9475	3.42857142857143
chr11	79143825	79153025	8	4325	3.73333333333333
chr11	119661275	119668875	8	5525	1.6271186440678
chr11	133399125	133415850	8	7650	3.84848484848485
chr12	25054550	25060000	8	3850	1.82608695652174
chr12	49206000	49214525	8	4975	1.31428571428571
chr12	51006700	51020275	8	6750	2.60869565217391
chr12	57479475	57490425	8	5575	2.65217391304348
chr12	66285100	66294600	8	6825	1.57446808510638
chr12	69860575	69870400	8	3850	4.11764705882353
chr12	81599650	81605075	8	2625	3.47826086956522
chr12	125667975	125679050	8	7100	2.45714285714286
chr12	130642800	130651000	8	3875	3.21739130434783
chr13	26545075	26554550	8	4075	3.1864406779661
chr13	28363550	28372025	8	6025	1.33333333333333
chr13	101766650	101773975	8	3925	3.25
chr14	35800800	35822400	8	7550	4.5
chr14	68935700	68944675	8	4850	4.22222222222222
chr14	85995800	86003450	8	5325	1.81818181818182
chr14	91070225	91075600	8	2650	2.46153846153846
chr14	99875025	99881425	8	3600	3.65217391304348
chr14	99886400	99892900	8	3125	2.57142857142857
chr14	104601225	104608525	8	5525	1.71428571428571
chr15	31367725	31374250	8	5075	0.785714285714286
chr15	57668000	57683300	8	7150	4.19512195121951
chr15	66470525	66475325	8	3225	1.38461538461538
chr15	68491825	68503900	8	5450	2.13333333333333
chr16	2517125	2526350	8	7100	1.8695652173913
chr16	11758550	11769675	8	6675	4.08333333333333
chr16	14394750	14405375	8	7025	4.3030303030303
chr16	26060775	26070250	8	4450	3.36231884057971
chr16	49308250	49318050	8	7100	1.54285714285714
chr16	49884450	49893675	8	5000	3.16417910447761
chr16	56223975	56232975	8	4650	4
chr16	56691150	56711250	8	7025	4.40506329113924
chr16	58055925	58067350	8	6000	3.50769230769231
chr16	89626150	89643150	8	7425	2.80519480519481
chr17	26728775	26735875	8	5450	1.27586206896552
chr17	27069125	27077800	8	6375	1.1
chr17	36825775	36831725	8	4550	1.24137931034483
chr17	36898675	36910400	8	6750	1.53658536585366
chr17	42384625	42394175	8	4700	3.52941176470588
chr17	57439950	57450075	8	5275	2.72727272727273
chr17	58460800	58470875	8	5400	4.5
chr17	66285500	66292950	8	3500	4.24
chr17	80053125	80066075	8	9825	1.18918918918919
chr18	13799375	13812950	8	5200	4.49586776859504
chr18	46064475	46075100	8	7400	2.27777777777778
chr18	47924900	47935200	8	5200	2.43010752688172
chr19	10526475	10535625	8	5150	3.49090909090909
chr19	30713575	30720825	8	4050	1.57894736842105
chr19	35529900	35537000	8	4050	2.82926829268293
chr19	46264900	46275275	8	6300	3.92307692307692
chr19	46800600	46808000	8	4800	2.23728813559322
chr19	54408550	54414200	8	3425	2.88888888888889
chr19	54459700	54467000	8	4525	3.15151515151515
chr19	56109300	56118450	8	3450	3.61904761904762
chr19	58310100	58317225	8	3600	3.1
chr2	17719175	17730600	8	6025	3.79310344827586
chr2	46925275	46934050	8	4075	4.08333333333333
chr2	70310525	70317975	8	3975	3.62068965517241
chr2	70937525	70944350	8	3475	4.70967741935484
chr2	70955125	70963750	8	6450	2.46666666666667
chr2	111525050	111531575	8	3550	3.6969696969697
chr2	119911625	119916775	8	3600	1.04
chr2	134324650	134332050	8	3100	3.94117647058824
chr2	169322175	169328675	8	3075	4.46153846153846
chr2	208626600	208637925	8	7475	2.60869565217391
chr2	223724500	223736375	8	5650	4.03448275862069
chr2	231578875	231590100	8	4400	3.3125
chr20	5149175	5159325	8	4800	4.06779661016949
chr20	17548675	17556250	8	3725	3.875
chr20	17939500	17947425	8	6025	1.22222222222222
chr20	23846925	23852100	8	2975	1.30769230769231
chr20	32250550	32264325	8	6450	4.5974025974026
chr20	36145875	36157800	8	6850	1.86046511627907
chr20	50410275	50417200	8	4475	1.29411764705882
chr20	61044900	61063125	8	6800	3.53488372093023
chr20	61657100	61665650	8	4725	4.57142857142857
chr21	36257525	36264175	8	3775	3.65853658536585
chr22	20226300	20234875	8	6100	1.21348314606742
chr22	29701950	29712150	8	5300	3.37931034482759
chr22	32596525	32603500	8	3650	4.75
chr22	36225825	36236825	8	4275	4.05555555555556
chr22	37698500	37707100	8	3875	4.20689655172414
chr22	39093475	39109625	8	6200	3.96296296296296
chr3	9436375	9446950	8	5375	3.94285714285714
chr3	49940700	49949275	8	4600	3.35135135135135
chr3	53190750	53208675	8	8550	3.7910447761194
chr3	65464025	65472425	8	4100	4.69230769230769
chr3	123029425	123039575	8	6225	2.98701298701299
chr4	1395750	1402375	8	3425	4.28571428571429
chr4	3386425	3394350	8	4750	2.36363636363636
chr4	3725300	3735175	8	4000	4.32
chr4	38667300	38677050	8	7800	1.375
chr4	155659525	155666825	8	5175	0.826086956521739
chr4	160094575	160101300	8	2925	4
chr5	7391350	7402450	8	5000	4.15789473684211
chr5	74157575	74164875	8	3200	4.28571428571429
chr5	87683275	87694425	8	5500	4.68421052631579
chr5	138166875	138173550	8	3325	4
chr5	149150675	149158975	8	3825	4.24
chr5	149509750	149526850	8	7975	2.71875
chr5	153568575	153577775	8	4350	2.32
chr5	156224000	156231750	8	5225	4.2
chr5	169235050	169240125	8	3225	1.45454545454545
chr5	169403675	169407425	8	2775	0.740740740740741
chr5	179481075	179488400	8	3750	3
chr6	11191750	11216475	8	7375	4.66666666666667
chr6	13419925	13433050	8	6725	2
chr6	15017100	15023925	8	3200	3.2
chr6	28777725	28785675	8	3500	3.94871794871795
chr6	29590000	29602625	8	9425	2
chr6	30285250	30295550	8	4300	3.79166666666667
chr6	30647400	30659600	8	7375	1.92307692307692
chr6	35002550	35017750	8	9200	1.88095238095238
chr6	101325575	101331575	8	3250	4.73684210526316
chr6	107809150	107814875	8	3325	3.82608695652174
chr6	166579100	166587400	8	4600	3.07692307692308
chr7	21979100	21986800	8	3725	3.12903225806452
chr7	113722700	113728550	8	3775	2.125
chr7	155595850	155607700	8	9125	1.16666666666667
chr8	8240250	8248025	8	4475	1.58823529411765
chr8	9754050	9768725	8	10425	3.79487179487179
chr8	11550475	11566850	8	7025	4
chr8	23308750	23315900	8	3500	2.96
chr8	27465275	27475000	8	6300	2.48888888888889
chr8	38377750	38390400	8	5350	3.1869918699187
chr8	42350375	42360775	8	5300	4.70588235294118
chr8	54784925	54797950	8	6525	3.04347826086957
chr8	65487950	65500000	8	7575	3.64705882352941
chr8	70371225	70381625	8	3425	4.59459459459459
chr8	98787350	98799375	8	5625	3.92307692307692
chr8	99017125	99025300	8	6175	2
chr8	129045050	129051475	8	3625	2.10526315789474
chr8	145979100	145989975	8	4750	4
chr9	1044675	1053200	8	3500	3.56
chr9	2808650	2818250	8	5225	3.75
chr9	35645700	35665650	8	5800	4.49056603773585
chr9	37025000	37041125	8	10150	3.03703703703704
chr9	79627100	79640175	8	9825	3
chr9	80635400	80641825	8	3075	3.1304347826087
chr9	95945800	95956425	8	3525	4.41269841269841
chr9	98526325	98535500	8	4850	3.54838709677419
chr9	102580700	102592150	8	7050	1.53398058252427
chr9	112074075	112083800	8	6425	3.26315789473684
chr9	127053950	127061975	8	4100	2.32142857142857
chr9	127237350	127245450	8	3975	2.38461538461538
chr9	133807375	133817100	8	5700	2.95238095238095
chr9	137211550	137224325	8	7150	2.64406779661017
chrX	588475	600200	8	4125	4.35087719298246
chr1	10894800	10900400	7	3625	1.72727272727273
chr1	10958175	10970750	7	4700	3.32038834951456
chr1	17335550	17343175	7	5000	1.55555555555556
chr1	28585150	28594150	7	4675	3.47058823529412
chr1	31374825	31384275	7	4475	3.26315789473684
chr1	32040975	32048950	7	4825	2.29166666666667
chr1	44395375	44404875	7	6075	3.06382978723404
chr1	61515400	61524650	7	5625	2.96774193548387
chr1	65612025	65620300	7	4225	2.96969696969697
chr1	65639250	65644625	7	2475	3.35483870967742
chr1	87791950	87802850	7	5500	3.63265306122449
chr1	113357925	113365525	7	4275	3.65
chr1	116914425	116923225	7	5725	0.970149253731343
chr1	145470600	145478150	7	4375	2.77777777777778
chr1	180197900	180211500	7	10400	1.88571428571429
chr1	184637000	184643200	7	3575	2.5
chr1	190443625	190448975	7	2550	2.3125
chr1	200983150	200995525	7	9075	1.47826086956522
chr1	204115650	204122075	7	3850	1.67213114754098
chr1	204889725	204899375	7	6575	2.70175438596491
chr1	225647750	225653850	7	3825	2.73684210526316
chr1	228266625	228277975	7	5100	3.54545454545455
chr1	229542400	229548125	7	4475	0.833333333333333
chr1	233085450	233090075	7	2425	3.03225806451613
chr10	5625350	5633900	7	3850	3.46153846153846
chr10	32615100	32623250	7	3425	3.65714285714286
chr10	75665175	75674650	7	5950	1.30952380952381
chr10	75836000	75841100	7	3175	3.08571428571429
chr10	112835700	112839500	7	2450	1.125
chr10	119102450	119108750	7	2900	2.97674418604651
chr10	127836325	127846350	7	3950	3.35849056603774
chr10	133820325	133824525	7	1950	3.33333333333333
chr10	134348550	134356100	7	4025	2.14814814814815
chr11	7925475	7933575	7	4725	2
chr11	9923575	9929000	7	2575	3.2
chr11	17755800	17761025	7	2375	3.06666666666667
chr11	47528275	47537300	7	3875	3.07692307692308
chr11	70450250	70458550	7	4225	3.32307692307692
chr11	72119900	72125925	7	2925	2.41666666666667
chr11	75916300	75923125	7	5925	0.285714285714286
chr11	94465025	94474975	7	4550	3.58139534883721
chr11	95927075	95931725	7	2550	1.71428571428571
chr11	116369675	116377575	7	4950	2.35087719298246
chr11	122847050	122855850	7	4425	2.82758620689655
chr11	123610525	123617725	7	3900	3.5625
chr11	128585150	128590825	7	4200	1.45454545454545
chr11	130180125	130186600	7	3300	2.72727272727273
chr12	248025	254900	7	4275	1.7
chr12	1696575	1704925	7	6100	0.924731182795699
chr12	5351900	5356275	7	2725	1.88571428571429
chr12	6478175	6493775	7	9450	2.765625
chr12	9058575	9070575	7	7250	1.55932203389831
chr12	33044500	33051025	7	3675	2.23255813953488
chr12	50214650	50223475	7	4825	3.3030303030303
chr12	51417975	51422675	7	2850	2.19354838709677
chr12	53436325	53448150	7	10025	0.821917808219178
chr12	53885600	53896200	7	5975	1.29113924050633
chr12	58281600	58293225	7	5500	2.68292682926829
chr12	92527150	92534150	7	3625	3.17647058823529
chr12	111840925	111852925	7	9675	0.6
chr12	112304250	112308775	7	3325	1.1
chr12	114708825	114715375	7	4200	1.5
chr12	122207875	122214525	7	3150	3.62790697674419
chr12	123458625	123469425	7	4775	2.18390804597701
chr12	125547600	125554125	7	3900	3.41666666666667
chr13	35486975	35491650	7	2975	2.75
chr13	52206575	52221100	7	7800	2.63076923076923
chr13	53476850	53482250	7	4175	0.524590163934426
chr13	114142900	114150575	7	3700	2.25641025641026
chr14	21730600	21735825	7	2725	2.81481481481481
chr14	23951150	23956325	7	4375	0.8
chr14	73750125	73757450	7	3250	3.47368421052632
chr14	75439725	75451775	7	5825	3.51612903225806
chr14	100126275	100139850	7	6475	2.336
chr14	102780950	102787250	7	3300	2.18181818181818
chr14	103294175	103300750	7	2850	2.83333333333333
chr14	103389025	103397650	7	5475	1.6
chr14	105553025	105561175	7	4725	2
chr15	35837225	35842750	7	3850	1.78947368421053
chr15	43801425	43811625	7	5300	3.49019607843137
chr15	59639200	59649050	7	5500	1.95
chr15	89437275	89442750	7	4225	0.837209302325581
chr15	91150575	91154425	7	2875	1.08333333333333
chr16	1659400	1665900	7	3875	1.27868852459016
chr16	28888200	28895325	7	4850	1.41538461538462
chr16	51983025	51988250	7	2800	1.76
chr16	68676250	68681900	7	3975	0.976744186046512
chr16	77996775	78003450	7	3975	2.44444444444444
chr16	81971250	81976775	7	2850	3.2
chr17	30601125	30618000	7	8150	2.32535885167464
chr17	33755400	33761950	7	3925	1.24242424242424
chr17	49021025	49034250	7	5100	3.47826086956522
chr17	55682050	55690550	7	4175	2.5679012345679
chr17	66595775	66601350	7	2775	2.22857142857143
chr17	71222575	71229975	7	3425	3.12
chr17	78231275	78244775	7	5125	3.35251798561151
chr17	78667450	78672425	7	3050	1.75757575757576
chr17	79007400	79015150	7	3875	2.91891891891892
chr18	9916100	9920975	7	2925	2.28571428571429
chr18	20815625	20820625	7	2725	1.75757575757576
chr18	21595825	21603550	7	3875	2.76923076923077
chr18	45661950	45665575	7	2875	0.390243902439024
chr18	53067975	53073650	7	4050	2.22222222222222
chr18	57564400	57573200	7	3525	3.65
chr19	6270950	6279300	7	6675	2.31578947368421
chr19	8268100	8276350	7	5025	2.39130434782609
chr19	16694275	16703550	7	6400	2.69565217391304
chr19	17687275	17691675	7	2650	3
chr19	33865400	33869800	7	2750	1.71428571428571
chr19	38698125	38704900	7	3900	3.6969696969697
chr19	42781975	42795675	7	6550	3.03703703703704
chr19	45256100	45262125	7	4375	1.04347826086957
chr19	46376675	46390675	7	6425	2.61538461538462
chr19	46849625	46855250	7	3575	1.45454545454545
chr19	52405550	52413550	7	3275	2.61224489795918
chr19	53446075	53450300	7	2825	1.35714285714286
chr2	283350	290125	7	3950	2.74509803921569
chr2	23698125	23704525	7	3100	2.82352941176471
chr2	45027075	45033450	7	4425	1.32142857142857
chr2	67555325	67558650	7	2225	2.66666666666667
chr2	73140700	73154100	7	8975	2.12903225806452
chr2	74206800	74216525	7	6175	2.18181818181818
chr2	111590900	111596550	7	3400	2.48648648648649
chr2	111874450	111881750	7	5725	0.883720930232558
chr2	155443725	155448250	7	2775	1.07142857142857
chr2	216865925	216871900	7	3050	2.37931034482759
chr2	222433325	222439075	7	3500	1.90909090909091
chr2	236960250	236964350	7	2575	1.42857142857143
chr20	2851425	2856800	7	2875	2.13636363636364
chr20	14692175	14698550	7	2825	2.43478260869565
chr20	35942125	35948500	7	3825	2.11320754716981
chr20	36540200	36547850	7	4725	3.35483870967742
chr20	37351650	37360300	7	7800	0.246913580246914
chr20	37432550	37438200	7	3425	2.71428571428571
chr20	39310525	39321825	7	7525	3.45454545454545
chr20	43965625	43977525	7	10450	0.4
chr20	44481675	44488350	7	4050	1.88235294117647
chr20	46920125	46925175	7	2950	1.38888888888889
chr20	49921325	49930125	7	4075	3.36
chr20	50177175	50180650	7	2450	1.23076923076923
chr20	60716200	60732525	7	6075	2.97368421052632
chr20	61803975	61811775	7	5800	0.746268656716418
chr21	36876100	36881325	7	3550	1.03030303030303
chr21	44830350	44836025	7	3325	2.52941176470588
chr22	20067125	20072900	7	3525	1.90909090909091
chr22	23871275	23881825	7	6650	1.8876404494382
chr22	25795950	25804125	7	4750	2.74074074074074
chr22	33197200	33202600	7	3200	1.89189189189189
chr22	40390350	40399650	7	7150	0.91358024691358
chr22	43038925	43046000	7	4800	1.20689655172414
chr22	46152725	46165500	7	4000	3.34782608695652
chr22	50962850	50971175	7	5000	2.76923076923077
chr3	39182800	39197425	7	8150	2.71794871794872
chr3	41242900	41250575	7	4500	1.88888888888889
chr3	69057900	69063750	7	3375	1.57894736842105
chr3	71290625	71297300	7	4525	0.9
chr3	106544000	106550350	7	4175	1.73913043478261
chr3	117115850	117120125	7	3425	0.761904761904762
chr3	128717500	128723050	7	2775	3.03703703703704
chr3	129271500	129280475	7	3725	3.12820512820513
chr3	137479125	137497550	7	11075	2.73626373626374
chr3	174255325	174259800	7	2275	2.90322580645161
chr3	182980450	182986725	7	3925	2.21428571428571
chr3	185299450	185304950	7	2675	2.59259259259259
chr3	185643250	185652225	7	5950	3.6
chr4	5885750	5895325	7	5175	2.56140350877193
chr4	38111550	38116700	7	2750	2.58333333333333
chr4	69269150	69276700	7	4375	2.34782608695652
chr4	77506650	77512650	7	3400	3.67567567567568
chr4	94748150	94756700	7	4925	2.80851063829787
chr4	113571575	113577150	7	2550	3.35714285714286
chr4	121836675	121844925	7	3050	3.30769230769231
chr4	134067275	134074375	7	5350	2.09090909090909
chr4	140074225	140081850	7	4600	2.3030303030303
chr4	187603925	187611125	7	4225	3.53846153846154
chr5	16891100	16902000	7	5200	2.79245283018868
chr5	50259100	50266550	7	5750	1.69811320754717
chr5	72739150	72748050	7	3900	2.69387755102041
chr5	107140550	107146250	7	4025	1.40540540540541
chr5	166730175	166735075	7	3125	1.55555555555556
chr5	168507525	168515750	7	4150	2.73469387755102
chr5	180666025	180677925	7	4600	3.26666666666667
chr6	1869350	1874350	7	3175	1.76923076923077
chr6	5463950	5473125	7	3450	3.60975609756098
chr6	11425875	11430550	7	2425	2.95238095238095
chr6	31864025	31870650	7	2975	3.1
chr6	36643825	36650750	7	4850	1.81818181818182
chr6	41695925	41704000	7	4175	1.81818181818182
chr6	44628875	44636550	7	5675	0.816326530612245
chr6	45387100	45392250	7	3525	1
chr6	90115175	90123200	7	4500	2.34042553191489
chr6	109050050	109057725	7	3250	3.35
chr6	137276275	137281725	7	3775	1.76923076923077
chr6	139632650	139637675	7	2525	2.51612903225806
chr6	144645950	144655975	7	5075	2.16
chr6	166953250	166957600	7	2800	1.38461538461538
chr7	1569600	1577775	7	5725	1.69811320754717
chr7	7138350	7146825	7	3700	2.6031746031746
chr7	73440900	73445475	7	2900	1.29032258064516
chr7	73891925	73896425	7	2775	3.23076923076923
chr7	79812000	79817275	7	3175	2.42857142857143
chr7	92456725	92466875	7	3675	3.6551724137931
chr7	97909775	97919000	7	6725	3.27272727272727
chr7	98703475	98710250	7	2775	3.27272727272727
chr7	100287200	100293950	7	4250	2.22222222222222
chr7	116162075	116168425	7	3400	2.77777777777778
chr7	140770975	140776725	7	3250	3.14285714285714
chr7	148718925	148724850	7	3050	2.64864864864865
chr7	150940050	150950750	7	8825	0.761904761904762
chr8	12833550	12838950	7	2950	3.23809523809524
chr8	18704525	18712075	7	2975	3.2
chr8	22223100	22228750	7	3925	1.13333333333333
chr8	23709750	23720850	7	4875	3.66336633663366
chr8	35573425	35578200	7	3550	1.36
chr8	69752900	69757725	7	3750	0.923076923076923
chr8	70887400	70893075	7	2725	3.05882352941176
chr8	70980325	70987625	7	4250	1.66666666666667
chr8	72466075	72475275	7	4950	2.96969696969697
chr8	123792000	123801950	7	5100	2.84444444444444
chr8	144357700	144364375	7	3750	2.58064516129032
chr9	4661575	4666625	7	3175	1.61111111111111
chr9	14340950	14351550	7	7475	3.60975609756098
chr9	17394675	17399200	7	2725	1.58333333333333
chr9	38682300	38691625	7	5575	3.14285714285714
chr9	90182025	90188025	7	3775	3.30434782608696
chr9	90207000	90211400	7	3150	1.36
chr9	94707225	94713250	7	2525	3.31578947368421
chr9	95815250	95824850	7	4275	3.14285714285714
chr9	108053125	108062125	7	4550	2.92753623188406
chr9	114286950	114292975	7	3475	1.13793103448276
chr9	115308650	115315275	7	3750	2
chr9	126622175	126627900	7	4250	0.666666666666667
chr9	132724175	132729350	7	3800	1.10344827586207
chr9	134877325	134885075	7	3775	3.58139534883721
chrX	53346150	53352775	7	3450	1.94520547945205
chrX	70317625	70324775	7	4325	2.0377358490566
chrX	139587725	139592475	7	2000	3.52380952380952
chr1	1975950	1983450	6	3800	2.13333333333333
chr1	2062400	2066700	6	2300	1.76470588235294
chr1	3020100	3023150	6	2375	0.588235294117647
chr1	6659725	6664750	6	3525	0.7
chr1	12122950	12130225	6	4525	1.24444444444444
chr1	15710025	15715625	6	3675	1.91836734693878
chr1	23694050	23699325	6	2825	2.17777777777778
chr1	24645050	24649950	6	3400	1.23809523809524
chr1	28261600	28266925	6	2975	2.22222222222222
chr1	29208950	29215125	6	4250	1.02941176470588
chr1	32798000	32804375	6	4000	1.10526315789474
chr1	34627975	34633625	6	3150	2.06451612903226
chr1	37936975	37945625	6	6025	0.943396226415094
chr1	47077075	47083375	6	4225	1.06382978723404
chr1	58469175	58473450	6	3075	1.77777777777778
chr1	61543950	61549825	6	3275	2.09090909090909
chr1	70032725	70036400	6	2175	1.84
chr1	84081100	84084750	6	1850	2.09090909090909
chr1	95017175	95020525	6	2425	0.647058823529412
chr1	119868275	119876175	6	4000	2.59340659340659
chr1	150943200	150955300	6	7500	1.42028985507246
chr1	152080275	152085475	6	3800	1.27272727272727
chr1	153715150	153720400	6	3750	0.746268656716418
chr1	154376100	154381100	6	2950	1.40540540540541
chr1	156890075	156897650	6	3625	2.48275862068966
chr1	157080575	157087950	6	5700	0.896551724137931
chr1	160174375	160180850	6	5475	0.536082474226804
chr1	164739550	164744900	6	3425	2.06666666666667
chr1	175831625	175836125	6	3725	0.434782608695652
chr1	214200075	214205250	6	3450	1.33333333333333
chr1	226065225	226071800	6	3350	1.68674698795181
chr1	228098325	228105425	6	4700	1.6144578313253
chr1	229161100	229168675	6	3375	2.45454545454545
chr1	238540025	238544450	6	2500	2
chr10	601700	606275	6	2550	2.5
chr10	24495725	24499700	6	2575	0.975609756097561
chr10	50816525	50823075	6	5150	0.486486486486487
chr10	54725075	54729825	6	2925	2.3
chr10	65387175	65391425	6	2825	1.63636363636364
chr10	71559475	71563975	6	2825	1.31914893617021
chr10	79606650	79611775	6	2750	1.76666666666667
chr10	88725600	88733150	6	4500	1.77777777777778
chr10	99298675	99303050	6	2475	1.75510204081633
chr10	111762600	111770675	6	4100	1.75
chr10	133791450	133796600	6	3300	1.12820512820513
chr10	134384250	134389875	6	3600	1.55882352941176
chr10	134596675	134602600	6	4175	1.27586206896552
chr11	8037425	8042100	6	2725	2.38709677419355
chr11	8101750	8108925	6	5550	0.431034482758621
chr11	8738975	8745525	6	4225	1.12765957446809
chr11	8828600	8836700	6	4150	2.44444444444444
chr11	30472550	30477525	6	4025	0.457142857142857
chr11	41477350	41481975	6	3025	1.27272727272727
chr11	67348675	67354075	6	3525	1.22222222222222
chr11	68606100	68611900	6	3725	1.51851851851852
chr11	69585475	69591025	6	4000	1.39130434782609
chr11	69808875	69812650	6	2475	1.93548387096774
chr11	71932550	71938775	6	2775	2.42105263157895
chr11	76881325	76887875	6	5175	1.93333333333333
chr11	114348575	114354825	6	3875	1.32
chr11	115371600	115375025	6	2450	1.14285714285714
chr11	119592975	119601550	6	5550	1.27272727272727
chr11	129242275	129246550	6	3200	1.18918918918919
chr11	133678350	133682425	6	3150	0.833333333333333
chr11	133902475	133909425	6	3800	1.48148148148148
chr12	5695300	5698750	6	2650	1.06666666666667
chr12	13250850	13256025	6	2725	1.77358490566038
chr12	14409075	14414350	6	3425	1.12
chr12	14863500	14869900	6	4200	2.62857142857143
chr12	19588975	19592250	6	2050	1.5
chr12	26662475	26666875	6	2350	1.58620689655172
chr12	29222950	29226650	6	2000	2.2
chr12	49481850	49489075	6	5650	0.4
chr12	50089650	50101900	6	6475	1.42105263157895
chr12	53714375	53722550	6	3550	2.51851851851852
chr12	57022125	57031325	6	5550	2.45833333333333
chr12	57520425	57530600	6	7175	1.51785714285714
chr12	63047175	63055125	6	6275	0.511627906976744
chr12	70288400	70292675	6	3525	0.6
chr12	70324950	70330825	6	4675	0.659340659340659
chr12	79939350	79944775	6	3800	1.52631578947368
chr12	93768175	93775475	6	3400	1.82051282051282
chr12	105062725	105066125	6	2750	0.914285714285714
chr12	111369425	111376300	6	3600	2.10909090909091
chr12	116590200	116596000	6	3200	2.23809523809524
chr12	122013050	122022150	6	6950	1.31313131313131
chr12	130353050	130358775	6	4425	1.5
chr13	36428400	36434675	6	4375	1.47368421052632
chr13	43165750	43169800	6	2675	1.53846153846154
chr13	50695725	50708150	6	9550	0.938271604938272
chr13	52159500	52166075	6	3350	2.41935483870968
chr13	58203575	58208950	6	3625	0.888888888888889
chr13	101158300	101167125	6	3800	2.6
chr13	110431450	110437825	6	3450	2.48148148148148
chr13	111715550	111720150	6	3200	1.06122448979592
chr14	33401300	33409900	6	4675	2.31034482758621
chr14	54827300	54834425	6	4475	2.02857142857143
chr14	64972525	64976075	6	1800	2
chr14	68915025	68917900	6	2175	0.871794871794872
chr14	74812850	74818525	6	2975	1.72972972972973
chr14	79744550	79749150	6	3400	1.60975609756098
chr14	81777350	81782950	6	3900	0.811594202898551
chr14	90975600	90980025	6	2525	1.85185185185185
chr14	95683775	95689000	6	3600	1.09333333333333
chr14	100872300	100877000	6	2950	0.92
chr14	101688325	101691950	6	2375	1.13333333333333
chr14	104177500	104183575	6	3375	2.52173913043478
chr14	105259050	105268300	6	6625	0.847058823529412
chr15	28339175	28345125	6	4300	0.883720930232558
chr15	40074275	40081275	6	3600	2.21052631578947
chr15	45474125	45481125	6	4150	0.977272727272727
chr15	60408200	60414125	6	3850	2.1025641025641
chr15	63332550	63345750	6	8975	1.625
chr15	75242100	75252125	6	6175	1.82539682539683
chr15	75938875	75946125	6	4425	1.36842105263158
chr15	86291400	86296275	6	3550	0.949152542372881
chr15	91123500	91128100	6	2675	2.33333333333333
chr15	92659225	92663900	6	2750	1.57142857142857
chr15	92700950	92709850	6	5175	1.91011235955056
chr15	101601100	101612350	6	6950	1.59375
chr16	1728725	1731775	6	2200	0.894736842105263
chr16	2173750	2178775	6	2825	2.12121212121212
chr16	8954200	8963875	6	6275	2.26666666666667
chr16	15235525	15240600	6	2650	2.51851851851852
chr16	21619825	21623775	6	3050	0.612903225806452
chr16	23689475	23692575	6	2075	2.34782608695652
chr16	51186950	51191875	6	3550	0.716981132075472
chr16	53074375	53079950	6	4875	0.5
chr16	57449875	57453375	6	2400	1.23076923076923
chr16	65257200	65263575	6	3775	1.47058823529412
chr16	67875275	67883100	6	4700	1.26470588235294
chr16	78639025	78644050	6	2675	2.10526315789474
chr16	83873250	83877800	6	3450	1.17391304347826
chr16	89984075	89993150	6	6575	0.769230769230769
chr17	2294900	2302825	6	5800	1.88059701492537
chr17	2608575	2616125	6	5000	1.96
chr17	3858775	3869125	6	5125	1.91666666666667
chr17	6553475	6561475	6	4025	1.74545454545455
chr17	16995875	17002075	6	3700	2.51851851851852
chr17	19606450	19610625	6	3050	1.05882352941176
chr17	30843175	30851100	6	5200	1.31313131313131
chr17	40070725	40077000	6	4575	1.32258064516129
chr17	54669650	54675575	6	2950	1.62962962962963
chr17	55738850	55743675	6	3175	1.2156862745098
chr17	63178375	63182225	6	2300	2.1875
chr17	72916700	72921175	6	2800	2.5
chr17	74066875	74078000	6	6925	1.81818181818182
chr17	80491650	80495075	6	2450	1.2
chr18	11145900	11151775	6	4525	1.23529411764706
chr18	21957575	21961350	6	2075	1.70588235294118
chr18	32236225	32241575	6	3875	1.03703703703704
chr18	32769950	32771925	6	1500	0.823529411764706
chr18	34026475	34031875	6	3300	2.47058823529412
chr18	43839600	43846025	6	5050	1
chr18	44772225	44780975	6	3950	2.49180327868852
chr18	48943675	48948225	6	2450	1.65217391304348
chr18	53104900	53110225	6	3150	2.27272727272727
chr18	72915750	72924875	6	5650	2.70967741935484
chr18	76480750	76484375	6	2525	2.22222222222222
chr18	77719525	77725875	6	4025	2.56521739130435
chr19	569775	577175	6	3850	1.84615384615385
chr19	3572050	3578950	6	2575	2.5
chr19	5802075	5806675	6	2725	1.33333333333333
chr19	10397250	10407175	6	7025	1.62790697674419
chr19	10675275	10680675	6	3525	1.19148936170213
chr19	28779775	28785525	6	3300	2.21428571428571
chr19	33164150	33168950	6	3275	2.38709677419355
chr19	39794200	39799800	6	2900	2.35897435897436
chr19	41723825	41732950	6	4350	2.18604651162791
chr19	41825650	41834975	6	7825	1.79591836734694
chr19	44277400	44285150	6	3900	2.51282051282051
chr19	46990650	46999675	6	4850	1.62105263157895
chr19	47362950	47370750	6	4550	1.25
chr19	47947850	47952275	6	2800	1.45833333333333
chr19	51320625	51325200	6	3250	1.08571428571429
chr19	52190825	52196900	6	3500	2
chr19	54481000	54485700	6	2900	2.6875
chr2	20411100	20415000	6	2700	1.19148936170213
chr2	26200100	26206450	6	4975	0.901408450704225
chr2	31351425	31355175	6	2125	2.16666666666667
chr2	37452225	37460450	6	3700	2.65671641791045
chr2	55360550	55365800	6	3225	2.42105263157895
chr2	62691100	62695525	6	3175	1.03030303030303
chr2	70991600	70996675	6	3100	2.52173913043478
chr2	73459600	73465900	6	2850	2.30769230769231
chr2	75655900	75660250	6	1975	2.37037037037037
chr2	80202775	80205750	6	1775	1.2
chr2	101725550	101732450	6	4750	2.4
chr2	106804750	106811825	6	4025	2.68085106382979
chr2	134876125	134883425	6	3875	2.17647058823529
chr2	168187450	168194000	6	3950	1.91891891891892
chr2	171069150	171073175	6	2400	2.27027027027027
chr2	189163475	189171650	6	4725	1.69230769230769
chr2	218782800	218787925	6	4275	0.529411764705882
chr2	219823625	219829450	6	3550	1.95238095238095
chr2	219844425	219850700	6	4300	1.10344827586207
chr2	233282825	233290400	6	5800	1.47368421052632
chr2	233366600	233371550	6	2525	2.24
chr2	237474500	237481325	6	4250	2.23333333333333
chr2	239147650	239152525	6	2900	1.22448979591837
chr20	2725825	2734000	6	4950	1.88034188034188
chr20	9551625	9557750	6	4200	1.2
chr20	11516075	11524700	6	4575	1.92405063291139
chr20	18035650	18040350	6	3600	1.11111111111111
chr20	20442050	20446500	6	2750	1.23076923076923
chr20	25331425	25339475	6	4400	2.02898550724638
chr20	40241975	40248575	6	3125	2.1875
chr20	46202250	46206125	6	2275	1.52173913043478
chr20	47406750	47415275	6	4350	2.42253521126761
chr20	52195575	52199775	6	2675	0.952380952380952
chr20	55964500	55974225	6	5600	1.875
chr20	57008450	57011175	6	1700	0.88
chr21	35500225	35506225	6	4375	1.8974358974359
chr21	38119375	38124850	6	4250	1.58823529411765
chr21	40982175	40987200	6	3875	0.857142857142857
chr21	44198300	44204625	6	4175	1.84210526315789
chr21	45339625	45345425	6	3000	2.58461538461538
chr22	17597475	17603525	6	3675	2
chr22	17713000	17718650	6	3650	2.39024390243902
chr22	19156775	19167550	6	8025	1.06849315068493
chr22	27348425	27353225	6	2550	2.66666666666667
chr22	30084475	30089000	6	3425	1.27777777777778
chr22	35771600	35777725	6	4275	2.14814814814815
chr22	38198050	38204750	6	5125	0.85
chr22	38213450	38221675	6	4600	1.52671755725191
chr22	40336500	40343200	6	3400	1.89655172413793
chr22	41680650	41687250	6	3275	1.86363636363636
chr22	42239575	42244775	6	3775	2.5
chr22	46024625	46029325	6	2550	1.93103448275862
chr22	50622300	50631350	6	5100	2.17241379310345
chr3	23848625	23853425	6	3300	0.8
chr3	33466650	33473775	6	3475	2.35897435897436
chr3	38494275	38502325	6	3150	2.7
chr3	43020175	43027225	6	3575	2.28205128205128
chr3	48466625	48474825	6	5200	1.17647058823529
chr3	52565300	52573225	6	4875	0.927536231884058
chr3	64427225	64431625	6	2525	2.2962962962963
chr3	66980575	66984850	6	2125	2.35897435897436
chr3	115576475	115583325	6	3825	1.37254901960784
chr3	119067250	119073075	6	4750	0.649350649350649
chr3	123353275	123356675	6	2500	0.914285714285714
chr3	139921725	139925400	6	3100	0.352941176470588
chr3	149751575	149754800	6	1950	1.80952380952381
chr3	151022425	151025800	6	2050	1.72727272727273
chr3	155085625	155089125	6	1950	1.38461538461538
chr3	168332025	168337300	6	2975	1.80487804878049
chr3	168863950	168867575	6	2050	1.79310344827586
chr3	177075150	177080000	6	4125	0.448275862068966
chr3	184624550	184630825	6	4275	1.02857142857143
chr3	185813600	185817400	6	3075	0.75
chr3	186899050	186905600	6	5700	0.590909090909091
chr3	189728300	189733775	6	3150	2.60869565217391
chr3	189758300	189762350	6	2000	2.51612903225806
chr3	193526800	193537750	6	7300	1.82608695652174
chr4	2592875	2601350	6	5425	1.34545454545455
chr4	16030775	16039825	6	4650	1.80327868852459
chr4	23931125	23936900	6	3900	2.11111111111111
chr4	54341800	54345775	6	2400	2.55555555555556
chr4	56050625	56053850	6	2200	1.72727272727273
chr4	85401000	85405025	6	1950	2.22222222222222
chr4	87370150	87375325	6	3550	0.918918918918919
chr4	113816025	113820300	6	2875	2.66666666666667
chr4	144272475	144281175	6	4650	2.68493150684932
chr4	153847925	153852225	6	3000	0.703703703703704
chr4	183474925	183479475	6	3075	2.05882352941176
chr4	184825875	184830150	6	2350	2.37209302325581
chr4	185934575	185945000	6	6700	1.08333333333333
[truncated: 1,620 more rows]
