# Supplementary material for: Large organized chromatin lysine domains help distinguish primitive from differentiated cell populations
Source: Nat Commun. 2021 Jan 21;12:499. doi: 10.1038/s41467-020-20830-9 (PMC7820432; doi:10.1038/s41467-020-20830-9)
Supplement: Supplementary file 3 — Supplementary Software [file 41467_2020_20830_MOESM3_ESM.zip › E021-H3K4me3_LOCKS.bed]

chr1	1136225	1567925	40	49625	30.24
chr1	154908350	155243900	40	69700	30.2686567164179
chr11	64972100	65406525	40	57300	38.2222222222222
chr12	49073425	49731025	40	63025	36.377358490566
chr16	2892375	3210025	40	51600	27.7924528301887
chr16	30537150	31106325	40	60725	37.0625
chr17	7077275	7349650	40	59825	29.5076923076923
chr17	7580050	8080525	40	70500	34.365671641791
chr19	1194350	1490775	40	45775	38.8780487804878
chr19	12404125	12939725	40	52150	38.4301075268817
chr19	18365825	18747700	40	43900	36.7231638418079
chr19	46086950	46456950	40	47350	33.8947368421053
chr19	50814875	51231725	40	44000	38.3783783783784
chr20	62102050	62605400	40	49600	36.1694915254237
chr6	25962825	26329350	40	87325	22.9791666666667
chr6	27046300	27448000	40	58575	34.2444444444444
chr6	27462500	27739400	40	52775	22.1935483870968
chr6	28504600	28762925	40	48125	19.9574468085106
chr7	27134100	27279825	40	28325	39.04
chrX	48659025	49166100	40	55325	38
chr19	49057250	49378700	39	39100	33.7959183673469
chr19	58566350	59085650	39	60800	34.6027397260274
chr6	31430500	31941225	38	65500	31.6
chr19	57828850	58428775	37	56075	22.0222222222222
chr8	145514025	145755950	36	46625	22.2413793103448
chr17	46604125	46704125	34	22300	29.6666666666667
chr12	56319675	56755050	31	56525	21.0540540540541
chr14	24505100	24846200	31	42800	23.9130434782609
chr6	28763800	28985150	29	38800	19.6923076923077
chr11	67028700	67276800	28	36275	19.4285714285714
chr19	10304225	10543475	26	34100	17.0186335403727
chr2	176931525	177016800	26	16425	19.7619047619048
chr19	45872275	46032875	25	34300	13.1264367816092
chr14	23288775	23566125	24	36050	19.5714285714286
chr15	96864000	96911775	23	21600	12.3414634146341
chr19	55573475	55691525	23	21375	13.8684210526316
chr5	87955250	87991425	22	17100	7.66666666666667
chr9	140050950	140197675	22	30175	13.5789473684211
chr11	62309975	62497475	21	38800	14.9105691056911
chr16	680875	791625	21	27825	13.6470588235294
chr16	1966900	2099050	21	29775	12.0246913580247
chr11	63992700	64110400	20	32725	9.53142857142857
chr19	49559200	49669500	20	20700	14.4166666666667
chr10	42354975	42382125	18	7775	12.4210526315789
chr19	7922825	8009650	18	18550	14.4533333333333
chr19	54592750	54708550	18	21825	15.1538461538462
chr5	180587300	180700775	18	36150	6.1025641025641
chr6	27739625	27871700	18	36800	8.80597014925373
chrX	153596775	153688025	18	22425	9.63106796116505
chr11	62520875	62651475	17	30200	9.20772946859903
chr19	42720150	42830875	17	27325	12
chr2	74642225	74783075	17	33850	7.47540983606557
chr21	10774275	10807375	17	5650	11.25
chrX	39942250	40036800	17	40775	7.6927374301676
chr16	56622875	56717925	16	17975	12.0672268907563
chr16	67183625	67234275	16	17650	3.6
chr3	147087375	147142800	16	19625	10.1363636363636
chr11	31819325	31849250	15	17600	3.28358208955224
chr16	73067600	73105350	15	11150	10.6493506493506
chr10	104153425	104223575	14	18375	9.48214285714286
chr12	115102650	115141200	14	14800	8.07407407407407
chr19	50305075	50394475	14	17550	11.3395348837209
chr19	56109275	56187675	14	22675	11.9469026548673
chr3	50310575	50403400	14	20500	11.4038461538462
chr3	181412700	181447575	14	18725	2.34408602150538
chr4	88839275	88858700	14	9600	8.67857142857143
chr4	174415200	174460300	14	11050	8.47058823529412
chr6	26501600	26615475	14	25650	11.6176470588235
chr8	72582825	72598200	14	12000	2.91666666666667
chr9	96707600	96723050	14	7600	3.76470588235294
chr1	6500150	6558025	13	11800	10.8484848484848
chr10	8085625	8106150	13	13400	2.7719298245614
chr10	103532950	103604400	13	17625	8.17391304347826
chr10	131748375	131771375	13	9325	7.59036144578313
chr11	795900	862750	13	23075	10.0232558139535
chr14	21077600	21175075	13	22600	7.63636363636364
chr16	30345300	30442100	13	19575	8.88343558282209
chr17	79816725	79895675	13	19625	6.23893805309735
chr19	17378150	17451525	13	15000	10.38
chr19	50141150	50195700	13	15000	9.91616766467066
chr2	119590875	119617225	13	11725	4.41975308641975
chr6	44184650	44244150	13	16800	9.42857142857143
chr7	100797300	100826350	13	14450	3.34653465346535
chr8	22406550	22463575	13	14150	6.9
chr8	144622500	144719575	13	18600	9.60526315789474
chr1	18956075	18973900	12	7025	8.06451612903226
chr10	101279925	101300775	12	7050	5
chr17	1927125	1962300	12	11050	6.34375
chr17	59473250	59494375	12	9550	5.03225806451613
chr2	45155150	45182900	12	16175	7.24324324324324
chr2	89865325	89879325	12	5200	6.06451612903226
chrX	25020075	25041475	12	9575	10.3
chr19	7565575	7620700	11	10250	8.95
chr19	41103125	41129975	11	10725	5.75652173913043
chr2	105458700	105490625	11	13650	7.41935483870968
chr2	172945275	172975025	11	13525	5.81176470588235
chr20	3725175	3780625	11	12950	7.2156862745098
chr3	51989475	52040225	11	10375	8.72941176470588
chr4	111532725	111562975	11	16925	5.38028169014085
chr9	34577200	34652600	11	15475	7.3175355450237
chr1	6294550	6321850	10	11275	8.06315789473684
chr1	153892975	153965525	10	20625	7.08547008547009
chr1	213082400	213090700	10	5075	1.83333333333333
chr10	102489550	102508275	10	6200	8.42857142857143
chr10	102790225	102833625	10	11075	5.64444444444444
chr12	7013500	7081200	10	20750	5.81034482758621
chr12	58119600	58177525	10	18175	5.40740740740741
chr12	125397950	125425775	10	11400	4.64705882352941
chr13	100618200	100650325	10	25375	1.375
chr15	68112675	68134025	10	10950	3.30769230769231
chr17	36827475	36910300	10	21375	8.13793103448276
chr17	40821675	40836175	10	11475	1.07692307692308
chr17	77750425	77778325	10	8800	7.52
chr17	77805775	77819175	10	7950	3.08571428571429
chr19	49925550	49957675	10	9925	7.70731707317073
chr21	38065275	38083350	10	8225	8.2962962962963
chr22	19742850	19755325	10	3900	7.90909090909091
chr3	62351350	62364600	10	6900	2.54545454545455
chr6	1378275	1394425	10	7000	3.53571428571429
chr6	32115900	32164975	10	16975	4.67267267267267
chr6	33215725	33292100	10	23025	7.94258373205742
chr6	35419600	35480325	10	12025	6.91823899371069
chr7	20815675	20839750	10	15450	1.69014084507042
chr9	129372775	129389300	10	7625	5.83050847457627
chrX	113699950	113705900	10	3500	2.63636363636364
chr10	124892150	124915325	9	12850	2.76595744680851
chr11	118778000	118801475	9	16250	2.7787610619469
chr12	57618900	57637900	9	9400	3.82481751824818
chr13	56149175	56158725	9	7925	0.549019607843137
chr13	112707675	112728950	9	9650	4.64
chr14	38052600	38069625	9	9575	2.125
chr14	105939950	105958525	9	8425	3.2952380952381
chr15	53075425	53098675	9	13125	2.98630136986301
chr15	74419725	74429525	9	7425	1.32558139534884
chr16	29796250	29832000	9	14925	6.03703703703704
chr17	77783675	77789650	9	3200	2.58823529411765
chr19	1854950	1885575	9	11950	7.22222222222222
chr19	48993875	49017600	9	6750	6.64935064935065
chr2	85764300	85844875	9	17950	7.93421052631579
chr2	175190125	175209300	9	12500	4.69230769230769
chr20	21486050	21499100	9	6500	3.05882352941176
chr4	62627225	62636800	9	6275	4.88
chr5	92905650	92924650	9	11250	4.41666666666667
chr6	1604350	1625775	9	11525	2.89795918367347
chr6	10403750	10427325	9	13250	4.48571428571429
chr6	33377250	33402075	9	14750	2.25
chr7	83087000	83095325	9	5725	2.2
chr8	25897000	25909700	9	7350	4.66666666666667
chr9	35069925	35117525	9	13950	7.44654088050314
chrX	124521900	124530275	9	6500	0.48
chrX	136627600	136658900	9	18425	1.84547461368653
chr1	16532525	16564075	8	8450	6.68
chr1	26481600	26504600	8	6625	6.09411764705882
chr1	119521875	119536025	8	6450	4.03225806451613
chr1	156643250	156678725	8	12400	4.83060109289617
chr1	156695225	156739275	8	15525	6.14814814814815
chr1	197871125	197891075	8	8650	6.75609756097561
chr1	205413500	205426975	8	8200	3.2972972972973
chr1	221049725	221068400	8	8375	6.83582089552239
chr10	21782925	21825025	8	26475	1.94444444444444
chr10	71328375	71338850	8	7675	0.886363636363636
chr10	118890650	118900750	8	6000	1.75757575757576
chr11	554600	578200	8	9325	4.3956043956044
chr11	32447925	32460925	8	6000	3.83606557377049
chr11	59304700	59334250	8	11175	4.66666666666667
chr11	65600375	65668350	8	17250	6.61728395061728
chr12	56099875	56141450	8	16000	4.42236024844721
chr12	113900375	113918050	8	16075	0.285714285714286
chr13	56227450	56235925	8	5925	1.25490196078431
chr13	79167875	79184175	8	8575	3.0873786407767
chr14	38659450	38680975	8	9075	5
chr15	65099450	65136575	8	8675	7.0625
chr15	89910575	89923175	8	4375	4.72727272727273
chr17	6898600	6950675	8	13900	6.12244897959184
chr19	47137050	47165325	8	7775	6.67889908256881
chr2	63270750	63287475	8	12725	0.704225352112676
chr2	66652200	66674325	8	12175	3.78217821782178
chr2	223154250	223172300	8	7425	4.5631067961165
chr20	38896675	38904175	8	5600	0.916666666666667
chr22	50681050	50710725	8	9925	4.63636363636364
chr3	32874725	32891675	8	9350	5.27536231884058
chr3	137479225	137491100	8	8975	1.04761904761905
chr3	138654575	138669625	8	9825	2.96153846153846
chr4	54957250	54976525	8	9300	4.93877551020408
chr4	113556875	113576850	8	10175	6.06451612903226
chr5	42991575	43020775	8	9725	7.07142857142857
chr5	153852400	153863800	8	8100	2
chr5	172659775	172673250	8	4225	5.93333333333333
chr6	99271550	99296650	8	14325	2.53571428571429
chr6	100901850	100917625	8	6225	6
chr7	96631525	96657125	8	9475	4.95774647887324
chr7	155596150	155605150	8	6425	1.47368421052632
chr9	124975525	124991550	8	7550	4.63157894736842
chr1	2979075	2990650	7	5075	4.22222222222222
chr1	38454325	38479475	7	7250	5.8780487804878
chr1	91182025	91196575	7	8875	1.15384615384615
chr1	223196300	223204700	7	4975	2.70967741935484
chr1	232253525	232263500	7	7275	2.1
chr10	22604500	22635325	7	12675	2.85294117647059
chr10	53792500	53801325	7	7150	0.623853211009174
chr11	308050	321150	7	9425	3.13513513513514
chr11	27650425	27656875	7	4775	1.7037037037037
chr11	128554725	128565475	7	8075	2.78571428571429
chr12	6872875	6888275	7	7500	5.68627450980392
chr12	57984250	58027450	7	12225	5.60493827160494
chr14	73701875	73713200	7	5275	5.6986301369863
chr15	60285525	60303000	7	14500	1.1547619047619
chr16	86597125	86613750	7	7700	3.904
chr17	43208950	43239800	7	11375	5.77777777777778
chr18	55094575	55109150	7	11400	1.48148148148148
chr19	13205625	13231725	7	8375	4.7047619047619
chr19	13259650	13279075	7	11075	3.20754716981132
chr19	14167650	14203200	7	10250	5.39698492462312
chr19	30713500	30720575	7	5875	1.5
chr19	39880575	39906125	7	13500	5.74814814814815
chr2	8816275	8826350	7	9250	0.215686274509804
chr2	77314075	77321450	7	6200	0.923076923076923
chr2	237067550	237082475	7	7975	4.07228915662651
chr20	23330000	23344150	7	7300	3.33333333333333
chr20	45980575	45989725	7	5275	5.04761904761905
chr3	54667900	54676450	7	6925	2
chr3	193851350	193860025	7	7625	0.576923076923077
chr4	24322625	24330100	7	4000	3.63636363636364
chr4	187163400	187172125	7	5500	5.8
chr5	1874925	1887950	7	7500	2.25477707006369
chr5	76934375	76941825	7	2750	5.82978723404255
chr5	106314025	106321200	7	5250	1.93548387096774
chr5	158522000	158533950	7	6750	3.41935483870968
chr5	174147125	174163350	7	9525	2.29850746268657
chr6	3155925	3169500	7	6325	5.125
chr6	15264275	15269500	7	4000	1.36842105263158
chr6	26743675	26758925	7	5125	4.69444444444444
chr7	24435125	24443500	7	7025	0.980392156862745
chr7	70146025	70169275	7	8100	5.51515151515152
chr7	99677700	99728725	7	12450	5.24050632911392
chr7	138143350	138150150	7	5400	1.62962962962963
chr7	150705550	150716225	7	2900	5.95652173913043
chr8	23559650	23572725	7	5525	3.48235294117647
chr8	99951500	99964025	7	9550	2.75862068965517
chr8	115293800	115303450	7	6925	2.10909090909091
chr8	145013225	145065525	7	13650	4.99003322259136
chr9	35727700	35758225	7	11125	3.51557093425606
chr9	99976825	100002025	7	9150	4.65531914893617
chr1	27668500	27694000	6	8025	4.25
chr1	63782375	63796975	6	11900	0.978723404255319
chr1	81703250	81717675	6	5650	4.62295081967213
chr1	199997725	200018025	6	11325	2.64705882352941
chr10	77154900	77169850	6	12450	0.674698795180723
chr10	103985550	104006850	6	6550	4.45751633986928
chr10	126839725	126851575	6	11400	0.148936170212766
chr11	2158050	2162375	6	3325	1.1
chr11	44325825	44342025	6	6225	4.78571428571429
chr12	92530775	92541575	6	9100	1.23076923076923
chr13	51743000	51750025	6	5125	1.47058823529412
chr13	54840125	54847375	6	5750	0.615384615384615
chr14	48722075	48737550	6	9025	1.51836734693878
chr14	61103825	61125225	6	11025	1.59398496240601
chr15	37169650	37181200	6	5675	4.28571428571429
chr15	76627500	76640250	6	8850	1.81651376146789
chr16	89626125	89643375	6	7700	4.38620689655172
chr17	35289400	35300775	6	9450	1.05405405405405
chr17	42384700	42404650	6	7275	3.70434782608696
chr17	43502450	43510525	6	5100	3.88
chr17	48040325	48050550	6	5500	1.9375
chr17	58211800	58220725	6	4975	2
chr17	66191975	66203325	6	6925	2.62264150943396
chr17	76347525	76362300	6	6775	3.125
chr17	79360275	79375575	6	10275	2.6015037593985
chr18	56931525	56942025	6	6325	3.46341463414634
chr19	488175	511675	6	7150	4.55238095238095
chr19	911600	928200	6	9700	1.5050505050505
chr19	3358850	3370650	6	5625	3.35849056603774
chr19	12944275	12952400	6	4675	4.33333333333333
chr19	15559475	15568825	6	3975	4.49056603773585
chr19	48893350	48903900	6	6450	2.07142857142857
chr19	57348650	57352775	6	2800	2.23076923076923
chr2	8014900	8021000	6	5225	0.620689655172414
chr2	19546975	19563475	6	9200	2.13333333333333
chr2	162270425	162284900	6	6375	4.28947368421053
chr2	171669500	171680775	6	10000	0.387096774193548
chr2	200320025	200336300	6	12375	1.0375
chr2	210163700	210168950	6	4550	1.52380952380952
chr2	219823525	219828575	6	3250	1.88235294117647
chr2	219844450	219850675	6	3200	2.44827586206897
chr20	22558275	22568025	6	4625	3.40540540540541
chr20	37351500	37360325	6	7550	0.888888888888889
chr22	28190900	28200850	6	7675	1
chr3	112136475	112142400	6	3850	1.57894736842105
chr3	128201700	128216750	6	7425	4.6865671641791
chr3	169375950	169387675	6	9250	0.560846560846561
chr3	170072475	170082725	6	9200	2
chr3	176036250	176046125	6	9250	0.101449275362319
chr3	185646450	185656250	6	8475	0.428571428571429
chr4	990850	1006625	6	5925	4.44210526315789
chr4	113430725	113445800	6	8325	1.70731707317073
chr5	3590575	3607225	6	10850	3
chr5	50672625	50686400	6	8450	1.28571428571429
chr5	115900125	115912625	6	10025	3.42857142857143
chr5	120032800	120040250	6	5375	1.33333333333333
chr5	124073200	124085600	6	10375	0.692307692307692
chr5	134363050	134370600	6	5175	0.988505747126437
chr5	147247200	147255350	6	6400	1.57692307692308
chr6	5994450	6009750	6	11400	1
chr6	33159750	33182175	6	9475	2.77300613496933
chr6	109799825	109805350	6	3800	0.923076923076923
chr7	1703300	1710850	6	6600	1.5
chr7	25891450	25901800	6	6025	3.84
chr7	99062525	99071725	6	5100	3.1
chr7	157476525	157486850	6	6125	2.18487394957983
chr8	43092775	43097075	6	2425	1.54838709677419
chr8	145132275	145165050	6	11100	4.64044943820225
chr9	76700025	76707025	6	5300	1.54166666666667
chr9	85497000	85501575	6	3400	0.583333333333333
chr9	126770325	126781625	6	6450	2.3943661971831
chrX	86935425	86939900	6	3700	0.619047619047619
chrX	121354850	121362075	6	5000	4.71428571428571
chrX	139583525	139593725	6	8075	3.33333333333333
chr1	16472325	16489350	5	5350	2.93251533742331
chr1	26735250	26746350	5	8725	0.585365853658537
chr1	36614100	36627325	5	5725	2.56060606060606
chr1	47690675	47698400	5	4400	2.98591549295775
chr1	50881025	50890000	5	5300	2
chr1	61542150	61549875	5	6125	1.07692307692308
chr1	119542075	119551775	5	4025	3.79381443298969
chr1	142535575	142539650	5	2950	2.23076923076923
chr1	156046175	156054700	5	6725	3.5
chr1	164527475	164534975	5	6025	2.45454545454545
chr1	170629300	170635125	5	5225	0.192307692307692
chr1	214152600	214163350	5	8325	0.772413793103448
chr10	94819625	94836700	5	10800	1.76623376623377
chr10	118922000	118928725	5	3500	1.71875
chr10	135042775	135052550	5	6425	3.8125
chr11	2019250	2023825	5	3900	1.04347826086957
chr11	20177400	20186075	5	4350	2.88235294117647
chr11	43596550	43604950	5	5975	1.23076923076923
chr11	64878950	64903275	5	8525	3.79512195121951
chr11	116314525	116317350	5	2225	0.75
chr11	118955225	118979500	5	9925	2.77837837837838
chr12	49731100	49742025	5	5500	2.80769230769231
chr12	53439700	53448325	5	5450	2.01818181818182
chr12	57022250	57040550	5	8550	3.16062176165803
chr12	75760575	75762825	5	1750	0.518518518518518
chr12	89739750	89749550	5	8825	0.6
chr12	110149875	110156800	5	2575	3.24324324324324
chr12	120666425	120669700	5	2000	1.23076923076923
chr12	122230425	122251100	5	14175	3.03225806451613
chr12	123235300	123238800	5	3125	0.347826086956522
chr13	43443150	43450625	5	3350	3.25490196078431
chr14	29226150	29237950	5	4650	3.80769230769231
chr14	57268525	57284725	5	12550	1.44578313253012
chr14	95233775	95240400	5	5575	0.536585365853659
chr15	25199125	25205925	5	6400	0.230769230769231
chr15	37386375	37403675	5	12500	2.24242424242424
chr16	2198075	2207325	5	7625	0.816326530612245
chr16	2245025	2266425	5	7100	3.68098159509202
chr16	86541600	86550075	5	5375	2.50704225352113
chr17	2295250	2306125	5	8250	1.82857142857143
chr17	8085650	8096275	5	6225	2.63736263736264
chr17	14200150	14214075	5	10175	1.35323383084577
chr17	26367825	26372425	5	3925	0.727272727272727
chr17	27037500	27073825	5	17300	3.17919075144509
chr17	36757750	36766200	5	4325	2.32786885245902
chr17	46124050	46134025	5	6300	3.08571428571429
chr17	62769700	62778275	5	5250	3.36
chr17	79979575	79996100	5	6325	3.43448275862069
chr19	2455300	2495550	5	11225	3.66
chr19	5803625	5806300	5	2100	0.476190476190476
chr19	13950975	13961825	5	5375	2.3768115942029
chr19	36230625	36250100	5	9650	2.33333333333333
chr19	37803325	37812350	5	3950	2.29565217391304
chr19	41073550	41084450	5	4050	3.44554455445545
chr19	42497375	42503675	5	2775	3.17142857142857
chr19	45250275	45262100	5	6325	2.336
chr19	46990700	46999200	5	3450	3.32258064516129
chr19	48823575	48837650	5	6600	2.86315789473684
chr19	55951625	55955125	5	3100	0.521739130434783
chr2	45227400	45242000	5	6550	3.21951219512195
chr2	66800775	66809550	5	6375	0.815165876777251
chr2	67557250	67563875	5	4800	0.775
chr2	73142275	73153025	5	6725	2.17647058823529
chr2	121101200	121105525	5	3575	0.533333333333333
chr2	145267900	145282625	5	10725	1.06930693069307
chr2	157176025	157199875	5	12400	1.94594594594595
chr2	219251875	219272200	5	9150	2.88679245283019
chr2	227655450	227666675	5	7950	1.08571428571429
chr20	25838650	25849550	5	4625	2.60526315789474
chr20	52206150	52214050	5	5400	3.8
chr20	61636150	61641000	5	2700	1.92307692307692
chr21	34391900	34399725	5	3975	2.1219512195122
chr21	44492850	44500550	5	4625	2.66666666666667
chr21	46124275	46132725	5	7250	1.02631578947368
chr22	17847725	17861475	5	5750	3.10160427807487
chr22	20783325	20793025	5	4800	2.7
chr22	33446975	33454800	5	7100	0.327586206896552
chr22	46371375	46375450	5	3575	0.363636363636364
chr3	66544625	66552250	5	6700	0.582278481012658
chr3	109050500	109075975	5	10075	3.65538461538462
chr3	157812000	157828975	5	9275	2.36220472440945
chr3	186894700	186899575	5	3075	2.72727272727273
chr4	85402450	85404950	5	1550	1.25
chr4	85413650	85423375	5	5825	3.3
chr4	93190900	93199950	5	8075	0.454545454545455
chr5	2747550	2758275	5	10425	0.0851063829787234
chr5	18667800	18674925	5	4425	2.0327868852459
chr5	54516050	54530600	5	6700	2.67391304347826
chr5	72525975	72530575	5	3000	2.42553191489362
chr5	76101825	76104400	5	1700	1.40740740740741
chr5	87436150	87442225	5	4250	1.26923076923077
chr5	145716925	145725975	5	4225	3.61797752808989
chr5	170735575	170739825	5	3125	0.588235294117647
chr6	31125100	31141450	5	8325	2.46153846153846
chr6	50783450	50793850	5	3350	3.49333333333333
chr6	50810425	50819250	5	4225	3.09859154929577
chr6	94540425	94546175	5	4825	1.125
chr6	95265625	95269000	5	2125	2.94736842105263
chr6	114741975	114750375	5	6375	1.35483870967742
chr6	126025000	126029225	5	2725	1.6
chr6	170597700	170616925	5	9725	3.61538461538462
chr7	35288100	35302025	5	6475	2.4
chr7	93269500	93275050	5	3375	2.41666666666667
chr7	100937900	100953175	5	7300	2.77310924369748
chr7	109230875	109237375	5	3875	1.94871794871795
chr7	124901225	124905025	5	1850	2.63636363636364
chr8	65487925	65500125	5	7450	1.70731707317073
chr8	97165425	97174375	5	5775	1.8125
chr8	146011550	146025650	5	8200	1.44642857142857
chr9	967725	977900	5	5600	2.42105263157895
chr9	79627050	79638350	5	9200	0.516129032258065
chr9	90022825	90029600	5	3400	2.875
chr9	96107800	96113950	5	3575	1.33333333333333
chr9	118234750	118239375	5	3600	2.47058823529412
chr9	133534550	133542225	5	5700	0.866666666666667
chrX	191950	200725	5	4900	2.6
chrX	39863700	39874825	5	8600	0.849740932642487
chrX	53110000	53124300	5	5325	3.31481481481481
chrX	99662825	99667175	5	3950	0.272727272727273
chrX	129086350	129096050	5	5150	1.47826086956522
chrX	129113375	129119225	5	5350	0.130434782608696
chrX	152907325	152910300	5	2200	0.829268292682927
chr1	6257850	6269875	4	6025	2.45925925925926
chr1	8934850	8940750	4	5250	0.685714285714286
chr1	15849675	15854425	4	4125	0.318840579710145
chr1	19808050	19813600	4	4475	0.686274509803922
chr1	25071225	25074925	4	3125	0.689655172413793
chr1	27049600	27052000	4	1650	0.883720930232558
chr1	44435150	44446425	4	6125	1.72058823529412
chr1	46951000	46958650	4	3225	2.07547169811321
chr1	47898225	47904450	4	3625	1.38738738738739
chr1	73447450	73450500	4	1800	2.53333333333333
chr1	98510275	98520350	4	5025	2.16071428571429
chr1	113247150	113259050	4	6225	2.45303867403315
chr1	113365075	113368400	4	2450	1.53846153846154
chr1	114574225	114581125	4	4375	1.15862068965517
chr1	144519175	144521850	4	2150	0.571428571428571
chr1	145469725	145478225	4	6350	0.859154929577465
chr1	149782350	149785325	4	2575	0.213333333333333
chr1	152080025	152085550	4	4450	0.666666666666667
chr1	156861825	156863975	4	1825	0.324324324324324
chr1	156889925	156897750	4	3200	2.46753246753247
chr1	161493375	161510700	4	6850	2.41951219512195
chr1	180197925	180206775	4	7900	0.208955223880597
chr1	201976875	201980725	4	2500	2.5
chr1	203273900	203278025	4	3875	0.0833333333333333
chr1	206857600	206861850	4	3600	0.827586206896552
chr10	1091600	1103875	4	7175	1.22007722007722
chr10	13386025	13394100	4	7100	1.48717948717949
chr10	72215000	72219800	4	2400	2.58823529411765
chr10	72968700	72978350	4	5275	1.86554621848739
chr10	89100950	89103050	4	1625	0.727272727272727
chr10	94448475	94460125	4	6375	2.39080459770115
chr10	99078300	99098200	4	9300	2.3974358974359
chr10	103872425	103882200	4	8250	0.590909090909091
chr10	105420000	105421975	4	1575	0.518518518518518
chr10	114708825	114718750	4	9150	0.463414634146341
chr10	124635550	124640100	4	2675	1.44
chr11	504050	508375	4	3575	0.978723404255319
chr11	46367025	46370500	4	2550	1.92307692307692
chr11	67885525	67889900	4	3650	1.15789473684211
chr11	69515200	69520275	4	4025	0.516129032258065
chr11	70956650	70964625	4	4500	1.78723404255319
chr11	75690575	75693575	4	2275	0.8
chr11	119185575	119192700	4	4700	1.80555555555556
chr11	119204675	119211925	4	5575	1.15686274509804
chr11	124628025	124633225	4	4000	0.795698924731183
chr12	19590750	19596250	4	5000	0.611111111111111
chr12	46761975	46781175	4	8725	2.0809968847352
chr12	52414425	52419925	4	2275	2.36363636363636
chr12	53339100	53345675	4	4350	0.921052631578947
chr12	59717900	59722625	4	4100	0.363636363636364
chr12	123007875	123013175	4	5100	0.08
chr13	49548825	49553875	4	4600	0.695652173913043
chr13	50569750	50574150	4	4100	0.146341463414634
chr13	110432900	110440500	4	5500	2.58620689655172
chr13	111357225	111370275	4	8325	1.88541666666667
chr13	111560675	111568925	4	4975	1.72058823529412
chr13	113546225	113550025	4	2875	1.37931034482759
chr14	21561725	21573125	4	6425	1.55769230769231
chr14	21732025	21738425	4	5325	1.28571428571429
chr14	24017750	24026550	4	4950	1.48837209302326
chr14	37125275	37136550	4	4950	2.1
chr14	57733725	57738125	4	3850	1.78947368421053
chr14	60973300	60983175	4	5650	1.83471074380165
chr14	65169225	65176100	4	6350	0.8
chr14	102780100	102787325	4	5050	1.4025974025974
chr15	27011100	27019525	4	5150	1.70212765957447
chr15	85143600	85148900	4	4000	0.622222222222222
chr15	89950300	89952275	4	1300	1.3
chr16	1813925	1834250	4	7775	2.35897435897436
chr16	4816150	4819400	4	3000	0.228571428571429
chr16	9763975	9775575	4	5050	1.58940397350993
chr16	11034325	11040350	4	4550	0.598290598290598
chr16	11676250	11681700	4	4125	1.08474576271186
chr16	49308725	49317950	4	6425	2.48484848484848
chr16	54315450	54325825	4	9600	0.176470588235294
chr16	54961175	54974075	4	11850	0.153846153846154
chr16	65265200	65269650	4	3775	0.941176470588235
chr16	70652500	70655975	4	2800	0.385542168674699
chr16	75283575	75287850	4	3475	0.769230769230769
chr16	85643825	85649600	4	5450	0.424242424242424
chr16	87415925	87427500	4	6025	1.81102362204724
chr17	1388225	1396250	4	6125	0.828947368421053
chr17	25263100	25266975	4	1950	1.41379310344828
chr17	36714175	36720900	4	3775	2.54761904761905
chr17	37760050	37764275	4	3650	0.625
chr17	41172350	41179400	4	4300	0.794871794871795
chr17	48636000	48640350	4	4125	0.145454545454545
chr17	54669725	54675500	4	5375	0.259259259259259
chr17	70111725	70120600	4	7775	0.450867052023121
chr17	72855650	72858400	4	2250	0.4
chr17	74128225	74138300	4	6250	2.16129032258065
chr17	78448450	78452975	4	4250	0.134831460674157
chr17	79448200	79451775	4	1825	2.3921568627451
chr17	80476825	80480150	4	2800	1.68421052631579
chr17	80708275	80712975	4	3625	0.611111111111111
chr18	76732950	76746375	4	10725	0.522255192878338
chr18	77153100	77161250	4	5675	1.18110236220472
chr19	796550	801400	4	4000	0.631578947368421
chr19	2268725	2273800	4	4025	1.51724137931034
chr19	3028200	3029800	4	1375	0.210526315789474
chr19	3572125	3578575	4	4300	1.29411764705882
chr19	11528425	11533750	4	4500	0.651162790697674
chr19	11589975	11593525	4	2000	2.21621621621622
chr19	30015375	30021750	4	5825	0.409638554216867
chr19	35631825	35635475	4	2950	0.444444444444444
chr19	38876700	38885825	4	4625	2.23076923076923
chr19	46907000	46920300	4	6000	2.3469387755102
chr19	47949150	47951900	4	2200	1.13333333333333
chr19	49841050	49843575	4	2075	0.714285714285714
chr19	50706175	50709475	4	2150	1.94117647058824
chr19	51320950	51324625	4	2325	1.34328358208955
chr19	52405400	52411575	4	5450	0.810810810810811
chr19	54334475	54338525	4	3100	0.638888888888889
chr19	54382075	54387500	4	4175	0.769230769230769
chr19	54445000	54449350	4	2725	2.21739130434783
chr19	54460400	54467000	4	5850	0.245398773006135
chr2	30368925	30373025	4	3575	0.304347826086957
chr2	64066850	64078050	4	10525	0.240963855421687
chr2	64478425	64486000	4	6350	0.554455445544555
chr2	72369975	72377625	4	7375	0.0574712643678161
chr2	74208000	74215100	4	4825	0.647058823529412
chr2	87015950	87018800	4	2650	0.137931034482759
chr2	91845250	91848575	4	2225	1.3953488372093
chr2	182545075	182549350	4	3150	1
chr2	189028200	189030800	4	1550	2.58333333333333
chr2	207673275	207677550	4	3150	1.68421052631579
chr2	208628450	208636225	4	7500	0.297872340425532
chr2	237476100	237480000	4	3175	0.530612244897959
chr2	241391550	241395975	4	3300	0.980392156862745
chr2	241496800	241501325	4	2800	2.03333333333333
chr2	241505625	241508975	4	2850	0.857142857142857
chr20	303850	309600	4	5500	0.6
chr20	12734075	12738400	4	3250	1.11111111111111
chr20	21170675	21173575	4	1550	1.92592592592593
chr20	39311075	39321650	4	7650	0.7
chr20	57414425	57431450	4	10575	1.29878048780488
chr20	61425225	61428800	4	3100	0.275862068965517
chr21	32927025	32932875	4	4375	1.61538461538462
chr21	38962350	38964625	4	1850	0.705882352941177
chr21	43181100	43189500	4	6550	1
chr22	28137550	28140625	4	2625	0.486486486486487
chr22	39914800	39931425	4	7225	2.45210727969349
chr3	27753750	27765725	4	7650	1.94011976047904
chr3	32855850	32866250	4	9600	1
chr3	47017250	47023475	4	3600	1.49425287356322
chr3	50273050	50279300	4	3600	1.61061946902655
chr3	52566075	52572350	4	4900	1.66037735849057
chr3	57230750	57234050	4	2900	0.309859154929577
chr3	90132650	90135475	4	2150	0.8
chr3	98041700	98045825	4	3450	0.9
chr3	110685850	110690250	4	3350	1.07246376811594
chr3	162442625	162444825	4	1525	1.80952380952381
chr3	177075925	177078575	4	2175	0.363636363636364
chr3	185299950	185304925	4	4350	0.577777777777778
chr4	568575	572125	4	2775	0.75
chr4	5888650	5895350	4	5625	0.309090909090909
chr4	7103550	7105600	4	1750	0.372093023255814
chr4	13543175	13551100	4	5500	0.652173913043478
chr4	16896850	16900950	4	3525	0.297872340425532
chr4	17809025	17814750	4	4925	1.82608695652174
chr4	31997550	32000750	4	2275	0.705882352941177
chr4	93361750	93367200	4	4925	0.232558139534884
chr4	116899025	116901850	4	1325	1.94594594594595
chr4	139935900	139941500	4	4850	0.846153846153846
chr4	147558300	147562100	4	2725	0.915254237288136
chr4	180086575	180092125	4	5050	0.170212765957447
chr4	185937125	185942900	4	5125	0.894736842105263
chr4	190935575	190940825	4	3350	1.32
chr5	43039450	43044825	4	4575	0.473684210526316
chr5	72593900	72600000	4	3525	2.19672131147541
chr5	72740075	72748050	4	4750	2.40740740740741
chr5	93693275	93698525	4	4950	0.387096774193548
chr5	122421550	122435925	4	9925	1.328125
chr5	126178400	126181975	4	2900	0.529411764705882
chr5	141254275	141263650	4	6100	2.50505050505051
chr5	173314525	173318550	4	3025	0.627906976744186
chr6	14299400	14302625	4	1925	1.71428571428571
chr6	30027800	30044025	4	7525	2.17543859649123
chr6	30647000	30659300	4	7925	2
chr6	41336875	41343750	4	3725	1.74418604651163
chr6	77270675	77274875	4	3850	0.188679245283019
chr6	108434825	108441250	4	4325	1.44186046511628
chr6	121755700	121764125	4	6925	0.731707317073171
chr6	131615525	131620150	4	3850	1.33333333333333
chr6	132222525	132226575	4	3600	0.454545454545455
chr6	167639625	167645625	4	5225	0.941176470588235
chr7	94650	97575	4	1625	1.16666666666667
chr7	2558175	2564375	4	5875	0.0784313725490196
chr7	23502650	23516900	4	13350	1.40540540540541
chr7	27280350	27286050	4	3375	1.88235294117647
chr7	100485800	100495150	4	6500	1.54744525547445
chr7	121776700	121785350	4	7350	0.772727272727273
chr7	121939575	121957550	4	14250	0.702290076335878
chr7	150671300	150676875	4	4200	1.01030927835052
chr7	155088100	155092825	4	4200	0.269230769230769
chr8	37653625	37659725	4	4650	0.6
chr8	38297100	38300850	4	3175	0.415584415584416
chr8	65280725	65292525	4	9525	0.595744680851064
chr8	126398700	126401500	4	1825	1.6
chr8	129626375	129629775	4	2800	0.974358974358974
chr8	143530400	143534900	4	3650	1.33333333333333
chr8	144509000	144513950	4	3300	0.95
chr9	23819625	23831775	4	9250	1.34545454545455
chr9	74372000	74374175	4	1625	1.14285714285714
chr9	101469150	101472100	4	2650	0.260869565217391
chr9	126117700	126120300	4	2325	0.208955223880597
chr9	128000700	128004850	4	3900	0.0934579439252336
chr9	130688875	130700975	4	5525	2.59602649006623
chr9	131445575	131453950	4	7400	0.392405063291139
chr9	134268550	134273800	4	4475	0.724137931034483
chr9	135461875	135467950	4	4475	1.80952380952381
chrX	18442425	18446425	4	3500	1
chrX	39676375	39681550	4	2600	2.45945945945946
chrX	57617825	57623325	4	3075	2.21538461538462
chrX	65856875	65859475	4	2150	0.440677966101695
chrX	82760825	82766425	4	4525	1.05084745762712
chrX	91033675	91038150	4	3175	1.2
chrX	93955975	93960325	4	2825	1.13207547169811
chrX	102996775	103001775	4	4725	0.222222222222222
chrX	113283100	113291200	4	6750	1.71428571428571
chrX	113833650	113841400	4	3975	2.33898305084746
chrX	136506550	136512600	4	5700	0.235294117647059
chr1	968050	970125	3	1750	0.4375
chr1	1050200	1052450	3	1925	0.297872340425532
chr1	1654750	1656400	3	1425	0.380952380952381
chr1	2157900	2163950	3	5475	0.14218009478673
chr1	2245475	2247075	3	1350	0.636363636363636
chr1	2516450	2519400	3	2800	0.126984126984127
chr1	7843025	7845275	3	2025	0.318181818181818
chr1	16839500	16841500	3	1825	0.25
chr1	16858550	16863450	3	3675	0.529411764705882
chr1	17197525	17202175	3	3825	0.849315068493151
chr1	17221800	17223725	3	1725	0.347826086956522
chr1	23880450	23886825	3	6150	0.126582278481013
chr1	24476700	24478525	3	1550	0.25531914893617
chr1	24968025	24971500	3	3375	0.0645161290322581
chr1	25592900	25594850	3	1625	0.352941176470588
chr1	27018625	27026925	3	7550	0.170818505338078
chr1	27189600	27192575	3	2800	0.10126582278481
chr1	27334100	27339950	3	5100	0.252631578947368
chr1	28261400	28264450	3	2175	0.861111111111111
chr1	33813600	33816350	3	2550	0.131868131868132
chr1	36019375	36024600	3	5025	0.173913043478261
chr1	36348300	36353150	3	3925	0.552380952380952
chr1	38509250	38514075	3	4575	0.0697674418604651
chr1	38890450	38896850	3	5350	0.3248730964467
chr1	40363725	40368525	3	3900	0.438356164383562
chr1	43421200	43426000	3	4475	0.133333333333333
chr1	44398700	44402725	3	3150	0.888888888888889
chr1	45265275	45267850	3	2100	0.842105263157895
chr1	62660000	62665750	3	5575	0.0594059405940594
chr1	63220150	63221675	3	1275	0.545454545454545
chr1	64239000	64243050	3	3900	0.4
chr1	64934900	64940075	3	4975	0.16
chr1	64970725	64972075	3	1200	0.275862068965517
chr1	75595350	75603375	3	6350	0.634730538922156
chr1	85512825	85515825	3	2525	0.344086021505376
chr1	110610175	110613725	3	3300	0.173913043478261
chr1	112278550	112283550	3	3750	0.875
chr1	149332850	149334475	3	1300	0.516129032258065
chr1	150547000	150553050	3	5925	0.0277777777777778
chr1	154578975	154582425	3	3200	0.126126126126126
chr1	154839825	154843200	3	2925	0.168224299065421
chr1	155246750	155248675	3	1500	0.392156862745098
chr1	156467975	156471700	3	3575	0.0769230769230769
chr1	160065400	160069350	3	3025	0.431372549019608
chr1	160085500	160087575	3	1525	1.03030303030303
chr1	182990950	182995200	3	4025	0.110091743119266
chr1	197168525	197171650	3	2825	0.228571428571429
chr1	200374675	200382200	3	6575	0.270916334661355
chr1	202774500	202782050	3	6700	0.247011952191235
chr1	205287475	205291000	3	2900	0.6
chr1	206136050	206137775	3	1175	0.933333333333333
chr1	209601450	209605075	3	3375	0.108108108108108
chr1	211571700	211574275	3	2200	0.428571428571429
chr1	212687825	212689075	3	900	0.615384615384615
chr1	217307200	217314475	3	6550	0.541666666666667
chr1	226248825	226253700	3	4600	0.078125
chr1	227502050	227507375	3	5150	0.25
chr1	228193175	228196050	3	2375	0.666666666666667
chr1	233462550	233465625	3	2675	0.25
chr1	235488875	235494175	3	4925	0.134831460674157
chr1	237204875	237208125	3	2975	0.14
chr1	244210350	244214700	3	3675	0.387755102040816
chr1	247538800	247540900	3	1875	0.217391304347826
chr10	3213975	3216050	3	1675	0.583333333333333
chr10	6242475	6247175	3	4575	0.0454545454545455
chr10	6842975	6845350	3	1625	0.842105263157895
chr10	7707700	7710200	3	2225	0.242424242424242
chr10	23461400	23463775	3	1975	0.338028169014085
chr10	31422375	31423800	3	1300	0.206896551724138
chr10	33239475	33251375	3	7625	0.774647887323944
chr10	35926000	35933600	3	7425	0.0555555555555556
chr10	50816850	50822850	3	4750	0.445714285714286
chr10	68685150	68688725	3	2425	1.05263157894737
chr10	69621200	69622575	3	1075	0.740740740740741
chr10	76583875	76587550	3	3325	0.213592233009709
chr10	81584900	81587550	3	2225	0.6
chr10	82212925	82216200	3	3050	0.11214953271028
chr10	92054950	92058200	3	2750	0.289473684210526
chr10	95197225	95199200	3	1825	0.153846153846154
chr10	105451750	105453650	3	1675	0.227272727272727
chr10	111765500	111769600	3	3875	0.102564102564103
chr10	119301200	119306425	3	4525	0.353741496598639
chr10	121577325	121580975	3	3425	0.108527131782946
chr10	126135625	126140350	3	4500	0.203389830508475
chr10	133108600	133111250	3	2500	0.13953488372093
chr10	133999275	134001775	3	2250	0.216216216216216
chr10	134600550	134602600	3	1825	0.347826086956522
chr11	1567550	1570050	3	2350	0.0952380952380952
chr11	2289800	2292550	3	2300	0.509803921568627
chr11	2904875	2907850	3	2575	0.481481481481481
chr11	7598800	7599775	3	825	0.375
chr11	9333800	9337150	3	2750	0.5
chr11	9696575	9697950	3	1150	0.444444444444444
chr11	12884900	12886800	3	1550	0.421052631578947
chr11	14993250	14997125	3	2975	0.694736842105263
chr11	27718225	27723725	3	4875	0.594594594594595
chr11	28128550	28132875	3	3525	0.659340659340659
chr11	41480125	41481550	3	1000	1
chr11	46410675	46415050	3	4225	0.0522875816993464
chr11	64478575	64481675	3	2275	0.708860759493671
chr11	64947875	64952700	3	4625	0.153846153846154
chr11	66045025	66046850	3	1725	0.0869565217391304
chr11	67006675	67009775	3	2775	0.186046511627907
chr11	67572050	67574275	3	1975	0.212765957446809
chr11	68778175	68781800	3	2800	0.5625
chr11	75916500	75922575	3	5900	0.0606060606060606
chr11	111472400	111475575	3	2350	0.578947368421053
chr11	118185950	118187550	3	1450	0.296296296296296
chr11	128452450	128457750	3	4000	0.779661016949153
chr11	133788150	133789850	3	1600	0.153846153846154
chr12	1699350	1704875	3	5225	0.194444444444444
chr12	1770075	1772650	3	1950	0.470588235294118
chr12	3067225	3073625	3	5600	0.289855072463768
chr12	4133325	4135600	3	1700	0.651162790697674
chr12	6479800	6485925	3	5300	0.375757575757576
chr12	6721725	6723675	3	1650	0.4
chr12	8121650	8124350	3	2475	0.545454545454545
chr12	8394825	8397025	3	1925	0.304347826086957
chr12	11801425	11805850	3	4050	0.555555555555556
chr12	12867175	12880150	3	8600	0.875399361022364
chr12	14857725	14864225	3	5150	0.491428571428571
chr12	16757125	16764075	3	4825	0.770949720670391
chr12	31474200	31480150	3	5775	0.0512820512820513
chr12	31521725	31524750	3	2600	0.383561643835616
chr12	50449700	50452200	3	2325	0.333333333333333
chr12	51317675	51321100	3	3200	0.227272727272727
chr12	53610225	53617800	3	6325	0.407079646017699
chr12	53624700	53628150	3	2800	0.711864406779661
chr12	54762650	54764650	3	1800	0.218181818181818
chr12	56209650	56212975	3	3125	0.162162162162162
chr12	57077900	57083475	3	5100	0.220779220779221
chr12	57479725	57484650	3	4625	0.171428571428571
chr12	65562675	65567300	3	3925	0.526315789473684
chr12	85081000	85083900	3	2650	0.19047619047619
chr12	102222675	102225275	3	2175	0.342857142857143
chr12	106529750	106534650	3	4625	0.457142857142857
chr12	110316575	110319575	3	2725	0.307692307692308
chr12	111177550	111182125	3	4325	0.0975609756097561
chr12	117313950	117320400	3	5050	0.593406593406593
chr12	119616325	119619100	3	2325	0.36144578313253
chr12	120700450	120704000	3	3050	0.192982456140351
chr12	125049150	125053550	3	4175	0.0769230769230769
chr12	125667950	125674375	3	4975	0.72
chr12	132433925	132436025	3	1875	0.163934426229508
chr12	133262025	133266200	3	3050	0.592592592592593
chr13	28540425	28545375	3	3975	0.455882352941176
chr13	33159750	33163100	3	3200	0.0720720720720721
chr13	45145500	45154100	3	8300	0.0606060606060606
chr13	50697550	50708100	3	8775	0.681159420289855
chr13	53419775	53426450	3	6500	0.0689655172413793
chr13	55613925	55617125	3	3075	0.115384615384615
chr13	58203400	58209350	3	5775	0.0465116279069767
chr13	72438175	72444650	3	4450	0.910179640718563
chr13	78270350	78274075	3	3175	1.02857142857143
chr13	95354250	95366950	3	12025	0.125
chr13	96293575	96297450	3	3450	0.252100840336134
chr13	100150350	100155100	3	3725	0.578125
chr13	107183100	107188950	3	5550	0.105820105820106
chr13	107216925	107222750	3	4375	0.666666666666667
chr13	107569250	107570600	3	1225	0.315789473684211
chr14	24014050	24015000	3	800	0.315789473684211
chr14	37049050	37051850	3	2500	0.225352112676056
chr14	50233675	50237150	3	3350	0.173913043478261
chr14	51132700	51137000	3	3775	0.281481481481481
chr14	53196325	53198600	3	2000	0.28125
chr14	53414725	53419225	3	4250	0.0975609756097561
chr14	57261000	57266825	3	4875	0.374331550802139
chr14	60714500	60718225	3	3600	0.0784313725490196
chr14	65182400	65184125	3	1350	0.538461538461538
chr14	65800800	65802150	3	1050	0.666666666666667
chr14	70721100	70722750	3	1300	0.551724137931034
chr14	75347875	75350650	3	2625	0.222222222222222
chr14	76097300	76098400	3	700	0.888888888888889
chr14	76776550	76778150	3	1475	0.25
chr14	90081650	90086525	3	4300	0.5
chr14	100838950	100844200	3	3750	0.704225352112676
chr14	102550825	102555250	3	4200	0.118811881188119
chr14	104601600	104606825	3	5050	0.0628930817610063
chr14	105553000	105554950	3	1825	0.09375
chr15	23032275	23035375	3	2850	0.172839506172839
chr15	28339450	28345075	3	4200	0.675496688741722
chr15	29210350	29211500	3	750	0.952380952380952
chr15	30916650	30919925	3	3125	0.258064516129032
chr15	31371800	31373375	3	1050	1
chr15	33486100	33487750	3	1400	0.413793103448276
chr15	40727525	40735400	3	7625	0.0699300699300699
chr15	41135400	41140100	3	4075	0.4
chr15	41217675	41223375	3	5500	0.0909090909090909
chr15	45403950	45406800	3	2125	0.742857142857143
chr15	57511525	57513825	3	1775	0.615384615384615
chr15	62358775	62361150	3	2225	0.145454545454545
chr15	63333500	63342400	3	8500	0.0845921450151057
chr15	66992725	66998450	3	5150	0.224719101123595
chr15	70385600	70393925	3	7825	0.105660377358491
chr15	75742175	75749175	3	6500	0.153846153846154
chr15	76194400	76197800	3	2650	0.505494505494505
chr15	77923025	77927650	3	4450	0.0645161290322581
chr15	79164375	79169050	3	3800	0.48780487804878
chr15	79574500	79576450	3	1775	0.526315789473684
chr15	88798075	88801900	3	3725	0.0506329113924051
chr15	90117850	90122225	3	4175	0.0952380952380952
chr15	93874775	93877275	3	2075	0.375
chr15	99342625	99344925	3	1750	0.548387096774194
chr15	100346425	100347625	3	875	0.88
chr16	214700	217225	3	2375	0.0882352941176471
chr16	429450	434375	3	4700	0.125
chr16	1727650	1730525	3	2200	0.611111111111111
chr16	2520825	2526300	3	3825	0.833333333333333
chr16	2587150	2589050	3	1650	0.325581395348837
chr16	2722400	2724075	3	1425	0.5
chr16	3237675	3242900	3	4950	0.0869565217391304
chr16	3928150	3931850	3	3500	0.121212121212121
chr16	4662650	4667375	3	4300	0.456140350877193
chr16	5146650	5149125	3	2125	0.473684210526316
chr16	9053925	9060050	3	4075	0.781954887218045
chr16	13449525	13452100	3	1700	0.827586206896552
chr16	15067850	15070575	3	2625	0.0434782608695652
chr16	15247675	15249325	3	1375	0.324324324324324
chr16	21512575	21514575	3	1775	0.19047619047619
chr16	21529275	21533475	3	4000	0.0655737704918033
chr16	28302150	28305975	3	3375	0.458333333333333
chr16	50099450	50101575	3	1825	0.3
chr16	50278625	50280950	3	2125	0.173913043478261
chr16	67464100	67466750	3	2500	0.117647058823529
chr16	67513625	67516075	3	2125	0.339622641509434
chr16	86319875	86322775	3	2150	0.705882352941177
chr16	89766325	89768975	3	2425	0.170731707317073
chr16	89984025	89993175	3	6475	1.06315789473684
chr17	853025	854125	3	800	0.842105263157895
chr17	880400	883875	3	3325	0.150943396226415
chr17	1131525	1133525	3	1675	0.315789473684211
chr17	6553475	6561400	3	5975	0.758241758241758
chr17	16116900	16121650	3	4350	0.160493827160494
chr17	16341475	16345200	3	3425	0.142857142857143
chr17	18758650	18762950	3	3400	0.826666666666667
chr17	19550125	19553775	3	2950	0.480769230769231
chr17	19880050	19884025	3	3225	0.462962962962963
chr17	20943250	20947825	3	4225	0.150943396226415
chr17	26903150	26904325	3	725	1.04761904761905
chr17	27275175	27279975	3	4550	0.380952380952381
chr17	28562250	28566000	3	2900	0.550724637681159
chr17	29058125	29060625	3	2050	0.352941176470588
chr17	30263250	30266075	3	2475	0.301369863013699
chr17	36411900	36413775	3	1525	0.7
chr17	36607300	36611675	3	4250	0.0869565217391304
chr17	37350950	37357750	3	5375	0.654088050314465
chr17	40760125	40762875	3	2550	0.212765957446809
chr17	43044250	43050000	3	4525	0.661290322580645
chr17	44847975	44850800	3	2600	0.181818181818182
chr17	44893400	44899525	3	5400	0.384
chr17	45725700	45729225	3	3375	0.075
chr17	47068300	47081925	3	10100	0.86984126984127
chr17	48350025	48352725	3	2150	0.666666666666667
chr17	56590675	56596675	3	4325	0.921875
chr17	57407900	57410650	3	2550	0.294117647058824
chr17	61626725	61629900	3	3025	0.0824742268041237
chr17	66030600	66034000	3	3100	0.181818181818182
chr17	79475850	79487200	3	9675	0.571428571428571
chr17	79917075	79919850	3	2450	0.32258064516129
chr17	80186100	80190300	3	3825	0.346666666666667
chr18	3602075	3606725	3	4275	0.416666666666667
chr18	18820875	18824150	3	3075	0.16
chr18	19744700	19754125	3	8700	0.259615384615385
chr18	21593750	21597275	3	3200	0.947368421052632
chr18	56528650	56535425	3	6675	0.0168776371308017
chr18	60381800	60388525	3	6475	0.0502092050209205
chr18	72915775	72924525	3	7875	0.285714285714286
chr19	570850	575500	3	4125	0.330097087378641
chr19	589325	590975	3	1300	0.511627906976744
chr19	1081625	1083225	3	1150	1
chr19	1171150	1174300	3	2750	0.823529411764706
chr19	1904350	1906250	3	1650	0.357142857142857
chr19	3046150	3047950	3	1350	0.583333333333333
chr19	3284550	3286575	3	1425	1.05
chr19	3463200	3464825	3	1350	0.3
chr19	4456400	4458250	3	1650	0.344827586206897
chr19	4597275	4599150	3	1700	0.181818181818182
chr19	4638925	4640775	3	1525	0.307692307692308
chr19	6530425	6534950	3	3625	0.449612403100775
chr19	6586950	6591650	3	3725	0.492753623188406
chr19	6735400	6741725	3	5800	0.198675496688742
chr19	7893950	7895750	3	1625	0.177777777777778
chr19	8454200	8456275	3	1750	0.358974358974359
chr19	9901975	9904500	3	2175	0.363636363636364
chr19	10675475	10680675	3	3825	0.813559322033898
chr19	10827825	10830700	3	2250	0.567901234567901
chr19	14245325	14248825	3	2875	0.519480519480519
chr19	17353900	17357975	3	3825	0.114285714285714
chr19	17513925	17516800	3	2600	0.125
chr19	18334750	18337050	3	2100	0.142857142857143
chr19	18898325	18902075	3	2925	0.763157894736842
chr19	20347125	20350050	3	2350	0.654545454545455
chr19	33716100	33718550	3	2350	0.0597014925373134
chr19	35489650	35494225	3	3975	0.9
chr19	36132350	36140375	3	4600	0.994285714285714
chr19	37956925	37961300	3	3875	0.231292517006803
chr19	38718475	38720825	3	2175	0.10958904109589
chr19	38754550	38757925	3	2675	0.533333333333333
chr19	39338450	39344000	3	4975	0.244444444444444
chr19	40970525	40973525	3	2800	0.118811881188119
chr19	41255325	41260825	3	4025	0.904347826086957
chr19	41767825	41772950	3	4700	0.156626506024096
chr19	41830700	41833850	3	2575	0.456521739130435
chr19	42363350	42366575	3	2925	0.113207547169811
chr19	42416625	42417875	3	1125	0.214285714285714
chr19	42431875	42433500	3	1350	0.375
chr19	43966850	43969825	3	2400	0.588235294117647
chr19	45311675	45313500	3	1575	0.35
chr19	45347675	45352800	3	4975	0.0655737704918033
chr19	45504250	45505750	3	1175	0.588235294117647
chr19	45577875	45583975	3	4650	1.03448275862069
chr19	45718800	45721875	3	2200	0.8
chr19	47729000	47735325	3	6025	0.0853080568720379
chr19	47920375	47925775	3	5200	0.173913043478261
chr19	47930750	47933950	3	2850	0.263157894736842
chr19	50092950	50097300	3	3925	0.157142857142857
chr19	50431050	50434200	3	2825	0.192771084337349
chr19	54368950	54374100	3	4600	0.307692307692308
chr19	54409725	54413975	3	4125	0.055045871559633
chr19	54480925	54486200	3	4825	0.191082802547771
chr19	55849925	55853125	3	2975	0.108108108108108
chr19	55880200	55882325	3	1950	0.222222222222222
chr19	58544975	58546375	3	1275	0.146341463414634
chr2	3622225	3625700	3	3150	0.357142857142857
chr2	7057075	7059350	3	2050	0.208955223880597
chr2	10182300	10184825	3	2200	0.368421052631579
chr2	10586800	10589675	3	2725	0.0816326530612245
chr2	20864900	20867825	3	2750	0.242424242424242
chr2	24269075	24273825	3	3700	0.778947368421053
chr2	26099650	26102125	3	2300	0.121951219512195
chr2	39345925	39352600	3	5050	0.760736196319018
chr2	42273500	42278250	3	4450	0.333333333333333
chr2	44394475	44399550	3	4575	0.151162790697674
chr2	46925275	46928700	3	2800	0.320987654320988
chr2	55273700	55278950	3	4450	0.397058823529412
chr2	55644450	55647925	3	3325	0.0576923076923077
chr2	56345125	56347550	3	2125	0.555555555555556
chr2	70368000	70370525	3	2025	0.382352941176471
chr2	71203750	71206650	3	2325	0.430379746835443
chr2	71558475	71561450	3	2800	0.099009900990099
chr2	76805250	76807700	3	1950	0.782608695652174
chr2	88123825	88125375	3	1325	0.378378378378378
chr2	88924175	88928225	3	3625	0.166666666666667
chr2	90449025	90450975	3	1575	0.375
chr2	95690750	95693325	3	2400	0.145454545454545
chr2	96657150	96658675	3	1200	0.5
chr2	98205900	98207450	3	1325	0.32258064516129
chr2	101867975	101871100	3	2950	0.136363636363636
chr2	118036650	118038275	3	1400	0.24390243902439
chr2	129073700	129077225	3	3125	0.590909090909091
chr2	133103325	133105475	3	1925	0.166666666666667
chr2	157487050	157488100	3	750	0.571428571428571
chr2	171567450	171575700	3	8075	0.0357142857142857
chr2	178075900	178079850	3	3575	0.202247191011236
chr2	188428350	188431100	3	2300	0.289156626506024
chr2	188537425	188540700	3	2725	0.412371134020619
chr2	188896700	188901800	3	4775	0.127659574468085
chr2	191744575	191748775	3	4100	0.0305343511450382
chr2	206943850	206952425	3	6575	0.652360515021459
chr2	214053200	214054800	3	1225	0.536585365853659
chr2	232544750	232546725	3	1775	0.178571428571429
chr2	233386700	233389325	3	1775	0.935483870967742
chr2	235401725	235406675	3	4850	0.0248447204968944
chr2	237086450	237088475	3	1850	0.169491525423729
chr2	239147650	239150350	3	2550	0.135593220338983
chr2	242294050	242297150	3	2625	0.354166666666667
chr20	1945525	1946775	3	925	0.5
chr20	10197525	10200250	3	2600	0.0930232558139535
chr20	20343225	20352550	3	8025	0.32
chr20	21080425	21087500	3	6500	0.203045685279188
chr20	34203475	34207975	3	4100	0.252631578947368
chr20	34327325	34331525	3	3775	0.185185185185185
chr20	39968400	39970150	3	1500	0.3125
chr20	41816625	41819350	3	2550	0.10958904109589
chr20	43537950	43540625	3	2375	0.347826086956522
chr20	44440650	44443350	3	2300	0.285714285714286
chr20	47893050	47903625	3	10125	0.219512195121951
chr20	48552400	48555125	3	2575	0.0919540229885057
chr20	48598600	48602700	3	3700	0.205128205128205
chr20	48767775	48770975	3	2650	0.463414634146341
chr20	55964025	55967950	3	3650	0.116279069767442
chr20	57463025	57470675	3	6925	0.258064516129032
chr20	60638525	60642575	3	3900	0.0963855421686747
chr20	60940425	60944600	3	4000	0.10126582278481
chr20	61806075	61810850	3	4375	0.183098591549296
chr21	15352075	15353075	3	750	0.545454545454545
chr21	17101600	17105300	3	3500	0.102564102564103
chr21	35444825	35448475	3	3475	0.0672268907563025
chr21	44072750	44076325	3	3325	0.145833333333333
chr21	44343750	44345975	3	1875	0.347826086956522
chr21	46338650	46340900	3	1775	0.857142857142857
chr21	47741350	47745850	3	4300	0.101694915254237
chr22	17745600	17748225	3	1925	0.727272727272727
chr22	21333375	21337625	3	2850	0.903846153846154
chr22	22219525	22223125	3	3300	0.0991735537190083
chr22	23584150	23585750	3	1225	0.45
chr22	29467175	29470550	3	2950	0.555555555555556
chr22	36231300	36236875	3	3750	1.02158273381295
chr22	38070950	38073750	3	2500	0.325581395348837
chr22	38791100	38795850	3	4525	0.0675675675675676
chr22	39377750	39378550	3	600	0.75
chr22	40057675	40061025	3	2475	0.64367816091954
chr22	43009100	43012025	3	2575	0.2
chr22	43738300	43740325	3	1725	0.378378378378378
chr22	45663675	45665775	3	1875	0.196078431372549
chr22	46971575	46974325	3	2550	0.204081632653061
chr22	50328475	50330300	3	1300	0.96969696969697
chr3	5018600	5023950	3	5100	0.108108108108108
chr3	9436900	9445475	3	7725	0.267281105990783
chr3	27523750	27526650	3	2775	0.0612244897959184
chr3	27770225	27773400	3	2125	0.758620689655172
chr3	32910325	32912925	3	2275	0.301369863013699
chr3	37032075	37036200	3	3875	0.0980392156862745
chr3	46922700	46925875	3	3050	0.0975609756097561
chr3	50263725	50265925	3	2025	0.238095238095238
chr3	52443075	52445975	3	2800	0.0740740740740741
chr3	57580575	57584925	3	4050	0.142857142857143
chr3	71112175	71115800	3	3475	0.210526315789474
chr3	72493975	72497025	3	2625	0.296296296296296
chr3	75483225	75485700	3	2350	0.09375
chr3	75716900	75722425	3	5300	0.269230769230769
chr3	112278450	112283300	3	4275	0.22972972972973
chr3	113414150	113418275	3	3250	0.794520547945205
chr3	116162200	116164850	3	2050	0.626865671641791
chr3	120277475	120279750	3	2025	0.25
chr3	125633925	125636225	3	1925	0.372093023255814
chr3	126192700	126195825	3	2675	0.289473684210526
chr3	129829450	129831950	3	2175	0.458333333333333
chr3	130464575	130467425	3	2475	0.338028169014085
chr3	132439150	132442500	3	2575	0.757575757575758
chr3	135683350	135686500	3	2800	0.6875
chr3	148915025	148916850	3	1550	0.32
chr3	184319275	184322950	3	2575	0.744186046511628
chr3	186284125	186289575	3	3875	1.06542056074766
chr3	190270600	190272125	3	1225	0.555555555555556
chr3	196693650	196696925	3	2750	0.363636363636364
chr4	699025	701250	3	2025	0.226415094339623
chr4	778925	780100	3	975	0.380952380952381
chr4	819250	820900	3	1025	0.96969696969697
chr4	1768250	1770150	3	1425	0.731707317073171
chr4	4047600	4050250	3	2550	0.142857142857143
chr4	4108300	4109350	3	725	0.941176470588235
chr4	4227950	4229900	3	1525	0.571428571428571
chr4	4860925	4864700	3	2750	0.693877551020408
chr4	6472050	6474850	3	2500	0.529411764705882
chr4	9153525	9155700	3	1800	0.465116279069767
chr4	26029325	26032700	3	2950	0.206185567010309
chr4	39636525	39641675	3	3925	0.714285714285714
chr4	41214800	41219350	3	3725	0.746666666666667
chr4	41880325	41884875	3	3175	0.954954954954955
chr4	53577850	53581650	3	3300	0.275229357798165
chr4	55091500	55100575	3	8450	0.130653266331658
chr4	79858125	79861425	3	2950	0.315789473684211
chr4	99915875	99918575	3	2500	0.108695652173913
chr4	100866100	100872625	3	6000	0.169154228855721
chr4	120914625	120919175	3	4050	0.156521739130435
chr4	134067100	134075325	3	8075	0.0414507772020725
chr4	145730100	145731250	3	1000	0.266666666666667
chr4	146653425	146655075	3	1500	0.285714285714286
chr4	155662125	155668800	3	6125	0.208955223880597
chr4	167637500	167640050	3	2150	0.266666666666667
chr4	178362250	178368125	3	3900	1.02985074626866
chr5	472100	475550	3	3275	0.0898876404494382
chr5	783150	785875	3	2150	0.875
chr5	1008650	1010125	3	1300	0.315789473684211
chr5	12662825	12669325	3	5725	0.25531914893617
chr5	16933500	16937400	3	3800	0.0344827586206897
chr5	25439175	25448975	3	6750	0.768595041322314
chr5	32709125	32714550	3	4775	0.225988700564972
chr5	33438800	33445050	3	4875	0.538461538461538
chr5	43310075	43314425	3	3925	0.175182481751825
chr5	50258950	50266375	3	6025	0.593548387096774
chr5	60625250	60631025	3	5625	0.0388349514563107
chr5	68855450	68857075	3	1425	0.315789473684211
chr5	74631850	74635850	3	3725	0.146788990825688
chr5	92931350	92932875	3	1225	0.615384615384615
chr5	114875900	114881150	3	4800	0.125714285714286
chr5	126111650	126116025	3	3850	0.339285714285714
chr5	134824350	134827925	3	3275	0.169491525423729
chr5	134870525	134872375	3	1625	0.269230769230769
chr5	145315875	145317850	3	1325	1.02222222222222
chr5	146828825	146835025	3	5350	0.304568527918782
chr5	154091900	154093525	3	1225	0.473684210526316
chr5	154133700	154139400	3	5425	0.115107913669065
chr5	176045975	176047875	3	1400	0.55
chr5	179777750	179781550	3	3575	0.631578947368421
chr6	1310850	1314450	3	3350	0.695652173913043
chr6	2764550	2768700	3	3925	0.0983606557377049
chr6	6724675	6726000	3	1150	0.27027027027027
chr6	10390025	10392250	3	1775	0.5625
chr6	19836525	19840750	3	4000	0.0746268656716418
chr6	21741100	21742825	3	1475	0.333333333333333
chr6	29592525	29602225	3	9275	0.127118644067797
chr6	32054925	32056025	3	950	0.315789473684211
chr6	32094825	32098850	3	3500	0.318181818181818
chr6	37102675	37106250	3	2850	0.551020408163265
chr6	41527975	41530450	3	1825	0.8
chr6	41700350	41703925	3	3125	0.245283018867925
chr6	43737375	43743000	3	4825	0.516129032258065
chr6	49517700	49521475	3	3575	0.315789473684211
chr6	53407075	53413525	3	4300	0.819875776397516
chr6	56714625	56717325	3	2575	0.315789473684211
chr6	68749250	68751050	3	1150	1.02702702702703
chr6	74226725	74233875	3	6025	0.272727272727273
chr6	80815725	80817775	3	1875	0.181818181818182
chr6	86350350	86355375	3	4700	0.273972602739726
chr6	107434725	107438850	3	3925	0.5
chr6	108485725	108491075	3	5050	0.101694915254237
chr6	111580050	111581650	3	1275	0.358974358974359
chr6	116571575	116576250	3	4000	0.45045045045045
chr6	116597375	116602125	3	4450	0.218181818181818
chr6	122803250	122806250	3	2375	0.938775510204082
chr6	127438725	127442650	3	3775	0.228571428571429
chr6	134209825	134214475	3	3425	0.923076923076923
chr6	134494175	134499800	3	4200	0.582278481012658
chr6	137241725	137244900	3	3000	0.148148148148148
chr6	137808275	137819725	3	9100	0.729508196721312
chr6	139689200	139697800	3	6325	0.871794871794872
chr6	157096050	157105150	3	6775	0.407692307692308
chr6	167411025	167414525	3	3325	0.117647058823529
chr7	1569825	1572550	3	2575	0.0941176470588235
chr7	5566325	5572700	3	5775	0.171428571428571
chr7	6413625	6416725	3	2500	0.382022471910112
chr7	12725875	12730500	3	4350	0.160919540229885
chr7	14024450	14032150	3	6925	0.244725738396624
chr7	21466000	21471950	3	4700	0.545454545454545
chr7	35732325	35735900	3	3250	0.181818181818182
chr7	44885675	44889100	3	3025	0.24
chr7	45957450	45963325	3	4075	0.844155844155844
chr7	50858650	50862100	3	3250	0.123711340206186
chr7	54609275	54615200	3	4775	0.661538461538462
chr7	66459300	66462600	3	3075	0.1875
chr7	72297900	72301450	3	3275	0.140845070422535
chr7	74070325	74075825	3	5250	0.108843537414966
chr7	74306275	74307650	3	1100	0.4
chr7	75071100	75072725	3	1350	0.642857142857143
chr7	83821125	83825975	3	4650	0.0662251655629139
chr7	97909875	97912775	3	2675	0.142857142857143
chr7	98245675	98248425	3	2575	0.111111111111111
chr7	99095675	99105000	3	6200	1.05263157894737
chr7	105750650	105753600	3	2800	0.0963855421686747
chr7	123172350	123175600	3	2650	0.602739726027397
chr7	124402625	124406775	3	4000	0.0650406504065041
chr7	125564050	125567950	3	2800	0.95
chr7	128094300	128097675	3	3025	0.416666666666667
chr7	129415875	129425950	3	6875	0.84375
chr7	130789825	130796225	3	6250	0.0397350993377483
chr7	132258200	132262725	3	3575	0.551724137931034
chr7	132763925	132766950	3	2025	0.983606557377049
chr7	148841250	148847175	3	5325	0.864864864864865
chr7	149468250	149471850	3	3450	0.205128205128205
chr7	149744350	149746775	3	2200	0.204081632653061
chr7	150099600	150104425	3	3250	0.885245901639344
chr7	150776825	150786500	3	7875	0.484581497797357
chr7	150942000	150950600	3	5575	0.96969696969697
chr7	151214575	151218100	3	3225	0.428571428571429
chr7	153748325	153750450	3	1800	0.457142857142857
chr7	155259250	155261450	3	1925	0.285714285714286
chr7	156792225	156793675	3	1250	0.32258064516129
chr7	157128600	157133250	3	4500	0.216216216216216
chr7	158379200	158381325	3	1525	0.685714285714286
chr8	686750	689500	3	2575	0.136986301369863
chr8	1771100	1775150	3	3725	0.25974025974026
chr8	8084525	8086850	3	1850	0.651162790697674
chr8	9755525	9765700	3	7325	0.706713780918728
chr8	10586700	10592475	3	5450	0.1
chr8	12293250	12295450	3	1400	1.03703703703704
chr8	17353950	17356675	3	2275	0.7
chr8	20159200	20162075	3	2625	0.13953488372093
chr8	22223675	22227325	3	3200	0.294117647058824
chr8	24812350	24816700	3	3675	0.666666666666667
chr8	28258375	28260650	3	2000	0.244897959183673
chr8	29890875	29892000	3	850	0.5
chr8	30254700	30256250	3	1225	0.645161290322581
chr8	37961400	37965350	3	3725	0.0851063829787234
chr8	39759600	39762500	3	2650	0.32
chr8	41163300	41169425	3	5950	0.150943396226415
chr8	53851150	53854650	3	3375	0.047244094488189
chr8	56985300	56987600	3	2175	0.0857142857142857
chr8	61428700	61431800	3	2775	0.625
chr8	67575375	67580775	3	5125	0.0875
chr8	99438575	99440525	3	1800	0.230769230769231
chr8	103664850	103670175	3	5150	0.166666666666667
chr8	138424400	138425825	3	1000	0.692307692307692
chr8	140714450	140718600	3	3875	0.118811881188119
chr8	141108075	141111000	3	2350	1.05
chr8	143693800	143696725	3	2700	0.424242424242424
chr8	144371200	144374600	3	3075	0.256410256410256
chr8	145103200	145107150	3	3775	0.135135135135135
chr9	1049925	1052800	3	2225	0.469135802469136
chr9	2275525	2278300	3	2475	0.189189189189189
chr9	14311675	14323425	3	8525	0.762762762762763
chr9	15508225	15513600	3	4950	0.52
chr9	21993250	21996925	3	3500	0.0879120879120879
chr9	34988525	34992425	3	3625	0.133333333333333
chr9	36985825	36988000	3	2075	0.0666666666666667
chr9	37025300	37038375	3	9600	0.893470790378007
chr9	66454625	66459025	3	4300	0.0465116279069767
chr9	74380550	74384925	3	3925	0.258620689655172
chr9	74522725	74528400	3	5375	0.122137404580153
chr9	88496175	88497175	3	750	0.736842105263158
chr9	89558000	89564050	3	4700	0.573033707865168
chr9	91791750	91795850	3	3725	0.185185185185185
chr9	91924625	91934875	3	7325	0.946058091286307
chr9	96927850	96931300	3	3275	0.133333333333333
chr9	98266475	98280150	3	11500	0.383747178329571
chr9	109621450	109628850	3	6975	0.857142857142857
chr9	118915450	118919625	3	3775	0.215384615384615
chr9	124130100	124133050	3	2325	0.531645569620253
chr9	124497675	124499375	3	1475	0.307692307692308
chr9	127265400	127267775	3	2050	0.225806451612903
chr9	127355200	127358275	3	2600	1.06666666666667
chr9	129986025	129988575	3	2225	0.32258064516129
chr9	130739875	130744175	3	4025	0.0902255639097744
chr9	130828625	130832000	3	3100	0.225806451612903
chr9	131936025	131941275	3	5075	0.150943396226415
chr9	132113450	132115475	3	1900	0.142857142857143
chr9	132372050	132373800	3	1625	0.125
chr9	135995175	135997175	3	1700	0.355555555555556
chr9	139084250	139086100	3	1550	0.347826086956522
chr9	139257350	139258575	3	1025	0.387096774193548
chr9	140771675	140773725	3	1850	0.218181818181818
chrX	2879125	2882375	3	1975	1.03125
chrX	9259575	9261125	3	1100	0.875
chrX	9431275	9435600	3	3950	0.112676056338028
chrX	9753175	9757725	3	3600	0.491803278688525
chrX	11775400	11778375	3	2875	0.0888888888888889
chrX	44809725	44814100	3	3900	0.186046511627907
chrX	47049850	47055925	3	4775	0.491228070175439
chrX	68047875	68052525	3	4500	0.0491803278688525
chrX	68356375	68357400	3	875	0.363636363636364
chrX	70314950	70320125	3	3650	0.808823529411765
chrX	70502625	70506325	3	3300	0.146788990825688
chrX	70585025	70588150	3	3000	0.0740740740740741
chrX	71524550	71529625	3	4550	0.233766233766234
chrX	91356200	91360500	3	3700	0.342342342342342
chrX	103019375	103022475	3	2650	0.210526315789474
chrX	107973600	107981375	3	6425	0.4
chrX	113815800	113820600	3	3850	0.405797101449275
chrX	119133225	119135825	3	2325	0.253521126760563
chrX	123093050	123098475	3	5125	0.0769230769230769
chrX	125592400	125594400	3	1900	0.173913043478261
chrX	130201325	130203375	3	1800	0.454545454545455
chrX	133303875	133309500	3	5300	0.0833333333333333
chrX	133678275	133685650	3	5875	0.528089887640449
chrX	138284650	138288675	3	3650	0.226415094339623
chrX	149674750	149676350	3	1300	0.631578947368421
chrX	150343000	150347500	3	4075	0.197183098591549
chrX	152065875	152067150	3	1025	0.421052631578947
