# Supplementary material for: Large organized chromatin lysine domains help distinguish primitive from differentiated cell populations
Source: Nat Commun. 2021 Jan 21;12:499. doi: 10.1038/s41467-020-20830-9 (PMC7820432; doi:10.1038/s41467-020-20830-9)
Supplement: Supplementary file 3 — Supplementary Software [file 41467_2020_20830_MOESM3_ESM.zip › E021-H3K9me3_LOCKS.bed]

chr1	2697625	2756450	43	47675	1.04
chr1	2769475	2842850	43	65400	1.17647058823529
chr11	50522300	50590975	43	61625	0.896551724137931
chr11	51190975	51267975	43	64625	1.36
chr12	34621725	34729325	43	95900	0.958990536277603
chr12	38012375	38071275	43	42050	1.5910780669145
chr12	38292575	38426225	43	124575	0.391304347826087
chr12	133709200	133761150	43	37000	1.52173913043478
chr14	106239225	106288300	43	34650	1.56756756756757
chr15	20434025	20468700	43	23600	1.6
chr21	11030925	11100625	43	62075	1.04545454545455
chr4	190536700	190605475	43	58225	1.47619047619048
chr5	49465875	49545350	43	65050	1.31468531468531
chr7	57259400	57313575	43	44275	0.962962962962963
chr7	57372000	57443850	43	61400	0.784313725490196
chr7	62132975	62197350	43	55650	0.928571428571429
chr7	62199450	62281300	43	73975	1.55769230769231
chr7	63566050	63612050	43	34325	1.6
chr8	43364975	43465100	43	92975	0.486486486486487
chr8	43465150	43556025	43	79100	1.38345864661654
chr8	43564100	43652100	43	80175	1.34782608695652
chr8	46913725	46977675	43	55825	1.11111111111111
chr8	46977800	47159800	43	174700	0.869565217391304
chr8	47263225	47429975	43	156275	0.983050847457627
chrX	58428350	58462900	43	21725	1.26315789473684
chr14	106340775	106415950	42	62725	1.5
chr16	34955325	35014125	42	47925	1.40540540540541
chr16	35199350	35242975	42	34850	1.12
chr7	157911300	157970425	41	46975	1.35
chr8	47525750	47579250	40	39475	1.23076923076923
chr11	50433525	50505650	39	64400	1.21739130434783
chr4	190625325	190681025	39	46500	0.919354838709677
chr15	25414400	25497450	36	77775	0.666666666666667
chr4	38700	96100	36	49775	0.981818181818182
chr7	57939275	58001825	36	55750	0.819277108433735
chr4	190470050	190535625	35	58075	0.638888888888889
chr8	43652175	43720075	32	64800	0.296296296296296
chr5	46199300	46270550	31	67675	0.238095238095238
chr11	50374225	50418000	30	38975	0.717948717948718
chr21	11106200	11160650	30	49375	0.533333333333333
chr11	54905825	54934950	22	26125	0.470588235294118
chr22	47761750	47808200	21	41875	0.439024390243902
chr5	46346900	46372275	19	22850	0.34375
chr7	62325375	62361225	19	33800	0.233009708737864
chr11	50737400	50763650	18	23725	0.363636363636364
chr12	34432325	34584900	18	149250	0.315789473684211
chr19	28093000	28117300	18	21475	0.349514563106796
chr5	45940575	45972925	18	30150	0.259259259259259
chr8	47194950	47222000	18	24900	0.313725490196078
chr12	38219325	38248150	17	27050	0.333333333333333
chr19	8988550	9014575	17	22975	0.323529411764706
chr19	58696900	58725550	16	25350	0.347826086956522
chr5	46274900	46313650	16	36675	0.336842105263158
chr7	62413075	62431075	16	16425	0.350515463917526
chr11	51285200	51315750	15	28375	0.25
chr12	38130900	38148650	15	16050	0.254545454545455
chr21	9841125	9861550	15	18025	0.240963855421687
chr7	62281450	62319500	15	36350	0.327868852459016
chr8	43725075	43751975	14	24975	0.27972027972028
chr15	20000000	20018175	13	16625	0.247619047619048
chr5	46060000	46096900	12	35800	0.205882352941176
chr6	62178625	62204425	12	23900	0.214477211796247
chr7	62077625	62090175	12	11200	0.233766233766234
chr19	24502525	24577675	11	73575	0.153846153846154
chr10	42442300	42463650	10	20200	0.127659574468085
chr14	106920575	106934925	10	13275	0.168421052631579
chr19	9673075	9683875	10	10150	0.127659574468085
chr4	423525	449750	10	25025	0.133333333333333
chr5	45909575	45921400	10	10950	0.166666666666667
chr5	46010225	46030525	10	19325	0.162162162162162
chr8	47829300	47846400	10	16000	0.165413533834586
chr11	55009300	55025950	9	15500	0.153846153846154
chr16	34790175	34816350	9	24700	0.125
chr19	22991325	23009550	9	16925	0.153256704980843
chr19	24467550	24494725	9	26150	0.140350877192982
chr11	54811950	54825925	8	13375	0.133333333333333
chr8	47224025	47256775	8	31400	0.103225806451613
chr8	47749700	47777550	8	26925	0.112781954887218
chr11	50324400	50334800	7	9900	0.0952380952380952
chr5	46172350	46194375	7	21625	0.0394736842105263
chr10	42490100	42522900	6	32275	0.0395256916996047
chr11	50624000	50636500	6	12150	0.0560747663551402
chr11	51362750	51374050	6	10850	0.0816326530612245
chr19	21048625	21075725	6	26775	0.0434782608695652
chr19	28042325	28049500	6	6825	0.0769230769230769
chr8	47792325	47806125	6	13425	0.0746268656716418
chrX	58279175	58320500	6	40050	0.0847651775486827
chr1	40921800	40933950	5	11900	0.043956043956044
chr10	39076525	39154975	5	77975	0.0131291028446389
chr10	42464800	42484800	5	19525	0.0372960372960373
chr11	48825300	48834250	5	8650	0.0521739130434783
chr12	38263225	38276325	5	12800	0.0592592592592593
chr12	133675525	133688125	5	12175	0.058252427184466
chr14	106316075	106334750	5	17825	0.0603448275862069
chr16	32515100	32572275	5	56625	0.0392156862745098
chr19	9054850	9078800	5	23450	0.0581113801452785
chr19	24364550	24376825	5	11875	0.0592105263157895
chr19	28333700	28344525	5	10625	0.0363636363636364
chr21	10708975	10737000	5	27625	0.0346020761245675
chr6	30247300	30258500	5	10900	0.0436681222707424
chr6	62214900	62230300	5	15125	0.0394736842105263
chr7	62113100	62128350	5	14925	0.0377358490566038
chr19	38052025	38058725	4	6525	0.032258064516129
chr19	52971650	52981850	4	9975	0.0330578512396694
chr21	10741275	10766800	4	25025	0.0317460317460317
chr21	10772750	10861350	4	87550	0.0308071472581639
chr5	46048025	46057750	4	9550	0.0303030303030303
chr7	56728675	56737775	4	8925	0.0272108843537415
chr7	57346725	57353275	4	6375	0.0352941176470588
chrX	58104750	58112475	4	7525	0.032
chr1	247196375	247203900	3	7425	0.0142348754448399
chr11	50418550	50426650	3	8000	0.014336917562724
chr12	133692925	133700550	3	7525	0.0152091254752852
chr19	9487600	9495475	3	7775	0.013745704467354
chr7	61534775	61560400	2	25575	0.00391006842619746
