# Supplementary material for: Large organized chromatin lysine domains help distinguish primitive from differentiated cell populations
Source: Nat Commun. 2021 Jan 21;12:499. doi: 10.1038/s41467-020-20830-9 (PMC7820432; doi:10.1038/s41467-020-20830-9)
Supplement: Supplementary file 3 — Supplementary Software [file 41467_2020_20830_MOESM3_ESM.zip › E021-H3K27ac_LOCKS.bed]

chr1	713750	1475300	70	45450	183.28
chr1	8013850	8972125	70	46575	246.742857142857
chr1	15710650	16825775	70	47475	173.022222222222
chr1	20810725	22352900	70	45550	249.733333333333
chr1	25349000	26741850	70	46300	247.333333333333
chr1	26742775	27562125	70	59950	225.925925925926
chr1	27562200	27999400	70	52500	168.066666666667
chr1	31158475	32860125	70	54525	204.578947368421
chr1	35246900	36916725	70	56775	191.666666666667
chr1	39269925	40563375	70	54975	249.608695652174
chr1	42500925	44233200	70	59150	246.666666666667
chr1	54170350	55353950	70	39650	210
chr1	109102150	110753750	70	48975	169.547169811321
chr1	150848050	152021300	70	64025	164.105263157895
chr1	154842400	155830850	70	70300	252.071428571429
chr1	155880400	156562175	70	61275	118.434782608696
chr1	203236625	204183850	70	46800	249.957446808511
chr10	103815150	104965425	70	63725	238.780487804878
chr11	206600	763675	70	49025	205.714285714286
chr11	8615300	9823625	70	57950	247.272727272727
chr11	45677150	46697600	70	48725	236.489795918367
chr11	62105000	62676725	70	69200	149.095238095238
chr11	63890150	64684700	70	57300	244.150943396226
chr11	64685025	65272375	70	65700	223.090909090909
chr11	65272500	66035925	70	57300	168.355555555556
chr11	66036025	67070875	70	56800	144.928571428571
chr11	118023675	119188575	70	71125	169.25
chr12	6165925	6937025	70	71250	146.666666666667
chr12	11757350	13241450	70	48350	175.527272727273
chr12	31470725	32654900	70	48975	240.16
chr12	48995025	50505500	70	56050	190.763157894737
chr12	53296950	54069925	70	67075	97.044776119403
chr12	56040250	56733150	70	67650	120.478260869565
chr12	120241400	121364350	70	55575	235.9
chr12	121366675	122582650	70	54900	213.333333333333
chr13	99738400	100710825	70	46950	219.761904761905
chr14	23014875	23836350	70	60800	119.321428571429
chr14	73392650	75079300	70	53750	243.142857142857
chr15	40614475	41836650	70	46375	119.354838709677
chr15	64925575	65715825	70	58550	194.923076923077
chr15	65809075	67337150	70	43075	209.116279069767
chr15	90118075	91445875	70	48600	241.647058823529
chr16	102950	778850	70	47500	125.40350877193
chr16	1353625	2264775	70	52600	150.622950819672
chr16	2653075	3356200	70	59025	138.05
chr16	4166750	4994975	70	51475	157.485714285714
chr16	30345750	31053650	70	60550	88.0833333333333
chr16	56224675	57836275	70	41200	216.363636363636
chr17	423925	1553800	70	45975	233.939393939394
chr17	1587475	2779150	70	51350	203.117647058824
chr17	6342850	7452325	70	66900	206.564102564103
chr17	7460500	8103500	70	64525	151.272727272727
chr17	26498450	27367225	70	61925	234.25
chr17	27368825	29423625	70	56025	236.181818181818
chr17	36412000	37038150	70	49375	202.333333333333
chr17	38082950	38656275	70	50850	113
chr17	39678400	40554650	70	48925	232.529411764706
chr17	40554800	41324375	70	49225	197
chr17	41363425	42288450	70	49650	203.333333333333
chr17	42295150	43395300	70	55450	162.230769230769
chr17	46893950	48226400	70	54025	234.857142857143
chr17	72968550	73761250	70	52025	100.764705882353
chr17	74235925	75315875	70	41250	223.454545454545
chr17	79196250	79989375	70	59475	213.756097560976
chr19	288925	1103775	70	58825	220.95652173913
chr19	8942475	10611325	70	46725	217.129032258065
chr19	10611650	11616025	70	51475	187.285714285714
chr19	11616150	12890575	70	50250	144.8
chr19	13841550	14517625	70	47375	159.368421052632
chr19	16933575	17797575	70	45675	252.357142857143
chr19	17797675	18452125	70	43025	183.6
chr19	18942325	20373150	70	52750	150.363636363636
chr19	36000325	37264450	70	52500	184.972972972973
chr19	44405725	45755275	70	42850	169.904761904762
chr19	45827150	46386100	70	52425	118.322580645161
chr19	46714200	47754550	70	55750	223.333333333333
chr19	48568125	49238900	70	50000	134.222222222222
chr19	49842400	50393850	70	55875	104
chr19	55517650	56110225	70	38800	160.571428571429
chr19	57702450	58858925	70	50100	91.0476190476191
chr2	201000450	202889325	70	51850	235.030303030303
chr20	30102225	31085650	70	58400	210.913043478261
chr20	34521675	35975675	70	50650	251.096774193548
chr20	61809525	62695125	70	44850	187
chr22	29075300	31005800	70	55075	249.977777777778
chr22	36144850	37172175	70	50750	198.363636363636
chr22	37897975	38657500	70	47600	161.189189189189
chr22	38657650	39611850	70	50975	163.545454545455
chr22	40894375	42240375	70	58500	178.216216216216
chr22	45349750	47159225	70	47150	231.393939393939
chr3	46853725	48701625	70	66650	148.358208955224
chr3	49314000	50303350	70	52850	165.066666666667
chr3	194808075	196669475	70	48100	208.861538461538
chr5	140787625	141555325	70	48375	151
chr6	2764875	3404000	70	53900	122.823529411765
chr6	25899725	26342475	70	84475	178.214285714286
chr6	26924100	27779550	70	42725	92.7777777777778
chr6	27779875	28807125	70	60100	238.647058823529
chr6	31038725	31926800	70	62000	190
chr6	32805725	33758350	70	72000	231.55
chr6	41410675	42752225	70	57625	206.37037037037
chr7	22370575	23720925	70	49600	248.916666666667
chr7	99436800	100294000	70	53050	147.823529411765
chr7	100302750	101045575	70	51250	157.6
chr7	150652425	151452150	70	42125	164
chr8	21775800	23034750	70	43100	212.838709677419
chr9	130115875	130734800	70	40075	75.5454545454545
chr9	130739875	131644350	70	51250	136.142857142857
chr9	131644400	132360825	70	60725	153.925925925926
chr9	138756625	139736425	70	43825	176.428571428571
chr9	139741025	140565575	70	43975	243.6
chr1	204797875	205903275	69	52350	208.04347826087
chrX	48327425	49166975	69	52150	109.5625
chr1	28522675	29828175	68	54375	215.107692307692
chr1	225614750	227133075	68	51900	182.428571428571
chr17	44809850	46238525	68	46950	208.181818181818
chr1	32860175	33938550	67	43725	176.727272727273
chr16	89233625	90144275	67	49900	137.764705882353
chr17	4045525	5404325	67	57200	211.647058823529
chr6	42758425	43743125	67	55100	202.5
chr9	133886675	134683475	67	42275	229.793103448276
chr19	42363325	42980425	66	43775	165.75
chr19	52310125	53497325	66	47175	208.181818181818
chr2	85026625	85992650	66	55500	141.875
chr8	29890425	30769625	66	51925	161.928571428571
chr11	67711250	68891300	65	40375	206.722222222222
chr12	57399625	58336075	65	56750	148.823529411765
chr17	17380275	18473725	65	49300	219.754385964912
chr19	7894100	8740900	65	40575	221.84
chr7	75072150	76358175	65	37350	205.407407407407
chr19	1104000	1653525	64	55350	170.222222222222
chr2	207629600	209240900	63	50025	149.519230769231
chr8	144529125	145160225	61	43925	171.714285714286
chr10	74385150	75937250	58	52075	195.125
chr1	201316625	202206050	57	40675	163.625
chr14	61104025	62279950	57	33000	189.379310344828
chr16	67429875	68421825	57	47750	127.074074074074
chr19	1745625	2331850	57	43950	188.526315789474
chr19	40314750	41317600	57	50600	145.894736842105
chrX	39472650	40126825	57	42425	161.222222222222
chr12	50505850	51849475	56	38775	192.418604651163
chr11	63216300	63795975	54	42075	89.4736842105263
chr12	124873100	125550875	54	38350	131.375
chr16	66401925	67313000	54	30600	181.391304347826
chr2	220025000	220551525	54	39775	113.309090909091
chr7	2148375	2913775	54	41025	173.137254901961
chr19	39086500	39658775	53	47050	95.7721518987342
chr5	123570100	124389750	52	34000	177.567567567568
chr5	138467350	139167625	52	46850	165.611111111111
chr17	76037100	76418000	51	34925	115.888888888889
chr19	12892950	13279250	51	44550	154.666666666667
chr2	232206775	232826950	51	47550	170.24
chr3	128833575	129410000	51	40350	148
chr11	60608700	61798150	50	43575	164.461538461538
chr14	50050725	51452700	50	47275	167.6
chr15	63041550	63893700	50	37000	169.52380952381
chr14	21439325	22026425	49	43075	166.753246753247
chr14	102188200	103130100	48	31500	162.933333333333
chr21	44072875	44597775	48	30725	151.037037037037
chr1	6258325	6929400	47	36925	149.878787878788
chr14	77379825	77689325	47	42425	141.130434782609
chr5	176289550	177034425	47	39600	139.822222222222
chr8	128747100	128982475	47	34950	109.189189189189
chr11	67070925	67398850	46	32225	83.1923076923077
chr19	49241650	49714425	46	30275	128.928571428571
chr20	52195575	52559375	46	33825	128.702702702703
chr3	32432975	32917325	46	40300	109.060240963855
chr6	30456775	30910500	46	46050	160.470588235294
chr8	37882600	38484250	46	39500	118.48
chr5	149736700	150633300	45	33450	140.526315789474
chrX	152949425	153363775	45	28050	118.210526315789
chr1	113160725	113742975	44	32750	141.304347826087
chr14	69378775	70346550	44	30225	135.669421487603
chr1	44793325	45308900	43	28400	125.666666666667
chr22	17565875	18257225	43	36750	140.421052631579
chr7	73457450	74078900	43	28650	121.75
chr8	145514450	145806575	43	30775	150.148148148148
chr16	29801275	30134975	42	34625	51.0175438596491
chr22	31364200	32150900	42	35850	133.87012987013
chr1	1978925	2378500	41	29575	126.883720930233
chr1	23589175	24345375	41	39800	120.862068965517
chr17	73761425	74137950	41	27675	95.6666666666667
chr19	3365750	3786050	41	23100	81.3636363636364
chr9	35406300	35846975	41	31275	85.9
chr11	57194225	57568200	40	35650	73.0909090909091
chr14	24422475	24912625	40	36275	135
chr19	47852600	48367275	40	24725	136.275862068966
chr6	10404100	10887750	40	29050	133.490909090909
chr6	43967700	44356250	40	26925	81.6388888888889
chr19	54271950	54540075	39	24675	92.2564102564103
chr6	21587125	22072225	39	26225	128.466666666667
chr12	6937175	7343025	38	38250	98.7234042553192
chr12	123450650	124247100	38	27150	127.632653061224
chr15	40176725	40531875	37	27425	103.932203389831
chr19	5536250	6111100	37	24050	96.6
chr22	39625600	39929250	37	25175	111.263157894737
chr5	133681000	134369300	37	35000	125.04347826087
chrX	2320025	2882400	37	27050	123.548387096774
chr1	160950800	161410600	36	34975	85.9178082191781
chr10	98955975	99497625	36	31075	124.205128205128
chr10	114437975	114928925	36	29000	114.339622641509
chr19	41641675	41945900	36	31250	77.0731707317073
chr6	36826075	37468075	36	31900	109.058823529412
chr10	80724525	81026175	35	23450	84.4545454545455
chr16	11587225	12071100	35	20725	110.46511627907
chr19	38674100	38943600	35	20300	105.647058823529
chr17	75318650	75491025	34	33075	23.7446808510638
chr20	60639100	61051800	34	31450	86.2272727272727
chr5	34410075	34930900	34	26125	92.4848484848485
chrX	153575650	153825400	34	24750	83.9375
chr1	164527525	164682300	33	18050	83.6470588235294
chr2	27135025	27718425	33	26500	107.255813953488
chr4	113557600	113820250	33	29175	93.9375
chr1	56901275	57154700	32	20150	85.45
chr17	55910275	56297025	32	25175	111.045454545455
chr18	3245850	3666425	32	37100	87.2962962962963
chr1	150459450	150670300	31	26550	78.8363636363636
chr1	153505250	153766675	31	20675	102.818181818182
chr11	776525	946475	31	25600	78.9787234042553
chr19	39797875	40030900	31	27775	77.8095238095238
chr21	46706575	46859375	31	17850	95.4615384615385
chr12	7998600	8299200	30	22625	63.6708860759494
chr12	54651325	54814950	30	24675	86.2857142857143
chr14	75229475	75777875	30	23925	102.48
chr16	71043075	72043075	30	26075	105.090909090909
chr20	61407950	61665125	30	17150	97.5652173913043
chr7	148497100	148982775	30	24700	59.9
chr9	132539175	132976725	30	18250	89.1162790697674
chr12	132106325	132476650	29	18450	100.558823529412
chr17	48738900	49376200	29	26075	93.8373983739837
chr20	44392950	44651375	29	20150	89.2592592592593
chr3	66458525	66660900	29	14700	100
chr5	79393000	79554550	29	19850	95.9393939393939
chr12	111806475	112307900	28	23125	82.5342465753425
chr15	99190100	99444825	28	26450	77.0588235294118
chr4	185264650	185668700	28	21275	72.8095238095238
chr7	5446700	5707575	28	35275	41.4029850746269
chrX	46988750	47442050	28	20275	90.6470588235294
chr1	212923450	213225075	27	18500	79.8666666666667
chr19	4278775	4475175	27	19675	73.2857142857143
chr19	58873175	59087675	27	25400	64.4210526315789
chr2	175613950	175872625	27	18550	84.5714285714286
chr6	26365400	26660500	27	17050	89.6923076923077
chr1	145382225	145611450	26	19700	65.1304347826087
chr17	19140750	19607750	26	20575	89.4285714285714
chr18	46353650	46547875	26	19250	75.3939393939394
chr8	145909525	146277500	26	20550	79.4782608695652
chr12	56753200	57146225	25	23200	87.6
chr19	2900325	3096375	25	11125	78.1818181818182
chr19	53836375	54173800	25	16175	62.4848484848485
chr5	180587150	180708775	25	18200	37.9047619047619
chr7	131198025	131334000	25	21325	87.55
chr7	150019900	150104550	25	22575	78.8
chr11	111604275	111958100	24	18100	64.3728813559322
chr22	26824525	27078000	24	19200	55.6296296296296
chr3	9772350	10068725	24	17450	80.0434782608696
chr3	112012425	112145275	24	16200	44.4666666666667
chr9	16652650	16872225	24	16700	82.5405405405405
chr1	17201675	17380700	23	12925	79.4545454545455
chr1	17848200	17915325	23	15575	33.4166666666667
chr1	160137825	160381500	23	17100	60.4137931034483
chr10	126727625	126851475	23	20050	67.1666666666667
chr12	108835075	109251825	23	24475	76.6944444444444
chr14	23938050	24048525	23	16675	74.3111111111111
chr14	68807350	69096400	23	13125	72.25
chr2	25438225	25600475	23	14175	80.3428571428571
chr3	134027500	134205875	23	18250	57.5
chr3	171842950	171927225	23	12300	70.3448275862069
chr7	1498600	1617300	23	12425	73.2307692307692
chr8	72582025	72661925	23	11625	34.6923076923077
chr12	8787950	8984250	22	12025	73.9587628865979
chr19	15305850	15563950	22	15525	63.4838709677419
chr2	47142200	47420825	22	17225	67.8608695652174
chr2	64431025	64558525	22	13550	55.3333333333333
chr2	206546575	206629600	22	10675	32.1
chr22	50623800	50782100	22	12775	58
chr4	88740200	88929700	22	13750	67.05
chr1	149968075	150338600	21	28250	52
chr1	156570625	156783825	21	34725	55.3538461538462
chr10	21567925	21707375	21	17175	50.1333333333333
chr11	75014375	75112550	21	11425	60.2352941176471
chr14	99696750	99767250	21	10850	61.0909090909091
chr17	37783125	37911600	21	21050	23.0843373493976
chr20	3725425	4003900	21	15250	64.7320261437908
chr3	48884425	49211775	21	25050	54.8767123287671
chr3	181412875	181476425	21	16950	42.2916666666667
chr5	146811400	146958125	21	15350	58.3809523809524
chr5	177539925	177660250	21	17025	44.6976744186046
chr15	75074450	75340250	20	12950	63.3333333333333
chr2	42252475	42423925	20	11750	59.1515151515151
chr20	45922300	46012800	20	30100	65.6
chr20	57415425	57471625	20	11825	50.2564102564103
chr22	19841425	20009500	20	11975	68.2941176470588
chr3	41929975	42122200	20	13925	68.8095238095238
chr5	179049275	179286475	20	18875	57.5384615384615
chr7	98922800	99227175	20	20050	63.0526315789474
chr1	209548800	209608925	19	10750	53.4166666666667
chr10	134201250	134350775	19	14000	42.3174603174603
chr12	46603850	46786525	19	16675	46.7294117647059
chr12	48395100	48592850	19	10525	62.8
chr14	89759300	89834075	19	11650	53.5238095238095
chr16	68676575	68833225	19	15150	42.7256637168142
chr16	70719200	70835025	19	9250	63.72
chr17	61677925	61926550	19	17600	61.5849056603774
chr18	12271475	12421425	19	13050	58.3
chr19	16553450	16772575	19	12500	56.1212121212121
chr19	50815525	51015150	19	14775	63.2363636363636
chr2	219122200	219272200	19	16025	44.5185185185185
chr20	10610825	10765400	19	11200	54.5283018867925
chr20	31260550	31446925	19	16975	56.9189189189189
chr3	61649450	61716025	19	8875	61
chr3	101185625	101569900	19	17850	59.8901098901099
chr7	83045075	83098175	19	8675	52.3333333333333
chr9	109447075	109697275	19	13500	61.5333333333333
chr10	21762425	21824775	18	23325	33.3469387755102
chr10	71072725	71108850	18	14150	8.45833333333333
chr11	59304900	59583975	18	14950	53.041095890411
chr14	54863100	55151750	18	14750	56.2622950819672
chr15	89428175	89547375	18	13975	24.2236842105263
chr15	93347525	93465875	18	21350	21.4659090909091
chr15	96864750	96903550	18	9700	21.3571428571429
chr16	75455100	75683375	18	12950	60.9302325581395
chr2	70298225	70529200	18	23100	41.1555555555556
chr20	270600	443675	18	17050	50.0487804878049
chr3	45505575	45743350	18	13075	60.5405405405405
chr3	50304675	50403300	18	12975	27.3913043478261
chr3	149254575	149848975	18	15250	60.8196721311475
chr7	105221625	105338750	18	12200	32.3913043478261
chr8	103874225	104033800	18	13500	45
chr9	38007975	38070175	18	12900	26.1578947368421
chrX	114914600	115004900	18	9325	61.2903225806452
chr1	149783150	149914175	17	15475	32.4324324324324
chr1	157962250	158007950	17	12725	10.96
chr1	234613675	234755175	17	16400	44.9591836734694
chr10	45454425	45540450	17	8700	49.8235294117647
chr12	52208275	52260300	17	9325	27.4285714285714
chr14	91815375	91977775	17	12125	52.5547445255474
chr15	85113200	85362550	17	15275	47.0208333333333
chr16	19721675	19960675	17	14775	54.512
chr16	31083675	31227075	17	17700	23.5284552845528
chr16	70284775	70610700	17	19050	39.0967741935484
chr17	46597725	46663550	17	7450	37.6551724137931
chr18	53068125	53178475	17	9775	39.8909090909091
chr19	35629875	35761025	17	10175	44.8095238095238
chr2	37383250	37572050	17	15725	49.2972972972973
chr22	28124850	28326550	17	8975	52.7692307692308
chr3	16698550	16740275	17	11450	27.8974358974359
chr3	57993750	58051725	17	10650	37.5294117647059
chr3	185491825	185656350	17	13575	56.0258064516129
chr4	87353800	87405775	17	8675	36.0952380952381
chr6	138806125	139117600	17	12250	49.4012738853503
chr9	6644900	6788225	17	12475	32.755905511811
chr1	44395525	44555150	16	10925	39.2647058823529
chr1	64239300	64270025	16	11300	23.9285714285714
chr12	63047350	63124250	16	7800	52.7741935483871
chr16	88821700	88924250	16	9550	36.1875
chr17	48423000	48637825	16	9825	46
chr2	60701850	60784200	16	12875	52.8888888888889
chr7	27135800	27200650	16	7000	27.8947368421053
chr7	73082300	73257250	16	12400	52.3488372093023
chr8	37533000	37661900	16	8400	50.2083333333333
chr8	91581125	91699000	16	8950	42.4444444444444
chr1	153894150	153964550	15	16575	18.5934065934066
chr10	88611275	88632900	15	10225	4.59459459459459
chr13	41223075	41257025	15	11825	7.65079365079365
chr15	60287175	60303350	15	6300	7.15789473684211
chr2	63991475	64083250	15	14575	37.1304347826087
chr2	145202350	145282550	15	11100	50.2142857142857
chr3	51975300	52040325	15	10050	32.9677419354839
chr4	154073675	154191700	15	11200	42.2083333333333
chr4	187065625	187187775	15	13550	36.4242424242424
chr5	131690700	131893475	15	10450	46.4705882352941
chr6	29590975	29636450	15	13350	12.1960784313725
chr6	35655450	35732875	15	12475	32.4285714285714
chr6	74224525	74424125	15	17550	42.8571428571429
chr7	20815900	20866475	15	9700	36.1714285714286
chr7	121564575	121601525	15	7875	27.4117647058824
chr1	1503425	1715100	14	13475	46.3888888888889
chr1	90369575	90399000	14	7375	42.7777777777778
chr1	202774825	202996075	14	13600	48.0740740740741
chr10	72123850	72254375	14	9175	40.9565217391304
chr10	74055675	74115275	14	9975	42.3870967741936
chr12	19534475	19668975	14	8450	42.9142857142857
chr12	106474375	106534525	14	9875	44.25
chr13	56226825	56248900	14	6300	29.8260869565217
chr16	49866950	49910600	14	9675	19.9310344827586
chr16	85558750	85660275	14	17025	40
chr17	20058775	20128925	14	6675	42.8
chr19	18526475	18550875	14	8900	9.65217391304348
chr19	54605650	54713850	14	14400	22.5479452054795
chr2	74601525	74710800	14	13000	25.5164835164835
chr4	140003775	140163100	14	13125	42.5892857142857
chr5	42950700	43122600	14	15000	41.5897435897436
chr5	141659375	141806825	14	16175	44.984126984127
chr5	147239550	147255575	14	9075	7.2
chr6	15206650	15269725	14	14650	41.5357142857143
chr6	34985250	35039725	14	8075	30.5384615384615
chr6	144536725	144671275	14	10950	31.9452054794521
chr6	167637100	167661625	14	10950	6.71428571428571
chr9	35026575	35117450	14	11450	46.5066666666667
chr9	136201425	136344800	14	11325	47.9692307692308
chr1	38455000	38496475	13	10700	20.3809523809524
chr1	228247975	228354650	13	9900	43.5897435897436
chr11	20009525	20087400	13	11150	31.1538461538462
chr12	52400925	52464525	13	6725	41.7857142857143
chr13	113343350	113396000	13	7900	24.8064516129032
chr14	89874875	89909900	13	8600	15.3333333333333
chr16	53065200	53165925	13	13850	22.7058823529412
chr16	84560325	84682825	13	7775	42.5925925925926
chr19	2524725	2611250	13	7600	35.0833333333333
chr20	34203500	34361500	13	10900	42.2409638554217
chr20	48759625	48810500	13	9950	38.0555555555556
chr22	50908650	51022025	13	9925	40.5714285714286
chr3	46587125	46641775	13	12675	42.5555555555556
chr3	184016425	184097525	13	9250	44.5185185185185
chr6	105388075	105424675	13	10200	25.8
chr9	89952325	90031975	13	8725	43.9375
chr9	117131575	117161175	13	8350	14.3636363636364
chr1	45768850	45826475	12	7550	18.046511627907
chr1	63759900	63790425	12	7550	18.4782608695652
chr1	114566075	114631925	12	11750	18.2091503267974
chr1	178222475	178253675	12	6475	39.3333333333333
chr10	33239350	33295100	12	10425	28.6440677966102
chr10	43857300	43951950	12	13625	18.4857142857143
chr10	72971875	73030875	12	7200	36.5
chr10	101945050	102135050	12	13425	35.710843373494
chr11	10757100	10955900	12	10225	33.7894736842105
chr11	19792825	19849700	12	10350	24.6666666666667
chr12	14858000	14957100	12	10925	32.2105263157895
chr12	76337500	76372775	12	6450	22.0769230769231
chr16	16042900	16083775	12	6050	25.4857142857143
chr16	84732850	84769325	12	4875	39.25
chr16	87885125	87908950	12	6775	24.8
chr17	63526725	63590450	12	8300	32.6808510638298
chr19	2425000	2495400	12	9875	26.8085106382979
chr19	6730075	6773225	12	12300	12.7222222222222
chr19	56135275	56187425	12	12025	20.0869565217391
chr19	56616750	56665500	12	8775	26.046511627907
chr2	97481250	97587125	12	11775	27.3428571428571
chr2	121467050	121555050	12	14550	25.5714285714286
chr2	235859975	235921025	12	10925	37.7931034482759
chr3	53270025	53322475	12	9450	18.655737704918
chr3	54663875	54704450	12	7200	28.0779220779221
chr3	57160600	57231475	12	7725	39.2307692307692
chr3	118958600	119080200	12	10975	26.65625
chr3	197267500	197307550	12	6075	21
chr4	6941975	7009625	12	6500	38.2926829268293
chr4	87922750	87964525	12	7175	38.2941176470588
chr4	93353375	93368050	12	7275	6.16666666666667
chr5	54733450	54872200	12	9750	40.0476190476191
chr6	32095200	32165425	12	14100	20.25
chr6	75914600	75995300	12	7350	36.4848484848485
chr7	24432650	24445950	12	5750	6.95238095238095
chr7	137887600	137932950	12	11025	20.944
chrX	69640725	69700375	12	7975	31.7209302325581
chr1	15505225	15541575	11	5075	22.3157894736842
chr1	25031375	25073525	11	7500	23.4736842105263
chr1	94273275	94375675	11	9075	33.304347826087
chr1	95328725	95401975	11	6650	31.6989247311828
chr1	159870100	159916325	11	8200	21
chr1	223184075	223254800	11	8125	32.7378640776699
chr10	79633500	79709750	11	8050	34.2777777777778
chr10	123871800	123943425	11	8875	24.3389830508475
chr11	27648575	27659150	11	5625	6.32432432432432
chr11	44965275	44986025	11	5550	14.08
chr11	47529775	47601225	11	6875	29.6164383561644
chr12	115103350	115123200	11	5925	13.1764705882353
chr13	29002125	29106950	11	10775	29.7227722772277
chr14	65167825	65193350	11	9700	21.6
chr14	96413200	96460800	11	5775	27.4137931034483
chr14	103984375	104096575	11	12725	24.4770642201835
chr14	105116350	105161225	11	8275	32.2105263157895
chr14	105937200	105957400	11	5750	17.8666666666667
chr15	44038025	44119600	11	9450	22.1747572815534
chr16	14377450	14405375	11	8275	27.8536585365854
chr16	31453925	31520400	11	7575	31.0263157894737
chr16	73069900	73105350	11	5875	22.6666666666667
chr18	57530800	57575900	11	7175	28.6829268292683
chr19	5112800	5132875	11	5350	22.3888888888889
chr19	18653150	18723975	11	9600	28.56
chr2	8011425	8041000	11	6425	16.25
chr2	210162775	210172975	11	5950	3.125
chr2	218777125	218808725	11	3800	35.3684210526316
chr20	38896650	38908650	11	4650	7.47826086956522
chr20	47835300	47914400	11	10675	15.8541666666667
chr3	176036925	176047075	11	6450	2.57142857142857
chr4	16894850	16921375	11	5675	16.2439024390244
chr4	93191575	93227550	11	8625	35.3584905660377
chr4	187590425	187648550	11	7450	35.75
chr5	106313125	106321250	11	4675	3.44444444444444
chr5	116146150	116203925	11	8225	20.4444444444444
chr5	140011600	140105675	11	6900	31.5675675675676
chr5	148786700	148833325	11	5100	35.7857142857143
chr6	35420125	35466375	11	12650	33.2222222222222
chr7	7216325	7252425	11	7550	15.010752688172
chr7	129464525	129484225	11	4650	10.3720930232558
chr7	143058000	143108650	11	9500	13.4558823529412
chr8	26434025	26512900	11	10025	33.8214285714286
chr8	98768875	98798525	11	7350	11.1612903225806
chr9	14238050	14348800	11	11225	30.4117647058824
chr9	127519325	127574375	11	9475	31.4736842105263
chrX	132546875	132589950	11	7400	28.1016949152542
chrX	136631975	136673325	11	11425	19.5416666666667
chr1	9919475	10010950	10	6725	26.1318681318681
chr1	53882625	53916200	10	6125	25.0769230769231
chr1	66797425	66820650	10	5950	20.2352941176471
chr10	95194850	95256825	10	8975	23.304347826087
chr10	126138300	126159550	10	4125	26.4210526315789
chr11	94374225	94391175	10	5875	14
chr13	30969075	31052050	10	7150	26.5294117647059
chr13	51721050	51752650	10	8375	9.25641025641026
chr13	80870275	80934925	10	7725	28.6363636363636
chr13	114863775	114898525	10	7250	24.625
chr14	55490925	55597125	10	10000	27.8666666666667
chr14	71107800	71132725	10	6600	23.1612903225806
chr15	37386725	37399875	10	5875	9.63636363636364
chr15	70373675	70404425	10	7425	23.9354838709677
chr16	2551775	2588275	10	6725	18.6341463414634
chr16	75272750	75300525	10	13925	5.36666666666667
chr17	25603775	25681275	10	7850	21.955223880597
chr17	58461300	58499300	10	6450	18.6
chr2	33808550	33833825	10	4750	20.3636363636364
chr2	38301800	38335600	10	5550	20.7058823529412
chr2	189140575	189179425	10	11325	16.9811320754717
chr22	21310950	21369700	10	7125	30.9454545454545
chr22	25348225	25402875	10	5675	28.6923076923077
chr22	33445650	33459150	10	3625	9.03448275862069
chr22	34231500	34296425	10	8775	25.7076923076923
chr3	9393150	9465100	10	10225	28
chr3	14443400	14474475	10	5375	25.8
chr4	16819800	16860275	10	4500	23.4545454545455
chr4	37978225	38005050	10	4575	23.3953488372093
chr4	69214225	69276925	10	11700	31.7575757575758
chr4	76555325	76651250	10	9750	26.096
chr4	77819050	77944375	10	7400	32.5
chr5	3100500	3125000	10	7850	20.9444444444444
chr5	53293750	53318375	10	7525	20.3243243243243
chr5	120032750	120040325	10	4725	2.61538461538462
chr5	159693400	159772450	10	6925	31.3086419753086
chr5	180212225	180288950	10	10425	19.5862068965517
chr6	7087600	7174375	10	9225	30.4888888888889
chr6	86302775	86389625	10	11050	25.8441558441558
chr6	90347750	90402750	10	9275	28.974358974359
chr6	131642925	131666575	10	4100	20.5
chr6	144965200	144981250	10	4925	21.44
chr7	4722175	4832450	10	8675	30.6363636363636
chr7	70920550	70939975	10	12250	5.74193548387097
chr8	37740375	37774025	10	6700	23.8076923076923
chr8	68862350	68897200	10	5050	32.5789473684211
chr9	76693375	76707100	10	4700	6.19672131147541
chr9	112857200	112894375	10	5475	20.6216216216216
chr9	123554950	123640175	10	8950	31.3333333333333
chr9	133698825	133723875	10	6975	27.28
chrX	12964400	13049350	10	9600	22.8604651162791
chrX	40703525	40739150	10	8850	27.1384615384615
chrX	106953900	106985975	10	5100	22.8
chr1	12654825	12696700	9	8225	9.43478260869565
chr1	19267575	19283950	9	3975	8.38805970149254
chr1	199997975	200018100	9	5875	11.0322580645161
chr1	232245950	232269350	9	6300	7.78461538461538
chr1	247457975	247540950	9	6125	26.0153846153846
chr1	249119575	249200750	9	8850	26.4
chr10	93639325	93684325	9	8225	20.958904109589
chr10	95030475	95048850	9	6500	9.6875
chr10	97020225	97051225	9	6525	15.1509433962264
chr11	3846225	3877675	9	5050	21.6595744680851
chr11	7593200	7622350	9	4425	24.1176470588235
chr11	27709375	27744800	9	6275	16.1927710843373
chr11	73018100	73046425	9	5425	11.6888888888889
chr12	92530250	92540950	9	4850	7.94594594594595
chr13	111558850	111568525	9	7050	1.38613861386139
chr15	77775275	77830325	9	4525	26.3333333333333
chr15	77913925	77927525	9	6800	5.04545454545455
chr16	9763725	9776900	9	5825	6.39130434782609
chr16	11406400	11439950	9	8675	10
chr16	75130175	75154375	9	3575	14.4583333333333
chr16	77996800	78027950	9	8175	18.6024096385542
chr17	30591900	30651075	9	6525	23.3538461538462
chr17	72732700	72773175	9	6075	21.5757575757576
chr18	8608675	8629725	9	6525	9.37777777777778
chr18	45430575	45495425	9	6350	24
chr18	46064525	46075000	9	4700	6.92307692307692
chr18	60411525	60448775	9	6325	23.4838709677419
chr18	74799175	74872550	9	5425	27.05
chr19	14606250	14648475	9	5200	21.4545454545455
chr19	44079000	44144525	9	7500	16.4285714285714
chr2	27928850	27995225	9	6825	18.5789473684211
chr2	42770525	42797500	9	7450	15.4603174603175
chr2	45005175	45032475	9	6025	8.8735632183908
chr20	12731275	12741900	9	4450	6.26666666666667
chr21	40159800	40186950	9	6000	14.531914893617
chr22	18915675	18935975	9	5250	17.609756097561
chr22	21983375	22020950	9	6975	23.3
chr22	23862875	23880950	9	6400	13.5
chr3	39148125	39223000	9	11000	23.044776119403
chr3	71095875	71114950	9	4350	25
chr3	140789575	140803025	9	4775	17.375
chr3	186604275	186717975	9	8650	27.7
chr4	15655325	15697425	9	7950	13.8518518518519
chr4	53727850	53749875	9	3525	27.04
chr4	123702800	123752250	9	10875	14.6756756756757
chr4	165786950	165802925	9	5750	12.4444444444444
chr5	1512650	1524750	9	6775	9.37142857142857
chr5	149516775	149535425	9	4250	17.4042553191489
chr6	679325	711450	9	5850	17.9487179487179
chr6	114740225	114750450	9	4650	3.47826086956522
chr7	14019825	14032300	9	6250	9.33333333333333
chr7	78191950	78209850	9	4800	21.2
chr7	157099700	157148775	9	8375	15.5625
chr8	1747950	1778450	9	6650	10.2168674698795
chr8	11658575	11666500	9	5300	1.83333333333333
chr9	126118025	126123750	9	3225	3.6
chrX	21944775	21965850	9	4700	25.05
chrX	40856125	40948600	9	9550	28.0129032258065
chrX	86933925	86944000	9	4425	6.56521739130435
chr1	11714100	11764400	8	8525	24.5333333333333
chr1	17758825	17767425	8	6225	1.1304347826087
chr1	38890175	38897975	8	3900	6.73684210526316
chr1	62642450	62665575	8	8425	8.7741935483871
chr1	81702950	81718750	8	6025	6.96774193548387
chr1	116174475	116197800	8	4075	10.8571428571429
chr1	160621150	160644125	8	5850	12.9577464788732
chr1	200331150	200381825	8	12125	12.1111111111111
chr10	35926600	35932975	8	3550	2.47619047619048
chr10	53790100	53801325	8	6000	2.97560975609756
chr10	82213300	82234325	8	6050	15.9047619047619
chr10	112246575	112261600	8	5500	9.69230769230769
chr11	14356450	14380725	8	5925	7.5679012345679
chr11	36108225	36133125	8	6000	13.7857142857143
chr11	75265050	75295650	8	9625	13.6666666666667
chr11	113718450	113755100	8	7275	21.6315789473684
chr11	119188975	119211275	8	6250	11.85
chr11	119287750	119297050	8	4250	5.58620689655172
chr12	4378000	4386125	8	6925	1.47826086956522
chr12	7939875	7953125	8	6225	22.7777777777778
chr12	65059500	65086475	8	3750	24.4666666666667
chr12	118497350	118575075	8	10325	20.9127516778523
chr12	124615025	124632625	8	5100	8.25
chr13	31437025	31448650	8	4750	4
chr13	52206900	52221050	8	3975	15.3333333333333
chr13	56150400	56159700	8	5425	4.46153846153846
chr14	38658100	38672000	8	5950	10.5
chr14	90080125	90086975	8	5350	1.9047619047619
chr15	31595100	31631175	8	6225	22.8275862068966
chr15	41850050	41878125	8	8475	11.0877192982456
chr15	48589500	48625025	8	4600	18.5178571428571
chr15	68548850	68574650	8	5425	18.5
chr15	69366325	69383825	8	4800	24.4736842105263
chr16	27324700	27342475	8	5500	19.5238095238095
chr17	25818775	25841025	8	2725	19.8461538461538
chr17	57406725	57450125	8	5300	17.7945205479452
chr17	72423550	72451400	8	6500	21.1578947368421
chr18	20811950	20870375	8	6200	23.6842105263158
chr18	21958450	22007525	8	5025	23.8461538461538
chr19	4058050	4067650	8	5575	2.5625
chr19	6361525	6426000	8	6650	17.2173913043478
chr19	38470425	38503775	8	5200	22.0869565217391
chr2	17699200	17739450	8	7100	21.0454545454545
chr2	36582100	36604475	8	5875	9.64705882352941
chr2	42164025	42177850	8	5350	8.52631578947368
chr2	43441650	43456500	8	12000	2.70588235294118
chr2	63270700	63285725	8	3225	22.0769230769231
chr2	63800075	63846375	8	8600	19.6666666666667
chr2	74729925	74782500	8	6700	19.8611111111111
chr2	173398125	173421825	8	6075	17.5
chr20	43965625	43977525	8	8875	1.77777777777778
chr20	49341125	49363075	8	4375	10.3333333333333
chr20	55199525	55212875	8	4450	11.3333333333333
chr22	19131625	19167425	8	5075	23.8181818181818
chr22	23560600	23587700	8	6550	14.4444444444444
chr22	40571750	40612450	8	8025	10.1818181818182
chr22	42461000	42487500	8	5700	7.91304347826087
chr3	52271250	52334325	8	7275	22.9814814814815
chr3	55516000	55522975	8	4650	3.14285714285714
chr3	120150625	120190050	8	6050	20.1739130434783
chr3	187455250	187468825	8	8725	3.82142857142857
chr3	193850500	193860525	8	7975	1.13636363636364
chr4	657475	700300	8	4575	17.8055555555556
chr4	2839000	2870200	8	5400	15.710843373494
chr4	87855275	87886625	8	8850	13.8947368421053
chr4	129599150	129611850	8	4800	9.6
chr4	138450750	138465225	8	4275	9.9
chr4	180086175	180093050	8	3900	1.7
chr5	1097650	1112125	8	5500	5.20689655172414
chr5	7394275	7425300	8	5675	24.0266666666667
chr5	14258225	14270425	8	4550	6.8
chr5	16702325	16743500	8	12425	16.3571428571429
chr5	32274425	32287125	8	3575	18.8148148148148
chr5	33439800	33449175	8	6425	3.57575757575758
chr5	87957050	87972100	8	2675	21.1428571428571
chr5	93690175	93699275	8	5825	2.36363636363636
chr5	140364975	140431225	8	6875	24.0695652173913
chr5	151054850	151079375	8	5675	13.5769230769231
chr5	179496750	179517550	8	5400	21.1351351351351
chr5	179757650	179780950	8	7400	12.9180327868852
chr6	4772250	4777750	8	3675	2.1
chr6	15894250	15913525	8	4600	15.0769230769231
chr6	34097125	34113850	8	4300	19.76
chr6	34191075	34217375	8	10550	3.25
chr6	36634200	36650475	8	4775	11.9298245614035
chr6	107426625	107451050	8	7500	15.3636363636364
chr6	121751575	121761450	8	7200	2.14492753623188
chr6	150022475	150071850	8	5900	20.7047619047619
chr6	151178050	151203675	8	4450	16.6470588235294
chr7	102573475	102584375	8	4475	8.69565217391304
chr7	121940100	121970150	8	5750	17.5897435897436
chr7	148015025	148038275	8	4325	19.9032258064516
chr8	838700	852100	8	3925	14
chr8	28557850	28571275	8	4025	10.4324324324324
chr9	2275175	2285000	8	6475	5.5
chr9	34624800	34666550	8	6175	20.7826086956522
chr9	116355775	116385975	8	5675	12.4590163934426
chr9	132369375	132405050	8	3900	20.6551724137931
chr9	135995950	136025300	8	5400	24.4137931034483
chr9	140568425	140577450	8	4200	4.64
chrX	54505600	54523400	8	3875	19.1555555555556
chr1	46390675	46395875	7	3675	1.39393939393939
chr1	59528525	59549950	7	5175	18.6666666666667
chr1	214577600	214626975	7	7125	18.2790697674419
chr1	244503825	244526150	7	5325	14.9756097560976
chr10	3817775	3852450	7	7325	19.25
chr10	74007750	74036025	7	8875	5.23809523809524
chr10	76947950	76995725	7	9000	16.1904761904762
chr10	77156100	77169350	7	5200	16.25
chr10	79788650	79801100	7	4600	8.75
chr10	97310625	97321700	7	3050	15.5483870967742
chr10	102790125	102827650	7	6275	8.81333333333333
chr10	106082400	106109950	7	9325	6.82644628099174
chr10	123300000	123313750	7	3050	19.9487179487179
chr11	47421400	47448500	7	5375	14.8627450980392
chr11	121322550	121353675	7	5350	19.4042553191489
chr11	133399975	133415525	7	2750	15.4883720930233
chr12	1699500	1715675	7	4100	10.8
chr12	59716225	59724500	7	3500	4
chr12	66286325	66294550	7	4450	6.77777777777778
chr12	76412225	76449275	7	6050	12.3496503496504
chr12	131322975	131357825	7	6075	13.0833333333333
chr13	23453925	23458750	7	3025	2
chr13	51796025	51830325	7	4600	18.9
chr13	110778275	110791300	7	4025	10.4137931034483
chr14	48727350	48737775	7	4500	13.5555555555556
chr14	54409800	54423975	7	5050	17.3888888888889
chr14	57263275	57275900	7	6025	3.11666666666667
chr14	59091700	59105750	7	4250	7.14285714285714
chr14	93500050	93526950	7	3800	15.8181818181818
chr14	100680225	100712875	7	7125	18.327868852459
chr15	60683125	60691825	7	4875	8.4
chr15	74494375	74507625	7	4700	5.03030303030303
chr15	89156100	89182775	7	5075	13.2345679012346
chr16	9053950	9061175	7	3050	6.23529411764706
chr16	14723050	14731475	7	6225	2.17391304347826
chr16	22201075	22237200	7	5350	18.1463414634146
chr16	58529275	58550450	7	3350	16.9354838709677
chr17	57903075	57930850	7	8050	9.15384615384615
chr17	65713375	65752425	7	5450	17.3150684931507
chr18	4106800	4135425	7	5300	17.9444444444444
chr18	55094700	55105750	7	2575	11.76
chr18	55875825	55898075	7	2700	15.2105263157895
chr2	16078325	16099075	7	6925	8.55
chr2	37881025	37904075	7	5700	7.12056737588652
chr2	39584075	39594675	7	2800	12.2380952380952
chr2	43151050	43158575	7	5000	4.71428571428571
chr2	44357800	44366200	7	5650	4.4
chr2	77313225	77321450	7	4050	8.48275862068965
chr2	82231375	82240900	7	3000	8.64150943396226
chr2	172171050	172184150	7	7575	13.6666666666667
chr2	224795250	224822775	7	3800	15.0967741935484
chr2	227655525	227666525	7	5475	3.61111111111111
chr2	233251175	233290075	7	7400	17.4927536231884
chr2	238490775	238523650	7	6625	11.3559322033898
chr20	17940525	17952800	7	6975	7.90476190476191
chr20	49252725	49263000	7	3050	8.38461538461539
chr21	37432025	37478000	7	7175	18.0347826086957
chr21	46122625	46131475	7	4100	7.28
chr22	24541850	24553625	7	2925	18.6666666666667
chr3	71348425	71355600	7	3175	8.11764705882353
chr3	184607125	184629500	7	4750	11.8484848484848
chr3	185278950	185304800	7	5025	16.5376344086022
chr4	65592775	65604250	7	5675	17
chr4	77506950	77513050	7	3850	3.72972972972973
chr4	111535225	111558925	7	6800	8.18320610687023
chr4	124299050	124340475	7	8000	8.26923076923077
chr4	139137150	139164300	7	4250	19.1830985915493
chr4	153847850	153873150	7	5075	11.92
chr4	169724700	169763150	7	5275	17.8367346938776
chr4	174439000	174451325	7	3025	9.14285714285714
chr5	12661850	12669700	7	3975	6.28571428571429
chr5	116274100	116282625	7	2250	15.4285714285714
chr5	162863700	162936650	7	9100	17.3945945945946
chr5	171405200	171437325	7	6700	11.5225806451613
chr6	19663275	19716150	7	4250	20
chr6	28945200	28956700	7	3725	6.57142857142857
chr6	143994175	144011625	7	4875	16.9811320754717
chr6	170598625	170616475	7	4525	9.80281690140845
chr7	554475	561025	7	5625	0.313725490196078
chr7	20156850	20169625	7	7925	6
chr7	42253325	42278775	7	7750	13.85
chr7	49138900	49143150	7	3700	0.28125
chr7	121782000	121790800	7	6675	0.567567567567568
chr7	140147525	140185775	7	7375	14.5565217391304
chr8	10190525	10201775	7	5575	6.90909090909091
chr8	27465325	27472200	7	4250	2.05714285714286
chr8	28347475	28373300	7	5175	14.5567010309278
chr8	60020775	60032825	7	3700	6.48780487804878
chr8	73913100	73924500	7	6200	6.77272727272727
chr8	99953450	99960675	7	2550	5.93333333333333
chr8	103800725	103823600	7	6875	10.1228070175439
chr8	115293725	115303575	7	2475	10.8235294117647
chr8	126438975	126452325	7	5925	15
chr9	37414825	37486525	7	8600	14.2771084337349
chr9	74359875	74384375	7	4300	19.9130434782609
chr9	99800825	99816200	7	3450	16.7333333333333
chr9	99976025	100001275	7	6200	7.86206896551724
chr9	108048925	108061775	7	4050	13.7272727272727
chr9	125666525	125704375	7	6200	9.88235294117647
chr9	128454025	128470025	7	2700	14
chrX	191950	200725	7	4600	3.46666666666667
chrX	53110000	53123950	7	3625	9.88235294117647
chrX	71265025	71275200	7	3175	8.69387755102041
chrX	88237250	88248450	7	5175	15.7692307692308
chrX	93952225	93960950	7	3775	7.15789473684211
chrX	113279825	113289200	7	4175	13.9130434782609
chr1	9774650	9781900	6	2675	8.84615384615385
chr1	11967875	12005200	6	4675	12.0655737704918
chr1	12771900	12778100	6	3100	2.44444444444444
chr1	51425050	51444350	6	4575	12.7111111111111
chr1	94059800	94111075	6	5900	12.4661654135338
chr1	97024175	97028550	6	2675	1.81395348837209
chr1	149215250	149231300	6	3800	13.7837837837838
chr1	154151675	154160525	6	4350	2.5
chr1	158067250	158083450	6	3100	15.9411764705882
chr1	167682775	167692200	6	4075	11.5625
chr1	174840300	174846750	6	4725	2.42857142857143
chr1	180198550	180209275	6	2625	12.32
chr1	204450825	204486325	6	5300	11.3170731707317
chr1	204675925	204684650	6	2575	6.77777777777778
chr1	230558225	230565050	6	2675	7.30769230769231
chr1	232755900	232766750	6	2425	15.2727272727273
chr1	238540150	238544675	6	3300	1.55555555555556
chr10	8091725	8098675	6	3750	2.85106382978723
chr10	69609225	69646250	6	5800	13.864406779661
chr10	72382300	72393950	6	3775	13.85
chr10	96981175	96995100	6	5125	8.61016949152542
chr10	103575900	103604100	6	5550	7.78378378378378
chr10	111762650	111773900	6	3625	6.40677966101695
chr10	111967325	111987475	6	5725	10.6601941747573
chr10	126428050	126433575	6	3700	2.51162790697674
chr11	2713825	2722375	6	3725	4.68571428571429
chr11	6490150	6503625	6	3375	9.74193548387097
chr11	12695200	12703375	6	4250	6.46511627906977
chr11	45104075	45114025	6	2300	11.2972972972973
chr11	46928350	46940600	6	4050	4.74074074074074
chr11	69249525	69259225	6	2850	8.29166666666667
chr11	69451525	69473775	6	7450	10.6481481481481
chr11	69515150	69519375	6	3525	0.8125
chr11	72446650	72476050	6	4075	12.3684210526316
chr11	86299400	86305975	6	1700	8.06451612903226
chr11	92040550	92051125	6	2800	6.85185185185185
chr11	125033075	125040600	6	4675	3.41666666666667
chr11	131087350	131094800	6	2675	9.4
chr11	133817750	133827625	6	2925	4.62857142857143
chr12	9043425	9069650	6	9625	11.9387755102041
chr12	26265975	26279525	6	3725	9.39393939393939
chr12	94654325	94658400	6	2225	1.92
chr12	95592775	95612825	6	6075	14.6
chr12	95930400	95968750	6	8975	10.2331288343558
chr12	109530975	109549800	6	3375	15.7543859649123
chr12	112545650	112564200	6	3850	13.921568627451
chr12	119583075	119641500	6	5500	14.2608695652174
chr13	54836175	54846850	6	5500	6.18181818181818
chr13	93867900	93901850	6	5250	15.5555555555556
chr13	99127975	99138275	6	3525	13.75
chr13	100799775	100807400	6	1900	15.037037037037
chr13	101767025	101774625	6	2000	6.84210526315789
chr13	107181500	107188900	6	2675	9.25
chr13	111854450	111867975	6	3500	11.1428571428571
chr14	21077725	21101800	6	3400	12.1492537313433
chr14	34402600	34421200	6	4000	15.8823529411765
chr14	100750400	100773900	6	4600	15.030303030303
chr15	69081800	69114050	6	7925	10.7272727272727
chr15	92701050	92708675	6	4700	1.81632653061224
chr15	93602725	93617175	6	5925	4.10606060606061
chr15	101602750	101619775	6	6975	10.5128205128205
chr16	2509475	2525550	6	2675	14.625
chr16	13445025	13452750	6	3025	10.5625
chr16	24136750	24151500	6	3100	15.92
chr16	28833475	28892075	6	7450	12.0582524271845
chr16	54962400	54971050	6	2750	10.5263157894737
chr16	83869975	83877700	6	4350	3.07246376811594
chr17	8113200	8153750	6	8850	12.768
chr17	16341475	16350100	6	5825	1.11475409836066
chr17	48276775	48289450	6	5400	4.83333333333333
chr17	49449325	49452000	6	2050	0.5625
chr17	72199775	72209925	6	3600	7.08196721311475
chr17	78231250	78244750	6	5225	8.7037037037037
chr18	19745825	19754250	6	3400	7.6
chr18	40320975	40326250	6	4400	0.5
chr18	53249800	53257675	6	4650	10.6315789473684
chr18	56513450	56535825	6	12475	3.56756756756757
chr18	60498800	60507700	6	2525	10.4571428571429
chr18	74202675	74208500	6	4525	0.534883720930233
chr19	14669425	14682900	6	3150	14.5116279069767
chr2	149725	153475	6	3275	0.4
chr2	30369100	30373375	6	3275	0.666666666666667
chr2	43310600	43329875	6	3725	11.6923076923077
chr2	66653025	66674150	6	6000	13.5384615384615
chr2	66801000	66809450	6	3950	4.8
chr2	111432375	111447125	6	4250	7.9746835443038
chr2	174982350	174990025	6	2000	10.0869565217391
chr2	216972375	216980350	6	2875	10.2068965517241
chr2	227342550	227349325	6	2425	8.58333333333333
chr20	11517050	11524800	6	3450	2.57534246575342
chr20	23330025	23343675	6	5525	3.96261682242991
chr20	32250900	32274900	6	5325	11.0612244897959
chr20	32580300	32600725	6	4025	12.4421052631579
chr20	33847175	33873150	6	7475	9.47169811320755
chr20	57224700	57246450	6	6900	7.01863354037267
chr20	60009025	60013900	6	4275	0.692307692307692
chr21	32926150	32932625	6	4100	2.85714285714286
chr21	35013375	35064450	6	6800	15.9589743589744
chr22	19273025	19279700	6	2175	7.70588235294118
chr3	11631950	11645950	6	4850	5.6078431372549
chr3	50638825	50663400	6	4325	10
chr3	65935450	65950475	6	3400	8.24444444444444
chr3	78387275	78396950	6	2500	14.6
chr3	99639650	99648500	6	2250	11.3684210526316
chr3	106544575	106550600	6	4650	0.8
chr3	109049300	109059450	6	7075	6.85714285714286
chr3	152016150	152024275	6	1950	9.39130434782609
chr3	168332050	168336675	6	2075	2.27586206896552
chr3	174255650	174259775	6	2875	1.90909090909091
chr3	186892750	186905550	6	7825	4.05128205128205
chr3	189758075	189769700	6	3025	11.7142857142857
chr4	38664575	38676400	6	6450	2.09638554216867
chr4	42270600	42274875	6	1600	4.45454545454545
chr4	53578000	53589000	6	3900	14.7647058823529
chr4	62633950	62639950	6	2875	3.79166666666667
chr4	95455825	95462550	6	2825	12.5
chr4	114190500	114222050	6	4700	13.6964285714286
chr4	129722550	129753650	6	8400	7.18556701030928
chr4	139935050	139942200	6	4000	1.96190476190476
chr4	154707300	154714225	6	5550	0.9375
chr5	2749700	2757225	6	4850	5.47368421052632
chr5	9544850	9548175	6	2425	0.833333333333333
chr5	12321875	12333250	6	4550	9.53191489361702
chr5	16894375	16901625	6	1775	14.3478260869565
chr5	36595950	36620725	6	4875	10.1333333333333
chr5	72781350	72795575	6	5900	11.9259259259259
chr5	74111250	74118000	6	3650	3.09090909090909
chr5	74345925	74352500	6	4450	3.1304347826087
chr5	81570100	81590725	6	4250	10.4778761061947
chr5	85935525	85942500	6	2775	5.71428571428571
chr5	98087875	98110650	6	5825	9.85
chr5	107413575	107420175	6	3075	7.1304347826087
chr5	109074575	109080250	6	4150	0.835443037974684
chr5	125926925	125937525	6	3675	9.36842105263158
chr5	156225700	156231700	6	5375	0.222222222222222
chr6	11649350	11657025	6	3025	5.6551724137931
chr6	33777475	33781975	6	2325	2.25806451612903
chr6	39196250	39200400	6	2725	1.32075471698113
chr6	44629950	44635950	6	2975	3.58333333333333
chr6	98484100	98490300	6	4100	2.46666666666667
chr6	160113075	160212525	6	11050	14.3502824858757
chr6	160643350	160662075	6	3550	15.7627118644068
chr6	167560050	167578375	6	3850	14.5172413793103
chr7	93075	98425	6	3525	1.80487804878049
chr7	25889000	25898900	6	3825	4.65
chr7	41738125	41745475	6	2150	12.8181818181818
chr7	48124175	48130550	6	4925	1.30434782608696
chr7	52181650	52189475	6	3500	9
chr7	66309325	66313275	6	3050	1.25
chr7	70158525	70169375	6	5175	4.19512195121951
chr7	83823575	83837250	6	3200	13.0434782608696
chr7	93268425	93276250	6	1725	10.6153846153846
chr7	98734975	98742250	6	3200	6.53333333333333
chr7	109230875	109238650	6	3450	3.20754716981132
chr7	134845175	134862900	6	3850	12.3636363636364
chr7	138658975	138666950	6	2700	9.17073170731707
chr7	140324025	140341775	6	4625	10.4375
chr7	158607350	158637100	6	5325	10.1869158878505
chr8	9120625	9128000	6	3800	3.63636363636364
chr8	11559750	11567975	6	4175	3.51612903225806
chr8	42342350	42360425	6	2650	14.7317073170732
chr8	108498075	108507975	6	2600	6
chr8	126231300	126239275	6	3400	11.84
chr9	34576850	34580475	6	1775	4.84210526315789
chr9	72373850	72380300	6	4325	1.06666666666667
chr9	72438025	72441500	6	2125	2
chr9	74524750	74537625	6	4450	11.3584905660377
chr9	80199375	80204750	6	3625	2.54054054054054
chr9	114287400	114292950	6	3650	1.84313725490196
chr9	118234700	118241825	6	2700	6.63414634146341
chr9	127622925	127643350	6	5625	5.55384615384615
chr9	128411375	128419325	6	4225	3
chrX	9753925	9758350	6	2350	5.8
chrX	34672000	34676225	6	2725	2.61538461538462
chrX	71130100	71138100	6	2300	11.4594594594595
chrX	73183650	73198700	6	3125	12.2352941176471
chrX	91356225	91361225	6	2650	1.5609756097561
chrX	93304050	93308350	6	2450	1.29411764705882
chrX	100645525	100673825	6	5350	11.8775510204082
chrX	110785900	110799675	6	2850	11.6969696969697
chrX	136825625	136832475	6	3000	11.9
chrX	149733875	149737700	6	2375	1.7037037037037
chr1	11844825	11867075	5	5400	10.3392857142857
chr1	18620950	18626275	5	3775	1.65853658536585
chr1	18736675	18746775	5	3525	9.59183673469388
chr1	37936975	37945325	5	4800	2.56603773584906
chr1	64959000	64971900	5	3075	10.2372881355932
chr1	65884900	65892075	5	3175	4.08571428571429
chr1	91585600	91590125	5	2150	3.67567567567568
chr1	112278250	112299350	5	6000	5.93717277486911
chr1	117810450	117814725	5	2775	2.85714285714286
chr1	119869150	119884700	5	4300	6.8
chr1	169074475	169083375	5	3675	7.4
chr1	173821900	173838525	5	6925	8.65853658536585
chr1	181057400	181075125	5	4625	6.9344262295082
chr1	207805050	207809225	5	2375	3.1304347826087
chr1	220509750	220513925	5	3275	0.974358974358974
chr1	227915750	227923875	5	2450	7.78947368421053
chr1	233424800	233431500	5	2750	3.82608695652174
chr1	233606300	233610250	5	2450	1.57142857142857
chr1	235805575	235814275	5	2575	6.8125
chr1	244614175	244625300	5	3075	8.21052631578947
chr10	6836275	6845825	5	4025	4.09638554216868
chr10	7449250	7453400	5	2225	5.28
chr10	17063950	17068200	5	2100	4.13793103448276
chr10	32043500	32049750	5	2900	3.02222222222222
chr10	33622725	33626175	5	3100	0.216216216216216
chr10	44876800	44881000	5	2125	2.04081632653061
chr10	52374025	52390175	5	5975	7.75609756097561
chr10	52833250	52843575	5	2900	6.86666666666667
chr10	54724225	54729000	5	4275	0.173913043478261
chr10	55234950	55239925	5	4200	0.436781609195402
chr10	71612375	71628975	5	3600	10.3368421052632
chr10	76860275	76872350	5	4125	6.25925925925926
chr10	82258250	82265850	5	2500	5.92452830188679
chr10	88713300	88731750	5	5325	10.125
chr10	91106300	91111750	5	1675	6.8125
chr10	94449900	94459525	5	1800	8.3
chr10	119104250	119108100	5	2200	3.11111111111111
chr10	121074850	121077500	5	2075	0.774193548387097
chr10	123337750	123358600	5	6000	5.98941798941799
chr10	124634850	124639750	5	3600	2.375
chr11	6324575	6345625	5	4875	9.06060606060606
chr11	6624300	6640675	5	6200	3.48760330578512
chr11	27482175	27495000	5	3125	9.57142857142857
chr11	47269825	47292450	5	5525	6.0990099009901
chr11	47995375	48003100	5	2425	11.2941176470588
chr11	70492475	70495275	5	1800	1.51724137931034
chr11	70956500	70964250	5	4525	4.0377358490566
chr11	76492900	76496650	5	2925	1.2
chr11	79148250	79152750	5	2375	3.17073170731707
chr11	93852025	93863425	5	3800	4.69642857142857
chr11	94465050	94474525	5	2675	5.66666666666667
chr11	100589825	100598750	5	2350	7.36507936507936
chr11	125949300	125952875	5	2100	2.54545454545455
chr11	126223300	126226425	5	2050	1.16981132075472
chr11	128556900	128565225	5	2100	9.70212765957447
chr11	134140025	134147575	5	3975	3.48148148148148
chr11	134859425	134863725	5	3075	0.888888888888889
chr12	3067500	3074200	5	4725	1.43243243243243
chr12	10513350	10518650	5	3825	1.06976744186047
chr12	10869150	10876375	5	3575	2.25490196078431
chr12	19337350	19339600	5	1575	0.75
chr12	23907050	23911650	5	1550	7.83333333333333
chr12	30937950	30950075	5	4725	6.91428571428571
chr12	48204075	48223250	5	9025	4.16438356164384
chr12	70325475	70330575	5	3425	1.78181818181818
chr12	89739300	89749000	5	8075	0.69281045751634
chr12	98884100	98911300	5	6325	9.31764705882353
chr12	113658450	113671575	5	3825	10.65625
chr12	118809400	118815775	5	2650	3.62068965517241
chr13	35487150	35489825	5	2225	0.4
chr13	36888750	36900000	5	2575	11.2916666666667
chr13	38488125	38492925	5	2450	1.75
chr13	42613875	42623800	5	3675	5.08695652173913
chr13	43444750	43450625	5	2325	3.03448275862069
chr13	61145875	61159875	5	4200	7.49019607843137
chr13	78425975	78432200	5	3250	6.4
chr13	82446000	82450725	5	3900	0.8
chr13	95359250	95366275	5	4950	1.39325842696629
chr13	110436750	110440300	5	2850	0.903225806451613
chr13	111357500	111368875	5	6225	2.01086956521739
chr13	113545725	113549225	5	2350	1.06666666666667
chr14	42976900	42983525	5	1675	11.375
chr14	57366375	57372675	5	2925	7.33333333333333
chr14	65438225	65443800	5	1675	9.25
chr14	68400100	68408700	5	2300	10.9756097560976
chr14	89017600	89021850	5	2125	2.67924528301887
chr14	100838000	100843600	5	4550	0.544
chr15	25195025	25203300	5	4500	1.5968992248062
chr15	26963975	26967050	5	2325	0.96551724137931
chr15	27010750	27018900	5	4850	2.23076923076923
chr15	64443625	64456275	5	2900	8.88235294117647
chr15	72518925	72529875	5	5575	2.01104972375691
chr15	74214650	74220750	5	3000	5.77777777777778
chr15	74822375	74835225	5	4525	5.98058252427184
chr15	75742625	75754775	5	6325	3.60683760683761
chr15	75865425	75872450	5	3000	3.64102564102564
chr15	93188475	93199225	5	4450	5.975
chr16	3602500	3604950	5	1550	1.52
chr16	6391750	6396600	5	2775	2.18604651162791
chr16	8957275	8963750	5	5350	0.557377049180328
chr16	9910275	9916450	5	2000	6.61904761904762
chr16	11036000	11043450	5	1725	8.88
chr16	19301025	19303700	5	1475	1.6
chr16	21529350	21533500	5	3350	1.6551724137931
chr16	29677850	29730150	5	6125	10.9344262295082
chr16	49729575	49738725	5	8300	1.15789473684211
chr16	51167650	51190250	5	7425	5.49056603773585
chr16	74899975	74906050	5	2025	11.2
chr16	85361525	85369225	5	2975	11.2307692307692
chr16	86539750	86546325	5	3500	1.47692307692308
chr16	87416500	87427050	5	5200	2.375
chr16	87978750	87990550	5	3200	7.52
chr17	8279175	8288500	5	4025	3.58490566037736
chr17	14200725	14213325	5	3150	9.16666666666667
chr17	16387700	16395925	5	2900	4.49350649350649
chr17	30810375	30814925	5	2550	2.80851063829787
chr17	33894600	33915625	5	4025	9.73684210526316
chr17	48226575	48239375	5	3600	7.95180722891566
chr17	51531275	51534600	5	2400	0.95
chr17	57860175	57865675	5	3925	0.571428571428571
chr17	63051575	63060825	5	3225	6.82608695652174
chr17	64529475	64546625	5	3475	10.5555555555556
chr17	66727450	66756125	5	5300	11.015873015873
chr17	71608300	71613250	5	3325	1.70212765957447
chr17	77809675	77813700	5	2425	1.2
chr17	80053825	80064850	5	5975	1.91935483870968
chr18	8704475	8718000	5	3375	10.9117647058824
chr18	25291800	25298500	5	2450	6.17777777777778
chr18	33067975	33078325	5	3525	4.12765957446809
chr18	38890125	38894050	5	3025	1
chr18	48943625	48947575	5	2175	2.125
chr18	60381700	60387825	5	2975	6
chr18	71948025	71959900	5	4875	8.8
chr18	72915900	72924100	5	3925	6.25806451612903
chr18	76738500	76744300	5	3950	1.93333333333333
chr18	77861700	77878025	5	3275	10.2424242424242
chr19	41486350	41489225	5	1875	1.02702702702703
chr2	37189850	37194450	5	3375	2.12121212121212
chr2	52563225	52566425	5	1825	2.14814814814815
chr2	58762175	58770075	5	3575	9.06666666666667
chr2	64871125	64882000	5	3925	7.71428571428571
chr2	67556200	67562200	5	3750	1.48484848484848
chr2	77746225	77751000	5	4325	0.225352112676056
chr2	97426050	97430150	5	2325	2.45714285714286
chr2	129062425	129080200	5	3250	10.85
chr2	147295850	147301000	5	4525	0.486486486486487
chr2	155444225	155447325	5	2125	2.73684210526316
chr2	165924475	165926950	5	1325	2.63157894736842
chr2	171069475	171079225	5	3700	3.88990825688073
chr2	171358675	171362825	5	3175	0.60377358490566
chr2	190074200	190083275	5	3300	10.4666666666667
chr2	198442250	198453600	5	2925	9.33333333333333
chr2	200049775	200051650	5	1475	0.608695652173913
chr2	200320050	200324975	5	3025	5.15789473684211
chr2	216946050	216949650	5	2425	1.35849056603774
chr2	223724600	223729575	5	2250	2.7719298245614
chr2	231577075	231588475	5	2850	8.05555555555556
chr2	237072875	237077025	5	1200	9.7
chr2	241499700	241508275	5	2375	10.6060606060606
chr20	633125	642775	5	2800	7.54545454545455
chr20	10445500	10450675	5	2750	3.91304347826087
chr20	17538025	17553200	5	5275	4.56
chr20	20347550	20353100	5	1825	6.2
chr20	48291450	48295525	5	1375	4.69565217391304
chr20	50503975	50506700	5	1900	1.21739130434783
chr21	15987275	15990900	5	3125	0.266666666666667
chr21	22032675	22035825	5	2000	1.26315789473684
chr21	36258225	36263725	5	3825	1.73913043478261
chr21	46289625	46295125	5	4025	2
chr21	47392325	47402450	5	5200	8.24242424242424
chr22	25085650	25093025	5	2925	6.71428571428571
chr22	35767625	35777450	5	2925	8.64864864864865
chr3	5228675	5240275	5	3550	10.3333333333333
chr3	8536300	8543875	5	3850	3.375
chr3	42622800	42643175	5	5175	6.84705882352941
chr3	52086525	52091975	5	2950	2.16393442622951
chr3	58418850	58423050	5	2725	3.7
chr3	61522600	61550300	5	6225	10.3975155279503
chr3	61857075	61861550	5	2575	4.88
chr3	65385550	65388600	5	2525	0.642857142857143
chr3	138542600	138582875	5	7375	7.07228915662651
chr3	147109775	147116225	5	2700	5.94594594594595
chr3	148737550	148739950	5	1450	1.42857142857143
chr3	155080425	155087625	5	1700	10.1666666666667
chr3	161083050	161090850	5	2275	7.43396226415094
chr3	170071650	170079050	5	6050	2.35714285714286
chr3	183872625	183904675	5	7350	6.70531400966184
chr3	187925525	187931250	5	1750	11.0769230769231
chr3	187984850	187988800	5	2100	2.97297297297297
chr3	189729275	189733725	5	2950	1.71428571428571
chr3	191640450	191647550	5	3900	2.60240963855422
chr3	194004175	194018275	5	4000	8.05970149253731
chr4	2594225	2600875	5	2925	4.82142857142857
chr4	24502175	24513750	5	2425	9.82978723404255
chr4	24659750	24664925	5	3225	1.16279069767442
chr4	40194600	40200325	5	1900	9.38461538461539
chr4	40623150	40633600	5	5475	5.07692307692308
chr4	53700200	53704425	5	2250	3.21212121212121
chr4	62065775	62068650	5	2050	1.38461538461538
chr4	105411675	105416825	5	2925	4.41176470588235
chr4	119199175	119203400	5	3525	0.714285714285714
chr4	139032275	139035250	5	2375	0.488888888888889
chr4	175321325	175324825	5	1625	2.5
chr5	7261450	7270300	5	2675	8.03571428571429
chr5	15550425	15555650	5	2775	3.82857142857143
chr5	52774400	52779300	5	4575	0.144578313253012
chr5	67483175	67490625	5	2325	7.32
chr5	71597425	71616650	5	3625	9.54545454545454
chr5	89850500	89859275	5	2150	10.8333333333333
chr5	106901800	106908250	5	2075	8.5
chr5	137666800	137690550	5	5550	6.82352941176471
chr5	138166900	138171050	5	2350	2.04651162790698
chr5	154062100	154077100	5	3550	5.58181818181818
chr5	159469400	159472375	5	1500	2.17391304347826
chr5	167718075	167728025	5	3950	3.87878787878788
chr5	175961725	175971300	5	6725	5.23076923076923
chr6	14783750	14787000	5	2800	0.315789473684211
chr6	24979875	24986325	5	5000	1.87096774193548
chr6	28848575	28912300	5	7350	11.032967032967
chr6	39171050	39177925	5	3025	2.83950617283951
chr6	88408175	88412975	5	3750	0.740740740740741
chr6	89789050	89795375	5	3950	2.54838709677419
chr6	90508850	90540400	5	6300	8.01242236024845
chr6	91194875	91213175	5	3600	7.94117647058824
chr6	91379375	91387100	5	2775	9.94444444444444
chr6	94538700	94546525	5	3800	4.75
chr6	114175775	114181325	5	4925	0.5
chr6	114644025	114666500	5	4250	10.0902255639098
chr6	117922850	117939075	5	3600	9.68292682926829
chr6	123908175	123911425	5	1875	1.84
chr6	126021625	126029600	5	2850	6.25454545454545
chr6	126066475	126072750	5	4700	1.58139534883721
chr6	130339800	130342250	5	1775	0.769230769230769
chr6	131613100	131617275	5	2475	1.36585365853659
chr6	132271000	132276550	5	3500	1.65217391304348
chr6	158243525	158255175	5	4625	5.49397590361446
chr6	160389500	160402900	5	3425	6.74468085106383
chr7	192225	195000	5	1875	2
chr7	6413675	6425750	5	2850	7.73809523809524
chr7	7386975	7393550	5	2975	5.95348837209302
chr7	41668300	41670900	5	1475	1.47826086956522
chr7	51383150	51396300	5	5075	10.8214285714286
chr7	66083650	66094825	5	2725	10.6229508196721
chr7	116162150	116166800	5	2975	3.58620689655172
chr7	130594875	130606900	5	3800	8.61971830985915
chr7	138777200	138795075	5	3875	10
chr8	485250	496025	5	2725	7.63076923076923
chr8	5022575	5036950	5	4650	9.49206349206349
chr8	8241350	8257000	5	5925	10.5818181818182
chr8	9756300	9764100	5	4725	2.49411764705882
chr8	23309200	23315675	5	2175	7.02325581395349
chr8	32984600	32987600	5	1450	3.2
chr8	40932125	40937025	5	4050	0.488888888888889
chr8	41158300	41169500	5	3525	9.45833333333333
chr8	61821100	61835850	5	3050	11.35
chr8	70888275	70892450	5	3075	1.51724137931034
chr8	85200425	85203625	5	1925	1.40540540540541
chr8	95906650	95908900	5	1725	0.482758620689655
chr8	97532600	97536675	5	1950	3.2
chr8	104656000	104664825	5	3200	4.37037037037037
chr8	119086025	119092525	5	3350	5.33333333333333
chr9	2808675	2816100	5	4375	2.76923076923077
chr9	13489850	13494000	5	3800	0.411764705882353
chr9	14541725	14548525	5	2700	6.74418604651163
chr9	15135450	15138975	5	2600	0.918918918918919
chr9	16514025	16519975	5	2725	4.30769230769231
chr9	23820825	23826325	5	2225	6.5
chr9	33158200	33168075	5	4200	3.67058823529412
chr9	34988600	34994950	5	5750	0.392156862745098
chr9	38483300	38487100	5	2300	2.06451612903226
chr9	90993475	91004550	5	3525	9.03333333333333
chr9	94810475	94819050	5	2400	7.96363636363636
chr9	95750650	95755650	5	2500	2.70175438596491
chr9	98267825	98279650	5	7350	2.89655172413793
chr9	102902150	102908500	5	2400	6.85714285714286
chr9	127353600	127359100	5	4200	2.75
chr9	136930725	136934075	5	2925	0.222222222222222
chr9	137217000	137221175	5	2500	1.35714285714286
chrX	4298550	4301850	5	2025	1.75
chrX	9430650	9434075	5	2250	1.05263157894737
chrX	13952475	13963475	5	3750	4.48484848484848
chrX	68356175	68373275	5	4300	8.68041237113402
chrX	70315300	70338800	5	3650	10.7524752475248
chrX	77150375	77156075	5	2350	7.6551724137931
chrX	93708250	93712275	5	2925	0.875
chrX	124521550	124530200	5	3150	5.87096774193548
chrX	133930725	133941925	5	2650	10.7826086956522
chrX	150066375	150072625	5	4000	2.60377358490566
chr1	2477250	2480775	4	2825	0.666666666666667
chr1	3709325	3713725	4	2925	2.32558139534884
chr1	9352325	9354200	4	1475	0.769230769230769
chr1	10588150	10591150	4	1400	2.2
chr1	17795325	17798100	4	2525	0.212765957446809
chr1	19336000	19338725	4	2250	0.538461538461538
chr1	24476725	24479675	4	1975	1.16279069767442
chr1	37235875	37237800	4	1525	0.486486486486487
chr1	38155875	38158725	4	1675	1.74193548387097
chr1	47078775	47082825	4	2300	3.2
chr1	61542275	61549400	4	3100	3.74358974358974
chr1	64037825	64041600	4	1900	3.44444444444444
chr1	64371825	64374675	4	1550	3.83333333333333
chr1	68297525	68306600	4	3025	5.05494505494505
chr1	76251250	76254775	4	3075	0.375
chr1	82012175	82015275	4	2825	0.146341463414634
chr1	85794200	85796750	4	1625	1.62962962962963
chr1	86041975	86050925	4	7000	0.525547445255474
chr1	89239025	89244400	4	4075	1.2258064516129
chr1	95122425	95128450	4	3500	1.25581395348837
chr1	96985350	96988875	4	1625	3.5
chr1	115631475	115633325	4	1525	0.466666666666667
chr1	116914900	116920525	4	3575	1.53191489361702
chr1	147304950	147310200	4	2550	5.5
chr1	154297275	154301750	4	2600	1.68
chr1	160065125	160069350	4	3500	0.557377049180328
chr1	164740475	164744800	4	2100	2.5
chr1	167126925	167135950	4	2625	5.54716981132075
chr1	172501100	172507475	4	2850	4.06060606060606
chr1	209328350	209331925	4	2125	2.22222222222222
chr1	214160800	214162875	4	1350	1.22222222222222
chr1	218471725	218475550	4	1425	2.36363636363636
chr1	228644725	228647500	4	2300	0.380952380952381
chr1	229829600	229832725	4	2250	1.38888888888889
chr1	235092600	235108750	4	4150	5.95698924731183
chr1	235253575	235257200	4	1525	4.05555555555556
chr1	239973250	239979950	4	2275	5.94871794871795
chr1	244210675	244213400	4	1875	0.96969696969697
chr10	6243775	6246050	4	1625	1.3
chr10	13922550	13933725	4	3625	5.49019607843137
chr10	18940075	18957625	4	4000	4.8411214953271
chr10	20253075	20255800	4	900	6.31578947368421
chr10	25010250	25014250	4	3350	0.379746835443038
chr10	25780950	25783075	4	1700	0.636363636363636
chr10	29876575	29879550	4	1550	1.72972972972973
chr10	31607100	31609725	4	2325	0.266666666666667
chr10	32290425	32293300	4	1300	2.54545454545455
chr10	49741925	49745900	4	1650	5.33333333333333
chr10	55355150	55360900	4	5400	0.216216216216216
chr10	59385475	59388950	4	1900	6
chr10	59809875	59811525	4	1350	0.424242424242424
chr10	63660125	63664000	4	2875	1.64285714285714
chr10	81204225	81206650	4	1700	0.914285714285714
chr10	81863875	81865800	4	950	2.5
chr10	86326900	86328600	4	1150	1.5
chr10	91086600	91093825	4	2900	3.2258064516129
chr10	92564575	92574275	4	2625	6.35135135135135
chr10	97235850	97241475	4	2700	2.69333333333333
chr10	98067950	98071200	4	2800	0.3
chr10	103538600	103543800	4	2900	2.27118644067797
chr10	105419600	105422025	4	2050	0.5625
chr11	1589375	1595725	4	1725	5.62162162162162
chr11	2022500	2026725	4	1825	4.05714285714286
chr11	2905150	2907800	4	1675	1.05263157894737
chr11	7926800	7932050	4	3400	3.42857142857143
chr11	10314750	10331100	4	8700	2.26053639846743
chr11	19974325	19975975	4	1375	0.263157894736842
chr11	35235950	35239325	4	1550	3.05882352941176
chr11	43941525	43946425	4	1850	5.73684210526316
chr11	47197575	47209525	4	5225	4.6140350877193
chr11	58939125	58942450	4	2850	0.285714285714286
chr11	71158550	71164775	4	2875	4.32142857142857
chr11	72524250	72533800	4	2800	5.66292134831461
chr11	77180150	77191125	4	5725	1.69607843137255
chr11	88033725	88042725	4	3275	5.94520547945205
chr11	100660200	100663150	4	1425	4.17391304347826
chr11	119246825	119252900	4	1725	5.17647058823529
chr11	119595900	119600750	4	4575	0.185185185185185
chr11	123611475	123617725	4	4050	5.33333333333333
chr11	125311850	125314750	4	2000	1.31578947368421
chr11	128451800	128456050	4	1625	6.26666666666667
chr11	134281100	134284075	4	1675	1.42857142857143
chr12	13250800	13255150	4	2700	2.83870967741935
chr12	14409200	14421150	4	5000	5.17894736842105
chr12	14536550	14538600	4	1550	1.15789473684211
chr12	33044500	33050500	4	3800	1.80246913580247
chr12	42876150	42880225	4	3000	1.04761904761905
chr12	44152075	44156975	4	1600	5.94444444444444
chr12	54411300	54415375	4	1650	5.2
chr12	63326825	63329475	4	2125	1
chr12	79939325	79943575	4	3825	1.2
chr12	88535350	88540000	4	1800	4.55
chr12	93770025	93773550	4	3125	0.307692307692308
chr12	96587625	96590325	4	2325	0.3125
chr12	109873550	109916025	4	9350	5.82068965517241
chr12	110317475	110320050	4	2025	0.421052631578947
chr12	111371675	111375475	4	2475	1.32142857142857
chr12	114298700	114301575	4	2175	1.51724137931034
chr12	118972175	118976200	4	2050	4.42857142857143
chr12	122708275	122711300	4	1675	1.76
chr12	123008975	123012550	4	2500	2
chr12	123235275	123238250	4	2575	0.326530612244898
chr12	123372950	123381025	4	3550	2.33707865168539
chr12	125669650	125673725	4	1650	3.04347826086957
chr13	21571575	21573250	4	1175	0.956521739130435
chr13	26550550	26552775	4	1550	1.36363636363636
chr13	28539900	28546150	4	2575	4.38888888888889
chr13	43165775	43169000	4	2475	1.30769230769231
chr13	43628700	43633200	4	2250	2.4406779661017
chr13	45008700	45011975	4	2825	0.344827586206897
chr13	50570175	50573850	4	2900	1.65217391304348
chr13	52157450	52165375	4	3675	4.94117647058824
chr13	54706000	54707550	4	1175	0.72
chr13	55518975	55521575	4	1300	2.8
chr13	55573450	55576800	4	2600	0.685714285714286
chr13	60052775	60055175	4	1850	0.914285714285714
chr13	74707000	74710700	4	3450	0.166666666666667
chr13	77459425	77461125	4	1175	0.923076923076923
chr13	88323675	88325550	4	1525	0.457142857142857
chr13	98824075	98826275	4	1625	0.512820512820513
chr13	103450950	103453200	4	1825	0.571428571428571
chr13	114143775	114150325	4	3550	3.52941176470588
chr14	20922375	20938900	4	5575	4.95238095238095
chr14	35866525	35875150	4	4550	4.40579710144928
chr14	42068425	42077625	4	4450	2.11267605633803
chr14	51706400	51710350	4	3025	0.439024390243902
chr14	54445925	54449850	4	1425	3.4375
chr14	58763675	58766725	4	2725	0.264705882352941
chr14	60782250	60785075	4	1600	1.65714285714286
chr14	67735000	67737075	4	1500	0.896551724137931
chr14	68604175	68607650	4	1900	1.95555555555556
chr14	68697050	68699800	4	2500	0.142857142857143
chr14	68725675	68728975	4	2100	2.35294117647059
chr14	69252900	69283925	4	13450	2.70788912579957
chr14	71173750	71180650	4	3475	3.71014492753623
chr14	71786400	71791975	4	2775	2.6
chr14	81780825	81782750	4	1500	0.521739130434783
chr14	85995875	86000125	4	3000	0.753246753246753
chr14	90976425	90980425	4	1325	6.41379310344828
chr14	101296300	101308275	4	4150	3.92063492063492
chr15	25101300	25108475	4	3600	5.6
chr15	26479850	26488750	4	3750	4.55172413793103
chr15	31657050	31659075	4	1575	0.666666666666667
chr15	39871350	39874275	4	2750	0.153846153846154
chr15	44219650	44222750	4	1375	3.375
chr15	57674850	57681150	4	3800	4.18181818181818
chr15	62586975	62589800	4	2200	0.514285714285714
chr15	64054750	64058275	4	2875	0.611111111111111
chr15	64385100	64389025	4	2775	2.36363636363636
chr15	73893375	73895050	4	1150	1.4
chr15	76193875	76197100	4	2775	0.608695652173913
chr15	88799775	88801625	4	1100	1.22222222222222
chr15	89083150	89090525	4	2550	5.17241379310345
chr15	95586300	95588500	4	1125	2.43478260869565
chr15	100104600	100109525	4	2700	2.24
chr16	12994850	12997450	4	2175	0.714285714285714
chr16	23606675	23612625	4	2425	3.47540983606557
chr16	24740200	24743350	4	2875	0.303030303030303
chr16	28102125	28105375	4	2100	1.1
chr16	29624350	29626700	4	1525	1.9047619047619
chr16	46917375	46920175	4	1875	2.17391304347826
chr16	48642350	48647175	4	2450	4.9
chr16	49400625	49402875	4	1975	0.259259259259259
chr16	58058650	58062875	4	3975	0.307692307692308
chr16	69105675	69112575	4	3150	2.22448979591837
chr16	79632400	79635725	4	2800	0.595744680851064
chr16	81666150	81668950	4	1550	2.8
chr16	81684475	81687150	4	1500	1.86666666666667
chr16	85268000	85272400	4	2200	4.35294117647059
chr17	15163800	15166600	4	2275	0.642857142857143
chr17	17203975	17207150	4	1825	3.35714285714286
chr17	18758950	18762250	4	2050	2.41379310344828
chr17	29794600	29797875	4	1200	6.28571428571429
chr17	37351000	37357650	4	3725	2.21428571428571
chr17	43441675	43451600	4	2825	5.02173913043478
chr17	54670125	54674600	4	2300	1.80952380952381
chr17	55483700	55486725	4	2600	0.818181818181818
chr17	56406325	56430600	4	5000	5.45029239766082
chr17	56590925	56596700	4	3850	2.03076923076923
chr17	62222450	62226300	4	3425	0.252631578947368
chr17	64298100	64301700	4	2450	0.84
chr17	67443700	67448225	4	2975	1.23684210526316
chr17	71301000	71308850	4	3875	2.51666666666667
chr17	71562525	71566150	4	1725	5.89473684210526
chr17	75953875	75956575	4	1575	1.35714285714286
chr17	76919575	76922025	4	1600	1.51724137931034
chr17	80709050	80714000	4	3350	1.08045977011494
chr18	10929100	10930775	4	1175	0.888888888888889
chr18	12880175	12886100	4	2425	3.15384615384615
chr18	20713750	20721325	4	3350	5.49152542372881
chr18	25643275	25646050	4	1175	6.10526315789474
chr18	29522100	29527300	4	2400	4.71794871794872
chr18	31157650	31159350	4	1300	0.606060606060606
chr18	32770250	32771925	4	1375	0.333333333333333
chr18	42259125	42263350	4	2600	1.91836734693878
chr18	43841575	43845700	4	1750	2.53061224489796
chr18	53014450	53019775	4	1850	3.95833333333333
chr18	56006075	56013725	4	3025	3.3265306122449
chr19	2782500	2786350	4	2350	2.75862068965517
chr19	5292525	5294400	4	1475	0.636363636363636
chr19	31839575	31843100	4	2800	0.914285714285714
chr19	35488450	35494750	4	4000	0.686131386861314
chr19	37808250	37812300	4	1425	6.06896551724138
chr19	38419325	38424250	4	2275	2.55882352941176
chr19	44030250	44038900	4	3600	4.88607594936709
chr19	51868550	51871925	4	2950	0.197183098591549
chr2	7055050	7058200	4	1300	5.47826086956522
chr2	8393875	8398275	4	2025	5.25
chr2	8816625	8825950	4	7825	0.654867256637168
chr2	11883950	11887600	4	2175	1.81818181818182
chr2	20778400	20785100	4	2600	6
chr2	26562275	26570150	4	3000	6.20689655172414
chr2	36046300	36048950	4	1350	1.8125
chr2	36686625	36690275	4	3250	0.608695652173913
chr2	46925275	46932550	4	2600	6
chr2	47922025	47926650	4	4250	0.153846153846154
chr2	50231600	50234250	4	1400	1.39130434782609
chr2	54777950	54800125	4	5850	3.67708333333333
chr2	55246375	55249700	4	1550	3.76923076923077
chr2	62691500	62694950	4	1900	1.94285714285714
chr2	65658075	65665550	4	4125	1.5
chr2	75060700	75064800	4	3275	0.38
chr2	83510375	83513050	4	1925	1
chr2	88899300	88902000	4	1700	1.78571428571429
chr2	88924000	88930675	4	2600	3.8695652173913
chr2	101767200	101769275	4	1600	0.571428571428571
chr2	104017925	104020325	4	1800	0.642857142857143
chr2	119075500	119079200	4	3000	0.477611940298507
chr2	121650325	121657325	4	2475	5.21875
chr2	125083675	125087450	4	2725	2
chr2	129248400	129250900	4	2175	0.8
chr2	129395175	129403700	4	4525	3.8974358974359
chr2	144517275	144520700	4	1825	3.55555555555556
chr2	150147075	150149125	4	1250	1.2
chr2	151725875	151731550	4	2650	3.12
chr2	171570150	171573075	4	2300	0.558139534883721
chr2	173243950	173247500	4	2800	0.592592592592593
chr2	173291875	173300625	4	2750	5.1685393258427
chr2	188893200	188900300	4	4550	4.45
chr2	189319425	189321675	4	1675	0.636363636363636
chr2	202895800	202904750	4	7400	0.46
chr2	206346425	206348850	4	1875	1.89473684210526
chr2	206942450	206952125	4	7550	0.846153846153846
chr2	216782725	216786975	4	1325	5.04761904761905
chr2	217497575	217502175	4	3550	0.586206896551724
chr2	217555800	217559700	4	2575	0.985915492957746
chr2	235401825	235406550	4	2525	2.34920634920635
chr2	235539600	235542100	4	1700	0.875
chr2	238599525	238624425	4	5950	5.70886075949367
chr2	239194150	239198300	4	2450	1.96491228070175
chr2	240212300	240218025	4	2250	5
chr2	241395825	241397850	4	1025	2.63636363636364
chr20	1875025	1876675	4	1300	0.461538461538462
chr20	10331650	10333925	4	1900	0.518518518518518
chr20	13854325	13856700	4	2175	0.162162162162162
chr20	16553600	16556125	4	1475	2.33333333333333
chr20	18037325	18039775	4	1700	1.73913043478261
chr20	21169650	21174075	4	4175	0.142857142857143
chr20	25334300	25341850	4	2100	4.40625
chr20	31170950	31172650	4	1000	1.68421052631579
chr20	31559450	31562975	4	1700	2.63157894736842
chr20	34127425	34130625	4	1875	2.22857142857143
chr20	45029150	45035925	4	2275	5.82758620689655
chr20	46921175	46925175	4	1700	3.08
chr20	48384600	48392850	4	2725	4.34146341463415
chr20	49406925	49411950	4	1850	4.82608695652174
chr20	55964475	55970800	4	3225	5.02439024390244
chr20	57266025	57268750	4	1600	1.51351351351351
chr20	59266775	59269825	4	2700	0.175
chr21	27331775	27333775	4	1675	0.263157894736842
chr21	28337550	28340025	4	1525	1.02325581395349
chr21	32530450	32533600	4	2425	0.577777777777778
chr21	40907475	40910900	4	2900	0.466666666666667
chr21	40982400	40985725	4	2425	1
chr22	22275425	22281750	4	2200	4.62222222222222
chr22	23522275	23525600	4	1350	2.72727272727273
chr22	35236075	35238825	4	2450	0.222222222222222
chr22	44319125	44322175	4	2200	0.731707317073171
chr3	5064700	5068725	4	1700	5.03030303030303
chr3	14573925	14576875	4	900	4.11111111111111
chr3	18385400	18388075	4	2050	0.8
chr3	18485100	18487375	4	1925	0.571428571428571
chr3	29322000	29327550	4	2575	4.66666666666667
chr3	33618675	33621575	4	2175	0.555555555555556
chr3	39445575	39452750	4	5050	3.04
chr3	41240125	41244200	4	2775	1.71428571428571
chr3	41404275	41406875	4	975	2.84210526315789
chr3	50604775	50607450	4	1725	2.84210526315789
chr3	53876425	53880400	4	2650	1.31147540983607
chr3	64670575	64674650	4	3025	1.40425531914894
chr3	71293275	71295525	4	1075	2.4
chr3	72858925	72861500	4	1275	4.09090909090909
chr3	73811575	73816750	4	2325	4.7
chr3	76086600	76094225	4	4500	1.67692307692308
chr3	98043700	98048425	4	2500	4.22222222222222
chr3	104156100	104158850	4	2125	0.829268292682927
chr3	113871550	113874400	4	2025	1.61538461538462
chr3	118197425	118199725	4	1625	1.40740740740741
chr3	120395250	120400200	4	3525	0.52991452991453
chr3	124545250	124555000	4	4000	4.71910112359551
chr3	124770675	124775525	4	2675	1.7910447761194
chr3	128151200	128153150	4	1275	1.3
chr3	128202700	128209325	4	2500	4.78688524590164
chr3	130464925	130467125	4	1450	1.68421052631579
chr3	148912950	148918050	4	4300	0.481481481481481
chr3	149086850	149089675	4	2250	1.27272727272727
chr3	150316750	150325650	4	3900	3.075
chr3	169482075	169491925	4	4675	3.34090909090909
chr3	171159825	171163025	4	1100	5.14285714285714
chr3	173948650	173951650	4	2700	0.352941176470588
chr3	175540375	175543875	4	1725	3.16666666666667
chr3	176908550	176917575	4	4600	2.98181818181818
chr3	182697125	182698800	4	1450	0.275862068965517
chr3	185432575	185435325	4	1600	2.81481481481481
chr3	186284525	186289150	4	2300	3.94871794871795
chr3	194406625	194410125	4	1550	3.35714285714286
chr4	4667525	4670950	4	2775	0.423529411764706
chr4	16996375	16999200	4	1700	2.17647058823529
chr4	26029525	26033650	4	3325	0.423076923076923
chr4	26858850	26863725	4	3150	2.21428571428571
chr4	30150050	30152825	4	1900	1.125
chr4	30718375	30723500	4	4425	0.711111111111111
chr4	44056950	44060250	4	2875	0.457142857142857
chr4	48128775	48130400	4	1275	0.571428571428571
chr4	52708475	52711425	4	2625	0.307692307692308
chr4	56146000	56148450	4	2075	0.363636363636364
chr4	59466175	59469700	4	1600	3.02857142857143
chr4	62776300	62778650	4	1475	0.974358974358974
chr4	72693200	72695525	4	1625	1.12820512820513
chr4	74315950	74319650	4	1900	3.18918918918919
chr4	83931275	83934900	4	2300	1.80952380952381
chr4	93440825	93443800	4	1450	3.84
chr4	101940675	101943800	4	1225	5.125
chr4	115414650	115417400	4	2225	0.709677419354839
chr4	116894075	116897450	4	2950	0.486486486486487
chr4	133413525	133418350	4	3250	1.16666666666667
chr4	135543350	135546950	4	2200	1.25806451612903
chr4	146098900	146102475	4	3250	0.162162162162162
chr4	184102400	184105800	4	1600	4.90909090909091
chr4	186756825	186762325	4	5275	0.37037037037037
chr4	186933825	186935875	4	1725	0.296296296296296
chr4	189896700	189899500	4	2475	0.232558139534884
chr5	5178800	5184650	4	4125	2.15094339622642
chr5	10101700	10104400	4	2400	0.28
chr5	17216500	17225125	4	2975	4.94736842105263
chr5	25441950	25449825	4	4150	2.55555555555556
chr5	40679000	40681550	4	1575	1.58823529411765
chr5	52840825	52842650	4	850	2.82352941176471
chr5	54920250	54923100	4	2475	0.357142857142857
chr5	60626150	60629975	4	3075	0.769230769230769
chr5	68216625	68221025	4	3975	0.407407407407407
chr5	77069325	77072550	4	2400	1.125
chr5	80252375	80257300	4	3100	1.9375
chr5	81045650	81051725	4	2550	4.27118644067797
chr5	90674750	90680475	4	5475	0.170212765957447
chr5	92756775	92759325	4	1625	1.51515151515152
chr5	107005000	107009450	4	4000	0.224489795918367
chr5	107144100	107146150	4	1200	1.37931034482759
chr5	118788100	118795225	4	2250	4.67741935483871
chr5	125703900	125706750	4	1325	3.14285714285714
chr5	130498975	130507200	4	3325	3.54
chr5	145315875	145317650	4	1250	0.645161290322581
chr5	147777225	147778800	4	1150	1.44444444444444
chr5	165856075	165859550	4	3200	0.10989010989011
chr5	172191925	172199900	4	5150	1.68
chr5	174974375	174976650	4	2025	0.222222222222222
chr6	12008400	12014000	4	4800	0.931034482758621
chr6	12324525	12327075	4	2100	0.363636363636364
chr6	14379600	14383950	4	3675	0.337662337662338
chr6	15037000	15040000	4	2400	0.578947368421053
chr6	16803450	16805425	4	1125	1.7037037037037
chr6	21185275	21189000	4	1475	5.48148148148148
chr6	22876925	22879625	4	2325	0.390243902439024
chr6	29716600	29728500	4	3075	5.90909090909091
chr6	36409050	36412200	4	2500	0.550724637681159
chr6	40253150	40257350	4	1275	5.42857142857143
chr6	40296675	40298900	4	1375	0.967741935483871
chr6	56707450	56717750	4	3750	5.04
chr6	66277750	66280550	4	1850	0.823529411764706
chr6	83775025	83781175	4	2300	2.71875
chr6	105470375	105474600	4	1350	5.25925925925926
chr6	107060600	107063950	4	2775	0.395604395604396
chr6	107810375	107812475	4	1725	0.818181818181818
chr6	108392800	108396625	4	1925	3.31707317073171
chr6	108878475	108884300	4	5375	0.363636363636364
chr6	114683525	114686225	4	1625	2.26666666666667
chr6	129064100	129068500	4	2525	1.81818181818182
chr6	132221375	132229300	4	2800	3.875
chr6	134210250	134213100	4	1750	2.57142857142857
chr6	138503150	138505200	4	1750	0.705882352941177
chr6	139688250	139697725	4	7550	2.37209302325581
chr6	143381175	143384375	4	2250	0.958333333333333
chr6	144063625	144070075	4	5575	0.571428571428571
chr6	157095400	157101675	4	4675	1.35211267605634
chr6	157409900	157412350	4	1925	0.769230769230769
chr6	157800725	157803325	4	1900	1.75
chr6	163826775	163838800	4	4575	6.35714285714286
chr6	164361600	164366475	4	2475	3.68421052631579
chr6	167853250	167857150	4	3400	0.8
chr7	913225	917925	4	2850	1.92592592592593
chr7	8399325	8403575	4	2600	1.22222222222222
chr7	13055900	13057925	4	1625	0.4
chr7	20256700	20260125	4	1575	3.58823529411765
chr7	21067775	21070700	4	1700	1.67741935483871
chr7	21906450	21910125	4	2025	1.41818181818182
chr7	25989350	25994000	4	2850	2.92857142857143
chr7	27949425	27952675	4	2200	1.19230769230769
chr7	28929100	28931400	4	2050	0.2
chr7	47574775	47577050	4	1450	1.6
chr7	48078350	48079925	4	1000	1.21739130434783
chr7	52152825	52156550	4	1325	5.25925925925926
chr7	70348925	70361650	4	4150	4.6969696969697
chr7	72154100	72157425	4	1800	2
chr7	79081300	79083700	4	1375	2.27272727272727
chr7	92392650	92398550	4	2200	5.8695652173913
chr7	94021125	94025450	4	3200	1.10769230769231
chr7	97910025	97916775	4	3050	2.42352941176471
chr7	101577225	101585550	4	4775	2.50505050505051
chr7	106807775	106814375	4	3775	2.34146341463415
chr7	125564075	125566650	4	1800	1.6
chr7	127224950	127229150	4	2175	4.70967741935484
chr7	129415950	129420750	4	2125	5.11111111111111
chr7	129911700	129915225	4	2300	1.02127659574468
chr7	130126175	130131475	4	2000	4.54545454545455
chr7	130790275	130795750	4	4550	0.482142857142857
chr7	137846525	137857250	4	6475	2.13245033112583
chr7	138142975	138147025	4	3525	0.247422680412371
chr7	152131650	152134300	4	2200	0.470588235294118
chr7	158495500	158498225	4	1900	1.57142857142857
chr8	10871400	10874025	4	2050	1.2
chr8	18625875	18628825	4	2225	0.588235294117647
chr8	23642250	23645075	4	2500	0.4375
chr8	28204875	28209500	4	1675	5.5
chr8	29205475	29209325	4	3350	0.328358208955224
chr8	30890150	30891975	4	1475	0.35
chr8	35048525	35050975	4	1275	2.61538461538462
chr8	48733700	48736500	4	1975	0.526315789473684
chr8	53541125	53542875	4	1400	0.540540540540541
chr8	54569625	54572850	4	2650	0.491803278688525
chr8	55013050	55019200	4	2475	6.18181818181818
chr8	56755900	56761400	4	2925	4.04444444444444
chr8	65280875	65290525	4	5125	2.8780487804878
chr8	67835225	67838175	4	2675	0.256410256410256
chr8	69753475	69757575	4	3700	0.175824175824176
chr8	72754250	72757100	4	1600	2.6875
chr8	76129550	76133200	4	3225	0.344827586206897
chr8	80578150	80580650	4	950	5.41176470588235
chr8	80679600	80681500	4	1575	0.428571428571429
chr8	82807675	82811050	4	2025	2.6
chr8	94373150	94375375	4	1400	0.972972972972973
chr8	103540750	103557100	4	3650	3.98425196850394
chr8	113893350	113895425	4	1675	0.956521739130435
chr8	119121025	119124750	4	2575	1.5
chr8	122166250	122168475	4	1525	1.28
chr8	122651525	122655475	4	3350	0.416666666666667
chr8	126009675	126013275	4	2350	3.63636363636364
chr8	126398175	126401500	4	2775	0.461538461538462
chr8	142137425	142139850	4	1950	0.39344262295082
chr8	142424475	142428425	4	2025	2.82608695652174
chr8	144099975	144108250	4	2550	4.45569620253165
chr9	19799425	19808850	4	3000	4.84444444444444
chr9	20301125	20304100	4	2025	0.742857142857143
chr9	20621200	20623025	4	1375	0.782608695652174
chr9	24496975	24499400	4	2075	0.514285714285714
chr9	27487700	27490225	4	1775	1.1304347826087
chr9	32343300	32346175	4	2625	0.185185185185185
chr9	36162250	36166600	4	2900	4.19047619047619
chr9	71484175	71488900	4	3050	1.18
chr9	74976825	74981250	4	4200	0.102564102564103
chr9	75294675	75297275	4	2225	0.296296296296296
chr9	75764075	75768050	4	1750	3.17647058823529
chr9	76460175	76463300	4	2600	0.307692307692308
chr9	78085400	78087475	4	1750	0.333333333333333
chr9	78504850	78507600	4	2075	1.11111111111111
chr9	80148425	80151125	4	2075	1
chr9	92218200	92221650	4	2975	0.277777777777778
chr9	96927850	96930300	4	2100	0.461538461538462
chr9	102581475	102585550	4	3500	0.410958904109589
chr9	107753200	107756675	4	2625	0.64
chr9	112076550	112082575	4	3350	3.61702127659574
chr9	118916750	118919600	4	1250	2.4
chr9	123475825	123477475	4	1350	0.451612903225806
chr9	133320325	133323875	4	2225	3
chr9	136855675	136858650	4	2400	0.923076923076923
chr9	136995925	137002225	4	2875	4.16393442622951
chrX	5566625	5568975	4	1600	1.29411764705882
chrX	9978350	9984700	4	2925	2.23376623376623
chrX	13215925	13220650	4	3200	1.025
chrX	15926025	15929600	4	2875	0.37037037037037
chrX	23799525	23802025	4	1175	3.45454545454545
chrX	33120725	33123425	4	1975	0.736842105263158
chrX	38660150	38666725	4	6050	0.205882352941176
chrX	42864550	42868175	4	2150	1.94594594594595
chrX	45709075	45713100	4	3750	0.235294117647059
chrX	46184525	46188125	4	3325	0.232558139534884
chrX	57361450	57363175	4	1025	1.04761904761905
chrX	70473000	70475550	4	2400	0.19047619047619
chrX	106804175	106807675	4	2025	1.85185185185185
chrX	129299225	129305725	4	2125	5.0625
chrX	130962175	130965675	4	2650	0.931034482758621
chrX	133305675	133310000	4	3950	0.344827586206897
chrX	135991075	135992950	4	1575	0.545454545454545
chrX	154047825	154050525	4	1625	1.23076923076923
chr1	1839975	1841425	3	1100	0.75
chr1	2515125	2518850	3	2450	1.28767123287671
chr1	3540800	3542275	3	1050	0.758620689655172
chr1	9882925	9885525	3	1875	1.16129032258065
chr1	11119125	11121200	3	1725	0.406779661016949
chr1	11345500	11347600	3	1850	0.3
chr1	12126950	12128575	3	1350	0.551724137931034
chr1	13909750	13913150	3	3050	0.436363636363636
chr1	14462400	14463950	3	1300	0.341463414634146
chr1	15479000	15481150	3	1875	0.387096774193548
chr1	19727300	19729225	3	1525	0.736842105263158
chr1	20142125	20143950	3	1550	0.339622641509434
chr1	24789825	24791600	3	1175	0.823529411764706
chr1	24968025	24970925	3	2550	0.222222222222222
chr1	34628475	34633425	3	4375	0.220689655172414
chr1	41174325	41177675	3	2925	0.264150943396226
chr1	41327050	41328550	3	975	0.928571428571429
chr1	44704200	44705975	3	900	1.6
chr1	47778800	47780600	3	1525	0.339622641509434
chr1	51164950	51166525	3	1150	0.526315789473684
chr1	52343025	52345475	3	2300	0.107142857142857
chr1	52471400	52473650	3	1825	0.541666666666667
chr1	53791175	53794350	3	2850	0.214285714285714
chr1	55427700	55429200	3	1175	0.564102564102564
chr1	57887850	57890275	3	1675	1.85185185185185
chr1	59279775	59282525	3	2600	0.0909090909090909
chr1	60134850	60136175	3	775	1.04761904761905
chr1	61314025	61315800	3	1375	0.48780487804878
chr1	61761225	61762350	3	675	1.57894736842105
chr1	62415925	62418400	3	2050	0.466666666666667
chr1	62802825	62803875	3	850	0.631578947368421
chr1	64709350	64711575	3	1300	1.6
chr1	64935350	64940575	3	4400	1.1304347826087
chr1	65037350	65038650	3	1150	0.210526315789474
chr1	65612800	65616775	3	3725	0.161616161616162
chr1	67924175	67925200	3	850	0.4
chr1	69441075	69442800	3	1075	0.903225806451613
chr1	72748000	72750525	3	2275	0.272727272727273
chr1	76694875	76697850	3	2175	1.01818181818182
chr1	81895950	81898725	3	2525	0.30188679245283
chr1	82128450	82129475	3	800	0.823529411764706
chr1	82443750	82445350	3	975	1.26666666666667
chr1	85929925	85931375	3	1200	0.307692307692308
chr1	87793275	87801475	3	6425	1.15966386554622
chr1	90097975	90099575	3	1300	0.387096774193548
chr1	93741250	93744000	3	1850	1.21428571428571
chr1	93876125	93878100	3	1800	0.150943396226415
chr1	95871575	95874475	3	2300	0.461538461538462
chr1	103572300	103574650	3	1625	1.02040816326531
chr1	113797325	113799075	3	1250	0.829268292682927
chr1	117374600	117375775	3	825	1.04761904761905
chr1	117395650	117398450	3	2575	0.116279069767442
chr1	117635275	117637175	3	1650	0.421052631578947
chr1	147039100	147040475	3	1225	0.315789473684211
chr1	153095200	153097300	3	1275	1.46341463414634
chr1	154579575	154584300	3	3825	0.592592592592593
chr1	162218900	162220800	3	1675	0.244897959183673
chr1	163565525	163567300	3	1250	0.875
chr1	170631300	170632550	3	800	1.33333333333333
chr1	171187975	171191850	3	3150	0.6
chr1	171266225	171269275	3	2000	1.52631578947368
chr1	171878600	171880250	3	1525	0.162162162162162
chr1	171935350	171936650	3	875	1.17647058823529
chr1	173445300	173447600	3	1975	0.363636363636364
chr1	179497925	179499725	3	1250	1.15789473684211
chr1	181938450	181940850	3	1550	1.2972972972973
chr1	183372275	183373775	3	1125	0.583333333333333
chr1	185042800	185044850	3	1600	0.903225806451613
chr1	185283600	185287450	3	2850	0.85
chr1	187593575	187595275	3	1000	1.6
chr1	195815775	195818750	3	2100	1.25
chr1	198125500	198129050	3	3400	0.0983606557377049
chr1	200859800	200865300	3	5025	0.227272727272727
chr1	202310150	202311650	3	1025	0.888888888888889
chr1	202535225	202538525	3	2900	0.179775280898876
chr1	202546050	202547700	3	1175	0.823529411764706
chr1	209371925	209373825	3	1425	0.578947368421053
chr1	211571400	211574175	3	1875	1.18367346938776
chr1	214723750	214726875	3	2900	0.233333333333333
chr1	220444850	220448275	3	2350	1.42857142857143
chr1	221052100	221053725	3	1200	0.823529411764706
chr1	221887400	221889775	3	1700	0.780487804878049
chr1	224423675	224425025	3	900	1.04
chr1	224526525	224529075	3	1650	1.12727272727273
chr1	224685150	224692000	3	4300	1.568
chr1	228400325	228402025	3	1225	0.625
chr1	229477150	229479125	3	1775	0.27906976744186
chr1	230886875	230889875	3	2300	1.35294117647059
chr1	231113975	231115150	3	825	0.88
chr1	231661975	231665200	3	2400	0.632911392405063
chr1	233749175	233750875	3	1450	0.277777777777778
chr1	243416575	243419950	3	3125	0.142857142857143
chr1	243901325	243904275	3	1775	1.62264150943396
chr1	244898450	244900675	3	1800	0.709677419354839
chr1	245131975	245135775	3	3600	0.0746268656716418
chr10	734650	736325	3	1225	1.16666666666667
chr10	1350400	1354050	3	3325	0.25974025974026
chr10	3108800	3111275	3	1950	1.52941176470588
chr10	3136300	3138850	3	2325	0.149253731343284
chr10	3214300	3216075	3	1200	0.857142857142857
chr10	5930800	5933075	3	1875	0.482758620689655
chr10	6406925	6408300	3	925	1
chr10	6621875	6623950	3	1250	1.54285714285714
chr10	10838750	10841000	3	1750	0.705882352941177
chr10	11206025	11208225	3	1925	0.551724137931034
chr10	11510400	11512300	3	1325	1.0625
chr10	12390800	12392550	3	1425	1.125
chr10	13141050	13143175	3	2000	0.108108108108108
chr10	13386075	13394575	3	6800	0.910344827586207
chr10	13714675	13715675	3	800	0.476190476190476
chr10	17268850	17273250	3	3850	0.520547945205479
chr10	22039075	22041875	3	2300	0.428571428571429
chr10	22919375	22920400	3	825	0.434782608695652
chr10	22979075	22980925	3	1725	0.24
chr10	23002300	23003950	3	1300	0.514285714285714
chr10	28965175	28969125	3	3150	0.541176470588235
chr10	32427850	32429350	3	1200	0.413793103448276
chr10	32666900	32669150	3	2075	0.151515151515152
chr10	34474975	34476200	3	750	1.23809523809524
chr10	35329500	35330700	3	925	0.666666666666667
chr10	44728725	44730100	3	1025	0.75
chr10	44865100	44867550	3	2075	0.72
chr10	51038175	51040500	3	1750	1.73913043478261
chr10	55097400	55098625	3	800	1.04761904761905
chr10	58861600	58863300	3	1050	1.55555555555556
chr10	59545475	59547675	3	1725	0.509803921568627
chr10	60026400	60029725	3	3100	0.166666666666667
chr10	65429925	65432500	3	1900	0.707692307692308
chr10	69039175	69040825	3	1350	0.476190476190476
chr10	71148825	71152300	3	2225	1.91111111111111
chr10	71905200	71907275	3	1900	0.149253731343284
chr10	76584125	76587325	3	2800	0.24390243902439
chr10	77841950	77843375	3	1125	0.4375
chr10	80310700	80312725	3	1375	0.744186046511628
chr10	81963475	81967750	3	3300	0.593220338983051
chr10	85898550	85900400	3	1625	0.222222222222222
chr10	86087325	86089250	3	1600	0.384615384615385
chr10	88514850	88518875	3	3825	0.0851063829787234
chr10	88852275	88855700	3	3075	0.207792207792208
chr10	89732325	89735325	3	2750	0.205882352941176
chr10	92061275	92062750	3	1025	1.03448275862069
chr10	92616900	92618275	3	1175	0.416666666666667
chr10	93556375	93559325	3	2575	1.11111111111111
chr10	94049975	94052125	3	1975	0.222222222222222
chr10	97168650	97170425	3	1475	0.580645161290323
chr10	101672225	101679100	3	3650	1.92307692307692
chr10	105614350	105616025	3	1350	0.473684210526316
chr10	116383025	116384350	3	1125	0.324324324324324
chr10	123048100	123049650	3	1325	0.292682926829268
chr10	124605200	124606425	3	1050	0.242424242424242
chr10	125218400	125220500	3	1850	0.262295081967213
chr10	134964200	134966175	3	1775	0.307692307692308
chr11	1968025	1970225	3	1850	0.344827586206897
chr11	1989300	1991225	3	1725	0.208333333333333
chr11	2950325	2952050	3	1275	0.833333333333333
chr11	3443150	3444875	3	1275	0.733333333333333
chr11	7694400	7695850	3	1225	0.27027027027027
chr11	10372000	10375825	3	3400	0.909090909090909
chr11	12029700	12031425	3	1325	0.473684210526316
chr11	12714075	12715875	3	1450	0.538461538461538
chr11	12849125	12852075	3	2400	1.05263157894737
chr11	12935475	12937025	3	1300	0.666666666666667
chr11	17034675	17036700	3	1750	0.295081967213115
chr11	25600575	25602075	3	975	0.909090909090909
chr11	27464500	27467450	3	2700	0.202898550724638
chr11	28128975	28132550	3	2175	1.78571428571429
chr11	32604950	32606425	3	1275	0.24390243902439
chr11	32911525	32916500	3	4725	0.416666666666667
chr11	33721675	33723100	3	1125	0.451612903225806
chr11	33756850	33758675	3	1550	0.25531914893617
chr11	35546900	35547925	3	800	0.545454545454545
chr11	36397650	36399250	3	1125	0.944444444444444
chr11	41518950	41520150	3	1050	0.275862068965517
chr11	47235650	47238300	3	2275	0.39344262295082
chr11	57050750	57051750	3	800	0.521739130434783
chr11	67572275	67574125	3	1475	0.457142857142857
chr11	71497275	71499175	3	1575	0.526315789473684
chr11	72416125	72417675	3	1150	0.857142857142857
chr11	73849350	73850900	3	1325	0.294117647058824
chr11	74203325	74205450	3	1775	0.956521739130435
chr11	75945650	75947850	3	2075	0.122448979591837
chr11	85250975	85253600	3	1800	1.70588235294118
chr11	86634850	86636050	3	800	0.75
chr11	92173425	92175075	3	1425	0.266666666666667
chr11	93223750	93225100	3	1100	0.457142857142857
chr11	93471850	93475375	3	3200	0.583333333333333
chr11	94883225	94885175	3	1625	0.36734693877551
chr11	95656400	95658625	3	2000	0.588235294117647
chr11	99293450	99295350	3	1225	1.66666666666667
chr11	101980225	101986900	3	4025	1.27027027027027
chr11	102067750	102069575	3	1475	0.592592592592593
chr11	102078425	102080350	3	1625	0.333333333333333
chr11	104651275	104654175	3	2650	0.168421052631579
chr11	110044775	110045875	3	700	1
chr11	114308725	114311325	3	2175	0.315789473684211
chr11	116315025	116317600	3	2200	0.296296296296296
chr11	116558050	116559300	3	1075	0.307692307692308
chr11	116967150	116970000	3	2275	0.476190476190476
chr11	117102175	117104225	3	1900	0.150943396226415
chr11	117745675	117747950	3	1800	0.350877192982456
chr11	120205825	120208275	3	2275	0.126582278481013
chr11	121069100	121070375	3	775	1.89473684210526
chr11	121242875	121244925	3	1700	0.452830188679245
chr11	121525725	121527300	3	1275	0.592592592592593
chr11	121970850	121972375	3	800	1.57894736842105
[truncated: 1,019 more rows]
