# Supplementary material for: Large organized chromatin lysine domains help distinguish primitive from differentiated cell populations
Source: Nat Commun. 2021 Jan 21;12:499. doi: 10.1038/s41467-020-20830-9 (PMC7820432; doi:10.1038/s41467-020-20830-9)
Supplement: Supplementary file 3 — Supplementary Software [file 41467_2020_20830_MOESM3_ESM.zip › E021-H3K27me3_LOCKS.bed]

chr1	799375	1002625	72	85350	42.5185185185185
chr1	39545775	40366675	72	118875	184.411764705882
chr1	156337950	156880750	72	108025	176.607594936709
chr1	227728475	228630425	72	79000	172.219178082192
chr10	102225225	102523450	72	112100	178.444444444444
chr10	102729575	103046775	72	124275	145.826086956522
chr11	1355175	2297150	72	74500	208.125
chr11	2458350	2604850	72	48500	62.5714285714286
chr11	2604950	2749600	72	60700	112.758620689655
chr12	54087525	54311500	72	56600	94.1052631578947
chr12	54311725	54600350	72	232900	22.1935483870968
chr12	130385775	130657375	72	67200	88.7741935483871
chr12	132807275	132981175	72	59850	60.9411764705882
chr12	132981925	133168525	72	92775	43.6279069767442
chr14	105011250	105881175	72	64225	137.272727272727
chr17	47207325	48196150	72	92350	168
chr19	2975125	3592175	72	70675	201.677419354839
chr19	41953025	42503050	72	77375	127.483870967742
chr19	50810300	51218600	72	77550	92.24
chr19	51219050	51685625	72	49350	162.647058823529
chr2	121180900	121464725	72	66525	82.3333333333333
chr2	219250550	220158950	72	132175	142.504672897196
chr20	59443550	59724725	72	25400	202.1
chr20	61603475	62130575	72	73200	176.666666666667
chr22	22306075	22479100	72	105825	91.5384615384615
chr22	22479500	22673350	72	121050	146.375
chr22	22673425	22922000	72	168700	112.210526315789
chr22	22922125	23044375	72	53175	49.4285714285714
chr22	23044525	23155175	72	53000	15.3333333333333
chr22	23155250	23269200	72	40675	16.1666666666667
chr4	5709100	7197300	72	75050	180.350877192982
chr6	27060325	27741800	72	73350	198.210526315789
chr6	41257425	41480225	72	87700	77.8181818181818
chr7	150412825	150873925	72	74200	112.208955223881
chr9	134990875	136094600	72	77950	133.979591836735
chr10	133793000	135455525	71	95275	148.117647058824
chr19	12594675	13214300	71	103375	154.992700729927
chr17	33570625	35087925	70	83075	198.095238095238
chr17	46387250	46894275	70	206250	118.285714285714
chr19	45146650	46284600	70	63850	193.84
chr11	63695625	63902800	69	55075	168.736842105263
chr5	32300	788875	69	53925	151.223021582734
chr6	28036050	28832800	69	97425	189.230769230769
chr17	7726775	8300250	68	81050	95.3617021276596
chr6	149770950	150551675	67	116325	181.744444444444
chr11	2751100	2952075	66	43900	49.1428571428571
chr4	938750	1871575	66	85700	131.194029850746
chr5	138727425	139533225	66	81825	179.411764705882
chr17	41433800	42641400	63	59375	177.652173913043
chr9	66454575	66570750	62	48750	96.8461538461538
chr1	18859300	19285025	61	64500	120.173913043478
chr17	72603750	72971825	61	62225	131.529411764706
chr3	193490700	194489525	61	45125	163.362962962963
chr6	29940550	30458550	61	81500	82.1463414634146
chr1	20615500	20884325	58	59800	109.473684210526
chr19	36001600	36477875	57	45250	128.315789473684
chr7	155120325	155330050	57	116975	56.6666666666667
chr13	28343425	28563050	55	109300	60.3225806451613
chr14	36890425	37140950	55	109300	134.952380952381
chr2	70879725	71207175	55	72900	110.645161290323
chr1	47854250	48202700	54	75550	65
chr18	56881625	57061025	54	59200	57.1666666666667
chr9	131871425	132460925	54	46700	122.210526315789
chr19	1667275	1862675	53	73050	49.7721518987342
chr19	54383175	55046450	53	43300	116.510638297872
chr2	220159850	220508150	53	50400	133.583333333333
chr17	32814575	32970450	52	40900	111.428571428571
chr1	228630475	228873300	50	58475	98.695652173913
chr20	59725950	59831875	50	32950	34.0740740740741
chr9	100457875	100750000	50	52625	109.125
chr9	139871875	140357725	50	71600	106.155555555556
chr1	46859300	47084450	49	82050	108.156862745098
chr5	134731150	134918575	48	85950	106.473684210526
chr15	89868225	90209625	47	88825	77.6511627906977
chr17	79313325	79935125	45	67225	92.3544303797468
chr20	44640075	44974200	45	56700	105.675675675676
chr9	129366025	129543875	45	82375	50.695652173913
chr10	102525900	103067800	43	50250	85.8950131233596
chr12	114828700	114944875	43	77350	14.4782608695652
chr1	23672300	23754825	41	66225	8.85714285714286
chr12	52206900	52447075	41	41250	64.7142857142857
chr22	51035675	51197200	41	42625	43.4782608695652
chr11	120016300	120127450	39	32775	60.9565217391304
chr12	132646500	132705350	39	32075	13.76
chr8	21880750	22089950	39	74375	44.4444444444444
chr1	148850800	149196075	38	52475	74.039603960396
chr12	48287400	48432550	38	68150	30.6428571428571
chr5	176023150	176289775	38	33775	61.551724137931
chr9	21725325	22011100	36	76475	35.6190476190476
chr16	56567450	56749325	35	70075	66.5714285714286
chr19	40972000	41141875	35	40075	31.3333333333333
chr9	69777200	69844425	35	32075	17.2941176470588
chr17	1806700	1964225	34	43550	47.8095238095238
chr5	77134325	77320025	34	47500	62.2758620689655
chr1	111094225	111323350	33	32725	59
chr3	184078100	184326550	33	51750	45.2727272727273
chr9	71098900	71157375	33	25650	22.7857142857143
chr17	56297275	56402750	32	20175	60.9411764705882
chr12	130657425	130751750	30	18775	51.7575757575758
chr14	57195875	57365125	30	49125	49.6470588235294
chr6	41480525	41527725	30	24750	15.0243902439024
chr7	127669125	127860475	30	31900	58.1489361702128
chr14	23737250	23872550	29	21825	49.7333333333333
chr19	28237500	28264700	29	13375	7.36842105263158
chr12	49359850	49759675	28	66750	51.3333333333333
chr16	199225	332350	28	27375	30.7219917012448
chrX	119928375	119967350	28	17900	17.6666666666667
chr7	1233125	1332125	27	47525	42.0555555555556
chr9	126741375	126809350	27	46425	8.7
chr9	131124050	131185375	27	41300	30.5
chr1	6187075	6322725	26	27475	44.8888888888889
chr17	17576300	17726675	26	49575	23.4117647058824
chr17	45784925	45872625	26	22575	45.2413793103448
chr19	1445400	1570850	26	36575	41.953488372093
chr20	22382925	22572550	26	58700	39.4117647058824
chr1	6465300	6559250	25	27750	38.0512820512821
chr1	203241500	203299550	25	21225	25.5384615384615
chr12	54811425	54857125	25	19825	25.2941176470588
chr6	144271175	144334075	25	30100	38.6875
chr12	54940375	55011300	24	28650	24
chr17	38955725	39001375	24	11225	33.9354838709677
chr2	73110725	73163525	24	37075	9.57894736842105
chr9	38191825	38238075	24	27125	16.6896551724138
chr1	78687500	78736850	23	24625	8.47058823529412
chr1	231291225	231354900	23	29900	17.2903225806452
chr10	101244775	101314100	23	43025	11.3333333333333
chr11	128743425	128804050	23	24775	33.2631578947368
chr21	10774475	10809450	23	6675	15.75
chr4	3452125	3537400	23	29550	32.1627906976744
chr5	135243975	135546475	23	29100	38.6470588235294
chr7	157374550	157423375	23	21450	37.7241379310345
chr10	77150950	77213975	22	49425	12.8333333333333
chr14	24785850	24835475	22	21125	22.8461538461538
chr16	78080125	78127200	22	19250	23.5172413793103
chr17	8867125	8960350	22	28375	22.9761904761905
chr19	18874200	18925200	22	36050	20
chr2	233246550	233390275	22	31775	33.7142857142857
chr6	44236450	44266225	22	16700	8.08695652173913
chrX	68475975	68507325	22	20600	6.05405405405405
chrX	146751500	146801875	22	33175	6.72727272727273
chr11	17693375	17762175	21	34175	24.8888888888889
chr20	2487925	2549850	21	24975	36.8
chr7	157462025	157499150	21	22850	10.6428571428571
chrX	129066550	129119875	21	26775	16.7567567567568
chr1	38072700	38136175	20	27475	23.75
chr1	161398100	161460925	20	13450	29.5833333333333
chr11	20175425	20243400	20	35900	26.2926829268293
chr13	100545250	100650825	20	40200	13.6962025316456
chr15	79348150	79396925	20	21650	19.4722222222222
chr17	78387225	78465225	20	26550	30.9859154929577
chr19	7699050	7800200	20	18050	32.4444444444444
chr22	32814275	32863825	20	8200	29.741935483871
chr4	698675	823450	20	31875	23.1940298507463
chr5	42944400	43047250	20	44600	9.75
chr8	61565250	61594050	20	17275	4.60869565217391
chr1	38199275	38261225	19	27725	29.75
chr12	133168825	133198025	19	24025	2.36065573770492
chr16	1288100	1395175	19	20475	29.9
chr16	67556800	67701450	19	25800	28.4068965517241
chr17	43804775	43891325	19	21050	32
chr18	35064100	35160850	19	23700	31.5555555555556
chr7	32964850	32998550	19	18025	8.72727272727273
chr8	19664850	19800775	19	22650	31.6666666666667
chr9	36981650	37042500	19	39575	29.6842105263158
chr11	118013675	118047150	18	25650	4.27586206896552
chr12	53553450	53625350	18	16600	27.1272727272727
chr14	97144350	97164300	18	10200	7.33333333333333
chr16	30655225	30709250	18	35300	12.32
chr17	77749500	77822850	18	56225	15.7454545454545
chr19	55575150	55599750	18	15650	4.4375
chr19	55862575	55894375	18	13675	23.8620689655172
chr21	38352125	38448075	18	15900	20.5849056603774
chr5	35741350	35769825	18	15725	22.125
chr7	127156150	127262050	18	19675	20.659793814433
chr8	23532925	23590175	18	45575	22.125
chr9	115818250	115862550	18	11150	26.2631578947368
chr1	2548125	2588875	17	15400	26.0909090909091
chr1	47645125	47710875	17	27675	22.2
chr11	30032350	30067750	17	27375	7.91111111111111
chr11	128390325	128456075	17	19275	15.0520231213873
chr2	133011950	133034850	17	5825	17.0588235294118
chr20	25035825	25072650	17	26250	5
chr20	58139625	58191675	17	23550	16.0909090909091
chr4	83696300	83735975	17	28950	16.1111111111111
chr6	108432325	108507250	17	53400	18.1754385964912
chr8	81470550	81492125	17	14125	5.57142857142857
chr1	113218200	113266725	16	10600	21.2
chr10	43722550	43805225	16	17650	21.8688524590164
chr11	43559600	43608050	16	24275	20.1764705882353
chr12	52624375	52705100	16	20050	19.7391304347826
chr12	94537175	94581625	16	25575	18
chr12	115097825	115175650	16	48550	8.94318181818182
chr16	3197800	3248650	16	19300	7.38636363636364
chr16	33935275	33965700	16	5800	13.1034482758621
chr19	2250150	2309900	16	18250	11.563829787234
chr19	39729125	39766750	16	12325	19.8260869565217
chr2	178590700	178612225	16	15650	4.88
chr6	43197375	43254250	16	18825	12.7428571428571
chr7	68676475	68708550	16	17400	16.3333333333333
chrX	152872050	152939725	16	14150	20.047619047619
chr1	33334500	33394875	15	19550	13.1267605633803
chr1	214452200	214493300	15	13775	19.2238805970149
chr11	6276250	6312450	15	16025	19.4328358208955
chr13	39950975	39972300	15	16025	2.76190476190476
chr16	741175	778025	15	22625	6.88888888888889
chr16	31482625	31549400	15	17400	10.5734265734266
chr17	4428650	4549050	15	18650	19.8358974358974
chr17	36811100	36907425	15	23425	17.7204301075269
chr17	44891025	44931650	15	17125	13.5789473684211
chr18	18959550	18984700	15	12150	8.57142857142857
chr19	55668600	55695375	15	12700	5.31578947368421
chr2	44994100	45039975	15	16925	18.4102564102564
chr2	89865150	89879400	15	4475	6
chr2	242973225	243000125	15	16675	11.2888888888889
chr20	2663025	2688700	15	19100	9.5
chr20	37272850	37318550	15	10500	14.9444444444444
chr22	38846550	38864700	15	11000	6.05882352941176
chr3	46914175	46941175	15	18150	13.0909090909091
chr7	4719125	4786525	15	15950	17.59375
chr7	128469375	128581175	15	18250	18.5753424657534
chr8	61820650	61839925	15	9500	12.15
chr8	144821550	144859025	15	14725	19.719298245614
chrX	109665450	109680500	15	5800	7.91666666666667
chrX	118095900	118120325	15	19925	2.63636363636364
chr1	2458250	2475750	14	14200	2.3
chr1	175855025	175893200	14	32075	1.7
chr12	113895175	113924975	14	24400	3.27272727272727
chr15	25881125	25896325	14	10300	4.57142857142857
chr15	45398350	45430550	14	25025	5.08108108108108
chr15	45750400	45777425	14	18800	5.5
chr16	73057425	73108200	14	44825	3.83333333333333
chr17	37747600	37826675	14	38400	11.0411985018727
chr17	71890675	71909425	14	14775	1.70731707317073
chr17	76996600	77028650	14	17200	8.9
chr18	34936500	34977175	14	20375	7.83458646616541
chr2	114021050	114052425	14	22125	4.37037037037037
chr2	223131475	223191825	14	41725	14
chr20	59921025	59940875	14	4900	12.0645161290323
chr22	37718350	37737600	14	8850	13.2380952380952
chr22	50421075	50469900	14	15275	16.0975609756098
chr3	181412675	181453975	14	14650	14.2702702702703
chr4	105825050	105849250	14	17550	8.44444444444444
chr5	1846725	1894175	14	29975	17.6862745098039
chr5	134359875	134410800	14	38425	10.9315068493151
chr8	144451350	144515825	14	20475	17.4901960784314
chrX	40001700	40033150	14	16925	11.1764705882353
chr1	94700275	94730275	13	17725	6.60869565217391
chr10	23444750	23498075	13	39775	8.24
chr14	68065650	68088025	13	11650	13.6111111111111
chr16	8530200	8565400	13	14300	11.6382978723404
chr19	47136250	47163925	13	13250	14
chr19	47919225	47963175	13	17200	9.58415841584158
chr20	219575	247600	13	14225	5.39393939393939
chr4	4842975	4891675	13	32275	10.7868852459016
chr4	140541975	140554775	13	9325	3.04
chr4	185924150	185955225	13	23900	3.76923076923077
chr5	72497225	72543125	13	18125	13.8064516129032
chr5	151277975	151306175	13	14025	11.1304347826087
chr6	89825750	89857400	13	11650	8.99029126213592
chr8	25867850	25939675	13	24375	13.6818181818182
chr8	41160625	41184150	13	20350	0.897959183673469
chr9	68409200	68427375	13	11225	2.76190476190476
chr9	117675525	117697075	13	17600	2.95652173913043
chrX	144881000	144905875	13	18050	2.38095238095238
chr1	2967150	2993350	12	18200	9.33333333333333
chr1	21507450	21525550	12	11675	6.16
chr1	26472025	26492825	12	13550	5.94594594594595
chr1	110607500	110635375	12	20600	2
chr1	223899350	223936925	12	13475	10.5825242718447
chr10	50881775	50909000	12	14225	9.38461538461539
chr11	61321075	61356600	12	10275	11.92
chr11	64477775	64513300	12	14200	7.00502512562814
chr11	65305775	65327825	12	10050	4.25
chr11	113923150	113953200	12	16950	10.6666666666667
chr11	130295200	130326000	12	12200	5.69506726457399
chr12	174150	192300	12	8750	5.83870967741935
chr12	1693450	1743825	12	17925	8.36363636363636
chr12	50348325	50365350	12	14050	0.901098901098901
chr16	75950500	75969825	12	13400	9.68421052631579
chr17	26232700	26250450	12	11825	4.66666666666667
chr17	31511200	31527125	12	8700	5.29411764705882
chr17	74069050	74141225	12	20825	11.7132867132867
chr18	70103650	70123700	12	16975	1.16129032258065
chr19	55943725	55979175	12	18975	5.39354838709677
chr2	119521075	119534025	12	7450	5.46875
chr2	207113950	207139225	12	21850	1.53333333333333
chr2	241757675	241771625	12	8150	3.51515151515152
chr22	23695175	23718050	12	17875	1.58333333333333
chr3	197801950	197815675	12	10000	1.31578947368421
chr4	2136425	2149125	12	9525	2.16666666666667
chr4	8578625	8595925	12	10475	7.6
chr4	156339300	156363525	12	14925	9.64705882352941
chr5	2733475	2760000	12	17400	10.7777777777778
chr5	170728050	170765600	12	30350	8.4
chr6	35173550	35192750	12	13650	4.6
chr7	20815575	20838875	12	16400	2.63736263736264
chr7	70140725	70161450	12	11750	6.22222222222222
chr7	132243625	132264800	12	16425	3.52380952380952
chr8	26304800	26396325	12	29000	9.0281124497992
chr9	34575225	34637325	12	28750	11.5081967213115
chr1	18423475	18441675	11	9000	8.3030303030303
chr1	110671375	110699050	11	14400	8.97826086956522
chr1	145138200	145147250	11	5375	2.85714285714286
chr1	169648200	169664375	11	13250	2.42105263157895
chr10	111916725	111939525	11	17550	3.06976744186047
chr11	31815200	31857350	11	37800	6.94736842105263
chr11	65340475	65361750	11	11075	1.96610169491525
chr12	48573100	48598800	11	16800	8.2962962962963
chr12	113948400	113958875	11	7225	6.85714285714286
chr13	21098075	21110375	11	8575	1.5
chr14	38044550	38093800	11	37650	2.94736842105263
chr15	88363750	88373875	11	8450	0.592592592592593
chr15	96858925	96920000	11	56325	4.81818181818182
chr16	3054925	3099800	11	14175	6.23157894736842
chr16	55354650	55375925	11	16125	7.36842105263158
chr17	38492025	38520975	11	14150	6.23880597014925
chr18	19793325	19803500	11	5050	3.41818181818182
chr2	109714350	109750475	11	10425	9.76331360946746
chr2	222909375	222925325	11	10850	4.76470588235294
chr2	224476875	224494250	11	13875	4
chr21	43636525	43658000	11	10825	7.95121951219512
chr3	10902100	10923500	11	10775	9.6
chr3	128710750	128726300	11	11825	5.27272727272727
chr5	158473875	158491700	11	11725	7.77777777777778
chr6	37720775	37753675	11	19200	6.69565217391304
chr6	49517000	49532575	11	8950	2.36363636363636
chr6	64243975	64254650	11	7475	0.835820895522388
chr7	31791425	31820925	11	22250	5.51219512195122
chr8	63502525	63511550	11	5850	2.3030303030303
chr8	143527875	143549000	11	12850	2.61111111111111
chr9	119031525	119051325	11	14550	4.16216216216216
chrX	99647600	99668325	11	17600	0.692307692307692
chrX	103487275	103515750	11	24925	1.72727272727273
chrX	138268725	138292700	11	21800	0.485714285714286
chr1	14210725	14225250	10	9425	5.29411764705882
chr1	51429875	51451125	10	18325	2.41025641025641
chr1	204674500	204687475	10	9125	2.33333333333333
chr1	231171175	231184525	10	10650	1.56521739130435
chr10	50810075	50828425	10	16950	0.71875
chr10	71800950	71817175	10	8350	5.18840579710145
chr10	92672125	92698150	10	24675	0.222222222222222
chr10	118884475	118935650	10	49700	0.219354838709677
chr10	125727500	125754950	10	9525	6.83720930232558
chr11	16414500	16432225	10	14325	1.95454545454545
chr11	57224375	57251500	10	13775	4.66666666666667
chr11	94873550	94884600	10	8950	1
chr11	124583950	124633175	10	39300	1.43820224719101
chr12	50435725	50456375	10	14325	4.72727272727273
chr12	58117100	58167475	10	27950	2.21904761904762
chr12	81098300	81111975	10	11225	1.55555555555556
chr13	53843175	53860750	10	14550	2.24
chr13	94789550	94802625	10	9300	5.25
chr14	93381325	93392025	10	4300	6.5
chr15	23865100	23879575	10	7475	2.55555555555556
chr15	41210275	41236850	10	16975	4.65116279069767
chr15	63780175	63801475	10	14475	4.16216216216216
chr15	96625000	96637825	10	8925	1.77777777777778
chr16	2899500	2920900	10	6825	7.03448275862069
chr16	23868625	23882800	10	10050	5
chr17	33120525	33131450	10	6750	4.57142857142857
chr17	78533925	78544050	10	7225	2.54545454545455
chr18	19905000	19932725	10	10900	5.44444444444444
chr18	34822175	34839950	10	7725	5.82608695652174
chr19	5489575	5502825	10	10075	2.17391304347826
chr19	19175025	19186075	10	5100	3.47826086956522
chr2	9344900	9360175	10	5875	7.06122448979592
chr2	28602075	28618850	10	8325	4.02272727272727
chr2	70658900	70670125	10	5200	2.6
chr2	105457375	105494625	10	35225	1.4
chr2	127695625	127704775	10	4250	4.76470588235294
chr2	176926025	177062750	10	133375	3.83333333333333
chr2	218125150	218144550	10	17550	0.444444444444444
chr22	46454625	46470475	10	12350	1.4
chr3	45884275	45895600	10	5025	5.11627906976744
chr3	64662775	64676525	10	10500	2.17391304347826
chr3	189515375	189526650	10	6375	3.4
chr4	8850900	8906025	10	44275	6.35820895522388
chr4	81101225	81139350	10	32000	6.41176470588235
chr4	106063475	106086125	10	16725	6.04347826086957
chr4	174413575	174466025	10	48950	2.33333333333333
chr4	190930950	190947175	10	11050	6.94736842105263
chr5	32498975	32506550	10	3450	4
chr5	79854350	79869300	10	10575	2.74666666666667
chr5	158376900	158387175	10	6375	5.55555555555556
chr6	33962025	33984400	10	12125	7.08474576271186
chr6	91997225	92013350	10	13100	2.59259259259259
chr7	27125625	27296850	10	166800	1.2
chr7	69056075	69094900	10	31775	1.85815602836879
chr7	90977100	90991775	10	10625	2.95238095238095
chr8	11498300	11583325	10	52825	3.85714285714286
chr8	145551125	145581550	10	13650	5.88957055214724
chr9	140768475	140783425	10	7625	5.875
chr1	2614750	2632000	9	12500	2.02777777777778
chr1	17013000	17035450	9	15375	3.97058823529412
chr1	39061125	39071675	9	6100	3.78947368421053
chr1	57665400	57672600	9	4825	2.07692307692308
chr1	144590150	144604300	9	4775	5.44444444444444
chr1	155042975	155065400	9	10150	5.02222222222222
chr1	181055275	181077825	9	12225	3.95180722891566
chr1	182572025	182587625	9	8225	3.47058823529412
chr10	22602050	22637925	9	31600	0.841269841269841
chr10	46967725	46994275	9	12350	3.39100346020761
chr10	99786350	99806350	9	15100	3.44
chr10	103984050	104003575	9	17675	0.703703703703704
chr10	108290725	108300075	9	7575	0.775510204081633
chr10	121231825	121243325	9	9600	1.21739130434783
chr11	44320625	44361200	9	38475	0.533333333333333
chr11	67136650	67146375	9	6750	2.60869565217391
chr11	69829275	69850725	9	10100	5.36633663366337
chr11	124705850	124758650	9	37425	1.55070202808112
chr12	42628525	42642050	9	11175	1.3134328358209
chr12	79038625	79054275	9	9800	2.65454545454545
chr13	108225300	108235475	9	4375	3.37142857142857
chr14	38674650	38689625	9	12425	1.81818181818182
chr14	70031275	70043275	9	8550	3.54545454545455
chr14	82243850	82251175	9	5000	1.1304347826087
chr14	87612325	87620575	9	5700	2.14814814814815
chr14	102401425	102413450	9	6625	3.01492537313433
chr15	72524350	72538475	9	10050	1.65217391304348
chr16	6902025	6916025	9	10475	3.5625
chr16	67182975	67220675	9	31125	5.3972602739726
chr16	86518525	86555000	9	35125	0.833333333333333
chr17	45921650	45937325	9	12650	2.60869565217391
chr18	22622475	22634400	9	10175	0.5
chr18	44943400	44950650	9	5275	1.22222222222222
chr18	68968250	68978375	9	8375	0.785714285714286
chr19	13974475	13988300	9	12225	0.233333333333333
chr2	10216500	10224150	9	5675	2.23529411764706
chr2	74774375	74789050	9	8850	2.17241379310345
chr2	114256175	114266775	9	7400	2.48
chr2	145265200	145280825	9	13150	0.578947368421053
chr2	210617250	210638450	9	17675	1.48314606741573
chr20	55496425	55505275	9	7400	1.25714285714286
chr20	62668575	62683000	9	13225	0.333333333333333
chr21	34429800	34450600	9	17225	3.21428571428571
chr22	20780400	20794475	9	12050	1.53846153846154
chr5	6447275	6460625	9	10125	3.36170212765957
chr5	54466250	54482450	9	10350	4.48
chr5	171042500	171058475	9	12600	1.40740740740741
chr5	180469175	180498500	9	16600	4.72727272727273
chr6	1372250	1401125	9	27325	2.47619047619048
chr6	162045475	162052225	9	3975	5.125
chr7	72991975	73002450	9	3825	4.28571428571429
chr8	110617100	110634200	9	13100	5.17073170731707
chr8	145697250	145714150	9	11200	1.55862068965517
chr9	124014400	124055050	9	16500	5.29032258064516
chrX	29234950	29250050	9	11425	4.33333333333333
chr1	5277875	5289975	8	9825	2.1
chr1	14045075	14053600	8	6525	2.34782608695652
chr1	15706525	15715650	8	6600	2.38709677419355
chr1	67978600	67989700	8	8275	1.18518518518519
chr1	84935725	84944300	8	5000	3.25
chr1	180191525	180210775	8	16950	0.610169491525424
chr10	9133800	9145525	8	8275	2.84615384615385
chr10	119283300	119319150	8	30525	2.46666666666667
chr11	20615725	20633175	8	15750	1.03030303030303
chr11	44745150	44754775	8	6425	3.44186046511628
chr11	79143900	79154750	8	9650	0.5
chr12	308725	325125	8	13650	0.838709677419355
chr12	106969000	106989900	8	19650	0.4
chr12	108296700	108303600	8	5225	1.85714285714286
chr13	33749525	33757500	8	5750	1.8
chr13	44352400	44363225	8	8075	1.80645161290323
chr13	49982525	49988325	8	3875	1.16666666666667
chr14	49829400	49841025	8	8775	2.27272727272727
chr14	51288575	51301800	8	10350	1.14285714285714
chr14	99732550	99742825	8	5875	2.90909090909091
chr15	60284950	60302600	8	13375	3.36842105263158
chr15	88407250	88412675	8	2700	3.09090909090909
chr16	5260200	5268000	8	3875	3.26315789473684
chr16	50497750	50504375	8	4425	3.3
chr16	86316275	86334075	8	15550	1.33333333333333
chr16	86831725	86843750	8	9950	0.485714285714286
chr17	38017450	38025025	8	5875	0.685714285714286
chr17	40822900	40836650	8	8325	2.97826086956522
chr17	77713375	77724950	8	8200	1.89285714285714
chr19	10525950	10544375	8	17350	0.173913043478261
chr19	20474700	20485125	8	6375	2.66666666666667
chr19	47521450	47532275	8	8275	2.11764705882353
chr19	49558200	49577775	8	13900	1.66502463054187
chr2	12915425	12920525	8	3900	0.846153846153846
chr2	20644975	20653225	8	5375	1.1304347826087
chr2	45220925	45245000	8	21125	2.22222222222222
chr2	65084775	65094650	8	6300	1.06849315068493
chr2	74722225	74750625	8	24900	0.461538461538462
chr2	100719500	100744275	8	21500	0.782608695652174
chr2	177498625	177505675	8	6100	0.48
chr2	179074250	179085800	8	6750	3.45833333333333
chr2	200320025	200339425	8	16750	1.61538461538462
chr2	215455575	215462375	8	4250	0.894736842105263
chr20	24445725	24454750	8	5975	3.42857142857143
chr20	39304300	39327950	8	21625	2.59459459459459
chr20	48098150	48103450	8	3400	1.28888888888889
chr20	50714900	50724800	8	6175	3.38461538461538
chr21	38055025	38087475	8	28900	1.72093023255814
chr3	31047925	31055750	8	5425	1.71428571428571
chr3	55507100	55525975	8	14125	0.903225806451613
chr3	62339875	62369575	8	26575	2.29787234042553
chr3	131786050	131794425	8	6875	2.34782608695652
chr3	147070700	147145875	8	72825	0.145833333333333
chr4	106469800	106484825	8	13350	0.962962962962963
chr5	6300275	6310400	8	9050	0.740740740740741
chr5	37082825	37092850	8	6275	2.04
chr5	156611450	156617975	8	3900	2.88
chr6	1522675	1529900	8	5000	2.27272727272727
chr6	10378125	10430425	8	49175	2.90322580645161
chr6	56933750	56941000	8	5050	0.724137931034483
chr6	76827250	76836750	8	6950	1.2
chr6	99268800	99297575	8	27200	0.766666666666667
chr6	100031000	100072750	8	39925	0.555555555555556
chr6	102906250	102915525	8	4350	2.2962962962963
chr7	6565325	6576950	8	9500	0.5
chr7	112711200	112727575	8	12675	2.4
chr7	129413325	129431225	8	17100	0.258064516129032
chr7	150941175	150954050	8	9875	1.31707317073171
chr7	151105625	151114425	8	6075	1.94444444444444
chr7	156785750	156822650	8	34250	2.72
chr8	2912100	2920800	8	7525	0.777777777777778
chr8	66181475	66194525	8	11050	1.89473684210526
chr8	140497250	140502875	8	3725	2.64705882352941
chr9	105950	118850	8	10425	1.02564102564103
chr9	116401175	116412750	8	9375	2.44444444444444
chrX	8694500	8701850	8	4875	1.375
chrX	68041400	68057025	8	12550	1.76744186046512
chrX	130189100	130223375	8	24125	2.14107883817427
chr1	39267150	39274050	7	5250	0.440366972477064
chr1	44871150	44886100	7	13400	0.448979591836735
chr1	45005775	45014025	7	4750	1.76086956521739
chr1	84489425	84501200	7	10075	0.888888888888889
chr1	147779275	147791250	7	8775	1.23270440251572
chr1	149284875	149290625	7	4275	1.37142857142857
chr1	159137925	159143525	7	3650	1.48148148148148
chr1	199998400	200014525	7	14800	0.818181818181818
chr1	203481750	203491350	7	8250	0.477272727272727
chr1	223301650	223308850	7	4375	1.70909090909091
chr10	30882150	30888625	7	4575	1.57894736842105
chr10	58895800	58908400	7	10950	1.6
chr10	95589775	95611925	7	16800	1.23745819397993
chr10	112426800	112433750	7	5700	0.629213483146067
chr11	27814300	27822150	7	6600	0.365853658536585
chr11	64397000	64414075	7	9350	1.82156133828996
chr11	65221400	65229600	7	7425	0.32258064516129
chr11	65547750	65557225	7	7325	1.06172839506173
chr11	119660475	119670750	7	6425	1.44
chr11	124035700	124043325	7	5275	1.17333333333333
chr12	4376250	4383250	7	4875	0.875
chr12	73848650	73854700	7	4900	0.45
chr12	85194950	85203300	7	7125	0.380165289256198
chr12	125667050	125678700	7	7625	1.06896551724138
chr13	66792300	66800600	7	6350	0.878048780487805
chr13	95351500	95367350	7	15200	0.224489795918367
chr13	97874650	97891325	7	15425	0.459016393442623
chr13	112648575	112657225	7	6200	1.52
chr13	112704300	112733500	7	27225	0.551282051282051
chr14	42073400	42080425	7	4975	1.78947368421053
chr14	54411225	54425975	7	12300	0.588235294117647
chr14	60968050	60985625	7	16750	0.476190476190476
chr14	65970275	65976850	7	5175	0.923076923076923
chr14	76596475	76607325	7	8575	1.02564102564103
chr14	82142375	82151525	7	7750	0.8
chr14	101189150	101196950	7	6600	1.16666666666667
chr15	53072975	53100525	7	26600	0.842105263157895
chr15	69113925	69121025	7	5025	0.821917808219178
chr15	69406125	69414675	7	5825	1.6
chr15	82348600	82357450	7	6575	0.971428571428571
chr15	93901650	93908950	7	5500	1.15555555555556
chr16	54681525	54690425	7	6475	1.37142857142857
chr16	85492525	85498700	7	5200	0.444444444444444
chr16	88516300	88524550	7	6525	0.841121495327103
chr17	27939175	27951000	7	9175	0.921348314606742
chr17	35163625	35171450	7	6400	0.829268292682927
chr17	58211575	58231350	7	13800	0.688995215311005
chr17	69025825	69034650	7	6750	0.666666666666667
chr18	77709725	77724525	7	11750	1.30769230769231
chr19	1064250	1072050	7	4775	1.24137931034483
chr19	38885525	38892800	7	6325	0.241379310344828
chr2	6048850	6055925	7	4475	1.82608695652174
chr2	25582900	25587825	7	3050	1.23076923076923
chr2	45148550	45186450	7	36625	1.2
chr2	56402375	56420775	7	15925	1.61363636363636
chr2	65498775	65510100	7	9850	1.2
chr2	91813850	91818300	7	2550	1.5
chr2	121097250	121110775	7	12175	0.857142857142857
chr2	137262725	137272125	7	6550	1.70967741935484
chr2	172941750	172976300	7	33475	1.42857142857143
chr2	207503250	207509550	7	5100	1.28571428571429
chr2	234235350	234244650	7	7325	0.875
chr20	37343550	37364600	7	18525	0.941176470588235
chr20	60789125	60801575	7	10550	0.693877551020408
chr22	19699925	19718225	7	16850	0.5
chr22	28185650	28200850	7	10550	1.01915708812261
chr22	30113275	30121875	7	7300	0.608695652173913
chr22	42304850	42325025	7	16900	1.55813953488372
chr3	17036775	17048300	7	8925	1.48837209302326
chr3	128144025	128155375	7	9675	1.3469387755102
chr4	564600	575775	7	9425	0.711111111111111
chr4	57072400	57079950	7	5425	1.45454545454545
chr4	57707375	57714850	7	6575	0.730769230769231
chr4	147549275	147581975	7	30900	1.64705882352941
chr4	148647675	148656950	7	7625	1.36363636363636
chr5	76917450	76949250	7	30175	1.07142857142857
chr5	92903150	92959575	7	55200	0.203703703703704
chr5	168645475	168653625	7	6750	1
chr5	175619275	175627225	7	5600	1.59183673469388
chr6	34110650	34123750	7	9675	0.941747572815534
chr7	51021525	51027775	7	4975	0.642857142857143
chr7	140769275	140776025	7	5900	1.05882352941176
chr7	147129675	147139950	7	9225	0.408163265306122
chr8	22534925	22563700	7	21550	1.22147651006711
chr8	54782175	54799400	7	15175	1.26315789473684
chr8	140291625	140299125	7	5250	0.96551724137931
chr8	144236125	144247800	7	7775	1.26829268292683
chr9	116913775	116919675	7	4275	0.842105263157895
chrX	128779975	128790350	7	9425	1.2
chrX	139581400	139594500	7	12475	0.21978021978022
chr1	26549125	26554100	6	3825	0.636363636363636
chr1	41825675	41834950	6	7525	0.483870967741935
chr1	68756950	68763125	6	5250	0.368
chr1	147822800	147828875	6	4500	0.742857142857143
chr1	225165600	225172800	6	5475	0.704545454545455
chr10	15508875	15521100	6	10725	0.320754716981132
chr10	15904150	15911175	6	5375	0.719298245614035
chr10	50598225	50612275	6	13200	0.717948717948718
chr10	91735875	91743075	6	6150	0.32258064516129
chr11	40221400	40230800	6	8850	0.4
chr11	71949650	71962325	6	11650	0.703703703703704
chr11	72349150	72355250	6	5475	0.482758620689655
chr11	72382800	72391900	6	7200	0.702702702702703
chr12	26272775	26285150	6	10400	0.687116564417178
chr13	20701650	20705900	6	3475	0.476190476190476
chr13	22241200	22252200	6	10275	0.411764705882353
chr13	29391325	29399450	6	6725	0.736842105263158
chr13	33587225	33595050	6	7175	0.163934426229508
chr14	65343200	65350225	6	6000	0.24
chr14	80454700	80464450	6	8875	0.339622641509434
chr14	101051000	101056400	6	4150	0.470588235294118
chr14	105941225	105955500	6	13300	0.363636363636364
chr15	41782700	41806825	6	22725	0.304347826086957
chr15	74509975	74520550	6	9325	0.252747252747253
chr16	2388025	2393575	6	4275	0.59047619047619
chr16	26756675	26766400	6	8325	0.769230769230769
chr16	54312325	54328950	6	14525	0.341040462427746
chr17	6555725	6562025	6	5075	0.666666666666667
chr17	44845600	44856900	6	8825	0.728260869565217
chr17	45329675	45334475	6	4275	0.521739130434783
chr17	75729675	75735600	6	4625	0.76
chr18	900425	914550	6	13500	0.324324324324324
chr18	18795425	18801500	6	5125	0.578947368421053
chr19	995625	1001825	6	5425	0.315789473684211
chr19	8396325	8401925	6	5050	0.37037037037037
chr19	42676700	42687275	6	9675	0.222222222222222
chr19	49923775	49945950	6	21400	0.0662650602409639
chr2	285000	291250	6	5675	0.206896551724138
chr2	13957200	13967025	6	7325	0.723076923076923
chr2	65213500	65220050	6	5700	0.233333333333333
chr2	73399750	73407900	6	7000	0.461538461538462
chr2	86561150	86568600	6	6450	0.545454545454545
chr2	104404850	104412800	6	7050	0.257142857142857
chr2	116894950	116909000	6	12950	0.559139784946237
chr2	237063000	237089375	6	24625	0.385964912280702
chr20	20340150	20356825	6	16325	0.161290322580645
chr20	21483975	21509525	6	24500	0.352941176470588
chr20	25836750	25850475	6	13025	0.476190476190476
chr20	55834025	55846025	6	10400	0.331210191082803
chr20	61146650	61150925	6	3925	0.272727272727273
chr21	36254525	36267125	6	11600	0.222222222222222
chr21	46123225	46134975	6	10200	0.788461538461538
chr22	18357450	18363975	6	5875	0.571428571428571
chr22	37096825	37104000	6	6100	0.528301886792453
chr22	37462575	37473450	6	8450	0.477272727272727
chr22	38131500	38136125	6	3275	0.67741935483871
chr3	129684875	129701550	6	15650	0.615384615384615
chr3	134411475	134416525	6	4400	0.333333333333333
chr3	138652975	138674725	6	20050	0.232558139534884
chr3	156541850	156548350	6	5450	0.542372881355932
chr3	192123600	192131650	6	6675	0.545454545454545
chr4	155660850	155666950	6	5650	0.208955223880597
chr6	33213975	33216775	6	2200	0.608695652173913
chr6	41602575	41609775	6	5850	0.455089820359281
chr6	106428375	106446300	6	17200	0.100456621004566
chr6	122707525	122722050	6	11525	0.724137931034483
chr7	31493450	31500550	6	6225	0.35
chr7	42126050	42136725	6	8725	0.707482993197279
chr7	47518525	47524775	6	4475	0.692307692307692
chr7	100805575	100824550	6	17250	0.804347826086957
chr7	113001375	113012900	6	9825	0.612244897959184
chr8	78936350	78945500	6	8225	0.736842105263158
chr8	112926025	112935175	6	8275	0.470588235294118
chr8	123386525	123397250	6	9350	0.337078651685393
chr8	133490800	133497950	6	6200	0.75
chr8	140711125	140720600	6	9100	0.146341463414634
chr9	71938050	71942300	6	3425	0.777777777777778
chr9	72193625	72201150	6	6700	0.769230769230769
chr9	118916125	118922550	6	5700	0.5
chrX	11579875	11589225	6	7150	0.702702702702703
chrX	71520575	71530125	6	9025	0.235294117647059
chrX	82756275	82766550	6	9600	0.176991150442478
chrX	119437975	119447975	6	8325	0.696296296296296
chr10	26497950	26511775	5	13125	0.119496855345912
chr10	110354200	110362125	5	7275	0.184397163120567
chr11	13028000	13035225	5	6550	0.164948453608247
chr12	3596275	3605800	5	8775	0.188888888888889
chr12	109743975	109750575	5	6075	0.156862745098039
chr13	79159875	79186875	5	26300	0.0445205479452055
chr16	10272225	10279275	5	6650	0.121739130434783
chr16	86596600	86616950	5	18975	0.129496402877698
chr17	4640400	4648950	5	7900	0.142857142857143
chr19	30712525	30722850	5	9850	0.0897435897435897
chr19	46989750	46998925	5	8650	0.188679245283019
chr2	63271550	63291675	5	19350	0.1875
chr2	98959125	98967525	5	7625	0.210526315789474
chr20	34679775	34688950	5	8125	0.214285714285714
chr22	19738550	19759550	5	20000	0.0931506849315069
chr4	41360250	41368125	5	7250	0.15748031496063
chr4	113426150	113447500	5	20800	0.16
chr4	141673900	141681400	5	6800	0.216867469879518
chr5	87953725	87992550	5	38225	0.213836477987421
chr6	49854700	49860925	5	5600	0.193181818181818
chr7	1701200	1712100	5	9525	0.189655172413793
chr8	9754000	9766575	5	12225	0.0530973451327434
chr8	21641500	21650000	5	7700	0.192513368983957
chr8	41750650	41756900	5	5600	0.215686274509804
chr9	37647700	37655150	5	6750	0.167741935483871
chr9	98311925	98319825	5	7550	0.171428571428571
chr10	131751750	131774150	4	22000	0.0274599542334096
chr2	66651600	66675200	4	23250	0.0225352112676056
chr5	50670700	50698200	4	27125	0.0169014084507042
chr8	65279075	65294775	4	15500	0.0287769784172662
