# Supplementary material for: Large organized chromatin lysine domains help distinguish primitive from differentiated cell populations
Source: Nat Commun. 2021 Jan 21;12:499. doi: 10.1038/s41467-020-20830-9 (PMC7820432; doi:10.1038/s41467-020-20830-9)
Supplement: Supplementary file 3 — Supplementary Software [file 41467_2020_20830_MOESM3_ESM.zip › E021-H3K36me3_LOCKS.bed]

chr1	12303325	12429800	81	46275	18
chr1	55509550	55608800	81	63500	13.7894736842105
chr1	151130875	151317825	81	76350	14.9411764705882
chr1	155679000	155796150	81	56550	19.125
chr1	220269725	220379325	81	45000	24.48
chr1	235270575	235409625	81	62475	24.6153846153846
chr10	75475450	75631375	81	71650	16.6976744186047
chr10	105064475	105207825	81	71350	17.6071428571429
chr10	126655150	126791200	81	55075	18.7692307692308
chr11	3685850	3801525	81	93750	2.66666666666667
chr11	62324400	62544550	81	81025	24.2352941176471
chr11	108006050	108124325	81	52325	26.1176470588235
chr11	121340675	121482500	81	57775	22.16
chr12	56345150	56576075	81	88900	22.112676056338
chr12	57449800	57689375	81	100675	22
chr12	101675725	101772700	81	65725	4.88
chr12	105505675	105611625	81	56375	15.4285714285714
chr12	112572425	112694250	81	53150	13.6842105263158
chr12	122955750	123073825	81	82150	6.46153846153846
chr12	124798775	124954575	81	80675	16.7619047619048
chr14	39498925	39631425	81	55150	23.2394366197183
chr15	28405450	28535800	81	54650	14.2857142857143
chr15	35147275	35236250	81	42975	9.58333333333333
chr15	43236450	43373600	81	40975	20.1111111111111
chr15	43620550	43763350	81	75200	24
chr15	50850350	50953675	81	41275	12.8666666666667
chr15	59347875	59464275	81	55225	12.2666666666667
chr15	63900050	64017750	81	38825	28
chr16	16125475	16234175	81	66225	7.77777777777778
chr16	19510500	19694625	81	46075	22.7826086956522
chr16	23525825	23648975	81	77300	19.3793103448276
chr17	2169250	2376425	81	59175	27.2941176470588
chr17	3908925	4012275	81	52150	13.0625
chr17	5235250	5363100	81	83225	11.64
chr17	8271500	8478675	81	105200	26
chr17	15878075	15995725	81	64500	15
chr17	18089275	18258100	81	94900	7.75
chr17	35413875	35598625	81	55500	25.7142857142857
chr17	60021925	60133500	81	61550	13.0181818181818
chr17	78238400	78356550	81	67375	26.8823529411765
chr17	80676750	80871550	81	55900	24.8205128205128
chr18	2686250	2785225	81	38700	13.9310344827586
chr19	17256250	17405725	81	54375	23.7333333333333
chr19	34811175	34986125	81	90775	10.2900763358779
chr19	49949600	50213800	81	80500	26.625
chr19	52358900	52592400	81	99875	27.9583333333333
chr2	37317200	37516650	81	79625	25.7777777777778
chr2	61375825	61537375	81	48950	26.7441860465116
chr2	86252200	86400500	81	112600	8.42424242424242
chr2	122095775	122260850	81	52325	23.8076923076923
chr20	25391650	25488600	81	54300	6.94736842105263
chr21	40541250	40647025	81	53450	20.8301886792453
chr21	47607775	47770075	81	93325	16.5714285714286
chr3	44759650	44894700	81	50425	25.4117647058824
chr3	47626775	47737200	81	81975	4.26666666666667
chr3	183432950	183556200	81	72175	13.8333333333333
chr4	3089000	3209975	81	68025	11.2352941176471
chr4	39823700	39917325	81	43375	12.3809523809524
chr4	79284625	79411100	81	47200	18.3529411764706
chr4	85592275	85707300	81	45150	27.6
chr5	14271375	14415800	81	52850	27.6296296296296
chr5	31400900	31524850	81	53600	22.1739130434783
chr5	70754400	70850525	81	56525	11
chr5	74014600	74128925	81	44600	23.0434782608696
chr5	167812125	167994850	81	63225	23.1538461538462
chr7	98478650	98644100	81	133975	8.63333333333333
chr8	48684525	48833025	81	123950	2.24242424242424
chr8	141666900	141814275	81	49250	17.2380952380952
chr9	123150800	123310300	81	66400	27.5238095238095
chr9	135137275	135276675	81	86250	13.856
chr9	140596850	140730200	81	72900	11.75
chrX	40982700	41090250	81	70725	7.48387096774194
chrX	53559425	53708925	81	104400	19.4615384615385
chrX	130823775	130959725	81	64875	16
chr16	53256725	53359550	80	67450	8.08333333333333
chr2	99933575	100078700	80	67425	20.5636363636364
chr4	119642300	119754900	80	47600	16.0571428571429
chr1	28785925	28948625	79	57625	16.9655172413793
chr10	101932300	102148475	79	64175	21.581589958159
chr2	128855550	128949775	79	51775	12.4444444444444
chr4	73921325	74039400	79	52850	12.8666666666667
chr6	161492525	161602425	79	46425	19.36
chr7	156956925	157063250	79	56350	8.05555555555556
chr11	47737875	47868825	78	100125	24.7096774193548
chr15	22928100	23031275	78	47150	9.28205128205128
chr18	56532000	56651700	78	72700	15.6756756756757
chr8	1790900	1906600	78	72375	14.9090909090909
chr10	12176350	12293075	77	53100	15.9047619047619
chr14	55405950	55533350	77	56300	24.0869565217391
chr6	168265350	168371275	77	50750	15.4
chr8	68104800	68226500	77	49975	19.6666666666667
chr14	31567050	31660650	76	53425	12.9473684210526
chr17	37561300	37687925	76	70200	20.6829268292683
chr4	48500825	48591900	76	36900	16.4
chr12	111880075	111986175	75	48925	11.6190476190476
chr15	25203875	25375050	75	119050	12.1363636363636
chr15	40228425	40330300	75	71000	6.8
chr17	65850000	65975250	75	66575	21.0243902439024
chr18	29408725	29516450	75	32650	13.2727272727273
chr2	17843250	17926850	74	48775	6.51428571428571
chr2	47598125	47712650	74	61675	21.9655172413793
chr3	132167000	132260200	74	47625	11.5555555555556
chr11	68280350	68384375	73	68550	11.3529411764706
chr15	44831425	44951775	73	49725	20.6428571428571
chr18	13000250	13127550	73	56350	12.3809523809524
chr3	52607750	52734175	73	57400	16.3243243243243
chr5	54619300	54737725	73	49875	11.0714285714286
chr19	53841150	53997400	72	64900	22
chr20	47557825	47651700	72	50625	8.4
chr7	107533650	107638900	72	47750	11.5238095238095
chr12	132464225	132613500	71	86200	10.9032258064516
chr6	90333700	90513275	71	142050	16.2666666666667
chr13	111077100	111176350	70	45425	18.4210526315789
chr19	47607900	47774950	70	60175	19.9770114942529
chr2	44112425	44221750	70	84450	5.72972972972973
chr2	201735350	201824225	70	52950	16.3333333333333
chr7	77199000	77286600	70	43375	10.9285714285714
chr9	114123525	114212275	70	60575	12.6060606060606
chr17	33921100	34023225	69	41675	18.6363636363636
chr3	124452300	124591475	69	46950	16.0666666666667
chr9	88557575	88655400	69	38450	16.5
chr9	99876350	99974475	69	40400	19.1
chr10	93686200	93792350	68	45975	18.2745098039216
chr14	103399325	103476950	68	49625	8.9
chr4	2627000	2749675	68	58625	17
chr6	79649325	79782425	68	70100	15.3333333333333
chr1	39715650	39856375	67	82125	9.96791443850267
chr10	3112100	3212375	67	59800	14.7826086956522
chr10	27394000	27511850	67	61475	16.5866666666667
chr12	121920550	122036425	67	44500	17.28
chr20	37116950	37205175	67	42825	16.9411764705882
chr22	31798600	31884100	67	50900	14.8421052631579
chr12	112452450	112544550	66	62925	15.3
chr6	30513650	30646825	66	71425	10.1081081081081
chr1	11073425	11227850	65	78575	16.1875
chr11	70164725	70284525	65	77975	13.0847457627119
chr12	133658475	133777650	65	61675	9.6243654822335
chr1	169769050	169857700	64	37925	14.1818181818182
chr12	120107825	120237150	64	60750	16.1935483870968
chr5	178987925	179166675	64	73075	14.5868544600939
chr8	103263425	103373400	64	80225	9.58333333333333
chr9	33912200	34016225	64	52950	13.6190476190476
chr1	247004200	247092550	63	51525	11.68
chr2	216223950	216298250	63	33900	13.1851851851852
chr21	47770150	47867475	63	52425	9.20987654320988
chr4	1902375	2008900	63	56925	9.93814432989691
chr6	17614925	17688975	63	47750	6.52631578947368
chr11	108137800	108207550	62	28575	11.0588235294118
chr16	4847275	4953300	62	69600	12.8
chr16	89789100	89880850	62	61700	10.7058823529412
chr2	183786150	183866925	62	30800	14.3529411764706
chr20	45837175	45941350	62	85900	2.72
chr22	24432850	24535175	62	57525	8.3768115942029
chr7	101801625	101893900	62	32675	14.3333333333333
chr12	24966550	25049475	61	32825	12.4444444444444
chr13	113822600	113919675	61	62325	11.4074074074074
chr17	29162000	29229775	61	30025	14.3636363636364
chr5	125879275	125962125	61	48250	13.2307692307692
chr5	133996800	134060000	61	35425	7.31428571428571
chr15	65737650	65808125	60	36175	6.95238095238095
chr4	95129900	95213650	60	44375	9.33333333333333
chr12	112080200	112187475	59	44875	10.8666666666667
chr13	20566575	20660350	59	50525	12.8125
chr14	90415900	90511475	59	37350	12.6938775510204
chr16	74907600	74999350	59	42375	12.1481481481481
chr17	80521275	80602650	59	49625	5.92
chr19	58695975	58827700	59	83700	7.95121951219512
chr2	71562175	71666250	59	55500	11.7802197802198
chr8	17786325	17885050	59	57900	9.7037037037037
chr14	50239175	50317550	58	57825	4.3125
chr3	47737775	47814875	58	47025	10.2222222222222
chr6	82879900	82950200	58	29075	11.1627906976744
chr7	128591700	128658200	58	42025	5.92307692307692
chr12	6600575	6715450	57	82000	8
chr12	51064950	51141425	57	37125	10.5555555555556
chr15	41305175	41390875	57	54275	9.32142857142857
chr17	34847600	34964925	57	60625	12.5233644859813
chr9	74300925	74365250	57	40200	8.1
chrX	40512100	40587650	57	38750	8.09302325581395
chr1	52227500	52306175	56	38725	11.4444444444444
chr1	229575475	229641025	56	40350	8
chr12	14573650	14658700	56	39500	11.3333333333333
chr13	113461050	113539675	56	43600	8.89473684210526
chr15	75647600	75740325	56	57800	11.2888888888889
chr17	79475850	79598775	56	67825	10.1290322580645
chr4	57827375	57899425	56	45525	9.44897959183673
chr9	33252250	33349325	56	57050	8.67857142857143
chr9	135469850	135567175	56	47625	10.7692307692308
chr12	49036750	49108950	55	46000	4.953125
chr13	103257125	103332400	55	54225	6.69565217391304
chr19	11091850	11178600	55	65550	6.41379310344828
chr20	40031850	40127925	55	62250	10.6666666666667
chr8	124331200	124391950	55	36800	6.45454545454545
chr9	109668525	109773750	55	57600	7.89349112426035
chr9	111631225	111692225	55	39450	8.38095238095238
chr21	45472425	45561225	54	55175	8.68571428571429
chr3	10063175	10143775	54	43600	6.09523809523809
chr5	37289475	37364175	54	57275	6.94117647058824
chr8	126015325	126095075	54	48525	7.16455696202532
chr1	1683675	1769375	53	47950	5.75
chr1	35846975	35944825	53	46275	9.52631578947368
chr11	125465550	125548775	53	51725	9.2
chr12	966000	1048225	53	52475	9.03030303030303
chr12	32728150	32799525	53	29375	10.7931034482759
chr12	64803625	64895650	53	59650	11.0740740740741
chr12	125552450	125624225	53	32875	8.63636363636364
chr13	37535375	37622325	53	51875	10.7777777777778
chr16	2100325	2165250	53	35525	7.04761904761905
chr3	37024100	37103600	53	48050	9.7037037037037
chr5	134099550	134176650	53	57350	4.58620689655172
chr7	75163400	75228250	53	45500	7.09090909090909
chr12	132198550	132286950	52	54075	9.52941176470588
chr14	103927775	104002125	52	30925	9.71428571428571
chr15	93465700	93571500	52	94900	1.53846153846154
chr17	27807350	27871325	52	30275	8
chr20	62557775	62666650	52	55175	9.47107438016529
chr22	24698150	24776475	52	36300	8.3125
chr22	26846375	26943750	52	54250	10.2803738317757
chr3	133293975	133378375	52	50750	6.66666666666667
chr7	72853450	72933350	52	65625	3.87878787878788
chr9	15424650	15509800	52	64225	2.66666666666667
chr1	186281300	186370200	51	64450	8.50704225352113
chr10	91470675	91540650	51	28450	8.30769230769231
chr18	21087900	21156525	51	47400	5.81132075471698
chr19	33073775	33149850	51	39700	7.2
chr3	172004450	172090125	51	26925	10.3
chr1	203766300	203848175	50	44600	9.48936170212766
chr11	2964450	3076225	50	69100	6.23529411764706
chr12	56116700	56221925	50	48300	8.04166666666667
chr15	40456150	40522425	50	47500	6.07142857142857
chr15	66773325	66844750	50	36875	7.74193548387097
chr15	89788925	89876775	50	60375	8.63157894736842
chr17	29071450	29131575	50	24275	8.16216216216216
chr19	10883050	10944625	50	38425	5.29411764705882
chr2	128698250	128782050	50	53825	9.5
chr6	42600000	42661650	50	33550	8.5
chr6	160430025	160528525	50	67775	6.8
chr1	22005200	22066500	49	32075	9.33333333333333
chr1	224452025	224505525	49	27375	6.23076923076923
chr19	19386150	19468400	49	53325	4.86486486486486
chr2	27816325	27903125	49	43675	7.15
chr20	47664400	47752900	49	61625	5.41176470588235
chr22	46668200	46755550	49	50125	6.86153846153846
chr7	158419925	158494325	49	53850	8.81818181818182
chr8	95654825	95719650	49	53475	3.29824561403509
chr8	95839450	95895725	49	33600	5.2972972972973
chr11	93400225	93477225	48	46875	7.45454545454545
chr14	56080650	56152625	48	33725	9
chr1	173906200	173962175	47	32675	6.56
chr2	54091200	54176075	47	55275	7.04761904761905
chr5	14454625	14508775	47	33425	8.23076923076923
chr18	12309625	12369625	46	35850	6.26666666666667
chr20	31351275	31441450	46	59650	7.73913043478261
chr22	19315950	19398725	46	57825	5.8125
chr3	47846675	47919075	46	47475	4.72727272727273
chr3	58080425	58157775	46	64500	5.7
chr4	841300	892075	46	33450	2.94736842105263
chr7	135250950	135336100	46	69275	5.5
chr7	148452025	148516800	46	38950	7.42857142857143
chr9	131713000	131778100	46	48900	2.11538461538462
chr9	139269625	139374800	46	77300	7.03030303030303
chr1	65098075	65158200	45	37500	3.84
chr11	46762675	46840025	45	59750	4.32258064516129
chr13	20299225	20355450	45	27950	7
chr16	3776125	3843550	45	43800	3.93333333333333
chr3	49315125	49374525	45	32200	4.85714285714286
chr3	56647750	56707400	45	35025	5.84
chr4	13570700	13621700	45	31975	6.81818181818182
chr5	154242750	154315525	45	49850	2.86792452830189
chr5	179249675	179331950	45	51250	5.14705882352941
chr1	236704275	236766275	44	52075	2.17391304347826
chr10	70483125	70557075	44	63675	1.66666666666667
chr12	46579450	46640400	44	40400	5.45454545454545
chr15	66600425	66645425	44	24550	6.35294117647059
chr17	26932125	27033350	44	71975	4.97142857142857
chr19	41737100	41829175	44	61075	5.88
chr5	72147250	72205500	44	47575	1.72
chr5	98191300	98250000	44	40875	4.8099173553719
chr6	43465275	43557175	44	63125	4.28930817610063
chr12	123773825	123834975	43	51175	0.962962962962963
chr14	35035200	35086650	43	26000	6.55555555555556
chr16	4701125	4766150	43	37675	4.6
chr19	16484400	16552050	43	39100	5.42222222222222
chr20	37623425	37671925	43	31375	4.52173913043478
chr9	94970775	95085725	43	92725	4.29824561403509
chr21	33681075	33761000	42	64475	5.77777777777778
chr1	22148225	22222850	41	54850	3.21739130434783
chr14	104120200	104201675	41	49950	5.76585365853659
chr15	99449675	99506925	41	45250	4.31578947368421
chr16	1666275	1752825	41	57900	3.9
chr2	20476950	20526025	41	25700	4.72
chr2	86670525	86733100	41	39150	5.51724137931035
chr22	29902500	29967125	41	47850	3.39325842696629
chr22	40655525	40721675	41	39025	5.7037037037037
chr3	49046900	49117200	41	47025	5.63636363636364
chr1	46054675	46140500	40	55350	5.07692307692308
chr10	102676325	102722925	40	25625	5.38888888888889
chr12	69084100	69137325	40	38300	5.48148148148148
chr2	208420250	208462800	40	27650	4.63157894736842
chr20	47837850	47908025	40	54125	2.94736842105263
chr4	140258325	140301000	40	29475	4.25
chr4	187503800	187557625	40	35900	5.6
chr5	54550750	54597125	40	21050	5.4
chr6	167414300	167456175	40	25050	3.04
chr9	131328625	131403750	40	58775	1.85915492957746
chr1	223957200	224009025	39	26675	5.26666666666667
chr12	120563575	120664825	39	78125	3.91452991452991
chr16	24938625	24988850	39	33150	4
chr16	70154400	70196800	39	28525	2.85714285714286
chr17	17030200	17087875	39	38600	4.7027027027027
chr17	40618150	40666775	39	29100	5.30232558139535
chr2	9569075	9613625	39	28475	3.85714285714286
chr2	109067475	109113775	39	23975	4.75
chr20	60852450	60934625	39	54400	2.57647058823529
chr21	37706375	37750550	39	33200	2.16666666666667
chr7	148847000	148923225	39	47200	4.355871886121
chr10	96307075	96373975	38	55550	4.54545454545455
chr11	20057350	20142100	38	59100	4.83870967741935
chr14	20813100	20876675	38	40625	4.875
chr16	58550325	58635050	38	74300	3.84615384615385
chr18	2575000	2617325	38	28200	2.51063829787234
chr3	52764325	52802600	38	25450	4.61538461538461
chr4	57305950	57369200	38	44850	3.875
chr10	12123525	12166025	37	27550	3.65714285714286
chr12	114340825	114400450	37	36775	4.25
chr14	68226525	68280750	37	42500	4.3
chr14	102441625	102520850	37	68600	1.78260869565217
chr15	22837000	22873700	37	25075	3.6
chr15	65845650	65897550	37	38775	2.29787234042553
chr16	15688550	15733300	37	31125	2.88636363636364
chr19	10240525	10303275	37	49475	3.65217391304348
chr3	160217700	160253100	37	21275	3.91304347826087
chr16	27470325	27557325	36	76550	3.03703703703704
chr17	49046650	49084625	36	23350	3.80645161290323
chr18	77455575	77503225	36	30975	2.69230769230769
chr2	60987300	61026225	36	30975	0.9375
chr5	82839750	82878775	36	25475	3.44444444444444
chr5	145491825	145560625	36	59875	2.46153846153846
chr7	121714550	121775850	36	52925	1.57894736842105
chr1	117616275	117661275	35	33725	1.90243902439024
chr1	171482175	171562275	35	69300	2.2680412371134
chr10	121653850	121695575	35	25925	3.62068965517241
chr15	42706700	42744225	35	22125	3.73913043478261
chr20	34047725	34100975	35	40175	2.65217391304348
chr3	12610325	12653775	35	34275	2.64705882352941
chr3	185315850	185349875	35	23275	3.33333333333333
chr4	83754775	83803200	35	32375	3.3
chr5	176660950	176725000	35	53700	3.14285714285714
chr1	27055675	27109725	34	45000	1.71428571428571
chr10	71119725	71162825	34	28900	3.35294117647059
chr10	93572675	93623375	34	44025	0.96
chr17	49255525	49302600	34	34625	3.35714285714286
chr3	127772500	127837975	34	43700	2.96969696969697
chr4	25382300	25421450	34	24825	2.74285714285714
chr1	150900175	150941800	33	32525	2.59259259259259
chr11	17110125	17145050	33	22475	3
chr11	113668825	113724950	33	40975	3.0379746835443
chr11	134010500	134065275	33	44750	1.61538461538462
chr18	33716025	33757425	33	36225	1.39393939393939
chr2	61704050	61760000	33	48050	2.3448275862069
chr5	68669675	68699175	33	17875	3.04761904761905
chr6	35801225	35842225	33	28800	1.92307692307692
chr8	99135525	99170650	33	22350	2.97297297297297
chr9	19056525	19096550	33	30750	2.05
chr10	94366775	94400200	32	21400	1.45205479452055
chr10	99115250	99157650	32	32525	2
chr12	133346150	133399850	32	38850	2.65116279069767
chr14	21673000	21737300	32	57100	1.05882352941176
chr14	89034125	89080425	32	38900	2.71428571428571
chr19	47176275	47213800	32	26125	2.4
chr3	3843500	3879675	32	24200	2.61016949152542
chr5	32232200	32274800	32	30475	2.05714285714286
chr1	224574075	224619550	31	37350	2.07142857142857
chr10	13206100	13255775	31	41950	1.11111111111111
chr10	75841750	75898625	31	47700	1.95918367346939
chr17	57721250	57777550	31	50225	1.22727272727273
chr2	173330775	173369725	31	27000	2.21428571428571
chr7	6050500	6094775	31	34375	2.43243243243243
chr1	33233250	33277900	30	33250	1.58333333333333
chr11	18300875	18333650	29	23800	1.78260869565217
chr17	30189850	30226650	29	30550	0.96551724137931
chr20	30351950	30394800	29	34550	1.26
chr21	47953350	47992925	29	26100	2.07142857142857
chr3	153987550	154033975	29	35750	2
chr1	15952900	15989300	28	26075	1.82456140350877
chr1	19399275	19528425	28	123500	0.423529411764706
chr15	41630400	41673875	28	33475	1.42028985507246
chr15	90122025	90177275	28	49475	1.36842105263158
chr16	75630900	75679675	28	33475	1.74468085106383
chr19	11201625	11244150	28	36325	1.61290322580645
chr22	42018250	42061525	28	37050	1.55555555555556
chr5	133475100	133509625	28	25525	1.6969696969697
chr4	55945050	55984975	27	33700	1.52941176470588
chr7	127943300	127980050	27	30375	1.17241379310345
chr1	31729875	31767275	26	31375	1.11111111111111
chr13	73317875	73353575	26	30400	1.25
chr2	216975225	217045525	26	64000	0.727272727272727
chr1	59121525	59161300	25	34050	0.838709677419355
chr10	96089725	96121350	25	25425	1.10526315789474
chr11	14479125	14517400	25	34450	0.648648648648649
chr1	53710650	53755675	24	37650	0.8
chr11	118619550	118657200	24	33325	0.6875
chr2	85846250	85880025	24	29125	0.611111111111111
chr2	206984575	207016450	24	27100	0.777777777777778
chr3	15054375	15095050	24	35100	0.679245283018868
chr9	134305000	134376100	24	64100	0.947368421052632
chr11	34129650	34174825	22	39925	0.717948717948718
chr12	133291025	133331850	22	35700	0.716981132075472
chr2	136597400	136630700	21	28750	0.5
chr22	42262025	42304050	21	37200	0.553191489361702
chr4	144438475	144475375	21	34175	0.5
chr1	113635775	113671025	20	30650	0.52
chr11	9434750	9468125	20	30900	0.387096774193548
chr15	69709625	69741075	20	28875	0.269230769230769
chr22	41641050	41680000	20	34500	0.382978723404255
chr3	14499800	14529975	20	26725	0.465116279069767
chr5	176620375	176643125	20	17825	0.5
chr1	39887800	39937875	19	45500	0.358974358974359
chr12	117594275	117624775	19	27425	0.354430379746835
chr13	98633625	98676700	19	40175	0.297872340425532
chr17	76789175	76834300	19	41050	0.387096774193548
chr22	41520125	41576475	19	51225	0.426829268292683
chr10	103544500	103572950	18	26000	0.247191011235955
chr22	36676550	36725000	17	43225	0.261437908496732
chr10	121585925	121610025	15	22100	0.19047619047619
chr16	70560125	70609050	15	47050	0.192592592592593
chr17	40033125	40070650	13	35675	0.140845070422535
chr7	1514400	1542750	13	26000	0.174311926605505
chr2	153512200	153538550	12	24800	0.158730158730159
chr5	149739025	149781450	12	40150	0.164772727272727
chr1	24971650	24998800	10	26300	0.0659340659340659
chr14	62192975	62212750	10	18725	0.111111111111111
chr17	62507600	62535325	10	26425	0.118518518518519
chr3	9467325	9498450	10	29700	0.125
chr11	95506675	95517725	9	10375	0.108108108108108
chr12	49414475	49449350	8	33675	0.0892857142857143
chr2	241672750	241691250	8	17575	0.0875
chr20	34290000	34328925	8	37750	0.0864864864864865
chr22	31320125	31347700	8	26375	0.0849420849420849
chr6	160158575	160177525	8	18350	0.0729166666666667
chr1	21086575	21103750	7	16550	0.0645161290322581
chr12	53847125	53874600	7	26825	0.0750853242320819
chr14	73563525	73585450	7	21000	0.0747126436781609
chr17	38544400	38570875	7	25725	0.0526315789473684
chr19	21547075	21561850	7	14225	0.0695652173913043
chr21	33058550	33075975	7	16925	0.0578034682080925
chr4	129760875	129795350	7	33575	0.0471380471380471
chr7	138233475	138259950	7	25850	0.0597014925373134
chr1	78410625	78436200	6	25000	0.058252427184466
chr1	226545675	226580350	6	33800	0.0546697038724374
chr10	79769050	79786575	6	16950	0.06
chr15	79177025	79197500	6	19950	0.0404858299595142
chr2	62098250	62111600	6	12925	0.0497512437810945
chr4	99994600	100007000	6	11950	0.058252427184466
chr7	86810200	86826950	6	16250	0.0480769230769231
chr1	70693275	70717750	5	24225	0.0173913043478261
chr1	120261750	120286825	5	24475	0.0372960372960373
chr1	146760400	146770075	5	9375	0.0493827160493827
chr1	171753800	171767100	5	12925	0.0443037974683544
chr1	182811600	182858475	5	46425	0.0233463035019455
chr10	1038425	1059100	5	20125	0.0394736842105263
chr10	112050725	112063350	5	12300	0.0428571428571429
chr10	120797625	120833900	5	35350	0.038961038961039
chr17	20903125	20925325	5	21650	0.0378787878787879
chr17	30684675	30702175	5	17125	0.0471976401179941
chr17	45728475	45743750	5	14925	0.0402010050251256
chr17	48814675	48831550	5	16325	0.050314465408805
chr19	8526700	8543900	5	16975	0.0487804878048781
chr2	27452975	27468325	5	14825	0.0468227424749164
chr2	29145175	29161900	5	16425	0.0268456375838926
chr2	198258425	198276675	5	17900	0.0337552742616034
chr20	50396200	50410000	5	13200	0.0492957746478873
chr3	14197650	14214725	5	16625	0.0487804878048781
chr3	48443900	48462900	5	18475	0.0427807486631016
chr4	10075100	10105075	5	29525	0.025
chr5	33451750	33472750	5	20450	0.0405156537753223
chrX	153576675	153597300	5	20000	0.0484429065743945
chr1	39461525	39475350	4	13550	0.036101083032491
chr1	41466200	41479975	4	13475	0.0327868852459016
chr1	115260300	115281650	4	21050	0.0208333333333333
chr1	185264100	185279550	4	15150	0.029940119760479
chr1	210005650	210017775	4	11925	0.0253164556962025
chr11	129738075	129759125	4	20575	0.0339943342776204
chr12	110769150	110788500	4	19000	0.028169014084507
chr14	91943450	91952850	4	9200	0.0273972602739726
chr15	30007000	30021525	4	14275	0.0225988700564972
chr16	24804350	24825700	4	21000	0.0258249641319943
chr17	43178550	43186850	4	8100	0.0294117647058824
chr19	9636500	9647175	4	10475	0.0323886639676113
chr2	241692625	241703350	4	10475	0.0327868852459016
chr20	60699350	60716100	4	16400	0.0321285140562249
chr22	29682050	29696175	4	13800	0.0350109409190372
chr3	185631200	185649575	4	18100	0.0233333333333333
chr5	137898275	137908750	4	10325	0.0305343511450382
chr5	151167400	151182225	4	14625	0.0175438596491228
chr1	23403475	23411725	3	8100	0.0223048327137546
chr1	35640750	35657575	3	16700	0.0122699386503067
chr1	67878700	67892125	3	13325	0.0121212121212121
chr1	71527225	71539075	3	11750	0.00938967136150235
chr1	110556850	110566675	3	9725	0.0123839009287926
chr1	113463800	113473000	3	9075	0.0195439739413681
chr1	166812300	166824525	3	12075	0.0152284263959391
chr1	214828000	214835275	3	7125	0.0229007633587786
chr11	47495725	47502550	3	6725	0.0228571428571429
chr11	64533825	64545175	3	11250	0.0119047619047619
chr11	67012475	67024650	3	12000	0.0223214285714286
chr11	93521925	93533400	3	11350	0.0141843971631206
chr12	104325925	104348625	3	22400	0.0212765957446809
chr12	108913475	108922725	3	9125	0.0173410404624277
chr12	133232675	133246750	3	13800	0.0223048327137546
chr13	107205075	107212025	3	6850	0.021505376344086
chr14	21823750	21841675	3	17800	0.0104166666666667
chr14	24645775	24656625	3	10700	0.0205479452054795
chr14	69342950	69353050	3	9950	0.0223463687150838
chr15	44103150	44108425	3	5175	0.0211640211640212
chr15	59176800	59193200	3	16250	0.0196560196560197
chr16	24571650	24584150	3	12350	0.0144578313253012
chr16	29992150	30001725	3	9475	0.0110497237569061
chr16	31193500	31208475	3	14775	0.0202020202020202
chr16	74655800	74668200	3	12225	0.018140589569161
chr17	45745125	45758625	3	13375	0.0125
chr17	58126775	58136925	3	10050	0.012012012012012
chr17	78109625	78118275	3	8525	0.0197368421052632
chr17	80037000	80052475	3	15250	0.0206540447504303
chr18	32822325	32829400	3	6975	0.0217391304347826
chr19	1641250	1650375	3	8975	0.0227920227920228
chr19	5591550	5601525	3	9825	0.0210526315789474
chr19	16192400	16206850	3	14325	0.0169491525423729
chr19	18960650	18975375	3	14525	0.0225988700564972
chr19	19606500	19617400	3	10775	0.0162162162162162
chr19	35507750	35519550	3	11700	0.0177777777777778
chr19	37246825	37254050	3	7125	0.0184331797235023
chr2	96946975	96966225	3	18975	0.0220183486238532
chr2	111421800	111432000	3	10075	0.0171673819742489
chr2	203151225	203159475	3	8150	0.0184331797235023
chr2	242181075	242193675	3	12450	0.0213903743315508
chr20	32679650	32689525	3	9750	0.0182370820668693
chr20	52187975	52195325	3	7225	0.0213523131672598
chr20	61517800	61528425	3	10475	0.020253164556962
chr21	30430125	30440700	3	10475	0.0152671755725191
chr22	31721025	31726725	3	5600	0.0222222222222222
chr3	53257150	53271350	3	14050	0.0144665461121157
chr3	66427400	66438075	3	10550	0.0153061224489796
chr3	139086850	139093875	3	6925	0.0187793427230047
chr3	184036675	184047975	3	11125	0.019047619047619
chr5	115802100	115819625	3	17275	0.0205580029368576
chr5	173031650	173041000	3	9200	0.0230547550432277
chr6	7881825	7898350	3	16325	0.0203389830508475
chr6	34383750	34393225	3	9325	0.0234604105571848
chr6	36564400	36577750	3	13175	0.0208768267223382
chr6	86320150	86335250	3	14900	0.017921146953405
chr6	99848325	99858300	3	9800	0.0222222222222222
chr6	160194975	160205325	3	10225	0.0197368421052632
chr6	170843825	170849675	3	5750	0.0210526315789474
chr7	6184550	6192625	3	7950	0.0194174757281553
chr7	21937700	21946675	3	8875	0.0152091254752852
chr7	70240850	70257325	3	16300	0.0191387559808612
chr7	86792500	86806425	3	13800	0.0115830115830116
chr8	101715525	101731375	3	15625	0.0230263157894737
chr8	146154775	146159675	3	4800	0.0217391304347826
chr9	2646125	2655925	3	9675	0.0185758513931889
chr9	2825800	2837550	3	11600	0.0175953079178886
chrX	47059450	47067975	3	8425	0.0216216216216216
chr1	8920175	8934525	2	14275	0.010507880910683
chr1	114672525	114682750	2	10175	0.00982800982800983
chr1	116928775	116950050	2	21225	0.00471142520612485
chr1	118479075	118488950	2	9825	0.0101781170483461
chr1	160317725	160327325	2	9550	0.0104712041884817
chr1	202695600	202705900	2	10250	0.00975609756097561
chr1	202716875	202734800	2	17850	0.00840336134453781
chr1	213144300	213154425	2	10075	0.00992555831265509
chr10	101635400	101647125	2	11675	0.00856531049250535
chr10	129897800	129915100	2	17225	0.00870827285921625
chr11	16766500	16776000	2	9450	0.0105820105820106
chr11	34111450	34122450	2	10950	0.0091324200913242
chr11	59412825	59421750	2	8875	0.0112676056338028
chr11	71712050	71731750	2	19600	0.0102040816326531
chr11	118917025	118926425	2	9350	0.0106951871657754
chr12	46752550	46765150	2	12550	0.00796812749003984
chr12	69650250	69659275	2	8975	0.011142061281337
chr14	21872575	21884475	2	11850	0.00843881856540084
chr14	58729900	58739625	2	9675	0.0103359173126615
chr15	39875825	39889225	2	13350	0.00749063670411985
chr17	33315250	33327375	2	12075	0.0082815734989648
chr17	34166625	34175775	2	9100	0.010989010989011
chr17	44107725	44117900	2	10125	0.00987654320987654
chr17	48457475	48467275	2	9750	0.0102564102564103
chr17	61881825	61897950	2	16075	0.00622083981337481
chr19	2107750	2119325	2	11525	0.00867678958785249
chr19	9671075	9682000	2	10875	0.00919540229885057
chr19	10787450	10803575	2	16050	0.00934579439252336
chr19	39209150	39219000	2	9800	0.0102040816326531
chr2	9989375	9999425	2	10000	0.01
chr2	152272300	152281325	2	8975	0.011142061281337
chr2	198277225	198286775	2	9500	0.0105263157894737
chr2	232317525	232328450	2	10875	0.00919540229885057
chr20	1422275	1437350	2	15025	0.00665557404326123
chr20	10619750	10630350	2	10550	0.00947867298578199
chr20	39790500	39799975	2	9425	0.0106100795755968
chr22	36911575	36923450	2	11825	0.00845665961945032
chr3	9508000	9519600	2	11550	0.00865800865800866
chr3	9778050	9789550	2	11450	0.00873362445414847
chr3	48218125	48227850	2	9675	0.0103359173126615
chr3	48662350	48671175	2	8775	0.0113960113960114
chr3	128986375	128995650	2	9225	0.010840108401084
chr3	156863300	156876925	2	13575	0.00736648250460405
chr4	3229700	3238775	2	9025	0.0110803324099723
chr4	93180925	93192725	2	11750	0.00851063829787234
chr5	115819875	115834075	2	14150	0.00706713780918728
chr5	137494350	137508050	2	13625	0.0110091743119266
chr5	146782250	146798475	2	16175	0.00618238021638331
chr6	15497975	15510200	2	12175	0.0082135523613963
chr6	32940025	32950375	2	10300	0.00970873786407767
chr6	36934925	36946550	2	11575	0.00863930885529158
chr7	6726100	6739525	2	13375	0.00747663551401869
chr7	30666600	30675900	2	9250	0.0108108108108108
chr8	30419825	30430375	2	10500	0.00952380952380952
chr8	73938025	73947225	2	9150	0.0109289617486339
chr9	35056125	35069350	2	13150	0.0114068441064639
chr9	74968900	74978525	2	9575	0.010443864229765
chr9	139395950	139407300	2	11300	0.00884955752212389
