# Supplementary material for: Large organized chromatin lysine domains help distinguish primitive from differentiated cell populations
Source: Nat Commun. 2021 Jan 21;12:499. doi: 10.1038/s41467-020-20830-9 (PMC7820432; doi:10.1038/s41467-020-20830-9)
Supplement: Supplementary file 3 — Supplementary Software [file 41467_2020_20830_MOESM3_ESM.zip › E022-H3K4me1_LOCKS.bed]

chr1	1135950	1347325	58	55250	23.8857142857143
chr1	2120525	2255050	58	73925	10.6153846153846
chr1	8403125	8541500	58	42050	22.2307692307692
chr1	10652750	10775525	58	37975	23.3617021276596
chr1	16374550	16564350	58	57700	20.8965517241379
chr1	21817650	22000575	58	38825	22.3529411764706
chr1	27809950	27958500	58	69600	14.35
chr1	54737725	54858125	58	69225	7.67741935483871
chr1	205156575	205322175	58	50350	23.7894736842105
chr10	80782575	80905600	58	58700	23.5555555555556
chr10	126688475	126774825	58	39850	18.4
chr11	683750	816325	58	46700	23.6153846153846
chr11	46258550	46411075	58	56675	21.5897435897436
chr11	63971600	64162875	58	52200	23.1875
chr11	65148150	65324375	58	53350	22.0487804878049
chr11	125009150	125242800	58	46275	21.906976744186
chr12	124844075	125013375	58	58325	22.9714285714286
chr13	41110675	41222175	58	27725	13.7692307692308
chr13	113327925	113436425	58	38550	22.4
chr14	77327725	77493300	58	56100	23.76
chr14	93454550	93576775	58	41950	18.6060606060606
chr14	99984675	100134800	58	59725	23.3076923076923
chr15	66909575	67064625	58	44000	22.5714285714286
chr15	67303300	67445150	58	50550	12.6724137931034
chr15	99169650	99298050	58	42675	21.3
chr16	604875	750700	58	46950	18.3125
chr16	3004200	3148025	58	53325	14.5
chr16	85137500	85284125	58	45275	18.2857142857143
chr16	85305550	85437075	58	42000	10.7142857142857
chr16	85449950	85609800	58	56400	12.6
chr16	89355325	89451200	58	48175	14.5
chr16	89451800	89551700	58	40925	11.2272727272727
chr17	773025	901775	58	34850	20.6153846153846
chr17	17566325	17716375	58	54625	14.3414634146341
chr17	25782400	25900175	58	43725	15.6216216216216
chr17	37712400	37828575	58	44275	17.2666666666667
chr17	46593500	46697650	58	35925	9.72727272727273
chr17	55433675	55564550	58	39175	16.8780487804878
chr17	75346250	75485800	58	88975	19.5
chr17	79251525	79405125	58	51650	23.9090909090909
chr17	79847275	80023250	58	47525	23.037037037037
chr19	18474100	18605475	58	45600	13.953488372093
chr19	45872075	46032000	58	37475	20.9166666666667
chr2	60632525	60764125	58	43750	21.28
chr2	121453075	121605800	58	54175	21.9259259259259
chr22	23479675	23624150	58	49975	19.8709677419355
chr22	36719825	36858850	58	56100	18.5714285714286
chr22	38597150	38745550	58	43275	21.7254901960784
chr22	42664325	42828750	58	50950	21.1666666666667
chr22	43263500	43400975	58	34550	21.4666666666667
chr3	50257725	50383625	58	53100	14.1818181818182
chr3	66448950	66547125	58	38750	15.3191489361702
chr5	176776075	176937750	58	53475	17.875
chr6	15206600	15322375	58	43300	13.71875
chr6	15322450	15400675	58	33375	12.5263157894737
chr6	41336900	41546400	58	55825	16.2033898305085
chr7	27120725	27250650	58	37625	21.8333333333333
chr7	47492200	47632150	58	42700	15.1818181818182
chr7	75845775	75984175	58	31150	23.2093023255814
chr7	101456850	101590225	58	36700	22
chr7	150635150	150787350	58	59200	17.0909090909091
chr8	128805050	128889875	58	54875	8.72222222222222
chr8	144543550	144690000	58	41975	20.6086956521739
chr9	124307575	124488100	58	40050	23.7692307692308
chr9	131783425	132000500	58	46700	22.2083333333333
chr9	137208300	137297975	58	51450	7.08823529411765
chr9	140007375	140176600	58	52100	15.8378378378378
chr11	72407850	72543625	57	42275	15.8333333333333
chr19	39125500	39228300	57	49475	21.76
chr2	232422225	232587875	57	48225	18
chr9	132141275	132269700	57	43475	17.7241379310345
chr13	99114925	99230850	56	41725	20.3333333333333
chr17	17721025	17855200	56	45000	19.9090909090909
chr2	220298525	220443450	56	57275	11.55
chr9	134497425	134615975	56	41950	20.3888888888889
chr20	61545800	61667925	55	45375	21.0769230769231
chr3	32819900	32942025	55	53325	18.9333333333333
chr9	130461200	130609550	55	33100	22.35
chr9	139415250	139525950	55	57725	14.6666666666667
chr6	3326300	3466950	54	37300	21.1724137931034
chr11	267650	372550	53	39950	21.9166666666667
chr11	2798775	2935725	53	39750	19.8235294117647
chr18	46414275	46548325	53	52250	20.3404255319149
chr3	185419600	185517225	53	27450	13.037037037037
chr9	127515200	127645150	53	33300	21.9428571428571
chr10	126776175	126851750	52	42750	20.8
chr10	71559600	71662400	51	34125	18.28125
chr11	67118925	67211750	51	35300	9.38888888888889
chr12	48123150	48245325	51	42150	20.8529411764706
chr13	114790875	114910100	51	38450	20.2941176470588
chr19	4277325	4416600	51	39650	17.7931034482759
chr2	240123025	240232650	51	34575	18
chr8	1685550	1803150	51	30900	21.2
chr14	103480975	103607625	50	34400	20.0384615384615
chr19	49897600	50019200	50	34525	15.9090909090909
chr17	1899100	2042600	49	36550	19.5090909090909
chr19	55573500	55692075	49	34350	19.6610169491525
chr2	176931275	177054875	49	37925	19.1304347826087
chr9	139828275	139982575	49	36275	18.2631578947368
chr10	80905725	81035400	48	51625	16.0740740740741
chr3	147072300	147142800	48	33225	11.4583333333333
chr1	11734750	11867650	47	37975	17.5454545454545
chr11	1927775	2037150	47	32725	15.6818181818182
chr17	55926250	56034350	47	45300	8.5
chr3	194869325	194993025	47	33675	17.2459016393443
chr5	149815925	149910050	47	38000	11.0454545454545
chr1	19713050	19814375	46	38775	19.2142857142857
chr15	40526375	40676850	46	46125	16.9767441860465
chr17	38612800	38721700	46	29350	17.609756097561
chr19	1205000	1296400	46	47000	14.625
chr20	62083750	62206850	46	33625	17.4838709677419
chr1	31270600	31384300	45	32850	17.4
chr1	64934950	65011500	45	25025	10.7777777777778
chr1	164543450	164641150	45	35900	14
chr20	31319200	31411525	45	32825	11.2238805970149
chr8	30240075	30325150	45	36500	11.2941176470588
chr8	128890800	128963750	45	33400	10.3333333333333
chr1	39592600	39697050	44	32425	10.1666666666667
chr1	56960175	57047150	44	32600	17.8260869565217
chr10	72968675	73040050	44	35200	14.8695652173913
chr15	65094125	65209100	44	40150	18
chr3	129245075	129347325	44	41200	16.8
chr5	14197225	14285125	44	25600	14.7777777777778
chr11	44774475	44916350	43	37600	16.6122448979592
chr14	77495300	77625575	43	42450	15.9692307692308
chr8	142356450	142465075	43	37375	16.9411764705882
chr9	139538500	139664500	43	33325	14.9056603773585
chr17	38443600	38531300	42	42325	13.65
chr7	5549350	5683350	42	36300	15
chr16	70713125	70795625	41	39550	6.26666666666667
chr22	50675850	50766400	41	33850	16.9
chr4	961500	1049975	41	26550	13.6170212765957
chr4	2743525	2884350	41	33650	15.2727272727273
chr7	55567850	55641900	41	23100	15.04
chr1	46908200	47024550	40	29375	16.5333333333333
chr10	114801925	114868300	40	23900	11.7777777777778
chr14	89852225	89933725	40	23975	16.8
chr15	65615425	65716625	40	38175	15.0666666666667
chr8	38260425	38343600	40	32250	16.4
chr12	3185475	3297750	39	26075	15.6470588235294
chr14	69378650	69449925	39	36450	8.47727272727273
chr15	96863950	96913850	39	30025	3.09090909090909
chr16	67182875	67284200	39	35425	15.9555555555556
chr17	76296650	76388950	39	41925	15.9428571428571
chr19	15383575	15444300	39	24150	13.8823529411765
chr22	46867675	46993225	39	29925	15.3913043478261
chr6	157158900	157212375	39	17875	12
chr9	37985025	38074725	39	38050	15.8333333333333
chr1	21588025	21673300	38	40175	12.6292134831461
chr1	156782925	156906125	38	27325	15.2173913043478
chr10	114738800	114791925	38	17725	11.448275862069
chr10	123871675	123952550	38	29450	11.4736842105263
chr15	68850525	68935925	38	23900	13.8095238095238
chr18	55841175	55956750	38	24550	15.72
chr19	1438000	1514350	38	26425	14.3571428571429
chr19	55849650	55920400	38	33200	9
chr2	106356550	106429075	38	19275	14.4
chr5	149961550	150054225	38	24725	15.1428571428571
chr1	17836125	17916675	37	40425	9.31914893617021
chr16	85609850	85687525	37	47725	6.60377358490566
chr3	14432925	14505575	37	30225	10.4
chr3	46965275	47040525	37	27600	11.2452830188679
chr5	139013100	139092575	37	57875	5
chr1	6500075	6581200	36	26750	14.7428571428571
chr1	38454600	38563575	36	29475	9.61111111111111
chr15	77774950	77870150	36	28625	13.3333333333333
chr16	81462775	81551775	36	27300	14.8780487804878
chr17	36713875	36776575	36	30725	11.1764705882353
chr17	48171900	48262500	36	30700	13.9130434782609
chr19	19546900	19652700	36	32375	14.3636363636364
chr20	56229600	56294325	36	25675	9.68
chr3	57993725	58058275	36	33575	8.11764705882353
chr9	130677625	130745675	36	36050	8.94444444444444
chr14	99681200	99744200	35	27025	14.7457627118644
chr17	2747575	2813125	35	22425	7.88888888888889
chr2	99053425	99110900	35	19925	13.8947368421053
chr3	42054250	42141400	35	25575	9.83333333333333
chr16	11654525	11737075	34	23500	13.3809523809524
chr17	55582475	55639150	34	23550	6
chr17	63511525	63591225	34	27950	10.3055555555556
chr20	45931650	46002000	34	40525	11.3
chr5	79424075	79526550	34	29500	13.375
chr7	70145350	70217275	34	21525	14.1
chr7	131186575	131243825	34	32000	6.36842105263158
chr10	22933000	23004350	33	17700	12.6470588235294
chr12	115087325	115150500	33	28525	10.2666666666667
chr14	91815400	91885675	33	33900	10.8333333333333
chr15	31611825	31669775	33	28600	7.91666666666667
chr17	47925150	47993775	33	18900	13.025641025641
chr19	18358650	18457350	33	29175	12.7008547008547
chr2	235849125	235922150	33	35025	14
chr6	26182950	26250025	33	21075	11.2093023255814
chr9	92069425	92122775	33	18100	11.9259259259259
chr12	52207575	52267700	32	27775	9.35135135135135
chr16	73053375	73105875	32	27575	12.3333333333333
chr17	27322775	27406225	32	28900	12.3809523809524
chr17	36559200	36626750	32	36975	7.18867924528302
chr2	102349325	102398200	32	20725	13.6129032258065
chr2	121608825	121677850	32	27250	8.86274509803922
chr20	3712475	3802375	32	29150	13.2888888888889
chr22	40571600	40636925	32	25150	11.6216216216216
chr6	7106425	7177175	32	25075	10.4057971014493
chr6	10554175	10603275	32	21200	9.09859154929577
chr1	157948375	158031000	31	30750	10.5217391304348
chr10	71071925	71122550	31	26350	6.05555555555556
chr11	818375	877075	31	30950	11.65
chr11	44948900	45002400	31	27250	7.47619047619048
chr13	100601650	100650500	31	25825	12.4705882352941
chr17	6338250	6414200	31	23325	7.20833333333333
chr18	60397275	60458350	31	21575	11.4
chr20	30147300	30200675	31	24625	8.6530612244898
chr22	26944950	26988625	31	21925	7.25925925925926
chr22	30591375	30659750	31	21950	12.390243902439
chr3	181405225	181449400	31	22800	4.81739130434783
chr16	67420775	67469900	30	22300	10.8148148148148
chr2	43395150	43458475	30	25375	10.5555555555556
chr2	97522325	97599675	30	30025	11.875
chr2	129037900	129081775	30	28400	5.42372881355932
chr20	48274100	48334750	30	16600	12.1463414634146
chr3	50518550	50588400	30	19950	10.7142857142857
chr4	1746150	1799700	30	23175	7.89473684210526
chr8	41126250	41181450	30	18100	11.6842105263158
chr1	12200325	12269500	29	19350	11.8461538461538
chr1	22223100	22290625	29	30925	11.2758620689655
chr1	32204575	32266125	29	24600	7.85454545454545
chr1	33160950	33241175	29	26300	11.9154929577465
chr1	43388825	43445875	29	31050	8.7741935483871
chr10	35698050	35762300	29	18775	11.9407407407407
chr10	79621500	79671575	29	24150	11.2444444444444
chr12	106490800	106540050	29	24950	6.36363636363636
chr19	13117650	13194850	29	30325	11
chr2	36579675	36624325	29	19500	8.28571428571429
chr6	15421150	15449850	29	14550	7.16666666666667
chr10	5587700	5638925	28	14000	11.5409836065574
chr10	45444700	45497250	28	22675	7.49090909090909
chr11	61446575	61501350	28	20750	11.0909090909091
chr11	120039250	120127325	28	20650	10.8363636363636
chr16	57807975	57897950	28	21800	11.3211009174312
chr17	76869925	76935875	28	19375	11.4
chr19	973725	1031150	28	17225	11.4375
chr19	49617000	49669525	28	19250	8.30769230769231
chr2	85453600	85506200	28	28700	10.4761904761905
chr20	62666575	62724075	28	24250	7.31707317073171
chr8	145003250	145069025	28	35075	8.92307692307692
chr9	127018775	127063175	28	22025	11.4418604651163
chr10	88580325	88633150	27	18500	11.1111111111111
chr12	6301975	6344825	27	22675	8.34782608695652
chr16	88809350	88860425	27	29850	8.18604651162791
chr17	41149450	41195350	27	20175	8.76363636363636
chr19	908850	963925	27	24725	9.27272727272727
chr19	45571725	45642000	27	24400	7.68421052631579
chr19	55969550	56007200	27	18450	10.9655172413793
chr9	138966575	139015275	27	24550	10.5925925925926
chr15	65039825	65075600	26	13700	5.2972972972973
chr16	49855275	49902875	26	20400	8.55737704918033
chr2	127821825	127866100	26	21700	8.4390243902439
chr20	61843850	61906525	26	20525	7.63076923076923
chr3	51974725	52062900	26	26700	10.2
chr3	61663525	61695750	26	19350	4.60869565217391
chr4	10093175	10125800	26	21075	4.63157894736842
chr4	37972000	38010425	26	12575	9.48936170212766
chr5	141657450	141709100	26	22000	8.18181818181818
chr8	22405700	22463775	26	32125	6.45569620253165
chr8	141596850	141648325	26	21900	4.61904761904762
chr9	130281575	130342325	26	29175	4.74193548387097
chr9	132346625	132405125	26	19175	9.65217391304348
chr1	8711975	8779200	25	16250	9.31914893617021
chr1	18953800	18988550	25	19475	7.54285714285714
chr1	41819525	41874325	25	26275	3.41414141414141
chr1	201644275	201723825	25	25650	8.91666666666667
chr11	922150	959325	25	15350	10.0952380952381
chr11	12695225	12729925	25	16950	10
chr12	6927075	6983350	25	18925	9.89130434782609
chr12	122207775	122252800	25	21575	6.4390243902439
chr15	41195950	41253400	25	22400	6.94545454545455
chr17	42161500	42201750	25	20275	6.51851851851852
chr2	223154075	223185600	25	17100	6.08510638297872
chr2	238480350	238539800	25	19625	8.93506493506493
chr6	10381100	10435100	25	24850	5.6078431372549
chr6	44183775	44244375	25	24450	10.037037037037
chr7	131285125	131341100	25	19150	8.18181818181818
chr8	37637650	37689025	25	25675	4.06153846153846
chr1	19227550	19292850	24	25950	7.52727272727273
chr11	67758450	67819625	24	20450	9.43396226415094
chr12	52398150	52446750	24	17775	8.25
chr15	90930800	90969500	24	15075	9.30434782608696
chr15	99327525	99375350	24	20925	8.8421052631579
chr16	9023075	9061675	24	18950	9.2
chr19	1122850	1189725	24	22275	9.45454545454546
chr19	2028250	2070200	24	19675	8.95238095238095
chr19	2446325	2507425	24	16500	8.89795918367347
chr19	39614925	39662675	24	25200	8.95
chr19	50353300	50382800	24	14375	4.76363636363636
chr2	45152950	45183850	24	22375	6.33333333333333
chr2	64474225	64505475	24	15300	6.78947368421053
chr2	119563675	119617450	24	23375	8.05464480874317
chr2	206544400	206587500	24	17750	7.47540983606557
chr20	22536700	22571925	24	15200	8.85714285714286
chr4	6903650	6966150	24	22550	8.74418604651163
chr4	111530225	111565025	24	20250	7.5
chr5	87955325	87991475	24	17150	6
chr6	159216550	159240825	24	12950	2.76923076923077
chr7	20815575	20840400	24	13025	5.5
chr7	150054400	150104600	24	29875	4.90322580645161
chr8	20111700	20162200	24	18400	8.6984126984127
chr9	112857200	112895200	24	17600	6.56410256410256
chr9	131637950	131685175	24	17850	7.51898734177215
chr9	134267950	134319450	24	28925	5.03896103896104
chr1	3585250	3664675	23	20550	8.83168316831683
chr10	126135450	126170800	23	18975	6.35294117647059
chr11	75024850	75063900	23	23900	5.6
chr12	125015825	125058950	23	29075	5
chr14	74178875	74231850	23	26900	5.47368421052632
chr16	75113600	75153550	23	19875	6.05970149253731
chr17	77750175	77790200	23	27025	4.43835616438356
chr17	78992125	79041675	23	18275	9.13513513513514
chr17	79447600	79521250	23	24375	7.29166666666667
chr19	6723125	6773725	23	17175	7.1965811965812
chr19	12876600	12918500	23	18875	8.81481481481481
chr22	39598700	39651875	23	23925	6
chr22	45334775	45375575	23	17825	8.2
chr3	48465525	48519900	23	19800	9.33793103448276
chr3	184275925	184323225	23	23950	7.71428571428571
chr5	154128575	154173700	23	21150	8.07692307692308
chr6	2839825	2878650	23	15150	8.77777777777778
chr7	150796575	150841700	23	16975	8.91803278688525
chr9	131123975	131191400	23	22275	8.65573770491803
chrX	39938300	39968275	23	21775	5.68181818181818
chr1	22571750	22602450	22	12750	6.10810810810811
chr1	156021725	156061025	22	16950	6
chr1	156065675	156100650	22	20700	6.85185185185185
chr10	104371050	104439500	22	35425	7.72
chr11	61511900	61545325	22	16725	3.75
chr12	6417500	6455800	22	23425	5.75757575757576
chr12	65059425	65089750	22	13100	7.75
chr15	89901675	89960175	22	25750	8.28571428571429
chr16	84741400	84776350	22	12900	8.55172413793103
chr17	7451625	7495350	22	20225	8.78260869565217
chr2	207986875	208032625	22	18200	8.8
chr2	232220375	232266150	22	17850	8.29333333333333
chr5	133838750	133892625	22	23100	6.28571428571429
chr5	149509325	149547375	22	17850	7.42857142857143
chr6	33736575	33783700	22	21925	8.67741935483871
chr7	101915400	101962600	22	14300	8.66666666666667
chr7	130575975	130611400	22	11225	6.84210526315789
chr7	157127750	157152525	22	12400	7.4
chr9	138881325	138914175	22	18925	4.3125
chr1	43995100	44032025	21	23200	8.3
chr10	21782800	21825250	21	22525	6.81818181818182
chr10	72190575	72261325	21	22225	6.90697674418605
chr10	74002450	74037575	21	15700	7
chr10	135038225	135081425	21	14625	8.25
chr11	65324500	65363225	21	16925	8.24
chr14	89803300	89840050	21	14050	7.72413793103448
chr15	77891950	77928725	21	21500	6.29411764705882
chr17	58211750	58246200	21	16050	7.52
chr19	1825850	1865875	21	19575	7.72727272727273
chr19	5942100	5980225	21	20350	4.63414634146341
chr19	10980525	11009575	21	17850	3.21428571428571
chr2	47259025	47316650	21	22025	6.04651162790698
chr2	85632425	85666675	21	18275	8.13793103448276
chr2	218774000	218816425	21	19125	5.7
chr22	19940625	19989725	21	17100	8
chr6	35684375	35711350	21	16125	3.32258064516129
chr6	37089250	37113575	21	17050	2.08695652173913
chr8	145720225	145756475	21	21975	2.88524590163934
chr1	2454150	2488450	20	18375	3.81609195402299
chr1	109780350	109828250	20	18525	7.42592592592593
chr11	123048975	123090400	20	13950	7.06666666666667
chr12	57606475	57641050	20	24550	3.8695652173913
chr16	4338150	4379550	20	21425	4.28205128205128
chr20	10628350	10656425	20	15900	3.875
chr20	60924975	60964625	20	27800	6.61538461538461
chr3	50160625	50211675	20	24775	5.47727272727273
chr4	13523850	13551150	20	16000	4.52631578947368
chr5	115888150	115914550	20	10375	5.31578947368421
chr8	145536175	145563275	20	11500	4.70175438596491
chr9	136720125	136760225	20	19825	7.66666666666667
chr9	140557500	140593125	20	21150	6.07142857142857
chr1	36815425	36868000	19	15925	7.19565217391304
chr1	204041450	204083050	19	28275	3.54285714285714
chr1	226285450	226316675	19	11000	6.20689655172414
chr10	134201050	134243750	19	24450	3.72277227722772
chr11	554000	580575	19	13950	4.3
chr11	73011575	73055850	19	21475	6.49230769230769
chr12	120658850	120704100	19	26375	4.73333333333333
chr14	105931100	105958775	19	18425	3.58208955223881
chr15	53075275	53099150	19	20025	1.45454545454545
chr17	7736400	7762750	19	13525	6.36923076923077
chr17	71274675	71322025	19	16550	5.92982456140351
chr18	3592225	3611725	19	10925	5.80645161290323
chr2	105458625	105490600	19	15550	6.83333333333333
chr2	175633275	175661600	19	11150	4.20512820512821
chr20	17616025	17638025	19	10125	3.5
chr21	46823300	46860025	19	28175	2.31372549019608
chr22	34221625	34251125	19	13775	7.03448275862069
chr22	39671775	39716875	19	21050	6.75
chr6	167635025	167663525	19	16275	4.93877551020408
chr7	1263450	1292275	19	11825	6.27586206896552
chr7	2645450	2687300	19	24875	4.5
chr7	96618000	96657075	19	18325	5.20300751879699
chr7	156791800	156816000	19	16975	2.54838709677419
chr8	30388700	30414225	19	15900	5.33333333333333
chr9	34547825	34593525	19	19925	5.37931034482759
chr11	57071000	57111025	18	16675	5.95744680851064
chr11	62303375	62331575	18	17600	5
chr16	2053550	2099025	18	21850	6.5631067961165
chr17	48334875	48361450	18	14500	4.0655737704918
chr18	8608275	8630300	18	10300	5.22727272727273
chr19	8506275	8527575	18	9400	5.94285714285714
chr2	70330575	70360800	18	10400	5.52727272727273
chr22	27028425	27077975	18	19800	5.26315789473684
chr22	28169200	28201150	18	19850	5.57142857142857
chr22	34268025	34299075	18	15400	5.09090909090909
chr22	37879275	37910825	18	14675	5.28301886792453
chr22	50339600	50364775	18	13975	5.86885245901639
chr4	87951350	87971000	18	8800	3.79310344827586
chr5	123974625	124006900	18	12925	6.40816326530612
chr5	140855075	140896550	18	17825	6.20588235294118
chr6	35435325	35480875	18	20725	5.3013698630137
chr7	2532750	2571075	18	25350	4.17391304347826
chr7	2836550	2870550	18	20125	6.6875
chr9	136796175	136828575	18	13950	6.70588235294118
chr10	102746100	102779200	17	12375	5.81081081081081
chr11	118475375	118496925	17	15075	1.5609756097561
chr11	119577000	119601550	17	15375	1.55813953488372
chr12	3304950	3328475	17	9375	6.0655737704918
chr12	120523350	120561625	17	15525	5.70967741935484
chr14	57260725	57284875	17	16425	5.66666666666667
chr15	40372975	40408625	17	21700	4.06779661016949
chr15	70369975	70396800	17	15850	3.90909090909091
chr15	75061025	75093200	17	14750	5.69230769230769
chr17	27451400	27486900	17	14750	4.94736842105263
chr17	42611125	42640400	17	15225	3.78
chr17	48609225	48643375	17	15475	5.26923076923077
chr17	76113225	76141725	17	13525	5.45454545454545
chr18	46351750	46395675	17	16750	4.61290322580645
chr19	13943900	13962725	17	13325	2.08
chr19	41098325	41131925	17	16125	5.04201680672269
chr19	50166525	50195800	17	12425	5.51351351351351
chr20	57224275	57250625	17	9800	4.83870967741935
chr20	57414100	57431450	17	12675	2.96
chr20	62570150	62614150	17	19950	4.8
chr3	53266700	53313100	17	17700	5.22222222222222
chr3	140788550	140814150	17	15125	5.04347826086957
chr3	195611900	195642375	17	14775	3.98165137614679
chr6	107921125	107943000	17	8500	6.11764705882353
chr8	8726600	8751850	17	12350	5.23076923076923
chr9	129421100	129453400	17	15350	5.6
chr9	139083750	139097750	17	7825	4.61538461538461
chr9	140187525	140215875	17	17375	3.31428571428571
chr1	64237850	64266475	16	20575	5.68
chr1	154970450	154992575	16	15100	4.36363636363636
chr1	155033750	155067350	16	17125	5.74545454545455
chr1	160063600	160095000	16	14350	5.76
chr1	243633375	243661700	16	14525	3.98130841121495
chr10	21567425	21588900	16	12475	3.16279069767442
chr10	102483875	102510525	16	14175	5.77777777777778
chr10	105405275	105445625	16	13850	5.47368421052632
chr11	31818350	31849475	16	25850	2.25714285714286
chr11	66078650	66116150	16	18175	2.91463414634146
chr12	113900100	113923700	16	16250	3.3125
chr13	112707525	112734450	16	13525	4.69565217391304
chr15	27002350	27019600	16	7550	5.5
chr15	37385325	37406025	16	10500	4.41379310344828
chr15	62740100	62767075	16	9550	4.91358024691358
chr15	89525000	89547500	16	14725	2.66666666666667
chr15	93446025	93466275	16	6925	5.68421052631579
chr15	93598850	93618225	16	13325	3.48387096774194
chr16	21518275	21539350	16	10275	5.875
chr17	43298325	43340475	16	15150	5.6875
chr17	44256325	44273150	16	9675	2.38888888888889
chr17	46063800	46104525	16	16875	5.49473684210526
chr19	4968075	4989250	16	11450	4.17142857142857
chr19	40909900	40932575	16	8750	4.52459016393443
chr2	97192775	97216575	16	9625	4.1025641025641
chr2	145260900	145282525	16	10500	4.71698113207547
chr2	173290800	173307500	16	11000	1.83783783783784
chr2	201170200	201184600	16	9175	5.37931034482759
chr20	31043950	31074225	16	19525	3.80487804878049
chr20	62458300	62497775	16	19800	4.70588235294118
chr21	46114800	46144325	16	16150	5.81818181818182
chr6	112178475	112195200	16	5575	5.27272727272727
chr7	100063450	100092250	16	12600	5.31707317073171
chr7	157189625	157207475	16	9375	3.25714285714286
chr8	145683950	145712175	16	15375	3.67441860465116
chr9	116353350	116386400	16	15300	5.3
chrX	25020025	25041350	16	8850	5.64285714285714
chr1	6319600	6338950	15	10075	3.14285714285714
chr1	223899650	223926750	15	11450	3.55769230769231
chr1	230260450	230283650	15	9075	5.29113924050633
chr10	8084050	8107100	15	20475	0.823529411764706
chr10	33226875	33251325	15	11650	3.45679012345679
chr10	74068275	74097025	15	18000	2.76363636363636
chr11	118015850	118051850	15	13750	4.06849315068493
chr12	114830850	114852700	15	9850	3.64444444444444
chr13	28527525	28555050	15	13675	3.94392523364486
chr14	21987325	22012625	15	15575	2.57142857142857
chr14	105125750	105175600	15	26950	4.13793103448276
chr15	89437500	89457200	15	13550	4.09302325581395
chr16	750900	779550	15	12600	4.69230769230769
chr16	4417650	4445600	15	19375	4.48275862068965
chr17	2283775	2311025	15	12025	5.48
chr17	41602350	41634025	15	16400	4
chr17	59471150	59494825	15	14600	2.44155844155844
chr17	74519000	74547375	15	14175	3.25
chr19	49116700	49150575	15	21350	3.17647058823529
chr2	25472075	25509825	15	16625	5
chr2	161243925	161266150	15	8200	5.35714285714286
chr3	134069700	134097825	15	17225	4.44444444444444
chr4	1711625	1731000	15	8775	3.96078431372549
chr4	4853825	4874450	15	13175	3.93333333333333
chr5	75779500	75801275	15	9100	5.05555555555556
chr6	33377175	33402275	15	15500	5.2972972972973
chr6	44084875	44106800	15	7775	5.51515151515152
chr6	100894350	100917725	15	11800	5.51724137931035
chr9	136834475	136860475	15	15200	4
chr1	25885700	25908400	14	9525	4.78947368421053
chr1	27317550	27339925	14	17900	2.4
chr1	27665975	27694525	14	12550	3.02608695652174
chr1	156382400	156410050	14	12325	4.9873417721519
chr1	204302175	204332925	14	14450	4.19047619047619
chr1	221049725	221070050	14	12175	2.28571428571429
chr10	131754475	131770925	14	11425	1.92307692307692
chr11	2157075	2173325	14	7475	2.96969696969697
chr11	44742725	44766550	14	11200	4.07058823529412
chr11	64609125	64639600	14	17225	3.6551724137931
chr11	68077425	68111675	14	17725	4.86666666666667
chr11	69511650	69528100	14	9575	3.64705882352941
chr11	128442800	128457950	14	7075	4.14545454545455
chr12	7031125	7063500	14	16525	4.85714285714286
chr12	32589275	32610775	14	7975	4.11594202898551
chr12	51775625	51789475	14	7075	4.54545454545455
chr12	54762025	54788150	14	13550	4.76363636363636
chr14	21555125	21578325	14	12100	4.88888888888889
chr14	36972900	36994850	14	12550	3.04
chr15	89147250	89173875	14	14400	5.01694915254237
chr16	17469450	17492525	14	8900	2.79365079365079
chr17	4479100	4511400	14	12300	4.3125
chr17	7107600	7128500	14	13325	2.74285714285714
chr17	29813850	29841450	14	11350	4.88
chr17	35275300	35307725	14	21975	3.12087912087912
chr17	48124750	48142450	14	10500	2
chr17	70101100	70123550	14	9400	4.27272727272727
chr17	74115425	74143900	14	18425	3.90384615384615
chr17	76246225	76277925	14	17575	4.40625
chr17	76402575	76419600	14	8750	3.95348837209302
chr19	13200925	13215450	14	9275	2.66666666666667
chr19	46906950	46920600	14	8150	2.85714285714286
chr19	48821675	48837600	14	8150	4.13793103448276
chr2	111486650	111510700	14	9225	5.10526315789474
chr2	173313600	173330525	14	7425	4.26086956521739
chr20	25507075	25535075	14	10150	5.08571428571429
chr20	36021475	36051775	14	16850	3.11627906976744
chr21	45659225	45671700	14	8075	2.88
chr22	45391800	45411025	14	8350	2.82142857142857
chr4	666825	684325	14	10000	3.29824561403509
chr5	1501775	1525200	14	16875	3.1875
chr5	2747600	2760000	14	7150	5.11111111111111
chr5	6711825	6732400	14	9925	4.4
chr5	180224575	180244550	14	9400	4.26506024096386
chr6	41691000	41704825	14	7575	4.10526315789474
chr7	2138675	2157000	14	9975	4.28571428571429
chr9	126116075	126140825	14	15600	3.4468085106383
chr9	133708875	133723675	14	7575	3
chrX	40000025	40018225	14	12550	3.75
chr1	23878175	23896325	13	12200	3.2
chr1	26481150	26505125	13	11650	3.92079207920792
chr1	50880800	50897075	13	11250	1.61290322580645
chr1	206857450	206883275	13	14250	3.92857142857143
chr1	226060850	226087975	13	12450	4.2
chr10	43890050	43905675	13	9800	2.51851851851852
chr10	73376025	73401450	13	12075	2.625
chr10	101279475	101301250	13	14650	3.8125
chr11	1566550	1595950	13	16275	3.38888888888889
chr11	3172950	3191625	13	12750	3
chr11	94380500	94391850	13	7800	2.3030303030303
chr12	4377650	4392025	13	9750	2
chr12	53603000	53636400	13	19650	2.7719298245614
chr12	95592775	95603800	13	7150	2.29411764705882
chr14	57359450	57372900	13	8075	3.12
chr14	61103575	61125975	13	14450	2.71428571428571
chr14	71107075	71125075	13	9250	4.49122807017544
chr14	98096850	98106925	13	4950	4.27777777777778
chr15	68111800	68137900	13	18400	2.0625
chr16	70441450	70474425	13	15150	4.2112676056338
chr16	81741400	81752950	13	5975	2.15
chr17	4750150	4764550	13	9650	1.92857142857143
chr17	37024050	37057975	13	23625	2.51612903225806
chr17	38254250	38281225	13	16050	2.73846153846154
chr17	40162575	40181175	13	9050	4.23076923076923
chr17	45916850	45935850	13	8775	3.25373134328358
chr17	77898000	77917175	13	11100	4.04651162790698
chr17	80185825	80201450	13	12775	0.8125
chr19	35485300	35496525	13	7350	4.125
chr2	219146625	219160500	13	9225	2.16129032258065
chr20	21486100	21504200	13	13725	1.03448275862069
chr21	45552500	45567550	13	7700	2.88135593220339
chr21	46737325	46757200	13	11725	4.52631578947368
chr22	37941000	37966950	13	15475	1.744
chr22	39255950	39270225	13	9575	4.19047619047619
chr3	46598750	46628625	13	12600	4.34883720930233
chr3	48589375	48603675	13	10300	1.36
chr3	72421750	72442625	13	7550	3.28
chr5	1874275	1888275	13	10125	3.1
chr5	3590675	3603025	13	5925	3.47368421052632
chr5	76923725	76941900	13	8400	4.09090909090909
chr5	124064850	124087850	13	12175	4.16666666666667
chr5	141214225	141241850	13	18800	2.34408602150538
chr6	31124500	31144050	13	11725	4.07407407407407
chr6	34104025	34123000	13	12725	4.3030303030303
chr6	158400575	158426025	13	11975	2.85
chr7	100932825	100947425	13	8475	2.42666666666667
chr7	150019850	150039900	13	12125	2.18181818181818
chr8	37738025	37762400	13	11775	3.59420289855072
chr9	109630950	109643675	13	7450	4.56
chr9	126767475	126785175	13	12775	2.27777777777778
chr1	1092325	1112675	12	11075	3.16129032258065
chr1	26735275	26749825	12	10450	1.39024390243902
chr1	29562500	29587500	12	12150	3.95238095238095
chr1	37494850	37510100	12	9475	2.59701492537313
chr1	91171550	91196550	12	15000	1.92857142857143
chr1	203476225	203495525	12	12075	3.46341463414634
chr1	205627950	205650625	12	13025	2.70967741935484
chr10	106076500	106100325	12	18925	2.24242424242424
chr10	126328775	126344275	12	9400	3.5
chr11	2396600	2412875	12	12075	2.59259259259259
chr11	12736325	12747800	12	6475	3.2
chr11	118765750	118801775	12	24225	4.05633802816901
chr11	124608550	124633700	12	12550	3.94202898550725
chr12	133064900	133090425	12	14200	4.06
chr13	52206575	52222275	12	8000	3.88636363636364
chr14	54409500	54424050	12	8050	2.44827586206897
chr14	59091600	59106725	12	9600	3.33333333333333
chr14	65164800	65197025	12	22550	1.70707070707071
chr15	40720975	40749450	12	17275	2.72380952380952
chr16	115925	136600	12	15400	2.73239436619718
chr16	31140550	31155100	12	9325	1.72413793103448
chr16	87898175	87915850	12	7950	3.66666666666667
chr17	27036675	27056525	12	12575	1.58878504672897
chr17	48276700	48292225	12	10775	2.81481481481481
chr17	73072375	73092675	12	11225	2.13698630136986
chr17	73536400	73554850	12	7975	3.30769230769231
chr19	7980425	7994275	12	9025	2.71698113207547
chr19	11194650	11208350	12	6325	3.3015873015873
chr19	39888100	39907700	12	11925	2.06315789473684
chr19	40772050	40793025	12	11425	2.43564356435644
chr19	41692200	41702925	12	7275	2.17647058823529
chr19	48110950	48131650	12	11550	2.70422535211268
chr19	56615900	56633600	12	12575	1.83333333333333
chr2	19546900	19563525	12	9550	2.13559322033898
chr2	66659200	66674350	12	8525	2.26315789473684
chr2	71113600	71134900	12	10250	3.6551724137931
chr2	75060450	75079675	12	10050	2.96153846153846
chr2	202827700	202844150	12	8250	3.73913043478261
chr2	219257650	219272750	12	9300	2
chr20	36532075	36547900	12	8550	4
chr20	55963875	55978000	12	9800	3.81818181818182
chr21	47390200	47404325	12	10025	1.76923076923077
chr22	38019425	38039400	12	11175	3.81818181818182
chr22	39914725	39933975	12	11150	2.75675675675676
chr22	42303525	42317000	12	7775	3.28888888888889
chr3	62350775	62365375	12	11275	1.05882352941176
chr3	64663750	64674725	12	5675	4
chr3	128199125	128216600	12	14150	2.74193548387097
chr4	1394850	1402325	12	4475	1.9
chr4	53726125	53750625	12	10425	3.93333333333333
chr5	124033975	124045500	12	7325	1.61538461538462
chr5	172285650	172300975	12	8375	3.51898734177215
chr6	3155900	3168650	12	7800	2.8
chr6	33574400	33604725	12	13375	4.04109589041096
chr6	99272525	99296700	12	13125	3.31818181818182
chr7	1490025	1501650	12	7900	2.42105263157895
chr7	105275700	105297950	12	14600	1.65680473372781
chr7	121939725	121957525	12	10375	2.51685393258427
chr8	480725	497100	12	7475	3.40740740740741
chr9	129371975	129390000	12	14575	1.26190476190476
chr1	6294450	6310525	11	10300	3.10526315789474
chr1	15266325	15277450	11	6450	2.29411764705882
chr1	16274725	16288400	11	7600	3.5
chr1	17018400	17030775	11	8450	0.96
chr1	39451125	39468125	11	10050	2.31578947368421
chr1	45264675	45280925	11	9625	3.41666666666667
chr1	54924950	54957300	11	16750	3.5047619047619
chr1	63781900	63797275	11	12225	2
chr1	156624700	156647950	11	18850	1.55555555555556
chr1	211499550	211514525	11	7025	3.55555555555556
chr1	214150275	214164075	11	10150	1.68181818181818
chr1	226838150	226853150	11	8950	1.48148148148148
chr1	234734500	234749375	11	7700	2.74193548387097
chr10	22899425	22915100	11	7225	3.25
chr10	130335900	130343350	11	5575	0.871794871794872
chr11	45100050	45115300	11	9625	3.27272727272727
chr11	46925200	46941375	11	9800	1.92592592592593
chr11	62618600	62630850	11	6825	2.6
chr11	63673075	63689100	11	12725	1.85
chr11	63853650	63863875	11	7250	2.45
chr11	65546600	65561025	11	8475	2.35087719298246
chr11	67884475	67897275	11	8425	3.27272727272727
chr11	117679700	117704350	11	11275	2.45833333333333
chr11	134136475	134148025	11	7000	2.36
chr12	46650700	46664325	11	7325	3
chr12	52624325	52644725	11	10625	2.83464566929134
chr12	113666575	113686475	11	9425	3.20300751879699
chr12	125395250	125409200	11	9475	1.9375
chr13	22242600	22251000	11	5275	1.92307692307692
chr14	65223500	65236100	11	8325	2.48484848484848
chr14	73694700	73712650	11	11600	2.55072463768116
chr15	60681875	60693500	11	7175	2.15384615384615
chr15	74603875	74621325	11	8400	2.88888888888889
chr16	11586825	11601075	11	7575	2.80645161290323
chr16	11758575	11772150	11	10900	1.125
chr16	29814650	29837550	11	14750	2.75
chr16	86597100	86613900	11	10600	1.44578313253012
chr17	14199900	14221875	11	14025	3.13253012048193
chr17	30810000	30825675	11	9300	1.90163934426229
chr17	36897075	36910425	11	8300	1.37209302325581
chr17	48697000	48708475	11	5975	2.0655737704918
chr17	48977250	48998750	11	11750	2.6969696969697
chr17	71331850	71365775	11	14250	3.33333333333333
chr17	75309200	75322600	11	9675	1.61538461538462
chr18	46302675	46310350	11	5550	2.43478260869565
chr18	56512900	56538925	11	15725	3.33774834437086
chr19	860600	874000	11	7125	2.62337662337662
chr19	7921850	7940100	11	11625	2.84507042253521
chr19	56150525	56170850	11	11000	2.46153846153846
chr2	45227325	45242000	11	9850	3.23076923076923
chr2	64071000	64083150	11	8625	1.7037037037037
chr2	157176325	157191750	11	8400	2.46153846153846
chr2	175190275	175209875	11	14025	3.53488372093023
chr2	200320025	200336275	11	11475	3.14285714285714
chr2	231576825	231588525	11	5525	3.31034482758621
chr20	48754750	48771275	11	8975	3.2
chr21	34391800	34409300	11	11100	2.26
chr22	17853950	17868575	11	8250	3.46031746031746
chr22	39409150	39418750	11	7225	1.43589743589744
chr3	53189975	53209275	11	11750	1.78947368421053
chr3	61930000	61940325	11	6250	1.76923076923077
chr3	169375675	169388000	11	8950	1.85185185185185
chr4	53698875	53709525	11	5800	1.85507246376812
chr5	14172425	14187275	11	6775	2.88
chr5	118687825	118697625	11	4725	3.2
chr5	175956475	175972075	11	9300	2.35897435897436
chr5	176726325	176740350	11	8225	2.27692307692308
chr6	15501900	15509825	11	4825	2.07272727272727
chr6	149284100	149294625	11	5825	2.52
chr6	157107800	157119200	11	4775	2.58333333333333
chr7	45612925	45624000	11	6875	2.85714285714286
chr7	100797250	100818075	11	17425	1.00840336134454
chr7	129464225	129477800	11	7375	2.71428571428571
chr8	427150	439550	11	6475	3.35483870967742
chr8	21899700	21914800	11	9700	1.66233766233766
chr8	22240500	22257825	11	7475	3.38888888888889
chr8	70980300	70987675	11	5675	1.47368421052632
chr9	96707500	96725300	11	12450	3.17391304347826
chr9	98264200	98280150	11	8650	2.45454545454545
chr9	131005275	131018075	11	7125	3
chr1	948125	977050	10	15650	2.72
chr1	1354300	1376950	10	14500	2.4468085106383
chr1	10776375	10789850	10	5825	3.05555555555556
chr1	17297875	17313150	10	7700	2.64864864864865
chr1	17333575	17343225	10	6425	2.62068965517241
chr1	23914500	23928050	10	7725	3.07692307692308
chr1	40357125	40368525	10	8325	2.71794871794872
chr1	41264450	41273575	10	6050	2.86666666666667
chr1	46764100	46775750	10	6250	2.17021276595745
chr1	158036600	158049000	10	6825	2.16216216216216
chr1	170628725	170639000	10	7950	0.964285714285714
chr1	178232800	178244450	10	5875	2.48
chr1	200002475	200019300	10	10950	2.38983050847458
chr1	203113825	203124825	10	7375	1.05555555555556
chr1	205405225	205427400	10	18925	0.982456140350877
chr1	225997300	226015375	10	9025	2.88888888888889
chr10	77154725	77170575	10	12525	0.865671641791045
chr10	103042575	103053425	10	7650	1.6
chr10	114887000	114900675	10	9650	1.71929824561404
chr10	124892100	124915300	10	16075	2.58426966292135
chr11	8827650	8837175	10	5275	2.55555555555556
chr11	20177350	20185975	10	7100	0.580645161290323
chr11	65404275	65414550	10	7700	1.52
chr11	66176175	66189100	10	7650	1.66666666666667
chr11	111600400	111609375	10	5225	1.89473684210526
chr12	52574925	52589475	10	7975	2.19847328244275
chr12	57479450	57490750	10	8325	1.94736842105263
chr12	58225425	58247750	10	15375	1.60869565217391
chr12	89738350	89751525	10	8850	1.24390243902439
chr13	79167700	79184225	10	10000	2.70909090909091
chr13	111860925	111872675	10	8675	2.66666666666667
chr14	105433075	105445825	10	9725	2.46153846153846
chr15	74592250	74601775	10	6675	2.27118644067797
chr16	3687300	3705500	10	8000	2.89705882352941
chr16	54315375	54325875	10	7775	1.02222222222222
chr16	54961750	54974175	10	8475	1.3
chr16	75267975	75302400	10	26775	0.970588235294118
chr17	37350250	37358675	10	5975	2.15789473684211
chr17	37843500	37863525	10	11300	3.02040816326531
chr17	40820000	40836400	10	13950	0.896551724137931
chr17	62769100	62778575	10	7300	1.69565217391304
chr17	72740425	72766925	10	15550	2.28
chr18	56002150	56014750	10	6750	2.73469387755102
chr18	56930850	56944050	10	8550	2.12121212121212
chr19	655575	665425	10	5450	2.58823529411765
chr19	10765975	10773975	10	4900	2.2
chr19	18714150	18725075	10	9325	2.31578947368421
chr19	33880700	33889150	10	5800	1.31578947368421
chr19	49238600	49251600	10	7050	2.19417475728155
chr2	36682625	36691025	10	6675	1.10526315789474
chr2	54828475	54834025	10	3100	2.07692307692308
chr2	219735675	219749375	10	7650	2.98701298701299
chr20	20343050	20354350	10	9275	0.714285714285714
chr21	43729525	43740475	10	5575	2.90909090909091
chr21	44488250	44507825	10	9475	2.10958904109589
chr21	46385375	46392725	10	4775	1.9375
chr22	19742275	19756425	10	11625	1.32307692307692
chr22	38856975	38865625	10	4725	2.71428571428571
chr22	45895675	45914900	10	12600	2.72340425531915
chr3	63950200	63959350	10	4800	2.88888888888889
chr3	170071300	170082475	10	6200	2.53191489361702
chr3	185644350	185650350	10	3950	1.89473684210526
chr3	193847100	193860725	10	10750	0.974358974358974
chr4	2592750	2602350	10	7200	1.375
chr4	16895750	16902675	10	3575	2.57142857142857
chr4	146801900	146814375	10	5750	2.77272727272727
chr5	1094550	1113325	10	15275	1.93333333333333
chr5	43037550	43045900	10	6150	0.846153846153846
chr5	115867475	115873250	10	3600	1.7
chr5	170733800	170745675	10	8350	0.833333333333333
chr5	172655675	172673475	10	11000	2.93181818181818
chr5	176163450	176173700	10	6400	1.73584905660377
chr5	177539925	177559175	10	15550	1.12
chr6	1378200	1395400	10	10900	1.5632183908046
chr7	861250	874175	10	6375	2.51851851851852
chr7	42259925	42273175	10	9750	2
chr8	144093525	144108825	10	10175	2.44444444444444
chr9	92040125	92061875	10	12550	3
chr9	124494800	124509450	10	11175	0.947368421052632
chr9	135455100	135468225	10	9725	1.07586206896552
chr1	8930625	8943925	9	7900	2.08247422680412
chr1	16081900	16091475	9	6325	1.77272727272727
chr1	27018525	27033400	9	7775	2.32
chr1	32165050	32173525	9	6000	1.23076923076923
chr1	114517750	114526550	9	7200	1.14285714285714
chr1	150531375	150549925	9	12775	1.25490196078431
chr1	153928525	153941975	9	9000	2.12121212121212
chr1	169071650	169083075	9	5900	2.33333333333333
chr1	197877925	197892600	9	11000	1.61538461538462
chr1	212779025	212788575	9	6450	2
chr10	7447325	7455625	9	5750	2.64516129032258
chr10	35925975	35933675	9	5200	1.04761904761905
chr10	74512300	74519750	9	4925	1.72727272727273
chr10	82212475	82228800	9	13625	1.17391304347826
chr10	93639225	93649875	9	6475	1.58677685950413
chr10	94819650	94840700	9	12600	1.6986301369863
chr10	104208950	104216350	9	4500	1.37777777777778
chr10	118889800	118900750	9	8525	0.846153846153846
chr10	123328350	123343075	9	10125	1.90697674418605
chr11	10323575	10332450	9	6900	1
chr11	27716950	27724750	9	4625	2.57142857142857
chr11	44324850	44342150	9	10450	2.5
chr11	63644050	63659925	9	8250	2.4
chr11	67028675	67045800	9	12475	1.73469387755102
chr11	70951750	70967600	9	10000	2.53731343283582
chr12	16756900	16764325	9	4400	1.74468085106383
chr12	63322150	63330200	9	4350	1.88888888888889
chr13	41222250	41229350	9	5500	1.05882352941176
chr13	107178550	107186975	9	5975	1.07317073170732
chr15	37169625	37181275	9	7400	2.46666666666667
chr15	40176250	40185100	9	7150	1.35135135135135
chr16	1963625	1974950	9	6075	2.26666666666667
chr16	2028325	2043725	9	9875	2.64444444444444
chr16	19885525	19897650	9	7975	1.43333333333333
chr16	53113575	53134750	9	11850	2.08571428571429
chr16	57559825	57575525	9	10500	2.42253521126761
chr16	58055900	58068600	9	8625	1.20408163265306
chr16	86538825	86553775	9	8675	2.4
chr16	88868225	88879825	9	6875	1.23809523809524
chr17	1386125	1397150	9	7325	1.33333333333333
chr17	7379125	7391425	9	6650	2.46808510638298
chr17	10017550	10025750	9	5525	2.30769230769231
chr17	18085325	18095075	9	5750	2.32258064516129
chr17	36825400	36831775	9	4825	0.918918918918919
chr17	36857325	36872675	9	9925	1.85185185185185
chr17	39927825	39943725	9	10675	2.0327868852459
chr17	47088025	47101800	9	11400	1.19047619047619
chr17	71580825	71586850	9	4100	0.846153846153846
chr17	71605975	71614325	9	5900	0.862068965517241
chr17	76967050	76976900	9	6075	1.82608695652174
chr17	78230600	78246575	9	7375	2.46666666666667
chr18	77152975	77164425	9	5800	1.93220338983051
chr19	1353900	1362825	9	5725	1.46666666666667
chr19	18698625	18709550	9	7200	1.35483870967742
chr19	18942225	18954925	9	6050	2.62857142857143
chr19	41303500	41319275	9	11800	1.49152542372881
chr19	42363325	42377350	9	8675	1.81818181818182
chr19	42431725	42437325	9	3750	2.27272727272727
chr19	45377550	45385925	9	5125	1.49425287356322
chr19	46141225	46149950	9	6325	0.96
chr19	47597175	47603525	9	4525	1.21739130434783
chr19	48893300	48907000	9	9375	2.05
chr2	20861525	20876025	9	8625	2.22222222222222
chr2	37451250	37460500	9	4475	2.41379310344828
chr2	54796000	54805650	9	6000	2.51282051282051
chr2	72364850	72377950	9	8475	1.63513513513514
chr2	96803625	96819125	9	8200	2.42696629213483
chr2	238598150	238613875	9	10525	0.916666666666667
chr20	4138175	4153025	9	7375	1.91304347826087
chr20	17848075	17857225	9	7575	0.88
chr20	30292075	30311200	9	10975	2.42424242424242
chr20	35088900	35103525	9	9675	2.63636363636364
chr20	48595450	48608625	9	10475	2.28571428571429
chr20	48723850	48733225	9	5200	2.29787234042553
chr21	38064925	38083475	9	15850	0.411764705882353
chr21	43179600	43193175	9	10325	2.38888888888889
chr21	46776450	46788825	9	8475	1.37142857142857
chr22	20118100	20126075	9	4050	2.38461538461538
chr22	46360625	46375525	9	9700	1.18681318681319
chr3	51419975	51432375	9	7125	2.60869565217391
chr3	71176300	71186725	9	5925	2
chr3	171851700	171862375	9	7450	1.92727272727273
chr4	54957225	54971575	9	10200	2.13636363636364
chr4	85413525	85423725	9	6625	2.18181818181818
chr4	87879575	87894650	9	8375	2.57777777777778
chr4	174442400	174453050	9	8075	1.32142857142857
chr5	141248850	141263750	9	12650	0.605042016806723
chr5	153852275	153866000	9	10475	2.0952380952381
chr5	169403675	169408250	9	2650	2
chr6	5992775	6009725	9	13250	0.73394495412844
chr6	30646975	30659625	9	8950	1.07692307692308
chr6	33165525	33177000	9	6700	1.75
chr6	33710625	33720275	9	5700	2.61224489795918
chr6	98484125	98493525	9	5850	2.41509433962264
chr6	116421550	116428525	9	3975	1.73333333333333
chr7	88075	98350	9	8750	0.266666666666667
chr7	21979175	21986850	9	4400	2.59459459459459
chr7	27274625	27292650	9	10300	2.17857142857143
chr7	129410850	129427575	9	13775	0.39622641509434
chr7	155241000	155253075	9	7750	1.86363636363636
chr8	99950650	99964125	9	10200	1.6
chr8	119083625	119093225	9	7250	1.1875
chr8	146011100	146026425	9	9500	1.24050632911392
chr9	34985100	34995275	9	7175	2.42105263157895
chr9	90206925	90212900	9	3925	1.33333333333333
chrX	39862475	39873200	9	8975	1.25
chrX	40023825	40036925	9	8825	1.84615384615385
chrX	48767925	48779650	9	5775	1.8125
chrX	153141050	153153050	9	8350	2.32
chr1	3369925	3378025	8	5100	1.76470588235294
chr1	17752525	17768600	8	10100	1.88679245283019
chr1	25252175	25262675	8	8450	1.03030303030303
chr1	26021325	26036150	8	9825	1.64912280701754
chr1	28585125	28594125	8	4975	1.93650793650794
chr1	47689275	47698475	8	6400	1.28971962616822
chr1	53580775	53589475	8	5775	1.64179104477612
chr1	113240850	113250825	8	8200	1.35
chr1	114573650	114582900	8	7900	0.758620689655172
chr1	116914775	116923250	8	5225	1.62025316455696
chr1	155156850	155168225	8	8200	1.16393442622951
chr1	156115700	156124075	8	6450	0.84
chr1	156146400	156152975	8	4775	1.72727272727273
chr1	160368425	160383875	8	10725	1.46788990825688
chr1	165821750	165829500	8	4625	2.05128205128205
chr1	181063675	181076000	8	8625	1.27659574468085
chr1	203592975	203600375	8	5450	1.89473684210526
chr1	213123200	213133525	8	6175	1.76923076923077
chr10	75665175	75674625	8	6150	1.53246753246753
chr10	79794450	79802500	8	6375	0.696969696969697
chr10	102973725	102990850	8	11075	1.78571428571429
chr10	111965325	111972150	8	3850	1.55555555555556
chr10	114570325	114577475	8	5200	1.28
chr10	118921850	118928750	8	4900	1.65384615384615
chr10	134257800	134267325	8	7250	0.857142857142857
chr11	20042325	20055650	8	10200	1.52941176470588
chr11	32447475	32461050	8	9800	2.0625
chr11	57224550	57236100	8	7875	1.55932203389831
chr11	57404425	57418150	8	11250	0.842105263157895
chr11	63527475	63539300	8	8700	1.92
chr11	63786175	63797375	8	7725	2.06349206349206
chr11	119204475	119212925	8	7175	0.811594202898551
chr11	119238200	119253275	8	10450	2
chr11	119551800	119568850	8	12825	1.54385964912281
chr11	128554800	128564200	8	7900	0.514285714285714
chr12	1696850	1704850	8	5625	1.41666666666667
chr12	49204375	49214550	8	7250	1.14666666666667
chr12	52513250	52521700	8	5825	1.69811320754717
chr12	53885600	53896275	8	6825	1.12941176470588
chr12	57539050	57546475	8	4475	2.07407407407407
chr12	57846025	57857025	8	6675	0.960629921259842
chr12	81599675	81603925	8	2750	1.54285714285714
chr12	123458475	123469725	8	7200	1.96551724137931
chr13	53418950	53427050	8	7125	0.615384615384615
chr13	100307725	100316125	8	6350	0.716981132075472
chr14	21090750	21096925	8	3975	1.71428571428571
chr14	100745050	100753300	8	4525	2.08
chr14	101365325	101371775	8	4500	0.936170212765957
chr14	102780000	102787700	8	4575	1.33333333333333
chr14	105789225	105800800	8	9600	1.66037735849057
chr15	60285325	60303650	8	14150	1.37579617834395
chr15	65373525	65382000	8	6300	1.53846153846154
chr15	75485475	75497700	8	7400	1.85915492957746
chr15	76626450	76639850	8	9425	1.73584905660377
chr15	78357650	78365275	8	5425	2.05555555555556
chr15	99313175	99322075	8	5500	1.78260869565217
chr16	22644000	22650075	8	4800	1.33333333333333
chr16	48637225	48647775	8	7250	1.5
chr16	87875075	87890750	8	12650	1.45
chr17	750225	756200	8	4050	1.80487804878049
chr17	6938300	6950200	8	6125	1.67441860465116
chr17	7135275	7147000	8	6200	1.68181818181818
chr17	7252325	7260125	8	5675	0.708860759493671
chr17	7338825	7350975	8	9375	1.77777777777778
chr17	16993225	17002600	8	5925	1.61111111111111
chr17	27910875	27926275	8	12275	0.534653465346535
chr17	48036550	48056175	8	10225	1.78260869565217
chr17	55359125	55367250	8	6200	1.74468085106383
chr17	76164100	76173225	8	7375	0.704225352112676
chr17	76180100	76184650	8	3650	1.06666666666667
chr17	77804200	77819525	8	13675	0.30188679245283
chr17	80283575	80295050	8	6525	1.63636363636364
chr18	19744650	19752500	8	5450	2.11428571428571
chr18	43839625	43846025	8	4300	1.25490196078431
chr19	1744225	1758175	8	8375	1.48529411764706
chr19	2539625	2547325	8	5775	0.918918918918919
chr19	5120875	5133775	8	10975	0.408602150537634
chr19	38874800	38886100	8	6925	1.85714285714286
chr19	41825625	41838275	8	10100	1.23529411764706
chr19	46990550	46999675	8	6850	0.835820895522388
chr19	50138600	50148950	8	6975	0.753623188405797
chr19	50828200	50838525	8	7725	1.17241379310345
chr2	17719150	17727225	8	4775	1.74545454545455
chr2	37188025	37195775	8	4350	2.08450704225352
chr2	43356800	43365550	8	5975	1.34042553191489
chr2	121100675	121108100	8	5650	0.826086956521739
chr2	201241300	201248525	8	5975	0.564102564102564
chr2	219717825	219726075	8	6000	0.888888888888889
chr2	237066900	237084600	8	16100	0.350877192982456
chr20	637425	646825	8	6325	1.88
chr20	21681850	21689200	8	4350	1.95121951219512
chr20	35938625	35948500	8	5875	1.26666666666667
chr20	36145150	36157900	8	9525	0.638297872340426
chr20	43270075	43282475	8	8000	1.4468085106383
chr20	50409575	50416800	8	4650	1.29411764705882
chr20	55834125	55846075	8	10125	0.636363636363636
chr20	61422625	61429750	8	3975	1.88461538461538
chr21	36875975	36881250	8	3375	1.03703703703704
chr21	40176600	40186875	8	7025	1.8876404494382
chr21	46285725	46295300	8	5850	2
chr21	46346350	46353150	8	5400	0.564705882352941
chr22	23871325	23881900	8	7425	1.45283018867925
chr22	38476650	38482350	8	4800	0.80952380952381
chr22	39539600	39549775	8	6200	1.63636363636364
chr3	8539325	8546250	8	5100	1.16129032258065
chr3	11651075	11659175	8	5075	1.23943661971831
chr3	11675525	11683350	8	4350	2.05882352941176
chr3	57188950	57200300	8	8500	1.82352941176471
chr3	61854000	61864450	8	6350	1.84
chr3	69057875	69064675	8	4225	1.24137931034483
chr3	171170750	171180225	8	5500	1.76666666666667
chr3	194751275	194757400	8	4150	1.72727272727273
chr3	195528050	195539125	8	7475	1.375
chr4	38666825	38677050	8	8000	1.45454545454545
chr4	69269175	69276675	8	5050	1.34545454545455
chr4	129746200	129757325	8	8025	1.27659574468085
chr4	183126600	183132175	8	3075	2
chr5	14142100	14157925	8	8950	1.67567567567568
chr5	16733700	16744775	8	7950	0.961538461538462
chr5	74111300	74118350	8	4450	1.56756756756757
chr5	79545875	79554650	8	6025	1.12871287128713
chr5	141735375	141744500	8	6975	0.730769230769231
chr5	145713350	145725975	8	7300	1.72222222222222
chr5	146826075	146836125	8	6000	2.12698412698413
chr5	173395125	173401250	8	4675	1.76470588235294
chr6	677975	685575	8	5225	1.4
chr6	21736675	21744550	8	5350	1.57142857142857
chr6	26025575	26035400	8	6000	2.10526315789474
chr6	41602275	41614325	8	9125	1.84615384615385
chr6	42099650	42110975	8	8175	1.72972972972973
chr6	43056075	43065975	8	6875	1.26315789473684
chr6	100050675	100056700	8	4650	1.53191489361702
chr6	132269875	132277300	8	5125	0.98989898989899
chr6	160391525	160404375	8	7425	1.69565217391304
chr7	36312375	36324500	8	9550	1.625
chr7	43174600	43181575	8	3925	1.43589743589744
chr7	74069375	74079275	8	7600	1
chr7	90250000	90256250	8	3950	1.46938775510204
chr7	97761025	97766100	8	2700	1.83333333333333
chr7	121784625	121790600	8	4450	0.871794871794872
chr7	143076125	143089250	8	9800	1.06153846153846
chr8	25894725	25909750	8	12725	0.780487804878049
chr8	27464350	27473425	8	7150	1.06976744186047
chr9	33157975	33168450	8	6325	1.88888888888889
chr9	34644525	34655500	8	6300	2
chr9	35656375	35665675	8	4450	2.12903225806452
chr9	80197925	80204700	8	4500	1.45454545454545
chr9	112073550	112083775	8	7950	0.886363636363636
chr9	117143325	117153050	8	7350	1.42857142857143
chr9	126622850	126627900	8	3225	1.14285714285714
chr9	128411300	128420350	8	6600	1.01639344262295
chr9	130658200	130669700	8	6600	1.90909090909091
chr9	133807425	133817200	8	7300	0.819047619047619
chrX	129215750	129220950	8	3500	1.7037037037037
chrX	136627650	136633850	8	4275	1.44444444444444
chr1	10793250	10800150	7	4475	1.19540229885057
chr1	10894800	10900450	7	4225	1.04166666666667
chr1	12674375	12682950	7	6625	1.22666666666667
chr1	17538625	17542950	7	3000	1.30232558139535
chr1	32039700	32050425	7	7700	1.06382978723404
chr1	70032675	70036325	7	2700	0.7
chr1	75595250	75603400	7	6175	1.30434782608696
chr1	86041900	86051875	7	6325	1.31764705882353
chr1	90369600	90378925	7	6825	1.16417910447761
chr1	113357875	113366550	7	5450	1.34545454545455
chr1	155936850	155954675	7	14100	0.686390532544379
chr1	156710200	156723200	7	8375	1.07547169811321
chr1	171187300	171192700	7	4150	1.04
chr1	204889675	204900150	7	7475	1.44827586206897
chr10	11186650	11191650	7	3000	1.5
chr10	13745400	13753575	7	6850	1
chr10	22038125	22047900	7	6800	1.28440366972477
chr10	71327825	71339475	7	10300	0.22680412371134
chr10	97020500	97026850	7	4325	1.48
chr10	104153350	104162075	7	5125	1.46341463414634
chr10	126392100	126399175	7	4250	0.918918918918919
chr10	126421475	126434150	7	8325	1.46236559139785
chr10	135137650	135143775	7	4075	1.10714285714286
chr11	2708125	2725725	7	13100	1.55555555555556
chr11	14360375	14365300	7	3525	1.26315789473684
chr11	16625000	16635975	7	7250	1.6043956043956
chr11	45938475	45946475	7	5550	1.51351351351351
chr11	63604950	63616725	7	7950	0.8
chr11	63634475	63641725	7	5000	1.6
chr11	66044925	66051075	7	4775	1.45454545454545
chr11	68605350	68611950	7	5475	0.679245283018868
chr11	68815475	68820775	7	3450	1.10204081632653
chr11	75263825	75278175	7	11200	1.28735632183908
chr11	120417025	120421450	7	2825	1.4
chr11	133815500	133828525	7	11000	1.4
chr12	247975	255125	7	5450	1.13333333333333
chr12	46776150	46783250	7	4825	1.24590163934426
chr12	50089625	50101850	7	6875	1.39354838709677
chr12	52537200	52546600	7	6450	0.700729927007299
chr12	57912325	57920575	7	5875	0.733333333333333
chr12	57943075	57947400	7	3375	0.55
chr12	111369350	111376325	7	4775	1.34117647058824
chr12	111859300	111869875	7	6100	1.44144144144144
chr12	120794575	120809425	7	8875	1.28421052631579
chr12	123371700	123381000	7	6225	1.30434782608696
chr12	130642600	130649275	7	4900	1.61904761904762
chr13	50695675	50708250	7	9325	0.948717948717949
chr13	110431375	110437850	7	4025	1.5
chr13	110783950	110791450	7	5275	0.736842105263158
chr13	114142900	114150575	7	4475	1.63636363636364
chr13	114198950	114203825	7	3300	1.52
chr14	37123600	37136650	7	9900	1.2
chr14	65433500	65441725	7	4400	1.63636363636364
chr14	74824100	74832350	7	5175	1.65384615384615
chr14	77684975	77692050	7	4450	1.48571428571429
chr14	79744525	79749350	7	3575	0.830188679245283
chr14	100872850	100877025	7	3275	0.636363636363636
chr14	105258525	105272375	7	9575	1.29230769230769
chr14	105552900	105561125	7	5825	1.20547945205479
chr15	40336925	40348625	7	6575	1.46428571428571
chr15	63330250	63343825	7	9300	1.51515151515152
chr15	63367175	63382100	7	9425	1.609375
chr15	69377150	69387425	7	8525	0.646464646464647
chr16	2196800	2213875	7	13850	1
chr16	2560000	2571625	7	8625	1.17073170731707
chr16	31462800	31472100	7	5875	1.41333333333333
chr16	49308275	49318050	7	7375	0.6
chr16	57653125	57665500	7	8850	0.825174825174825
chr16	74900000	74906150	7	4250	1.2
chr16	84874800	84883100	7	5850	1.48453608247423
chr17	2622925	2628850	7	3300	1.63636363636364
chr17	6140950	6146650	7	4300	1.6
chr17	27939850	27952225	7	9825	1.38461538461538
chr17	38217150	38232550	7	11800	1.57894736842105
chr17	38597525	38605550	7	5575	1.63636363636364
chr17	49025000	49034850	7	5950	1.32558139534884
chr17	58460375	58470925	7	6450	1.55263157894737
chr17	66285225	66292975	7	5000	0.764044943820225
chr17	74434000	74445100	7	8250	1.44444444444444
chr17	79063525	79076075	7	8350	1.21495327102804
chr17	81036000	81049625	7	10000	0.83495145631068
chr18	45661950	45666625	7	3525	1.27272727272727
chr18	72915775	72924850	7	6100	1.47619047619048
chr19	2233000	2242575	7	7100	1.54347826086957
chr19	3365325	3371225	7	4700	1.15384615384615
chr19	11528425	11534350	7	4775	0.666666666666667
chr19	16692175	16703550	7	8525	1.46666666666667
chr19	30014950	30021925	7	5775	1.3
chr19	30713700	30720875	7	4375	1.61702127659574
chr19	35641425	35647050	7	4450	1.09090909090909
chr19	38696925	38705275	7	5650	1.54054054054054
chr19	54409450	54414200	7	3450	1.21212121212121
chr19	54940500	54950725	7	5275	1.54098360655738
chr19	54972400	54976875	7	3700	0.583333333333333
chr19	55758575	55771650	7	8175	1.47826086956522
chr2	283400	290125	7	4825	1.05882352941176
chr2	9399025	9403925	7	2900	1.1
chr2	25555275	25563650	7	6075	0.857142857142857
chr2	26199975	26206450	7	5175	0.701298701298701
chr2	27300875	27310625	7	6400	0.975609756097561
chr2	42272575	42282575	7	7950	0.833333333333333
chr2	63270650	63287525	7	15825	0.257425742574257
chr2	71162450	71170875	7	5175	1.65079365079365
chr2	74226625	74237600	7	7700	1.61538461538462
chr2	85200225	85205425	7	3200	1.24324324324324
chr2	85991075	86000800	7	7975	0.411764705882353
chr2	120187025	120192975	7	4350	0.769230769230769
chr2	120451625	120460950	7	6900	1.01369863013699
chr2	155443725	155448250	7	2850	1.26086956521739
chr2	171357200	171362800	7	4250	1.16666666666667
chr2	171669075	171681200	7	11050	0.413793103448276
chr2	189163475	189171600	7	5625	1.5
chr2	232274250	232279375	7	4425	0.344827586206897
chr2	236401400	236415900	7	9100	1.14
chr2	240248825	240253700	7	3825	0.9
chr20	821200	828150	7	5575	0.612244897959184
chr20	20442075	20446825	7	3275	1
chr20	23847600	23852075	7	2800	1.02857142857143
chr21	15986675	15991125	7	3025	1.36363636363636
chr21	43932500	43938675	7	4725	1.1864406779661
chr21	44343025	44349100	7	4125	1.61290322580645
chr22	18893150	18901250	7	4500	1.53488372093023
chr22	18912150	18923600	7	9675	1
chr22	25778900	25787200	7	6550	0.839506172839506
chr22	32598325	32603525	7	4300	0.549019607843137
chr22	33445425	33454825	7	7425	0.649350649350649
chr22	35771450	35777900	7	5250	1.23076923076923
chr3	27573300	27578200	7	3975	1.05263157894737
chr3	33466625	33472375	7	3350	1.34883720930233
chr3	65580000	65584775	7	3650	1.27272727272727
chr3	71290675	71297300	7	4375	1.43478260869565
chr3	184468500	184479750	7	5400	1.61290322580645
chr4	773350	781175	7	5000	1.42372881355932
chr4	113429600	113444825	7	9525	1.10204081632653
chr5	3116350	3124925	7	6050	0.979591836734694
chr5	43016200	43020850	7	3125	1.55555555555556
chr5	54516000	54530700	7	8525	1.63461538461538
chr5	82769650	82773100	7	2675	0.818181818181818
chr5	87436075	87442300	7	4450	0.75
chr5	98103075	98109025	7	4075	1
chr5	150157400	150163975	7	4050	1.54098360655738
chr5	176236100	176246000	7	5975	1.57446808510638
chr6	28737250	28745425	7	6425	1.36842105263158
chr6	30845075	30858725	7	9650	0.845528455284553
chr6	33279875	33292125	7	7900	1.52380952380952
chr6	34200650	34216700	7	12375	0.705882352941177
chr6	35002725	35018675	7	10175	1.59139784946237
chr6	39191950	39200475	7	7650	0.269662921348315
chr6	42011350	42019325	7	4250	1.5
chr6	43087925	43097625	7	6425	1.47945205479452
chr6	45387150	45392225	7	4050	1.14285714285714
chr6	50787175	50795800	7	5025	1.63157894736842
chr7	1569525	1578750	7	7750	0.416107382550336
chr7	1979625	1984950	7	4200	0.857142857142857
chr7	22598775	22605675	7	5275	1.27272727272727
chr7	127803775	127809225	7	4425	0.9
chr8	8240650	8249350	7	5800	0.914285714285714
chr8	26492375	26500100	7	6475	0.571428571428571
chr8	28564725	28571150	7	4750	0.709677419354839
chr8	41568675	41576625	7	4325	1.45631067961165
chr8	42353850	42360925	7	5300	0.941176470588235
chr8	72581550	72586075	7	3100	1.1
chr8	128978600	128984550	7	4225	1.22222222222222
chr9	16704200	16714175	7	7300	0.981132075471698
chr9	72435800	72441450	7	3700	1.36842105263158
chr9	74579775	74582425	7	1700	0.941176470588235
chr9	98526300	98529700	7	2275	1.65217391304348
chr9	100613850	100620850	7	4850	1.55223880597015
chr9	102580750	102592150	7	7500	1.3448275862069
chr9	124978850	124991725	7	7525	1.29680365296804
chr9	132110000	132116300	7	4425	1.36585365853659
chr9	135988375	135997325	7	7425	1.41176470588235
chrX	39709750	39715625	7	3875	1.46666666666667
chr1	2062325	2067675	6	3775	1.18181818181818
chr1	6659050	6665000	6	4525	0.619047619047619
chr1	9222125	9227200	6	3425	1.05084745762712
chr1	9396900	9401475	6	3650	0.705882352941177
chr1	12122950	12130300	6	5450	0.8
chr1	12771950	12778100	6	5300	0.472727272727273
chr1	16338575	16346225	6	6850	0.394366197183099
chr1	22880300	22883775	6	2725	1.08333333333333
chr1	26215900	26220125	6	2750	1.16129032258065
chr1	29208375	29215125	6	4850	0.873239436619718
chr1	33828125	33834000	6	4275	0.893617021276596
chr1	36639950	36645550	6	4650	0.444444444444444
chr1	38733875	38739900	6	4175	0.973451327433628
chr1	43759650	43763125	6	2550	0.758620689655172
chr1	44395350	44405400	6	7450	0.695121951219512
chr1	48359175	48365725	6	4350	0.854166666666667
chr1	58469175	58473400	6	3375	0.722222222222222
chr1	64369975	64375325	6	4000	0.857142857142857
chr1	66797450	66803225	6	4700	0.666666666666667
chr1	66815025	66822925	6	5200	1.1044776119403
chr1	68211650	68220050	6	5350	0.857142857142857
chr1	95327925	95332950	6	4025	0.8
chr1	110159450	110168275	6	5925	1.05660377358491
chr1	113253800	113259450	6	3475	1.11111111111111
chr1	114690875	114699800	6	6175	0.694214876033058
chr1	119521875	119536225	6	9625	1.16666666666667
chr1	148927725	148931775	6	3375	0.48
chr1	150943000	150955375	6	8825	0.795454545454545
chr1	156659050	156682775	6	15275	1.21348314606742
chr1	160987075	160991850	6	3650	1
chr1	162112800	162119175	6	4075	0.983050847457627
chr1	180197800	180210400	6	10500	0.550724637681159
chr1	201862675	201865550	6	2250	0.736842105263158
chr1	204675100	204685050	6	7800	0.740740740740741
chr1	209600575	209609075	6	7550	0.484848484848485
chr1	221889150	221893100	6	2950	1.12
chr1	229566700	229571000	6	3525	0.583333333333333
chr1	233424250	233428475	6	2875	0.787878787878788
chr1	247455275	247462975	6	6350	0.547368421052632
chr1	247537050	247541900	6	4350	0.315789473684211
chr10	17268500	17272100	6	2775	0.736842105263158
chr10	50816450	50823125	6	5550	0.41025641025641
chr10	52378325	52382825	6	3950	0.327272727272727
chr10	73101575	73109750	6	5425	1.15384615384615
chr10	81157425	81168100	6	8650	1.14285714285714
chr10	88713275	88720775	6	6975	0.291666666666667
chr10	96987750	96992550	6	4150	0.7
chr10	100991750	100997275	6	4850	0.371428571428571
chr10	101152100	101155775	6	2800	0.588235294117647
chr10	103530225	103544200	6	10725	0.55421686746988
chr10	104533925	104543450	6	6350	1.20754716981132
chr10	114713300	114722250	6	7450	0.692307692307692
chr10	131693150	131697250	6	2925	1.06666666666667
chr10	133739875	133744675	6	3950	0.551724137931034
chr10	134596725	134602650	6	4100	1.05555555555556
chr11	8703175	8711750	6	5075	1.12621359223301
chr11	9586600	9594600	6	5375	0.7
chr11	43596475	43605275	6	6875	1.08
chr11	61304775	61310525	6	4375	1.2093023255814
chr11	62688675	62696125	6	5625	0.585714285714286
chr11	65654825	65661875	6	5700	0.885245901639344
chr11	68206225	68210500	6	3250	0.936170212765957
chr11	70487450	70495425	6	5750	0.833333333333333
chr11	75916300	75923150	6	6225	0.342857142857143
chr11	76881250	76887675	6	5750	0.476190476190476
chr11	95928400	95931675	6	1950	0.928571428571429
chr11	116369650	116377575	6	5325	0.943661971830986
chr11	125269675	125275325	6	3375	1.13684210526316
chr11	126222250	126230125	6	5875	0.88
chr12	6872400	6884075	6	9725	0.642487046632124
chr12	10513400	10519425	6	5300	0.406779661016949
chr12	49358100	49368300	6	7825	0.96551724137931
chr12	49481850	49489100	6	5800	0.4
chr12	49729750	49742275	6	9625	0.873015873015873
chr12	54743625	54754775	6	9600	0.263157894736842
chr12	56135625	56142950	6	5650	1.1025641025641
chr12	105112100	105117050	6	3350	1.06976744186047
chr12	109105700	109109375	6	2775	0.636363636363636
chr12	110154500	110158700	6	3775	0.205128205128205
chr12	120631075	120638150	6	4900	1.17647058823529
chr12	122065225	122073075	6	5050	1.1219512195122
chr12	130353275	130358750	6	3675	0.853658536585366
chr12	131355125	131359975	6	3125	1.14634146341463
chr13	28363450	28372025	6	6800	0.602150537634409
chr13	36428425	36435025	6	5175	0.6875
chr13	43165750	43169775	6	3275	0.577777777777778
chr13	100395050	100400425	6	3575	0.91304347826087
chr14	23951450	23956325	6	3950	0.684210526315789
chr14	34404950	34411325	6	4300	1.1219512195122
chr14	68714625	68718550	6	2750	0.769230769230769
chr14	74891950	74897125	6	3500	0.975609756097561
chr14	97877100	97882550	6	3650	1.14285714285714
chr14	100837975	100844275	6	4325	1.18032786885246
chr14	101688350	101692675	6	3250	0.578947368421053
chr14	103983575	103991275	6	6100	0.644067796610169
chr15	31368850	31374250	6	4400	0.55
chr15	31593150	31602775	6	8225	0.666666666666667
chr15	41850025	41862050	6	10225	0.411764705882353
chr15	45473325	45481100	6	5400	0.911111111111111
chr15	57843300	57847675	6	2900	1.02702702702703
chr15	59642075	59649075	6	5500	0.441860465116279
chr15	66470425	66475325	6	4250	0.296296296296296
chr15	69408350	69413375	6	3825	0.727272727272727
chr15	74419700	74429925	6	9250	0.433333333333333
chr15	90545925	90551075	6	4075	0.575757575757576
chr16	21619800	21623725	6	2850	0.745762711864407
chr16	24146925	24151700	6	3375	0.962962962962963
chr16	49052975	49057750	6	4025	0.309278350515464
chr16	49561700	49567075	6	4125	0.636363636363636
chr16	57504150	57515350	6	9775	0.976744186046512
chr16	68774975	68779400	6	3775	0.266666666666667
chr16	77996800	78002675	6	4500	0.515151515151515
chr16	84630400	84639075	6	6575	0.903225806451613
chr16	87851975	87865575	6	9600	1.04225352112676
chr17	1294375	1299225	6	3075	1.16981132075472
chr17	2608050	2616225	6	6525	0.416666666666667
chr17	3788900	3798675	6	7825	1
chr17	16384275	16396675	6	9775	0.771084337349398
chr17	18159100	18166175	6	4750	0.839506172839506
chr17	27068400	27077975	6	7950	0.512820512820513
chr17	30843475	30850775	6	5125	1.075
chr17	33412075	33417250	6	3275	1.16666666666667
chr17	33755825	33761950	6	4350	0.821428571428571
chr17	37892200	37898550	6	4625	0.875
chr17	37906375	37914375	6	5700	0.926315789473684
chr17	40069750	40077050	6	5775	1.01030927835052
chr17	40931675	40937400	6	4200	0.950819672131147
chr17	43043550	43050200	6	5350	0.55045871559633
chr17	43501425	43510925	6	7125	0.926470588235294
chr17	44891300	44900275	6	7350	0.880952380952381
chr17	55738175	55743475	6	4000	0.838709677419355
chr17	64573550	64576700	6	2275	0.814814814814815
chr17	72199100	72211200	6	9050	0.662650602409639
chr17	74262400	74270300	6	6850	0.563380281690141
chr17	80051100	80065725	6	10750	1.16666666666667
chr18	8792600	8796500	6	3225	0.470588235294118
chr18	21957375	21961375	6	2525	1.11111111111111
chr18	22862125	22866225	6	3225	0.641509433962264
chr18	33428350	33432950	6	3625	0.428571428571429
chr18	74807475	74815875	6	5625	1.18987341772152
chr19	570900	578500	6	5625	1.08045977011494
chr19	2271325	2276800	6	3900	1.16666666666667
chr19	3053200	3061275	6	6125	0.784810126582278
chr19	3513150	3521225	6	6325	0.833333333333333
chr19	3720150	3724175	6	2600	1
chr19	3979575	3987900	6	6625	0.695652173913043
chr19	10336825	10342700	6	3550	0.980392156862745
chr19	10397250	10407200	6	8675	0.453333333333333
chr19	10526475	10532600	6	5075	0.38961038961039
chr19	12775050	12781800	6	4925	1.04878048780488
chr19	13272500	13281175	6	7625	0.464285714285714
chr19	14274975	14278525	6	2475	0.909090909090909
chr19	17796275	17800400	6	3175	0.571428571428571
chr19	42780950	42791100	6	7150	0.728971962616822
chr19	45255875	45262175	6	5300	0.354166666666667
chr19	46799600	46807975	6	6175	0.866666666666667
chr19	47971200	47975800	6	3925	0.888888888888889
chr19	49254375	49260750	6	4500	0.952380952380952
chr19	51320625	51325275	6	3825	0.651162790697674
chr19	53446075	53450325	6	3125	1.12
chr19	54662075	54669075	6	4600	1
chr19	59025100	59032250	6	4575	1.13888888888889
chr2	42255400	42260450	6	3700	0.857142857142857
chr2	45027375	45033775	6	5325	0.962962962962963
chr2	64867000	64873075	6	4250	1
chr2	65661550	65666400	6	3375	0.919540229885057
chr2	73141025	73153775	6	9400	0.927374301675978
chr2	85384500	85392700	6	5925	0.833333333333333
chr2	85439300	85444725	6	4225	0.741935483870968
chr2	147296575	147300775	6	2900	1.08333333333333
chr2	171567275	171574275	6	6175	0.489795918367347
chr2	172944825	172955975	6	9300	0.438202247191011
chr2	208626675	208638000	6	8525	1.15384615384615
chr2	233282000	233290525	6	6750	0.52991452991453
chr2	236450825	236454500	6	2750	0.857142857142857
chr2	236961625	236964400	6	1900	1
chr2	239192100	239199775	6	5075	1.09302325581395
chr2	242497825	242505175	6	5550	0.781609195402299
chr20	31122150	31127375	6	3650	0.7
chr20	37351350	37360500	6	8200	0.320754716981132
chr20	44481700	44487350	6	4025	0.912280701754386
chr20	47896525	47905275	6	7275	0.838709677419355
chr20	57468600	57475775	6	6125	0.527777777777778
chr20	61804000	61811825	6	6550	0.295454545454545
chr21	17124775	17128700	6	2750	1.13725490196078
chr21	38963225	38967200	6	3275	0.896551724137931
chr21	44829225	44836775	6	5650	1.1044776119403
chr21	46726400	46730050	6	2825	0.857142857142857
chr22	19865050	19870925	6	5150	0.758620689655172
chr22	20225500	20235475	6	8800	0.545454545454545
chr22	22271125	22282725	6	8025	0.763819095477387
chr22	29701375	29712150	6	8150	0.6375
chr22	36859550	36864125	6	3200	1.06976744186047
chr22	38141100	38148700	6	5750	0.893617021276596
chr22	38198025	38205250	6	5650	0.736842105263158
chr22	39953150	39956350	6	2175	1.16129032258065
chr22	45631400	45637825	6	4250	1
chr22	46502050	46508625	6	5825	0.419354838709677
chr22	50621900	50631325	6	6300	1.15625
chr3	9441050	9446950	6	4025	1
chr3	45741075	45744225	6	2400	0.666666666666667
chr3	49901650	49908000	6	5450	1.1875
chr3	49940650	49949250	6	6075	0.947368421052632
chr3	52564250	52573600	6	6275	0.866666666666667
chr3	65934525	65940875	6	4500	1.11627906976744
chr3	99645650	99649850	6	3075	0.777777777777778
chr3	124490775	124496200	6	4150	0.659090909090909
chr3	137479150	137491125	6	11350	0.215384615384615
chr3	181473325	181476350	6	2350	0.75
chr3	184624725	184630800	6	4950	0.4
chr4	5888175	5895425	6	5175	1.04
chr4	6270500	6277975	6	5350	0.787878787878788
chr4	23932300	23936875	6	3550	1
chr4	24659375	24665050	6	4725	0.509090909090909
chr4	41456050	41459075	6	2175	0.636363636363636
chr4	135543250	135547000	6	2550	1.11111111111111
chr5	3099775	3108275	6	7650	0.448275862068966
chr5	32274075	32278100	6	2800	0.608695652173913
chr5	43309475	43312650	6	1975	1.11111111111111
chr5	63254050	63257750	6	2725	1
chr5	77933575	77937200	6	2550	1.10344827586207
chr5	80251025	80257950	6	5200	0.622950819672131
chr5	107140800	107146225	6	4500	0.548387096774194
chr5	147126900	147132275	6	3250	1.11111111111111
chr5	156225750	156231750	6	4600	0.807017543859649
chr5	168511725	168515700	6	2525	0.8
chr5	169234975	169239225	6	2925	1.09090909090909
chr5	173070800	173073750	6	2075	1.1
chr5	178612050	178619775	6	5500	1.0655737704918
chr5	179242800	179251650	6	6950	0.787878787878788
chr6	3073600	3078225	6	3675	1.03225806451613
chr6	22145500	22150500	6	3750	0.888888888888889
chr6	33238775	33248750	6	7325	0.58974358974359
chr6	39183325	39189400	6	4175	1.05882352941176
chr6	40310050	40317475	6	5275	1.08571428571429
chr6	42246875	42249500	6	2175	0.428571428571429
chr6	44591725	44595875	6	3350	0.518518518518518
chr6	85471975	85478800	6	4400	0.986301369863014
chr6	137807675	137819600	6	10425	0.395209580838323
chr6	143994125	143997775	6	2400	1.07692307692308
chr6	144063475	144070775	6	6475	0.342857142857143
chr6	166579100	166584025	6	3975	0.830188679245283
chr6	167853225	167859000	6	4200	0.888888888888889
chr6	170019125	170023725	6	3800	0.962962962962963
chr6	170595000	170606975	6	10275	0.47887323943662
chr7	2756200	2759100	6	2075	1
chr7	5457150	5470475	6	11475	0.739495798319328
chr7	51392050	51397275	6	4375	0.52
chr7	55255450	55261375	6	5025	0.352941176470588
chr7	73440900	73445475	6	3425	0.684210526315789
chr7	99750950	99757125	6	3925	0.827586206896552
chr7	121575300	121582300	6	5125	1.1304347826087
chr7	128093800	128098375	6	3550	1.16129032258065
chr7	135243750	135248325	6	3150	1.16279069767442
chr7	137851275	137857100	6	4950	0.27027027027027
chr7	143102150	143110550	6	7100	0.972972972972973
chr7	150940100	150951125	6	9600	0.434782608695652
chr7	155595800	155607700	6	10300	0.685714285714286
chr8	9754075	9766275	6	10475	0.428571428571429
chr8	11280600	11287900	6	6225	0.387096774193548
chr8	11557825	11567925	6	6075	0.977777777777778
chr8	37550800	37557900	6	5350	0.851063829787234
chr8	48434800	48440200	6	3900	1.10526315789474
chr8	61821100	61826700	6	4425	0.571428571428571
chr8	69752750	69757725	6	4125	0.571428571428571
chr8	70744450	70747800	6	2925	0.214285714285714
chr8	140968950	140972375	6	2675	0.790697674418605
chr8	144357600	144364475	6	4725	1.02325581395349
chr8	145100825	145107325	6	5000	1.04761904761905
chr8	145577275	145583700	6	4175	1
chr9	969500	978025	6	7625	0.355555555555556
chr9	14906600	14910875	6	3775	0.727272727272727
chr9	36161175	36167000	6	4775	0.384615384615385
chr9	66454650	66458575	6	3275	0.8
chr9	79627050	79640425	6	11300	0.380368098159509
chr9	82306400	82310975	6	3900	0.357142857142857
chr9	90018525	90025775	6	5725	0.717948717948718
chr9	109650725	109656625	6	4650	0.428571428571429
chr9	126687175	126693450	6	4900	0.673469387755102
chr9	132094475	132104150	6	6975	1.12820512820513
chr9	133346700	133350400	6	2500	1
chr9	133969975	133980775	6	8050	0.744525547445255
chr9	136919900	136931700	6	9875	0.615384615384615
chr9	138794650	138798450	6	2925	0.55
chrX	21960375	21966200	6	4450	0.888888888888889
chrX	70317300	70324750	6	5925	1.07407407407407
chrX	133676425	133680800	6	3475	0.857142857142857
chr1	873700	879550	5	5225	0.172413793103448
chr1	3458650	3465525	5	5675	0.568421052631579
chr1	6264750	6270950	5	5375	0.693877551020408
chr1	14925900	14929075	5	2600	0.722222222222222
chr1	17229550	17233250	5	3000	0.516129032258065
chr1	18416850	18419950	5	2650	0.769230769230769
chr1	24476450	24480725	5	3450	0.681818181818182
chr1	27188800	27192600	5	2975	0.679245283018868
chr1	32712700	32717950	5	4225	0.432432432432432
chr1	35119500	35123125	5	2550	0.7
chr1	36038150	36044375	5	5800	0.0975609756097561
chr1	45007050	45012500	5	3925	0.696629213483146
chr1	47077075	47083350	5	5200	0.638888888888889
chr1	47655500	47659150	5	2900	0.606060606060606
chr1	53841275	53843275	5	1525	0.6
chr1	110331350	110337525	5	4575	0.75
chr1	145470625	145475350	5	3500	0.692307692307692
chr1	151960900	151968050	5	5650	0.5
chr1	153516850	153523200	5	5375	0.51685393258427
chr1	153714925	153719825	5	3825	0.623376623376623
chr1	154150650	154154850	5	3675	0.285714285714286
chr1	154940075	154946250	5	5775	0.166666666666667
chr1	156458100	156475800	5	15475	0.444444444444444
chr1	157080500	157087925	5	6125	0.765432098765432
chr1	160136650	160142650	5	4975	0.782608695652174
chr1	160174225	160181475	5	6300	0.476190476190476
chr1	165320400	165325925	5	4750	0.461538461538462
chr1	180890650	180898175	5	6975	0.145695364238411
chr1	200331350	200337225	5	4625	0.773333333333333
chr1	200982975	200995550	5	10375	0.541353383458647
chr1	201469000	201476975	5	6550	0.439393939393939
chr1	203273675	203278450	5	3750	0.769230769230769
chr1	205340975	205345500	5	3800	0.282352941176471
chr1	212278025	212281100	5	2475	0.645161290322581
chr1	214647550	214651075	5	2775	0.438356164383562
chr1	220509750	220513150	5	2725	0.666666666666667
chr10	8075625	8079625	5	3575	0.341463414634146
chr10	32042875	32048400	5	4925	0.3125
chr10	35681425	35687475	5	5500	0.278481012658228
chr10	44875775	44882650	5	6025	0.476190476190476
chr10	95039400	95043575	5	3475	0.666666666666667
chr10	97309650	97312950	5	2750	0.782608695652174
chr10	99089800	99098475	5	6525	0.706766917293233
chr10	103660925	103664150	5	2575	0.631578947368421
chr10	105791875	105794575	5	1900	0.782608695652174
chr10	111927975	111930700	5	2100	0.529411764705882
chr10	119293800	119297975	5	3400	0.421052631578947
chr10	121425425	121430000	5	3600	0.375
chr11	1534325	1538725	5	3625	0.75
chr11	2117525	2121825	5	3650	0.380952380952381
chr11	8101750	8108900	5	6075	0.335766423357664
chr11	8738950	8745525	5	5900	0.16
chr11	64526125	64535750	5	8900	0.51063829787234
chr11	69064025	69067900	5	2675	0.7
chr11	69449400	69456325	5	5350	0.554744525547445
chr11	86643125	86645950	5	2050	0.742857142857143
chr11	91956025	91962200	5	5075	0.380165289256198
chr11	93219375	93225975	5	5550	0.461538461538462
chr11	94985525	94989900	5	3850	0.536585365853659
chr11	100610350	100613550	5	2675	0.571428571428571
chr11	105480200	105484025	5	2850	0.592592592592593
chr11	120478025	120481825	5	3000	0.527777777777778
chr11	121276000	121278900	5	2400	0.465116279069767
chr11	121333650	121340025	5	4700	0.647887323943662
chr12	678525	681600	5	2550	0.4
chr12	2298400	2301375	5	2200	0.625
chr12	5537325	5544275	5	5950	0.4
chr12	6640850	6651325	5	7700	0.697247706422018
chr12	26274575	26279300	5	3325	0.636363636363636
chr12	30945575	30950300	5	3800	0.6
chr12	31659350	31663550	5	3150	0.654545454545455
chr12	39786050	39788975	5	2375	0.48
chr12	52593900	52597775	5	2975	0.769230769230769
chr12	53436325	53448225	5	10425	0.736842105263158
chr12	63047200	63055100	5	6475	0.6
chr12	70288425	70292325	5	3350	0.363636363636364
chr12	105062200	105066525	5	3825	0.206896551724138
chr12	105483500	105486975	5	2900	0.360655737704918
chr12	109219350	109222650	5	2675	0.444444444444444
chr12	109231575	109235100	5	2725	0.470588235294118
chr12	111840900	111853300	5	11075	0.459627329192547
chr13	20692250	20695900	5	2900	0.666666666666667
chr13	28491300	28499075	5	5200	0.685714285714286
chr13	95353850	95360875	5	6625	0.119402985074627
chr13	95362700	95366325	5	2700	0.571428571428571
chr13	100354250	100357550	5	2650	0.416666666666667
chr13	111558400	111565825	5	6650	0.158878504672897
chr14	23025025	23027575	5	2000	0.608695652173913
chr14	24005475	24009400	5	3400	0.25
chr14	38665800	38668750	5	2075	0.758620689655172
chr14	50465825	50470775	5	3975	0.529411764705882
chr14	61991700	61994675	5	2425	0.666666666666667
chr14	69516475	69518275	5	1400	0.736842105263158
chr14	89768875	89772725	5	3450	0.2
chr14	90975450	90980600	5	4500	0.338461538461538
chr14	104005025	104013650	5	6500	0.451612903225806
chr14	104161975	104165650	5	3250	0.384615384615385
chr14	104601175	104608400	5	5700	0.476190476190476
chr15	26963775	26968150	5	3875	0.285714285714286
chr15	31315350	31317800	5	2000	0.521739130434783
chr15	66856575	66859850	5	2800	0.470588235294118
chr15	74512750	74517475	5	3900	0.28099173553719
chr15	90576650	90581525	5	4150	0.210526315789474
chr15	96453525	96456000	5	1975	0.606060606060606
chr15	101738175	101742400	5	3700	0.666666666666667
chr16	1230850	1233850	5	2375	0.416666666666667
chr16	3148150	3152575	5	3200	0.571428571428571
chr16	3238575	3241925	5	2750	0.408163265306122
chr16	8619275	8622975	5	2850	0.468085106382979
chr16	17559525	17566100	5	5425	0.5
chr16	28888175	28895350	5	5450	0.730434782608696
chr16	29689950	29692675	5	2250	0.521739130434783
chr16	30386850	30390950	5	3425	0.555555555555556
chr16	30904000	30908975	5	3900	0.611111111111111
chr16	67877000	67883200	5	4775	0.740740740740741
chr16	68674975	68681875	5	5650	0.722222222222222
chr16	69110400	69112900	5	2250	0.166666666666667
chr16	83846325	83848325	5	1600	0.484848484848485
chr16	86318650	86323150	5	3850	0.5
chr17	4405975	4410100	5	3350	0.53125
chr17	7032700	7037850	5	4150	0.48
chr17	8090625	8096275	5	3850	0.775510204081633
chr17	19359900	19365350	5	4550	0.586206896551724
chr17	25664625	25668600	5	3375	0.64
chr17	32577775	32583050	5	3800	0.775510204081633
chr17	40669375	40675400	5	5525	0.666666666666667
chr17	41981825	41986175	5	3500	0.583333333333333
chr17	42384625	42389975	5	3875	0.650602409638554
chr17	43486050	43489900	5	2775	0.72
chr17	55182875	55187775	5	4175	0.344827586206897
chr17	55389225	55392775	5	2600	0.666666666666667
chr17	55414825	55419825	5	3325	0.776119402985075
chr17	57406025	57408800	5	2300	0.285714285714286
chr17	77960475	77968225	5	6700	0.352941176470588
chr18	12880025	12883225	5	2575	0.44
chr18	20846725	20848875	5	1750	0.521739130434783
chr18	32236850	32242000	5	4375	0.358974358974359
chr18	43991425	43996425	5	4175	0.656716417910448
chr18	54788575	54790925	5	1950	0.333333333333333
chr18	61938950	61942675	5	2925	0.730769230769231
chr18	76732450	76739150	5	5825	0.666666666666667
chr18	77347475	77351125	5	2850	0.6
chr19	675375	679950	5	3325	0.679245283018868
chr19	1037975	1041750	5	3200	0.285714285714286
chr19	1063400	1067950	5	4050	0.555555555555556
chr19	3680875	3684800	5	3100	0.652173913043478
chr19	5336425	5340075	5	3225	0.695652173913043
chr19	7211250	7215275	5	3050	0.541666666666667
chr19	8369900	8374100	5	3200	0.571428571428571
chr19	13063400	13067375	5	2975	0.541666666666667
chr19	15359500	15364750	5	4800	0.19047619047619
chr19	17412225	17417850	5	4000	0.585858585858586
chr19	35629225	35636525	5	6350	0.32
chr19	38753525	38761625	5	5900	0.759493670886076
chr19	46282100	46287300	5	4675	0.32
chr19	46317550	46323325	5	4275	0.651685393258427
chr19	47522350	47526975	5	3675	0.695652173913043
chr19	47728525	47736150	5	5575	0.759259259259259
chr19	48015225	48017775	5	2075	0.411764705882353
chr19	49215950	49224775	5	6175	0.72
chr19	49464650	49471075	5	4800	0.7
chr19	50424625	50428200	5	2500	0.75
chr19	54096475	54101000	5	3375	0.631578947368421
chr19	54459700	54465150	5	4175	0.505747126436782
chr19	54482375	54485725	5	2775	0.409090909090909
chr19	54705225	54714325	5	8500	0.191489361702128
chr19	54927250	54933875	5	5875	0.363636363636364
chr2	149900	153600	5	3150	0.416666666666667
chr2	1730925	1736400	5	4500	0.433734939759036
chr2	7568975	7572125	5	2575	0.692307692307692
chr2	9907925	9911950	5	3700	0.137931034482759
chr2	10464350	10473750	5	7575	0.568807339449541
chr2	20384250	20389375	5	4775	0.137931034482759
chr2	28540950	28546150	5	4075	0.438356164383562
chr2	37879425	37886325	5	5525	0.75
chr2	42163950	42168425	5	3850	0.722222222222222
chr2	43149250	43159725	5	9500	0.439024390243902
chr2	60781675	60784950	5	2525	0.571428571428571
chr2	70993700	70996850	5	2375	0.653061224489796
chr2	77746300	77749775	5	2875	0.428571428571429
chr2	102420325	102424925	5	4200	0.157303370786517
chr2	113606200	113609000	5	2400	0.4
chr2	158692775	158697625	5	4175	0.35
chr2	172958900	172968150	5	8325	0.213836477987421
chr2	206942425	206947525	5	3775	0.461538461538462
chr2	216865875	216869100	5	2600	0.533333333333333
chr2	219756975	219763500	5	5525	0.558139534883721
chr2	219844400	219850475	5	4525	0.457142857142857
chr2	227659450	227666775	5	5600	0.743243243243243
chr2	238639650	238644325	5	3400	0.674418604651163
chr2	239754675	239758550	5	3025	0.636363636363636
chr2	241389500	241399700	5	8225	0.725925925925926
chr2	241504725	241510900	5	4675	0.714285714285714
chr20	1797225	1800650	5	2625	0.6875
chr20	3904975	3909100	5	3075	0.594594594594595
chr20	10331475	10334400	5	2375	0.444444444444444
chr20	21080025	21087575	5	7000	0.454545454545455
chr20	25334075	25339475	5	4150	0.555555555555556
chr20	32596425	32601625	5	4300	0.4
chr20	39315025	39321825	5	5875	0.628571428571429
chr20	45309850	45313450	5	3075	0.692307692307692
chr20	46599400	46603100	5	3250	0.212121212121212
chr20	47441300	47443900	5	2075	0.444444444444444
chr20	52480150	52486425	5	4600	0.765957446808511
chr20	60998600	61006475	5	4775	0.742857142857143
chr20	62368250	62374275	5	4250	0.717948717948718
chr20	62790475	62794025	5	3075	0.315789473684211
chr21	35055325	35059450	5	3250	0.775510204081633
chr21	43170600	43175925	5	4625	0.272727272727273
chr21	44085725	44089350	5	3050	0.4
chr21	44814850	44818325	5	2950	0.333333333333333
chr22	17712975	17718700	5	4750	0.611111111111111
chr22	23411725	23415575	5	2950	0.592592592592593
chr22	31685850	31688975	5	2425	0.769230769230769
chr22	35745425	35749200	5	2850	0.606060606060606
chr22	39565825	39576825	5	9200	0.488372093023256
chr22	39822650	39827125	5	3725	0.564102564102564
chr22	42239325	42243650	5	3775	0.472727272727273
chr22	42612325	42615300	5	2075	0.695652173913043
chr22	45946825	45950175	5	3025	0.32
chr22	46468400	46475875	5	7025	0.113636363636364
chr3	15364825	15367975	5	2500	0.478260869565217
chr3	45634525	45639400	5	3650	0.56
chr3	48631550	48636875	5	4600	0.685714285714286
chr3	53876350	53881175	5	3850	0.478260869565217
chr3	106544650	106550500	5	4700	0.692307692307692
chr3	126469225	126472725	5	3100	0.186046511627907
chr3	127407075	127410700	5	2900	0.727272727272727
chr3	127992975	128002650	5	8600	0.586666666666667
chr3	128144825	128148200	5	2675	0.564102564102564
chr3	139922000	139925375	5	2900	0.344827586206897
chr3	164911225	164914175	5	2500	0.571428571428571
chr3	182980825	182986625	5	4300	0.55045871559633
chr3	187457025	187460950	5	2975	0.509090909090909
chr3	192232025	192234350	5	1750	0.666666666666667
chr3	194011875	194017025	5	4200	0.434782608695652
chr3	194799700	194802750	5	2625	0.259259259259259
chr3	194838425	194842025	5	3075	0.4
chr3	197266775	197270400	5	2775	0.695652173913043
chr3	197299900	197305500	5	4175	0.721311475409836
chr4	3368750	3374400	5	4875	0.367816091954023
chr4	3481650	3489075	5	5350	0.625
chr4	7429050	7433000	5	3500	0.41025641025641
chr4	26029300	26034300	5	4200	0.37037037037037
chr4	54972975	54976725	5	3300	0.714285714285714
chr4	56501200	56504550	5	2675	0.739130434782609
chr4	76627750	76632150	5	3625	0.612903225806452
chr4	77905825	77909100	5	2725	0.444444444444444
chr4	101940600	101943325	5	2050	0.705882352941177
chr4	107955275	107958850	5	3225	0.266666666666667
chr4	113667475	113670000	5	2175	0.384615384615385
chr4	124337325	124340500	5	2550	0.464285714285714
chr4	134067275	134074325	5	6075	0.689655172413793
chr4	141011650	141017200	5	4425	0.545454545454545
chr4	154709450	154714700	5	4325	0.571428571428571
chr4	155661475	155666825	5	4250	0.6
chr5	669050	674450	5	4375	0.384615384615385
chr5	16701550	16703800	5	1900	0.325581395348837
chr5	37834375	37841200	5	6050	0.316666666666667
chr5	109074550	109080325	5	4300	0.697674418604651
chr5	109172025	109174275	5	1925	0.545454545454545
chr5	122421725	122427075	5	4825	0.378378378378378
chr5	133386250	133390900	5	3775	0.666666666666667
chr5	133762175	133766075	5	3075	0.769230769230769
chr5	138608150	138614825	5	5525	0.316831683168317
chr5	141190600	141197400	5	5375	0.654545454545455
chr5	159712575	159717200	5	3975	0.5625
chr5	170845250	170850700	5	4375	0.5625
chr5	172753400	172758175	5	3700	0.611111111111111
chr6	29589800	29602650	5	10350	0.557823129251701
chr6	32155925	32165525	5	7000	0.53416149068323
chr6	36564600	36568125	5	2825	0.363636363636364
chr6	40963500	40968600	5	4250	0.626865671641791
chr6	44628850	44636600	5	6925	0.292682926829268
chr6	71593925	71595800	5	1350	0.538461538461538
chr6	71664450	71667375	5	2450	0.482758620689655
chr6	107811950	107814925	5	2350	0.565217391304348
chr6	108434900	108441875	5	5550	0.491525423728814
chr6	114740175	114743600	5	2775	0.538461538461538
chr6	137277675	137281750	5	3150	0.385964912280702
chr6	138891200	138894500	5	2900	0.344827586206897
chr6	144282975	144287275	5	3400	0.620689655172414
chr6	166953550	166956800	5	2250	0.72
chr6	167575550	167579125	5	2850	0.578947368421053
chr6	169650650	169655500	5	3775	0.514285714285714
chr7	7247650	7252575	5	4350	0.60377358490566
chr7	8480450	8484300	5	3375	0.36
chr7	19145500	19152650	5	5475	0.771428571428571
chr7	21905150	21910200	5	4100	0.526315789473684
chr7	40016500	40019825	5	2875	0.555555555555556
chr7	43685375	43691775	5	5200	0.4
chr7	54730300	54732975	5	2150	0.620689655172414
chr7	55175950	55178625	5	2150	0.6
chr7	55196825	55199575	5	2175	0.473684210526316
chr7	73241075	73248300	5	6750	0.163265306122449
chr7	77666375	77670100	5	2650	0.730769230769231
chr7	100197825	100204100	5	5525	0.423076923076923
chr7	100276125	100279800	5	3025	0.52
chr7	100607550	100612750	5	4700	0.4
chr7	113722700	113728550	5	4675	0.474820143884892
chr7	128043925	128050850	5	5400	0.58695652173913
chr7	128467150	128474350	5	6050	0.530612244897959
chr7	137928725	137932975	5	3575	0.275
chr7	138777225	138780475	5	2450	0.7
chr7	140335200	140341900	5	4800	0.725
chr7	140793275	140795900	5	1950	0.642857142857143
chr7	142403250	142406175	5	2100	0.611111111111111
chr7	142980450	142983225	5	2250	0.352941176470588
chr7	148840500	148848625	5	6025	0.6
chr7	151450975	151454900	5	3100	0.634920634920635
chr8	5026725	5029325	5	2125	0.5
chr8	6690275	6694000	5	2475	0.730769230769231
chr8	10273925	10277700	5	3500	0.150943396226415
chr8	10586000	10592500	5	5725	0.25
chr8	20364325	20367500	5	2575	0.761904761904762
chr8	22222525	22228625	5	4650	0.744186046511628
chr8	28047250	28049525	5	1800	0.666666666666667
chr8	48423475	48426700	5	2475	0.604651162790698
chr8	72752675	72758600	5	5050	0.64
chr8	103419750	103423375	5	2750	0.620689655172414
chr8	109093350	109096275	5	2525	0.388888888888889
chr8	131008450	131012600	5	2975	0.708333333333333
chr8	143530225	143538150	5	5825	0.767857142857143
chr8	143551250	143554000	5	2250	0.439024390243902
chr8	144501775	144514325	5	8850	0.762376237623762
chr8	144949125	144953425	5	3550	0.459459459459459
chr9	15135100	15138850	5	2825	0.512820512820513
chr9	27365700	27371825	5	4950	0.444444444444444
chr9	35110175	35117525	5	5075	0.65
chr9	71787875	71791400	5	2825	0.45
chr9	74370150	74377700	5	5300	0.745762711864407
chr9	75341350	75344100	5	2000	0.733333333333333
chr9	76460100	76463000	5	2175	0.5
chr9	96066750	96069050	5	1700	0.620689655172414
chr9	96226675	96231750	5	4150	0.666666666666667
chr9	97674200	97678375	5	3175	0.766666666666667
chr9	98209675	98213975	5	3775	0.35
chr9	114286825	114292975	5	4625	0.521739130434783
chr9	117262925	117267525	5	3350	0.69047619047619
chr9	125935950	125938750	5	2250	0.488888888888889
chr9	130859425	130865950	5	5725	0.744186046511628
chr9	132646150	132653225	5	5325	0.632352941176471
chr9	132724150	132728700	5	3500	0.727272727272727
chr9	134762825	134766225	5	2900	0.486486486486487
chr9	134877325	134880350	5	2325	0.48
chr9	135057300	135063725	5	5775	0.30188679245283
chr9	135934025	135937150	5	2475	0.695652173913043
chr9	136397650	136401625	5	3275	0.294117647058824
chr9	137326200	137330400	5	3275	0.657534246575342
chr9	138947325	138952725	5	4875	0.634146341463415
chr9	139733825	139738700	5	4125	0.588235294117647
chr9	140347375	140354500	5	4825	0.777777777777778
chrX	329575	336375	5	5150	0.75
chrX	940425	943525	5	2625	0.75
chrX	102981875	102986775	5	4475	0.184615384615385
chrX	132008725	132012600	5	3350	0.277777777777778
chrX	133116675	133120575	5	2800	0.782608695652174
chrX	152906450	152910325	5	2700	0.676470588235294
chr1	3019575	3023150	4	3125	0.321428571428571
chr1	3524750	3530975	4	5475	0.32258064516129
chr1	9747050	9751975	4	3975	0.377952755905512
chr1	12652425	12657100	4	4150	0.240963855421687
chr1	15480750	15484250	4	3150	0.254545454545455
chr1	15512275	15516475	4	3800	0.2
chr1	20878350	20881250	4	2500	0.222222222222222
chr1	27048450	27054425	4	5575	0.166666666666667
chr1	27728775	27733650	4	4150	0.3
chr1	28261200	28265000	4	3400	0.315789473684211
chr1	44703450	44706775	4	2925	0.292682926829268
chr1	44870500	44875225	4	4275	0.258064516129032
chr1	53758675	53762550	4	3125	0.369230769230769
chr1	62662450	62666125	4	3075	0.275862068965517
chr1	95871525	95875725	4	3600	0.229885057471264
chr1	119542050	119545625	4	3250	0.181818181818182
chr1	150228025	150233850	4	5125	0.363636363636364
chr1	150522050	150525850	4	3200	0.333333333333333
chr1	151481850	151489100	4	6000	0.271186440677966
chr1	153746200	153750625	4	3525	0.347826086956522
chr1	154402650	154406175	4	3025	0.379310344827586
chr1	156433100	156436575	4	3250	0.177777777777778
chr1	159891425	159896025	4	4150	0.197183098591549
chr1	162188225	162190600	4	2225	0.111111111111111
chr1	181451150	181453325	4	1900	0.238095238095238
chr1	183287175	183288775	4	1350	0.380952380952381
chr1	184637425	184639200	4	1450	0.3
chr1	201976225	201981475	4	4725	0.344827586206897
chr1	202128050	202133100	4	4450	0.25531914893617
chr1	202204225	202207025	4	2425	0.204081632653061
chr1	203095175	203099175	4	3700	0.225806451612903
chr1	205011900	205015675	4	3250	0.285714285714286
chr1	206641375	206646800	4	4925	0.197183098591549
chr1	207926200	207928100	4	1600	0.37037037037037
chr1	208331775	208335675	4	3450	0.333333333333333
chr1	210464875	210467125	4	2025	0.142857142857143
chr1	213151025	213155575	4	4150	0.228571428571429
chr1	214625225	214627025	4	1625	0.3
chr1	229325900	229327600	4	1425	0.368421052631579
chr1	229542400	229548125	4	5250	0.357142857142857
chr1	230237025	230242900	4	5375	0.315789473684211
chr1	235104725	235109800	4	4775	0.23728813559322
chr1	244977700	244980625	4	2600	0.264150943396226
chr10	1350675	1354550	4	3375	0.272727272727273
chr10	26500525	26507750	4	6750	0.260869565217391
chr10	29096825	29100275	4	3025	0.341463414634146
chr10	34815150	34818525	4	2950	0.232558139534884
chr10	50602575	50606875	4	4075	0.121951219512195
chr10	65387175	65389800	4	2250	0.333333333333333
chr10	69620400	69624075	4	3200	0.350877192982456
chr10	73407525	73409350	4	1650	0.333333333333333
chr10	74551650	74554575	4	2650	0.210526315789474
chr10	77189725	77193200	4	3000	0.297297297297297
chr10	82257300	82265850	4	7600	0.235294117647059
chr10	100406250	100408175	4	1675	0.352941176470588
chr10	103598675	103601575	4	2475	0.307692307692308
chr10	121416650	121419900	4	2925	0.212765957446809
chr10	126411475	126414100	4	2325	0.347826086956522
chr10	129013325	129015625	4	1925	0.363636363636364
chr10	135088150	135092875	4	4425	0.0882352941176471
chr10	135148250	135151000	4	2525	0.15
chr11	414425	418325	4	3550	0.25
chr11	454925	457975	4	2625	0.363636363636364
chr11	1852975	1855275	4	2025	0.285714285714286
chr11	2234000	2235875	4	1625	0.363636363636364
chr11	2947975	2952725	4	4000	0.282608695652174
chr11	2964775	2968800	4	3500	0.375
chr11	8719000	8724325	4	4550	0.357142857142857
chr11	10678850	10680975	4	1775	0.342857142857143
chr11	16944875	16948600	4	3525	0.0967741935483871
chr11	19835125	19841925	4	6050	0.251428571428571
chr11	19848350	19851400	4	2725	0.2
chr11	20021225	20024850	4	3225	0.257142857142857
chr11	45682100	45687725	4	4775	0.343558282208589
chr11	60609800	60612875	4	2750	0.242424242424242
chr11	62649350	62652225	4	2625	0.208333333333333
chr11	63764750	63769000	4	3775	0.257142857142857
chr11	65619075	65620775	4	1525	0.260869565217391
chr11	69828675	69833075	4	3800	0.272727272727273
chr11	71948175	71952325	4	3900	0.146341463414634
chr11	85057675	85059875	4	1950	0.292682926829268
[truncated: 402 more rows]
