# Supplementary material for: Large organized chromatin lysine domains help distinguish primitive from differentiated cell populations
Source: Nat Commun. 2021 Jan 21;12:499. doi: 10.1038/s41467-020-20830-9 (PMC7820432; doi:10.1038/s41467-020-20830-9)
Supplement: Supplementary file 3 — Supplementary Software [file 41467_2020_20830_MOESM3_ESM.zip › E022-H3K4me3_LOCKS.bed]

chr6	25962675	26459175	47	95675	25.7971014492754
chr6	27439300	27835875	47	79275	23.8620689655172
chr6	28442325	28780925	47	52925	26.0567375886525
chr7	27127550	27279200	47	48500	22.6363636363636
chr16	3012750	3242850	46	58350	21.7297297297297
chr19	12707750	12959000	40	44400	20.695652173913
chr6	27094975	27280925	28	41875	11.9266055045872
chr16	680075	791625	25	32250	10.0238095238095
chr17	7107725	7240975	25	39250	8.15
chr19	45888725	46032875	23	33650	8.64367816091954
chrX	153596675	153719875	22	28125	9.00729927007299
chr5	87955250	87991425	20	15725	8.61538461538461
chr17	8013075	8153900	19	42650	8.63492063492063
chr4	174415225	174460325	19	15925	8.0377358490566
chr17	46641225	46692050	18	16575	8.01694915254237
chr5	180587225	180689675	18	34825	5.98319327731092
chr19	49617050	49669600	17	16150	7.90243902439024
chr2	74641675	74783200	17	35775	7.35483870967742
chr11	31819400	31849225	16	18075	3.11428571428571
chr11	63992650	64087175	16	32975	6.54545454545455
chr17	79816425	79899775	15	22050	5.69354838709677
chr10	8085150	8106125	14	13825	3.8
chr8	145010900	145065575	14	21350	4.09039548022599
chr8	22406550	22463575	13	15875	5.60683760683761
chr10	101279975	101297725	12	7325	5.47619047619048
chr13	100607750	100650350	12	30850	1.575
chr16	67183600	67234325	12	18775	3.01449275362319
chr19	41102725	41130000	12	12425	5.152
chr19	49117300	49150100	12	16825	4.47058823529412
chr2	89865225	89878125	12	5900	4.21428571428571
chr2	119590850	119617150	12	13175	4.55696202531646
chr3	147108600	147142775	12	17775	4.66666666666667
chr8	72583950	72598125	12	10000	2.27450980392157
chr10	102789900	102833600	11	11650	5.13103448275862
chr12	57618875	57637900	11	10525	3.31914893617021
chr12	125397500	125425800	11	11350	4.54335260115607
chr16	73081200	73105350	11	9850	3.48979591836735
chr19	1259375	1288100	11	14125	3.55555555555556
chr2	176943650	176963675	11	7275	5.14285714285714
chr4	88839275	88849975	11	7175	2.1
chr1	2979125	2990900	10	8325	3.69811320754717
chr10	131755450	131771400	10	10175	1.67441860465116
chr11	795250	835000	10	18050	3.08843537414966
chr11	2156275	2170675	10	8525	3.12903225806452
chr15	96864050	96890900	10	18125	1.30769230769231
chr2	105458700	105490600	10	13975	4.88235294117647
chr3	62351350	62364600	10	6175	3.63157894736842
chr4	111532525	111562975	10	16525	1.53333333333333
chr7	100797350	100826325	10	14400	3.69565217391304
chr1	18956050	18973875	9	8900	4.32
chr11	118778000	118801500	9	18150	2.73684210526316
chr12	7023100	7081200	9	21800	3.75956284153005
chr12	58119600	58167225	9	17075	3.05154639175258
chr14	38052600	38069650	9	9575	2.17721518987342
chr15	53075450	53098700	9	13475	3.10714285714286
chr15	74420100	74429575	9	7350	1.05263157894737
chr17	7736700	7762525	9	15900	2.31111111111111
chr17	40821650	40836200	9	12050	0.916666666666667
chr17	77805775	77819125	9	8875	4.31578947368421
chr19	1236250	1253925	9	11225	2.3956043956044
chr2	237067550	237088675	9	9325	4.57831325301205
chr20	21486075	21498825	9	6700	2.83516483516484
chr6	32115950	32165125	9	17475	3.81862745098039
chr7	20815950	20839775	9	14400	2.69565217391304
chr9	96707700	96723125	9	9275	1.83908045977011
chrX	124521900	124530275	9	5600	1.30434782608696
chr1	153929350	153965550	8	14975	3.33333333333333
chr1	213082400	213090650	8	4175	2.11111111111111
chr10	21782975	21824925	8	25975	1.968
chr10	71328400	71338700	8	7150	1.09859154929577
chr10	118890750	118899750	8	4425	3.56521739130435
chr10	124892175	124915300	8	12300	4
chr11	2016450	2024175	8	6725	1
chr11	20177425	20186050	8	4700	3.5
chr11	65183700	65196000	8	9825	0.956521739130435
chr13	56149175	56158650	8	7250	0.844444444444444
chr13	56227450	56235950	8	5750	1.33333333333333
chr14	61103825	61125300	8	12525	2.23300970873786
chr14	105939825	105958550	8	10525	2.96969696969697
chr16	2009050	2043400	8	17200	2.54857142857143
chr17	35289475	35307650	8	11500	3.85567010309278
chr17	46124100	46134075	8	8250	0.893617021276596
chr17	77763100	77778350	8	6700	3.92307692307692
chr2	45155225	45182925	8	16375	1.85542168674699
chr20	38896725	38904125	8	4750	1.83870967741935
chr3	32874750	32887000	8	9000	1.4
chr3	181412700	181437550	8	14150	2.31914893617021
chr6	10403775	10427300	8	13750	3.8974358974359
chr6	31781650	31806950	8	13025	2.10294117647059
chr6	33238750	33292100	8	21500	3.5981308411215
chr6	99271575	99296650	8	14225	2.75471698113208
chr6	114742150	114750325	8	5700	1.96875
chr8	145725850	145755950	8	14875	3.47967479674797
chr9	129372475	129381725	8	5925	3.96428571428571
chrX	25030975	25041225	8	4375	3.06122448979592
chrX	136628200	136658875	8	17900	2.96551724137931
chr1	6294525	6310250	7	10200	3.23636363636364
chr1	197879850	197891075	7	6275	2.94915254237288
chr1	199997725	200018050	7	11200	2.74
chr1	223196300	223204725	7	4825	2.70967741935484
chr10	22604500	22635325	7	12300	3.10880829015544
chr10	103532925	103543900	7	7400	1.31313131313131
chr11	32447950	32460950	7	6075	2.81927710843373
chr12	113900375	113918050	7	16300	0.444444444444444
chr13	79167900	79184175	7	7775	3.21212121212121
chr15	68114075	68133900	7	10550	1.72067039106145
chr16	86597125	86613850	7	8725	2.64347826086957
chr17	1944525	1963050	7	10025	3.30263157894737
chr19	4060450	4068325	7	6400	2.07692307692308
chr2	175197000	175209300	7	8350	0.863636363636364
chr21	46123700	46132725	7	7625	1.05
chr3	54668125	54676350	7	6525	2.28571428571429
chr3	138654600	138669575	7	9575	2.70175438596491
chr4	62629075	62636775	7	5500	1.14893617021277
chr5	174147150	174163375	7	8525	2.49056603773585
chr6	33377275	33402100	7	14875	1.72380952380952
chr6	94541075	94546150	7	4375	0.5
chr7	138143375	138150125	7	5400	1.69230769230769
chr7	155595800	155605175	7	7175	0.696969696969697
chr8	145549150	145562800	7	6375	2.80373831775701
chr9	79627025	79638350	7	8025	1.55555555555556
chr1	50881100	50890325	6	5900	1.80769230769231
chr1	154927525	154957450	6	14675	2.00881057268722
chr1	170629275	170636800	6	6200	1.14285714285714
chr1	205413475	205426975	6	8450	1.57746478873239
chr1	228192800	228196350	6	2650	0.777777777777778
chr10	53792800	53801325	6	6650	0.704761904761905
chr10	114708850	114718725	6	8875	0.8
chr10	118922025	118928525	6	3675	1.66101694915254
chr11	307850	321150	6	9325	2.1875
chr12	115102675	115112725	6	4675	2.26086956521739
chr13	51742975	51750025	6	4950	1.92857142857143
chr13	54840700	54847325	6	5050	0.961538461538462
chr14	24600875	24617950	6	8775	2.08333333333333
chr14	37125275	37136525	6	6150	1.2112676056338
chr14	57260775	57284725	6	17375	1.63636363636364
chr15	60285525	60302800	6	14275	1.10588235294118
chr15	96895075	96905125	6	5425	1.75609756097561
chr16	29815900	29832950	6	14000	0.935779816513762
chr17	7475250	7494150	6	8175	2.62595419847328
chr17	25263075	25268000	6	2900	2.28571428571429
chr17	48040325	48050475	6	5150	2.17204301075269
chr17	59473225	59494375	6	13500	1.76388888888889
chr17	66191975	66203300	6	6975	2.62264150943396
chr17	76347600	76362450	6	7225	1.56989247311828
chr18	55094575	55109125	6	10500	1.36046511627907
chr19	911600	933250	6	10150	2.3125
chr19	13943950	13962050	6	8200	2.12820512820513
chr19	17437800	17451950	6	7700	2.208
chr19	48893325	48903900	6	6400	2.325
chr2	19546975	19563525	6	9350	1.76
chr2	45227400	45241850	6	7400	1.69811320754717
chr2	63270725	63287475	6	12950	0.488479262672811
chr2	66659200	66674300	6	12100	2.64788732394366
chr2	200320050	200336325	6	11900	1.07692307692308
chr2	210163800	210168925	6	4225	2.11764705882353
chr2	219844475	219850600	6	3425	2.19047619047619
chr20	25838625	25849525	6	4950	2.08955223880597
chr20	37351500	37360300	6	6875	1.12328767123288
chr22	46366750	46375425	6	5650	2.22
chr3	128201700	128217075	6	10025	2.54545454545455
chr3	137479225	137491075	6	7175	1.70833333333333
chr3	157811975	157828925	6	8825	2.47154471544715
chr3	176036725	176045525	6	7975	0.765957446808511
chr4	24323175	24327700	6	2625	2.21428571428571
chr4	113430675	113445775	6	8100	1.89090909090909
chr5	1874925	1887925	6	7725	2.22784810126582
chr5	50672900	50686400	6	8050	2.55384615384615
chr5	92905825	92924700	6	11200	2.27979274611399
chr5	124073175	124085550	6	9700	2.28571428571429
chr5	147248550	147255250	6	5800	0.8
chr5	158522075	158533950	6	7875	1.9327731092437
chr6	5994475	6009725	6	10900	0.926829268292683
chr6	15265275	15269475	6	2625	2.52631578947368
chr6	33159775	33182075	6	9350	2.74390243902439
chr6	109800350	109805325	6	3125	1.6
chr7	70158350	70166300	6	6925	0.977777777777778
chr7	83088425	83095275	6	4775	2.23809523809524
chr7	157481200	157486775	6	4875	0.313725490196078
chr8	43092750	43097075	6	2800	1.14285714285714
chr9	133535225	133542225	6	5550	0.867469879518072
chrX	113700975	113704925	6	2500	1.51515151515152
chrX	121354400	121362000	6	4725	1.97647058823529
chr1	25253025	25259350	5	5225	0.689655172413793
chr1	26735250	26746375	5	8450	0.652719665271967
chr1	47898250	47904525	5	3825	1.40540540540541
chr1	63782400	63796975	5	12025	0.934210526315789
chr1	112278550	112283550	5	4175	1.5
chr1	156045875	156054975	5	7475	0.963855421686747
chr1	201976775	201982200	5	4050	2.10810810810811
chr1	214152600	214163425	5	8000	0.786206896551724
chr10	50816850	50822875	5	4625	2.21052631578947
chr10	94819650	94836925	5	10850	1.74025974025974
chr11	27652000	27656850	5	3750	1.36363636363636
chr11	43596500	43604950	5	6375	1.47826086956522
chr11	62597775	62630175	5	14400	2.17159763313609
chr11	73018000	73024400	5	5225	0.446043165467626
chr12	54384925	54395675	5	5050	2.16216216216216
chr12	54422250	54427975	5	2900	2.20689655172414
chr12	59718575	59722600	5	3500	0.48
chr13	112720150	112728750	5	5525	1.61240310077519
chr14	38659425	38664225	5	4175	0.625
chr14	48725675	48737525	5	6025	2.14070351758794
chr14	95233175	95240600	5	5800	0.776119402985075
chr15	25196100	25205925	5	6450	1.37078651685393
chr15	65099350	65103300	5	2850	1.05454545454545
chr15	65132875	65137325	5	3825	0.372093023255814
chr15	70385650	70393675	5	7400	0.272727272727273
chr15	76627525	76640225	5	8875	1.8
chr16	2198050	2207400	5	7975	0.764705882352941
chr16	54315475	54325850	5	9425	0.230769230769231
chr16	89626125	89632850	5	6200	0.48780487804878
chr17	1387775	1396400	5	6625	0.7625
chr17	27036925	27056350	5	14050	0.715542521994135
chr17	41172100	41180050	5	5125	0.8
chr17	56405975	56410550	5	2675	2.08
chr17	58211725	58220725	5	5125	1.79032258064516
chr17	77783650	77789650	5	4200	0.813953488372093
chr17	79448125	79457100	5	4025	1.83928571428571
chr18	19744700	19757425	5	11075	1.70967741935484
chr19	676025	681500	5	3025	1.88505747126437
chr19	1854950	1865400	5	8375	1.23214285714286
chr19	2268750	2274175	5	4625	0.461538461538462
chr19	10397525	10407450	5	7325	1.60416666666667
chr19	13205650	13214100	5	4175	2.08988764044944
chr19	48993875	48997750	5	2650	1.74193548387097
chr19	49216075	49224725	5	6375	1.325
chr19	49990750	50004475	5	7900	1.9537037037037
chr19	50828525	50837775	5	8125	0.412698412698413
chr19	54460400	54467025	5	5750	0.271604938271605
chr19	56145800	56169075	5	14825	1.05755395683453
chr2	8016550	8020775	5	3475	1
chr2	8816300	8826325	5	9175	0.205479452054795
chr2	73142250	73152900	5	6975	1.75221238938053
chr2	145267850	145282625	5	11275	1.27083333333333
chr2	157176050	157199850	5	12050	2.0561797752809
chr2	171669500	171680750	5	10075	0.237113402061856
chr2	172948925	172971800	5	11925	2.03787878787879
chr2	223154800	223164125	5	5650	2.04395604395604
chr20	22562875	22567950	5	3525	2.12
chr20	36148075	36157550	5	7450	0.662576687116564
chr20	45978675	45986825	5	5350	1.76470588235294
chr20	61636175	61640950	5	3525	0.869565217391304
chr21	38069675	38077725	5	5600	1.76595744680851
chr22	19701325	19712250	5	6250	1.8125
chr22	33446700	33454800	5	7150	0.350877192982456
chr3	110685900	110690225	5	2800	1.77777777777778
chr3	169375950	169387675	5	8375	0.897297297297297
chr3	181441650	181447500	5	3875	1.06666666666667
chr4	113566525	113574075	5	6675	0.701754385964912
chr4	120914650	120919150	5	3475	0.474576271186441
chr4	139935925	139941625	5	4750	1.14285714285714
chr4	187164100	187169675	5	4900	1.25
chr5	93693850	93698550	5	4275	0.580645161290323
chr5	134362950	134370775	5	5725	0.945054945054945
chr5	176896650	176901275	5	4225	1.05882352941176
chr6	100901900	100913450	5	5625	1.93181818181818
chr6	170597375	170606500	5	7850	0.691588785046729
chr7	1703375	1710800	5	6725	0.971428571428571
chr7	24436100	24443025	5	5700	1.28571428571429
chr7	25891450	25898925	5	4850	1.02702702702703
chr7	44920975	44926125	5	4750	0.4375
chr7	121939600	121957525	5	14525	0.702290076335878
chr7	130594125	130598250	5	2425	1.69230769230769
chr8	144508875	144513975	5	4225	0.596491228070175
chr8	145686625	145704925	5	12725	1.26353790613718
chr9	37025250	37038375	5	9425	1.05349794238683
chr9	76700025	76707050	5	4825	1.68181818181818
chrX	40026475	40036775	5	9025	0.504201680672269
chrX	139583675	139590700	5	6300	0.439024390243902
chrX	152907350	152910275	5	1850	1.45454545454545
chr1	1563925	1567900	4	3225	0.613333333333333
chr1	8933075	8940000	4	5825	1.48148148148148
chr1	16858550	16863500	4	3500	0.672897196261682
chr1	23880400	23888950	4	6550	0.815642458100559
chr1	25071225	25074900	4	3150	0.642857142857143
chr1	27333175	27339950	4	5550	0.905660377358491
chr1	37498100	37504050	4	4875	0.923076923076923
chr1	43421125	43428950	4	5200	1.03703703703704
chr1	54952775	54956575	4	2725	1.14285714285714
chr1	61542150	61549925	4	5750	1.15909090909091
chr1	91182125	91185825	4	3000	0.387096774193548
chr1	114574250	114581125	4	4075	1.47368421052632
chr1	119526075	119536000	4	6925	0.879032258064516
chr1	144519175	144521675	4	1975	0.628571428571429
chr1	149782425	149785325	4	2525	0.213333333333333
chr1	153505200	153509125	4	2950	0.860759493670886
chr1	180197925	180206800	4	7850	0.245989304812834
chr1	200707375	200711100	4	3475	0.363636363636364
chr1	204047200	204050025	4	1725	1.29411764705882
chr1	205286650	205291025	4	3450	0.611111111111111
chr1	206857700	206861850	4	3375	0.72
chr1	221049750	221058325	4	6650	0.921739130434783
chr1	226248825	226254150	4	4800	1.17647058823529
chr1	232257950	232263200	4	4025	0.615384615384615
chr10	29921700	29923675	4	1550	0.947368421052632
chr10	42355100	42358500	4	2500	1.06666666666667
chr10	77154900	77169850	4	12650	0.309226932668329
chr10	89100950	89103075	4	1650	0.666666666666667
chr10	92054975	92058175	4	2350	0.888888888888889
chr10	119296900	119306425	4	5750	1.46113989637306
chr11	504000	508375	4	3625	1
chr11	840475	851525	4	7975	1.1047619047619
chr11	2889450	2891250	4	1125	1.44
chr11	65264200	65274900	4	9875	0.888888888888889
chr11	69515175	69520375	4	4375	0.608695652173913
chr12	6872850	6883425	4	6725	1.16017316017316
chr12	7940025	7945000	4	4500	0.244897959183673
chr12	85081000	85083875	4	2475	0.368421052631579
chr12	92532050	92541575	4	8100	0.326996197718631
chr12	106974875	106981725	4	6525	0.444444444444444
chr12	122230400	122251100	4	14900	1.44144144144144
chr12	125048750	125053650	4	4400	0.8
chr13	22242825	22250100	4	6750	0.702702702702703
chr13	95354175	95366950	4	12425	0.285714285714286
chr13	98084450	98088500	4	3850	0.0842105263157895
chr13	110432325	110440500	4	6975	0.334928229665072
chr13	113546225	113550050	4	3225	0.5
chr14	21090825	21102175	4	8500	0.67027027027027
chr14	24017675	24026575	4	5300	1.41899441340782
chr14	73701850	73706875	4	4425	0.390243902439024
chr14	76445500	76453100	4	5125	0.950276243093923
chr14	77489675	77500800	4	8050	0.777408637873754
chr14	103588350	103594075	4	3725	1.21367521367521
chr15	57511525	57513825	4	2000	0.230769230769231
chr15	66992750	66999200	4	6175	0.136363636363636
chr15	85143575	85148800	4	3525	0.830188679245283
chr16	4289275	4292050	4	2200	0.722222222222222
chr16	11034250	11040350	4	4650	0.59504132231405
chr16	14722850	14730125	4	4875	0.727272727272727
chr16	54961450	54974125	4	11675	0.16
chr16	65265425	65269675	4	3575	1.28
chr16	70652550	70655500	4	2250	0.666666666666667
chr16	75282650	75287850	4	4575	0.551724137931034
chr17	6553500	6561275	4	5625	0.905660377358491
chr17	6914625	6927650	4	8125	1.20175438596491
chr17	14200225	14214025	4	10000	1.0996015936255
chr17	16341450	16345650	4	3775	0.947368421052632
chr17	26367825	26371825	4	3550	0.461538461538462
chr17	36757675	36766225	4	4800	1.08270676691729
chr17	62772800	62778275	4	4875	0.438356164383562
chr17	66030575	66034075	4	2925	0.96
chr17	72740975	72747950	4	4300	1.35714285714286
chr17	78233525	78238275	4	3450	0.721649484536082
chr17	79366050	79375975	4	9325	0.310679611650485
chr17	79475725	79487200	4	10525	0.288659793814433
chr17	80708275	80712975	4	3600	0.611111111111111
chr18	76733000	76746350	4	10475	0.486338797814208
chr19	1016375	1029150	4	7175	1.25
chr19	1465275	1471575	4	5375	0.633663366336634
chr19	3572075	3578575	4	4700	0.964912280701754
chr19	6735425	6741700	4	5700	0.232142857142857
chr19	7933275	7940050	4	4950	0.811320754716981
chr19	10526700	10531975	4	4375	0.644444444444444
chr19	17413025	17421675	4	5125	1.36585365853659
chr19	18716225	18718600	4	1825	0.838709677419355
chr19	36230625	36240350	4	5700	1.13483146067416
chr19	41303975	41309325	4	4575	0.489795918367347
chr19	42501475	42503600	4	1475	1.10344827586207
chr19	42783450	42790575	4	6250	0.260869565217391
chr19	46141525	46149825	4	5725	0.8
chr19	46911400	46920275	4	4975	1.12
chr19	47729000	47736000	4	6400	0.697674418604651
chr19	47930750	47934000	4	2900	0.473684210526316
chr19	51320950	51324675	4	2325	1.29411764705882
chr19	52405375	52411575	4	5600	0.666666666666667
chr19	54662275	54666675	4	3300	1.13793103448276
chr19	55656975	55661075	4	2825	0.817204301075269
chr19	55951650	55954775	4	2800	0.5
chr2	64478325	64485850	4	6250	0.617021276595745
chr2	66801125	66809550	4	5975	0.869565217391304
chr2	121101225	121105575	4	3750	0.345679012345679
chr2	237476125	237481300	4	3700	0.886075949367089
chr2	241391525	241396025	4	3500	0.857142857142857
chr20	20343225	20352550	4	7875	0.360153256704981
chr20	57458475	57470700	4	7050	1.36220472440945
chr20	60936475	60944750	4	5875	1.20805369127517
chr20	61425175	61428850	4	3275	0.244444444444444
chr20	62569675	62574050	4	2950	0.666666666666667
chr20	62586175	62589525	4	2975	0.172413793103448
chr21	43181100	43189525	4	6600	0.861313868613139
chr22	17745075	17748175	4	2150	0.825396825396825
chr22	28137575	28140600	4	2500	0.666666666666667
chr22	43737950	43740325	4	2075	0.363636363636364
chr22	50705800	50710750	4	3525	0.823529411764706
chr3	9436925	9445475	4	7625	0.673684210526316
chr3	32855850	32866275	4	9700	0.695652173913043
chr3	47017250	47023275	4	3700	1.35416666666667
chr3	50273025	50279450	4	4050	1.29032258064516
chr3	52086650	52092050	4	4750	0.352941176470588
chr3	57230750	57234025	4	3025	0.133333333333333
chr3	66545450	66552275	4	6500	0.0754716981132075
chr3	98041750	98045950	4	3300	0.64
chr3	190270675	190272100	4	900	1.44444444444444
chr3	193851425	193860025	4	7425	0.948717948717949
chr4	568500	572150	4	2950	0.595744680851064
chr4	1768125	1770200	4	1875	0.222222222222222
chr4	5888650	5895350	4	5900	0.25
chr4	13543400	13551100	4	5450	0.681818181818182
chr4	16897175	16900925	4	3125	0.355555555555556
chr4	54957250	54960425	4	2100	0.911764705882353
chr4	93191275	93199600	4	7000	0.455089820359281
chr4	180086600	180092075	4	4900	0.21978021978022
chr4	185937225	185942875	4	4775	1.24324324324324
chr5	42991575	42995575	4	3150	0.888888888888889
chr5	43017225	43020750	4	3200	0.186046511627907
chr5	76102150	76104425	4	1650	1.10344827586207
chr5	120034975	120040425	4	4675	0.268456375838926
chr5	122421700	122435900	4	9700	1.34920634920635
chr5	126178950	126181875	4	2275	0.692307692307692
chr5	153852400	153860050	4	7250	0.0804020100502513
chr5	170735400	170739775	4	3475	0.409638554216867
chr5	173314500	173318600	4	3325	0.43010752688172
chr6	1388400	1394425	4	5350	0.684210526315789
chr6	1604350	1615875	4	8775	0.622950819672131
chr6	28944825	28957150	4	6650	1.45714285714286
chr6	31134575	31141550	4	6275	0.197674418604651
chr6	31696325	31708675	4	6850	1.23943661971831
chr6	44184650	44192950	4	5400	1.10734463276836
chr6	74226425	74233900	4	6325	0.275862068965517
chr6	108434850	108441225	4	4300	1.40229885057471
chr6	126025650	126029200	4	2250	0.88
chr6	132223075	132226575	4	3050	1
chr6	137808500	137819725	4	8775	0.757446808510638
chr7	1576350	1578525	4	1875	0.363636363636364
chr7	30951600	30953650	4	1700	0.666666666666667
chr7	45957400	45963325	4	5025	0.514285714285714
chr7	96645700	96657150	4	6600	1.20535714285714
chr7	100289150	100293800	4	4050	0.285714285714286
chr7	109234000	109237350	4	2675	0.8
chr7	129415400	129425950	4	7550	0.785714285714286
chr7	150671275	150676900	4	4275	1
chr7	155164475	155167600	4	2525	0.774193548387097
chr8	10585975	10592475	4	5725	0.202247191011236
chr8	11557875	11567900	4	6525	0.844919786096257
chr8	25896975	25909725	4	8900	1.07569721115538
chr8	37653600	37659775	4	4850	0.523489932885906
chr8	99951625	99962025	4	8175	0.517241379310345
chr8	114444275	114451125	4	6575	0.111111111111111
chr8	126398675	126401450	4	1875	1.23076923076923
chr8	129627350	129629750	4	1775	1.12
chr8	140714425	140718600	4	3650	0.375
chr8	143530350	143535000	4	3825	1.44
chr8	144358025	144364275	4	3650	1.24731182795699
chr8	146011525	146025700	4	8400	1.27710843373494
chr9	35727700	35733700	4	5550	0.448275862068966
chr9	85498350	85501550	4	1925	1
chr9	101469175	101472050	4	2625	0.208333333333333
chr9	124988250	124991550	4	2625	0.458333333333333
chr9	126117600	126120450	4	2475	0.461538461538462
chr9	131445450	131453900	4	7450	0.3875
chr9	134268575	134273800	4	4375	1.03846153846154
chr9	139886275	139891650	4	3150	1.26027397260274
chr9	140189475	140197700	4	6500	0.670212765957447
chrX	39864125	39874825	4	7025	1
chrX	40004000	40018175	4	10025	1.17741935483871
chrX	48897000	48901975	4	4150	0.48
chrX	82762275	82766425	4	3625	0.583333333333333
chrX	91356925	91360500	4	3350	0.131578947368421
chrX	99663125	99666500	4	2950	0.324324324324324
chrX	113283450	113290225	4	5825	0.397163120567376
chrX	129113950	129119175	4	5050	0.0705882352941176
chrX	133678350	133685625	4	6000	0.528089887640449
chrX	136506550	136512600	4	5050	1.3953488372093
chr1	893175	897300	3	3825	0.246575342465753
chr1	1050225	1052450	3	1950	0.304347826086957
chr1	1654750	1656400	3	1425	0.380952380952381
chr1	2158075	2165800	3	6100	0.504950495049505
chr1	2477300	2480025	3	2425	0.214285714285714
chr1	3526725	3528775	3	1750	0.290322580645161
chr1	15849675	15854400	3	4325	0.225806451612903
chr1	16083150	16087800	3	3775	0.413223140495868
chr1	16839625	16841500	3	1725	0.195121951219512
chr1	17221800	17223700	3	1725	0.25
chr1	19809275	19813600	3	4075	0.11214953271028
chr1	22260000	22264550	3	3600	0.576271186440678
chr1	24476700	24478550	3	1550	0.297872340425532
chr1	25592900	25594850	3	1675	0.264150943396226
chr1	25942225	25945975	3	3200	0.369565217391304
chr1	26481575	26483425	3	1600	0.263157894736842
chr1	27018650	27026925	3	7475	0.179856115107914
chr1	27384250	27386050	3	1475	0.555555555555556
chr1	27927750	27933000	3	3975	0.621621621621622
chr1	28261225	28264475	3	2600	0.551724137931034
chr1	28974425	28975975	3	1325	0.4
chr1	36019700	36024900	3	5075	0.0365853658536585
chr1	36348300	36353125	3	3825	0.58252427184466
chr1	36614100	36616550	3	2100	0.3
chr1	38509150	38514050	3	4775	0.0340909090909091
chr1	40363700	40368525	3	3900	0.482758620689655
chr1	41826225	41829050	3	2675	0.275862068965517
chr1	45265250	45268125	3	2650	0.172839506172839
chr1	47694350	47698375	3	3525	0.413793103448276
chr1	62659950	62665700	3	5525	0.103092783505155
chr1	63220400	63221650	3	950	0.571428571428571
chr1	82265225	82271775	3	5900	0.375
chr1	116914800	116919325	3	4300	0.181818181818182
chr1	119549150	119551750	3	2050	0.459459459459459
chr1	149332850	149334475	3	1325	0.4375
chr1	152079950	152085475	3	4800	0.251572327044025
chr1	154578975	154582400	3	3175	0.127272727272727
chr1	154839350	154843225	3	3525	0.126126126126126
chr1	155050850	155059050	3	6525	0.514056224899598
chr1	155138725	155140500	3	1550	0.227272727272727
chr1	155246775	155248650	3	1600	0.218181818181818
chr1	156075275	156077225	3	1825	0.09375
chr1	156092375	156093975	3	1450	0.19047619047619
chr1	156861850	156864175	3	2050	0.26865671641791
chr1	160065400	160069350	3	3025	0.455445544554455
chr1	161493375	161495225	3	1700	0.133333333333333
chr1	164527475	164533425	3	5425	0.157894736842105
chr1	183773700	183776050	3	2050	0.444444444444444
chr1	200374775	200382300	3	6400	0.32258064516129
chr1	200859750	200865300	3	4875	0.568181818181818
chr1	202774525	202781975	3	6475	0.284552845528455
chr1	211571750	211574300	3	2200	0.444444444444444
chr1	228395775	228397225	3	1125	0.592592592592593
chr1	229566725	229570950	3	3875	0.185185185185185
chr1	232253500	232256625	3	2550	0.285714285714286
chr1	235489300	235494125	3	4450	0.162790697674419
chr1	237204925	237208075	3	2850	0.164948453608247
chr1	247538750	247540925	3	1975	0.208333333333333
chr10	3213950	3216075	3	1825	0.275862068965517
chr10	3821525	3829100	3	7075	0.106194690265487
chr10	15208850	15211350	3	2025	0.463768115942029
chr10	25006650	25014500	3	6625	0.368627450980392
chr10	76583900	76587525	3	3350	0.171428571428571
chr10	95197300	95199125	3	1525	0.318181818181818
chr10	99090900	99098225	3	6075	0.426229508196721
chr10	99445175	99447975	3	2425	0.358208955223881
chr10	102503825	102506400	3	2125	0.38961038961039
chr10	103872425	103882175	3	8400	0.587570621468927
chr10	104401300	104409725	3	7950	0.347826086956522
chr10	105451775	105453675	3	1650	0.285714285714286
chr10	126135650	126140400	3	4475	0.305084745762712
chr10	126839750	126851575	3	11675	0.0213903743315508
chr10	133108625	133111250	3	2500	0.0909090909090909
chr10	134599050	134602575	3	3100	0.351351351351351
chr10	135042800	135045750	3	2850	0.0563380281690141
chr10	135048750	135052550	3	3675	0.146341463414634
chr11	574600	578275	3	3350	0.208333333333333
chr11	2397975	2401375	3	2775	0.5
chr11	2465350	2467550	3	2075	0.142857142857143
chr11	2903875	2907975	3	3700	0.196428571428571
chr11	9696575	9697950	3	1225	0.235294117647059
chr11	27465775	27467200	3	1100	0.628571428571429
chr11	44330800	44332600	3	1650	0.230769230769231
chr11	46366650	46370750	3	3875	0.0958904109589041
chr11	57089200	57093500	3	4000	0.135135135135135
chr11	62472850	62478025	3	4575	0.43010752688172
chr11	63741600	63744350	3	2575	0.169491525423729
chr11	64643150	64647250	3	3825	0.142857142857143
chr11	65336500	65345175	3	8475	0.0606060606060606
chr11	65553600	65556875	3	3025	0.181818181818182
chr11	66079150	66085300	3	5825	0.0740740740740741
chr11	67006675	67009750	3	2800	0.186046511627907
chr11	82866650	82871775	3	4825	0.0888888888888889
chr11	94961975	94966200	3	4050	0.0816326530612245
chr11	111780900	111784850	3	3425	0.41304347826087
chr11	118185925	118187575	3	1500	0.214285714285714
chr11	125033125	125037800	3	4500	0.12
chr11	129242450	129246550	3	3800	0.142857142857143
chr12	1699425	1704825	3	5025	0.272727272727273
chr12	1770100	1772625	3	1875	0.477611940298507
chr12	4377650	4386575	3	8650	0.0613026819923372
chr12	6479850	6486375	3	5550	0.300469483568075
chr12	6721750	6723675	3	1575	0.4
chr12	8394850	8397000	3	1950	0.177777777777778
chr12	9064100	9070550	3	5850	0.384615384615385
chr12	11801425	11805850	3	4025	0.571428571428571
chr12	14859700	14864200	3	4150	0.155844155844156
chr12	14921250	14928825	3	6775	0.220532319391635
chr12	31270025	31274250	3	3675	0.604651162790698
chr12	48297875	48299725	3	1625	0.451612903225806
chr12	49735150	49742050	3	5400	0.585858585858586
chr12	50449700	50452175	3	2050	0.383561643835616
chr12	51317800	51321075	3	3050	0.186046511627907
chr12	53439725	53448350	3	7025	0.548672566371681
chr12	53610225	53617800	3	6450	0.336206896551724
chr12	53624675	53628125	3	3225	0.135135135135135
chr12	56135900	56141450	3	5275	0.103703703703704
chr12	56614375	56619000	3	3650	0.587155963302752
chr12	57479800	57485125	3	5150	0.0581395348837209
chr12	57912100	57918250	3	5800	0.206896551724138
chr12	66289525	66291250	3	1300	0.590909090909091
chr12	89739775	89749525	3	7850	0.476190476190476
chr12	107161500	107162825	3	1075	0.5
chr12	110717875	110722775	3	4725	0.294117647058824
chr12	111177650	111182175	3	4300	0.100840336134454
chr12	115117050	115123500	3	6075	0.263157894736842
chr12	120700375	120704000	3	3250	0.134453781512605
chr12	120728600	120731350	3	2425	0.2
chr12	123235300	123238750	3	3100	0.233009708737864
chr12	124871025	124874450	3	3025	0.488888888888889
chr12	132433900	132436050	3	2025	0.0923076923076923
chr12	133262050	133266200	3	3000	0.598130841121495
chr13	20531250	20535575	3	4075	0.149532710280374
chr13	45145525	45153875	3	8025	0.058252427184466
chr13	50569825	50574125	3	4100	0.0689655172413793
chr13	55613975	55617100	3	3000	0.117647058823529
chr13	107183075	107188975	3	5425	0.228571428571429
chr13	114563225	114567775	3	3700	0.484375
chr14	37049350	37051850	3	2025	0.456140350877193
chr14	53255875	53259100	3	3100	0.0540540540540541
chr14	53414725	53419125	3	4125	0.114754098360656
chr14	55490975	55496275	3	4175	0.40506329113924
chr14	65169250	65175900	3	6100	0.226415094339623
chr14	65182325	65184175	3	1575	0.340425531914894
chr14	90081650	90086500	3	4250	0.428571428571429
chr14	100067850	100072300	3	4000	0.158415841584158
chr14	101292025	101294525	3	2300	0.135593220338983
chr14	102990200	102991975	3	1425	0.545454545454545
chr14	105633550	105635675	3	1950	0.169491525423729
chr14	105992275	105994900	3	2275	0.294117647058824
chr15	28339425	28345075	3	4300	0.636363636363636
chr15	35084250	35088400	3	3650	0.285714285714286
chr15	35837175	35840500	3	2750	0.444444444444444
chr15	37386375	37396875	3	9125	0.256716417910448
chr15	40571825	40576350	3	3900	0.342857142857143
chr15	41217850	41224650	3	5950	0.277777777777778
chr15	63333525	63342425	3	8725	0.0416666666666667
chr15	75742175	75749200	3	6700	0.0987654320987654
chr15	77922950	77927675	3	4600	0.0634920634920635
chr15	79164375	79169050	3	3875	0.46031746031746
chr15	91497825	91501300	3	3300	0.158730158730159
chr15	99342650	99344925	3	1700	0.6
chr16	429400	434450	3	4825	0.122448979591837
chr16	1339125	1340450	3	1200	0.166666666666667
chr16	1727550	1730325	3	2400	0.32
chr16	2587150	2589050	3	1750	0.133333333333333
chr16	8959400	8963750	3	3950	0.184615384615385
chr16	15247700	15249325	3	1350	0.333333333333333
chr16	28302150	28306375	3	3825	0.458333333333333
chr16	30386200	30390975	3	4350	0.165605095541401
chr16	30932850	30936900	3	3875	0.111111111111111
chr16	49311725	49317975	3	5400	0.43609022556391
chr16	49734550	49736825	3	2075	0.375
chr16	67426175	67430550	3	3275	0.631578947368421
chr16	67464075	67466875	3	2675	0.0821917808219178
chr16	68481075	68483425	3	1975	0.323529411764706
chr16	86538850	86547600	3	6875	0.498084291187739
chr17	16944925	16948625	3	2925	0.555555555555556
chr17	19880050	19883775	3	3000	0.458715596330275
chr17	20943200	20947825	3	4300	0.1375
chr17	28562200	28566000	3	3000	0.508474576271186
chr17	29058100	29060550	3	2050	0.369230769230769
chr17	30263275	30266075	3	2400	0.338028169014085
chr17	36665375	36667600	3	2000	0.297872340425532
chr17	36827450	36831700	3	4000	0.170731707317073
chr17	36874700	36876975	3	1900	0.246153846153846
chr17	38497200	38503725	3	6125	0.148148148148148
chr17	40760150	40762825	3	2525	0.173913043478261
chr17	43248650	43250625	3	1725	0.280701754385965
chr17	43505650	43510525	3	4400	0.428571428571429
chr17	44846875	44850800	3	3300	0.388888888888889
chr17	44893950	44899525	3	4750	0.462809917355372
chr17	46631775	46633350	3	1250	0.45
chr17	46893700	46896325	3	2175	0.378378378378378
chr17	47071925	47081925	3	9825	0.0459770114942529
chr17	48941000	48946000	3	4500	0.382978723404255
chr17	54669725	54675500	3	5050	0.36241610738255
chr17	60140125	60143425	3	3100	0.4
chr17	61626725	61629900	3	3075	0.0470588235294118
chr17	70111750	70120600	3	7800	0.476190476190476
chr17	72855625	72858200	3	2200	0.28169014084507
chr17	74067500	74073500	3	4725	0.536912751677852
chr17	76181850	76184425	3	2250	0.375
chr17	79917075	79919850	3	2500	0.387096774193548
chr18	3602075	3606725	3	4225	0.468085106382979
chr18	11979950	11984300	3	4025	0.205607476635514
chr18	12375450	12378450	3	2650	0.206185567010309
chr18	18820875	18824125	3	3050	0.135135135135135
chr18	24125850	24131550	3	5525	0.2
chr18	33160600	33163325	3	2275	0.339622641509434
chr18	34941375	34942550	3	1000	0.454545454545455
chr18	44787375	44790950	3	3425	0.122448979591837
chr18	46473100	46479700	3	6325	0.0579710144927536
chr18	55922150	55924175	3	1625	0.461538461538462
chr18	60381825	60388500	3	6350	0.0683760683760684
chr18	70208750	70211625	3	2575	0.188679245283019
chr18	72915800	72924850	3	8125	0.307692307692308
chr18	77153150	77157600	3	4000	0.186666666666667
chr19	496125	498700	3	2225	0.5
chr19	570850	575525	3	4225	0.30188679245283
chr19	589325	591575	3	1750	0.392156862745098
chr19	796475	802350	3	5425	0.171875
chr19	1406575	1410625	3	3800	0.106060606060606
chr19	2094450	2097625	3	2475	0.507042253521127
chr19	2235000	2241075	3	4875	0.417112299465241
chr19	3463175	3464800	3	1300	0.432432432432432
chr19	3982700	3987900	3	4975	0.421052631578947
chr19	4597350	4599150	3	1625	0.192307692307692
chr19	5803650	5806375	3	2375	0.372093023255814
chr19	6278000	6280525	3	2175	0.186666666666667
chr19	6530450	6534925	3	3525	0.5
chr19	7615625	7616725	3	875	0.5
chr19	8454200	8456525	3	2075	0.24
chr19	9902000	9904475	3	2225	0.260869565217391
chr19	10827825	10830750	3	2325	0.556962025316456
chr19	11528425	11533725	3	4550	0.478632478632479
chr19	16737325	16740475	3	3050	0.0571428571428571
chr19	17513925	17517050	3	2850	0.125
chr19	18388950	18393800	3	4675	0.0578034682080925
chr19	18527325	18531525	3	4100	0.0481927710843374
chr19	18721300	18724575	3	3000	0.378378378378378
chr19	30015375	30021800	3	6000	0.153005464480874
chr19	31838475	31848100	3	9125	0.101694915254237
chr19	33715975	33718550	3	2450	0.0923076923076923
chr19	35631800	35634900	3	2700	0.32
chr19	39892750	39906175	3	11625	0.407079646017699
chr19	41767775	41772900	3	4750	0.131868131868132
chr19	42416600	42417825	3	1100	0.206896551724138
chr19	42755800	42760825	3	4800	0.0790960451977401
chr19	46171075	46174750	3	2775	0.591836734693878
chr19	46282250	46286000	3	3500	0.204081632653061
chr19	49241575	49244850	3	2425	0.607594936708861
chr19	49841000	49843575	3	2350	0.17910447761194
chr19	49944150	49947150	3	2825	0.114285714285714
chr19	50059025	50060700	3	1250	0.631578947368421
chr19	50092950	50097275	3	3925	0.171428571428571
chr19	50178775	50183975	3	4750	0.171428571428571
chr19	50368800	50373875	3	3975	0.590163934426229
chr19	50431075	50434200	3	2875	0.166666666666667
chr19	50814875	50819850	3	4750	0.134831460674157
chr19	51160850	51163800	3	2475	0.318840579710145
chr19	51896925	51898925	3	1850	0.126984126984127
chr19	54334475	54337700	3	2850	0.423076923076923
chr19	54368950	54374100	3	4775	0.220183486238532
chr19	54382075	54387500	3	4250	0.616438356164384
chr19	54409725	54413975	3	4025	0.0943396226415094
chr19	54444950	54447325	3	2025	0.264150943396226
chr19	54480925	54486200	3	4900	0.1375
chr19	55849950	55853175	3	3025	0.0943396226415094
chr19	57348925	57352150	3	2575	0.507042253521127
chr19	58773775	58775025	3	1025	0.375
chr2	11969850	11970900	3	825	0.476190476190476
chr2	16078600	16085875	3	6700	0.136
chr2	20864950	20868050	3	2975	0.13953488372093
chr2	30368950	30372975	3	3200	0.429906542056075
chr2	42273525	42279375	3	5300	0.147058823529412
chr2	46925250	46928650	3	3000	0.296296296296296
chr2	64066850	64077500	3	10125	0.244444444444444
chr2	70368000	70370600	3	2075	0.338028169014085
chr2	71203775	71206625	3	2200	0.5
chr2	72369925	72377625	3	7500	0.0431034482758621
chr2	74208000	74215750	3	5775	0.617142857142857
chr2	88924050	88928225	3	3775	0.156862745098039
chr2	90448900	90450925	3	1775	0.25
chr2	91845250	91848550	3	2750	0.516129032258065
chr2	95690725	95693325	3	2475	0.0810810810810811
chr2	96657150	96658675	3	1225	0.466666666666667
chr2	98205900	98207450	3	1325	0.32258064516129
chr2	100720475	100722950	3	2200	0.20253164556962
chr2	128641750	128645150	3	3225	0.125
chr2	175190175	175193850	3	3175	0.299065420560748
chr2	176971275	176972850	3	1450	0.125
chr2	178075900	178079850	3	3700	0.152173913043478
chr2	188538375	188540675	3	2150	0.08
chr2	197034350	197037050	3	2575	0.0652173913043478
chr2	208628825	208636150	3	7100	0.21875
chr2	214053175	214054800	3	1300	0.465116279069767
chr2	227655450	227666675	3	9900	0.322222222222222
chr2	232326375	232330550	3	3650	0.383838383838384
chr2	232570600	232578600	3	7100	0.365591397849462
chr2	238496875	238500550	3	3475	0.285714285714286
chr2	238599450	238603325	3	3375	0.288888888888889
chr20	10197550	10200275	3	2575	0.13953488372093
chr20	21080450	21087475	3	6150	0.335135135135135
chr20	22557650	22560025	3	1650	0.565217391304348
chr20	34203475	34207975	3	4400	0.0377358490566038
chr20	34327325	34331525	3	3650	0.333333333333333
chr20	39968425	39970225	3	1650	0.153846153846154
chr20	41816650	41819350	3	2500	0.140845070422535
chr20	44440625	44443300	3	2275	0.356164383561644
chr20	48727875	48733100	3	4000	0.618421052631579
chr20	52205925	52211875	3	5425	0.137142857142857
chr20	55838425	55842600	3	3825	0.377358490566038
chr20	61645800	61646600	3	650	0.444444444444444
chr20	62368350	62373100	3	4550	0.0863309352517986
chr20	62679200	62681475	3	2075	0.285714285714286
chr21	18826600	18828000	3	1125	0.432432432432432
chr21	32927800	32932825	3	4075	0.455172413793103
chr21	38080400	38083375	3	2625	0.278481012658228
chr21	38737450	38742825	3	5150	0.2
chr21	44492875	44497475	3	4175	0.206896551724138
chr21	46823850	46828400	3	4100	0.231404958677686
chr21	47741425	47745900	3	4250	0.12280701754386
chr22	20783250	20786175	3	2225	0.617283950617284
chr22	23583875	23585750	3	1525	0.4
chr22	31476500	31481875	3	4675	0.547368421052632
chr22	38791100	38795850	3	4325	0.215827338129496
chr22	39711275	39716850	3	5375	0.148148148148148
chr22	43009100	43012025	3	2675	0.2
chr22	45663700	45665675	3	1775	0.19047619047619
chr22	46464950	46473175	3	6525	0.522448979591837
chr22	48971175	48972725	3	1400	0.2
chr22	50737400	50739225	3	1650	0.172413793103448
chr3	12879950	12883350	3	3100	0.387096774193548
chr3	27761150	27765900	3	4300	0.137931034482759
chr3	37032075	37036125	3	3800	0.0980392156862745
chr3	39446225	39451575	3	4200	0.547770700636943
chr3	52442750	52445925	3	3075	0.0597014925373134
chr3	52566000	52572375	3	5150	0.616541353383459
chr3	109073875	109075975	3	1800	0.521739130434783
chr3	112278475	112283275	3	4100	0.293706293706294
chr3	116162225	116164775	3	2050	0.450704225352113
chr3	123417575	123419825	3	1975	0.225806451612903
chr3	125633950	125636225	3	1900	0.380952380952381
chr3	126192675	126195825	3	2725	0.282051282051282
chr3	133291650	133295325	3	3250	0.186915887850467
chr3	134082550	134083975	3	1175	0.358974358974359
chr3	148915050	148916825	3	1525	0.521739130434783
chr3	168863625	168867675	3	3425	0.373983739837398
chr3	170072450	170081350	3	7975	0.263157894736842
chr3	177075925	177078275	3	2000	0.225806451612903
chr3	185299925	185304925	3	4750	0.120689655172414
chr3	185647325	185656275	3	6925	0.586466165413534
chr4	1002800	1006725	3	3525	0.235294117647059
chr4	1794325	1797725	3	3275	0.0555555555555556
chr4	4227950	4229900	3	1550	0.454545454545455
chr4	7103525	7105625	3	1825	0.315789473684211
chr4	9153525	9155700	3	1800	0.465116279069767
chr4	26029350	26032700	3	2900	0.231578947368421
chr4	30717900	30727425	3	9350	0.256410256410256
chr4	53577875	53581575	3	3450	0.120689655172414
chr4	54974275	54976500	3	2050	0.16
chr4	55091475	55100575	3	8700	0.099290780141844
chr4	85417150	85421225	3	3950	0.0434782608695652
chr4	93362325	93367025	3	4100	0.372881355932203
chr4	100866125	100872600	3	5975	0.18
chr4	147558300	147562100	3	3000	0.595238095238095
chr4	155662125	155668800	3	6175	0.173913043478261
chr5	472050	475600	3	3425	0.0666666666666667
chr5	692700	694500	3	1575	0.451612903225806
chr5	3594225	3603200	3	8325	0.163568773234201
chr5	12662850	12668250	3	5100	0.272727272727273
chr5	32709125	32714575	3	5225	0.175
chr5	33438850	33445000	3	4750	0.544444444444444
chr5	43037975	43044650	3	5500	0.259459459459459
chr5	43310300	43314300	3	3575	0.176
chr5	50258925	50266350	3	5975	0.58974358974359
chr5	76940450	76941875	3	1200	0.32
chr5	87436175	87439350	3	2625	0.365853658536585
chr5	145315850	145317850	3	1750	0.3125
chr5	148786425	148790750	3	3825	0.484848484848485
chr5	154133775	154139425	3	5375	0.102189781021898
chr5	175394475	175395700	3	1025	0.413793103448276
chr5	179243525	179249925	3	5500	0.543859649122807
chr6	1381875	1384850	3	2800	0.133333333333333
chr6	2764550	2768650	3	3925	0.0655737704918033
chr6	11229300	11233750	3	4125	0.170212765957447
chr6	19836600	19840750	3	3975	0.0757575757575758
chr6	21741125	21742800	3	1450	0.341463414634146
chr6	32054900	32056050	3	1025	0.206896551724138
chr6	32094825	32098850	3	3550	0.263736263736264
chr6	41527975	41530450	3	2000	0.492753623188406
chr6	41700350	41703925	3	3275	0.123893805309735
chr6	76041650	76044500	3	2275	0.506666666666667
chr6	100895025	100896275	3	1075	0.37037037037037
chr6	108485800	108491050	3	4975	0.142857142857143
chr6	111580025	111581650	3	1400	0.227272727272727
chr6	116571525	116576225	3	4500	0.0930232558139535
chr6	126065725	126073025	3	7025	0.173913043478261
chr6	127438700	127442650	3	3775	0.285714285714286
chr6	134494125	134500025	3	4600	0.538011695906433
chr6	137538075	137541125	3	2850	0.16
chr6	138187325	138190375	3	2850	0.1
chr6	157096050	157103825	3	6375	0.428571428571429
chr7	329625	331025	3	1275	0.181818181818182
chr7	2864025	2865500	3	1250	0.4375
chr7	12725875	12730450	3	4275	0.214285714285714
chr7	14024400	14032000	3	7125	0.204545454545455
chr7	42274150	42278750	3	4475	0.285714285714286
chr7	44885700	44889075	3	3025	0.24
chr7	66459450	66462600	3	2975	0.0952380952380952
chr7	72297900	72301425	3	3275	0.138888888888889
chr7	74070325	74075825	3	5325	0.0666666666666667
chr7	74306275	74307650	3	1100	0.4
chr7	94283975	94287500	3	3400	0.0821917808219178
chr7	97909875	97915050	3	4850	0.0813953488372093
chr7	98245700	98248550	3	2400	0.492307692307692
chr7	100608225	100610600	3	2250	0.117647058823529
chr7	100942350	100947425	3	4775	0.170940170940171
chr7	112725925	112727600	3	1550	0.146341463414634
chr7	121776725	121785375	3	7375	0.5625
chr7	124402700	124406750	3	3250	0.457627118644068
chr7	129709500	129712475	3	2825	0.32
chr7	148841225	148847150	3	5500	0.4
chr7	149744375	149746775	3	2150	0.25
chr7	150776625	150786850	3	8650	0.475806451612903
chr7	150941975	150950550	3	6575	0.50761421319797
chr7	151214600	151218125	3	3325	0.260869565217391
chr7	155088200	155092675	3	3975	0.290909090909091
chr7	155249525	155251950	3	1850	0.466666666666667
chr7	158379125	158381350	3	1700	0.571428571428571
chr8	1321050	1322575	3	1275	0.470588235294118
chr8	28258450	28260600	3	1900	0.260869565217391
chr8	30251325	30252350	3	875	0.296296296296296
chr8	37961700	37965325	3	3375	0.131147540983607
chr8	39759625	39762500	3	2650	0.153846153846154
chr8	41163300	41169425	3	5950	0.150943396226415
chr8	61428700	61432000	3	3025	0.24
chr8	65487925	65494825	3	5225	0.588957055214724
chr8	67574975	67580750	3	4975	0.243243243243243
chr8	115299925	115302750	3	2125	0.597014925373134
chr8	128746075	128752900	3	6550	0.0474308300395257
chr8	144371175	144374600	3	3100	0.19047619047619
chr9	14720775	14722700	3	1800	0.230769230769231
chr9	15508250	15513575	3	4900	0.530612244897959
chr9	34988500	34992425	3	3725	0.11214953271028
chr9	71704600	71705800	3	1075	0.315789473684211
chr9	91791725	91795825	3	3600	0.230769230769231
chr9	98266475	98280125	3	11425	0.375565610859729
chr9	100613900	100617500	3	3375	0.0826446280991736
chr9	118915400	118919625	3	3625	0.360655737704918
chr9	126773100	126776300	3	2500	0.556962025316456
chr9	128508000	128513300	3	5125	0.0754716981132075
chr9	130328600	130332375	3	3575	0.0826446280991736
chr9	130659375	130662425	3	2350	0.518518518518518
chr9	134148650	134153950	3	4925	0.363636363636364
chr9	135994850	135997150	3	2050	0.355555555555556
chr9	139084300	139086100	3	1450	0.428571428571429
chr9	139557400	139563250	3	5100	0.276923076923077
chr9	139837125	139839600	3	2125	0.207792207792208
chrX	9753200	9757725	3	3625	0.475409836065574
chrX	11775450	11778375	3	2800	0.0930232558139535
chrX	39942575	39958850	3	12525	0.591836734693878
chrX	40943150	40952550	3	9225	0.285714285714286
chrX	44809775	44813875	3	3175	0.376068376068376
chrX	71524575	71529550	3	4375	0.266666666666667
chrX	86936275	86938800	3	2075	0.317460317460317
chrX	93956800	93958975	3	1775	0.545454545454545
chrX	101409475	101411375	3	1600	0.30188679245283
chrX	102997000	103001200	3	3875	0.114285714285714
chrX	119133250	119135750	3	2125	0.369230769230769
chrX	129243000	129245675	3	2450	0.138888888888889
chrX	130201350	130203325	3	1700	0.526315789473684
chrX	134555325	134557325	3	1675	0.290909090909091
chrX	135960475	135963500	3	2850	0.104166666666667
chrX	138284800	138288575	3	3300	0.282828282828283
chrX	150343050	150347500	3	3775	0.363636363636364
chr3	55514825	55524225	2	9350	0.0106951871657754
