# Supplementary material for: Large organized chromatin lysine domains help distinguish primitive from differentiated cell populations
Source: Nat Commun. 2021 Jan 21;12:499. doi: 10.1038/s41467-020-20830-9 (PMC7820432; doi:10.1038/s41467-020-20830-9)
Supplement: Supplementary file 3 — Supplementary Software [file 41467_2020_20830_MOESM3_ESM.zip › E022-H3K9me3_LOCKS.bed]

chr7	57385350	57444350	44	46575	1.05882352941176
chr12	38355750	38400400	43	37000	1
chr16	32514375	32572250	41	52675	0.48
chr15	25414500	25499150	36	78450	0.857142857142857
chr1	2770275	2823950	33	47450	0.558823529411765
chr19	24526775	24577675	31	45575	0.744186046511628
chr14	106353575	106389025	21	30800	0.5625
chr21	11106200	11149075	20	39250	0.426229508196721
chr21	10741350	10863100	18	111500	0.32
chr4	49633225	49660125	17	23975	0.375
chr19	58701550	58726875	16	22575	0.378378378378378
chr22	47777100	47800675	16	20650	0.354838709677419
chr21	11162950	11186925	15	20775	0.391304347826087
chr19	9056075	9079775	13	22125	0.217687074829932
chr16	34536350	34552150	12	12950	0.32
chr16	34795850	34816300	12	18700	0.317460317460317
chr19	9628750	9647000	12	15925	0.316455696202532
chr19	22778175	22795850	12	15300	0.294573643410853
chr10	39076550	39154975	11	77100	0.169014084507042
chr1	2734075	2745900	9	10650	0.188679245283019
chr11	50472925	50479000	9	5475	0.230769230769231
chr15	25294175	25332750	9	37450	0.0731707317073171
chr16	46434600	46456575	9	20950	0.183908045977011
chr4	49225	61625	9	11200	0.211764705882353
chr8	43388125	43427850	9	38100	0.174174174174174
chrX	58279550	58319225	9	38950	0.0487804878048781
chr12	34437725	34562675	8	122250	0.129032258064516
chr19	9673050	9683700	8	9950	0.204081632653061
chr19	12052200	12064650	8	11850	0.148148148148148
chr2	89830450	89880075	8	47025	0.185185185185185
chr21	11091400	11101100	8	9050	0.142857142857143
chr4	49213175	49225250	8	10850	0.203389830508475
chr7	56678825	56685800	8	6275	0.204081632653061
chr7	157897150	157909550	8	11350	0.203389830508475
chr8	47002050	47065625	8	60900	0.111675126903553
chr8	47084100	47176575	8	90925	0.156028368794326
chr12	133681175	133688100	7	6550	0.117647058823529
chr13	19621000	19639125	7	16900	0.166666666666667
chr16	34917675	34930075	7	11725	0.0957446808510638
chr17	21304675	21321275	7	15575	0.0981132075471698
chr19	21048975	21065125	7	15225	0.13953488372093
chr19	58756900	58779400	7	21300	0.142857142857143
chr22	47761800	47774975	7	12200	0.145695364238411
chr12	34699875	34705650	6	5375	0.118811881188119
chr19	12634350	12642600	6	7875	0.133333333333333
chr21	10709000	10727375	6	17775	0.0927152317880795
chr4	426600	439275	6	12050	0.08
chr7	62496850	62510425	6	12600	0.130769230769231
chr10	37609325	37613825	5	4225	0.0923076923076923
chr10	38772350	38818900	5	46025	0.0233236151603499
chr10	135340325	135348275	5	7575	0.09375
chr14	106316050	106334725	5	17575	0.0909090909090909
chr19	28160550	28171825	5	10875	0.0925925925925926
chr19	52821425	52830350	5	8500	0.0925925925925926
chr20	29803825	29833400	5	29125	0.0288808664259928
chr7	6726175	6738400	5	11750	0.0718232044198895
chr7	56604425	56611500	5	6675	0.104046242774566
chr7	61873050	61880550	5	7275	0.0535714285714286
chr8	47312025	47361800	5	47825	0.0518470511989631
chr8	146198175	146205150	5	6575	0.0952380952380952
chr1	40926225	40931000	4	4550	0.0677966101694915
chr10	38868850	38888825	4	19800	0.0168067226890756
chr12	34314525	34320400	4	5675	0.0740740740740741
chr12	34624750	34630125	4	5175	0.0645161290322581
chr13	19520850	19537375	4	16325	0.0203045685279188
chr13	19722500	19737425	4	14550	0.0521739130434783
chr14	107246475	107254125	4	7450	0.0421052631578947
chr16	32582675	32588225	4	5300	0.0740740740740741
chr16	34682875	34692450	4	9325	0.0546448087431694
chr19	9085725	9090950	4	5050	0.0645161290322581
chr19	9488050	9495400	4	7200	0.0341880341880342
chr19	27848150	27852875	4	4550	0.0597014925373134
chr19	28145750	28150500	4	4575	0.0555555555555556
chr19	52615625	52624575	4	8550	0.0540540540540541
chr19	58486450	58497125	4	10350	0.0618556701030928
chr19	58632625	58643175	4	10275	0.0462046204620462
chr4	3625350	3632000	4	6475	0.0714285714285714
chr7	57705400	57716625	4	10975	0.0618556701030928
chr7	61742125	61759475	4	16900	0.0383386581469649
chr7	63698525	63702050	4	3350	0.075
chr1	2716200	2721300	3	5000	0.0307692307692308
chr10	18842475	18847775	3	5200	0.0206185567010309
chr10	42373700	42384850	3	10975	0.0264550264550265
chr12	34355425	34364900	3	9300	0.0225988700564972
chr12	34744050	34761200	3	16875	0.0347826086956522
chr13	19661375	19666400	3	4925	0.0228571428571429
chr17	21249325	21254300	3	4850	0.0357142857142857
chr19	9451275	9455950	3	4550	0.0363636363636364
chr19	28383125	28388500	3	5250	0.032258064516129
chr19	44976575	44988000	3	11325	0.010752688172043
chr20	29647900	29653950	3	5925	0.0341880341880342
chr21	9902150	9914500	3	12200	0.0163487738419619
chr22	16847850	16858000	3	9975	0.020997375328084
chr22	17041375	17049550	3	8025	0.0260586319218241
chr7	61779400	61803125	3	23525	0.015
