# Supplementary material for: Large organized chromatin lysine domains help distinguish primitive from differentiated cell populations
Source: Nat Commun. 2021 Jan 21;12:499. doi: 10.1038/s41467-020-20830-9 (PMC7820432; doi:10.1038/s41467-020-20830-9)
Supplement: Supplementary file 3 — Supplementary Software [file 41467_2020_20830_MOESM3_ESM.zip › E022-H3K27ac_LOCKS.bed]

chr1	2120575	2262400	60	60650	43.4
chr1	10659000	10876175	60	36600	43.9375
chr10	80672975	80988625	60	54400	37.25
chr11	689800	890300	60	64950	46
chr11	61447450	61742775	60	52650	43.75
chr11	62162600	62524975	60	65525	38.5714285714286
chr11	64763975	65214175	60	66625	36.6666666666667
chr11	67006375	67276775	60	67700	32.5373134328358
chr12	53264625	53694450	60	68000	39.0625
chr12	124844400	125039325	60	55150	33.9444444444444
chr14	77367400	77609950	60	59325	32.5142857142857
chr16	2885400	3177875	60	57525	40.551724137931
chr16	4263725	4589100	60	56000	37.36
chr16	30345800	30933975	60	66650	39.3333333333333
chr16	85325175	85635500	60	52700	43.5454545454545
chr16	89258500	89498350	60	32125	44.3103448275862
chr17	738125	947550	60	33900	35.0555555555556
chr17	7077100	7490825	60	78900	37.8571428571429
chr17	17529325	17847600	60	58650	46.8
chr17	38437675	38656325	60	48750	42.5116279069767
chr17	43201650	43510025	60	55725	36.9230769230769
chr17	48042650	48295925	60	53725	46.6857142857143
chr17	73494450	73824500	60	49975	41.025641025641
chr17	75231275	75451575	60	72700	32.4210526315789
chr17	79359125	79700000	60	61625	44.7307692307692
chr19	1064025	1246775	60	55700	39.1162790697674
chr19	18200550	18491250	60	53325	43.8285714285714
chr19	18491400	18718550	60	47575	43.3333333333333
chr19	55759350	56001425	60	50300	34.6315789473684
chr2	220251400	220508150	60	54200	44.875
chr22	36719025	36926375	60	66500	24.16
chr8	145514325	145749650	60	60425	43.1304347826087
chr9	130461300	130723625	60	47825	35.6842105263158
chr9	139376525	139562550	60	51950	35.6470588235294
chr9	139837700	140112725	60	50550	37.8918918918919
chr6	25962300	26331375	59	77625	32.5507246376812
chr7	810150	1178425	59	40500	44.0967741935484
chr1	27814725	28016650	58	65425	35.0769230769231
chr17	46599450	46725100	58	45950	28.5333333333333
chr19	843450	1041600	58	52300	38.3125
chr22	38568600	38749950	57	37375	44.3846153846154
chr19	39108400	39227500	56	60600	25.9607843137255
chr20	62083650	62384375	56	51000	32.9354838709677
chr11	63888725	64175400	55	57025	30.3448275862069
chr18	46353625	46548300	54	45125	30.2222222222222
chr6	31583075	31941050	54	56100	38.0222222222222
chr1	1136025	1476900	53	60450	38.1904761904762
chr11	235800	476275	53	45575	21.4117647058824
chr20	62460025	62716200	53	58800	27.1544715447154
chr7	27135200	27232150	53	52100	13.92
chr9	132077750	132429025	53	63075	36.0869565217391
chr10	126688525	126851350	52	39375	29.3103448275862
chr11	57192075	57568225	52	45150	33.3947368421053
chr11	64478550	64703275	52	52150	27.4166666666667
chr11	65214225	65488350	52	75500	24.8571428571429
chr16	1967775	2142325	51	46200	32.7407407407407
chr22	30591300	30823050	51	46350	28.6461538461538
chr19	49906675	50097300	50	36950	31.3
chr3	50232675	50426325	50	55825	34.1632653061224
chr8	144614700	144953375	49	46725	33.1466666666667
chr17	76113650	76275075	48	34350	32.1379310344828
chr19	1354150	1524575	48	35500	32.4736842105263
chr14	24505325	24912575	47	52800	29.8095238095238
chr14	68916000	69161950	46	31225	34.4545454545455
chr15	65023800	65208100	46	37525	27.6901408450704
chr17	36830500	37082125	46	48900	28.6111111111111
chr17	79816900	80035200	46	46425	29.44
chr17	76309800	76431050	45	47600	19.1818181818182
chr9	130150950	130392275	45	42200	30.4285714285714
chr17	37757650	37912875	44	39550	22.6206896551724
chr5	139015025	139145450	43	56725	20.4666666666667
chr19	2150025	2337325	42	35400	30.6060606060606
chr19	58661550	59087700	40	48900	28.9701492537313
chr5	141185975	141325475	40	31775	29.5094339622642
chr12	56359400	56754875	39	50375	29.1044776119403
chr17	55910425	56085700	39	37400	25.28
chr16	671875	791600	38	38625	20.9473684210526
chr16	29796275	30108300	38	50900	29.5
chr22	50608225	50753450	37	40250	25.6842105263158
chr5	176829250	176981925	37	38750	29.9047619047619
chr8	145002250	145163875	37	48525	24.1159420289855
chr9	137212375	137367375	37	29000	26.6027397260274
chr1	17846850	17924200	36	26750	23.8518518518519
chr1	154904400	155066950	36	45625	17.9
chr11	1927850	2036925	36	31625	19.8620689655172
chr19	1811600	1961625	36	36600	28.7457627118644
chr19	12758850	12958950	36	40150	27.3333333333333
chr19	50815000	51017975	36	27725	27.9574468085106
chr19	55573950	55691300	36	23550	24.2641509433962
chr8	128746500	128889100	36	32775	26
chr9	140112975	140215825	36	40425	18.3947368421053
chr15	40530875	40675850	35	30150	27.9024390243902
chr17	8013150	8230775	35	43475	22.0769230769231
chr19	17319975	17459775	35	32675	24.6086956521739
chr14	99946150	100086900	34	28050	26.2727272727273
chr15	41030650	41250550	34	33875	27.8019801980198
chr21	44732250	44883350	34	19375	23.6176470588235
chr5	149821150	149921375	34	26275	24.3137254901961
chr19	41678450	41874325	33	38900	25.3394495412844
chr22	37941000	38093800	33	36575	21.095652173913
chr22	46392200	46487625	33	35925	21.6888888888889
chr6	27720325	27871075	33	34925	23.2352941176471
chr1	16438500	16564300	32	32975	24.3421052631579
chr16	70713125	70795600	32	33025	16.2222222222222
chr1	43389600	43501825	31	29175	18.6846846846847
chr17	4692025	4903725	31	36500	22.9924812030075
chr19	45898825	46032725	31	31300	18.4285714285714
chr7	5517475	5679225	31	40125	21.3636363636364
chr7	100728125	100826300	31	23050	21.8965517241379
chr1	22220600	22283925	30	27775	12.3188405797101
chr1	54737675	54822200	30	20950	19.1891891891892
chr20	30129700	30199075	30	28475	18.9
chr1	155097000	155295550	29	48625	20.2
chr14	105126350	105235700	29	29425	23.6981132075472
chr15	31589025	31691025	29	27475	23.04
chr16	67425925	67523675	29	21075	19.9
chr1	8430675	8526200	28	18075	20.84
chr10	82213200	82269975	28	22850	18.9795918367347
chr14	91827750	91885250	28	16475	20.5789473684211
chr3	134027475	134146250	28	32900	20.5066666666667
chr7	130559925	130606800	28	18550	17.4146341463415
chr1	204034200	204078525	27	18450	19.9285714285714
chr10	134201225	134283000	27	32000	15.1351351351351
chr14	69388750	69481400	27	23750	15.4375
chr18	74765900	74872525	27	20475	17.8151260504202
chr19	4327000	4415825	27	25075	17.9655172413793
chr19	13162250	13283525	27	39175	11
chr19	42695500	42807350	27	33275	12.0882352941176
chr3	48592625	48755200	27	26275	17.92
chr9	139684825	139797375	27	25650	19.6338028169014
chr1	150504800	150613825	26	28725	13.7692307692308
chr11	46354150	46414900	26	26125	7.27659574468085
chr12	54744150	54826825	26	23800	20.2307692307692
chr13	113312200	113396000	26	16025	16.5
chr14	103539150	103605800	26	19325	15.8620689655172
chr15	93344775	93474175	26	24950	20.4673913043478
chr20	30249600	30327725	26	25150	11.9512195121951
chr16	31075850	31228450	25	27350	20.2666666666667
chr17	36559650	36623100	25	27925	11.2394366197183
chr19	13841200	13994550	25	31450	16.4631578947368
chr20	45932500	46001625	25	31500	16.8181818181818
chr22	39675350	39761425	25	21200	15.6
chr1	6506600	6558000	24	17200	15.12
chr10	72971900	73039325	24	18175	13.2380952380952
chr11	494950	587800	24	18725	19.5238095238095
chr11	66007850	66140375	24	28775	15.0967741935484
chr13	100607900	100650300	24	24200	4.90909090909091
chr14	61990800	62057850	24	18250	18.5185185185185
chr17	1927125	1994925	24	27625	8.63917525773196
chr2	74642175	74783150	24	28800	15.9117647058824
chr2	232505200	232582650	24	27625	15.7
chr20	60925250	61005975	24	33125	15.3055555555556
chr8	22406175	22486950	24	32200	19.8550724637681
chr9	131084125	131183825	24	19175	19.4457831325301
chr10	45448600	45497250	23	15525	13.1818181818182
chr11	75034575	75112450	23	18250	18.2941176470588
chr17	1474250	1554525	23	18100	16.8301886792453
chr19	50304975	50400950	23	24700	13.2571428571429
chr2	25472825	25565900	23	24025	12.0983606557377
chr21	46286800	46382925	23	16975	15.4024390243902
chr8	128901850	128963725	23	13900	15.9767441860465
chrX	153595275	153673200	23	20700	17.4705882352941
chr1	19764050	19813450	22	13000	16.5882352941176
chr1	109756125	109843125	22	17050	15.1891891891892
chr10	73472400	73533750	22	15550	16.95
chr11	65619150	65695725	22	24500	11.0927835051546
chr12	54377900	54447475	22	16800	16.3235294117647
chr15	96864025	96906575	22	29250	2.93333333333333
chr17	73826350	73901675	22	21800	13.44
chr17	79004825	79075600	22	18650	15.123595505618
chr2	121467475	121556500	22	20100	16.64
chr2	127807475	127901975	22	17675	14.7979274611399
chr2	129018025	129080600	22	16100	17.2790697674419
chr7	2647350	2687250	22	19725	12.3809523809524
chr1	223887850	223964300	21	18200	15.7818181818182
chr10	135043925	135132275	21	15800	17.3333333333333
chr11	63742000	63828325	21	15300	17.5
chr17	41116025	41195225	21	17250	13.3793103448276
chr19	13105900	13140850	21	13800	12.7407407407407
chr19	49174650	49258750	21	17900	16.1941747572816
chr22	31471800	31537250	21	16675	14.5454545454545
chr3	50175475	50209625	21	18050	6.18461538461538
chr7	131198050	131243775	21	17550	12.16
chr8	37639325	37707825	21	20450	14.3404255319149
chr1	2456950	2543375	20	18800	16.5057471264368
chr10	71072675	71109525	20	15900	11.6
chr11	62525175	62651225	20	25525	14.1641791044776
chr11	119177150	119252950	20	24475	10.3636363636364
chr13	110950975	111000800	20	16750	7.31645569620253
chr14	23995200	24050025	20	14875	11.3898305084746
chr14	103978950	104043025	20	20575	12.3333333333333
chr16	88804125	88858300	20	18950	15.5757575757576
chr19	2028550	2064925	20	17250	7.72413793103448
chr19	36193050	36288525	20	18400	16.4705882352941
chr19	56075425	56170800	20	25025	11.9646017699115
chr21	46823425	46860000	20	19650	6.39024390243902
chr3	53256175	53322450	20	18600	16.9230769230769
chr7	150650350	150694025	20	13500	14.5714285714286
chr8	30240400	30272575	20	17525	13.25
chr1	933500	977625	19	16675	11.8666666666667
chr1	39636000	39697000	19	12725	16
chr1	205242875	205294625	19	20275	8.93333333333333
chr12	57606675	57637625	19	11575	16.3529411764706
chr12	120631950	120740475	19	29075	15.3620689655172
chr14	93499075	93526925	19	14850	5.89473684210526
chr17	77750800	77789250	19	9750	9.94936708860759
chr19	3024725	3066025	19	12175	8.375
chr2	235858700	235921025	19	20950	14.0634920634921
chr22	22271725	22307225	19	13325	10.1052631578947
chr22	39850250	39931525	19	19925	13.3464052287582
chr3	32835900	32893675	19	17850	10.6913580246914
chr3	42054200	42122700	19	17675	12.8571428571429
chr4	961475	1013525	19	11050	16.3703703703704
chr5	180610900	180708250	19	22200	15.5833333333333
chr7	100391525	100495200	19	23050	15.3846153846154
chr7	150059000	150105000	19	26225	9.12
chr1	1063275	1111575	18	16325	14.9677419354839
chr1	12203200	12246400	18	13350	12.04
chr12	6307925	6340050	18	13975	7.6551724137931
chr12	7013600	7080750	18	28250	14
chr12	52207900	52263800	18	14125	14.9130434782609
chr12	52414400	52477175	18	15250	11.8536585365854
chr12	56097450	56140550	18	19825	7.5
chr12	111836300	111900550	18	24825	10.875
chr16	75267650	75307200	18	27875	14
chr16	86527550	86551325	18	16175	7.05263157894737
chr17	48981050	49032575	18	14775	14.7924528301887
chr17	57903000	57931625	18	15425	7.7037037037037
chr19	54926725	54985275	18	17625	10.0769230769231
chr19	56616750	56665525	18	15700	12.5901639344262
chr2	232226750	232278925	18	13100	11.8611111111111
chr20	259075	363075	18	18675	13.5407407407407
chr20	35448300	35515575	18	12275	14
chr21	45552825	45580775	18	11900	7.28
chr22	42304900	42348450	18	9500	13.52
chr6	44168675	44238150	18	23525	7.38028169014085
chr9	134103525	134174450	18	12750	14.6760563380282
chr1	43996175	44031900	17	18900	12.6666666666667
chr1	159869675	159916300	17	13500	11.1
chr10	95216300	95256800	17	11450	10.7070707070707
chr12	6554175	6665550	17	24200	13.3793103448276
chr13	28527575	28554850	17	11825	8.30188679245283
chr14	74206375	74262375	17	25250	14.1290322580645
chr14	105931200	105965950	17	22450	3.12138728323699
chr16	67183400	67234375	17	19925	11.2
chr16	87873175	87908925	17	15050	8
chr19	40904325	40952450	17	12600	12.4375
chr19	41250100	41318150	17	19050	13.1428571428571
chr2	45156150	45182650	17	7450	11
chr22	50311325	50364800	17	22575	12.4324324324324
chr3	46968050	46991200	17	10425	4.13333333333333
chr4	10090550	10120375	17	12950	11.5652173913043
chr5	148783850	148810650	17	15600	10.6190476190476
chr6	41513250	41555375	17	11825	13.6842105263158
chr8	30395200	30422300	17	11000	14.1538461538462
chr9	131643650	131710950	17	16500	14.0888888888889
chr9	138973000	139014825	17	18475	9.04761904761905
chr1	157962150	157996075	16	17975	7.69230769230769
chr12	6419150	6455150	16	19025	10.7058823529412
chr12	58225475	58293150	16	19000	10.8
chr12	115103250	115137050	16	16150	6.18181818181818
chr13	114863775	114900325	16	19850	3.38823529411765
chr14	105778000	105805075	16	9900	8.5625
chr15	40330375	40401900	16	19950	12.48
chr16	11401575	11449575	16	11775	9.46153846153846
chr16	67866975	67920200	16	12300	11.3529411764706
chr16	75130075	75152650	16	9525	7.92156862745098
chr19	10981125	11010300	16	11400	9
chr19	41103200	41140425	16	14650	9.78947368421053
chr2	43385050	43427475	16	12075	12.4313725490196
chr2	97531950	97587325	16	16225	10.3058823529412
chr2	218773975	218809125	16	16450	5.13513513513514
chr2	219123350	219160550	16	15800	8.19047619047619
chr3	147105425	147131000	16	9900	6.28571428571429
chr6	37091225	37113450	16	12700	3.05454545454545
chr6	43020300	43094925	16	20100	10.8547008547009
chr8	37738200	37774025	16	9600	11.0886075949367
chr10	74055675	74115275	15	16500	11.1294117647059
chr10	104381225	104439425	15	25475	10.448275862069
chr11	1567250	1595950	15	13175	9.48837209302326
chr11	8692325	8745375	15	18350	8
chr12	109216925	109252750	15	15150	7.45945945945946
chr14	104162525	104190275	15	7025	12.1428571428571
chr15	68112800	68136600	15	9075	8.05714285714286
chr16	84853550	84876625	15	6825	8.75471698113208
chr17	42161400	42220225	15	15375	10.3943661971831
chr17	48334825	48358100	15	9900	5.76666666666667
chr19	2447625	2499250	15	13950	12.2857142857143
chr19	39615125	39658850	15	12900	8.89411764705882
chr19	50138650	50221300	15	19550	10.0390243902439
chr2	64067225	64080075	15	9575	2.375
chr20	61846200	61867725	15	8675	11.2
chr5	150438875	150475850	15	8400	11.3333333333333
chr6	30684375	30750775	15	21175	7.6625
chr6	35435650	35474000	15	17625	7.91780821917808
chr7	150705650	150737075	15	7975	11.1641791044776
chr7	150748025	150823925	15	25350	9.79710144927536
chr9	116351975	116386000	15	10625	5.90909090909091
chr9	127042050	127072850	15	10825	11.4074074074074
chr1	27625275	27694100	14	16100	11.8
chr1	64239300	64261425	14	8350	9.04545454545454
chr1	153894100	153964125	14	17925	12.1777777777778
chr10	80988875	81010200	14	10400	5.33333333333333
chr10	124892350	124914775	14	7425	5.3125
chr11	2903200	2935225	14	11175	10.6
chr11	44965100	44986700	14	8025	6.71428571428571
chr11	72413900	72466025	14	13200	11.6744186046512
chr15	74228375	74287950	14	10950	10.6776859504132
chr16	57504300	57520825	14	9850	7.28
chr17	7736700	7826700	14	23275	11.7272727272727
chr17	75453200	75491075	14	16225	10.9494949494949
chr17	80163950	80205600	14	14750	8.73333333333333
chr19	1247425	1277400	14	27375	0.652173913043478
chr19	5946650	5985425	14	10600	5.64044943820225
chr19	7980775	8009600	14	10750	9.82417582417582
chr19	47123850	47165350	14	9225	11.3684210526316
chr19	49092425	49150525	14	21000	6.5958904109589
chr2	200320550	200336025	14	8000	4.95652173913043
chr20	31044150	31086050	14	20575	9.32038834951456
chr22	23555275	23594150	14	11200	10.6976744186047
chr3	14443400	14482025	14	10750	8.95238095238095
chr3	129295325	129347350	14	22825	9.38709677419355
chr4	1762425	1797650	14	11775	9.44827586206897
chr4	187161875	187173625	14	7825	5.41176470588235
chr6	10403875	10427225	14	11300	9.07317073170732
chr6	33238900	33291925	14	19175	5.8159509202454
chr6	34191050	34217425	14	13175	3.58333333333333
chr7	157189150	157205925	14	5900	6.73684210526316
chr8	1748550	1783600	14	8475	11.1842105263158
chr9	138882075	138909975	14	11300	7.18279569892473
chr9	140557750	140577475	14	8350	6.3125
chr1	21640950	21672475	13	14675	4.17647058823529
chr1	39852850	39879975	13	9900	7.61904761904762
chr1	234651250	234690550	13	9625	9.64285714285714
chr1	235090450	235134425	13	17975	8.09195402298851
chr10	121410275	121448725	13	9575	10.4492753623188
chr11	1848100	1875050	13	4950	9.15555555555556
chr11	2396725	2423150	13	14800	5.56043956043956
chr11	47398300	47448600	13	15025	9.78947368421053
chr11	63673075	63713250	13	13125	9.06666666666667
chr12	109011075	109036275	13	6900	10.5384615384615
chr14	21531375	21575550	13	15725	4.75862068965517
chr14	21990925	22012625	13	11550	6.84
chr16	428850	452600	13	10525	7.07575757575758
chr16	2550850	2588350	13	13875	7.97872340425532
chr17	39927750	39976575	13	18800	4.74418604651163
chr17	72732625	72773325	13	16100	7.32758620689655
chr2	85632400	85673575	13	13200	11.0491803278689
chr3	11598400	11646000	13	10000	10.5542168674699
chr3	53190350	53206650	13	8925	8.61538461538461
chr3	181412675	181437700	13	11000	9.84126984126984
chr5	1501750	1524850	13	13775	9.75
chr5	177539925	177558850	13	12750	2.88
chr5	179219200	179249875	13	13325	9.14285714285714
chr6	1604925	1625425	13	5225	7.66666666666667
chr7	2535100	2570975	13	20800	5.62264150943396
chr8	23188325	23214425	13	10100	8.11320754716981
chr8	38287225	38330100	13	15050	11.0384615384615
chr9	130853200	130894475	13	11500	11.0588235294118
chr9	131872300	131942025	13	22000	10.0789473684211
chrX	136645575	136659500	13	8600	3.71052631578947
chr1	17215275	17253650	12	9550	8.41379310344828
chr1	27317375	27339950	12	18450	1.29166666666667
chr1	33202225	33241275	12	14925	6.34426229508197
chr1	36614250	36653900	12	13875	9.37931034482759
chr1	156072225	156100650	12	19100	1.40123456790123
chr1	201417625	201451750	12	7750	8.18867924528302
chr1	201463175	201483300	12	9675	4.67796610169492
chr1	226828100	226853200	12	8525	7.5
chr10	8087325	8106075	12	11175	8.42105263157895
chr10	21567900	21586475	12	7950	3.21917808219178
chr10	105395100	105438550	12	10625	10.1010101010101
chr11	73018050	73054825	12	15750	8.31884057971014
chr12	6927775	6983325	12	15150	6.98181818181818
chr12	57495925	57546800	12	14550	5.83582089552239
chr12	113658475	113698600	12	10975	9
chr14	65168250	65194000	12	16000	2.5
chr14	69246425	69287225	12	20525	2.69444444444444
chr16	85635675	85662275	12	12750	2.96774193548387
chr17	38692475	38717150	12	9325	5.29411764705882
chr17	74677575	74734800	12	16875	9.625
chr18	77153200	77166550	12	6000	5.30434782608696
chr19	768700	806700	12	12475	10.125
chr19	2082275	2097750	12	5925	8.85714285714286
chr19	3358725	3390300	12	10850	10.2089552238806
chr19	13043800	13076600	12	9100	9.42857142857143
chr19	48101450	48129650	12	10550	7.90909090909091
chr2	161061425	161086175	12	9500	7.30232558139535
chr2	172949025	172971375	12	9500	9.91666666666667
chr22	19742475	19755550	12	7025	3.16666666666667
chr5	1095325	1119350	12	15275	4.1875
chr5	149515250	149541700	12	13525	6
chr5	172280300	172306075	12	10350	7.73913043478261
chr7	1570000	1617275	12	15125	8.68181818181818
chr7	2836525	2867325	12	11800	8.85714285714286
chr7	75920375	75952275	12	11225	5.38775510204082
chr8	144502625	144519400	12	9025	2.59649122807018
chr9	96710825	96723075	12	6825	3.25
chr9	126117575	126140650	12	8675	7.72972972972973
chr9	130725750	130744325	12	15200	0.607594936708861
chr9	132933800	132982900	12	13025	9.1864406779661
chr9	134534000	134555225	12	7875	8.60606060606061
chr1	994225	1016600	11	6800	7.04545454545455
chr1	19248425	19283925	11	12025	7.75925925925926
chr1	25050700	25073525	11	8625	9
chr10	101281050	101297800	11	11225	1.5
chr10	131757325	131771475	11	6400	7
chr11	2711175	2730100	11	6450	5.85185185185185
chr11	46293900	46319125	11	11750	6.53061224489796
chr12	48191825	48223350	11	14450	6.63157894736842
chr12	113900825	113915625	11	5525	6.97297297297297
chr14	38052575	38069525	11	8100	4.03921568627451
chr14	61103975	61124800	11	10200	4.16666666666667
chr14	99707700	99741525	11	9950	6.68253968253968
chr15	42225650	42239600	11	5800	4.29166666666667
chr15	60662775	60672650	11	4950	7.76923076923077
chr15	77907975	77927675	11	8300	6.82758620689655
chr16	57829050	57850900	11	11075	3.78947368421053
chr16	73080675	73105325	11	9375	4.192
chr16	85157225	85194400	11	7850	8.04494382022472
chr17	2752275	2787325	11	7725	8.38983050847458
chr17	38247575	38280950	11	18950	7.33333333333333
chr17	40820000	40835700	11	11725	1.58333333333333
chr17	77805100	77819525	11	9050	3.56521739130435
chr19	6729925	6773700	11	15825	8.22641509433962
chr19	42363325	42396925	11	9475	6.33734939759036
chr19	46267100	46288425	11	13050	5.24074074074074
chr2	43294800	43335100	11	11750	6
chr2	63271700	63286575	11	5975	5.67567567567568
chr2	238595400	238630575	11	11325	8.08695652173913
chr21	38069525	38082875	11	6975	7.04347826086957
chr22	38198075	38221300	11	7750	8.69767441860465
chr22	39625600	39651450	11	12225	3.65853658536585
chr22	46499900	46512900	11	7800	4.51428571428571
chr22	46959450	46989475	11	10250	6.7479674796748
chr3	32901125	32915600	11	6450	7.125
chr3	48466650	48517275	11	16550	8.02312138728324
chr3	58021750	58051825	11	8500	8.54237288135593
chr3	195603300	195642000	11	12075	6.81632653061224
chr4	774525	789500	11	5450	6.79245283018868
chr4	113557650	113577150	11	9425	8.53333333333333
chr4	174429525	174459950	11	12800	8.85714285714286
chr5	1876875	1888025	11	5600	7.61538461538461
chr5	141693700	141744625	11	13675	7.14469453376206
chr5	151051100	151079600	11	8850	5.58620689655172
chr6	26520475	26556550	11	9025	7.80582524271845
chr6	35002850	35020775	11	6450	8.33333333333333
chr7	100843925	100896000	11	11150	8.61538461538461
chr8	142420075	142445500	11	11025	6.88235294117647
chr9	134292625	134314175	11	7275	5.77966101694915
chrX	39944925	39969275	11	13200	8.28571428571429
chr1	26601400	26633575	10	11275	7.18238993710692
chr1	153504750	153541700	10	11975	7.84615384615385
chr1	205409400	205427025	10	13150	1.78761061946903
chr1	234734500	234757875	10	14625	1.23529411764706
chr10	74007675	74037550	10	11200	7.02564102564103
chr10	88424375	88434375	10	7425	2.60869565217391
chr10	88616475	88629250	10	4625	7.77272727272727
chr10	106077275	106100275	10	15450	2.78125
chr11	3168475	3191025	10	7925	7.89830508474576
chr11	31826425	31845575	10	9025	5.12903225806452
chr11	65543625	65561000	10	7700	4.1038961038961
chr11	118475350	118506975	10	16700	3.66816143497758
chr14	57261100	57278925	10	5825	7.77777777777778
chr14	105432925	105452825	10	8775	5.23529411764706
chr15	67053050	67073025	10	5450	6.23255813953488
chr15	74420150	74429650	10	7050	1.36585365853659
chr15	90717750	90757325	10	9325	7.72413793103448
chr16	2197575	2220825	10	16575	4.80898876404494
chr16	68766000	68779400	10	5575	4.2972972972973
chr16	87853475	87865225	10	5450	4.52830188679245
chr17	3788950	3798750	10	6250	4.73684210526316
chr17	27036950	27077125	10	21000	2.70284237726098
chr17	47048825	47113500	10	14650	7.08403361344538
chr18	8791075	8802350	10	6650	3.51724137931034
chr18	55094750	55108100	10	4850	4.85185185185185
chr19	485525	512925	10	8275	4.88888888888889
chr19	4042500	4084850	10	15525	7.60655737704918
chr19	7918375	7940050	10	10425	7.14285714285714
chr19	19555175	19601300	10	13500	6.69047619047619
chr19	35605675	35617900	10	5750	4.84615384615385
chr19	39888000	39936850	10	21225	6.95555555555556
chr2	66652800	66674300	10	12850	5.22666666666667
chr20	37351750	37360225	10	4375	3.33333333333333
chr21	46706575	46729675	10	10200	4.35087719298246
chr21	47390350	47404475	10	9175	4.2962962962963
chr22	24815125	24831275	10	5950	7.2258064516129
chr22	38136800	38149275	10	6900	3.40740740740741
chr22	47126875	47172100	10	12875	7.51677852348993
chr3	123468200	123477900	10	5900	3.15789473684211
chr3	128199800	128216625	10	9650	7.2156862745098
chr3	140789600	140803025	10	5200	4.83333333333333
chr3	184278875	184302475	10	8700	6.25882352941176
chr4	1282950	1304100	10	6000	7.875
chr6	2839975	2878200	10	10025	8
chr6	33358525	33402100	10	17575	7.70114942528736
chr6	52402675	52423250	10	6025	4.10526315789474
chr6	158447050	158464775	10	7875	5.22222222222222
chr7	25885675	25898875	10	8050	1.69230769230769
chr8	144095000	144124900	10	10250	7.90697674418605
chr9	36136150	36166625	10	8500	7.87755102040816
chr9	95874275	95906475	10	9200	5.29323308270677
chr9	130828775	130844775	10	5925	6
chr9	134267850	134285900	10	9850	6.34782608695652
chr9	139606275	139623575	10	7900	5.79411764705882
chr1	6294725	6310275	9	10850	4.06896551724138
chr1	32039675	32055150	9	11675	3.93548387096774
chr1	32398225	32422300	9	7425	6.44444444444444
chr1	36831525	36867900	9	11550	5.05714285714286
chr1	38454900	38481975	9	11975	3.25806451612903
chr1	94779850	94793275	9	5900	5.77142857142857
chr1	113240925	113258625	9	9725	2.99337748344371
chr1	155936775	155959250	9	12550	5.12328767123288
chr1	156659125	156682400	9	12325	3.91709844559586
chr1	180198225	180209275	9	4800	5.02127659574468
chr1	209601025	209608875	9	6425	0.6
chr10	114708750	114720625	9	10125	0.38961038961039
chr11	67886650	67896825	9	5950	3.21951219512195
chr11	117685050	117700225	9	10625	2.08888888888889
chr12	6861275	6888175	9	11950	4.57324840764331
chr12	52575150	52588575	9	4600	6.57142857142857
chr12	57846175	57873600	9	10725	4.50434782608696
chr12	122224225	122251350	9	20050	3.51351351351351
chr13	56226825	56235950	9	3325	6.08333333333333
chr14	37125350	37136325	9	4950	5.37142857142857
chr14	68603750	68613600	9	4725	4.18181818181818
chr14	73694700	73709075	9	6100	6.22727272727273
chr14	74179000	74195550	9	8650	3.94117647058824
chr14	102966650	102992525	9	7600	6.27027027027027
chr15	37386325	37403450	9	10050	5.42857142857143
chr15	74695100	74726950	9	8450	6.45859872611465
chr15	75065850	75093150	9	9850	3.98870056497175
chr15	76627550	76639650	9	6575	5.2
chr16	628600	644275	9	7150	6.19047619047619
chr16	2517150	2526225	9	7125	0.815789473684211
chr16	9768175	9776875	9	3325	3.67741935483871
chr16	11758675	11772100	9	7350	5.31578947368421
chr16	54961975	54971450	9	6575	1.52941176470588
chr16	85253600	85273175	9	7200	5.94594594594595
chr16	86599250	86613900	9	10025	1.1304347826087
chr17	27459600	27508125	9	14200	6.53846153846154
chr17	27940025	27950475	9	5800	5.64705882352941
chr17	45342750	45357775	9	6075	6.73684210526316
chr17	46064500	46082650	9	6300	5.53846153846154
chr17	48761975	48771975	9	4950	4
chr17	59473225	59494250	9	13625	1.76811594202899
chr17	74127000	74142300	9	10425	2.81818181818182
chr17	80051150	80065175	9	11425	1.48148148148148
chr17	81036300	81050275	9	10525	1.92452830188679
chr18	19745250	19757350	9	9875	2.03636363636364
chr19	45593200	45607900	9	8250	2.16326530612245
chr2	43354625	43367825	9	6575	5.07142857142857
chr2	85474550	85492750	9	7225	4.51612903225806
chr2	97192850	97216475	9	7025	6.65
chr20	4129500	4153300	9	6225	6.60504201680672
chr20	21492575	21503750	9	4350	5.75609756097561
chr20	35937325	35948500	9	7850	1.30434782608696
chr20	61047350	61062500	9	6625	4.23880597014925
chr22	18913075	18926200	9	8900	5.53333333333333
chr22	28171400	28181725	9	3400	6.44444444444444
chr3	8540025	8545975	9	4425	1.30769230769231
chr3	49026500	49067225	9	11725	5.09433962264151
chr3	66545500	66552225	9	4300	5
chr3	124596900	124608625	9	6450	3.42857142857143
chr4	2794025	2820600	9	12950	2.88135593220339
chr4	38664325	38676775	9	9525	2.02380952380952
chr4	140074200	140081750	9	4075	3.95238095238095
chr5	92908200	92924100	9	7250	2.66216216216216
chr5	123984425	123999225	9	7475	2.24489795918367
chr5	124071300	124085625	9	9200	3.30434782608696
chr5	134362000	134376925	9	7925	4.08571428571429
chr5	172323700	172334025	9	7375	1.93650793650794
chr5	175958150	175976950	9	11100	6.35294117647059
chr5	176726750	176740175	9	6850	2.76666666666667
chr5	176789275	176801450	9	5775	3.02325581395349
chr6	29591025	29601800	9	7000	2.29850746268657
chr6	29715375	29728500	9	4825	6.57142857142857
chr6	31125175	31142175	9	9075	5.38823529411765
chr6	170595300	170616525	9	8100	5.96491228070175
chr7	100934025	100952625	9	7875	3.64210526315789
chr7	137887600	137894525	9	4125	2
chr8	11554925	11567950	9	6850	4.45
chr8	22547300	22563100	9	6175	5.30973451327434
chr9	33150900	33168250	9	7650	5.65217391304348
chr9	129423450	129440150	9	4750	6.50793650793651
chrX	114921275	114931400	9	4150	5.90909090909091
chr1	8931375	8941725	8	8025	2.08695652173913
chr1	26735650	26746925	8	7150	1.85430463576159
chr1	32166250	32181725	8	6850	5.48888888888889
chr1	41823675	41849275	8	9250	5.43636363636364
chr1	65883700	65892300	8	4475	3.24590163934426
chr1	145449275	145478225	8	9475	5.69662921348315
chr1	181057400	181075300	8	6850	4.79411764705882
chr1	207195225	207206675	8	4950	4.97297297297297
chr10	21783000	21824775	8	21825	3.225
chr10	28030775	28035575	8	3725	0.6
chr10	97020125	97033975	8	5550	4.73846153846154
chr10	123900225	123933050	8	7750	5.4018691588785
chr10	126150050	126166875	8	5325	5.375
chr10	126382575	126398225	8	5225	5.20754716981132
chr11	67795275	67811850	8	7775	3.52941176470588
chr11	69248950	69265325	8	7275	2.28571428571429
chr11	118765775	118811000	8	25725	5.35294117647059
chr11	119287400	119296125	8	6650	0.844036697247706
chr12	57471825	57490750	8	8475	3.72413793103448
chr12	106525675	106534625	8	7150	1.21212121212121
chr12	125668425	125674300	8	4575	0.903225806451613
chr13	111177025	111186925	8	4100	3.875
chr15	63332600	63346925	8	11575	2.10714285714286
chr15	65654025	65671075	8	7150	4.58333333333333
chr15	78357350	78370325	8	6600	3.23404255319149
chr15	89525600	89546050	8	8525	5.47368421052632
chr15	101601125	101612075	8	5425	4.25
chr16	9051975	9061200	8	4925	3.21212121212121
chr16	27324675	27342650	8	8650	5.23636363636364
chr16	84627825	84639025	8	7700	2.50847457627119
chr16	85201500	85210650	8	4825	2.27272727272727
chr17	2075050	2085975	8	5800	4.21052631578947
chr17	35290425	35307075	8	7775	4.52173913043478
chr17	36754400	36766925	8	7975	4.16216216216216
chr17	38217450	38232250	8	11450	1.45945945945946
chr17	42611125	42625925	8	8000	3.49090909090909
chr17	73073100	73092425	8	8450	3.24137931034483
chr17	78227800	78244750	8	8600	1.9609756097561
chr19	566900	578475	8	5675	4.31428571428571
chr19	36389300	36400850	8	6700	3.88888888888889
chr19	46141425	46149850	8	5125	3.56521739130435
chr19	48893500	48905125	8	6525	3.36363636363636
chr2	17719750	17725925	8	5300	0.947368421052632
chr2	27293700	27310450	8	6900	5.07692307692308
chr2	72370025	72377400	8	4350	5.4
chr2	77313300	77318000	8	2925	1.4
chr2	85804450	85843800	8	9975	5.05882352941176
chr2	108993600	109002225	8	4175	3.9
chr2	172171050	172176950	8	4600	1.03703703703704
chr20	33890750	33909100	8	8875	5.76315789473684
chr20	36147400	36157050	8	6425	2.52941176470588
chr20	49340975	49349250	8	6075	1.9
chr20	52205925	52213500	8	5500	1.55555555555556
chr20	55200275	55206900	8	4700	2.43243243243243
chr20	61435550	61456950	8	8825	4.31168831168831
chr21	32926550	32932575	8	3400	5.1304347826087
chr21	43181100	43188975	8	3950	2.9
chr21	45131600	45153900	8	8250	3.83177570093458
chr21	46117550	46131975	8	8050	1.94666666666667
chr21	46737350	46751900	8	7800	2.89430894308943
chr22	23875000	23881025	8	4575	0.962962962962963
chr22	37892450	37899800	8	6200	0.5
chr22	39823825	39833000	8	5275	5.21052631578947
chr22	43327125	43336800	8	4300	2.8
chr3	13052275	13064550	8	6925	1.92857142857143
chr3	16698575	16714375	8	7100	4.0625
chr3	50637500	50665750	8	9525	4.65346534653465
chr3	51997925	52030300	8	10575	5.03846153846154
chr3	101898250	101902750	8	3275	0.956521739130435
chr3	133287250	133294200	8	4975	2.04761904761905
chr3	171853375	171860925	8	4325	3.16666666666667
chr4	69269075	69276725	8	5675	1.08
chr4	88837925	88845600	8	4375	4.47619047619048
chr5	10689325	10695875	8	3425	2.27906976744186
chr5	153852350	153863800	8	6625	2
chr5	174146975	174163575	8	6875	5.375
chr5	180212150	180244525	8	11600	5.56410256410256
chr6	11649975	11656400	8	4000	2.36363636363636
chr6	24399925	24405925	8	3575	1.05263157894737
chr6	35685725	35710725	8	12250	3.55371900826446
chr6	107424325	107440600	8	6850	3.78523489932886
chr7	542700	563425	8	12750	5.01075268817204
chr7	47610475	47622800	8	9500	0.772727272727273
chr7	70921550	70939525	8	8975	3.56451612903226
chr7	73891825	73898600	8	5350	0.792452830188679
chr7	100165600	100188125	8	8425	4.37569060773481
chr7	129411400	129425950	8	9425	4.80851063829787
chr7	137927500	137932925	8	3750	1.5
chr7	150019900	150039400	8	8625	4.52173913043478
chr7	155595850	155605050	8	6625	0.8
chr8	41163975	41170300	8	4325	1.81818181818182
chr8	67429050	67448850	8	7275	5.44360902255639
chr8	72582775	72588375	8	3075	2.95652173913043
chr8	143551100	143557800	8	3050	3.73913043478261
chr8	144544525	144554450	8	4925	4.43333333333333
chr8	146011100	146026400	8	10275	1.60975609756098
chr9	38007800	38028050	8	10975	4.07407407407407
chr9	114658300	114665525	8	5000	2
chr9	116263225	116268900	8	2825	3.35483870967742
chr9	127614675	127635150	8	6525	4.94736842105263
chr9	133536150	133542250	8	3500	2.68965517241379
chrX	191550	200725	8	5425	1.4
chrX	40011675	40018125	8	5250	0.486486486486487
chrX	40703700	40715200	8	5250	5.42424242424242
chr1	2980150	2991575	7	7700	2.17204301075269
chr1	9293175	9303225	7	3825	4.46153846153846
chr1	11844325	11853150	7	6125	1.36111111111111
chr1	15269025	15277475	7	5325	2.68965517241379
chr1	17758800	17767425	7	6900	1
chr1	28844100	28853150	7	5000	4.23255813953488
chr1	37936875	37953050	7	9850	3.78947368421053
chr1	54869050	54874925	7	5125	0.615384615384615
chr1	61542250	61549700	7	5650	2
chr1	113064850	113071950	7	3175	3.02325581395349
chr1	114574250	114582275	7	6875	0.448275862068966
chr1	150121175	150136500	7	7700	3.63013698630137
chr1	156044250	156056950	7	8400	3.02702702702703
chr1	156450775	156478250	7	13425	4.35294117647059
chr1	156629550	156647925	7	15575	1.13636363636364
chr1	164603225	164608000	7	2150	4.55172413793103
chr1	165865175	165870450	7	3725	0.75
chr1	201976275	201988550	7	9775	1.37373737373737
chr1	226062775	226079025	7	7350	4.4
chr10	5625225	5631250	7	2700	4.56
chr10	54724250	54728950	7	3775	0.434782608695652
chr10	76859975	76872350	7	5575	4.26666666666667
chr10	85295975	85304275	7	4550	3.13432835820896
chr10	103534550	103543800	7	5350	2.61971830985915
chr10	126311900	126318700	7	3350	4.35294117647059
chr11	1896625	1904350	7	5475	1.0952380952381
chr11	6624300	6640975	7	7525	3.09774436090226
chr11	9586675	9597700	7	8100	1.12
chr11	59323200	59333875	7	3625	4.4
chr11	63597725	63615625	7	6425	4.07042253521127
chr11	67764400	67782575	7	6550	3.68518518518519
chr11	68092850	68100150	7	4725	3.46666666666667
chr11	69451025	69459225	7	7425	0.444444444444444
chr11	75917050	75922125	7	3325	3.23076923076923
chr12	58135700	58150075	7	4650	3.96296296296296
chr12	65063075	65068625	7	2250	4.22222222222222
chr12	120796375	120808575	7	5325	3.70114942528736
chr12	122062775	122073000	7	5075	3.06060606060606
chr12	133065025	133072100	7	3650	2.88888888888889
chr13	95919375	95924675	7	3350	2.55555555555556
chr14	35800675	35811850	7	6950	1.79661016949153
chr15	53076175	53083975	7	5500	2.22222222222222
chr15	65701350	65716075	7	8050	1.81481481481481
chr15	69080275	69088525	7	5025	2.39024390243902
chr16	14723175	14731225	7	4975	2.21428571428571
chr16	28887250	28895200	7	4900	2.66666666666667
chr16	57791400	57798650	7	2575	4.63829787234043
chr16	83872950	83877725	7	3575	1.44444444444444
chr16	85034250	85045950	7	4750	4.34567901234568
chr16	89623400	89643425	7	8075	4.16551724137931
chr17	10017550	10031850	7	6125	3.64705882352941
chr17	14200575	14213800	7	7150	2.20253164556962
chr17	16387725	16396150	7	5025	1.86666666666667
chr17	27911375	27925175	7	10250	1.74683544303797
chr17	30810025	30819450	7	4400	3.36231884057971
chr17	40163700	40180675	7	5950	4.67857142857143
chr17	56401575	56430750	7	11600	4.24545454545455
chr17	72422950	72452100	7	12575	4.04210526315789
chr17	74258700	74269375	7	7550	1.72972972972973
chr17	74523500	74543525	7	8025	4.16666666666667
chr18	10925575	10930725	7	2750	2.08510638297872
chr19	675850	681750	7	4175	0.8
chr19	11195750	11208250	7	9200	1.73684210526316
chr19	14583200	14591550	7	5100	2.08695652173913
chr19	15305800	15312100	7	3600	3.51724137931034
chr19	18058000	18063900	7	4925	0.481481481481481
chr19	35485300	35495725	7	5725	3.31818181818182
chr19	35629250	35634525	7	4125	0.848484848484849
chr19	38522275	38528050	7	4250	0.818181818181818
chr19	42975450	42980325	7	3300	1.1
chr19	46907025	46920300	7	6075	3.32352941176471
chr19	53445125	53450300	7	3725	1.66666666666667
chr2	37879550	37885300	7	3025	2.46153846153846
chr2	145266650	145282550	7	13225	0.974358974358974
chr2	176986950	177005650	7	6650	2.89705882352941
chr2	201980250	201996000	7	9375	1.81909547738693
chr2	235397525	235406725	7	6075	4.42553191489362
chr20	3761800	3782325	7	7675	4.1437125748503
chr20	22558225	22565700	7	4500	4.375
chr20	48755000	48770900	7	6175	4.5
chr21	47468875	47487825	7	8175	3.54761904761905
chr22	19156800	19167550	7	8300	0.947368421052632
chr22	35772525	35777650	7	3550	2.31578947368421
chr22	38289100	38307825	7	9200	2.50602409638554
chr22	39092375	39103475	7	5700	1.89915966386555
chr22	41681025	41687350	7	4450	1.19354838709677
chr22	45906325	45914500	7	4125	2.29032258064516
chr3	5018500	5029225	7	9150	2.6
chr3	49492325	49509700	7	8275	3.01075268817204
chr3	138654700	138668000	7	5375	4.19047619047619
chr3	171870000	171874475	7	3350	0.846153846153846
chr3	186897850	186905350	7	5150	1.02439024390244
chr4	2931925	2938800	7	5625	1.05263157894737
chr4	55091450	55100425	7	7300	3.03703703703704
chr4	76627825	76633575	7	3425	3.875
chr5	37834400	37840825	7	4525	0.888888888888889
chr5	50673925	50686375	7	4700	4.65116279069767
chr5	95094425	95098725	7	2200	1.92857142857143
chr5	150016975	150024350	7	4650	1.9375
chr5	156810225	156815175	7	3175	2.30769230769231
chr5	156984525	156990925	7	3050	3.38461538461538
chr5	171600700	171616825	7	6750	4.56842105263158
chr5	171838300	171847700	7	3600	3.54838709677419
chr6	1382375	1394025	7	7600	2.22535211267606
chr6	27095100	27117125	7	8275	3.66666666666667
chr6	37207450	37213375	7	3600	2.61538461538462
chr6	43235075	43246525	7	5900	3.125
chr6	44628825	44636250	7	3600	3.86206896551724
chr6	105400075	105407650	7	6650	0.291666666666667
chr6	143994200	144000550	7	3675	2.22222222222222
chr7	2143500	2152350	7	4375	4.5
chr7	20159800	20166850	7	5550	1.27868852459016
chr7	47823125	47827125	7	2700	1.79310344827586
chr7	48124225	48135125	7	4800	3
chr7	83086400	83091525	7	2025	2.82352941176471
chr7	100073375	100084850	7	5150	3.68
chr7	100288775	100293950	7	3925	0.971428571428571
chr7	107635750	107645550	7	6775	4.47368421052632
chr7	121783100	121790250	7	4550	2.07692307692308
chr7	121939875	121952050	7	4950	4.32258064516129
chr8	11658425	11666575	7	5100	4
chr8	67024825	67039725	7	6475	4.19298245614035
chr8	145749775	145756400	7	4700	2
chr9	79628875	79638175	7	3700	4.16216216216216
chr9	91144375	91152425	7	4350	1.65384615384615
chr9	127519350	127524250	7	3600	1.5
chr9	140347725	140357175	7	5325	3.9375
chrX	40026825	40036725	7	8000	1.11627906976744
chr1	3370025	3379500	6	5325	2.08
chr1	3705850	3713700	6	4375	1.76470588235294
chr1	8176425	8182800	6	4400	2.70588235294118
chr1	8226075	8230525	6	2925	1.85714285714286
chr1	9222625	9227100	6	2875	1.6078431372549
chr1	9648875	9654375	6	3175	1.65714285714286
chr1	17336975	17343250	6	4650	3.2
chr1	21053850	21060350	6	4475	1.73333333333333
chr1	25253450	25258775	6	3725	0.961038961038961
chr1	33803600	33816350	6	8400	1.2
chr1	37498475	37504450	6	3600	1.05660377358491
chr1	40358450	40368100	6	4400	3.35714285714286
chr1	44395425	44404625	6	4675	2.08
chr1	54840525	54846425	6	4675	0.8
chr1	66797350	66802650	6	3325	1.56862745098039
chr1	94558075	94568175	6	5650	2.14876033057851
chr1	154151650	154160500	6	4750	1.77586206896552
chr1	156148300	156152475	6	2100	2.81481481481481
chr1	158071375	158076125	6	2725	2
chr1	160174400	160180025	6	3800	2.12903225806452
chr1	164556975	164562100	6	3325	3.27272727272727
chr1	169071725	169079750	6	5900	1.69620253164557
chr1	202128325	202131875	6	2900	0.740740740740741
chr1	214617950	214623425	6	4100	2.66666666666667
chr1	221049750	221058300	6	6725	0.696428571428571
chr1	226590650	226596475	6	5125	0.491228070175439
chr1	230984925	230995250	6	4675	2.89922480620155
chr1	247457050	247462700	6	2075	3.24137931034483
chr10	77155350	77169800	6	12200	0.602739726027397
chr10	79604300	79611350	6	2750	2.88888888888889
chr10	81157750	81165525	6	5400	1.11627906976744
chr10	93640075	93648000	6	3575	2.98550724637681
chr10	99298550	99303700	6	3575	1.04347826086957
chr10	104209100	104215750	6	3300	3.5
chr10	134328500	134334675	6	5300	0.75
chr11	7593175	7599875	6	5050	2.55555555555556
chr11	20043150	20053925	6	5400	3.06172839506173
chr11	27653725	27658750	6	2275	3.47368421052632
chr11	27717800	27722600	6	3025	3.25
chr11	61275300	61284250	6	4400	3.10204081632653
chr11	69515175	69521350	6	4250	3.44
chr11	71948475	71952250	6	2400	1.85185185185185
chr11	86299750	86306000	6	2750	3.11475409836066
chr11	114161425	114169325	6	5800	1.20689655172414
chr12	2373900	2378250	6	2200	2.17142857142857
chr12	9058600	9068950	6	8400	0.957746478873239
chr12	57022300	57040575	6	8900	3.27868852459016
chr12	65926275	65932125	6	4525	0.613333333333333
chr12	110384450	110390625	6	3625	1.77272727272727
chr12	114837750	114847275	6	4050	3.16279069767442
chr12	123371750	123381050	6	5850	1.32631578947368
chr12	125039375	125043325	6	1800	2.91666666666667
chr12	125047875	125054325	6	5600	1.68
chr13	31436850	31448650	6	8100	1.04072398190045
chr13	38488125	38493075	6	2375	1.92307692307692
chr13	51817150	51821475	6	2600	1.8
chr13	100338225	100342975	6	3700	1.78947368421053
chr14	23298725	23322800	6	8775	3.02197802197802
chr14	42069450	42079450	6	4500	3
chr14	68712350	68717675	6	2875	3.09090909090909
chr14	75036850	75041925	6	3950	1.11764705882353
chr14	85995125	86001075	6	5450	0.344827586206897
chr14	89758175	89764475	6	3575	1.8125
chr14	90081625	90086625	6	3825	1.11764705882353
chr14	90975575	90985225	6	4175	2.54545454545455
chr14	105485425	105492950	6	3675	3.29411764705882
chr15	35837400	35842650	6	3500	1.5
chr15	45454900	45461875	6	3425	2.78481012658228
chr15	60682600	60695175	6	8725	1.09
chr15	66992875	67000350	6	4950	2.65
chr15	69378550	69383825	6	4200	0.558139534883721
chr15	74493525	74507600	6	6850	1.71590909090909
chr15	77798600	77803475	6	3650	1.46666666666667
chr15	78282650	78286950	6	2725	1.73913043478261
chr15	89437825	89443950	6	3475	2.75
chr15	99267575	99275175	6	3250	2.57831325301205
chr16	119200	136350	6	10625	1.52631578947368
chr16	583325	586300	6	2350	0.588235294117647
chr16	1201725	1210525	6	5900	1.90625
chr16	1813200	1833700	6	9100	1.94776119402985
chr16	2254750	2265700	6	6325	2.62608695652174
chr16	57541700	57549575	6	3675	3.13636363636364
chr16	57562075	57571300	6	4775	2.90666666666667
chr16	57653150	57663050	6	5425	2.12244897959184
chr16	77996775	78003450	6	3950	1.91836734693878
chr16	86228425	86234925	6	3525	2.13793103448276
chr16	88868675	88879750	6	6375	1.64824120603015
chr17	2288225	2311100	6	13050	3.37349397590361
chr17	4297050	4300725	6	2725	2.11764705882353
chr17	4377450	4386950	6	4050	3.34210526315789
chr17	6915200	6927650	6	7900	1.91666666666667
chr17	19360400	19365325	6	3375	1.06666666666667
chr17	25858075	25863225	6	2375	2.96
chr17	36664500	36667575	6	2450	0.7
chr17	39677550	39687200	6	4675	2.94339622641509
chr17	40063175	40067675	6	2475	2.26086956521739
chr17	41618075	41624300	6	3900	3.17241379310345
chr17	63550825	63558475	6	5125	3.16129032258065
chr17	73340075	73343900	6	2300	1.76
chr17	74067850	74077050	6	5100	2.1123595505618
chr18	46064700	46074425	6	5225	2.45614035087719
chr18	72915750	72924350	6	6675	1.1685393258427
chr19	1283450	1287150	6	2325	1.9375
chr19	3397250	3409525	6	5250	2.27142857142857
chr19	3572075	3578400	6	4175	1.6969696969697
chr19	5123400	5133175	6	7250	1.76923076923077
chr19	8268150	8275800	6	4900	2.97674418604651
chr19	10397675	10407175	6	6050	2.89285714285714
chr19	10526900	10531875	6	2900	1.80645161290323
chr19	14314100	14318625	6	3250	3.15789473684211
chr19	30015475	30021400	6	4200	1.69230769230769
chr19	40784900	40793000	6	5425	1.36434108527132
chr19	48993825	48997575	6	2350	1.79310344827586
chr19	51221325	51231725	6	5050	2.90909090909091
chr19	51321350	51325225	6	2625	1.44444444444444
chr19	52406400	52412975	6	4475	1.2093023255814
chr19	54096475	54102100	6	3975	1.05263157894737
chr19	54481000	54485675	6	3325	1.38461538461538
chr2	1655925	1660900	6	3125	1.59259259259259
chr2	11883950	11889825	6	3100	3.15384615384615
chr2	16803225	16808225	6	3175	1.85365853658537
chr2	20814050	20827400	6	5200	3.29577464788732
chr2	47290775	47305050	6	8900	2.29090909090909
chr2	54796225	54802275	6	4900	0.75
chr2	66800675	66811000	6	7175	1.38888888888889
chr2	106012950	106022350	6	4925	3.20454545454545
chr2	120010125	120017475	6	4450	2.05194805194805
chr2	175788200	175792050	6	2975	1.11111111111111
chr2	201270275	201274025	6	2375	1.5
chr2	220549475	220554325	6	2375	3.05
chr2	222434225	222438925	6	3225	2.68965517241379
chr2	240142900	240148625	6	3225	2.77551020408163
chr20	17850550	17856900	6	2750	3.07317073170732
chr20	23329950	23343875	6	6325	3.5
chr20	31123275	31128225	6	3250	1.75609756097561
chr20	43270675	43281200	6	6200	2.93617021276596
chr20	43964375	43977500	6	11325	0.243589743589744
chr20	48502875	48508150	6	3375	1.84313725490196
chr20	55964425	55973975	6	5900	1.8961038961039
chr21	35054850	35059125	6	3375	0.473684210526316
chr21	44375525	44381025	6	4375	0.478260869565217
chr21	46776125	46787850	6	6975	1.84375
chr22	17737625	17749950	6	8200	1.47826086956522
chr22	34243975	34250175	6	2925	3.31034482758621
chr22	39540025	39549675	6	5275	3.33333333333333
chr22	40057750	40061450	6	2925	0.571428571428571
chr22	42694650	42700675	6	4150	1.82758620689655
chr3	14573400	14576900	6	1900	1.37931034482759
chr3	46614275	46621775	6	5975	0.777777777777778
chr3	47017425	47031000	6	7600	2.06329113924051
chr3	53876475	53880850	6	3150	1.71428571428571
chr3	65385550	65388600	6	2025	1.82608695652174
chr3	98611200	98615000	6	2200	2.63157894736842
chr3	109051225	109058600	6	5625	2.13793103448276
chr3	124490775	124500775	6	4800	3.13684210526316
chr3	149189375	149192775	6	2025	1.81818181818182
chr3	184049775	184063900	6	6825	2.45685279187817
chr3	185299400	185304825	6	3800	1.50943396226415
chr3	191643450	191646925	6	2400	0.780487804878049
chr3	193848600	193860575	6	8400	1.75925925925926
chr4	2594350	2600875	6	3100	3.07142857142857
chr4	6270975	6275550	6	2450	2.24242424242424
chr4	87400750	87405575	6	3525	1
chr4	93195825	93200900	6	2675	3.29411764705882
chr4	139576875	139581625	6	2975	2.38888888888889
chr4	185304350	185311925	6	4925	1.89247311827957
chr5	669450	672850	6	2450	0.888888888888889
chr5	3100475	3105125	6	3100	2.72
chr5	16735050	16743025	6	6825	1.05454545454545
chr5	33439800	33448900	6	3875	3.27272727272727
chr5	34683550	34687875	6	3250	0.82051282051282
chr5	79549375	79554475	6	4075	0.793650793650794
chr5	89769125	89773725	6	3925	0.551724137931034
chr5	131791375	131803000	6	6150	2.96078431372549
chr5	148759975	148766000	6	2825	2.76923076923077
chr5	167715650	167728000	6	5300	3.34246575342466
chr5	173250650	173254325	6	2825	0.956521739130435
chr5	176521350	176527700	6	3200	3.19148936170213
chr5	179769900	179780975	6	7350	1.85714285714286
chr6	4772250	4777750	6	3775	1.59322033898305
chr6	32143200	32165450	6	11400	3.0625
chr6	33747575	33759400	6	6050	2.26315789473684
chr6	33777475	33782375	6	2600	2.74074074074074
chr6	42102825	42110900	6	6750	0.457831325301205
chr6	43662875	43674925	6	5000	2.80519480519481
chr6	43968000	43974425	6	4975	1.25
chr6	86111300	86115750	6	3150	1.26923076923077
chr6	94493925	94497900	6	3100	0.727272727272727
chr6	139688250	139697750	6	7350	2.17021276595745
chr6	144978475	144982775	6	2200	3.52
chr7	1707000	1710725	6	2875	1.03448275862069
chr7	2796375	2803575	6	5325	0.58252427184466
chr7	20822200	20827300	6	4350	0.297872340425532
chr7	26191400	26199400	6	5700	2.15686274509804
chr7	43685625	43691275	6	4525	0.488188976377953
chr7	44671500	44680475	6	4625	3.45945945945946
chr7	101577775	101586275	6	4125	2.64583333333333
chr7	116162200	116168725	6	3900	2
chr7	128467325	128476775	6	6800	0.947368421052632
chr7	130126150	130133125	6	3575	3.37037037037037
chr8	9755500	9764775	6	5525	1.936
chr8	97532675	97537825	6	3375	3.36842105263158
chr8	132051650	132054725	6	1825	2.2
chr9	16704250	16711450	6	4475	1.51785714285714
chr9	90019875	90025875	6	3900	1.8695652173913
chr9	95004175	95010900	6	2725	3.52173913043478
chr9	112075875	112082575	6	3900	2.21621621621622
chr9	124039625	124062550	6	10975	2
chr9	124495825	124507825	6	6225	2.4390243902439
chr9	126773275	126781600	6	3775	2.03846153846154
chr9	127018425	127026700	6	7175	1.78947368421053
chr9	127263825	127269600	6	2775	2.35555555555556
chr9	135994325	135998900	6	3300	1.3953488372093
chrX	12988650	12997625	6	6325	0.910344827586207
chrX	113279925	113284275	6	2575	2.38095238095238
chrX	152949450	152955575	6	3050	3.16666666666667
chr1	1978050	1983300	5	4000	0.63265306122449
chr1	3688325	3692725	5	3125	1.29166666666667
chr1	6319900	6323250	5	2525	1.03030303030303
chr1	7357550	7362100	5	3750	1
chr1	9350575	9355650	5	3200	2.09302325581395
chr1	9498000	9505000	5	3625	1.74358974358974
chr1	15850225	15854025	5	3125	0.341463414634146
chr1	16274850	16281075	5	4975	1.41935483870968
chr1	16338675	16346750	5	6300	1.04081632653061
chr1	18433775	18437225	5	2350	1.28
chr1	27188950	27194725	5	3900	1.80645161290323
chr1	27479625	27482375	5	2150	1.04347826086957
chr1	29490525	29493375	5	1725	1.21739130434783
chr1	29562700	29566725	5	3450	0.5
chr1	36038925	36043725	5	2700	2
chr1	38155350	38158750	5	2775	0.470588235294118
chr1	38509975	38513875	5	2875	1.30434782608696
chr1	47077150	47083050	5	3825	1.23076923076923
chr1	54953225	54956725	5	2700	1.12
chr1	76251200	76254275	5	2150	1.4
chr1	86041925	86050950	5	7675	0.391304347826087
chr1	86071800	86079175	5	5425	1.71929824561404
chr1	95328125	95332250	5	3150	1.08571428571429
chr1	155909950	155912650	5	2325	0.583333333333333
chr1	156862900	156868575	5	5000	0.212389380530973
chr1	170631300	170636750	5	2975	2
chr1	180123225	180127975	5	2550	2.19607843137255
chr1	200331200	200335525	5	3375	1.08333333333333
chr1	200986675	200995025	5	5050	2.08219178082192
chr1	202774975	202781525	5	4200	1.30188679245283
chr1	214574175	214578975	5	3800	0.571428571428571
chr1	220510075	220513200	5	2475	0.538461538461538
chr1	228132225	228136825	5	4200	0.4375
chr1	229542925	229547675	5	4050	0.848484848484849
chr10	3507375	3515275	5	4675	1.75
chr10	3817650	3829225	5	9375	2.28070175438596
chr10	3846450	3850050	5	2475	1
chr10	3892925	3896075	5	2725	0.451612903225806
chr10	26502425	26505725	5	1775	1.41176470588235
chr10	30720575	30726550	5	4125	1.03448275862069
chr10	33422450	33426775	5	2450	2.25641025641026
chr10	35927825	35933125	5	4525	0.8
chr10	44877475	44881900	5	3900	0.333333333333333
chr10	55235275	55239875	5	3425	0.773333333333333
chr10	55355175	55360475	5	4475	0.538461538461538
chr10	63802800	63810975	5	4250	2.175
chr10	72382300	72386375	5	2700	1.39130434782609
chr10	96987800	96992650	5	4100	0.37037037037037
chr10	123300250	123303350	5	1625	1.41176470588235
chr10	127749175	127752600	5	2150	1.58823529411765
chr11	636800	641100	5	3775	0.551724137931034
chr11	19837075	19841775	5	4300	0.23728813559322
chr11	43943875	43948000	5	3225	2
chr11	44585625	44592200	5	3825	1.86842105263158
chr11	63294875	63300575	5	3100	1.54545454545455
chr11	68775725	68783125	5	6625	1.13333333333333
chr11	70492375	70495350	5	1800	1.53333333333333
chr11	72980600	72984025	5	2425	1.4
chr11	86451350	86455100	5	2325	1.41935483870968
chr11	104651850	104653800	5	1375	1.29411764705882
chr11	113718475	113722250	5	3150	0.869565217391304
chr11	119554750	119558700	5	2650	0.776119402985075
chr11	121276050	121278825	5	2050	1
chr11	126223300	126227550	5	3625	0.288288288288288
chr11	128386925	128393175	5	3350	1.79166666666667
chr11	131924200	131928375	5	2375	1.8
chr11	131932750	131937250	5	2400	1.92307692307692
chr11	133816350	133827750	5	8350	0.911627906976744
chr12	1768900	1772600	5	2800	0.744186046511628
chr12	10869150	10876400	5	3850	1.79487179487179
chr12	13023700	13028125	5	2250	1.73913043478261
chr12	13250525	13255600	5	3700	0.693877551020408
chr12	33044525	33050500	5	3300	2.17910447761194
chr12	51781425	51786575	5	3400	1.24137931034483
chr12	52537625	52544075	5	5575	0.833333333333333
chr12	52624375	52628375	5	3100	0.538461538461538
chr12	59309425	59315000	5	3550	1.79487179487179
chr12	70325500	70329675	5	2500	2.31111111111111
chr12	76217650	76220450	5	1600	1.5
chr12	109195425	109201075	5	3375	2
chr12	114298525	114301500	5	2125	1.76
chr12	118557450	118559725	5	1725	0.962962962962963
chr12	125398100	125406775	5	7975	0.363636363636364
chr13	36429450	36432825	5	2600	0.789473684210526
chr13	43165775	43169000	5	2250	1.44
chr13	53419875	53426825	5	5100	1.54430379746835
chr13	100354425	100357550	5	2350	0.631578947368421
chr13	101044300	101046875	5	1600	1.07142857142857
chr13	107184850	107188925	5	3275	0.485714285714286
chr13	108518725	108521050	5	1750	0.608695652173913
chr13	109806925	109810025	5	2150	1.78571428571429
chr13	111357475	111368875	5	6700	1.77777777777778
chr13	112709925	112712975	5	1425	1.62962962962963
chr13	113545600	113550050	5	3650	0.3
chr13	114053275	114057350	5	2025	2.21621621621622
chr14	38658150	38661700	5	2800	0.785714285714286
chr14	50436925	50440150	5	2000	2
chr14	51706450	51710325	5	2600	1
chr14	54418350	54424000	5	5025	0.338461538461538
chr14	62161450	62166125	5	3150	2.15789473684211
chr14	65703125	65706600	5	2525	1.15789473684211
chr14	69726575	69728425	5	1550	0.363636363636364
chr14	71120025	71122875	5	2150	0.864864864864865
chr14	74791800	74795050	5	2625	0.6
chr14	75078000	75088375	5	6325	1.80368098159509
chr14	89814800	89819600	5	3175	1.47058823529412
chr14	89905475	89909875	5	3075	2.08333333333333
chr14	104601675	104607025	5	4375	0.92
chr14	105258900	105268125	5	7300	2.0625
chr15	40727475	40734575	5	6200	0.638297872340426
chr15	45475600	45481000	5	3625	2.125
chr15	63137575	63143800	5	3875	2.10810810810811
chr15	63186475	63190475	5	3200	0.918918918918919
chr15	63888275	63893925	5	3800	1.09090909090909
chr15	66762750	66767150	5	3150	1
chr15	74607125	74613025	5	3575	2.20338983050847
chr15	86122600	86126425	5	2250	2
chr15	88798350	88801625	5	2075	1.78947368421053
chr15	93602800	93609275	5	4450	1.02631578947368
chr15	99210625	99215625	5	3600	1.47169811320755
chr15	99439425	99444775	5	3450	1.88888888888889
chr16	1029850	1033750	5	2725	1.40740740740741
chr16	4660650	4668175	5	6550	0.571428571428571
chr16	8954375	8963750	5	6975	2.16
chr16	11587200	11592100	5	2500	2.04444444444444
chr16	29622650	29626700	5	2025	2.08510638297872
chr16	30957925	30970175	5	7125	1.95959595959596
chr16	48641075	48647675	5	5325	0.46551724137931
chr16	49862775	49873850	5	6375	1.53409090909091
chr16	53113600	53134775	5	9325	2.24615384615385
chr16	55533275	55537475	5	2750	1.32
chr16	66544825	66556225	5	7650	1.17894736842105
chr16	68823550	68827625	5	3300	0.363636363636364
chr16	70461500	70473750	5	8350	1.04712041884817
chr16	81682775	81687225	5	3625	1.03225806451613
chr16	89236750	89241925	5	3875	0.82051282051282
chr17	1082350	1085150	5	1950	0.952380952380952
chr17	6398800	6401150	5	1500	1.84615384615385
chr17	17395500	17400650	5	3375	1.80487804878049
chr17	18870325	18873675	5	2925	0.32258064516129
chr17	38332900	38336875	5	2550	1.60869565217391
chr17	46122600	46134575	5	10275	1.66153846153846
chr17	54670075	54675500	5	3550	1.76923076923077
chr17	57406725	57410525	5	3275	0.782608695652174
chr17	57440100	57450175	5	4850	1.42622950819672
chr17	57860175	57865900	5	4125	0.72463768115942
chr17	61552700	61555550	5	2075	0.838709677419355
chr17	62702525	62706125	5	2825	0.68
chr17	62772775	62778250	5	3725	1.32
chr17	71608300	71613225	5	3350	1.82222222222222
chr17	76969525	76972600	5	2300	1.1
chr17	78667450	78669800	5	1600	1.2
chr18	3601350	3607825	5	5750	1
chr18	8701925	8709175	5	5100	1.50684931506849
chr18	33429275	33432275	5	2225	0.685714285714286
chr18	70534150	70536875	5	2000	0.709677419354839
chr18	72162750	72169025	5	3550	1.40659340659341
chr19	2540125	2547100	5	5875	0.374193548387097
chr19	5112350	5116000	5	3050	0.702702702702703
chr19	8426625	8432850	5	3675	1.69230769230769
chr19	8551875	8556025	5	2275	1.36842105263158
chr19	11528925	11533750	5	3075	1.57746478873239
chr19	12976050	12978800	5	1700	1.62962962962963
chr19	14627075	14631250	5	3425	0.342857142857143
chr19	16434975	16440125	5	4300	0.409090909090909
chr19	16694400	16699650	5	4600	0.352941176470588
chr19	17199725	17203150	5	2125	1.88235294117647
chr19	17905450	17909125	5	3150	0.540540540540541
chr19	33781775	33785000	5	1850	2.27586206896552
chr19	45248300	45262200	5	7950	1.96
chr19	46170875	46174750	5	2050	2.25806451612903
chr19	47742500	47747550	5	2925	1.83333333333333
chr19	49464650	49471075	5	5600	1.33333333333333
chr19	54460375	54465125	5	3125	0.875
chr19	54662475	54666750	5	3025	1.15789473684211
chr2	8816175	8826000	5	8375	0.615384615384615
chr2	20646050	20651225	5	3925	0.711111111111111
chr2	20686925	20691850	5	2625	2.17391304347826
chr2	42273050	42283275	5	8975	0.436363636363636
chr2	43149725	43159600	5	8800	0.448598130841121
chr2	43442775	43456525	5	12275	0.434782608695652
chr2	73143100	73152300	5	5175	2.05825242718447
chr2	102679775	102682050	5	1500	1.03448275862069
chr2	106004850	106008100	5	1650	2.08333333333333
chr2	111875875	111881125	5	4350	1.86666666666667
chr2	113967150	113970850	5	2875	0.545454545454545
chr2	119075975	119078550	5	2200	0.241379310344828
chr2	119600325	119604450	5	2275	1.73333333333333
chr2	120187900	120192550	5	3600	1.85714285714286
chr2	125084800	125087450	5	1800	1
chr2	129119450	129122200	5	1800	1.80952380952381
chr2	147296425	147300675	5	3600	0.869565217391304
chr2	189166325	189169800	5	2275	0.96551724137931
chr2	201065925	201068850	5	2225	0.72
chr2	202896100	202904650	5	6500	0.729411764705882
chr2	216946050	216949650	5	2175	2.04545454545455
chr2	217555175	217560825	5	4675	0.702702702702703
chr2	219864775	219867875	5	2475	0.476190476190476
chr2	224588550	224591725	5	2450	0.818181818181818
chr2	231725950	231737625	5	9150	1
chr2	233350525	233353450	5	1850	1.61290322580645
chr2	235053350	235057375	5	2025	1.65714285714286
chr2	238105925	238111725	5	3375	1.96363636363636
chr2	241391200	241398725	5	6675	0.535211267605634
chr20	3786300	3793250	5	4425	1.54838709677419
chr20	6031725	6035250	5	2900	0.5625
chr20	12732750	12735625	5	1675	2.0952380952381
chr20	30594800	30596500	5	1250	0.823529411764706
chr20	30791400	30796375	5	3450	0.894736842105263
chr20	31336900	31341950	5	3800	1.32
chr20	44481750	44486900	5	2450	2
chr20	48290750	48295525	5	3050	1.75609756097561
chr20	48920350	48926400	5	4775	0.456375838926175
chr20	50040700	50046025	5	2825	2.1
chr20	57458500	57471125	5	5875	1.67619047619048
chr20	61553750	61561400	5	6650	1.29411764705882
chr20	61636275	61640975	5	3975	0.9
chr20	61806250	61811450	5	3850	1.27272727272727
chr21	37582150	37584975	5	1300	2.26086956521739
chr22	20225350	20234675	5	8025	1.26315789473684
chr22	20783300	20793075	5	4825	2.2158273381295
chr22	28191275	28200875	5	6325	1.29032258064516
chr22	31001825	31005875	5	3300	0.818181818181818
chr22	32143375	32150875	5	4775	1.55339805825243
chr22	37904650	37909700	5	2500	2.33802816901408
chr22	39409675	39418400	5	3800	2.14141414141414
chr22	41105800	41108175	5	1600	1.03703703703704
chr22	45148150	45152375	5	2875	1
chr22	45348650	45353350	5	3100	1.92727272727273
chr3	14250875	14253625	5	2025	1.04761904761905
chr3	15672275	15678200	5	3200	2.03571428571429
chr3	46734050	46738200	5	3425	0.75
chr3	52079400	52092050	5	7950	1.23846153846154
chr3	52565325	52571575	5	3800	1.89473684210526
chr3	55514800	55523125	5	7950	0.10126582278481
chr3	73670700	73674850	5	3325	0.5
chr3	109073175	109076750	5	2950	1.12
chr3	119067675	119072175	5	3000	2.21621621621622
chr3	127794100	127796625	5	1975	0.571428571428571
chr3	127997900	128002150	5	2850	1.40740740740741
chr3	141128525	141132225	5	2275	1.41463414634146
chr3	159570225	159574575	5	2700	2.06060606060606
chr3	169375975	169381575	5	4075	1.17647058823529
chr3	174256000	174258925	5	1675	1.6
chr4	1033050	1038575	5	2850	2.20833333333333
chr4	1578950	1582275	5	2100	2.06666666666667
chr4	6941975	6946925	5	3875	1.02702702702703
chr4	24659750	24664925	5	3025	1.46153846153846
chr4	26029550	26034250	5	3350	1.33333333333333
chr4	77905525	77909200	5	2625	1.25925925925926
chr4	92543700	92546675	5	2100	0.75
chr4	113667500	113673550	5	4325	1.26315789473684
chr4	129603200	129607025	5	2675	1.94444444444444
chr4	139894175	139896475	5	1325	1.65217391304348
chr4	186757225	186762300	5	4500	0.297872340425532
chr5	12622500	12627600	5	4475	0.32183908045977
chr5	15552700	15555650	5	1875	0.956521739130435
chr5	16894325	16897050	5	1525	1.91304347826087
chr5	34608425	34610975	5	1975	0.5625
chr5	43037475	43044600	5	5425	0.878048780487805
chr5	52774375	52779300	5	3775	0.958333333333333
chr5	53312775	53316350	5	2625	1.21739130434783
chr5	54892875	54898700	5	3350	1.54455445544554
chr5	68216600	68220950	5	3625	1.06666666666667
chr5	74346525	74352450	5	4425	0.420168067226891
chr5	79476850	79483450	5	4075	1.77777777777778
chr5	122424125	122426825	5	1775	1
chr5	131825250	131837550	5	6600	1.46067415730337
chr5	133435325	133437750	5	1500	2.24
chr5	149789475	149793625	5	3550	0.540540540540541
chr5	153746925	153749575	5	1925	0.952380952380952
chr5	158522850	158528150	5	4150	1.08571428571429
chr5	165856075	165859525	5	2650	0.823529411764706
chr5	170845525	170847825	5	1650	0.518518518518518
chr5	172669725	172673400	5	1800	1.77272727272727
chr5	178612850	178615900	5	2025	1.71428571428571
chr6	3156975	3167275	5	7125	1.27272727272727
chr6	7137250	7148600	5	5975	2.14583333333333
chr6	15206625	15210325	5	2850	0.923076923076923
chr6	15265750	15269725	5	3175	0.514285714285714
chr6	21739650	21743375	5	2000	1.52941176470588
chr6	30647000	30659625	5	9650	0.4
chr6	34097225	34101075	5	3050	2.0952380952381
chr6	42011700	42018900	5	3675	2.3030303030303
chr6	86384800	86389550	5	3200	1.30434782608696
chr6	90398800	90402425	5	2200	2.12121212121212
chr6	111982900	111985975	5	1800	1.42857142857143
chr6	132269850	132276550	5	4950	1.95
chr6	134210225	134217500	5	3600	2.32558139534884
chr6	140301175	140304225	5	1800	1.4
chr7	1493875	1501700	5	5575	1.39393939393939
chr7	19156000	19158175	5	1775	0.526315789473684
chr7	23504475	23515250	5	8775	1.44444444444444
chr7	31026175	31029275	5	1625	1.71428571428571
chr7	36317800	36323850	5	4375	1.01369863013699
chr7	41738125	41741275	5	2550	0.5
chr7	49139450	49143150	5	2675	1.37931034482759
chr7	73149300	73158325	5	5600	1.85185185185185
chr7	73241725	73248250	5	5675	0.650602409638554
chr7	73702575	73709225	5	3625	1.97752808988764
chr7	75792600	75796500	5	2275	1.49019607843137
chr7	98598150	98600775	5	1750	0.928571428571429
chr7	100270700	100279725	5	5150	2.19354838709677
chr7	100607775	100613300	5	4275	0.688888888888889
chr7	101457650	101461200	5	2775	1.11764705882353
chr7	113723175	113728100	5	4350	0.432432432432432
chr7	134852225	134857075	5	3975	1
chr7	137851025	137857150	5	5500	0.25
chr7	138143100	138146925	5	3125	0.276595744680851
chr7	143102300	143108525	5	3650	1.59090909090909
chr7	150942125	150950600	5	7650	0.551724137931034
chr7	158607600	158614725	5	3475	2.33802816901408
chr8	838750	843300	5	3325	0.526315789473684
chr8	10191225	10195475	5	3125	2.21052631578947
chr8	10587275	10592350	5	3250	1.78378378378378
chr8	12985050	12991600	5	4775	2.08
chr8	24770275	24773275	5	2325	1.125
chr8	30358000	30361250	5	2500	0.521739130434783
chr8	38853300	38858725	5	4625	0.56
chr8	39805500	39808250	5	1825	1.52941176470588
chr8	40029850	40033575	5	2700	0.851063829787234
chr8	77589950	77595500	5	3100	2.07142857142857
chr8	99953375	99961475	5	4500	1.825
chr8	107070800	107073625	5	1900	0.739130434782609
chr8	113893350	113895425	5	1400	1.14285714285714
chr8	127460525	127463625	5	1550	2.1
chr8	142315625	142319000	5	1825	2.24242424242424
chr8	142383400	142386900	5	2250	2
chr8	143531725	143538200	5	5025	1.14285714285714
chr8	144465500	144468100	5	1775	0.956521739130435
chr9	15135450	15138975	5	2025	2.19047619047619
chr9	34588675	34591700	5	2475	0.625
chr9	92289775	92294200	5	3100	1.2
chr9	98267850	98280025	5	8650	2.30630630630631
chr9	114719725	114724600	5	2200	1.6
chr9	123687900	123694600	5	2825	2.07792207792208
chr9	131005250	131008875	5	2675	0.490566037735849
chr9	133971125	133980700	5	6650	1.37142857142857
chr9	135464850	135467925	5	2175	0.758620689655172
chr9	136820100	136826200	5	4250	0.778761061946903
chr9	136926775	136934100	5	4350	1.53153153153153
chr9	137549700	137555275	5	3350	2.28
chr9	140499350	140514450	5	6525	2.10457516339869
chrX	40884150	40888925	5	3100	1.22222222222222
chrX	49040500	49043725	5	2025	1.34883720930233
chrX	106916400	106920975	5	3025	1.53191489361702
chr1	3264950	3270425	4	3950	1.15625
chr1	6264775	6270500	4	3750	1.21367521367521
chr1	6672600	6675925	4	2900	0.227848101265823
chr1	8917575	8919550	4	1425	0.722222222222222
chr1	9309650	9313775	4	2600	1.09859154929577
chr1	11713100	11715950	4	2150	0.5
chr1	15354225	15358100	4	3125	0.423076923076923
chr1	15513000	15516225	4	2475	1.17073170731707
chr1	16082800	16088000	4	4925	0.100719424460432
chr1	17019050	17029650	4	5900	1.21379310344828
chr1	19336025	19338750	4	2300	0.436363636363636
chr1	23880175	23889825	4	9000	0.692307692307692
chr1	24116175	24120075	4	3225	0.395061728395062
chr1	25942400	25945200	4	2225	0.51063829787234
chr1	26215975	26220050	4	3100	0.530612244897959
chr1	28573050	28576300	4	2725	0.277777777777778
chr1	30180950	30182950	4	1725	0.363636363636364
chr1	32225425	32229600	4	3025	0.581395348837209
chr1	32797825	32804100	4	4375	0.934579439252336
chr1	33390500	33391950	4	1250	0.25
chr1	36019950	36024525	4	3850	0.376237623762376
chr1	38493475	38496825	4	2550	0.882352941176471
chr1	40780500	40783475	4	2300	0.620689655172414
chr1	52362800	52364950	4	1250	1.1
chr1	57000150	57003600	4	2425	0.962962962962963
chr1	86621475	86623050	4	1250	0.482758620689655
chr1	95285325	95287850	4	2100	0.733333333333333
chr1	109939075	109941475	4	1850	1.18181818181818
chr1	145395325	145400025	4	3350	1.23809523809524
chr1	145437125	145440775	4	3375	0.173913043478261
chr1	149783150	149784975	4	1350	1.14285714285714
chr1	151115475	151119850	4	4150	0.113636363636364
chr1	151482500	151489025	4	6025	0.392156862745098
chr1	154297275	154301800	4	4200	0.372093023255814
chr1	154839175	154843225	4	2675	1.03125
chr1	156116100	156120575	4	2725	1.2
chr1	156215225	156218250	4	2050	0.941176470588235
chr1	157131200	157133525	4	1675	1.02857142857143
chr1	160065050	160069425	4	3825	0.344086021505376
chr1	161052550	161055400	4	2350	0.423076923076923
chr1	164545250	164548850	4	2350	1.01333333333333
chr1	178235225	178237950	4	2150	0.810810810810811
chr1	180891825	180896525	4	3300	1.125
chr1	203119950	203124050	4	3800	0.228571428571429
chr1	206730200	206732300	4	1600	0.9
chr1	213123950	213126650	4	2050	0.944444444444444
chr1	228399725	228402275	4	1950	0.571428571428571
chr1	229569150	229570925	4	1325	0.6
chr1	230886800	230889875	4	2350	1.18918918918919
chr1	245316975	245320575	4	2600	0.756756756756757
chr10	1350650	1354000	4	2775	0.412698412698413
chr10	5587600	5591500	4	3275	0.3
chr10	5983950	5988350	4	3150	0.935483870967742
chr10	6836325	6839050	4	2175	0.75
chr10	7448725	7453850	4	4625	0.695652173913043
chr10	17007825	17011225	4	2575	0.838709677419355
chr10	30092175	30094250	4	1450	0.869565217391304
chr10	33244175	33248925	4	3900	0.617021276595745
chr10	33526225	33528450	4	1650	0.564102564102564
chr10	50816975	50820450	4	2675	0.567901234567901
chr10	64574825	64577825	4	2450	0.782608695652174
chr10	69621150	69623250	4	1900	0.206896551724138
chr10	73380925	73383925	4	2450	1.06666666666667
chr10	75665200	75672025	4	5600	0.295652173913043
chr10	76983000	76986525	4	3075	0.233333333333333
chr10	81863825	81865800	4	1450	0.833333333333333
chr10	89732350	89734975	4	1825	1.07692307692308
chr10	99091700	99098300	4	5250	0.553672316384181
chr10	100027475	100029800	4	1550	0.888888888888889
chr10	103051100	103053400	4	2125	0.193548387096774
chr10	111693650	111696100	4	1675	1
chr10	111967275	111971575	4	4050	0.15625
chr10	114815800	114820775	4	3875	0.476190476190476
chr10	114845625	114848250	4	2075	0.327272727272727
chr10	134120525	134122775	4	1800	0.416666666666667
chr10	134972300	134975550	4	2825	0.266666666666667
chr11	1409800	1413000	4	2500	0.96
chr11	1884500	1886150	4	1175	0.842105263157895
chr11	2289750	2292950	4	2475	1.16666666666667
chr11	2799300	2802000	4	2275	0.666666666666667
chr11	9926175	9929000	4	2425	0.526315789473684
chr11	12431550	12434350	4	2000	0.833333333333333
chr11	14361375	14364000	4	2450	0.113207547169811
chr11	20132650	20134675	4	1575	0.8
chr11	32911550	32916450	4	4275	0.608695652173913
chr11	34366275	34367675	4	1025	0.666666666666667
chr11	44747250	44750350	4	2300	0.826086956521739
chr11	45938775	45945250	4	4700	0.821052631578947
chr11	66311025	66315575	4	3100	1.02
chr11	66492550	66496625	4	2500	1.1304347826087
chr11	67329275	67331950	4	2275	0.428571428571429
chr11	73094750	73099700	4	3550	0.776119402985075
chr11	75264825	75278175	4	10075	0.831460674157303
chr11	76478850	76482775	4	2825	0.897959183673469
chr11	77181175	77185975	4	4075	0.821428571428571
chr11	79148175	79152725	4	3000	1.15217391304348
chr11	93861175	93864750	4	3175	0.740740740740741
chr11	94987225	94989525	4	1925	0.533333333333333
chr11	96072275	96076400	4	3175	0.723404255319149
chr11	111603475	111609375	4	4975	0.909090909090909
chr11	112832125	112834425	4	2025	0.204081632653061
chr11	116315050	116317525	4	1800	0.478260869565217
chr11	119562000	119565250	4	2825	0.8125
chr11	120080800	120083625	4	2575	0.2
chr11	123088725	123090375	4	1250	0.666666666666667
chr11	125033075	125041250	4	6325	0.557377049180328
chr11	126215150	126218475	4	2250	1.07462686567164
chr11	126860575	126863700	4	2275	0.666666666666667
chr11	133902400	133909500	4	4775	0.82962962962963
chr11	134280625	134285600	4	3875	0.41025641025641
chr12	4378000	4386600	4	8000	0.9
chr12	6288025	6292625	4	3100	1.1864406779661
chr12	6740525	6742200	4	1200	0.8
chr12	8012300	8014225	4	1600	0.390243902439024
chr12	12867200	12879850	4	7950	1.17818181818182
chr12	13240100	13242550	4	2050	0.260869565217391
chr12	30945900	30950075	4	3225	0.592592592592593
chr12	39786900	39788300	4	1100	0.666666666666667
chr12	45625475	45629925	4	3775	0.357142857142857
chr12	46776275	46783100	4	4475	0.918918918918919
chr12	50065925	50069250	4	2975	0.545454545454545
chr12	53772400	53776125	4	2900	0.666666666666667
chr12	53885925	53896925	4	7075	1.16363636363636
chr12	58158750	58161375	4	1500	1.10344827586207
chr12	93770025	93773975	4	3575	0.183908045977011
chr12	95939300	95946400	4	6475	0.147058823529412
chr12	110317075	110319650	4	2125	0.35
chr12	111179350	111182025	4	2350	0.25
chr12	113631925	113633700	4	1475	0.4
chr12	118121900	118125825	4	3375	0.379310344827586
chr12	118170625	118173000	4	1650	0.857142857142857
chr12	121970525	121976525	4	4125	0.950354609929078
chr12	122013125	122022175	4	7900	1.14285714285714
chr12	123235300	123238150	4	2325	0.434782608695652
chr12	124624950	124627425	4	1950	0.421052631578947
chr12	132206950	132209625	4	2000	0.903225806451613
chr13	29002875	29005900	4	2375	0.909090909090909
chr13	50570125	50573025	4	2375	1
chr13	51742225	51745325	4	2625	0.6
chr13	51876250	51879775	4	2850	0.666666666666667
chr13	52217450	52220600	4	2700	0.323529411764706
chr13	61157100	61159875	4	2525	0.148148148148148
chr13	80911250	80917500	4	5450	0.255555555555556
chr13	97874175	97878150	4	2900	0.819277108433735
chr13	114829000	114834875	4	4650	0.918918918918919
chr14	23525625	23527750	4	1775	0.529411764705882
chr14	23720275	23722375	4	1325	1.10344827586207
chr14	51560225	51562750	4	2025	0.375
chr14	55117125	55121225	4	3375	0.5
chr14	67735050	67737125	4	1250	1.1304347826087
chr14	68697100	68700075	4	2275	0.8
chr14	70177675	70183775	4	3950	1.15942028985507
chr14	71173800	71176925	4	2700	0.313725490196078
chr14	73081675	73085225	4	2600	0.935483870967742
chr14	75445325	75448375	4	2525	0.615384615384615
chr14	79844150	79845775	4	1050	0.875
chr14	89768925	89772675	4	2800	0.595238095238095
chr14	95686675	95689300	4	2200	0.35
chr14	104613550	104617575	4	3600	0.24
chr14	104635300	104638700	4	2950	0.258064516129032
chr15	39005975	39008175	4	1825	0.425531914893617
chr15	40178000	40182250	4	3525	0.264150943396226
chr15	51385750	51387375	4	1100	1.04347826086957
chr15	57489850	57492375	4	1975	0.521739130434783
chr15	65379075	65381950	4	2050	1.11764705882353
chr15	70387300	70393725	4	5375	0.64
chr15	74464875	74467325	4	2100	0.363636363636364
chr15	75742250	75748950	4	6225	0.149253731343284
chr15	76023775	76025275	4	1175	0.636363636363636
chr15	85872675	85875225	4	2225	0.466666666666667
chr15	90601450	90609025	4	5550	0.793650793650794
chr15	90943625	90946475	4	2200	1.05882352941176
chr15	93285700	93287075	4	950	0.8
chr16	615775	621350	4	4000	1.05555555555556
chr16	1580500	1584850	4	3925	0.318181818181818
chr16	2171950	2179000	4	5425	0.620689655172414
chr16	2508925	2511150	4	1950	0.263157894736842
chr16	4164850	4167100	4	1850	0.666666666666667
chr16	11875675	11878525	4	2475	0.384615384615385
chr16	19719275	19723200	4	3475	0.230769230769231
chr16	19890225	19897425	4	5475	1.19148936170213
chr16	22644075	22648475	4	4025	0.137254901960784
chr16	49697425	49699525	4	1525	0.526315789473684
chr16	49887900	49893675	4	5500	0.162162162162162
chr16	52298775	52301275	4	1625	1.17948717948718
chr16	56882500	56885950	4	3050	0.264705882352941
chr16	57302575	57305150	4	1725	1.1063829787234
chr16	66906700	66909350	4	1850	0.829268292682927
chr16	67274500	67283650	4	6850	0.6625
chr16	68676150	68681150	4	4000	1.18367346938776
chr16	68795925	68798825	4	2200	0.9375
chr16	81477400	81485975	4	5875	0.97
chr16	85671025	85674100	4	2100	1.03125
chr16	85783425	85787175	4	2675	0.92
chr16	87984025	87990600	4	4650	0.8
chr16	88766575	88773775	4	6725	0.186046511627907
chr16	88987050	88992275	4	4075	1.21739130434783
chr16	89554650	89558425	4	3400	0.134453781512605
chr17	1613275	1621875	4	6075	1.02994011976048
chr17	4436525	4440900	4	3975	0.344827586206897
chr17	6065125	6066700	4	1275	0.526315789473684
chr17	7606500	7609325	4	1950	1
chr17	8924100	8926875	4	2175	1.05882352941176
chr17	9142500	9146950	4	3500	0.685714285714286
chr17	16341425	16348050	4	4950	0.7
chr17	16998525	17002125	4	2225	1.24528301886792
chr17	20075375	20078600	4	2550	0.654545454545455
chr17	21279250	21281525	4	1525	0.7
chr17	25820900	25824325	4	2850	0.358208955223881
chr17	29033900	29039450	4	4275	0.846153846153846
chr17	32579050	32582875	4	3300	0.3
chr17	36713975	36717200	4	2400	0.542372881355932
chr17	40572200	40576075	4	3575	0.206896551724138
chr17	42871600	42873600	4	1500	0.714285714285714
chr17	44847250	44851825	4	4200	0.2
chr17	46893975	46896425	4	1850	0.628571428571429
chr17	47572175	47575375	4	2925	0.227272727272727
chr17	48636400	48638700	4	1925	0.592592592592593
chr17	55184150	55187675	4	2625	0.666666666666667
chr17	55726125	55728500	4	1625	0.914285714285714
chr17	60868150	60869675	4	1125	0.56
chr17	64298025	64301675	4	2675	0.514285714285714
chr17	66727575	66731075	4	3100	0.314285714285714
chr17	71639050	71642000	4	2450	0.325581395348837
chr17	78942075	78944550	4	1900	0.702702702702703
chr17	79310925	79320950	4	9275	0.909090909090909
chr17	80453525	80455850	4	1625	0.944444444444444
chr17	80709025	80713950	4	3400	1.03370786516854
chr17	81056225	81058250	4	1575	0.4375
chr18	3446475	3459200	4	11600	1.02325581395349
chr18	3592250	3597775	4	4925	0.588235294117647
chr18	11148400	11150250	4	1500	0.473684210526316
chr18	12333700	12338525	4	3975	0.679245283018868
chr18	13808575	13811375	4	2250	0.647058823529412
chr18	20862025	20865125	4	2450	0.878048780487805
chr18	29405400	29407350	4	1400	1.23809523809524
chr18	38890825	38893675	4	2400	0.41025641025641
chr18	40322300	40325425	4	2450	0.655172413793103
chr18	42259075	42263350	4	3275	0.828571428571429
chr18	43168525	43170775	4	1575	1
chr18	53253100	53257625	4	4075	0.208333333333333
chr18	54889600	54891375	4	1325	0.580645161290323
chr18	56513550	56518575	4	3900	0.541666666666667
chr18	56526375	56535800	4	9200	0.0784313725490196
chr18	60985075	60988500	4	2600	1.08333333333333
chr18	76738800	76742400	4	2875	0.514285714285714
chr19	341800	345450	4	2850	0.5
chr19	2423975	2429700	4	5525	0.266666666666667
chr19	3708025	3710625	4	1650	1.16129032258065
chr19	3720975	3723325	4	1800	0.9
chr19	3966275	3971700	4	4600	0.556962025316456
chr19	4471000	4475250	4	3725	0.307692307692308
chr19	4669525	4671825	4	1900	0.4
chr19	4914800	4916950	4	1700	0.457142857142857
chr19	5826375	5829750	4	2775	0.761904761904762
chr19	6108575	6111125	4	1775	0.944444444444444
chr19	6475325	6477300	4	1450	0.666666666666667
chr19	10442900	10446650	4	3425	0.202898550724638
chr19	10610300	10614475	4	3150	0.96
chr19	10857975	10863575	4	3400	0.872727272727273
chr19	14094300	14098825	4	3350	0.736842105263158
chr19	15358275	15364200	4	4950	0.434108527131783
chr19	16180875	16191425	4	6575	1.21929824561404
chr19	17513900	17517600	4	3325	0.217391304347826
chr19	18721275	18725000	4	2825	0.782608695652174
chr19	19173950	19176200	4	1575	0.8
chr19	30334250	30336875	4	2250	0.631578947368421
chr19	30718150	30719950	4	1225	0.740740740740741
chr19	33165150	33167900	4	2450	0.32
chr19	35530025	35533375	4	2625	1.23076923076923
chr19	38876250	38881125	4	4150	0.37037037037037
chr19	40871450	40873775	4	1925	0.333333333333333
chr19	44615900	44618225	4	1700	0.695652173913043
chr19	45347725	45354300	4	5450	0.397515527950311
chr19	45381675	45383275	4	1275	0.451612903225806
chr19	46317950	46321950	4	3550	0.227272727272727
chr19	46365450	46369175	4	2725	0.8
chr19	46634875	46638125	4	3075	0.0816326530612245
chr19	47728675	47736250	4	7200	0.233333333333333
chr19	48015725	48019325	4	2325	0.920634920634921
chr2	149825	152575	4	1875	1.11111111111111
chr2	5830850	5837925	4	5550	0.688741721854305
chr2	10469800	10472925	4	2250	0.727272727272727
chr2	16078350	16084375	4	5700	0.321428571428571
chr2	16831750	16835400	4	2800	0.941176470588235
chr2	18059525	18061225	4	1400	0.5
chr2	30369050	30373000	4	2675	0.82051282051282
chr2	44361825	44365875	4	3525	0.196078431372549
chr2	47283075	47286700	4	2975	0.607142857142857
chr2	47922025	47926625	4	3775	0.428571428571429
chr2	54828100	54830725	4	1650	1.02040816326531
chr2	55275000	55279350	4	4000	0.254545454545455
chr2	64477900	64480750	4	2325	0.472222222222222
chr2	75060700	75064800	4	3225	0.4375
chr2	75070800	75073200	4	1725	0.848484848484849
chr2	77747300	77750925	4	3050	0.419354838709677
chr2	85184100	85188300	4	3925	0.173913043478261
chr2	91844675	91847625	4	2300	0.6
chr2	95980725	95982950	4	1650	0.622222222222222
chr2	101027925	101030775	4	2400	0.409090909090909
chr2	110448075	110450325	4	1375	0.8125
chr2	113974175	113977900	4	3025	0.330097087378641
chr2	120440225	120441875	4	1000	1.17647058823529
chr2	125752800	125755575	4	2450	0.20253164556962
chr2	136874025	136877250	4	2925	0.324324324324324
chr2	155445450	155447275	4	1450	0.526315789473684
chr2	171570125	171574000	4	3175	0.371428571428571
chr2	171672500	171675450	4	2300	1.13333333333333
chr2	173244025	173247475	4	2500	0.72
chr2	173305550	173307475	4	1225	0.947368421052632
chr2	180920725	180923450	4	1850	0.893617021276596
chr2	182643475	182646425	4	2225	0.558139534883721
chr2	188896700	188900275	4	3100	0.333333333333333
chr2	191723150	191726925	4	3225	0.461538461538462
chr2	192499950	192502650	4	1950	0.857142857142857
chr2	202013325	202016850	4	2600	0.82051282051282
chr2	206546575	206552400	4	5425	0.175438596491228
chr2	227655550	227666525	4	8400	1.02941176470588
chr2	232436200	232442725	4	3725	1.2
chr2	233282900	233289600	4	5925	0.392857142857143
chr2	235158250	235161325	4	1850	1.22727272727273
chr2	235539700	235542425	4	2025	0.727272727272727
chr2	238772525	238775150	4	2075	0.44
chr2	239147700	239150275	4	1850	0.580645161290323
chr2	241504225	241508925	4	4225	0.266666666666667
chr20	18036350	18040000	4	3125	0.326530612244898
chr20	25203100	25204900	4	1575	0.357142857142857
chr20	31104425	31105650	4	1000	0.5
chr20	31168650	31173025	4	3250	1.11111111111111
chr20	32598000	32600125	4	1100	1.23809523809524
chr20	33462225	33465100	4	2200	0.666666666666667
chr20	34203450	34207750	4	3650	0.25
chr20	34355775	34361675	4	4150	0.973913043478261
chr20	35856700	35858875	4	1700	0.545454545454545
chr20	42809175	42811275	4	1625	0.5
chr20	52531100	52534425	4	2750	0.448275862068966
chr20	57242950	57246450	4	2675	0.740740740740741
chr20	57424675	57428175	4	2800	0.777777777777778
chr20	59266800	59269325	4	1625	1.21739130434783
chr20	60638625	60642850	4	3050	1.13793103448276
chr20	60694675	60698875	4	3275	0.88135593220339
chr20	61200025	61204225	4	3050	0.735294117647059
chr20	61424950	61428825	4	3250	0.5625
chr20	61991675	61993900	4	1475	0.96551724137931
chr21	34397550	34400175	4	1750	0.916666666666667
chr21	35573600	35577475	4	3200	0.484210526315789
chr21	36257450	36263925	4	5700	0.30379746835443
chr21	37801375	37803000	4	1450	0.3
chr21	41005300	41012350	4	3850	1.03875968992248
chr21	42538875	42541225	4	1975	0.324324324324324
chr21	44072400	44076425	4	3175	0.793650793650794
chr21	44935975	44938500	4	2225	0.4
chr21	45660025	45663900	4	3550	0.25
chr21	47517175	47519675	4	1875	1.15384615384615
chr21	47602750	47605325	4	2000	0.894736842105263
chr22	17714425	17717025	4	2000	0.727272727272727
chr22	18404475	18406500	4	1625	0.583333333333333
chr22	19866025	19870900	4	4200	1.12
chr22	20903650	20908625	4	3900	0.55
chr22	24179775	24181875	4	1750	0.666666666666667
chr22	24549675	24553975	4	2950	1.1264367816092
chr22	29278775	29281050	4	1825	1.07692307692308
chr22	29701950	29707550	4	4900	0.323809523809524
chr22	33196750	33199575	4	2325	0.540540540540541
chr22	35236375	35238725	4	1875	0.514285714285714
chr22	37592650	37596125	4	2925	0.368421052631579
chr22	37624700	37626700	4	1450	0.611111111111111
chr22	38378600	38380525	4	1600	0.333333333333333
chr22	40390475	40395375	4	3325	1.03225806451613
chr22	41123075	41125600	4	1750	0.818181818181818
chr22	42760700	42765825	4	3500	1.01492537313433
chr22	43522475	43525150	4	1825	1.08108108108108
chr22	44319125	44322175	4	2525	0.344827586206897
chr22	44419575	44423500	4	3350	0.424242424242424
chr22	45360725	45362325	4	1150	0.75
chr22	45401825	45406775	4	4425	0.188405797101449
chr22	45663850	45665525	4	1200	0.689655172413793
chr22	46372175	46375075	4	2125	0.962962962962963
chr22	46931950	46935000	4	2425	0.736842105263158
chr3	3840250	3844050	4	3300	0.385964912280702
chr3	9437175	9445175	4	5775	1.16176470588235
chr3	13034375	13037050	4	2400	0.208333333333333
chr3	13920150	13922200	4	1675	0.368421052631579
chr3	23986025	23989000	4	2525	0.541666666666667
chr3	42773450	42777000	4	2725	0.372093023255814
chr3	44036375	44041150	4	3625	0.636363636363636
chr3	45352825	45355750	4	2300	0.727272727272727
chr3	45634525	45638325	4	3425	0.347826086956522
chr3	45741825	45743300	4	1100	0.888888888888889
chr3	52250650	52253550	4	1975	0.8
chr3	52332375	52334575	4	1950	0.25
chr3	54987650	54989975	4	1850	0.484848484848485
chr3	57993750	57997075	4	2925	0.666666666666667
chr3	61684950	61687100	4	1800	0.461538461538462
chr3	64172025	64174900	4	2200	0.596491228070175
chr3	64223475	64226800	4	2925	0.25
chr3	66491300	66495100	4	3450	0.157303370786517
chr3	71566000	71568125	4	1500	0.780487804878049
chr3	101566775	101572150	4	3575	1.14285714285714
chr3	106547175	106550375	4	2200	0.926829268292683
chr3	110403300	110405850	4	2200	0.545454545454545
chr3	123166175	123169325	4	2525	0.372881355932203
chr3	127538700	127542025	4	2625	0.407407407407407
chr3	148913800	148918050	4	3400	0.523076923076923
chr3	149087050	149088975	4	1225	0.833333333333333
chr3	156467900	156469850	4	1625	0.277777777777778
chr3	171001375	171003350	4	1175	1.11111111111111
chr3	171591300	171594025	4	1975	0.653061224489796
chr3	173949000	173951625	4	2025	0.692307692307692
chr3	181444150	181445750	4	1400	0.275862068965517
chr3	184077400	184081925	4	3750	1.1304347826087
chr3	185507075	185509200	4	1300	1.11111111111111
chr3	186716225	186717950	4	1500	0.24390243902439
chr3	187454475	187465025	4	9800	0.103151862464183
chr3	190062525	190064700	4	1575	0.606060606060606
chr3	197266975	197269400	4	1975	0.631578947368421
chr4	2256800	2259300	4	1925	1.24137931034483
chr4	2395150	2397550	4	1775	0.777777777777778
chr4	5888675	5892750	4	3450	0.409090909090909
chr4	6200250	6203025	4	2275	0.45
chr4	7103550	7105875	4	1600	1.03448275862069
chr4	7806575	7809700	4	2675	0.8
chr4	8129125	8130500	4	1075	0.736842105263158
chr4	39635875	39641625	4	3950	0.915254237288136
chr4	52708375	52711425	4	2775	0.25
chr4	57943950	57948600	4	3875	0.553191489361702
chr4	57967400	57969625	4	1750	0.571428571428571
chr4	69233775	69235650	4	1325	1
chr4	85417775	85420500	4	2525	0.15
chr4	88600800	88602550	4	1300	0.769230769230769
chr4	119769675	119772475	4	2150	0.842105263157895
chr4	124508600	124510400	4	1525	0.6
chr4	146099025	146102525	4	3275	0.125
chr4	152405125	152407525	4	2075	0.416666666666667
chr4	166246725	166250150	4	2725	0.585365853658537
chr4	185667400	185669800	4	2075	0.387096774193548
chr4	186226125	186228450	4	1900	0.392857142857143
chr4	188916500	188919025	4	1675	0.7
chr5	7419625	7421575	4	1575	0.514285714285714
chr5	9544425	9548225	4	3325	0.295081967213115
chr5	10101775	10104200	4	1700	1.17647058823529
chr5	16701400	16703775	4	1550	0.8
chr5	27471825	27473850	4	1650	0.368421052631579
chr5	32274425	32277550	4	2325	0.490566037735849
chr5	43017300	43020775	4	2925	0.375
chr5	50259050	50266000	4	5225	0.769230769230769
chr5	60625525	60629850	4	3775	0.216867469879518
chr5	100235925	100239550	4	2925	0.564102564102564
chr5	106313650	106316600	4	1725	1
chr5	113695425	113699200	4	3475	0.150943396226415
chr5	118658500	118660250	4	1525	0.333333333333333
chr5	120037700	120040125	4	1425	1.15151515151515
chr5	123774025	123775550	4	1200	0.727272727272727
chr5	133449775	133451875	4	1800	0.3
chr5	138608700	138613100	4	3650	1.15789473684211
chr5	138902950	138906175	4	2350	1.15789473684211
chr5	140886950	140897375	4	7725	0.846153846153846
chr5	142063700	142065225	4	1075	1.1
chr5	147251225	147255275	4	3150	0.46875
chr5	148829550	148835750	4	3900	0.818181818181818
chr5	154133225	154138125	4	4400	0.150943396226415
chr5	164659000	164661225	4	1350	1.2258064516129
chr5	167741600	167744750	4	2300	0.775510204081633
chr5	171877975	171882375	4	3425	0.666666666666667
chr5	172191925	172201100	4	8275	0.25
chr5	176236675	176238425	4	1375	0.666666666666667
chr5	178770150	178772975	4	1900	1.13636363636364
chr5	179509000	179512550	4	2425	1.17241379310345
chr6	3226275	3232475	4	4750	0.967741935483871
chr6	10555150	10560250	4	4550	0.51063829787234
chr6	11613650	11616725	4	2575	0.289855072463768
chr6	21593575	21599575	4	4900	0.407407407407407
chr6	22146425	22148900	4	1775	0.75
chr6	22826925	22829100	4	1450	0.846153846153846
chr6	30042075	30043650	4	1250	0.9
chr6	32095150	32098475	4	2450	0.823529411764706
chr6	37069750	37073575	4	3300	0.714285714285714
chr6	41650350	41652425	4	1800	0.266666666666667
chr6	41752650	41755975	4	2650	0.909090909090909
chr6	43594700	43598400	4	2850	1
chr6	51941675	51944350	4	2250	0.888888888888889
chr6	94126150	94130175	4	3450	0.271604938271605
chr6	135501875	135505025	4	2175	1.13636363636364
chr6	136822825	136825150	4	2050	0.217391304347826
chr6	142335000	142336875	4	1625	0.3125
chr6	144064150	144069175	4	4675	0.138888888888889
chr7	641650	645125	4	3250	0.117647058823529
chr7	7248300	7251225	4	2275	0.742857142857143
chr7	20835150	20840400	4	3350	1.14
chr7	22600425	22603900	4	2950	0.533333333333333
chr7	27912250	27914525	4	1600	0.666666666666667
chr7	28330500	28333450	4	2400	0.344827586206897
chr7	30970325	30972875	4	1950	0.4375
chr7	47574400	47579800	4	4625	0.711111111111111
chr7	52186750	52189475	4	2075	1.02857142857143
chr7	69062500	69065250	4	2175	0.588235294117647
chr7	80351300	80354225	4	2075	0.846153846153846
chr7	94003300	94006150	4	2475	0.382978723404255
chr7	97909825	97919075	4	7975	1.0126582278481
chr7	99867600	99870325	4	2050	0.595744680851064
chr7	102071175	102075125	4	3350	0.68
chr7	102512375	102516950	4	3325	0.6875
chr7	111706975	111708500	4	1050	1
chr7	121576525	121581275	4	3775	0.567567567567568
chr7	128577550	128580250	4	2225	0.545454545454545
chr7	129911725	129915275	4	2300	0.978723404255319
chr7	131286900	131293250	4	5950	0.109375
chr7	140323750	140328150	4	2500	1.2
chr7	149468275	149471625	4	3050	0.333333333333333
chr8	493725	496350	4	2225	0.3
chr8	1727425	1729150	4	1450	0.24390243902439
chr8	8241300	8248400	4	4925	0.953020134228188
chr8	8931950	8935650	4	3250	0.266666666666667
chr8	18625875	18628825	4	2100	0.8
chr8	23642275	23644825	4	2050	0.740740740740741
chr8	23835775	23838150	4	1875	0.571428571428571
chr8	26465975	26471025	4	4025	1.05714285714286
chr8	27465325	27472250	4	4800	0.591549295774648
chr8	30890000	30891925	4	1575	0.416666666666667
chr8	37728100	37729775	4	1200	0.866666666666667
chr8	42052000	42054600	4	2400	0.181818181818182
chr8	48435975	48438625	4	2225	0.604651162790698
chr8	69754000	69757375	4	2525	0.48780487804878
chr8	94591300	94592975	4	1250	1
chr8	95447250	95450750	4	2975	1.08333333333333
chr8	95906625	95909375	4	2525	0.344827586206897
chr8	101485450	101489000	4	2525	0.894736842105263
chr8	104010950	104013425	4	1975	0.470588235294118
chr8	122651475	122655025	4	2950	0.4
chr8	126397925	126401500	4	2975	0.612244897959184
chr8	134307050	134310925	4	3525	0.833333333333333
chr8	142125425	142131225	4	4100	1.23333333333333
chr8	142136750	142140650	4	3350	0.229508196721311
chr9	16119600	16121550	4	1625	0.842105263157895
chr9	32343375	32346175	4	2400	0.28
chr9	34512250	34514150	4	1475	0.387096774193548
chr9	35110725	35117300	4	4875	0.701986754966887
chr9	35515700	35520925	4	4325	1.1
chr9	35687475	35692300	4	4600	0.285714285714286
chr9	37963975	37967150	4	2075	0.82051282051282
chr9	66455450	66458600	4	2725	1
chr9	75341725	75344075	4	1475	1.11111111111111
chr9	91390950	91393275	4	1775	0.590909090909091
chr9	91792375	91795750	4	1975	1.19230769230769
chr9	93402875	93405425	4	1950	0.962962962962963
chr9	95855900	95861025	4	4075	0.422535211267606
chr9	97681625	97685825	4	3525	0.823529411764706
chr9	97766225	97770800	4	3350	0.638297872340426
chr9	97785125	97787900	4	1675	1.22222222222222
chr9	98810175	98811575	4	1200	0.235294117647059
chr9	112809750	112813375	4	3150	0.526315789473684
chr9	118433900	118436625	4	2300	0.484848484848485
chr9	123635200	123641050	4	4325	0.522388059701492
chr9	131831350	131834825	4	3125	0.388888888888889
chr9	132646275	132653275	4	5150	0.736842105263158
chr9	132724200	132727950	4	2750	1.21739130434783
chr9	135036500	135038350	4	1400	0.758620689655172
chr9	136006800	136013325	4	4625	0.893617021276596
chr9	136293425	136295325	4	1450	0.740740740740741
chr9	136737425	136742550	4	4575	0.232558139534884
chr9	137532625	137537550	4	4350	0.272727272727273
chr9	138778500	138782550	4	3550	0.5
chrX	9982200	9985275	4	2475	0.431372549019608
chrX	21958350	21960900	4	2050	0.565217391304348
chrX	38660175	38666425	4	5275	0.285714285714286
chrX	45628950	45631450	4	1950	0.645161290322581
chrX	48774350	48778075	4	3350	0.162162162162162
chrX	48896500	48901800	4	4600	0.355140186915888
chrX	49011325	49013050	4	1400	0.384615384615385
chrX	69640725	69643700	4	2475	0.565217391304348
chrX	71176750	71178950	4	1850	0.315789473684211
chrX	73639775	73643225	4	2850	0.695652173913043
chrX	93709000	93710900	4	1225	0.88
chrX	123350350	123352350	4	1600	0.869565217391304
chrX	129242725	129245500	4	2450	0.551724137931034
chrX	133305675	133309575	4	3450	0.465116279069767
chrX	135229025	135230850	4	1450	0.6
chrX	137792650	137794650	4	1750	0.352941176470588
chrX	139013525	139016250	4	2375	0.695652173913043
chrX	149532050	149535250	4	2575	0.625
chrX	152988425	152993275	4	4325	0.380952380952381
chrX	153093500	153095825	4	2100	0.142857142857143
chrX	153232925	153240100	4	6925	0.315789473684211
chr1	874850	879650	3	4525	0.170731707317073
chr1	895575	897125	3	1375	0.32258064516129
chr1	1562300	1567850	3	5275	0.101123595505618
chr1	2343175	2345925	3	2500	0.153846153846154
chr1	3604575	3606200	3	1450	0.2
chr1	6659575	6665250	3	5325	0.124352331606218
chr1	8085400	8087900	3	2225	0.196078431372549
chr1	9240800	9243500	3	2450	0.197183098591549
chr1	9711525	9713175	3	1475	0.156862745098039
chr1	11118750	11121200	3	2125	0.289473684210526
chr1	11763975	11765700	3	1500	0.275862068965517
chr1	13910200	13912850	3	2400	0.213333333333333
chr1	15532450	15534750	3	2100	0.162162162162162
chr1	15742350	15744425	3	1850	0.235294117647059
chr1	17515500	17517425	3	1650	0.315789473684211
chr1	23748750	23751875	3	2925	0.127659574468085
chr1	23945825	23946800	3	850	0.24
chr1	24828275	24830150	3	1725	0.2
chr1	25030950	25032600	3	1450	0.260869565217391
chr1	25893050	25895900	3	2650	0.163265306122449
chr1	26231475	26233800	3	2150	0.178571428571429
chr1	26361325	26363025	3	1525	0.210526315789474
chr1	27717850	27719975	3	1900	0.1875
chr1	29447375	29452425	3	4925	0.142857142857143
chr1	32738675	32741375	3	2425	0.28
chr1	33616375	33619375	3	2575	0.307692307692308
chr1	34628750	34633250	3	4325	0.119402985074627
chr1	36815275	36818700	3	3300	0.0508474576271186
chr1	37235525	37237850	3	2000	0.25531914893617
chr1	39551975	39553200	3	1075	0.176470588235294
chr1	39606700	39609375	3	2575	0.25
chr1	40156650	40158200	3	1400	0.307692307692308
chr1	41960875	41963150	3	2100	0.195121951219512
chr1	44115025	44117500	3	2275	0.244897959183673
chr1	44704175	44706600	3	2025	0.246575342465753
chr1	52343075	52345450	3	2200	0.148148148148148
chr1	53791200	53794275	3	2800	0.168674698795181
[truncated: 721 more rows]
