# Supplementary material for: Large organized chromatin lysine domains help distinguish primitive from differentiated cell populations
Source: Nat Commun. 2021 Jan 21;12:499. doi: 10.1038/s41467-020-20830-9 (PMC7820432; doi:10.1038/s41467-020-20830-9)
Supplement: Supplementary file 3 — Supplementary Software [file 41467_2020_20830_MOESM3_ESM.zip › E022-H3K27me3_LOCKS.bed]

chr1	804300	915825	32	54625	25.375
chr1	2689125	2773850	32	18825	34.3157894736842
chr1	2774025	2846125	32	20450	29.5
chr1	2916325	2999200	32	35425	24.0909090909091
chr1	3265800	3322625	32	20900	20.5217391304348
chr1	3520825	3628150	32	27150	29.2222222222222
chr1	18920900	19022175	32	45200	22.8888888888889
chr1	20685525	20748600	32	24250	25.1578947368421
chr1	23675550	23727800	32	34875	2.3
chr1	40091050	40165375	32	45475	24.6666666666667
chr1	46903125	46989150	32	53900	25.1764705882353
chr1	156782025	156880150	32	44125	6.37037037037037
chr1	228186200	228266075	32	46050	28.7
chr1	228688925	228741175	32	24700	18.4571428571429
chr10	102372875	102438700	32	29475	14.9411764705882
chr10	102438925	102563600	32	71875	29.2727272727273
chr10	102564000	102623600	32	29950	23.5757575757576
chr10	102776050	102862450	32	38275	10
chr10	102862925	102973500	32	48025	37.4736842105263
chr11	2455500	2532175	32	20875	18.7428571428571
chr11	2555675	2609125	32	14500	16.3571428571429
chr11	63767200	63825150	32	27250	18.16
chr11	63825400	63866900	32	18175	13.6923076923077
chr12	54311350	54495350	32	164125	6.80769230769231
chr12	54495575	54545300	32	30225	12.7272727272727
chr12	132646475	132684525	32	20900	10.5263157894737
chr12	132838300	132909075	32	20675	30
chr12	132909625	132967850	32	26300	17.5454545454545
chr12	132968100	133020750	32	34875	7.63636363636364
chr12	133104525	133184275	32	43975	13.2615384615385
chr15	89868225	89994150	32	78475	33.04
chr16	1097125	1163275	32	30325	20
chr16	3003675	3090700	32	36375	16.2666666666667
chr17	43819175	43881400	32	26225	18.9473684210526
chr17	47951625	48019575	32	29550	17.6521739130435
chr19	1665800	1731975	32	33025	22.1538461538462
chr19	13092000	13182100	32	67350	6.58823529411765
chr19	41012050	41113100	32	29650	35.3684210526316
chr19	51140375	51201625	32	27675	32.8461538461538
chr19	54383175	54503300	32	31550	24.1875
chr2	121175950	121247350	32	29650	20.8888888888889
chr2	121411425	121497275	32	16225	36
chr2	219800825	219905675	32	46625	35.7894736842105
chr2	220282450	220395675	32	38550	11.9230769230769
chr2	233213650	233377350	32	44500	25.0754716981132
chr20	61145400	61211875	32	21425	33.76
chr20	61313475	61396200	32	15025	37.3684210526316
chr20	61601650	61668050	32	48100	11.3548387096774
chr20	61669200	61761575	32	19600	32.7368421052632
chr20	62084625	62135250	32	28450	12.08
chr22	22306125	22395375	32	28625	20.8181818181818
chr22	22396125	22455400	32	41650	18
chr22	22456700	22521925	32	24900	24.2857142857143
chr22	22522200	22591050	32	50800	10
chr22	22677700	22732575	32	45750	1.2962962962963
chr22	22732675	22786600	32	46425	2.63414634146341
chr22	22871025	22941050	32	15475	36.2105263157895
chr22	51035700	51175600	32	30500	34.2272727272727
chr3	184207675	184306900	32	30925	31.2380952380952
chr4	1490650	1560175	32	22850	22.9090909090909
chr5	473725	552275	32	37925	13
chr5	42942425	43027900	32	36625	24.037037037037
chr5	134785050	134887675	32	64400	22.4166666666667
chr5	180469425	180555700	32	25525	31.5652173913043
chr6	27197475	27254600	32	19175	15.5294117647059
chr6	28583775	28760150	32	49800	36
chr6	41336125	41412100	32	44450	19.04
chr6	41453050	41513700	32	22225	29.0833333333333
chr6	150227500	150301550	32	45225	29
chr7	1222475	1316500	32	56275	18
chr7	1361550	1428075	32	18775	28.6315789473684
chr7	127742525	127913875	32	32175	33.9622641509434
chr7	155137150	155222800	32	41300	10.9285714285714
chr7	155223000	155317125	32	77600	7.55
chr8	11491850	11603200	32	60425	36.9473684210526
chr9	21738825	22001900	32	45775	26.0679611650485
chr9	36980150	37043800	32	41675	21.047619047619
chr9	66454575	66507575	32	23300	15.4782608695652
chr9	129368375	129462975	32	72375	10.4285714285714
chr9	133773650	133884500	32	20075	28.6521739130435
chr9	134997375	135047300	32	20650	11.6216216216216
chr9	139015500	139071875	32	20550	17.84
chr11	2609250	2677350	31	17375	33.5652173913044
chr17	7959725	8041300	31	38900	17.4117647058824
chr20	44628800	44808950	31	36075	33.7727272727273
chr9	69798700	69844375	31	18050	26
chr1	156326625	156418575	30	47650	13.3
chr17	45785525	45878400	30	22725	29.6046511627907
chr17	77172350	77220700	30	20825	24.3333333333333
chr5	1831925	1898175	30	40625	9.55555555555556
chr6	30377200	30451150	30	28450	29.3207547169811
chr6	150301875	150391350	30	47200	11.7857142857143
chr1	3121025	3187800	29	14225	33.3142857142857
chr1	156588775	156675750	29	32225	22.9491525423729
chr10	102729550	103071600	29	53300	18.4
chr11	2875825	2953825	29	30900	25.0588235294118
chr12	133020850	133068000	29	26600	10.7878787878788
chr13	28352475	28432775	29	36750	29.6923076923077
chr17	78387275	78512650	29	31975	29.6551724137931
chr2	121248800	121352150	29	23200	32.7407407407407
chr20	60998225	61089200	29	26400	25.5483870967742
chr1	10752625	10784875	28	14925	10.5185185185185
chr16	33922275	33966450	28	12150	24.45
chr2	121084750	121158525	28	21425	30.72
chr9	126741400	126809325	28	48300	20.5
chr1	228601825	228664375	27	21600	19.5416666666667
chr11	69622800	69708225	27	22475	28.7058823529412
chr1	38073425	38139950	26	24100	19.1698113207547
chr12	54087150	54163300	26	28125	14.2010582010582
chr19	822625	1003300	26	26625	18.1111111111111
chr19	55653050	55697250	26	23675	4.88421052631579
chr21	10775075	10809450	26	7600	11
chr1	6465175	6526725	25	36225	20.4444444444444
chr1	40165775	40203600	25	28800	4.23076923076923
chr17	17576300	17714500	25	39900	21.6979166666667
chr17	77373500	77413700	25	14975	12.9444444444444
chr6	27507300	27571750	25	14950	23.4651162790698
chr7	157369425	157407625	25	18500	21.8888888888889
chr1	1052150	1113625	24	18925	20.8076923076923
chr11	2765450	2845125	24	12650	21.0833333333333
chr13	100600525	100651700	24	39075	8.58823529411765
chr17	36713500	36768225	24	39525	5.8974358974359
chr17	72911150	72971825	24	27875	17.1666666666667
chr2	133011825	133039200	24	11550	11.375
chr2	242964375	242999325	24	15275	9.02325581395349
chr5	176200800	176251950	24	21350	15.8
chr8	144788825	144859050	24	24375	23.2777777777778
chr11	64252675	64302125	23	8900	15.1
chr17	48020975	48079850	23	39400	8.2
chr19	1444975	1531975	23	39125	6.24
chr19	1732750	1797400	23	49625	4.83544303797468
chr2	73089175	73164650	23	35675	18.375
chr22	22786725	22820875	23	14550	9.8
chr9	127211975	127270200	23	27525	17.3913043478261
chr1	149135500	149195725	22	21975	14.8571428571429
chr1	175856575	175891000	22	23675	3.6
chr16	3197775	3248650	22	28250	9.57894736842105
chr16	56620775	56717475	22	65125	5.65581395348837
chr4	8847875	8910175	22	50775	6.96774193548387
chr8	21943525	22025100	22	33450	15.8850574712644
chr9	131144325	131184550	22	30850	2.40540540540541
chr11	2720000	2751425	21	20100	7
chr12	130617025	130662050	21	24975	12.7857142857143
chr14	99708575	99750875	21	16075	11.3076923076923
chr17	77759750	77822850	21	54250	3.63636363636364
chr4	3678050	3775325	21	22150	14.0909090909091
chr8	26365450	26396300	21	20550	15.4285714285714
chrX	138270025	138292450	21	14575	8
chr1	916125	942550	20	15500	5.47368421052632
chr12	48382975	48428925	20	40300	6
chr12	54564050	54613050	20	22750	5.70443349753695
chr17	8866475	8930425	20	20675	10.8235294117647
chr17	46591200	46734725	20	126400	15.7142857142857
chr2	207114300	207140325	20	21275	2
chr22	37718325	37738600	20	12375	6.46153846153846
chr4	3856300	3883075	20	13975	9.39130434782609
chr4	7084850	7106650	20	11100	14.3
chr5	176149975	176175625	20	11975	14.56
chr6	27709375	27744700	20	19200	14.2424242424242
chr7	69056050	69091100	20	27475	6.94444444444444
chr1	967175	1015325	19	18600	9.22058823529412
chr10	77151025	77195775	19	37550	4
chr10	135032375	135065575	19	23175	5.56756756756757
chr11	124585475	124747750	19	71700	9.04761904761905
chr14	21090775	21132875	19	13650	13.8947368421053
chr22	38839100	38864875	19	16750	9.79310344827586
chr3	46911775	46941250	19	18375	3.73913043478261
chr9	135848275	135884200	19	10775	9.08333333333333
chr1	17012425	17054650	18	21675	10.1363636363636
chr16	198625	231450	18	21050	4.30769230769231
chr16	30663150	30708975	18	28150	6.52873563218391
chr17	34988625	35015700	18	13125	9.58333333333333
chr20	25036025	25072250	18	23375	10.1379310344828
chr3	181412675	181447775	18	19450	4.55
chr6	44236050	44266400	18	16000	10.8571428571429
chr9	66507925	66531100	18	9100	8.8125
chr9	137959300	138001375	18	13575	11.6
chr14	36958325	37066925	17	55550	6.92307692307692
chr16	73057650	73106125	17	40625	0.941176470588235
chr19	50810300	50838325	17	13900	6.71028037383178
chr4	2035350	2072450	17	17200	7.52
chrX	39941675	39968225	17	17950	5.25
chr11	118012825	118047100	16	23500	7.05263157894737
chr15	90001800	90042525	16	10875	9.22222222222222
chr17	46779575	46841800	16	51075	9.125
chr2	219713050	219773775	16	52075	7.92307692307692
chr20	2488025	2508875	16	10700	3.10344827586207
chr22	46420325	46470225	16	18925	7.1219512195122
chr4	1026125	1055525	16	12700	7.2280701754386
chr5	1642550	1673700	16	13800	4.57142857142857
chr5	180589400	180643925	16	17775	7.09090909090909
chr6	30058800	30081650	16	12225	8.28571428571429
chr7	75887175	75914325	16	13075	5.37254901960784
chr8	23529700	23587500	16	40350	8.55172413793103
chr8	41161525	41183375	16	15000	2.28571428571429
chr1	22871400	22894400	15	13500	6.8695652173913
chr15	45397900	45430600	15	24200	5.58823529411765
chr16	741075	778900	15	24950	4.83076923076923
chr16	88604600	88625475	15	11600	5.73333333333333
chr17	37747750	37788850	15	35725	2.3
chr2	89865150	89879400	15	4750	5.11111111111111
chr2	100719550	100742925	15	14875	5.14285714285714
chr20	60783875	60803975	15	15325	1.96
chr22	22591150	22620150	15	17975	4.75
chr3	128169975	128219075	15	36625	5.39655172413793
chr4	83702675	83735125	15	22900	6.95238095238095
chr5	2727825	2765050	15	22300	5.57894736842105
chr7	31798750	31819675	15	14275	5.22222222222222
chr7	157461975	157488600	15	21075	7.2
chr8	145692175	145713900	15	12775	5
chr9	68408800	68427350	15	10475	3.8125
chr1	2614800	2631900	14	7275	5.18181818181818
chr1	180189675	180210775	14	15925	5.36363636363636
chr11	20218250	20238275	14	14550	6.57142857142857
chr12	309675	323875	14	9350	3.5625
chr13	53843850	53857525	14	9025	3.63636363636364
chr16	88509775	88525425	14	9375	3.17391304347826
chr19	38875000	38892775	14	12900	2.51282051282051
chr19	55575200	55599800	14	17500	5.625
chr20	61989875	62012900	14	10675	4.8411214953271
chr4	802175	826825	14	19125	3.06666666666667
chr4	5888100	5909700	14	14400	5.48148148148148
chr4	105827475	105842225	14	8725	4.3
chr5	1379225	1396875	14	10875	6
chr6	108430250	108457950	14	23875	5.03225806451613
chr7	1428150	1457150	14	12875	7.14285714285714
chr1	78696250	78708925	13	9500	1.83333333333333
chr1	169648275	169662125	13	8475	2.28571428571429
chr10	23457150	23495175	13	33150	5
chr10	92672500	92698100	13	18300	4.37837837837838
chr10	95594850	95611625	13	12875	1.52941176470588
chr13	112978450	113004975	13	11050	3.44502617801047
chr15	37384175	37406100	13	18450	2.6
chr19	2281750	2313575	13	20925	2.25850340136054
chr19	3351625	3374750	13	19350	1.87096774193548
chr19	18881300	18914875	13	29600	2.66666666666667
chr19	36322500	36360900	13	20350	3.47321428571429
chr2	60777775	60809500	13	9025	5.859375
chr2	241757125	241772775	13	10300	2.83870967741935
chr20	2665700	2690300	13	17725	2.47058823529412
chr20	59814850	59831825	13	11950	4.61111111111111
chr3	147071850	147145850	13	67500	0.329166666666667
chr5	171039900	171058200	13	11625	4.33333333333333
chr6	28172475	28191475	13	13125	5.7
chr6	33967900	33983925	13	9600	5.08333333333333
chr6	34103975	34123925	13	14725	4.93333333333333
chr9	136075025	136094350	13	7075	5.95652173913043
chr1	2458275	2474850	12	13825	1.45454545454545
chr1	204674525	204687050	12	8375	4.06451612903226
chr12	50347650	50364775	12	14250	1.65217391304348
chr14	38048300	38093475	12	31900	2.94736842105263
chr14	68067700	68080225	12	7825	4.56
chr15	45752650	45771325	12	13550	2.93023255813953
chr15	96862125	96916825	12	51475	0.549019607843137
chr17	43313500	43326025	12	6950	3.88235294117647
chr3	189490350	189498925	12	5450	3.35714285714286
chr6	92001150	92013125	12	9175	1.62962962962963
chr7	149456700	149474875	12	14850	2.23728813559322
chr7	150423475	150446850	12	18250	2.97560975609756
chrX	146771925	146786900	12	8150	1.93478260869565
chr1	21507550	21521700	11	8425	2.78571428571429
chr10	101272125	101309475	11	34000	1.24590163934426
chr11	1559075	1581075	11	13725	2.33333333333333
chr11	65221450	65229200	11	5950	1.06666666666667
chr11	115254150	115265200	11	8150	2.42105263157895
chr12	54838975	54851600	11	9750	2.4
chr13	97644800	97655125	11	8300	0.789473684210526
chr14	23757075	23770100	11	8675	1.82608695652174
chr16	78100050	78115750	11	9675	3.57894736842105
chr17	77088975	77100500	11	7225	2.32432432432432
chr17	77711800	77726250	11	9875	2.12698412698413
chr19	13974500	13988300	11	10125	1.90909090909091
chr19	18704375	18728050	11	18950	2.19354838709677
chr19	48993275	49005925	11	7775	2.87719298245614
chr2	178591800	178600775	11	6325	2.3030303030303
chr20	61265675	61277400	11	8550	1.83333333333333
chr22	23701575	23717075	11	11100	3.34782608695652
chr22	40080125	40091200	11	6375	3.03030303030303
chr4	979250	1007125	11	17050	3.57894736842105
chr4	1560875	1569750	11	6625	1.14285714285714
chr5	50671000	50697700	11	24600	0.368421052631579
chr5	77134450	77152125	11	15100	3.14285714285714
chr5	172651725	172682000	11	28575	1.78571428571429
chr6	1593625	1630850	11	33600	2.35294117647059
chr6	122708650	122719100	11	7225	1.30232558139535
chr6	144276275	144297400	11	17850	1.05555555555556
chr7	20815475	20838950	11	18700	2.67441860465116
chr7	27125650	27296350	11	165350	2.09677419354839
chr7	32975275	32988575	11	9850	2.97435897435897
chr7	90980050	90989525	11	6875	1.54545454545455
chr9	140187500	140202975	11	10000	3.26666666666667
chr1	23727900	23737600	10	6350	2
chr11	30034725	30055100	10	15600	2.875
chr11	44319525	44362400	10	39125	1.11111111111111
chr11	69449450	69457975	10	6050	1.21428571428571
chr12	1693450	1705800	10	6975	2.28571428571429
chr12	58003850	58028150	10	23100	0.733333333333333
chr12	106969250	106989375	10	17850	1.04761904761905
chr13	94790925	94798525	10	4600	1.57575757575758
chr13	97876025	97887300	10	9000	1.7
chr14	80454725	80463725	10	5800	1.48571428571429
chr14	105550750	105562175	10	6650	1.95275590551181
chr16	59369050	59378575	10	6625	1.52380952380952
chr16	67557775	67574725	10	15325	0.5
chr17	1807225	1820925	10	10825	2.07692307692308
chr17	79485025	79505075	10	13525	2.30769230769231
chr19	3267425	3275950	10	6325	1.6
chr19	12939350	12953650	10	10225	1.05882352941176
chr2	73510375	73525025	10	12525	2.25
chr2	105457625	105494650	10	34475	2.47368421052632
chr2	234235350	234244025	10	6225	1.9
chr20	2722625	2749250	10	11950	2.84057971014493
chr20	43932300	43946800	10	8075	2.71641791044776
chr20	61799075	61814700	10	13650	1.09090909090909
chr22	19699900	19719100	10	17325	1.09677419354839
chr22	20779300	20793575	10	11025	2.71428571428571
chr22	40051250	40062875	10	9550	0.8
chr3	63290650	63299150	10	6575	0.962962962962963
chr5	137423450	137435850	10	8775	2.66666666666667
chr5	176043050	176062475	10	14125	1.72222222222222
chr6	10380350	10429200	10	47100	0.329113924050633
chr6	28770275	28797575	10	20050	0.666666666666667
chr6	145849150	145856800	10	5375	2.12903225806452
chr8	21895950	21928525	10	30925	0.666666666666667
chr8	144482000	144518025	10	24000	1.54980079681275
chrX	131802275	131810200	10	5850	1.5
chr1	2394050	2402500	9	5250	1.76470588235294
chr1	26476925	26492050	9	11125	1.26114649681529
chr1	177132425	177150925	9	13200	1.22131147540984
chr10	22603775	22638125	9	26375	1.16666666666667
chr10	50812075	50829025	9	14700	1.25
chr10	102321550	102331325	9	8100	0.371428571428571
chr10	103985525	104003075	9	16050	0.37037037037037
chr10	111921250	111936675	9	13300	1.47619047619048
chr10	111963525	111972900	9	6400	1.6
chr10	118885000	118935600	9	47700	0.258064516129032
chr10	121233600	121243325	9	7850	1.33333333333333
chr10	135132025	135153875	9	14375	1.5748031496063
chr12	55003025	55009300	9	3250	1.86206896551724
chr12	124445050	124456375	9	9600	0.875
chr12	130701350	130711600	9	7375	1.65217391304348
chr14	57259575	57288200	9	25100	2
chr16	323050	333350	9	7450	1.96875
chr17	39860100	39869125	9	6550	1.36
chr17	72837700	72859075	9	18975	0.444444444444444
chr19	55879125	55890950	9	10250	1.37931034482759
chr2	65499950	65508475	9	7050	0.740740740740741
chr2	176928725	177061425	9	130450	1.50819672131148
chr20	36539875	36546800	9	4850	1.33333333333333
chr22	19736800	19764475	9	23375	1.81818181818182
chr22	42733975	42741900	9	5075	1.91428571428571
chr22	45400625	45408800	9	4825	1.78378378378378
chr3	64664375	64675800	9	7400	1.36842105263158
chr3	197803675	197812400	9	5425	1.6969696969697
chr4	3475875	3499450	9	19775	1.3469387755102
chr4	57707400	57714800	9	4975	1.93939393939394
chr4	106471800	106481175	9	6825	1.65
chr4	147550500	147579650	9	27875	0.967741935483871
chr5	35750675	35759825	9	6075	1.41935483870968
chr5	92903275	92959150	9	52700	0.740157480314961
chr5	139125175	139139650	9	11425	1.31707317073171
chr5	151278025	151287825	9	7325	1.45945945945946
chr5	158475150	158483625	9	6400	0.923076923076923
chr5	176119275	176126500	9	5000	0.826086956521739
chr7	4742325	4752525	9	8175	0.685714285714286
chr7	36396725	36408475	9	7875	0.938271604938272
chr7	42126425	42136550	9	7275	1.72307692307692
chr7	113004625	113010150	9	3775	1.23809523809524
chr7	128548450	128563175	9	9700	1.63636363636364
chr8	11059100	11068125	9	6650	1.76190476190476
chr8	145551175	145568100	9	12750	1.86666666666667
chr9	71118375	71131650	9	10575	1.07317073170732
chr9	119094450	119103950	9	7375	1.57142857142857
chr9	123449500	123460250	9	8500	1.51351351351351
chr9	140024850	140044050	9	11900	1.02005730659026
chr9	140769475	140785600	9	11875	2.05128205128205
chrX	40003950	40018025	9	12000	1.44444444444444
chr1	3051700	3062625	8	7600	0.927536231884058
chr1	4710025	4720300	8	8275	0.96
chr1	5279450	5289325	8	7500	1.125
chr1	38216225	38233775	8	16250	0.325581395348837
chr1	40251125	40258500	8	6225	0.952380952380952
chr1	57885775	57891950	8	5100	0.952380952380952
chr1	68694000	68704100	8	8125	1.09677419354839
chr1	203271700	203281400	8	8350	0.381818181818182
chr1	230916300	230925125	8	7000	0.835820895522388
chr10	99786375	99800900	8	12875	1.12
chr11	8280825	8293225	8	11600	0.186046511627907
chr11	16419200	16429900	8	8050	1.16363636363636
chr11	17731225	17747250	8	13900	0.722222222222222
chr12	42628575	42638225	8	7325	0.672897196261682
chr12	58117700	58136425	8	17775	0.151898734177215
chr12	94557325	94570275	8	11600	0.947368421052632
chr12	130525650	130537375	8	8625	1.1
chr14	105395800	105405625	8	7200	1.21428571428571
chr15	25884775	25891250	8	4950	0.637362637362637
chr15	74510725	74520625	8	8225	0.651162790697674
chr16	86316600	86335050	8	16125	1
chr16	86517675	86557175	8	36225	1.23287671232877
chr17	27939150	27950975	8	9650	0.473988439306358
chr17	44845600	44856925	8	9100	0.930232558139535
chr17	58212150	58231350	8	15050	0.987012987012987
chr18	22623350	22631625	8	6450	1.02127659574468
chr18	70205550	70212775	8	5900	1.2972972972973
chr19	5491475	5501775	8	7925	0.947368421052632
chr2	66651600	66675150	8	22175	0.967741935483871
chr2	145266750	145280725	8	11575	0.515151515151515
chr2	182539250	182554475	8	13300	1.11627906976744
chr2	222914575	222921875	8	5550	0.948717948717949
chr2	223148300	223189050	8	38200	0.521739130434783
chr2	223286025	223297525	8	10175	0.846153846153846
chr20	18835150	18840300	8	3875	1.03846153846154
chr20	39307075	39326700	8	17450	0.709677419354839
chr21	45657950	45670550	8	10500	1.33333333333333
chr21	46116625	46135000	8	15725	0.685714285714286
chr22	18357550	18363175	8	4025	0.8
chr3	10910900	10919275	8	5750	1.26530612244898
chr4	41864200	41887800	8	21600	1.05555555555556
chr5	76919000	76947000	8	26325	0.659340659340659
chr5	134402325	134410275	8	6500	0.9
chr5	135525275	135543650	8	14400	0.512635379061372
chr6	37722500	37737850	8	14325	0.521739130434783
chr6	99270075	99297300	8	26375	0.1285140562249
chr6	136422800	136428450	8	3950	1.04
chr7	112714525	112721350	8	4800	0.933333333333333
chr9	34574400	34594600	8	18425	0.4
chr9	38207425	38219600	8	10250	0.792452830188679
chr9	89021375	89028050	8	5100	0.981818181818182
chr9	117681950	117696675	8	11575	0.734375
chr9	119031575	119039375	8	6550	0.682352941176471
chrX	577450	611150	8	28150	0.909090909090909
chrX	68043900	68054900	8	9400	1.33333333333333
chrX	82755975	82767500	8	8600	1.42857142857143
chrX	136645075	136651800	8	5050	0.571428571428571
chrX	153143675	153153075	8	6500	1.42105263157895
chr1	1976575	1984225	7	6425	0.628571428571429
chr1	2846500	2851675	7	4400	0.592592592592593
chr1	6300000	6312350	7	11650	0.1625
chr1	17197250	17203125	7	4825	0.75
chr1	44870575	44886225	7	13300	0.699300699300699
chr1	47890775	47918925	7	26700	0.533333333333333
chr1	51431950	51447875	7	14050	0.478632478632479
chr10	15509175	15520875	7	9275	0.607594936708861
chr10	90456025	90462900	7	5000	0.769230769230769
chr11	16010300	16017025	7	5075	0.681818181818182
chr11	65547725	65558775	7	8950	0.786516853932584
chr11	68778775	68781975	7	2475	0.666666666666667
chr11	120077100	120087950	7	9425	0.310679611650485
chr11	128756125	128764800	7	7900	0.355555555555556
chr11	133820000	133829125	7	7200	0.833333333333333
chr12	123352425	123365200	7	10950	0.705882352941177
chr13	112856800	112863300	7	5700	0.483870967741935
chr14	29223725	29256200	7	31750	0.1
chr14	95229375	95247250	7	16475	0.769230769230769
chr14	105939825	105955500	7	13100	0.413461538461538
chr15	79348200	79354375	7	4800	0.592592592592593
chr16	85492500	85498675	7	5050	0.56
chr16	87631925	87641200	7	7675	0.666666666666667
chr17	1950750	1964650	7	12650	0.636363636363636
chr17	4685550	4694775	7	7800	0.440366972477064
chr17	35082900	35088375	7	4550	0.387096774193548
chr17	36853050	36864875	7	9550	0.523809523809524
chr17	75689050	75694900	7	4600	0.620689655172414
chr19	3456975	3467025	7	7425	0.582959641255605
chr19	4596125	4601050	7	3625	0.833333333333333
chr19	10525250	10544150	7	17775	0.227488151658768
chr19	42652950	42660850	7	6450	0.352941176470588
chr19	47521450	47532275	7	9150	0.774193548387097
chr2	10216475	10224100	7	6225	0.761904761904762
chr2	56403900	56415650	7	10800	0.666666666666667
chr2	136872475	136878225	7	5150	0.424242424242424
chr20	20340425	20356825	7	15750	0.275862068965517
chr20	22434375	22440625	7	4475	0.698412698412698
chr4	140635150	140637800	7	1975	0.571428571428571
chr5	72728075	72749825	7	20525	0.782608695652174
chr5	141253650	141263650	7	8850	0.253521126760563
chr5	180072275	180080200	7	6525	0.546875
chr6	35174350	35185525	7	8700	0.63855421686747
chr6	100032175	100070000	7	36475	0.183908045977011
chr6	106428375	106445700	7	16125	0.303030303030303
chr7	556350	565475	7	7575	0.583333333333333
chr7	6565300	6576975	7	9500	0.617283950617284
chr7	143056675	143061875	7	4050	0.620689655172414
chr8	110622100	110629650	7	5775	0.565217391304348
chr8	143527925	143537950	7	8975	0.22680412371134
chr9	964575	984650	7	18625	0.755555555555556
chr9	22002100	22011075	7	8350	0.454545454545455
chr9	132425250	132430700	7	4600	0.722222222222222
chr1	39266700	39271950	6	4550	0.356164383561644
chr1	84463925	84467550	6	2975	0.390243902439024
chr1	204343200	204349850	6	6225	0.194444444444444
chr10	43568750	43576300	6	6625	0.323809523809524
chr11	57224425	57232575	6	7150	0.294117647058824
chr11	72294075	72306550	6	11300	0.23963133640553
chr12	48296000	48301425	6	5075	0.214285714285714
chr12	109743525	109750550	6	6325	0.224489795918367
chr13	22241475	22251900	6	9850	0.27027027027027
chr13	72437400	72443725	6	5700	0.355555555555556
chr14	57309375	57316975	6	5850	0.397260273972603
chr14	76839750	76848900	6	8725	0.32258064516129
chr14	105991150	105997225	6	4850	0.377358490566038
chr15	53073200	53099675	6	25925	0.37037037037037
chr16	67183000	67213175	6	29225	0.201754385964912
chr16	67678000	67689600	6	10675	0.220779220779221
chr16	75958125	75966250	6	7150	0.391304347826087
chr16	88448050	88455075	6	6450	0.19672131147541
chr17	66190025	66201425	6	10550	0.298850574712644
chr17	75775150	75786925	6	10550	0.273127753303965
chr19	46474050	46478925	6	4200	0.4
chr2	71013725	71020275	6	5575	0.263157894736842
chr2	72365675	72379450	6	13250	0.333333333333333
chr20	37345875	37362500	6	16075	0.27027027027027
chr20	62711525	62718475	6	6250	0.25
chr22	37096875	37102775	6	4750	0.315789473684211
chr3	128144150	128155375	6	10575	0.145833333333333
chr4	55087800	55100525	6	12250	0.272727272727273
chr5	87954875	87992150	6	36150	0.347826086956522
chr5	134359875	134390575	6	29550	0.227272727272727
chr6	1374000	1401125	6	26075	0.21875
chr6	13484400	13487300	6	2550	0.206896551724138
chr7	100805275	100825000	6	19000	0.308943089430894
chr7	129412175	129431200	6	18500	0.210526315789474
chr8	65279800	65294725	6	14375	0.275862068965517
chr9	98274325	98282575	6	7600	0.175438596491228
chr9	136398050	136401900	6	3100	0.327272727272727
chrX	117955175	117963925	6	8300	0.347826086956522
chrX	128783825	128790125	6	5600	0.244897959183673
chrX	139582500	139594400	6	11225	0.188679245283019
chr10	8072775	8107150	5	34150	0.036697247706422
chr10	131752725	131774075	5	20925	0.0258064516129032
chr12	85666425	85674750	5	8050	0.126984126984127
chr12	115100625	115142500	5	40975	0.0385756676557863
chr17	33811050	33828475	5	16550	0.104417670682731
chr17	43503725	43511225	5	7150	0.117647058823529
chr17	79371450	79376700	5	4900	0.121212121212121
chr18	30348650	30354300	5	5300	0.0851063829787234
chr19	13204875	13214275	5	9125	0.122448979591837
chr19	30712200	30722725	5	9775	0.121621621621622
chr2	157174975	157190875	5	15325	0.087719298245614
chr22	43736050	43742775	5	6275	0.112903225806452
chr4	1858275	1871075	5	12300	0.0789473684210526
chr6	50783475	50821950	5	37500	0.0848056537102474
chr7	107641100	107647550	5	6025	0.119047619047619
chr7	121937900	121958675	5	20375	0.0478468899521531
chr13	112705075	112731425	4	26000	0.0202020202020202
chr4	174420300	174462675	4	42025	0.0116569525395504
