# Supplementary material for: Large organized chromatin lysine domains help distinguish primitive from differentiated cell populations
Source: Nat Commun. 2021 Jan 21;12:499. doi: 10.1038/s41467-020-20830-9 (PMC7820432; doi:10.1038/s41467-020-20830-9)
Supplement: Supplementary file 3 — Supplementary Software [file 41467_2020_20830_MOESM3_ESM.zip › E022-H3K36me3_LOCKS.bed]

chr1	11114300	11268600	91	74700	23.0344827586207
chr1	55509575	55624175	91	47175	17.8888888888889
chr1	155581925	155781850	91	60000	23.8214285714286
chr10	126655700	126811475	91	60750	16.7692307692308
chr11	3685300	3782325	91	64025	5.11764705882353
chr11	62281725	62504975	91	92225	24.24
chr12	101675725	101776200	91	44275	9.26315789473684
chr12	122957000	123070725	91	63475	16.6666666666667
chr12	124798600	124996175	91	129825	22.6923076923077
chr12	133139125	133359275	91	117600	19.1724137931034
chr15	43651000	43771800	91	60225	19.6
chr15	59347875	59492875	91	52925	17.125
chr16	16102850	16227150	91	64000	14.9090909090909
chr17	3908775	4020500	91	58800	9.88235294117647
chr17	5235250	5376725	91	75475	24
chr17	8267775	8465300	91	80300	20.2972972972973
chr17	60022075	60138500	91	44600	20.8
chr17	78238300	78356550	91	72925	6.9375
chr17	80714100	80914800	91	75925	16.7142857142857
chr19	928500	1130275	91	93050	19.8536585365854
chr19	4306725	4507150	91	88300	17.9411764705882
chr19	11090575	11287750	91	117000	22.95
chr19	17252050	17427200	91	76500	21.8888888888889
chr19	34810825	34953875	91	76950	12.8965517241379
chr19	58115450	58382975	91	79125	24.3157894736842
chr2	86252350	86403325	91	99050	12.3529411764706
chr2	239972025	240100475	91	60625	21.3548387096774
chr21	40541250	40675425	91	40875	20.5151515151515
chr21	47607775	47781700	91	101675	17.8604651162791
chr3	47626800	47728500	91	52150	19.8095238095238
chr3	183434025	183547675	91	56500	13.9666666666667
chr4	3089050	3196525	91	52575	10.6666666666667
chr5	176562025	176687275	91	47225	24.2
chr6	90333700	90463600	91	81700	20.6428571428571
chr7	98478725	98599000	91	95500	2.8
chr8	48684575	48809950	91	78425	7.5
chr9	135137300	135255100	91	56125	22.8235294117647
chr9	137580250	137703500	91	63700	7.7037037037037
chr9	140596875	140726375	91	72025	10.03125
chr17	18089275	18263850	90	98800	9.93548387096774
chr3	48991050	49168800	90	95125	17.6129032258065
chr7	156954300	157063375	90	46825	11.875
chr8	1776250	1907125	90	67700	11.1538461538462
chr16	58538025	58659150	89	73975	16.7826086956522
chr5	70754450	70864475	89	43275	12.9333333333333
chr12	112572550	112694275	88	58850	13.0526315789474
chr11	68282475	68384350	87	51150	11.9375
chr12	105505725	105623025	87	38450	14.1904761904762
chr16	53257250	53358800	87	43950	14.32
chr10	75475300	75633100	86	79775	15.2765957446809
chr7	98931175	99096500	86	84325	20.2127659574468
chr8	103266175	103380925	86	49375	21.6
chr9	133974825	134111600	86	58475	17.5238095238095
chr17	65880575	65976875	85	47275	8.17391304347826
chr15	63880950	64025375	84	34950	21.4782608695652
chr15	93466475	93571575	84	77950	4.66666666666667
chr1	28785950	28948625	83	58475	13.0526315789474
chr19	5012750	5152675	83	70975	18.9090909090909
chr3	52607800	52714275	83	38300	16.4761904761905
chr15	22927725	23030000	82	48175	11
chr15	40232150	40329450	82	50350	11.12
chr16	89748775	89880750	82	71700	13.5531914893617
chr20	47557825	47651700	82	43900	8.55555555555556
chr9	94970825	95085650	82	74875	15.7948717948718
chrX	40982800	41092350	82	32800	14.5333333333333
chr10	128769675	128881425	81	38175	16.5333333333333
chr2	128866675	128949650	80	38500	15.0588235294118
chr14	31566100	31661500	79	36825	18.1666666666667
chr12	112080175	112194400	78	45850	16
chr14	50239250	50317150	78	44000	6.34782608695652
chr18	13000425	13129600	78	44100	14.5161290322581
chr20	25391675	25507450	78	54600	11.1818181818182
chr20	45836975	45941400	78	76475	5.05882352941176
chr1	39748275	39856325	77	61050	12
chr12	112453300	112544575	77	50075	11.5555555555556
chr22	18271000	18389625	77	41175	16.1052631578947
chrX	53559950	53680525	77	71150	16.9166666666667
chr3	58062750	58158325	76	62350	13.1351351351351
chr4	5727700	5872375	76	44325	18.0689655172414
chr17	26900450	27094125	75	107000	12.6829268292683
chr1	17250725	17378100	74	57150	12
chr10	70482425	70557125	74	55625	6
chr12	133359525	133461475	74	65025	7.26530612244898
chr2	216975350	217074600	74	69875	7.05454545454545
chr21	45452475	45563550	74	62175	12.7777777777778
chr22	31797575	31883875	74	45700	10.5217391304348
chr6	161497250	161586725	74	37900	14.08
chr7	135251000	135336150	74	48675	10.1538461538462
chr5	37290275	37364650	73	44075	10.24
chr10	27393950	27476250	72	38675	12.7619047619048
chr17	15958725	16063150	72	34400	13.8260869565217
chr13	111077100	111176425	71	56075	11.4814814814815
chr14	103398275	103477675	71	53650	5.22222222222222
chr19	36488500	36644350	71	60250	13.8769230769231
chr1	171483650	171561925	70	51200	12.6428571428571
chr2	54080300	54165100	70	34600	12.0666666666667
chr9	15424775	15509100	70	38400	7.75
chr17	80516125	80618650	69	52400	14.15
chr4	1895450	1993600	69	53600	7.17808219178082
chr6	30513375	30648600	69	70725	10.5555555555556
chr19	39838100	39983175	68	80425	11.0877192982456
chr18	21087950	21156625	67	42900	5.77358490566038
chr8	48810050	48890625	67	60025	8.57142857142857
chr7	72853325	72933125	66	57675	6.23076923076923
chr1	236701625	236766100	65	39225	5.6969696969697
chr11	121414125	121501000	65	36025	10.5909090909091
chr12	51064925	51144650	65	30700	13
chr12	132198550	132287425	65	54575	7.64285714285714
chr13	99037075	99127450	65	36150	13.1538461538462
chr2	128698075	128777100	65	47050	7.43589743589744
chr7	6417475	6521375	65	47425	11.4285714285714
chr7	158419925	158494275	65	37425	9.35483870967742
chr11	108011775	108084950	64	28325	12.8
chr12	966675	1046250	64	42150	12.5833333333333
chr19	41737050	41854350	64	68200	11.4146341463415
chr5	125879325	125962100	64	34700	10.5647058823529
chr6	160420025	160531475	64	66100	12.2666666666667
chr7	138183400	138272575	64	52975	8.31818181818182
chr11	47796875	47867650	63	45900	8
chr13	113461125	113539875	63	45950	8.32
chr17	49232925	49302575	63	35300	7.52941176470588
chr20	47667975	47752900	63	53900	11.9375
chr20	60827800	60940200	63	80000	3.18181818181818
chr4	73941575	74039350	63	29350	10.35
chr9	111631475	111692200	63	27200	7.82608695652174
chr9	130190800	130298750	63	61675	7.52631578947368
chr15	41331625	41390850	62	38075	6.08
chr15	75646750	75722850	62	50300	8.45454545454546
chr5	145492025	145560650	62	43025	4.55172413793103
chr1	19399025	19528325	61	115700	1.80487804878049
chr11	20057475	20141500	61	45550	8.83720930232558
chr13	103257375	103332425	60	30225	10.6666666666667
chr6	17615025	17676000	60	30600	6.51612903225806
chr8	95655300	95718550	60	27850	9.33333333333333
chr9	114123625	114206125	60	34175	8.72
chr1	223930775	224009025	59	35750	8.38095238095238
chr11	70164725	70232425	59	40725	8.17142857142857
chr12	6600550	6715450	59	80725	9.57142857142857
chr5	154242825	154315325	59	38275	9.27272727272727
chr1	186281875	186341925	58	34025	9.16666666666667
chr13	24993050	25080500	58	28675	10.32
chr14	21672950	21736750	58	42950	10.0833333333333
chr14	103927925	104027250	58	34875	9.57894736842105
chr5	14357600	14428100	58	33900	6.74074074074074
chr9	135468975	135537850	58	32825	9.95348837209302
chr1	39877050	39953175	57	48625	9.39393939393939
chr13	111274625	111356375	57	40550	7.52941176470588
chr17	57721575	57777450	57	37000	5.56521739130435
chr17	79505225	79598800	57	68525	2.61224489795918
chr5	134002825	134060025	57	26100	6.6
chr10	3136200	3212400	56	53650	4.53658536585366
chr10	93572750	93623000	56	26725	7.55555555555556
chr10	120865900	120936925	56	31825	9.16666666666667
chr16	3775875	3843575	56	43725	3.58620689655172
chr2	152268300	152332050	56	44050	7.54545454545455
chr1	46054850	46126325	55	45125	8
chr11	34092975	34185325	55	68325	4.54545454545455
chr12	123773400	123834800	55	45925	2.33333333333333
chr10	1118025	1177725	54	32425	7.64444444444444
chr12	132464225	132565950	54	72575	8.85714285714286
chr15	90122125	90196125	54	41200	6.52631578947368
chr15	99449725	99506900	54	39125	3.21739130434783
chr7	75164725	75228275	54	41475	3.05263157894737
chr7	151798425	151868425	54	31350	7.1875
chr9	131704825	131778100	54	49500	6
chr15	65738975	65798275	53	25475	8.58823529411765
chr17	27805825	27871050	53	24375	7.25
chr19	33074550	33149875	53	39000	6.42105263157895
chr22	19315925	19398700	53	50250	6.27450980392157
chr3	13355175	13439225	53	53775	7.95348837209302
chr3	49315275	49374550	53	35475	4.2
chr5	72147325	72204775	52	29550	7.25
chr1	17929900	17997500	51	43875	4.5531914893617
chr14	64877825	64928225	51	33775	7.36842105263158
chr15	31201375	31254625	51	28100	7
chr16	23525825	23605775	51	49900	6.6530612244898
chr2	37427650	37486850	51	33775	7.38028169014085
chr2	240895525	240961025	51	34125	6.34285714285714
chr21	33680875	33761025	51	58650	6.25
chr10	13206375	13251575	50	28800	5.18181818181818
chr13	111891700	111969825	50	33450	7.41463414634146
chr22	46668175	46761575	50	56450	7.53846153846154
chr6	90463675	90513275	50	26750	5.21212121212121
chr14	73534700	73591575	49	35350	7.5
chr16	4684350	4767525	49	49575	7.50943396226415
chr19	16481950	16552075	49	43375	7.05882352941176
chr3	47728950	47779600	49	30925	6.84210526315789
chr10	75841800	75900125	48	39325	4
chr12	56477500	56580825	48	58925	4.6025641025641
chr14	68214625	68277875	48	43100	7.05882352941176
chr14	104119875	104179950	48	44200	3.11111111111111
chr2	86677100	86720800	48	26925	5.41935483870968
chr7	128591375	128645700	48	26125	5.86206896551724
chr1	214788775	214840375	47	31900	5.48936170212766
chr14	78157750	78221500	47	33225	5.65384615384615
chr15	65846150	65897525	47	28800	5.14285714285714
chr16	1666275	1752825	47	60825	2.84210526315789
chr16	27470250	27557450	47	74600	2.36363636363636
chr17	40618500	40675200	47	28125	5.94736842105263
chr2	60987600	61027625	47	21000	5
chr22	24432850	24500550	47	45100	6.54054054054054
chr5	32371225	32420200	47	23650	5.03703703703704
chr19	19385725	19469875	46	59325	4.61538461538461
chr20	37623475	37673425	46	26250	6
chr5	179249550	179333500	46	55900	5.18518518518519
chr17	37561300	37605600	45	30150	3.7
chr2	54839275	54898075	45	44300	3.18918918918919
chr2	61704025	61756325	45	37075	3.44
chr5	149383275	149435975	45	36025	4.89655172413793
chr9	131328550	131403900	45	60775	1.97058823529412
chr1	26737850	26806300	44	32400	4.47826086956522
chr10	123237575	123279725	44	22425	5.47826086956522
chr14	102441650	102521925	44	66950	2.55555555555556
chr15	29991975	30034950	44	23450	5.42857142857143
chr2	9569175	9613600	44	22425	4.52173913043478
chr4	57851825	57899475	44	27675	4.88888888888889
chr5	32228900	32274975	44	25925	4.47619047619048
chr17	30189100	30226625	43	28350	2
chr20	62614325	62667025	43	38600	4.3448275862069
chr4	841250	907325	43	51875	3.02564102564103
chr8	73922075	73975250	43	33950	4.66666666666667
chr1	224576525	224613675	42	22600	4.38461538461539
chr12	114340875	114400450	42	39850	3.65217391304348
chr12	120563550	120664725	42	78725	2.33
chr20	34047725	34103300	42	38325	2.81818181818182
chr3	12611050	12653700	42	30225	2.6
chr9	136625100	136679525	42	36475	3.57142857142857
chr15	79173450	79220550	41	31225	3.85
chr16	70154375	70196800	41	27175	4.3448275862069
chr2	44170775	44209525	41	24325	3.46153846153846
chr2	136505150	136543950	41	22850	3.26315789473684
chr5	133464625	133509250	41	28725	3.85185185185185
chr5	134099550	134140750	41	29200	2.76923076923077
chr1	226016475	226065475	40	30225	3.625
chr11	9424850	9468050	40	29575	3.71428571428571
chr13	98637100	98675975	40	32225	0.96969696969697
chr16	84082575	84132525	40	31350	3.6875
chr22	29902475	29945875	40	32200	3.27272727272727
chr3	9692800	9744375	40	36025	3.06976744186047
chr1	22147600	22225275	39	64425	3.09090909090909
chr2	206984575	207016900	39	22175	2.82352941176471
chr1	33233275	33277775	38	31800	2.52830188679245
chr16	15688600	15733200	38	28825	3.38271604938272
chr19	10883025	10946050	38	48375	1.65217391304348
chr19	47176250	47245700	38	50025	2.35537190082645
chr3	37038475	37077900	38	24275	2.9375
chr16	4845625	4895750	37	34900	2.34074074074074
chr6	43504675	43541475	37	29850	2.52631578947368
chr7	30638400	30675825	37	25975	2.07407407407407
chr12	64803775	64841975	36	31650	1.60975609756098
chr19	10238950	10298225	36	47850	2.86486486486486
chr3	15054975	15101000	36	34475	1.78571428571429
chr7	6050675	6089425	36	29050	2.1025641025641
chr10	123975050	124015625	35	23775	2.56
chr12	118816825	118854925	35	27750	2.75555555555556
chr16	2100300	2165825	35	49725	2.82352941176471
chr16	74653875	74699400	35	36225	1.5
chr11	47738300	47786550	34	39375	1.54838709677419
chr11	118620125	118657025	34	28250	2.44444444444444
chr22	36676525	36745425	34	58050	2.42857142857143
chr1	113636475	113669750	33	24375	1.16279069767442
chr2	111405875	111432650	33	17750	1.91304347826087
chr2	198255975	198289875	33	26325	2.08695652173913
chr1	202693825	202736700	32	33800	1.53333333333333
chr10	64929300	64957800	32	17875	1.8
chr11	14479650	14515950	32	24575	1.69565217391304
chr17	76788200	76834325	32	40025	1.19148936170213
chr22	42018325	42061650	32	36125	1.45454545454545
chr16	234325	277750	31	35900	1.875
chr2	190313100	190341200	31	17500	1.9
chr7	102940225	102967625	31	20650	1.875
chr7	148849975	148879825	31	21525	1.9047619047619
chr9	91940850	91979250	31	27500	1.89473684210526
chr11	118347100	118396275	30	38225	1.69767441860465
chr3	139065975	139098000	30	20050	1.72222222222222
chr1	154197600	154243650	29	40050	0.833333333333333
chr20	47837825	47882575	29	35225	1.25
chr22	41520050	41576725	29	48950	1.32203389830508
chr1	33117950	33152275	28	28325	1.15
chr16	28107375	28146825	28	30800	1.24444444444444
chr1	182812000	182858150	27	40975	0.818181818181818
chr16	8981200	9017325	27	30250	0.622222222222222
chr17	62505075	62535325	27	23475	1.15555555555556
chr2	85846150	85880625	27	29300	0.894736842105263
chr5	6596150	6627025	27	24950	1.07317073170732
chr17	46987825	47018650	24	26425	0.818181818181818
chr12	118456875	118482750	23	20650	0.727272727272727
chr4	129761600	129794325	23	29075	0.48
chr16	70560300	70609050	22	44775	0.588235294117647
chr22	42262525	42304100	22	36800	0.578947368421053
chr3	195775350	195803350	21	24825	0.425531914893617
chr3	14500700	14530150	20	26125	0.377358490566038
chr17	40122725	40155700	19	28975	0.36734693877551
chr20	34296425	34328800	19	30150	0.391304347826087
chr22	41641050	41678350	19	33825	0.3
chr21	44264000	44295050	17	27875	0.323943661971831
chr10	1038675	1064350	15	23650	0.194871794871795
chr5	149739025	149783025	15	41425	0.24390243902439
chr7	1507700	1542775	13	33775	0.0967741935483871
chr16	70286000	70306225	11	18925	0.135593220338983
chr11	129740425	129758725	10	17275	0.120218579234973
chr9	134338775	134375475	10	35175	0.0882352941176471
chr10	120797625	120825400	9	26725	0.0717948717948718
chr19	8527975	8543875	9	15325	0.0794701986754967
chr1	226548950	226580350	8	30675	0.0975609756097561
chr3	50130725	50156975	8	25275	0.0964912280701754
chr6	15497925	15520500	8	21550	0.0928792569659443
chr1	17734350	17747800	7	12850	0.0851063829787234
chr10	70721725	70736150	7	13925	0.0779220779220779
chr12	53847850	53874600	7	26125	0.0887096774193548
chr15	43015575	43027875	7	11600	0.0833333333333333
chr19	2221175	2234675	7	12925	0.0854700854700855
chr20	31367175	31394525	7	26725	0.0839160839160839
chrX	47056775	47076175	7	18550	0.0842105263157895
chr19	2102925	2125100	6	21175	0.0795454545454545
chr19	10426975	10441500	6	13925	0.0769230769230769
chr19	56194775	56209450	6	14125	0.0566037735849057
chr20	25251125	25270250	6	18175	0.0795454545454545
chr4	1216975	1234125	6	16575	0.0737327188940092
chr4	3513800	3528025	6	13700	0.0699300699300699
chr4	10075150	10105125	6	29400	0.0443037974683544
chr7	149417825	149429625	6	11300	0.074468085106383
chrX	47028500	47040200	6	11250	0.064
chr1	43884125	43900700	5	15925	0.0633484162895928
chr1	52254200	52261500	5	6950	0.0617283950617284
chr1	154550275	154564850	5	14100	0.0510204081632653
chr10	129900275	129915075	5	14275	0.0490196078431373
chr11	62561475	62570525	5	8800	0.0517241379310345
chr11	71711575	71735975	5	23975	0.036
chr12	112320150	112329300	5	8900	0.0522875816993464
chr14	21874300	21883650	5	9025	0.050314465408805
chr17	34856300	34872575	5	15450	0.0636363636363636
chr17	38552375	38560675	5	8025	0.0588235294117647
chr17	61884500	61897550	5	12700	0.0540540540540541
chr19	39190450	39220125	5	28800	0.0576131687242798
chr19	58753100	58775800	5	22250	0.0344827586206897
chr2	27453675	27468300	5	14200	0.0403225806451613
chr2	198351950	198362275	5	10100	0.0588235294117647
chr20	17593750	17619225	5	25175	0.0205338809034908
chr21	30432425	30440375	5	7650	0.0487804878048781
chr22	29722150	29739625	5	16975	0.0472972972972973
chr22	36909575	36923025	5	13000	0.0524017467248908
chr3	126728800	126744150	5	14925	0.062015503875969
chr6	36564475	36577750	5	12825	0.0606060606060606
chr8	101715550	101729750	5	13675	0.0651162790697674
chr8	144986075	145012850	5	26125	0.0389105058365759
chr9	127106150	127119325	5	12700	0.0592105263157895
chr9	134390350	134405625	5	14800	0.0543478260869565
chr9	139269425	139279975	5	10250	0.0487804878048781
chr1	2438850	2453350	4	14100	0.0427553444180523
chr1	8414725	8424925	4	9875	0.0470588235294118
chr1	32837250	32847125	4	9550	0.0483091787439614
chr1	35643850	35657550	4	13425	0.0402010050251256
chr1	151208600	151219550	4	10675	0.0483870967741935
chr1	154136300	154145875	4	9400	0.0357142857142857
chr1	213144525	213154000	4	9300	0.0310077519379845
chr11	3786025	3793275	4	7050	0.0414507772020725
chr11	64529725	64544675	4	14700	0.0382165605095541
chr12	4386375	4401000	4	14325	0.0362694300518135
chr12	6776050	6784050	4	7800	0.0357142857142857
chr12	32132100	32137500	4	5225	0.0444444444444444
chr12	49949725	49960000	4	9975	0.0444444444444444
chr12	56990650	57001625	4	10775	0.0353982300884956
chr15	70341500	70357150	4	15275	0.0441176470588235
chr15	89443475	89454675	4	10925	0.0353356890459364
chr15	89857825	89875525	4	17300	0.0454545454545455
chr16	2746725	2756525	4	9525	0.0459770114942529
chr17	4448325	4457475	4	8800	0.0476190476190476
chr17	17126650	17136400	4	9550	0.0368663594470046
chr17	20902375	20925350	4	22425	0.0410958904109589
chr17	74078450	74091525	4	12700	0.0455486542443064
chr17	78108225	78114775	4	6400	0.0434782608695652
chr19	798325	816300	4	17600	0.0286225402504472
chr19	1416925	1430750	4	13525	0.0344827586206897
chr19	2800325	2814875	4	14150	0.0465116279069767
chr19	5586500	5601525	4	14600	0.043010752688172
chr19	8041375	8049925	4	8375	0.0307692307692308
chr19	15219700	15232400	4	12450	0.0352941176470588
chr19	16191125	16207700	4	16225	0.0396039603960396
chr19	16635575	16649250	4	13375	0.0392156862745098
chr19	54642675	54661625	4	18350	0.0431965442764579
chr2	241693725	241702350	4	8375	0.0392156862745098
chr20	34140975	34147600	4	6425	0.04
chr20	61906900	61921500	4	14350	0.0386473429951691
chr22	43271175	43285350	4	13775	0.0375586854460094
chr3	45999100	46010525	4	11150	0.038961038961039
chr3	47884100	47899225	4	14975	0.0240963855421687
chr3	185631700	185644850	4	12950	0.0329218106995885
chr5	1051225	1061100	4	9675	0.0451977401129944
chr5	137494325	137508050	4	13450	0.0301204819277108
chr5	137899825	137908675	4	8700	0.03125
chr7	148700700	148713450	4	12475	0.0436363636363636
chr9	109685450	109695450	4	9725	0.0476190476190476
chr9	139356600	139373250	4	16200	0.0465116279069767
chr9	139395950	139414500	4	18075	0.0436363636363636
chrX	153214825	153230400	4	15275	0.0352941176470588
chrX	153576625	153597275	4	20050	0.0486111111111111
chr1	1320100	1330000	3	9750	0.0218181818181818
chr1	8918925	8935650	3	16400	0.0259319286871961
chr1	27092025	27107525	3	15300	0.0240963855421687
chr1	32652900	32664400	3	11350	0.0233918128654971
chr1	32792450	32800675	3	8100	0.0231660231660232
chr1	43161800	43167650	3	5725	0.0295566502463054
chr1	43397575	43406200	3	8475	0.0236220472440945
chr1	166812325	166821750	3	9275	0.0212014134275618
chr10	99508750	99517775	3	8925	0.018957345971564
chr11	67014575	67024500	3	9800	0.0163487738419619
chr11	72401675	72411700	3	9850	0.0229885057471264
chr11	118769100	118776050	3	6825	0.0256410256410256
chr12	48175375	48186475	3	10975	0.0148148148148148
chr12	49219925	49228500	3	8425	0.027972027972028
chr12	49430325	49449325	3	18825	0.0186046511627907
chr12	53419575	53423850	3	4175	0.0285714285714286
chr12	69980975	69989275	3	8175	0.0298507462686567
chr12	104334700	104341650	3	6800	0.0303030303030303
chr12	121131825	121141775	3	9825	0.0210526315789474
chr14	69342925	69353075	3	10025	0.0265486725663717
chr14	94511500	94517775	3	6150	0.026431718061674
chr14	103801375	103811050	3	9550	0.0186915887850467
chr15	25294175	25334000	3	39075	0.0287206266318538
chr15	41271325	41278450	3	7000	0.0273972602739726
chr16	1835125	1842800	3	7525	0.0297029702970297
chr16	14741225	14746100	3	4775	0.0258064516129032
chr16	19713600	19718925	3	5225	0.024390243902439
chr16	29992375	30001675	3	9150	0.0224089635854342
chr16	30775175	30782700	3	7400	0.0271493212669683
chr16	31193575	31208475	3	14700	0.0242424242424242
chr17	4440275	4448250	3	7800	0.0263157894736842
chr17	45745125	45758625	3	13325	0.0167364016736402
chr19	9637875	9647175	3	9175	0.0251046025104603
chr19	9672225	9680500	3	8175	0.0245398773006135
chr19	10662400	10667825	3	5300	0.0297029702970297
chr19	15477225	15486225	3	8850	0.0242424242424242
chr19	15506875	15515100	3	8125	0.0261437908496732
chr19	16949825	16959200	3	9225	0.029520295202952
chr19	18960650	18975350	3	14550	0.0169014084507042
chr19	34291925	34298350	3	6300	0.0248447204968944
chr19	45376225	45383400	3	7050	0.0233463035019455
chr19	47582850	47590250	3	7275	0.027972027972028
chr19	50331500	50343450	3	11775	0.0232558139534884
chr19	58943425	58947750	3	4225	0.0294117647058824
chr2	74586750	74598925	3	12075	0.0224719101123595
chr2	201715975	201724550	3	8450	0.0229885057471264
chr2	219108900	219121125	3	12050	0.0286532951289398
chr2	241720925	241728575	3	7475	0.0298507462686567
chr20	47895275	47908350	3	12950	0.0142857142857143
chr20	60699350	60710300	3	10750	0.0245098039215686
chr20	61536175	61543775	3	7475	0.027027027027027
chr20	62219650	62225075	3	5300	0.0307692307692308
chr21	45104200	45115000	3	10575	0.02710027100271
chr22	39129550	39139500	3	9750	0.0304878048780488
chr22	41741600	41747775	3	6075	0.0233918128654971
chr3	9778000	9789925	3	11700	0.0295566502463054
chr3	48444425	48466875	3	22125	0.018348623853211
chr3	52433975	52442850	3	8775	0.0307692307692308
chr3	53256725	53271325	3	14375	0.0242914979757085
chr3	66429350	66438025	3	8500	0.0266666666666667
chr3	184036925	184048375	3	11225	0.0228310502283105
chr5	10254675	10264675	3	9800	0.0273972602739726
chr5	154177825	154186900	3	8875	0.0245398773006135
chr6	31497250	31508450	3	11100	0.0291970802919708
chr6	31590325	31606225	3	15475	0.03035413153457
chr6	35044825	35058250	3	13325	0.00849256900212314
chr6	36181125	36187525	3	6275	0.0288461538461538
chr6	41894900	41904125	3	9100	0.0224719101123595
chr7	821500	825650	3	4050	0.0305343511450382
chr7	143091800	143098975	3	7050	0.026431718061674
chr9	133504525	133512500	3	7850	0.0233463035019455
chrX	70511000	70515025	3	3925	0.0310077519379845
chr1	44152525	44162400	2	9825	0.0101781170483461
chr1	153608375	153617200	2	8775	0.0113960113960114
chr10	73574575	73582600	2	7975	0.0125391849529781
chr10	101635400	101647100	2	11625	0.0129032258064516
chr10	101652575	101660600	2	7975	0.0125391849529781
chr10	104239650	104247375	2	7675	0.0130293159609121
chr11	64891925	64900750	2	8775	0.0113960113960114
chr11	66390475	66398100	2	7575	0.0132013201320132
chr11	69458400	69467375	2	8925	0.0112044817927171
chr12	49414450	49429300	2	14800	0.00675675675675676
chr12	57577000	57600750	2	23700	0.00421940928270042
chr12	110769850	110784550	2	14650	0.0068259385665529
chr12	133764050	133772600	2	8500	0.0117647058823529
chr14	21540925	21551450	2	10475	0.00954653937947494
chr15	72490750	72501550	2	10750	0.00930232558139535
chr17	4793250	4801000	2	7700	0.012987012987013
chr17	33457575	33466575	2	8950	0.0111731843575419
chr17	40047125	40055275	2	8100	0.0123456790123457
chr17	73230375	73242875	2	12425	0.0120724346076459
chr17	73695625	73704050	2	8375	0.0119402985074627
chr17	80037000	80052475	2	15425	0.00648298217179903
chr18	43662525	43672125	2	9550	0.0104712041884817
chr19	19606500	19615425	2	8875	0.0112676056338028
chr19	35507725	35519500	2	11725	0.00852878464818763
chr19	39327275	39338700	2	11375	0.00879120879120879
chr19	41264975	41272900	2	7875	0.0126984126984127
chr19	42790925	42799850	2	8875	0.0112676056338028
chr19	45488025	45496425	2	8350	0.0119760479041916
chr19	46325625	46333925	2	8250	0.0121212121212121
chr19	52374900	52382600	2	7650	0.0130718954248366
chr20	2633850	2641875	2	7975	0.0125391849529781
chr20	33580700	33594800	2	14050	0.00711743772241993
chr20	44571200	44579475	2	8225	0.0121580547112462
chr20	61518800	61527650	2	8800	0.0113636363636364
chr22	19453450	19461850	2	8350	0.0119760479041916
chr22	20091975	20103800	2	11775	0.00849256900212314
chr22	20932450	20942575	2	10075	0.00992555831265509
chr22	39707575	39715150	2	7525	0.0132890365448505
chr22	50713425	50722450	2	8975	0.011142061281337
chr22	50896750	50906900	2	10100	0.0099009900990099
chr3	12873850	12881950	2	8050	0.0124223602484472
chr3	12944625	12954000	2	9325	0.0107238605898123
chr3	126744925	126753875	2	8900	0.0112359550561798
chr3	134083475	134091175	2	7650	0.0130718954248366
chr5	1469925	1477850	2	7875	0.0126984126984127
chr5	33456750	33464925	2	8125	0.0123076923076923
chr5	40826625	40834725	2	8050	0.0124223602484472
chr5	170817025	170829125	2	12050	0.00829875518672199
chr5	176950400	176960225	2	9775	0.010230179028133
chr5	177632500	177644075	2	11525	0.00867678958785249
chr6	36934775	36946575	2	11725	0.0127931769722814
chr7	44798700	44808000	2	9250	0.0108108108108108
chr7	100274125	100287725	2	13525	0.011090573012939
chr9	33461225	33470450	2	9175	0.0108991825613079
chr9	35056150	35068600	2	12375	0.0121212121212121
chr9	137013400	137024975	2	11525	0.00867678958785249
