# Supplementary material for: Large organized chromatin lysine domains help distinguish primitive from differentiated cell populations
Source: Nat Commun. 2021 Jan 21;12:499. doi: 10.1038/s41467-020-20830-9 (PMC7820432; doi:10.1038/s41467-020-20830-9)
Supplement: Supplementary file 3 — Supplementary Software [file 41467_2020_20830_MOESM3_ESM.zip › E023-H3K4me1_LOCKS.bed]

chr1	92138650	92310775	62	105475	12.05
chr10	33465700	33612900	62	83150	11.448275862069
chr11	12690775	12873600	62	84100	12.7142857142857
chr11	113928825	114157600	62	128575	11.8909090909091
chr12	66195075	66339550	62	83950	9.25
chr12	108905550	109092125	62	83575	12.7027027027027
chr13	110867825	111049275	62	93225	8.36170212765957
chr15	48644625	48808575	62	90550	8.70588235294118
chr15	67303300	67523050	62	128375	12.0851063829787
chr16	89374725	89525800	62	77475	7.46666666666667
chr17	62560525	62696225	62	52225	12.4040404040404
chr17	75276000	75491150	62	133875	7.81481481481481
chr17	76857150	77033300	62	82900	10.2222222222222
chr2	102312700	102433475	62	80050	8.16
chr2	102634825	102802200	62	99775	12
chr2	161060525	161249925	62	125475	5.7719298245614
chr2	216509300	216739600	62	100825	10.3692307692308
chr2	218680150	218867200	62	114900	9.18181818181818
chr2	237976375	238208675	62	116575	12.5454545454545
chr20	10407550	10642025	62	71125	11.7662337662338
chr3	149234525	149391625	62	90175	9.77777777777778
chr4	7803675	7963725	62	84700	8.05970149253731
chr6	45343625	45629575	62	80725	12.695652173913
chr6	112028050	112187625	62	84775	8.09523809523809
chr7	130621875	130777425	62	84300	11.1111111111111
chr7	134371475	134530025	62	98625	3.84615384615385
chr8	118837650	119013450	62	94525	8.66666666666667
chr8	131229125	131381000	62	89475	11.7777777777778
chr1	94017600	94245925	61	103025	11.53125
chr11	122950625	123137725	61	86900	10.377358490566
chr2	46922375	47120950	61	105325	8.47619047619048
chr2	189939575	190170425	61	95975	11.9142857142857
chr11	9757850	9935675	60	76000	12.2941176470588
chr11	12396825	12627975	60	88350	11.9733333333333
chr11	121938650	122106750	60	125050	11.1578947368421
chr19	47332500	47516350	60	79225	11.5061728395062
chr8	104066625	104320775	60	70000	11.9649122807018
chr1	24997300	25176650	59	67975	9.93103448275862
chr7	47475250	47680800	59	78400	7.80952380952381
chr9	130584500	130753500	59	87750	8.85245901639344
chr1	115700525	115881300	58	70825	11.3538461538462
chr10	6107475	6289500	58	52625	12.0338983050847
chr10	111719325	111864350	58	66850	11.1818181818182
chr19	13093925	13293275	58	120525	10.2727272727273
chr1	56934000	57056500	57	69300	10.9375
chr10	80883100	81110775	57	121900	11.3333333333333
chr14	55028750	55205350	57	68825	11.6862745098039
chr14	74990950	75181250	57	82725	9.56862745098039
chr21	47368975	47542850	57	80500	8.39080459770115
chr22	38562125	38732775	57	71325	9.77777777777778
chr5	14140575	14279150	57	102000	4.86274509803922
chr1	162574125	162748925	56	85250	11.0526315789474
chr2	9675475	9844400	56	60075	11.2592592592593
chr8	30236150	30364150	56	69350	11.25
chr1	66696450	66846900	55	50375	10.625
chr14	53247425	53427925	55	78175	9.86206896551724
chr3	57893675	58064450	55	70175	9.29166666666667
chr8	119015125	119133400	55	74975	9.87096774193548
chr9	112777950	112922475	54	79300	9.61904761904762
chr12	54354900	54477400	53	69500	9.04347826086956
chr17	27883975	28062175	53	63500	9.67647058823529
chr20	48977675	49168400	53	64200	10.9230769230769
chr14	61923600	62097650	52	114550	9.76470588235294
chr7	33782150	33980350	52	65450	10.5882352941176
chr12	27657075	27788850	51	72150	8.20253164556962
chr4	26320750	26443400	51	52550	8.13888888888889
chr9	18427375	18624025	51	72200	10.6808510638298
chr1	19694025	19841500	50	87425	9.18518518518519
chr17	76301025	76428925	50	70100	7.07142857142857
chr7	116125575	116233900	50	69500	8.05714285714286
chr7	127408075	127594575	50	46875	10.3010752688172
chr2	9280875	9431925	49	71025	7.84848484848485
chr2	85875575	86041425	49	78750	9.63636363636364
chr21	39590925	39728525	49	77525	9.9
chr7	75919400	76027500	49	49075	8.55172413793103
chr4	81092275	81244575	48	52350	7.78947368421053
chr13	76192275	76301325	47	67500	4.57142857142857
chr15	66990325	67161400	47	114050	4.75
chr21	36162950	36315500	47	84100	8.82051282051282
chr11	95919075	96077100	46	89525	7.33333333333333
chr3	16411025	16576250	46	62550	7.75
chr7	27127775	27252750	46	86925	5.55555555555556
chr9	97757575	97870250	46	56975	9.64102564102564
chr9	137208225	137353225	46	83525	5.1004016064257
chr1	95319725	95501825	45	58125	8.57777777777778
chr11	72408400	72556125	45	52875	9.40594059405941
chr3	185363700	185516225	45	48925	8.95652173913044
chr8	144564025	144701050	45	49325	9.10144927536232
chr10	105356375	105477700	44	61850	7.5
chr10	127730200	127919700	44	57025	9.3968253968254
chr11	10305625	10448675	44	68700	7.09090909090909
chr11	12131300	12272625	44	66875	6.87378640776699
chr12	116539400	116660575	44	63650	7.85185185185185
chr13	114756875	114897450	44	64975	8.31578947368421
chr15	48825325	49016350	44	106975	8.52713178294574
chr3	127402425	127542700	44	70175	7.19565217391304
chr4	169705675	169838600	44	62175	8.45614035087719
chr1	94690650	94801375	43	57250	8.80769230769231
chr10	114740750	114872975	43	64150	5.26050420168067
chr11	11985850	12112625	43	52325	8.14159292035398
chr17	48171425	48318575	43	75150	7.94117647058824
chr20	44440375	44604075	43	50125	9.36363636363636
chr3	45623375	45736725	43	48575	8.95555555555556
chr4	87920875	88043925	43	61250	8.18181818181818
chr1	208315350	208419200	42	48325	7.31707317073171
chr16	85148525	85279925	42	61000	8.60714285714286
chr18	392675	501250	42	49125	7.90566037735849
chr2	240142200	240252175	42	55650	5.3968253968254
chr22	46364475	46519000	42	98275	8.84057971014493
chr5	178622625	178784575	42	68400	7.56521739130435
chr1	36549375	36654350	41	45700	8.71641791044776
chr1	65346400	65435675	41	43275	8.62745098039216
chr1	68171925	68316950	41	72450	5.9344262295082
chr13	97857700	97994100	41	63525	7.46236559139785
chr15	75928175	76031800	41	49150	5.65413533834586
chr17	46611600	46704525	41	64275	5.48648648648649
chr2	54681725	54761300	41	44000	6.35714285714286
chr2	65570550	65670875	41	53075	6.76190476190476
chr3	42054125	42165275	41	63400	4.81818181818182
chr17	38589125	38756175	40	71000	7.63636363636364
chr17	44170150	44277700	40	44725	7.36842105263158
chr2	192109275	192224325	40	55200	6.54193548387097
chr2	238287150	238411750	40	60700	7.31578947368421
chr20	48859300	48966400	40	52850	5.52727272727273
chr4	177647225	177716150	40	36700	8.4
chr5	158368825	158534350	40	87700	4.97560975609756
chr10	75752600	75846600	39	53200	6.47058823529412
chr11	746325	862425	39	53500	6.59154929577465
chr12	57463150	57587350	39	69000	4.69354838709677
chr3	159538750	159666875	39	45525	7.34351145038168
chr4	95407550	95512925	39	52700	8.16326530612245
chr6	43939475	44047000	39	49500	6.73076923076923
chr7	80445450	80551075	39	38225	7.6
chr8	23144925	23269725	39	58625	6.06741573033708
chr1	182956875	183079075	38	78050	5.15929203539823
chr10	101656575	101771025	38	54500	6.30927835051546
chr11	35532300	35654350	38	48725	7.20408163265306
chr15	62694450	62809000	38	56100	5.84615384615385
chr2	37787400	37903475	38	69325	7.09090909090909
chr6	158176250	158271025	38	42175	7.6
chr9	37925825	38088575	38	65750	8.04347826086956
chr10	75596050	75684450	37	39775	6.51282051282051
chr11	102006025	102127450	37	59050	6.67924528301887
chr13	43537925	43639000	37	34225	7.90476190476191
chr15	70999275	71104925	37	47200	7.41258741258741
chr17	40490550	40589225	37	51275	7.7906976744186
chr20	48687550	48796375	37	45350	7.88888888888889
chr6	17851150	17998750	37	57850	7.60526315789474
chr7	55111500	55228900	37	71100	5.78082191780822
chr14	50401500	50535175	36	49875	7.39823008849558
chr17	16924050	17061375	36	60600	7.83333333333333
chr17	38438025	38529475	36	61375	6.50574712643678
chr4	77864375	77977750	36	66300	5.23404255319149
chr4	80926800	80999575	36	37600	6.19354838709677
chr5	95217625	95298750	36	50900	5.40425531914894
chr9	33101200	33203475	36	57075	5.875
chr1	12172225	12249125	35	31400	5.30188679245283
chr1	153565100	153681125	35	44725	7.66666666666667
chr14	95923700	96015300	35	60500	3.88652482269504
chr20	3951875	4083400	35	49525	7.4390243902439
chr1	32369575	32430150	34	34475	6.75
chr11	63991400	64087500	34	36700	5.6551724137931
chr11	94461225	94548050	34	46450	5.16417910447761
chr12	13266975	13384200	34	64350	7.14285714285714
chr16	20841800	20935850	34	56550	5.48780487804878
chr17	55900850	56034100	34	67525	7.07792207792208
chr17	74664225	74742350	34	42300	4.27027027027027
chr2	153346000	153484375	34	49375	6.62068965517241
chr3	15794225	15875625	34	39525	6.86666666666667
chr7	104561700	104668100	34	64925	7.49056603773585
chr9	97609350	97715750	34	51825	7.33333333333333
chr3	8523925	8635375	33	54600	7.20863309352518
chr3	30638350	30738350	33	63350	5.95789473684211
chr3	45123400	45212200	33	33375	7.109375
chr3	124478575	124581450	33	61125	6.75471698113208
chr4	114549575	114629675	33	38125	5.91666666666667
chr5	131743075	131846550	33	59875	5.11627906976744
chr6	56569500	56686300	33	58475	7.11475409836066
chr7	92311150	92446800	33	51550	7.11111111111111
chr1	201546950	201632275	32	52125	6.68571428571429
chr14	52060175	52159650	32	51675	6.35
chr19	15342800	15448775	32	60275	6.83720930232558
chr20	52476425	52580950	32	45300	7.09259259259259
chr3	15302850	15375425	32	39950	7.02857142857143
chr3	112317125	112409200	32	59275	5.29032258064516
chr6	106949000	107023350	32	38100	6.54285714285714
chr7	37941125	38046800	32	39125	5.11764705882353
chr8	124461000	124568500	32	41325	5.46341463414634
chr9	113729275	113804350	32	45000	6.92682926829268
chr11	19681650	19764375	31	39250	6.48
chr12	52561975	52643400	31	39425	6.25
chr12	124837025	124951350	31	44425	6.8
chr2	54767100	54868500	31	49425	5.46031746031746
chr20	48167850	48228875	31	40400	5.61111111111111
chr22	33184625	33250975	31	43850	4.7
chr3	99355425	99422625	31	34675	6.85
chr3	123445925	123563350	31	46625	6.91139240506329
chr6	16667900	16777125	31	56775	4.875
chr7	93961275	94070400	31	67575	6
chr11	62301675	62390400	30	46775	4.71428571428571
chr19	39137700	39213400	30	55225	4
chr3	16089825	16193275	30	54100	3.8961038961039
chr3	171840050	171941425	30	60175	6.72727272727273
chr5	77779250	77908650	30	70100	5.45833333333333
chr8	11690625	11760475	30	32900	5.70731707317073
chr9	117848100	117933600	30	41500	6.48888888888889
chr1	12481400	12581700	29	46225	5.45038167938931
chr10	81881575	81970275	29	53500	5.90825688073395
chr11	118462775	118530975	29	42350	5.875
chr14	69377300	69450325	29	51500	5.84466019417476
chr15	42204975	42265525	29	30725	6.23076923076923
chr15	59581125	59666700	29	44600	5.4368932038835
chr16	67180475	67262700	29	32575	5.42608695652174
chr18	57259975	57340125	29	33500	5.30769230769231
chr19	5901000	5988175	29	36625	6.4
chr2	37988700	38086425	29	44100	6.41584158415842
chr2	238208850	238272450	29	41250	5.54166666666667
chr3	13549000	13624175	29	49500	3.47826086956522
chr15	63478050	63557475	28	38850	6.29333333333333
chr4	129728225	129790700	28	28425	6.03076923076923
chr4	170100175	170197375	28	51925	3.75675675675676
chr5	71402575	71488225	28	61325	4.57142857142857
chr12	15820725	15891825	27	45825	3.8
chr13	21567250	21636350	27	34475	5
chr15	89628025	89689875	27	43025	4.14285714285714
chr2	20761100	20851850	27	42000	4
chr2	39604175	39675175	27	37050	5.77777777777778
chr2	55200550	55275425	27	64150	1.84269662921348
chr2	189828125	189891000	27	54275	2.05970149253731
chr20	30249150	30319700	27	46200	5.94594594594595
chr3	50618675	50677450	27	31825	5.79487179487179
chr8	25826650	25909700	27	38725	4.91208791208791
chr8	93059875	93118100	27	32675	5.49152542372881
chr1	17853100	17922375	26	32750	4.85714285714286
chr10	29871800	29951050	26	37400	4.8
chr10	63718375	63825125	26	61975	5.04938271604938
chr12	2352100	2457150	26	51700	5.08510638297872
chr13	76308100	76375725	26	35650	5.76923076923077
chr17	17584225	17658800	26	38100	4.83636363636364
chr17	43148325	43230300	26	39575	4.89075630252101
chr19	16670375	16740800	26	34100	5.10791366906475
chr2	43520075	43584300	26	32150	4.18461538461538
chr22	36718950	36785400	26	55750	1.68965517241379
chr6	125278925	125344350	26	29525	5.75342465753425
chr8	22398625	22464875	26	43525	4.8780487804878
chr1	27846225	27935250	25	61475	3.5
chr1	39592725	39681425	25	43050	5.54285714285714
chr1	59564225	59631475	25	31725	5.11538461538461
chr1	161122850	161180125	25	34200	3.25
chr1	170630100	170705275	25	64250	2.74015748031496
chr1	226820400	226916350	25	35475	4.75
chr10	76939600	76996400	25	26500	5.60655737704918
chr10	120957350	121050575	25	35925	4.92753623188406
chr12	111834300	111889650	25	34225	5.50793650793651
chr15	60636350	60720375	25	63025	4.36363636363636
chr15	68869350	68924350	25	37875	5.52380952380952
chr17	47650550	47733975	25	30275	5.47747747747748
chr17	53482925	53537275	25	29175	5.36842105263158
chr2	174786450	174832025	25	23225	5.44186046511628
chr5	139011125	139091775	25	54325	5.03703703703704
chr5	158117950	158237350	25	53775	5.37209302325581
chr6	112500425	112576850	25	52850	3.96
chr7	137604725	137687850	25	56975	4.10810810810811
chr9	130290450	130352900	25	44125	3.96875
chr9	132217900	132271875	25	32775	5
chr1	151933875	151975875	24	28275	2.66666666666667
chr10	31253175	31324750	24	38225	5.27272727272727
chr10	71103800	71171575	24	34250	4.54901960784314
chr12	6274400	6343900	24	33775	3.81974248927039
chr12	104669800	104709425	24	26700	5.25
chr15	39400050	39497475	24	49950	4.57971014492754
chr15	96851175	96904350	24	35075	4.84905660377358
chr17	15135475	15195750	24	35000	3.87671232876712
chr17	71274200	71346000	24	38025	4.59504132231405
chr17	79812800	79887200	24	33875	5.06849315068493
chr18	74761800	74846750	24	45225	4.82269503546099
chr2	200306575	200336075	24	15775	4.57777777777778
chr2	239750500	239795150	24	31000	5.4
chr3	151971025	152043275	24	49700	4.11428571428571
chr3	170416950	170487050	24	44650	5.30769230769231
chr4	169479550	169570825	24	36775	4.52173913043478
chr5	148505050	148558425	24	35175	1.80368098159509
chr5	172273475	172340775	24	45425	4.57142857142857
chr6	52355375	52443425	24	68250	3.71428571428571
chr6	108876800	108958675	24	59000	3.01960784313725
chr9	14193775	14260300	24	28250	3.84
chr1	19208775	19292875	23	38000	4.84615384615385
chr1	156425950	156481800	23	34075	4.5
chr10	60367900	60434975	23	32950	4.64
chr10	71197700	71252750	23	30100	5.15789473684211
chr10	111641125	111701650	23	33800	3.89189189189189
chr11	46669350	46740125	23	32225	4.45714285714286
chr11	65042100	65106050	23	31600	4.11111111111111
chr11	128318400	128402475	23	66625	3.06666666666667
chr12	6152800	6207325	23	21350	4.91228070175439
chr14	100838225	100910500	23	21550	5.2
chr16	89531275	89577225	23	25525	3.55102040816327
chr17	41131375	41177100	23	24700	3.72413793103448
chr18	46350625	46405150	23	29825	3.6
chr2	36579025	36644400	23	43675	3.62025316455696
chr2	36653325	36720900	23	41575	4.15555555555556
chr2	47257050	47322425	23	37825	4.51724137931035
chr22	37892725	37966100	23	33250	5.07142857142857
chr3	9424775	9470725	23	27175	3.29411764705882
chr4	57926250	57986500	23	33325	3.17127071823204
chr4	120125350	120159075	23	19850	5.18181818181818
chr4	144255875	144333700	23	32875	4.76
chr5	134668100	134736200	23	39250	4.13084112149533
chr6	136353375	136419250	23	31500	4.14285714285714
chr6	148812125	148872200	23	40475	3.87179487179487
chr8	62594025	62647225	23	32725	2.84249084249084
chr9	113637500	113705775	23	44475	3.77142857142857
chrX	45604475	45670775	23	49125	3.33333333333333
chr1	21611300	21673375	22	42450	2.67741935483871
chr1	201655500	201764075	22	87225	3.70588235294118
chr1	234630300	234681325	22	26425	3.78723404255319
chr10	93335325	93413850	22	33825	4.61946902654867
chr12	1682400	1729600	22	25100	3.74468085106383
chr12	63065050	63134100	22	38650	4.70408163265306
chr14	74178175	74263475	22	50850	2.22988505747126
chr15	31616775	31667650	22	38475	1.94285714285714
chr15	93420700	93481500	22	40400	4.35416666666667
chr16	17405900	17445575	22	18775	3.19047619047619
chr16	48388575	48431425	22	23825	4.48
chr17	17814325	17876925	22	33575	3.84
chr18	55433675	55481050	22	24900	2.47619047619048
chr19	1232150	1277425	22	32050	4.17241379310345
chr2	43054650	43109500	22	23000	4.90909090909091
chr2	62683250	62734350	22	27175	5.0625
chr2	174842625	174905225	22	35100	2.74725274725275
chr2	190379350	190446625	22	28825	4.68531468531468
chr3	9893350	9960700	22	29900	4.27142857142857
chr4	95362950	95404000	22	22950	3.37349397590361
chr6	30704900	30756400	22	24775	4.62222222222222
chr6	36590475	36654250	22	26325	4.35789473684211
chr6	158422050	158493700	22	37200	4.57731958762887
chr10	49778450	49823425	21	23725	3.94117647058824
chr11	111777500	111820800	21	29700	3.65384615384615
chr12	54718150	54780600	21	29675	4.35897435897436
chr12	56094200	56141000	21	34175	2.48598130841122
chr14	55555325	55613400	21	28975	3.82456140350877
chr17	46100200	46155400	21	32625	4.71428571428571
chr17	59457300	59495525	21	21300	3.9344262295082
chr18	41442125	41476600	21	20575	3.375
chr19	6048275	6110225	21	37725	4.65
chr2	153251125	153304375	21	25875	3.43661971830986
chr2	232011625	232066525	21	26075	4.69444444444444
chr20	19944350	20006175	21	31225	4.26573426573427
chr3	156956325	157023725	21	31150	4.46875
chr5	121398175	121439225	21	25575	4.44444444444444
chr5	148843525	148909975	21	37500	4.84057971014493
chr5	150438575	150488650	21	28575	2.93650793650794
chr6	1604200	1627650	21	14625	3.82352941176471
chr6	72090325	72131450	21	26500	3.74468085106383
chr7	130558800	130616900	21	50425	4
chr8	27784300	27832425	21	22700	3.44444444444444
chr9	14269425	14327325	21	32850	4.84892086330935
chr1	6637975	6688200	20	23700	4.57777777777778
chr1	64072025	64141300	20	27075	4.55367231638418
chr1	162506550	162549075	20	22775	2.89655172413793
chr1	230201650	230266450	20	36325	2.45
chr11	125893350	125933750	20	25125	2.61538461538462
chr13	102141825	102190175	20	27150	3.77777777777778
chr14	62157450	62233775	20	46650	4.47058823529412
chr16	10172625	10225625	20	20075	3.82142857142857
chr16	67475650	67525975	20	29225	2.45454545454545
chr17	57694625	57730350	20	21800	4
chr17	59356025	59418025	20	25800	4.43373493975904
chr17	66557425	66598800	20	26000	2.25
chr2	151438400	151503750	20	33050	4.01470588235294
chr2	223742575	223785650	20	18675	4.34146341463415
chr3	29316900	29396800	20	33500	4.48587570621469
chr3	123395175	123442950	20	31425	3.22480620155039
chr4	120014350	120070850	20	28150	3.5
chr4	157852025	157902950	20	31000	2.92857142857143
chr5	168831100	168877850	20	25325	4.39285714285714
chr5	171826500	171883675	20	44850	1.19254658385093
chr6	11194250	11264175	20	40800	4.53333333333333
chr7	132060975	132118525	20	31125	4.39393939393939
chr8	23371800	23432550	20	23800	4.13333333333333
chr9	4077275	4119325	20	25250	3.78571428571429
chr1	36804800	36856025	19	25650	3.54716981132075
chr1	39849825	39887475	19	27525	1.54545454545455
chr1	43388800	43425850	19	23250	3.60655737704918
chr1	85983350	86052225	19	43550	3.01298701298701
chr1	207969000	208002450	19	23925	2.5
chr1	223886175	223937475	19	41075	2.13483146067416
chr1	230272175	230327900	19	25875	3.32919254658385
chr10	80825500	80878150	19	43425	0.72
chr11	19366375	19421675	19	31725	4.25641025641026
chr11	57042325	57104400	19	35625	4.4251968503937
chr11	117036775	117110850	19	31025	3.59615384615385
chr12	882850	928625	19	22350	4.21052631578947
chr12	106465150	106540000	19	47425	3.97590361445783
chr13	31419800	31487750	19	35850	4.1984126984127
chr14	52478450	52561950	19	43550	4.32167832167832
chr15	68545525	68601825	19	24300	3.625
chr15	99393725	99458825	19	32850	3.71428571428571
chr17	17712075	17763625	19	29525	3.95744680851064
chr18	5507875	5546750	19	17725	3.81052631578947
chr2	39708450	39764275	19	28725	3.09090909090909
chr2	47166500	47250650	19	34725	3.87012987012987
chr20	43319450	43371025	19	30925	3.94915254237288
chr22	30631050	30652850	19	13175	4.37037037037037
chr3	12179650	12240625	19	26725	4.3728813559322
chr4	15001650	15046125	19	31000	3.66666666666667
chr5	67509825	67574025	19	49400	1.95
chr6	111855550	111928750	19	45400	4
chr8	141591025	141657600	19	31600	4.28099173553719
chr9	75745950	75778175	19	21525	2.05882352941176
chr10	131736825	131770875	18	26650	3.29411764705882
chr11	67113425	67153000	18	23975	2.58536585365854
chr12	69003350	69036875	18	21800	2.82014388489209
chr13	33741800	33812425	18	32600	3.77622377622378
chr14	69052175	69106425	18	22275	4.07751937984496
chr17	42138075	42179275	18	17075	2.95604395604396
chr17	48758275	48787675	18	19400	2.13235294117647
chr17	75111575	75162650	18	30150	2.9009009009009
chr19	3358000	3390575	18	22375	2.31578947368421
chr19	44240450	44289625	18	25900	3.96153846153846
chr2	113966300	114008900	18	21400	3.85714285714286
chr2	128137650	128174650	18	19100	3.28155339805825
chr20	30124850	30162325	18	23225	2.3448275862069
chr3	48715925	48755250	18	18300	4.09090909090909
chr3	50353950	50397600	18	25350	2.74074074074074
chr3	98671600	98710875	18	22000	3.50877192982456
chr5	148761275	148810675	18	31600	3.62962962962963
chr5	180210300	180261675	18	32425	2.26589595375723
chr6	75906300	75936500	18	19800	3.33333333333333
chr7	2646100	2685525	18	25300	2.8
chr9	16499775	16545800	18	20975	4.03030303030303
chr9	109622150	109660800	18	23650	2.11764705882353
chr9	129861150	129906125	18	28125	3.16129032258065
chr1	12648350	12683000	17	24675	2.31746031746032
chr1	110316075	110351125	17	17625	2.75
chr1	154965425	154992525	17	15625	3.76923076923077
chr10	106057350	106114025	17	38425	2.9811320754717
chr11	35155825	35217800	17	53325	3.3
chr15	74671350	74727425	17	37525	2.1625
chr15	81447775	81488325	17	18275	3.71134020618557
chr16	69199650	69240025	17	24150	1.5
chr17	1262800	1304200	17	30650	1.28205128205128
chr17	40141450	40180575	17	21550	3.05128205128205
chr17	74519075	74566575	17	26025	3.85185185185185
chr2	46523375	46572775	17	34750	2.06837606837607
chr2	85804850	85839875	17	20275	2.24347826086957
chr2	105981000	106027600	17	31075	2.45714285714286
chr2	235857725	235907850	17	33975	1.23943661971831
chr20	17622975	17663800	17	31875	1.6
chr20	35088900	35128475	17	27625	2.78947368421053
chr20	48285675	48331425	17	29600	2.35135135135135
chr3	29445725	29483325	17	22750	2
chr3	156782100	156823075	17	20075	2.93939393939394
chr3	171756250	171794375	17	29100	2.25352112676056
chr4	54914550	54970850	17	27675	3.74257425742574
chr4	159689050	159722575	17	19975	3.44444444444444
chr5	14438875	14478025	17	27250	3.36986301369863
chr5	95046000	95123525	17	34575	3.24279835390946
chr5	135308675	135379625	17	45925	2.15135135135135
chr6	108964500	109021125	17	31250	3.01863354037267
chr7	100728125	100758150	17	14950	3.23076923076923
chr8	22496525	22531825	17	25350	2.58536585365854
chr8	37368500	37409675	17	22250	3.63636363636364
chr9	114791175	114826150	17	21625	1.68686868686869
chr10	10822700	10848750	16	15875	2.28571428571429
chr10	24727400	24757800	16	20925	2.11627906976744
chr10	35616600	35646625	16	19025	2.05
chr10	74065250	74100625	16	21125	1.73722627737226
chr10	95124050	95157450	16	21200	2.57142857142857
chr10	102093575	102135450	16	24325	2.72368421052632
chr11	85743875	85783875	16	27325	1.91452991452991
chr12	109187550	109253475	16	44700	2.76190476190476
chr12	120658425	120704150	16	37525	2.41860465116279
chr16	2069925	2099475	16	15575	3.42105263157895
chr17	80476650	80513525	16	17925	2.90322580645161
chr2	33348300	33394375	16	22125	2.72941176470588
chr2	65079175	65096350	16	12825	1.51724137931034
chr2	75058850	75103825	16	26800	3.36
chr2	191491250	191533975	16	18650	3.28846153846154
chr2	207976975	208033825	16	38725	2.77333333333333
chr20	1781025	1816200	16	19725	3.27777777777778
chr21	46705775	46750875	16	21975	2.9
chr3	50272200	50311100	16	29650	2.94949494949495
chr3	124825475	124871575	16	30475	1.79611650485437
chr3	154781650	154807425	16	14475	3.046875
chr3	194186775	194224400	16	23525	2.90196078431373
chr4	148729300	148777600	16	24400	3.15384615384615
chr5	82834750	82866775	16	23650	3.46666666666667
chr6	33377150	33401975	16	15925	2.4406779661017
chr6	111782200	111809500	16	18675	2.90909090909091
chr7	134548125	134596300	16	28925	2.83443708609272
chr8	18814275	18839675	16	17400	1.78
chr8	128898775	128944625	16	30175	2.88888888888889
chr9	673675	720825	16	33500	1.97959183673469
chr9	99238975	99286550	16	23375	3.13333333333333
chr9	112528350	112563325	16	17975	3.08641975308642
chr9	133698700	133749200	16	32550	3.375
chr1	85773625	85801050	15	19975	2.48
chr10	638750	672350	15	16950	2.4203821656051
chr11	65233725	65278350	15	29100	2.6624203821656
chr11	65652350	65689800	15	28050	3.02040816326531
chr11	66079050	66116950	15	24700	2.89108910891089
chr11	95867500	95903375	15	26050	1.94805194805195
chr12	42951425	42985050	15	16525	3.12280701754386
chr12	96753925	96769225	15	7600	3.11111111111111
chr12	109876600	109917400	15	28100	2.22222222222222
chr12	110717400	110756700	15	21225	2.66666666666667
chr15	64286025	64321100	15	18550	1.88819875776398
chr15	89433425	89464925	15	18775	2.81081081081081
chr16	68297225	68346750	15	31000	2.875
chr16	87877475	87905300	15	18525	2.3
chr17	1944300	1999050	15	35050	2.2962962962963
chr17	29881400	29937325	15	33950	2.81081081081081
chr19	50351325	50382825	15	16325	3.02127659574468
chr2	127829825	127867625	15	27750	1.58333333333333
chr2	175442925	175488750	15	24825	2.66666666666667
chr2	178101675	178131900	15	23900	1.96
chr21	38737200	38762625	15	14525	3
chr3	86970775	87012550	15	28000	2.89922480620155
chr3	87014575	87048550	15	26925	1.79487179487179
chr3	105516725	105549150	15	18300	3
chr3	177527350	177556000	15	17825	2.85365853658537
chr4	124317300	124343350	15	14875	2.19354838709677
chr5	95652000	95686950	15	20075	2.29411764705882
chr5	98098350	98132800	15	23525	2.89583333333333
chr6	129423750	129463425	15	19100	3.34545454545455
chr8	61425375	61449625	15	16200	3.30434782608696
chr8	99936775	99966200	15	22000	1.97515527950311
chr8	129849650	129881600	15	17275	1.77464788732394
chr8	145002075	145033725	15	27850	0.71875
chr9	12771825	12802375	15	19150	1.69565217391304
chrX	64889275	64930025	15	28250	3.15789473684211
chr1	22220325	22270050	14	44275	0.985915492957746
chr1	109903325	109942125	14	27675	3
chr1	112931050	112950375	14	14200	1.78947368421053
chr1	120514950	120539425	14	14575	1.90566037735849
chr1	201497850	201535975	14	29525	1.90673575129534
chr10	32027375	32060975	14	15775	2.58119658119658
chr10	32603325	32641825	14	24025	2.48314606741573
chr10	45448100	45498525	14	37425	2.63865546218487
chr10	105579625	105616500	14	17075	3.14285714285714
chr10	112607400	112643700	14	19550	2.22641509433962
chr11	27249900	27270850	14	12375	2.3298969072165
chr11	46293225	46331800	14	25200	2.21621621621622
chr11	61714775	61748950	14	20450	2.5546218487395
chr11	125972350	126017975	14	24850	3.14285714285714
chr12	53591025	53628650	14	22375	2.08235294117647
chr13	99127650	99165175	14	23900	3
chr14	96712150	96742500	14	17050	3.11340206185567
chr15	50341525	50359275	14	12400	1.49112426035503
chr15	90929775	90969675	14	27250	2.30769230769231
chr16	27322025	27347850	14	14675	3.125
chr16	86603725	86653675	14	26375	3.03056768558952
chr17	57913350	57936925	14	14525	2.63333333333333
chr18	26740150	26764775	14	13625	2.32335329341317
chr19	12876600	12913700	14	20125	2.92
chr19	13943950	13964950	14	16725	1.56521739130435
chr19	31817275	31844250	14	15250	2.60975609756098
chr19	39878100	39907075	14	16975	2.97478991596639
chr19	46969225	46999150	14	14400	2.80487804878049
chr19	55978750	56007700	14	17375	2.94656488549618
chr2	43296100	43338125	14	23600	2.93968253968254
chr2	161250300	161297700	14	32375	2.91025641025641
chr2	206544900	206585750	14	25700	2.27272727272727
chr2	216256475	216306425	14	43200	2.21428571428571
chr3	5051150	5068725	14	9550	3.02439024390244
chr3	177462300	177503800	14	17150	2.50955414012739
chr4	38663700	38700700	14	25125	2.73684210526316
chr4	185713250	185748575	14	25600	2.03478260869565
chr5	86562450	86576025	14	6700	3.14285714285714
chr5	95169675	95203125	14	20075	3.02898550724638
chr5	179755525	179781650	14	17500	2.46376811594203
chr6	53158575	53200300	14	25225	2.75428571428571
chr6	75800450	75829075	14	18550	2.69902912621359
chr7	100759775	100783950	14	20975	1.03448275862069
chr8	101936975	101966875	14	18025	3
chr9	73004175	73037575	14	25450	1.33783783783784
chr9	123676925	123709450	14	20750	2.46808510638298
chr9	136212875	136246225	14	20900	2.55
chr1	8423000	8448300	13	16250	2.36585365853659
chr1	9371500	9411950	13	21525	2.43410852713178
chr1	20799700	20813775	13	8625	2.74074074074074
chr1	192513950	192532075	13	12075	1.75757575757576
chr1	206855700	206900250	13	32350	2.8
chr11	47510500	47547925	13	22375	2.49261083743842
chr11	65179675	65225700	13	36125	1.32
chr11	67770300	67811550	13	23775	2.8187134502924
chr12	15916125	15943850	13	21275	2.48275862068966
chr12	26262350	26281625	13	10975	2.20689655172414
chr12	27396775	27416750	13	15275	1.9
chr12	52343150	52374600	13	17225	2.15658362989324
chr12	125388375	125409275	13	12825	1.9646017699115
chr15	49717350	49765775	13	43700	1.71428571428571
chr16	29815250	29841575	13	20525	2
chr17	1378175	1402275	13	14925	2.63793103448276
chr17	17298050	17324700	13	17400	2.80519480519481
chr17	19164875	19185350	13	12675	2.625
chr17	25856425	25888300	13	17050	2.30769230769231
chr17	38246525	38287500	13	26950	2.72592592592593
chr18	9100850	9125450	13	19050	2.05128205128205
chr18	57565475	57582100	13	10050	1.85882352941176
chr19	13048150	13068800	13	15150	1.84210526315789
chr19	16173750	16199025	13	20200	1.34020618556701
chr19	45238375	45264425	13	20625	0.929577464788732
chr2	8278700	8290675	13	8600	1.83333333333333
chr2	113376175	113410850	13	21750	2.77725118483412
chr2	121511700	121541625	13	16525	2.35135135135135
chr2	183284875	183301575	13	9900	2.72
chr2	217544100	217567700	13	17875	0.976744186046512
chr2	231272475	231291450	13	13775	2.27027027027027
chr20	3868250	3889700	13	14400	1.78947368421053
chr20	24961450	24981800	13	14875	2.02739726027397
chr20	30174950	30201100	13	14175	2.56
chr20	32250450	32278325	13	16300	2.2
chr20	33884775	33932925	13	30375	1.69098712446352
chr20	35470075	35495750	13	19150	2.57142857142857
chr21	29790975	29828650	13	21250	2.58536585365854
chr21	35027575	35043275	13	7825	2.80952380952381
chr21	36352000	36378600	13	19325	1.82758620689655
chr22	30694150	30723900	13	21725	2.44444444444444
chr22	38068825	38083950	13	8700	2.58
chr22	43314875	43347675	13	18800	2.51162790697674
chr3	71098000	71128025	13	22550	1.34177215189873
chr3	99574950	99600750	13	18450	1.43137254901961
chr3	100690500	100713150	13	12625	1.9622641509434
chr3	152091225	152126900	13	25525	1.91452991452991
chr3	194898875	194934925	13	23325	1.875
chr4	26014475	26053425	13	22600	2.4695652173913
chr4	159076850	159097775	13	16125	1.42857142857143
chr5	102780475	102811450	13	13800	2.775
chr5	172368425	172388450	13	11475	2.61971830985915
chr6	7136100	7177100	13	33175	1.15384615384615
chr6	31863925	31880050	13	8150	2.38775510204082
chr6	35110250	35158825	13	27875	1.74566473988439
chr6	74401125	74425250	13	14850	2.70175438596491
chr6	86153800	86184700	13	23050	1.65354330708661
chr6	116705400	116735150	13	22600	0.938931297709924
chr6	151244050	151262625	13	11325	2.25806451612903
chr7	43675600	43707800	13	19325	1.95555555555556
chr8	28220675	28252025	13	20025	2.17391304347826
chr8	30382550	30408275	13	18675	2.20833333333333
chr8	32539650	32561875	13	12050	2.76595744680851
chr8	67418800	67455100	13	21275	2
chr8	134528900	134553850	13	14475	1.32631578947368
chr9	36127775	36167025	13	26850	2.80459770114943
chr9	107612275	107645775	13	21525	1.67032967032967
chr9	132076625	132110950	13	22375	2.62068965517241
chr1	23873650	23908125	12	19300	2.23076923076923
chr1	26010175	26039000	12	17900	2.05882352941176
chr1	110511450	110552275	12	26250	1.76699029126214
chr1	149950525	149988300	12	18675	2.18543046357616
chr1	157961275	157999375	12	34250	1.72972972972973
chr1	170364250	170385850	12	13425	2.50574712643678
chr1	183235075	183261625	12	17475	2.43636363636364
chr1	201456700	201482875	12	20250	2.14634146341463
chr1	203473500	203520325	12	24200	2.42922374429224
chr1	224906925	224928775	12	15775	2.52777777777778
chr1	230980450	231006625	12	20775	1.10204081632653
chr10	73011900	73032800	12	13250	2
chr10	74002425	74023825	12	16700	1.72727272727273
chr10	81146600	81207200	12	50325	1.5
chr10	90639025	90662350	12	18275	2.09090909090909
chr10	104352250	104401800	12	37525	1.72222222222222
chr10	104502775	104546925	12	27800	2.2089552238806
chr11	8703000	8755825	12	30650	2.31428571428571
chr11	131920450	131945150	12	16175	1.43884892086331
chr12	27425125	27449075	12	17525	2.02985074626866
chr12	53436425	53475500	12	32325	1.8348623853211
chr12	54800200	54829925	12	23675	1.58878504672897
chr12	66023875	66044525	12	14625	2.41584158415842
chr12	89458300	89479600	12	12200	2.04109589041096
chr12	90081650	90091175	12	7175	2.47619047619048
chr12	127652900	127667900	12	8550	2.08
chr13	30146900	30170525	12	13225	2.31304347826087
chr14	24604650	24618825	12	10325	0.9375
chr14	93496175	93514250	12	10125	2.17391304347826
chr14	102274050	102305025	12	15375	2.51351351351351
chr16	115875	136350	12	16075	2.47368421052632
chr16	11761575	11784275	12	11100	2.5
chr16	16108400	16124325	12	10675	1.81818181818182
chr16	84853150	84874175	12	15875	0.857142857142857
chr16	85584350	85611175	12	16525	1.31764705882353
chr17	61423050	61447475	12	15125	1.8348623853211
chr17	81034925	81068575	12	22925	2.3
chr18	43528700	43548150	12	14450	1.92592592592593
chr18	46232925	46282625	12	32525	2.07894736842105
chr18	53522850	53546725	12	12950	1.9875
chr19	4367550	4404425	12	27750	2.21818181818182
chr2	27286500	27310375	12	15525	1.52325581395349
chr2	42337250	42375950	12	18950	2.45588235294118
chr2	43173700	43203525	12	22525	0.847222222222222
chr2	48115875	48135325	12	9225	2.45454545454545
chr2	64855400	64883825	12	22775	1.8
chr2	102079500	102096025	12	9925	2.31034482758621
chr2	102433575	102469500	12	21325	2.11320754716981
chr21	17941025	17963350	12	13325	1.84
chr22	45888725	45915050	12	17275	2.256
chr22	50961850	50986000	12	16550	2.01626016260163
chr3	11585450	11613325	12	19625	2.41509433962264
chr3	30381950	30399675	12	13350	2.32558139534884
chr3	46966800	47003250	12	19100	2.01612903225806
chr3	98596600	98626375	12	21375	1.24444444444444
chr3	128954275	128973925	12	9100	2.40909090909091
chr3	172019275	172042800	12	15625	2.41025641025641
chr3	183871125	183906550	12	21625	2.1139896373057
chr3	193982550	194004525	12	16250	0.96969696969697
chr4	85593050	85620550	12	12775	2.37931034482759
chr4	100298050	100327125	12	16750	2.12676056338028
chr5	16883475	16897925	12	8950	1.95348837209302
chr5	149838750	149857625	12	10600	2.19047619047619
chr5	149875400	149910000	12	30050	1.76470588235294
chr5	176895375	176912550	12	13725	1
chr6	35629850	35655725	12	17575	1.58273381294964
chr6	150161125	150190225	12	16875	2.47368421052632
chr6	160099850	160123900	12	16900	2.21476510067114
chr6	166994750	167014900	12	10275	2.41379310344828
chr7	98691750	98710400	12	14400	0.695652173913043
chr8	25768825	25795475	12	18700	2.36538461538462
chr8	38298250	38326725	12	14575	2.18367346938776
chr8	122630300	122655525	12	16400	2.05405405405405
chr9	116353725	116398575	12	27525	2.02919708029197
chr9	124019700	124070375	12	41900	1.39325842696629
chr1	1802950	1827525	11	14000	2.05
chr1	2157900	2192500	11	25725	1.71171171171171
chr1	8062375	8092850	11	23100	1.84313725490196
chr1	9291350	9312225	11	15575	1.625
chr1	11844775	11869550	11	16150	2.01550387596899
chr1	33446325	33481050	11	18950	1.95604395604396
chr1	42776450	42791225	11	9375	2
chr1	145083075	145103950	11	14975	1.51111111111111
chr1	158968225	158988700	11	14875	0.807017543859649
chr1	183093450	183119475	11	19100	1.02
chr1	200320425	200351025	11	17600	2.10112359550562
chr1	242161000	242172775	11	6650	1.77777777777778
chr1	246727150	246762950	11	22425	1.48768472906404
chr10	21804525	21825725	11	13150	1.64516129032258
chr10	24987700	25011525	11	16025	1.30588235294118
chr10	60324150	60352050	11	18400	2.17647058823529
chr10	63827525	63857125	11	25625	0.709677419354839
chr10	73590875	73611800	11	16125	1.24242424242424
chr11	76491475	76519400	11	22025	1.14563106796116
chr11	93874300	93889750	11	10750	1.82456140350877
chr11	103663450	103679350	11	8875	2.14634146341463
chr11	121901825	121920750	11	13800	1.69230769230769
chr11	126199325	126234025	11	21525	2
chr12	20635275	20648425	11	7850	2.15873015873016
chr12	46771175	46804975	11	21300	1.84615384615385
chr12	69888375	69909825	11	13725	2.20512820512821
chr12	124975100	125013350	11	25100	1.55555555555556
chr14	54898800	54920650	11	12250	1.95
chr14	54936525	54956900	11	13575	1.50632911392405
chr14	102427650	102449475	11	16025	2
chr15	33109750	33136200	11	13750	2.06369426751592
chr15	39154425	39192050	11	18675	1.84146341463415
chr15	101221175	101237400	11	12300	1.00558659217877
chr15	101724225	101752450	11	20025	1.45833333333333
chr16	11438500	11459200	11	12225	1.90243902439024
chr16	86685425	86716350	11	15125	2.17322834645669
chr16	87489700	87511625	11	17025	0.857142857142857
chr17	27037000	27056500	11	13125	1.87931034482759
chr19	11261250	11281900	11	12925	1.2
chr19	47114275	47137500	11	13975	2.21875
chr19	48823500	48837650	11	10450	0.942528735632184
chr19	56143975	56161250	11	12100	1.90243902439024
chr2	68470375	68486850	11	9825	1.8
chr2	109180675	109213725	11	23150	1.75238095238095
chr2	119587325	119607550	11	13200	1.80869565217391
chr2	145250800	145285625	11	26250	1.01587301587302
chr2	239328750	239351550	11	15875	0.96
chr20	36895550	36909275	11	9125	1.93650793650794
chr20	49526100	49549350	11	17800	0.795321637426901
chr20	60929800	60957850	11	16525	1.88636363636364
chr22	23557500	23580475	11	15050	1.92105263157895
chr3	41239950	41267625	11	20450	0.790419161676647
chr3	52265800	52281675	11	11375	1.74712643678161
chr3	66443125	66458775	11	9950	1.80281690140845
chr3	73589700	73613725	11	16300	2.25396825396825
chr3	149084650	149114225	11	17725	2.06349206349206
chr3	195611675	195638775	11	16475	1.58415841584158
chr4	758475	776675	11	11975	2.24390243902439
chr4	102196300	102214675	11	9725	2.10526315789474
chr4	119670800	119698125	11	23675	0.956521739130435
chr5	38413425	38428175	11	9250	1.67857142857143
chr5	56729550	56749225	11	12400	1.84615384615385
chr5	64481050	64506000	11	16100	1.3375
chr5	96022675	96051725	11	15075	1.95918367346939
chr5	137862175	137885425	11	13375	1.57281553398058
chr5	156960225	156991925	11	19200	1.83625730994152
chr6	35549600	35574075	11	18075	1.36
chr6	44184000	44206750	11	18500	0.588235294117647
chr6	44213125	44233025	11	11975	2.19310344827586
chr6	94488525	94503850	11	11150	1.6056338028169
chr7	851500	877100	11	17700	1.85964912280702
chr7	2835425	2867425	11	22700	1.14545454545455
chr7	107572600	107602675	11	22075	1.53125
chr7	140320350	140341950	11	11925	1.86440677966102
chr8	38632625	38657425	11	16425	1.5
chr8	128831600	128845800	11	9800	1.80555555555556
chr9	86313575	86324325	11	6800	1.6
chr9	110028975	110064075	11	22425	1.4367816091954
chr9	113501025	113517775	11	12600	1.87878787878788
chr9	124077400	124097900	11	15075	2.04651162790698
chr9	132499550	132526800	11	16875	2.02985074626866
chr9	134510125	134535150	11	13325	1.88
chrX	16835200	16847225	11	7075	2
chrX	135239025	135261550	11	14075	1.86842105263158
chr1	27317650	27339925	10	16475	1.4392523364486
chr1	33835425	33863250	10	19125	1.74576271186441
chr1	40838675	40862600	10	16950	1.31428571428571
chr1	56521625	56547650	10	15375	1.58415841584158
chr1	68662000	68682600	10	14500	1.72
chr1	78435025	78452825	10	10275	1.57142857142857
chr1	144913150	144945175	10	16875	1.69090909090909
chr1	145432900	145460075	10	18500	1.21428571428571
chr1	164529950	164539575	10	6275	1.65789473684211
chr1	203592500	203616350	10	14275	1.87012987012987
chr1	221881325	221917475	10	27025	1.16788321167883
chr1	224683225	224702100	10	13925	1.46031746031746
chr1	243407100	243436025	10	21050	1.21212121212121
chr10	31092050	31121275	10	15050	1.92307692307692
chr10	77162375	77169850	10	5925	0.916666666666667
chr10	99291300	99313875	10	13875	1.6
chr11	1883750	1904325	10	17225	0.608695652173913
chr11	65321850	65346575	10	16650	1.93548387096774
chr11	120074275	120097300	10	19250	0.482412060301508
chr12	6431150	6457550	10	22650	0.557377049180328
chr12	50576975	50597200	10	12700	1.75257731958763
chr12	56911800	56924875	10	8275	1.58620689655172
chr12	57620400	57643575	10	16600	1.75784753363229
chr12	65995475	66009900	10	12675	0.290909090909091
chr12	109103075	109124125	10	15350	1.46268656716418
chr12	113658250	113685525	10	16900	1.81428571428571
chr12	116693350	116716525	10	15025	1.14027149321267
chr12	123354950	123383950	10	17825	1.5
chr13	41211125	41238800	10	19550	1.75757575757576
chr13	111049500	111077675	10	20625	0.993464052287582
chr14	23535650	23557300	10	15175	1.35483870967742
chr14	23622200	23645600	10	12350	1.84466019417476
chr14	69146500	69175325	10	20300	1.61904761904762
chr14	74949700	74963050	10	9000	1.45945945945946
chr14	75893125	75926600	10	27075	0.742857142857143
chr14	88089550	88103850	10	9625	1.6530612244898
chr14	103848725	103871500	10	15275	1.41592920353982
chr14	104090125	104108675	10	11700	1.42574257425743
chr15	39531350	39544750	10	8575	1.76
chr15	68709475	68725100	10	11250	1.14285714285714
chr16	16065925	16100575	10	20150	1.59712230215827
chr16	55503475	55544250	10	32250	1.0952380952381
chr16	57656700	57673375	10	10975	0.804597701149425
chr17	27573475	27590300	10	12275	1.08888888888889
chr17	42076025	42092850	10	9975	1.64102564102564
chr17	43365125	43399800	10	26675	0.988235294117647
chr17	79359125	79381100	10	15600	1.71428571428571
chr17	80049575	80065250	10	11150	1.27659574468085
chr17	80185950	80206375	10	16500	0.694736842105263
chr18	3243450	3270925	10	19550	1.8448275862069
chr18	19745875	19755525	10	6375	1.88571428571429
chr18	43351325	43365775	10	10450	1.05769230769231
chr18	53080575	53091725	10	9400	0.666666666666667
chr19	1203100	1218675	10	11500	1.07070707070707
chr19	18587450	18620050	10	22750	1.33333333333333
chr19	18942150	18962550	10	17650	1.86666666666667
chr19	36234875	36252175	10	9950	1.68707482993197
chr2	10175275	10190000	10	10375	1.36363636363636
chr2	38393950	38420250	10	19050	1.296
chr2	62930050	62941750	10	8450	1.38461538461538
chr2	72363075	72378000	10	11050	1.40298507462687
chr2	85467950	85494100	10	15575	1.73658536585366
chr2	109933650	109958875	10	18925	1.7
chr2	114081675	114098200	10	9925	1.55244755244755
chr2	176991650	177006225	10	10150	1.02
chr20	44971225	45001175	10	15400	1.74384236453202
chr21	28308250	28340875	10	23250	1.225
chr22	28259025	28283925	10	15400	1.26315789473684
chr22	35694750	35712100	10	12000	1.87341772151899
chr3	55191175	55205300	10	11025	1.13432835820896
chr3	64188375	64216150	10	19750	1.37662337662338
chr3	119014025	119034950	10	11700	1.85507246376812
chr3	152065400	152079225	10	11150	0.859649122807018
chr3	157070550	157089100	10	11600	1.79310344827586
chr3	170135650	170148325	10	8875	0.848484848484849
chr3	197016125	197037900	10	12925	1.91836734693878
chr4	15678675	15697800	10	13750	1.18367346938776
chr4	89511900	89552875	10	22375	1.89411764705882
chr4	119742075	119758525	10	11375	1.57446808510638
chr4	157682225	157703950	10	15275	1.83333333333333
chr4	185295925	185330425	10	18625	1.30281690140845
chr5	66298400	66331275	10	21750	1.73611111111111
chr5	72133475	72152000	10	15675	0.355769230769231
chr5	73925300	73945925	10	13675	1.13207547169811
chr5	139485675	139503825	10	12675	0.956521739130435
chr5	149506900	149545700	10	37200	0.412698412698413
chr5	154144625	154168375	10	18200	0.859259259259259
chr5	172191650	172235375	10	30450	1.15322580645161
chr5	176962400	176982400	10	15225	1.8695652173913
chr5	180664800	180687775	10	17925	0.8
chr6	34622525	34642400	10	12175	1.90977443609023
chr6	35452475	35469075	10	12200	1.19444444444444
chr6	75976650	75996425	10	15100	1.31868131868132
chr6	112600050	112633925	10	20475	1.49501661129568
chr6	119659600	119677025	10	11250	1.82352941176471
chr6	157092200	157118050	10	12475	1.90551181102362
chr7	6415400	6440400	10	16650	1.08661417322835
chr7	65715350	65736000	10	13100	1.59712230215827
chr7	106248950	106271075	10	15525	1.30337078651685
chr7	131038925	131059425	10	12125	1.92647058823529
chr7	139420000	139448675	10	25325	0.571428571428571
chr8	12970850	12992000	10	17525	1.15789473684211
chr8	22237675	22258750	10	14025	1.4
chr8	29521775	29545925	10	15825	1.67567567567568
chr8	67024650	67050400	10	15400	1.75
chr8	120577325	120601925	10	16750	1.6198347107438
chr9	4287350	4307275	10	13400	1.07894736842105
chr9	35643325	35666450	10	16300	1.2
chr9	101745450	101765500	10	12175	1.81981981981982
chr9	107661400	107691500	10	22375	1.27272727272727
chr9	117652050	117665650	10	8925	1.56291390728477
chr9	131922800	131938225	10	11525	0.932203389830508
chr1	16690400	16703875	9	8225	1.63380281690141
chr1	27462350	27482475	9	15025	1.6
chr1	31841375	31856850	9	11400	1.40540540540541
chr1	32103550	32117525	9	10250	1.6
chr1	39451175	39470125	9	13250	1.34117647058824
chr1	56044575	56058375	9	11025	1.34117647058824
chr1	120555250	120563750	9	6900	0.758620689655172
chr1	153497325	153527225	9	21650	1.56561085972851
chr1	202530825	202562700	9	19875	1.49152542372881
chr1	206668250	206688825	9	14750	1.2108843537415
chr1	226921625	226928000	9	4675	1.04
chr1	235089825	235125725	9	27825	0.570707070707071
chr1	236220650	236231725	9	7175	1.2972972972973
chr1	240394075	240411500	9	12125	1.58441558441558
chr10	13919000	13934875	9	11000	1.46099290780142
chr10	33223800	33253550	9	24375	1.46788990825688
chr10	50757975	50780000	9	14375	1.40625
chr10	63990050	64010775	9	15325	1.63888888888889
chr10	112246500	112273175	9	18400	1.40136054421769
chr11	1765575	1786075	9	16450	0.865671641791045
chr11	2711200	2722550	9	8675	1.625
chr11	3069300	3080700	9	8950	1.25
chr11	8786575	8802475	9	9750	1.48837209302326
chr11	33337200	33350125	9	8175	1.57142857142857
chr11	33709325	33731325	9	18650	0.454935622317597
chr11	46258125	46275725	9	11450	1.08196721311475
chr11	62430575	62449400	9	12025	1.11656441717791
chr11	75470900	75485225	9	11600	1.17647058823529
chr11	116721925	116746000	9	15450	1.64885496183206
chr12	16499425	16513300	9	12225	0.777777777777778
chr12	25047525	25059250	9	8600	1.46031746031746
chr12	26120600	26136025	9	12050	1.47368421052632
chr12	57016275	57032200	9	11450	1.27450980392157
chr12	76205750	76220575	9	12600	0.625
chr12	78577575	78590025	9	9100	1.22330097087379
chr12	115105450	115120575	9	10175	1.33333333333333
chr12	129291200	129309600	9	14525	0.91304347826087
chr13	23945850	23956325	9	8300	0.705882352941177
chr13	52191925	52220975	9	20600	0.749185667752443
chr13	100147075	100165600	9	11750	1.35652173913043
chr14	68972550	68994950	9	14225	1.30864197530864
chr14	73919100	73935875	9	13175	0.671052631578947
chr14	75508375	75522650	9	9950	1.55
chr15	39870575	39888575	9	14675	1.30612244897959
chr15	40380475	40402050	9	17250	1.17355371900826
chr15	43797500	43812600	9	11100	1.05511811023622
chr15	67169025	67181225	9	8825	1.47058823529412
chr15	74212800	74237375	9	20000	0.504201680672269
chr15	78336600	78370725	9	28000	0.487632508833922
chr15	81065400	81082900	9	13850	1
chr16	4395125	4402650	9	5500	1.15
chr16	15107525	15123275	9	10275	1.275
chr16	28190775	28208200	9	11325	1.35211267605634
chr16	29272550	29284375	9	7850	1.33333333333333
chr16	53112875	53136175	9	17575	0.780487804878049
chr16	57017750	57035475	9	10850	1.52173913043478
chr16	75267400	75302250	9	26250	0.868778280542986
chr16	81514525	81528100	9	8875	1.18840579710145
chr17	1926000	1938525	9	8700	1.49367088607595
chr17	7377600	7396250	9	12150	1.375
chr17	7474475	7497475	9	18250	1.52272727272727
chr17	48120475	48144875	9	19450	1.12418300653595
chr17	62487400	62505975	9	13750	1.30769230769231
chr17	70113025	70136025	9	12675	1.5973597359736
chr18	2955300	2989700	9	24625	0.86682808716707
chr18	45928900	45937525	9	5925	1.22857142857143
chr18	71943200	71960250	9	13575	0.605263157894737
chr19	1852225	1865600	9	9750	1.40157480314961
chr19	2968425	2978050	9	6300	1.21428571428571
chr19	4705275	4725625	9	12300	1.32203389830508
chr19	8425225	8439700	9	10525	1.38053097345133
chr19	18525000	18540975	9	10325	1.67816091954023
chr19	30148825	30179775	9	22925	1.1005291005291
chr19	48217425	48233925	9	15525	0.36
chr2	33813350	33825375	9	7725	1.33333333333333
chr2	42130550	42142650	9	7425	1.56666666666667
chr2	64969575	64980825	9	7500	1.05555555555556
chr2	66664950	66675150	9	8700	0.606060606060606
chr2	151530425	151548275	9	10725	1.55434782608696
chr2	161320575	161332250	9	8100	1.68115942028985
chr2	201170000	201185525	9	10950	1.54347826086957
chr2	217354250	217372800	9	12875	0.7981220657277
chr2	241925025	241951300	9	16150	1.33333333333333
chr20	1348725	1367100	9	12800	1.32307692307692
chr20	23121200	23145375	9	20650	1
chr20	36143850	36157825	9	11150	1.06666666666667
chr20	43269550	43282250	9	8900	1.6734693877551
chr20	48380025	48393675	9	10450	1.17730496453901
chr21	17674100	17682000	9	6275	0.974358974358974
chr22	43384225	43405825	9	16875	0.871287128712871
chr3	11616650	11647275	9	22575	1.01226993865031
chr3	12974800	13010125	9	20975	1.60431654676259
chr3	14469450	14483825	9	10825	1.08910891089109
chr3	49382600	49401425	9	10850	1.32142857142857
chr3	52078150	52092600	9	9600	1.42857142857143
chr3	52303900	52325550	9	14675	1.59398496240601
chr3	61932125	61947600	9	9325	1.17391304347826
chr3	63944600	63964575	9	15650	1.12
chr3	73639875	73673275	9	18100	1.64327485380117
chr3	81788175	81814875	9	20725	0.779411764705882
chr3	99972500	99992650	9	15825	0.730593607305936
chr3	105077250	105092675	9	12750	1.26829268292683
chr3	112485575	112505850	9	15000	1.62130177514793
chr3	112958975	112982125	9	15375	1.58620689655172
chr3	113454275	113470950	9	12700	0.654545454545455
chr3	141158375	141179500	9	13475	1.29896907216495
chr3	141928025	141945100	9	11800	1.36633663366337
chr3	171798275	171826925	9	24475	0.909090909090909
chr3	187975700	187994250	9	15275	1.2
chr3	188657450	188676050	9	12550	1.44444444444444
chr3	193847250	193860825	9	11025	1.36363636363636
chr4	1031925	1050075	9	11675	1.5679012345679
chr4	20249600	20261950	9	9550	1.31578947368421
chr4	38070850	38094850	9	15075	1.4251012145749
chr4	55090950	55108375	9	13775	1.15789473684211
chr4	79565425	79584375	9	13375	1.59420289855072
chr4	86697000	86719875	9	20225	1.33333333333333
chr4	114887900	114902550	9	8950	1.38613861386139
chr4	189320850	189332025	9	9325	1.68
chr5	17177650	17193100	9	11075	1.38709677419355
chr5	33306400	33325650	9	15775	0.637931034482759
chr5	52776650	52787525	9	8525	1.53846153846154
chr5	95988825	96003000	9	8775	1.26732673267327
chr5	111068950	111094875	9	20225	1.08843537414966
chr5	121477300	121513075	9	20525	1.37117903930131
chr5	138628675	138647350	9	12700	1.02439024390244
chr5	140854750	140876300	9	13900	1.57627118644068
chr5	149178075	149186675	9	7425	1.26666666666667
chr5	159331675	159346100	9	10000	0.765714285714286
chr6	5995800	6009975	9	10975	0.878612716763006
chr6	11762375	11773750	9	9375	1.29411764705882
chr6	25165850	25182600	9	11600	1.36708860759494
chr6	32151950	32165500	9	9450	1.5625
chr6	37093500	37113700	9	14700	1.15909090909091
chr6	39769100	39792775	9	17925	1.23809523809524
chr6	56547175	56562000	9	12050	1.49019607843137
chr6	149347250	149358800	9	7850	1.59183673469388
chr7	28734600	28751525	9	10300	1.59116022099448
chr7	43621175	43633000	9	8200	1.41463414634146
chr7	44499975	44514075	9	9700	0.868686868686869
chr7	48122650	48137975	9	11375	1.18260869565217
chr7	81390375	81400125	9	7275	1.24444444444444
chr7	98715650	98740625	9	17625	1.25
chr7	114561425	114587100	9	20375	0.651685393258427
chr7	116762475	116775775	9	11350	1.02857142857143
chr8	6389225	6408175	9	13600	1.11475409836066
chr8	13208500	13227225	9	14975	0.876847290640394
chr8	49281800	49296500	9	9900	1.1685393258427
chr8	70398750	70411000	9	9475	1.02985074626866
chr8	97580025	97606875	9	17475	1.17365269461078
chr8	134505475	134523825	9	13000	1.16326530612245
chr8	134568525	134596875	9	17400	1.63888888888889
chr9	4826825	4843550	9	11350	1.45
chr9	34323000	34335150	9	7475	1.60493827160494
chr9	79477500	79494400	9	11500	1.55555555555556
chr9	131671900	131685800	9	10525	0.9375
chr9	137549725	137566275	9	12250	0.65
chrX	95685950	95694375	9	6575	0.78
chr1	1499975	1511925	8	7375	1.23333333333333
chr1	9252800	9268300	8	11925	1.21739130434783
chr1	23793925	23811800	8	14450	1.23333333333333
chr1	40500650	40516050	8	10850	0.990291262135922
chr1	51724625	51737800	8	11650	0.428571428571429
chr1	67388825	67407700	8	12900	0.797101449275362
chr1	110158650	110168500	8	7575	1.16666666666667
chr1	185928950	185944375	8	11000	1.24561403508772
chr1	208031375	208043150	8	7800	1.18918918918919
chr1	215174525	215183975	8	7525	1.16666666666667
chr1	225997150	226015300	8	15250	0.426229508196721
chr1	234746150	234769375	8	17075	1.05405405405405
chr10	17706525	17718725	8	8825	1.27272727272727
chr10	82242925	82271325	8	25550	0.835443037974684
chr10	89685425	89700275	8	11475	0.782608695652174
chr10	104256975	104270000	8	7700	1.3972602739726
chr10	121410150	121431125	8	16275	0.761904761904762
chr10	126406075	126434900	8	20450	0.905982905982906
chr11	3167550	3187375	8	17225	0.833333333333333
chr11	27404650	27417925	8	8950	1.37190082644628
chr11	64614850	64626700	8	8575	1.375
chr11	68227250	68240725	8	10225	0.885245901639344
chr11	73017625	73047025	8	25725	0.772727272727273
chr11	75044275	75064250	8	17250	1.33333333333333
chr11	76375200	76384350	8	7875	0.6
chr11	82823800	82832200	8	5600	1.34042553191489
chr11	130631350	130646100	8	9025	1.34545454545455
chr12	4377600	4397950	8	13575	1.16616314199396
chr12	27328500	27354675	8	18000	0.941176470588235
chr12	47471100	47482825	8	9700	1.2
chr12	50632925	50645950	8	9975	0.986301369863014
chr12	56510975	56524625	8	8075	1.34615384615385
chr12	57844775	57856900	8	7925	1.18604651162791
chr12	107347200	107358625	8	8650	1
chr12	123591775	123606575	8	9575	0.857142857142857
chr13	22242900	22250000	8	5525	0.675324675324675
chr13	27131050	27142825	8	9300	1.21739130434783
chr14	52318875	52331900	8	9000	1.24137931034483
chr14	59737950	59751025	8	10200	0.617647058823529
chr14	77488925	77519650	8	22750	0.90032154340836
chr14	103584100	103597875	8	10850	1.09473684210526
chr15	40612975	40637300	8	18600	1.33333333333333
chr15	63657800	63676100	8	13250	1.21153846153846
chr15	63792875	63819000	8	19775	0.833333333333333
chr15	95802175	95813500	8	8975	0.951219512195122
chr16	21518225	21529825	8	9700	1.06666666666667
chr16	69951025	69962950	8	9700	0.805555555555556
chr16	73076300	73105750	8	24600	0.454545454545455
chr16	84955725	84968300	8	8100	1.03448275862069
chr16	85032625	85046100	8	11750	1.04477611940298
chr16	85401700	85419150	8	14000	1.16455696202532
chr17	1620100	1635100	8	12025	0.469135802469136
chr17	14200000	14214475	8	12650	0.941176470588235
chr17	38169875	38183425	8	10125	0.625
chr17	40712325	40724575	8	8675	0.897435897435897
chr17	40993975	41009575	8	13525	0.803921568627451
chr17	66691225	66708750	8	11225	1.16981132075472
chr17	72199300	72210550	8	8500	1.3
chr17	73674300	73697500	8	17400	1
chr18	43302750	43312575	8	6925	0.930693069306931
chr19	8509100	8527350	8	13350	1.04
chr19	10983125	10990300	8	4800	1.07042253521127
chr19	18561625	18581475	8	12525	1.16981132075472
chr19	18698475	18706500	8	6150	0.545454545454545
chr19	18895425	18903325	8	5500	0.918032786885246
chr19	42771600	42791225	8	13550	1.22972972972973
chr19	45925200	45933025	8	6300	0.741573033707865
chr19	48896725	48904175	8	5175	1.35384615384615
chr2	20260625	20274450	8	9875	1.06040268456376
chr2	28618900	28638550	8	15200	1.36842105263158
chr2	30453350	30464150	8	8250	0.893617021276596
chr2	36780550	36798175	8	12700	1.15966386554622
chr2	40320325	40333425	8	10325	0.625
chr2	42272550	42291950	8	14300	1.33333333333333
chr2	46109400	46127250	8	13100	1.00900900900901
chr2	47389775	47402100	8	9500	0.916666666666667
chr2	55322725	55348825	8	20100	0.852631578947368
chr2	56101950	56120000	8	15475	0.528735632183908
chr2	60776225	60784650	8	5600	1.09090909090909
chr2	65344175	65359800	8	10450	1.33333333333333
chr2	70348950	70365225	8	9850	1.32558139534884
chr2	161341575	161351950	8	6975	1.0875
chr2	192239000	192253225	8	11300	0.945054945054945
chr2	198289525	198301225	8	8950	0.702702702702703
chr2	218525175	218539100	8	10375	1.03896103896104
chr2	227651625	227667675	8	13375	0.770114942528736
chr20	35564425	35580950	8	12400	1.04109589041096
chr20	49261500	49279075	8	10800	1.38738738738739
chr20	57220175	57234775	8	12500	0.765432098765432
chr20	61544525	61562025	8	15150	0.372881355932203
chr21	33028125	33042825	8	11350	1.15068493150685
chr22	35767525	35783925	8	12625	0.830769230769231
chr22	39910150	39929300	8	13275	0.925170068027211
chr22	40665375	40674300	8	6550	1.16666666666667
chr3	34045800	34055600	8	8425	0.426666666666667
chr3	38207775	38219350	8	8400	1.34146341463415
chr3	44036150	44046325	8	8050	1.11111111111111
chr3	65930550	65946900	8	9925	1.37634408602151
chr3	69126375	69147050	8	17650	0.694444444444444
chr3	70898375	70912425	8	9125	1.2551724137931
chr3	129305200	129337950	8	27750	1.10112359550562
chr3	133304700	133314700	8	6275	1.33333333333333
chr3	133949900	133971325	8	14325	1.28846153846154
chr3	135903275	135917300	8	9050	1.07906976744186
chr3	191046150	191063425	8	12475	0.828947368421053
chr4	1160500	1173075	8	9750	1.12307692307692
chr4	41201400	41219550	8	13950	1.03921568627451
chr4	54402200	54414400	8	9650	1.13725490196078
chr4	54765300	54786675	8	12600	1.36842105263158
chr4	54853650	54859675	8	4450	0.821428571428571
chr4	152136575	152150175	8	8975	1.26785714285714
chr4	170072100	170090175	8	11175	1.2822966507177
chr5	2752700	2759000	8	4475	1.13333333333333
chr5	17247900	17259650	8	9050	0.88695652173913
chr5	40790075	40800250	8	6675	1.13131313131313
chr5	43301700	43315125	8	10800	0.533333333333333
chr5	52616400	52634150	8	11550	0.934673366834171
chr5	60594025	60605075	8	9775	0.588235294117647
chr5	114858350	114879225	8	19525	0.72
chr5	118689500	118707150	8	11350	0.949152542372881
chr5	119938775	119953075	8	11150	0.978260869565217
chr5	148579850	148597925	8	10625	1.20689655172414
chr6	3721875	3753725	8	23475	0.881720430107527
chr6	4016250	4024675	8	5150	1.30952380952381
chr6	12289475	12298150	8	6375	1.32307692307692
chr6	31695000	31709750	8	10900	0.69364161849711
chr6	42008800	42022225	8	10625	0.896551724137931
chr6	144281625	144294800	8	8650	1.1044776119403
chr6	163838675	163863175	8	17450	0.994413407821229
chr7	8248375	8257200	8	6400	0.708333333333333
chr7	25882550	25898000	8	13525	0.47887323943662
chr7	44669750	44681625	8	8425	0.680851063829787
chr7	79772300	79787575	8	11525	1.09090909090909
chr7	95215875	95227050	8	9175	0.738461538461539
chr7	120627525	120643550	8	12625	0.944444444444444
chr7	134614875	134634600	8	13625	1.39189189189189
chr8	18694250	18713325	8	14650	1.26530612244898
chr8	18982950	18994500	8	7750	1.17857142857143
chr8	28557350	28571350	8	8275	1.27083333333333
chr8	67572300	67583375	8	8375	0.991596638655462
chr8	121044800	121054625	8	6900	0.879432624113475
chr8	128805950	128815325	8	6825	0.904761904761905
chr8	132915125	132937750	8	15250	0.993939393939394
chr8	145741975	145755575	8	9325	1.00917431192661
chr8	146010800	146028200	8	11875	1.34177215189873
chr9	35507525	35528050	8	15900	1.15
chr9	37616925	37625600	8	7225	1.23809523809524
chr9	117959900	117976700	8	13675	0.912280701754386
chr9	131643000	131658100	8	9450	1.19626168224299
chr9	136920100	136934700	8	11200	1.1900826446281
chrX	17570200	17586525	8	9700	1.36551724137931
chrX	45203100	45213275	8	7625	0.75
chrX	133676400	133687000	8	7400	1.26495726495726
chr1	2241750	2255000	7	10375	0.782608695652174
chr1	9349350	9366550	7	12325	0.555555555555556
chr1	19528000	19540125	7	9300	1.02702702702703
chr1	19969325	19981150	7	8175	0.758620689655172
chr1	24018950	24029175	7	9100	0.416666666666667
chr1	24341250	24349800	7	6925	1.04347826086957
chr1	29070375	29084100	7	9625	1
chr1	29445525	29452175	7	4700	0.862745098039216
chr1	32033350	32050350	7	13100	0.944444444444444
chr1	32159600	32184025	7	17925	0.752212389380531
chr1	33164200	33172700	7	6750	0.621359223300971
chr1	39320375	39331125	7	8850	0.924528301886792
chr1	39568025	39584425	7	13250	0.785714285714286
chr1	52125350	52133050	7	5625	0.943396226415094
chr1	55668850	55683700	7	11825	0.806451612903226
chr1	85718625	85726775	7	6500	0.489208633093525
chr1	87166850	87181350	7	11400	0.648648648648649
chr1	110452275	110478275	7	20250	1
chr1	120498475	120511075	7	10925	0.645161290322581
chr1	145001925	145018650	7	11475	0.932038834951456
chr1	145258175	145265400	7	5975	0.473684210526316
chr1	145469250	145481450	7	9800	0.818181818181818
chr1	155929700	155955350	7	20175	0.816568047337278
chr1	165820225	165828900	7	6700	0.735849056603774
chr1	167715425	167726950	7	7425	1.05691056910569
chr1	198081825	198097900	7	12100	0.602836879432624
chr1	201416725	201437250	7	17650	0.37956204379562
chr1	224819100	224826375	7	5250	0.692307692307692
chr1	227125775	227135150	7	6675	0.8
chr1	244996350	245004900	7	6275	0.765625
chr10	13746250	13762075	7	12850	0.942528735632184
chr10	30724075	30735550	7	9200	0.968421052631579
chr10	51564650	51583000	7	16625	0.415384615384615
chr10	52748700	52763200	7	10775	0.727272727272727
chr10	60287900	60292475	7	2950	0.928571428571429
chr10	65014925	65026325	7	9600	0.586466165413534
chr10	70845525	70853100	7	5750	0.842105263157895
chr10	71085825	71100750	7	11975	0.716417910447761
chr10	82211550	82238425	7	24000	0.642857142857143
chr10	89297750	89312750	7	11700	0.696
chr10	90746950	90762225	7	11525	0.638297872340426
chr10	95191100	95206475	7	13250	0.453038674033149
chr10	95213850	95241000	7	24200	0.397790055248619
chr10	98338375	98349550	7	8675	1.125
chr10	104942475	104958175	7	10250	0.977777777777778
chr10	104985450	104993225	7	6275	0.581818181818182
chr10	116579000	116591850	7	9600	0.858638743455497
chr10	134132275	134147175	7	11400	0.634730538922156
chr11	27738275	27744900	7	4425	0.938271604938272
chr11	29338550	29343975	7	4025	0.631578947368421
chr11	86444175	86461600	7	15500	0.240786240786241
chr11	95641775	95650750	7	6650	1
chr11	110579975	110588250	7	6575	0.666666666666667
chr12	1882950	1891650	7	7475	0.714285714285714
chr12	16757825	16766575	7	7275	0.5
chr12	26422500	26431550	7	6275	1.0952380952381
chr12	29106650	29116600	7	7675	0.6625
chr12	48192475	48223625	7	29275	0.322834645669291
chr12	49481950	49488950	7	4875	1.04761904761905
chr12	50397325	50401300	7	3150	0.666666666666667
chr12	50491825	50508550	7	13825	0.671641791044776
chr12	53885875	53902875	7	13650	0.474747474747475
chr12	64322825	64333075	7	7500	1.05691056910569
chr12	68656825	68664050	7	5775	0.695652173913043
chr12	80275200	80283750	7	7200	0.287769784172662
chr12	88805150	88815375	7	7625	0.944444444444444
chr12	91565100	91578250	7	10850	0.837209302325581
chr12	92995875	93002800	7	6025	0.470588235294118
chr12	93766875	93777200	7	6750	1.12574850299401
chr12	96809625	96823050	7	9750	0.779661016949153
chr13	29048650	29052725	7	3400	0.5
chr13	36527350	36540500	7	9925	1.08108108108108
chr13	42030850	42042000	7	8850	0.672566371681416
chr13	42264575	42283900	7	13700	0.933920704845815
chr13	80610825	80616825	7	4900	0.618181818181818
chr13	83788425	83798275	7	7950	0.933333333333333
chr13	103351625	103363275	7	8475	0.616915422885572
chr13	114551150	114568125	7	11475	0.823529411764706
chr14	35800850	35813525	7	8050	1.01818181818182
chr14	77413050	77429300	7	12400	0.926315789473684
chr14	104001250	104031525	7	20500	0.742081447963801
chr15	40169025	40181375	7	8925	0.832214765100671
chr15	49782300	49789700	7	6450	0.4375
chr15	57505725	57521450	7	12250	1.05035971223022
chr15	63333650	63350300	7	14150	1.09090909090909
chr15	66909425	66916850	7	5875	0.514285714285714
chr15	67793675	67805925	7	9550	1.12280701754386
chr15	69081475	69091425	7	8375	0.742857142857143
chr15	74272450	74294550	7	19900	0.388059701492537
chr15	74297875	74306650	7	7875	0.294117647058824
chr16	4364025	4379575	7	11075	0.816666666666667
chr16	10260200	10265500	7	4125	1.08108108108108
chr16	14591675	14606225	7	9700	1
chr16	21609675	21625525	7	12250	0.769230769230769
chr16	67425325	67433825	7	6100	0.864
chr16	88829825	88852425	7	18600	0.825396825396825
chr16	89983650	89993225	7	8225	0.936170212765957
chr17	7739250	7749250	7	7775	0.933333333333333
chr17	39105850	39115975	7	7275	0.842105263157895
chr17	45341700	45358850	7	12750	0.837370242214533
chr17	54248725	54254825	7	4875	0.582278481012658
chr17	57860000	57869675	7	7775	1.04
chr17	60896250	60905725	7	6925	0.807017543859649
chr17	70382000	70390875	7	6375	0.977777777777778
chr17	77996700	78012100	7	13150	0.930232558139535
chr18	12309300	12321975	7	10825	0.35016835016835
chr18	42168550	42183325	7	10375	1.11392405063291
chr18	66093475	66099525	7	4950	0.418604651162791
chr19	2180850	2190050	7	7625	0.469135802469136
chr19	4864625	4871275	7	4150	1.04225352112676
chr19	6735250	6746575	7	8950	0.837837837837838
chr19	30195400	30207600	7	8575	0.954128440366973
chr19	34662250	34681275	7	12575	1.05923344947735
chr19	41219800	41231625	7	9625	0.37719298245614
chr19	42363075	42374925	7	9400	1.02564102564103
chr19	49133325	49142300	7	6625	0.84
chr19	59064200	59075225	7	8375	1
chr2	11882150	11895100	7	10425	1
chr2	63010650	63019650	7	6500	0.717948717948718
chr2	63885375	63896350	7	8500	0.631578947368421
chr2	74153150	74167675	7	10925	0.975609756097561
chr2	74206200	74215875	7	6950	0.928571428571429
chr2	74226925	74235200	7	7225	0.666666666666667
chr2	97192550	97207950	7	12125	0.552238805970149
chr2	109231875	109238725	7	5050	1.01204819277108
chr2	145226450	145242875	7	12025	0.596078431372549
chr2	177352875	177361775	7	6925	1.10769230769231
chr2	183230675	183238475	7	6900	0.666666666666667
chr2	192086650	192099950	7	9000	1.075
chr2	202121975	202129875	7	6575	0.555555555555556
chr2	204538225	204557100	7	13100	1.10204081632653
chr2	204661750	204681100	7	13150	1.11594202898551
chr2	216459175	216468425	7	6600	0.945454545454545
chr2	218329350	218336900	7	6075	1.08333333333333
chr2	224794250	224808800	7	10875	1.10843373493976
chr2	231576625	231588550	7	8350	1.109375
chr2	235149400	235161675	7	9150	0.912087912087912
chr2	238595325	238617000	7	16500	0.572519083969466
chr2	242247325	242265050	7	14725	0.522968197879859
chr20	2110450	2123100	7	9975	0.727272727272727
chr20	2794575	2803150	7	7350	0.620689655172414
chr20	3899150	3917025	7	13450	1.02890173410405
chr20	33110025	33119925	7	7325	1.06122448979592
chr20	36612525	36623375	7	7900	0.96969696969697
chr20	56279650	56294400	7	11750	0.617283950617284
chr21	27301350	27311900	7	7100	1.06122448979592
chr21	30553700	30569900	7	13275	0.755555555555556
chr21	36875375	36885175	7	7550	0.925925925925926
chr22	28307600	28317275	7	7750	0.734375
chr22	28504825	28517500	7	8925	0.952380952380952
chr22	38198000	38205550	7	5825	0.746268656716418
chr22	43069750	43088125	7	13675	1.1048951048951
chr22	50730050	50748425	7	14875	0.840336134453782
chr3	11670375	11686075	7	12450	0.604361370716511
chr3	27394600	27402350	7	5075	0.928571428571429
chr3	49054350	49067500	7	10300	0.888888888888889
chr3	81565150	81569325	7	2950	1.04
chr3	100427350	100439525	7	8325	0.909090909090909
chr3	113435000	113441575	7	5775	0.434782608695652
chr3	127792225	127804200	7	8375	0.860927152317881
chr3	141118050	141135475	7	16050	0.235294117647059
chr3	145841650	145852950	7	9950	0.391752577319588
chr3	145870000	145885450	7	12200	0.551724137931034
chr3	149177225	149192750	7	11600	1.06172839506173
chr3	150454925	150467775	7	8725	0.990654205607477
chr3	171518575	171534775	7	11350	0.955555555555556
chr3	186998625	187014475	7	11375	0.87719298245614
chr3	187452225	187460950	7	7800	0.424242424242424
chr3	187868775	187877600	7	6550	0.709090909090909
chr4	16893500	16901275	7	6750	0.744186046511628
chr4	33087050	33094225	7	5625	1.12
chr4	38142800	38157625	7	10425	0.919540229885057
chr4	39610250	39626700	7	12850	0.626086956521739
chr4	74760250	74764750	7	3425	0.923076923076923
chr4	75399875	75412175	7	7850	0.989795918367347
chr4	77108100	77136475	7	23075	1.06508875739645
chr4	86882950	86893675	7	8100	0.666666666666667
chr4	100233475	100239375	7	4000	1.0952380952381
chr4	106627825	106637275	7	6175	1.0188679245283
chr4	119660200	119668225	7	5575	1
chr4	120667475	120672250	7	4125	0.432432432432432
chr4	122586025	122600800	7	11850	1.02702702702703
chr4	153268425	153286300	7	12375	0.846153846153846
chr4	177758175	177763450	7	3750	0.712328767123288
chr5	14404750	14421050	7	14250	0.373056994818653
chr5	32531175	32535575	7	3600	1.04347826086957
chr5	35851025	35862775	7	10500	0.4
chr5	38546300	38556225	7	8275	0.903225806451613
chr5	40676150	40690900	7	12675	0.350877192982456
chr5	53810200	53826050	7	13475	0.393782383419689
chr5	97788900	97796950	7	6250	0.738461538461539
chr5	142430300	142447425	7	16175	0.171428571428571
chr5	148675350	148682350	7	4300	1.04615384615385
chr5	151038300	151067875	7	26775	0.226415094339623
chr5	159843650	159852200	7	5900	0.952380952380952
chr5	172735625	172757400	7	17225	1.08695652173913
chr6	15253925	15270375	7	13825	0.471337579617834
chr6	27857575	27864250	7	4625	1.06382978723404
chr6	34205625	34218200	7	10350	0.48936170212766
chr6	36883800	36901950	7	11725	0.994285714285714
chr6	57121450	57133325	7	9300	0.633333333333333
chr6	64512750	64518700	7	5500	0.411764705882353
chr6	109691525	109696125	7	4050	0.434782608695652
chr6	111977600	111990175	7	9600	0.714285714285714
chr6	167027900	167043750	7	11500	0.728888888888889
chr7	1491775	1503925	7	9325	1.06666666666667
chr7	5716675	5744225	7	20750	0.974358974358974
chr7	17340050	17349775	7	8900	0.689655172413793
chr7	41739675	41749875	7	7500	0.906976744186046
chr7	100484900	100495250	7	8525	0.432432432432432
chr7	100879800	100889475	7	6275	1.05263157894737
chr7	115864000	115874025	7	8700	0.537313432835821
chr7	116071975	116090800	7	14425	0.924731182795699
chr7	130779675	130797350	7	12475	1.03589743589744
chr7	142115400	142118900	7	2875	0.48
chr7	150939975	150950575	7	9050	0.385964912280702
chr8	17101550	17114700	7	8550	0.763819095477387
chr8	18935950	18945400	7	6825	0.866666666666667
chr8	27490775	27505475	7	12875	0.626865671641791
chr8	29196725	29211875	7	11650	0.916256157635468
chr8	41008425	41019925	7	8825	0.943396226415094
chr8	80231550	80242075	7	8425	1.07692307692308
chr8	80267550	80278350	7	6875	1.10891089108911
chr8	99334000	99354000	7	15825	0.814814814814815
chr9	16714225	16732700	7	14950	0.955223880597015
chr9	90112025	90121125	7	6575	0.867256637168142
chr9	95522000	95529975	7	5275	0.918518518518519
chr9	111226000	111242325	7	12400	0.842105263157895
chr9	112663325	112677825	7	11375	0.836734693877551
chr9	127040600	127072800	7	25900	0.642857142857143
chr9	134268350	134287750	7	15925	0.91566265060241
chr9	135988050	136003275	7	13325	0.736842105263158
chr9	140091975	140101875	7	7375	0.785714285714286
chrX	41189250	41200975	7	8350	0.898876404494382
chrX	102932200	102940325	7	6700	0.901408450704225
chr1	873925	880300	6	5050	0.68
chr1	2196675	2215200	6	14225	0.8
chr1	8464775	8482725	6	14850	0.359322033898305
chr1	16118375	16129650	6	9275	0.689655172413793
chr1	16465250	16484125	6	14325	0.747967479674797
chr1	17336250	17343250	6	5475	0.557377049180328
chr1	19635350	19644425	6	7150	0.644067796610169
chr1	22388775	22394525	6	5075	0.253968253968254
chr1	23489750	23498575	6	6125	0.714285714285714
chr1	23520275	23525775	6	4550	0.695652173913043
chr1	26125850	26134650	6	7275	0.761904761904762
chr1	26341750	26351725	6	8225	0.666666666666667
chr1	27017375	27034700	6	13350	0.651162790697674
chr1	31378600	31384325	6	4100	0.709677419354839
chr1	31454200	31465400	6	8275	0.577777777777778
chr1	32643800	32653175	6	6475	0.723404255319149
chr1	33893225	33902350	6	7550	0.608
chr1	35644775	35659650	6	11100	0.571428571428571
chr1	36709675	36721625	6	9300	0.705882352941177
chr1	38460625	38471925	6	9500	0.645833333333333
chr1	40704225	40709600	6	4000	0.466666666666667
chr1	54196950	54207300	6	8950	0.43010752688172
chr1	55929075	55942925	6	9450	0.65979381443299
chr1	56180675	56193450	6	10225	0.514492753623188
chr1	66954250	66960050	6	5100	0.648648648648649
chr1	68685625	68699250	6	8650	0.804878048780488
chr1	79152975	79158575	6	4750	0.742857142857143
chr1	85737475	85746975	6	6625	0.703296703296703
chr1	89445050	89460075	6	10425	0.581673306772908
chr1	91385050	91389975	6	3975	0.53968253968254
chr1	92336600	92350875	6	9775	0.813688212927757
chr1	102202350	102206400	6	3275	0.461538461538462
chr1	107680700	107686825	6	4600	0.774193548387097
chr1	117037300	117041825	6	3900	0.36
chr1	150975275	150986525	6	10000	0.451612903225806
chr1	154932750	154946250	6	11575	0.446153846153846
chr1	155162175	155167600	6	4325	0.464646464646465
chr1	163132100	163145450	6	10700	0.782608695652174
chr1	178995925	179008850	6	10725	0.666666666666667
chr1	183642750	183647075	6	3450	0.7
chr1	184660500	184664725	6	3100	0.761904761904762
chr1	198134750	198149875	6	12850	0.306451612903226
chr1	200369225	200381025	6	9625	0.73469387755102
chr1	203164675	203175050	6	9775	0.274509803921569
chr1	207178125	207182850	6	3475	0.666666666666667
chr1	214588925	214604050	6	12525	0.751592356687898
chr1	222986925	222994975	6	6125	0.694444444444444
chr1	240558625	240568250	6	7525	0.714285714285714
chr1	240771975	240777375	6	4075	0.720930232558139
chr10	15581400	15585150	6	2875	0.577777777777778
chr10	28881100	28885000	6	3200	0.472727272727273
chr10	31631250	31638550	6	5925	0.590909090909091
chr10	31641450	31649625	6	6925	0.413223140495868
chr10	61320300	61324100	6	3225	0.444444444444444
chr10	71620750	71630175	6	7825	0.649122807017544
chr10	71917075	71931925	6	12550	0.75
chr10	88711750	88732025	6	14775	0.758620689655172
chr10	89906700	89919225	6	9450	0.688172043010753
chr10	104000100	104009300	6	6825	0.608695652173913
chr10	119197650	119203375	6	4875	0.540540540540541
chr10	121652625	121659650	6	5625	0.580645161290323
chr10	124219125	124236400	6	13875	0.693877551020408
chr10	124609900	124626900	6	12700	0.661157024793388
chr11	306825	318100	6	8925	0.64327485380117
chr11	2399900	2412900	6	11725	0.565217391304348
chr11	10181475	10185550	6	3375	0.608695652173913
chr11	27714525	27725175	6	8450	0.666666666666667
chr11	35504800	35510625	6	5075	0.769230769230769
chr11	62272425	62277775	6	4250	0.521739130434783
chr11	64628775	64648700	6	16100	0.431718061674009
chr11	65148300	65160575	6	11275	0.745098039215686
chr11	68604725	68613275	6	6475	0.639175257731959
chr11	78020625	78026050	6	4600	0.315789473684211
chr11	86184875	86198550	6	10100	0.732510288065844
chr11	94567875	94573700	6	4850	0.488888888888889
chr11	94873800	94885375	6	8725	0.604878048780488
chr11	118777475	118801650	6	20825	0.776699029126214
chr11	119231500	119243125	6	9225	0.64
chr11	120208375	120218900	6	8800	0.473684210526316
chr11	122576500	122583500	6	6275	0.333333333333333
chr11	128583675	128591725	6	6075	0.652173913043478
chr12	1577900	1585625	6	7125	0.168067226890756
chr12	7033200	7048575	6	12750	0.58128078817734
chr12	13244850	13257600	6	11050	0.260869565217391
chr12	14567475	14572425	6	4325	0.695652173913043
chr12	15708775	15717575	6	7100	0.657142857142857
chr12	46365325	46372100	6	6225	0.203389830508475
chr12	49408200	49413925	6	4450	0.659574468085106
chr12	50134650	50148675	6	11250	0.700729927007299
chr12	50604525	50613800	6	7900	0.301369863013699
chr12	54621150	54627450	6	5700	0.482758620689655
chr12	57605275	57613900	6	7775	0.134453781512605
chr12	63253375	63261825	6	6625	0.633802816901408
chr12	66340250	66352800	6	11300	0.313725490196078
chr12	72663825	72668650	6	3275	0.692307692307692
chr12	76980875	76986200	6	4900	0.588235294117647
chr12	78332125	78342175	6	8425	0.516666666666667
chr12	78426350	78434250	6	7175	0.666666666666667
chr12	93317225	93324850	6	5975	0.782608695652174
chr12	109547925	109556650	6	7775	0.5
chr12	125019175	125040075	6	14750	0.761904761904762
chr12	125246525	125252050	6	4575	0.8
chr13	27069000	27078300	6	7375	0.645161290322581
chr13	38058250	38069900	6	8225	0.655737704918033
chr13	40460650	40469525	6	6825	0.658385093167702
chr13	103519625	103526275	6	4875	0.75
chr14	21523600	21532500	6	6425	0.613636363636364
chr14	24700025	24713275	6	9725	0.818897637795276
chr14	45427350	45438300	6	8200	0.695652173913043
chr14	51238700	51246100	6	6175	0.657534246575342
chr14	51793525	51804675	6	8225	0.601503759398496
chr14	61107675	61117800	6	8750	0.447761194029851
chr14	64853825	64859450	6	3975	0.555555555555556
chr14	65720650	65728300	6	5075	0.717948717948718
chr14	70342750	70349275	6	5050	0.634615384615385
chr14	72048750	72062675	6	11500	0.470588235294118
chr14	75760075	75769050	6	7000	0.457627118644068
chr15	40073950	40085700	6	8450	0.69
chr15	49527250	49536225	6	8175	0.6
chr15	50144525	50158400	6	12075	0.417391304347826
chr15	52544375	52550525	6	5175	0.347826086956522
chr15	55694100	55699900	6	4675	0.666666666666667
chr15	57274825	57282225	6	5250	0.541353383458647
chr15	58760300	58770225	6	8125	0.637362637362637
chr15	63886600	63894575	6	6575	0.56
chr15	67531250	67536950	6	4500	0.636363636363636
chr15	70380375	70394600	6	10850	0.798245614035088
chr15	74242175	74252425	6	8550	0.513274336283186
chr15	74328575	74337250	6	6225	0.769230769230769
chr15	79193900	79203575	6	7675	0.648648648648649
chr15	84511450	84519850	6	7675	0.540540540540541
chr16	2171600	2180325	6	6750	0.75
chr16	9183750	9208650	6	22300	0.745098039215686
chr16	17559975	17568550	6	6500	0.654545454545455
chr16	19123425	19134025	6	9100	0.329896907216495
chr16	28543025	28551275	6	7225	0.323529411764706
chr16	53085800	53093125	6	5700	0.555555555555556
chr16	56639350	56652625	6	11300	0.73972602739726
chr16	57220975	57232900	6	9825	0.682352941176471
chr16	67087400	67092150	6	4150	0.5
chr16	67273700	67284975	6	9725	0.808510638297872
chr16	70461475	70474025	6	9250	0.596491228070175
chr16	70714150	70741700	6	24100	0.273556231003039
chr16	89623375	89633075	6	8075	0.666666666666667
chr17	1458675	1466750	6	6100	0.666666666666667
chr17	3788575	3800275	6	10375	0.733333333333333
chr17	7117075	7127775	6	8525	0.496124031007752
chr17	8023350	8030900	6	6450	0.521739130434783
chr17	10015300	10023750	6	6450	0.435374149659864
chr17	16102225	16107175	6	3575	0.705882352941177
chr17	27068675	27078000	6	6800	0.778523489932886
chr17	37024000	37060525	6	27600	0.72936660268714
chr17	37349775	37359350	6	7350	0.821428571428571
chr17	40664050	40679825	6	14525	0.222222222222222
chr17	47073075	47079300	6	4400	0.704225352112676
chr17	48333750	48351975	6	15000	0.447300771208226
chr17	54669600	54675900	6	4475	0.731707317073171
chr17	58460625	58468850	6	6400	0.666666666666667
chr17	62772675	62778150	6	4475	0.458333333333333
chr17	67041975	67050500	6	8050	0.166666666666667
chr17	79386175	79405075	6	12775	0.820809248554913
chr17	80353800	80358900	6	4200	0.375
chr17	81136800	81152675	6	13550	0.40650406504065
chr18	9138000	9149350	6	10300	0.604651162790698
chr18	18629350	18635950	6	5775	0.636363636363636
chr18	46443175	46476175	6	30925	0.265486725663717
chr18	53063650	53074100	6	9375	0.683544303797468
chr18	56655825	56667000	6	8375	0.580246913580247
chr19	1839725	1849175	6	6300	0.63905325443787
chr19	4966550	4980425	6	11100	0.666666666666667
chr19	5619000	5634100	6	11225	0.587837837837838
chr19	35625625	35632750	6	5875	0.512820512820513
chr19	46282250	46288850	6	6050	0.162162162162162
chr19	46911100	46920600	6	6550	0.8
chr19	55622650	55630650	6	5975	0.819047619047619
chr2	19553675	19563900	6	8200	0.729166666666667
chr2	45232925	45242100	6	7450	0.782608695652174
chr2	45403500	45412450	6	7350	0.448275862068966
chr2	46764300	46777975	6	11400	0.772727272727273
chr2	64011875	64020700	6	7450	0.63013698630137
chr2	64066825	64083600	6	13875	0.782608695652174
chr2	74599575	74619900	6	15325	0.816326530612245
chr2	86288550	86300925	6	9275	0.761290322580645
chr2	109250000	109259450	6	7775	0.305882352941176
chr2	109779375	109791900	6	10225	0.567307692307692
chr2	121687325	121700025	6	10525	0.710526315789474
chr2	146350300	146358450	6	6000	0.8
chr2	159988075	159997150	6	7750	0.298136645962733
chr2	197022725	197034700	6	9025	0.766355140186916
chr2	216228650	216235600	6	5175	0.745762711864407
chr2	220545400	220556300	6	8975	0.623376623376623
chr2	242497450	242503425	6	4475	0.711538461538462
chr20	8128775	8138200	6	8100	0.56
chr20	25213500	25220700	6	6175	0.736842105263158
chr20	43200000	43216775	6	14200	0.712328767123288
chr20	46081275	46084625	6	2925	0.32258064516129
chr20	48835500	48844575	6	6950	0.493150684931507
chr20	52194000	52208075	6	13200	0.327044025157233
chr21	16370400	16380675	6	7650	0.666666666666667
chr21	16422475	16435725	6	12800	0.0845070422535211
chr21	17904375	17912350	6	6750	0.64
chr21	35444800	35456275	6	9775	0.454148471615721
chr21	38821550	38836825	6	14050	0.159090909090909
chr22	19861300	19872250	6	8350	0.606451612903226
chr22	29701950	29711525	6	7625	0.436974789915966
chr3	12330875	12337550	6	5525	0.744186046511628
chr3	14451000	14457825	6	5200	0.618181818181818
chr3	15671225	15681200	6	8600	0.370860927152318
chr3	27491000	27499350	6	6050	0.673267326732673
chr3	29223075	29229850	6	5675	0.620689655172414
chr3	46021875	46036475	6	10775	0.466216216216216
chr3	46150075	46158500	6	6925	0.583333333333333
chr3	48464125	48477875	6	10475	0.619565217391304
chr3	48592575	48604225	6	9775	0.439024390243902
chr3	64242750	64254500	6	8675	0.811594202898551
chr3	73115625	73123025	6	5200	0.777777777777778
chr3	88079275	88084100	6	3500	0.755555555555556
chr3	100781825	100789625	6	6200	0.676470588235294
chr3	108205000	108209675	6	3750	0.453333333333333
chr3	112452850	112461175	6	6000	0.721804511278195
chr3	124591825	124606900	6	11650	0.769230769230769
chr3	129199400	129210650	6	8400	0.806451612903226
chr3	134042725	134060675	6	16125	0.437158469945355
chr3	134513650	134518675	6	4375	0.289473684210526
chr3	171486050	171490725	6	3850	0.317460317460317
chr3	177240550	177249400	6	6950	0.651685393258427
chr4	2795425	2815550	6	16250	0.535211267605634
chr4	5748200	5762350	6	10650	0.682119205298013
chr4	15650025	15662150	6	9975	0.518518518518518
chr4	26567400	26573200	6	4375	0.738095238095238
chr4	71996350	71999450	6	2400	0.64
chr4	86849150	86854625	6	4500	0.490566037735849
chr4	88923250	88934700	6	9275	0.489795918367347
chr4	120646650	120658700	6	9550	0.469879518072289
chr4	122605450	122616850	6	10150	0.198757763975155
chr4	123581775	123590925	6	7625	0.602739726027397
chr4	129195800	129207650	6	9700	0.46875
chr4	152113750	152129500	6	12375	0.8
chr4	153106550	153110250	6	3100	0.413793103448276
chr4	175499125	175502800	6	3100	0.466666666666667
chr5	1789550	1803700	6	10925	0.593406593406593
chr5	34682750	34696725	6	9850	0.780487804878049
chr5	34734475	34745025	6	7725	0.666666666666667
chr5	39516925	39526550	6	7850	0.545454545454545
chr5	41412750	41419625	6	6225	0.25
chr5	73110475	73123625	6	9025	0.779069767441861
chr5	82344400	82347050	6	1950	0.733333333333333
chr5	102112600	102118850	6	5425	0.731707317073171
chr5	138606700	138613375	6	6000	0.25
chr5	141692275	141709000	6	15175	0.680412371134021
chr5	142687975	142699625	6	10325	0.684210526315789
chr5	142725525	142736225	6	9625	0.338028169014085
chr5	142766200	142781975	6	14625	0.294117647058824
chr5	149590425	149597800	6	6150	0.695652173913043
chr5	150155575	150173300	6	16125	0.658823529411765
chr5	172895625	172907625	6	9325	0.638743455497382
chr5	176736375	176740300	6	3525	0.25531914893617
chr5	179243475	179256475	6	10475	0.481927710843373
chr6	2630400	2635700	6	4250	0.724137931034483
chr6	2957075	2963425	6	5250	0.319148936170213
chr6	5536650	5542850	6	4900	0.727272727272727
chr6	27635100	27639750	6	3950	0.305084745762712
chr6	30644775	30659700	6	11650	0.481675392670157
chr6	31363825	31376625	6	9425	0.775757575757576
chr6	32073500	32084325	6	10025	0.238095238095238
chr6	33164850	33177525	6	10300	0.794117647058823
chr6	33214700	33221375	6	5525	0.818181818181818
chr6	34878825	34887950	6	6725	0.654205607476635
chr6	35686550	35701400	6	11475	0.715447154471545
chr6	37952050	37963200	6	8525	0.791666666666667
chr6	42979150	42992125	6	8550	0.742574257425743
chr6	52280075	52291075	6	9175	0.355932203389831
chr6	56812875	56828050	6	13500	0.251612903225806
chr6	82600125	82607950	6	6200	0.672566371681416
chr6	84137975	84142375	6	3000	0.754716981132076
chr6	114015050	114020125	6	4350	0.8
chr6	129991850	130008875	6	14225	0.548523206751055
chr6	134075875	134087675	6	10175	0.604166666666667
chr6	134741050	134746350	6	4450	0.276923076923077
chr6	141166325	141180100	6	11250	0.689655172413793
chr6	144007750	144024725	6	13925	0.685714285714286
chr6	144899625	144910675	6	8500	0.789473684210526
chr6	148662050	148668225	6	4475	0.782608695652174
chr6	153297775	153304150	6	5750	0.274509803921569
chr6	163908075	163913125	6	4225	0.488888888888889
chr7	6285300	6303425	6	17025	0.144329896907216
chr7	19143950	19156550	6	10800	0.336283185840708
chr7	22756625	22771325	6	11800	0.797202797202797
chr7	27981125	27987875	6	5775	0.415841584158416
chr7	28445150	28451675	6	4950	0.5625
chr7	34193200	34200575	6	6800	0.636363636363636
chr7	41950450	41962600	6	9500	0.75
chr7	55085525	55102900	6	13825	0.822085889570552
chr7	75543300	75551450	6	6375	0.485981308411215
chr7	80348600	80355925	6	6450	0.214285714285714
chr7	128466925	128477225	6	9100	0.555555555555556
chr7	129911675	129922050	6	9550	0.37037037037037
chr7	134132625	134148000	6	10300	0.741176470588235
chr7	135425300	135434475	6	8175	0.307692307692308
chr7	137555375	137571500	6	13100	0.659649122807018
chr7	140303950	140311625	6	7050	0.313253012048193
chr8	18865650	18879400	6	11075	0.510416666666667
chr8	20118900	20127100	6	7175	0.8
chr8	21775700	21784400	6	6025	0.765957446808511
chr8	41163300	41168825	6	4275	0.506329113924051
chr8	54788925	54799550	6	8300	0.592105263157895
chr8	58841575	58849700	6	5800	0.682170542635659
chr8	79700925	79707050	6	5600	0.36
chr8	93017625	93034050	6	13600	0.543589743589744
chr8	128217375	128223550	6	4800	0.794871794871795
chr8	131210675	131221625	6	8925	0.593406593406593
chr8	141928725	141935925	6	4900	0.814159292035398
chr9	16701025	16710175	6	6825	0.790322580645161
chr9	21545350	21557675	6	9900	0.689655172413793
chr9	21986450	21994325	6	7200	0.24
chr9	34588150	34594750	6	5775	0.296296296296296
chr9	35108525	35118100	6	8075	0.517647058823529
chr9	74370575	74385500	6	12300	0.608695652173913
chr9	74966000	74978550	6	11600	0.342857142857143
chr9	95888550	95898650	6	7850	0.701754385964912
chr9	111796250	111801200	6	3850	0.529411764705882
chr9	116646900	116651200	6	3625	0.434782608695652
chr9	118154025	118164275	6	7500	0.683544303797468
chr9	118351575	118364275	6	11025	0.5
chr9	118952400	118961150	6	6450	0.805194805194805
chr9	119447525	119457400	6	7575	0.553191489361702
chr9	120465150	120470800	6	5100	0.476190476190476
chr9	123654600	123657650	6	2575	0.428571428571429
chr9	130851600	130864975	6	10325	0.721153846153846
chr9	130964075	130967650	6	2875	0.466666666666667
chr9	132385650	132395350	6	7900	0.755555555555556
chr9	132455950	132467350	6	9575	0.756756756756757
chr9	137034575	137041150	6	5425	0.425925925925926
chrX	24442425	24446350	6	3300	0.5
chrX	135272850	135298400	6	24050	0.181818181818182
chr1	1706175	1716400	5	8500	0.330275229357798
chr1	8192725	8198950	5	5925	0.4
chr1	9221625	9227200	5	4925	0.21978021978022
chr1	12037400	12044625	5	5400	0.475409836065574
chr1	13910150	13914875	5	3900	0.371428571428571
chr1	16209150	16214300	5	4200	0.440366972477064
chr1	16513975	16517575	5	3000	0.518518518518518
chr1	26216275	26220550	5	3925	0.20253164556962
chr1	31524450	31528750	5	3625	0.482758620689655
chr1	33790850	33816925	5	23725	0.533333333333333
chr1	45267125	45281800	5	13750	0.0975609756097561
chr1	52389575	52393550	5	3500	0.193548387096774
chr1	59279750	59285825	5	4975	0.457831325301205
chr1	78957050	78963425	5	5475	0.257142857142857
chr1	87594375	87602600	5	7725	0.25
chr1	92115425	92119400	5	3575	0.226415094339623
chr1	94304650	94311875	5	5950	0.485714285714286
chr1	103571550	103575425	5	3300	0.314285714285714
chr1	106025575	106028675	5	2725	0.260869565217391
chr1	119524225	119529750	5	4375	0.52112676056338
chr1	119674425	119685575	5	9125	0.468085106382979
chr1	145210425	145214275	5	3300	0.454545454545455
chr1	151027800	151036400	5	7550	0.431034482758621
chr1	155175775	155182225	5	5300	0.428571428571429
chr1	156861825	156874550	5	12125	0.073394495412844
chr1	161988300	161994925	5	6025	0.246153846153846
chr1	168450725	168455075	5	3875	0.333333333333333
chr1	180920475	180924325	5	3250	0.470588235294118
chr1	181059800	181075625	5	13675	0.303030303030303
chr1	183202100	183218875	5	15625	0.213333333333333
chr1	203289825	203297500	5	6125	0.358208955223881
chr1	203630250	203647275	5	14950	0.363636363636364
chr1	204432125	204436625	5	4000	0.186046511627907
chr1	216634975	216638375	5	2925	0.416666666666667
chr1	218542625	218551475	5	7100	0.373333333333333
chr1	224027950	224032475	5	3875	0.48780487804878
chr1	240353850	240358175	5	3250	0.529411764705882
chr1	240468825	240479925	5	9350	0.447761194029851
chr10	3132450	3142500	5	8025	0.526315789473684
chr10	5684725	5688825	5	3475	0.377358490566038
chr10	15162375	15166375	5	3650	0.192307692307692
chr10	22904225	22920225	5	14375	0.263565891472868
chr10	22958425	22964075	5	4550	0.395061728395062
chr10	30147025	30152600	5	5100	0.125
chr10	31984100	31991225	5	6225	0.526315789473684
chr10	32092775	32098450	5	4750	0.390243902439024
chr10	32107275	32111800	5	4125	0.183908045977011
chr10	43889450	43903925	5	12575	0.351020408163265
chr10	50692475	50695025	5	2100	0.363636363636364
chr10	54243025	54249225	5	5900	0.10752688172043
chr10	60456375	60466300	5	9525	0.127659574468085
chr10	75167800	75169725	5	1550	0.363636363636364
chr10	75948875	75958525	5	8125	0.293333333333333
chr10	77265925	77270850	5	4100	0.4
chr10	91034250	91045500	5	10100	0.439716312056738
chr10	91086050	91095300	5	7425	0.403361344537815
chr10	102819200	102827725	5	7375	0.272727272727273
chr10	104209100	104216650	5	5950	0.530120481927711
chr10	113967000	113976200	5	7175	0.502024291497976
chr10	117704975	117711425	5	5775	0.263157894736842
chr10	119213650	119218600	5	4325	0.413793103448276
chr10	124244625	124260450	5	14150	0.439024390243902
chr11	6336625	6344300	5	6725	0.486486486486487
chr11	7506000	7512300	5	5525	0.230769230769231
chr11	13983800	13988350	5	3900	0.379310344827586
chr11	26964550	26974150	5	8525	0.254335260115607
chr11	35231525	35242150	5	9825	0.294117647058824
chr11	44157650	44162775	5	4625	0.285714285714286
chr11	44584800	44598475	5	11650	0.305555555555556
chr11	44960825	44971050	5	9450	0.246153846153846
chr11	48188375	48193475	5	4100	0.490566037735849
chr11	57412050	57418050	5	5350	0.151724137931034
chr11	61461525	61468900	5	6375	0.463414634146341
chr11	63635575	63642450	5	6450	0.166666666666667
chr11	66385200	66392375	5	6225	0.37037037037037
chr11	73172250	73180125	5	7225	0.269230769230769
chr11	75916925	75922325	5	4725	0.388888888888889
chr11	85957300	85963300	5	4975	0.5
chr11	86520225	86530475	5	8400	0.480874316939891
chr11	88285325	88289950	5	4075	0.210526315789474
chr11	96736000	96738400	5	2025	0.32
chr11	114171125	114194250	5	21325	0.277333333333333
chr11	121106250	121109500	5	2850	0.254545454545455
chr12	7166875	7172650	5	5150	0.177777777777778
chr12	15777825	15793500	5	14400	0.169811320754717
chr12	20588450	20593825	5	4675	0.408163265306122
chr12	25866225	25869350	5	2800	0.3
chr12	46060000	46065900	5	4950	0.444444444444444
chr12	50055375	50070175	5	12100	0.5
chr12	52537575	52547200	5	7900	0.460732984293194
chr12	53688450	53697550	5	7850	0.256410256410256
chr12	64382025	64390300	5	7225	0.436781609195402
chr12	66048000	66052750	5	3875	0.444444444444444
chr12	76418250	76423275	5	4500	0.19672131147541
chr12	80434150	80440250	5	4525	0.518518518518518
chr12	94131250	94137925	5	5975	0.311475409836066
chr12	94492275	94496600	5	3550	0.484848484848485
chr12	96589000	96596075	5	5925	0.5
chr12	104524600	104533150	5	6300	0.4375
chr12	107884925	107886600	5	1300	0.521739130434783
chr12	109591150	109599225	5	7175	0.506024096385542
chr12	125163100	125173550	5	9000	0.452054794520548
chr13	40350175	40356025	5	5075	0.25
chr13	40975475	40984850	5	7675	0.474358974358974
chr13	47904675	47909325	5	3800	0.323809523809524
chr13	50028075	50031900	5	3350	0.333333333333333
chr13	77280975	77287225	5	5550	0.301587301587302
chr13	78487075	78489975	5	2325	0.470588235294118
chr13	83950250	83953050	5	2300	0.434782608695652
chr13	98530625	98537650	5	5475	0.522727272727273
chr14	22934275	22936900	5	2150	0.5
chr14	51831700	51838775	5	6100	0.428571428571429
chr14	52463200	52470750	5	6150	0.475409836065574
chr14	52778575	52786325	5	7075	0.171875
chr14	59203125	59207425	5	3725	0.327868852459016
chr14	61679050	61690950	5	9725	0.397058823529412
chr14	68601775	68614900	5	12050	0.35036496350365
chr14	69007750	69022900	5	14150	0.243478260869565
chr14	94807850	94813475	5	4725	0.415094339622642
chr14	102341875	102345775	5	3350	0.368421052631579
chr14	105258050	105268625	5	8100	0.527777777777778
chr14	105484675	105494950	5	7675	0.524752475247525
chr15	45926500	45942675	5	14300	0.414634146341463
chr15	50186950	50199825	5	10850	0.363636363636364
chr15	57349125	57355150	5	5500	0.144
chr15	62892175	62901175	5	8050	0.179775280898876
chr15	65134500	65151925	5	14550	0.336182336182336
chr15	65358950	65365025	5	5225	0.4
chr15	77348375	77364600	5	13225	0.426229508196721
chr16	2197900	2212300	5	12850	0.202352941176471
chr16	11073575	11078825	5	4125	0.435483870967742
chr16	17451600	17465200	5	11775	0.3359375
chr16	24742175	24753050	5	10400	0.0909090909090909
chr16	50217100	50220350	5	2675	0.32258064516129
chr16	79625225	79631200	5	5375	0.32258064516129
chr17	1569575	1573875	5	3825	0.379310344827586
chr17	20931375	20944400	5	11225	0.376470588235294
chr17	29594375	29602775	5	7675	0.294117647058824
chr17	35289075	35296225	5	6150	0.5
chr17	38218325	38234725	5	13675	0.514705882352941
chr17	40062550	40076600	5	12200	0.307692307692308
chr17	40825000	40836425	5	9925	0.393939393939394
chr17	43448125	43452100	5	3475	0.28
chr17	43564650	43567550	5	2600	0.24
chr17	46984825	46993850	5	7400	0.429319371727749
chr17	47090225	47094775	5	3700	0.473684210526316
chr17	48110550	48116050	5	4750	0.323529411764706
chr17	48497700	48507675	5	7775	0.519337016574586
chr17	49024900	49034275	5	7975	0.276315789473684
chr17	64416800	64420800	5	3275	0.39344262295082
chr17	64455275	64460125	5	4275	0.36734693877551
chr17	67752950	67761300	5	6650	0.5
chr17	72743175	72747650	5	3325	0.5
chr17	79527625	79536950	5	7875	0.253968253968254
chr17	80171150	80176775	5	4825	0.5
chr18	21034100	21041450	5	5725	0.462686567164179
chr18	42593150	42597575	5	3650	0.327868852459016
chr18	48561275	48566525	5	4675	0.454545454545455
chr18	57616825	57622550	5	4925	0.521739130434783
chr18	65336175	65340700	5	3850	0.41025641025641
chr19	674950	679875	5	4175	0.472222222222222
chr19	2040650	2052750	5	10700	0.20952380952381
chr19	2626625	2630550	5	3400	0.390243902439024
chr19	4515650	4523550	5	6825	0.29126213592233
chr19	11198525	11209575	5	9075	0.519337016574586
chr19	18547400	18550850	5	2825	0.458333333333333
chr19	36640725	36644750	5	3250	0.372881355932203
chr19	40332100	40337900	5	4525	0.481481481481481
chr19	41303450	41319375	5	12300	0.34733893557423
chr19	41854875	41858475	5	3100	0.470588235294118
chr19	42719225	42727025	5	6050	0.524590163934426
chr19	47644275	47647250	5	2425	0.4
chr19	58313050	58316850	5	3200	0.416666666666667
chr2	9613650	9619025	5	4075	0.504201680672269
chr2	10110350	10117125	5	6125	0.333333333333333
chr2	19806700	19814800	5	6525	0.531645569620253
chr2	26986275	26996175	5	8525	0.484848484848485
chr2	38292575	38305525	5	12075	0.236842105263158
chr2	39454900	39457725	5	2300	0.48780487804878
chr2	46075950	46084725	5	7325	0.491978609625668
chr2	55378675	55386825	5	7550	0.139130434782609
chr2	56088025	56094500	5	5650	0.181818181818182
chr2	62965525	62972000	5	5775	0.285714285714286
chr2	85239850	85246700	5	5625	0.379310344827586
chr2	85578575	85586300	5	6125	0.40506329113924
chr2	121493850	121500100	5	5050	0.494623655913978
chr2	129145850	129149875	5	3225	0.320987654320988
chr2	129292450	129296175	5	3325	0.218181818181818
chr2	143630525	143634575	5	3250	0.470588235294118
chr2	145339300	145342800	5	2900	0.488888888888889
chr2	150595150	150602250	5	6400	0.4
chr2	151905950	151910575	5	4050	0.321428571428571
chr2	158037600	158043475	5	4900	0.303030303030303
chr2	158638325	158646950	5	6350	0.491017964071856
chr2	162940275	162951250	5	10175	0.228260869565217
chr2	169927750	169931400	5	3300	0.172413793103448
chr2	175708175	175713150	5	4475	0.276595744680851
chr2	178256400	178265850	5	7975	0.504672897196262
chr2	182912250	182915900	5	3225	0.368421052631579
chr2	189648475	189655775	5	6825	0.349206349206349
chr2	190233275	190241425	5	6475	0.471428571428571
[truncated: 1,209 more rows]
