# Supplementary material for: Large organized chromatin lysine domains help distinguish primitive from differentiated cell populations
Source: Nat Commun. 2021 Jan 21;12:499. doi: 10.1038/s41467-020-20830-9 (PMC7820432; doi:10.1038/s41467-020-20830-9)
Supplement: Supplementary file 3 — Supplementary Software [file 41467_2020_20830_MOESM3_ESM.zip › E023-H3K4me3_LOCKS.bed]

chr1	154908200	155248525	41	75800	30.1408450704225
chr11	64490675	64918550	41	55325	31
chr11	64932900	65223300	41	62375	27.8947368421053
chr12	6755975	7187250	41	64475	29.8666666666667
chr12	49071675	49627325	41	63775	31.6842105263158
chr12	56319375	56931400	41	80525	32.0092165898618
chr12	133495000	133595700	41	28500	19.4434782608696
chr16	30751975	31214950	41	64150	30.4615384615385
chr17	7077450	7392700	41	73150	21.1111111111111
chr17	40516000	40812075	41	44550	31.0977443609023
chr19	982575	1215675	41	46150	28.6222222222222
chr19	1236175	1508325	41	54750	31.5277777777778
chr19	9404975	9547225	41	30700	26.8888888888889
chr19	11991950	12299350	41	44000	21.7058823529412
chr19	12978100	13167525	41	56675	26.6538461538462
chr19	23508375	23560400	41	15800	13.5384615384615
chr19	36957175	37072125	41	26500	18.0769230769231
chr19	37095100	37241750	41	26975	29.5833333333333
chr19	37243050	37377425	41	29350	26.2608695652174
chr19	44376600	44712875	41	45400	30.2564102564103
chr19	52359700	52543800	41	32325	30.5
chr19	53289100	53714025	41	39325	24.9411764705882
chr19	56824975	57067050	41	32600	21.40625
chr19	57828825	58101225	41	44925	24
chr19	58214000	58500625	41	39875	27.4
chr19	58631575	58717225	41	28550	18.3736263736264
chr19	58717850	58907725	41	43550	22.5
chr4	52700	150200	41	20750	21.6727272727273
chr4	406175	494475	41	28225	25.2380952380952
chr5	140694775	140807500	41	35700	10.2162162162162
chr6	25959225	26306050	41	82225	15.7821782178218
chr7	130571100	130760900	41	43625	29.9130434782609
chr9	130461225	130727925	41	47050	23.4255319148936
chr9	139538600	140025250	41	53625	28.9642857142857
chr12	133655000	133717825	40	27100	15.8823529411765
chr5	172184850	172330900	40	37325	23.0625
chr2	218763950	218899900	39	36250	18.88
chr7	27127850	27285900	38	86175	29.3636363636364
chr17	42045050	42463675	37	49750	26.3190661478599
chr19	37640625	37881675	37	26750	28.5211267605634
chr2	74600075	74812825	35	51225	24.9411764705882
chr3	9757925	10069025	34	49425	24.2307692307692
chr11	62338675	62653450	33	77550	10.7228915662651
chr12	53567200	53785875	33	48325	20.3414634146341
chr15	67316475	67442975	33	23200	24.875
chr19	12356625	12647975	33	32700	23.7209302325581
chr15	25295250	25326050	32	17675	6.75862068965517
chr11	66957500	67169925	31	35050	22.1010101010101
chr11	63915900	64127975	30	48900	16.4
chr17	46561125	46704025	30	62075	10.7443181818182
chr17	75359900	75474375	30	25075	18.8979591836735
chr19	39810775	40031425	30	43825	22.7058823529412
chr6	52368550	52463225	30	23525	19.875
chr6	111783025	111968700	29	30925	22.4583333333333
chr16	3272700	3369725	28	23375	19.5833333333333
chr17	8013325	8241950	28	50350	18.7164179104478
chr11	57184300	57547325	27	48425	19.52
chr17	48223150	48300025	27	35475	11.3478260869565
chr20	44399625	44639350	27	29175	18.4814814814815
chr6	3742350	3914450	27	23800	18.7777777777778
chr1	161052875	161197600	26	32600	15.2266666666667
chr11	113981525	114069850	26	23150	19.9259259259259
chr19	45872275	46032450	26	34575	12.2894736842105
chr2	161220775	161380125	26	26725	17.0318021201413
chr3	50263700	50403275	26	41675	13.1028037383178
chr4	298275	380025	26	16875	18
chr6	28749700	28985150	26	37325	18.7708333333333
chr8	145543350	145755475	26	39125	16.252427184466
chr1	22222525	22266875	25	20950	9.05263157894737
chr10	81157275	81214150	25	20500	14.0425531914894
chr17	38439750	38504700	25	27150	11.5238095238095
chr19	9633475	9733525	25	23525	15.6966292134831
chr5	178684175	178783600	25	20425	19.4634146341463
chr1	145427650	145612550	24	41450	17.8
chr8	146051500	146229350	24	25100	18.1923076923077
chr11	65581900	65695825	23	36100	17
chr12	120631025	120704000	23	27825	9.03703703703704
chr12	133724725	133785325	23	16500	16.7307692307692
chr9	131788975	131965925	23	28700	15.8468899521531
chr19	58911675	59086375	22	40300	11.6268656716418
chr6	27094475	27265750	22	29075	15.5529411764706
chr10	95218250	95275800	21	14075	14.4897959183673
chr14	23386600	23584775	21	34275	15.8666666666667
chr17	74667150	74735875	21	24850	11.0793650793651
chr19	18652850	18812375	21	27225	15.9652173913043
chr7	99588250	99775800	21	29325	14.4197530864198
chr12	57463575	57547300	20	36075	10.1
chr12	133596050	133641875	20	21700	9.17241379310345
chr14	23284175	23357275	20	21375	10.9090909090909
chr15	60651625	60706325	20	21075	14.9230769230769
chr17	76319275	76381100	20	18725	11.75
chr5	178502825	178527325	20	9825	12
chr11	128337250	128395250	19	21375	14
chr12	54355000	54461925	19	67225	8.34782608695652
chr16	3414475	3518600	19	19050	13.4263565891473
chr16	67183600	67314525	19	33200	11.8967136150235
chr17	36849925	37040550	19	40525	13.5147058823529
chr17	79813150	79895775	19	23800	7.16049382716049
chr2	220024350	220173775	19	28475	13.76
chrX	153595000	153719950	19	33925	7.21686746987952
chr1	2105850	2178300	18	23650	12.9714285714286
chr12	52400150	52467800	18	18150	11.6363636363636
chr16	20876850	20926200	18	15650	6.66666666666667
chr19	44324200	44361725	18	9800	10.6666666666667
chr5	180587175	180684150	18	31025	12.8979591836735
chr7	6719650	6771025	18	14475	10.2222222222222
chr8	144621775	144735125	18	26150	7.78260869565217
chr9	124023325	124067975	18	20500	4.0253164556962
chr12	58225325	58292775	17	23175	9.72972972972973
chr14	62019875	62054050	17	11400	12.5660377358491
chr14	62158250	62233525	17	29950	9.99052132701422
chr19	38040775	38066550	17	7875	12.9
chr19	39137675	39177000	17	15975	10.5384615384615
chr19	49944200	50037800	17	24825	12.3789473684211
chr2	85763600	85845025	17	25925	10.6428571428571
chr22	46402100	46502875	17	54350	8.15384615384615
chr3	120135750	120189075	17	14125	9.80645161290323
chr8	22407050	22480500	17	23875	10.3252032520325
chr9	99518450	99559100	17	11225	10.0714285714286
chr9	140080850	140175725	17	23200	12.1176470588235
chr11	794825	860200	16	30675	10.4242424242424
chr11	35179275	35202250	16	9725	9.07692307692308
chr16	4313525	4378800	16	15750	8.71111111111111
chr16	30345275	30457875	16	25150	11.1636363636364
chr17	1914750	1972400	16	20025	6.04081632653061
chr19	42744875	42817975	16	25700	7.84313725490196
chr19	54598900	54714300	16	24550	11.0882352941176
chr5	42943850	43076075	16	36250	11.1327433628319
chr5	149509400	149541250	16	19425	5.21100917431193
chr6	44184500	44243975	16	20475	8.73076923076923
chr6	112536275	112590425	16	15875	9.16
chr9	35644375	35757850	16	31000	9.57894736842105
chr1	1279875	1355950	15	25300	8.41379310344828
chr1	156626600	156743000	15	30550	6.19753086419753
chr19	6065675	6111525	15	11675	10.6470588235294
chr19	58101425	58153900	15	13550	8.36363636363636
chr2	190028300	190076750	15	11650	8.24669603524229
chr20	3732550	3829425	15	22725	10.1914893617021
chr11	76479225	76521750	14	12925	9.26666666666667
chr12	57846200	57944300	14	19800	9.68421052631579
chr12	105619575	105651900	14	11300	5.25833333333333
chr14	95973800	96029900	14	17025	7.54545454545455
chr15	90190550	90234650	14	14400	7.91176470588235
chr16	73077475	73105325	14	16425	2.68421052631579
chr17	38689325	38717500	14	12275	9.5
chr17	81031200	81068200	14	13325	10.0769230769231
chr18	74157500	74208825	14	14600	9.53846153846154
chr19	3358150	3388350	14	13025	7.19480519480519
chr21	47391075	47415425	14	15750	3.33333333333333
chr9	677150	716675	14	17050	9.94366197183099
chrX	135265950	135297525	14	11375	9.93103448275862
chr1	33797800	33816500	13	14800	1.66666666666667
chr1	150501775	150553175	13	21375	8.35862068965517
chr11	46293875	46321525	13	14000	6
chr11	114150975	114192650	13	20275	8.95238095238095
chr12	50605325	50642975	13	11450	5.88744588744589
chr12	58119600	58178025	13	16025	7.90697674418605
chr15	65115650	65150325	13	13125	8.925
chr17	57903200	57936625	13	13775	7.8125
chr19	1837575	1906425	13	20725	8.64285714285714
chr19	44976600	44991750	13	10125	6
chr6	27759050	27871650	13	32100	7.22988505747126
chr8	22498300	22531600	13	11225	4.41269841269841
chr9	115799925	115819925	13	6275	6.07407407407407
chr1	45240200	45292400	12	19350	8.04081632653061
chr1	201665050	201693825	12	8400	6.96774193548387
chr11	65238850	65276375	12	27225	5.09433962264151
chr15	78348550	78370700	12	9925	8.04347826086956
chr16	685075	735275	12	16075	7.32173913043478
chr17	2096325	2148650	12	11250	7.33333333333333
chr18	46448475	46483325	12	27400	5.02325581395349
chr19	18385225	18452675	12	16850	6.98305084745763
chr19	18521375	18549500	12	10750	6.86666666666667
chr19	58502250	58521700	12	8900	5.47826086956522
chr4	77113225	77140850	12	13125	7.3125
chr5	139015650	139054100	12	19425	4.07619047619048
chr9	130317850	130342950	12	11875	4.75
chr1	157948525	157995425	11	15525	5.16666666666667
chr1	223887775	223919575	11	13875	4.65789473684211
chr11	118475325	118506200	11	14350	5.23489932885906
chr12	56075075	56139375	11	30775	3.9136690647482
chr12	115102725	115136575	11	16725	4.4
chr12	129291850	129309575	11	7400	3.36
chr13	50645050	50659775	11	10650	4.93023255813953
chr14	75072075	75087225	11	9050	5.61904761904762
chr14	77479125	77512200	11	15950	3.02238805970149
chr16	2053725	2099200	11	13300	5.67676767676768
chr16	29796175	29839100	11	20700	6.1
chr17	2294675	2311125	11	13775	1.46341463414634
chr17	43201275	43250725	11	18150	7.27272727272727
chr18	12271525	12318375	11	13550	5.76271186440678
chr19	13944150	13962750	11	11925	2.38095238095238
chr19	42891050	42937825	11	12775	6.66666666666667
chr2	191718525	191756875	11	14850	5.45945945945946
chr2	216278275	216304000	11	23275	1.14705882352941
chr2	237982000	238007475	11	10625	5.34146341463415
chr20	48168150	48185900	11	8600	4.10810810810811
chr21	47468900	47487725	11	7600	7.27272727272727
chr3	134044950	134060175	11	5950	6.3768115942029
chr3	134069925	134112000	11	17100	4.62913907284768
chr6	31761425	31807150	11	20250	4.69230769230769
chr6	33377350	33396775	11	12350	2.64516129032258
chr7	94011875	94055150	11	31500	1.16943521594684
chr9	75746550	75773800	11	12925	7.2093023255814
chr1	39856925	39881800	10	10400	6.33333333333333
chr1	227838750	227847350	10	4850	3.21428571428571
chr10	22604100	22634700	10	13300	4.30985915492958
chr10	38402550	38412175	10	5125	6
chr10	73716075	73747275	10	13875	2.82162162162162
chr10	105407800	105438475	10	9900	5.20408163265306
chr11	1884500	1903700	10	11950	5.09090909090909
chr12	46753700	46785450	10	21975	1.85185185185185
chr16	68590900	68602850	10	7075	4.94736842105263
chr16	75272025	75300775	10	14600	5.6875
chr17	29875775	29899475	10	13675	2.19852941176471
chr19	12884250	12918300	10	16950	2.4390243902439
chr19	37942575	37976475	10	9800	4.35406698564593
chr19	45245450	45262050	10	11425	3.69230769230769
chr19	55963025	56015775	10	13975	6.44615384615385
chr2	95813750	95832600	10	9075	3.53846153846154
chr2	189828650	189851900	10	18375	2.29508196721311
chr2	242251250	242264125	10	7925	5.48148148148148
chr22	38137575	38149900	10	7225	2.59259259259259
chr3	75779250	75790650	10	5850	5.875
chr3	98602900	98625575	10	17825	3.46478873239437
chr3	184016025	184082650	10	18125	6.28220858895706
chr4	86698025	86710950	10	5750	5.55555555555556
chr6	26520475	26578175	10	17975	4.30555555555556
chr9	136201400	136245275	10	16325	6.29007633587786
chr1	8074575	8108500	9	12475	4.69565217391304
chr1	8455600	8485000	9	13100	4.2962962962963
chr1	92341925	92357950	9	7525	2
chr1	170654400	170670050	9	7425	2.38181818181818
chr1	234734575	234757800	9	17075	2.08888888888889
chr10	17241125	17299875	9	18900	4.55555555555556
chr10	104168375	104196425	9	9475	3.41237113402062
chr11	57071725	57104175	9	15500	4.19607843137255
chr11	61716725	61741575	9	14075	4.3448275862069
chr12	6432125	6457050	9	13125	4.94736842105263
chr12	56209275	56244250	9	13750	2.9079754601227
chr12	125388950	125425875	9	15925	3.72
chr14	69414425	69447325	9	10800	5.5
chr16	85643825	85650150	9	5150	0.733333333333333
chr17	4837325	4903825	9	22425	5.07368421052632
chr17	38209575	38234575	9	12150	4.88461538461539
chr17	38249550	38282225	9	16875	2.44578313253012
chr17	38571450	38614925	9	15600	5.16304347826087
chr17	48336700	48351250	9	7150	4.62857142857143
chr18	77153150	77164000	9	5925	3.79487179487179
chr19	7967450	7994425	9	10125	4.68208092485549
chr19	19815800	19828175	9	5550	3.43589743589744
chr2	201979150	201997725	9	15050	3.93333333333333
chr2	239720200	239784925	9	18550	5.24489795918367
chr3	99975275	99989275	9	8175	3.61764705882353
chr5	151051025	151079475	9	17250	3.66666666666667
chr5	180224575	180260100	9	19375	4.69387755102041
chr6	1604325	1626475	9	14150	3
chr6	32116150	32165150	9	17100	4.22535211267606
chr6	35551025	35560700	9	4600	3.09090909090909
chr7	100449525	100495150	9	14800	5.3125
chr9	21542750	21583300	9	12300	5.28301886792453
chr9	21964925	22010000	9	17225	4.97109826589595
chr9	73018225	73036750	9	14350	1.12820512820513
chr1	9293175	9303350	8	5800	1.73333333333333
chr1	32396275	32411000	8	9775	3.30864197530864
chr1	38454125	38482075	8	13500	3.55725190839695
chr1	183203375	183213675	8	5425	3.86486486486486
chr1	201425450	201451400	8	9800	4.14070351758794
chr1	206674350	206687475	8	5600	4.2
chr10	101535950	101549350	8	7375	1.8348623853211
chr10	126835600	126851050	8	9025	3.85882352941176
chr10	131743600	131771200	8	23875	1.71717171717172
chr11	307750	327625	8	11875	2.66666666666667
chr11	111779575	111816200	8	15525	3.49171270718232
chr11	118778000	118801375	8	19725	1.17073170731707
chr12	53437900	53449100	8	10175	0.761904761904762
chr13	31469475	31485975	8	7500	3.68421052631579
chr14	23767575	23792925	8	10900	4.65591397849462
chr14	102428575	102439875	8	7375	4.63157894736842
chr14	105940025	105958400	8	9500	3.8876404494382
chr15	93424450	93461900	8	19850	2.97142857142857
chr15	96864450	96904350	8	32125	2.36036036036036
chr16	2198125	2211750	8	10925	1.5
chr16	18796550	18816100	8	9150	3.89937106918239
chr17	40974850	41008050	8	12250	4.50526315789474
chr17	79359950	79379775	8	17600	0.765027322404372
chr19	41103175	41121425	8	8600	4.65217391304348
chr19	52565150	52574400	8	5500	2.57142857142857
chr19	58192850	58200775	8	5175	4
chr2	238308350	238330850	8	13150	3.44827586206897
chr20	30299050	30336000	8	15325	3.54794520547945
chr22	28188775	28206875	8	6950	4
chr22	50679650	50710325	8	12575	4.1010101010101
chr3	87026675	87043375	8	14350	0.376811594202899
chr6	170585325	170618100	8	9925	4.56296296296296
chr7	5100200	5108050	8	5200	2.85714285714286
chr7	25886850	25902825	8	8775	1.82089552238806
chr7	30505525	30519275	8	8800	3.38461538461538
chr7	134371950	134381100	8	4475	4.4
chr8	143743200	143758175	8	7350	3.26666666666667
chr9	19117950	19130225	8	9825	2.43478260869565
chr9	99314900	99337600	8	8150	2.94505494505495
chr9	124121000	124136175	8	10025	1.88235294117647
chr1	16006275	16019075	7	4875	3.28
chr1	19774650	19779450	7	2775	2
chr1	25069950	25081000	7	7750	2.13793103448276
chr1	85986075	85993775	7	6300	1.09090909090909
chr1	109926800	109941600	7	9975	1.69230769230769
chr1	153580275	153610400	7	16775	2.89928057553957
chr1	153928525	153965650	7	17425	2.58490566037736
chr1	156459325	156478800	7	12525	2.11764705882353
chr1	158968400	158986950	7	13275	1.11363636363636
chr10	1090225	1104325	7	9050	1.6953642384106
chr10	75666650	75677025	7	8575	3.46153846153846
chr10	81959450	81969300	7	7675	1.69811320754717
chr10	89100150	89104350	7	3075	0.647058823529412
chr10	104387000	104410500	7	12850	2.0506329113924
chr11	63272725	63278925	7	4575	1
chr11	73017925	73036600	7	12075	1.33134328358209
chr11	75265050	75295675	7	11725	3.79754601226994
chr12	104673025	104688925	7	7700	2.58536585365854
chr13	110428925	110441525	7	10525	1.03125
chr14	52115025	52127750	7	11575	2.63157894736842
chr15	45923525	45938625	7	8225	3.04918032786885
chr15	49713925	49737250	7	20525	1.41666666666667
chr15	93344675	93364350	7	7800	3.71014492753623
chr16	31924375	31933650	7	7150	2.09090909090909
chr16	86541275	86550050	7	5700	2.02409638554217
chr16	87409175	87429300	7	10800	3.03448275862069
chr17	7474725	7488500	7	11300	0.444444444444444
chr17	31196550	31205050	7	4350	2.5
chr17	59467175	59494825	7	15625	2.04016064257028
chr17	62490225	62505450	7	12750	1.1063829787234
chr17	66587850	66598175	7	8350	3.12
chr18	19746075	19757150	7	9350	1.47619047619048
chr19	6735475	6745750	7	8475	0.610169491525424
chr19	57084525	57092275	7	3975	2.42105263157895
chr2	26980550	26995900	7	5075	3.57142857142857
chr2	64866975	64883000	7	10775	2.48387096774194
chr2	106005250	106022525	7	9175	2.85714285714286
chr20	35569675	35580925	7	5050	3.21052631578947
chr3	129310925	129326850	7	12350	0.615384615384615
chr4	1034975	1049625	7	6225	3.6952380952381
chr4	38663825	38676800	7	9875	2.23809523809524
chr4	103736675	103750750	7	12175	1.43243243243243
chr5	2747500	2757600	7	9125	0.636363636363636
chr5	150153925	150171250	7	11050	1.92452830188679
chr5	178308075	178313125	7	3050	2
chr6	11427625	11435250	7	3900	3.45833333333333
chr6	33215750	33292025	7	27800	3.8125
chr7	6291575	6301175	7	4125	3.38461538461538
chr8	116672025	116682250	7	9450	0.363636363636364
chr8	145008200	145031300	7	18750	1.42372881355932
chr9	4292850	4303400	7	6275	2.36363636363636
chr9	33022575	33029825	7	6125	1.15789473684211
chr9	132243925	132262900	7	13275	0.912280701754386
chrX	45615875	45635600	7	16575	2.08450704225352
chr1	6656725	6676850	6	12350	1.7620578778135
chr1	19761900	19765500	6	2775	0.80952380952381
chr1	26602225	26611325	6	6500	1.05882352941176
chr1	36613275	36628250	6	11350	1.10309278350515
chr1	87167150	87175175	6	7100	0.347826086956522
chr1	119521550	119544750	6	11150	2.43529411764706
chr1	151281975	151287175	6	4350	0.295081967213115
chr1	156066650	156100150	6	21500	2.66265060240964
chr1	156861825	156868550	6	5700	0.525252525252525
chr1	164735200	164741925	6	3175	2.41463414634146
chr1	170630175	170647225	6	16025	0.714285714285714
chr1	206134150	206137800	6	2375	1.02564102564103
chr1	224913850	224918750	6	3375	0.754716981132076
chr1	228268900	228278850	6	7800	1.52631578947368
chr1	234666400	234670500	6	2925	0.682926829268293
chr10	4983825	4991425	6	6225	0.606060606060606
chr10	43012775	43016975	6	1850	2.44444444444444
chr10	44138525	44145125	6	4850	0.787878787878788
chr10	51564675	51580825	6	10700	1.72222222222222
chr10	82212900	82225525	6	10825	0.347826086956522
chr11	3174275	3191500	6	10725	1.27058823529412
chr11	10344025	10350075	6	3200	2.46666666666667
chr11	12430950	12436400	6	4450	0.394736842105263
chr11	35639050	35644125	6	4600	0.272727272727273
chr11	62304100	62328700	6	15175	2.93617021276596
chr11	101979950	101991550	6	7725	2.58181818181818
chr11	122021325	122034825	6	10100	2.88888888888889
chr11	122071325	122079725	6	5125	1.36708860759494
chr12	8810325	8818350	6	6625	0.888888888888889
chr12	48201500	48223300	6	13000	1.99180327868852
chr12	54471550	54476700	6	3550	1.41666666666667
chr12	57620900	57637650	6	10250	1.63636363636364
chr13	33851550	33867375	6	7975	2.25806451612903
chr13	43389850	43393825	6	3100	1.68421052631579
chr13	111354600	111370825	6	11275	1.15463917525773
chr14	21730550	21738525	6	7100	0.296296296296296
chr14	95944250	95950350	6	3350	2.8
chr15	49750200	49754950	6	2500	2.61538461538462
chr15	63663400	63674625	6	6950	1.77777777777778
chr15	63793225	63803225	6	7475	1.19685039370079
chr16	118200	135325	6	7625	2.54437869822485
chr16	49732825	49736700	6	2850	0.896551724137931
chr17	3791350	3797225	6	4300	2.52173913043478
chr17	5083500	5088300	6	4150	1.07692307692308
chr17	13497475	13506125	6	6750	1.92
chr17	27271975	27280175	6	6550	0.818181818181818
chr17	58211525	58220850	6	4125	2.86
chr17	61510000	61525225	6	7350	2.56551724137931
chr17	74523675	74537100	6	7450	1.51401869158878
chr18	56526700	56535000	6	6775	0.729411764705882
chr18	71948775	71960175	6	8275	0.901960784313726
chr18	74810300	74821050	6	6225	2.12121212121212
chr19	2540275	2544925	6	3225	1.84210526315789
chr19	4051375	4068550	6	11625	2.75409836065574
chr19	4389700	4403850	6	9025	1.89189189189189
chr19	11195775	11207500	6	6600	1.17073170731707
chr19	11261875	11277650	6	6425	2.77272727272727
chr19	11300375	11314475	6	6625	2.21052631578947
chr19	18896250	18906825	6	4550	2.3768115942029
chr19	38124825	38129175	6	3000	2.70588235294118
chr19	48824450	48837675	6	7450	1.90804597701149
chr19	48892700	48904050	6	6125	1.65591397849462
chr19	52616600	52624900	6	6425	1.2
chr2	36593875	36601000	6	3950	1.75757575757576
chr2	62888375	62893200	6	2525	2.44444444444444
chr2	74206650	74215250	6	4425	1.81818181818182
chr2	85968575	85986075	6	9750	1.90845070422535
chr2	114643950	114655725	6	8825	0.947368421052632
chr2	119587600	119615700	6	14775	2.94444444444444
chr2	145260900	145288200	6	21475	2.38157894736842
chr2	151328625	151353300	6	15775	1.18081180811808
chr2	178119675	178140875	6	8475	2.00738007380074
chr20	25833600	25849600	6	7900	2.75510204081633
chr20	45028325	45039775	6	6375	1.57664233576642
chr20	47884175	47904600	6	13900	1.09090909090909
chr20	52195100	52213600	6	12900	1.55555555555556
chr20	57602700	57623925	6	8750	2.95192307692308
chr21	36575400	36582000	6	4300	2.0655737704918
chr21	45132125	45153750	6	8400	2.91612903225806
chr22	19273250	19280525	6	5350	1.83783783783784
chr3	44769975	44777725	6	3325	2.94623655913978
chr3	69126900	69139175	6	9400	0.761904761904762
chr3	112346750	112366425	6	15225	2.20408163265306
chr3	124758700	124782625	6	8675	2.60606060606061
chr3	183889100	183905775	6	8400	2.03041825095057
chr3	185373350	185378850	6	3650	1.30232558139535
chr4	77903850	77912625	6	4775	2.1304347826087
chr4	107233000	107240550	6	6050	2.44444444444444
chr5	3590975	3603000	6	7600	2.54901960784314
chr5	14439650	14450975	6	10000	0.236933797909408
chr5	67561000	67566125	6	2600	2.53333333333333
chr6	33166000	33182250	6	10650	1.48780487804878
chr6	34203550	34218000	6	7675	2.57692307692308
chr6	53302125	53307125	6	2825	1.88235294117647
chr6	163878725	163882950	6	3275	0.810810810810811
chr7	22600525	22605575	6	2975	1.44827586206897
chr7	22893250	22900375	6	5050	1.25
chr7	30853475	30861300	6	4875	1.37931034482759
chr7	47610725	47622375	6	6725	2.22641509433962
chr7	55085825	55094775	6	6550	2.53846153846154
chr7	64437050	64440500	6	2375	1.13513513513514
chr7	75920550	75934550	6	5925	2.86206896551724
chr7	93923625	93934000	6	9575	0.155038759689922
chr7	99091175	99105450	6	7875	1.57055214723926
chr7	100765250	100777550	6	8000	2.25925925925926
chr7	137670900	137687600	6	9150	2.8
chr8	141641750	141647575	6	4575	0.425925925925926
chr8	146011125	146026825	6	9850	1.48192771084337
chr9	1044850	1054225	6	6125	1.42857142857143
chr9	34988500	34995925	6	5900	2.38461538461538
chr9	113504825	113508450	6	2375	2
chr9	117144850	117161200	6	10825	2.77777777777778
chr9	127042000	127049450	6	3950	2.65217391304348
chr9	134268475	134283675	6	9225	2.1203007518797
chrX	64887100	64899500	6	7650	2.74468085106383
chrX	65853125	65859525	6	5225	1.15
chrX	152759475	152765425	6	4175	0.857142857142857
chr1	8931525	8941050	5	8725	0.290322580645161
chr1	44435175	44446800	5	7550	1.26086956521739
chr1	92246550	92250250	5	2700	1.08571428571429
chr1	201504025	201513425	5	7975	0.936170212765957
chr1	222234600	222238050	5	2225	1.64705882352941
chr10	21798900	21825200	5	15025	1.45679012345679
chr10	33240550	33252025	5	9625	0.9
chr10	44876200	44882550	5	5475	1.36842105263158
chr10	80905975	80912125	5	3475	1.4
chr10	81001550	81006450	5	3775	0.6
chr10	81584850	81588625	5	3175	0.916666666666667
chr10	88713250	88719700	5	5075	0.697247706422018
chr10	104359400	104364600	5	4075	0.846153846153846
chr10	115802575	115806000	5	2925	0.382978723404255
chr10	119292250	119313450	5	14850	0.679611650485437
chr10	121403150	121424150	5	10600	1.23404255319149
chr10	125751275	125757575	5	3275	1.84
chr11	8738725	8743250	5	3450	1.6551724137931
chr11	9823025	9825875	5	2000	1.21739130434783
chr11	10676375	10681750	5	4300	0.695652173913043
chr11	33751800	33759075	5	6275	0.620689655172414
chr11	34066275	34078625	5	7175	1.67741935483871
chr11	46138525	46144550	5	5625	0.666666666666667
chr11	47428900	47438250	5	5050	2
chr11	58975925	58979100	5	1850	1.375
chr11	72351125	72354575	5	2650	0.8
chr11	117087625	117093150	5	3225	1.89333333333333
chr11	122043525	122057025	5	7525	1.75308641975309
chr11	125982225	125986300	5	2675	1.03571428571429
chr11	126005950	126011375	5	3825	1.3469387755102
chr11	126223400	126230175	5	6200	0.150537634408602
chr12	4377675	4386600	5	8325	0.12987012987013
chr12	7258925	7265775	5	4300	1.42622950819672
chr12	13324325	13327525	5	2525	0.5
chr12	13346325	13365100	5	16950	0.222672064777328
chr12	27701525	27709750	5	5300	1.78947368421053
chr12	45625450	45629875	5	3750	0.454545454545455
chr12	46795250	46798900	5	2225	1.6551724137931
chr12	50493025	50507325	5	8450	1.92156862745098
chr12	52299050	52306825	5	7050	0.666666666666667
chr12	53456225	53460575	5	3225	0.9
chr12	112559700	112569575	5	5250	1.71929824561404
chr12	114838150	114848450	5	9550	0.505494505494505
chr12	123867775	123875625	5	5025	1.9375
chr13	41554650	41559475	5	2975	1.9
chr13	100631925	100634650	5	2000	0.846153846153846
chr13	102102975	102109950	5	5725	0.545454545454545
chr13	110953750	110965550	5	10300	0.312292358803987
chr14	55117175	55121600	5	3275	0.897959183673469
chr14	58313200	58315700	5	1725	1.25
chr14	61932575	61944200	5	4825	1.84057971014493
chr14	69509300	69513350	5	2525	1.66666666666667
chr14	99736300	99741250	5	3725	1.11764705882353
chr15	43800975	43811925	5	7775	1.15873015873016
chr15	50010025	50013475	5	2075	1.29411764705882
chr15	50147675	50152750	5	3275	1.6
chr15	67052950	67056350	5	2025	1.75
chr15	70381450	70393950	5	9100	1.0042194092827
chr15	74214750	74224250	5	8525	0.285714285714286
chr15	74281425	74291950	5	8050	0.924528301886792
chr15	81069100	81078225	5	7900	1.11111111111111
chr15	86268050	86270450	5	1375	2
chr16	2561225	2571650	5	7550	1.26923076923077
chr16	14394925	14404975	5	9250	0.183908045977011
chr16	31766550	31769700	5	2750	0.222222222222222
chr16	75202625	75205175	5	1550	1.41666666666667
chr16	79623000	79640125	5	11650	1.84070796460177
chr16	85493025	85496900	5	2700	0.909090909090909
chr16	86596800	86619950	5	17550	0.707692307692308
chr17	878475	884350	5	4175	0.971428571428571
chr17	1387825	1399150	5	8350	1.52688172043011
chr17	20937475	20947800	5	6775	1.37662337662338
chr17	30668100	30683475	5	7300	1.9047619047619
chr17	57448325	57451850	5	3025	0.340425531914894
chr17	57860675	57865050	5	3850	0.253521126760563
chr17	70112900	70122775	5	8525	0.4375
chr17	71300175	71313975	5	7675	1.69302325581395
chr17	75135900	75143100	5	5175	1.85507246376812
chr17	77805875	77819275	5	6875	1.91946308724832
chr19	2163300	2170475	5	6150	1.17241379310345
chr19	6270825	6280600	5	8375	0.636363636363636
chr19	11484650	11494975	5	6225	1.31313131313131
chr19	15359075	15363675	5	4125	0.291666666666667
chr19	18130800	18133525	5	1925	1.12
chr19	20725575	20729800	5	3500	1.3
chr19	36938500	36943275	5	3225	1.54838709677419
chr19	37381050	37386800	5	5000	0.470588235294118
chr19	37438225	37442525	5	2775	1.26153846153846
chr19	37603350	37606725	5	2275	0.88
chr19	37614975	37625100	5	6375	1.81818181818182
chr19	40969775	40973600	5	3475	0.5
chr19	50368500	50382425	5	9275	1.55140186915888
chr19	52823200	52827525	5	3275	1.04761904761905
chr19	53056500	53061175	5	2375	1.85294117647059
chr19	56145650	56170125	5	15725	0.96
chr2	5830975	5838025	5	6050	0.341463414634146
chr2	19546575	19563775	5	10500	1.44329896907216
chr2	20643550	20651200	5	6600	0.434782608695652
chr2	36581300	36590025	5	8000	0.186915887850467
chr2	42158450	42162175	5	3200	0.473684210526316
chr2	43194825	43197450	5	1500	1.23076923076923
chr2	43298150	43303600	5	3625	1.41666666666667
chr2	65290250	65293400	5	2300	0.470588235294118
chr2	85637100	85648400	5	5000	1.95833333333333
chr2	87754975	87758025	5	2100	1.3
chr2	97197375	97204850	5	4500	1.33333333333333
chr2	127838400	127845450	5	4975	1.74074074074074
chr2	133173075	133177150	5	3150	0.551724137931034
chr2	172947250	172971850	5	14775	1.68195718654434
chr2	192127525	192131350	5	2925	1.7037037037037
chr2	217553325	217561950	5	7250	0.356807511737089
chr2	239692950	239700425	5	6000	0.595419847328244
chr2	241496325	241509425	5	8375	1.91666666666667
chr20	17939650	17953575	5	10725	1.1358024691358
chr20	43965550	43977625	5	8900	0.754098360655738
chr20	43986600	43993100	5	4025	1.75510204081633
chr20	49343850	49350225	5	3750	1.14545454545455
chr20	55964000	55971450	5	4175	1.78260869565217
chr21	35444900	35454025	5	8175	0.421052631578947
chr21	37502000	37510425	5	4300	2.01526717557252
chr22	24636325	24644275	5	4600	1.49056603773585
chr22	36763950	36767525	5	2775	0.491228070175439
chr22	39637175	39641000	5	2900	0.603174603174603
chr22	50738100	50746925	5	7225	0.521008403361345
chr3	29373400	29378100	5	3600	1.125
chr3	41239950	41249125	5	7800	1.66666666666667
chr3	52565975	52573325	5	6175	0.631578947368421
chr3	71104700	71115825	5	7275	1.03333333333333
chr3	101567225	101574675	5	6625	1.47368421052632
chr3	105580875	105589550	5	8100	0.518518518518518
chr3	123375975	123380600	5	3675	0.8125
chr3	156386100	156400575	5	9050	1.48363636363636
chr3	160094350	160099525	5	3775	1.75757575757576
chr3	170073575	170083375	5	8600	0.810810810810811
chr3	170442150	170445625	5	2400	1.2
chr3	184278550	184287925	5	5950	1.88095238095238
chr3	193851350	193860225	5	7250	0.465909090909091
chr3	194200650	194210425	5	7125	1.37931034482759
chr4	25172900	25175900	5	1800	1.55555555555556
chr4	54550125	54555025	5	2700	1.41333333333333
chr4	86416850	86420925	5	2600	1.55555555555556
chr4	95372050	95381025	5	7625	1.02857142857143
chr4	122609525	122619500	5	9375	0.285714285714286
chr4	138445200	138466625	5	13475	1.21495327102804
chr5	16461075	16468150	5	5725	0.578947368421053
chr5	17214450	17225275	5	8775	0.854368932038835
chr5	54893325	54900900	5	4950	2.02222222222222
chr5	71893175	71897075	5	2000	2.06666666666667
chr5	72411350	72419200	5	3975	2.03053435114504
chr5	77800225	77806700	5	5250	0.827586206896552
chr5	95192325	95200325	5	5650	1
chr5	95671750	95676875	5	3175	1.19298245614035
chr5	98103625	98122750	5	15900	1.28813559322034
chr5	143300550	143304075	5	2375	1.7
chr5	148783225	148794675	5	10025	0.848484848484849
chr6	27417700	27422900	5	3075	1.6
chr6	30684200	30693025	5	7450	0.416666666666667
chr6	31364575	31376075	5	7500	1.69230769230769
chr6	32933575	32946300	5	12150	0.465116279069767
chr6	56815850	56824800	5	6425	0.927374301675978
chr6	64514550	64517150	5	2075	0.5
chr6	75909750	75927525	5	9300	1.90936555891239
chr6	85468375	85485050	5	9700	2
chr6	86112975	86115650	5	2050	0.692307692307692
chr6	109798850	109805375	5	4675	1.10810810810811
chr6	126133250	126140550	5	4800	1.3015873015873
chr6	148821575	148836250	5	8975	1.625
chr7	5727450	5735825	5	6175	1.80645161290323
chr7	49812750	49815725	5	2100	0.833333333333333
chr7	55195550	55201550	5	3250	1.69491525423729
chr7	64166075	64170150	5	2825	0.73469387755102
chr7	65729300	65733025	5	2050	2
chr7	80543000	80549300	5	4825	1.83333333333333
chr7	100805925	100809525	5	2350	1.16981132075472
chr7	107635100	107644850	5	6950	0.761467889908257
chr7	116162200	116173050	5	9000	0.630541871921182
chr7	120723050	120726550	5	2550	0.744186046511628
chr7	128467300	128476825	5	6025	1.09677419354839
chr7	149468350	149471050	5	1925	0.96
chr7	158604350	158628275	5	11600	2.02985074626866
chr8	11652925	11667925	5	9675	1.83505154639175
chr8	26428975	26441575	5	8575	1.02661596958175
chr8	30580550	30585950	5	4350	0.777777777777778
chr8	103818050	103823700	5	4325	0.489795918367347
chr9	16625100	16628975	5	2725	1.18518518518519
chr9	16825125	16831125	5	3350	1.61904761904762
chr9	35516200	35523100	5	6250	0.428571428571429
chr9	74294650	74297250	5	1550	1.47826086956522
chr9	130737000	130744300	5	6225	1.15
chr9	132094700	132101800	5	4600	1.39393939393939
chr9	133709375	133723775	5	9725	1.21777777777778
chrX	38073650	38081150	5	5875	1.02127659574468
chrX	45659925	45668575	5	5925	1.04132231404959
chrX	57617400	57623550	5	4675	1.43283582089552
chrX	57931500	57937575	5	4100	1.46666666666667
chr1	954525	956925	4	1775	0.666666666666667
chr1	2984475	2987800	4	2775	0.333333333333333
chr1	10853850	10857100	4	2800	0.290322580645161
chr1	12653925	12656650	4	2175	0.444444444444444
chr1	19274875	19284100	4	7000	1.03125
chr1	23686025	23698725	4	9775	0.761290322580645
chr1	24345075	24346950	4	1350	0.869565217391304
chr1	26020550	26022900	4	1875	0.436363636363636
chr1	27319500	27326975	4	6825	0.252631578947368
chr1	32225650	32230550	4	4000	0.475
chr1	36816200	36818550	4	2075	0.588235294117647
chr1	39322450	39328050	4	4900	0.545454545454545
chr1	39568900	39576300	4	5750	0.448780487804878
chr1	47897950	47904525	4	4300	0.897637795275591
chr1	61541950	61553150	4	10500	0.736842105263158
chr1	64507975	64510150	4	1475	1.07142857142857
chr1	68256900	68260100	4	2850	0.171428571428571
chr1	78297300	78300600	4	2375	0.705882352941177
chr1	86040075	86051175	4	10475	0.666666666666667
chr1	87594800	87601225	4	4800	0.75
chr1	92309525	92312075	4	1725	0.866666666666667
chr1	95002450	95010700	4	7475	0.27906976744186
chr1	115711150	115713825	4	1875	0.869565217391304
chr1	144924975	144937675	4	9050	1.0625
chr1	145090650	145099975	4	6450	0.866666666666667
chr1	149783050	149785450	4	2075	0.258064516129032
chr1	151028600	151035825	4	6575	0.454545454545455
chr1	153537925	153541575	4	2950	0.486486486486487
chr1	154151100	154156325	4	4525	0.612244897959184
chr1	155939725	155954050	4	10975	0.634517766497462
chr1	164527325	164535550	4	7825	0.408163265306122
chr1	170242175	170243750	4	1150	0.857142857142857
chr1	170499500	170508000	4	6875	0.446215139442231
chr1	182990900	183002625	4	10975	0.711864406779661
chr1	198898250	198907050	4	7175	0.969072164948454
chr1	200449925	200453325	4	2675	0.465753424657534
chr1	201758825	201762200	4	2775	0.342105263157895
chr1	203444225	203451000	4	6075	0.199004975124378
chr1	204374875	204388400	4	8800	1.07878787878788
chr1	209819800	209824275	4	3975	0.476190476190476
chr1	225835350	225843150	4	7350	0.293333333333333
chr1	235114150	235117300	4	2775	0.215384615384615
chr1	236304325	236308525	4	3900	0.210526315789474
chr1	243411575	243424675	4	9300	0.64327485380117
chr1	247263675	247268675	4	4500	0.416666666666667
chr1	249115175	249121425	4	5550	1.04347826086957
chr10	3818200	3828900	4	9950	0.538461538461538
chr10	4325550	4327325	4	1550	0.210526315789474
chr10	5930000	5934400	4	4000	0.272727272727273
chr10	8095175	8098175	4	2750	0.173913043478261
chr10	24752275	24757900	4	4925	0.325581395348837
chr10	33614625	33631225	4	13850	1.03225806451613
chr10	35623175	35630300	4	5425	1.04273504273504
chr10	63853525	63856650	4	2600	0.295081967213115
chr10	71990225	71995375	4	4650	0.577777777777778
chr10	75632075	75635200	4	2600	0.533333333333333
chr10	81891425	81897300	4	4800	0.833333333333333
chr10	82256750	82260700	4	3025	1.06382978723404
chr10	95194950	95198925	4	3200	0.851063829787234
chr10	106058850	106061250	4	1500	1
chr10	111651800	111655250	4	2175	1.17857142857143
chr10	114708625	114719425	4	10575	0.043010752688172
chr10	116579525	116586500	4	6125	0.285714285714286
chr10	128072650	128080325	4	5400	0.740740740740741
chr11	10313475	10336400	4	12375	1.11549295774648
chr11	12694775	12702475	4	7275	0.368421052631579
chr11	19389200	19392825	4	3075	0.372093023255814
chr11	33277850	33284225	4	5675	0.96
chr11	45877150	45882000	4	3625	1
chr11	47275900	47281925	4	4175	0.938775510204082
chr11	58340450	58350625	4	9775	0.444444444444444
chr11	61097800	61103000	4	4375	0.363636363636364
chr11	61655000	61659750	4	3550	0.73469387755102
chr11	65374200	65384950	4	7525	1.02325581395349
chr11	66079175	66086700	4	7100	0.186666666666667
chr11	68775100	68781850	4	6350	0.151898734177215
chr11	71811350	71815050	4	3125	0.736842105263158
chr11	78127100	78131500	4	4000	0.538461538461538
chr11	102041100	102043750	4	2100	0.627450980392157
chr11	119287825	119294575	4	5025	0.674285714285714
chr11	126860075	126863375	4	2100	1
chr11	129242600	129246350	4	2475	1.0625
chr12	7790950	7792950	4	1425	0.866666666666667
chr12	12866925	12890450	4	15275	1.18518518518519
chr12	13249975	13256325	4	5700	0.260869565217391
chr12	26110150	26117150	4	6375	0.254545454545455
chr12	28119000	28129300	4	6950	1.01214574898785
chr12	50065975	50068550	4	1850	1.17241379310345
chr12	50478125	50483100	4	4275	1.02564102564103
chr12	51378525	51381275	4	2250	0.689655172413793
chr12	51983775	51987700	4	3400	1.14285714285714
chr12	53954100	53955425	4	925	0.875
chr12	54805650	54815525	4	8750	0.397163120567376
chr12	66284775	66287475	4	2250	0.366197183098592
chr12	72663250	72670475	4	6750	0.5
chr12	88967975	88975050	4	6300	1.06122448979592
chr12	91498500	91505750	4	5950	0.777777777777778
chr12	92526000	92541675	4	13325	1.10843373493976
chr12	94170375	94172900	4	2000	0.6
chr12	100532000	100537425	4	4050	0.7
chr12	109244875	109252900	4	7575	0.142857142857143
chr12	110432000	110440075	4	6350	0.630541871921182
chr12	119613750	119622000	4	5975	0.656084656084656
chr12	120966025	120977275	4	7600	1.18777292576419
chr12	122231025	122251925	4	16525	0.479020979020979
chr12	123375725	123383400	4	5000	1.05343511450382
chr12	125049600	125053775	4	3400	1.12820512820513
chr12	127663075	127667225	4	3075	0.666666666666667
chr13	22243025	22249575	4	4550	0.923076923076923
chr13	33159700	33164775	4	4675	0.117647058823529
chr13	34216725	34218450	4	1250	0.8
chr13	41627450	41639950	4	8975	0.839116719242902
chr13	52157475	52166150	4	6025	1.12138728323699
chr13	74703900	74711100	4	6450	0.37593984962406
chr13	76207200	76215575	4	7550	1.1304347826087
chr13	88323125	88326725	4	3100	0.642857142857143
chr13	99222825	99230825	4	5850	0.867132867132867
chr13	100147575	100156400	4	6800	0.440677966101695
chr13	101044775	101047250	4	2125	0.6
chr13	111766525	111771000	4	3925	0.5
chr14	24604700	24618125	4	8525	0.942148760330578
chr14	50465775	50470925	4	4550	0.285714285714286
chr14	65562500	65570575	4	6725	0.485714285714286
chr14	72052575	72058200	4	4400	0.558139534883721
chr14	74189850	74193100	4	2850	0.461538461538462
chr14	81866200	81868450	4	1500	0.769230769230769
chr14	100067875	100072325	4	3775	0.433734939759036
chr14	100702975	100708700	4	5500	0.0705882352941176
chr14	102700525	102706475	4	5025	0.542056074766355
chr14	103587575	103594100	4	5750	0.27027027027027
chr14	104023550	104030900	4	6650	1
chr14	105433575	105440825	4	5675	0.534031413612565
chr15	31657275	31659950	4	2200	0.518518518518518
chr15	39871275	39883775	4	11625	1
chr15	50191275	50195850	4	4100	0.170940170940171
chr15	63333775	63346925	4	12325	0.48
chr15	65185725	65190900	4	4700	0.243243243243243
chr15	68125325	68134050	4	6350	0.858585858585859
chr15	70991050	70995725	4	4150	0.407407407407407
chr15	71050375	71058300	4	6750	0.416184971098266
chr15	72518225	72530575	4	8350	0.927152317880795
chr15	77708150	77714650	4	5925	0.625
chr15	77788200	77791025	4	2350	0.350877192982456
chr15	79164375	79173050	4	8350	0.297872340425532
chr15	85290275	85296550	4	4550	1.00884955752212
chr15	86245750	86251425	4	3425	1.05454545454545
chr15	89630675	89636375	4	5250	0.145833333333333
chr15	90117850	90121500	4	2975	0.8
chr15	90542950	90548650	4	5225	0.321428571428571
chr15	100270375	100274275	4	3275	0.409090909090909
chr16	446300	452775	4	4525	1.06976744186047
chr16	3199525	3203000	4	3050	0.444444444444444
chr16	4420450	4428300	4	7425	0.189473684210526
chr16	4992425	4995400	4	2075	1
chr16	8957750	8963625	4	4825	0.45
chr16	15247125	15249325	4	1425	1.18181818181818
chr16	22696125	22697675	4	1400	0.16
chr16	49866800	49869775	4	2050	1.03030303030303
chr16	51181950	51190375	4	7525	0.32
chr16	80837075	80839200	4	1725	0.390243902439024
chr16	84632750	84637400	4	3425	0.769230769230769
chr16	87811350	87813175	4	1200	1.12
chr17	1612725	1622000	4	8625	0.175
chr17	6913700	6927125	4	10825	0.657142857142857
chr17	7786000	7793275	4	6650	0.461538461538462
chr17	18216425	18223775	4	6275	0.288770053475936
chr17	19287550	19291050	4	2925	0.290909090909091
chr17	27037450	27056450	4	14550	0.798798798798799
chr17	34899150	34904950	4	5475	0.25
chr17	36410700	36413825	4	2375	0.521739130434783
chr17	37894200	37896925	4	1975	1.11111111111111
chr17	38080300	38086225	4	5375	0.341463414634146
chr17	40825525	40836325	4	9400	0.588235294117647
chr17	41170600	41177650	4	5300	0.682080924855491
chr17	43508075	43510450	4	2125	0.333333333333333
chr17	45608000	45611125	4	2725	0.470588235294118
chr17	54669675	54675475	4	5025	0.254545454545455
chr17	61775825	61779000	4	2950	0.125
chr17	63549675	63558450	4	6950	0.948275862068966
chr17	73972000	73978525	4	5450	0.37037037037037
chr17	74260400	74264825	4	3675	0.3125
chr17	75597325	75599250	4	1725	0.275862068965517
chr17	75826000	75827650	4	1250	0.692307692307692
chr17	76309750	76313650	4	3350	0.309859154929577
chr17	77019300	77024500	4	4450	0.350877192982456
chr17	79007375	79011750	4	3875	0.333333333333333
chr17	79475575	79486925	4	10875	0.22680412371134
chr18	10139825	10142450	4	1875	0.723404255319149
chr18	32287350	32292550	4	4775	0.620689655172414
chr18	32819925	32824575	4	3725	0.952380952380952
chr18	41511325	41515775	4	2925	0.693877551020408
chr18	46358900	46361200	4	2025	0.3125
chr18	72914825	72926350	4	11075	0.608695652173913
chr18	74839575	74845725	4	4900	0.95
chr19	7079675	7085050	4	4475	0.458333333333333
chr19	8426650	8433350	4	6225	0.344827586206897
chr19	8919650	8925375	4	4600	0.348993288590604
chr19	10229250	10232750	4	2850	1
chr19	11942450	11945450	4	2075	1.09677419354839
chr19	13169575	13174225	4	3100	0.72
chr19	14315700	14318625	4	2425	0.416666666666667
chr19	17413200	17423400	4	6425	1.08387096774194
chr19	21475450	21478250	4	2450	0.27906976744186
chr19	24307150	24311275	4	3175	1.02127659574468
chr19	36882450	36886300	4	3050	0.449438202247191
chr19	41724300	41733075	4	7625	0.318181818181818
chr19	46141450	46146875	4	3500	0.910569105691057
chr19	47124350	47128725	4	3550	0.491228070175439
chr19	48216325	48226950	4	7300	0.925170068027211
chr19	49119675	49128675	4	6475	1.1063829787234
chr19	53910825	53913825	4	2275	0.717948717948718
chr19	57348625	57352175	4	3200	0.197530864197531
chr2	1732425	1736650	4	3725	0.212765957446809
chr2	9396375	9404000	4	5425	1.16129032258065
chr2	36677325	36680250	4	2075	0.53968253968254
chr2	39344575	39355925	4	8875	0.823529411764706
chr2	43149125	43154325	4	4650	0.333333333333333
chr2	43186225	43190175	4	2850	0.740740740740741
chr2	46768025	46772875	4	4025	0.344827586206897
chr2	46925075	46934525	4	8775	0.252100840336134
chr2	47212000	47214225	4	1500	1.08333333333333
chr2	55235250	55241150	4	5375	0.8
chr2	60776225	60783050	4	6475	0.135922330097087
chr2	62931600	62938975	4	6800	0.41025641025641
chr2	64016425	64018625	4	1375	1.05882352941176
chr2	66659250	66675200	4	15475	0.0455696202531646
chr2	71558325	71564425	4	5375	0.393939393939394
chr2	96656600	96658700	4	1650	0.529411764705882
chr2	96925450	96933700	4	5400	1.06806282722513
chr2	97282900	97285275	4	1900	0.529411764705882
chr2	102758000	102766300	4	7700	0.518518518518518
chr2	109787650	109790775	4	2750	0.263157894736842
chr2	113398225	113409925	4	6875	0.841698841698842
chr2	121100850	121105775	4	4450	0.344827586206897
chr2	127912025	127913975	4	1275	1
chr2	162925875	162932900	4	6050	1
chr2	176986550	177005975	4	14400	0.722388059701493
chr2	183285475	183292925	4	6725	0.837209302325581
chr2	189650475	189654775	4	3625	1.10344827586207
chr2	189956875	189959000	4	1675	0.72
chr2	191914150	191917475	4	2525	0.563380281690141
chr2	192553375	192556450	4	1975	0.909090909090909
chr2	219146875	219157850	4	8650	0.505494505494505
chr2	220316725	220318900	4	1650	0.523809523809524
chr2	231986350	231990075	4	3475	0.3
chr2	238165125	238167250	4	1525	0.8
chr2	238185825	238188825	4	2200	1.09090909090909
chr2	238341050	238344200	4	2075	0.972972972972973
chr20	3868350	3874575	4	5900	0.5
chr20	31068875	31073225	4	4075	0.126582278481013
chr20	33893175	33896200	4	1925	1.17241379310345
chr20	35089025	35095300	4	5700	0.131578947368421
chr20	43343450	43350625	4	6075	0.75
chr20	45943850	45949100	4	4600	0.903225806451613
chr20	48598675	48606750	4	6775	0.371681415929204
chr20	48766675	48771025	4	3850	0.489795918367347
chr20	57087925	57092575	4	3900	0.3
chr20	60941000	60944475	4	2750	0.878048780487805
chr21	17442325	17445750	4	2925	0.75
chr21	28210875	28222700	4	9100	0.707224334600761
chr21	30443525	30450975	4	5200	1.1830985915493
chr21	36074300	36077675	4	2450	0.790697674418605
chr21	36207300	36212525	4	4850	0.116788321167883
chr21	47511575	47526575	4	11275	0.663316582914573
chr22	17081250	17084800	4	2925	0.521739130434783
chr22	19509125	19512400	4	3025	0.103896103896104
chr22	20920800	20923700	4	2125	0.956521739130435
chr22	28311875	28316900	4	3850	0.836734693877551
chr22	35772575	35782600	4	6250	0.982300884955752
chr22	38706050	38714775	4	7075	0.468085106382979
chr22	39092400	39104100	4	8600	0.953191489361702
chr22	39924900	39930925	4	3775	0.882882882882883
chr3	4344500	4349200	4	3025	1.06976744186047
chr3	5018575	5029250	4	9900	0.320987654320988
chr3	8542125	8548325	4	5800	0.115942028985507
chr3	12700275	12706525	4	4600	0.748201438848921
chr3	13588150	13595025	4	6225	0.209302325581395
chr3	30534125	30538975	4	3850	0.60952380952381
chr3	33838725	33843675	4	4600	0.5
chr3	39188125	39196050	4	7150	0.36697247706422
chr3	39447200	39452150	4	4350	0.545454545454545
chr3	57540925	57545700	4	4175	0.916666666666667
chr3	71150050	71153400	4	2525	0.5
chr3	72936100	72942100	4	4850	0.421052631578947
chr3	105509425	105512250	4	2325	0.458333333333333
chr3	126072425	126077325	4	4275	0.863636363636364
chr3	131853275	131855525	4	1450	1.17647058823529
chr3	134179525	134184000	4	3150	1.18840579710145
chr3	141085250	141089625	4	3475	0.428571428571429
chr3	141102300	141108725	4	5325	0.702702702702703
chr3	149091300	149096075	4	4250	0.869565217391304
chr3	154748225	154750875	4	2075	0.73469387755102
chr3	157260450	157263825	4	2575	1.17647058823529
chr3	171756400	171764750	4	7925	0.387096774193548
chr3	181428700	181430825	4	1725	0.428571428571429
chr3	195616775	195624250	4	5525	1.06666666666667
chr4	153700	157400	4	2975	0.606060606060606
chr4	1164125	1167900	4	3175	1.06666666666667
chr4	1795050	1798650	4	3025	0.651162790697674
chr4	10106100	10109225	4	2200	0.975609756097561
chr4	16893550	16901200	4	7425	0.133333333333333
chr4	55083700	55104025	4	12925	1.10838445807771
chr4	100238525	100247000	4	5875	0.988095238095238
chr4	102590525	102593125	4	2050	0.571428571428571
chr4	114303275	114305775	4	1450	0.918918918918919
chr4	126234875	126245675	4	7900	0.907563025210084
chr4	138580225	138582075	4	1575	0.428571428571429
chr4	146653350	146657300	4	3550	0.266666666666667
chr4	151500150	151505975	4	4300	1.14705882352941
chr4	160023350	160029150	4	5350	0.628571428571429
chr4	189321600	189327050	4	4650	0.580645161290323
chr4	189329300	189332600	4	2450	0.711111111111111
chr5	5419325	5425100	4	4125	0.947368421052632
chr5	53810675	53820950	4	8550	0.947368421052632
chr5	114872650	114881225	4	7800	0.222222222222222
chr5	124070550	124091500	4	11050	1.01362397820163
chr5	131761100	131763100	4	1600	0.390243902439024
chr5	133701350	133710175	4	5800	0.839622641509434
chr5	141696725	141707950	4	10150	0.615384615384615
chr5	142532850	142535050	4	1600	0.9375
chr5	150273275	150275575	4	1975	0.390243902439024
chr5	151043175	151045900	4	2225	1
chr5	154133225	154138875	4	5175	0.264150943396226
chr5	158124750	158130325	4	4825	0.333333333333333
chr5	158517950	158534050	4	12675	0.512359550561798
chr5	159342725	159345925	4	2350	0.847457627118644
chr5	170845875	170848175	4	2025	0.210526315789474
chr5	171844775	171848425	4	2900	0.514285714285714
chr5	172746950	172757225	4	7400	1
chr5	175786650	175793900	4	4625	1.13375796178344
chr5	178457875	178461600	4	3250	0.265060240963855
chr6	3451125	3458275	4	5850	0.547619047619048
chr6	4775050	4778675	4	3200	0.484848484848485
chr6	7671075	7673825	4	2425	0.315789473684211
chr6	13761000	13763575	4	1575	1.07692307692308
chr6	31695525	31708850	4	9800	0.828358208955224
chr6	36408925	36413425	4	3825	0.833333333333333
chr6	37136125	37142500	4	5800	0.6
chr6	44092500	44096825	4	3875	0.666666666666667
chr6	56954225	56958625	4	3250	0.764705882352941
chr6	74225175	74234175	4	8475	0.177215189873418
chr6	82705200	82707975	4	2000	0.888888888888889
chr6	100905825	100914100	4	7400	1.08108108108108
chr6	108275750	108280100	4	3850	0.564102564102564
chr6	119665525	119673375	4	7125	0.72
chr6	121751875	121765850	4	10000	1.06015037593985
chr6	133942750	133945250	4	1725	0.96551724137931
chr6	136356500	136363375	4	6450	0.842105263157895
chr6	138187250	138200700	4	9000	1.07692307692308
chr6	158242825	158249125	4	4550	0.992481203007519
chr6	158586725	158592725	4	4650	0.5
chr6	163950275	163952475	4	1550	0.689655172413793
chr6	168225350	168229350	4	3725	0.121212121212121
chr6	170122050	170125700	4	3200	0.352941176470588
chr7	1494150	1501100	4	4750	1.10769230769231
chr7	2558625	2564175	4	5225	0.424242424242424
chr7	2881325	2884750	4	2875	1.125
chr7	15718150	15728550	4	9375	0.923076923076923
chr7	23049400	23054350	4	4525	0.307692307692308
chr7	33943250	33949325	4	5300	1.1875
chr7	42256600	42259250	4	1850	0.810810810810811
chr7	65746300	65749025	4	1800	0.826086956521739
chr7	73129775	73134450	4	4150	0.344827586206897
chr7	73441975	73446575	4	3900	0.638297872340426
chr7	75070700	75072825	4	1800	0.516129032258065
chr7	77647275	77650425	4	2675	0.307692307692308
chr7	80177800	80179300	4	1000	0.875
chr7	92262325	92265000	4	2075	0.583333333333333
chr7	96645475	96657175	4	9375	0.483870967741935
chr7	101457025	101462275	4	4875	0.516129032258065
chr7	107201250	107205975	4	3350	0.846846846846847
chr7	112625275	112627125	4	1475	0.705882352941177
chr7	116591875	116596575	4	4350	0.357142857142857
chr7	127222050	127230100	4	6150	0.490740740740741
chr7	127962450	127964625	4	1650	0.538461538461538
chr7	134462825	134475850	4	11950	0.758620689655172
chr7	150775600	150787225	4	9875	0.462745098039216
chr7	152129900	152134800	4	4500	0.388888888888889
chr7	157102125	157103625	4	1025	0.782608695652174
chr8	20054000	20061000	4	5575	0.496894409937888
chr8	24856575	24861150	4	3925	0.615384615384615
chr8	25893400	25909725	4	10600	0.579710144927536
chr8	27490800	27495800	4	4550	0.226415094339623
chr8	29202825	29211400	4	8175	0.55
chr8	42009450	42014000	4	4100	0.235294117647059
chr8	48424425	48427875	4	2925	0.48
chr8	49319950	49322725	4	2025	0.705882352941177
chr8	67445275	67448600	4	2525	0.592592592592593
chr8	80523025	80527850	4	4400	0.164948453608247
chr8	80675850	80681450	4	5075	0.266666666666667
chr8	93020375	93022800	4	2125	0.307692307692308
chr8	93070750	93075450	4	4250	0.285714285714286
chr8	99410175	99414150	4	3250	0.444444444444444
chr9	6382575	6384775	4	1875	0.27027027027027
chr9	14306600	14323825	4	16075	0.452830188679245
chr9	16720025	16729650	4	6625	1.01801801801802
chr9	35905300	35910950	4	5400	0.227272727272727
chr9	74378125	74385000	4	6600	0.087719298245614
chr9	74972950	74981300	4	8000	0.352941176470588
chr9	75191250	75194600	4	2725	0.363636363636364
chr9	79265425	79270525	4	4075	0.76
chr9	91146850	91152500	4	4275	0.582278481012658
chr9	93954775	93958000	4	2750	0.583333333333333
chr9	107685325	107691175	4	5625	0.136363636363636
chr9	112259500	112262675	4	2450	0.745762711864407
chr9	115912650	115917475	4	3875	0.533333333333333
chr9	127621275	127635200	4	8625	1.12852664576802
chr9	129986375	129988450	4	1575	0.619047619047619
chr9	130828025	130835775	4	5850	0.886363636363636
chr9	131311925	131321850	4	7300	1
chr9	134483550	134486325	4	2200	1
chrX	21958175	21962425	4	3650	0.428571428571429
chrX	24164100	24171975	4	6850	0.272727272727273
chrX	30670500	30673625	4	2650	0.32258064516129
chrX	39949200	39958950	4	6750	1.08571428571429
chrX	47049850	47057325	4	5800	0.532467532467532
chrX	66763225	66769325	4	5525	0.551724137931034
chrX	71524575	71529325	4	4150	0.365591397849462
chrX	99898425	99905775	4	6975	0.0853080568720379
chrX	106916450	106920975	4	3800	1.11111111111111
chrX	110036675	110039800	4	2875	0.32
chrX	129114000	129119200	4	4800	0.206185567010309
chrX	153769475	153777175	4	5975	1.17647058823529
chr1	839350	841200	3	1575	0.352941176470588
chr1	1050275	1052450	3	1875	0.418604651162791
chr1	1446300	1449100	3	2500	0.4
chr1	1706975	1711925	3	4375	0.23448275862069
chr1	6843475	6847100	3	3125	0.337662337662338
chr1	7842950	7845800	3	2675	0.136986301369863
chr1	10056950	10058375	3	1225	0.307692307692308
chr1	11861350	11868475	3	6850	0.0707964601769911
chr1	14924375	14929075	3	3900	0.388059701492537
chr1	15849650	15854625	3	4550	0.258064516129032
chr1	15942900	15947500	3	4275	0.134328358208955
chr1	19808475	19814700	3	5675	0.380952380952381
chr1	19969725	19974625	3	4625	0.307692307692308
chr1	21835225	21839175	3	3500	0.2
chr1	23719850	23722075	3	2025	0.181818181818182
chr1	23880700	23889725	3	8775	0.043613707165109
chr1	25942275	25947425	3	4850	0.0967741935483871
chr1	26012550	26014375	3	1525	0.274509803921569
chr1	27830275	27832225	3	1600	0.36
chr1	28585075	28590100	3	4650	0.153846153846154
chr1	29562525	29565625	3	2925	0.0882352941176471
chr1	36180775	36185150	3	3750	0.407079646017699
chr1	36848950	36853775	3	4400	0.263736263736264
chr1	40780250	40783375	3	2950	0.0754716981132075
chr1	43145325	43152600	3	7050	0.0470588235294118
chr1	51432750	51447975	3	13025	0.313559322033898
chr1	51979825	51985450	3	5325	0.0864197530864197
chr1	54869150	54874000	3	4575	0.131868131868132
chr1	63150625	63156825	3	5725	0.165853658536585
chr1	70032500	70035750	3	3100	0.125
chr1	71413100	71415625	3	2050	0.27027027027027
chr1	89527475	89531575	3	3625	0.333333333333333
chr1	101700950	101705150	3	4050	0.260869565217391
chr1	103569650	103575075	3	4825	0.324324324324324
chr1	111503550	111507925	3	4175	0.375
chr1	111732850	111736150	3	2775	0.313253012048193
chr1	112936125	112941200	3	4850	0.131147540983607
chr1	144519175	144521750	3	2125	0.421052631578947
chr1	145394875	145400175	3	5150	0.0470588235294118
chr1	150120950	150126275	3	5050	0.2
chr1	151167825	151174100	3	5225	0.402173913043478
chr1	151429475	151432525	3	2650	0.252873563218391
chr1	151512000	151515725	3	3525	0.121212121212121
chr1	153515275	153522300	3	6800	0.274509803921569
chr1	153699850	153702850	3	2575	0.292682926829268
chr1	153745575	153750450	3	4175	0.251572327044025
chr1	156050350	156053725	3	3250	0.0491803278688525
chr1	160174550	160179175	3	4375	0.0903225806451613
chr1	162665725	162666950	3	1050	0.3125
chr1	168695200	168698825	3	3300	0.156521739130435
chr1	179106275	179112850	3	5675	0.273972602739726
chr1	197880275	197882575	3	1875	0.372093023255814
chr1	201706600	201711675	3	4750	0.258064516129032
chr1	201885475	201887750	3	2100	0.133333333333333
chr1	202772475	202781450	3	7325	0.273684210526316
chr1	204264750	204265975	3	1025	0.363636363636364
chr1	205287950	205291375	3	3250	0.0833333333333333
chr1	206806800	206812450	3	4925	0.343949044585987
chr1	206896325	206897775	3	1275	0.285714285714286
chr1	207993975	208000575	3	6050	0.127853881278539
chr1	210464925	210467200	3	2000	0.253968253968254
chr1	212809450	212812550	3	2700	0.240963855421687
chr1	213030325	213034550	3	4025	0.206896551724138
chr1	220266850	220269150	3	2025	0.169014084507042
chr1	223536400	223538650	3	1850	0.393939393939394
chr1	225997200	226002525	3	5200	0.0506329113924051
chr1	230239500	230242350	3	2650	0.193548387096774
chr1	230960400	230962000	3	1275	0.333333333333333
chr1	241800825	241804350	3	3175	0.211538461538462
chr1	244612000	244616500	3	4125	0.117647058823529
chr10	3846500	3849350	3	2650	0.126315789473684
chr10	4540400	4541625	3	1000	0.375
chr10	5005250	5009600	3	4000	0.118421052631579
chr10	5985500	5988475	3	2650	0.21978021978022
chr10	13568700	13571875	3	2825	0.25
chr10	14644025	14647725	3	3500	0.103092783505155
chr10	16857175	16860675	3	3300	0.0840336134453782
chr10	28965450	28971150	3	5450	0.0752688172043011
chr10	31272975	31275375	3	2050	0.305555555555556
chr10	31550100	31552350	3	2000	0.169491525423729
chr10	33269125	33273250	3	3750	0.157142857142857
chr10	34611925	34612850	3	825	0.19047619047619
chr10	35926300	35933650	3	7025	0.125
chr10	43899850	43906000	3	5875	0.388888888888889
chr10	45469650	45477600	3	6725	0.3710407239819
chr10	48571175	48573950	3	2550	0.238095238095238
chr10	60271275	60279250	3	7100	0.24
chr10	60400975	60402175	3	1075	0.214285714285714
chr10	60420375	60422550	3	1900	0.242424242424242
chr10	63840950	63845200	3	3500	0.396396396396396
chr10	65279850	65283475	3	3475	0.0610687022900763
chr10	70087450	70097775	3	9225	0.234957020057307
chr10	70846950	70851375	3	4125	0.101910828025478
chr10	71210750	71212775	3	1900	0.19047619047619
chr10	76584250	76587600	3	3075	0.197802197802198
chr10	76683075	76685075	3	1750	0.324324324324324
chr10	76984025	76986550	3	2275	0.235294117647059
chr10	77154725	77169825	3	14525	0.328125
chr10	88850225	88856825	3	6250	0.0704845814977974
chr10	99185025	99189350	3	3850	0.188976377952756
chr10	101490750	101496050	3	4800	0.277777777777778
chr10	103872325	103881650	3	8925	0.160493827160494
chr10	111833850	111838450	3	4100	0.247787610619469
chr10	119368275	119369775	3	1200	0.413793103448276
chr10	124252675	124255075	3	1975	0.4
chr10	126103925	126108150	3	4025	0.153846153846154
chr11	354825	356400	3	1350	0.227272727272727
chr11	502525	508500	3	5800	0.0425531914893617
chr11	534000	537800	3	3325	0.352941176470588
chr11	2017175	2019725	3	1950	0.419354838709677
chr11	2158275	2159925	3	1325	0.342857142857143
chr11	2762425	2763725	3	1150	0.296296296296296
chr11	3875675	3881075	3	5125	0.310344827586207
chr11	6254425	6257000	3	2300	0.219512195121951
chr11	8931250	8936250	3	4325	0.373983739837398
chr11	9926500	9929375	3	2475	0.288888888888889
chr11	12306000	12310125	3	3925	0.117647058823529
chr11	13281975	13284025	3	1825	0.2
chr11	17741925	17743400	3	1350	0.210526315789474
chr11	33743700	33746300	3	2175	0.318840579710145
chr11	43600300	43603275	3	2650	0.212765957446809
chr11	44585675	44588875	3	2800	0.222222222222222
chr11	45684275	45687650	3	2775	0.34
chr11	46367025	46370750	3	3400	0.181818181818182
chr11	46719325	46724050	3	4175	0.226415094339623
chr11	59380675	59384600	3	3675	0.107692307692308
chr11	63375775	63382375	3	6300	0.072463768115942
chr11	63682650	63687650	3	4725	0.243243243243243
chr11	65336250	65345800	3	9400	0.0379746835443038
chr11	67978750	67982350	3	3425	0.126582278481013
chr11	69257400	69259975	3	2350	0.144578313253012
chr11	71497225	71499700	3	2250	0.175
chr11	72523200	72526925	3	3500	0.110236220472441
chr11	77121325	77123500	3	2050	0.25
chr11	82903075	82908000	3	4450	0.204819277108434
chr11	85395575	85397700	3	1950	0.144927536231884
chr11	86234700	86236150	3	1325	0.148148148148148
chr11	86658475	86668200	3	9575	0.0219178082191781
chr11	96120575	96126175	3	5100	0.118343195266272
chr11	108430275	108431325	3	900	0.307692307692308
chr11	111710600	111712950	3	1775	0.413793103448276
chr11	113929175	113937150	3	7250	0.2
chr11	116965500	116970300	3	4550	0.0731707317073171
chr11	121961475	121976200	3	14450	0.028169014084507
chr11	124630575	124633275	3	2525	0.131147540983607
chr11	125771950	125774675	3	2500	0.157303370786517
chr12	751625	756400	3	4300	0.333333333333333
chr12	4389575	4390775	3	1025	0.258064516129032
chr12	5539850	5543625	3	3600	0.217391304347826
chr12	6711750	6717175	3	5125	0.0952380952380952
chr12	8394800	8396975	3	1975	0.181818181818182
chr12	9265925	9269450	3	2975	0.346938775510204
chr12	15937450	15943500	3	5750	0.103092783505155
chr12	26273500	26280150	3	6550	0.181818181818182
chr12	27174700	27178250	3	3250	0.116666666666667
chr12	46887275	46888875	3	1325	0.341463414634146
chr12	50096825	50101950	3	4725	0.116279069767442
chr12	50580125	50581900	3	1575	0.324324324324324
chr12	52344575	52348925	3	4175	0.0571428571428571
chr12	53397950	53403525	3	5250	0.19047619047619
chr12	53889600	53896950	3	6100	0.414414414414414
chr12	54718250	54720500	3	1775	0.344827586206897
chr12	54762275	54764775	3	2300	0.151898734177215
chr12	57022000	57031400	3	8300	0.195583596214511
chr12	65145850	65147025	3	1000	0.344827586206897
chr12	65151225	65154200	3	2825	0.235294117647059
chr12	67461950	67464000	3	1800	0.368421052631579
chr12	69200925	69210025	3	8725	0.236842105263158
chr12	69324100	69327750	3	3375	0.144144144144144
chr12	80376950	80378500	3	1300	0.27906976744186
chr12	88703100	88704500	3	1125	0.352941176470588
chr12	88718600	88720000	3	1175	0.294117647058824
chr12	88808875	88813850	3	4600	0.114285714285714
chr12	89777350	89778750	3	1175	0.285714285714286
chr12	91566200	91577375	3	10925	0.181818181818182
chr12	96587475	96593575	3	5475	0.339622641509434
chr12	102222700	102225375	3	2250	0.323529411764706
chr12	109114775	109119375	3	4150	0.129032258064516
chr12	109120825	109126525	3	5425	0.19047619047619
chr12	109195050	109199150	3	3550	0.32258064516129
chr12	109568800	109573150	3	3900	0.347826086956522
chr12	110269925	110271675	3	1625	0.12
chr12	110717900	110725325	3	7150	0.36
chr12	112032625	112038550	3	5775	0.133333333333333
chr12	113658300	113661650	3	3125	0.11965811965812
chr12	116711325	116716450	3	4950	0.163265306122449
chr12	117316275	117319725	3	3175	0.155844155844156
chr12	123318850	123321775	3	2725	0.244897959183673
chr12	124870550	124875975	3	4875	0.243243243243243
chr12	125346650	125349025	3	2250	0.0833333333333333
chr12	133336250	133339925	3	3300	0.170731707317073
chr13	21632075	21636175	3	3775	0.326530612244898
chr13	23946350	23950450	3	3650	0.176
chr13	24606675	24608700	3	1825	0.142857142857143
chr13	30418525	30425225	3	6300	0.164383561643836
chr13	30914075	30916925	3	2475	0.333333333333333
chr13	31454425	31456375	3	1750	0.2
chr13	41235800	41242800	3	6600	0.0859375
chr13	45287925	45289950	3	1650	0.416666666666667
chr13	45910200	45916950	3	6325	0.13265306122449
chr13	52217575	52219550	3	1725	0.27906976744186
chr13	52917650	52919725	3	1750	0.338983050847458
chr13	78271300	78273375	3	1875	0.375
chr13	84455300	84457000	3	1525	0.263157894736842
chr13	106566725	106567900	3	1075	0.25
chr13	108866450	108872750	3	5625	0.263157894736842
chr13	111068425	111069925	3	1400	0.111111111111111
chr13	114828225	114834850	3	6000	0.251655629139073
chr14	24024525	24027075	3	2325	0.148148148148148
chr14	24834350	24840675	3	5875	0.144230769230769
chr14	30393650	30397825	3	4000	0.075187969924812
chr14	30662725	30665300	3	2225	0.266666666666667
chr14	33407125	33410100	3	2775	0.285714285714286
chr14	51706200	51709500	3	3075	0.148148148148148
chr14	51861850	51864100	3	1900	0.346153846153846
chr14	55574175	55575825	3	1450	0.294117647058824
chr14	55602725	55604900	3	1950	0.222222222222222
chr14	59947600	59953275	3	5550	0.0310880829015544
chr14	65346050	65347650	3	1450	0.170212765957447
chr14	69013775	69015825	3	1700	0.418604651162791
chr14	73921225	73926075	3	4650	0.049079754601227
chr14	81684500	81688575	3	3900	0.0821917808219178
chr14	91972575	91977875	3	4925	0.152941176470588
chr14	92939450	92940525	3	850	0.416666666666667
chr14	93579325	93583200	3	3775	0.0740740740740741
chr14	100258375	100261650	3	3025	0.142857142857143
chr14	100497100	100498900	3	1575	0.230769230769231
chr14	100838825	100844250	3	4750	0.274285714285714
chr14	101291625	101295525	3	3750	0.0571428571428571
chr14	102275450	102278825	3	3275	0.25
chr14	102549575	102555250	3	5475	0.0789473684210526
chr14	103057225	103061550	3	4125	0.08
chr14	104006475	104007850	3	1225	0.363636363636364
chr14	105280450	105284025	3	3400	0.0661157024793388
chr14	105779825	105784475	3	4050	0.230088495575221
chr15	37385100	37396900	3	11075	0.123249299719888
chr15	41244500	41248650	3	3900	0.2
chr15	42065425	42070350	3	4375	0.347826086956522
chr15	48931500	48939725	3	7900	0.0454545454545455
chr15	51176425	51178225	3	1550	0.35
chr15	51384950	51388100	3	3000	0.0789473684210526
chr15	60296550	60299300	3	2500	0.208955223880597
chr15	62761125	62763075	3	1700	0.4
chr15	65175425	65176775	3	1150	0.277777777777778
chr15	65359050	65361075	3	1925	0.0666666666666667
chr15	73922425	73927125	3	4375	0.318181818181818
chr15	74043900	74045950	3	1725	0.280701754385965
chr15	75741850	75749625	3	7375	0.116279069767442
chr15	77352000	77354725	3	2550	0.119402985074627
chr15	80986150	80991200	3	4425	0.333333333333333
chr15	86122400	86128350	3	5575	0.102857142857143
chr15	88798575	88800975	3	2000	0.340425531914894
chr15	90930750	90934200	3	3175	0.113207547169811
chr15	90943675	90946225	3	2325	0.2
chr15	92936600	92938175	3	1475	0.1
chr15	93630950	93633200	3	1875	0.369230769230769
chr15	98502850	98506500	3	3275	0.204081632653061
chr15	101226375	101228750	3	2175	0.285714285714286
chr15	101261075	101262700	3	1275	0.378378378378378
chr15	101299025	101300500	3	1300	0.238095238095238
chr16	1659325	1666425	3	6775	0.0632911392405063
chr16	3926600	3931800	3	4550	0.372881355932203
chr16	3999050	4002875	3	3575	0.125
chr16	9053650	9058550	3	4025	0.344262295081967
chr16	9183850	9191750	3	6675	0.362790697674419
chr16	11031125	11040375	3	8325	0.154981549815498
chr16	11888650	11893125	3	4325	0.0496894409937888
chr16	16042700	16046450	3	3525	0.0925925925925926
chr16	23158875	23161525	3	2500	0.114285714285714
chr16	31884475	31889475	3	4075	0.389261744966443
chr16	53163250	53166750	3	3375	0.0689655172413793
chr16	55520025	55522175	3	1900	0.208955223880597
chr16	56224275	56226150	3	1625	0.274509803921569
chr16	56457075	56460050	3	2800	0.099009900990099
chr16	65148600	65160325	3	10575	0.349206349206349
chr16	67062125	67066025	3	3625	0.107142857142857
chr16	71850500	71852350	3	1550	0.37037037037037
chr16	83932000	83934750	3	2375	0.338028169014085
chr16	85026575	85028975	3	1975	0.380952380952381
chr16	87615100	87617075	3	1700	0.315789473684211
chr16	88599500	88601950	3	2250	0.170212765957447
chr16	89508250	89510425	3	1925	0.202898550724638
chr16	89626025	89633000	3	6075	0.327868852459016
chr17	1688975	1691425	3	2000	0.388059701492537
chr17	2025675	2027425	3	1400	0.297872340425532
chr17	7461250	7467525	3	5200	0.338235294117647
chr17	7515050	7519125	3	3575	0.2
chr17	7942375	7944750	3	2125	0.19047619047619
chr17	11756450	11757550	3	900	0.384615384615385
chr17	13485450	13486900	3	1300	0.258064516129032
chr17	14200150	14214225	3	13700	0.0784313725490196
chr17	17738300	17744400	3	5075	0.393782383419689
chr17	18084600	18094975	3	8575	0.411940298507463
chr17	21452400	21455450	3	2925	0.0759493670886076
chr17	26367600	26372425	3	4075	0.289473684210526
chr17	27134800	27136725	3	1725	0.285714285714286
chr17	27137825	27140375	3	2200	0.307692307692308
chr17	27914500	27921525	3	6625	0.0973451327433628
chr17	28846675	28848075	3	1200	0.25
chr17	29057975	29060800	3	2525	0.230769230769231
chr17	29644825	29648725	3	3600	0.181818181818182
chr17	30263175	30266200	3	2725	0.225
chr17	35848175	35854125	3	5525	0.131578947368421
chr17	43388450	43395425	3	6550	0.0987654320987654
chr17	45264075	45267425	3	3200	0.0769230769230769
chr17	45725850	45729375	3	3350	0.126582278481013
chr17	46100800	46104450	3	3350	0.253968253968254
chr17	48178425	48180075	3	1450	0.222222222222222
chr17	48939225	48946350	3	6875	0.0795454545454545
chr17	55969550	55971200	3	1400	0.344827586206897
chr17	56012700	56014000	3	1100	0.294117647058824
chr17	57407175	57411650	3	4300	0.136363636363636
chr17	57443000	57444550	3	1375	0.181818181818182
chr17	60554525	60558750	3	4075	0.0821917808219178
chr17	63013550	63014825	3	1100	0.3
chr17	63049650	63053750	3	3950	0.0634920634920635
chr17	65988600	65993025	3	4250	0.131578947368421
chr17	67222175	67225175	3	2800	0.117647058823529
chr17	67479800	67482525	3	2300	0.227848101265823
chr17	72426450	72430125	3	3400	0.313725490196078
chr17	72967875	72969275	3	1250	0.242424242424242
chr17	73073325	73075500	3	1925	0.4
chr17	73629275	73631475	3	1925	0.212765957446809
chr17	76776150	76779400	3	2750	0.368421052631579
chr17	76916250	76922550	3	5875	0.119815668202765
chr17	77965050	77968125	3	2650	0.419354838709677
chr17	79396200	79397675	3	1225	0.375
chr17	79543350	79544900	3	1250	0.378378378378378
chr17	80051925	80057825	3	5175	0.295302013422819
chr17	80476675	80480200	3	2825	0.4
chr18	2856400	2858375	3	1750	0.19672131147541
chr18	2978075	2983125	3	4450	0.213333333333333
chr18	22868175	22869900	3	1475	0.413793103448276
chr18	30350850	30352400	3	1350	0.27906976744186
chr18	48719175	48725025	3	5200	0.192090395480226
chr18	52918150	52920700	3	2175	0.246575342465753
chr19	570950	576475	3	4950	0.216867469879518
chr19	675675	681050	3	4975	0.162790697674419
chr19	1650350	1653575	3	2925	0.183673469387755
chr19	2719750	2722000	3	2050	0.32258064516129
chr19	3093725	3099550	3	5675	0.296296296296296
chr19	3698225	3700900	3	2475	0.138888888888889
chr19	3981875	3988400	3	6250	0.0508474576271186
chr19	4454350	4458475	3	3975	0.205128205128205
chr19	4968075	4973000	3	3975	0.378787878787879
chr19	7893975	7898175	3	3600	0.296296296296296
chr19	8524100	8526025	3	1675	0.212765957446809
chr19	10118750	10121575	3	2575	0.179775280898876
chr19	10399575	10403500	3	3700	0.0895522388059701
chr19	10712725	10715550	3	2450	0.227272727272727
chr19	11727625	11729075	3	1175	0.413793103448276
chr19	11890875	11894600	3	3550	0.333333333333333
chr19	13225950	13232400	3	6175	0.08
chr19	13509175	13510625	3	1225	0.3125
chr19	14246150	14249650	3	3000	0.25
chr19	15559575	15561275	3	1475	0.416666666666667
chr19	16580425	16583525	3	2825	0.179775280898876
chr19	17184950	17191575	3	6125	0.13903743315508
chr19	18630200	18633825	3	3075	0.285714285714286
chr19	18957750	18961875	3	4000	0.051948051948052
chr19	21750550	21753125	3	2175	0.30379746835443
chr19	21989975	21991600	3	1450	0.333333333333333
chr19	33182025	33185550	3	3425	0.137931034482759
chr19	34285475	34290100	3	4475	0.0592592592592593
chr19	34662325	34668950	3	6325	0.0917431192660551
chr19	35611650	35616100	3	3825	0.27536231884058
chr19	37902550	37905300	3	2400	0.181818181818182
chr19	41828450	41834275	3	5000	0.307692307692308
chr19	42633425	42637850	3	3775	0.281481481481481
chr19	44256300	44260800	3	3975	0.271428571428571
chr19	45504175	45506050	3	1600	0.297872340425532
chr19	45680400	45684750	3	3700	0.323232323232323
chr19	46269500	46274625	3	4850	0.117647058823529
chr19	46282650	46287350	3	4450	0.122137404580153
chr19	47728975	47736375	3	7075	0.0853080568720379
chr19	48166625	48168125	3	1325	0.238095238095238
chr19	49216200	49220625	3	4100	0.148760330578512
chr19	50141025	50147250	3	6000	0.0617283950617284
chr19	52886850	52888800	3	1725	0.25
chr19	54368850	54374150	3	4725	0.365384615384615
chr19	55626525	55630525	3	3650	0.133333333333333
chr19	55849950	55853175	3	2625	0.4
chr19	55880125	55882350	3	1975	0.222222222222222
chr19	55894725	55901050	3	5875	0.109090909090909
chr2	7057075	7059350	3	1925	0.32258064516129
chr2	8816200	8826525	3	9950	0.0748299319727891
chr2	9560600	9565400	3	4025	0.352941176470588
chr2	9692025	9697600	3	5075	0.189349112426035
chr2	20547525	20551700	3	3700	0.326923076923077
chr2	29337050	29341275	3	3950	0.10738255033557
chr2	37603275	37604975	3	1450	0.357142857142857
chr2	42273975	42281575	3	7000	0.125523012552301
chr2	55326650	55329650	3	2700	0.195652173913043
chr2	55382375	55384025	3	1500	0.222222222222222
chr2	58108150	58110550	3	2100	0.363636363636364
chr2	64974325	64979625	3	4675	0.188235294117647
chr2	65084700	65087800	3	2900	0.324324324324324
chr2	65352000	65358775	3	6175	0.137254901960784
chr2	65546700	65548325	3	1425	0.256410256410256
chr2	67487075	67488775	3	1425	0.352941176470588
chr2	68476050	68481650	3	5175	0.176470588235294
chr2	70140725	70145725	3	4125	0.377049180327869
chr2	72369625	72377650	3	7675	0.0683760683760684
chr2	75060550	75065575	3	4725	0.0941176470588235
chr2	75072325	75073625	3	1075	0.3125
chr2	86667150	86671425	3	4175	0.025974025974026
chr2	91844625	91848675	3	3875	0.121212121212121
chr2	98205875	98207475	3	1375	0.375
chr2	99795450	99799600	3	3150	0.381818181818182
chr2	101680075	101681325	3	1150	0.117647058823529
chr2	102686325	102688325	3	1725	0.339622641509434
chr2	105468650	105471475	3	2650	0.119047619047619
chr2	109149450	109153925	3	4200	0.11965811965812
chr2	109209625	109211675	3	1775	0.324324324324324
chr2	127860900	127867300	3	5350	0.392156862745098
chr2	136874000	136877250	3	3150	0.0579710144927536
chr2	143635225	143637275	3	1825	0.272727272727273
chr2	153251750	153253625	3	1650	0.186046511627907
chr2	163095825	163101775	3	5450	0.128712871287129
chr2	178261375	178263225	3	1600	0.218181818181818
chr2	178468400	178469350	3	800	0.285714285714286
chr2	181844250	181850075	3	5550	0.0727272727272727
chr2	182755650	182760875	3	4850	0.123456790123457
chr2	191874525	191879750	3	5125	0.114285714285714
chr2	197030350	197037175	3	6600	0.0506329113924051
chr2	197583225	197584350	3	950	0.4
chr2	202643175	202647025	3	3750	0.133333333333333
chr2	204546075	204547625	3	1375	0.227272727272727
chr2	211031900	211037675	3	5100	0.307692307692308
chr2	216576425	216578750	3	1950	0.28125
chr2	219133700	219138075	3	3950	0.245283018867925
chr2	219922450	219925825	3	2975	0.213592233009709
chr2	223915800	223922125	3	5750	0.325
chr2	228727625	228729750	3	1900	0.352941176470588
chr2	232570600	232578600	3	6800	0.406593406593407
chr2	233925050	233926400	3	1250	0.166666666666667
chr2	234262400	234264450	3	1775	0.342857142857143
chr2	236078500	236080650	3	1775	0.366666666666667
chr2	237569800	237573000	3	2975	0.171428571428571
chr2	238599600	238604700	3	4800	0.108695652173913
chr2	239077625	239079600	3	1700	0.291666666666667
chr2	239636400	239638275	3	1625	0.340425531914894
chr2	240320275	240324450	3	3900	0.246575342465753
chr2	241373100	241378300	3	5025	0.0540540540540541
chr2	242294550	242298075	3	2750	0.391752577319588
chr20	1369050	1374600	3	4950	0.406779661016949
chr20	10197475	10200225	3	2575	0.146341463414634
chr20	14314375	14318450	3	3525	0.329411764705882
chr20	19192225	19194275	3	1775	0.315789473684211
chr20	19865275	19871050	3	5325	0.210526315789474
chr20	19954450	19960100	3	5375	0.0784313725490196
chr20	25033325	25034450	3	1025	0.181818181818182
chr20	31407200	31411625	3	4050	0.123711340206186
chr20	34022425	34026975	3	4100	0.377358490566038
chr20	36530775	36532300	3	1350	0.214285714285714
chr20	37554600	37557475	3	2675	0.122448979591837
chr20	39656575	39661425	3	4725	0.0372670807453416
chr20	45977625	45990275	3	12275	0.0655737704918033
chr20	48726625	48733225	3	5525	0.39047619047619
chr20	52530850	52534325	3	3200	0.153846153846154
chr20	55203300	55205625	3	2150	0.204081632653061
chr20	57224550	57232150	3	7150	0.109090909090909
chr20	58512200	58517000	3	4450	0.380952380952381
chr20	61425075	61429250	3	3750	0.141732283464567
chr20	61566900	61571475	3	4425	0.0625
chr21	16429200	16439300	3	9800	0.344827586206897
chr21	17677050	17681250	3	3900	0.256410256410256
chr21	22369525	22372575	3	2825	0.197183098591549
chr21	23085225	23086375	3	1025	0.3
chr21	30670425	30677175	3	5875	0.317307692307692
chr21	33244475	33248125	3	3400	0.148148148148148
chr21	33743375	33744825	3	1225	0.333333333333333
chr21	35132875	35134525	3	1450	0.2
chr21	36247025	36265125	3	15275	0.368421052631579
chr21	37205975	37207925	3	1650	0.313725490196078
chr21	38737225	38743925	3	6200	0.144329896907216
chr21	40756825	40761050	3	3750	0.212121212121212
chr21	43371000	43374700	3	3350	0.155172413793103
chr21	44393650	44396925	3	2950	0.392156862745098
chr21	47645250	47650175	3	4650	0.08
chr22	20884475	20887275	3	2650	0.125
chr22	25959550	25963500	3	3575	0.285714285714286
chr22	28537375	28539175	3	1550	0.347826086956522
chr22	29278525	29281325	3	2550	0.380952380952381
chr22	31739375	31744075	3	4475	0.114754098360656
chr22	36648700	36651550	3	2650	0.153846153846154
chr22	38003175	38007300	3	3975	0.047244094488189
chr22	38092175	38093450	3	1075	0.363636363636364
chr22	38597350	38602225	3	4750	0.0363636363636364
chr22	41486625	41493000	3	6150	0.0478468899521531
chr22	43039925	43046250	3	6075	0.0663507109004739
chr22	44319075	44322025	3	2475	0.36144578313253
chr22	45554175	45555275	3	925	0.285714285714286
chr22	45664150	45665675	3	1250	0.387096774193548
chr22	50623000	50626000	3	2525	0.318181818181818
chr3	5227900	5232475	3	4300	0.0983606557377049
chr3	8596225	8597850	3	1375	0.307692307692308
chr3	11550150	11551725	3	1400	0.303030303030303
chr3	15832175	15840325	3	7950	0.0533333333333333
chr3	16551325	16556025	3	4500	0.1875
chr3	28386425	28392475	3	5450	0.211538461538462
chr3	29320700	29329850	3	8725	0.218181818181818
chr3	29735000	29738000	3	2700	0.25974025974026
chr3	30722275	30723675	3	1250	0.222222222222222
chr3	32009600	32011100	3	1275	0.3
chr3	37492850	37495575	3	2400	0.231884057971014
chr3	37901525	37905300	3	3100	0.385964912280702
chr3	44683225	44685075	3	1625	0.307692307692308
chr3	44761175	44764925	3	3425	0.204081632653061
chr3	45052125	45054450	3	2050	0.214285714285714
chr3	45634475	45639950	3	5250	0.274509803921569
chr3	46922875	46927175	3	3900	0.208
chr3	47931800	47933000	3	1050	0.258064516129032
chr3	48506650	48509825	3	2850	0.22
chr3	49445650	49451375	3	5225	0.2
chr3	49839850	49843575	3	3425	0.292682926829268
chr3	52000025	52002800	3	2650	0.0851063829787234
chr3	52086250	52092125	3	5625	0.103448275862069
chr3	53286275	53290500	3	4000	0.0958904109589041
chr3	55512025	55523925	3	11075	0.144186046511628
chr3	58418050	58421250	3	2725	0.32
chr3	71293075	71295600	3	2375	0.129032258064516
chr3	73775925	73777275	3	1175	0.27027027027027
chr3	75482425	75485650	3	3050	0.0810810810810811
chr3	81789625	81794625	3	4250	0.264462809917355
chr3	99759375	99762100	3	2325	0.321428571428571
chr3	101898800	101900525	3	1500	0.304347826086957
chr3	113413900	113418275	3	3825	0.337078651685393
chr3	126500300	126502000	3	1575	0.146341463414634
chr3	127174300	127176300	3	1850	0.222222222222222
chr3	129440950	129443475	3	2300	0.135135135135135
chr3	130464250	130468200	3	3725	0.140845070422535
chr3	134031600	134035175	3	3325	0.110091743119266
chr3	136467750	136472950	3	4975	0.0588235294117647
chr3	141174600	141175625	3	900	0.24
chr3	151984000	151991825	3	7625	0.028673835125448
chr3	171869975	171871775	3	1550	0.217391304347826
chr3	177074975	177078850	3	3625	0.133333333333333
chr3	185824075	185828525	3	4200	0.101910828025478
chr3	188662300	188667525	3	4275	0.392405063291139
chr3	195633125	195637375	3	3900	0.110236220472441
chr3	197035375	197037100	3	1350	0.409090909090909
chr3	197353350	197355600	3	2075	0.162162162162162
chr3	197517250	197521100	3	3525	0.30188679245283
chr4	698775	702425	3	3125	0.36734693877551
chr4	3293225	3296275	3	2800	0.21875
chr4	4970700	4971900	3	1000	0.413793103448276
chr4	5708350	5715175	3	5700	0.347417840375587
chr4	7043400	7047450	3	3500	0.229007633587786
chr4	7193850	7195800	3	1825	0.3
chr4	7207900	7209625	3	1400	0.368421052631579
chr4	7843525	7845875	3	2100	0.25
chr4	9153500	9155825	3	2025	0.27906976744186
chr4	14113050	14115775	3	2425	0.23728813559322
chr4	20318650	20320300	3	1450	0.4
chr4	26346950	26347975	3	900	0.214285714285714
chr4	30717900	30726225	3	7250	0.306513409961686
chr4	38805650	38807775	3	1875	0.238095238095238
chr4	41177900	41179225	3	1150	0.303030303030303
chr4	54925325	54933400	3	6725	0.323076923076923
chr4	56731400	56733150	3	1500	0.238095238095238
chr4	57623600	57624750	3	1000	0.296296296296296
chr4	57909175	57910700	3	1325	0.242424242424242
chr4	74974375	74976600	3	1875	0.253968253968254
chr4	77674100	77675575	3	1225	0.352941176470588
chr4	87951825	87954700	3	2450	0.376811594202899
chr4	88447450	88450725	3	2975	0.133333333333333
chr4	93224825	93227300	3	2200	0.347826086956522
chr4	99573975	99581425	3	7150	0.177777777777778
chr4	100324425	100326750	3	1975	0.340425531914894
chr4	100865350	100872675	3	6725	0.173913043478261
chr4	105411750	105413675	3	1675	0.342857142857143
chr4	109540800	109545750	3	4725	0.1
chr4	120052600	120054025	3	1200	0.3
chr4	123745700	123752600	3	6150	0.252252252252252
chr4	132896075	132897825	3	1600	0.173913043478261
chr4	138227625	138232800	3	4800	0.216867469879518
chr4	154707250	154714150	3	5775	0.357894736842105
chr4	154925400	154927600	3	1825	0.363636363636364
chr4	155919275	155921725	3	2050	0.242424242424242
chr4	159085425	159094500	3	8825	0.304347826086957
chr4	170121775	170123575	3	1525	0.352941176470588
chr4	174289100	174295450	3	5675	0.176744186046512
chr4	174442600	174452625	3	9050	0.23321554770318
chr4	177707875	177715425	3	6625	0.314285714285714
chr4	185676425	185679025	3	2325	0.146341463414634
chr4	185722475	185725925	3	3225	0.0900900900900901
chr4	185742025	185748275	3	5900	0.111675126903553
chr5	471750	475425	3	3475	0.0987654320987654
chr5	1632750	1634925	3	1975	0.25
chr5	6711850	6717725	3	5725	0.0416666666666667
chr5	14142075	14149050	3	6500	0.154639175257732
chr5	25963325	25964750	3	1225	0.292682926829268
chr5	32504675	32508325	3	2950	0.340425531914894
chr5	36873450	36881250	3	7500	0.0699300699300699
chr5	37738525	37741300	3	2450	0.360655737704918
chr5	38467000	38469800	3	2475	0.390243902439024
chr5	40677050	40685475	3	8025	0.368421052631579
chr5	54827050	54831650	3	4250	0.4
chr5	55285075	55292250	3	6675	0.140077821011673
chr5	60596950	60600650	3	3375	0.146341463414634
chr5	60624325	60632050	3	7475	0.0736196319018405
chr5	64351950	64356250	3	3650	0.372093023255814
chr5	65220225	65225975	3	5475	0.105882352941176
chr5	67465800	67467925	3	1775	0.416666666666667
chr5	67582550	67588575	3	5175	0.290322580645161
chr5	72141925	72148575	3	5600	0.328502415458937
chr5	77842925	77845100	3	1875	0.418604651162791
chr5	78907450	78911075	3	3525	0.0353982300884956
chr5	80594925	80598750	3	3625	0.157894736842105
chr5	81044550	81048350	3	3475	0.16
chr5	86688300	86690150	3	1575	0.294117647058824
chr5	87436300	87440300	3	3675	0.150375939849624
chr5	98396000	98397875	3	1675	0.333333333333333
chr5	102593425	102599225	3	5425	0.12
chr5	111088150	111094475	3	5900	0.384615384615385
chr5	121427875	121430125	3	2050	0.24
chr5	121498225	121500225	3	1875	0.0930232558139535
chr5	127868925	127875375	3	5750	0.230414746543779
chr5	151149625	151155250	3	5350	0.0891089108910891
chr5	153568700	153573100	3	3975	0.26530612244898
chr5	168723750	168729675	3	5775	0.0358744394618834
chr5	171838225	171840800	3	2275	0.285714285714286
chr5	171876600	171882950	3	5775	0.213483146067416
chr5	175839925	175844200	3	3825	0.391304347826087
chr5	176737675	176740175	3	2375	0.0909090909090909
chr5	176896475	176901400	3	4525	0.224137931034483
chr5	176964375	176966100	3	1550	0.186046511627907
chr5	179243650	179252900	3	8625	0.134969325153374
chr6	3208150	3209975	3	1575	0.347826086956522
chr6	16723975	16726325	3	2050	0.305084745762712
chr6	18153575	18156800	3	3025	0.114285714285714
chr6	30581175	30586875	3	5550	0.04
chr6	30646600	30659500	3	12525	0.0430622009569378
chr6	33342625	33344100	3	1350	0.153846153846154
chr6	35461675	35466500	3	4525	0.152542372881356
chr6	35567750	35572025	3	3775	0.225563909774436
chr6	36561025	36569625	3	8425	0.222222222222222
chr6	41753525	41757200	3	3375	0.235294117647059
chr6	42980000	42985100	3	4700	0.23728813559322
chr6	48035725	48037675	3	1775	0.186046511627907
chr6	52857475	52861525	3	3600	0.224
chr6	56704625	56709300	3	4400	0.0805369127516778
chr6	71996975	72001400	3	4175	0.24390243902439
chr6	86349075	86355350	3	6050	0.0769230769230769
chr6	88369700	88371325	3	1350	0.292682926829268
chr6	89744600	89746400	3	1650	0.148148148148148
chr6	90271525	90275425	3	3675	0.210526315789474
chr6	91293075	91297825	3	4425	0.272727272727273
chr6	99280075	99283900	3	3575	0.357142857142857
chr6	99870875	99875750	3	4725	0.0446927374301676
chr6	105625600	105628525	3	2675	0.25
chr6	108011500	108013375	3	1550	0.4
chr6	108878325	108888125	3	9575	0.0303030303030303
chr6	112126650	112127700	3	875	0.416666666666667
chr6	112358675	112360775	3	1775	0.310344827586207
chr6	112523600	112526125	3	2225	0.233766233766234
chr6	119467975	119470525	3	2200	0.34375
chr6	129965750	129967075	3	1150	0.347826086956522
chr6	137534650	137541275	3	6025	0.345679012345679
chr6	148662725	148667425	3	4350	0.145695364238411
chr6	148814275	148816150	3	1650	0.214285714285714
chr6	151645550	151648925	3	3050	0.347826086956522
chr6	157095225	157105525	3	10025	0.0863309352517986
chr6	163745450	163746625	3	1025	0.193548387096774
chr6	166073725	166078175	3	4125	0.247191011235955
chr6	168557600	168559400	3	1625	0.222222222222222
chr6	169612675	169616000	3	3000	0.28125
chr7	555900	560100	3	3725	0.220588235294118
chr7	765325	768200	3	2725	0.2
chr7	855200	858450	3	2975	0.119047619047619
chr7	915225	918300	3	2750	0.230769230769231
chr7	1569875	1573925	3	3850	0.0719424460431655
chr7	1606500	1611775	3	4975	0.137931034482759
chr7	2670875	2674550	3	3225	0.2
chr7	3339850	3342875	3	2575	0.347826086956522
chr7	12725375	12730475	3	4850	0.162790697674419
chr7	14024675	14032450	3	7575	0.0615384615384615
chr7	17336825	17345275	3	7500	0.265060240963855
chr7	19144275	19158850	3	12400	0.341463414634146
chr7	20836925	20838400	3	1300	0.380952380952381
chr7	21466075	21468775	3	2525	0.178571428571429
chr7	25988800	25991900	3	2975	0.0545454545454545
chr7	28218150	28220975	3	2575	0.170731707317073
chr7	30951425	30955200	3	3375	0.340425531914894
chr7	36320175	36322000	3	1575	0.25531914893617
chr7	44120475	44123800	3	2900	0.28
chr7	44143375	44146925	3	3200	0.162162162162162
chr7	45038175	45041750	3	3350	0.138888888888889
chr7	57471575	57473100	3	1325	0.275862068965517
chr7	66092150	66095225	3	2725	0.25
chr7	74306250	74307650	3	1200	0.324324324324324
chr7	77165175	77169975	3	4500	0.0941176470588235
chr7	86780450	86786525	3	5850	0.192307692307692
chr7	93976625	93978350	3	1600	0.121212121212121
chr7	100180750	100185050	3	3900	0.207547169811321
chr7	104648525	104661850	3	11950	0.230434782608696
chr7	114648300	114649825	3	1350	0.352941176470588
chr7	119911275	119919275	3	7800	0.0406779661016949
chr7	127635150	127636475	3	1125	0.416666666666667
chr7	127670725	127673175	3	2225	0.222222222222222
chr7	131239075	131243250	3	3975	0.0816326530612245
chr7	132737450	132739025	3	1375	0.4
chr7	134852675	134856925	3	3750	0.208
chr7	137138100	137140200	3	1850	0.411764705882353
chr7	139473900	139479025	3	4600	0.160583941605839
chr7	140014650	140016850	3	1950	0.222222222222222
chr7	141400525	141402625	3	1950	0.153846153846154
chr7	150753900	150760800	3	6600	0.27906976744186
chr7	150942000	150950300	3	7500	0.192468619246862
chr7	155088275	155094175	3	5300	0.240963855421687
chr7	156684150	156686925	3	2650	0.0895522388059701
chr8	494000	496350	3	2225	0.12
chr8	8084800	8086850	3	1825	0.24390243902439
chr8	16889150	16890950	3	1675	0.107142857142857
chr8	18937950	18942875	3	4650	0.136363636363636
chr8	25040925	25046300	3	4550	0.317647058823529
chr8	25311500	25318400	3	5900	0.392156862745098
chr8	26123100	26125150	3	1750	0.4
chr8	26148575	26153800	3	4775	0.169491525423729
chr8	27628600	27633150	3	4025	0.285714285714286
chr8	27847300	27850200	3	2600	0.421052631578947
chr8	29027275	29029275	3	1825	0.192307692307692
chr8	30664550	30665525	3	825	0.32
chr8	37961675	37965275	3	3450	0.193548387096774
chr8	38642400	38650775	3	6000	0.421052631578947
chr8	41907025	41910525	3	3275	0.163265306122449
chr8	42392400	42399100	3	6350	0.0740740740740741
chr8	42748500	42754700	3	5725	0.213114754098361
chr8	49493225	49496775	3	3125	0.315789473684211
chr8	65492150	65494725	3	2475	0.0714285714285714
chr8	67522800	67526925	3	3875	0.0934579439252336
chr8	77315875	77320750	3	4525	0.177777777777778
chr8	80200125	80202950	3	2425	0.30952380952381
chr8	81784425	81787400	3	2775	0.272727272727273
chr8	82391325	82396675	3	5000	0.0993788819875776
chr8	82751325	82755325	3	3325	0.363636363636364
chr8	89310400	89313575	3	3000	0.384615384615385
chr8	98963225	98964925	3	1500	0.375
chr8	99393925	99395875	3	1800	0.129032258064516
chr8	99950725	99964200	3	13150	0.202898550724638
chr8	103663125	103670475	3	6850	0.120689655172414
chr8	103800900	103802125	3	1025	0.347826086956522
chr8	104510675	104514200	3	3300	0.19672131147541
chr8	117777650	117782325	3	3925	0.359712230215827
chr8	117901975	117903125	3	1050	0.210526315789474
chr8	120220175	120222225	3	1850	0.178571428571429
chr8	123199550	123201000	3	1350	0.117647058823529
chr8	128821700	128823350	3	1425	0.325581395348837
chr8	132828075	132829625	3	1325	0.4
chr8	142137325	142140675	3	3150	0.105263157894737
chr8	143532400	143534950	3	2175	0.276923076923077
chr8	144327925	144330600	3	2475	0.230769230769231
chr8	145513600	145517175	3	3375	0.175438596491228
chr9	1979100	1980775	3	1450	0.384615384615385
chr9	16864375	16872425	3	7650	0.233333333333333
chr9	18471975	18479325	3	7175	0.0287769784172662
chr9	33158700	33168500	3	9575	0.0350877192982456
chr9	33816175	33821350	3	4950	0.0526315789473684
chr9	34664450	34667125	3	2425	0.241379310344828
chr9	35109425	35117775	3	7900	0.11353711790393
chr9	35790600	35795500	3	4700	0.0578034682080925
chr9	72869750	72878675	3	8625	0.0629370629370629
chr9	77701125	77705875	3	4350	0.288888888888889
chr9	82184900	82190900	3	5700	0.0865384615384615
chr9	89336300	89338275	3	1550	0.372093023255814
chr9	91001925	91006025	3	3900	0.137931034482759
chr9	91605750	91610475	3	4475	0.10062893081761
chr9	94178425	94187800	3	8325	0.220588235294118
chr9	95608050	95610800	3	2425	0.235294117647059
chr9	95857300	95861750	3	3700	0.254237288135593
chr9	97765950	97772125	3	5525	0.191011235955056
chr9	99264050	99265550	3	1275	0.375
chr9	99579175	99581975	3	2550	0.162790697674419
chr9	100742725	100748200	3	5050	0.15625
chr9	100818275	100821200	3	2800	0.0612244897959184
chr9	103112700	103116125	3	3100	0.413793103448276
chr9	103188275	103193025	3	4425	0.124031007751938
chr9	104159725	104164100	3	4200	0.347826086956522
chr9	112555250	112557475	3	1950	0.285714285714286
chr9	116637675	116642575	3	4275	0.191780821917808
chr9	127938825	127940000	3	1025	0.296296296296296
chr9	127997750	128005000	3	7150	0.0174672489082969
chr9	128507350	128513875	3	6375	0.0337552742616034
chr9	130373700	130377000	3	3075	0.148936170212766
chr9	131005350	131008150	3	2375	0.282352941176471
chr9	131450525	131454025	3	3250	0.145833333333333
chr9	132175050	132176950	3	1700	0.222222222222222
chr9	134149400	134153800	3	4150	0.137931034482759
chr9	137966800	137968350	3	1375	0.285714285714286
chrX	2669275	2672100	3	2700	0.0612244897959184
chrX	11368575	11369750	3	1000	0.285714285714286
chrX	11775250	11779100	3	3700	0.163265306122449
chrX	14890450	14892925	3	2275	0.266666666666667
chrX	15767925	15769225	3	1150	0.242424242424242
chrX	20281375	20286575	3	5050	0.0447761194029851
chrX	33225800	33230150	3	3650	0.4
chrX	39963875	39969575	3	5100	0.34375
chrX	40943025	40950725	3	7475	0.146341463414634
chrX	41189450	41198875	3	9075	0.0676056338028169
chrX	45374325	45375375	3	925	0.285714285714286
chrX	47441250	47445600	3	4250	0.0272108843537415
chrX	48774350	48777025	3	2425	0.3
chrX	48896825	48901875	3	4550	0.230769230769231
chrX	51634750	51640150	3	4775	0.243093922651934
chrX	54518500	54523350	3	4400	0.277777777777778
chrX	73067675	73072600	3	4750	0.0727272727272727
chrX	77358900	77364775	3	5725	0.0457142857142857
chrX	80062625	80066650	3	3875	0.0677966101694915
chrX	99664750	99666325	3	1325	0.32258064516129
chrX	114273375	114277125	3	3375	0.28
chrX	135054200	135057350	3	2500	0.391304347826087
chrX	148620550	148623600	3	2800	0.163265306122449
chrX	149860825	149863375	3	2325	0.164705882352941
chrX	152954000	152955650	3	1425	0.318181818181818
chrX	153232900	153240000	3	6975	0.0224719101123595
chrX	153359625	153363925	3	3700	0.238095238095238
