# Supplementary material for: Large organized chromatin lysine domains help distinguish primitive from differentiated cell populations
Source: Nat Commun. 2021 Jan 21;12:499. doi: 10.1038/s41467-020-20830-9 (PMC7820432; doi:10.1038/s41467-020-20830-9)
Supplement: Supplementary file 3 — Supplementary Software [file 41467_2020_20830_MOESM3_ESM.zip › E023-H3K9me3_LOCKS.bed]

chr1	227713300	227886175	66	60275	204.173913043478
chr1	247130650	247310475	66	48600	101.111111111111
chr10	38342075	38878800	66	84100	163.2
chr10	42354900	42454550	66	43600	28.5185185185185
chr10	42454650	42532225	66	41900	23.1428571428571
chr10	42532375	43036325	66	70500	209.090909090909
chr11	48671125	48783450	66	29875	33.5384615384615
chr11	50220375	50398975	66	43975	102.235294117647
chr11	50399075	50481825	66	45050	27.8947368421053
chr11	50482050	50547275	66	39450	9.77777777777778
chr11	50548525	50618075	66	40200	14.875
chr11	50619050	50769925	66	26025	37.125
chr11	51190975	51292825	66	49350	59.2631578947368
chr11	51292975	51583650	66	37825	254.30303030303
chr11	54794125	54860525	66	38225	18.3870967741935
chr11	54861050	54952125	66	30525	19.5652173913043
chr12	34295475	34591100	66	30375	118.48
chr12	34591175	34675675	66	43575	21.6153846153846
chr12	34675850	34743775	66	38275	17.4
chr12	34743875	34838975	66	34050	26.8
chr12	37934750	38145250	66	19175	226.823529411765
chr12	38145725	38238450	66	28450	29.2941176470588
chr12	38239100	38320675	66	41050	13.6
chr12	38320800	38394500	66	49525	10.0689655172414
chr12	133165550	133623400	66	86450	239.084337349398
chr12	133623575	133787750	66	134625	8
chr15	25220550	25373950	66	86175	40.9090909090909
chr15	25374425	25564600	66	26200	119.428571428571
chr16	31589225	31905425	66	61525	208.105263157895
chr16	32472925	32607325	66	80950	45.6666666666667
chr16	33836550	33968725	66	46600	26.9
chr16	33969200	34407050	66	41400	192.583333333333
chr16	34408475	34949850	66	22425	252.434782608696
chr16	34957125	35285700	66	21500	159.3
chr18	75799825	76650775	66	20075	227.888888888889
chr19	8669600	9409875	66	53425	241.166666666667
chr19	9410100	9565825	66	96100	59.7142857142857
chr19	9565875	9752550	66	69900	64.2424242424242
chr19	11293750	11982675	66	57825	142.936507936508
chr19	12006125	12311175	66	89300	92.24
chr19	12311975	12432750	66	52475	94
chr19	12433150	12742275	66	66125	156.285714285714
chr19	19785200	19945125	66	55050	108.390243902439
chr19	19945325	20126175	66	49225	53.04
chr19	20426500	20800650	66	43725	247.294117647059
chr19	20802250	21016850	66	47300	199.103448275862
chr19	21016950	21241900	66	39375	212.645161290323
chr19	21242000	21550750	66	46825	194.875
chr19	21551925	21706100	66	47950	158.173913043478
chr19	21836900	22103675	66	47700	236.086956521739
chr19	22104050	22280800	66	37025	88.5263157894737
chr19	22282400	22452450	66	30400	78.8
chr19	22455650	22638850	66	24600	44.4705882352941
chr19	22639325	22731500	66	36000	32.5714285714286
chr19	22732500	22956000	66	25325	77.44
chr19	22956500	23115000	66	26825	72.5
chr19	23116325	23331100	66	30125	146.526315789474
chr19	23333025	23622675	66	84025	88.7058823529412
chr19	23622950	23965075	66	31875	199.04
chr19	24284325	24414550	66	58575	18.5925925925926
chr19	24414600	24507450	66	48175	14.5
chr19	27731825	27856800	66	34025	24.24
chr19	27856950	27940275	66	32300	19.1428571428571
chr19	27941250	28023225	66	40125	18.0689655172414
chr19	28023375	28101825	66	44950	11.9459459459459
chr19	36719925	37011625	66	61200	257.5
chr19	37011825	37146875	66	86525	22.44
chr19	37147125	37293975	66	78925	30.9473684210526
chr19	37294075	37424725	66	91175	34.8235294117647
chr19	37425275	37551775	66	50225	29.6363636363636
chr19	37551900	37687575	66	85600	14.1463414634146
chr19	37688650	37908925	66	66175	156.111111111111
chr19	37909125	38036375	66	80975	10.5531914893617
chr19	38036450	38190825	66	87425	29
chr19	44162325	44480075	66	88250	157.545454545455
chr19	44480675	44743425	66	57375	190.315789473684
chr19	44745475	44934925	66	49225	81.4117647058823
chr19	52087425	52485100	66	94500	149.889763779528
chr19	52485350	52605525	66	71850	27.0833333333333
chr19	52606350	52875250	66	85425	160.322580645161
chr19	52876275	52995025	66	78425	9.33333333333333
chr19	52995500	53313875	66	58625	204
chr19	53336425	53585775	66	50350	166.705882352941
chr19	53611225	53769050	66	66950	60
chr19	53782100	54082600	66	60275	104.588235294118
chr19	56871750	57002200	66	82350	17.7333333333333
chr19	57002300	57136750	66	89350	23.0769230769231
chr19	57136800	57410575	66	26250	121.391304347826
chr19	57411125	57869175	66	28425	94.1518987341772
chr19	57885300	58155000	66	105450	65.1428571428571
chr19	58165125	58447850	66	57650	92.56
chr19	58449450	58596100	66	80375	32.7777777777778
chr19	58596200	58742500	66	101025	24.551724137931
chr21	10368125	10762450	66	49200	268.352941176471
chr21	10762725	10995500	66	106025	41.6470588235294
chr21	10996875	11097275	66	27325	89.7647058823529
chr21	11097550	11186850	66	45175	12.625
chr3	44233075	44814500	66	65425	208.818181818182
chr3	75704875	75815900	66	59275	16.1395348837209
chr3	90311775	90492600	66	21600	40.4444444444444
chr4	27625	164625	66	87900	37.7647058823529
chr4	164850	272900	66	56950	20
chr4	274400	407225	66	62400	17.304347826087
chr4	190182925	190515750	66	26925	238.416666666667
chr4	190515925	190585725	66	29425	11.4285714285714
chr4	190586875	190666525	66	30150	8
chr5	45764475	45987075	66	40750	194.941176470588
chr5	45987175	46063400	66	33150	27.4545454545455
chr5	46063700	46154075	66	37925	57.7272727272727
chr5	46154250	46229200	66	37975	15.4545454545455
chr5	46229300	46291850	66	42300	4.25806451612903
chr5	46291975	46398725	66	28375	56.2352941176471
chr5	140131075	140251075	66	39175	23.1111111111111
chr5	140457475	140612500	66	31575	47.3571428571429
chr5	140612900	140720225	66	79300	13.5625
chr5	150196625	150340075	66	72000	54.5454545454545
chr5	177940075	178369075	66	72350	264.967741935484
chr7	56503475	56635225	66	45700	65.6190476190476
chr7	56641375	56759825	66	31000	41.2888888888889
chr7	57189075	57306825	66	38200	29.2413793103448
chr7	57310075	57483375	66	24575	38.5555555555556
chr7	61511025	61824550	66	67925	124.678260869565
chr7	61825325	62022025	66	57875	32.75
chr7	62022750	62097900	66	33950	6.8
chr7	62099100	62170425	66	46175	14.2727272727273
chr7	62170750	62247975	66	52775	14.6206896551724
chr7	62248300	62317900	66	54300	2.97297297297297
chr7	62318075	62409375	66	55025	26.390243902439
chr7	62409575	62527250	66	34300	44.7058823529412
chr7	63294300	63458700	66	31000	43.25
chr7	63459325	63563600	66	39250	32.962962962963
chr7	63566725	63732050	66	25575	76.9411764705882
chr7	63739075	63989825	66	62825	127.304347826087
chr7	157264950	157940575	66	25750	264.888888888889
chr8	373900	1373750	66	26875	246
chr8	43366275	43490075	66	35350	99.5151515151515
chr8	43490900	43589100	66	32300	42.9
chr8	43589375	43669625	66	29325	11.6470588235294
chr8	43669850	43785675	66	26650	60.5555555555556
chr8	46839450	47082425	66	24625	133.371428571429
chr8	47199675	47308825	66	28675	50.7058823529412
chr8	47309025	47453350	66	34850	204.47619047619
chr9	99465000	99603150	66	71375	34
chrX	58317250	58384675	66	43675	7.58620689655172
chrX	58384750	58466925	66	61150	9.07317073170732
chrX	61681950	61867250	66	21150	64.1176470588235
chrX	61867475	61969600	66	34825	36.3529411764706
chr5	178369425	178542825	64	82100	93.4117647058823
chr7	2938175	4593325	64	24975	244.714285714286
chr15	20408825	20627300	63	24075	120.8
chr19	38190875	38671150	63	35650	198.038461538462
chr4	49084125	49325525	62	34550	171.7
chr5	140720925	140928400	62	65400	225.833333333333
chr7	57487475	57732625	61	33175	158.125
chrX	44985325	45651750	61	26875	215.581395348837
chr19	35002025	35467950	60	68100	126.210526315789
chr16	3254800	3489675	59	73800	197.9
chr9	115707050	115854575	59	52100	72.5263157894737
chr1	2295400	2926050	58	32075	190.833333333333
chr6	62178625	62335475	58	31975	212.47619047619
chr5	179271650	179707050	56	46550	149.133333333333
chr7	57829975	58053425	55	17675	165.454545454545
chr21	9411225	9684475	52	18725	129.25
chr20	29580800	29962125	51	40300	154.166666666667
chr7	157941600	158125125	50	17950	89.5294117647059
chr10	43735400	44323850	49	36675	158.677966101695
chr18	77258425	77848825	49	40725	174.789473684211
chr10	132025500	132302175	48	26475	143.916666666667
chrX	58468125	58565150	48	26325	26
chr6	61880450	61969025	47	17925	33.6428571428571
chr11	48787400	48963400	46	13000	101.36
chr19	28102525	28365350	45	28275	120.740740740741
chr1	40911200	41085250	44	39525	83.1304347826087
chr1	142535425	142671825	44	18125	95.3103448275862
chr16	46386000	46620700	44	31750	154.842105263158
chr19	20207625	20312150	44	26575	129.3
chr21	45783025	46249625	44	25000	89.6315789473684
chr5	49430725	49552575	44	14725	76.2105263157895
chr7	62530925	62678325	44	18850	123.578947368421
chr15	22297875	22557500	42	12875	109.857142857143
chr10	39076575	39154975	40	69125	1.34090909090909
chr19	24507750	24603425	39	68900	23.1
chr19	21706200	21778225	38	27250	44.7
chr7	64382275	64462225	38	33625	70.7428571428571
chr18	32785100	33015925	37	34675	63.9459459459459
chr1	247310825	247439550	36	30900	95
chr19	44935000	45003100	36	43050	7.2
chr4	190796250	190942225	36	12400	76.8888888888889
chr14	19000650	19124250	35	14975	64.1176470588235
chr21	9825450	9958300	35	13375	79.3636363636364
chr19	58742650	58949775	34	59675	59.5
chrX	47732625	47921625	34	32600	91.3076923076923
chr19	23965200	24145125	33	17125	90.8421052631579
chr9	68358150	68508900	32	13475	83.0476190476191
chr19	2827100	2936800	31	29600	36.0512820512821
chr17	22191900	22262350	30	13600	59.4
chr19	9761125	9875675	30	23475	66.24
chr2	92260325	92322400	30	12125	24.5
chr6	169775350	169947975	30	13250	85.4117647058823
chrX	61970725	62020450	30	16625	23.1428571428571
chr4	407475	491275	29	58175	28.6923076923077
chr10	38065575	38127075	27	20275	26.5161290322581
chr11	54952425	55025875	27	9075	50.0714285714286
chr19	40514450	40586650	27	36400	18.5
chr11	2618650	2684850	26	27700	19.8095238095238
chr12	38394575	38435075	26	9825	51.8888888888889
chr2	95802375	95908625	26	37450	33.3684210526316
chr2	132975800	133034875	26	9600	26.6
chr4	49620550	49660075	25	20050	28.4571428571429
chr6	58735750	58779300	25	9575	34.4615384615385
chr9	66783725	66863350	25	28050	27.3513513513514
chr3	13854450	13975025	24	16050	56.85
chrX	46328175	46367275	24	16425	32.16
chr16	68576600	68657050	23	32550	44.962962962963
chr2	89830500	89880000	21	42875	1.6140350877193
chr7	6691825	6744725	21	32800	24.3157894736842
chr17	16507475	16546425	19	18750	22.8181818181818
chr21	14338250	14368275	19	11275	12.0833333333333
chr7	64141750	64189950	19	14675	34.4
chr12	94713425	94825200	18	13500	27.0645161290323
chr16	31905525	31942625	17	25875	2.50228310502283
chr8	47687050	47718675	17	10075	27.3333333333333
chr10	22114000	22183000	16	9575	30.05
chr17	15608375	15628725	16	9575	11.5238095238095
chr4	190667850	190684325	16	5850	6.28571428571429
chr10	127564325	127594450	15	9850	7.20408163265306
chr12	133788150	133817475	15	13275	11.6969696969697
chr13	113067450	113092825	15	5150	23.6666666666667
chr9	114296025	114319400	15	18975	1.93548387096774
chr7	158707650	158776700	14	7125	23.3846153846154
chrX	74947575	74963575	14	5900	3.04545454545455
chr11	3368400	3395325	13	17600	17.1764705882353
chr17	4986025	5011775	13	15550	6.74285714285714
chr17	25263000	25297600	13	8825	13.3548387096774
chr3	123540925	123575250	13	9025	10.188679245283
chr5	65383125	65409300	13	9175	12.1818181818182
chr6	137501700	137511150	13	4300	7.52380952380952
chr11	63236750	63268375	12	6100	14
chr19	14814375	14840125	12	15275	13.4857142857143
chr20	60675450	60688850	12	6225	7.73684210526316
chr8	146195625	146216550	12	16200	1.84313725490196
chr9	95598475	95622350	12	11550	5.73913043478261
chr9	125479825	125500750	12	7625	11.6428571428571
chr19	7072600	7098250	11	17200	6.5
chr21	47992775	48014600	11	5625	13.0714285714286
chr7	61079150	61100475	11	4550	9.03448275862069
chr8	186275	205175	11	14775	5.13333333333333
chr8	8211950	8220525	11	6350	1.88888888888889
chr8	47776325	47787400	11	6000	6.63636363636364
chr1	42968750	42985275	10	7225	5.89189189189189
chr10	38878975	38888800	10	8075	0.533333333333333
chr17	16449050	16467225	10	14375	2.15686274509804
chr17	21903050	21912200	10	3475	2.96551724137931
chr18	18510925	18520225	10	5600	1.61538461538462
chr3	75816075	75832250	10	6425	7.1219512195122
chr3	93511550	93518200	10	3325	2.08333333333333
chr7	5090000	5111625	10	15850	5.39130434782609
chr7	99126100	99146225	10	9825	7.42857142857143
chr7	138238725	138251475	10	9300	7.68421052631579
chr8	145925250	145949375	10	15525	5.17647058823529
chr1	5725975	5735725	9	4925	3
chr10	18843475	18855775	9	4650	8.70588235294118
chr11	130599275	130613225	9	4625	7.86046511627907
chr13	96317425	96324425	9	3300	2.76923076923077
chr15	51252775	51265075	9	6725	5.59375
chr2	79771925	79778925	9	4350	1.84
chr3	43085525	43093525	9	4550	7
chr3	138259450	138267775	9	4250	4.42105263157895
chr6	26631750	26651275	9	9125	8.17777777777778
chr7	36972600	36982800	9	5600	8.33333333333333
chr8	125986475	126000650	9	9575	7.92
chr9	11399050	11405200	9	2750	3.11111111111111
chr1	30035475	30041225	8	2750	4.2
chr1	214930325	214937275	8	4725	1.49090909090909
chr11	74571675	74588425	8	10850	6.44444444444444
chr12	46414900	46422500	8	4200	4.78260869565217
chr12	46894175	46905325	8	3625	6.21621621621622
chr12	88602925	88617350	8	4550	5.85915492957746
chr12	126205525	126213100	8	2925	4.4375
chr17	5076200	5093400	8	13950	2.8
chr21	35380925	35387250	8	3725	1.5
chr3	179945875	179951975	8	3800	2.11764705882353
chr4	7573425	7584800	8	6675	5.86666666666667
chr5	109552525	109561175	8	3275	4.1
chr7	29063225	29067850	8	2700	2.22222222222222
chr9	35141475	35150800	8	4250	5.5
chr1	20747500	20752525	7	3200	1.84
chr1	231390950	231398225	7	4925	1.36842105263158
chr1	244735200	244742550	7	5900	0.941176470588235
chr10	43036525	43040875	7	2575	1.65714285714286
chr10	63181875	63185050	7	2375	0.740740740740741
chr11	108577700	108582800	7	3225	1.64285714285714
chr11	122406575	122411650	7	2875	1.78947368421053
chr12	41397450	41406125	7	6300	2.04651162790698
chr12	51305225	51311150	7	3800	1.30434782608696
chr12	95204825	95208200	7	2950	0.228571428571429
chr12	130999875	131004175	7	1775	4.125
chr14	20359850	20365900	7	3900	1.53846153846154
chr16	48341775	48346800	7	3175	1.46666666666667
chr16	75197625	75212375	7	12750	1.54545454545455
chr17	38915275	38921200	7	4225	0.954545454545455
chr20	13477875	13483750	7	2675	4
chr22	16847850	16862500	7	13225	0.421052631578947
chr22	31367625	31374875	7	2900	3.64285714285714
chr3	180494225	180499250	7	2250	2.72727272727273
chr4	116933700	116941600	7	3800	4.25
chr5	72642050	72647700	7	2850	1.9
chr5	102409200	102420525	7	3725	4.23529411764706
chr6	27412625	27429875	7	15050	1.76470588235294
chr6	66870250	66873700	7	2150	1.55555555555556
chr6	156245250	156251450	7	2400	3.83333333333333
chr8	129819725	129826500	7	4275	1.64285714285714
chr9	2772900	2778500	7	3950	1.14285714285714
chr1	246677025	246680625	6	2950	0.744186046511628
chr10	29584600	29591150	6	3475	2.21052631578947
chr10	37609800	37613625	6	3000	1.3
chr10	113472900	113478100	6	3675	1.09090909090909
chr12	2815375	2818950	6	2150	1
chr12	106029875	106032200	6	1700	0.695652173913043
chr13	20856350	20861225	6	4050	0.612244897959184
chr13	89158500	89162500	6	2325	1.77777777777778
chr13	111443200	111446225	6	2025	1.54545454545455
chr15	39901875	39906350	6	2450	2.26086956521739
chr15	80206050	80214000	6	6900	0.375
chr19	6286175	6294225	6	5800	1.2
chr19	7820700	7825000	6	2350	1.65714285714286
chr19	46587850	46593150	6	3850	2.0952380952381
chr19	50788850	50792925	6	2225	1.56521739130435
chr2	31673650	31679075	6	3575	0.925373134328358
chr2	110057200	110061925	6	3275	0.875
chr2	133221375	133228075	6	5350	0.515151515151515
chr2	162005100	162009600	6	3425	0.592592592592593
chr20	57076450	57082525	6	3025	2.43076923076923
chr3	25533775	25537575	6	2675	0.731707317073171
chr3	32029550	32033075	6	2850	0.52
chr4	10445350	10449175	6	2575	1.29411764705882
chr4	13823625	13827000	6	2450	0.8
chr4	65092300	65099375	6	5100	2.69565217391304
chr4	87569600	87574650	6	4075	0.541176470588235
chr4	129975775	129985200	6	7300	1.2280701754386
chr5	28010675	28014150	6	2200	2.3
chr5	158811525	158815250	6	2275	1.61290322580645
chr6	30246525	30257150	6	8900	2.17647058823529
chr6	56035625	56040950	6	3225	1.35593220338983
chr6	57261300	57265525	6	2450	1.74468085106383
chr7	1674150	1677900	6	2350	1.81818181818182
chr7	46500750	46512725	6	7525	1.47643979057592
chr7	155428750	155433500	6	2725	2.69230769230769
chr8	146059625	146074625	6	13675	0.278481012658228
chr9	84058500	84061450	6	2225	0.888888888888889
chr9	104165300	104178125	6	10575	1.35593220338983
chrX	39906400	39913025	6	5325	0.87719298245614
chrX	47268475	47274850	6	3925	1.89189189189189
chrX	51597275	51601925	6	3425	2.66666666666667
chrX	102223275	102227500	6	2750	1.2
chr1	116129500	116131925	5	1800	1.22222222222222
chr1	238927625	238929900	5	1825	0.7
chr10	73703225	73707800	5	3950	0.434782608695652
chr10	81711025	81714325	5	1900	1.21739130434783
chr10	131279150	131283700	5	3150	1.27586206896552
chr10	132651050	132654175	5	2600	0.5
chr11	35468025	35471175	5	2475	0.842105263157895
chr11	37802625	37806050	5	2375	0.84
chr12	28520550	28525450	5	4300	0.5
chr12	45755450	45759050	5	3000	0.566037735849057
chr12	55963400	55965250	5	1250	1.04761904761905
chr13	47057300	47061025	5	3000	0.838709677419355
chr14	70956275	70958700	5	2000	0.461538461538462
chr15	43650450	43657725	5	6075	0.608695652173913
chr15	96325925	96329000	5	2325	0.909090909090909
chr15	102055775	102058800	5	2550	0.428571428571429
chr16	71476400	71488175	5	10750	0.909090909090909
chr17	3927075	3932975	5	5100	0.290322580645161
chr2	151756300	151759050	5	2050	1.11111111111111
chr2	158611925	158614925	5	2200	0.722222222222222
chr2	196993125	196999350	5	4900	0.571428571428571
chr2	227041250	227045625	5	2650	0.980392156862745
chr2	239386575	239389575	5	1975	1.09090909090909
chr20	42406175	42408775	5	2050	0.529411764705882
chr21	39594500	39603175	5	7125	0.811594202898551
chr21	42948325	42951675	5	2225	1.17948717948718
chr3	31688825	31697425	5	7425	0.520547945205479
chr4	23468750	23471150	5	1900	0.833333333333333
chr4	65818300	65820625	5	1700	1.22222222222222
chr4	81717725	81719725	5	1600	0.615384615384615
chr4	87134350	87136450	5	1425	1.36842105263158
chr4	155143150	155146175	5	2075	0.8125
chr5	44154800	44158400	5	2700	0.65
chr5	64713100	64717475	5	2950	1.29166666666667
chr5	107707575	107712025	5	3175	0.867924528301887
chr5	115642225	115645100	5	2125	0.666666666666667
chr6	57553450	57557850	5	3275	0.612903225806452
chr7	29009150	29015375	5	4200	1.23404255319149
chr7	129897050	129900675	5	2625	0.823529411764706
chr8	29767950	29771350	5	2725	0.896551724137931
chr8	41563650	41566675	5	2225	1.2258064516129
chr8	42977575	42982700	5	3900	0.551724137931034
chr8	146152175	146161975	5	8200	1.32142857142857
chr9	2310475	2314200	5	2050	1.15789473684211
chr9	66454750	66458400	5	2200	1.08108108108108
chr9	126605300	126610200	5	3775	1.02325581395349
chr9	138805025	138811325	5	5400	0.509090909090909
chrX	47304675	47312075	5	5825	1.25714285714286
chr1	23685450	23693650	4	7000	0.349206349206349
chr1	30953000	30956775	4	3275	0.244897959183673
chr1	33528100	33531325	4	2750	0.391304347826087
chr1	93119750	93123050	4	2950	0.19047619047619
chr1	170973300	170976450	4	2625	0.325581395348837
chr1	228428825	228434800	4	5225	0.350515463917526
chr1	243392700	243395450	4	2325	0.4
chr10	5430900	5434575	4	2725	0.454545454545455
chr10	76270650	76275050	4	3825	0.4
chr10	131288250	131291575	4	2825	0.313725490196078
chr10	131384025	131387150	4	2750	0.382978723404255
chr11	2507900	2510475	4	2100	0.391304347826087
chr11	34397650	34400025	4	2125	0.333333333333333
chr11	59689375	59692050	4	2375	0.210526315789474
chr11	78293500	78296150	4	2325	0.342857142857143
chr11	121928925	121932075	4	2600	0.411764705882353
chr12	2093125	2096225	4	2575	0.4
chr12	57256000	57259500	4	2925	0.461538461538462
chr12	65932375	65935400	4	2650	0.25
chr12	127247350	127249125	4	1625	0.181818181818182
chr13	97619000	97622150	4	2700	0.285714285714286
chr13	112138700	112140875	4	1700	0.476190476190476
chr14	50935700	50942675	4	6475	0.277777777777778
chr14	101674400	101677425	4	2750	0.151898734177215
chr15	45532500	45536925	4	3800	0.444444444444444
chr15	62508250	62510675	4	1875	0.470588235294118
chr15	99370400	99376725	4	5325	0.379310344827586
chr15	101128025	101130350	4	1925	0.315789473684211
chr17	29964300	29966450	4	1775	0.32
chr2	12112900	12115825	4	2325	0.333333333333333
chr2	39789200	39791725	4	2175	0.285714285714286
chr2	42640825	42642475	4	1400	0.32258064516129
chr2	186807250	186809050	4	1625	0.193548387096774
chr2	190805625	190808150	4	2075	0.392156862745098
chr2	197514000	197518375	4	3800	0.192307692307692
chr2	242523900	242528525	4	3575	0.444444444444444
chr20	18264900	18267300	4	2050	0.313725490196078
chr20	44306975	44309600	4	1950	0.432432432432432
chr21	27643675	27648400	4	4075	0.323529411764706
chr21	35536750	35541550	4	4250	0.292682926829268
chr3	38510075	38512200	4	1775	0.357142857142857
chr3	157983550	157986200	4	2200	0.461538461538462
chr3	183368400	183372975	4	3600	0.446808510638298
chr4	1173725	1175975	4	1775	0.4375
chr4	6058825	6062425	4	3150	0.256410256410256
chr4	68264325	68266800	4	2150	0.304347826086957
chr4	124990925	124993950	4	2475	0.317460317460317
chr5	34985700	34987600	4	1575	0.466666666666667
chr5	124407975	124409650	4	1475	0.275862068965517
chr5	125502050	125503975	4	1500	0.48
chr6	27366700	27371325	4	4275	0.272727272727273
chr6	75903825	75905875	4	1675	0.451612903225806
chr6	83195300	83197700	4	1850	0.444444444444444
chr6	135799900	135805825	4	5025	0.342857142857143
chr6	159324975	159327725	4	2350	0.25
chr7	1723100	1725275	4	1875	0.297872340425532
chr7	92604975	92607400	4	2075	0.35
chr8	34766950	34768125	4	925	0.421052631578947
chr9	11267625	11270425	4	2300	0.466666666666667
chr9	101222025	101225075	4	2475	0.349206349206349
chr9	113395500	113399025	4	3050	0.19047619047619
chr9	115255725	115257525	4	1425	0.451612903225806
chr9	129122375	129125100	4	2150	0.4375
chr1	170526950	170529275	3	2225	0.0689655172413793
chr12	60004575	60007675	3	2950	0.0714285714285714
chr13	48640825	48647325	3	6175	0.0606060606060606
chr13	101059750	101063475	3	3600	0.0566037735849057
chr2	36700100	36705000	3	4800	0.0555555555555556
chr2	173376000	173378400	3	2300	0.0625
chr3	136038325	136042575	3	4075	0.0695652173913043
chr4	170296550	170299775	3	3100	0.0594059405940594
chr7	134864200	134868650	3	4325	0.0487804878048781
