# Supplementary material for: Large organized chromatin lysine domains help distinguish primitive from differentiated cell populations
Source: Nat Commun. 2021 Jan 21;12:499. doi: 10.1038/s41467-020-20830-9 (PMC7820432; doi:10.1038/s41467-020-20830-9)
Supplement: Supplementary file 3 — Supplementary Software [file 41467_2020_20830_MOESM3_ESM.zip › E023-H3K27ac_LOCKS.bed]

chr11	95717800	95981200	59	104575	10.7647058823529
chr13	76194050	76379325	59	90375	11.8918918918919
chr13	110866700	111101200	59	135150	13.1
chr15	39402750	39660350	59	105550	13.6716417910448
chr17	75276275	75491050	59	111525	12.1463414634146
chr2	161013475	161297650	59	125825	13.1245551601423
chr2	238021375	238245125	59	111725	13.7037037037037
chr3	171674575	171937250	59	130975	10.0650887573964
chr4	169612975	169831675	59	92125	10.7619047619048
chr5	71575975	71853700	59	67025	12.8045977011494
chr5	95136950	95305525	59	95600	10.59375
chr7	134320700	134547925	59	128600	11.0606060606061
chr8	131193325	131385025	59	65900	12.6493506493506
chr4	95363375	95517550	58	79775	11.2
chr15	48622325	48815375	57	101575	11.0833333333333
chr11	9804525	10012675	56	69075	12.3673469387755
chr2	36578650	36729100	56	97325	8
chr14	53249175	53427625	53	80350	12.0571428571429
chr6	75793475	75954850	53	78000	12
chr4	7803475	7945175	52	84900	11.4166666666667
chr7	47475275	47710050	52	76300	9.68316831683168
chr1	92101100	92300900	51	87350	11.7586206896552
chr10	80978525	81214925	51	96475	11.3023255813953
chr3	123396225	123538400	51	64350	9.31428571428571
chr1	39451425	39673250	49	76925	11.0819672131148
chr17	62595325	62745000	48	49775	9.58333333333333
chr10	33466900	33671900	47	91525	7.75652173913043
chr15	67326275	67518750	47	113025	9.27638190954774
chr2	218710775	218883500	46	105725	10.08
chr1	25020650	25175450	45	53150	10.9298245614035
chr11	12131425	12261775	45	77925	4.68571428571429
chr15	66990450	67146800	45	103575	4.95833333333333
chr2	238245350	238411650	45	83625	6.26315789473684
chr4	77864675	77981150	45	81375	7
chr7	134548125	134681100	45	76600	9.38562091503268
chr9	97757600	97870925	45	69975	9.8
chr14	75024525	75190025	44	67450	10.5663716814159
chr3	99493100	99687175	44	58525	10.4975124378109
chr11	12397200	12591850	43	74300	8.56666666666667
chr2	37771700	37969700	43	75650	9.88888888888889
chr5	158118875	158274525	43	75050	8.92857142857143
chr8	30224075	30364175	43	69550	5.5625
chr12	15742875	15890550	42	67325	9.11827956989247
chr15	63305250	63458475	42	60775	9.35849056603774
chr19	47343275	47495125	42	76475	9.38461538461539
chr2	216219300	216331875	42	76850	7.95348837209302
chr22	38568400	38724425	42	65475	7.80645161290323
chr7	130558825	130746225	42	106250	10.1935483870968
chr1	36593825	36790150	41	74450	9.71428571428571
chr19	13105675	13287700	41	111575	8.6578947368421
chr1	68140525	68316900	40	69475	7.08823529411765
chr11	113928625	114074075	40	106750	5.84615384615385
chr11	121889925	122091225	40	136975	8.23255813953488
chr14	61928000	62097650	40	105625	3.82417582417582
chr15	48825325	48975825	40	101275	7.91208791208791
chr18	46233400	46391050	40	69925	9.66666666666667
chr9	97516800	97715625	40	80625	8.30075187969925
chr1	2120475	2262900	39	66000	8.58823529411765
chr15	62654400	62808925	38	54100	9.42424242424242
chr5	158361325	158533975	38	92075	8.8
chr11	693175	860400	37	68500	5.95979899497487
chr14	55060925	55205400	37	46800	9.07692307692308
chr3	105498675	105604325	37	50775	7.11475409836066
chr17	76303075	76420975	36	63450	8.91304347826087
chr3	13520700	13655700	36	56850	8.91228070175439
chr5	95530900	95687200	36	58975	8.55421686746988
chr6	56502975	56652000	36	57325	9.00854700854701
chr1	19710800	19814800	35	57225	7.54054054054054
chr10	75757025	75849250	35	44625	5.33333333333333
chr15	75857550	76017200	35	54775	8.76744186046512
chr17	43124025	43253825	35	57550	6.97560975609756
chr21	36161000	36288850	35	84550	3.53398058252427
chr11	12788425	12928950	34	48200	7.75308641975309
chr10	73974425	74127575	33	56025	7.0761421319797
chr2	55200550	55283750	33	56825	5.04545454545455
chr11	102008200	102116300	32	57475	7.33333333333333
chr16	17396625	17478550	32	40500	5.20430107526882
chr2	189930725	190002200	32	38875	6.68292682926829
chr5	178667875	178786200	32	59825	7.36111111111111
chr7	116129775	116231950	32	66300	2.97058823529412
chr14	95927650	96014875	31	52575	6.38461538461539
chr3	8478175	8622700	31	70125	5.15384615384615
chr4	87921300	88043800	31	56950	6.85106382978723
chr8	124475300	124610000	31	47175	7.67708333333333
chr9	134483225	134615275	31	47275	7.89473684210526
chr10	63629425	63858000	30	103250	5.95833333333333
chr17	38435275	38520900	30	57275	7.47826086956522
chr4	123744900	123845525	30	43475	6.32258064516129
chr5	71402500	71488925	30	58925	5.04761904761905
chr7	55111700	55218900	30	55525	7.26190476190476
chr8	11686900	11760400	30	29325	6.41025641025641
chr9	130532850	130624975	30	46050	7.54285714285714
chr1	85982325	86096225	29	58600	5.32584269662921
chr21	39591175	39703050	29	61525	5.79423868312757
chr21	47441350	47542875	29	54825	7.16363636363636
chr3	30638325	30738050	29	47875	6.09523809523809
chr3	127441550	127542575	29	42425	7.34328358208955
chr6	155375850	155523575	29	36775	7.07936507936508
chr6	158402075	158493250	29	43975	5.41463414634146
chr1	8062425	8203775	28	62750	6.17894736842105
chr11	35156450	35275425	28	62075	6.96296296296296
chr1	162624850	162711575	27	44850	6.53571428571429
chr14	69375850	69475875	27	53500	4
chr2	191767125	191845425	27	30875	6.67857142857143
chr5	148822025	148909275	27	45300	6.82191780821918
chr5	150382250	150494575	27	56025	5.0958904109589
chr7	92311200	92443650	27	42800	6.30769230769231
chr8	23173550	23269925	27	51675	5.97777777777778
chr9	33100825	33203400	27	46625	6.53191489361702
chr2	39633275	39758550	26	47800	6.30588235294118
chr20	48701950	48771000	26	36375	4.13483146067416
chr5	172276825	172361250	26	54425	4.83478260869565
chr10	6178125	6264950	25	34325	6.08823529411765
chr12	50574975	50678350	25	44850	6.25373134328358
chr12	109003250	109065375	25	36475	5.70833333333333
chr15	60632750	60720200	25	63650	2.45333333333333
chr2	102312775	102389650	25	40850	6.3125
chr2	190376400	190446350	25	27625	5.84905660377358
chr3	16457075	16558725	25	33950	5.91525423728814
chr3	124478975	124581250	25	58150	5.54347826086957
chr6	3789200	3930650	25	51350	6.22119815668203
chr6	112500425	112633850	25	77625	4.26865671641791
chr12	57471525	57577075	24	72325	5.44186046511628
chr14	68972575	69088925	24	44525	4.46875
chr17	27940650	28054125	24	37375	6.14285714285714
chr17	40109525	40179125	24	32100	5.16666666666667
chr19	3358175	3414250	24	32700	3.47826086956522
chr3	86970800	87046650	24	56325	4.95652173913043
chr3	112316900	112408950	24	68225	1.75501113585746
chr4	119649925	119708425	24	36025	4.85714285714286
chr4	129739950	129793875	24	21225	5.19480519480519
chr1	12190400	12249225	23	21425	5.38666666666667
chr10	71869575	71931250	23	32500	4.93714285714286
chr12	2352475	2456300	23	42300	5.75700934579439
chr14	50432650	50535100	23	39625	4.50622406639004
chr16	70709675	70802675	23	47825	5.72839506172839
chr17	57828450	57910700	23	50375	5.83673469387755
chr20	52506700	52577575	23	32475	4.40650406504065
chr3	57993525	58064200	23	36125	4.93975903614458
chr3	145824125	145899650	23	40225	5.56363636363636
chr8	118986625	119054525	23	40450	5.77777777777778
chr1	21615325	21673125	22	35175	4.68
chr10	105365200	105446400	22	46425	5.14893617021277
chr10	114776500	114872975	22	48325	3.48571428571429
chr10	127857675	127959975	22	48250	5.42592592592593
chr12	91487775	91551100	22	30650	4.39024390243902
chr2	54737450	54818075	22	31475	5.5
chr20	10562700	10656500	22	40425	5.05343511450382
chr22	36717725	36785275	22	56725	3.26984126984127
chr3	16126200	16234300	22	38225	4.95145631067961
chr6	52355875	52443150	22	61125	4.53125
chr6	108870750	108955725	22	55950	5.03030303030303
chr7	75943425	75995500	22	33375	2.47761194029851
chr7	137604700	137687625	22	60400	3.6056338028169
chrX	45602700	45684600	22	48275	5.30731707317073
chr1	8410300	8485325	21	42775	5.07462686567164
chr1	27847725	27931100	21	51025	5.19230769230769
chr1	32369600	32426150	21	32875	4.86614173228346
chr14	62157550	62233700	21	60625	1.82978723404255
chr20	33857325	33932900	21	33800	4.6
chr3	42054125	42161000	21	52100	4.45248868778281
chr5	131743125	131842575	21	49475	3.47
chr9	127014075	127072900	21	43300	2.8034188034188
chr1	39845750	39887400	20	26550	3.02325581395349
chr1	61508775	61610200	20	33600	4.91946308724832
chr11	128318200	128400850	20	69875	3.21212121212121
chr15	31617000	31667475	20	32500	3.62962962962963
chr17	46613975	46692000	20	67350	4.08
chr17	53481725	53537100	20	34000	2.70588235294118
chr20	43313200	43377000	20	30725	3.93939393939394
chr3	99343975	99409075	20	35625	3.21495327102804
chr3	149244125	149329300	20	51025	5.05494505494505
chr5	14140575	14227850	20	64900	4.3
chr5	82838525	82867400	20	18925	5
chr8	118837675	118894425	20	22450	3.75
chr1	43994375	44025150	19	13775	3.95774647887324
chr1	201661325	201764725	19	87325	1.4468085106383
chr1	221868550	221911175	19	21600	3.87096774193548
chr11	118461550	118530250	19	47700	3.34673366834171
chr14	52455525	52548800	19	46300	3.57377049180328
chr15	33110700	33171825	19	29250	3.82352941176471
chr2	9345300	9407000	19	34125	3.02439024390244
chr20	49937425	49985700	19	22125	3.45098039215686
chr5	135313500	135403050	19	62750	3.76
chr6	111864525	111950700	19	50750	2.63358778625954
chr7	98688475	98742625	19	32350	4.47826086956522
chr11	47509750	47556125	18	22200	3.41176470588235
chr12	27423850	27462975	18	27775	3.55555555555556
chr12	66239500	66297575	18	32325	3.97701149425287
chr12	104670200	104714625	18	28000	3.88
chr15	80766400	80861225	18	37575	4.28571428571429
chr2	85962175	86039250	18	40350	4.38524590163934
chr3	9424475	9470875	18	28125	3.81818181818182
chr3	11585625	11658225	18	53150	1.35593220338983
chr6	148812125	148872200	18	41525	4.43055555555556
chr9	112852325	112920050	18	39175	3.28155339805825
chr9	133698800	133753125	18	32700	4.5
chr1	100108550	100152300	17	31100	3.46428571428571
chr1	153569500	153620850	17	26400	3.51515151515152
chr1	203473600	203533775	17	28975	2.53012048192771
chr10	71217025	71244350	17	18600	1.53333333333333
chr12	116548700	116610000	17	33350	3.84090909090909
chr14	72130375	72172225	17	21975	4.06451612903226
chr15	63502400	63549850	17	23550	3.56989247311828
chr19	39137650	39214050	17	59800	3.92857142857143
chr2	47257625	47307500	17	30525	3.05882352941176
chr2	65571800	65630975	17	27700	3.98290598290598
chr22	46429350	46517000	17	80475	1.82978723404255
chr8	26428425	26510025	17	43675	3.63428571428571
chr9	75746175	75778625	17	23150	1.3768115942029
chr9	113639150	113715025	17	45775	2.73103448275862
chr1	207967650	208002050	16	22500	2.86170212765957
chr10	31255750	31310075	16	27375	3.33333333333333
chr12	63076925	63133825	16	33000	2.64285714285714
chr15	49713675	49765925	16	45850	1.6
chr17	7117200	7169725	16	30125	3.25
chr19	16173925	16209325	16	27025	3.39393939393939
chr2	145197575	145288825	16	58625	3.75129533678756
chr2	190007300	190053875	16	34675	2.57657657657658
chr2	207980400	208049675	16	37800	3.63157894736842
chr2	216611650	216664950	16	27625	3.03703703703704
chr20	48167950	48213200	16	33025	1.55862068965517
chr21	47369300	47418600	16	27600	2.36170212765957
chr3	156840200	156894775	16	32175	3.33333333333333
chr5	121398225	121439275	16	26150	2.29411764705882
chr5	148506450	148558275	16	30275	3.25
chr6	163812675	163853325	16	23200	2.80733944954128
chr7	104583925	104634500	16	30250	3.67123287671233
chr8	28213350	28260850	16	23875	3.08196721311475
chr1	27725550	27772400	15	23575	2.66666666666667
chr1	145002500	145043550	15	19900	2.7175572519084
chr1	206857725	206899550	15	26525	1.72
chr10	80810375	80877250	15	36400	3.04591836734694
chr10	106057825	106113375	15	30650	2.48
chr12	15901350	15952550	15	29475	2.99539170506912
chr12	106465200	106538750	15	45775	3.15094339622642
chr12	109187500	109253075	15	49175	2.37623762376238
chr15	42207175	42244100	15	18475	3.58333333333333
chr15	99394475	99450500	15	32175	3.61038961038961
chr17	17713275	17760975	15	27725	3.12727272727273
chr17	66559150	66599100	15	21025	3.28301886792453
chr2	37983375	38037825	15	29450	3.05325443786982
chr2	102634575	102688425	15	43175	1.16129032258065
chr2	105974675	106027750	15	37625	2.63473053892216
chr2	189828175	189891125	15	58625	0.28125
chr20	35088925	35129100	15	26375	2.15853658536585
chr3	9894025	9945825	15	29300	2.52044609665427
chr3	151974650	152011275	15	22625	3.27118644067797
chr5	77791150	77847475	15	34025	2.30434782608696
chr6	3722050	3768425	15	29825	3.41463414634146
chr6	11188175	11264300	15	43425	2.87962962962963
chr7	27134950	27233275	15	87300	2.54368932038835
chr8	12949100	12992275	15	33800	1.7
chr1	43397400	43433575	14	23525	2.53658536585366
chr1	161122850	161197275	14	38125	3.21472392638037
chr1	230201775	230265425	14	34550	3.11764705882353
chr12	109563825	109600700	14	28500	1
chr13	102163625	102190850	14	16700	2.01538461538462
chr15	68545600	68593800	14	26350	3.37313432835821
chr17	15147925	15183450	14	24750	0.932038834951456
chr17	74677425	74726000	14	29375	1.37748344370861
chr19	1844475	1887725	14	18325	2.83018867924528
chr2	36779750	36804425	14	15475	3.08333333333333
chr20	49526925	49550100	14	14975	2.08108108108108
chr3	15794275	15852800	14	29075	3.01538461538462
chr5	86675900	86709575	14	21600	3.13333333333333
chr6	7125125	7177150	14	34250	3.36363636363636
chr6	35113500	35160225	14	24975	2.86301369863014
chr6	35629975	35660175	14	17875	2.60714285714286
chr9	36127850	36167050	14	23750	3.21052631578947
chr9	107657425	107699125	14	25525	3.14634146341463
chr9	114792475	114844850	14	24950	2.83018867924528
chr1	162506250	162538650	13	19250	2.96
chr1	198121650	198156200	13	24550	1.65625
chr1	209996200	210025075	13	19050	1.625
chr1	223886925	223937600	13	37375	3
chr10	45448450	45504025	13	38175	2.19117647058824
chr10	104352400	104412475	13	43450	1.3189448441247
chr10	111734500	111777775	13	18525	2.95454545454545
chr11	57044375	57104225	13	34550	2.44268774703557
chr11	64620825	64655975	13	22325	2.32167832167832
chr11	65042775	65089725	13	25500	2.88571428571429
chr11	66079100	66116900	13	23450	2.74509803921569
chr16	48389000	48428925	13	19175	2.77922077922078
chr16	68291250	68346025	13	35725	1.97452229299363
chr17	46120750	46152725	13	25975	2.68571428571429
chr19	15384850	15415525	13	20000	2.47887323943662
chr2	102418650	102467325	13	22750	2.22900763358779
chr2	102756700	102786525	13	25350	1.875
chr20	17624050	17663700	13	29125	2.25
chr22	38276525	38307425	13	15750	2.49006622516556
chr3	12341325	12368800	13	13175	2.31578947368421
chr3	123321125	123387225	13	32900	2.79245283018868
chr3	149159950	149198350	13	16300	2.81818181818182
chr3	177525450	177555550	13	18825	1.87387387387387
chr4	38663850	38694175	13	24500	2.75
chr4	169532275	169572750	13	22900	2.46511627906977
chr5	148761250	148813750	13	38550	2.65198237885463
chr5	149847850	149906650	13	43725	1.55102040816327
chr6	53146150	53200500	13	32600	2.51977401129944
chr7	65711250	65736025	13	16925	2.53333333333333
chr8	22398700	22438300	13	21900	2.975
chr9	12772225	12798675	13	18350	1.40880503144654
chr9	107612400	107645875	13	22000	2.96
chr1	85777500	85812075	12	27500	1
chr11	96035400	96077025	12	31950	1.21678321678322
chr11	123028700	123069200	12	34525	2.14814814814815
chr12	53430475	53475350	12	34450	2.43478260869565
chr12	54795275	54827125	12	24200	1.59016393442623
chr12	120661525	120691150	12	23850	1.29508196721311
chr14	21698325	21738625	12	21275	2.63716814159292
chr15	39865475	39892100	12	20325	1.73913043478261
chr15	89332550	89351700	12	10600	2.68292682926829
chr15	90930750	90969675	12	26575	1.46534653465347
chr17	17822200	17852175	12	17300	2.70588235294118
chr17	43368325	43399500	12	21900	2.78125
chr18	9092350	9123900	12	19600	2.48648648648649
chr19	2040625	2065475	12	17075	2.11111111111111
chr2	178102775	178140925	12	27925	1.29682997118156
chr2	200308200	200329225	12	15175	1.49090909090909
chr2	217544125	217567800	12	19450	0.860759493670886
chr2	238570800	238616775	12	25025	2.65217391304348
chr2	239753575	239795425	12	36125	1.71929824561404
chr20	35557500	35583775	12	17425	2.4
chr21	30703475	30724750	12	12950	2.08333333333333
chr22	20858275	20912225	12	28275	2.36363636363636
chr3	41254375	41268600	12	8600	2.76744186046512
chr3	50272325	50308525	12	29175	2.65
chr4	177688575	177716600	12	22525	1.82978723404255
chr5	180221700	180260100	12	28900	2.29411764705882
chr6	16711875	16776650	12	33950	2.74380165289256
chr6	17863400	17910725	12	21875	2.71328671328671
chr7	6413525	6440250	12	17150	2.70909090909091
chr8	118913925	118939950	12	14800	2.77777777777778
chr9	677200	720600	12	31750	1.33333333333333
chr9	132076850	132111225	12	21775	2.30434782608696
chr1	144913075	144945350	11	19525	2
chr1	183025925	183052125	11	20300	1.36094674556213
chr1	214588700	214630175	11	27100	2.11805555555556
chr10	95127225	95157825	11	19400	1.69565217391304
chr11	62472450	62498075	11	17225	2.02941176470588
chr11	65235325	65278300	11	37450	1.58823529411765
chr11	116642275	116666200	11	13250	2.375
chr17	1612175	1640875	11	19600	1.9390243902439
chr17	1957000	1998975	11	29275	2.40601503759398
chr17	40550325	40589550	11	31150	2.01587301587302
chr17	75133675	75161650	11	18000	1.41132075471698
chr2	9675275	9700100	11	17300	2.16071428571429
chr2	46925075	46955200	11	20025	2.20618556701031
chr2	47525725	47540300	11	7325	1.80851063829787
chr2	85804750	85846800	11	22575	1.63428571428571
chr2	102716275	102747975	11	25500	0.739130434782609
chr2	192155925	192177150	11	10725	2.45283018867925
chr21	33736175	33766400	11	19225	1.13475177304965
chr22	43384150	43411925	11	19000	1.52272727272727
chr3	16089900	16116625	11	18500	1.68604651162791
chr3	124826225	124864000	11	21825	2.08888888888889
chr3	152013450	152055225	11	30100	2.0655737704918
chr3	156381950	156416050	11	25425	2.5
chr3	170426100	170464075	11	23625	1.71984435797665
chr4	2794875	2815100	11	13475	1.63855421686747
chr4	152113550	152154150	11	20350	2.26666666666667
chr5	67533050	67595600	11	41025	1.74153846153846
chr5	149506800	149544725	11	34200	1.0952380952381
chr5	171826500	171858850	11	23425	1.59420289855072
chr6	44184425	44218975	11	25000	1.16173120728929
chr6	72110225	72131425	11	13150	2.11188811188811
chr6	143994175	144023800	11	17100	2.13612565445026
chr9	130316200	130348750	11	24700	2.32183908045977
chrX	135241925	135262575	11	17775	2.1
chr1	22209525	22269925	10	45550	2.07462686567164
chr1	53572900	53597125	10	12075	1.52301255230126
chr1	109908375	109943000	10	28125	0.88659793814433
chr1	201449225	201482700	10	21900	1.94418604651163
chr1	201591550	201610600	10	11975	1.79591836734694
chr1	230980325	231006450	10	20825	1.44444444444444
chr1	246741125	246761425	10	13825	1.33333333333333
chr10	10827400	10848175	10	14725	1.75862068965517
chr10	93338750	93377500	10	23725	2.15671641791045
chr11	10128725	10148125	10	12525	2
chr11	67113350	67143250	10	19175	1.55675675675676
chr11	76478975	76522250	10	31450	1.37414965986395
chr11	94507800	94543925	10	23975	1.36231884057971
chr11	111776225	111818250	10	33750	1.03092783505155
chr12	7033175	7054725	10	18100	2
chr12	14987375	15003325	10	9200	1.47252747252747
chr12	27687175	27731350	10	24600	2.11834319526627
chr12	56537525	56556975	10	12300	2.125
chr12	110974450	111004025	10	16575	2.17218543046358
chr12	111867750	111887625	10	12725	1.11392405063291
chr15	67793125	67817825	10	15925	1.67669172932331
chr17	1278225	1304175	10	17425	1.17714285714286
chr17	13485200	13506000	10	14075	1.3768115942029
chr17	73841000	73875225	10	19625	2.17877094972067
chr17	75111525	75129450	10	11300	1.51351351351351
chr18	26733525	26763100	10	15300	1.83185840707965
chr18	46442175	46490250	10	44225	1.14285714285714
chr19	11261275	11283425	10	13425	2.16901408450704
chr2	20240175	20274350	10	19200	1.75141242937853
chr20	3899250	3916950	10	13350	1.18292682926829
chr20	23122800	23142975	10	14675	1.84
chr20	30279450	30316125	10	28625	0.940239043824701
chr22	39910175	39930925	10	15325	1.65116279069767
chr3	52701950	52742050	10	26100	1.90909090909091
chr3	128512425	128529500	10	10700	1.61111111111111
chr3	129199075	129219350	10	13225	1.87341772151899
chr3	193983000	194004275	10	12875	1.63888888888889
chr4	10091500	10120175	10	22225	1.95454545454545
chr4	15029050	15045925	10	13025	1.92727272727273
chr4	159076775	159100650	10	13475	2
chr5	127861250	127875325	10	11000	1.08108108108108
chr5	139026700	139059700	10	30800	0.273809523809524
chr6	31780975	31807225	10	19025	0.869565217391304
chr7	100757350	100784200	10	22325	1.02325581395349
chr8	19026150	19058950	10	18975	2.09756097560976
chr8	30382025	30408300	10	19775	1.93548387096774
chr8	32542675	32580850	10	20550	2.10980392156863
chr8	61425225	61449425	10	17150	2.05555555555556
chr8	118949175	118971850	10	14025	2.15
chr8	122629200	122655050	10	20525	1.4390243902439
chr9	35680725	35697650	10	12550	2
chr9	112532875	112563375	10	18250	1.26775956284153
chr9	117962600	117976800	10	11350	0.649350649350649
chr1	40839350	40863075	9	17075	1.78947368421053
chr1	67389225	67413600	9	16175	1.83333333333333
chr1	85903550	85933750	9	17275	1.64571428571429
chr1	235090375	235134625	9	32100	1.68
chr10	80935125	80955350	9	15050	1.375
chr10	102098575	102135200	9	20800	1.53432835820896
chr11	34930375	34949100	9	10775	1.52293577981651
chr11	86328300	86344775	9	10975	1.57009345794393
chr12	6419400	6457300	9	28575	1.80985915492958
chr12	109876425	109908000	9	22400	1.5
chr14	77477475	77519500	9	25675	1.29941291585127
chr14	92349175	92369275	9	12650	1.53225806451613
chr15	49216475	49239150	9	15075	1.34090909090909
chr15	72509125	72531225	9	15375	1.49532710280374
chr16	69199900	69228375	9	16450	1.42056074766355
chr16	73076450	73105275	9	24975	1.36305732484076
chr16	85401975	85418525	9	11075	1.4375
chr17	38249050	38282625	9	24425	0.894117647058824
chr17	41131725	41159500	9	17175	1.68871595330739
chr17	53798775	53812275	9	11050	0.96
chr17	55937800	55981575	9	24925	1.81666666666667
chr17	80049650	80065075	9	12875	0.943396226415094
chr19	1239675	1277075	9	34925	0.45
chr19	4706900	4725275	9	10550	1.66666666666667
chr19	6735425	6750725	9	13550	0.790697674418605
chr19	13048300	13068700	9	17775	0.634920634920635
chr19	18896350	18908275	9	6450	1.86764705882353
chr19	39875850	39907025	9	21050	1.74522292993631
chr2	28610300	28633725	9	20450	0.611111111111111
chr2	54681800	54699950	9	15925	0.508474576271186
chr2	55323125	55348850	9	19750	1.10791366906475
chr2	64864500	64883325	9	16650	0.596153846153846
chr2	127830275	127867550	9	23000	1.82456140350877
chr2	175451250	175483250	9	20625	1.51020408163265
chr2	235857675	235879850	9	15325	1.15508021390374
chr20	48379975	48393100	9	9375	1.48214285714286
chr21	46706350	46729750	9	15900	1.85897435897436
chr3	65924300	65946650	9	12125	1.72192513368984
chr3	69126950	69147125	9	17325	1.48275862068966
chr3	81788625	81814775	9	20500	1.74545454545455
chr3	185524775	185544650	9	13525	1.87878787878788
chr4	39447925	39474825	9	14625	1.50847457627119
chr5	98098400	98128050	9	20525	1.07920792079208
chr5	139063750	139078950	9	11250	1.47058823529412
chr5	176961725	176982275	9	14850	1.26582278481013
chr5	180661875	180685675	9	16700	1.775
chr6	19833975	19852175	9	11800	1.46835443037975
chr6	32143050	32165500	9	15950	1.63636363636364
chr6	35548725	35574075	9	21175	0.426229508196721
chr7	42246700	42260700	9	8950	1.69117647058824
chr7	43658700	43667425	9	6250	1.07692307692308
chr7	106249225	106270850	9	14275	1.82222222222222
chr7	107571750	107602775	9	23000	0.647272727272727
chr8	13102350	13134725	9	19675	1.75396825396825
chr8	22239825	22258725	9	12850	1.1588785046729
chr8	22498050	22531775	9	23700	1.44444444444444
chr8	29522275	29542900	9	14725	1.31818181818182
chr8	82387875	82410775	9	18675	1.03225806451613
chr8	144621700	144636700	9	9300	1.75
chr9	4826900	4843500	9	9725	1.45945945945946
chr9	113731650	113742050	9	6725	1.61224489795918
chr9	117125525	117161200	9	24175	1.69230769230769
chr9	137257500	137271975	9	10125	1.31623931623932
chr1	40501850	40516750	8	11450	0.523364485981308
chr1	54195775	54207175	8	9200	0.470588235294118
chr1	85861850	85880025	8	11425	1.03448275862069
chr1	94070275	94096875	8	19625	0.566037735849057
chr1	110452600	110478025	8	22225	0.458333333333333
chr1	144982400	144994650	8	7300	1.54838709677419
chr1	154927450	154957525	8	20400	0.92
chr1	170630250	170688325	8	55475	0.736842105263158
chr1	201416650	201441325	8	19550	0.72
chr10	17237925	17281825	8	29900	1.2962962962963
chr10	89459250	89470225	8	6950	1.39622641509434
chr10	95213925	95243675	8	26850	1.06382978723404
chr11	1883925	1903850	8	15275	1.36416184971098
chr11	47482075	47501550	8	13275	1.11711711711712
chr11	85763025	85783425	8	16225	1.40983606557377
chr11	111883650	111899850	8	9575	1.56521739130435
chr14	23535600	23557250	8	14850	1.58677685950413
chr15	40389075	40401850	8	9075	0.955223880597015
chr15	78336400	78370575	8	27200	0.857142857142857
chr15	90213675	90235525	8	16350	0.704225352112676
chr15	93437775	93474825	8	35750	0.0909090909090909
chr16	9183800	9214725	8	24275	1.21367521367521
chr16	20905750	20931875	8	23650	1.48936170212766
chr16	29272525	29284400	8	8025	1.26470588235294
chr16	75267400	75300800	8	26175	0.94949494949495
chr16	84853575	84874175	8	17175	0.698412698412698
chr16	88831700	88852350	8	16950	1.11304347826087
chr17	1384225	1400025	8	13900	1.28571428571429
chr17	7474525	7495000	8	17750	0.578512396694215
chr17	17464200	17497000	8	23225	1.58518518518519
chr17	35833425	35855800	8	17200	1.56989247311828
chr17	37020025	37043750	8	17525	1
chr17	59473850	59494900	8	17150	0.887029288702929
chr17	73673775	73697600	8	19850	0.654205607476635
chr17	79815425	79831125	8	13825	0.853932584269663
chr18	56233775	56252900	8	13150	0.950354609929078
chr19	1150900	1181600	8	17900	1.30241935483871
chr19	6082800	6111100	8	18375	1.56828193832599
chr19	11299375	11309900	8	8875	0.329411764705882
chr19	15424825	15444200	8	14400	1.16788321167883
chr19	18949450	18967675	8	10500	1.3968253968254
chr2	29329075	29347375	8	11600	1.29368029739777
chr2	38973475	38982000	8	6100	1.11627906976744
chr2	42272600	42291775	8	15700	1.12359550561798
chr2	43177400	43202950	8	18875	1.45098039215686
chr2	46109800	46124075	8	10425	1.44736842105263
chr2	56084150	56120000	8	29975	0.840579710144927
chr2	86288675	86300700	8	8475	1.48936170212766
chr2	191743625	191759450	8	14175	0.764705882352941
chr2	216516500	216535650	8	14275	1.15909090909091
chr2	235883175	235908100	8	14175	1.08510638297872
chr2	239329600	239350775	8	15250	1.02298850574713
chr20	25213500	25238150	8	16600	1.26829268292683
chr20	34453400	34476675	8	15425	1.24358974358974
chr20	35471225	35492800	8	15300	1.5
chr21	38822375	38836550	8	10475	0.894736842105263
chr22	36541350	36561100	8	16525	1.05714285714286
chr22	46390950	46413100	8	14225	1.44303797468354
chr3	49382100	49401375	8	12225	1.33720930232558
chr3	71097125	71126725	8	23500	1.53846153846154
chr3	119012025	119031400	8	14050	0.784810126582278
chr3	156992400	157024375	8	19850	1.51794871794872
chr3	172029050	172043150	8	11700	0.455172413793103
chr3	194190350	194219525	8	18675	1.08661417322835
chr4	103726450	103750800	8	22975	0.390243902439024
chr4	185713125	185748425	8	27575	1.05934065934066
chr5	14396850	14420775	8	16750	1.0089552238806
chr5	56729550	56749175	8	12275	1.11538461538462
chr5	133308650	133317650	8	5275	1.13274336283186
chr5	142193500	142211300	8	10125	1.36170212765957
chr5	142719125	142736225	8	10300	1.49132947976879
chr5	159331725	159345950	8	8475	1.16666666666667
chr5	171861350	171883450	8	15425	1.0327868852459
chr5	172735725	172762450	8	22250	1.45454545454545
chr6	35452575	35466250	8	9625	1.39130434782609
chr6	45399875	45422825	8	12275	1.46666666666667
chr8	117875825	117887625	8	9275	0.888888888888889
chr8	134528875	134543275	8	8025	1.41538461538462
chr9	21675425	21691075	8	12675	0.375838926174497
chr9	96927800	96939700	8	10225	1.41176470588235
chr9	117855975	117884075	8	17825	1.38922155688623
chr9	124078150	124099675	8	18275	1.10169491525424
chr1	9291750	9304925	7	11025	0.461538461538462
chr1	16119200	16138050	7	12375	1.248
chr1	23794575	23811775	7	13950	0.607287449392713
chr1	24017950	24029450	7	10100	0.533333333333333
chr1	33453800	33481325	7	15875	1.13861386138614
chr1	33839175	33856825	7	13275	0.878980891719745
chr1	59606750	59623175	7	11850	0.851063829787234
chr1	60163300	60174375	7	9325	1.1875
chr1	94125250	94148125	7	18775	0.47008547008547
chr1	94734675	94747800	7	10175	0.873239436619718
chr1	112272575	112287175	7	11350	1.08108108108108
chr1	120524075	120536950	7	9825	0.513513513513513
chr1	151952300	151968225	7	14550	0.164179104477612
chr1	183058375	183077775	7	17650	0.380952380952381
chr1	201497825	201535900	7	29575	0.681749622926094
chr1	203409500	203421250	7	7650	1.12820512820513
chr1	209836200	209852450	7	12100	1.06153846153846
chr10	24735300	24757675	7	15850	1.10801393728223
chr10	31603175	31615925	7	10000	0.673913043478261
chr10	35616525	35630725	7	10650	1.06349206349206
chr10	80884400	80926225	7	33650	1.12631578947368
chr10	82212025	82238475	7	24450	0.168224299065421
chr10	95186575	95207750	7	17950	0.834532374100719
chr10	97161300	97183650	7	17500	0.5
chr10	114708600	114727400	7	15925	1.02272727272727
chr10	123906050	123915300	7	6075	1
chr10	131740750	131765075	7	22150	0.598639455782313
chr11	10674450	10699400	7	17450	0.883248730964467
chr11	19689500	19711050	7	13800	1.12903225806452
chr11	117041050	117052475	7	9250	0.448979591836735
chr11	122649775	122658925	7	7875	0.646153846153846
chr11	125918200	125933725	7	11375	1.23741007194245
chr11	125979375	126011675	7	21050	1.24539877300613
chr11	126215600	126233225	7	13000	1.18032786885246
chr12	6640100	6666175	7	20775	0.873015873015873
chr12	13342025	13377925	7	29625	0.778242677824268
chr12	27329225	27354750	7	19350	0.49438202247191
chr12	48193100	48223550	7	29225	0.215384615384615
chr12	48422125	48430375	7	7225	0.357142857142857
chr12	53865800	53876200	7	9125	0.555555555555556
chr12	58222975	58241200	7	17050	0.625
chr12	65995725	66009900	7	11275	0.629032258064516
chr12	76411850	76433175	7	14250	1.03731343283582
chr13	42135475	42140425	7	3275	1.13636363636364
chr13	42264850	42283750	7	12300	1.06034482758621
chr13	99958650	99967925	7	8000	1.11111111111111
chr14	75310125	75325150	7	10500	0.904761904761905
chr14	102428400	102442000	7	11125	0.402684563758389
chr15	40615025	40636900	7	17325	0.692307692307692
chr15	74719350	74727100	7	6000	0.848484848484849
chr15	96864450	96903700	7	35775	0.898305084745763
chr15	101724225	101751425	7	19150	1.1125
chr16	8953275	8963600	7	8525	0.471698113207547
chr16	85584825	85609100	7	17000	1.22448979591837
chr17	27577450	27590200	7	10675	0.606060606060606
chr17	36902725	36911100	7	6750	1.2
chr17	48763150	48778125	7	10600	0.936708860759494
chr18	2955375	2989875	7	23500	1.08333333333333
chr19	4385225	4403850	7	13975	1.02654867256637
chr19	45407075	45418825	7	9300	0.605128205128205
chr19	49990275	50007250	7	11525	0.721030042918455
chr2	173939825	173957250	7	12325	0.853932584269663
chr2	196424075	196431425	7	5450	0.776119402985075
chr2	216574700	216595975	7	14250	1.11409395973154
chr2	218024625	218031550	7	5625	0.529411764705882
chr2	224963050	224970425	7	5825	0.784313725490196
chr2	242248900	242264900	7	10575	1.22352941176471
chr20	5626325	5640725	7	9125	1.10588235294118
chr20	30249200	30268425	7	14100	0.950980392156863
chr20	33459825	33471875	7	9450	0.495049504950495
chr20	34317275	34335050	7	13125	0.952380952380952
chr20	48859950	48869675	7	7675	1.17460317460317
chr20	49337975	49348600	7	7075	1.0377358490566
chr20	56279675	56294125	7	10375	0.841269841269841
chr20	57463375	57476275	7	10625	0.946428571428571
chr21	30670600	30680725	7	8575	0.896551724137931
chr21	35444700	35453250	7	6775	0.933333333333333
chr21	36352325	36372375	7	14450	0.909090909090909
chr3	33470325	33483675	7	11900	0.645161290322581
chr3	53265750	53290525	7	19125	0.866510538641686
chr3	98602225	98621875	7	14075	1.21827411167513
chr3	134176350	134206700	7	22025	0.689265536723164
chr4	57904525	57920675	7	12350	0.851851851851852
chr4	57923900	57952200	7	23250	0.476780185758514
chr4	96464850	96471525	7	5400	0.638297872340426
chr4	138439825	138467425	7	20325	1.0625
chr4	159689250	159700275	7	7400	1.01470588235294
chr5	2747600	2758100	7	7975	0.823529411764706
chr5	39390900	39428200	7	33500	0.619047619047619
chr5	43301250	43314750	7	9875	0.87378640776699
chr5	111068975	111094825	7	21775	0.434285714285714
chr5	133479725	133488975	7	8175	0.380952380952381
chr5	151113050	151131500	7	12675	1.22222222222222
chr6	16680675	16691525	7	7000	1.13142857142857
chr6	30574400	30587575	7	10650	1.04651162790698
chr6	42011700	42022450	7	9450	0.4
chr6	45445025	45459425	7	10425	1.23809523809524
chr6	86153775	86183300	7	19500	0.986301369863014
chr6	108967200	108983725	7	11950	1.25
chr6	116713550	116735700	7	15675	0.95
chr7	79773575	79785150	7	9525	0.903846153846154
chr7	80281500	80290425	7	7625	1.12820512820513
chr7	137350625	137383375	7	21575	1.05732484076433
chr7	139419950	139445925	7	23650	0.857142857142857
chr8	19794200	19804550	7	9325	0.636363636363636
chr8	128399550	128410500	7	7875	1.09554140127389
chr9	14270625	14283875	7	8850	1.125
chr9	34325375	34335125	7	6675	1.14942528735632
chr9	124028725	124070550	7	38050	0.256484149855908
chr9	132235750	132264450	7	23125	1.04347826086957
chrX	45203050	45212975	7	7150	0.872727272727273
chr1	19264700	19284025	6	14375	0.895833333333333
chr1	35650825	35659550	6	7275	0.666666666666667
chr1	55669100	55683675	6	12275	0.666666666666667
chr1	65354425	65359950	6	4300	0.638297872340426
chr1	109965925	109975850	6	8250	0.82051282051282
chr1	156070350	156101775	6	27575	0.7
chr1	156862075	156874600	6	11225	0.935064935064935
chr1	160066900	160071925	6	4050	0.475
chr1	240469675	240479450	6	7175	0.931034482758621
chr10	33289250	33299975	6	8350	0.576271186440678
chr10	43889425	43905900	6	15050	0.488188976377953
chr10	60396175	60413475	6	13925	0.622516556291391
chr10	71105325	71115450	6	6650	0.757575757575758
chr10	75946225	75957000	6	7975	0.631578947368421
chr10	81913600	81928400	6	14225	0.702702702702703
chr10	104209150	104216550	6	5450	0.849315068493151
chr10	104985375	104992950	6	5650	0.930232558139535
chr10	124219725	124236350	6	12550	0.911764705882353
chr10	126833425	126850850	6	12950	0.778523489932886
chr11	62303200	62331575	6	23650	0.684563758389262
chr11	63448050	63458150	6	9325	0.265734265734266
chr11	65181075	65225200	6	40150	0.40064620355412
chr11	67884400	67890850	6	5425	0.363636363636364
chr11	114156000	114193825	6	32900	0.429012345679012
chr11	122998325	123010350	6	11125	0.224852071005917
chr11	130513925	130525550	6	8900	0.892857142857143
chr11	131921250	131937700	6	12350	0.793650793650794
chr12	4377800	4391050	6	11625	0.441558441558442
chr12	54374525	54434150	6	58500	0.0628930817610063
chr12	54762175	54773575	6	9725	0.392344497607655
chr12	69200825	69210500	6	8100	0.47887323943662
chr12	69860950	69870950	6	7175	0.838709677419355
chr12	94203150	94220775	6	13575	0.927272727272727
chr12	109077500	109097500	6	18150	0.56
chr12	112559425	112570150	6	8725	0.715596330275229
chr12	114837850	114848450	6	9350	0.48
chr12	124450950	124459500	6	6700	0.620689655172414
chr13	31466875	31486125	6	13400	0.932975871313673
chr13	33757050	33771375	6	12600	0.545454545454545
chr13	41230125	41242675	6	10900	0.49438202247191
chr13	45899150	45917150	6	15000	0.921052631578947
chr13	110428425	110444075	6	14400	0.195583596214511
chr13	113856950	113865575	6	7200	0.52
chr13	114059675	114069025	6	7250	0.542857142857143
chr14	55563750	55576175	6	9975	0.471264367816092
chr14	59738100	59751300	6	9675	0.822085889570552
chr14	75609000	75619150	6	8300	0.685714285714286
chr15	56532075	56538800	6	6100	0.5625
chr15	59581675	59599950	6	14950	0.557046979865772
chr15	65132800	65151650	6	16275	0.367567567567568
chr15	68709525	68724925	6	13200	0.660869565217391
chr15	74213650	74237650	6	18300	0.63594470046083
chr15	74299050	74306650	6	6825	0.3
chr15	75072425	75084400	6	10750	0.368421052631579
chr15	82418250	82432875	6	9025	0.926829268292683
chr16	29815525	29839275	6	19125	0.509090909090909
chr16	53113325	53136075	6	16450	0.76984126984127
chr16	55504325	55537825	6	28425	0.644351464435146
chr16	86540400	86545650	6	3900	0.7
chr16	86599375	86624975	6	22725	0.517482517482518
chr17	1676050	1692275	6	13800	0.916666666666667
chr17	8051150	8070000	6	14400	0.650717703349282
chr17	14200425	14214200	6	12800	0.292307692307692
chr17	37048825	37064125	6	12225	0.695187165775401
chr17	48250000	48300675	6	48700	0.166666666666667
chr17	76911375	76923800	6	11175	0.288288288288288
chr17	77996850	78011350	6	13450	0.162162162162162
chr18	19746975	19755300	6	6525	0.592592592592593
chr18	42258350	42263375	6	4300	0.528301886792453
chr19	2088825	2097675	6	8100	0.785714285714286
chr19	12882800	12907500	6	21150	0.82089552238806
chr19	45239500	45262150	6	20725	0.281368821292776
chr19	50179175	50186000	6	5400	0.581818181818182
chr19	52222600	52233725	6	7350	0.846153846153846
chr2	38395800	38419625	6	18000	0.446469248291572
chr2	45395475	45412400	6	13600	0.523809523809524
chr2	46763025	46777050	6	10350	0.898876404494382
chr2	47097325	47116775	6	16650	0.666666666666667
chr2	63885400	63896400	6	7250	0.814814814814815
chr2	64113625	64119750	6	4800	0.8
chr2	74605975	74619725	6	9725	0.884615384615385
chr2	162940450	162950775	6	8675	0.702702702702703
chr2	170675225	170688650	6	9025	0.77511961722488
chr2	209110675	209120700	6	8250	0.71875
chr2	219133675	219158150	6	20200	0.867549668874172
chr2	226979050	226990825	6	9575	0.567164179104478
chr2	231638125	231648150	6	8175	0.728682170542636
chr2	233716575	233722450	6	4625	0.875
chr2	238873150	238878500	6	4350	0.782608695652174
chr20	24961750	24976150	6	12225	0.354716981132075
chr20	30175075	30200675	6	16900	0.75
chr20	47886400	47905650	6	13775	0.921465968586387
chr20	52191550	52214025	6	20600	0.251968503937008
chr21	46377875	46388575	6	7050	0.838323353293413
chr22	24636300	24644375	6	7200	0.451612903225806
chr22	43138600	43152300	6	9750	0.783505154639175
chr3	30509200	30522350	6	10075	0.721030042918455
chr3	52563650	52573500	6	8300	0.435897435897436
chr3	70898425	70911975	6	9550	0.785340314136126
chr3	73114275	73122750	6	7100	0.37125748502994
chr3	105071650	105091650	6	15900	0.882051282051282
chr3	111620475	111631950	6	9425	0.456140350877193
chr3	129305375	129332325	6	25050	0.37037037037037
chr3	129368275	129377250	6	7325	0.573426573426573
chr3	148731325	148738250	6	5325	0.912280701754386
chr3	152092050	152106125	6	11600	0.590163934426229
chr3	185444350	185457425	6	9875	0.662420382165605
chr3	197016025	197030500	6	8875	0.930232558139535
chr4	33087400	33094175	6	5700	0.875
chr4	39499350	39512275	6	10425	0.742424242424242
chr4	41203125	41219550	6	13000	0.917431192660551
chr4	57957600	57977975	6	18325	0.371134020618557
chr4	83805700	83823425	6	14150	0.689922480620155
chr4	100231975	100247225	6	13950	0.454545454545455
chr4	185312925	185325025	6	9375	0.916030534351145
chr5	33309075	33325800	6	14350	0.424489795918367
chr5	52090675	52101100	6	7850	0.894736842105263
chr5	55463475	55473250	6	7725	0.811594202898551
chr5	90665150	90680775	6	14225	0.392156862745098
chr5	92914000	92924775	6	8900	0.7
chr5	151038100	151080675	6	37325	0.341941228851291
chr5	167360475	167374700	6	12625	0.255813953488372
chr5	172184600	172235400	6	32850	0.931398416886544
chr5	179040925	179052325	6	10325	0.691358024691358
chr6	11535175	11540025	6	4200	0.37037037037037
chr6	17923675	17935950	6	9075	0.633204633204633
chr6	24899250	24912450	6	10950	0.865497076023392
chr6	30646625	30659675	6	12375	0.666666666666667
chr6	44016800	44033925	6	13850	0.625
chr6	52280300	52290750	6	8800	0.368932038834951
chr6	140072050	140087250	6	12900	0.573099415204678
chr6	167031225	167042350	6	9150	0.478260869565217
chr7	17378725	17383100	6	3425	0.8
chr7	41732200	41750025	6	15825	0.509803921568627
chr7	107554725	107568225	6	9475	0.840336134453782
chr7	114561450	114577925	6	14450	0.320754716981132
chr7	116072275	116090700	6	13275	0.75
chr7	130026250	130042925	6	13850	0.859504132231405
chr7	151450050	151455050	6	4225	0.6
chr8	11658300	11668800	6	9250	0.26865671641791
chr8	22442200	22464375	6	16675	0.643391521197007
chr8	26184475	26193450	6	7025	0.585714285714286
chr8	30654925	30670550	6	14025	0.35
chr8	104348575	104362125	6	11875	0.427745664739884
chr8	146011025	146028350	6	13125	0.629737609329446
chr9	14301700	14327175	6	19150	0.770114942528736
chr9	33390150	33405175	6	11750	0.808
chr9	35509350	35528075	6	15300	0.415584415584416
chr9	113747150	113769275	6	13000	0.84051724137931
chr9	123687250	123705500	6	11500	0.836065573770492
chr9	123948500	123964950	6	11925	0.63768115942029
chr9	129878800	129897600	6	13550	0.92
chr9	130722250	130744375	6	17550	0.566037735849057
chr9	131924825	131940525	6	10325	0.794258373205742
chrX	16834525	16847425	6	9900	0.746835443037975
chrX	43513800	43524625	6	8775	0.476190476190476
chrX	65852275	65859675	6	6500	0.636363636363636
chrX	66763350	66768825	6	4200	0.467532467532468
chr1	12650575	12664925	5	12925	0.525423728813559
chr1	24341525	24349825	5	6650	0.5
chr1	26343550	26352725	5	8050	0.487179487179487
chr1	32038150	32050050	5	10650	0.2265625
chr1	38460825	38472175	5	8875	0.491428571428571
chr1	39322925	39330950	5	6850	0.417177914110429
chr1	45264725	45281775	5	15275	0.488372093023256
chr1	46764075	46775675	5	8475	0.619607843137255
chr1	61739000	61746125	5	5825	0.508771929824561
chr1	61909750	61920600	5	9525	0.616666666666667
chr1	107682050	107685925	5	3250	0.5
chr1	115864725	115880900	5	15400	0.0941176470588235
chr1	154148000	154156350	5	7575	0.167832167832168
chr1	156458625	156481250	5	20700	0.220588235294118
chr1	158968400	158986400	5	14050	0.614754098360656
chr1	169075025	169083875	5	8425	0.1
chr1	170697825	170705300	5	6450	0.439024390243902
chr1	183097700	183113900	5	14400	0.299319727891156
chr1	183203100	183218750	5	14575	0.463768115942029
chr1	185533675	185536800	5	2500	0.514285714285714
chr1	198081825	198097775	5	13400	0.402203856749311
chr1	203630400	203645425	5	13850	0.411214953271028
chr1	212457475	212464175	5	6300	0.0972222222222222
chr1	220958300	220965550	5	6050	0.481927710843373
chr1	222160650	222172950	5	10225	0.55
chr1	225997200	226014675	5	15925	0.593220338983051
chr1	236219925	236231825	5	10425	0.5
chr10	17037500	17053225	5	12350	0.432234432234432
chr10	21804800	21825475	5	15025	0.597765363128492
chr10	22904825	22916300	5	8600	0.564315352697095
chr10	30343775	30352700	5	7975	0.505050505050505
chr10	31145225	31155375	5	9225	0.206896551724138
chr10	32046575	32050825	5	3650	0.540540540540541
chr10	71948550	71956125	5	7000	0.470588235294118
chr10	81952750	81968200	5	15050	0.37037037037037
chr10	82250075	82271325	5	20050	0.457142857142857
chr10	106013950	106023425	5	8750	0.272727272727273
chr10	117705375	117708525	5	2525	0.382978723404255
chr10	121410100	121430650	5	17900	0.357142857142857
chr10	123354000	123357725	5	3300	0.275862068965517
chr10	126102275	126108000	5	5150	0.162162162162162
chr11	575425	580575	5	4250	0.6
chr11	10337650	10352675	5	13875	0.160583941605839
chr11	10392750	10417775	5	21275	0.277456647398844
chr11	12302175	12311000	5	8475	0.244897959183673
chr11	12694750	12718600	5	19700	0.415094339622642
chr11	19385600	19397225	5	10225	0.231884057971014
chr11	45867500	45882700	5	14750	0.06
chr11	46138775	46145150	5	5475	0.3125
chr11	63528825	63537975	5	7900	0.292682926829268
chr11	67033350	67041550	5	6050	0.617647058823529
chr11	73017750	73046625	5	26775	0.242811501597444
chr11	103643000	103647200	5	3550	0.523809523809524
chr12	21790875	21798200	5	5975	0.554455445544555
chr12	47472400	47482950	5	9300	0.51063829787234
chr12	49070950	49076525	5	4725	0.304347826086957
chr12	50141475	50148875	5	6050	0.56
chr12	50492400	50507200	5	13400	0.538461538461538
chr12	57909300	57921575	5	11075	0.242424242424242
chr12	65886950	65892025	5	4175	0.473684210526316
chr12	69003450	69018650	5	13900	0.389937106918239
chr12	76050150	76056400	5	5450	0.27906976744186
chr12	105603075	105630775	5	23600	0.518337408312958
chr12	109112400	109129325	5	14850	0.310344827586207
chr12	124468000	124483550	5	10900	0.514705882352941
chr12	124990525	125009550	5	14225	0.541284403669725
chr13	27131100	27141050	5	7975	0.506172839506173
chr13	36527375	36536750	5	7975	0.444444444444444
chr13	41169225	41174575	5	4800	0.508474576271186
chr13	77453025	77464925	5	9975	0.35
chr13	83645775	83649425	5	3325	0.206896551724138
chr13	93455425	93460400	5	4375	0.339622641509434
chr14	35866650	35876150	5	8750	0.258426966292135
chr14	52062625	52078175	5	13375	0.488294314381271
chr14	52138275	52152125	5	10900	0.505376344086022
chr14	61679325	61692275	5	10725	0.449275362318841
chr14	69244925	69268050	5	18525	0.297805642633229
chr14	69500800	69518425	5	14250	0.463157894736842
chr14	70076775	70088000	5	9525	0.349397590361446
chr14	70462700	70468050	5	4525	0.439024390243902
chr14	73921225	73931900	5	8925	0.344444444444444
chr14	74976850	74983625	5	5825	0.482758620689655
chr14	93991725	93994150	5	1775	0.615384615384615
chr14	102700475	102707850	5	6775	0.421052631578947
chr14	104151900	104156775	5	4350	0.4
chr14	105485800	105494925	5	8300	0.405405405405405
chr15	52933725	52951525	5	15825	0.257894736842105
chr15	57021550	57029550	5	6225	0.612021857923497
chr15	62893200	62901000	5	7100	0.311688311688312
chr15	63070225	63076350	5	5375	0.349206349206349
chr15	70381325	70393925	5	10075	0.521739130434783
chr15	89676275	89687875	5	9175	0.548387096774194
chr15	90324550	90329450	5	3850	0.4
chr15	90543100	90549225	5	5425	0.25
chr16	2199825	2212150	5	11525	0.363636363636364
chr16	11029400	11040350	5	9350	0.4
chr16	20874400	20901550	5	23375	0.281481481481481
chr16	24995025	25008125	5	11400	0.515337423312883
chr16	31462850	31472725	5	8900	0.175925925925926
chr16	49887325	49893375	5	5425	0.333333333333333
chr16	57218525	57231675	5	10775	0.438709677419355
chr16	66541800	66557075	5	11675	0.544378698224852
chr16	67992050	68003550	5	10825	0.261904761904762
chr16	69950975	69963325	5	10950	0.231578947368421
chr16	79623275	79637200	5	11600	0.52
chr16	85032625	85040775	5	7725	0.176470588235294
chr17	3788800	3798825	5	8600	0.275862068965517
chr17	20931075	20947850	5	13450	0.550607287449393
chr17	27769525	27773525	5	3525	0.341463414634146
chr17	29919100	29926525	5	5950	0.433862433862434
chr17	40664050	40679650	5	14300	0.365853658536585
chr17	47704425	47715425	5	9925	0.4
chr17	54986475	54997375	5	9400	0.352941176470588
chr17	56020400	56033750	5	10950	0.521367521367521
chr17	67136500	67141975	5	4850	0.473684210526316
chr17	70115875	70124275	5	7475	0.310679611650485
chr17	76874450	76882750	5	6625	0.474137931034483
chr17	79879875	79886625	5	5500	0.425
chr17	80223850	80232050	5	7150	0.579710144927536
chr17	81136850	81149175	5	10125	0.349206349206349
chr18	42823225	42836625	5	10300	0.529411764705882
chr18	60381675	60385425	5	3150	0.457142857142857
chr19	571075	577375	5	5350	0.368932038834951
chr19	2778625	2786650	5	6475	0.533333333333333
chr19	5620150	5633475	5	11400	0.571428571428571
chr19	13943900	13965075	5	20525	0.133333333333333
chr19	42779300	42790700	5	10375	0.492753623188406
chr19	45925400	45933500	5	6350	0.514619883040936
chr19	49953675	49962950	5	8175	0.290322580645161
chr19	50138575	50148950	5	8425	0.420664206642066
chr19	52238525	52243925	5	4450	0.419354838709677
chr2	1730575	1749425	5	15825	0.345679012345679
chr2	18801900	18809000	5	6225	0.523809523809524
chr2	27926150	27931425	5	4725	0.333333333333333
chr2	30368675	30373675	5	4200	0.392523364485981
chr2	43144125	43159025	5	12225	0.6
chr2	47072900	47090150	5	16050	0.217391304347826
chr2	54826650	54832875	5	4975	0.444444444444444
chr2	54891750	54901700	5	8775	0.382608695652174
chr2	61238400	61247025	5	7700	0.283018867924528
chr2	62965850	62970675	5	3775	0.482758620689655
chr2	96922525	96934550	5	9700	0.558659217877095
chr2	102403850	102412275	5	6225	0.556962025316456
chr2	114643800	114658500	5	13900	0.39344262295082
chr2	192247125	192253350	5	5700	0.458333333333333
chr2	216485675	216492450	5	5675	0.407407407407407
chr2	228230425	228239625	5	7000	0.523255813953488
chr20	1874150	1881750	5	6625	0.296296296296296
chr20	61566850	61571425	5	3950	0.538461538461538
chr21	17674200	17681075	5	6550	0.0895522388059701
chr21	29705050	29711000	5	5475	0.235294117647059
chr21	39829925	39833100	5	2500	0.5
chr21	46493325	46501850	5	6450	0.546511627906977
chr22	20102050	20107900	5	4475	0.585365853658537
chr22	27506450	27512700	5	4925	0.603448275862069
chr22	30053875	30061375	5	5825	0.527027027027027
chr22	30597750	30609725	5	10675	0.23972602739726
chr22	31494900	31504300	5	7675	0.578313253012048
chr22	35767475	35781450	5	11175	0.48502994011976
chr22	37955075	37963675	5	7425	0.297872340425532
chr22	41486725	41493575	5	6375	0.195121951219512
chr22	50345300	50364900	5	17075	0.404109589041096
chr3	111175	117075	5	4575	0.606060606060606
chr3	12389000	12399125	5	7775	0.588235294117647
chr3	37283650	37290950	5	5675	0.588957055214724
chr3	48597025	48604275	5	6125	0.339622641509434
chr3	49442900	49452500	5	8250	0.590909090909091
chr3	55191075	55199025	5	7050	0.315789473684211
chr3	55510225	55523150	5	11475	0.470588235294118
chr3	101566900	101580950	5	12725	0.542372881355932
chr3	106347150	106355850	5	6950	0.561643835616438
chr3	125924475	125928250	5	3175	0.372881355932203
chr3	128894725	128905650	5	10350	0.157894736842105
chr3	133286800	133298275	5	10200	0.238341968911917
chr3	134026925	134060850	5	28675	0.608695652173913
chr3	134065950	134099800	5	28425	0.387344199424736
chr3	151914450	151923200	5	7025	0.50561797752809
chr3	152114175	152125825	5	10425	0.55
chr3	154741575	154752850	5	9025	0.444444444444444
chr3	156204975	156211750	5	5600	0.464646464646465
chr3	157820800	157825275	5	3950	0.32
chr3	183885250	183898575	5	12050	0.264150943396226
chr3	196004950	196015725	5	9975	0.148148148148148
chr4	7206825	7213600	5	5550	0.4
chr4	20252675	20259925	5	6775	0.233766233766234
chr4	39408225	39419150	5	10125	0.337078651685393
chr4	86697500	86719800	5	19800	0.261904761904762
chr4	119900350	119906425	5	4300	0.59504132231405
chr4	158936125	158942925	5	5850	0.282051282051282
chr4	166246550	166252275	5	5050	0.529411764705882
chr5	6711700	6723775	5	10375	0.583333333333333
chr5	14815850	14822725	5	5900	0.584615384615385
chr5	17816750	17820675	5	2925	0.606060606060606
chr5	32163800	32176800	5	10850	0.384
chr5	64351375	64373050	5	19375	0.334346504559271
chr5	64492800	64506800	5	12850	0.171875
chr5	80720825	80725150	5	3350	0.622950819672131
chr5	119939025	119946700	5	7175	0.153846153846154
chr5	133880000	133892225	5	11375	0.24390243902439
chr5	134177875	134183625	5	4900	0.514285714285714
chr5	139671475	139683450	5	10100	0.623115577889447
chr5	139859625	139862225	5	1925	0.538461538461538
chr5	140886100	140909550	5	19975	0.582010582010582
chr5	149917575	149926700	5	7025	0.503225806451613
chr5	167240075	167243925	5	3250	0.48
chr5	168857950	168863950	5	5225	0.5
chr5	173342375	173354025	5	8225	0.558375634517767
chr5	179243875	179256475	5	10550	0.484848484848485
chr6	7727500	7732525	5	4025	0.424242424242424
chr6	16128775	16138025	5	8150	0.424242424242424
chr6	25958925	25973125	5	12375	0.376344086021505
chr6	31694925	31708525	5	11475	0.409356725146199
chr6	32074275	32083800	5	8650	0.173913043478261
chr6	32933375	32951150	5	16700	0.391304347826087
chr6	36560375	36577300	5	16575	0.0344827586206897
chr6	37098200	37113675	5	12175	0.450592885375494
chr6	56775800	56780325	5	4025	0.375
chr6	84137750	84144650	5	6125	0.4
chr6	111797650	111809525	5	10550	0.378378378378378
chr6	112349075	112366925	5	16650	0.175675675675676
chr6	112470675	112478375	5	6450	0.6
chr6	116705500	116712325	5	6025	0.484848484848485
chr6	117812225	117820475	5	7825	0.228571428571429
chr6	119664800	119677100	5	9275	0.507692307692308
chr6	138724300	138733075	5	8275	0.189189189189189
chr6	140755775	140759775	5	3475	0.451612903225806
chr6	150172850	150186550	5	10500	0.45
chr6	151245125	151259150	5	11325	0.537634408602151
chr6	158835325	158840250	5	4475	0.533333333333333
chr7	6285100	6303100	5	17175	0.073490813648294
chr7	8239875	8257175	5	14375	0.549763033175355
chr7	19143975	19158725	5	14025	0.203703703703704
chr7	36191800	36198775	5	6075	0.5
chr7	42271050	42279075	5	7375	0.220183486238532
chr7	77177925	77182275	5	3725	0.32258064516129
chr7	80240325	80245525	5	4550	0.405797101449275
chr7	94018325	94061200	5	41100	0.333333333333333
chr7	104640550	104662250	5	18650	0.287425149700599
chr7	106807200	106813550	5	5625	0.361904761904762
chr7	127218400	127230200	5	9075	0.588235294117647
chr7	155088225	155095275	5	6400	0.541666666666667
chr8	38893425	38900700	5	6175	0.452173913043478
chr8	62595975	62605675	5	8800	0.423076923076923
chr8	69981275	69993725	5	11575	0.5625
chr8	70399175	70414275	5	11200	0.462025316455696
chr8	99949000	99965775	5	15375	0.43859649122807
chr8	103414675	103425675	5	8800	0.609756097560976
chr8	119755500	119761875	5	6000	0.186046511627907
chr8	120585350	120601725	5	12650	0.562130177514793
chr8	123439525	123448925	5	7250	0.582914572864322
chr8	123607075	123615425	5	7450	0.212121212121212
chr8	129185650	129198625	5	10750	0.331658291457286
chr9	16714950	16728950	5	11725	0.32156862745098
chr9	22005550	22010075	5	3850	0.244897959183673
chr9	34453625	34459100	5	4525	0.486486486486487
chr9	79477275	79484725	5	6125	0.620689655172414
chr9	111868875	111882300	5	11000	0.436781609195402
chr9	123493200	123500400	5	5350	0.482758620689655
chr9	127995375	128006800	5	10525	0.188405797101449
chr9	132386300	132395225	5	6675	0.586206896551724
chr9	137552150	137564625	5	9525	0.5
chrX	11487825	11492625	5	4475	0.131578947368421
chrX	17458800	17462325	5	2875	0.451612903225806
chrX	38797400	38801625	5	3500	0.474576271186441
chrX	55020450	55028025	5	6900	0.472727272727273
chrX	64887025	64900000	5	12175	0.126126126126126
chrX	135110850	135116950	5	5650	0.185185185185185
chrX	153769000	153778100	5	7300	0.6
chr1	1837500	1841725	4	3800	0.290322580645161
chr1	8719350	8724500	4	4725	0.130718954248366
chr1	8799525	8802975	4	3225	0.186046511627907
chr1	11236125	11241300	4	4550	0.333333333333333
chr1	19698875	19702350	4	2925	0.3
chr1	24688900	24692450	4	3100	0.230769230769231
chr1	26600975	26614375	4	12675	0.245614035087719
chr1	36848925	36856125	4	6600	0.339622641509434
chr1	41442250	41451175	4	8025	0.184615384615385
chr1	52082325	52089350	4	6350	0.176470588235294
chr1	54737450	54747225	4	9200	0.266666666666667
chr1	57027775	57032950	4	4800	0.155038759689922
chr1	57036075	57046400	4	9825	0.203389830508475
chr1	67524675	67527250	4	2300	0.176470588235294
chr1	78146075	78151750	4	4525	0.303030303030303
chr1	90368950	90377725	4	8075	0.254545454545455
chr1	95000725	95011625	4	10200	0.145748987854251
chr1	145281700	145286825	4	4550	0.25
chr1	150977450	150986425	4	8000	0.238095238095238
chr1	151426425	151432600	4	5525	0.32183908045977
chr1	156629175	156635675	4	5925	0.235294117647059
chr1	158004950	158009925	4	4525	0.32
chr1	160093925	160102350	4	7275	0.309012875536481
chr1	160259750	160265150	4	5025	0.109090909090909
chr1	164527150	164535950	4	8275	0.212121212121212
chr1	202933925	202937700	4	3475	0.125
chr1	203166425	203173100	4	6350	0.333333333333333
chr1	203763950	203771375	4	6900	0.333333333333333
chr1	204374250	204393075	4	16475	0.276595744680851
chr1	206921550	206924250	4	2425	0.217391304347826
chr1	209814625	209826600	4	10575	0.298850574712644
chr1	212780450	212786975	4	6025	0.125
chr1	234734250	234761075	4	24925	0.309597523219814
chr1	246728275	246734750	4	6050	0.176470588235294
chr1	246791900	246797075	4	4950	0.175438596491228
chr10	4889475	4896100	4	6200	0.158730158730159
chr10	13387950	13392450	4	4125	0.192771084337349
chr10	44525775	44529125	4	2950	0.228571428571429
chr10	54243725	54251625	4	6850	0.316326530612245
chr10	60234025	60238250	4	3850	0.210526315789474
chr10	69679800	69686925	4	6650	0.247191011235955
chr10	70319450	70323450	4	3625	0.169014084507042
chr10	76686975	76689500	4	2275	0.169491525423729
chr10	77228075	77231300	4	2700	0.315789473684211
chr10	81942675	81949025	4	5575	0.348484848484849
chr10	97032600	97040525	4	7150	0.216216216216216
chr10	99182300	99189550	4	6450	0.289855072463768
chr10	101490425	101504350	4	13075	0.18348623853211
chr10	101734150	101745300	4	10250	0.141935483870968
chr10	101761500	101770825	4	8525	0.206008583690987
chr10	112675575	112682825	4	7000	0.0930232558139535
chr10	115085100	115089775	4	4200	0.231578947368421
chr10	116715950	116717925	4	1700	0.272727272727273
chr10	125851000	125854375	4	3000	0.32258064516129
chr11	3180225	3187175	4	6400	0.214285714285714
chr11	12104975	12112375	4	7025	0.333333333333333
chr11	14558775	14565950	4	6150	0.285714285714286
chr11	14638425	14643775	4	4850	0.144578313253012
chr11	14664925	14671725	4	6400	0.0886075949367089
chr11	26965175	26973825	4	7575	0.220588235294118
chr11	27716900	27723450	4	6050	0.158273381294964
chr11	29337700	29342075	4	3725	0.232558139534884
chr11	37807475	37811075	4	3225	0.347826086956522
chr11	65620825	65631050	4	8950	0.285714285714286
chr11	75839650	75847175	4	6750	0.203883495145631
chr11	86649900	86668650	4	16075	0.323636363636364
chr11	101979725	101992500	4	12200	0.0918727915194346
chr11	111663725	111669625	4	5125	0.285714285714286
chr11	111699100	111722825	4	18750	0.286140089418778
chr11	111952450	111959450	4	6200	0.302158273381295
chr11	129938400	129942225	4	3550	0.131868131868132
chr12	8849275	8855450	4	5625	0.266666666666667
chr12	27771350	27774725	4	2875	0.338983050847458
chr12	46365375	46369975	4	4025	0.263157894736842
chr12	46380100	46386825	4	6225	0.172839506172839
chr12	54622650	54627450	4	4075	0.341463414634146
chr12	54776225	54780175	4	3500	0.280701754385965
chr12	56096600	56125075	4	27300	0.087431693989071
chr12	56234875	56245250	4	9200	0.247191011235955
chr12	56518350	56524575	4	5700	0.142857142857143
chr12	65699775	65703400	4	3025	0.296296296296296
chr12	89573000	89581925	4	8350	0.166666666666667
chr12	104232350	104236075	4	3175	0.34375
chr12	105256975	105261050	4	3500	0.315789473684211
chr12	110717900	110728275	4	9125	0.313993174061433
chr12	110749825	110756850	4	6675	0.121621621621622
chr12	111177675	111183475	4	5375	0.156521739130435
chr12	115772200	115776700	4	3775	0.32183908045977
chr13	21628250	21636375	4	7525	0.181818181818182
chr13	27742150	27747275	4	4850	0.23728813559322
chr13	33159675	33164825	4	4650	0.159420289855072
chr13	33831175	33840950	4	8975	0.246575342465753
chr13	43579025	43584525	4	4775	0.303571428571429
chr13	50642350	50659750	4	16675	0.141479099678457
chr13	77896425	77905025	4	8050	0.222222222222222
chr13	98627125	98635200	4	7200	0.245614035087719
chr13	99221350	99230750	4	8250	0.21656050955414
chr14	23304750	23322825	4	17275	0.231884057971014
chr14	32975900	32984075	4	7450	0.345454545454545
chr14	52130675	52134825	4	3650	0.280701754385965
chr14	69129400	69139800	4	9175	0.307692307692308
chr14	69862375	69868475	4	5175	0.335766423357664
chr14	72048775	72059775	4	9175	0.33695652173913
chr14	75760050	75768575	4	7700	0.159420289855072
chr14	77412950	77426100	4	11025	0.323232323232323
chr14	90862525	90867575	4	4725	0.0847457627118644
chr14	95562900	95567450	4	4000	0.272727272727273
chr14	100594425	100599975	4	4900	0.197530864197531
chr14	100702975	100710100	4	6525	0.26984126984127
chr14	102274500	102278775	4	4025	0.133333333333333
chr14	103520975	103526150	4	4675	0.213333333333333
chr14	103587100	103593200	4	5625	0.211382113821138
chr15	37384425	37395575	4	10725	0.20952380952381
chr15	50341450	50353025	4	10600	0.205479452054795
chr15	74273575	74292000	4	16675	0.3248730964467
chr15	75741600	75750025	4	7950	0.213592233009709
chr15	78597175	78600875	4	3275	0.254901960784314
chr15	79205500	79210350	4	4075	0.325581395348837
chr15	81185800	81188775	4	2575	0.256410256410256
chr15	89657900	89669725	4	10125	0.32520325203252
chr15	89874275	89879050	4	4250	0.210526315789474
chr15	90196725	90199800	4	2750	0.222222222222222
chr15	90205300	90212100	4	5700	0.327868852459016
chr15	95805375	95813500	4	6900	0.28169014084507
chr15	99190325	99196600	4	5200	0.282352941176471
chr16	2561275	2571650	4	8900	0.34640522875817
chr16	9050175	9057175	4	5975	0.259541984732824
chr16	11885850	11893725	4	7350	0.111675126903553
chr16	50099500	50102525	4	2750	0.133333333333333
chr16	87880850	87892475	4	10275	0.247252747252747
chr17	1216275	1220675	4	4100	0.244897959183673
chr17	1262700	1266900	4	3625	0.264705882352941
chr17	2074675	2086250	4	10900	0.171945701357466
chr17	2132600	2149650	4	15450	0.343195266272189
chr17	27271825	27280250	4	7900	0.142857142857143
chr17	27914250	27921250	4	6100	0.205128205128205
chr17	38218450	38234625	4	13825	0.229571984435798
chr17	38598575	38619800	4	20350	0.107317073170732
chr17	40062650	40076450	4	12850	0.213438735177866
chr17	40512225	40520100	4	7225	0.347826086956522
chr17	40736175	40739975	4	3425	0.1875
chr17	40994225	41009475	4	14500	0.0833333333333333
chr17	46983300	46994225	4	9425	0.316205533596838
chr17	48221975	48233575	4	11025	0.206521739130435
chr17	48555300	48562050	4	6200	0.189873417721519
chr17	51703925	51705950	4	1700	0.266666666666667
chr17	57437925	57460000	4	20100	0.12012012012012
chr17	57913325	57937400	4	22300	0.174927113702624
chr17	62566500	62571100	4	4000	0.22680412371134
chr17	63555100	63558300	4	2950	0.333333333333333
chr17	69627325	69630200	4	2475	0.254545454545455
chr17	74257775	74265725	4	7175	0.180995475113122
chr17	79359625	79380175	4	19725	0.129577464788732
chr18	3259575	3267550	4	6975	0.298136645962733
chr18	8943225	8949850	4	6325	0.107142857142857
chr18	46064725	46077325	4	11575	0.156769596199525
chr18	74156550	74164775	4	7725	0.264150943396226
chr18	74202050	74208475	4	5225	0.328947368421053
chr18	74773375	74784975	4	9675	0.311864406779661
chr18	77707675	77712525	4	4350	0.229508196721311
chr19	1015750	1023350	4	7075	0.121739130434783
chr19	1406475	1418550	4	10850	0.326315789473684
chr19	6719250	6724250	4	4525	0.307692307692308
chr19	11194525	11208350	4	11825	0.348101265822785
chr19	12726450	12729025	4	2075	0.34375
chr19	16735500	16740625	4	4700	0.175
chr19	39336800	39343975	4	6250	0.305555555555556
chr19	48216350	48233950	4	16400	0.173076923076923
chr19	50093500	50097625	4	3675	0.181818181818182
chr19	54047800	54058900	4	9775	0.255707762557078
chr19	55624175	55630425	4	5250	0.3
chr2	932950	936750	4	3500	0.146341463414634
chr2	8229225	8231825	4	2325	0.166666666666667
chr2	9732950	9737050	4	3725	0.216216216216216
chr2	10131825	10134075	4	1825	0.344827586206897
chr2	27202525	27205825	4	2775	0.307692307692308
chr2	38317550	38327475	4	8775	0.225806451612903
chr2	39247725	39250525	4	2375	0.290909090909091
chr2	39603700	39609475	4	5400	0.166666666666667
chr2	40542625	40545275	4	2325	0.242424242424242
chr2	42153100	42166050	4	11775	0.311111111111111
chr2	46552225	46568000	4	12975	0.276699029126214
chr2	46974225	46983600	4	8050	0.328888888888889
chr2	47210250	47217625	4	6050	0.308641975308642
chr2	48793600	48800025	4	6050	0.148148148148148
chr2	64011200	64020650	4	8925	0.340425531914894
chr2	66801675	66810850	4	8275	0.236111111111111
chr2	72797100	72800775	4	3425	0.105263157894737
chr2	85195300	85201600	4	5125	0.32258064516129
chr2	88954550	88959975	4	5100	0.127659574468085
chr2	101617975	101624975	4	6425	0.214285714285714
chr2	109741625	109747725	4	5575	0.159090909090909
chr2	119598025	119606875	4	8250	0.32258064516129
chr2	120183600	120190725	4	6650	0.125874125874126
chr2	128164350	128172175	4	6875	0.2875
chr2	129490100	129492900	4	2425	0.295081967213115
chr2	149950275	149952450	4	1875	0.27906976744186
chr2	150997700	151000450	4	2450	0.259259259259259
chr2	159924425	159934825	4	8525	0.31858407079646
chr2	175708250	175712900	4	4050	0.210526315789474
chr2	183092675	183094300	4	1450	0.285714285714286
chr2	188404100	188419775	4	14900	0.145833333333333
chr2	190225200	190229000	4	3550	0.142857142857143
chr2	192041725	192044200	4	2175	0.222222222222222
chr2	201261375	201264575	4	2650	0.333333333333333
chr2	202894950	202904475	4	8900	0.174603174603175
chr2	203878150	203885225	4	6525	0.270833333333333
chr2	204326175	204330550	4	4075	0.10752688172043
chr2	204661625	204680100	4	14575	0.297619047619048
chr2	206519500	206523475	4	3625	0.222222222222222
chr2	206556475	206579800	4	18875	0.335365853658537
chr2	206594275	206600150	4	5600	0.0581395348837209
chr2	206615825	206623450	4	7300	0.0784313725490196
chr2	208393375	208400175	4	6275	0.144329896907216
chr2	216690250	216698775	4	8100	0.0935672514619883
chr2	216972225	216980525	4	7875	0.212121212121212
chr2	219080825	219089550	4	7700	0.3125
chr2	227075975	227080500	4	3950	0.342857142857143
chr2	227533675	227536750	4	2875	0.222222222222222
chr2	227618950	227629025	4	8425	0.336283185840708
chr2	232570650	232582900	4	11275	0.199288256227758
chr2	235928600	235937550	4	8075	0.340425531914894
chr2	237475750	237488500	4	12500	0.0882352941176471
chr2	237993300	238009025	4	15025	0.122905027932961
chr20	30396650	30399450	4	2425	0.228571428571429
chr20	32856875	32861250	4	4100	0.325581395348837
chr20	45900150	45908025	4	6975	0.346153846153846
chr20	49360475	49364700	4	3775	0.285714285714286
chr20	50380275	50384875	4	4225	0.161290322580645
chr20	51693950	51699300	4	4975	0.0923076923076923
chr20	57223775	57233350	4	8400	0.201834862385321
chr20	61446425	61451050	4	4150	0.290322580645161
chr20	61551675	61561475	4	9075	0.130909090909091
chr21	28254425	28256750	4	2150	0.142857142857143
chr21	40176625	40184125	4	6500	0.287234042553192
chr21	43366825	43374675	4	6300	0.340425531914894
chr21	46285175	46295875	4	10050	0.219178082191781
chr22	19271325	19281800	4	9675	0.141414141414141
chr22	24945750	24953775	4	7250	0.26865671641791
chr22	25959425	25965125	4	5250	0.142857142857143
chr22	30800725	30805775	4	4500	0.2
chr22	33195675	33202875	4	6875	0.146341463414634
chr22	40666625	40670025	4	2925	0.30188679245283
chr3	11176325	11180325	4	3550	0.244897959183673
chr3	13056450	13064850	4	7175	0.25668449197861
chr3	16848500	16852625	4	3725	0.266666666666667
chr3	29320675	29334400	4	12725	0.234432234432234
chr3	39447375	39452875	4	5075	0.253164556962025
chr3	42871025	42874250	4	2775	0.240963855421687
chr3	51427800	51432625	4	4475	0.3125
chr3	52308275	52317775	4	8200	0.259414225941423
chr3	58947550	58952175	4	4325	0.189189189189189
chr3	99217000	99229100	4	10075	0.31304347826087
chr3	105462750	105468325	4	5025	0.25
chr3	123250225	123255450	4	4775	0.264150943396226
chr3	140424375	140428525	4	3700	0.210526315789474
chr3	141049975	141057675	4	6550	0.310679611650485
chr3	150164200	150169750	4	4925	0.203821656050955
chr3	183872125	183881250	4	7700	0.342245989304813
chr3	186927150	186929825	4	2425	0.140845070422535
chr3	187978750	187993050	4	12950	0.136054421768707
chr3	193851150	193860750	4	9225	0.0664206642066421
chr4	6783500	6786325	4	2525	0.269230769230769
chr4	9153625	9156200	4	2175	0.333333333333333
chr4	11700150	11703300	4	2700	0.338461538461538
chr4	16893450	16901225	4	7375	0.172413793103448
chr4	26076550	26079800	4	2875	0.23728813559322
chr4	26141125	26144300	4	2700	0.305084745762712
chr4	40991675	40997275	4	5150	0.145695364238411
chr4	53876025	53882850	4	6175	0.148148148148148
chr4	54227100	54232875	4	5025	0.3
chr4	61520950	61523850	4	2575	0.25
chr4	81155075	81162925	4	7000	0.266666666666667
chr4	107504100	107507800	4	3350	0.3125
chr4	114602675	114609875	4	6175	0.251121076233184
chr4	119945125	119964175	4	17325	0.224561403508772
chr4	122605425	122620075	4	14125	0.0419847328244275
chr4	128059300	128065875	4	5875	0.311111111111111
chr4	159931125	159938125	4	6375	0.188679245283019
chr4	174442175	174452575	4	9450	0.205882352941176
chr5	10263700	10268375	4	4175	0.214285714285714
chr5	17180550	17193025	4	10950	0.26791277258567
chr5	33888300	33894875	4	5900	0.255813953488372
chr5	38806175	38810800	4	4300	0.108695652173913
chr5	41903550	41909500	4	5150	0.299065420560748
chr5	43634750	43644200	4	8750	0.260869565217391
chr5	54710800	54718825	4	7075	0.184100418410042
chr5	56987800	56994725	4	5900	0.313364055299539
chr5	57750950	57758525	4	6425	0.266009852216749
chr5	61406950	61409350	4	1975	0.325581395348837
chr5	77886025	77898125	4	10775	0.293413173652695
chr5	82366850	82368850	4	1700	0.333333333333333
chr5	90457850	90462950	4	4675	0.219512195121951
chr5	111281050	111298225	4	14000	0.346368715083799
chr5	115291425	115301325	4	8900	0.243346007604563
chr5	131571125	131573725	4	2225	0.285714285714286
chr5	131592775	131602925	4	9550	0.0752688172043011
chr5	137874775	137882825	4	7475	0.145593869731801
chr5	141969525	141971500	4	1725	0.307692307692308
chr5	150015825	150025450	4	9225	0.215384615384615
chr5	154132850	154141350	4	7700	0.231884057971014
chr5	156970325	156977350	4	6625	0.326530612244898
chr5	158628900	158637150	4	7825	0.230769230769231
chr5	172718825	172721850	4	2575	0.285714285714286
chr5	176726775	176734825	4	7500	0.148148148148148
chr5	176881050	176884600	4	2975	0.25
chr5	177026175	177029850	4	3450	0.25
chr6	1477400	1483125	4	5075	0.213740458015267
chr6	3517750	3524050	4	5775	0.285714285714286
chr6	12008225	12015025	4	6575	0.166666666666667
chr6	13707625	13713775	4	5825	0.0952380952380952
chr6	16946075	16950525	4	4100	0.214285714285714
chr6	30288600	30295775	4	6275	0.23728813559322
chr6	30849800	30856950	4	6850	0.225806451612903
chr6	37954175	37960500	4	5600	0.256756756756757
chr6	44399100	44403175	4	3725	0.203389830508475
chr6	44627800	44631525	4	3275	0.272727272727273
chr6	53324775	53332175	4	6900	0.141843971631206
chr6	74224425	74236400	4	11150	0.178217821782178
chr6	112076475	112083750	4	6625	0.192307692307692
chr6	114015175	114019300	4	3725	0.318181818181818
chr6	117760950	117773475	4	11825	0.172248803827751
chr6	117996000	117999700	4	3400	0.166666666666667
chr6	126982075	126987300	4	4625	0.298850574712644
chr6	129451175	129463600	4	11400	0.146198830409357
chr6	142695600	142700475	4	4150	0.344827586206897
chr6	149652550	149659400	4	6500	0.109090909090909
chr6	159604225	159609550	4	4700	0.305084745762712
chr6	160106675	160117150	4	8950	0.194805194805195
chr7	912850	918250	4	4700	0.246575342465753
chr7	23048750	23054650	4	5125	0.273684210526316
chr7	25881075	25897900	4	15750	0.153846153846154
chr7	30170875	30178700	4	7350	0.132352941176471
chr7	65608075	65618525	4	9325	0.259259259259259
chr7	65902925	65905650	4	2500	0.210526315789474
chr7	75543425	75551475	4	7425	0.159420289855072
chr7	75621400	75624700	4	2925	0.3125
chr7	77194575	77201000	4	5875	0.19047619047619
chr7	80409800	80416075	4	5450	0.292993630573248
chr7	80545600	80550900	4	4775	0.3125
chr7	89839550	89846825	4	6825	0.317460317460317
chr7	102553150	102555550	4	2025	0.296296296296296
chr7	102753275	102755950	4	2275	0.313725490196078
chr7	116440775	116444200	4	2900	0.282051282051282
chr7	128086100	128100175	4	13375	0.311475409836066
chr7	128466925	128477225	4	9825	0.125984251968504
chr7	129912650	129921725	4	8625	0.153846153846154
chr8	25040875	25047200	4	5525	0.246913580246914
chr8	38258200	38270950	4	11275	0.246913580246914
chr8	38644025	38652200	4	7775	0.0811808118081181
chr8	38703850	38714400	4	9550	0.32
chr8	38756450	38760925	4	4100	0.168674698795181
chr8	42389375	42400050	4	9550	0.172839506172839
chr8	62617125	62636175	4	16275	0.221487603305785
chr8	75896825	75901550	4	4425	0.133333333333333
chr8	77688525	77694800	4	6000	0.075
chr8	80523200	80528375	4	4625	0.280373831775701
chr8	93106200	93118050	4	11300	0.0963855421686747
chr8	95958225	95963850	4	5350	0.0923076923076923
chr8	99334275	99352175	4	17000	0.176656151419558
chr8	99483150	99486225	4	2675	0.307692307692308
chr8	99565850	99570800	4	4250	0.280373831775701
chr8	101918750	101922525	4	3050	0.302325581395349
chr8	101946950	101951500	4	4100	0.169491525423729
chr8	104289350	104295725	4	5625	0.333333333333333
chr8	133852175	133855675	4	3050	0.277777777777778
chr8	144904700	144912525	4	6900	0.222222222222222
chr8	145007475	145031925	4	23875	0.0578034682080925
chr8	145044600	145051600	4	6525	0.229508196721311
chr8	145514025	145518050	4	3550	0.193548387096774
chr9	34988525	34998725	4	9550	0.210526315789474
chr9	74376550	74385350	4	8125	0.145454545454545
chr9	79486975	79493225	4	5950	0.117647058823529
chr9	87368725	87371775	4	2625	0.333333333333333
chr9	93924275	93927825	4	3075	0.333333333333333
chr9	94177400	94192325	4	14275	0.0740740740740741
chr9	94242100	94252850	4	9750	0.247191011235955
chr9	98267650	98274600	4	6625	0.106194690265487
chr9	107534725	107547075	4	11450	0.164794007490637
chr9	114687425	114691275	4	3425	0.342857142857143
chr9	116918225	116919950	4	1475	0.333333333333333
chr9	117794725	117800850	4	4900	0.304093567251462
chr9	118452450	118457500	4	4775	0.099290780141844
chr9	123471275	123479525	4	7725	0.337078651685393
chr9	127171325	127177800	4	5450	0.302521008403361
chr9	131311350	131322225	4	10325	0.149253731343284
chr9	132369075	132373825	4	4150	0.301075268817204
chr9	136340975	136344900	4	3500	0.275862068965517
chr9	136855600	136859350	4	3525	0.149253731343284
chrX	2608750	2616200	4	7000	0.141414141414141
chrX	9430575	9434825	4	3450	0.29126213592233
chrX	94312000	94315275	4	2850	0.266666666666667
chrX	119902000	119905075	4	2775	0.17910447761194
chrX	128974025	128977925	4	3625	0.2
chrX	151149825	151155075	4	4675	0.222222222222222
chr1	1239800	1245400	3	5475	0.0493827160493827
chr1	16006025	16012950	3	6575	0.0972972972972973
chr1	16339050	16347025	3	7875	0.0179372197309417
chr1	16477325	16483850	3	6225	0.0765027322404372
chr1	23880350	23892525	3	11750	0.0562060889929742
chr1	24717525	24721275	3	3550	0.0869565217391304
chr1	27018025	27034675	3	16425	0.0300429184549356
chr1	27335750	27339325	3	3325	0.117647058823529
chr1	28584575	28588975	3	4225	0.054421768707483
chr1	33790775	33816750	3	24525	0.096051227321238
chr1	38154300	38158825	3	4250	0.113924050632911
chr1	43144975	43152850	3	7700	0.0384615384615385
chr1	43388850	43391325	3	2325	0.0909090909090909
chr1	52129400	52133275	3	3650	0.0761904761904762
chr1	60154900	60159025	3	3875	0.106060606060606
chr1	65629100	65631975	3	2725	0.0963855421686747
chr1	72745800	72752600	3	6225	0.100840336134454
chr1	87792950	87804750	3	11675	0.0405405405405405
chr1	94369450	94375875	3	6225	0.0540540540540541
chr1	94788500	94794725	3	5900	0.0818181818181818
chr1	99139525	99143550	3	3850	0.072463768115942
chr1	112106025	112108950	3	2825	0.0888888888888889
chr1	115707400	115715550	3	7875	0.0654545454545455
chr1	120215875	120220175	3	4050	0.0927152317880795
chr1	120555825	120563175	3	6950	0.0852713178294574
chr1	145258175	145266175	3	7525	0.0772200772200772
chr1	145426975	145429550	3	2425	0.105263157894737
chr1	150591450	150595900	3	4225	0.103896103896104
chr1	153633600	153636925	3	3150	0.0769230769230769
chr1	153700525	153703675	3	2975	0.0930232558139535
chr1	154971325	154981675	3	10050	0.0839160839160839
chr1	155162025	155166525	3	4300	0.0547945205479452
chr1	157969925	157996675	3	26175	0.0338266384778013
chr1	162541250	162544800	3	3375	0.10126582278481
chr1	165598700	165611975	3	12875	0.11
chr1	173442400	173450625	3	8050	0.0326797385620915
chr1	182174700	182181050	3	6125	0.104477611940299
chr1	182354525	182362525	3	7725	0.040133779264214
chr1	200405600	200408775	3	2950	0.117647058823529
chr1	201615725	201623025	3	7000	0.099009900990099
chr1	203273750	203279050	3	5100	0.0720720720720721
chr1	203659825	203666000	3	5700	0.108374384236453
chr1	220905525	220908425	3	2750	0.114285714285714
chr1	224913225	224922150	3	8475	0.114754098360656
chr1	234665575	234675200	3	9150	0.0581395348837209
chr1	240717725	240720125	3	2300	0.0816326530612245
chr1	245378425	245381625	3	3025	0.0934579439252336
chr10	4805050	4815200	3	9825	0.0592592592592593
chr10	5005250	5008800	3	3350	0.0862068965517241
chr10	5109375	5115975	3	6175	0.10126582278481
chr10	7601600	7606150	3	4300	0.0813008130081301
chr10	12232750	12239300	3	6150	0.116071428571429
chr10	13141025	13145600	3	4325	0.0939597315436242
chr10	13379600	13382500	3	2775	0.0888888888888889
chr10	13927275	13934875	3	7225	0.0634920634920635
chr10	25005150	25014300	3	8950	0.0645161290322581
chr10	29931200	29939225	3	7775	0.08
chr10	30021525	30026400	3	4675	0.0568181818181818
chr10	30719550	30729575	3	9300	0.101190476190476
chr10	62916525	62919175	3	2475	0.105263157894737
chr10	69852550	69855800	3	3050	0.109090909090909
chr10	69912800	69916850	3	3900	0.105263157894737
chr10	73722575	73749200	3	25975	0.0573476702508961
chr10	73765800	73771175	3	5200	0.050761421319797
chr10	76967400	76973050	3	5525	0.0285714285714286
chr10	76993175	76995825	3	2450	0.112359550561798
chr10	79792975	79798250	3	5050	0.0549450549450549
chr10	80407525	80411775	3	4125	0.0625
chr10	82167300	82176975	3	9550	0.0272727272727273
chr10	90650075	90658900	3	8575	0.0521172638436482
chr10	97145350	97155150	3	9600	0.0247678018575851
chr10	99471600	99476600	3	4700	0.0952380952380952
chr10	103697300	103702425	3	4925	0.075
chr10	114885725	114894350	3	8300	0.0983606557377049
chr10	119299950	119307925	3	7750	0.049469964664311
chr10	120511850	120515350	3	3275	0.116666666666667
chr10	120965350	120972475	3	6875	0.0528301886792453
chr10	126424050	126434900	3	10450	0.0641399416909621
chr10	131688975	131693200	3	4000	0.111111111111111
chr10	134233725	134236300	3	2375	0.117647058823529
chr11	2719075	2722450	3	3175	0.0862068965517241
chr11	3875375	3881225	3	5650	0.0718562874251497
chr11	6439450	6441425	3	1875	0.121212121212121
chr11	8008050	8011325	3	3025	0.104166666666667
chr11	9548300	9551500	3	3075	0.107142857142857
chr11	10370000	10378025	3	7650	0.0759493670886076
chr11	13353425	13361500	3	7450	0.121212121212121
chr11	14329425	14332750	3	3200	0.0545454545454545
chr11	26248425	26253400	3	4550	0.111111111111111
chr11	28984275	28987675	3	3175	0.0930232558139535
chr11	36452500	36454375	3	1775	0.1
chr11	43941350	43946775	3	5300	0.0303030303030303
chr11	47289750	47293125	3	3200	0.105263157894737
chr11	56838975	56841225	3	2100	0.12
chr11	62337100	62345600	3	8250	0.0476190476190476
chr11	62411850	62415000	3	3050	0.0493827160493827
chr11	64007225	64015950	3	8500	0.102189781021898
chr11	65322900	65328875	3	5875	0.0416666666666667
chr11	65336175	65345975	3	9650	0.0487804878048781
chr11	65654250	65671725	3	16600	0.0886850152905199
chr11	65677900	65688825	3	10325	0.0785498489425982
chr11	66136975	66140325	3	3200	0.075
chr11	66699475	66704400	3	4775	0.0451977401129944
chr11	72446800	72450025	3	3025	0.112676056338028
chr11	74651775	74655275	3	3400	0.0714285714285714
chr11	75164700	75166275	3	1475	0.0952380952380952
chr11	86746950	86752500	3	5225	0.111111111111111
chr11	105947000	105950025	3	2850	0.104166666666667
chr11	110842225	110844675	3	2325	0.0740740740740741
chr11	111424725	111429875	3	4850	0.0652173913043478
chr11	118777225	118801100	3	22800	0.0877390326209224
chr11	119185550	119193200	3	7500	0.027972027972028
chr11	120078575	120093100	3	14125	0.0483870967741935
chr11	130317925	130328825	3	10600	0.0725388601036269
chr12	1581650	1585850	3	4025	0.072463768115942
chr12	1884800	1892025	3	6950	0.0669856459330144
chr12	2162225	2167400	3	4850	0.0880503144654088
chr12	6387125	6390300	3	2975	0.0934579439252336
chr12	6872450	6878000	3	5325	0.0952380952380952
chr12	16499500	16514375	3	14400	0.101010101010101
chr12	26271950	26280550	3	8500	0.0164609053497942
chr12	26348025	26352525	3	4250	0.0933333333333333
chr12	27405425	27419100	3	12800	0.121621621621622
chr12	48294700	48299250	3	4325	0.0625
chr12	50134650	50139025	3	4100	0.10958904109589
chr12	52443925	52447500	3	3450	0.047244094488189
chr12	52622075	52627750	3	5400	0.0919540229885057
chr12	53609975	53619775	3	9525	0.0333333333333333
chr12	53858500	53861150	3	2500	0.0930232558139535
chr12	53892100	53901750	3	9250	0.0777777777777778
chr12	56318900	56328825	3	9325	0.116991643454039
chr12	57019825	57032250	3	12075	0.0501138952164009
chr12	57632175	57635450	3	3075	0.11214953271028
chr12	58280375	58293375	3	12375	0.0790960451977401
chr12	66023850	66030125	3	5950	0.087719298245614
chr12	91565225	91578275	3	12900	0.021505376344086
chr12	92524950	92541725	3	16475	0.0255591054313099
chr12	93963250	93967875	3	4450	0.0602409638554217
chr12	96587500	96594125	3	6500	0.0952380952380952
chr12	96626575	96637150	3	10250	0.0618556701030928
chr12	105062125	105068475	3	6125	0.0880503144654088
chr12	109547650	109557300	3	9325	0.0498614958448753
chr12	122231300	122245675	3	14175	0.0769230769230769
chr12	123001275	123004825	3	3450	0.037037037037037
chr12	124015725	124019275	3	3300	0.106194690265487
chr12	124868850	124880625	3	11200	0.120481927710843
chr12	125027950	125031325	3	3200	0.1
chr12	125394175	125407075	3	12200	0.102439024390244
chr13	32321450	32325275	3	3625	0.109090909090909
chr13	33748575	33750275	3	1600	0.111111111111111
chr13	40448925	40451325	3	2250	0.0983606557377049
chr13	41136250	41139575	3	3175	0.0672268907563025
chr13	41217950	41225575	3	7400	0.0425531914893617
chr13	42845175	42848425	3	3050	0.109090909090909
chr13	53022250	53025275	3	2825	0.12
chr13	73633150	73635925	3	2575	0.113636363636364
chr13	74702150	74711125	3	8675	0.0776699029126214
chr13	75342875	75349000	3	5875	0.0869565217391304
chr13	77883025	77886250	3	3050	0.0970873786407767
chr13	91999875	92003600	3	3475	0.111111111111111
chr13	99931725	99936550	3	4650	0.0609756097560976
chr13	101476450	101480800	3	4150	0.0769230769230769
chr13	111363450	111370775	3	6975	0.103448275862069
chr13	111854475	111857725	3	3075	0.111111111111111
chr13	114539825	114544200	3	4150	0.102564102564103
chr14	20927650	20930675	3	2800	0.115384615384615
chr14	23753400	23756625	3	3000	0.116504854368932
chr14	23829625	23836350	3	6375	0.103225806451613
chr14	45552675	45555975	3	3050	0.117647058823529
chr14	52114950	52128325	3	13100	0.0418848167539267
chr14	52381425	52385100	3	3525	0.08
chr14	54418500	54423475	3	4750	0.0843373493975904
chr14	55737400	55742200	3	4650	0.0540540540540541
chr14	61431150	61432850	3	1600	0.0930232558139535
chr14	69357325	69362400	3	4825	0.0784313725490196
chr14	74215775	74229150	3	12800	0.0647773279352227
chr14	76043875	76046725	3	2725	0.0681818181818182
chr14	92384125	92388375	3	4125	0.109090909090909
chr14	101143625	101147325	3	3525	0.099009900990099
chr14	104003275	104011525	3	7775	0.0982456140350877
chr14	105154650	105159575	3	4625	0.101449275362319
chr15	39134450	39138975	3	4175	0.114285714285714
chr15	44083600	44094050	3	10225	0.0875912408759124
chr15	63792850	63804150	3	11150	0.0204081632653061
chr15	68816075	68822325	3	6025	0.0540540540540541
chr15	69089300	69091125	3	1725	0.0740740740740741
chr15	77707700	77714525	3	6575	0.0638297872340425
chr15	86213850	86217375	3	3275	0.11965811965812
chr15	86245250	86252450	3	6875	0.103703703703704
chr15	89287725	89292775	3	4800	0.121212121212121
chr15	89630200	89636375	3	5975	0.0588235294117647
chr15	90387675	90393350	3	5575	0.0305343511450382
chr15	90774500	90778325	3	3600	0.105263157894737
chr15	92394750	92398675	3	3725	0.0857142857142857
chr15	93423950	93433375	3	8825	0.113475177304965
chr15	99269750	99274600	3	4550	0.114942528735632
chr16	729475	734875	3	4975	0.108108108108108
chr16	1875400	1879675	3	4075	0.111111111111111
chr16	2055575	2060900	3	5125	0.0740740740740741
chr16	2960225	2963725	3	3400	0.0634920634920635
chr16	16042825	16046900	3	3775	0.114285714285714
chr16	17611675	17615050	3	3175	0.0714285714285714
chr16	18798650	18804525	3	5775	0.0213903743315508
chr16	23688050	23691250	3	3075	0.0810810810810811
chr16	27559825	27562850	3	2900	0.0833333333333333
chr16	28172150	28176500	3	4225	0.0547945205479452
chr16	29230100	29233725	3	3425	0.0917431192660551
chr16	30362775	30369450	3	6350	0.0894308943089431
chr16	53801750	53814225	3	12375	0.0106100795755968
chr16	54317375	54321850	3	4325	0.0465116279069767
chr16	54959975	54972900	3	12800	0.0182926829268293
chr16	57405825	57408625	3	2675	0.0869565217391304
chr16	67273650	67283825	3	9950	0.038961038961039
chr16	68115600	68122025	3	6250	0.0421940928270042
chr16	72084450	72086325	3	1775	0.114285714285714
chr16	81726175	81729525	3	3100	0.0952380952380952
chr16	85025325	85030175	3	4600	0.0914285714285714
chr16	89625175	89632875	3	7300	0.0955882352941176
chr17	7251700	7258750	3	6925	0.0810810810810811
chr17	7587575	7592825	3	5025	0.0732984293193717
chr17	8088950	8094350	3	5250	0.0461538461538462
chr17	16387800	16390600	3	2675	0.105263157894737
chr17	18220625	18224250	3	3475	0.0666666666666667
chr17	19547625	19556600	3	8800	0.10958904109589
chr17	27043400	27056600	3	12875	0.051948051948052
chr17	27892525	27896775	3	4000	0.101694915254237
chr17	38286750	38288375	3	1525	0.108108108108108
chr17	39064600	39069225	3	4450	0.0601503759398496
chr17	40825425	40832875	3	7175	0.0821917808219178
chr17	41042900	41047925	3	4700	0.115606936416185
chr17	43303825	43308750	3	4800	0.0379746835443038
chr17	45579225	45581525	3	2175	0.12
chr17	46108900	46110925	3	1875	0.113207547169811
chr17	48711750	48718875	3	6800	0.0794701986754967
chr17	55989250	55993250	3	3775	0.110236220472441
chr17	66447500	66454875	3	7000	0.1
chr17	71334050	71340200	3	5850	0.10989010989011
chr17	73027950	73033275	3	5200	0.0759493670886076
chr17	73399425	73403000	3	3350	0.0869565217391304
chr17	73971325	73981200	3	9675	0.109090909090909
chr17	79312250	79321150	3	8200	0.108527131782946
chr18	3245000	3258725	3	13400	0.0584795321637427
chr18	10420875	10422725	3	1725	0.101694915254237
chr18	11855325	11860750	3	5025	0.0967741935483871
chr18	12655425	12659025	3	3475	0.047244094488189
chr18	46773775	46777750	3	3875	0.0392156862745098
chr18	53251650	53257850	3	6000	0.094488188976378
chr18	65181425	65185775	3	4175	0.0636942675159236
chr18	67962050	67965225	3	3000	0.0909090909090909
chr18	72913050	72926950	3	13450	0.0826446280991736
chr18	74812200	74821750	3	9425	0.0165289256198347
chr19	675075	681050	3	5725	0.0552486187845304
chr19	2268550	2275925	3	6875	0.0975609756097561
chr19	2539725	2547325	3	7175	0.0938628158844765
chr19	3966675	3971625	3	4500	0.116883116883117
chr19	4909550	4913250	3	3550	0.062992125984252
chr19	5286900	5293275	3	6075	0.0789473684210526
chr19	10921575	10929775	3	8025	0.0461538461538462
chr19	17184975	17193675	3	8075	0.119850187265918
chr19	17413400	17417675	3	4100	0.0869565217391304
chr19	17577500	17582850	3	5250	0.0634920634920635
chr19	18616650	18619450	3	2650	0.0975609756097561
chr19	19301675	19305275	3	3450	0.0661157024793388
chr19	33894850	33897575	3	2600	0.0638297872340425
chr19	41303575	41313700	3	9750	0.0597014925373134
chr19	41812475	41818000	3	5300	0.0693069306930693
chr19	42745525	42761150	3	15350	0.0847457627118644
chr19	42922525	42928775	3	5950	0.0884955752212389
chr19	47728550	47736650	3	7850	0.0611353711790393
chr19	50368375	50374200	3	5500	0.0769230769230769
chr19	52189050	52196450	3	7050	0.0664206642066421
chr2	8815850	8826625	3	10275	0.0955631399317406
chr2	13821600	13823800	3	2100	0.0701754385964912
chr2	16802900	16808600	3	5575	0.1
chr2	18738275	18742500	3	4050	0.0769230769230769
chr2	20834050	20836550	3	2325	0.103896103896104
chr2	39379975	39389900	3	9325	0.111436950146628
chr2	41961800	41965775	3	3850	0.0447761194029851
chr2	43054950	43057725	3	2625	0.0860215053763441
chr2	43370825	43372700	3	1775	0.105263157894737
chr2	54453075	54457725	3	4325	0.113821138211382
chr2	62422225	62425900	3	3475	0.118811881188119
chr2	62886775	62894125	3	7225	0.0481927710843374
chr2	64067075	64083550	3	15725	0.111455108359133
chr2	75060450	75065625	3	4900	0.107142857142857
chr2	86137350	86142525	3	4975	0.0543478260869565
chr2	87751700	87756500	3	4625	0.1
chr2	100495075	100497700	3	2525	0.0579710144927536
chr2	113417175	113419900	3	2550	0.10752688172043
chr2	122383725	122386100	3	2225	0.1
chr2	148600650	148606150	3	5300	0.0740740740740741
chr2	157195300	157201325	3	5750	0.101449275362319
chr2	174826000	174831850	3	5625	0.109375
chr2	174874350	174880300	3	5775	0.0909090909090909
chr2	176794000	176797775	3	3650	0.043956043956044
chr2	180124800	180131200	3	6175	0.0727272727272727
chr2	180135200	180140775	3	5250	0.0810810810810811
chr2	181843525	181849250	3	5450	0.108433734939759
chr2	190211375	190216425	3	4800	0.0884955752212389
chr2	190271125	190278300	3	6925	0.0718562874251497
chr2	192476075	192478800	3	2575	0.0888888888888889
chr2	201170175	201177125	3	6650	0.0574712643678161
chr2	204394375	204401325	3	6700	0.0720720720720721
chr2	211030900	211037550	3	6500	0.04
chr2	213779975	213781875	3	1800	0.105263157894737
chr2	219260250	219267350	3	6925	0.0469483568075117
chr2	220112700	220119800	3	6900	0.0495867768595041
chr2	224901850	224905225	3	3175	0.11214953271028
chr2	241936325	241941000	3	4500	0.116279069767442
chr2	242574950	242578850	3	3775	0.101694915254237
chr20	39313325	39319250	3	5525	0.115606936416185
chr20	39674950	39682850	3	7650	0.0645161290322581
chr20	43513425	43518750	3	5025	0.103626943005181
chr20	43642000	43647200	3	4800	0.116129032258065
chr20	48805375	48812900	3	7275	0.03584229390681
chr20	48948425	48956850	3	7950	0.106666666666667
chr20	49126050	49139150	3	12775	0.0371900826446281
chr21	18833100	18836350	3	3075	0.108108108108108
chr21	22160600	22163550	3	2825	0.0701754385964912
chr21	27509000	27513400	3	4175	0.114754098360656
chr21	34601675	34606025	3	4150	0.0675675675675676
chr21	34772975	34778550	3	5425	0.0776699029126214
chr21	47742050	47746400	3	4175	0.0833333333333333
chr22	18629925	18634050	3	4000	0.0410958904109589
chr22	21270925	21275600	3	4450	0.0919540229885057
chr22	36860825	36868925	3	7750	0.102325581395349
chr22	38141125	38150825	3	9275	0.0674157303370786
chr22	38200450	38204725	3	4050	0.108527131782946
chr22	38885650	38892075	3	6025	0.111587982832618
chr22	39265650	39269675	3	3775	0.116666666666667
chr22	40892850	40896275	3	3275	0.115384615384615
chr22	42485225	42487800	3	2450	0.09375
chr22	43037600	43046375	3	8525	0.0520446096654275
chr22	50638425	50641000	3	2400	0.113636363636364
chr22	50737900	50748300	3	9875	0.0946372239747634
chr3	5034650	5038050	3	3300	0.0909090909090909
chr3	12328325	12337075	3	8300	0.0816326530612245
chr3	15645700	15654500	3	8675	0.0182370820668693
chr3	27523875	27526625	3	2600	0.0731707317073171
chr3	30496800	30501025	3	3925	0.0983606557377049
chr3	37362725	37367425	3	4525	0.0919540229885057
chr3	44036875	44042850	3	5825	0.0368663594470046
chr3	48631850	48637350	3	5275	0.118811881188119
chr3	51421250	51425950	3	4575	0.0434782608695652
chr3	52027550	52030325	3	2650	0.0612244897959184
chr3	53194075	53197925	3	3700	0.117647058823529
chr3	53913975	53916775	3	2700	0.0444444444444444
chr3	64169500	64178000	3	8275	0.0919540229885057
chr3	101654850	101662200	3	6950	0.0754716981132075
chr3	107920050	107922250	3	2075	0.114285714285714
chr3	126065425	126077725	3	11975	0.0408163265306122
chr3	127769950	127775550	3	5475	0.0304568527918782
chr3	127792250	127797000	3	4500	0.112903225806452
chr3	133953725	133958875	3	4875	0.0773480662983425
chr3	134111050	134116625	3	5400	0.0666666666666667
chr3	135614200	135616300	3	1975	0.101694915254237
chr3	154796000	154803250	3	6850	0.109090909090909
chr3	156258500	156273675	3	14900	0.024390243902439
chr3	158426750	158431275	3	4350	0.0869565217391304
chr3	170073075	170079800	3	6550	0.0821917808219178
chr3	170135975	170140075	3	3925	0.0707964601769911
chr3	171970450	171982175	3	11375	0.0401146131805158
chr3	177240550	177249175	3	8175	0.101960784313725
chr3	184031725	184042125	3	10050	0.0909090909090909
chr3	185371900	185379750	3	7750	0.0135135135135135
chr3	186557075	186565750	3	8350	0.0862068965517241
chr4	2844325	2847725	3	3225	0.114285714285714
chr4	2860000	2865650	3	5425	0.0833333333333333
chr4	3955550	3958100	3	2400	0.0975609756097561
chr4	5207000	5208850	3	1725	0.12
chr4	15547200	15549325	3	2000	0.105263157894737
chr4	15895200	15897725	3	2375	0.102564102564103
chr4	16225650	16229900	3	4000	0.10752688172043
chr4	17065175	17069750	3	4250	0.110091743119266
chr4	17578150	17583450	3	5125	0.0919540229885057
chr4	17808775	17814800	3	5850	0.0694444444444444
chr4	39521550	39530975	3	8925	0.0861244019138756
chr4	39613875	39620700	3	6600	0.0427807486631016
chr4	47526300	47536750	3	9875	0.111111111111111
chr4	54547925	54555725	3	7600	0.0516129032258065
chr4	56409425	56414375	3	4825	0.0869565217391304
chr4	67427675	67433250	3	5400	0.103448275862069
chr4	83636375	83640600	3	4000	0.111111111111111
chr4	84177225	84179775	3	2375	0.119402985074627
chr4	87513750	87519000	3	5025	0.0765027322404372
chr4	88445675	88451450	3	5550	0.0493827160493827
chr4	95328200	95335125	3	6675	0.0731707317073171
chr4	114066750	114069375	3	2500	0.111111111111111
chr4	115196725	115204050	3	6950	0.112068965517241
chr4	139159850	139164800	3	4825	0.103448275862069
chr4	141647800	141650750	3	2775	0.10989010989011
chr4	149362700	149366400	3	3475	0.12
chr4	160023475	160029375	3	5775	0.029126213592233
chr4	170120425	170127500	3	6750	0.0995024875621891
chr4	170170375	170179825	3	9200	0.0345821325648415
chr4	170187150	170194200	3	6875	0.103896103896104
chr4	185567600	185572050	3	4275	0.0613496932515337
chr5	10563325	10569050	3	5375	0.0972972972972973
chr5	16455175	16468400	3	12950	0.0502793296089385
chr5	40108000	40110300	3	2150	0.12
chr5	40688000	40690450	3	2350	0.05
chr5	53812850	53821450	3	8350	0.049079754601227
chr5	64327125	64339300	3	11925	0.0882352941176471
chr5	74805175	74810150	3	4800	0.0816326530612245
chr5	80527825	80531600	3	3600	0.078125
chr5	80595650	80600350	3	4450	0.10738255033557
chr5	81651525	81656700	3	4850	0.0967741935483871
chr5	83673175	83681625	3	8175	0.0902255639097744
chr5	93767750	93770150	3	2250	0.115384615384615
chr5	95990850	95993575	3	2550	0.114942528735632
chr5	96188225	96194325	3	5775	0.0979020979020979
chr5	118849950	118851725	3	1675	0.102564102564103
chr5	125718625	125723850	3	4950	0.087431693989071
chr5	137684400	137691625	3	6875	0.114754098360656
chr5	138177475	138183375	3	5750	0.121212121212121
chr5	141695200	141708075	3	12575	0.0615384615384615
chr5	142439125	142447275	3	7575	0.115107913669065
chr5	142768800	142785650	3	16175	0.0850340136054422
chr5	150140500	150144700	3	3975	0.087719298245614
chr5	151149600	151156000	3	6000	0.0810810810810811
chr5	168622175	168624200	3	1925	0.0851063829787234
chr5	170696250	170699200	3	2725	0.114942528735632
chr5	172898475	172907700	3	8875	0.0694444444444444
chr6	1574775	1580800	3	5800	0.119047619047619
chr6	1623225	1627600	3	4175	0.0579710144927536
chr6	2960050	2963300	3	3100	0.121212121212121
chr6	14703525	14708750	3	5100	0.0317460317460317
chr6	15244600	15250800	3	5950	0.0695652173913043
chr6	18260000	18265700	3	5575	0.0594059405940594
chr6	25010550	25018250	3	7275	0.108108108108108
chr6	30684300	30696500	3	11875	0.0505747126436782
chr6	31877875	31879700	3	1725	0.111111111111111
chr6	32047625	32051625	3	3800	0.0806451612903226
chr6	35689800	35701750	3	11150	0.105747126436782
chr6	36883675	36889300	3	5325	0.0869565217391304
chr6	55910575	55913675	3	3000	0.0606060606060606
chr6	56702650	56709350	3	6400	0.0650406504065041
chr6	56812625	56821075	3	8125	0.0735294117647059
chr6	57121425	57133350	3	11650	0.0398230088495575
chr6	57335900	57340975	3	4825	0.117647058823529
chr6	72101775	72105975	3	3925	0.120300751879699
chr6	72185500	72192075	3	6450	0.0335195530726257
chr6	83776975	83779100	3	1975	0.112676056338028
chr6	86124700	86132925	3	8000	0.0497925311203319
chr6	109557600	109564050	3	6075	0.0862068965517241
chr6	113681075	113687275	3	5825	0.119205298013245
chr6	117006575	117009075	3	2350	0.0895522388059701
chr6	128828100	128831450	3	3225	0.0869565217391304
chr6	133132100	133142725	3	9975	0.0885416666666667
chr6	141166525	141172450	3	5750	0.0705882352941176
chr6	143203125	143208675	3	5325	0.0682926829268293
chr6	160402300	160407125	3	4550	0.117647058823529
chr7	227925	232525	3	4400	0.0779220779220779
chr7	2795750	2804400	3	8425	0.037037037037037
chr7	4704325	4710400	3	5875	0.0689655172413793
chr7	7220825	7225200	3	4250	0.0508474576271186
chr7	15719750	15728325	3	8275	0.0402684563758389
chr7	17336775	17349825	3	12875	0.0269058295964126
chr7	18904250	18907500	3	3100	0.0975609756097561
chr7	22893425	22901400	3	7675	0.0469798657718121
chr7	26234875	26245400	3	10150	0.0458015267175573
chr7	28664700	28668050	3	3225	0.0615384615384615
chr7	44120200	44130475	3	9675	0.0967741935483871
chr7	48122750	48130250	3	7200	0.087719298245614
chr7	55085925	55096175	3	9650	0.100558659217877
chr7	55637500	55642475	3	4750	0.0792079207920792
chr7	74069275	74080400	3	10900	0.0422960725075529
chr7	78910500	78914125	3	3375	0.096
chr7	80259475	80276575	3	16075	0.0957264957264957
chr7	82070725	82073975	3	3025	0.104166666666667
chr7	95216050	95228825	3	12450	0.0774647887323944
chr7	107633900	107645350	3	11025	0.0498220640569395
chr7	113722275	113728725	3	6200	0.0673076923076923
chr7	120627425	120634675	3	7000	0.0420168067226891
chr7	128420825	128423275	3	2325	0.0821917808219178
chr7	130128500	130134975	3	6225	0.102564102564103
chr7	132060800	132066925	3	5875	0.0645161290322581
chr7	135346525	135351825	3	5075	0.107142857142857
chr7	137555150	137569850	3	13925	0.117647058823529
chr7	139874300	139878025	3	3600	0.0857142857142857
chr7	150942350	150950475	3	7725	0.103174603174603
chr8	6399800	6406250	3	6250	0.0689655172413793
chr8	11321975	11325225	3	3075	0.105263157894737
chr8	22021975	22028100	3	5950	0.0602409638554217
chr8	27467600	27475375	3	7475	0.0925925925925926
chr8	36850175	36853925	3	3600	0.0588235294117647
chr8	37727200	37729975	3	2625	0.0975609756097561
chr8	38321175	38326575	3	5175	0.0531914893617021
chr8	38584750	38594150	3	9300	0.0232558139534884
chr8	42748450	42755300	3	6625	0.062992125984252
chr8	58906325	58911825	3	5075	0.111111111111111
chr8	61860975	61866200	3	5075	0.0588235294117647
chr8	67340100	67346500	3	5975	0.11
chr8	67429075	67440600	3	11325	0.039344262295082
chr8	71312125	71317050	3	4750	0.0564971751412429
chr8	77583800	77602750	3	18325	0.0806045340050378
chr8	79120300	79124800	3	4175	0.108843537414966
chr8	82192200	82196375	3	3875	0.102189781021898
chr8	86846975	86850125	3	3050	0.0645161290322581
chr8	91654275	91659150	3	4725	0.0555555555555556
[truncated: 47 more rows]
