# Supplementary material for: Large organized chromatin lysine domains help distinguish primitive from differentiated cell populations
Source: Nat Commun. 2021 Jan 21;12:499. doi: 10.1038/s41467-020-20830-9 (PMC7820432; doi:10.1038/s41467-020-20830-9)
Supplement: Supplementary file 3 — Supplementary Software [file 41467_2020_20830_MOESM3_ESM.zip › E023-H3K27me3_LOCKS.bed]

chr1	10722825	10900100	97	78300	29.6551724137931
chr1	11371800	11546675	97	70425	36.875
chr1	18859375	19043300	97	74450	18.0952380952381
chr1	20492425	20663700	97	67950	42.2608695652174
chr1	22465625	22625425	97	70925	21.76
chr1	25287925	25522750	97	56625	46.2727272727273
chr1	44832300	45077850	97	103675	34.0740740740741
chr1	202147400	202287075	97	64175	34.9523809523809
chr1	204572050	204717275	97	72775	18.7
chr1	205347000	205549600	97	83250	39.7142857142857
chr10	14150200	14359000	97	52125	42.9787234042553
chr10	71264525	71438725	97	82950	34.2352941176471
chr10	72660675	72811450	97	62125	34
chr10	99652075	99814850	97	63775	35.0384615384615
chr10	102208775	102452225	97	96750	33.9277108433735
chr10	102806325	103024350	97	143550	27.0491803278689
chr10	134596650	134811400	97	69800	42.1428571428571
chr11	1590975	1730450	97	61350	11.5
chr11	2058750	2272650	97	64825	46.9166666666667
chr11	8182125	8362375	97	54100	47.2222222222222
chr11	17409475	17581250	97	60675	36.4
chr11	33811625	34028925	97	60975	46.4666666666667
chr11	44315175	44495125	97	86150	27.25
chr11	45289525	45446325	97	59700	47.6
chr11	45446400	45631900	97	56300	48.8695652173913
chr11	45632050	45791600	97	62550	45.7894736842105
chr11	69500250	69695525	97	86275	42.1111111111111
chr11	119606775	119781750	97	67675	49.4615384615385
chr11	119787450	119949550	97	66550	27.875
chr12	147100	317925	97	65900	35.2307692307692
chr12	52937700	53079925	97	69125	43.7391304347826
chr12	53080050	53215725	97	67475	22.4545454545455
chr12	54083200	54299400	97	95925	26.8235294117647
chr12	132827450	133000200	97	74350	18.1052631578947
chr13	20672125	20908825	97	82275	25.7037037037037
chr14	102003000	102222600	97	52425	42.2857142857143
chr15	60393525	60619050	97	43550	47.4736842105263
chr15	66307400	66445425	97	66775	32
chr15	77918725	78040050	97	63775	17.68
chr15	89881275	90086850	97	139100	26.0645161290323
chr16	1021325	1191075	97	78200	37.76
chr16	84227100	84437175	97	53075	37.7037037037037
chr16	85844150	86036350	97	57025	42.875
chr16	86172900	86393500	97	74900	47.8947368421053
chr16	88933275	89123000	97	74250	37.3714285714286
chr17	6556525	6798850	97	70025	37.9130434782609
chr17	34987000	35173100	97	74525	26.1111111111111
chr17	37821550	38050400	97	71125	40.125
chr17	43720175	43880650	97	80425	17.6666666666667
chr17	43881200	44064450	97	54350	25.4666666666667
chr17	46328400	46507600	97	59125	38.7826086956522
chr17	46645325	46860000	97	142500	15.3888888888889
chr17	64816275	65006600	97	70700	31.3
chr17	74814650	75029500	97	61850	28.9473684210526
chr17	77088050	77238200	97	84500	30.3333333333333
chr17	77242600	77398150	97	70800	15
chr17	77630900	77843000	97	85500	38.390243902439
chr19	5321975	5545375	97	56650	34.5714285714286
chr19	42944925	43118175	97	53500	24.3076923076923
chr19	46366700	46601300	97	70450	40.8955223880597
chr19	46603150	46769450	97	83575	26.4545454545455
chr2	10956975	11183175	97	65050	36.0588235294118
chr2	26706500	26902500	97	85400	42.6
chr2	27033225	27173875	97	64400	17.3333333333333
chr2	44994750	45233625	97	113725	33
chr2	109514550	109655825	97	56425	20.3529411764706
chr2	111441450	111612600	97	70500	27.8
chr2	111698675	111872550	97	50150	35.8333333333333
chr2	219716100	219895550	97	113125	32.7272727272727
chr20	527600	712050	97	72250	33.0555555555556
chr20	2649300	2810225	97	76325	28.4347826086957
chr20	30416450	30641850	97	82625	36.0588235294118
chr20	44757050	44904025	97	73700	37.8095238095238
chr20	46824650	47011425	97	44325	44.9411764705882
chr20	47015850	47229500	97	48250	42.7586206896552
chr20	49637175	49840025	97	85450	26.4406779661017
chr20	55988875	56148475	97	56900	28
chr20	61600075	61768550	97	102750	15.3770491803279
chr20	61923600	62125575	97	77875	32.9230769230769
chr20	62668150	62882725	97	73075	49.6585365853659
chr21	34292000	34500450	97	105425	30
chr21	37884250	38080250	97	73800	29.8260869565217
chr21	39252575	39410550	97	58800	22.6
chr22	36932800	37117900	97	95400	30.9411764705882
chr22	37118025	37303850	97	79050	39.2222222222222
chr22	39937975	40125675	97	74200	19.5652173913043
chr22	43587375	43757950	97	56425	32.4705882352941
chr22	45323225	45493375	97	68500	15.5675675675676
chr3	10601225	10763325	97	49225	21.2352941176471
chr3	123010575	123157650	97	69025	20.3571428571429
chr3	126959050	127194050	97	53900	43.4509803921569
chr3	193481925	193707350	97	60750	39.5833333333333
chr4	3625400	3820900	97	71925	39.3333333333333
chr4	7998275	8152950	97	72875	25.2592592592593
chr5	38079700	38310250	97	51475	43.4074074074074
chr5	141068250	141246950	97	78800	26.8421052631579
chr5	176088300	176281000	97	126150	16.6923076923077
chr6	33898725	34065550	97	63050	25.6190476190476
chr6	41262825	41421825	97	75500	40.8421052631579
chr7	1218900	1421150	97	94425	24.2666666666667
chr7	100993825	101177100	97	48850	28.875
chr7	155116550	155306300	97	115350	20.0833333333333
chr8	11411675	11607000	97	134650	21.4444444444444
chr8	22535675	22751925	97	74750	39.1666666666667
chr8	27699600	27877350	97	55050	33.0526315789474
chr9	36697050	36836225	97	68125	28.4444444444444
chr9	36837850	36986200	97	90600	9.22222222222222
chr9	129262600	129459975	97	112125	20.3571428571429
chr9	134959375	135122550	97	94300	15.8461538461538
chr9	135284675	135429625	97	81750	20.5555555555556
chrX	39004175	39224800	97	51150	44.24
chrX	40226150	40381725	97	41850	42.1111111111111
chrX	68196800	68420350	97	34650	34.7142857142857
chrX	71067875	71259750	97	46075	43.6923076923077
chr15	70163825	70327025	96	44725	44.4347826086956
chr11	64149700	64309050	95	70375	46.5714285714286
chr12	54902075	55092275	95	55925	39.6666666666667
chr17	75608075	75819175	95	63225	44.125
chr10	73133075	73371375	94	56525	44.1818181818182
chr13	28326000	28566675	94	108475	42.7058823529412
chr2	241028675	241304000	94	61050	44.8888888888889
chr22	22682050	22820200	94	60500	29.0967741935484
chr3	128144875	128299075	93	94725	12.8
chr22	22397900	22611325	92	63350	40.9090909090909
chr10	102453225	102639100	91	146875	11.1428571428571
chr22	37716200	37874175	91	65725	26.9565217391304
chr10	98790325	98959525	90	60450	21.0810810810811
chrX	106654800	106793300	90	49275	29.3913043478261
chr1	1847925	2082075	89	59575	31.7894736842105
chr15	69792125	69990125	89	54625	38.5882352941176
chr20	34861400	35084050	89	73500	34.3220338983051
chr2	233211750	233405350	87	78700	30.5217391304348
chr11	72234075	72392600	86	72375	26.2352941176471
chr3	10953525	11100950	85	56750	24.2352941176471
chr4	6219550	6429400	85	54875	28.4761904761905
chr9	126700650	126881625	85	97700	33.7368421052632
chr1	18314250	18531275	84	42425	28.6470588235294
chr2	70958875	71135575	84	76925	25.8823529411765
chr5	171914750	172065400	83	50850	18.258064516129
chr1	22869400	23013675	81	84850	19.36
chr13	113543175	113661675	81	63300	8.375
chr3	10763375	10897925	81	40850	29.8947368421053
chr1	11598125	11714300	80	41925	21.6551724137931
chr17	35173150	35427000	80	67250	27.5761194029851
chrX	71260000	71401875	80	36850	22.8181818181818
chr1	46884850	47018750	79	64950	24.7619047619048
chr20	36172800	36307475	79	64325	16.4545454545455
chr15	42291650	42438550	78	51375	27.75
chr5	474900	607525	78	71675	26.3809523809524
chrX	107412150	107556500	76	32675	23.3913043478261
chr12	110041825	110174425	75	54450	24.5
chr16	87619250	87725850	74	56300	15.3333333333333
chr1	154717850	154869600	72	58025	16.5901639344262
chr10	50810175	50920000	72	56550	22.9473684210526
chr3	122613075	122761100	72	79200	17.1578947368421
chr19	1658975	1796775	71	75075	22.2758620689655
chr7	127743625	127895450	71	65275	15.5789473684211
chr12	114104150	114234675	70	44750	20.3703703703704
chr8	23464225	23586125	70	64500	18.7272727272727
chr2	121778575	121910650	68	36350	17.3170731707317
chr6	150250150	150378325	66	88075	9.30769230769231
chr1	17603050	17723350	65	42950	13.5555555555556
chr11	68398150	68502200	65	63050	5.61290322580645
chr9	136428225	136529100	65	56500	15.7333333333333
chr14	65281750	65376525	63	48325	11.875
chr15	78071150	78156750	63	43850	13.2
chr21	46977650	47065125	63	40450	10.8444444444444
chr7	150602650	150720925	63	45200	13.7931034482759
chrX	153077175	153164175	60	43475	9.44117647058824
chr3	184187175	184277775	56	45350	7.59322033898305
chr6	30323400	30451325	56	86825	7.57894736842105
chr6	32681450	32773325	56	37250	11.3684210526316
chr3	14572725	14653950	54	41200	8.66666666666667
chr5	172614350	172716575	54	66750	5.91666666666667
chr21	34500575	34564050	51	34600	5.52941176470588
chr20	57314000	57371875	46	29675	5.13333333333333
chr20	44904525	44973550	44	52650	3.42857142857143
chr17	36710575	36782025	39	54800	3.94594594594595
chr4	4372275	4411425	35	27025	2.63414634146341
chr3	123158500	123200100	28	27550	1.64601769911504
chr12	54299600	54382450	27	75625	1.66666666666667
chr15	73643000	73678950	26	28900	1.23456790123457
chr17	7961300	8000975	26	29425	1.52941176470588
chr20	36035975	36064425	24	23900	1.35714285714286
chr17	27322700	27366475	21	36700	1.06666666666667
chr6	137803700	137842875	21	32525	1
chr15	66463375	66480450	19	13375	0.678571428571429
chr3	147069075	147143525	18	70400	0.316546762589928
chr10	101277275	101317225	17	35225	0.813559322033898
chr6	44236225	44267100	17	25275	0.6
chr16	86508300	86558675	16	47275	0.337078651685393
chr19	42414650	42441025	16	22450	0.526315789473684
chr2	242964100	242987050	16	19450	0.702702702702703
chr20	61144900	61161225	16	14000	0.695652173913043
chr5	1871700	1898575	16	22900	0.651515151515151
chr9	37641325	37658725	16	14200	0.6875
chr9	134676750	134704925	16	24275	0.4
chr2	95682475	95699575	15	14650	0.63768115942029
chr1	202604300	202633375	14	26875	0.296296296296296
chr10	8072775	8107125	14	32825	0.118811881188119
chr10	50597450	50625075	14	24950	0.439393939393939
chr16	86831125	86842800	14	9425	0.512820512820513
chr1	156368975	156415100	13	42800	0.540983606557377
chr11	31817150	31863625	13	43775	0.297435897435897
chr19	49918800	49945975	13	25050	0.447058823529412
chr2	176928100	176992350	13	61375	0.32
chr4	111529575	111564725	13	32550	0.152173913043478
chr7	27224350	27255250	13	28050	0.278688524590164
chr20	21481125	21508500	12	25075	0.448275862068966
chr20	22546000	22572525	12	24075	0.30379746835443
chr9	36999025	37047425	12	45700	0.382352941176471
chr9	140049600	140068950	12	17525	0.434782608695652
chr13	95349125	95369875	11	19675	0.344827586206897
chr14	36968825	36998975	11	28325	0.285714285714286
chr14	74877400	74897050	11	16850	0.392156862745098
chr17	47566600	47583225	11	14150	0.421052631578947
chr8	144839925	144858125	11	16000	0.278481012658228
chr1	114688575	114704100	10	14275	0.382352941176471
chr12	2881350	2888950	10	6625	0.380952380952381
chr12	4371925	4387400	10	13725	0.272727272727273
chr12	114832100	114854175	10	19625	0.343137254901961
chr15	53071725	53103875	10	30525	0.232142857142857
chr15	80535075	80553750	10	17025	0.285714285714286
chr2	73126725	73160700	10	30550	0.3125
chr4	113423300	113446925	10	22125	0.285714285714286
chr8	681950	692975	10	9425	0.380952380952381
chr9	34574750	34594975	10	17600	0.333333333333333
chr9	139015575	139030800	10	12500	0.350877192982456
chr1	19043575	19055025	9	10450	0.27027027027027
chr1	48172675	48192425	9	18550	0.310679611650485
chr12	49726900	49743775	9	15500	0.265734265734266
chr14	37043425	37063425	9	18600	0.141176470588235
chr17	78437550	78457925	9	19000	0.225352112676056
chr18	56881075	56892075	9	10200	0.275862068965517
chr19	42650300	42667950	9	16225	0.229166666666667
chr21	46115575	46136300	9	18550	0.276363636363636
chr3	37487075	37498300	9	9925	0.260869565217391
chr3	181412650	181449175	9	35350	0.117647058823529
chr4	85399100	85426250	9	26200	0.307692307692308
chr5	86575	96925	9	8775	0.294117647058824
chr6	99268500	99297900	9	27775	0.274509803921569
chr7	96617600	96656325	9	36525	0.235294117647059
chr7	100806725	100824950	9	16625	0.269230769230769
chr9	139081000	139097750	9	15325	0.21505376344086
chrX	25020900	25044100	9	21850	0.218181818181818
chr1	110677900	110698325	8	19125	0.161172161172161
chr1	180191125	180211975	8	19625	0.222222222222222
chr10	103041550	103055875	8	12825	0.245614035087719
chr11	93686400	93693925	8	6750	0.228571428571429
chr12	133000325	133014000	8	12225	0.226415094339623
chr13	100600050	100622625	8	21325	0.141592920353982
chr17	72915450	72925350	8	8775	0.25531914893617
chr2	172944775	172968100	8	21575	0.265822784810127
chr4	8853625	8881750	8	26100	0.188679245283019
chr4	13522775	13552425	8	28525	0.0714285714285714
chr5	76917450	76949375	8	31125	0.1
chr5	87954800	87996425	8	40800	0.170731707317073
chr6	100035425	100071450	8	35000	0.0895522388059701
chr9	964400	983875	8	18575	0.16
chr1	847550	859100	7	10750	0.181818181818182
chr12	133177275	133190025	7	11600	0.210526315789474
chr14	76837750	76852475	7	13950	0.099290780141844
chr14	96339200	96349225	7	9325	0.206896551724138
chr15	66539150	66551200	7	11225	0.176470588235294
chr18	56929825	56956225	7	25700	0.0496894409937888
chr19	12940350	12954000	7	12425	0.16374269005848
chr19	55590550	55598875	7	7600	0.178217821782178
chr2	63273625	63296100	7	21050	0.201058201058201
chr2	171564250	171576975	7	12050	0.0975609756097561
chr20	25048775	25068775	7	18900	0.212389380530973
chr4	1393675	1408000	7	13775	0.08
chr4	41863250	41885750	7	21075	0.202898550724638
chr7	156788225	156820700	7	30825	0.206451612903226
chr8	65279825	65294750	7	14250	0.126126126126126
chr1	38219275	38234050	6	13600	0.150470219435737
chr1	39275675	39289000	6	12750	0.151260504201681
chr1	92938900	92955175	6	15675	0.0983606557377049
chr1	181281475	181290550	6	8375	0.116279069767442
chr10	103061225	103073675	6	11350	0.152610441767068
chr11	118018325	118034725	6	15825	0.133333333333333
chr11	124606150	124623775	6	16525	0.131147540983607
chr11	124707675	124726575	6	18425	0.0812182741116751
chr14	57259575	57286450	6	26125	0.132075471698113
chr15	68110275	68128775	6	17800	0.0779220779220779
chr17	39723700	39730200	6	6075	0.102564102564103
chr17	45865525	45873350	6	7175	0.125
chr2	119605675	119618950	6	12625	0.0909090909090909
chr2	175190250	175209900	6	19025	0.106194690265487
chr20	57972850	57982325	6	9150	0.142857142857143
chr3	27754875	27774925	6	19125	0.133333333333333
chr4	147566275	147577600	6	10725	0.122448979591837
chr5	50672400	50687675	6	14500	0.120481927710843
chr5	54514850	54531375	6	15850	0.111111111111111
chr5	134860400	134886750	6	25750	0.125
chr5	145710125	145728100	6	16700	0.155844155844156
chr6	117581025	117597600	6	16075	0.0576923076923077
chr9	95565925	95578800	6	12300	0.154838709677419
chr9	100607275	100626875	6	18825	0.137254901960784
chr9	127256300	127268825	6	11725	0.135135135135135
chrX	130199825	130208550	6	8000	0.141592920353982
chr1	20724250	20732025	5	7425	0.0584795321637427
chr10	118886700	118904975	5	17550	0.0809716599190283
chr10	124889175	124912775	5	23275	0.08
chr11	20176250	20190100	5	13525	0.0441176470588235
chr12	103342850	103361225	5	17400	0.087719298245614
chr13	112185450	112189225	5	3500	0.0987654320987654
chr14	105583175	105592100	5	8450	0.096
chr17	48039000	48055625	5	15750	0.0949367088607595
chr2	105473625	105490675	5	16175	0.0952380952380952
chr2	119905100	119920800	5	14725	0.0833333333333333
chr4	134066375	134075525	5	8500	0.0952380952380952
chr4	147552925	147564425	5	10975	0.0714285714285714
chr5	135166050	135173525	5	7200	0.0606060606060606
chr6	27214825	27223450	5	8125	0.0895522388059701
chr6	28731800	28750550	5	18325	0.0615384615384615
chr6	50802475	50820125	5	17375	0.036101083032491
chr6	71662200	71669500	5	6925	0.0895522388059701
chr6	108434950	108449225	5	13775	0.0469208211143695
chr7	129415900	129427775	5	11350	0.0839160839160839
chr9	96703775	96724200	5	19675	0.0913705583756345
chr1	91169325	91199525	4	29875	0.0218579234972678
chr1	156826350	156835650	4	9125	0.0476190476190476
chr1	217305675	217314550	4	8650	0.0454545454545455
chr10	118915825	118934375	4	18150	0.0369609856262834
chr10	131764250	131769475	4	5075	0.0563380281690141
chr11	32445750	32466125	4	19925	0.0450704225352113
chr11	69703800	69710350	4	6400	0.0547945205479452
chr12	115126725	115141300	4	14175	0.0512820512820513
chr13	79165775	79186400	4	19925	0.0469361147327249
chr15	60282550	60306875	4	23950	0.0405405405405405
chr15	96950775	96966100	4	15075	0.0377358490566038
chr17	59527450	59540775	4	13075	0.0208768267223382
chr18	900325	913775	4	13050	0.0402684563758389
chr2	171669525	171682625	4	12700	0.0497512437810945
chr2	237065275	237084900	4	19075	0.0412844036697248
chr20	57428450	57433950	4	5300	0.0540540540540541
chr5	170730950	170751850	4	20550	0.0349344978165939
chr6	28775800	28785700	4	9625	0.0571428571428571
chr6	100892750	100918450	4	25150	0.0542986425339367
chr7	20814200	20837600	4	23025	0.0273037542662116
chr7	44330525	44336900	4	6200	0.05
chr7	155597025	155607725	4	10450	0.0406091370558376
chr7	156867425	156872425	4	4825	0.0521739130434783
chr9	34623150	34631300	4	7925	0.0444444444444444
chr1	2362500	2367550	3	4950	0.0239520958083832
chr1	75589975	75604450	3	14275	0.0194174757281553
chr1	146542200	146554475	3	12100	0.0168776371308017
chr1	200000925	200015725	3	14525	0.0254777070063694
chr1	228648575	228657975	3	9300	0.0173913043478261
chr10	85952550	85959025	3	6350	0.0256410256410256
chr11	122843175	122857875	3	14475	0.0268096514745308
chr12	50346850	50355425	3	8450	0.0195439739413681
chr12	113900400	113914275	3	13675	0.0226843100189036
chr14	29223750	29235700	3	11825	0.0185185185185185
chr14	29237000	29255550	3	18400	0.0125984251968504
chr15	76625100	76640525	3	15250	0.0168918918918919
chr15	79378625	79386475	3	7725	0.020066889632107
chr17	36097950	36109075	3	10975	0.0192771084337349
chr19	10397700	10407800	3	9950	0.0213333333333333
chr2	26907000	26915300	3	8200	0.0212765957446809
chr2	223150875	223183700	3	32575	0.0145985401459854
chr20	61055400	61063900	3	8375	0.0216606498194946
chr3	45833450	45841425	3	7875	0.015748031496063
chr3	62349475	62368150	3	18500	0.0148809523809524
chr3	138654450	138671425	3	16675	0.0250783699059561
chr4	105575	110075	3	4400	0.0245398773006135
chr4	57519650	57526100	3	6325	0.0253164556962025
chr6	105398125	105407750	3	9500	0.0206185567010309
chr6	108476075	108503075	3	26500	0.025
chr7	25902625	25912825	3	10025	0.0262008733624454
chr7	27277650	27293850	3	16000	0.019047619047619
chr7	30714825	30726025	3	11075	0.0179640718562874
chr9	124973225	124990200	3	16725	0.022181146025878
chr9	135458225	135468175	3	9800	0.0207612456747405
chr1	50879325	50899025	2	19600	0.0102040816326531
chr1	197876375	197892400	2	15975	0.00625978090766823
chr10	23482175	23494475	2	12250	0.00816326530612245
chr11	43590700	43600525	2	9775	0.010230179028133
chr17	47068700	47085250	2	16475	0.00910470409711684
chr18	44774775	44784100	2	9275	0.0107816711590297
chr2	73515075	73525125	2	10000	0.01
chr2	162271350	162286375	2	14975	0.00667779632721202
chr20	21078275	21090025	2	11700	0.00854700854700855
chr20	36539700	36549125	2	9375	0.0106666666666667
chr4	41748150	41759650	2	11450	0.00873362445414847
chr4	174450800	174463000	2	12150	0.00823045267489712
chr5	72591075	72601600	2	10475	0.00954653937947494
chr6	30038575	30047650	2	9025	0.0110803324099723
chr7	127253050	127262200	2	9100	0.010989010989011
chr8	55364225	55385200	2	20925	0.004778972520908
