# Supplementary material for: Large organized chromatin lysine domains help distinguish primitive from differentiated cell populations
Source: Nat Commun. 2021 Jan 21;12:499. doi: 10.1038/s41467-020-20830-9 (PMC7820432; doi:10.1038/s41467-020-20830-9)
Supplement: Supplementary file 3 — Supplementary Software [file 41467_2020_20830_MOESM3_ESM.zip › E023-H3K36me3_LOCKS.bed]

chr1	12294800	12407325	72	70950	10.8648648648649
chr1	92711600	92825925	72	40000	12.3846153846154
chr1	235270825	235402175	72	67925	14.3636363636364
chr10	69646850	69752800	72	76600	8.83333333333333
chr10	75463350	75613975	72	79675	15.25
chr10	89457450	89572950	72	45500	15
chr10	93686125	93795550	72	62425	10.5365853658537
chr10	95062050	95206525	72	108200	6
chr10	128769600	128877775	72	58325	14.1714285714286
chr11	46642075	46807050	72	88225	13.5692307692308
chr11	66930825	67079375	72	73875	15.2222222222222
chr12	99018950	99121325	72	50650	14.7088607594937
chr12	101675775	101774400	72	59825	6.23809523809524
chr12	111878500	111975275	72	65500	6
chr12	112569100	112686025	72	76425	14.7826086956522
chr12	122691425	122801800	72	54300	13.0434782608696
chr12	124807375	124947825	72	86475	14.4545454545455
chr12	133272050	133420925	72	94600	14.1090909090909
chr13	20534775	20634625	72	57625	8.76190476190476
chr13	77707500	77815600	72	53200	15.5
chr14	58714300	58826525	72	67025	12
chr14	71428500	71569400	72	57750	14.6857142857143
chr15	28406475	28516150	72	48525	13.6551724137931
chr15	35146875	35237375	72	59250	8.8695652173913
chr15	43235450	43336875	72	59150	5.73333333333333
chr15	44776525	44904400	72	63250	12.1111111111111
chr15	48698675	48893150	72	151750	12.0888888888889
chr15	50849350	50946325	72	68100	3.33333333333333
chr15	59422525	59551050	72	89650	11.2941176470588
chr15	62194600	62304650	72	42775	11.2903225806452
chr15	63849025	63958900	72	65050	9.45263157894737
chr15	81072275	81153975	72	51075	8.25
chr16	16122400	16224075	72	67650	5.54545454545455
chr16	19574800	19661925	72	43675	13.3846153846154
chr16	23525875	23656275	72	74825	9.67567567567568
chr16	48285975	48389600	72	48625	15.4285714285714
chr17	5235225	5351825	72	77250	10.0540540540541
chr17	15878050	16005325	72	77525	8.18947368421053
chr17	18089125	18235525	72	78175	10.2666666666667
chr17	27791550	27872225	72	52800	3.66666666666667
chr17	35531975	35634925	72	49150	14
chr17	60018025	60128150	72	68500	9.47826086956522
chr17	62461850	62587275	72	86575	12.5882352941176
chr18	2666825	2771375	72	69175	5.58333333333333
chr18	29408750	29493425	72	47975	5.30434782608696
chr18	39537525	39652150	72	54325	10.1666666666667
chr2	32605775	32716150	72	59800	9.08695652173913
chr2	36666250	36794450	72	83400	8.66666666666667
chr2	37213800	37306400	72	53300	8.92307692307692
chr2	44112375	44205600	72	65475	10.6
chr2	61370775	61486225	72	63800	12.5581395348837
chr2	61486450	61585050	72	55775	4.04
chr2	64079025	64209400	72	64625	14.1
chr2	86251225	86397200	72	106925	11.9428571428571
chr2	122095650	122198725	72	53975	6.8
chr2	183774000	183863150	72	51175	5.91666666666667
chr2	203905425	204010275	72	45825	14.0888888888889
chr2	225622850	225731350	72	66150	7.14285714285714
chr2	233568225	233706025	72	65700	13.6296296296296
chr2	234344200	234450225	72	58250	9.83673469387755
chr2	239972100	240097450	72	48250	9.62162162162162
chr20	3230825	3335200	72	59250	13.8666666666667
chr20	32976500	33089325	72	74800	8
chr20	47675000	47795000	72	63250	11.3913043478261
chr21	40565275	40650975	72	54375	8.76190476190476
chr22	32142425	32254425	72	49675	13.1935483870968
chr3	15707375	15820850	72	67275	12.4285714285714
chr3	37024025	37134325	72	70125	4.93333333333333
chr3	37291850	37412600	72	66500	13.2941176470588
chr3	99998225	100107375	72	69825	14.0307692307692
chr3	142027675	142124250	72	58050	14.1052631578947
chr3	171944550	172055925	72	64925	10.8
chr4	3088975	3199025	72	61400	6
chr4	5555625	5693050	72	65875	9.25
chr4	5693150	5829500	72	79200	15.2916666666667
chr4	39826600	39919800	72	62050	5.6875
chr4	73939300	74042800	72	75900	2.75555555555556
chr4	123096725	123200700	72	51975	11.2222222222222
chr5	14255200	14399275	72	98900	12.5
chr5	31400750	31518275	72	60975	13.7272727272727
chr5	36955600	37085900	72	64000	10.4722222222222
chr5	37091775	37209750	72	59275	12.0555555555556
chr5	38869150	38988700	72	69425	14.6315789473684
chr5	54619925	54732450	72	49325	11.9047619047619
chr6	43465175	43610425	72	90400	8.36144578313253
chr6	56315300	56441775	72	77250	7.73333333333333
chr6	90335950	90460400	72	87000	8.17647058823529
chr6	111618250	111715900	72	68825	10.1
chr6	144743125	144864000	72	54725	15.44
chr6	152507150	152607250	72	69975	8.32
chr6	158439525	158576800	72	58600	13.047619047619
chr7	98478625	98640025	72	134175	3.0625
chr7	130536775	130660800	72	67800	11.24
chr7	134514475	134614375	72	46050	9.89189189189189
chr7	156956925	157056350	72	60750	8.7
chr8	25126600	25234000	72	65550	11.5714285714286
chr8	42761725	42877900	72	63900	15.0847457627119
chr8	48685300	48802650	72	86675	5.52380952380952
chr8	68101275	68212900	72	74575	4.30769230769231
chr8	87384650	87499500	72	47475	14.4615384615385
chr8	120739200	120839950	72	43775	14.2727272727273
chr8	131060500	131175475	72	74700	11.4782608695652
chr9	130166100	130323850	72	77175	14.9256198347107
chr9	140597450	140729325	72	70350	9.14285714285714
chrX	53559500	53707325	72	109525	12.4444444444444
chr1	220299725	220386275	71	58600	7.52380952380952
chr10	101909225	102021500	71	66775	12.4761904761905
chr11	117017125	117136800	71	61250	12.6666666666667
chr17	65862700	65979600	71	59275	14.0833333333333
chr1	235823550	235939875	70	45150	9.01754385964912
chr11	121950875	122059300	70	60375	7.88888888888889
chr16	64979775	65100650	70	72825	9.55555555555556
chr19	41726500	41856000	70	90700	6.50704225352113
chr2	128851050	128949725	70	65100	6.92307692307692
chr1	179973550	180082250	69	63000	10.5161290322581
chr10	33532450	33621075	69	43125	13.448275862069
chr12	57450750	57699650	69	129650	13.7064220183486
chr3	105375925	105484825	69	59275	8.70967741935484
chr5	134085225	134199125	69	60300	12.5555555555556
chr9	135136475	135278100	69	96025	7.6
chr11	47737800	47867400	68	95525	9.3
chr16	69650300	69756750	68	60200	11.8421052631579
chr18	74564075	74686000	68	51775	11.8709677419355
chr2	3384800	3484525	68	50975	10.4333333333333
chr2	9459350	9558825	68	60200	6.5
chr3	47848575	47969900	68	74325	6.26086956521739
chr4	169278275	169393675	68	41950	13.0714285714286
chr7	72853225	72991175	68	84975	9.65217391304348
chr9	137572100	137737825	68	140250	6.3859649122807
chr12	88435025	88531925	67	37075	11.8518518518519
chr16	68282800	68392375	67	63000	11.4615384615385
chr2	204254575	204360150	67	56350	8.88888888888889
chr3	27410050	27491475	67	61050	5.04761904761905
chr3	52628800	52746825	67	74075	5.82352941176471
chr3	169798250	169896800	67	59650	11.5172413793103
chr5	112126825	112256075	67	59500	11.7894736842105
chr8	38095100	38205550	67	61075	11.5
chr11	3685750	3815600	66	102075	8.75675675675676
chr12	133564850	133782550	66	115650	10.4166666666667
chr3	183432975	183531175	66	69525	6.52631578947368
chr7	77199100	77291250	66	60650	7.80645161290323
chr2	39475625	39563450	65	41475	10.6086956521739
chr3	47697950	47779225	65	51375	10.96
chr15	22925825	23029200	64	64825	8.77777777777778
chr10	101421475	101521750	63	63125	5.58620689655172
chr12	112078400	112193775	63	58125	7.63636363636364
chr15	52872250	52940175	63	37275	5.25
chr16	74905550	74996950	63	43825	10.2727272727273
chr17	33920950	34024375	63	57475	7.69230769230769
chr3	119084175	119211750	63	68925	11.2941176470588
chr4	7759975	7873400	63	75250	10.1176470588235
chr1	55531625	55643725	62	89450	8.70588235294118
chr11	108139175	108209775	62	47700	4.1
chr12	124061975	124192325	62	62525	9.925
chr15	40230350	40330300	62	74550	8.57627118644068
chr15	41266800	41390925	62	81325	7.51724137931035
chr15	63958975	64048825	62	52875	6.33898305084746
chr16	15092100	15185775	62	49075	10.6666666666667
chr17	78238350	78369950	62	101575	8.89655172413793
chr2	20446325	20525950	62	45575	7.90909090909091
chr4	48500775	48591900	62	55400	5.64102564102564
chr7	5347100	5446900	62	58325	7.22222222222222
chr7	151794475	151903225	62	76700	5.02439024390244
chr12	112453450	112544450	61	61825	9
chr18	18545525	18628250	61	41950	8.18461538461538
chr18	43429125	43536050	61	83350	3.1304347826087
chr2	17843200	17926525	61	43700	6.60869565217391
chr20	45837150	45941375	61	64375	6.18181818181818
chr5	37289375	37364625	61	52125	6.5625
chr8	62412650	62499575	61	46875	7.87096774193548
chr8	103262825	103380975	61	85475	7.3968253968254
chr3	10242450	10361150	60	56850	10.0229885057471
chr6	112421875	112537725	60	92600	5.125
chr9	33252275	33372250	60	83275	6.22222222222222
chr1	22003525	22082925	59	48000	3.62962962962963
chr5	94795125	94889025	59	65450	9.67567567567568
chr6	75790575	75912275	59	97650	9.78947368421053
chr6	76333750	76427550	59	54825	9.08695652173913
chr7	107542200	107641675	59	76800	4.42307692307692
chr9	125001975	125092150	59	43875	9.78571428571429
chr12	132198125	132286975	58	69525	6
chr3	179067950	179143975	58	45850	5.93939393939394
chr5	73985150	74074375	58	49825	7.64179104477612
chr1	33233650	33329100	57	52875	7.2
chr15	68576875	68674525	57	57200	8.54054054054054
chr20	37110325	37206375	57	63100	5.03703703703704
chr6	152607425	152698025	57	65900	6.10810810810811
chr8	17786550	17889400	57	73925	5.23076923076923
chr1	10155075	10241150	56	40200	6.75
chr13	24992675	25080500	56	60700	8.69565217391304
chr2	128698100	128779975	56	51900	5.96078431372549
chr22	24698350	24776600	56	46950	4.69565217391304
chr5	130978700	131066750	56	47750	8.58666666666667
chr6	42571925	42663075	56	63250	6.08510638297872
chr7	135256325	135332425	56	47125	6.91666666666667
chr1	39735300	39856375	55	87900	4.81773399014778
chr11	68302650	68384375	55	57100	5.33333333333333
chr15	81154050	81251750	55	75600	3.49090909090909
chr16	74653800	74729525	55	42600	7.38028169014085
chr17	3908575	4027475	55	99625	4.53846153846154
chr20	47558025	47652425	55	68475	5.25714285714286
chr3	47094975	47166050	55	32750	8
chr3	111624425	111712250	55	40150	7.51612903225806
chr1	155280350	155369325	54	49725	5.64705882352941
chr13	111068100	111167950	54	71425	6.35294117647059
chr2	99977025	100059100	54	57075	5.61538461538461
chr5	82774250	82879425	54	68900	5.61538461538461
chr6	17614950	17688125	54	46475	5.84
chr1	12000350	12092275	53	53325	4.56603773584906
chr2	232098950	232165500	53	35650	5.91666666666667
chr4	71628200	71701850	53	43675	5.30952380952381
chr1	220140825	220215400	52	54850	5.51111111111111
chr14	31566125	31648350	52	67850	2.6
chr15	65736525	65807775	52	47450	3.50943396226415
chr3	182547050	182624550	52	36800	6.55555555555556
chr10	851700	931750	51	52075	5.69565217391304
chr15	31200450	31280550	51	51275	5.6875
chr15	90969350	91046500	51	60950	3.14285714285714
chr2	27822275	27919875	51	61125	5.68421052631579
chr2	202565225	202632200	51	43525	4.77777777777778
chr21	45472750	45560150	51	58850	4.21686746987952
chr4	38871525	38947475	51	58175	4.17857142857143
chr1	11114375	11221700	50	65700	5.41176470588235
chr1	223901725	223995875	50	64600	4.30769230769231
chr10	79540650	79617925	50	46600	5.48387096774194
chr11	108002950	108082675	50	49300	5.90909090909091
chr19	17252425	17330700	50	56500	4.24657534246575
chr19	19386475	19469900	50	55475	4.86486486486486
chr2	37427000	37520125	50	63375	5.90909090909091
chr6	36437825	36509600	50	46075	4.94339622641509
chr7	6150725	6229850	50	48075	4.96296296296296
chr8	126015350	126097475	50	65900	1.90123456790123
chr9	128059450	128130825	50	47150	4.9
chr1	109292675	109354750	49	45300	1.85714285714286
chr1	229575525	229641225	49	43975	3
chr11	117206050	117283550	49	52975	3.88571428571429
chr13	96228700	96293825	49	39875	5
chr17	80522825	80602650	49	50075	4.47619047619048
chr19	33073675	33149925	49	44850	5.46875
chr2	42505100	42579875	49	35250	5.6
chr5	68669750	68711750	49	25425	5.6
chr5	176662750	176734750	49	53325	4.11111111111111
chr9	131221575	131305750	49	46300	5.31428571428571
chr1	52237500	52306150	48	50675	3.52941176470588
chr12	132464175	132564000	48	76900	4.66666666666667
chr16	53256250	53363025	48	92575	3.11111111111111
chr19	11094400	11178650	48	61275	3.25925925925926
chr2	204106975	204163150	48	33025	4.66666666666667
chr2	218662400	218772150	48	89600	2.32727272727273
chr8	95839475	95898925	48	40725	5.0625
chr9	131712900	131777150	48	43350	3.23529411764706
chr1	7833450	7904825	47	41100	5.16363636363636
chr2	9616425	9675850	47	42150	2.74418604651163
chr2	153471425	153537925	47	44525	4.04081632653061
chr3	56645725	56707400	47	47675	2.78048780487805
chr4	170006175	170077800	47	42625	4.01739130434783
chr5	32353575	32420150	47	52875	4.23529411764706
chr10	105133125	105210450	46	56425	4.06896551724138
chr11	85664375	85742475	46	64575	1.63157894736842
chr14	35536325	35586625	46	30925	4.2962962962963
chr21	38492250	38577100	46	65050	3.69230769230769
chr7	139249025	139319275	46	50500	3
chr9	132838425	132899675	46	36175	4.09756097560976
chr1	173900050	173966200	45	47325	3.6986301369863
chr10	69753175	69799275	45	32700	3.33333333333333
chr11	70164550	70232575	45	47450	2.88607594936709
chr12	110364725	110429825	45	44975	3.92307692307692
chr14	101486125	101533650	45	32950	2.88888888888889
chr14	103397700	103478400	45	63750	2.13114754098361
chr15	25265075	25366750	45	84500	4.06451612903226
chr21	36161025	36258700	45	84325	2.82758620689655
chr4	85587975	85646250	45	40025	4.06896551724138
chr5	70754400	70825500	45	51600	4.53333333333333
chr6	158289775	158368400	45	62200	2.91666666666667
chr9	2056575	2124975	45	45650	4.10169491525424
chr13	111894225	111960775	44	40725	4.35294117647059
chr16	53475050	53533325	44	38775	3.42222222222222
chr17	8341550	8424800	44	57975	3.32258064516129
chr19	23512375	23576275	44	46925	4.11764705882353
chr22	19315775	19397975	44	64900	1.55555555555556
chr5	133996850	134062525	44	53425	1.64705882352941
chr7	138921825	138970350	44	31250	4.3125
chr8	25234150	25305100	44	51800	3.40350877192982
chr10	70483225	70558450	43	62150	1.86885245901639
chr12	32859175	32907150	43	34100	3.2962962962963
chr19	10882300	10945950	43	47475	1.66666666666667
chr2	37315125	37376300	43	44175	3.375
chr5	10376525	10435125	43	41750	3.61538461538462
chr9	72890000	72953675	43	45250	3.68181818181818
chr14	39498025	39568875	42	56450	3.42105263157895
chr14	64878750	64927100	42	29750	3.27586206896552
chr18	55314050	55360275	42	27125	3.07692307692308
chr2	54090750	54176200	42	67650	3.55
chr3	49315175	49374950	42	45300	1.94444444444444
chr3	121380125	121448850	42	49900	3.6
chr1	11247500	11319700	41	53675	3.20833333333333
chr14	74965700	75022400	41	39000	3.25
chr7	128590950	128645700	41	41200	2.73333333333333
chr9	114121500	114209250	41	74650	1.66153846153846
chr17	19807300	19852125	40	30275	2.93023255813953
chr22	31797575	31868075	40	55900	2.03225806451613
chr3	194123925	194182975	40	48800	1.88888888888889
chr6	56452950	56515900	40	52425	1.79166666666667
chr7	127326350	127377325	40	34125	3.01639344262295
chr7	137544125	137601600	40	43700	1.85714285714286
chr8	48802775	48870825	40	54775	2.18181818181818
chr16	3775950	3843575	39	53275	2.25
chr4	114416300	114458575	39	28550	2.4
chr5	178988300	179049775	39	48250	2.52173913043478
chr12	123773375	123834825	38	48450	2.27272727272727
chr14	50238575	50317625	38	65850	1.29032258064516
chr18	12309450	12369525	38	47625	1.52941176470588
chr3	132388475	132437950	38	39600	1.02777777777778
chr5	145491900	145557425	38	54425	1.36842105263158
chr5	154242800	154312150	38	51000	1.72413793103448
chr1	206586175	206637300	37	33850	1.54545454545455
chr12	66221225	66267850	37	34425	1.56521739130435
chr12	105411450	105467950	37	44325	2.19354838709677
chr2	109067425	109113900	37	35700	1.88888888888889
chr21	30313450	30358750	37	31175	2.09302325581395
chrX	41041350	41093725	37	38375	2.21978021978022
chr2	163025175	163078325	36	39775	2
chr20	33580825	33645325	36	51400	1.79166666666667
chr4	13568675	13621650	34	44550	1.31034482758621
chr13	110798925	110866400	33	59325	1.61290322580645
chr14	21670200	21736775	33	59200	1.40740740740741
chr5	72147225	72209600	33	56025	1.25
chr11	120308300	120358575	32	39600	1.38095238095238
chr2	60987300	61027675	32	30725	1.26666666666667
chr20	62614275	62666875	32	40525	1.16666666666667
chr3	58080375	58152000	32	63200	0.777777777777778
chr1	32117150	32166350	31	41550	1.23529411764706
chr1	236698900	236766575	31	60000	1.12820512820513
chr13	37547375	37622175	31	58150	1.25
chr14	35031550	35079475	31	37525	1.12727272727273
chr16	2100250	2153825	31	42050	1.14285714285714
chr5	64872675	64914000	31	34850	1.21739130434783
chr1	59121450	59161300	30	32275	0.96551724137931
chr1	67411275	67455675	30	34275	0.985074626865672
chr10	93572500	93624450	30	45700	0.584905660377358
chr14	102441675	102521950	30	71900	0.8
chr1	224466500	224499075	29	24350	0.901098901098901
chr15	93465450	93571475	29	100125	0.524271844660194
chr22	42262625	42303975	29	32550	1.04761904761905
chr17	30188800	30226675	28	32125	0.666666666666667
chr10	1123925	1168975	27	36625	0.648648648648649
chr15	75663275	75707175	27	37050	0.666666666666667
chr2	197627600	197659000	27	25775	0.666666666666667
chr22	36675150	36745350	27	63475	0.578313253012048
chr3	12610350	12653775	27	37925	0.594059405940594
chr6	131899500	131946800	27	41575	0.739130434782609
chr12	27809325	27851050	25	35375	0.625
chr9	131327775	131397475	25	62900	0.584615384615385
chr1	19399025	19527025	23	122900	0.428571428571429
chr10	127409825	127454075	21	41100	0.338983050847458
chr2	238230100	238305950	16	72700	0.19047619047619
chr16	27470250	27526300	14	53575	0.138728323699422
chr7	134614425	134655300	13	38800	0.128
chr16	58561525	58591650	9	28550	0.0775193798449612
chr2	191825650	191876950	9	49725	0.0853080568720379
chr4	119714650	119738975	9	23075	0.08
chr20	34288675	34325175	8	35600	0.0330578512396694
chr9	107544975	107569700	8	23625	0.0728744939271255
chr12	64803725	64842975	7	38300	0.0601503759398496
chr15	79176425	79200100	7	23200	0.0526315789473684
chr19	52567650	52597175	7	28850	0.0645161290322581
chr2	216250925	216300575	7	48150	0.0527522935779817
chr3	9468325	9499000	7	29750	0.0599647266313933
chr11	125471675	125492075	6	19950	0.0466666666666667
chr15	59170100	59193175	6	22600	0.0348432055749129
chr21	33712100	33741650	6	28700	0.046908315565032
chr5	14460375	14487525	6	26625	0.0441176470588235
chr6	169615425	169642575	6	26525	0.043360433604336
chr1	78407000	78436675	5	29150	0.0299319727891156
chr12	72000125	72042600	5	41975	0.029585798816568
chr17	74034300	74048575	5	13925	0.0398009950248756
chr19	8914875	8936000	5	20750	0.0366300366300366
chr20	20011575	20030475	5	18550	0.0317460317460317
chr4	17620650	17637225	5	16125	0.0356347438752784
chr7	86810450	86828250	5	17375	0.0386100386100386
chr9	99519650	99538700	5	18700	0.0309278350515464
chr1	145591275	145607200	4	15750	0.0159574468085106
chr1	182812375	182855275	4	42575	0.0161616161616162
chr11	12276875	12286725	4	9675	0.027027027027027
chr11	62283925	62304325	4	20125	0.0254083484573503
chr11	71712300	71735900	4	23175	0.0257234726688103
chr12	53847800	53866875	4	18800	0.0291545189504373
chr17	61881625	61897975	4	16175	0.025974025974026
chr19	16192400	16214775	4	22200	0.0197044334975369
chr2	69563550	69579475	4	15700	0.0216216216216216
chr2	189910800	189924200	4	13150	0.0260303687635575
chr4	146041050	146049925	4	8725	0.0229885057471264
chr5	39370675	39394700	4	23550	0.0268006700167504
chr5	167915200	167928475	4	13075	0.0277777777777778
chr7	148906400	148916675	4	10075	0.0300751879699248
chr8	134251275	134275525	4	23925	0.025
chr9	100426025	100439675	4	13475	0.0225988700564972
chrX	153214850	153230075	4	14975	0.027972027972028
chr1	115259725	115281650	3	21800	0.0103626943005181
chr1	118479075	118489225	3	10050	0.012012012012012
chr1	144909000	144920225	3	11050	0.0187793427230047
chr1	160257850	160270125	3	12150	0.0151133501259446
chr1	186298000	186311175	3	13025	0.0146699266503667
chr1	202716975	202733625	3	16525	0.0175438596491228
chr1	245002425	245025275	3	22675	0.014218009478673
chr10	3173375	3203975	3	30125	0.0187553282182438
chr10	5823750	5833300	3	9425	0.01875
chr10	79769025	79786000	3	16800	0.0182149362477231
chr10	120800550	120825375	3	24650	0.0105960264900662
chr12	120998100	121006300	3	8100	0.0163265306122449
chr13	114149750	114160375	3	10525	0.0145454545454545
chr14	62188000	62204575	3	16400	0.0135823429541596
chr15	44053375	44065825	3	12350	0.0161290322580645
chr16	8894775	8910100	3	15150	0.0138648180242634
chr17	45745075	45757200	3	11975	0.018018018018018
chr17	78106700	78118225	3	11400	0.01875
chr19	35250025	35261900	3	11750	0.0133928571428571
chr19	44979925	44992025	3	12000	0.00888888888888889
chr2	74584175	74598850	3	14550	0.0106951871657754
chr2	86690400	86698350	3	7850	0.0186915887850467
chr20	32679700	32693900	3	14050	0.0188087774294671
chr21	47622450	47629900	3	7350	0.0178571428571429
chr22	45564975	45573650	3	8575	0.0155038759689922
chr3	139069500	139095550	3	25900	0.0169851380042463
chr4	39504800	39513500	3	8575	0.0188679245283019
chr4	99994600	100006975	3	12275	0.0100250626566416
chr5	880950	891625	3	10550	0.018018018018018
chr5	151041050	151057925	3	16750	0.0149253731343284
chr6	82903750	82912750	3	8900	0.018348623853211
chr7	44094025	44102525	3	8375	0.018348623853211
chr7	56122900	56131650	3	8650	0.015625
chr8	101712900	101730725	3	17700	0.0136518771331058
chr8	117858325	117870725	3	12275	0.0176991150442478
chr8	144985250	145006200	3	20750	0.0146163215590743
chr9	35710200	35725875	3	15475	0.0189753320683112
chr9	74323175	74330425	3	7150	0.018957345971564
chr9	95011150	95023400	3	12125	0.0130151843817787
chr1	11891375	11903075	2	11650	0.00858369098712446
chr1	35640625	35657575	2	16875	0.00888888888888889
chr1	70694000	70719250	2	25200	0.00396825396825397
chr1	93298975	93310325	2	11300	0.00884955752212389
chr1	116929525	116951050	2	21450	0.00699300699300699
chr1	169834200	169845325	2	11075	0.0090293453724605
chr1	186322475	186334350	2	11825	0.00845665961945032
chr1	201771875	201783925	2	12000	0.00833333333333333
chr11	59412850	59427025	2	14125	0.00707964601769911
chr11	61072375	61084325	2	11900	0.00840336134453781
chr11	93459650	93473525	2	13825	0.00723327305605787
chr13	31709625	31730200	2	20500	0.00731707317073171
chr16	24570475	24584300	2	13775	0.00725952813067151
chr17	27020075	27030675	2	10550	0.00947867298578199
chr19	18963575	18977400	2	13775	0.00725952813067151
chr19	20726300	20737350	2	11000	0.00909090909090909
chr2	86704600	86721250	2	16600	0.00602409638554217
chr2	102784150	102795350	2	11150	0.00896860986547085
chr2	242282125	242293475	2	11300	0.00884955752212389
chr20	17594675	17620300	2	25575	0.00391006842619746
chr20	44994050	45004850	2	10750	0.00930232558139535
chr21	47765500	47776975	2	11425	0.0087527352297593
chr3	15292100	15303775	2	11625	0.00860215053763441
chr3	45998475	46010275	2	11750	0.00851063829787234
chr3	63989225	64001550	2	12275	0.00814663951120163
chr3	156861050	156877125	2	16025	0.0062402496099844
chr5	96073175	96087800	2	14575	0.00686106346483705
chr5	96097950	96116025	2	18000	0.00833333333333333
chr5	148882125	148893200	2	11025	0.0090702947845805
chr5	170817800	170829175	2	11325	0.00883002207505519
chr7	30664800	30676150	2	11300	0.00884955752212389
chr7	74118800	74134725	2	15850	0.00946372239747634
chr7	75685575	75696725	2	11100	0.00900900900900901
chr9	107579050	107593425	2	14325	0.00698080279232112
chr9	134364750	134376250	2	11450	0.00873362445414847
