# Supplementary material for: Large organized chromatin lysine domains help distinguish primitive from differentiated cell populations
Source: Nat Commun. 2021 Jan 21;12:499. doi: 10.1038/s41467-020-20830-9 (PMC7820432; doi:10.1038/s41467-020-20830-9)
Supplement: Supplementary file 3 — Supplementary Software [file 41467_2020_20830_MOESM3_ESM.zip › E024-H3K4me1_LOCKS.bed]

chr1	10399725	10787300	99	61700	44.5217391304348
chr1	25942100	26489275	99	73300	38.695652173913
chr1	154908200	155243950	99	89100	42.2978723404255
chr10	114515700	114845950	99	82800	37.9
chr11	19686550	20086750	99	77250	29.4594594594595
chr11	44642575	44979300	99	76875	42.9285714285714
chr11	61245400	61595075	99	72400	36.8363636363636
chr11	64936850	65357675	99	87000	42.3018867924528
chr12	124852625	125172525	99	91525	30.0289855072464
chr14	77277075	77625600	99	95075	36.3783783783784
chr15	99178875	99387300	99	80025	25.8
chr16	2861975	3226025	99	69625	40
chr16	49555725	49900700	99	76875	38.625
chr16	85145875	85496200	99	79700	42.8823529411765
chr16	89308100	89543450	99	76300	32.6052631578947
chr17	7017825	7351025	99	71975	39.9636363636364
chr17	17348600	17745350	99	84925	45.5272727272727
chr17	43078450	43506400	99	70125	35.0810810810811
chr17	48021575	48355025	99	81925	44.0769230769231
chr17	55312625	55591875	99	78125	35.2413793103448
chr19	1205025	1513675	99	86500	41.9523809523809
chr19	12806325	13172325	99	79075	29.2777777777778
chr19	18262200	18599725	99	67925	31.6
chr19	45809275	46215425	99	61850	43.0909090909091
chr2	220070650	220567175	99	92675	45.6734693877551
chr3	193448275	193943675	99	78775	37.6363636363636
chr4	7771775	8271350	99	64725	45.4285714285714
chr6	15130050	15390725	99	86825	42.6086956521739
chr6	43876750	44280500	99	72825	46.3448275862069
chr6	157094600	157316150	99	62850	40.16
chr8	128798150	128999000	99	84125	38.1935483870968
chr9	130461350	130855175	99	80825	32.2777777777778
chr9	139420350	139760200	99	84250	38.5416666666667
chr9	139775950	140176600	99	72875	46.5333333333333
chrX	152938325	153340700	99	67525	46.5531914893617
chr10	80784300	81035425	98	105225	21.5897435897436
chr11	189675	642925	98	77250	40
chr5	106703000	107041625	98	59825	44.5142857142857
chr6	3117325	3526675	98	75000	39.5
chr14	89644050	89933675	96	65225	44.1739130434783
chr17	38437550	38722075	96	81300	43.9375
chr8	30196075	30439450	96	75425	32.8543689320388
chr20	61365000	61669575	92	67900	34.8387096774194
chr5	140983450	141350475	92	77725	36.1666666666667
chr7	5323150	5751850	91	69525	42.7894736842105
chr10	126686475	126851750	89	74400	24.5
chr1	164526650	164757800	88	74575	34.64
chr11	12695025	12943375	87	83925	27.2380952380952
chr6	41392125	41703975	87	84650	42.8888888888889
chr5	14093375	14285200	85	64300	36.0625
chr1	64169025	64395050	84	60325	39.2380952380952
chr12	52397725	52673225	84	55875	38.6181818181818
chr15	74414400	74755150	84	81500	39.8260869565217
chr10	88391550	88659325	83	52125	39.4358974358974
chr2	202719050	203036550	83	55650	35.7837837837838
chr16	85496525	85846350	81	91625	29.4871794871795
chr2	121453075	121678175	80	76825	29.6666666666667
chr2	60592625	60830875	78	63650	38.9767441860465
chr17	79761225	80077650	77	63225	25.6111111111111
chr17	46493775	46725275	76	39550	37.4909090909091
chr3	61754125	61976325	76	43100	33.7837837837838
chr16	84537275	84789300	75	51100	29.0967741935484
chr17	37712450	37914400	75	62425	20.5882352941176
chr5	176723725	176984575	75	54175	34.6363636363636
chr7	75792200	76054550	75	41900	36.8333333333333
chr22	29278050	29436750	74	52150	23.1538461538462
chr1	54664725	54877875	73	79350	28.25
chr1	208220775	208446125	73	42725	29.6666666666667
chr17	55880550	56165900	73	66200	33.25
chr15	90525975	90811925	71	46775	35.8888888888889
chr13	41110675	41257250	70	45750	15.8024691358025
chr7	150639125	150841175	70	62900	28.2608695652174
chr8	145513525	145756400	70	54825	34.3291139240506
chr1	230147225	230431350	69	46400	30.9545454545455
chr3	50226600	50426325	69	60775	29.0909090909091
chr1	39546075	39748350	68	59825	26.3157894736842
chr12	6832450	7091850	68	63550	32.2424242424242
chr2	20644675	20875950	68	47350	32.3529411764706
chr15	67303600	67491125	67	59475	19.2727272727273
chr19	42532700	42831175	67	50875	32.775
chr8	118990950	119158350	67	39950	27.6603773584906
chr6	15390775	15510050	66	48225	18.4888888888889
chr11	683750	870450	65	59600	23.1428571428571
chr17	25782425	25905800	65	43800	13.6363636363636
chr18	46340375	46575200	65	62525	32.8484848484849
chr3	185406950	185544850	65	47500	17.9393939393939
chr1	204219025	204487375	64	53725	29.8666666666667
chr12	3183025	3395300	64	38775	32.08
chr1	31191675	31384300	63	45350	31.3571428571429
chr11	64455500	64703950	63	53150	31.5
chr22	42653475	42858700	63	52375	20.6153846153846
chr8	21867150	22103775	63	44225	29.5833333333333
chr1	27800325	28016625	62	76725	25
chr17	48604675	48807050	62	43225	30.9565217391304
chr8	38261650	38484900	62	55550	30.9090909090909
chr16	660800	819725	61	44025	23.1875
chr2	36579550	36720775	61	46225	15.5333333333333
chr6	31496775	31807125	61	49475	29.9540229885057
chr8	131268275	131405550	61	32475	24.5
chr10	71444275	71662275	60	37500	29.575
chr5	79361075	79553950	60	43700	30.4705882352941
chr9	131785025	132050225	60	44625	30.4905660377358
chr11	62431550	62699625	59	50425	28.4375
chr2	206477450	206679300	59	45500	25.6666666666667
chr5	123963975	124087450	59	58550	9.04166666666667
chr13	99097850	99234475	58	47150	20.3
chr16	4250475	4477350	58	48675	27.7894736842105
chr2	64400750	64566500	58	35825	29.5294117647059
chr2	153191225	153356275	58	35875	26.4444444444444
chr7	27120375	27292150	58	42700	27.2558139534884
chr7	131187850	131348050	58	49600	18.9285714285714
chr1	2120600	2262925	57	59700	12.5128205128205
chr2	240116125	240261975	57	36100	28.3157894736842
chr20	48622300	48815225	57	33150	26.6666666666667
chr1	157945000	158094425	56	53475	20.0588235294118
chr11	119438450	119631650	56	45725	23
chr14	99928375	100095625	56	54000	25.1746031746032
chr22	36720525	36903850	56	55500	27.3888888888889
chr3	184227625	184445350	56	47875	27.0434782608696
chr7	47510100	47694800	56	43050	24.3
chr1	44938275	45155475	55	39100	27.6666666666667
chr1	205156550	205346050	55	54900	20.5652173913043
chr22	43278150	43412150	55	36000	20
chr9	127455550	127644700	55	43300	24.8108108108108
chr19	14444125	14682300	54	36850	27.6666666666667
chr22	23479650	23624575	54	48075	18.8888888888889
chr9	136687325	136859975	54	47925	24.6363636363636
chr15	66939475	67143975	53	38700	23.4426229508197
chr19	2424475	2624975	53	34825	24.7
chr10	22882925	22980700	52	28175	22
chr14	68914950	69078775	52	36850	20.8085106382979
chr15	31556425	31691150	52	42500	26
chr5	112455125	112631800	52	34250	26.9473684210526
chr1	226821700	226941975	51	34650	24.1777777777778
chr11	126137500	126338325	51	34225	25.2258064516129
chr17	781025	947600	51	33775	25.7358490566038
chr1	8423875	8542450	50	45750	17.7142857142857
chr1	156305725	156479850	50	47000	26.2222222222222
chr14	69388300	69536050	50	44825	20.5106382978723
chr3	66415700	66554250	50	51100	24.2882882882883
chr1	8647350	8787150	49	33025	26.15625
chr11	63992250	64141325	49	42575	23.4210526315789
chr14	93454475	93583225	49	38475	19.44
chr3	12980200	13137325	49	33225	25.4545454545455
chr4	87919300	88021850	49	36850	14.0869565217391
chr9	134481475	134614750	49	46525	24.2105263157895
chrX	39921425	40036950	49	53950	22.4285714285714
chr19	19472150	19652150	48	40250	20.9411764705882
chr20	48177675	48341775	48	36125	24.4255319148936
chr9	124394775	124527900	48	37775	25.0454545454545
chr1	56960175	57048025	47	40075	13.4426229508197
chr13	110894950	111049050	47	30125	23.7647058823529
chr18	60381025	60483100	47	38925	22.0571428571429
chr19	4277100	4475375	47	41350	24.4788732394366
chr11	63728925	63863775	46	33825	19.7333333333333
chr13	113328350	113445950	46	31075	22.1923076923077
chr17	1899125	2044500	46	35450	16.9918699186992
chr17	27309200	27418875	46	36625	20.9473684210526
chr17	75346275	75500950	46	78825	22.5
chr19	49894975	50038675	46	32550	15.0140845070423
chr2	102312850	102399250	46	35525	19.0769230769231
chr9	137211500	137315275	46	32125	23.3
chr1	162098525	162210250	45	30975	20.8181818181818
chr11	35980425	36152975	45	27875	22
chr2	201167125	201290225	45	35500	19.0169491525424
chr9	116217150	116397025	45	35975	23.7857142857143
chr1	203995025	204122125	44	38725	23.4666666666667
chr14	70026675	70194300	44	35725	21.5555555555556
chr19	13172450	13293050	44	30900	21.2571428571429
chr5	115834400	115914575	44	38375	15.0909090909091
chr6	112031400	112135150	44	23575	15.3650793650794
chr10	105393675	105541825	43	33050	19.1666666666667
chr11	67118975	67212075	43	29075	17.3529411764706
chr13	51795100	51890150	43	26575	22.56
chr9	92003400	92122750	43	29075	22
chr9	132161750	132269600	43	35950	15.1
chr1	156021750	156100600	42	36450	12.8205128205128
chr10	35667075	35762275	42	33700	22.8888888888889
chr10	72966125	73039975	42	34175	8.78571428571429
chr19	17319875	17464250	42	31675	19.1578947368421
chr2	176931850	177054750	42	30700	17.5882352941176
chr21	27464200	27550550	42	26675	15.025641025641
chr3	31917825	32014250	42	23300	18.6363636363636
chr3	147057700	147142900	42	42025	8.62962962962963
chr3	171796125	171946000	42	45450	21.3333333333333
chr17	78932925	79071775	41	30375	22.4545454545455
chr2	236401400	236504675	41	23075	19.2631578947368
chr20	31315850	31411700	41	30150	12.6363636363636
chr20	44510050	44719125	41	29400	19.109375
chr22	17847400	17956750	41	29525	14.3157894736842
chr3	32854425	32939800	41	53450	19.6551724137931
chr3	129245125	129347300	41	32100	19.9574468085106
chr6	159213900	159316700	41	26725	22.3461538461538
chr9	34546750	34666550	41	36725	12.6153846153846
chr1	214588275	214699300	40	27175	17.6470588235294
chr17	55594525	55701950	40	35150	15.2903225806452
chr17	76304100	76388800	40	37300	19.44
chr2	25451600	25565975	40	37875	13.4736842105263
chr2	106356450	106429525	40	21300	19.1764705882353
chr1	21543625	21677300	39	39725	17.6404494382022
chr15	96837125	96913875	39	32825	19.1698113207547
chr17	17751375	17876850	39	29525	19.6923076923077
chr4	183995550	184113375	39	23575	16.5714285714286
chr9	129349725	129451650	39	32550	19.3333333333333
chr10	123866175	123957550	38	27550	14.2222222222222
chr11	125928950	126039525	38	28300	13.4242424242424
chr12	106457850	106540050	38	31175	15.7254901960784
chr14	100838150	100937750	38	20575	16.3396226415094
chr15	40569950	40676850	38	33325	16.2608695652174
chr16	2002800	2099050	38	34875	17.9545454545455
chr5	139013150	139092550	38	53425	9.64705882352941
chr7	70138925	70240150	38	32150	19.5652173913043
chr9	126081325	126202800	38	28450	20.4615384615385
chr1	64934825	65012400	37	40475	6.6530612244898
chr10	74002500	74115375	37	33775	16.2631578947368
chr11	128391275	128499925	37	21525	16.7142857142857
chr15	40329925	40418000	37	32175	17.3333333333333
chr3	61643175	61734700	37	28550	20.4210526315789
chr6	33710625	33824175	37	36500	18.4
chr22	34257500	34319775	36	23075	13.1578947368421
chr22	46879925	46988350	36	24675	17.0416666666667
chr3	194868375	194993050	36	34925	18.3859649122807
chr6	52363625	52463700	36	24550	18.7272727272727
chr9	140549200	140640475	36	22725	19.4716981132075
chr1	6238775	6351850	35	28500	17.5925925925926
chr1	17829075	17929500	35	34100	19.1636363636364
chr1	18953250	19003825	35	22725	18.3529411764706
chr1	27665475	27765475	35	30175	19.3939393939394
chr4	961475	1049950	35	21400	19.0731707317073
chr5	171369550	171437425	35	23350	16.4137931034483
chr8	20089500	20212450	35	31350	17.1494252873563
chr9	84224700	84314400	35	23425	12
chr1	6500150	6581750	34	21300	17.1063829787234
chr1	19752450	19814675	34	30650	9.36363636363636
chr14	74178525	74259625	34	35825	18.0606060606061
chr18	74764650	74846075	34	23725	15.3333333333333
chr19	15383750	15444300	34	25275	8.47787610619469
chr2	65591575	65666750	34	21975	16.6206896551724
chr2	97480975	97599675	34	31500	18.3835616438356
chr2	238571175	238653725	34	27100	10.2857142857143
chr6	7100525	7196425	34	27300	16.6741573033708
chrX	68042825	68137400	34	24700	17.2727272727273
chr1	150505325	150614575	33	27725	17.2264150943396
chr11	1960150	2026650	33	24375	15.6585365853659
chr11	2821425	2935650	33	25925	17.7878787878788
chr11	14318650	14384550	33	17325	11.4418604651163
chr16	17452950	17528225	33	20925	11.1351351351351
chr16	81462825	81553750	33	23200	17.8823529411765
chr17	46019525	46144325	33	36025	17.5789473684211
chr17	77749525	77819525	33	39075	8.43137254901961
chr19	45572650	45684600	33	29400	10.3225806451613
chr2	47210300	47316650	33	34025	16.24
chr20	45931600	46013450	33	38950	16.9387755102041
chr22	40571650	40625750	33	26625	9.23809523809524
chr3	14433950	14515875	33	28200	16.8333333333333
chr5	87955200	88018950	33	23275	14.4705882352941
chr6	2839825	2932925	33	25000	16.8076923076923
chr7	105275500	105342750	33	25075	15.52
chr8	1692525	1796275	33	26050	18.1290322580645
chr1	209523025	209609100	32	22425	16.6875
chr16	11675150	11771450	32	26575	15.6179775280899
chr4	77869350	77944400	32	21775	16.4126984126984
chr1	46945350	47024550	31	20325	16.1739130434783
chr12	52207625	52267675	31	27025	8.71794871794872
chr14	91813150	91885275	31	32150	14.7222222222222
chr14	99690625	99744300	31	27750	14.3448275862069
chr16	70713100	70795725	31	36750	10
chr17	8012675	8114800	31	28450	16.2083333333333
chr17	36713650	36776400	31	29550	9.72413793103448
chr2	43357350	43458425	31	28150	16.8510638297872
chr2	85436225	85506300	31	33925	9.67088607594937
chr2	161222975	161277275	31	21550	6.70212765957447
chr2	235859000	235935900	31	31825	16.8571428571429
chr3	42054075	42135000	31	26275	15.304347826087
chr3	50518550	50588200	31	17825	13.3076923076923
chr5	149821125	149910050	31	32900	12.1935483870968
chr5	154057425	154168125	31	33400	14.8780487804878
chr6	10381500	10441575	31	25750	15.2903225806452
chr6	34982225	35065275	31	26350	14.75
chr1	22223150	22290550	30	29975	12.9803921568627
chr11	125032575	125110425	30	23225	13.2857142857143
chr12	105044425	105145675	30	21100	15.5
chr17	36559225	36631025	30	30825	8.91891891891892
chr17	71252100	71365825	30	29125	11.1214953271028
chr19	55849700	55920375	30	27625	13.2093023255814
chr20	3712500	3802350	30	26725	12.9090909090909
chr3	15309725	15375050	30	16675	12.7727272727273
chr5	149961600	150054175	30	26475	15.7058823529412
chr6	112157025	112212725	30	19650	16.1304347826087
chr6	168217775	168267825	30	18150	9.88235294117647
chr7	2505350	2607400	30	31500	13.2647058823529
chr7	55577450	55642050	30	23375	15.5510204081633
chr8	22396900	22463850	30	30325	8.41269841269841
chr1	109767900	109850575	29	24225	15.7931034482759
chr10	97006550	97074375	29	16375	14.5217391304348
chr16	67183500	67242125	29	23125	8.33333333333333
chr16	88810050	88860450	29	22800	9.52542372881356
chr19	39127750	39193375	29	36700	12.5333333333333
chr19	55949000	56006425	29	20650	8.10958904109589
chr2	173291450	173330525	29	20925	5.57142857142857
chr3	112928750	112995375	29	22350	14.9032258064516
chr3	122662050	122748300	29	28150	11.2708333333333
chr3	140764450	140825225	29	22750	14.5789473684211
chr9	37997950	38074750	29	34375	13.3846153846154
chr10	79624450	79671550	28	20375	9.17647058823529
chr12	115087675	115141975	28	25225	8.89473684210526
chr17	6338275	6414325	28	23225	11.8421052631579
chr17	20038425	20134825	28	20725	15.0285714285714
chr17	73028875	73110725	28	17975	14.4545454545455
chr19	55573475	55630675	28	19875	10
chr2	232220200	232279375	28	18350	14.9545454545455
chr20	30147775	30199650	28	20875	10.6829268292683
chr20	57414125	57482650	28	27650	13.6216216216216
chr3	57993675	58051900	28	28250	9.2
chr4	111530025	111565425	28	22475	2.97297297297297
chr6	21730875	21782000	28	23650	10.7586206896552
chr1	3585275	3714175	27	25700	14.1605839416058
chr15	89901700	89960100	27	26450	8.91304347826087
chr17	78620150	78698775	27	14925	14.5625
chr19	5942150	5980250	27	22675	6.04651162790698
chr19	49611550	49669675	27	17125	13
chr2	54769675	54834000	27	23300	14.5454545454545
chr22	19691525	19755875	27	21400	13.9090909090909
chr4	154143100	154197325	27	18000	14
chr6	25296600	25370900	27	17500	14.25
chr6	26195075	26249775	27	13800	12.4666666666667
chr7	100025450	100092200	27	19425	13.3023255813953
chr8	41107025	41182100	27	23525	14.6857142857143
chr1	33167150	33241250	26	23000	14.1111111111111
chr11	46348150	46405225	26	29350	7.95238095238095
chr12	48191850	48245300	26	21375	10.0408163265306
chr13	98908025	98968975	26	15425	9.48148148148148
chr14	23491550	23593400	26	17725	13.5384615384615
chr15	65128225	65209800	26	26825	13.0196078431373
chr15	68850575	68909175	26	23950	13.2666666666667
chr16	87853800	87916325	26	24800	10.9230769230769
chr17	74519450	74583475	26	23125	12.6969696969697
chr2	74206825	74270975	26	24675	14.1
chr3	46965500	47030950	26	24175	11.2727272727273
chr4	129715150	129766550	26	22250	9.50819672131148
chr4	154400450	154469025	26	18125	13.1578947368421
chr9	112851275	112896025	26	21225	9.94117647058824
chrX	45625050	45671475	26	10275	11.76
chr1	32204750	32265825	25	24000	9.50769230769231
chr1	43388925	43444875	25	27625	13.6470588235294
chr10	45448100	45497525	25	24200	5.53191489361702
chr12	48109350	48174000	25	16125	12.84
chr15	99388075	99450475	25	21675	12.0714285714286
chr16	73053075	73105900	25	31650	7.92380952380952
chr17	44216800	44272400	25	20375	12.1090909090909
chr18	3584850	3666400	25	20525	12.64
chr18	55841200	55898700	25	20850	10.8444444444444
chr19	2234925	2332850	25	23625	11.1549295774648
chr19	38470300	38554350	25	21250	13.1724137931034
chr20	62666750	62716550	25	20475	8.02469135802469
chr22	26944975	26988600	25	19300	4.13333333333333
chrX	68348000	68385925	25	14200	10.7777777777778
chrX	136627575	136673400	25	17675	11.9047619047619
chr1	38492500	38563400	24	19375	10.078431372549
chr1	181057150	181122575	24	24375	8.43037974683544
chr10	106057325	106113925	24	23050	12.0689655172414
chr2	70310425	70370950	24	18825	10.7578947368421
chr2	129037850	129080650	24	21275	7.90909090909091
chr2	189155225	189205450	24	14975	10.0338983050847
chr20	35448075	35494350	24	18475	11.5625
chr22	45335150	45378000	24	14000	11.8571428571429
chr3	193983200	194034100	24	19300	5.82608695652174
chr7	2646425	2686625	24	23000	9.44
chr7	143042275	143114975	24	20800	12.2222222222222
chr7	150054400	150105050	24	28125	12.1538461538462
chr8	8699150	8751850	24	19650	11.2280701754386
chr8	141597950	141648325	24	20900	10.2
chr9	132346625	132405050	24	18475	7.78571428571429
chr1	90363850	90410175	23	18450	10.4
chr1	178219325	178269800	23	14825	11.2692307692308
chr10	97259400	97322475	23	13875	11.4117647058824
chr12	6416025	6462175	23	20775	11.9354838709677
chr12	57606600	57645000	23	23550	10.48
chr12	120654875	120704150	23	25850	8.55555555555556
chr14	103541125	103594600	23	16775	10.9508196721311
chr16	67420725	67467750	23	20075	12.3571428571429
chr20	22536750	22572450	23	15725	11.3076923076923
chr4	2788150	2850525	23	19350	11.9615384615385
chr4	22482575	22524825	23	11050	8.88888888888889
chr5	56109150	56145525	23	9875	11.5714285714286
chr7	20805200	20841350	23	20475	5.57575757575758
chr7	130560525	130613075	23	16050	8.25
chr9	80559450	80596650	23	11400	11.4444444444444
chr1	41819525	41878750	22	24400	10.1142857142857
chr12	6288050	6341375	22	23675	10.5833333333333
chr13	100601650	100650825	22	30150	7.14285714285714
chr14	24005900	24048725	22	20300	10.88
chr15	53072150	53099175	22	19800	9.75
chr16	21513925	21539225	22	10800	8.46153846153846
chr17	2747600	2797275	22	13600	11.2727272727273
chr17	30585225	30642425	22	17500	10.8148148148148
chr17	47067700	47102175	22	20125	7.03846153846154
chr17	58211650	58242825	22	15600	5.35714285714286
chr19	50134175	50205000	22	18350	10.8988764044944
chr20	62570150	62614100	22	18625	5.66666666666667
chr3	181404850	181460575	22	31500	6.75
chr4	13514150	13551150	22	13700	8.2962962962963
chr5	16702325	16744775	22	16950	6.20618556701031
chr7	100136000	100211325	22	23875	10.4533333333333
chr8	11275600	11312975	22	13575	10.7272727272727
chr1	45240575	45292950	21	16350	11.1034482758621
chr1	200331175	200385825	21	17650	10.75
chr10	104371150	104439450	21	34725	9.34615384615385
chr10	126135650	126170725	21	15650	8.41666666666667
chr11	47994950	48057925	21	15100	10.8666666666667
chr11	96026825	96076950	21	14450	10.85
chr11	123050175	123090425	21	13575	10.3720930232558
chr15	26981725	27019675	21	13100	10.056338028169
chr15	42218575	42250100	21	9075	10.8484848484848
chr17	14199925	14227650	21	16275	5.75
chr17	37320450	37401100	21	19975	10.9491525423729
chr19	1825900	1887575	21	23800	10.1304347826087
chr2	218763350	218816425	21	20775	8.32
chr4	6904200	6976200	21	21650	8.09523809523809
chr8	142394150	142446675	21	15950	8.13114754098361
chrX	579450	606075	21	11425	6
chr1	931300	977675	20	21775	4.42857142857143
chr10	21782750	21825725	20	30025	4.36363636363636
chr10	134201200	134243700	20	19625	8.31372549019608
chr11	121316625	121354200	20	15550	10.4117647058824
chr15	37382825	37406625	20	13875	3.0952380952381
chr16	24739950	24770050	20	12000	7.2
chr17	63511550	63561575	20	19375	8.22857142857143
chr19	909100	963350	20	16900	6.84615384615385
chr19	47116950	47165375	20	14050	7.03846153846154
chr2	74681650	74758550	20	21275	8.08571428571429
chr2	218852550	218887350	20	12700	9
chr2	223153500	223185950	20	16600	4.57142857142857
chr4	174421050	174460525	20	15350	6.54237288135593
chr5	126626000	126678475	20	13650	9.66666666666667
chr5	140855025	140905400	20	21175	5.51515151515152
chr6	39161500	39200300	20	18675	6.24
chr6	163825775	163865425	20	10500	9.65853658536585
chr7	1263450	1289775	20	11450	6.43478260869565
chr9	109621125	109660300	20	21250	6.96551724137931
chr9	138971125	139014875	20	19050	8.36363636363636
chr1	11739375	11771650	19	15550	6.14285714285714
chr1	235090850	235134450	19	15475	8.32941176470588
chr10	71071750	71113200	19	21600	6.27906976744186
chr11	31818300	31870450	19	27025	8.95505617977528
chr12	120523475	120557600	19	14750	6.2
chr14	29224425	29255100	19	10350	9.66666666666667
chr14	68706725	68736200	19	13025	9.62962962962963
chr14	71106800	71133225	19	14425	5.7
chr17	38245400	38281425	19	19100	5.05882352941176
chr17	41601925	41641400	19	18125	9.6551724137931
chr17	42161525	42202000	19	18650	9.45
chr17	79280450	79324325	19	18600	4.07407407407407
chr18	45438300	45459775	19	12500	3.72549019607843
chr19	41100200	41140475	19	14875	6.9
chr2	45152925	45183850	19	23800	3.24137931034483
chr2	99058725	99084075	19	13300	4.91666666666667
chr2	105458625	105490725	19	17225	4.55882352941176
chr3	11617975	11668000	19	22150	7.375
chr3	71094800	71120625	19	17925	5.61538461538461
chr5	50669800	50695850	19	13625	4.41379310344828
chr6	43444500	43486475	19	12575	8.56666666666667
chr6	43635225	43702400	19	16225	8.87272727272727
chr7	96614625	96657075	19	17625	9.40740740740741
chr7	100797250	100826325	19	18025	8.5
chr8	37638750	37688075	19	22250	4
chr9	124022175	124068450	19	18900	9.33333333333333
chr9	130281900	130342300	19	20175	6.84
chr1	16465925	16511450	18	23675	5.08571428571429
chr1	201644350	201694025	18	18575	7.07692307692308
chr10	73368400	73401275	18	13575	5.2
chr10	102786500	102835925	18	16200	9.04109589041096
chr11	8692400	8746250	18	19300	9.21951219512195
chr11	27458375	27495300	18	16800	5.26829268292683
chr11	62303450	62331550	18	17350	5.75757575757576
chr11	75022850	75063900	18	22000	8.48275862068965
chr12	4377625	4404350	18	15975	4.54545454545455
chr12	53603000	53647525	18	22375	9.25925925925926
chr12	65059400	65090200	18	13975	4.92307692307692
chr12	110147050	110177725	18	11300	4.74074074074074
chr12	122225175	122252725	18	14975	5.31818181818182
chr15	65646775	65678700	18	15625	7.53846153846154
chr15	90930825	90969500	18	16875	6.4375
chr16	56294275	56340550	18	12325	8.36842105263158
chr16	69097950	69143200	18	15025	6.09090909090909
chr17	7736350	7762775	18	14100	6.27272727272727
chr19	3024500	3067975	18	14500	8.76923076923077
chr20	626400	681200	18	13925	8.6
chr20	10627900	10656425	18	21800	3.26315789473684
chr20	55818725	55870200	18	17550	9.12380952380952
chr22	50322600	50364775	18	13175	5.97647058823529
chr3	50159275	50211525	18	21575	5.83333333333333
chr4	37978000	38006900	18	10925	7.125
chr6	10573100	10603275	18	14425	7.42857142857143
chr6	158240525	158271100	18	10300	7.73913043478261
chr7	69276675	69306725	18	10425	6.82051282051282
chr9	133698800	133736100	18	13075	6.93577981651376
chrX	10568525	10590175	18	10375	7.05882352941176
chr1	2455050	2488425	17	15925	7.26760563380282
chr1	25050850	25079125	17	10400	6.18181818181818
chr1	119521525	119551400	17	15500	8.04081632653061
chr1	205446000	205492825	17	14950	5.36231884057971
chr1	206844275	206897875	17	21700	8.31325301204819
chr1	226285975	226324000	17	12050	8.47058823529412
chr10	21567550	21588900	17	11950	5.42105263157895
chr10	97218975	97241750	17	11525	4.71698113207547
chr10	102745950	102779200	17	11875	5.28205128205128
chr10	131747700	131771650	17	13475	7.88235294117647
chr10	135038350	135076700	17	13175	8.68235294117647
chr11	10311050	10350125	17	12725	6.94444444444444
chr11	77157825	77186000	17	13825	7.46666666666667
chr11	93853650	93887300	17	14150	7.85365853658537
chr13	101137050	101183275	17	11300	8.43076923076923
chr14	105126350	105175475	17	23100	5.80487804878049
chr14	105931375	105958575	17	16500	6.31111111111111
chr17	36850150	36891850	17	14625	7.72222222222222
chr17	41166325	41195325	17	13450	8.45161290322581
chr18	8607825	8630725	17	12625	6
chr19	10980425	11008325	17	13650	6.62068965517241
chr2	39623200	39644150	17	6925	6.8
chr2	43259225	43314425	17	13400	8.24390243902439
chr2	127830650	127866125	17	15550	6.61538461538461
chr2	237067275	237089525	17	17925	4.11764705882353
chr20	57224300	57246425	17	12100	8.10526315789474
chr22	22271125	22306775	17	12700	6
chr22	24092050	24132450	17	13075	6.42857142857143
chr22	34204450	34250500	17	16200	8.14117647058823
chr3	72421350	72443175	17	11125	5.28
chr5	146810800	146839675	17	13450	6.74074074074074
chr6	33575025	33609725	17	13025	6.74626865671642
chr6	160389375	160419525	17	13000	7.75675675675676
chr7	851675	875725	17	7925	8.125
chr7	51373800	51397250	17	10750	7.54838709677419
chr7	127650500	127673650	17	10150	5.61290322580645
chr7	138140100	138164375	17	6975	8.09523809523809
chr8	37738075	37762000	17	11400	4.8
chr8	145007550	145033850	17	19475	4.26086956521739
chr9	126758675	126785125	17	16350	4.38235294117647
chr9	131143600	131184300	17	16600	8.22222222222222
chr9	135980825	136025325	17	15450	6.56179775280899
chr1	12651325	12691425	16	16675	6.88888888888889
chr1	32389675	32422200	16	11250	5.8695652173913
chr1	36804775	36867825	16	13875	7.39837398373984
chr1	113240925	113266725	16	13975	7.83333333333333
chr1	203085250	203124950	16	12825	7.31914893617021
chr1	223887975	223926725	16	14025	7.07407407407407
chr11	43941525	43975875	16	12275	8
chr11	92034150	92065525	16	11725	7.23711340206186
chr12	49347950	49394300	16	17700	7.3030303030303
chr12	116550075	116582225	16	9425	7.83333333333333
chr13	95353850	95368850	16	11250	1.75
chr13	112707550	112734500	16	14225	3.4375
chr14	57260950	57284850	16	20475	0.918918918918919
chr14	59086625	59106700	16	10100	3.96610169491525
chr15	68111900	68147050	16	20400	5.88785046728972
chr15	89529050	89548300	16	10650	3.24444444444444
chr16	3906850	3931950	16	9150	6.96
chr16	9035750	9061675	16	13625	5
chr17	59470925	59494250	16	12650	5.2
chr17	61503075	61528250	16	8425	5.82608695652174
chr17	79359875	79397700	16	19950	7.25
chr19	39888025	39927750	16	16575	6.76521739130435
chr2	38300375	38336750	16	15025	7.75862068965517
chr2	66651850	66674400	16	12050	4.22222222222222
chr2	85632625	85666175	16	15650	7.03030303030303
chr2	119599050	119617500	16	12625	2.47368421052632
chr2	172945175	172975225	16	19900	2.72131147540984
chr20	36006825	36051375	16	16100	5.39393939393939
chr22	39686925	39716875	16	11350	5.71428571428571
chr4	103737250	103754100	16	8600	5.37931034482759
chr5	133838775	133877975	16	17125	6.02962962962963
chr5	139112850	139145775	16	13825	5.57142857142857
chr6	37089250	37112750	16	16175	2.37209302325581
chr6	107921150	107950275	16	12275	5.68627450980392
chr6	139288925	139310000	16	8200	5.7037037037037
chr7	42249975	42279525	16	20200	6.30769230769231
chr7	101922675	101962600	16	10350	7.7910447761194
chr7	121939525	121978175	16	18925	6.80555555555556
chr1	47896975	47935000	15	11650	7.43661971830986
chr1	48449200	48472050	15	9925	4.57142857142857
chr1	156854150	156870050	15	7775	6.95454545454545
chr1	199997550	200019325	15	13450	4.41509433962264
chr10	6130500	6151650	15	8975	5.07407407407407
chr10	8084450	8108275	15	20650	1.01369863013699
chr10	33226875	33252050	15	15550	3.64102564102564
chr10	72236850	72274050	15	13750	6.75
chr10	102488700	102508650	15	12400	3.16129032258065
chr11	73017325	73046950	15	18375	4.63157894736842
chr12	32588900	32611350	15	10450	6.45714285714286
chr12	95592725	95615200	15	8850	7.26315789473684
chr12	97854875	97871150	15	8350	6.25806451612903
chr13	29056900	29072175	15	8800	4.26666666666667
chr13	52188475	52222225	15	14725	7.31034482758621
chr15	78340950	78370525	15	11475	5.93650793650794
chr17	27029350	27056500	15	13925	6.09523809523809
chr17	27907600	27951025	15	21575	5.97948717948718
chr17	35275275	35307775	15	23100	2.36974789915966
chr17	42611150	42640150	15	15575	3.64705882352941
chr17	45946350	45983925	15	12950	7.23333333333333
chr17	77898000	77912625	15	8525	5.27777777777778
chr18	20808150	20848875	15	10675	6.71428571428571
chr18	53152475	53181700	15	11550	5.5
chr19	2028275	2062975	15	13575	7.22033898305085
chr19	48821675	48837625	15	7800	5.65217391304348
chr2	64862025	64883275	15	12225	4.14285714285714
chr2	200320025	200336275	15	11650	2.2962962962963
chr2	224794700	224826475	15	13725	6.91304347826087
chr22	28169350	28207300	15	21025	6.36363636363636
chr22	42303350	42330075	15	10850	5.39393939393939
chr3	189754400	189777525	15	9400	4.38095238095238
chr4	4853975	4874775	15	10125	4.43478260869565
chr4	140999300	141021550	15	10175	6.47272727272727
chr5	76923850	76941925	15	9725	4.28125
chr5	172718925	172758225	15	13975	5.10679611650485
chr6	33377100	33403225	15	16900	6
chr8	17012925	17029150	15	6925	6.19047619047619
chr9	140189375	140215825	15	15300	4
chr1	19239850	19284125	14	19425	6.3047619047619
chr1	33603700	33638650	14	11175	5.80851063829787
chr1	63781900	63798050	14	11325	4.76470588235294
chr1	221049525	221070100	14	11775	3.25806451612903
chr10	126385400	126399975	14	7450	4.72222222222222
chr11	47528250	47555300	14	10150	6.54545454545455
chr11	76478525	76514050	14	13375	6.61538461538461
chr11	118765975	118811725	14	25950	5.82300884955752
chr11	119226825	119253150	14	15175	5.40740740740741
chr12	21796075	21809500	14	7150	4.28571428571429
chr12	76463175	76479550	14	6875	3.9
chr12	81470775	81489675	14	6550	5.64516129032258
chr13	114870950	114900500	14	16325	3.35714285714286
chr14	91065675	91096475	14	9000	6.45714285714286
chr15	60860325	60885700	14	8850	6.46153846153846
chr15	89146975	89171750	14	13175	5.95918367346939
chr15	93446000	93466275	14	11425	3.1304347826087
chr16	58054250	58068600	14	8875	2.16666666666667
chr16	79623475	79636550	14	5675	4.25806451612903
chr18	8703150	8725375	14	9375	5.12
chr19	49117025	49149575	14	18675	3.17647058823529
chr2	134888775	134905525	14	7850	3.25
chr20	10607250	10621775	14	10225	2.07843137254902
chr20	17617050	17637775	14	8275	5.92523364485981
chr20	21485725	21504575	14	13425	2.1875
chr20	31044150	31073575	14	16025	4.85714285714286
chr20	60005575	60028700	14	11325	4.09523809523809
chr20	60928250	60963700	14	23925	5.82352941176471
chr21	38816550	38835300	14	9200	3.37254901960784
chr21	41002325	41017625	14	7900	5.04761904761905
chr3	134076075	134101125	14	15575	5.8125
chr5	2738000	2760000	14	13025	2.71910112359551
chr5	141689550	141708025	14	13550	4.8695652173913
chr5	159687150	159725750	14	14000	4.05454545454545
chr5	174144800	174164775	14	10850	3
chr6	35684425	35710925	14	15150	4.03571428571429
chr7	121773625	121790250	14	9425	4.44444444444444
chr7	157137350	157152525	14	7025	3.95348837209302
chr8	25894125	25909750	14	12500	1.9047619047619
chr9	128507675	128526100	14	11975	1.54744525547445
chr9	138881850	138913600	14	14700	5.61904761904762
chr9	139084175	139097750	14	7475	5.42857142857143
chrX	9493525	9504150	14	6950	4
chrX	133304000	133322125	14	7150	5.75510204081633
chr1	27317700	27339950	13	15350	2.17142857142857
chr1	39857000	39881825	13	10850	5.79487179487179
chr1	91170250	91196550	13	15575	4.07407407407407
chr1	153928925	153965600	13	13375	5.08045977011494
chr1	205627950	205650625	13	13100	2.81481481481481
chr1	232259700	232270550	13	6000	3.83333333333333
chr1	243633350	243660475	13	13750	5.28205128205128
chr10	43888175	43905675	13	10600	2.54901960784314
chr10	81946400	81967900	13	8325	5.04
chr10	124892075	124917175	13	17025	2.5
chr10	126406700	126434200	13	14300	4.46428571428571
chr11	27437675	27454500	13	7625	5.23076923076923
chr11	44578450	44594700	13	7375	4.18181818181818
chr11	45100725	45116800	13	8550	3.4
chr11	118016800	118051775	13	12550	4.63888888888889
chr11	118475375	118507375	13	18500	5.23287671232877
chr12	46650525	46665225	13	9300	3.44444444444444
chr12	57997250	58027575	13	12100	5.90625
chr13	28527525	28555050	13	9875	5.44
chr13	51720400	51735775	13	6300	5.8974358974359
chr14	54409525	54432025	13	12325	4.44705882352941
chr14	61099525	61126000	13	14775	3.31111111111111
chr15	37169625	37204975	13	17000	4.66666666666667
chr15	101727925	101743550	13	9025	3.75757575757576
chr16	57828950	57850850	13	9150	4.77333333333333
chr16	75271850	75307775	13	24575	4.6551724137931
chr17	39927975	39958300	13	13425	4.07843137254902
chr17	40820025	40836425	13	12650	1.01818181818182
chr17	74115625	74143925	13	17425	5.42307692307692
chr18	56505525	56541375	13	17125	5.61904761904762
chr18	57564375	57579300	13	7200	5.76
chr19	8509200	8527075	13	11650	4.66666666666667
chr19	13943900	13962725	13	10525	3.83783783783784
chr19	39614875	39637600	13	13000	2.62857142857143
chr2	114644175	114657550	13	6225	3.82222222222222
chr20	17847025	17864600	13	7975	5.53488372093023
chr20	39764100	39787025	13	13075	5.25581395348837
chr21	34391800	34409125	13	8975	5.08695652173913
chr22	38700475	38716050	13	11050	1.07692307692308
chr22	39254475	39270375	13	9700	4.28571428571429
chr22	46360975	46375475	13	8950	2.42553191489362
chr3	46599150	46622725	13	11475	4.91666666666667
chr5	1501825	1525175	13	15700	5.04347826086957
chr5	71528100	71544975	13	7250	4.84615384615385
chr5	171863650	171883575	13	9550	5.56521739130435
chr6	1604350	1625775	13	12150	5.90909090909091
chr6	26016550	26035600	13	8600	5.09090909090909
chr6	31124450	31143550	13	9000	5.68421052631579
chr6	167635150	167652800	13	10800	2.82758620689655
chr7	92381325	92400175	13	7850	5.42105263157895
chr7	155241075	155266025	13	10075	4.9375
chr8	59962450	59981775	13	7250	5.8
chr8	77584775	77600625	13	7575	5.53846153846154
chr8	144357700	144375025	13	8050	5.76190476190476
chr9	23811375	23832125	13	10575	4.16666666666667
chr9	95507375	95533225	13	8750	5.77777777777778
chr9	97806675	97827875	13	8850	4.81481481481481
chr9	119033550	119050225	13	9550	3.80327868852459
chrX	8682150	8700725	13	6300	5.49090909090909
chrX	39614125	39634775	13	8675	5.50877192982456
chrX	152060100	152076375	13	6550	4.40909090909091
chr1	16274425	16288400	12	8175	2.72727272727273
chr1	44870500	44895500	12	11100	3.425
chr1	232673375	232699225	12	12275	5.30769230769231
chr1	234734450	234755225	12	14250	2.83333333333333
chr10	28964925	28977650	12	7550	4.31034482758621
chr10	82167375	82178525	12	7100	1.83870967741935
chr10	82212350	82238325	12	18300	2.875
chr10	101279400	101301025	12	13775	2.47887323943662
chr10	102973725	102998425	12	11050	3.23076923076923
chr11	88058500	88072100	12	6075	3.91304347826087
chr12	11801050	11821975	12	7300	5.32258064516129
chr12	19589875	19607175	12	5275	4.17391304347826
chr12	113900075	113923700	12	18025	3.13432835820896
chr12	120794575	120815525	12	11825	3.86666666666667
chr13	100504400	100520375	12	5200	4.62222222222222
chr14	36978275	36994750	12	6675	4.9
chr14	57359575	57372900	12	8700	1.88732394366197
chr15	40190025	40201575	12	6900	1.63636363636364
chr15	77817475	77836175	12	9875	3.33333333333333
chr15	101779825	101799150	12	7850	4.72727272727273
chr16	31141625	31162050	12	10400	4.74666666666667
chr16	70441450	70474350	12	14675	4.31654676258993
chr17	20932925	20947925	12	8425	2.95238095238095
chr17	55161775	55178700	12	9175	3.26315789473684
chr17	62769675	62782725	12	7050	5.22727272727273
chr17	80186100	80201400	12	9325	2.43478260869565
chr18	9912975	9929675	12	7625	4.20689655172414
chr19	56146775	56170600	12	11550	3.52173913043478
chr2	17716750	17730425	12	7775	4.70588235294118
chr2	55245000	55260775	12	8575	5.25925925925926
chr2	75060350	75079050	12	10600	2.96629213483146
chr2	175190350	175209850	12	14700	3.45454545454545
chr2	236546900	236583200	12	14000	4.96610169491525
chr20	2668325	2690175	12	7950	4.58823529411765
chr20	20340900	20354325	12	9325	5.22222222222222
chr20	31098150	31127950	12	10975	5.375
chr20	52195575	52207425	12	6900	3.1304347826087
chr21	43166300	43193150	12	14625	5.06493506493506
chr22	38785275	38798100	12	5175	4.75675675675676
chr22	39409175	39418725	12	6100	3.47826086956522
chr22	39914550	39932025	12	9450	3.6551724137931
chr22	45390800	45411025	12	7200	4.2962962962963
chr22	45895725	45913100	12	9700	3.02222222222222
chr3	27753800	27773800	12	13175	3.58620689655172
chr3	62350675	62365450	12	12550	0.577777777777778
chr3	64199875	64211925	12	6375	3.6
chr3	85006650	85018050	12	7075	2.54545454545455
chr3	128497600	128507675	12	3675	5.27272727272727
chr3	187453700	187469075	12	9525	3.92982456140351
chr4	138449650	138467225	12	9350	5.10714285714286
chr4	185358900	185376250	12	8275	3.69230769230769
chr5	16852675	16870750	12	7025	5
chr5	17212050	17229775	12	10325	2.19354838709677
chr5	146933925	146949450	12	8250	4.92592592592593
chr5	149532500	149547450	12	6475	3.68888888888889
chr5	172656050	172674275	12	11375	3.47058823529412
chr6	28731825	28746725	12	8650	2.48387096774194
chr6	32140775	32165525	12	11725	3.8
chr6	56605150	56624750	12	8625	3.68627450980392
chr6	126063200	126076750	12	9675	2.35294117647059
chr6	149284050	149295425	12	6850	3.35714285714286
chr6	158401800	158424975	12	8100	5.32467532467532
chr7	100463400	100495175	12	12200	5.09090909090909
chr8	144479800	144519425	12	14900	5.32911392405063
chr9	74366250	74385125	12	14425	1.58620689655172
chr9	80635375	80650425	12	7300	4.66666666666667
chr9	82275575	82287650	12	6600	4.88888888888889
chr9	96704850	96725325	12	12300	4.875
chr9	97669025	97685675	12	8775	4.15384615384615
chrX	70314900	70328250	12	7325	4.0655737704918
chrX	153594525	153613125	12	8200	4.76190476190476
chr1	26735250	26749750	11	10400	1.85
chr1	54924975	54947550	11	11775	2.2020202020202
chr1	65884675	65899275	11	6975	3.26666666666667
chr1	201700625	201733500	11	16725	2.5
chr1	225949725	225970850	11	8875	4.79310344827586
chr10	73722950	73745300	11	9600	3.91304347826087
chr10	80720250	80746075	11	9625	4.54166666666667
chr10	99078400	99102250	11	9925	4.76666666666667
chr10	111762525	111776575	11	7050	2.78260869565217
chr10	116275275	116287375	11	6250	4.07692307692308
chr10	118917900	118928725	11	5325	2.53658536585366
chr10	123325850	123342050	11	10800	1.34579439252336
chr11	1567175	1595950	11	12675	4.65263157894737
chr11	3174150	3191575	11	10500	3
chr11	9696600	9715875	11	6825	3.95505617977528
chr11	16625000	16636300	11	6675	3.71428571428571
chr11	20176275	20186425	11	8375	1.21739130434783
chr11	46293225	46319400	11	12775	3.62666666666667
chr11	124608600	124633575	11	13325	3.26829268292683
chr12	111859475	111876725	11	9575	3.77142857142857
chr12	112541550	112561000	11	6450	4.79452054794521
chr12	125395675	125409125	11	9300	4.22222222222222
chr13	101766675	101775375	11	4125	4.19047619047619
chr13	111853850	111872475	11	11725	3.5
chr14	73688325	73709175	11	11700	3.69072164948454
chr14	100125475	100151375	11	8975	4.55
chr15	38541750	38556250	11	5775	3.29411764705882
chr15	64746250	64759325	11	7025	2.24
chr15	70369600	70394550	11	16875	2.55421686746988
chr16	4571125	4588000	11	7425	4.15384615384615
chr16	29815000	29834125	11	12025	2.47272727272727
chr16	75130075	75153750	11	13575	1.87912087912088
chr17	5972500	5988000	11	6700	3.5
chr17	33406800	33417250	11	5850	4.06060606060606
chr17	70111275	70123700	11	8850	1.86363636363636
chr17	72422800	72453775	11	12475	4.0672268907563
chr18	8790975	8803700	11	6925	4.04
chr18	56930950	56944000	11	8800	1.425
chr18	76742000	76750825	11	6075	3.13333333333333
chr18	77861475	77879225	11	7250	2.8
chr19	48110925	48130625	11	10325	2.65714285714286
chr2	44994925	45018125	11	8350	4.7239263803681
chr2	99090925	99105025	11	6625	4.14634146341463
chr2	145224300	145238950	11	8750	3
chr2	175651350	175661700	11	5125	3.69230769230769
chr2	232465425	232487400	11	9125	4.1
chr21	38064875	38083300	11	14225	1.26923076923077
chr22	30624575	30645225	11	8225	4
chr22	50730900	50753425	11	13800	3.5
chr3	53190350	53208625	11	10675	2.40740740740741
chr3	57157125	57171925	11	8775	2.78787878787879
chr3	57184325	57200300	11	11950	1.36842105263158
chr3	64663675	64675250	11	6275	2.49180327868852
chr3	71348000	71358375	11	6800	2.82352941176471
chr4	10102425	10125600	11	15675	3.23684210526316
chr4	54957275	54976825	11	14750	1.69230769230769
chr5	1095225	1111450	11	12950	0.761904761904762
chr5	3590350	3607225	11	10750	2.83950617283951
chr5	7391350	7402275	11	5075	4.14814814814815
chr5	56471400	56484775	11	6350	3.27272727272727
chr5	75779500	75800000	11	8950	3.25
chr5	80251725	80261025	11	5800	2.44444444444444
chr5	153847575	153865950	11	10700	4.72
chr5	167752000	167762475	11	5850	3.48717948717949
chr5	170733825	170745500	11	7875	1.09090909090909
chr5	180224575	180244600	11	9100	4.44444444444444
chr6	5992925	6009750	11	13775	0.8
chr6	10553450	10562525	11	6325	2.22222222222222
chr6	24923675	24937225	11	7150	2.76923076923077
chr6	27097800	27117350	11	6875	3.81481481481481
chr6	34104075	34123225	11	12275	2.92
chr6	34190850	34216725	11	15050	3.6504854368932
chr6	99081325	99092700	11	5875	1.85714285714286
chr6	99271350	99286225	11	9725	1.55555555555556
chr7	2836775	2866475	11	16775	4.44067796610169
chr7	20150025	20160225	11	4800	4.21052631578947
chr7	70921675	70939375	11	7400	3.54385964912281
chr7	129408850	129427475	11	13300	1.91780821917808
chr7	156801875	156815975	11	9375	1.81818181818182
chr8	70371175	70381575	11	5500	3.39130434782609
chr8	97522450	97537875	11	9375	4.47619047619048
chr8	146011025	146026800	11	9275	2.03174603174603
chr9	128647425	128659150	11	6750	4
chrX	54505175	54523550	11	8350	4.18320610687023
chr1	1354725	1376350	10	12500	3.42857142857143
chr1	23878250	23891475	10	9675	1.44
chr1	39451225	39467750	10	8100	2.42105263157895
chr1	46143925	46155125	10	4775	3.59259259259259
chr1	50881075	50897025	10	9325	1.73684210526316
chr1	95383325	95404125	10	9375	4
chr1	154576700	154590125	10	6500	3.2
chr1	182579850	182603775	10	10000	3.95744680851064
chr1	197877875	197892550	10	11100	2.91891891891892
chr1	203473600	203492075	10	12850	1.5
chr1	218468550	218475675	10	4625	1.24137931034483
chr1	230991100	231005725	10	7275	3.83333333333333
chr1	233424225	233432125	10	5000	1.92
chr10	3108350	3122325	10	6600	3.42857142857143
chr10	5624625	5638500	10	6500	3.77777777777778
chr10	95505700	95520925	10	8500	2.51515151515152
chr10	104208950	104216300	10	4250	1.45454545454545
chr11	2397750	2412750	10	9950	1.85454545454545
chr11	6338925	6350125	10	7500	2.43636363636364
chr11	46925175	46942925	10	10100	1.58064516129032
chr11	63673100	63689050	10	10875	3.52941176470588
chr11	67884325	67897275	10	9075	2.19607843137255
chr11	69514050	69524350	10	6425	3.47368421052632
chr11	70483700	70495350	10	5800	3.225
chr11	129078125	129090625	10	4450	3.51724137931034
chr12	57539575	57546500	10	4125	2.08
chr12	63322150	63330250	10	5100	3.04347826086957
chr12	133064975	133084800	10	9925	3.17948717948718
chr13	53522075	53538450	10	6475	4
chr13	107171300	107186050	10	10150	3.38461538461538
chr14	38052625	38069775	10	10300	2.4375
chr14	96975500	96984375	10	3975	3.21739130434783
chr15	65094325	65119750	10	10675	3.98974358974359
chr15	72513100	72530525	10	9125	3.6969696969697
chr15	93599600	93619700	10	12900	3.25925925925926
chr16	115925	136450	10	12500	3.78571428571429
chr16	11032450	11045550	10	8725	2.0952380952381
chr16	14394775	14404950	10	7500	3.47368421052632
chr16	27324500	27339100	10	7250	2.7906976744186
chr16	51177300	51191850	10	8475	3.8
chr16	53105275	53134775	10	14250	3.80281690140845
chr16	54315400	54326425	10	8150	1.20481927710843
chr16	89544850	89558925	10	8075	1.96296296296296
chr17	1386200	1397150	10	7500	1.30434782608696
chr17	4751150	4764350	10	8200	2.36111111111111
chr17	7474700	7488100	10	7325	1.5609756097561
chr17	43043550	43058325	10	8400	2.72727272727273
chr17	71606125	71625650	10	9475	2.55345911949686
chr17	72732250	72760850	10	16375	2.18
chr17	74258000	74273175	10	6550	3.76623376623377
chr19	7921025	7940075	10	10125	3.91304347826087
chr19	18698700	18709625	10	5800	2.76923076923077
chr19	18755450	18775250	10	8200	3.93684210526316
chr19	35629200	35647150	10	9850	3.75700934579439
chr19	46906925	46920500	10	7500	3.46153846153846
chr2	43181475	43192700	10	5575	3.46153846153846
chr2	58760700	58771675	10	6525	2.94736842105263
chr2	62422100	62437075	10	6675	3.51111111111111
chr2	121689850	121697600	10	4275	4.1
chr2	151333500	151342375	10	5775	2.82051282051282
chr2	174979425	174990375	10	6300	1.74193548387097
chr2	181843850	181853050	10	4800	3.5
chr2	208012925	208033325	10	13300	1.28301886792453
chr2	217553750	217565150	10	6775	3.04761904761905
chr2	219257675	219272700	10	8125	3.03225806451613
chr2	227654200	227667325	10	8800	1.41463414634146
chr20	35088925	35103125	10	10550	2.44444444444444
chr20	55199250	55213100	10	9200	1.73913043478261
chr21	44491900	44507500	10	6325	4.14814814814815
chr21	46115075	46135250	10	13050	3.3953488372093
chr21	46737325	46757125	10	7350	2.94366197183099
chr21	46823400	46840775	10	12075	2.14457831325301
chr21	47390325	47404975	10	9675	1.33333333333333
chr22	17731600	17754500	10	12625	3.22727272727273
chr22	18913200	18926200	10	9250	1.30232558139535
chr22	37941000	37966725	10	13425	2.07228915662651
chr22	39092975	39111325	10	8825	3.33333333333333
chr22	41863400	41887725	10	9725	3.5
chr22	46464950	46477675	10	7175	2.43333333333333
chr3	24533700	24541000	10	4850	2.05263157894737
chr3	41239575	41258850	10	10125	3.61111111111111
chr3	157812025	157829200	10	8500	2.24427480916031
chr3	195528100	195538775	10	5750	2.67924528301887
chr4	2391500	2421550	10	10825	4.02941176470588
chr4	16891675	16902775	10	7425	2.76190476190476
chr4	53726050	53743875	10	10425	1.5
chr4	85412200	85424600	10	7400	2.45161290322581
chr4	87854800	87872675	10	9100	3.84269662921348
chr4	169761400	169772325	10	6875	2.81481481481481
chr4	183469550	183482250	10	7300	3.02970297029703
chr5	74157650	74164875	10	4275	3.82608695652174
chr5	92913000	92924725	10	6450	3.19047619047619
chr5	123142675	123152150	10	6650	2.75
chr5	172191575	172201325	10	5625	2.48648648648649
chr5	177539975	177559175	10	11325	3.02325581395349
chr6	1378225	1394375	10	9950	3.16129032258065
chr6	30805625	30816700	10	6075	3.6875
chr6	30845025	30860000	10	10425	3
chr6	33165525	33183500	10	10750	2.30769230769231
chr6	50808175	50821975	10	6250	3.08108108108108
chr7	88525	97675	10	5225	1.95348837209302
chr7	1492150	1502150	10	5275	3.61904761904762
chr7	25889450	25900425	10	5975	3.76923076923077
chr7	42190000	42197000	10	4125	2.66666666666667
chr7	101575550	101591725	10	8300	2.75
chr7	148393875	148409300	10	8300	3.68181818181818
chr7	148841175	148848650	10	4475	3.2
chr7	156792300	156798750	10	3700	1.88888888888889
chr8	18864350	18872600	10	4000	1.90909090909091
chr8	60018125	60033400	10	9125	3.5
chr8	93073075	93085625	10	7525	1.65957446808511
chr8	93101825	93116950	10	8975	2.08333333333333
chr9	965550	978025	10	9425	2.53333333333333
chr9	36380775	36392500	10	4800	3.76
chr9	102901800	102909275	10	3550	3.36
chrX	23521900	23532925	10	5850	3.26315789473684
chrX	25008425	25025700	10	8675	2.7027027027027
chrX	25028375	25042775	10	7300	2.65625
chr1	8075300	8088700	9	8875	3.05882352941176
chr1	8924025	8943800	9	9725	3.36363636363636
chr1	16338750	16346725	9	6550	0.590909090909091
chr1	23918325	23927400	9	5900	2.22222222222222
chr1	28585150	28594150	9	5525	1.875
chr1	29061950	29077175	9	5925	3.02564102564103
chr1	41264525	41273900	9	6350	1.70212765957447
chr1	48359200	48366100	9	4850	1.03030303030303
chr1	81771800	81780875	9	6475	1.12328767123288
chr1	94127475	94136150	9	5300	1.84313725490196
chr1	112267675	112284125	9	8725	3.2
chr1	144925875	144942100	9	9725	2.97142857142857
chr1	156626100	156647950	9	18025	1.65853658536585
chr1	165820275	165827950	9	5750	1.25490196078431
chr1	170626675	170640450	9	7975	2.61818181818182
chr1	182990925	182999575	9	4225	3.39622641509434
chr1	204675150	204685000	9	7750	0.869565217391304
chr1	205405150	205429250	9	18625	3.28205128205128
chr1	214150200	214164125	9	10750	0.729166666666667
chr1	232755325	232767100	9	5450	3.25714285714286
chr10	7447225	7455725	9	5800	2.72727272727273
chr10	35924675	35933775	9	6000	1.32203389830508
chr10	65188575	65198875	9	6675	2.16216216216216
chr10	86087725	86102275	9	6550	2.82242990654206
chr10	103041650	103053450	9	8525	2.4390243902439
chr10	119291875	119314000	9	13375	3.04761904761905
chr10	126329450	126343850	9	9625	1.12977099236641
chr11	27716925	27724850	9	6175	0.92
chr11	63604525	63618875	9	8200	2.79452054794521
chr11	65546725	65558250	9	6950	3
chr11	66078675	66096550	9	9425	2.85333333333333
chr11	67028675	67045825	9	11325	3.14285714285714
chr11	100691900	100703050	9	4975	2.59090909090909
chr11	111600425	111609275	9	5375	2.03921568627451
chr11	120416875	120440725	9	9925	3.06329113924051
chr11	121162600	121171725	9	5900	3
chr11	131522350	131533250	9	5175	2.36585365853659
chr11	134136775	134148000	9	7800	1.58620689655172
chr12	6478175	6497300	9	10925	3.43589743589744
chr12	47471975	47482325	9	5600	1.9375
chr12	49726225	49742200	9	10650	2.97368421052632
chr12	57846050	57857050	9	6500	2.30769230769231
chr12	80073100	80087350	9	5750	3.17171717171717
chr12	89736950	89751500	9	9775	2.22222222222222
chr13	39979675	39994525	9	6625	2.69306930693069
chr14	36736950	36745400	9	5475	2.96296296296296
chr14	56070450	56077875	9	3325	3.40740740740741
chr14	65165150	65196775	9	22025	1.12258064516129
chr14	103291175	103300700	9	4625	3
chr15	40721275	40749475	9	16950	1.48739495798319
chr15	60285300	60305275	9	18700	0.48
chr15	63330025	63346750	9	11150	1.56862745098039
chr15	73888025	73899575	9	7750	1.45161290322581
chr15	75063150	75086025	9	10875	2.03883495145631
chr15	76627525	76640425	9	9425	1.51456310679612
chr15	77912650	77928375	9	11250	1.38666666666667
chr16	23511250	23522250	9	6200	1.95833333333333
chr16	86538775	86550650	9	7650	2.14814814814815
chr16	86596875	86613850	9	9900	2.03508771929825
chr17	2622950	2628475	9	3200	1.80952380952381
chr17	3858525	3869100	9	6225	2.4390243902439
chr17	36897350	36910375	9	8625	1.49397590361446
chr17	58460300	58470925	9	7475	2
chr17	71635925	71642925	9	4750	2
chr17	73337625	73348800	9	6525	2.36363636363636
chr17	75310825	75322575	9	7150	1.10144927536232
chr17	80284700	80297725	9	6350	2.47826086956522
chr17	81036050	81049650	9	6975	2.77777777777778
chr18	11979225	11991300	9	5425	3.15789473684211
chr18	18840300	18846450	9	4325	1.92
chr18	18941250	18949450	9	4100	2.45454545454545
chr18	19744550	19752500	9	5600	1.15555555555556
chr18	25729975	25742600	9	7000	2.24242424242424
chr18	35061025	35073550	9	6075	2.71111111111111
chr18	47923475	47935250	9	6425	2.16216216216216
chr18	74156875	74168575	9	7300	1.68888888888889
chr18	74197300	74209000	9	5200	3.11111111111111
chr18	77152975	77166125	9	5750	3.4
chr19	5120975	5133075	9	8450	1.64705882352941
chr19	7980525	7994275	9	7025	2.98550724637681
chr19	40773450	40792100	9	9150	3.17073170731707
chr19	59025150	59034575	9	5275	1.87096774193548
chr2	11882875	11891000	9	6100	0.866666666666667
chr2	37877875	37889600	9	8625	3.08571428571429
chr2	39652400	39667175	9	7325	3.29411764705882
chr2	46925050	46936825	9	7725	2.91666666666667
chr2	85382825	85392650	9	6075	2.78571428571429
chr2	110364425	110375300	9	4850	2.17543859649123
chr2	133023175	133033575	9	4825	3.22448979591837
chr2	145196450	145214625	9	8875	2.7
chr2	157176375	157191775	9	8850	2.5625
chr2	231578900	231588550	9	4675	2.07407407407407
chr2	232570175	232582700	9	5700	2.95238095238095
chr20	32596425	32606175	9	5625	2.76923076923077
chr20	36144375	36157850	9	9925	0.580645161290323
chr20	61860025	61867975	9	4900	2.45
chr21	46845025	46855675	9	7650	1.18072289156627
chr22	20225525	20237225	9	8900	1.05555555555556
chr22	39625450	39641650	9	12250	1.36363636363636
chr3	8534850	8548025	9	7075	3
chr3	37492850	37500225	9	3925	2.5625
chr3	48591675	48601900	9	6675	0.807692307692308
chr3	52074200	52092375	9	7725	3.15384615384615
chr3	65931775	65941750	9	6275	1.6
chr3	71176325	71186775	9	7425	2
chr3	112348275	112367050	9	9525	2.59649122807018
chr3	124488925	124506550	9	7875	3.49565217391304
chr3	128438750	128447825	9	3950	3.29411764705882
chr3	169375650	169387950	9	10000	0.64367816091954
chr4	53699975	53709675	9	6150	3.4375
chr4	109030025	109039700	9	4450	2.95652173913043
chr4	122610825	122619850	9	5000	2.15094339622642
chr5	16889575	16901725	9	7500	2.60714285714286
chr5	118688475	118697625	9	5500	2.70833333333333
chr5	149509300	149526800	9	11075	1.83333333333333
chr5	151051275	151067075	9	9850	3.04
chr6	6686475	6701375	9	7275	2.39344262295082
chr6	30285250	30295675	9	6075	3.36842105263158
chr6	42100650	42111700	9	8025	1.72972972972973
chr6	50787175	50798000	9	8025	2.38297872340426
chr6	98484100	98495500	9	8525	1.2972972972973
chr6	116421350	116430650	9	5625	2.63636363636364
chr6	144641900	144655975	9	6600	2.51612903225806
chr6	149650100	149659400	9	5700	1.6078431372549
chr7	551300	563400	9	8175	2.64
chr7	23144675	23158325	9	7550	3.36363636363636
chr7	35288100	35301775	9	7500	2.61224489795918
chr7	36312525	36324500	9	9200	3.1
chr7	73440900	73448625	9	4725	1.25925925925926
chr7	101496700	101514875	9	9150	2.88590604026846
chr8	670725	682000	9	5225	2.75
chr8	9754075	9766275	9	10550	1.07692307692308
chr8	72593100	72602100	9	5850	1.80645161290323
chr8	95442400	95453925	9	5775	3.33333333333333
chr8	99950675	99964125	9	10825	1.6
chr9	134268325	134288025	9	14125	3.22222222222222
chr9	135455075	135469300	9	11300	1.55555555555556
chrX	13950200	13963450	9	6575	2.34042553191489
chrX	106686100	106696475	9	5125	2.89855072463768
chr1	4710025	4719975	8	6250	2.69090909090909
chr1	17019125	17029775	8	7125	1.12280701754386
chr1	22458650	22470725	8	6375	2.35820895522388
chr1	32165500	32174300	8	6125	2.10526315789474
chr1	33799750	33816700	8	10325	1.79130434782609
chr1	37494850	37509825	8	10150	1.54128440366972
chr1	91298875	91308225	8	6775	2.09090909090909
chr1	114573650	114582175	8	6425	1.61538461538462
chr1	114688250	114698200	8	8100	0.888888888888889
chr1	150942925	150955275	8	8275	1.15789473684211
chr1	153595400	153602750	8	3800	2.6969696969697
chr1	159878400	159896050	8	9650	2.09090909090909
chr1	184352125	184363725	8	6325	2.76923076923077
chr1	229158400	229168650	8	4775	2.32786885245902
chr1	232709350	232717000	8	4350	2.48888888888889
chr1	243893725	243904625	8	5625	2.48421052631579
chr10	3817650	3829575	8	6250	2.25806451612903
chr10	34465275	34479900	8	8300	2.14285714285714
chr10	54725225	54730025	8	2900	2.21052631578947
chr10	77154800	77170175	8	12075	0.588235294117647
chr10	78188475	78193350	8	3225	2.09090909090909
chr10	81157300	81168050	8	9275	0.666666666666667
chr10	114885175	114900650	8	12225	1.53191489361702
chr10	118889750	118900175	8	7575	1.77142857142857
chr10	133739175	133745900	8	4625	1.66666666666667
chr10	134257800	134267300	8	5575	2.8125
chr10	134348325	134355975	8	5075	1.29113924050633
chr11	27408800	27420475	8	7450	2.75
chr11	57076025	57094500	8	11950	1.57894736842105
chr11	57404400	57420900	8	12000	2.52459016393443
chr11	73093950	73100550	8	4300	1.08333333333333
chr11	75264325	75277500	8	10450	0.742138364779874
chr11	88039800	88046375	8	3850	2.8
chr11	91955300	91962600	8	5125	1.18181818181818
chr11	93468550	93478750	8	5725	2.42105263157895
chr11	117739175	117749150	8	7825	1.68
chr11	128554600	128565425	8	8350	0.75
chr12	32653825	32660900	8	5050	2.82352941176471
chr12	46775525	46786900	8	8825	1.13333333333333
chr12	57479450	57490500	8	7225	1.53623188405797
chr12	58225500	58247725	8	15000	1.81395348837209
chr12	69860350	69870350	8	5550	2.22857142857143
chr12	92527125	92537875	8	7775	1.20512820512821
chr12	102215200	102220175	8	3650	1
chr12	109216800	109235100	8	8900	2.22413793103448
chr13	22242600	22250125	8	5200	1
chr13	30161575	30170575	8	4725	2.7
chr13	50695725	50708125	8	9250	1
chr13	51995125	52000925	8	3475	1.28571428571429
chr13	93876600	93887675	8	5225	2.60526315789474
chr13	110430675	110437825	8	4975	2.82352941176471
chr14	21559425	21575850	8	11050	1.0655737704918
chr14	60973075	60983325	8	6775	0.970588235294118
chr14	64853150	64862525	8	4475	2.31746031746032
chr14	74812850	74820175	8	4325	2.66666666666667
chr14	99886825	99893350	8	3325	2
chr15	40074250	40081275	8	3975	2.81818181818182
chr15	40176250	40185075	8	6575	2.37037037037037
chr15	41195200	41204175	8	4175	1.76842105263158
chr15	43801075	43811625	8	6300	2.5
chr15	59639175	59648600	8	6300	2.42857142857143
chr15	60681775	60693425	8	9225	0.647058823529412
chr15	65702850	65717400	8	11300	0.777777777777778
chr15	69376600	69387425	8	8150	1.93103448275862
chr15	73975800	73990525	8	7675	2.42424242424242
chr16	9200750	9209450	8	6075	1.24705882352941
chr16	19885600	19897525	8	7175	2.05633802816901
chr16	23153700	23161475	8	3975	2.20512820512821
chr16	57175200	57185525	8	5450	2.04
chr16	84873250	84883100	8	6250	2.74285714285714
chr17	33755350	33763125	8	4025	2.22222222222222
chr17	38217125	38232950	8	12450	2.09090909090909
chr17	54669275	54675925	8	4225	1.95918367346939
chr17	57439175	57451075	8	9250	1.42857142857143
chr17	66595325	66601425	8	3550	1.80487804878049
chr17	74434900	74448675	8	10025	1.54716981132075
chr17	76164125	76173275	8	6300	0.938775510204082
chr17	76912025	76922525	8	5475	2.68181818181818
chr18	20746575	20758675	8	7000	2.65384615384615
chr18	35145025	35159900	8	7025	2.58823529411765
chr18	44772425	44781075	8	3850	2.38095238095238
chr18	55094600	55114475	8	11975	1.90338164251208
chr19	1167775	1174725	8	4950	1.27272727272727
chr19	1744250	1759200	8	8175	2.24
chr19	6735300	6745775	8	7975	1.08695652173913
chr19	11199125	11207475	8	5350	2.14285714285714
chr19	18714350	18725050	8	8425	0.829268292682927
chr19	30713575	30720850	8	5725	0.51063829787234
chr19	41692825	41702975	8	6550	1.74193548387097
chr19	50828200	50838525	8	7575	1.1
chr19	53444675	53450300	8	3500	1.69230769230769
chr19	56616700	56627200	8	8775	0.571428571428571
chr19	58310550	58317425	8	4600	0.88
chr2	9366875	9376175	8	5500	1.81818181818182
chr2	10463925	10473750	8	5700	1.875
chr2	26395050	26408525	8	5775	2.72549019607843
chr2	42270300	42283600	8	9525	1.83333333333333
chr2	66794225	66810900	8	8950	2.69090909090909
chr2	101725550	101732425	8	4575	2.8
chr2	120451675	120460525	8	5450	2.5
chr2	162269775	162284950	8	8425	2.62162162162162
chr2	173414150	173423300	8	5925	1.05555555555556
chr2	178103875	178111150	8	4325	2.07407407407407
chr2	189138900	189144175	8	2875	2.08695652173913
chr2	219146925	219160275	8	6800	2.21739130434783
chr2	219741625	219749050	8	4250	1.80952380952381
chr20	1873925	1881650	8	4600	2.02941176470588
chr20	17937375	17954675	8	11575	1.76
chr20	43643300	43647100	8	2700	1.26315789473684
chr20	47406700	47416500	8	5100	2.68292682926829
chr20	52480100	52490225	8	7400	1.28888888888889
chr20	55964525	55975050	8	6975	2.16216216216216
chr21	45659225	45667500	8	5375	1.36170212765957
chr21	46778975	46788025	8	5850	1.45454545454545
chr22	19156475	19167550	8	8675	1.25
chr22	25084000	25096350	8	6450	2.57142857142857
chr22	25779500	25785775	8	4150	1.27272727272727
chr22	38027675	38037700	8	7750	1.11538461538462
chr22	48884700	48896875	8	5150	2.72093023255814
chr3	23780875	23793875	8	6000	2.70769230769231
chr3	33618050	33624575	8	3925	1.66666666666667
chr3	128199200	128212650	8	11750	1.16666666666667
chr3	130613700	130621050	8	4550	2.7741935483871
chr3	155079475	155088575	8	4800	2.33333333333333
chr3	171170125	171180250	8	6275	1.56756756756757
chr3	185810875	185828875	8	9000	2.51219512195122
chr3	187980375	187991000	8	7950	0.697247706422018
chr3	192943800	192949250	8	3625	2.06666666666667
chr4	2592700	2601350	8	6200	2.51851851851852
chr4	5887225	5895425	8	5025	2.0952380952381
chr4	69269200	69276800	8	4825	2.42105263157895
chr4	113429600	113444825	8	9975	2
chr4	139142425	139148925	8	4325	1.3125
chr4	155659475	155666825	8	6500	0.436363636363636
chr5	1880925	1889750	8	6600	1.09090909090909
chr5	5178175	5184575	8	4800	1.73913043478261
chr5	43037575	43045900	8	6175	0.9
chr5	102129875	102136500	8	3525	2.53333333333333
chr5	133335025	133344150	8	4350	1.85714285714286
chr5	146251175	146259175	8	5450	1.73913043478261
chr5	148795000	148804825	8	6075	2.75
chr5	150157400	150164025	8	3900	1.9
chr5	153568575	153577825	8	4875	2.70588235294118
chr6	12287475	12293050	8	3675	1.40740740740741
chr6	47447075	47452800	8	3600	1.65217391304348
chr6	74225900	74233675	8	4425	2.20512820512821
chr6	81037675	81045575	8	5975	0.923076923076923
chr6	87915675	87924600	8	5775	1.16129032258065
chr6	105470025	105474725	8	2550	2.7906976744186
chr6	111194575	111205850	8	6000	1.87096774193548
chr6	140202475	140211150	8	6350	1.67741935483871
chr6	144007875	144017075	8	5575	1.72727272727273
chr6	144277875	144287725	8	8550	0.626506024096386
chr7	2143325	2151525	8	6275	0.528301886792453
chr7	14018575	14027600	8	6475	1.15
chr7	22598775	22605750	8	5400	1.16666666666667
chr7	26190950	26200000	8	6100	1.61538461538462
chr7	45612950	45623150	8	5950	2.08695652173913
chr7	104617575	104627800	8	6375	1.4949494949495
chr7	107571825	107578200	8	4775	1.71428571428571
chr7	116161375	116168675	8	4675	1.59183673469388
chr7	123382125	123394825	8	5625	2.32727272727273
chr7	138346150	138353800	8	4500	2.36363636363636
chr7	140147550	140159650	8	5375	2.45333333333333
chr8	11146000	11151750	8	4000	1.13333333333333
chr8	27465200	27475025	8	7450	1.16923076923077
chr8	65280700	65292425	8	6350	2.80952380952381
chr8	68862325	68871775	8	5775	2.2
chr8	72465150	72475300	8	6500	1.38461538461538
chr8	143689050	143699575	8	6900	2.13157894736842
chr8	144093550	144108850	8	8575	1.67123287671233
chr9	34985125	34998175	8	8750	0.909090909090909
chr9	100609850	100620850	8	6225	2.52941176470588
chr9	108003050	108014200	8	7700	2.4390243902439
chr9	108151375	108155550	8	2600	2.23076923076923
chr9	127042150	127049700	8	3575	2.59459459459459
chr9	127237300	127245300	8	4425	2.44444444444444
chr9	136919875	136931850	8	9925	0.628571428571429
chrX	19879950	19885800	8	3700	2
chrX	99661350	99668125	8	3950	2.1
chrX	123361875	123367150	8	3475	1.1875
chrX	138907850	138916675	8	5025	2.58536585365854
chr1	10894800	10900375	7	3375	1.72727272727273
chr1	11785000	11792900	7	4400	1.825
chr1	14917325	14931000	7	7875	1.95959595959596
chr1	16532350	16544850	7	7825	1.57522123893805
chr1	17334900	17343175	7	5650	1.44827586206897
chr1	27017100	27033375	7	11075	1.3
chr1	43146000	43158700	7	7875	1.11111111111111
chr1	47689275	47698500	7	6200	1.36538461538462
chr1	61369850	61372775	7	2325	0.482758620689655
chr1	65035150	65042125	7	5400	1.42857142857143
chr1	67923075	67930375	7	4100	1.74647887323944
chr1	70032675	70036425	7	3000	0.48
chr1	82440775	82445725	7	4000	1.78947368421053
chr1	110159450	110168200	7	6400	1.14285714285714
chr1	114517650	114526525	7	7375	0.698795180722892
chr1	147010350	147018600	7	5225	1.3448275862069
chr1	151959025	151968150	7	6500	1.53246753246753
chr1	153715075	153719900	7	3075	2
chr1	155936325	155954675	7	14400	0.714285714285714
chr1	159905900	159916850	7	6525	1.77966101694915
chr1	169071000	169083050	7	7275	1.92592592592593
chr1	202771275	202782400	7	7475	1.40540540540541
chr1	211499550	211505925	7	4425	1.17647058823529
chr1	213028450	213036700	7	4175	2.11764705882353
chr1	225997350	226015350	7	9575	1.9375
chr1	233085450	233090600	7	3025	1.67272727272727
chr10	5488075	5492250	7	3250	0.952380952380952
chr10	13745050	13755675	7	7550	1
chr10	32288225	32294025	7	3850	1.53846153846154
chr10	35079200	35083200	7	2500	1.36842105263158
chr10	61657575	61669025	7	6225	1.5952380952381
chr10	74512150	74519675	7	4875	1.73913043478261
chr10	79604500	79611800	7	3975	1.67741935483871
chr10	94819550	94837025	7	11875	2.06060606060606
chr10	103530325	103544250	7	10350	0.548780487804878
chr10	134596575	134602875	7	5150	0.75
chr11	3395725	3404175	7	4300	2.08695652173913
chr11	30580625	30590775	7	5150	1.9047619047619
chr11	40222575	40226525	7	2175	1.92592592592593
chr11	41134900	41140775	7	2550	1.88888888888889
chr11	44324925	44333225	7	5625	1.82051282051282
chr11	65404450	65412050	7	4450	2.0253164556962
chr11	94464925	94475300	7	7050	2.06060606060606
chr11	115092375	115098175	7	3575	1.73333333333333
chr11	120066425	120070525	7	2925	1
chr11	123610450	123617550	7	4625	0.98876404494382
chr11	125212225	125221625	7	6200	1.8
chr11	133902400	133909575	7	4700	1.40983606557377
chr12	247975	254875	7	4675	1.45454545454545
chr12	9058275	9071350	7	8075	1.24242424242424
chr12	49204525	49214550	7	7450	0.941176470588235
chr12	50899900	50903725	7	2650	1.15789473684211
chr12	57022075	57031875	7	6650	1.77049180327869
chr12	81599625	81605525	7	4925	1.23529411764706
chr12	97950175	97956325	7	4625	0.609756097560976
chr12	111840925	111852925	7	9875	0.63768115942029
chr12	116681450	116687075	7	3300	2.17391304347826
chr12	122062725	122073000	7	5800	1.80645161290323
chr12	125667925	125680825	7	8750	2.175
chr12	130642575	130649300	7	5350	0.659090909090909
chr13	47236775	47243350	7	4425	1.07317073170732
chr13	100308050	100316000	7	6925	0.4
chr13	114142875	114150625	7	5000	1.64383561643836
chr14	21989425	22003200	7	10225	1.49473684210526
chr14	75916725	75927300	7	8125	1.28888888888889
chr14	77686300	77692025	7	3775	1.33333333333333
chr14	77802050	77807100	7	2850	2
chr14	85995175	86003550	7	6525	0.540540540540541
chr14	99875025	99882050	7	5375	1.23809523809524
chr14	100769600	100780275	7	6800	1.75609756097561
chr14	102780000	102787425	7	4425	1.13793103448276
chr15	62754900	62767450	7	5300	2.16949152542373
chr15	75485450	75497600	7	6475	1.94366197183099
chr15	91356275	91363025	7	3700	1.97297297297297
chr16	2508700	2526375	7	9725	2.10377358490566
chr16	2560000	2571625	7	7225	1.06976744186047
chr16	4660625	4669250	7	6750	0.476190476190476
chr16	11587225	11596300	7	5250	1.86666666666667
chr16	28886700	28895325	7	5725	1.78571428571429
chr16	48406825	48420800	7	6150	2.16806722689076
chr16	54961400	54974075	7	9450	1.36170212765957
chr16	57560825	57572750	7	8275	0.888888888888889
chr16	78639000	78643700	7	3425	1.38095238095238
chr16	81743050	81750575	7	3650	1.9622641509434
chr16	81971250	81977325	7	4000	1.09090909090909
chr17	2608025	2616200	7	5900	1.27777777777778
chr17	3790900	3798650	7	5100	1.375
chr17	4841450	4857500	7	8075	1.81102362204724
chr17	7379350	7391325	7	7175	2.07317073170732
chr17	19359475	19366750	7	5150	1.44615384615385
chr17	36825375	36831750	7	4975	0.967741935483871
chr17	37024075	37043875	7	15725	1.27142857142857
chr17	45917475	45930325	7	7275	2.16
chr17	56400900	56417350	7	9750	1.7037037037037
chr17	74067075	74078425	7	7425	1.15555555555556
chr17	77959475	77968200	7	6525	1.93333333333333
chr18	53013625	53022850	7	6150	1.6
chr18	53086350	53093275	7	6350	0.296296296296296
chr18	53104925	53110275	7	3100	1.84615384615385
chr18	53245850	53254025	7	5525	2.11428571428571
chr18	56002025	56013775	7	6950	1.51807228915663
chr19	5090025	5094275	7	2950	0.740740740740741
chr19	31907375	31913575	7	4600	0.666666666666667
chr19	35487900	35495875	7	5475	1.33333333333333
chr19	41303800	41319250	7	10850	1.7027027027027
chr19	41723675	41733100	7	5625	1.33333333333333
chr19	54408525	54414200	7	4025	1.31578947368421
chr19	54481025	54485725	7	3250	1.6875
chr2	23697475	23704550	7	3750	1.95454545454545
chr2	44769425	44776675	7	5250	0.592592592592593
chr2	45025250	45035025	7	7325	0.716417910447761
chr2	85988675	86001550	7	8925	1.84210526315789
chr2	111591425	111596575	7	3925	1.25
chr2	121100800	121107475	7	5200	1
chr2	134324525	134329800	7	3775	1.42105263157895
chr2	134876100	134883375	7	4325	1.89189189189189
chr2	145275950	145283275	7	4625	1.56862745098039
chr2	168240900	168246125	7	2675	1.51111111111111
chr2	191744325	191754750	7	4550	2.06
chr2	206943250	206948800	7	4300	0.830188679245283
chr2	208626475	208637950	7	8875	0.833333333333333
chr2	219823625	219829500	7	3450	2
chr2	232544650	232554550	7	6775	0.918918918918919
chr20	821450	829225	7	4650	1.30769230769231
chr20	21194375	21198150	7	2525	1.33333333333333
chr20	30292100	30311200	7	11925	1.64556962025316
chr20	30421500	30434475	7	7125	1.55056179775281
chr20	39673275	39683375	7	6525	1.58730158730159
chr20	48920625	48926525	7	3350	1.9
chr20	55499350	55506800	7	5600	1
chr21	15986650	15991075	7	2575	1.40740740740741
chr21	40176625	40186925	7	7400	2
chr21	46286525	46295625	7	6775	0.909090909090909
chr22	18400425	18407925	7	4800	1.13157894736842
chr22	24186625	24191850	7	3600	0.666666666666667
chr22	29701425	29712175	7	6975	1.00719424460432
chr22	33197125	33202600	7	4050	1.44827586206897
chr22	33445625	33454775	7	7350	1.53333333333333
chr22	38141100	38149250	7	5650	0.924731182795699
chr22	38213450	38221675	7	5100	1.88571428571429
chr3	11674475	11683350	7	6950	0.541666666666667
chr3	33466100	33472975	7	5575	0.684210526315789
chr3	53282075	53296000	7	8250	1.88235294117647
chr3	55514800	55524850	7	8325	0.526315789473684
chr3	63950000	63961800	7	8375	1.90588235294118
chr3	64424475	64431650	7	4625	1.34782608695652
chr3	72491775	72497975	7	4275	1.63076923076923
chr3	98608775	98614300	7	3850	1.82608695652174
chr3	113870425	113875175	7	3275	1
chr3	134044250	134054175	7	6575	1.70526315789474
chr3	138654525	138670025	7	12600	1.23170731707317
chr3	174255225	174259875	7	3900	0.705882352941177
chr3	184468700	184479625	7	5125	1.86206896551724
chr3	184624375	184630825	7	5075	1.33333333333333
chr3	195611875	195625075	7	9075	1.34375
chr4	1765475	1773950	7	5550	1.4025974025974
chr4	2479400	2488525	7	4525	2.11111111111111
chr4	4457800	4466225	7	5925	1.65
chr4	25950800	25955775	7	3550	1.41176470588235
chr4	30836825	30842500	7	2700	2
chr4	40193900	40202100	7	4900	2
chr4	55091225	55101000	7	8075	0.536585365853659
chr4	56050200	56053875	7	2650	0.777777777777778
chr4	113570525	113577175	7	5350	0.578947368421053
chr4	123749700	123758325	7	6675	1.63636363636364
chr4	146827500	146831600	7	3425	0.5
chr4	183126600	183132150	7	3725	1.21212121212121
chr4	190936075	190940900	7	3525	1.21739130434783
chr5	669000	673900	7	3350	1.92857142857143
chr5	81047750	81053050	7	3500	1.5
chr5	87682500	87694550	7	8700	1.09473684210526
chr5	109171275	109175900	7	3275	2
chr5	115784900	115790750	7	3575	1.42857142857143
chr5	116106900	116115025	7	5750	1.37078651685393
chr5	120039025	120043775	7	3600	1.18181818181818
chr5	142774400	142782100	7	3875	1.93103448275862
chr5	145452300	145459750	7	4575	1.14705882352941
chr5	167717125	167729650	7	7400	1.35294117647059
chr5	169403650	169408150	7	3075	1.48148148148148
chr5	172329000	172334200	7	3825	1.08571428571429
chr6	678000	685650	7	6600	0.30188679245283
chr6	13354025	13358300	7	2975	1.03030303030303
chr6	15017500	15023925	7	3850	1.60869565217391
chr6	16130625	16135825	7	3775	1.5
chr6	30646975	30659575	7	9225	0.974358974358974
chr6	31863950	31870700	7	4050	1.79166666666667
chr6	33279750	33292125	7	8125	1.30526315789474
chr6	35452350	35468775	7	12700	1.45945945945946
chr6	36643825	36652025	7	5875	1.74358974358974
chr6	37744425	37756475	7	5950	1.71428571428571
chr6	42011650	42019350	7	4075	2.11111111111111
chr6	42370650	42375800	7	4325	1
chr6	43087325	43094750	7	5400	0.777777777777778
chr6	44628850	44636600	7	5900	0.958333333333333
chr6	75911375	75923825	7	7475	1.71851851851852
chr6	100903075	100917725	7	7800	2.11267605633803
chr6	114641550	114651825	7	4775	1.76237623762376
chr6	137276275	137281625	7	3325	1.64705882352941
chr6	144063525	144072625	7	7050	0.829268292682927
chr6	144965225	144969900	7	3175	1.33333333333333
chr6	153297650	153303375	7	4275	1
chr6	155359075	155364400	7	3250	1.81818181818182
chr6	164361525	164367275	7	4225	0.620689655172414
chr6	167656525	167663475	7	4700	1.28205128205128
chr6	170595125	170608175	7	10825	0.857142857142857
chr7	48074725	48083050	7	4875	2.05555555555556
chr7	75618525	75624850	7	4525	1.2258064516129
chr7	98703450	98710300	7	4350	1.27272727272727
chr7	100277225	100280475	7	2475	0.857142857142857
chr7	101456825	101466825	7	5725	2.11764705882353
chr7	113722225	113728550	7	4600	1.53488372093023
chr7	150031625	150039550	7	5950	0.787234042553192
chr8	483025	490550	7	5625	0.866666666666667
chr8	23307250	23315925	7	6250	2.05405405405405
chr8	26159125	26162950	7	2925	0.8
chr8	26492300	26500125	7	6200	0.91304347826087
chr8	54784200	54797975	7	7500	1.58620689655172
chr8	61833450	61839825	7	4975	2
chr8	75912050	75917950	7	3900	0.981132075471698
chr8	91648850	91662425	7	9050	1.37777777777778
chr8	125728000	125733425	7	3225	1.69014084507042
chr8	127433950	127440550	7	4050	1.73333333333333
chr9	16704050	16714150	7	8275	0.462365591397849
chr9	79627100	79640425	7	11000	1.65384615384615
chr9	90018350	90025675	7	5150	1.47368421052632
chr9	102580625	102592175	7	7300	1.31506849315068
chr9	108053050	108062150	7	6825	1.76
chr9	115308275	115315325	7	4800	1.28301886792453
chr9	116986525	116992200	7	3400	1.60526315789474
chr9	128274300	128280200	7	3425	2.13636363636364
chr9	128410400	128422550	7	9650	1.7037037037037
chr9	133807400	133817225	7	5600	2
chrX	10013350	10019100	7	4125	1.27536231884058
chrX	47049500	47058625	7	6600	1.45833333333333
chrX	51593275	51597750	7	3125	1.13513513513514
chrX	53346450	53351675	7	3175	1.66666666666667
chrX	71171600	71179175	7	4125	2
chrX	136506150	136514325	7	5225	1.71428571428571
chr1	2062875	2067850	6	3475	1.52380952380952
chr1	3019600	3023175	6	3100	0.333333333333333
chr1	6659300	6665100	6	4225	0.973684210526316
chr1	9774025	9781925	6	5650	0.939597315436242
chr1	9944125	9953100	6	5350	1.43859649122807
chr1	12771775	12778125	6	4250	1.15942028985507
chr1	15478325	15485150	6	4625	1.33333333333333
chr1	21944950	21950475	6	4400	0.68
chr1	23851350	23858975	6	4950	1.35593220338983
chr1	24476600	24480775	6	2650	1.2972972972973
chr1	27188775	27192575	6	2450	1
chr1	28261200	28266925	6	3725	1.425
chr1	29208950	29215125	6	4700	0.763157894736842
chr1	36639850	36645575	6	4675	0.717948717948718
chr1	38460625	38472350	6	8425	0.574074074074074
chr1	40357550	40368550	6	8325	1.25842696629213
chr1	51163125	51169200	6	4200	1.2
chr1	57886900	57890975	6	2700	1.1875
chr1	75595200	75603425	6	7300	0.648648648648649
chr1	82269675	82275775	6	4250	0.575
chr1	86041900	86051875	6	7150	0.816326530612245
chr1	94557675	94562050	6	3400	1.26315789473684
chr1	110104550	110108825	6	3475	0.631578947368421
chr1	115294400	115301425	6	4575	1.06666666666667
chr1	117394475	117404250	6	5775	1.53757225433526
chr1	153516950	153522750	6	4450	0.547619047619048
chr1	154716675	154722400	6	3850	1.22222222222222
chr1	156115525	156123550	6	6400	0.63013698630137
chr1	180197950	180210650	6	10875	0.551724137931034
chr1	201343475	201348250	6	4000	1.125
chr1	201974575	201980700	6	4400	1.4
chr1	203963650	203968625	6	3275	1.54098360655738
chr1	214719475	214724125	6	2900	1.375
chr1	220443450	220448275	6	3625	0.945945945945946
chr1	230553350	230565825	6	7075	1.36170212765957
chr10	11186975	11192650	6	4400	0.628571428571429
chr10	15355100	15359250	6	2925	1.1304347826087
chr10	20253050	20257175	6	2600	1.125
chr10	44875475	44882650	6	6200	0.516129032258065
chr10	61603450	61608050	6	2850	1.21052631578947
chr10	72214325	72220250	6	4550	1
chr10	75665175	75674625	6	6625	1.475
chr10	79046100	79051700	6	3675	1.23809523809524
chr10	85920175	85925400	6	3200	1.16666666666667
chr10	88713300	88720750	6	6375	0.5
chr10	94062950	94066600	6	2750	1.51724137931034
chr10	104533875	104543500	6	7575	0.894736842105263
chr10	109671300	109676625	6	3600	1.25490196078431
chr10	123349000	123356300	6	6325	0.758620689655172
chr11	2799225	2802975	6	2825	0.577777777777778
chr11	3853475	3863275	6	5375	1.42857142857143
chr11	8101725	8108875	6	6025	0.318840579710145
chr11	17755725	17760950	6	3350	1.33333333333333
chr11	22359400	22366050	6	5250	0.96875
chr11	44981500	44986725	6	3425	0.793103448275862
chr11	46067275	46078500	6	6375	1.54609929078014
chr11	57224575	57232775	6	6825	0.356589147286822
chr11	61098550	61104250	6	4150	0.756756756756757
chr11	62165400	62170175	6	3975	0.344827586206897
chr11	63527400	63538300	6	7425	0.922155688622755
chr11	63633875	63640700	6	4300	1.20634920634921
chr11	65654525	65661950	6	5775	0.513761467889908
chr11	67380975	67385475	6	3300	1.41463414634146
chr11	68605425	68612225	6	4900	1.17647058823529
chr11	69585500	69591075	6	4375	0.483870967741935
chr11	69808975	69812475	6	2250	1.48387096774194
chr11	70955100	70965625	6	8325	1.31578947368421
chr11	72446625	72456125	6	7025	1.56363636363636
chr11	75916325	75922875	6	5900	0.4
chr11	76365250	76368500	6	2500	1.2
chr11	85957350	85961525	6	2425	1.52380952380952
chr11	86299450	86306875	6	4425	1.27777777777778
chr11	94387950	94391150	6	2100	1.28
chr11	105480175	105484350	6	3275	0.782608695652174
chr11	116369525	116377550	6	5700	1.1551724137931
chr11	119204500	119212825	6	6425	1.03333333333333
chr11	119287725	119297375	6	5700	1.10204081632653
chr11	121104625	121109450	6	3225	1.21951219512195
chr11	131142850	131146550	6	2700	0.95
chr11	133815300	133828350	6	10700	1.28813559322034
chr12	5695175	5699100	6	3100	0.785714285714286
chr12	14409075	14415075	6	3625	1.19148936170213
chr12	16756850	16764500	6	6175	0.945454545454545
chr12	33044500	33051100	6	3950	1.27659574468085
chr12	49481900	49489100	6	5800	0.5625
chr12	51006650	51010025	6	2600	0.866666666666667
chr12	53336825	53345975	6	6825	1.575
chr12	53885875	53896250	6	7150	1.01369863013699
chr12	77265725	77273975	6	4200	1.57446808510638
chr12	80036275	80039450	6	2500	0.5
chr12	93831100	93837650	6	3975	1.53846153846154
chr12	98882900	98887075	6	2500	1.17948717948718
chr12	111175350	111179475	6	3025	0.848484848484849
chr12	124778050	124782750	6	2950	1.27777777777778
chr13	28363450	28372025	6	7050	0.541666666666667
chr13	28866550	28871975	6	3700	1.52941176470588
chr13	35486975	35491725	6	3425	1.39393939393939
chr13	40063700	40072650	6	5125	1.24786324786325
chr13	43447325	43452050	6	3575	0.644067796610169
chr13	98976950	98986100	6	6000	1.16167664670659
chr13	100372825	100379200	6	4625	0.592592592592593
chr13	100394225	100400325	6	5000	0.577777777777778
chr13	105931050	105936525	6	3150	1.55555555555556
chr13	110783925	110791400	6	5775	0.53968253968254
chr13	111714800	111720175	6	3525	1.02439024390244
chr13	112182150	112189175	6	5800	0.925925925925926
chr14	23628025	23632825	6	3275	1
chr14	33401275	33410225	6	6000	1.39759036144578
chr14	34404950	34411375	6	5125	0.962962962962963
chr14	55116150	55121175	6	3325	1.26315789473684
chr14	68603850	68609125	6	3825	0.958904109589041
chr14	81777075	81783025	6	4950	0.675675675675676
chr14	90976400	90980575	6	2925	1.28
chr14	95683875	95689000	6	3400	1.47368421052632
chr14	97489500	97494525	6	3800	0.8
chr14	97877025	97882675	6	5025	0.271186440677966
chr14	98096875	98101225	6	2575	1.34545454545455
chr14	101139300	101147550	6	5375	1.39285714285714
chr14	103388975	103397650	6	5875	1.48936170212766
chr14	104004675	104013150	6	6475	1.30434782608696
chr14	104601200	104608475	6	5325	0.673076923076923
chr15	31367700	31374325	6	5675	0.6
chr15	58957700	58961700	6	3050	0.875
chr15	70431800	70436350	6	3300	0.8
chr15	89437275	89442750	6	4500	0.755555555555556
chr16	9183575	9193725	6	6825	1.22424242424242
chr16	56813725	56822450	6	5875	1.16666666666667
chr16	67274550	67284225	6	6550	0.808219178082192
chr16	77996775	78002450	6	4050	0.730769230769231
chr16	86527675	86534600	6	4975	1.07936507936508
chr17	2294650	2302825	6	6650	1.28888888888889
chr17	6140975	6145825	6	3100	1.38888888888889
chr17	6921675	6927675	6	3700	1.25
chr17	18903900	18909075	6	4325	0.488888888888889
chr17	27069600	27077725	6	5725	0.846153846153846
chr17	30809900	30820850	6	7075	1.35593220338983
chr17	36663875	36669125	6	4050	0.597014925373134
chr17	44891850	44900250	6	6250	1.08
chr17	61771925	61780250	6	4775	1.3859649122807
chr17	80225550	80232375	6	4550	1.04878048780488
chr17	80451150	80456275	6	3350	1.06451612903226
chr18	10926700	10930800	6	3350	0.5
chr18	22861175	22866225	6	3700	1.375
chr18	32236125	32241925	6	4600	1.30769230769231
chr18	76480675	76484925	6	3600	0.411764705882353
chr19	3364250	3371100	6	5500	1.42857142857143
chr19	5801975	5806925	6	3150	1.36842105263158
chr19	10857875	10863400	6	3075	1.46341463414634
chr19	11589875	11594175	6	3425	0.444444444444444
chr19	12775100	12781825	6	4300	1.11111111111111
chr19	16693725	16703650	6	7525	1.50724637681159
chr19	20190100	20194475	6	3075	0.954545454545455
chr19	44138200	44145025	6	4750	1.56363636363636
chr19	45256075	45262125	6	4925	0.468085106382979
chr19	46990525	46999875	6	5550	1.51456310679612
chr19	47598550	47603600	6	3800	1.57894736842105
chr19	54459725	54467200	6	5400	1.28571428571429
chr19	54704025	54713825	6	7825	0.590163934426229
chr19	54972625	54976850	6	3100	0.666666666666667
chr2	19555400	19563525	6	5875	1.575
chr2	20410775	20415950	6	4450	0.756756756756757
chr2	36046325	36050375	6	3025	1
chr2	42160900	42168225	6	4625	1.57894736842105
chr2	42190500	42195700	6	3225	1.09677419354839
chr2	47922075	47926350	6	2675	1.33333333333333
chr2	61757500	61763050	6	3700	1.38461538461538
chr2	63270600	63287525	6	15625	0.230769230769231
chr2	64627150	64633800	6	4725	1.05
chr2	73141025	73153725	6	8975	1.3037037037037
chr2	112660050	112666475	6	4000	1.08333333333333
chr2	123417175	123419850	6	2050	0.941176470588235
chr2	136873500	136878025	6	3125	1.11111111111111
chr2	149060150	149063825	6	2200	1.20833333333333
chr2	155443750	155448250	6	3500	0.714285714285714
chr2	166648125	166654575	6	4275	1.35849056603774
chr2	171567300	171574225	6	6150	0.48
chr2	171669100	171681175	6	11300	0.229508196721311
chr2	183456175	183459725	6	2550	1.09090909090909
chr2	198537700	198541950	6	2575	1.17647058823529
chr2	206327925	206331875	6	3250	0.866666666666667
chr2	207953025	207959500	6	4200	1.04347826086957
chr2	208757200	208763275	6	3825	1.48936170212766
chr2	213400525	213404575	6	3175	0.888888888888889
chr2	214050350	214055050	6	3250	1.46666666666667
chr2	233282000	233290575	6	6900	0.666666666666667
chr2	237145050	237149675	6	3425	0.784313725490196
chr2	238105625	238108550	6	1950	1.11764705882353
chr20	4146650	4153900	6	4875	1.48717948717949
chr20	6744325	6748050	6	2450	0.971428571428571
chr20	11516125	11524675	6	4625	1.56626506024096
chr20	14691825	14697625	6	4200	0.5
chr20	20441175	20447575	6	4875	1.25925925925926
chr20	35198050	35204900	6	4200	1.30434782608696
chr20	35820900	35824125	6	2325	0.756756756756757
chr20	37351250	37360300	6	8075	0.413223140495868
chr20	44481675	44487350	6	3975	0.928571428571429
chr20	46920100	46925675	6	4100	0.933333333333333
chr20	48504400	48510300	6	3650	1.125
chr20	48595750	48608800	6	10825	1.01075268817204
chr20	50410450	50417175	6	5300	0.9
chr20	61803975	61811825	6	6725	0.395348837209302
chr21	35570400	35577625	6	5375	1.53623188405797
chr21	36875900	36881225	6	3950	1.02564102564103
chr21	44085750	44097425	6	6450	1.24352331606218
chr21	44936000	44938500	6	1925	0.551724137931034
chr21	45967625	45972925	6	4000	0.765957446808511
chr21	46168425	46172225	6	2950	0.823529411764706
chr22	26875525	26881425	6	4175	0.888888888888889
chr22	38476700	38482325	6	4025	1.22857142857143
chr22	40390100	40406825	6	12825	1.41176470588235
chr22	40633275	40637475	6	2975	1.21212121212121
chr22	46237725	46242375	6	3425	0.869565217391304
chr3	9392100	9395725	6	2600	0.823529411764706
chr3	30706075	30710050	6	3050	0.928571428571429
chr3	41403975	41408825	6	3250	1.15254237288136
chr3	57810425	57813825	6	2425	1.23076923076923
chr3	69057900	69064675	6	4425	1.09803921568627
chr3	71290375	71297375	6	5800	0.625
chr3	112821750	112825675	6	3025	0.916666666666667
chr3	114127150	114131850	6	4000	0.75
chr3	115576250	115583150	6	5275	1.01492537313433
chr3	128149625	128155225	6	3825	0.9
chr3	139172525	139175500	6	2075	0.95
chr3	139251200	139260750	6	5725	1.17117117117117
chr3	147650050	147654050	6	2375	1.53846153846154
chr3	164910025	164915350	6	4400	1.15384615384615
chr3	191676550	191681525	6	3775	0.588235294117647
chr3	197299900	197304700	6	3575	0.935483870967742
chr4	16843700	16850525	6	3575	1.50724637681159
chr4	38110850	38116675	6	4175	1
chr4	41361375	41368325	6	4775	1.54545454545455
chr4	42487125	42492500	6	3925	0.701754385964912
chr4	54879975	54884525	6	3500	0.507936507936508
chr4	74087475	74091400	6	2450	1.31034482758621
chr4	87879950	87889300	6	6575	1.38888888888889
chr4	88836875	88843025	6	4450	0.885245901639344
chr4	103261950	103267475	6	2825	1.55172413793103
chr4	124321575	124324675	6	1850	1.23076923076923
chr4	139579200	139582500	6	2600	0.7
chr4	146799925	146809650	6	5500	1.35664335664336
chr4	174163675	174169100	6	4675	0.428571428571429
chr4	183174975	183180350	6	3625	0.857142857142857
chr4	185563900	185572050	6	5275	1.57894736842105
chr5	1874275	1878900	6	3850	0.5625
chr5	3116000	3124950	6	8175	0.306569343065693
chr5	6711900	6723775	6	6250	1.375
chr5	6727575	6733575	6	3425	1.12121212121212
chr5	25446650	25451900	6	3925	1.4
chr5	43016200	43020775	6	3400	0.8
chr5	54896200	54900875	6	3250	1.15384615384615
chr5	60709750	60714000	6	3475	1.04
chr5	92929275	92939975	6	6350	1.53398058252427
chr5	134361300	134371075	6	6175	1.46268656716418
chr5	140364800	140370025	6	4350	0.470588235294118
chr5	156226100	156231725	6	4050	1.51219512195122
chr5	158123400	158128275	6	2750	1.55555555555556
chr5	160971550	160976425	6	3650	0.738095238095238
chr5	165497325	165502675	6	3925	0.926829268292683
chr5	166730725	166734325	6	2825	0.444444444444444
chr5	170875125	170878825	6	2625	0.777777777777778
chr5	172010925	172014325	6	2300	1.07317073170732
chr5	175297800	175302200	6	3000	1.27659574468085
chr5	175958100	175966225	6	4925	1.2
chr5	177809650	177812700	6	2350	0.636363636363636
chr5	179243400	179250775	6	5475	0.792792792792793
chr5	179768025	179781900	6	11450	0.756756756756757
chr6	7768150	7771375	6	2325	0.869565217391304
chr6	33661625	33666100	6	3400	1.27777777777778
chr6	35180725	35187925	6	4800	1.39393939393939
chr6	85472000	85478825	6	4375	1.20634920634921
chr6	87887375	87892425	6	4050	0.347826086956522
chr6	105399525	105405100	6	3900	1.26315789473684
chr6	106449425	106454050	6	3150	1.08108108108108
chr6	108434850	108441900	6	5600	0.807692307692308
chr6	138651300	138654525	6	2275	1.22222222222222
chr6	144292325	144297275	6	3975	1.57142857142857
chr6	166953175	166957700	6	3425	1.37931034482759
chr6	170350725	170353875	6	2175	1.04347826086957
chr7	7247975	7252375	6	3750	0.472727272727273
chr7	23566175	23572175	6	3525	1.54022988505747
chr7	25790350	25794000	6	2250	1.55555555555556
chr7	28723800	28727775	6	3100	1.12
chr7	41738200	41741850	6	2800	0.689655172413793
chr7	48124225	48131600	6	5775	1
chr7	55255425	55261400	6	4875	0.72
chr7	78027525	78031850	6	3125	1.47368421052632
chr7	96218350	96222675	6	3450	1.15789473684211
chr7	102581500	102585950	6	3625	0.666666666666667
chr7	130126175	130133775	6	4850	1.37931034482759
chr7	137851675	137856475	6	4000	1
chr7	150940000	150950700	6	9100	0.352941176470588
chr8	8240275	8248775	6	6425	0.939393939393939
chr8	10190125	10195975	6	5275	0.384615384615385
chr8	23818525	23822375	6	2900	0.56140350877193
chr8	26368750	26373450	6	4050	0.484848484848485
chr8	28369350	28376425	6	4950	1.31707317073171
chr8	37548775	37557900	6	6275	1
chr8	70980225	70987650	6	5400	1.08433734939759
chr8	76128100	76132775	6	3375	0.684210526315789
chr8	85094075	85097200	6	2325	0.8
chr8	85199600	85203400	6	2475	1.02857142857143
chr8	129044275	129051450	6	5300	1.07317073170732
chr8	144904075	144912550	6	6425	0.74
chr9	14270750	14276700	6	4375	1.025
chr9	14343275	14351575	6	7300	0.516129032258065
chr9	35110300	35117600	6	5350	1.03225806451613
chr9	37024775	37041125	6	10900	0.964705882352941
chr9	74514175	74519250	6	3800	1.04761904761905
chr9	90128175	90135450	6	4925	1.47368421052632
chr9	94817150	94822600	6	3325	1.14285714285714
chr9	97709975	97715525	6	4250	0.947368421052632
chr9	98209725	98214375	6	3650	1.09677419354839
chr9	112075025	112083800	6	6575	0.964705882352941
chr9	113856750	113859550	6	2225	0.347826086956522
chr9	114286825	114292975	6	4025	0.891891891891892
chr9	118914925	118920500	6	4300	0.697674418604651
chr9	124978925	124991775	6	7400	1.3215859030837
chr9	127419950	127424025	6	3075	0.866666666666667
chr9	133971075	133980775	6	6775	0.830769230769231
chrX	40947875	40956725	6	7650	0.56
chrX	93708225	93712200	6	2875	0.8125
chrX	106804025	106811125	6	5000	1.11111111111111
chrX	119441675	119445750	6	2525	1.26315789473684
chrX	132007975	132013625	6	4325	0.945454545454545
chrX	132482200	132486450	6	2925	1.01639344262295
chrX	133676400	133685950	6	6800	0.884210526315789
chrX	139587725	139593750	6	3450	1.32142857142857
chr1	855750	862000	5	4400	0.956521739130435
chr1	1563250	1567850	5	2875	0.947368421052632
chr1	3524875	3531875	5	5775	0.8
chr1	8135750	8139250	5	2900	0.956521739130435
chr1	9240450	9244250	5	3225	0.705882352941177
chr1	12038550	12042525	5	2475	0.941176470588235
chr1	12122950	12130250	5	4975	0.836363636363636
chr1	15269000	15274200	5	3875	0.830769230769231
chr1	15512300	15516725	5	3650	0.65
chr1	16081825	16087975	5	4800	0.626086956521739
chr1	16438700	16445650	5	5225	0.727272727272727
chr1	19726625	19734900	5	6700	0.815533980582524
chr1	23425475	23430025	5	3800	0.385542168674699
chr1	23695800	23699375	5	2750	0.703703703703704
chr1	27109500	27115750	5	4775	0.761904761904762
chr1	33341175	33344500	5	2425	0.888888888888889
chr1	35119550	35123125	5	2900	0.30379746835443
chr1	36038075	36044300	5	5100	0.864864864864865
chr1	37936850	37945225	5	7125	0.349514563106796
chr1	44395375	44404850	5	6575	0.888888888888889
chr1	47077025	47083325	5	4725	0.540540540540541
chr1	53768825	53772625	5	3325	0.266666666666667
chr1	54951400	54957275	5	4025	0.693877551020408
chr1	61516775	61524650	5	6225	0.482412060301508
chr1	65640250	65644175	5	2775	0.941176470588235
chr1	66815025	66823025	5	7075	0.666666666666667
chr1	79726650	79730125	5	2400	0.739130434782609
chr1	81894950	81899800	5	3525	0.763157894736842
chr1	82312400	82315925	5	2425	0.8
chr1	84764750	84769300	5	3550	0.5
chr1	95871625	95875025	5	2850	0.3125
chr1	102570575	102573675	5	2150	0.730769230769231
chr1	110501025	110506775	5	4100	0.97196261682243
chr1	110879850	110891650	5	7950	0.88780487804878
chr1	114310500	114313275	5	2100	0.857142857142857
chr1	118843050	118846375	5	2700	0.888888888888889
chr1	119867900	119871700	5	2775	0.869565217391304
chr1	120215850	120218800	5	2400	0.631578947368421
chr1	120229000	120232300	5	2425	0.782608695652174
chr1	148927750	148931700	5	3150	0.553846153846154
chr1	151281725	151284875	5	2500	0.8
chr1	154402650	154406175	5	2950	0.458333333333333
chr1	156214775	156219850	5	4050	0.631578947368421
chr1	156609375	156613850	5	3175	0.920634920634921
chr1	165320050	165326600	5	5525	0.315789473684211
chr1	171935200	171939050	5	3375	0.275862068965517
chr1	172503425	172508275	5	3725	0.857142857142857
chr1	200982950	200995525	5	10325	0.444444444444444
chr1	202128650	202133075	5	3825	0.888888888888889
chr1	206806850	206810550	5	2450	0.892857142857143
chr1	212778550	212787650	5	7175	0.432
chr1	224023775	224026700	5	2525	0.232558139534884
chr1	226065250	226071100	5	3775	0.775862068965517
chr1	226126900	226135675	5	5875	0.912280701754386
chr1	226791300	226794800	5	2300	0.865671641791045
chr1	229542400	229548050	5	4700	0.727272727272727
chr1	247455300	247463000	5	6050	0.891566265060241
chr10	536250	539600	5	2775	0.48
chr10	12807375	12811875	5	3375	0.730769230769231
chr10	23461075	23464375	5	2950	0.37037037037037
chr10	44892300	44896675	5	3600	0.882352941176471
chr10	50816800	50823075	5	5050	0.421052631578947
chr10	52377925	52382275	5	3675	0.472222222222222
chr10	53799350	53804150	5	3600	0.65625
chr10	63752400	63754525	5	1600	0.5
chr10	64964425	64970875	5	5675	0.736842105263158
chr10	71327850	71338925	5	9625	0.273381294964029
chr10	73595725	73603550	5	5950	0.947368421052632
chr10	75724450	75729675	5	4600	0.454545454545455
chr10	82244575	82248600	5	3650	0.3125
chr10	88122250	88127775	5	4775	0.419047619047619
chr10	98209075	98212650	5	2775	0.577777777777778
chr10	114923450	114929300	5	4250	0.866666666666667
chr10	119130750	119133975	5	2375	0.6
chr10	130336075	130343050	5	6325	0.509803921568627
chr11	940400	947000	5	5100	0.82051282051282
chr11	2708425	2717775	5	8650	0.333333333333333
chr11	7593150	7601050	5	6925	0.321678321678322
chr11	9249700	9254475	5	3650	0.457142857142857
chr11	9586600	9594175	5	5200	0.710280373831776
chr11	32454650	32461300	5	6125	0.282051282051282
chr11	35639025	35644100	5	3800	0.75609756097561
chr11	35964625	35969525	5	3900	0.628571428571429
chr11	41477300	41482000	5	4225	0.941176470588235
chr11	59521700	59526200	5	3175	0.873563218390805
chr11	64878025	64881575	5	2750	0.474576271186441
chr11	70367850	70373400	5	4625	0.514285714285714
chr11	92277725	92281600	5	2825	0.914285714285714
chr11	101983400	101991650	5	6850	0.482758620689655
chr11	107727975	107730975	5	2200	0.909090909090909
chr11	128585150	128591550	5	5900	0.210526315789474
chr12	1696525	1704925	5	6550	0.978260869565217
chr12	5537150	5544375	5	6325	0.348387096774194
chr12	6640825	6651900	5	7300	0.847457627118644
chr12	10869050	10874400	5	4550	0.96
chr12	14863500	14868200	5	3975	0.864864864864865
chr12	26145225	26151125	5	4125	0.919540229885057
chr12	26274200	26278850	5	3175	0.63768115942029
chr12	31466975	31480400	5	8875	0.885135135135135
chr12	42311675	42316050	5	3750	0.592592592592593
chr12	50200650	50205575	5	3625	0.736842105263158
chr12	51316100	51320950	5	3775	0.636363636363636
chr12	51781425	51787250	5	4325	0.590163934426229
chr12	57520425	57531875	5	7775	0.835051546391753
chr12	63047175	63055075	5	6975	0.666666666666667
chr12	66283325	66294600	5	8725	0.607843137254902
chr12	70324900	70330925	5	4825	0.483333333333333
chr12	79939350	79944875	5	4200	0.866666666666667
chr12	107158125	107165600	5	5300	0.470588235294118
chr12	109027550	109033500	5	4475	0.529411764705882
chr12	123371275	123380000	5	7475	0.529411764705882
chr12	125547225	125552775	5	4075	0.952380952380952
chr12	130353075	130358825	5	4850	0.952380952380952
chr13	28491250	28496925	5	3975	0.840336134453782
chr13	36558875	36563350	5	3725	0.816326530612245
chr13	42268900	42272050	5	2600	0.838709677419355
chr13	53310500	53315375	5	4450	0.148148148148148
chr13	113000300	113003325	5	2400	0.923076923076923
chr14	23950850	23956325	5	5000	0.235294117647059
[truncated: 980 more rows]
