# Supplementary material for: Large organized chromatin lysine domains help distinguish primitive from differentiated cell populations
Source: Nat Commun. 2021 Jan 21;12:499. doi: 10.1038/s41467-020-20830-9 (PMC7820432; doi:10.1038/s41467-020-20830-9)
Supplement: Supplementary file 3 — Supplementary Software [file 41467_2020_20830_MOESM3_ESM.zip › E024-H3K4me3_LOCKS.bed]

chr1	839425	1259225	50	57825	34.5569620253165
chr10	38772950	38872175	50	27900	29.2700729927007
chr10	39076700	39127575	50	23725	8.625
chr11	64763950	65275300	50	69600	40.0540540540541
chr16	2892325	3216050	50	60900	29.2121212121212
chr17	7077225	7494850	50	90600	28.1470588235294
chr17	7516425	8104100	50	93250	32.8214285714286
chr17	46597875	46704600	50	45575	28
chr17	79448150	79995675	50	76975	31.0190476190476
chr19	980400	1316250	50	61850	36.8965517241379
chr19	1546125	2015775	50	56550	36.6
chr19	45221600	45959525	50	73000	43.0754716981132
chr19	45970325	46387500	50	67450	24.1923076923077
chr19	49176400	49645775	50	61975	26.1746031746032
chr19	52376000	53290725	50	65125	37.4352941176471
chr19	57682825	58400800	50	73500	29.9268292682927
chr19	58426625	59027050	50	67625	25.6666666666667
chr20	62085200	62674100	50	66350	30.1714285714286
chr21	10773850	10817875	50	29225	3.4
chr6	25962550	26422625	50	105600	32.7924528301887
chr6	26923825	27487675	50	75750	34.7809523809524
chr6	28474700	28816675	50	68750	34.8529411764706
chr7	27133875	27286350	50	63200	24
chr7	150671225	151218150	50	66500	42.8181818181818
chr9	139684950	140131600	50	64300	34.4571428571429
chr19	12976175	13279175	49	54725	41.4827586206897
chr6	27506825	27871725	49	91700	14.7567567567568
chr11	65291800	65839525	48	80650	34.6585365853659
chr19	12404125	12959000	48	66675	30.7304347826087
chr16	401475	802200	47	62250	29.0133333333333
chr16	30345275	30939925	47	73475	38.2530120481928
chr2	220024400	220493300	47	58650	28.5121951219512
chr1	154908275	155295775	46	90500	25.075
chr10	102385400	102833850	45	54950	36.4470588235294
chr12	54348750	54583200	45	35500	29.6571428571429
chr19	50796675	51231750	45	54075	31.5384615384615
chr11	62272350	62695175	42	83650	15.4411764705882
chr12	53267525	53777725	42	66450	33.4285714285714
chr19	55767525	56001100	42	44950	33.7560975609756
chrX	48747825	49167100	42	58750	30.6122448979592
chr21	10817925	10859775	41	25400	4.09523809523809
chr11	305200	640775	40	51950	28.45
chr6	31459600	31941275	39	71350	26.5180722891566
chr17	41977100	42463775	36	61975	27.3
chr1	156541175	156897775	35	57875	26.9777777777778
chr12	56319450	56755125	34	63775	28.6
chr14	24422225	24913075	34	59625	27.6585365853659
chr10	42354950	42396900	33	24100	7.66666666666667
chr1	1259525	1567925	32	45300	22.295652173913
chr12	49171575	49593075	32	56125	19.0305676855895
chr17	72838575	73286500	32	52125	25.6545454545455
chr17	77715475	77819200	32	30225	16.3259259259259
chr2	176931500	177054775	32	33275	23.92
chr11	693300	945350	31	48725	22.5925925925926
chr3	32821650	32914300	31	37550	16.28125
chr20	29804225	29833175	30	15500	4.74074074074074
chr11	66965050	67276825	29	45550	22.7034482758621
chr3	50263700	50403450	29	35525	16.21875
chr10	39127725	39154925	28	13100	2.75862068965517
chr10	42790625	42816725	28	15450	3.66666666666667
chr19	55573375	55691875	27	26975	10.85
chr8	145513925	145710350	27	38675	18.9103448275862
chr19	49924100	50050350	26	26850	12.5454545454545
chr8	145008350	145165225	26	39125	13.4260089686099
chr11	63915950	64141325	25	45925	18.8987341772152
chr16	30953550	31257375	24	38450	19.2
chr19	41681050	41955400	24	34950	19.2137931034483
chr4	49633275	49660075	24	18600	1.58139534883721
chr12	6927725	7126900	23	43950	14.8917748917749
chr14	23288650	23566325	23	42475	16.3172413793103
chr2	89845775	89880000	23	22100	9.375
chr3	147072325	147142900	23	29950	10.2413793103448
chr4	49093150	49123225	23	13275	6.7
chr8	145979050	146128550	23	28325	16.8318584070796
chr11	57224575	57556025	22	47250	14.9189189189189
chr19	10303775	10543525	22	36900	14.9508196721311
chrX	153596425	153720000	22	30300	8.44137931034483
chr15	89875950	89960275	21	18200	14.1428571428571
chr16	1966875	2099050	21	33825	15.5636363636364
chr19	18208600	18344125	21	21025	16.375
chr16	33933175	33961300	20	7475	13.6428571428571
chr19	1438000	1524775	20	20700	14.9433962264151
chr10	135033150	135149800	19	19425	14.1169590643275
chr16	29873325	30135200	19	39875	15.6860465116279
chr2	74600525	74783225	19	41875	13.1407407407407
chr20	3712850	3873950	19	25950	14.5094339622642
chr11	64478550	64655925	18	24900	14.2696629213483
chr16	56622875	56717975	18	22150	10.824427480916
chr19	7918375	8009675	18	20950	12.5647058823529
chr19	47895825	47988300	18	21000	14.027397260274
chr5	87955125	87991475	17	22525	2.19047619047619
chr5	180587225	180689675	17	37850	8.9
chr12	115102650	115141225	16	22675	2.52
chr15	96863950	96911900	16	31125	4.52380952380952
chr16	67183600	67313975	16	29300	12.5925925925926
chr16	73066850	73105350	16	17475	4.75675675675676
chr2	223133225	223185900	16	20700	11.6086956521739
chr5	92905625	92957800	16	21475	10.9375
chrX	39942050	40036825	16	49075	5.70649895178197
chr12	57607350	57637950	15	16825	8.12903225806452
chr14	21077225	21175100	15	23975	6.93723849372385
chr19	7547675	7620725	15	13450	9.75824175824176
chr19	49117425	49150475	15	18675	3.45882352941176
chr19	54592725	54709175	15	24450	12.7107438016529
chr21	11109000	11135725	15	5400	12
chr4	49145300	49158575	15	8175	3.16666666666667
chr1	156022325	156096175	14	23025	7.63636363636364
chr12	52399875	52474000	14	15325	10.4489795918367
chr13	28527525	28555000	14	13050	8.16666666666667
chr15	68112275	68156450	14	15875	12.4927536231884
chr17	37748300	37801450	14	13125	9.63636363636364
chr19	2234975	2331450	14	20050	12.728813559322
chr19	36192725	36289025	14	21700	10.8783783783784
chr19	48946500	49017675	14	14450	11.7945205479452
chr19	50305000	50394550	14	20200	10.7822222222222
chr19	54922725	54984975	14	15325	10.0597014925373
chr2	133012575	133034900	14	7375	10.2666666666667
chr22	19742450	19755475	14	7250	4.42105263157895
chr6	10381525	10427350	14	24075	8.04255319148936
chr6	26520450	26615500	14	27250	10.4047619047619
chr8	22406400	22463775	14	17625	4.91729323308271
chr1	27894475	27942300	13	14225	10.4838709677419
chr1	222138875	222152525	13	6500	5.39393939393939
chr10	102973575	102997500	13	6500	7.70212765957447
chr15	65064350	65137325	13	16650	9.58704453441296
chr16	86528000	86550475	13	11075	11.6585365853659
chr19	17378150	17451925	13	18775	9.90384615384615
chr19	42720150	42831125	13	29925	7.18552036199095
chr2	232526500	232578550	13	13800	11.672131147541
chr3	181412675	181449375	13	26400	3.15294117647059
chr4	174415175	174460425	13	19125	6.28947368421053
chr7	61739650	61758600	13	4950	10.695652173913
chr8	72582725	72600550	13	15075	1.29032258064516
chr8	144622475	144719600	13	20850	8.88
chr1	45240350	45286500	12	13150	9.04504504504505
chr1	50880950	50897050	12	8625	3.88571428571429
chr1	91171625	91196600	12	14800	2.42857142857143
chr10	103532800	103604425	12	20725	7.58620689655172
chr10	104153400	104223700	12	21675	8.8
chr10	131754725	131771375	12	12550	0.789915966386555
chr11	119185500	119235425	12	14650	8.25
chr12	54745400	54785850	12	13175	6.89655172413793
chr12	125395500	125425825	12	14200	4.55491329479769
chr13	112707600	112733550	12	15175	1.90909090909091
chr17	46079800	46134225	12	16600	9.81818181818182
chr19	41100500	41130000	12	13475	6.25
chr19	47729000	47779125	12	15550	9.60416666666667
chr2	45154175	45183200	12	20150	2.7
chr2	105458600	105490625	12	17775	4.07272727272727
chr4	13523875	13551150	12	10800	9.42857142857143
chr7	57545925	57556850	12	5225	3.72727272727273
chrX	25017475	25041550	12	13325	3.41772151898734
chr1	153892775	153965600	11	22825	6.64516129032258
chr1	161067575	161173375	11	21050	8.06896551724138
chr1	223195625	223205225	11	6375	1.72222222222222
chr12	58119575	58177850	11	19925	5.11267605633803
chr14	29224425	29255100	11	9825	6.32432432432432
chr16	86587850	86613850	11	12925	6.41304347826087
chr19	3024675	3047950	11	7050	8.96551724137931
chr19	15528075	15581025	11	10875	9.11111111111111
chr2	172945025	172975200	11	17925	3.45945945945946
chr4	4854150	4874775	11	13525	1.89795918367347
chr4	88839200	88858700	11	10750	5.47126436781609
chr5	76923850	76941950	11	8925	6.87179487179487
chr6	3155775	3170850	11	12125	1.0625
chr6	28830825	28922400	11	18250	9.33333333333333
chr7	5552175	5638825	11	21825	8.35087719298246
chr9	129372775	129401750	11	11400	8
chr1	6294425	6321875	10	12900	7.32038834951456
chr1	73445275	73453500	10	4475	2.875
chr1	150186000	150275500	10	18675	8.45555555555556
chr10	101279650	101301050	10	11375	2.74358974358974
chr12	114833550	114852625	10	6175	5.2
chr17	1927075	1962900	10	13250	5.67375886524823
chr17	27036925	27088925	10	20775	5.31313131313131
chr17	56401250	56430925	10	8625	7.46666666666667
chr17	59472900	59494375	10	13850	2.18897637795276
chr19	4058850	4078600	10	8125	5.90476190476191
chr19	18714350	18724975	10	7575	2.8780487804878
chr20	21486050	21504150	10	11675	2.25
chr20	45976525	45998325	10	12275	6.24444444444444
chr4	111532500	111563375	10	22900	1.03343465045593
chr5	42991575	43025700	10	11525	5.88059701492537
chr6	1378250	1394550	10	10850	3.2
chr6	32094750	32165125	10	22875	7.97647058823529
chr8	30240375	30256525	10	12175	1.73076923076923
chr9	126767525	126785150	10	9375	3.28
chr1	2978925	2990925	9	7875	2.53191489361702
chr1	18955900	18973950	9	10725	1.71428571428571
chr1	33202175	33233200	9	10450	3.65420560747664
chr1	41824050	41861050	9	9150	6.35658914728682
chr1	213081475	213090875	9	6200	2.84210526315789
chr10	8084900	8106200	9	18300	0.450704225352113
chr10	21782850	21825275	9	32125	2.58267716535433
chr10	22604425	22635350	9	14325	2.53097345132743
chr10	124892075	124915650	9	15050	2.04819277108434
chr12	4128100	4141225	9	4825	5.125
chr12	49715675	49763700	9	14050	6.25550660792952
chr13	100607650	100650375	9	33275	0.922252010723861
chr14	38658300	38681000	9	11000	3.87677725118483
chr14	61103750	61125350	9	14675	2.83333333333333
chr14	105939900	105958575	9	11225	2.96907216494845
chr15	53072950	53098750	9	15100	1.94871794871795
chr19	485375	512950	9	8750	4.25225225225225
chr19	17320150	17359350	9	11225	4.98648648648649
chr19	50141125	50205025	9	17575	6.92050209205021
chr2	119590675	119617275	9	16500	2.13186813186813
chr2	175190075	175209850	9	15550	4.74285714285714
chr20	258825	311050	9	16900	7.10909090909091
chr20	31329575	31356650	9	11300	3.85185185185185
chr21	38065125	38083400	9	10800	3.05263157894737
chr22	50679800	50710775	9	11200	4.27659574468085
chr3	62351175	62365450	9	9875	1.59550561797753
chr4	54957225	54976550	9	11600	3.5625
chr4	62626825	62637025	9	8275	0.916666666666667
chr4	116894775	116902850	9	5050	2.88235294117647
chr5	18664300	18675000	9	6450	4.69565217391304
chr5	170735150	170745100	9	6350	4
chr5	172655775	172673350	9	6825	6.83333333333333
chr6	1604200	1625825	9	14300	2.01360544217687
chr6	95263350	95270075	9	3675	5
chr6	100895000	100917675	9	10075	6.22857142857143
chr7	96631000	96657150	9	12725	4.05847953216374
chr7	99745850	99775650	9	9750	6.13725490196078
chr7	100797300	100826350	9	16450	3.2
chr8	145725450	145755975	9	15550	2.41884816753927
chr9	35069750	35117625	9	14975	7.05389221556886
chrX	579550	599700	9	5825	7.44
chrX	113698800	113707225	9	5825	2.92307692307692
chr1	28558400	28588975	8	8975	5.77611940298507
chr1	45768550	45807300	8	12975	5.69032258064516
chr1	47898175	47916225	8	7500	3.17647058823529
chr1	156389450	156410475	8	8525	4.04081632653061
chr1	197871050	197891125	8	10725	2.61538461538462
chr1	199997625	200019200	8	13150	2.26548672566372
chr1	205413025	205427100	8	11425	0.955752212389381
chr10	118890550	118900750	8	7325	0.692307692307692
chr11	31818350	31849300	8	23775	2.58490566037736
chr11	32447750	32461025	8	7700	3.17857142857143
chr11	94372500	94378825	8	3750	1.66666666666667
chr12	56099400	56141575	8	18125	3.23684210526316
chr13	109916850	109926150	8	3875	5.65957446808511
chr14	41984700	41989500	8	2625	2.88
chr15	41835575	41861250	8	7675	5.14427860696517
chr16	87898075	87909050	8	7025	2.69090909090909
chr17	38463375	38507350	8	13250	6.0625
chr17	74127075	74138450	8	8325	3.36842105263158
chr19	36334650	36370700	8	8875	5.61290322580645
chr19	47137000	47165350	8	8300	6.29824561403509
chr19	56135150	56188075	8	19100	6.1
chr20	61422650	61456300	8	9100	6.20689655172414
chr3	54667950	54677000	8	7875	0.615384615384615
chr4	990850	1006725	8	6300	3.9622641509434
chr4	187162925	187172225	8	6975	2.94117647058824
chr5	1874550	1888025	8	9950	1.44285714285714
chr5	25436000	25449100	8	10300	2.07272727272727
chr5	145710875	145725975	8	5950	5.93939393939394
chr6	33159700	33182225	8	11225	2.60818713450292
chr6	33215725	33292125	8	25325	4.19289340101523
chr6	33377100	33402175	8	16800	4.09090909090909
chr6	99271400	99296650	8	17150	2.30508474576271
chr7	61782475	61792125	8	3100	6.36363636363636
chr7	83086500	83095350	8	6900	0.883720930232558
chr7	100932275	100965900	8	11250	5.49019607843137
chr7	124897350	124905100	8	4000	3.04761904761905
chr7	131230125	131243700	8	10425	3.27777777777778
chr7	145938225	145946750	8	5725	3.625
chr8	25894700	25909750	8	11225	1.36936936936937
chr9	74371500	74385050	8	9225	5.04347826086957
chr9	76698575	76707675	8	6800	0.96969696969697
chr9	96707500	96723150	8	10350	1.7906976744186
chr9	99976025	100002025	8	10375	4.30952380952381
chrX	82756250	82767700	8	7875	2.76470588235294
chrX	124520950	124530350	8	8125	0.392156862745098
chr1	26735200	26747625	7	10300	1.24
chr1	38454025	38479500	7	9625	4.98924731182796
chr10	118919275	118928725	7	4525	2.6027397260274
chr11	27650350	27656850	7	4925	1.41935483870968
chr11	46353800	46374225	7	7525	3.83177570093458
chr11	59304525	59334250	7	11800	4.34343434343434
chr11	96457650	96465750	7	3950	2.88135593220339
chr11	133816575	133827875	7	6000	2.38235294117647
chr12	57848500	57871375	7	8925	4.10970464135021
chr12	59716050	59724550	7	6725	2.0952380952381
chr12	79933375	79937925	7	2250	1.93333333333333
chr12	87331875	87335925	7	2500	2.5
chr13	56148325	56159175	7	9275	0.566666666666667
chr14	24006250	24048525	7	15900	4.63694267515924
chr14	48723200	48737700	7	8400	2.43333333333333
chr14	57260750	57284725	7	21250	0.909090909090909
chr15	37169625	37181250	7	9450	1.07070707070707
chr16	2561275	2589125	7	9400	4.80769230769231
chr16	3220150	3243575	7	12950	3.72815533980583
chr16	57509325	57520925	7	5475	4.48648648648649
chr16	65262975	65270525	7	5250	1.37142857142857
chr17	6898425	6950825	7	15425	5.2093023255814
chr17	43208825	43239875	7	12275	4.92035398230088
chr17	46795025	46807200	7	7025	4.22222222222222
chr17	59528650	59540275	7	5350	3.58441558441558
chr17	76347500	76362475	7	8650	1.6304347826087
chr18	55094525	55109175	7	12750	1.04950495049505
chr18	56931500	56943275	7	7300	5.14285714285714
chr19	3358775	3371025	7	6725	3.07142857142857
chr19	17513900	17536250	7	6800	5.37007874015748
chr19	36618525	36652250	7	7425	5.23566878980892
chr19	39880500	39937450	7	20775	3.77227722772277
chr19	41303900	41324700	7	8275	4.44444444444444
chr19	59049375	59086300	7	14550	4.20125786163522
chr2	45227375	45242025	7	8725	1.86666666666667
chr2	64066800	64080875	7	12750	1.6551724137931
chr2	67556275	67563725	7	5800	3.47368421052632
chr2	237067500	237088850	7	13925	2.86666666666667
chr20	21681900	21695825	7	4450	4.77064220183486
chr20	25834150	25849575	7	7000	3.66233766233766
chr20	61554850	61593050	7	14550	4.36666666666667
chr20	61635175	61646775	7	6125	2.92
chr3	27753725	27773525	7	12875	1.16591928251121
chr3	138654500	138669650	7	11225	1.88617886178862
chr3	184278775	184302675	7	9400	3.98581560283688
chr4	16998850	17005950	7	4050	2.38709677419355
chr4	113556375	113577000	7	13175	3.95488721804511
chr5	115894650	115912700	7	17425	0.424242424242424
chr6	5992975	6009900	7	13475	1.23809523809524
chr6	35452825	35474100	7	8925	3.57894736842105
chr6	44184650	44194700	7	6700	1.5609756097561
chr6	44205000	44244250	7	13800	2.88888888888889
chr6	50783350	50794675	7	7100	2.52941176470588
chr7	20815550	20840275	7	19200	0.990291262135922
chr7	25891450	25902875	7	8200	1.42105263157895
chr7	93269050	93276275	7	4750	2.88888888888889
chr7	99677675	99728750	7	13750	4.76447876447876
chr7	109231300	109237375	7	4350	2.66666666666667
chr8	115293675	115303575	7	8125	1.17948717948718
chr9	1042125	1053125	7	5600	3.85365853658537
chr9	34610900	34652700	7	10850	4.08759124087591
chr9	85496150	85502825	7	4675	1.625
chr9	90020700	90029650	7	4425	2.1
chr9	96107625	96116025	7	5125	3.2
chr9	118234450	118241850	7	5500	1.43478260869565
chr9	124975500	124991675	7	8725	4.625
chr9	127519400	127540425	7	11675	3.1219512195122
chr9	135455000	135468175	7	10800	1.17241379310345
chrX	110786775	110794550	7	3750	2.8
chrX	113831850	113841925	7	6600	1.68421052631579
chrX	121354300	121366250	7	7075	4.56140350877193
chrX	152907075	152913475	7	3900	4.29411764705882
chr1	11708525	11725200	6	5625	4.22818791946309
chr1	25070250	25075325	6	4225	1.15384615384615
chr1	27668125	27694175	6	9650	3.74683544303797
chr1	36614100	36627450	6	7200	2.67796610169492
chr1	61508325	61523950	6	7650	3.5968992248062
chr1	81703000	81717700	6	6550	3.57046979865772
chr1	113242800	113261800	6	7875	3.69811320754717
chr1	170629050	170640550	6	8550	2.85185185185185
chr1	181057150	181075500	6	8225	3.5952380952381
chr1	204034150	204050050	6	7100	2.60606060606061
chr1	229310350	229313500	6	2025	2.55555555555556
chr1	232253250	232264100	6	8475	0.609375
chr10	23480025	23489250	6	4750	2.4950495049505
chr10	53792450	53801450	6	7400	0.6
chr10	71327875	71338875	6	9450	0.391061452513966
chr10	82212900	82220975	6	4700	1.89380530973451
chr10	88713750	88718975	6	2200	3.27272727272727
chr10	103985525	104006900	6	6875	4.25
chr11	2156375	2165750	6	6325	2.63768115942029
chr11	44325625	44342200	6	7700	2.9
chr11	70956650	70964675	6	6500	1.56756756756757
chr11	118588950	118599975	6	5150	3.15789473684211
chr11	118777975	118801575	6	18875	1.12037037037037
chr12	14857700	14867475	6	6525	2.95384615384615
chr12	57471350	57488475	6	7875	3.6
chr12	103344050	103360075	6	7525	1.97101449275362
chr13	28363525	28371975	6	4925	1.44186046511628
chr13	43443075	43451450	6	4450	2.41269841269841
chr13	56227400	56236050	6	6750	0.528301886792453
chr13	79167750	79184300	6	9950	2.79279279279279
chr13	111560575	111569000	6	6150	2.71428571428571
chr14	21561325	21575150	6	8625	1.16470588235294
chr14	38052550	38069675	6	10700	1.50515463917526
chr14	51359675	51365225	6	3050	2.76923076923077
chr15	27011100	27019650	6	6375	1.1219512195122
chr15	37385675	37403800	6	14950	1.26530612244898
chr15	74419700	74429575	6	8250	0.583850931677019
chr15	77915350	77927850	6	5950	3.31972789115646
chr16	2197950	2209400	6	9350	1.48837209302326
chr16	18796825	18813675	6	8100	2.67469879518072
chr17	40821500	40836350	6	12925	0.524590163934426
chr17	41171575	41180150	6	6100	1.11711711711712
chr17	72732350	72748175	6	6725	4.13223140495868
chr17	74440600	74449700	6	3875	3.21153846153846
chr17	79360175	79375975	6	11575	2.93181818181818
chr19	676000	681075	6	2850	2.42857142857143
chr19	2454850	2495600	6	12050	3.44761904761905
chr19	13949725	13962075	6	7600	2.31325301204819
chr19	18388950	18404875	6	8650	3.20388349514563
chr19	37803075	37813000	6	6325	3.01492537313433
chr19	48893325	48903900	6	7175	1.85714285714286
chr2	19546925	19563525	6	10075	1.67532467532468
chr2	63270625	63287550	6	16000	0.206896551724138
chr2	145266625	145282675	6	13925	0.671532846715328
chr2	188427250	188431675	6	3500	1.89473684210526
chr2	188533600	188541300	6	5025	1.53333333333333
chr2	210163300	210170050	6	5700	1.91304347826087
chr20	23329925	23344275	6	8175	2.78688524590164
chr20	38896625	38904300	6	5900	1.08695652173913
chr20	52205175	52214075	6	7350	1.32203389830508
chr21	34391875	34406450	6	7750	2.98823529411765
chr21	47392350	47403600	6	7450	4.07272727272727
chr22	17738025	17748325	6	5625	3.59259259259259
chr22	27038150	27057100	6	6625	4.05
chr22	42461275	42487775	6	8150	3.73493975903614
chr3	101393975	101412550	6	8175	2.22110552763819
chr3	110684850	110690225	6	3425	3.1
chr3	189862200	189869800	6	4475	1.59090909090909
chr4	81104050	81128675	6	8900	4.23423423423423
chr4	93190100	93201225	6	10325	0.220472440944882
chr4	93361750	93368075	6	5725	0.173913043478261
chr4	113430600	113445875	6	9425	1.55223880597015
chr5	106313125	106321275	6	6875	0.52
chr5	120032750	120043275	6	6750	2.09090909090909
chr5	122421100	122436000	6	11000	1.14285714285714
chr5	134362975	134377025	6	8900	2.29457364341085
chr5	147247175	147255400	6	7000	0.771428571428571
chr5	153852325	153864725	6	11700	0.758620689655172
chr5	174146875	174163575	6	12825	0.904761904761905
chr6	108478275	108498050	6	9475	3.03296703296703
chr6	109798850	109805400	6	5525	0.376470588235294
chr6	148662775	148669950	6	5575	1.2
chr6	170595575	170606925	6	9850	0.414285714285714
chr7	24435150	24443625	6	7375	0.846153846153846
chr7	35288050	35302100	6	9125	1.09090909090909
chr7	121775450	121786125	6	9300	2.1
chr7	138143200	138150375	6	6625	0.166666666666667
chr7	143057925	143082050	6	8525	4.09917355371901
chr7	150064850	150081750	6	7550	2.78518518518519
chr7	157476350	157486925	6	8225	0.873563218390805
chr8	27468050	27472725	6	3250	1.69230769230769
chr8	99951300	99964150	6	11000	1.52380952380952
chr8	144505050	144517850	6	5450	3.90625
chr9	96927850	96932475	6	4075	0.526315789473684
chr9	133534550	133542500	6	7025	0.866666666666667
chr9	134268500	134283800	6	9125	2.94339622641509
chrX	93955975	93960925	6	3650	0.655737704918033
chr1	16532425	16544550	5	6300	1.69014084507042
chr1	25252900	25259375	5	5800	1
chr1	26481550	26497600	5	7725	1.9448275862069
chr1	27319350	27326600	5	5100	2.09090909090909
chr1	43418375	43429075	5	7975	0.797752808988764
chr1	46764250	46773425	5	6100	1.31034482758621
chr1	154150775	154159825	5	6000	1.1377245508982
chr1	201976475	201981450	5	3475	1.11864406779661
chr1	205282425	205291325	5	5700	1.72727272727273
chr1	230736050	230740075	5	2425	1.7
chr10	79788025	79799925	5	8100	1
chr10	92564600	92571650	5	5150	2.95
chr10	124635275	124640150	5	4075	0.478260869565217
chr11	20177325	20186125	5	8025	0.333333333333333
chr11	118955200	118979475	5	10950	2.28368794326241
chr11	121511750	121515100	5	2400	1.37931034482759
chr11	125929000	125933775	5	3225	2.88
chr11	134031825	134039300	5	4400	1.68316831683168
chr12	10869675	10876875	5	5325	2
chr12	31470250	31480250	5	8550	1
chr12	57022150	57040550	5	10225	2.47787610619469
chr12	125667900	125679275	5	6725	3.10416666666667
chr13	41234100	41248125	5	6975	1.72268907563025
chr13	51742950	51750125	5	5875	0.615384615384615
chr13	55613900	55618950	5	4225	2
chr13	100339025	100344200	5	3475	1
chr14	21991450	22008025	5	8600	1.63636363636364
chr14	37125250	37136650	5	6075	1.45
chr14	47571950	47575400	5	1650	2.07142857142857
chr14	54409675	54431075	5	10150	1.82978723404255
chr14	77489550	77507350	5	10350	2.50485436893204
chr14	99727325	99741575	5	9700	2.9041095890411
chr15	75929575	75944275	5	9225	1.62452107279693
chr15	93053750	93057275	5	2350	0.733333333333333
chr15	93351250	93365675	5	6525	2.89005235602094
chr16	2508975	2526325	5	8700	3.15032679738562
chr16	11033925	11040850	5	5800	0.5
chr16	14722725	14731275	5	6225	2
chr16	49308725	49318000	5	7300	2.44
chr16	85613075	85618425	5	2950	2.66666666666667
chr17	35289325	35307725	5	14375	1.125
chr17	36714100	36721400	5	4725	1.66037735849057
chr17	36757450	36766250	5	6375	0.674698795180723
chr17	37852000	37859450	5	4400	1.54545454545455
chr17	42616900	42621525	5	2875	1.25806451612903
chr17	48040325	48050775	5	6775	1.12941176470588
chr17	48635975	48642250	5	4925	1.4
chr17	58462175	58470900	5	7050	0.838709677419355
chr17	66191975	66203375	5	7575	2.55045871559633
chr17	80708250	80713575	5	4350	0.578947368421053
chr18	18943375	18947375	5	2500	2.12121212121212
chr18	19744575	19757650	5	12100	0.685714285714286
chr18	77153125	77161300	5	6425	0.674698795180723
chr19	911600	928225	5	10050	1.4640522875817
chr19	4399025	4409725	5	5175	3.05660377358491
chr19	8570450	8579525	5	4975	2.40350877192982
chr19	14182600	14203300	5	9700	2.07207207207207
chr19	38741425	38758925	5	8050	2.55140186915888
chr19	41073550	41084450	5	4675	2.6890756302521
chr19	42497375	42503775	5	3250	3.02777777777778
chr19	48823550	48837675	5	6975	2.63366336633663
chr19	53966100	53973550	5	3950	2.26
chr2	8012200	8021825	5	7150	2.6031746031746
chr2	20864875	20872575	5	4200	2.96774193548387
chr2	37452125	37460550	5	6850	0.64367816091954
chr2	66652175	66674400	5	16400	3.15789473684211
chr2	76804425	76809675	5	4450	0.714285714285714
chr2	77313950	77322500	5	7825	0.64
chr2	85184850	85200875	5	7175	2.63793103448276
chr2	85636550	85648350	5	4450	2.31746031746032
chr2	118036100	118039825	5	2425	1.56521739130435
chr2	157176000	157199925	5	13275	1.72727272727273
chr2	162270325	162284900	5	8200	2.53225806451613
chr2	200320000	200336675	5	13500	0.824858757062147
chr2	219823525	219828875	5	4275	0.882352941176471
chr20	22557125	22560575	5	2400	1.42857142857143
chr20	37351475	37360325	5	8450	0.0975609756097561
chr20	60936150	60944800	5	6325	1.40740740740741
chr21	38119425	38123975	5	2275	2.75
chr22	39409850	39418275	5	4225	2.16494845360825
chr22	39914800	39931450	5	8000	2.82692307692308
chr3	5018550	5029300	5	7075	2.79310344827586
chr3	8542400	8545150	5	2125	0.717948717948718
chr3	52000025	52018350	5	7725	2.62765957446809
chr3	52086600	52092100	5	4775	0.692307692307692
chr3	112136450	112145300	5	5000	1.68067226890756
chr3	128200875	128212550	5	10725	0.302325581395349
chr3	150317900	150323750	5	3900	1.1304347826087
chr3	157811925	157829125	5	10750	2.01388888888889
chr3	187454350	187465000	5	10150	0.588235294117647
chr3	193851325	193860075	5	8150	0.253968253968254
chr4	16894925	16901200	5	5025	1.75
chr4	24322475	24330450	5	5400	2.64406779661017
chr4	146620275	146626250	5	4075	1.82142857142857
chr4	167636775	167641075	5	3150	1.8125
chr4	190935525	190942775	5	5825	0.637362637362637
chr5	3590350	3607300	5	12300	0.942528735632184
chr5	43037925	43045875	5	6675	0.251256281407035
chr5	50672575	50687225	5	11775	0.511111111111111
chr5	72731425	72748100	5	8600	2.60355029585799
chr5	77139700	77148950	5	4550	2.66
chr5	109075225	109077975	5	2200	0.8
chr5	124070700	124087325	5	15025	0.8
chr5	140855050	140876225	5	9525	2.65248226950355
chr6	14298925	14302625	5	2500	1.03846153846154
chr6	15242950	15256850	5	11250	2.90322580645161
chr6	37093275	37110375	5	7075	2.68468468468468
chr6	41336875	41344025	5	4925	1.50537634408602
chr6	42013075	42019325	5	4125	1.77777777777778
chr6	94539675	94546525	5	5750	1.72727272727273
chr6	98225625	98231025	5	3000	2.95238095238095
chr6	98487275	98489850	5	1650	1.625
chr6	100050675	100067475	5	5950	3.1047619047619
chr6	126024975	126029550	5	3200	0.846153846153846
chr6	132222450	132229475	5	4850	2.79245283018868
chr6	137807575	137819750	5	11450	0.135802469135802
chr6	142335675	142338825	5	1975	1.7
chr7	1263275	1267500	5	2325	2.16666666666667
chr7	1703250	1710975	5	7300	0.170212765957447
chr7	27642075	27644350	5	1600	0.827586206896552
chr7	41735750	41745950	5	6225	2.25352112676056
chr7	70145950	70169400	5	9425	3.11111111111111
chr7	77042525	77046425	5	2950	2.66666666666667
chr7	99062450	99071775	5	5850	1.96190476190476
chr7	155595850	155605325	5	8775	0.135416666666667
chr8	37652675	37660925	5	6275	1.18918918918919
chr8	38385325	38389725	5	2025	3.02127659574468
chr8	43092725	43097100	5	3550	0.375
chr8	97165425	97174425	5	6800	1.27433628318584
chr9	16704250	16711125	5	3775	2.33333333333333
chr9	21964900	21976100	5	5350	1.78947368421053
chr9	34988475	34994500	5	5250	0.9
chr9	98257050	98280200	5	13900	2.21428571428571
chr9	100609825	100620800	5	6375	2.46153846153846
chr9	108004425	108010300	5	4950	0.608695652173913
chr9	131929175	131941975	5	6325	2.91017964071856
chr9	132244125	132260200	5	7650	1.88775510204082
chrX	191950	200900	5	5950	1.3
chrX	40942975	40955625	5	11550	0.857142857142857
chrX	47049800	47057800	5	6975	0.27906976744186
chrX	73068425	73072500	5	2425	3
chrX	91033625	91038300	5	3825	0.769230769230769
chrX	113281875	113291225	5	7775	0.634146341463415
chrX	136627525	136659650	5	21250	1.07856191744341
chrX	139583075	139593775	5	9575	1.1864406779661
chr1	2456200	2462325	4	4425	0.89922480620155
chr1	4712875	4718900	4	5275	0.32
chr1	6257525	6269900	4	6875	1.9873417721519
chr1	10588800	10591275	4	2000	0.9
chr1	10709325	10711850	4	2025	0.428571428571429
chr1	15849625	15854550	4	4375	0.253968253968254
chr1	22260050	22264575	4	3550	0.633663366336634
chr1	23880325	23888900	4	7075	0.545454545454545
chr1	27333250	27339975	4	5700	0.576271186440678
chr1	36641525	36645250	4	2400	1.5
chr1	38890450	38897575	4	6075	0.28169014084507
chr1	39023825	39025925	4	1700	0.608695652173913
chr1	39455800	39460975	4	4350	1.13333333333333
chr1	44435125	44446750	4	6850	1.45578231292517
chr1	46950975	46959200	4	5350	1.07291666666667
chr1	63770700	63797075	4	13725	1.9032967032967
chr1	64819550	64823200	4	2400	0.972972972972973
chr1	66797375	66801925	4	3800	0.5
chr1	110375125	110377950	4	2275	0.823529411764706
chr1	113352125	113356750	4	3650	0.842105263157895
chr1	114519800	114525900	4	3450	1.81395348837209
chr1	114573650	114581125	4	5275	0.987012987012987
chr1	119521550	119536225	4	9075	1.63758389261745
chr1	145469625	145478250	4	6800	0.754966887417219
chr1	152079800	152085575	4	5150	0.4
chr1	158072825	158076075	4	1825	1.92156862745098
chr1	180197875	180208675	4	10500	0.129032258064516
chr1	201706225	201711250	4	3725	2
chr1	204679000	204681425	4	1525	1.39130434782609
chr1	205638825	205641750	4	2350	0.64
chr1	206135375	206137775	4	1450	1.24137931034483
chr1	221065200	221069925	4	2425	1.85074626865672
chr1	224199450	224202800	4	2600	0.5
chr1	229566750	229571000	4	3275	0.65
chr1	234735050	234748450	4	10975	1.53333333333333
chr10	1091450	1104200	4	8050	1.06761565836299
chr10	6836325	6839075	4	1725	0.956521739130435
chr10	18938350	18956325	4	7925	1.66666666666667
chr10	26500525	26507700	4	6450	0.695652173913043
chr10	38872225	38877950	4	2675	1.56818181818182
chr10	45469800	45474825	4	3400	1.275
chr10	50816825	50822975	4	5750	0.208955223880597
chr10	72214950	72219850	4	3700	0.831683168316832
chr10	75725575	75727600	4	1275	1.65217391304348
chr10	77154875	77170075	4	14600	0.0728051391862955
chr10	77190000	77193300	4	2050	1.01587301587302
chr10	80999025	81004075	4	4475	0.810810810810811
chr10	88514250	88520825	4	5700	0.265822784810127
chr10	94819550	94837050	4	11875	1.30434782608696
chr10	99089800	99098400	4	7350	0.258706467661692
chr10	119300550	119313800	4	9575	0.812698412698413
chr11	3397075	3404175	4	5675	0.548148148148148
chr11	12695050	12703275	4	7725	0.528301886792453
chr11	16625375	16636300	4	7500	1.19191919191919
chr11	43596350	43605175	4	7500	0.466019417475728
chr11	63527950	63537900	4	8675	0.605263157894737
chr11	66079100	66085250	4	4775	0.571428571428571
chr11	66311000	66316100	4	3900	0.541353383458647
chr11	66405075	66411800	4	5750	1.11111111111111
chr11	122846950	122855925	4	4975	1.86842105263158
chr11	124609075	124633250	4	11175	1.90804597701149
chr11	128554600	128565825	4	9875	0.318181818181818
chr12	5537400	5543750	4	6200	0.148148148148148
chr12	8957500	8961325	4	2950	1.19047619047619
chr12	9063625	9070650	4	6650	0.294117647058824
chr12	12867100	12880150	4	10175	0.83248730964467
chr12	19590750	19598000	4	6400	1
chr12	32606725	32610000	4	1900	1.26923076923077
chr12	32654700	32657450	4	2275	0.818181818181818
chr12	33044625	33050875	4	5300	0.709677419354839
chr12	49686875	49691800	4	3175	0.875
chr12	54331875	54334300	4	1900	0.608695652173913
chr12	57939700	57946025	4	4125	0.979020979020979
chr12	69198650	69205125	4	4675	0.753086419753086
chr12	81101500	81109925	4	4650	1.96428571428571
chr12	113900350	113918050	4	17075	0.234375
chr12	120796750	120809250	4	6575	2.02631578947368
chr12	122230250	122251350	4	15750	1.28333333333333
chr12	125048600	125053925	4	5050	0.428571428571429
chr12	128821800	128824150	4	1800	0.744186046511628
chr12	133005250	133007925	4	1800	1.75
chr12	133633850	133636250	4	1875	0.708333333333333
chr13	36427850	36432525	4	3450	2.05
chr13	36889950	36893075	4	2375	1.33333333333333
chr13	53528800	53530425	4	1100	1.04761904761905
chr13	54839925	54848075	4	7250	0.202247191011236
chr13	110431525	110440525	4	7750	0.310344827586207
chr14	59101375	59107225	4	4200	0.740740740740741
chr14	62161200	62167525	4	5750	0.529411764705882
chr14	76776500	76781150	4	2675	1.8
chr14	84968825	84972000	4	2300	1.9047619047619
chr14	91880200	91885300	4	3975	1.36
chr14	105259975	105268150	4	6125	0.743362831858407
chr14	105992250	105995375	4	2300	0.705882352941177
chr15	25195750	25206775	4	8125	0.68
chr15	43801800	43811400	4	5450	2.06060606060606
chr15	65707300	65716250	4	5425	1.21978021978022
chr15	65822250	65825950	4	3125	0.842105263157895
chr15	66992675	67000300	4	6800	0.878048780487805
chr15	69379125	69383075	4	2325	1.47169811320755
chr15	70384350	70393950	4	9200	0.129032258064516
chr15	72518925	72529925	4	6075	1.68867924528302
chr15	74283700	74289325	4	3425	1.13636363636364
chr15	79164300	79170400	4	4950	1.30232558139535
chr15	93424775	93430850	4	5475	0.518518518518518
chr16	9053850	9060375	4	4875	0.647887323943662
chr16	9763625	9771425	4	4475	1.65714285714286
chr16	21512575	21515200	4	2175	1
chr16	25865450	25868750	4	2025	2
chr16	29815800	29832750	4	14050	0.572222222222222
chr16	33864875	33868800	4	3125	0.486486486486487
chr16	33898575	33902350	4	1850	1.9
chr16	75283275	75287900	4	4125	0.432432432432432
chr16	85643750	85650200	4	6100	0.25
chr16	87415775	87427675	4	6575	1.57723577235772
chr17	1387800	1396450	4	6850	0.562814070351759
chr17	5084125	5086100	4	1325	1.16666666666667
chr17	14200075	14214125	4	10875	1.04918032786885
chr17	26367750	26372475	4	4375	0.413793103448276
chr17	27274725	27280025	4	4950	0.318181818181818
chr17	27466175	27468050	4	1450	0.439024390243902
chr17	34889375	34903875	4	7375	2.03649635036496
chr17	36411475	36413800	4	1875	0.666666666666667
chr17	36606825	36612775	4	5525	0.151898734177215
chr17	43043750	43050275	4	5300	0.47887323943662
chr17	47071375	47082725	4	11125	0.315789473684211
chr17	58211675	58220900	4	5825	1.47445255474453
chr17	65820650	65827225	4	5925	0.6
chr17	65988650	65992875	4	3950	0.292682926829268
chr17	71609100	71610550	4	1175	0.434782608695652
chr17	72195650	72210725	4	6725	2.03448275862069
chr17	74066900	74076850	4	6775	0.982857142857143
chr17	74260650	74264850	4	3150	0.842105263157895
chr17	74605200	74608450	4	1875	1.46938775510204
chr18	52056025	52058500	4	1875	0.777777777777778
chr18	59989675	59994325	4	4000	0.453333333333333
chr18	76732925	76746825	4	12150	0.316831683168317
chr19	570825	576100	4	4875	0.157894736842105
chr19	796475	802475	4	5500	0.171875
chr19	1406525	1416325	4	5325	1.97633136094675
chr19	3572100	3578600	4	4625	1.03571428571429
chr19	5803600	5806450	4	2400	0.4
chr19	6735350	6744050	4	7100	0.740157480314961
chr19	8509100	8515150	4	4900	1.23076923076923
chr19	11589875	11593575	4	2675	1
chr19	30713500	30720850	4	6750	0.230769230769231
chr19	33164575	33168750	4	3825	0.555555555555556
chr19	35631775	35635950	4	3625	0.285714285714286
chr19	46906975	46920375	4	7025	1.94495412844037
chr19	46990625	46999500	4	4700	1.81818181818182
chr19	54334475	54338525	4	3300	0.461538461538462
chr19	54444950	54449550	4	3100	1.71929824561404
chr19	54460375	54467050	4	6050	0.240963855421687
chr19	56108925	56118425	4	6175	1.09821428571429
chr2	37881350	37885075	4	2475	1.93939393939394
chr2	55506325	55510825	4	2950	1
chr2	64478250	64486050	4	6700	0.495238095238095
chr2	66800675	66810900	4	8200	0.559701492537313
chr2	73142025	73153025	4	7825	1.37931034482759
chr2	80526500	80532325	4	4775	1.14893617021277
chr2	96656675	96658675	4	1450	0.666666666666667
chr2	101028600	101034700	4	3575	1.38888888888889
chr2	111444675	111446925	4	1575	0.727272727272727
chr2	131720625	131724975	4	2775	1.42857142857143
chr2	179913225	179916425	4	2075	0.981818181818182
chr2	188896325	188902625	4	5800	0.165680473372781
chr2	189839125	189841400	4	1800	0.461538461538462
chr2	197032400	197037200	4	3775	0.566037735849057
chr2	203878475	203883525	4	3325	1.39130434782609
chr2	207673250	207677550	4	3275	1.21739130434783
chr2	219251850	219272200	4	9650	1.84262295081967
chr2	219844450	219850725	4	4000	1.25714285714286
chr2	219921975	219926325	4	3425	0.840579710144927
chr2	223724700	223729575	4	4300	0.304
chr2	231726525	231735550	4	6225	0.967741935483871
chr2	233282825	233289150	4	5575	0.5
chr2	238496125	238503575	4	4875	1.00578034682081
chr20	12733225	12738400	4	3950	0.4
chr20	14313500	14318400	4	4575	0.262295081967213
chr20	17943350	17954600	4	10450	0.536585365853659
chr20	22562625	22568075	4	4425	0.868421052631579
chr20	39764950	39769775	4	4375	0.571428571428571
chr20	57414250	57431475	4	11400	1.72815533980583
chr20	62679200	62681650	4	2100	0.571428571428571
chr21	32926475	32933100	4	6100	0.366666666666667
chr21	42327050	42328725	4	1100	1.21739130434783
chr21	43371100	43374750	4	3100	0.315789473684211
chr21	44492650	44500525	4	5325	2.02325581395349
chr22	19156650	19167400	4	7350	1.38235294117647
chr22	20783200	20793150	4	5750	1.63730569948187
chr22	23875400	23881850	4	3750	1.61666666666667
chr22	28186775	28200850	4	10450	0.513368983957219
chr22	31361850	31367675	4	5225	0.2
chr22	36230450	36237050	4	5775	0.358490566037736
chr22	40390300	40395625	4	3775	1.77777777777778
chr22	41486625	41492475	4	5275	1.29411764705882
chr22	42760675	42766050	4	4975	0.232558139534884
chr3	9436375	9446650	4	9325	0.606060606060606
chr3	23846725	23853475	4	5775	0.523364485981308
chr3	27574200	27576125	4	1300	0.956521739130435
chr3	47017250	47023500	4	4075	1.18446601941748
chr3	52565900	52572375	4	5250	1.31034482758621
chr3	90131850	90136275	4	3600	1.17241379310345
chr3	126191675	126195825	4	3450	0.756756756756757
chr3	132439125	132442525	4	3025	0.205882352941176
chr3	162441775	162445875	4	3600	0.454545454545455
chr3	176036225	176046225	4	9725	0.0652173913043478
chr3	179242750	179245225	4	1650	0.772727272727273
chr3	184319150	184322950	4	3450	0.166666666666667
chr3	185645275	185656275	4	10650	0.4375
chr3	186894700	186899575	4	3300	1.34883720930233
chr4	568475	572275	4	2975	0.697674418604651
chr4	8857350	8863800	4	3900	1.22330097087379
chr4	15679175	15686600	4	6100	1.36
chr4	41746650	41754300	4	4150	1.78625954198473
chr4	85413600	85424350	4	7125	1.45945945945946
chr4	87277900	87281775	4	3000	0.838709677419355
chr4	92544100	92548825	4	3775	1.11111111111111
chr4	120914575	120921200	4	4625	1.84848484848485
chr4	135118825	135123425	4	2500	1.6551724137931
chr4	135601750	135606950	4	4325	0.507042253521127
chr4	176385100	176387900	4	1975	1.25581395348837
chr4	180086400	180092175	4	5350	0.156862745098039
chr4	186123225	186133275	4	5575	1.64179104477612
chr5	2738825	2758450	4	14350	1.1924882629108
chr5	5178825	5180325	4	1200	0.413793103448276
chr5	17215275	17224375	4	5675	1.28342245989305
chr5	33438725	33446175	4	5875	1.39130434782609
chr5	54515975	54530625	4	7775	1.73451327433628
chr5	87436050	87442300	4	5525	0.238095238095238
chr5	123639825	123642825	4	2625	0.785714285714286
chr5	126176450	126182075	4	4075	1
chr5	133763275	133766075	4	2300	0.290909090909091
chr5	139486375	139495025	4	6475	0.975206611570248
chr5	141252075	141263800	4	8150	1.41791044776119
chr5	142777250	142785650	4	6825	1.2
chr5	146828350	146835350	4	6600	0.411764705882353
chr5	154133625	154141075	4	5900	1.11827956989247
chr5	173314450	173320075	4	5425	0.08
chr6	28944800	28957150	4	7250	1.17197452229299
chr6	30027725	30044325	4	8250	1.856
chr6	30646950	30659400	4	8700	1.54838709677419
chr6	31134550	31141625	4	6825	0.119047619047619
chr6	36644225	36649000	4	4325	1.23809523809524
chr6	39193275	39197825	4	3975	0.782608695652174
chr6	50810250	50819400	4	5550	1.32530120481928
chr6	91382175	91386350	4	2850	1.56521739130435
chr6	101839900	101851950	4	7050	1.74301675977654
chr6	108434825	108441300	4	4925	0.811320754716981
chr6	114741575	114750425	4	7100	1.30526315789474
chr6	121751850	121764725	4	8950	0.973782771535581
chr6	121945575	121947150	4	1350	0.307692307692308
chr6	134209600	134217775	4	5575	1.85882352941176
chr6	138186600	138192000	4	3650	1.09278350515464
chr6	157095325	157105550	4	8100	0.352941176470588
chr7	94650	97575	4	2125	0.758620689655172
chr7	7248200	7251175	4	2100	0.631578947368421
chr7	8472675	8484325	4	7825	1.27567567567568
chr7	11012350	11016100	4	3375	0.476190476190476
chr7	19145500	19159225	4	9050	1.18716577540107
chr7	21982550	21986250	4	3400	0.518518518518518
chr7	35731000	35736025	4	4325	1.18518518518519
chr7	100135950	100140625	4	3050	1.34285714285714
chr7	100166900	100169775	4	2375	0.615384615384615
chr7	100288825	100293825	4	4500	0.20125786163522
chr7	100485725	100495150	4	6875	1.2751677852349
chr7	121512200	121519600	4	5750	1.80769230769231
chr7	121939525	121957575	4	15500	0.315018315018315
chr7	125550450	125552500	4	1375	1.72727272727273
chr7	125564075	125567850	4	3150	1.47826086956522
chr7	129415325	129426200	4	8275	0.63265306122449
chr7	133811425	133815550	4	2275	1.79411764705882
chr7	148679525	148685950	4	4275	1.69230769230769
chr7	153748275	153750825	4	2225	0.307692307692308
chr7	156795700	156798650	4	1575	2.04444444444444
chr8	9754325	9765725	4	9650	0.526315789473684
chr8	11534425	11539175	4	3250	1.73333333333333
chr8	21905325	21909175	4	2825	0.933333333333333
chr8	22223725	22228250	4	4150	0.183333333333333
chr8	24811975	24816700	4	4450	0.266666666666667
chr8	41199325	41201000	4	1325	0.516129032258065
chr8	60019050	60033475	4	7350	1.84297520661157
chr8	65487900	65500200	4	8625	1.23444976076555
chr8	77584850	77599525	4	7900	1.4375
chr8	103871200	103878175	4	6350	1.5
chr8	116224775	116227525	4	2075	0.848484848484849
chr8	143530375	143534950	4	3725	1.28
chr9	967675	978050	4	7850	0.489583333333333
chr9	34585675	34593550	4	4900	0.905882352941176
chr9	72371575	72379250	4	4750	1.84210526315789
chr9	74516650	74529125	4	6875	1.58102766798419
chr9	79627025	79638475	4	10200	0.368715083798883
chr9	102432850	102435825	4	1775	1.33333333333333
chr9	107752925	107756700	4	3300	0.38961038961039
chr9	125834475	125836225	4	1200	0.64
chr9	126117625	126120950	4	2875	0.666666666666667
chr9	126760450	126762850	4	1600	0.75
chr9	127265375	127269650	4	3925	0.148936170212766
chr9	129436125	129440000	4	2175	1.39393939393939
chr9	133319675	133323450	4	3350	0.564102564102564
chr9	139088700	139091750	4	1775	1.53488372093023
chr9	140189400	140197750	4	7075	0.403846153846154
chrX	21958200	21965950	4	4975	1.80530973451327
chrX	45627075	45630050	4	2050	0.688524590163934
chrX	46184725	46187125	4	1425	1.09090909090909
chrX	53346475	53351575	4	4325	0.434782608695652
chrX	86935200	86939875	4	4375	0.184210526315789
chrX	91355700	91361100	4	4650	0.8
chrX	102686725	102689650	4	1850	1.45454545454545
chrX	103532875	103534675	4	1150	1.2
chrX	129064825	129068800	4	2925	1.30232558139535
chrX	129086100	129096075	4	5950	1.18238993710692
chrX	131543550	131547725	4	3875	0.242424242424242
chrX	133370625	133374075	4	2500	1.68421052631579
chrX	152950375	152956225	4	5275	0.315789473684211
chrX	153359700	153364000	4	3625	0.375
chr1	2157900	2165950	3	6675	0.365296803652968
chr1	2477275	2479975	3	2400	0.186046511627907
chr1	3709375	3714025	3	4400	0.152380952380952
chr1	7842975	7845300	3	2075	0.25531914893617
chr1	8082925	8087400	3	4325	0.272727272727273
chr1	8932925	8940850	3	7425	0.264150943396226
chr1	11749025	11754150	3	4600	0.15028901734104
chr1	16159700	16164075	3	3625	0.424242424242424
chr1	16858450	16863525	3	4050	0.472222222222222
chr1	17760250	17768525	3	7675	0.4
chr1	21054200	21060150	3	4775	0.477272727272727
chr1	24476625	24478550	3	1675	0.25
chr1	24645500	24649650	3	3625	0.277372262773723
chr1	25592900	25594875	3	1725	0.264150943396226
chr1	25942225	25945600	3	3175	0.0840336134453782
chr1	26605550	26609175	3	3325	0.358974358974359
chr1	27018550	27028825	3	10025	0.0313479623824451
chr1	27049325	27052075	3	2475	0.196078431372549
chr1	27851850	27855750	3	3525	0.294117647058824
chr1	29562600	29566100	3	2950	0.339622641509434
chr1	32400850	32404550	3	3225	0.288288288288288
chr1	33894475	33897150	3	2475	0.141176470588235
chr1	35654775	35659550	3	4475	0.102564102564103
chr1	36348325	36353250	3	4700	0.0930232558139535
chr1	37235900	37237800	3	1625	0.352941176470588
chr1	37937050	37944275	3	5525	0.6
chr1	40363500	40368550	3	4675	0.212121212121212
chr1	44819550	44821575	3	1900	0.0895522388059701
chr1	53898650	53900500	3	1650	0.218181818181818
chr1	53913750	53915100	3	1050	0.5
chr1	59761475	59763825	3	1950	0.651162790697674
chr1	61541875	61550050	3	7450	0.227722772277228
chr1	62659950	62666475	3	6425	0.0303030303030303
chr1	64255625	64256825	3	900	0.56
chr1	75595225	75603450	3	8025	0.0588235294117647
chr1	76251075	76256900	3	5625	0.705882352941177
chr1	109816650	109818000	3	1050	0.64
chr1	110502250	110503800	3	1350	0.387096774193548
chr1	110879775	110890350	3	7900	0.787878787878788
chr1	113364725	113368925	3	3575	0.261538461538462
chr1	113584400	113585800	3	1050	0.647058823529412
chr1	120254150	120258775	3	4025	0.761904761904762
chr1	144519175	144521875	3	2325	0.421052631578947
chr1	149332850	149334550	3	1500	0.342857142857143
chr1	149782300	149785450	3	2900	0.117647058823529
chr1	153517250	153518600	3	1050	0.4375
chr1	154839325	154843275	3	3675	0.104347826086957
chr1	155900975	155905100	3	3650	0.222222222222222
chr1	160065300	160069375	3	3550	0.24
chr1	160369275	160373200	3	3725	0.110091743119266
chr1	162601600	162603925	3	1800	0.459016393442623
chr1	164527350	164535550	3	7875	0.049469964664311
chr1	167188450	167192825	3	4150	0.089171974522293
chr1	173444100	173449550	3	5275	0.0655737704918033
chr1	182990875	182995850	3	4875	0.0285714285714286
chr1	200859750	200866000	3	5650	0.263157894736842
chr1	200990500	200994325	3	3525	0.318181818181818
chr1	201345125	201346475	3	1125	0.363636363636364
chr1	202774150	202782050	3	7525	0.102941176470588
chr1	205537525	205539075	3	1425	0.162162162162162
chr1	206857475	206861900	3	4250	0.0563380281690141
chr1	212687775	212689150	3	1050	0.608695652173913
chr1	213029950	213037225	3	6750	0.323529411764706
chr1	214152375	214163725	3	10275	0.198511166253102
chr1	217307200	217314525	3	7150	0.05
chr1	228192375	228197175	3	4575	0.0952380952380952
chr1	228592000	228596075	3	3875	0.0680272108843537
chr1	231554475	231559175	3	4475	0.461538461538462
chr1	244210275	244215700	3	4650	0.343283582089552
chr1	244611975	244616075	3	3150	0.533333333333333
chr10	974450	978350	3	3100	0.504672897196262
chr10	3213925	3216175	3	1950	0.266666666666667
chr10	3822650	3829275	3	6350	0.0837209302325581
chr10	8075800	8078325	3	2175	0.558139534883721
chr10	13385975	13394550	3	8300	0.466666666666667
chr10	20659175	20661750	3	2400	0.0975609756097561
chr10	25006600	25014600	3	7650	0.105263157894737
chr10	30721650	30726625	3	4750	0.0821917808219178
chr10	33239225	33251450	3	9325	0.361842105263158
chr10	35925825	35933675	3	7700	0.028673835125448
chr10	43900200	43905750	3	5025	0.233128834355828
chr10	44877425	44882475	3	4650	0.444444444444444
chr10	50896625	50899500	3	2400	0.406779661016949
chr10	52378375	52386050	3	6150	0.522522522522523
chr10	64574350	64579325	3	4725	0.297872340425532
chr10	68685025	68688800	3	3650	0.1
chr10	69620175	69622625	3	2100	0.264150943396226
chr10	76583850	76587575	3	3425	0.169811320754717
chr10	81584875	81587650	3	2425	0.347826086956522
chr10	89100925	89103100	3	1825	0.366666666666667
chr10	92054675	92058225	3	3250	0.173913043478261
chr10	92689950	92690925	3	775	0.666666666666667
chr10	95517625	95520475	3	2550	0.315789473684211
chr10	99444525	99448075	3	3075	0.285714285714286
chr10	103872225	103882550	3	9725	0.116402116402116
chr10	104964900	104966900	3	1525	0.684210526315789
chr10	105451750	105453800	3	1825	0.227272727272727
chr10	106012850	106016850	3	3675	0.100719424460432
chr10	111765450	111770200	3	4600	0.0606060606060606
chr10	114571550	114572875	3	1000	0.620689655172414
chr10	114708775	114719025	3	10050	0.0373831775700935
chr10	114818325	114819425	3	850	0.48
chr10	123352075	123360725	3	6800	0.389312977099237
chr10	125779625	125781075	3	1075	0.8
chr10	126135375	126143425	3	5800	0.794392523364486
chr10	126838850	126851625	3	12325	0.0701754385964912
chr10	133999250	134001825	3	2325	0.189189189189189
chr10	134599050	134602675	3	3325	0.225
chr11	2016425	2024200	3	7300	0.172043010752688
chr11	2397750	2401175	3	3000	0.307692307692308
chr11	2889375	2891350	3	1725	0.208333333333333
chr11	2904400	2907975	3	3175	0.440677966101695
chr11	9590175	9599700	3	6825	0.760456273764259
chr11	13029750	13034025	3	3975	0.311111111111111
chr11	14377750	14381225	3	3125	0.3
chr11	20043175	20050775	3	6300	0.401639344262295
chr11	22359325	22366125	3	5900	0.471428571428571
chr11	27465200	27467250	3	1625	0.415094339622642
chr11	44747450	44751250	3	3475	0.121212121212121
chr11	63256900	63259850	3	2800	0.058252427184466
chr11	63605700	63610700	3	4200	0.333333333333333
chr11	67349200	67353825	3	3825	0.416666666666667
chr11	68777950	68781975	3	3825	0.177777777777778
chr11	69450950	69459850	3	8475	0.205479452054795
chr11	69515125	69520375	3	4700	0.228571428571429
chr11	71157675	71165325	3	6325	0.613496932515337
chr11	71948900	71956975	3	5775	0.723981900452489
chr11	73017900	73024450	3	5350	0.454054054054054
chr11	76492250	76496825	3	4425	0.105263157894737
chr11	77463275	77464775	3	1175	0.592592592592593
chr11	86664050	86668025	3	3750	0.109090909090909
chr11	99292650	99294575	3	1725	0.192307692307692
chr11	105890225	105893825	3	3075	0.695652173913043
chr11	105946700	105950500	3	3650	0.0705882352941176
chr11	108089875	108096425	3	5825	0.75
chr11	111472400	111475625	3	2600	0.352941176470588
chr11	116313850	116317475	3	3200	0.16
chr11	121349475	121350825	3	1125	0.4
chr11	121968050	121973025	3	4500	0.214765100671141
chr11	125386275	125387650	3	1075	0.642857142857143
chr11	128388725	128393100	3	3900	0.32258064516129
chr11	128452425	128457775	3	4700	0.417391304347826
chr11	128740775	128742225	3	1000	0.642857142857143
chr11	134280025	134284775	3	4400	0.113207547169811
chr12	1770025	1772700	3	2075	0.457142857142857
chr12	4377600	4386975	3	9175	0.043010752688172
chr12	6324000	6325675	3	1300	0.558139534883721
chr12	6444425	6451700	3	6850	0.125
chr12	8121600	8124400	3	2700	0.137931034482759
chr12	8394775	8397050	3	2075	0.163265306122449
chr12	12835300	12838775	3	2825	0.5
chr12	14920750	14929100	3	7800	0.11371237458194
chr12	16756900	16764550	3	6400	0.642857142857143
chr12	19281900	19287000	3	4350	0.328947368421053
chr12	21807425	21811225	3	3625	0.5
chr12	45628100	45629600	3	1350	0.228571428571429
chr12	46657350	46664400	3	6200	0.72
chr12	49657550	49662025	3	4200	0.0880503144654088
chr12	50134650	50137400	3	2525	0.112359550561798
chr12	50559350	50561875	3	2425	0.0512820512820513
chr12	51317625	51321150	3	3375	0.12
chr12	54810675	54814525	3	3350	0.285714285714286
chr12	57911950	57918250	3	6025	0.125
chr12	58236000	58241225	3	4600	0.255813953488372
chr12	75760175	75763525	3	2975	0.220183486238532
chr12	79774600	79775975	3	1025	0.6
chr12	81175400	81176825	3	1050	0.5625
chr12	83591175	83593100	3	1300	0.790697674418605
chr12	92530750	92541925	3	10800	0.0457142857142857
chr12	102222600	102225325	3	2350	0.297297297297297
chr12	106974625	106981800	3	6925	0.225806451612903
chr12	107161400	107163625	3	2025	0.315789473684211
chr12	109895350	109897525	3	2000	0.147058823529412
chr12	109900125	109901925	3	1450	0.733333333333333
chr12	110316575	110319575	3	2775	0.24390243902439
chr12	111177300	111182125	3	4650	0.0533333333333333
chr12	114047500	114050275	3	2425	0.235294117647059
chr12	119590875	119592800	3	1750	0.217391304347826
chr12	120666400	120669725	3	3050	0.169811320754717
chr12	120728625	120731600	3	2675	0.159090909090909
chr12	128750575	128754325	3	3550	0.0909090909090909
chr12	133261750	133266225	3	3500	0.548672566371681
chr13	20692175	20695175	3	2225	0.743589743589744
chr13	22031025	22034250	3	2550	0.564102564102564
chr13	23454850	23456450	3	1425	0.256410256410256
chr13	28394075	28397425	3	2750	0.404494382022472
chr13	36869775	36874175	3	3700	0.274809160305344
chr13	41592000	41593450	3	1325	0.142857142857143
chr13	45145175	45154150	3	8850	0.0465116279069767
chr13	50697375	50708150	3	9650	0.303030303030303
chr13	51795500	51799700	3	4025	0.238095238095238
chr13	53022850	53025225	3	2225	0.103896103896104
chr13	57860600	57861650	3	925	0.206896551724138
chr13	72438000	72444675	3	4975	0.709677419354839
chr13	78270050	78274175	3	4000	0.0625
chr13	91504325	91506350	3	1625	0.541666666666667
chr13	95354250	95367000	3	12575	0.0512820512820513
chr13	107569250	107570900	3	1525	0.117647058823529
chr13	112985025	112986325	3	1050	0.5
chr13	113545700	113550150	3	4200	0.0943396226415094
chr13	114563300	114567800	3	3650	0.492307692307692
chr14	23721125	23722300	3	950	0.48
chr14	23951475	23953050	3	1250	0.444444444444444
chr14	33401350	33410050	3	6900	0.704081632653061
chr14	36972950	36975750	3	1825	0.793650793650794
chr14	37048875	37052325	3	3250	0.146341463414634
chr14	52116725	52121200	3	4275	0.153846153846154
chr14	55490825	55496825	3	5050	0.302083333333333
chr14	60714450	60718675	3	4025	0.0943396226415094
chr14	64853150	64859725	3	5200	0.543589743589744
chr14	67734825	67736975	3	1725	0.529411764705882
chr14	69281075	69283550	3	1850	0.709677419354839
chr14	71274475	71279375	3	4700	0.263157894736842
chr14	75347725	75353450	3	4500	0.491017964071856
chr14	76097175	76098425	3	1050	0.387096774193548
chr14	87705325	87707250	3	1525	0.509803921568627
chr14	95233425	95242325	3	7975	0.223021582733813
chr14	100838750	100844225	3	4400	0.433734939759036
chr14	101192750	101195525	3	2325	0.421052631578947
chr14	102550850	102555350	3	4375	0.0576923076923077
chr14	102780100	102787325	3	5375	0.757575757575758
chr14	103057125	103061525	3	4250	0.0516129032258065
chr14	104601325	104607175	3	5725	0.0388349514563107
chr14	104689850	104691350	3	1150	0.606060606060606
chr15	26964675	26967125	3	1950	0.526315789473684
chr15	28339425	28345150	3	4400	0.615384615384615
chr15	31371575	31373375	3	1450	0.432432432432432
chr15	32906050	32910150	3	3575	0.257575757575758
chr15	40209025	40213850	3	4375	0.733333333333333
chr15	42563425	42568550	3	4750	0.146341463414634
chr15	44083750	44086750	3	2650	0.211764705882353
chr15	52310725	52314725	3	3750	0.363636363636364
chr15	63793300	63798625	3	4375	0.73469387755102
chr15	64056650	64058175	3	1275	0.307692307692308
chr15	64926625	64927650	3	825	0.421052631578947
chr15	75742100	75749225	3	6675	0.15
chr15	76194350	76197800	3	2875	0.363636363636364
chr15	78031225	78032450	3	975	0.615384615384615
chr15	85143575	85149275	3	5075	0.261682242990654
chr15	85777075	85778475	3	1000	0.695652173913043
chr15	88797800	88801950	3	4050	0.0444444444444444
chr15	89163000	89167875	3	4425	0.444444444444444
chr15	90012900	90014075	3	950	0.466666666666667
chr15	90117750	90122350	3	4425	0.0898876404494382
chr15	100104950	100109625	3	3875	0.4
chr16	1727500	1730675	3	2925	0.127659574468085
chr16	2262675	2266450	3	3325	0.340425531914894
chr16	4364600	4368250	3	3525	0.0705882352941176
chr16	5146625	5149150	3	2200	0.4
chr16	5262900	5264025	3	925	0.4
chr16	8959375	8963750	3	4150	0.072463768115942
chr16	11675700	11681750	3	5600	0.166666666666667
chr16	15247675	15249400	3	1450	0.324324324324324
chr16	21528650	21533500	3	4350	0.723404255319149
chr16	28302050	28306500	3	4100	0.25
chr16	46823075	46824675	3	1425	0.307692307692308
chr16	50099425	50101925	3	2200	0.5
chr16	50581200	50584250	3	2900	0.0779220779220779
chr16	52577675	52583400	3	5475	0.0784313725490196
chr16	53124225	53126475	3	2100	0.108108108108108
chr16	54315400	54325925	3	10225	0.0431266846361186
chr16	67062150	67064900	3	2625	0.0618556701030928
chr16	67426750	67430600	3	2950	0.60377358490566
chr16	67463800	67467000	3	3075	0.0659340659340659
chr16	67513600	67516175	3	2350	0.245614035087719
chr16	67875300	67882375	3	6450	0.25503355704698
chr16	69106100	69107425	3	925	0.758620689655172
chr16	70652475	70656225	3	3075	0.333333333333333
chr16	74832000	74833375	3	1125	0.324324324324324
chr16	79629125	79636500	3	6800	0.304347826086957
chr16	84001800	84003575	3	1575	0.212765957446809
chr16	85115075	85117500	3	1925	0.387096774193548
chr16	89626075	89632975	3	6550	0.105263157894737
chr17	853000	855325	3	1775	0.727272727272727
chr17	1081850	1085350	3	2950	0.357142857142857
chr17	2295225	2306200	3	9225	0.584795321637427
chr17	4841825	4855350	3	9825	0.770448548812665
chr17	6553450	6561400	3	6225	0.712765957446808
chr17	16341450	16345650	3	4025	0.0536912751677852
chr17	16944825	16948600	3	3525	0.0991735537190083
chr17	17712475	17715275	3	2200	0.583333333333333
chr17	19880050	19883750	3	2950	0.476190476190476
chr17	25263050	25268050	3	4775	0.375
chr17	27503150	27508050	3	4525	0.256410256410256
chr17	28562175	28566025	3	3175	0.432432432432432
chr17	29032925	29039475	3	5825	0.151111111111111
chr17	29057900	29060750	3	2475	0.266666666666667
chr17	29885475	29889150	3	3425	0.545454545454545
chr17	30263250	30266175	3	2600	0.256410256410256
chr17	33413950	33417100	3	2775	0.232558139534884
chr17	36665400	36667775	3	2200	0.208333333333333
chr17	36874675	36877025	3	2125	0.138888888888889
chr17	36900000	36910325	3	8750	0.365269461077844
chr17	37350925	37358500	3	6525	0.338983050847458
chr17	40538475	40541500	3	2800	0.14
chr17	44847950	44850850	3	2700	0.137931034482759
chr17	44893375	44899650	3	6025	0.108843537414966
chr17	48287200	48288800	3	1375	0.333333333333333
chr17	56590600	56596775	3	4700	0.768115942028985
chr17	62772775	62778300	3	5175	0.171428571428571
chr17	63550250	63558450	3	8000	0.0405405405405405
chr17	70111650	70120800	3	8775	0.132450331125828
chr17	74552675	74556775	3	3950	0.296296296296296
chr17	74704325	74707625	3	2900	0.288659793814433
chr17	75276150	75279600	3	3225	0.123456790123457
chr17	75387525	75389425	3	1575	0.324324324324324
chr17	75431925	75432875	3	775	0.555555555555556
chr18	3602050	3606750	3	4350	0.313725490196078
chr18	12334650	12337525	3	2500	0.376811594202899
chr18	12946425	12949275	3	2625	0.144329896907216
chr18	20748700	20750175	3	1075	0.666666666666667
chr18	29671375	29674625	3	3150	0.0481927710843374
chr18	32239350	32240950	3	1300	0.620689655172414
chr18	46064525	46070075	3	4325	0.583333333333333
chr18	46472025	46479750	3	7475	0.047808764940239
chr18	48719125	48724975	3	5050	0.24
chr18	53249225	53257775	3	7575	0.36
chr18	60381675	60391075	3	7150	0.636015325670498
chr18	72915750	72924850	3	8550	0.115646258503401
chr19	588350	591075	3	2125	0.577777777777778
chr19	2781625	2783900	3	2075	0.162162162162162
chr19	3093750	3097050	3	3125	0.0854700854700855
chr19	3463175	3464825	3	1475	0.238095238095238
chr19	4456350	4458400	3	1925	0.109090909090909
chr19	4597200	4599150	3	1825	0.114285714285714
chr19	6278000	6280525	3	2300	0.184210526315789
chr19	6530300	6535050	3	3925	0.397058823529412
chr19	7082950	7085025	3	1950	0.0895522388059701
chr19	7863525	7865350	3	1450	0.620689655172414
chr19	7893925	7896075	3	2000	0.137931034482759
chr19	8066925	8071375	3	3525	0.512396694214876
chr19	8454150	8456500	3	2125	0.196078431372549
chr19	9901975	9904500	3	2225	0.304347826086957
chr19	10763325	10768475	3	4775	0.8
chr19	11528375	11533800	3	4800	0.368
chr19	14245300	14248825	3	2950	0.45
chr19	14314075	14320925	3	4600	0.715909090909091
chr19	18630800	18633725	3	2725	0.2
chr19	20347125	20350100	3	2700	0.235294117647059
chr19	23901225	23902675	3	1225	0.333333333333333
chr19	34990975	34992550	3	1300	0.551724137931034
chr19	35489625	35494775	3	4550	0.555555555555556
chr19	37156675	37159600	3	2600	0.307692307692308
chr19	40970500	40973575	3	2950	0.0615384615384615
chr19	41255175	41260925	3	4500	0.692913385826772
chr19	46799825	46804725	3	3800	0.625954198473282
chr19	48866150	48868100	3	1750	0.163934426229508
chr19	49648900	49655650	3	4875	0.696132596685083
chr19	49840925	49843575	3	2400	0.27906976744186
chr19	50092900	50097425	3	4150	0.153846153846154
chr19	50430850	50434225	3	3200	0.0833333333333333
chr19	50706125	50709525	3	2650	0.742857142857143
chr19	51519975	51523375	3	2525	0.652173913043478
chr19	54007025	54008150	3	950	0.384615384615385
chr19	54368875	54374100	3	4875	0.18018018018018
chr19	54382050	54387525	3	4550	0.454545454545455
chr19	54480925	54486200	3	4850	0.177215189873418
chr19	56096850	56099125	3	1950	0.314285714285714
chr19	57348575	57352825	3	3850	0.2
chr2	285800	290400	3	3675	0.623655913978495
chr2	8816150	8826400	3	9925	0.0633802816901408
chr2	10182175	10184900	3	2325	0.4
chr2	16244650	16246625	3	1525	0.595744680851064
chr2	20547475	20552000	3	4050	0.275229357798165
chr2	24269050	24273875	3	3925	0.647058823529412
chr2	25472300	25476375	3	3925	0.0551724137931034
chr2	27008100	27010650	3	2175	0.349206349206349
chr2	32851850	32854250	3	2175	0.12987012987013
chr2	38974800	38979750	3	4525	0.666666666666667
chr2	39345675	39352750	3	6000	0.543046357615894
chr2	42174750	42176175	3	1150	0.486486486486487
chr2	42273425	42280350	3	6225	0.194915254237288
chr2	46925175	46932800	3	5575	0.75531914893617
chr2	55272950	55279450	3	6225	0.12
chr2	60644225	60647425	3	2175	0.647058823529412
chr2	66734625	66736025	3	1225	0.285714285714286
chr2	70367950	70370675	3	2275	0.315789473684211
chr2	70992025	70995975	3	3325	0.362068965517241
chr2	71203650	71206700	3	2725	0.25
chr2	71680150	71683800	3	2900	0.617283950617284
chr2	72369900	72377625	3	7575	0.0341880341880342
chr2	74207750	74215925	3	6900	0.457142857142857
chr2	75282450	75284225	3	1475	0.36
chr2	77747250	77750625	3	3050	0.290909090909091
chr2	88123825	88125550	3	1450	0.315789473684211
chr2	88923900	88928350	3	4075	0.132231404958678
chr2	90448900	90451000	3	1875	0.175438596491228
chr2	91776275	91778325	3	1725	0.347826086956522
chr2	96871050	96875925	3	4150	0.705882352941177
chr2	98205900	98207450	3	1375	0.25
chr2	100720300	100723325	3	2675	0.695652173913043
chr2	109149525	109153025	3	3075	0.32
chr2	119076325	119078300	3	1625	0.327272727272727
chr2	121101200	121105700	3	4250	0.0869565217391304
chr2	130075975	130077275	3	1125	0.333333333333333
chr2	153308775	153310425	3	1475	0.272727272727273
chr2	157486900	157488225	3	1200	0.181818181818182
chr2	170589475	170593450	3	3600	0.65
chr2	171070825	171072000	3	900	0.428571428571429
chr2	171669475	171680800	3	10825	0.133333333333333
chr2	174218200	174222225	3	3875	0.181818181818182
chr2	175867500	175871075	3	3475	0.222222222222222
chr2	178075625	178079900	3	4150	0.0405405405405405
chr2	179342425	179347325	3	4550	0.162162162162162
chr2	181844350	181849800	3	4725	0.287292817679558
chr2	182545000	182549850	3	3875	0.475524475524476
chr2	188417825	188419250	3	1225	0.4
chr2	206943850	206952475	3	6725	0.621848739495798
chr2	211033775	211037700	3	3550	0.246913580246914
chr2	214052750	214054825	3	1750	0.666666666666667
chr2	215670875	215675825	3	4225	0.377952755905512
chr2	216298900	216302400	3	3325	0.135135135135135
chr2	217555125	217560750	3	5325	0.391304347826087
chr2	219723450	219726125	3	2225	0.56
chr2	219864400	219868275	3	3550	0.164179104477612
chr2	232275150	232278550	3	2500	0.6
chr2	232486000	232486725	3	600	0.375
chr2	233386700	233389400	3	1900	0.805970149253731
chr2	238320825	238322775	3	1700	0.551724137931034
chr2	239147600	239150500	3	2725	0.15625
chr2	240320225	240324300	3	3875	0.0916030534351145
chr2	241391525	241397050	3	4450	0.461538461538462
chr2	241505400	241509075	3	3425	0.157303370786517
chr20	520375	525150	3	4050	0.357615894039735
chr20	2672525	2675550	3	2750	0.305084745762712
chr20	9552975	9555350	3	1825	0.645161290322581
chr20	20343075	20353125	3	9650	0.152866242038217
chr20	31068800	31073300	3	4400	0.0388349514563107
chr20	31407275	31409425	3	1925	0.215384615384615
chr20	32077175	32079450	3	2125	0.112676056338028
chr20	34327300	34331575	3	4075	0.0816326530612245
chr20	34635925	34639700	3	3550	0.181818181818182
chr20	35089075	35094350	3	3825	0.736842105263158
chr20	35372950	35375125	3	1950	0.158730158730159
chr20	36148075	36151550	3	3225	0.551724137931034
chr20	39968325	39970250	3	1775	0.150943396226415
chr20	43537775	43540675	3	2675	0.148936170212766
chr20	43969975	43977575	3	7450	0.0413793103448276
chr20	44388550	44391475	3	2650	0.193548387096774
chr20	44440600	44443375	3	2450	0.25
chr20	45945750	45949225	3	3075	0.181818181818182
chr20	48598500	48603725	3	4700	0.222222222222222
chr20	48767700	48771000	3	2950	0.260869565217391
chr20	50177525	50180600	3	2725	0.269662921348315
chr20	50663950	50666100	3	1925	0.206896551724138
chr20	55964000	55968400	3	4200	0.0666666666666667
chr20	57224450	57231425	3	6500	0.205128205128205
chr20	60638450	60642600	3	4025	0.0705882352941176
chr21	24753700	24757300	3	3250	0.615384615384615
chr21	27603700	27605725	3	1300	0.697674418604651
chr21	33974775	33976875	3	1725	0.564102564102564
chr21	35056425	35059150	3	2475	0.144927536231884
chr21	38962125	38965325	3	2475	0.571428571428571
chr21	43181025	43189550	3	8375	0.0481927710843374
chr21	44844000	44848200	3	3350	0.444444444444444
chr21	46123200	46132750	3	8625	0.2125
chr21	46824025	46828400	3	4175	0.065359477124183
chr21	47061250	47064675	3	2575	0.725
chr21	47740575	47745950	3	4875	0.262773722627737
chr22	19136375	19138700	3	2075	0.368421052631579
chr22	21270950	21275975	3	4800	0.0833333333333333
chr22	21333350	21337650	3	3150	0.660869565217391
chr22	23583700	23585800	3	1850	0.225806451612903
chr22	28137475	28140650	3	2975	0.177777777777778
chr22	29194100	29198100	3	3600	0.152671755725191
chr22	29467125	29470625	3	3275	0.222222222222222
chr22	31001425	31004525	3	2900	0.181818181818182
chr22	33446525	33454800	3	7875	0.0927152317880795
chr22	37307700	37308675	3	725	0.8
chr22	37880300	37882800	3	1975	0.567164179104478
chr22	38789975	38795875	3	5425	0.152173913043478
chr22	39625750	39626825	3	850	0.4
chr22	40057700	40061325	3	2825	0.561797752808989
chr22	43009050	43012050	3	2625	0.255813953488372
chr22	43738300	43740375	3	1900	0.153846153846154
chr22	45400825	45407000	3	5825	0.18
chr22	45663675	45665825	3	1950	0.166666666666667
chr22	46370900	46375425	3	4150	0.166666666666667
chr22	48970700	48973225	3	2300	0.375
chr22	50328425	50330525	3	1650	0.697674418604651
chr22	50737400	50739250	3	1700	0.135593220338983
chr22	50944775	50947825	3	2650	0.285714285714286
chr3	13388400	13390700	3	2150	0.166666666666667
chr3	31183400	31184550	3	750	0.761904761904762
chr3	39446225	39451575	3	4850	0.461538461538462
chr3	45634525	45638950	3	4050	0.156862745098039
chr3	51427900	51432225	3	3275	0.730769230769231
chr3	52442750	52446175	3	3325	0.0597014925373134
chr3	53285425	53290450	3	4575	0.174418604651163
chr3	57194350	57199475	3	4150	0.74
chr3	57230700	57234750	3	3800	0.4
chr3	58476975	58483450	3	4600	0.802469135802469
chr3	62400375	62402025	3	1425	0.258064516129032
chr3	66544525	66552325	3	7350	0.0740740740740741
chr3	75716825	75722475	3	5475	0.175438596491228
chr3	98041725	98046025	3	4100	0.363636363636364
chr3	104161825	104164325	3	2075	0.424242424242424
chr3	113414025	113418300	3	3475	0.666666666666667
chr3	117116975	117119450	3	1900	0.703703703703704
chr3	125633825	125636300	3	2175	0.297872340425532
chr3	128215625	128217125	3	1300	0.227272727272727
chr3	129321075	129326750	3	5400	0.0685714285714286
chr3	131854675	131856375	3	1525	0.37037037037037
chr3	134082425	134084425	3	1775	0.170212765957447
chr3	135683325	135686825	3	3250	0.444444444444444
chr3	137479175	137491150	3	10900	0.37696335078534
chr3	143689175	143695375	3	6025	0.153846153846154
chr3	155587350	155590925	3	3300	0.101010101010101
chr3	169939375	169942825	3	3175	0.162162162162162
chr3	170072150	170083025	3	10625	0.045016077170418
chr3	170405275	170406725	3	1150	0.368421052631579
chr3	177075825	177078600	3	2475	0.184210526315789
chr3	182832325	182834650	3	1675	0.679245283018868
chr3	189835700	189839550	3	3550	0.107692307692308
chr3	190270400	190272550	3	1875	0.253968253968254
chr3	195933700	195935500	3	1400	0.538461538461538
chr4	778675	780475	3	1650	0.133333333333333
chr4	818525	820900	3	2000	0.390243902439024
chr4	1164750	1167025	3	2025	0.164383561643836
chr4	1514450	1515375	3	775	0.380952380952381
chr4	2241225	2244525	3	3075	0.134615384615385
chr4	3929425	3931600	3	1550	0.705882352941177
chr4	4108225	4109375	3	925	0.636363636363636
chr4	5888550	5895400	3	6600	0.102564102564103
chr4	6472025	6474900	3	2550	0.571428571428571
chr4	6675125	6678825	3	3350	0.625
chr4	7103500	7105700	3	2000	0.19672131147541
chr4	8872550	8874550	3	1725	0.25
chr4	9153475	9155800	3	2050	0.326530612244898
chr4	26029500	26032650	3	2800	0.239130434782609
chr4	31997500	32001675	3	3350	0.488372093023256
chr4	39636425	39641825	3	4800	0.571428571428571
chr4	41214800	41219450	3	3950	0.547619047619048
chr4	56498725	56503975	3	4050	0.616438356164384
chr4	85790175	85792150	3	1550	0.461538461538462
chr4	87880025	87882300	3	1900	0.342857142857143
chr4	88896550	88898375	3	1425	0.595744680851064
chr4	89452650	89455525	3	2275	0.428571428571429
chr4	114066350	114068550	3	1650	0.581818181818182
chr4	120985400	120989650	3	4025	0.3
chr4	133044950	133047150	3	1950	0.245614035087719
chr4	141158625	141160000	3	1175	0.263157894736842
chr4	146653350	146655175	3	1675	0.1875
chr4	151499900	151506000	3	5325	0.246305418719212
chr4	155661625	155669400	3	7600	0.0396825396825397
chr5	692600	694525	3	1800	0.111111111111111
chr5	1514275	1516075	3	1550	0.326530612244898
chr5	7261450	7263575	3	1825	0.333333333333333
chr5	7419825	7421175	3	1200	0.242424242424242
chr5	12662825	12669675	3	6575	0.0563380281690141
chr5	16932800	16937525	3	4200	0.299212598425197
chr5	68855425	68857075	3	1475	0.256410256410256
chr5	70741350	70742525	3	1000	0.454545454545455
chr5	76101700	76104475	3	2325	0.296296296296296
chr5	83014275	83019000	3	4250	0.220779220779221
chr5	89853000	89859475	3	5750	0.651162790697674
chr5	95156925	95159675	3	2600	0.173913043478261
chr5	95766800	95770550	3	3525	0.428571428571429
chr5	106906750	106908375	3	1250	0.727272727272727
chr5	113694975	113701425	3	6275	0.476190476190476
chr5	114875300	114881200	3	5425	0.121212121212121
chr5	126111275	126116425	3	4825	0.137931034482759
chr5	137687875	137691225	3	3050	0.123893805309735
chr5	138219700	138220800	3	800	0.761904761904762
chr5	139088150	139092225	3	3900	0.102040816326531
chr5	141696625	141707925	3	10375	0.571428571428571
chr5	146254625	146259100	3	3850	0.307692307692308
chr5	151149650	151155275	3	5225	0.100502512562814
chr5	158477975	158479875	3	1400	0.731707317073171
chr5	158521800	158533950	3	9400	0.631268436578171
chr5	171430775	171436550	3	5225	0.13903743315508
chr5	179243475	179250100	3	5400	0.589473684210526
chr5	179634600	179636675	3	1800	0.214285714285714
chr6	1310800	1314475	3	3425	0.583333333333333
chr6	8100675	8103525	3	2500	0.272727272727273
chr6	14380100	14382550	3	2200	0.222222222222222
chr6	16128775	16133500	3	4025	0.326530612244898
chr6	21663850	21671350	3	6650	0.421052631578947
chr6	21739900	21743300	3	3100	0.588235294117647
chr6	24933625	24936225	3	2150	0.349206349206349
chr6	28456525	28460050	3	2925	0.642857142857143
chr6	29591725	29602600	3	10750	0.0365853658536585
chr6	30067925	30071800	3	3600	0.2
chr6	31367200	31373825	3	5225	0.53781512605042
chr6	32054850	32056175	3	1175	0.266666666666667
chr6	37616050	37618275	3	1775	0.555555555555556
chr6	38669400	38671350	3	1725	0.203389830508475
chr6	41700325	41703975	3	3425	0.0869565217391304
chr6	43137800	43142825	3	4850	0.0543478260869565
chr6	52147475	52150625	3	2975	0.0740740740740741
chr6	52858225	52861875	3	3025	0.545454545454545
chr6	53406700	53413575	3	4875	0.75
chr6	62993575	62997100	3	3125	0.25
chr6	74226375	74233925	3	6775	0.153191489361702
chr6	76041625	76044975	3	2950	0.2
chr6	77270675	77275025	3	4100	0.185185185185185
chr6	85471875	85478900	3	5425	0.673913043478261
chr6	89788950	89795350	3	5225	0.571428571428571
chr6	91203675	91205075	3	1075	0.555555555555556
chr6	114329675	114332325	3	1750	0.645161290322581
chr6	117921200	117924550	3	3100	0.444444444444444
chr6	131615475	131620450	3	4575	0.235294117647059
chr6	131642950	131648875	3	4800	0.444444444444444
chr6	132269425	132274725	3	4900	0.193548387096774
chr6	134493025	134499825	3	5550	0.436893203883495
chr6	139689175	139697950	3	8025	0.175675675675676
chr6	144586200	144587675	3	1175	0.666666666666667
chr6	161432100	161433400	3	1100	0.444444444444444
chr6	163833400	163841075	3	7125	0.62962962962963
chr6	167638950	167646825	3	7425	0.115830115830116
chr6	169651100	169655150	3	3425	0.34375
chr6	170121975	170126200	3	3875	0.328767123287671
chr7	1408225	1409650	3	1100	0.529411764705882
chr7	1606525	1610950	3	3225	0.759259259259259
chr7	2557325	2565150	3	7550	0.0581818181818182
chr7	6413525	6416800	3	2825	0.315789473684211
chr7	21465750	21472050	3	6125	0.0547945205479452
chr7	28930150	28931250	3	775	0.7
chr7	42271825	42279050	3	6800	0.315789473684211
chr7	44787400	44790275	3	2650	0.146341463414634
chr7	45957425	45963700	3	4875	0.615384615384615
chr7	56031750	56033875	3	1925	0.131147540983607
chr7	64362975	64366200	3	2975	0.263157894736842
chr7	66459250	66462625	3	3200	0.115942028985507
chr7	72297875	72301475	3	3450	0.0816326530612245
chr7	73552950	73554175	3	1000	0.736842105263158
chr7	74070250	74076425	3	5900	0.105882352941176
chr7	74306275	74307675	3	1150	0.4
chr7	94283725	94287475	3	3625	0.0833333333333333
chr7	96220000	96222250	3	1775	0.566037735849057
chr7	97909800	97914300	3	4225	0.105263157894737
chr7	101512650	101514025	3	1225	0.216216216216216
chr7	102574500	102575600	3	950	0.275862068965517
chr7	123172350	123175625	3	2750	0.5
chr7	123385025	123392175	3	6300	0.231759656652361
chr7	128898300	128899625	3	1050	0.413793103448276
chr7	130129525	130134475	3	4475	0.166666666666667
chr7	138867025	138868200	3	850	0.666666666666667
chr7	142984900	142987975	3	2525	0.337078651685393
chr7	143102950	143107850	3	3700	0.589928057553957
chr7	148034375	148040150	3	5050	0.287234042553192
chr7	148841200	148847250	3	5675	0.468085106382979
chr7	149744025	149746825	3	2600	0.153846153846154
chr7	150148075	150149350	3	1125	0.25
chr7	151326000	151330300	3	3200	0.720720720720721
chr7	156792200	156793700	3	1325	0.242424242424242
chr7	156801975	156804925	3	2500	0.311111111111111
chr7	158379050	158381650	3	2075	0.478260869565217
chr8	1320875	1323175	3	1950	0.8
chr8	8084525	8086925	3	1975	0.577777777777778
chr8	8558525	8562650	3	3075	0.678899082568807
chr8	8741775	8751875	3	7925	0.535947712418301
chr8	11054850	11059800	3	4450	0.769230769230769
chr8	11283225	11284850	3	1150	0.722222222222222
chr8	11557725	11568050	3	7550	0.568181818181818
chr8	12051750	12052925	3	825	0.72
chr8	22924125	22927450	3	3125	0.107142857142857
chr8	23559625	23567975	3	5300	0.763636363636364
chr8	26148600	26153725	3	4475	0.263473053892216
chr8	28258300	28260700	3	2150	0.232558139534884
chr8	28347075	28355500	3	6525	0.619469026548673
chr8	29202800	29211225	3	7000	0.662650602409639
chr8	30398275	30400850	3	1775	0.679245283018868
chr8	38296625	38300950	3	3875	0.218181818181818
chr8	38642425	38646300	3	2825	0.704761904761905
chr8	39759500	39763100	3	3300	0.304347826086957
chr8	42394850	42398475	3	3350	0.117647058823529
chr8	54931425	54936075	3	3850	0.41726618705036
chr8	65280275	65292550	3	11125	0.166666666666667
chr8	94229225	94230525	3	1000	0.692307692307692
chr8	95959650	95964650	3	4725	0.375
chr8	122649925	122655550	3	5100	0.202127659574468
chr8	126009400	126016475	3	6700	0.512820512820513
chr8	126398475	126401550	3	2250	0.769230769230769
chr8	132320750	132325425	3	4500	0.0747663551401869
chr8	140714150	140718700	3	4300	0.087719298245614
chr8	144371125	144374650	3	3350	0.133333333333333
chr9	4661550	4667025	3	5075	0.272727272727273
chr9	15507750	15513625	3	5650	0.0469483568075117
chr9	34375275	34381775	3	4550	0.804733727810651
chr9	73733425	73738475	3	4150	0.348387096774194
chr9	74581400	74582375	3	825	0.380952380952381
chr9	82184775	82190950	3	5675	0.117647058823529
chr9	84299675	84306025	3	5875	0.131868131868132
chr9	88073525	88075100	3	1400	0.230769230769231
chr9	91924575	91934975	3	8400	0.546099290780142
chr9	99178775	99183175	3	4000	0.235294117647059
chr9	101705700	101708150	3	2125	0.3
chr9	101865825	101869525	3	3275	0.373333333333333
chr9	102580750	102591750	3	8975	0.531986531986532
chr9	102904275	102908875	3	4300	0.127388535031847
chr9	103112400	103116575	3	3950	0.27906976744186
chr9	103860975	103862650	3	1500	0.256410256410256
chr9	110247875	110254225	3	5425	0.463768115942029
chr9	117263875	117268550	3	4175	0.4
chr9	124460650	124463675	3	2775	0.142857142857143
chr9	126689875	126693050	3	2900	0.168421052631579
chr9	130659275	130662525	3	2650	0.411764705882353
chr9	130738925	130744325	3	5000	0.145454545454545
chr9	130828650	130832075	3	3275	0.0923076923076923
chr9	131445350	131453975	3	7950	0.212962962962963
chr9	132221425	132223600	3	1950	0.19047619047619
chr9	133971200	133973875	3	2550	0.0674157303370786
chr9	134549875	134552200	3	1925	0.511627906976744
chr9	135994800	135997175	3	2075	0.409090909090909
chr9	139481750	139483350	3	1275	0.518518518518518
chr9	140560450	140562100	3	1400	0.387096774193548
chr9	140771600	140773750	3	2050	0.0666666666666667
chrX	950525	952075	3	1150	0.666666666666667
chrX	1210950	1213050	3	1900	0.24390243902439
chrX	1509350	1513850	3	4250	0.705882352941177
chrX	2243025	2244075	3	925	0.206896551724138
chrX	2608175	2612475	3	3500	0.424242424242424
chrX	2879125	2882425	3	2575	0.72
chrX	9753200	9758375	3	4850	0.115606936416185
chrX	13216275	13217475	3	900	0.642857142857143
chrX	16141600	16147925	3	6025	0.0865800865800866
chrX	16199625	16202325	3	2350	0.352941176470588
chrX	17877125	17880050	3	2825	0.0547945205479452
chrX	39863325	39875075	3	10525	0.385542168674699
chrX	40504175	40507475	3	2550	0.691358024691358
chrX	40967275	40970950	3	2925	0.540540540540541
chrX	41334575	41335550	3	700	0.631578947368421
chrX	57617800	57623525	3	4850	0.474576271186441
chrX	62973050	62975800	3	2425	0.243243243243243
chrX	64887075	64890000	3	2600	0.191489361702128
chrX	68047825	68053300	3	5225	0.092485549132948
chrX	70314900	70320850	3	5550	0.1875
chrX	70502400	70506625	3	3925	0.0967741935483871
chrX	99662675	99668325	3	5075	0.391752577319588
chrX	107972900	107981425	3	7400	0.308823529411765
chrX	119384125	119386600	3	2150	0.246575342465753
chrX	129113300	129119250	3	5675	0.0579710144927536
chrX	131349625	131353825	3	4000	0.0529801324503311
chrX	134079825	134081150	3	1100	0.411764705882353
chrX	136506475	136513275	3	6450	0.102857142857143
chrX	149105600	149109150	3	2625	0.673684210526316
chrX	150342900	150347800	3	4550	0.138728323699422
chrX	152065750	152067650	3	1750	0.222222222222222
chrX	152224325	152225575	3	950	0.64
chrX	152988100	152992925	3	4325	0.451612903225806
chrX	153092350	153097400	3	4850	0.6
chrX	153110475	153111950	3	1175	0.727272727272727
chrX	154996325	155000275	3	3425	0.324324324324324
