# Supplementary material for: Large organized chromatin lysine domains help distinguish primitive from differentiated cell populations
Source: Nat Commun. 2021 Jan 21;12:499. doi: 10.1038/s41467-020-20830-9 (PMC7820432; doi:10.1038/s41467-020-20830-9)
Supplement: Supplementary file 3 — Supplementary Software [file 41467_2020_20830_MOESM3_ESM.zip › E024-H3K9me3_LOCKS.bed]

chr1	2606875	2789175	94	76975	18.4444444444444
chr1	2789725	2888925	94	64750	2.53333333333333
chr1	49796450	49990375	94	34175	33.0434782608696
chr1	49990625	50137850	94	43650	17.5882352941176
chr1	50139375	50327250	94	42900	29.3636363636364
chr1	142535350	142658550	94	65900	11.3571428571429
chr1	143389350	143505300	94	41900	30
chr1	152166250	152334925	94	58550	29.4594594594595
chr1	152334975	152455975	94	59450	13.2
chr1	152457375	152600350	94	69375	55.2
chr1	152600600	152696675	94	51800	12
chr1	152697775	152816500	94	59675	13.1351351351351
chr1	247130625	247356075	94	91525	63.8285714285714
chr1	248001675	248164750	94	47775	33.36
chr1	248165600	248265225	94	50300	9.24590163934426
chr1	248265425	248375500	94	57075	6.58974358974359
chr1	248376325	248489675	94	52750	12.2285714285714
chr1	248489925	248605575	94	61075	13.4166666666667
chr1	248741350	248878200	94	59950	38.5555555555556
chr10	37178825	37322350	94	37075	21.5
chr10	37482750	37627775	94	51425	20.0540540540541
chr10	37629225	37749775	94	46750	21.625
chr10	37750775	37872525	94	45100	27.8888888888889
chr10	37874825	37993425	94	50200	23.1578947368421
chr10	37993500	38117000	94	65225	10
chr10	38117050	38246725	94	62450	27.6190476190476
chr10	38334825	38464150	94	72125	20.2352941176471
chr10	42777325	42940725	94	83775	13.7894736842105
chr10	42940900	43074150	94	59250	42.962962962963
chr10	135223750	135375200	94	80875	29.9
chr11	48174425	48349450	94	57625	56.0588235294118
chr11	48349550	48541900	94	59600	32.3478260869565
chr11	48546950	48664975	94	43825	20.4545454545455
chr11	48669350	48845300	94	118675	10.0952380952381
chr11	48845875	49091775	94	85125	48.2727272727273
chr11	49555375	49829250	94	32075	41.4615384615385
chr11	49837075	49999600	94	40175	19.875
chr11	50000750	50126675	94	56525	14.25
chr11	50127275	50244375	94	64175	20
chr11	50244675	50468600	94	154675	15.9272727272727
chr11	51190975	51454500	94	154525	18.9
chr11	54794125	55007525	94	173525	7.79310344827586
chr11	55007675	55152150	94	70600	17
chr11	55152300	55271950	94	62650	10.5833333333333
chr11	55272325	55441450	94	58650	24
chr11	55444775	55576000	94	55625	21.0434782608696
chr11	58468175	58647950	94	41250	27.0625
chr12	34196750	34326800	94	51300	30.1025641025641
chr12	34327075	34526475	94	157050	10.1904761904762
chr12	37857775	38009950	94	60125	28.6206896551724
chr12	38010025	38283025	94	224200	8.61904761904762
chr12	38283150	38532525	94	194750	17.3157894736842
chr12	38533275	38662975	94	75575	8.65116279069767
chr12	133487125	133631250	94	99175	10.6666666666667
chr12	133631400	133821225	94	155350	2.32
chr13	19443900	19590500	94	90975	10.3125
chr13	19590725	19716450	94	88750	29.5555555555556
chr13	19717050	19872450	94	83700	30.3333333333333
chr14	20194550	20304225	94	63550	12.7826086956522
chr14	20304275	20415875	94	71225	5.0188679245283
chr14	20415975	20534925	94	50475	27.0526315789474
chr14	20534975	20656825	94	47675	29.7
chr14	105984200	106157950	94	59975	23.2777777777778
chr14	106160125	106298025	94	69550	16.8421052631579
chr14	106298825	106459475	94	119400	7.18072289156626
chr14	106459675	106585675	94	61775	26.375
chr14	106586025	106707875	94	56175	21.4444444444444
chr14	106708225	106848225	94	81350	33.8461538461538
chr14	106848450	106961225	94	68125	6.58536585365854
chr14	106961375	107083925	94	92775	7.36842105263158
chr14	107085250	107197775	94	79125	10
chr15	19999975	20168000	94	56750	30.1904761904762
chr15	20392375	20501850	94	68350	11.6842105263158
chr15	22297625	22445650	94	55900	26.7142857142857
chr15	22445800	22567500	94	90100	7
chr15	23982950	24276600	94	34900	33.1428571428571
chr15	24811500	25145850	94	40425	58.2352941176471
chr16	31745625	31907150	94	67525	45.0666666666667
chr16	32344700	32572300	94	101075	35.125
chr16	33342875	33448850	94	48600	25.5454545454545
chr16	33448950	33576125	94	52975	19.7777777777778
chr16	34173400	34320775	94	101225	4.70588235294118
chr16	34321750	34482150	94	94675	23.5
chr16	34482550	34617500	94	88950	6.59259259259259
chr16	34618275	34746925	94	94375	4.01612903225806
chr16	34747175	34885725	94	90250	15.8
chr16	34886000	35068225	94	138050	12.8125
chr16	35069300	35220725	94	106550	7.84615384615385
chr16	46385800	46553300	94	73900	24.9677419354839
chr17	21666575	21849325	94	61350	29.8125
chr17	21849950	21978225	94	58700	14.4347826086957
chr17	21981825	22108875	94	60700	35.4444444444444
chr17	22110900	22251650	94	75925	16.5714285714286
chr17	25262975	25398350	94	73200	18.5185185185185
chr19	6871950	6984900	94	62075	9.54545454545454
chr19	8879375	9034425	94	85425	62.8333333333333
chr19	9202950	9360125	94	47300	24.5263157894737
chr19	9360725	9498475	94	91700	14.8292682926829
chr19	9498650	9659000	94	96825	41.4
chr19	11857825	12124100	94	75725	62.5263157894737
chr19	12124275	12348950	94	82250	52.8372093023256
chr19	15582725	15726575	94	42950	40.3478260869565
chr19	15727250	15836025	94	58750	13.9310344827586
chr19	15836175	15949275	94	62425	8.85714285714286
chr19	15949375	16073950	94	62650	6.47619047619048
chr19	21551925	21780625	94	59425	44.1714285714286
chr19	22041225	22191900	94	76225	12.2
chr19	22192000	22298025	94	61075	7.63636363636364
chr19	22298650	22430650	94	65425	13.3888888888889
chr19	22431325	22549925	94	74975	7.27272727272727
chr19	22550550	22665400	94	57700	29.0769230769231
chr19	22665825	22798675	94	91950	26.8181818181818
chr19	22799175	22933775	94	69525	13.6315789473684
chr19	22936525	23046200	94	67475	8.23529411764706
chr19	23048950	23170275	94	68025	16.0909090909091
chr19	23469825	23659500	94	62250	48.5185185185185
chr19	23659550	23829150	94	48075	17.2941176470588
chr19	23995800	24109425	94	56750	8.31578947368421
chr19	24292575	24464050	94	116100	18
chr19	27731800	27979425	94	191700	16.8571428571429
chr19	27979475	28193150	94	175025	12.0952380952381
chr19	28193350	28360850	94	70550	59.8666666666667
chr19	37109150	37268625	94	88100	54.4444444444444
chr19	37270025	37434925	94	82500	33.6279069767442
chr19	37435425	37560600	94	67500	9.37931034482759
chr19	37717200	37949675	94	86550	63.3888888888889
chr19	44730225	44959875	94	60825	57.3684210526316
chr19	52313000	52503625	94	106375	20.7619047619048
chr19	52803825	52961600	94	81125	48.0625
chr19	55001000	55123475	94	54700	17.25
chr19	55124025	55244625	94	58600	10.3703703703704
chr19	56215025	56324400	94	50775	9.1
chr19	56324925	56439675	94	66025	16.6875
chr19	56441325	56541150	94	57225	6.81818181818182
chr19	56848925	57005700	94	72950	42.3225806451613
chr19	57006800	57137375	94	81100	13.1111111111111
chr19	57138325	57245775	94	63525	4.7
chr19	57245850	57374550	94	87525	5.28888888888889
chr19	57374875	57471475	94	64125	4.22222222222222
chr19	57472225	57575700	94	67475	3.125
chr19	57575900	57687825	94	50200	22.2666666666667
chr19	58381025	58575850	94	85725	51.0958904109589
chr19	58576075	58746000	94	106650	29.8
chr20	29419850	29605225	94	39700	62.8571428571429
chr20	29605950	29901675	94	101750	9.35675253708041
chr20	29902500	29999975	94	50175	12.3076923076923
chr20	54338025	54522225	94	42850	55.2
chr20	54522700	54617750	94	52725	9.17647058823529
chr20	54618225	54731725	94	48450	14.7
chr20	54732300	54858550	94	48225	16.8235294117647
chr21	9411175	9510150	94	67700	3.18181818181818
chr21	9510200	9661750	94	55675	58.3188405797101
chr21	9825375	9959750	94	94150	8.3448275862069
chr21	10366525	10495675	94	39100	15.3076923076923
chr21	10497975	10636775	94	46475	27.6521739130435
chr21	10637125	10946050	94	214475	16.5
chr21	10946125	11088200	94	98150	11.44
chr21	15023100	15249625	94	43875	56.5714285714286
chr22	47562825	47718975	94	90475	34.0689655172414
chr22	47719100	47861350	94	109500	6.91666666666667
chr22	47861500	47969625	94	65100	6
chr3	75678975	75822175	94	94675	6.90909090909091
chr3	90304700	90491850	94	117025	21.8095238095238
chr4	10000	196575	94	113450	25.5882352941176
chr4	196650	374625	94	86475	43.3333333333333
chr4	48995400	49146225	94	66350	16.2105263157895
chr4	190445775	190666675	94	173400	15.4520547945205
chr4	190756800	190917825	94	51150	57.5
chr5	45784750	46004450	94	111000	53.3333333333333
chr5	46004800	46395975	94	337450	5.09090909090909
chr5	49430725	49653775	94	124800	25.1578947368421
chr5	140553625	140752350	94	71750	38.9166666666667
chr5	178300325	178444425	94	93425	20.9268292682927
chr6	58547325	58739725	94	35525	60.9411764705882
chr7	56174775	56291275	94	63175	17.7894736842105
chr7	56291325	56391850	94	53850	17.6470588235294
chr7	56392900	56580200	94	65725	52.1428571428571
chr7	56580250	56708675	94	75425	9.17647058823529
chr7	57171050	57312625	94	91025	57.7777777777778
chr7	57312925	57443825	94	104100	3.20754716981132
chr7	57444075	57573650	94	85250	6.12121212121212
chr7	61738800	62010125	94	159075	6.75084175084175
chr7	62014225	62266150	94	218050	12.1739130434783
chr7	62266325	62493650	94	188275	11.6
chr7	62493850	62631425	94	85300	16.1052631578947
chr7	63204650	63382575	94	58250	55.4285714285714
chr7	63382750	63513725	94	74675	19.0344827586207
chr7	63513975	63647000	94	81325	15
chr7	63647775	63760725	94	71425	6.71428571428571
chr7	63760825	63879450	94	78975	4.70967741935484
chr7	63880100	64014150	94	51525	33.2857142857143
chr7	157297650	157592925	94	43350	62.5
chr7	157595025	157763300	94	48675	26
chr7	157783675	157953525	94	90150	17.92
chr7	157953750	158086950	94	82700	19.6
chr7	158087175	158314325	94	60075	38.0869565217391
chr7	158931950	159098725	94	40550	33
chr8	42952950	43145850	94	64925	42.3218390804598
chr8	43145975	43284925	94	55500	18.6153846153846
chr8	43285100	43536950	94	199400	9.65217391304348
chr8	43537000	43834775	94	234300	28
chr8	46839475	47193050	94	300100	15.3684210526316
chr8	47193500	47508125	94	279825	3.36363636363636
chr8	47508500	47637150	94	74725	6.77272727272727
chr8	47637375	47815875	94	111150	23.2941176470588
chr8	47816125	47956275	94	75425	23.2121212121212
chr8	47956550	48142275	94	47200	25.7272727272727
chr9	68298250	68486150	94	54975	61.75
chr9	125167700	125425700	94	42000	58.5263157894737
chrX	57959325	58125275	94	55025	35.8
chrX	58125400	58222850	94	52650	19.3636363636364
chrX	58223025	58341750	94	90700	5.5
chrX	58341800	58448275	94	82425	8.80952380952381
chrX	61681950	61836875	94	99875	19.68
chrX	61837750	61950550	94	82050	7.84210526315789
chrX	61950600	62069325	94	66325	13.4285714285714
chrX	62069850	62259100	94	40500	28
chrX	155032650	155238975	93	38575	60.6428571428571
chr18	14898300	15007500	92	43500	30.3333333333333
chr10	42354850	42692850	91	187200	22.5263157894737
chr11	50468750	50783800	90	268450	7.84615384615385
chr17	25398925	25551875	90	50150	33.9047619047619
chr19	52503825	52666525	89	72400	24.0952380952381
chr5	150209375	150373925	88	66100	46
chr10	38464300	38628625	86	44600	37.7894736842105
chr15	25148400	25375075	86	71875	50.9473684210526
chr22	48252900	48417575	86	35775	47.1428571428571
chr19	23170375	23275125	85	51725	36.3809523809524
chr12	34526550	34856700	84	283950	8.94117647058824
chr15	20502275	20627925	84	73025	22.6363636363636
chr13	19872700	19992950	83	46825	9.09090909090909
chr14	19000075	19125825	82	76400	18.8108108108108
chr1	227739575	227912100	81	67525	36.3333333333333
chr19	38013400	38134225	78	67775	30.5882352941176
chr4	49146450	49325875	78	56450	34.5555555555556
chr9	125426375	125536325	78	35975	15.1351351351351
chr16	33817350	34022900	77	135775	10.8
chr7	57574575	57669350	77	35875	14.7179487179487
chr10	37323300	37437225	75	27700	21.3846153846154
chr11	51454825	51593375	75	44625	20.7368421052632
chr19	24110275	24204975	75	37925	24.4
chr7	64014650	64120975	75	49950	14.16
chr16	31587600	31696675	74	36050	21.7647058823529
chr19	20976575	21096500	72	72575	15.68
chr19	37561500	37683375	71	65450	16.625
chr7	56708750	56808200	69	49950	15.625
chrX	58448750	58565575	69	65575	12.72
chr5	178452775	178552250	66	68525	6.53521126760563
chr6	293175	382375	66	29600	11.9130434782609
chr14	107198750	107288575	61	60075	10.8421052631579
chr1	142781000	142842950	59	31375	10.7
chr7	62631475	62700075	59	32675	10.2
chr14	20657500	20748700	58	34300	9.33333333333333
chr4	374675	466000	58	71175	8.875
chr2	132967225	133046525	56	45075	8.36363636363636
chr19	44337950	44422775	55	51200	8.91525423728813
chr20	26257025	26319575	52	25125	7.84615384615385
chr11	55576225	55627875	51	25525	4.58333333333333
chr6	61880300	61944025	46	50250	1.85714285714286
chr2	92252650	92324975	43	35700	5.2
chr17	21194750	21254100	42	41350	3.08823529411765
chr21	11088250	11188225	42	89175	1.82608695652174
chr15	25414400	25501500	41	78675	0.957983193277311
chr16	32573825	32656725	40	69000	2.2
chr15	21901450	21941800	39	25675	3.41666666666667
chr16	33582525	33631950	39	35800	4.66666666666667
chr7	57937150	58054400	37	100200	2.54285714285714
chr19	53703450	53755775	34	35875	3.50877192982456
chr19	55297425	55333625	28	26000	1.64444444444444
chr21	9995100	10022050	26	14775	2.15384615384615
chr10	132055475	132089775	25	24475	1.92307692307692
chr16	68582850	68611950	23	24900	1.0952380952381
chr22	47969675	47993250	22	15625	1.71428571428571
chr15	20847350	20868125	21	13475	1.57575757575758
chr7	6704275	6743800	21	32625	1.47826086956522
chr9	68489250	68514225	21	14625	1.73239436619718
chr19	37023950	37055650	20	27725	1.25
chr19	28377300	28394800	17	14350	0.651162790697674
chr19	16097925	16114300	16	11025	1.13636363636364
chr19	20718375	20739750	16	17150	1.13333333333333
chr3	44751000	44780050	16	23800	1
chr19	36993650	37014400	15	16425	1.08571428571429
chr16	31917050	31938775	14	18850	0.816326530612245
chr16	35220775	35242975	14	20500	0.333333333333333
chr16	35256700	35281550	14	21250	1.025
chr19	58753350	58783850	14	26975	0.8
chr4	3623375	3636125	14	9600	0.705882352941177
chr6	62178600	62230650	14	50325	0.538461538461538
chr9	99513700	99535275	14	19200	0.838709677419355
chr10	132094350	132107525	13	10275	0.681818181818182
chr11	2660400	2685225	13	23175	0.625
chr2	31911075	31924925	13	10400	0.739130434782609
chr5	140140450	140151700	13	9750	0.409090909090909
chr6	58753025	58769575	13	13925	0.792452830188679
chr9	99571725	99586200	13	11925	0.903225806451613
chr9	141006500	141019875	13	10825	0.916666666666667
chr19	20217675	20236250	12	15700	0.842105263157895
chr19	35242200	35255350	12	10200	0.776119402985075
chr8	146193450	146211050	11	15050	0.538461538461538
chr9	115748175	115768700	11	17725	0.741573033707865
chr9	115799775	115817625	11	16325	0.416666666666667
chr1	40918825	40935700	10	15600	0.333333333333333
chr1	248891950	248904450	10	10600	0.645833333333333
chr12	30541350	30553550	10	10550	0.529411764705882
chr16	3353425	3371775	10	16275	0.638297872340426
chr19	20814900	20825800	10	8650	0.60377358490566
chr19	23322550	23332525	10	7925	0.615384615384615
chr19	52968400	52987275	10	16450	0.469387755102041
chr5	178135100	178146675	10	9975	0.424242424242424
chr7	61078950	61097875	10	15825	0.52112676056338
chr1	12866225	12871450	9	4050	0.4
chr18	77649675	77662000	9	11025	0.285714285714286
chr18	77808500	77819425	9	9475	0.36144578313253
chr19	24467550	24577675	9	108500	0.0355160932297447
chr19	44462075	44480500	9	17200	0.468085106382979
chr2	95808375	95820250	9	10675	0.516129032258065
chr3	90492225	90504900	9	11525	0.45
chr4	3596225	3609950	9	11250	0.4375
chr7	152099175	152113425	9	12800	0.28169014084507
chr8	58279425	58287725	9	6775	0.511627906976744
chr17	16521800	16528900	8	6000	0.341463414634146
chr17	21303150	21321300	8	16650	0.434782608695652
chr19	7075450	7090325	8	13825	0.337662337662338
chr19	58939000	58949800	8	9750	0.4
chr20	30027275	30033150	8	5050	0.416666666666667
chr21	24097325	24103975	8	5600	0.352941176470588
chr3	179945250	179953550	8	7175	0.285714285714286
chr5	179676875	179694175	8	15925	0.444444444444444
chr7	64161500	64171650	8	9050	0.4
chr8	146059475	146074300	8	13525	0.186046511627907
chr1	45353675	45357825	7	3575	0.342857142857143
chr17	4990575	5001100	7	9775	0.195121951219512
chr4	190668625	190681025	7	11500	0.266666666666667
chr7	32554700	32562700	7	7150	0.254545454545455
chr11	23787875	23792950	6	4550	0.208955223880597
chr12	7318425	7324225	6	5125	0.215384615384615
chr13	20856250	20861100	6	4250	0.225806451612903
chr15	80205725	80214500	6	8000	0.25
chr19	40528375	40543750	6	14125	0.166666666666667
chr2	79773100	79781300	6	7550	0.153846153846154
chr4	49512225	49519225	6	6425	0.185185185185185
chr4	49633175	49660150	6	25725	0.212290502793296
chr7	64448500	64458625	6	9275	0.227272727272727
chr7	137901800	137907400	6	4925	0.264150943396226
chr8	191800	199825	6	7250	0.263157894736842
chr13	23905400	23915875	5	10200	0.0652173913043478
chr16	75199950	75207950	5	7425	0.153846153846154
chr19	9673075	9685350	5	12025	0.156862745098039
chr19	21987875	21998100	5	9425	0.17004048582996
chr19	58074825	58089450	5	13700	0.0864197530864197
chr21	14353875	14363750	5	8900	0.166666666666667
chr4	115477300	115482925	5	5225	0.173913043478261
chr5	140767875	140775875	5	7525	0.133333333333333
chr5	180272525	180280425	5	7175	0.169491525423729
chr7	57828475	57837450	5	8625	0.094488188976378
chr8	8211950	8222025	5	9750	0.16
chr9	44872900	44882625	5	9025	0.162790697674419
chrX	47832525	47839800	5	6950	0.1
chr1	99501425	99504050	4	2475	0.0869565217391304
chr10	39076525	39155000	4	78225	0.0109051254089422
chr10	89559600	89564000	4	4150	0.0952380952380952
chr11	2650675	2655375	4	4475	0.0975609756097561
chr17	80900150	80910550	4	10025	0.0714285714285714
chr19	9054725	9080025	4	24750	0.0461538461538462
chr19	20040850	20048050	4	6850	0.0975609756097561
chr19	23402150	23413775	4	11150	0.0636604774535809
chr2	95876250	95887325	4	10800	0.043956043956044
chr22	17039550	17049625	4	9850	0.0923076923076923
chr6	30247300	30258950	4	11475	0.0232558139534884
chr7	294725	302975	4	8100	0.0851063829787234
chr8	34743925	34752900	4	8500	0.0869565217391304
chr1	152079800	152083550	3	3650	0.0310077519379845
chr1	228487625	228491625	3	3900	0.0294117647058824
chr13	41721500	41725025	3	3425	0.0350877192982456
chr19	12460025	12465800	3	5675	0.0392156862745098
chr19	19817550	19831150	3	13300	0.0272904483430799
chr19	24597550	24603450	3	5800	0.0240963855421687
chr19	37971575	37979150	3	7400	0.0398406374501992
chr19	44976200	44992100	3	15725	0.0132890365448505
chr2	9996650	10001600	3	4850	0.0357142857142857
chr2	135827300	135832525	3	5075	0.0346820809248555
chr3	119144225	119149400	3	5075	0.0236686390532544
chr5	123537725	123541075	3	3250	0.0380952380952381
chr7	57704650	57717700	3	12750	0.0318725099601594
chr9	114300475	114312975	3	12300	0.0256959314775161
chr11	114484125	114496600	2	12425	0.00804828973843058
chr17	5081525	5092050	2	10475	0.00954653937947494
chr19	9082450	9092225	2	9725	0.0102827763496144
