# Supplementary material for: Large organized chromatin lysine domains help distinguish primitive from differentiated cell populations
Source: Nat Commun. 2021 Jan 21;12:499. doi: 10.1038/s41467-020-20830-9 (PMC7820432; doi:10.1038/s41467-020-20830-9)
Supplement: Supplementary file 3 — Supplementary Software [file 41467_2020_20830_MOESM3_ESM.zip › E024-H3K27ac_LOCKS.bed]

chr1	870375	1209825	59	36725	64.65
chr1	1239750	1709850	59	58975	65.1111111111111
chr1	2035925	2467475	59	51975	76.8888888888889
chr1	10377950	10786950	59	40875	74.9523809523809
chr1	26945050	27468750	59	60550	84.1052631578947
chr1	27560525	27929625	59	79000	51.8144329896907
chr1	54276875	54858050	59	58050	82.8181818181818
chr1	150898275	151764125	59	64300	83.7142857142857
chr1	153488075	153964725	59	54925	70.1875
chr1	155803650	156153075	59	64500	35.0434782608696
chr1	156154375	156664725	59	61875	75.75
chr1	201316625	201864625	59	51950	80.3692307692308
chr10	80826425	81027125	59	51675	24.3076923076923
chr11	206425	537975	59	51025	77.7142857142857
chr11	554575	846500	59	56825	80.72
chr11	9251100	9944300	59	53950	83.5454545454545
chr11	62272475	62620125	59	73400	32.4691358024691
chr11	64764100	65262375	59	72200	50.2857142857143
chr11	65263700	65683325	59	65400	82.9473684210526
chr11	65989800	66579725	59	58300	57.8426966292135
chr11	66580075	67169350	59	51025	63.8333333333333
chr11	118740550	119291375	59	76800	83.3052631578947
chr12	6373400	6881450	59	84825	42.7333333333333
chr12	53267575	53773325	59	81175	64.3333333333333
chr12	56040250	56625100	59	77650	54.3921568627451
chr12	120523525	120908425	59	59550	41
chr12	121570550	122245225	59	63450	72.5423728813559
chr14	23235325	23722850	59	58525	54.1111111111111
chr14	68662150	69105875	59	37750	80.8571428571429
chr14	99927100	100359550	59	52325	73.75
chr15	64889175	65380375	59	58550	70.1666666666667
chr16	1967000	2274450	59	48950	61.6
chr16	2723175	3146825	59	52525	64.695652173913
chr16	4303125	4817200	59	58275	47.2432432432432
chr16	30537275	31086600	59	57275	54.2696629213483
chr16	85325150	85660650	59	62125	78.6896551724138
chr16	89355475	89629325	59	39900	76.3846153846154
chr17	584850	1014650	59	42425	70.5128205128205
chr17	7737275	8241850	59	64475	80
chr17	17380275	17781875	59	59400	50.8636363636364
chr17	26871150	27354875	59	59275	79.2352941176471
chr17	36690100	37035375	59	57050	73.2820512820513
chr17	37557100	37957250	59	54250	79.8924731182796
chr17	38108775	38512350	59	69100	38.0769230769231
chr17	40426575	40915300	59	51650	61.2222222222222
chr17	41655600	42287725	59	49225	81.7058823529412
chr17	46969225	47593650	59	51125	83.1333333333333
chr17	55333025	55627900	59	42825	61.9090909090909
chr17	55628525	56085775	59	53875	82.9230769230769
chr17	72964400	73512500	59	53950	65.6521739130435
chr17	79767025	80190375	59	56875	57.8913043478261
chr19	1064800	1269100	59	52375	61.8666666666667
chr19	2014700	2524975	59	54675	62.5
chr19	3275200	3762125	59	41400	81.0833333333333
chr19	13841575	14230050	59	47675	53.9428571428571
chr19	17181025	17581625	59	50825	82.8275862068966
chr19	18211825	18544450	59	52800	44.1538461538462
chr19	48752875	49178225	59	50100	69
chr19	57683675	58550350	59	46925	79.9310344827586
chr2	232206700	232572975	59	54300	80.0377358490566
chr20	61983950	62497525	59	49150	83.5510204081633
chr22	39377650	39795675	59	48750	69.3809523809524
chr22	41577525	42240825	59	53550	76.4716981132076
chr5	140787600	141231525	59	52050	79.8620689655172
chr6	2839950	3168650	59	48775	37.3870967741936
chr6	25962375	26312650	59	91050	57.3684210526316
chr6	27342300	27871075	59	60800	71.7391304347826
chr6	42677825	43215025	59	52450	79.6551724137931
chr7	100659075	101114500	59	49850	75.52
chr8	29890850	30349500	59	53175	80.2857142857143
chr8	37882600	38412550	59	61025	63.2222222222222
chr8	128656125	128928800	59	52050	31.1733333333333
chr9	130461375	130735325	59	36075	66.5263157894737
chr9	132038825	132597575	59	57200	60.7605633802817
chr9	139135450	139559875	59	47150	70.463768115942
chr9	139683150	140096325	59	42300	73.4545454545455
chr14	77367775	77648500	58	64825	56.25
chr3	50125925	50412900	58	60000	53.2173913043478
chr17	76121725	76418100	57	53575	65.6744186046512
chr19	49842375	50195675	57	52950	78.5641025641026
chr19	55718275	56006200	57	44900	81.8709677419355
chr2	85026600	85525975	57	54650	80.8181818181818
chr20	34996550	35580800	57	41400	81.8360655737705
chr1	164527100	164757475	56	40550	49.8620689655172
chr10	88430650	88855700	56	43100	73.2967032967033
chr12	124853700	125055900	56	58600	24.9714285714286
chr1	32396650	32966825	55	46125	74.3333333333333
chr15	74465100	75018825	55	41750	75.2857142857143
chr16	575875	858275	55	41825	70.6923076923077
chr19	12776150	13076250	55	52150	54
chr19	45221550	45719175	55	42675	73.3157894736842
chr19	46067150	46431525	55	46625	75.1666666666667
chr19	751325	1041500	54	49625	76.1428571428571
chr19	39086425	39480050	54	51200	67.7910447761194
chr19	18942750	19649350	53	44275	75.4583333333333
chr3	185276650	185544350	53	38575	56.8771929824561
chr1	39418625	39744450	51	56075	47.1071428571429
chr10	126689575	126851575	51	42325	43.0833333333333
chr17	42969475	43339800	51	39925	64.6829268292683
chr17	75242900	75491050	51	67175	66.5333333333333
chr19	10196575	10830700	50	47050	70.3333333333333
chr2	220251550	220492875	50	41375	31.3
chr14	89709550	89925475	49	34150	41.44
chr17	48046000	48298550	49	35325	66.1111111111111
chr3	32726150	32927825	49	54175	56.16
chr6	31497250	31870625	49	56475	34.5769230769231
chr12	6881550	7168600	48	58100	64.6857142857143
chr12	49075050	49464200	48	43500	68.2777777777778
chr16	11587250	12010575	48	34150	64.7
chr19	58550400	59087650	48	49900	64.05
chr5	138841750	139145475	48	55175	63.7272727272727
chr17	46593500	46723975	47	33475	54.2857142857143
chr2	43268425	43577850	47	42625	56.021978021978
chr6	15171775	15448100	47	33125	67.1111111111111
chr2	202644675	202949125	46	35350	51.7634408602151
chr21	46706500	46859800	46	32525	63.3939393939394
chr3	48318725	48755200	46	45125	47.3647058823529
chr7	150642325	150836350	46	40650	41.9245283018868
chr8	145514175	145755950	46	46100	51.7454545454545
chr11	56891700	57304875	45	34625	47.5897435897436
chr17	73512675	73906400	45	44225	45.8356164383562
chr19	42700825	42947100	45	38550	60.3478260869565
chr2	121466825	121693300	45	39500	54.6363636363636
chr22	36719750	36926300	45	53025	42.0909090909091
chr6	30456775	30923475	45	56075	47.3333333333333
chr7	5436675	5736400	45	52225	50.8421052631579
chr7	27130925	27228075	45	29625	22.1052631578947
chr10	104359225	104629775	44	42700	57.0769230769231
chr12	108909050	109252750	44	34700	63.3488372093023
chr15	99143600	99449975	44	42325	63.8275862068966
chr7	131191525	131340925	44	42275	41.3142857142857
chr1	56835900	57045875	43	36025	40.7478260869565
chr12	54354850	54582700	43	32225	44.8372093023256
chr9	136687125	136934075	43	32675	62.24
chr12	7997900	8333125	42	33050	58.4761904761905
chr22	26824500	27086375	42	35025	52.4444444444444
chr10	114746300	114929350	41	31150	46.8
chr15	40144475	40454625	41	42775	53.7209302325581
chr15	40986350	41261100	41	29925	56.1428571428571
chr6	41341275	41651850	41	34225	56.6153846153846
chr1	22192325	22469150	40	31075	57
chr11	63921425	64164100	40	43100	50.16
chr14	24505575	24912700	40	41100	51.4857142857143
chr16	29801225	30135050	40	49175	40.6315789473684
chr6	33159575	33423150	40	53825	45.1694915254237
chr11	63636125	63828825	39	32475	35.5384615384615
chr11	64479050	64703300	39	35300	46.1
chr14	69388750	69565300	39	25575	54
chr18	60381675	60640225	39	27600	55.3057851239669
chr19	13106925	13320500	39	37600	43.8064516129032
chr20	61407925	61618475	39	29950	54.4
chr7	75792200	76053475	39	27425	57.3142857142857
chr17	7077350	7256525	38	44075	33.9375
chr1	6398300	6686200	37	29625	54.1224489795918
chr1	26552125	26868850	37	40600	51.8688524590164
chr1	113333525	113616975	37	32650	27.5428571428571
chr1	154785900	155067000	37	46025	52.75
chr11	44692125	44927600	37	26050	50.2
chr19	18544575	18770275	37	26775	48.75
chr2	201000475	201282450	37	28025	51.8471337579618
chr7	100136025	100361775	37	31025	50.4666666666667
chr11	61458725	61798125	36	40600	49.9047619047619
chr18	46307125	46547925	36	34475	42.6315789473684
chr19	55573975	55691275	36	20250	46.5333333333333
chr22	23483750	23624525	36	30525	39
chr1	8403800	8541450	35	28975	29.5
chr1	160941525	161197050	35	37100	28.6666666666667
chr15	65541175	65716250	35	31600	37.1176470588235
chr17	77889700	78135225	35	26600	44.6774193548387
chr19	41076100	41318100	35	38750	45.8974358974359
chr20	45835450	46012800	35	42600	50.25
chr19	41678475	41882550	34	36450	31.5862068965517
chr3	189699600	189880600	34	16975	51.28
chr15	66947075	67225000	33	22725	43.8305084745763
chr2	175635100	175833250	33	27000	44.9019607843137
chr3	184242850	184475500	33	25625	39.9130434782609
chr1	43389600	43502225	32	27575	27.7142857142857
chr1	64935375	65062525	32	20550	42
chr13	100308125	100400450	32	31625	20.140350877193
chr15	63332900	63633250	32	30300	45.7966101694915
chr15	67306400	67470775	32	27800	21
chr19	14472825	14682925	32	23925	41.6444444444444
chr20	52403450	52559900	32	20200	45.8181818181818
chr9	130150900	130375925	32	29025	28.9350649350649
chr1	17795400	17915875	31	30550	35.029702970297
chr1	44938350	45148125	31	25200	41.0169491525424
chr1	150459450	150615225	31	34275	44.1025641025641
chr1	203444325	203662475	31	22525	43.28
chr14	74003800	74257575	31	27575	43.6910569105691
chr17	27358575	27507850	31	28100	40.969696969697
chr17	71151825	71362850	31	24950	44.4
chr19	1354075	1491500	31	26150	39.2682926829268
chr8	37533000	37707825	31	26450	40.6792452830189
chr9	134482650	134630650	31	23875	38.6875
chr1	114446825	114697425	30	32375	32
chr1	155097375	155295550	30	45750	29.6764705882353
chr13	51796000	51899625	30	19250	35.3103448275862
chr15	31589125	31690675	30	24850	33.9545454545455
chr19	56048725	56188550	30	26775	32.7741935483871
chr20	35723475	36051525	30	31550	42.2337662337662
chr9	134205800	134407100	30	34475	37.5384615384615
chr1	16439125	16564150	29	28700	30.1739130434783
chr14	91770050	91885200	29	23325	41.8723404255319
chr16	3146950	3356150	29	23150	38.6451612903226
chr3	51975150	52092100	29	22800	34.314606741573
chr3	129277925	129418700	29	22625	40.2
chr7	99967775	100091925	29	17825	29.7142857142857
chr9	131005275	131183700	29	26450	32.4909090909091
chr1	204034025	204121725	28	32650	19.3333333333333
chr12	52399650	52543950	28	23200	29.08
chr16	49783450	49917800	28	23900	37.4814814814815
chr19	4327025	4416500	28	23175	26.6530612244898
chr2	25430200	25565375	28	24275	38.3243243243243
chr3	122671475	122818700	28	19800	38.525
chr7	47492375	47632125	28	17325	37.4615384615385
chr8	103794950	104033775	28	24475	37.9555555555556
chr9	140098975	140215750	28	26125	26.8518518518519
chr1	64238300	64314750	27	26675	21.8545454545455
chr14	93485175	93583150	27	23025	37.2452830188679
chr16	84537600	84682975	27	17800	39.4827586206897
chr17	1529600	1673675	27	19325	31.6
chr17	38566575	38721650	27	17600	33.9795918367347
chr17	41115950	41232300	27	21150	26.5333333333333
chr17	46019025	46186125	27	32150	34.0740740740741
chr19	35600700	35761225	27	18550	31.5126050420168
chr19	45901925	46032600	27	25725	19.1481481481481
chr2	128990675	129154350	27	18325	39
chr3	57933775	58051750	27	21675	35.3066666666667
chr5	150003500	150181250	27	18000	37.2307692307692
chr5	176830150	176982025	27	24650	34.8947368421053
chr6	36948475	37142525	27	33375	32.8433734939759
chr1	21564325	21672700	26	25450	18.7317073170732
chr11	46351775	46413750	26	22800	7.6551724137931
chr14	21851050	22027175	26	31725	34.5714285714286
chr15	90525975	90650500	26	20475	33.6129032258064
chr20	57415075	57474850	26	19825	38.5957446808511
chr3	66486575	66552200	26	20125	16.2439024390244
chr3	147079400	147141350	26	17575	23.5384615384615
chr7	148580100	148982850	26	28175	35.7083333333333
chr9	138978925	139071825	26	17575	37.0526315789474
chr10	72123650	72274000	25	18125	30.4347826086957
chr11	44948925	45002050	25	15825	19.6444444444444
chr11	61248700	61371350	25	12975	35.5
chr13	113343375	113446050	25	16750	30.7428571428571
chr15	96864000	96906550	25	26275	5.09090909090909
chr16	73066775	73105275	25	18525	6.07142857142857
chr16	88811625	88879725	25	20575	37.0833333333333
chr20	44392950	44650550	25	25050	35.96
chr3	61665775	61721275	25	18000	25.6923076923077
chr3	112012425	112142600	25	24175	35.3333333333333
chr5	149821500	149909650	25	21075	23.5652173913043
chrX	39942675	40036725	25	29500	20.2941176470588
chr1	11708425	11798450	24	22525	24.3030303030303
chr10	43832150	43954425	24	19425	28.7
chr10	71072700	71169100	24	22650	33.0909090909091
chr12	58225725	58336050	24	24400	34.9047619047619
chr12	115076600	115149825	24	20825	30.5714285714286
chr13	28929975	29107200	24	18400	35.3939393939394
chr14	23938125	24048550	24	25825	29.0588235294118
chr17	36559650	36640925	24	24400	19
chr2	145188200	145325900	24	27825	25.9083969465649
chr2	219081100	219272275	24	25575	25.8
chr3	134027450	134205850	24	27575	32.3333333333333
chr5	123964600	124087450	24	32375	31.448275862069
chr7	105277350	105362725	24	21525	26.1463414634146
chr9	129375225	129440150	24	12925	34.1481481481481
chrX	114794550	114931550	24	19250	29.2105263157895
chr1	109756125	109850175	23	19925	12.8285714285714
chr10	74007175	74115250	23	27150	11.5151515151515
chr10	79597150	79731700	23	19200	28.4651162790698
chr11	2883325	2968275	23	13000	24.9795918367347
chr11	57364000	57568225	23	35100	17.4818652849741
chr12	52208275	52266025	23	21425	6.33333333333333
chr13	100608075	100650325	23	27000	9.25714285714286
chr15	93347375	93474150	23	29200	20.16
chr16	68766050	68833225	23	19725	20.16
chr17	1927450	1998950	23	12525	20.4705882352941
chr19	47655550	47779075	23	20125	17.9615384615385
chr2	240167675	240259775	23	15100	29.8
chr3	14443300	14523925	23	17775	32.1363636363636
chr3	46965525	47052175	23	15075	25.2888888888889
chr3	181405150	181476450	23	30375	12.3717948717949
chr7	100391750	100494550	23	21225	23.4583333333333
chr7	121436900	121607250	23	19300	24.4745762711864
chr8	22406450	22527025	23	22550	18.3015873015873
chr9	35600125	35775550	23	27100	31.68
chr1	234613675	234755275	22	26375	29.3282442748092
chr10	82213075	82266850	22	19125	21.0434782608696
chr10	134201200	134265075	22	21800	32.0363636363636
chr11	1968000	2026625	22	14125	12.6363636363636
chr11	72413800	72533925	22	18350	29.3714285714286
chr11	119534250	119613750	22	19275	27.027027027027
chr19	54599050	54713925	22	20575	25.5483870967742
chr2	64430975	64515875	22	17025	24.4590163934426
chr2	206544425	206629700	22	23450	13.2571428571429
chr2	235841175	235922075	22	21375	27.0566037735849
chr20	30134600	30198950	22	24900	13.1071428571429
chr22	42665275	42721400	22	12850	16.2727272727273
chr3	42054150	42141150	22	19575	23.1428571428571
chr6	159219000	159343825	22	17050	24.8
chr8	30381950	30419375	22	18900	7.31034482758621
chr8	41126250	41219650	22	18075	23.1428571428571
chr1	9882900	10011025	21	17500	19.258064516129
chr1	19767650	19813700	21	13200	29.5555555555556
chr1	44378075	44502350	21	18350	25.8076923076923
chr1	213070925	213154900	21	16275	27.4117647058824
chr1	226841125	226951700	21	14200	29.6470588235294
chr17	25782750	25863225	21	15100	21.4468085106383
chr19	38470300	38554450	21	15475	31
chr19	38697000	38828025	21	20450	29.2941176470588
chr2	97481225	97587100	21	20900	27.1818181818182
chr20	10585125	10656050	21	21000	25.7777777777778
chr3	53267075	53322575	21	17125	16.3055555555556
chr1	38454900	38513550	20	18250	21.56
chr12	6302500	6340725	20	17925	18.2352941176471
chr12	131260525	131358850	20	16075	24.4848484848485
chr16	2478425	2588250	20	18350	23.4791666666667
chr16	30345750	30457575	20	20275	18.4918032786885
chr16	70374250	70609800	20	19500	28.1503759398496
chr19	3024650	3062975	20	9875	12.972972972973
chr19	48101400	48171275	20	16525	27.7575757575758
chr19	56592275	56665500	20	16300	22.9565217391304
chr20	52195575	52260025	20	16300	12.7586206896552
chr21	44343700	44401475	20	15125	10.4477611940299
chr22	38289850	38380525	20	13675	26.6071428571429
chr6	44160525	44236625	20	23625	13.6862745098039
chr7	70158650	70201875	20	13300	28.6153846153846
chr7	150058700	150105575	20	28775	13.3636363636364
chr7	151069800	151217900	20	18500	24.3870967741935
chr1	90369500	90421200	19	13550	17.448275862069
chr10	72971875	73039325	19	16575	20.8333333333333
chr11	8661725	8745575	19	19325	27.6046511627907
chr11	31818400	31848925	19	6775	9.80952380952381
chr12	63022725	63124300	19	19825	20.6181818181818
chr12	106468700	106534550	19	16575	23.7894736842105
chr14	105931150	105965950	19	13025	14.75
chr15	77767925	77841050	19	13600	16.8125
chr17	7553500	7621150	19	15350	22.16
chr19	50305025	50394525	19	18300	15.7297297297297
chr20	3747775	3874400	19	18850	28.2
chr22	40571750	40616500	19	13450	15.1891891891892
chr7	20814950	20866525	19	15350	24.6451612903226
chr9	98188325	98291775	19	19650	24.0444444444444
chrX	153595300	153687275	19	18100	24.7272727272727
chr1	33168450	33240800	18	19925	18.1818181818182
chr1	235091225	235133700	18	11725	10
chr11	12808425	12889025	18	17675	22.5
chr12	4377900	4431050	18	13950	23.75
chr12	57463500	57546400	18	24450	15.2857142857143
chr12	76337475	76429150	18	19300	25.75
chr14	99696650	99741525	18	20225	4.75675675675676
chr17	27893275	27950475	18	15375	24.530612244898
chr17	30585575	30678725	18	17975	20
chr17	63511575	63591150	18	16800	19.84
chr19	1825925	1887600	18	21175	10.8652482269504
chr19	49617225	49669525	18	10900	23.9090909090909
chr2	47229300	47316200	18	16975	24.4615384615385
chr2	237067500	237088750	18	7775	14.875
chr20	30249650	30328475	18	18400	22.1071428571429
chr20	31319225	31378375	18	20800	8.26315789473684
chr3	11602800	11762650	18	19575	25.8142857142857
chr5	180610950	180695125	18	18000	19.2765957446809
chr7	99595025	99775025	18	22525	24.8041237113402
chrX	48748525	48828850	18	16000	19.625
chr11	20008975	20087750	17	16225	19.4705882352941
chr11	27442850	27495000	17	14600	9.77777777777778
chr12	8958175	8987575	17	7700	12.258064516129
chr13	41221750	41257025	17	15400	5.67901234567901
chr15	40697550	40764175	17	13675	24.8510638297872
chr16	401825	476825	17	13350	24.6666666666667
chr16	87854000	87909025	17	18325	22.8214285714286
chr17	2748175	2807650	17	11225	24.72
chr17	7451825	7531525	17	20450	14.2950819672131
chr17	74666900	74734850	17	16250	20.4
chr18	8608550	8629975	17	10650	8
chr2	173291825	173328850	17	11100	13.5555555555556
chr4	6910350	7009850	17	16150	21.910447761194
chr5	148784525	148810350	17	8900	18
chr6	29570550	29645150	17	18300	19.4102564102564
chr6	34985050	35064300	17	17875	24.7407407407407
chr7	2647200	2687275	17	13150	19.4444444444444
chr8	144614575	144719525	17	16625	14.2745098039216
chr8	144896550	144953275	17	12175	18.7843137254902
chr1	8917575	8976100	16	14900	13.2540540540541
chr1	53881900	53916200	16	9200	18
chr10	21567900	21626475	16	19700	16.3783783783784
chr10	123871675	123944175	16	15600	21
chr11	12695125	12771325	16	14325	16.3193277310924
chr12	57606575	57637525	16	13500	15.76
chr14	21492050	21575675	16	18500	19.2947976878613
chr14	71066775	71133225	16	12600	20.6535947712418
chr15	77892000	77927675	16	13625	14.6666666666667
chr16	17462100	17528200	16	7975	17.9130434782609
chr16	31104725	31154400	16	12200	20.6896551724138
chr16	86527600	86550725	16	14600	6.6875
chr17	4692325	4763925	16	11425	21.3894736842105
chr19	485475	579725	16	14700	22.4761904761905
chr19	36193050	36276400	16	15400	21.3506493506494
chr19	39615050	39659725	16	15250	12.78125
chr2	45155750	45182575	16	10625	12.1176470588235
chr2	238481325	238536975	16	13950	20.3333333333333
chr20	57194200	57250475	16	13225	12.2783505154639
chr22	18893200	18936225	16	12225	13.7692307692308
chr22	38701975	38732750	16	12900	11.2962962962963
chr5	146938150	146958150	16	10850	10.9473684210526
chr5	167718075	167774675	16	13225	16.52
chr7	2535075	2599350	16	20875	16.8727272727273
chr9	38007750	38070150	16	19750	9.33333333333333
chr1	12653000	12697125	15	12375	20.6206896551724
chr1	181057400	181105300	15	11500	11.2
chr1	199997950	200019350	15	9400	9.05555555555556
chr10	21762350	21824850	15	31175	10.175
chr11	45868425	45946075	15	13675	18.6788990825688
chr11	75039550	75063825	15	15550	6.33333333333333
chr11	128556800	128604700	15	9625	14.5333333333333
chr14	105116375	105175500	15	15825	16.7605633802817
chr15	89147300	89193250	15	12275	11.6666666666667
chr16	70713275	70750225	15	14800	12.1904761904762
chr17	48942100	49032200	15	17500	17.0232558139535
chr19	46849625	46930150	15	11900	16.0701754385965
chr20	60925250	60985800	15	25525	14.1346153846154
chr22	25348225	25403150	15	10000	14.1428571428571
chr3	124491200	124556650	15	12100	17.2413793103448
chr4	140065475	140100325	15	12450	12.3555555555556
chr5	87955450	87988675	15	5675	20.9090909090909
chr5	133838775	133891750	15	16450	15.9090909090909
chr5	147238350	147256400	15	10950	4.46153846153846
chr5	176726775	176801450	15	10375	21.0537634408602
chr6	10542000	10597025	15	17825	12.8974358974359
chr6	39156950	39200450	15	11650	16.2857142857143
chr9	34588875	34666550	15	10400	21.0133333333333
chr9	127516000	127555600	15	14000	14.4857142857143
chr9	131872425	131942025	15	18575	14.8
chr9	140444525	140514575	15	11000	18.9056603773585
chrX	136631650	136673400	15	14425	18.6
chr1	17198700	17266450	14	13350	18.3448275862069
chr1	25030950	25073600	14	10875	14.5
chr1	113214175	113266050	14	12100	18.9166666666667
chr1	147010575	147083475	14	10675	19.768115942029
chr1	157962325	157995875	14	17125	4
chr1	203236625	203298100	14	12775	16.6349206349206
chr1	205231200	205294625	14	21875	18.6122448979592
chr10	45454050	45497225	14	16125	11.6551724137931
chr10	126136725	126166750	14	8900	9.80392156862745
chr11	73018050	73053875	14	11900	10.0454545454545
chr12	58120025	58177350	14	12425	11.0645161290323
chr12	125368275	125425800	14	14775	14.2222222222222
chr13	114863950	114900300	14	9700	18.6857142857143
chr15	53075850	53098725	14	8275	11.2888888888889
chr15	89428175	89482650	14	12200	19.2631578947368
chr16	16043000	16092450	14	7850	18.6938775510204
chr16	53113600	53165975	14	13225	16.1118881118881
chr16	67184425	67233900	14	12100	6.40425531914894
chr17	7323400	7389475	14	15125	14.0941176470588
chr17	35275625	35307100	14	11275	19.2222222222222
chr17	72732675	72773475	14	14900	19.7
chr17	74523475	74582575	14	10475	16.1686746987952
chr18	3584550	3666425	14	20300	19.5555555555556
chr18	55853850	55898125	14	8200	11.8
chr19	39880625	39936975	14	23750	9.05660377358491
chr2	36582025	36621250	14	11450	18
chr2	60757500	60797050	14	15050	18.1923076923077
chr2	70310450	70370950	14	17925	17.4615384615385
chr2	85632700	85666025	14	11550	9.74603174603175
chr2	218768450	218808775	14	11250	10.6341463414634
chr20	48595750	48633025	14	9250	17.5
chr20	62570175	62612975	14	13700	12.5714285714286
chr22	17695400	17754600	14	17175	14.3456790123457
chr22	37897325	37966625	14	12925	18.280701754386
chr3	71094900	71116400	14	9650	3.50819672131148
chr3	197236775	197302875	14	12025	19.4814814814815
chr4	87922650	87980100	14	13375	17.5
chr4	146804475	146860450	14	9000	19.375
chr4	187147525	187188525	14	12275	13.65
chr5	154133200	154168125	14	11500	13.0666666666667
chr5	159664725	159721650	14	10300	19.2967032967033
chr6	7137225	7175975	14	10625	10.32
chr6	33712700	33766100	14	17825	16.6363636363636
chr6	35435675	35479750	14	16975	13.76
chr6	167636675	167662650	14	14600	3.13274336283186
chr7	83075175	83098350	14	10025	4.98666666666667
chr7	122070225	122091300	14	7200	17.6521739130435
chr8	8728100	8772225	14	10075	14.3846153846154
chr8	72582025	72606800	14	8450	13.3714285714286
chr9	92026625	92085700	14	10775	17.1081081081081
chr9	109621750	109660325	14	18075	15.6666666666667
chr1	3507100	3566675	13	8350	14.2962962962963
chr1	26185275	26254500	13	9325	17.7142857142857
chr1	41823225	41849250	13	6800	9.14285714285714
chr1	61508900	61549675	13	9225	15.5463917525773
chr1	150186050	150339475	13	23125	17.1428571428571
chr10	104209075	104223700	13	6050	9.02702702702703
chr11	10310925	10388250	13	17800	15.8095238095238
chr11	14352450	14402950	13	8975	17.4794520547945
chr11	47528175	47616000	13	10625	17.7096774193548
chr11	118475900	118507675	13	14575	3.4468085106383
chr11	123380275	123432475	13	8150	15.5
chr14	61104050	61124450	13	5100	12.8
chr15	27002450	27019300	13	8375	4.14285714285714
chr15	37385800	37403900	13	11700	6.11111111111111
chr15	40614575	40650300	13	9850	9.77777777777778
chr15	60286375	60303575	13	12850	3.63636363636364
chr16	75130050	75153725	13	12125	3.024
chr17	14201650	14245375	13	9900	15.2
chr17	19329900	19412075	13	11800	17.8983050847458
chr17	39677650	39705650	13	8000	11.7307692307692
chr19	5083500	5151725	13	16250	11.08
chr19	10981150	11006600	13	12550	5.22077922077922
chr19	44078825	44144500	13	10250	15.0422535211268
chr19	50815250	50860950	13	10125	14.9430894308943
chr19	54361275	54413550	13	10850	16.8421052631579
chr2	37383225	37434825	13	12200	15.1290322580645
chr2	224794750	224823000	13	8225	15.0909090909091
chr20	31033525	31086100	13	17250	10.2619047619048
chr22	43329375	43361800	13	6600	16.7586206896552
chr3	120135675	120195150	13	9675	16.8888888888889
chr4	93353375	93369025	13	8525	4.3448275862069
chr4	174428925	174460225	13	10150	17.8064516129032
chr5	16701050	16744800	13	18000	9.09523809523809
chr5	118788125	118818900	13	6950	17.9555555555556
chr5	141232950	141263600	13	14550	6.14285714285714
chr5	141659400	141744400	13	18825	15.6590909090909
chr7	129464500	129485725	13	8625	5.46153846153846
chr7	150014850	150039325	13	10300	3.69047619047619
chr8	141598775	141646725	13	10575	10.1038961038961
chr9	37412425	37487125	13	13375	17.1267605633803
chr9	74360800	74384800	13	11100	8.30769230769231
chr9	140557700	140582075	13	11450	15.4166666666667
chr1	15505125	15541850	12	11100	8.33333333333333
chr1	19248575	19283925	12	8550	16.3333333333333
chr1	23871500	23926900	12	17650	9.28301886792453
chr1	43996150	44031500	12	15375	8
chr1	63759850	63792075	12	10375	9.56818181818182
chr1	94280475	94355125	12	8325	14.55
chr1	159870100	159916350	12	11550	10.8985507246377
chr10	8086875	8106100	12	10900	6.59459459459459
chr10	33227450	33272950	12	12275	11.6708860759494
chr10	73368425	73401225	12	7325	9.71428571428571
chr10	105395350	105438525	12	8850	11.3409090909091
chr10	133792475	133823175	12	6975	16.8235294117647
chr11	925875	959300	12	7925	13
chr11	94374100	94395875	12	8525	8.17021276595745
chr11	121322350	121339100	12	6825	4.56140350877193
chr11	124615025	124640125	12	6125	13.8974358974359
chr12	48191200	48223400	12	14575	6.85
chr12	54743625	54785400	12	18850	13.906976744186
chr12	111840925	111876700	12	14550	4.13793103448276
chr14	74768525	74832375	12	14425	14.2
chr16	4968875	5020825	12	9300	14.4
chr16	11402450	11449400	12	11525	15.6
chr16	21512950	21538725	12	9800	8.54545454545454
chr17	41603150	41626900	12	8575	12.4
chr17	42611150	42637850	12	12775	5.63157894736842
chr17	59473900	59490550	12	6250	8.24242424242424
chr18	8703225	8735475	12	7250	13.95
chr18	55094750	55108025	12	4325	5.625
chr2	74663825	74740375	12	15225	9.94666666666667
chr2	133014700	133034925	12	10700	9.46341463414634
chr2	189139700	189183450	12	14725	12.7619047619048
chr2	223133200	223171775	12	7700	11.8857142857143
chr20	47835300	47911175	12	14325	13.3687315634218
chr20	48291425	48330825	12	7650	14
chr22	28171325	28206800	12	12250	15.5333333333333
chr22	29372875	29451950	12	13925	11.1052631578947
chr22	33445625	33459375	12	6500	7.75757575757576
chr3	53190775	53206200	12	6750	9.76470588235294
chr3	171842975	171878075	12	14150	6.09523809523809
chr3	176036725	176051175	12	8950	5.11111111111111
chr3	193988450	194033475	12	9525	13.0967741935484
chr4	16819650	16860300	12	6975	16.5957446808511
chr4	16894275	16921100	12	8250	16.8421052631579
chr5	2739875	2757350	12	8275	14.6666666666667
chr5	3100100	3125025	12	14625	6.50485436893204
chr5	14142450	14185725	12	9225	14.6511627906977
chr5	79469450	79492100	12	11425	5.13684210526316
chr5	115882150	115912575	12	11300	13.2432432432432
chr6	3414625	3459550	12	7475	15.1304347826087
chr6	10403800	10427150	12	10525	4
chr6	26520450	26555325	12	8500	13.1186440677966
chr6	32118075	32165500	12	16350	14.7906976744186
chr6	34191100	34217350	12	15825	4.32967032967033
chr6	138859650	138918150	12	8050	11.9411764705882
chr6	160643300	160672575	12	7100	15.6071428571429
chr7	1562650	1617325	12	12575	8.32051282051282
chr7	2836500	2867300	12	13425	9.25714285714286
chr7	73667700	73709200	12	9575	12.9555555555556
chr8	1762075	1795950	12	7400	10.2790697674419
chr8	37738125	37774025	12	10100	12.9275362318841
chr9	35069925	35117450	12	13875	11.2777777777778
chr9	90008525	90032100	12	7975	13
chr1	8720600	8779200	11	10400	13.0888888888889
chr1	26021175	26055050	11	8575	7.70322580645161
chr1	26482200	26504750	11	6500	13.1612903225806
chr1	59522575	59550425	11	9625	13.7777777777778
chr1	62642450	62670775	11	11350	10.7368421052632
chr1	156673175	156738875	11	22775	9.42857142857143
chr1	232245700	232269350	11	9375	7.55555555555556
chr1	243633575	243660400	11	9525	8.63888888888889
chr1	244603075	244625275	11	6850	14.1481481481481
chr10	79788550	79802150	11	7175	6.7027027027027
chr10	123325900	123360600	11	13525	5.58139534883721
chr11	2708500	2730075	11	8975	8.85
chr11	68079475	68122100	11	13800	9.11475409836066
chr11	100589675	100624875	11	7475	12.4
chr13	99127200	99161125	11	9375	8.69879518072289
chr14	38658075	38679275	11	8000	13.6470588235294
chr14	65167575	65204125	11	19225	12.2790697674419
chr14	91067000	91128525	11	8100	13.9
chr15	70373375	70404450	11	13050	9.3953488372093
chr15	89525675	89547475	11	10375	4.68
chr15	90930825	90963800	11	9950	8.25
chr16	18796750	18817200	11	7000	8.04545454545454
chr16	19862700	19919425	11	13475	13.0212765957447
chr16	57480400	57520900	11	9800	11.9175257731959
chr16	67866825	67928175	11	13450	12.4
chr17	20088400	20128975	11	6850	14.5925925925926
chr17	37035450	37065225	11	8700	11.2105263157895
chr17	55145925	55177775	11	8150	13.1884057971014
chr17	79450475	79534150	11	15450	13.9009900990099
chr18	45425225	45458625	11	8850	12.125
chr18	53086375	53107875	11	6350	12.8372093023256
chr18	56510350	56539000	11	16425	2.76666666666667
chr19	5947700	5978750	11	10350	12.0625
chr19	42363325	42400700	11	9125	9.39393939393939
chr2	8011425	8040975	11	7150	11.9622641509434
chr2	42768950	42802150	11	10325	11.0933333333333
chr2	75060600	75078400	11	9725	8.60869565217391
chr2	102357000	102393875	11	6675	14.7619047619048
chr2	105458850	105490075	11	9975	7.80246913580247
chr2	236547750	236579950	11	4925	12.6938775510204
chr21	46106050	46131950	11	10150	11.0810810810811
chr22	17847600	17867550	11	8975	6.3
chr22	19929375	20009475	11	10550	14.8915662650602
chr3	54664125	54695275	11	8000	11.1578947368421
chr3	140789150	140805225	11	9850	5.72413793103448
chr3	171887050	171936775	11	7650	12.4347826086957
chr4	10093900	10120400	11	10875	10.3793103448276
chr4	37978175	38005050	11	6625	13.7272727272727
chr4	140999300	141017850	11	6600	8.74074074074074
chr5	87683300	87693825	11	6275	2.72222222222222
chr5	89849875	89859600	11	5500	3.66666666666667
chr6	170595300	170623125	11	10250	8.09375
chr7	42250300	42279075	11	13500	5.18181818181818
chr7	127651175	127673450	11	5750	12.3555555555556
chr7	150923550	150950000	11	8950	9.68421052631579
chr8	22213650	22256775	11	8300	9.49494949494949
chr8	60018525	60032950	11	7350	5.13953488372093
chr8	68862300	68889050	11	8000	12.08
chr8	73905850	73924500	11	8500	11.0909090909091
chr8	142424500	142446725	11	6000	13.6363636363636
chr8	145007675	145033800	11	18800	5.3953488372093
chr9	84261075	84305700	11	9600	10.2916666666667
chr9	128508075	128526050	11	7850	3.6969696969697
chr1	17754425	17768375	10	9775	3.25
chr1	95119300	95134125	10	6700	5.37142857142857
chr1	180198350	180214350	10	6625	7.1
chr1	200331150	200385750	10	14825	9.00854700854701
chr1	218457875	218475575	10	5500	12.8307692307692
chr1	223888300	223922075	10	6150	11.7560975609756
chr10	77155575	77169800	10	10225	2.05714285714286
chr10	92563950	92579525	10	5300	9.57575757575758
chr10	95030800	95048875	10	7050	10.0666666666667
chr10	101279750	101293675	10	4575	7.27272727272727
chr11	2398075	2423200	10	6350	12.8666666666667
chr11	3817875	3877775	10	10375	12.6229508196721
chr11	59304875	59333850	10	6550	7.98214285714286
chr11	67885275	67897275	10	8650	2.8
chr11	70484100	70517975	10	6500	10.76
chr11	88033725	88047175	10	7650	5.36
chr12	92528100	92541875	10	8850	3.61290322580645
chr12	113900800	113921000	10	15250	2.24719101123596
chr12	132194925	132281125	10	15475	12.6875
chr13	56226800	56238675	10	6025	4.78947368421053
chr13	101766750	101774625	10	4400	1.89090909090909
chr14	59091675	59106025	10	5575	9.23809523809524
chr14	103984075	104035875	10	12875	11.9633027522936
chr14	104603200	104638825	10	9975	7.96825396825397
chr17	39928200	39951100	10	11375	5.1358024691358
chr17	77805325	77819100	10	6100	6.66666666666667
chr17	79339175	79377900	10	15675	8.48730964467005
chr17	81036450	81057100	10	5850	8.12307692307692
chr18	46064525	46074950	10	6275	2.58823529411765
chr18	56002175	56014800	10	6650	2.09230769230769
chr19	4051300	4078875	10	12575	12.3859649122807
chr19	54922425	54985300	10	17725	5.69811320754717
chr2	1705900	1748975	10	8725	11.8591549295775
chr2	33807725	33838575	10	6800	11.9784946236559
chr2	200320575	200335150	10	5000	9.82352941176471
chr2	210162750	210172950	10	5600	1.94871794871795
chr2	220036250	220119475	10	13625	12.797619047619
chr20	21491200	21502900	10	3450	6.9
chr20	38896600	38908675	10	5325	5.36842105263158
chr20	61799125	61811550	10	4625	9.16
chr21	47392050	47405225	10	9025	1.85714285714286
chr22	39256500	39269700	10	5275	6.13559322033898
chr22	45335325	45354275	10	6050	10.1904761904762
chr3	128201400	128216650	10	7250	8.66666666666667
chr4	1747575	1781950	10	9025	12.8787878787879
chr4	88831750	88850000	10	9300	4.02061855670103
chr4	113666925	113691150	10	12200	10.125
chr4	169724675	169772300	10	7525	11.0126582278481
chr5	1506200	1524800	10	12725	6.9375
chr5	125926850	125937600	10	4750	11.4074074074074
chr5	146825625	146849000	10	8650	9.46987951807229
chr5	149516250	149536025	10	6775	7.57692307692308
chr5	177539925	177558800	10	15450	2.05882352941176
chr5	179222075	179257075	10	12600	5.14285714285714
chr6	34097050	34117225	10	8075	3.61702127659574
chr6	37447950	37485400	10	8425	12.28125
chr6	99271775	99293575	10	6575	6.90666666666667
chr7	121776075	121790875	10	9425	9.52
chr7	148012800	148040200	10	8200	11.2777777777778
chr7	157476400	157486325	10	4450	7.61538461538461
chr8	482125	496450	10	5250	7
chr8	21902025	21914100	10	3325	9.56521739130435
chr9	14270900	14351025	10	16150	12.5836909871245
chr9	76693325	76707100	10	5350	4.90909090909091
chr9	117128850	117160750	10	12300	9.67741935483871
chr9	126097700	126138675	10	11950	10.3576158940397
chr9	131643625	131685200	10	10925	9.22480620155039
chr1	66797400	66822350	9	7125	9.77777777777778
chr1	81702925	81720725	9	8125	4.11111111111111
chr1	160312000	160381550	9	14025	11.0943396226415
chr1	226062875	226087975	9	8650	10.3333333333333
chr10	131754775	131765450	9	2450	11.1578947368421
chr11	1575750	1595900	9	6425	8.81481481481481
chr11	7593175	7619025	9	6975	9.77611940298507
chr11	45104025	45114300	9	4700	8.375
chr11	46293925	46319100	9	9525	7.37209302325581
chr11	62620200	62657125	9	13775	6.02843601895735
chr11	67182475	67211575	9	8100	9.29824561403509
chr11	67370225	67398900	9	8150	10.0243902439024
chr11	70952100	70965300	9	8500	5.02325581395349
chr11	76154475	76170375	9	8125	7.82857142857143
chr11	92040550	92053525	9	5075	3.53846153846154
chr11	113716325	113733875	9	6975	7.3469387755102
chr12	26265375	26279900	9	5875	7.04
chr12	46761225	46786500	9	13050	2.17391304347826
chr12	117482775	117508225	9	6025	9.76923076923077
chr13	56138325	56160775	9	5800	10.304347826087
chr13	99215325	99234300	9	6450	5.75510204081633
chr13	111854000	111871075	9	5975	8.5
chr13	112720650	112734075	9	3575	9.1
chr14	38052675	38068200	9	5125	6.26086956521739
chr14	57353725	57372725	9	6650	8.5
chr14	105778175	105795000	9	6425	11.1785714285714
chr15	69074900	69088475	9	7225	5.46875
chr15	78354325	78369925	9	5200	5.64102564102564
chr15	93181000	93199225	9	7250	7.35849056603774
chr16	54961825	54970975	9	4850	6.45161290322581
chr16	75271825	75300575	9	18675	2.9
chr17	6343200	6365700	9	5550	7.63440860215054
chr17	25659200	25681325	9	6350	6.68571428571429
chr17	35458425	35475975	9	5275	7.04
chr17	79620225	79689650	9	12400	9.872
chr18	19745175	19754200	9	6025	2.875
chr19	6730050	6768475	9	12625	9.625
chr19	8258600	8275750	9	6650	10.7457627118644
chr19	8506550	8516825	9	5975	3.22448979591837
chr19	49238450	49258975	9	4575	7.77777777777778
chr19	54162250	54172825	9	5275	4.13953488372093
chr19	54272025	54289050	9	3875	9.84615384615385
chr2	45002175	45033475	9	9325	7.7
chr2	58760975	58780650	9	6950	9.94520547945205
chr2	60734650	60749050	9	8100	2.47619047619048
chr2	66652800	66674300	9	14050	5.47222222222222
chr2	85968575	86000675	9	7050	11.3235294117647
chr20	12728775	12742475	9	4375	11.1818181818182
chr20	17939300	17954625	9	10275	2.36842105263158
chr21	43172850	43189525	9	7225	5.18518518518519
chr22	40390500	40406650	9	7250	7.38461538461539
chr22	45391950	45410975	9	6825	6.51162790697674
chr22	50721225	50752875	9	10000	7.30769230769231
chr3	9956525	9996900	9	6900	9.78861788617886
chr3	41404025	41412900	9	3975	10
chr3	57160525	57199350	9	10975	11.4920634920635
chr3	85007250	85018250	9	6475	5.2
chr3	129144175	129169275	9	5800	6.75471698113208
chr3	187453950	187468800	9	10850	3.72727272727273
chr4	123702675	123755925	9	14325	8.22053231939164
chr4	129599275	129611850	9	5125	10
chr4	183469650	183482275	9	5650	4.12371134020619
chr5	3595350	3602900	9	3800	3.18181818181818
chr5	25439600	25450500	9	6725	5.72413793103448
chr5	53293125	53318325	9	9650	5.11594202898551
chr5	79534675	79554600	9	9400	9.65853658536585
chr5	92908025	92921675	9	6700	4.64197530864198
chr5	116146000	116160750	9	6400	10.7368421052632
chr5	120032725	120043125	9	5175	4
chr5	172293375	172300600	9	3350	3.58333333333333
chr6	1382375	1396850	9	5025	10.375
chr6	5997050	6009575	9	4425	6.56
chr6	24978075	24998225	9	7925	9.5
chr6	27098750	27117250	9	11300	2.3125
chr6	35685700	35710900	9	13675	4.29885057471264
chr6	121751400	121766125	9	10375	3.11627906976744
chr6	168247975	168262125	9	5475	11.2142857142857
chr7	20156825	20169950	9	11525	0.592592592592593
chr7	24432625	24446150	9	7075	3.92592592592593
chr7	74069675	74079275	9	8150	0.756756756756757
chr7	101498525	101526450	9	7500	4.33333333333333
chr8	11554600	11567900	9	6600	7.28
chr8	20122050	20138450	9	5550	11.4634146341463
chr8	144094975	144124650	9	9475	10.3076923076923
chr8	146011075	146026450	9	12125	1.02083333333333
chr9	74514200	74537700	9	8200	8.73333333333333
chr9	124030000	124062025	9	9125	8.09756097560976
chr9	138882925	138909925	9	9725	6.38938053097345
chr9	139606375	139623600	9	6600	7
chrX	15866000	15874875	9	6550	1.47540983606557
chrX	73468525	73482575	9	5150	11.2
chr1	6294750	6306825	8	9775	1.82978723404255
chr1	36614225	36645350	8	11875	6.7027027027027
chr1	36831550	36867175	8	9325	5.25925925925926
chr1	38890175	38898600	8	5125	1.65
chr1	151798050	151819300	8	4700	7.75
chr1	178222425	178238000	8	7475	8.91228070175439
chr1	201976225	201992700	8	5650	7.04
chr1	205408500	205427100	8	17050	0.451127819548872
chr1	205469750	205492900	8	5450	9.04
chr1	205631025	205650125	8	10075	5.22727272727273
chr1	209601000	209609000	8	6650	0.863636363636364
chr1	225997600	226013250	8	5925	8.8695652173913
chr1	230237450	230250150	8	4675	5.72413793103448
chr10	22899150	22920525	8	4075	9.6
chr10	28965425	28977050	8	6925	3.37931034482759
chr10	35926000	35933025	8	4300	4.72727272727273
chr10	53789950	53804050	8	6375	3.07142857142857
chr10	76966775	76995725	8	10775	7.29203539823009
chr10	95181875	95231400	8	8875	9.58
chr10	97020225	97033425	8	5875	5.26984126984127
chr11	8830975	8862650	8	8875	7.81395348837209
chr11	19835475	19851450	8	6925	6.64285714285714
chr11	27649475	27658775	8	4775	3.6
chr11	69451550	69490175	8	14150	9.1937984496124
chr11	76478975	76510400	8	9750	5.2992700729927
chr11	77159575	77172150	8	4100	8.69230769230769
chr11	133816200	133827625	8	7975	1.43703703703704
chr12	14535975	14557000	8	6025	8.64705882352941
chr12	16756925	16764400	8	5175	0.971428571428571
chr12	31650275	31675975	8	7925	7.9375
chr12	32163500	32171175	8	3375	3.31428571428571
chr12	49731150	49740850	8	4350	4.35
chr12	53872850	53896100	8	10600	4.73758865248227
chr12	59715175	59730850	8	5750	5.55813953488372
chr12	66270475	66294575	8	9900	5.45864661654135
chr12	81096550	81110650	8	3600	8.61904761904762
chr12	112545400	112564450	8	6575	9.56756756756757
chr12	123745550	123757600	8	7075	4.14285714285714
chr13	107175375	107188875	8	5150	7.15625
chr14	34400475	34421225	8	6475	7.45454545454545
chr14	35800825	35821900	8	5800	8.68292682926829
chr14	57261600	57278750	8	12100	1.45911949685535
chr14	73750050	73757550	8	3900	3.37142857142857
chr15	57668250	57698625	8	8350	7.07142857142857
chr15	68548850	68574675	8	8075	6.29268292682927
chr16	9763500	9776900	8	8025	3.79220779220779
chr16	11035000	11043425	8	4050	3.41935483870968
chr16	33950175	33959675	8	4050	8.74074074074074
chr16	67449750	67467025	8	6950	7.2
chr16	86600425	86613525	8	5925	6.75675675675676
chr17	29813900	29827625	8	6725	2.66666666666667
chr17	30809950	30819450	8	4900	3.07462686567164
chr17	47886425	47896725	8	5250	9.28571428571429
chr17	48341475	48354850	8	3325	5.87096774193548
chr17	57903075	57925150	8	9825	6.14285714285714
chr17	58460975	58470800	8	7675	1.88235294117647
chr17	74255625	74273450	8	6800	9.67567567567568
chr18	18838200	18847100	8	3450	8.30769230769231
chr18	53248575	53257625	8	6475	1.43119266055046
chr18	76732825	76745725	8	7400	3.38775510204082
chr19	18042300	18063675	8	8825	4.88888888888889
chr19	20178225	20198600	8	4300	8.90243902439024
chr19	40780525	40792925	8	4800	7.19148936170213
chr19	40923125	40952500	8	8850	6.97777777777778
chr19	47920225	47933625	8	8050	1.76795580110497
chr19	49211775	49228250	8	6675	5.14285714285714
chr2	37880300	37904125	8	8700	5.79393939393939
chr2	54796225	54803125	8	4725	1.31707317073171
chr2	74226925	74236600	8	4825	7.27272727272727
chr2	88923975	88931300	8	4700	1.70149253731343
chr2	123412675	123420325	8	4125	7.33333333333333
chr2	171669675	171680525	8	3125	7.66666666666667
chr2	172949175	172967525	8	7050	3.36423841059603
chr2	174979550	174990200	8	4350	5.71428571428571
chr20	258575	291875	8	10150	9.11340206185567
chr20	49341075	49361550	8	6475	5.06896551724138
chr20	55199600	55212950	8	5575	4.11320754716981
chr20	55834525	55845725	8	4050	8.46666666666667
chr21	27443175	27456425	8	4450	9.35593220338983
chr21	40174325	40186925	8	8450	1.53982300884956
chr21	47704175	47718075	8	4575	9.78723404255319
chr22	21333975	21369875	8	7350	8.59393939393939
chr22	37997275	38037700	8	8900	9.6551724137931
chr22	42460950	42487500	8	7150	7.80645161290323
chr3	46599175	46646025	8	12675	8.45161290322581
chr3	49026500	49067275	8	12275	4.41509433962264
chr3	124751425	124775650	8	6800	8.43636363636364
chr3	155079625	155088525	8	4875	6.5
chr3	159569450	159579125	8	3725	8.21052631578947
chr3	193847325	193860550	8	11475	0.392857142857143
chr4	53727875	53750100	8	5975	9.84848484848485
chr4	55091525	55100400	8	6200	2.57142857142857
chr4	76624525	76652175	8	8650	7.64238410596027
chr4	77918325	77944375	8	7500	7.97619047619048
chr4	87855250	87872725	8	7100	6.14814814814815
chr4	153620800	153636500	8	4450	9.57894736842105
chr4	185304850	185330175	8	8150	9.55
chr5	1095350	1112400	8	14200	1.24675324675325
chr5	7419425	7428100	8	4325	6.47619047619048
chr5	14250400	14270425	8	7275	5.53846153846154
chr5	16889700	16901700	8	4075	9.82352941176471
chr5	79430500	79458300	8	7225	9.29411764705882
chr5	172661775	172673425	8	2525	9.7
chr5	179495225	179517550	8	6475	6.71111111111111
chr6	674800	701925	8	6950	8.94117647058824
chr6	24930875	24936725	8	3450	2.12121212121212
chr6	81037725	81045200	8	2525	7.18181818181818
chr6	114740325	114752150	8	6650	2.44827586206897
chr6	148662200	148669850	8	5300	3.42857142857143
chr6	163826650	163841775	8	6525	5.88888888888889
chr7	82425	98650	8	6375	7.13684210526316
chr7	551375	562450	8	7825	1.61538461538462
chr7	14019475	14032300	8	9700	1.30769230769231
chr7	22841850	22862900	8	7400	7.84415584415584
chr7	25889125	25898875	8	4825	5.37142857142857
chr7	43679250	43699700	8	6600	8.58461538461538
chr7	92388325	92400175	8	6025	6
chr7	130126125	130133525	8	4475	1.96
chr7	137851000	137894625	8	12500	9.21673003802281
chr7	158604475	158637100	8	6750	9.69642857142857
chr8	9754350	9765050	8	7500	1.35
chr8	26490250	26513000	8	7350	9.77777777777778
chr8	98768850	98798550	8	8900	6.91780821917808
chr8	99952525	99962000	8	3650	4.46153846153846
chr9	16513950	16522550	8	4850	8.8
chr9	116355750	116386050	8	7300	9.89333333333333
chr9	125666350	125704550	8	7600	8.61538461538461
chr9	135460575	135467950	8	4100	5.40740740740741
chrX	73182800	73199500	8	5050	8.23157894736842
chrX	86933925	86944000	8	4475	6.8
chrX	91356250	91364500	8	4075	3.65714285714286
chr1	17335525	17343250	7	3875	6.52631578947368
chr1	19721500	19733200	7	4650	6.43137254901961
chr1	28831750	28850175	7	9650	4.08695652173913
chr1	28906150	28922575	7	4800	6.68518518518519
chr1	37498450	37504425	7	3225	1.87878787878788
chr1	39857150	39879775	7	6300	5.17647058823529
chr1	40357550	40368350	7	7375	1.21212121212121
chr1	46378825	46396375	7	5725	7.65217391304348
chr1	54862225	54875650	7	6750	4.5531914893617
chr1	76694825	76705575	7	4750	4.09677419354839
chr1	82440125	82446100	7	4875	1.12
chr1	158066500	158078075	7	5150	7
chr1	200979200	200995400	7	6300	6.57575757575758
chr1	204450625	204494350	7	7400	7.57894736842105
chr1	204675600	204685050	7	5500	4.53846153846154
chr1	208405325	208418550	7	3800	7.13513513513514
chr1	223183875	223205875	7	7650	5.48148148148148
chr1	230557925	230565800	7	4525	2.1025641025641
chr1	238540275	238544700	7	3025	1.70588235294118
chr10	18939600	18957650	7	6425	4
chr10	22604625	22615125	7	3500	5.80645161290323
chr10	99298475	99313775	7	4825	7.42857142857143
chr10	102789375	102827675	7	8325	7.72941176470588
chr10	104169100	104195225	7	7350	6.45238095238095
chr10	121410200	121418375	7	3275	5.6551724137931
chr11	27709325	27722525	7	5125	5.91397849462366
chr11	46925175	46941025	7	7625	3.34545454545455
chr11	63605225	63616850	7	7850	1.10843373493976
chr11	71933325	71952250	7	6675	5.13483146067416
chr11	75916725	75921825	7	2700	5.6
chr11	93210400	93225100	7	4050	6.93333333333333
chr11	99289525	99294850	7	4350	0.689655172413793
chr11	101980200	101991225	7	6900	4.11111111111111
chr11	121162650	121171350	7	4475	5.41176470588235
chr12	8840550	8853150	7	6300	3.38888888888889
chr12	32590175	32610800	7	9075	4.43137254901961
chr12	57846225	57856625	7	7100	1.95121951219512
chr12	57984450	58014825	7	8200	6.61313868613139
chr12	63322300	63329525	7	4875	2.625
chr12	65059425	65068625	7	3950	5.72727272727273
chr12	65075850	65090225	7	5150	4.6
chr12	95589175	95603200	7	7625	2.52525252525253
chr12	102215425	102224600	7	4325	6.7741935483871
chr12	114834125	114843775	7	2375	7.52941176470588
chr12	124615025	124633850	7	7450	3.6045197740113
chr13	51741300	51752650	7	6950	2
chr13	110433900	110440325	7	3750	6.08333333333333
chr14	73698875	73709200	7	5500	4.42105263157895
chr15	59639650	59647925	7	3525	4.44444444444444
chr15	75073825	75081750	7	3350	6.60869565217391
chr15	75742525	75755600	7	7475	3.12280701754386
chr15	85143725	85149200	7	3950	1.16666666666667
chr15	93599800	93617800	7	13300	1.22480620155039
chr16	1195125	1209775	7	3700	7.58139534883721
chr16	69098925	69112925	7	5000	5.06
chr16	74899975	74906150	7	3325	4.45
chr16	84758750	84769375	7	4350	3
chr16	89882175	89900125	7	4850	7.15
chr17	1386150	1396525	7	7500	1.8
chr17	4841775	4875975	7	14500	4.0863309352518
chr17	9142600	9148450	7	3925	1.29411764705882
chr17	16341450	16350150	7	6150	3.31818181818182
chr17	16385125	16395925	7	5125	3.45454545454545
chr17	18149775	18171775	7	6425	6.36842105263158
chr17	72199775	72210650	7	4950	4.4
chr17	74127800	74139175	7	8550	1.62162162162162
chr18	43840150	43845700	7	3650	1.8974358974359
chr18	53014275	53021675	7	4425	1.75609756097561
chr18	57564425	57576500	7	5900	5.18367346938776
chr18	71948025	71959925	7	6325	7.41176470588235
chr18	72916000	72924350	7	6250	1.46031746031746
chr19	1745375	1757725	7	3825	6.5
chr19	7982275	7994300	7	4150	6
chr19	38419250	38424675	7	3600	3.30434782608696
chr19	42975075	42981250	7	4950	0.627450980392157
chr19	51221525	51231675	7	4500	3.73913043478261
chr19	52390625	52413550	7	7625	6.1767955801105
chr2	16078200	16106200	7	8450	5.6043956043956
chr2	39584025	39594675	7	3925	7.81481481481481
chr2	42163950	42177900	7	6325	4.93617021276596
chr2	42270325	42282675	7	8850	2.25287356321839
chr2	44657150	44661900	7	2875	2.8125
chr2	67549650	67565400	7	5175	7.25925925925926
chr2	77312975	77321500	7	4800	6.26315789473684
chr2	96809275	96819200	7	4200	4
chr2	172170450	172184775	7	10000	1.71428571428571
chr2	173397775	173421775	7	8050	6.21301775147929
chr2	208628100	208637975	7	8000	1.41379310344828
chr2	241391800	241398150	7	4475	3.07142857142857
chr20	11516550	11524800	7	5525	1.00900900900901
chr20	21160975	21198225	7	7350	7.19282511210762
chr20	32250875	32274950	7	8400	5.72131147540984
chr20	36147875	36157450	7	5750	4.8
chr20	48759400	48770875	7	4575	3.91304347826087
chr21	44493250	44503625	7	5575	1.82089552238806
chr21	44830050	44836800	7	3400	4.47619047619048
chr22	19158425	19167425	7	7325	0.625
chr22	21995950	22021025	7	6625	6.69047619047619
chr22	38136800	38148975	7	4375	5.87096774193548
chr22	43396200	43411800	7	5275	6.84057971014493
chr3	5018525	5037150	7	6750	6.80952380952381
chr3	8535775	8545150	7	5000	2.14634146341463
chr3	15672200	15678100	7	4150	3.14285714285714
chr3	27754075	27770675	7	4400	6.05479452054795
chr3	32432825	32463025	7	6900	7.27472527472527
chr3	42622725	42644050	7	7250	4.51724137931035
chr3	50540325	50561375	7	5225	6.82962962962963
chr3	50638125	50663750	7	6600	7.28260869565217
chr3	64199925	64211850	7	3375	6.82608695652174
chr3	109049325	109076925	7	13375	4.2
chr3	124856325	124867775	7	4050	4.3448275862069
chr3	141105700	141132200	7	6475	6.37209302325581
chr3	152016150	152026575	7	4850	6.85714285714286
chr3	187980375	187988775	7	3925	7.26315789473684
chr3	195613400	195624400	7	5025	3.56363636363636
chr4	1567625	1582225	7	3550	6.08955223880597
chr4	7823825	7830750	7	2800	4.54054054054054
chr4	42270600	42274875	7	1800	3.88235294117647
chr4	62634000	62640925	7	5075	2.2962962962963
chr4	93191525	93201325	7	6425	1.12676056338028
chr4	135543300	135547450	7	3250	0.56
chr4	138450725	138466675	7	6850	6.47826086956522
chr4	180086600	180094800	7	3925	3.625
chr4	185563800	185571625	7	4400	3.29411764705882
chr5	125875	130250	7	1925	4.81481481481481
chr5	12321725	12336475	7	7275	4.61176470588235
chr5	12661850	12670125	7	4375	6.28571428571429
chr5	32274450	32287125	7	5150	6.84375
chr5	33439625	33452550	7	8225	6.52631578947368
chr5	34698950	34719675	7	5550	7.424
chr5	50674800	50686875	7	4350	6.6
chr5	92930550	92943575	7	4175	6
chr5	93690150	93699400	7	7725	1.14285714285714
chr5	98099275	98111550	7	6725	6.17391304347826
chr5	106312650	106321850	7	6200	1.8695652173913
chr5	106899950	106908325	7	3725	6.46666666666667
chr5	107140550	107146225	7	3375	3.27777777777778
chr5	142775025	142785550	7	4950	7.2
chr5	158522225	158528175	7	3950	3
chr5	179766600	179780950	7	10100	4.5
chr6	12007875	12014475	7	5625	0.634920634920635
chr6	20866000	20882625	7	4850	5.17647058823529
chr6	21738600	21752200	7	7800	4.75
chr6	21769050	21776400	7	3600	6.46666666666667
chr6	33776525	33783775	7	4250	1.85185185185185
chr6	36547400	36568100	7	5625	5.96571428571429
chr6	42100750	42110925	7	8150	1.26923076923077
chr6	42406550	42422725	7	11225	7.42857142857143
chr6	43654800	43677650	7	7300	5.3
chr6	87918550	87924450	7	2550	4.74074074074074
chr6	90387275	90402850	7	8375	4.35
chr6	94538025	94546525	7	4625	6.24
chr6	98484050	98495325	7	7150	2.58181818181818
chr6	132221350	132229325	7	2675	7.47619047619048
chr6	144976400	144982800	7	3575	3.94285714285714
chr6	151177975	151203800	7	5450	7.49090909090909
chr6	160389500	160410350	7	5700	7.06329113924051
chr7	2143475	2150800	7	4475	1.84
chr7	6413700	6433600	7	5175	6.84615384615385
chr7	26191425	26198800	7	4050	6.51612903225806
chr7	27641300	27646750	7	4150	2.10526315789474
chr7	51376675	51396825	7	8525	4.16
chr7	70920550	70946875	7	14475	7.32432432432432
chr7	97910000	97924875	7	7650	3.54609929078014
chr7	121965750	121978300	7	3925	6.55384615384615
chr7	129412050	129422500	7	8350	1.14285714285714
chr7	143597100	143604575	7	4100	2.03960396039604
chr8	838675	858575	7	6600	4.72549019607843
chr8	27465275	27474650	7	5900	4.21428571428571
chr8	42349825	42360675	7	4175	4.44827586206897
chr8	91682625	91699800	7	7675	6.82222222222222
chr8	99016775	99024225	7	3325	5.37777777777778
chr8	143689700	143699150	7	3150	7.47826086956522
chr9	2275150	2285425	7	6325	1.35338345864662
chr9	6756800	6780225	7	7700	6.34782608695652
chr9	19799425	19808850	7	4500	7.78947368421053
chr9	92107675	92114050	7	3775	3.18918918918919
chr9	108049475	108062525	7	7250	5.33333333333333
chr9	118234400	118241900	7	3850	6.77777777777778
chr9	124497650	124506800	7	4900	4.21428571428571
chr9	132646325	132653200	7	4575	3.16129032258065
chr9	137266275	137272800	7	2475	6.11428571428571
chrX	13952375	13959400	7	5050	2.52173913043478
chrX	39674575	39681350	7	4725	1.5
chrX	93950075	93961775	7	4625	3.75510204081633
chr1	2983875	2990875	6	3200	5.47368421052632
chr1	6257700	6270200	6	5375	5.6
chr1	8077600	8088475	6	4575	5.47619047619048
chr1	12123575	12130250	6	3000	5.72727272727273
chr1	16082125	16088000	6	4800	0.511627906976744
chr1	18617000	18626350	6	5800	1.66666666666667
chr1	27976850	27989750	6	4500	4.85714285714286
chr1	28259000	28265175	6	3050	5.08571428571429
chr1	32166350	32172725	6	3725	2.33333333333333
chr1	55349400	55354225	6	3925	1.64705882352941
chr1	64370425	64380150	6	3150	4.375
chr1	96985300	96989075	6	2975	1
chr1	116914800	116923225	6	6475	4.7
chr1	160074300	160088375	6	6575	5.04761904761905
chr1	171179425	171192625	6	4275	4.38095238095238
chr1	173443125	173449025	6	3925	1.69230769230769
chr1	184352375	184358450	6	4550	1.3
chr1	204889825	204898800	6	4675	2.73417721518987
chr1	221887350	221891800	6	3550	0.6
chr1	224423075	224429000	6	4275	0.941176470588235
chr1	232684425	232694775	6	3250	5.45
chr1	233424775	233431975	6	4650	2.81481481481481
chr1	244513400	244526150	6	5075	3.89473684210526
chr10	32038950	32049975	6	5125	5.06060606060606
chr10	55234100	55241375	6	6225	1.4375
chr10	74542500	74554575	6	5875	3.87931034482759
chr10	93639150	93649875	6	6850	1.31543624161074
chr10	96980375	96995825	6	6350	3.10526315789474
chr10	99087350	99098475	6	7700	3.5609756097561
chr10	102746425	102762125	6	8475	4.89887640449438
chr10	103872425	103894600	6	12250	2.76014760147601
chr10	106077250	106100250	6	14425	2.18181818181818
chr10	111762650	111773925	6	4175	5.43283582089552
chr10	114706325	114721625	6	12500	1.83333333333333
chr10	126425300	126433975	6	6125	0.778761061946903
chr10	127835975	127846000	6	5050	2.48387096774194
chr11	3175000	3186300	6	4350	5.32
chr11	6623950	6640675	6	7700	2.59459459459459
chr11	20177750	20185175	6	2275	4.89473684210526
chr11	27412275	27418025	6	3475	2.5
chr11	69249000	69264675	6	6425	2.34042553191489
chr11	92846900	92851775	6	3500	2.32258064516129
chr11	111603475	111610050	6	4525	3.05
chr11	121106300	121112825	6	2250	5.31428571428571
chr12	44152050	44158975	6	2675	4.88372093023256
chr12	49658000	49662875	6	2950	2.08
chr12	51006825	51019650	6	5725	5
chr12	57077825	57094925	6	5200	5.7516339869281
chr12	70324925	70330825	6	4800	0.759493670886076
chr12	81471350	81479550	6	3600	5.77272727272727
chr12	95930400	95947300	6	9500	3.69230769230769
chr12	106975975	106980950	6	2625	4.55172413793103
chr12	117316825	117320025	6	1825	1.9047619047619
chr12	123007925	123012775	6	3575	2.52173913043478
chr12	123355725	123381025	6	8875	5.77659574468085
chr12	123450325	123468825	6	5975	5.82608695652174
chr12	125668400	125679300	6	5650	3.75
chr13	54705200	54708450	6	2450	1.03703703703704
chr13	95357575	95366300	6	7625	0.666666666666667
chr13	98977675	98986075	6	4425	2.08474576271186
chr13	110778200	110791375	6	4600	5.35483870967742
chr13	111558875	111568675	6	8125	0.545454545454545
chr14	96443950	96447950	6	2950	1.27272727272727
chr14	105260050	105267800	6	4450	1.89041095890411
chr15	25195050	25203275	6	4875	1.264
chr15	26934750	26939050	6	3425	0.6875
chr15	44083750	44093550	6	7075	3.93333333333333
chr15	59221250	59227100	6	4700	1.07142857142857
chr15	60683025	60691650	6	5700	2.58823529411765
chr15	69377650	69387250	6	6375	1.79130434782609
chr15	75487600	75496450	6	4825	4.83333333333333
chr16	9051975	9061400	6	6100	1.2463768115942
chr16	15236825	15241425	6	2950	3.75
chr16	19299450	19303775	6	2650	1.81818181818182
chr16	48639600	48647750	6	4775	3.76
chr16	77996825	78006300	6	6800	1.48571428571429
chr16	85253600	85256325	6	1800	1.12
chr17	16995900	17002450	6	3375	2.54237288135593
chr17	45052875	45056625	6	2150	5.5
chr17	58235250	58240925	6	3025	2.77272727272727
chr17	70112950	70123425	6	5500	3.95454545454545
chr17	78231225	78244800	6	6450	2.30687830687831
chr17	78800250	78808325	6	3850	3.43181818181818
chr18	20713625	20724525	6	5450	3.10344827586207
chr18	42259100	42263850	6	3550	1.02325581395349
chr18	48943625	48948125	6	3075	1.23404255319149
chr18	74808850	74820175	6	3575	5.65333333333333
chr19	11195875	11207000	6	7175	1.78181818181818
chr19	20369425	20373150	6	2800	0.697674418604651
chr19	30713825	30719525	6	2325	4.22222222222222
chr19	35487900	35494925	6	4550	1.36
chr19	47610075	47636250	6	8925	4.21725239616613
chr19	53445100	53450250	6	3775	2.23076923076923
chr19	54333425	54342050	6	3725	4.2258064516129
chr19	54459750	54467050	6	5150	3.09090909090909
chr2	27293550	27310125	6	5125	5.25
chr2	44688975	44699050	6	4125	3.95505617977528
chr2	44769825	44776225	6	4050	2.78048780487805
chr2	51227100	51231525	6	2075	2.84210526315789
chr2	55273575	55279375	6	4850	2.08333333333333
chr2	63270650	63279225	6	6025	0.911764705882353
chr2	64867300	64882100	6	6300	3.90697674418605
chr2	201980550	201996075	6	6525	5.34831460674157
chr2	216972325	216980375	6	4050	3.2289156626506
chr2	227655225	227666650	6	8525	0.804733727810651
chr2	235584750	235596700	6	4775	5.82352941176471
chr2	236401750	236414375	6	4575	4.50526315789474
chr20	6744050	6751100	6	3675	1.54098360655738
chr20	14691700	14697625	6	4000	0.971428571428571
chr20	22555600	22565125	6	3075	5.76744186046512
chr20	23329575	23343825	6	6250	3.14492753623188
chr20	32597975	32601525	6	2325	1.1875
chr20	55964450	55971475	6	4475	4.05882352941176
chr21	45659925	45667500	6	3475	5.5
chr22	20226400	20234800	6	4700	2.4
chr22	23862750	23881075	6	8825	4.71895424836601
chr22	25083950	25093850	6	6475	2.02150537634409
chr22	31476600	31487225	6	5150	3.37614678899083
chr22	35795300	35799375	6	2600	1.38095238095238
chr22	36138625	36149175	6	3250	4.96551724137931
chr22	39092975	39109400	6	6275	4.1010101010101
chr22	41074950	41081350	6	2425	3.82608695652174
chr22	46980525	46986125	6	2175	3.46341463414634
chr22	47126850	47135550	6	4550	3.12359550561798
chr22	50341275	50357550	6	8800	2.66331658291457
chr3	9436950	9446750	6	8950	0.814814814814815
chr3	13053350	13064675	6	5200	5.41666666666667
chr3	16698275	16714525	6	9600	4.35555555555556
chr3	51421050	51430950	6	4775	4.92537313432836
chr3	55515125	55524100	6	7250	0.780487804878049
chr3	76084925	76094250	6	6725	1.00854700854701
chr3	86457175	86461150	6	2475	1.54545454545455
chr3	95645575	95648750	6	1900	1.77777777777778
chr3	169376075	169387000	6	5600	4.23529411764706
chr3	184616975	184630250	6	7275	2.24864864864865
chr4	15679150	15697525	6	6675	5.78571428571429
chr4	24659375	24665875	6	4600	0.823529411764706
chr4	38664300	38676900	6	11075	0.634920634920635
chr4	40192600	40202200	6	5150	2.65
chr4	40623150	40633900	6	6925	5.80487804878049
chr4	93439250	93445000	6	2875	1.90909090909091
chr4	105411500	105416900	6	3875	1.93939393939394
chr4	113557425	113578275	6	12650	5.55555555555556
chr4	114064575	114070200	6	2975	2.78947368421053
chr4	133411775	133418350	6	4575	1.02222222222222
chr4	153847775	153859275	6	4400	3.57446808510638
chr4	154163675	154182750	6	6275	5.66666666666667
chr4	155659700	155665925	6	3375	3.54838709677419
chr5	5178200	5184650	6	5075	2
chr5	32582725	32586950	6	2700	2.36363636363636
chr5	50259050	50265975	6	3525	2
chr5	71531550	71539075	6	3050	3.27586206896552
chr5	85935275	85942800	6	4875	2.21538461538462
chr5	116095400	116114975	6	7125	4.3448275862069
chr5	138166825	138172475	6	4300	2.2
chr5	175959850	175971300	6	8450	1.86792452830189
chr6	21587275	21600800	6	8925	3.09803921568627
chr6	28945200	28956675	6	3375	5.61904761904762
chr6	44629950	44635975	6	3525	2.27906976744186
chr6	74224550	74233975	6	8425	0.903225806451613
chr6	77267550	77273100	6	3150	4.88888888888889
chr6	114515700	114518225	6	1650	1.08333333333333
chr6	114681775	114686275	6	3250	1.02564102564103
chr6	126066325	126076425	6	6075	5.52380952380952
chr6	139687725	139698350	6	9650	0.152046783625731
chr6	140203150	140211350	6	4975	1.81308411214953
chr6	155463150	155471350	6	4075	3.11827956989247
chr7	7386150	7393575	6	3550	5.36170212765957
chr7	22600525	22603825	6	2175	1.90909090909091
chr7	23144750	23158275	6	7100	3.8
chr7	31023775	31028750	6	3850	0.810810810810811
chr7	44787550	44791150	6	2750	0.641509433962264
chr7	48124200	48131200	6	5625	1.3
chr7	52181450	52189500	6	4925	1.76363636363636
chr7	83737550	83742450	6	2300	2.6
chr7	100608300	100612225	6	2700	2.72727272727273
chr7	121939900	121952050	6	8025	1.95918367346939
chr7	137557975	137572100	6	6575	5.42857142857143
chr7	158494000	158498225	6	3700	0.333333333333333
chr8	11658275	11666675	6	7325	0.407079646017699
chr8	28557800	28571275	6	5450	5.25
chr8	38853050	38862725	6	4800	4.8955223880597
chr8	41908050	41912825	6	3075	2
chr8	65280850	65291125	6	7900	2.74576271186441
chr8	119085950	119092550	6	4450	2.91666666666667
chr8	144544750	144554375	6	6225	1.859375
chr8	145047375	145052450	6	3475	2.6875
chr8	145979625	145988675	6	4925	2.82758620689655
chr9	16704300	16713400	6	7450	0.694214876033058
chr9	16803350	16812600	6	4600	4.4390243902439
chr9	95750650	95755650	6	3900	3.125
chr9	102901800	102909250	6	3500	3.36
chr9	115248450	115253100	6	2700	4.33333333333333
chr9	123630650	123641025	6	5100	3.0561797752809
chr9	127621450	127647150	6	8675	5.76744186046512
chr9	128410450	128420325	6	6850	3.75
chr9	130735475	130744400	6	7550	1.05454545454545
chr9	136200675	136217350	6	6525	4.34090909090909
chr9	138109550	138115975	6	2975	2.84615384615385
chrX	191950	200725	6	4600	2.43636363636364
chrX	2717075	2723725	6	4725	1.85365853658537
chrX	5566250	5568975	6	2225	0.363636363636364
chrX	21958275	21966025	6	4325	2.40540540540541
chrX	40943075	40950375	6	5800	1.73913043478261
chrX	45661325	45668800	6	2750	3.875
chrX	47050225	47058575	6	3575	4.58823529411765
chrX	94347025	94351400	6	2050	4.84210526315789
chrX	96096375	96098625	6	1725	0.6
chrX	97828850	97832700	6	2875	1.21739130434783
chrX	102995425	103000200	6	3625	0.866666666666667
chrX	149733900	149737825	6	2425	2
chr1	8176625	8182100	5	2825	2.1025641025641
chr1	11844500	11851500	5	3450	3.68
chr1	12771900	12778125	5	4350	1.02564102564103
chr1	15269675	15273950	5	2025	2.73333333333333
chr1	15850150	15854125	5	3150	0.48780487804878
chr1	21053950	21060175	5	4975	0.4
chr1	24476700	24480550	5	2475	1
chr1	25891325	25895550	5	2125	2.69230769230769
chr1	29209825	29214775	5	3900	1.25
chr1	30396375	30399600	5	1875	2.75
chr1	33277150	33284850	5	4325	3.51515151515152
chr1	33803675	33816325	5	8150	1.21658986175115
chr1	35855450	35860250	5	3525	1.85714285714286
chr1	37936925	37945900	5	7150	1.36986301369863
chr1	41127675	41131750	5	2625	0.686567164179104
chr1	45265200	45286350	5	8050	3.48672566371681
chr1	58469100	58473400	5	2950	1.52941176470588
chr1	87793175	87802100	5	7025	0.938461538461538
chr1	95349375	95354850	5	3025	3.66666666666667
chr1	97024150	97028875	5	3350	1.61702127659574
chr1	149814950	149821975	5	5750	0.574074074074074
chr1	154150450	154160500	5	7075	1.075
chr1	160174625	160181625	5	4925	1.25925925925926
chr1	167126850	167136400	5	3925	3.4320987654321
chr1	180891050	180897950	5	4850	0.621359223300971
chr1	184638175	184643025	5	2175	2.83333333333333
chr1	202774500	202781850	5	5100	0.932432432432432
chr1	204542325	204545775	5	2375	1.51724137931034
chr1	207804150	207809250	5	3900	1.20833333333333
chr1	212779250	212786375	5	6100	0.296296296296296
chr1	226295225	226312725	5	7025	2.99099099099099
chr1	227915750	227923925	5	4100	3.33333333333333
chr1	243900325	243904575	5	2475	1.47058823529412
chr1	247457925	247462900	5	2925	2.60869565217391
chr10	10335150	10337850	5	2100	1
chr10	17268850	17274750	5	4500	3.44444444444444
chr10	20658550	20661800	5	2550	0.540540540540541
chr10	52378325	52390225	5	7400	0.940639269406393
chr10	52833250	52843600	5	4150	3.76744186046512
chr10	63659600	63664025	5	3825	0.909090909090909
chr10	72382375	72386900	5	3850	0.564102564102564
chr10	74512175	74518050	5	3650	2.90322580645161
chr10	94063100	94066525	5	2950	0.529411764705882
chr10	98209025	98212550	5	3200	0.285714285714286
chr10	102101025	102112500	5	7325	1.24409448818898
chr10	111967275	111971475	5	3600	0.285714285714286
chr10	112255800	112261600	5	5200	0.227642276422764
chr10	119104250	119108100	5	2775	1.11111111111111
chr11	7926775	7932025	5	3775	3.2
chr11	27368300	27372025	5	2950	0.625
chr11	41135175	41140775	5	2000	3.41666666666667
chr11	63294850	63305500	5	5950	2
chr11	63527900	63537850	5	9150	0.545454545454545
chr11	67271325	67276725	5	4450	0.474576271186441
chr11	69515125	69521325	5	4125	2.8936170212766
chr11	75110500	75114425	5	3125	1.47826086956522
chr11	82867025	82871700	5	3575	1.28
chr11	85057600	85060625	5	1900	2.66666666666667
chr11	118560100	118563675	5	1725	3.6
chr11	122929275	122941850	5	6525	2.21212121212121
chr12	1697450	1704800	5	5750	1.28767123287671
chr12	1769000	1772450	5	2225	1.15151515151515
chr12	5537775	5543025	5	3800	0.836363636363636
chr12	5695150	5698775	5	2050	2.62068965517241
chr12	9058275	9069850	5	9875	0.596153846153846
chr12	9935975	9940650	5	2350	3.19047619047619
chr12	11757225	11763000	5	3275	2.96551724137931
chr12	12867200	12880025	5	9175	1.43030303030303
chr12	14862350	14868350	5	4925	0.521739130434783
chr12	19584300	19599925	5	6125	3.73333333333333
chr12	31467950	31480075	5	5975	2.91228070175439
chr12	32253275	32278475	5	7600	3.36111111111111
chr12	50090075	50101350	5	6450	2
chr12	52624525	52628525	5	1950	3.55555555555556
chr12	57109900	57119950	5	7500	1.75
chr12	69860400	69865775	5	3725	1.04545454545455
chr12	94542400	94545775	5	1575	1.93939393939394
chr12	100544825	100548600	5	2300	2.11428571428571
chr12	107153275	107169275	5	7650	2.86075949367089
chr12	108566350	108569550	5	2000	1.34782608695652
chr12	122707275	122711350	5	3325	0.641509433962264
chr12	129302550	129309475	5	3400	2.51724137931034
chr12	132105750	132109925	5	2750	3.04
chr12	132531125	132533825	5	1825	0.888888888888889
chr13	25725775	25728725	5	1900	2.95238095238095
chr13	26550450	26554525	5	2675	3.33333333333333
chr13	38488125	38493075	5	3750	0.676470588235294
chr13	48806725	48811225	5	3875	1.07692307692308
chr13	51996375	52001050	5	2625	3.43589743589744
chr13	52157425	52166050	5	5675	0.986842105263158
chr13	54838075	54846875	5	5100	1.21428571428571
chr13	78426625	78432225	5	3900	3.54838709677419
chr13	114138075	114150600	5	4775	3.09090909090909
chr14	65421975	65424150	5	1500	0.75
chr14	69252900	69286625	5	14825	3.62237762237762
chr14	85995350	86002725	5	5550	1.50684931506849
chr14	90079550	90087425	5	7225	0.379310344827586
chr15	25101225	25108625	5	4700	2.86153846153846
chr15	40100300	40102875	5	1500	2.4
chr15	44219425	44223050	5	2875	0.758620689655172
chr15	48589475	48592775	5	2650	0.411764705882353
chr15	52549325	52555425	5	3275	2.66666666666667
chr15	60408725	60413150	5	3150	0.658227848101266
chr15	64263050	64267350	5	2150	3
chr15	75929500	75941975	5	6250	2.15384615384615
chr15	95586300	95589675	5	2125	1.26315789473684
chr16	8619700	8623400	5	1700	2.85714285714286
chr16	8942825	8948700	5	2350	3.30769230769231
chr16	9909675	9916650	5	3950	2.6
chr16	14395100	14405400	5	7250	1.01863354037267
chr16	14722925	14732050	5	7450	0.98989898989899
chr16	27335375	27342450	5	3800	2
chr16	67274600	67282825	5	5575	1.06024096385542
chr16	71739800	71746950	5	3350	2.29166666666667
chr16	85235275	85243375	5	3950	2.83333333333333
chr16	85683600	85686750	5	2250	1.17241379310345
chr16	87416275	87427100	5	5600	2.15730337078652
chr16	89984075	89992475	5	5700	1.74193548387097
chr17	1900800	1903550	5	1600	1.69230769230769
chr17	2610275	2615800	5	4675	0.516129032258065
chr17	5185000	5187325	5	1650	1.38461538461538
chr17	7033075	7037400	5	3125	0.905660377358491
chr17	21187475	21191225	5	3100	0.347826086956522
chr17	40162875	40172800	5	6050	0.975308641975309
chr17	40272600	40275000	5	1800	0.756756756756757
chr17	57406725	57410550	5	3075	0.909090909090909
chr17	63051475	63060950	5	5725	2.6
chr17	71607475	71613875	5	6000	0.25974025974026
chr17	76919575	76922500	5	2025	1.4375
chr17	79064275	79071675	5	4025	1.57009345794393
chr18	9096875	9109300	5	6975	2.81481481481481
chr18	11784000	11791350	5	2725	2.875
chr18	18941150	18947875	5	3050	2.85714285714286
chr18	21956950	21961425	5	3725	0.592592592592593
chr18	33067900	33078175	5	3875	3.76470588235294
chr18	43913225	43919075	5	4250	1.58490566037736
chr18	47012750	47019725	5	4450	1.80722891566265
chr18	52054450	52059050	5	3825	1.16129032258065
chr18	53067975	53074200	5	4050	1.84615384615385
chr19	1903825	1908225	5	2500	2.93023255813953
chr19	2782200	2786500	5	2800	2.45161290322581
chr19	3976825	3986925	5	5050	2.08484848484848
chr19	4471050	4475250	5	3350	0.75
chr19	7933850	7939600	5	2425	2.18867924528302
chr19	11305550	11310050	5	2550	1.83333333333333
chr19	11528425	11532450	5	2075	3.1
chr19	31838575	31846325	5	3875	3.21739130434783
chr19	34285450	34291300	5	5575	0.4
chr19	49309575	49316700	5	4175	1.49514563106796
chr19	51160825	51163775	5	2000	1.1304347826087
chr19	54481000	54485725	5	3525	0.873239436619718
chr2	11679575	11682725	5	2550	1
chr2	17719750	17727650	5	7350	0.13986013986014
chr2	20408400	20425850	5	7800	2.52791878172589
chr2	37451950	37460400	5	6375	1.625
chr2	47921300	47926725	5	4575	1.02439024390244
chr2	60697750	60704275	5	4275	1.94029850746269
chr2	72370050	72374050	5	1525	3.61904761904762
chr2	111527850	111531375	5	2625	0.571428571428571
chr2	120549325	120553225	5	1850	1.86666666666667
chr2	144516375	144521125	5	2900	2.24
chr2	149570725	149573275	5	1350	2.6
chr2	154388375	154392950	5	2175	2.90322580645161
chr2	159344950	159347450	5	1525	1.66666666666667
chr2	171567850	171574225	5	4825	0.941176470588235
chr2	178106325	178111000	5	2800	1.34375
chr2	208025100	208032825	5	5875	1.73913043478261
chr2	217555150	217560650	5	4700	0.536585365853659
chr2	222434225	222438325	5	3000	1.63636363636364
chr2	231725975	231738425	5	9300	0.795180722891566
chr2	233283100	233291000	5	7250	0.352941176470588
chr2	235401875	235406575	5	3725	1.90909090909091
chr2	241504725	241508625	5	2500	1.05660377358491
chr20	1874500	1878100	5	2675	0.67741935483871
chr20	18036275	18040000	5	3150	0.347826086956522
chr20	33460075	33465125	5	2450	3.75757575757576
chr20	39316375	39319450	5	2050	0.875
chr20	39765050	39770600	5	4550	0.583333333333333
chr20	48247850	48252600	5	3050	3.11111111111111
chr20	48921575	48925875	5	2225	3.51351351351351
chr20	50574550	50579475	5	2875	2.51282051282051
chr21	36258150	36263450	5	3975	0.804878048780488
chr21	38869675	38872400	5	1600	1.52941176470588
chr21	44086650	44095050	5	3775	2.61224489795918
chr21	44731375	44733500	5	1425	0.833333333333333
chr21	46286700	46295175	5	5575	3.11864406779661
chr22	17951100	17956825	5	2575	2.51851851851852
chr22	22271725	22281450	5	5950	2.24
chr22	30309250	30313450	5	2000	3.11111111111111
chr22	34243050	34250175	5	4575	1.76811594202899
chr22	35767625	35777700	5	4875	2.15068493150685
chr22	37583175	37595975	5	5350	3.43558282208589
chr22	38053925	38057325	5	2600	1.09677419354839
chr22	38479075	38482475	5	1400	3.04761904761905
chr22	43038950	43046050	5	4750	1.35384615384615
chr22	45360150	45362325	5	1550	1.3
chr22	50622750	50630850	5	3675	2.76404494382022
chr3	16924800	16928000	5	2200	1.72222222222222
chr3	41240075	41245075	5	4300	0.576923076923077
chr3	45725550	45732500	5	3725	3.28813559322034
chr3	46698700	46704200	5	2750	3.43478260869565
chr3	49496175	49509825	5	8425	1.85826771653543
chr3	52486575	52491000	5	3025	1.85185185185185
chr3	52565125	52572000	5	4700	1.41935483870968
chr3	56144925	56151900	5	3450	2.64285714285714
chr3	62357550	62361000	5	1750	2.53333333333333
chr3	69057475	69064675	5	5800	0.868686868686869
chr3	71348025	71355625	5	4075	2.04724409448819
chr3	73670750	73674825	5	2650	1.2
chr3	78393225	78397050	5	3250	0.333333333333333
chr3	98043325	98048425	5	3400	1.89655172413793
chr3	110428450	110431200	5	1850	2.1
chr3	148737600	148739925	5	1875	0.428571428571429
chr3	168332050	168337325	5	4350	0.314285714285714
chr3	173947500	173951675	5	3150	0.788732394366197
chr3	191676575	191681550	5	2450	2.44444444444444
chr4	2592825	2600875	5	3725	2.33663366336634
chr4	3482475	3488275	5	2325	3.63636363636364
chr4	4854425	4862975	5	3900	2.77647058823529
chr4	16030900	16038450	5	3075	3.31428571428571
chr4	24471575	24475225	5	2675	0.666666666666667
chr4	39635250	39643500	5	5300	0.948148148148148
chr4	111532550	111544775	5	8350	1.47540983606557
chr4	114190500	114193575	5	2275	0.862745098039216
chr4	115414650	115417625	5	2525	0.625
chr4	129722500	129735450	5	7600	1.97714285714286
chr4	139031875	139035275	5	3050	0.413793103448276
chr4	160513900	160517175	5	2525	0.8
chr4	165795950	165802925	5	5950	2.10526315789474
chr4	188913925	188919975	5	2750	2.33333333333333
chr5	7362800	7365175	5	1725	1.14285714285714
chr5	17216500	17225275	5	5125	2.27659574468085
chr5	34410050	34417475	5	5550	1.1685393258427
chr5	35336025	35339825	5	3025	0.875
chr5	74111275	74118150	5	4000	3.09090909090909
chr5	75793625	75798375	5	2075	3.58490566037736
chr5	92756750	92759725	5	2250	0.772727272727273
chr5	107410300	107417750	5	4075	3.73584905660377
chr5	109074525	109080325	5	5425	0.256410256410256
chr5	109172025	109175025	5	1750	2.95652173913043
chr5	112601275	112612125	5	5025	2.07547169811321
chr5	118405750	118417500	5	5975	3.63157894736842
chr5	121807150	121810700	5	1800	2.5
chr5	125703900	125707350	5	2300	1
chr5	131592650	131595525	5	2450	0.32258064516129
chr5	153855350	153862200	5	2600	3.25
chr5	156225700	156231700	5	5425	0.266666666666667
chr5	162959150	162962575	5	2550	1.17647058823529
chr5	179717975	179721800	5	2125	2.64285714285714
chr6	4772075	4776375	5	3675	0.413793103448276
chr6	7540850	7549300	5	4800	3.7037037037037
chr6	11649450	11657050	5	3975	3.7
chr6	18260775	18265475	5	3875	0.431372549019608
chr6	21689200	21694775	5	3675	3.14285714285714
chr6	22145800	22149625	5	2200	3.16666666666667
chr6	43594725	43604500	5	3925	3.76470588235294
chr6	43967700	43973525	5	4800	0.461538461538462
chr6	52435250	52442875	5	3750	2.2962962962963
chr6	57382675	57387250	5	2775	1.68181818181818
chr6	105397450	105418700	5	10200	1.97260273972603
chr6	105470275	105474700	5	2700	2.25
chr6	108878400	108884000	5	5200	0.257142857142857
chr6	114329025	114332625	5	2750	0.727272727272727
chr6	122327750	122330425	5	2025	0.714285714285714
chr6	135501850	135504925	5	2625	0.620689655172414
chr6	139794375	139796850	5	2100	0.4375
chr6	149137350	149141625	5	3525	1.05882352941176
chr6	149286150	149294200	5	3200	2.83018867924528
chr6	157167675	157175850	5	3900	3.125
chr6	164361625	164367225	5	3075	1.6551724137931
chr7	7275100	7278600	5	2125	2.1
chr7	14873100	14876750	5	1475	3.76923076923077
chr7	23502925	23516600	5	13050	0.292134831460674
chr7	28994825	28998675	5	2750	0.947368421052632
chr7	43174650	43180775	5	2525	3.68965517241379
chr7	66309225	66313675	5	3825	0.962962962962963
chr7	73149375	73158350	5	5250	3.52727272727273
chr7	78028425	78031700	5	2275	1.85185185185185
chr7	81913725	81918450	5	2450	3.07142857142857
chr7	83823100	83832200	5	6300	1.25490196078431
chr7	93268350	93276350	5	4200	2.37209302325581
chr7	98734925	98742400	5	3625	3
chr7	99226000	99229450	5	2200	1.45454545454545
chr7	101576850	101587725	5	6300	2.5
chr7	105412925	105417250	5	2900	1.17333333333333
chr7	107571800	107578250	5	4775	2.73170731707317
chr7	113723200	113727525	5	3725	0.6
chr7	116161850	116167000	5	4550	0.369230769230769
chr7	122375525	122379325	5	2800	1.51515151515152
chr7	133811625	133816375	5	2150	2.85106382978723
chr7	139669550	139674175	5	2025	2.82051282051282
chr7	140771325	140774900	5	2500	1.9047619047619
chr7	143102450	143108650	5	4775	1.26530612244898
chr7	149468525	149471375	5	1725	1.14285714285714
chr8	9120675	9127975	5	3500	3
chr8	18411425	18417625	5	3375	2.17391304347826
chr8	22548575	22553725	5	3425	1.53846153846154
chr8	40931975	40937650	5	4550	1.25581395348837
chr8	43092700	43097100	5	3250	0.82051282051282
chr8	61833525	61836450	5	2400	0.666666666666667
chr8	66628625	66630975	5	1525	1.9047619047619
chr8	75912150	75917500	5	3050	2.22727272727273
chr8	91653675	91659225	5	4625	1.27272727272727
chr8	95960525	95965050	5	3625	0.8
chr8	102503975	102517425	5	6800	2.19354838709677
chr8	103546950	103557100	5	4375	3.58620689655172
chr8	104656025	104665225	5	4225	2.84090909090909
chr8	108497950	108509875	5	5625	2.72380952380952
chr8	119120750	119125350	5	4100	0.289156626506024
chr8	122651550	122655475	5	3300	0.416666666666667
chr8	127433950	127439500	5	4575	0.8
chr8	142315650	142318975	5	1975	2.82352941176471
chr9	15135450	15139700	5	2000	3.7037037037037
chr9	20301050	20305050	5	2625	1.15555555555556
chr9	24496325	24503175	5	3375	2.01980198019802
chr9	34988350	34997875	5	6850	0.9
chr9	37034250	37037425	5	2325	0.91304347826087
chr9	37250625	37253050	5	1725	0.782608695652174
chr9	38482950	38487350	5	3075	1.76470588235294
chr9	71484175	71489425	5	4350	2.66666666666667
chr9	72373075	72380525	5	5750	0.5
chr9	80199650	80204750	5	3775	1.27272727272727
chr9	80331875	80336525	5	2575	3.30769230769231
chr9	89557400	89563975	5	4650	1.04918032786885
chr9	90143900	90146575	5	1875	1.54545454545455
chr9	96226700	96231675	5	3075	2.25641025641026
chr9	101570250	101572625	5	1700	1.09090909090909
chr9	108151750	108154000	5	1775	0.761904761904762
chr9	118915150	118919625	5	2375	2
chr9	126622900	126626975	5	2675	3.33333333333333
chr9	130855775	130864450	5	5175	0.98780487804878
chr9	133319950	133327225	5	5300	0.955882352941177
chr9	133971200	133980650	5	7175	0.784615384615385
chrX	4298525	4301850	5	2375	0.909090909090909
chrX	9430625	9434175	5	2525	0.8
chrX	10584275	10589000	5	4300	0.157894736842105
chrX	13778775	13782800	5	1750	3.33333333333333
chrX	68368750	68373975	5	2625	2.4
chrX	88237100	88248775	5	6925	2.73333333333333
chrX	93303450	93308375	5	4150	0.36734693877551
chrX	93708125	93713425	5	4225	2
chrX	96413500	96415700	5	1325	2.22222222222222
chrX	106804125	106809525	5	2775	2.74418604651163
chrX	113279825	113285050	5	4075	0.73469387755102
chrX	133305650	133315850	5	6950	1.59574468085106
chrX	150066375	150072625	5	4075	2.47272727272727
chrX	154047625	154050925	5	2250	0.684210526315789
chr1	6051375	6054425	4	2725	0.378378378378378
chr1	7594575	7597550	4	2350	1.07142857142857
chr1	9223275	9225600	4	1550	1.07317073170732
chr1	9307650	9314150	4	4050	1.96078431372549
chr1	9648925	9655450	4	4700	0.591715976331361
chr1	9747025	9750975	4	2850	0.897959183673469
chr1	10794075	10799550	4	3250	1.14545454545455
chr1	15833725	15836450	4	2275	0.384615384615385
chr1	16338925	16345900	4	4875	0.903225806451613
chr1	17455025	17457775	4	1425	1.72222222222222
chr1	18433700	18437425	4	2400	1.06122448979592
chr1	20314875	20317975	4	2700	0.269662921348315
chr1	23694150	23698150	4	3675	0.142857142857143
chr1	24828475	24830850	4	1650	1.07142857142857
chr1	28572975	28576525	4	3150	0.179487179487179
chr1	29488475	29497850	4	5375	1.51546391752577
chr1	32225425	32230875	4	3125	1.41666666666667
chr1	36348825	36353600	4	4525	0.123076923076923
chr1	43146825	43150200	4	3025	0.245614035087719
chr1	43204600	43207450	4	2275	0.65
chr1	44115050	44119700	4	3825	0.592592592592593
chr1	44870775	44874175	4	2500	0.936170212765957
chr1	45768750	45772450	4	2975	0.486486486486487
chr1	45785800	45788600	4	1800	0.844444444444444
chr1	46764150	46770575	4	4850	0.682634730538922
chr1	55013425	55015000	4	1075	0.952380952380952
chr1	58062825	58067075	4	3225	0.653846153846154
chr1	81776250	81780575	4	3600	1.04
chr1	82145650	82148625	4	2100	0.981818181818182
chr1	88107825	88110675	4	2425	0.304347826086957
chr1	91389025	91393500	4	3375	1.30612244897959
chr1	107682250	107684475	4	1350	1.23809523809524
chr1	117677700	117680525	4	2000	1.25925925925926
chr1	144930525	144942050	4	6675	1.97530864197531
chr1	145469975	145478125	4	4875	1.32142857142857
chr1	147304900	147310375	4	3625	1.75
chr1	149783150	149785000	4	1350	1
chr1	153095175	153097475	4	1950	0.307692307692308
chr1	154190950	154195125	4	3825	0.727272727272727
chr1	160137800	160142275	4	3725	0.73469387755102
chr1	160640800	160645450	4	4000	1.53846153846154
chr1	169072200	169083450	4	6100	1.85123966942149
chr1	171266200	171269275	4	2300	0.961538461538462
chr1	174840275	174847150	4	6075	0.270833333333333
chr1	179497250	179499800	4	2025	0.36734693877551
chr1	183371825	183374525	4	2325	0.5
chr1	183513475	183516800	4	2300	0.962962962962963
chr1	184448975	184451625	4	1850	0.733333333333333
chr1	185283350	185287550	4	3650	0.625
chr1	195815725	195820175	4	2450	1.7037037037037
chr1	204376625	204381800	4	3925	0.869565217391304
chr1	205160100	205162700	4	2325	0.266666666666667
chr1	207203875	207206950	4	1700	1.88888888888889
chr1	209328325	209331975	4	3025	0.583333333333333
chr1	211750625	211754450	4	3300	0.4
chr1	220509650	220513200	4	3200	0.176470588235294
chr1	221049575	221054700	4	4225	0.5
chr1	224526500	224529400	4	2050	1
chr1	225612600	225616800	4	3175	0.805194805194805
chr1	226248825	226253125	4	3750	0.521739130434783
chr1	227181675	227183975	4	2050	0.27906976744186
chr1	228269375	228273625	4	3950	0.15
chr1	228644675	228647550	4	2500	0.311111111111111
chr1	240255350	240257075	4	1175	0.769230769230769
chr1	242341825	242343025	4	925	0.444444444444444
chr10	3823075	3829175	4	5800	0.2
chr10	6242750	6246625	4	3375	0.338461538461538
chr10	7449250	7453350	4	3400	0.56140350877193
chr10	17063850	17068250	4	3275	0.752688172043011
chr10	22038975	22047650	4	5050	1.97014925373134
chr10	22978000	22980950	4	2400	1.23809523809524
chr10	25010025	25014250	4	3575	0.264150943396226
chr10	29429250	29432750	4	3025	0.28
chr10	29876125	29879675	4	2475	0.666666666666667
chr10	32289800	32293550	4	2650	0.852459016393443
chr10	34472925	34476325	4	2300	1.88888888888889
chr10	44876650	44880425	4	3075	1.09090909090909
chr10	53026700	53029600	4	2025	0.826086956521739
chr10	53674425	53675925	4	1075	0.592592592592593
chr10	54724225	54730125	4	5125	0.319327731092437
chr10	57579375	57582625	4	1700	1.5609756097561
chr10	59386800	59389475	4	2225	0.518518518518518
chr10	75665200	75671475	4	3550	1.8961038961039
chr10	78537100	78540775	4	3425	0.3125
chr10	86326300	86328650	4	1525	1.03448275862069
chr10	94831000	94835375	4	3575	1.73333333333333
chr10	97234425	97240675	4	3250	1.84615384615385
chr10	97981500	97983050	4	950	1.89473684210526
chr10	102729350	102731775	4	1550	1.28571428571429
chr10	104261150	104264775	4	2800	0.604651162790698
chr10	114437925	114440700	4	2475	0.526315789473684
chr10	118030200	118033875	4	2450	1.29824561403509
chr10	119301250	119305275	4	2125	1.28301886792453
chr10	122738950	122742125	4	2250	1.37777777777778
chr10	124634825	124639700	4	3600	1.01176470588235
chr10	135049075	135052050	4	1850	1.17647058823529
chr11	15864625	15866950	4	2050	0.315789473684211
chr11	17033800	17037050	4	2700	0.317073170731707
chr11	19797800	19802000	4	3875	0.666666666666667
chr11	30605975	30608525	4	2400	0.114285714285714
chr11	33890325	33892600	4	1950	0.516129032258065
chr11	35546125	35547925	4	1600	0.272727272727273
chr11	57334075	57336250	4	1750	0.6875
chr11	61099575	61103825	4	2925	1.15384615384615
chr11	67231275	67237200	4	3450	1.91208791208791
chr11	67797075	67799300	4	1825	0.380952380952381
chr11	68206825	68209875	4	1950	1.1063829787234
chr11	68775850	68782850	4	4925	1.82142857142857
chr11	75264325	75277225	4	9150	0.936416184971098
chr11	77178900	77191150	4	7025	1.45147679324895
chr11	78259975	78262300	4	1900	0.390243902439024
chr11	84253825	84255450	4	1350	0.296296296296296
chr11	95012925	95016175	4	2200	0.742857142857143
chr11	110043925	110046225	4	1425	1.23076923076923
chr11	112666850	112668750	4	1550	0.37037037037037
chr11	114308425	114311500	4	2600	0.555555555555556
chr11	116315025	116318575	4	3300	0.117647058823529
chr11	116966250	116970025	4	3100	0.608695652173913
chr11	117685050	117690975	4	3500	1.67924528301887
chr11	117739775	117748600	4	5100	1.87234042553191
chr11	119291425	119297300	4	4225	1.47368421052632
chr11	122310275	122313175	4	2175	1
chr11	125033050	125040700	4	6675	0.262626262626263
chr11	125949375	125954600	4	3300	1.21428571428571
chr11	128773350	128775575	4	1225	1.53846153846154
chr11	130164875	130166850	4	1425	0.631578947368421
chr11	130183300	130186525	4	2900	0.4
chr11	133399575	133402675	4	2300	0.954545454545455
chr11	134139950	134147450	4	5200	1.1025641025641
chr12	649150	652075	4	1775	1.30232558139535
chr12	1162400	1166625	4	3775	0.578947368421053
chr12	3067275	3074500	4	6175	0.337078651685393
chr12	3107475	3113350	4	3350	1.53153153153153
chr12	3322475	3324950	4	2050	0.620689655172414
chr12	4242325	4246150	4	3600	0.133333333333333
chr12	7447975	7450375	4	1925	0.727272727272727
chr12	7909675	7912175	4	1875	1.6
chr12	7948625	7953325	4	4000	0.521739130434783
chr12	10513275	10521350	4	5975	0.907801418439716
chr12	11801425	11806400	4	3775	0.921348314606742
chr12	11965075	11968800	4	2925	0.823529411764706
chr12	14409100	14414975	4	5075	0.235294117647059
chr12	14569350	14571675	4	2000	0.303030303030303
chr12	23656350	23658850	4	1925	0.9
chr12	23792425	23794950	4	2225	0.296296296296296
chr12	23906650	23911850	4	3675	1.33333333333333
chr12	24713800	24717175	4	2600	0.972972972972973
chr12	26662475	26664225	4	1325	1
chr12	30945700	30950100	4	3800	0.44
chr12	32719500	32722500	4	2250	1.61290322580645
chr12	33044400	33050675	4	4250	1.58139534883721
chr12	42875250	42880550	4	4925	0.139130434782609
chr12	46613400	46615950	4	2025	0.45
chr12	47614325	47619150	4	3800	0.80952380952381
chr12	51316125	51319325	4	2400	1.2
chr12	57022275	57031375	4	8325	0.166666666666667
chr12	57939850	57947250	4	3675	1.52631578947368
chr12	68840025	68841875	4	1625	0.380952380952381
chr12	72339150	72344425	4	4075	0.927536231884058
chr12	73004150	73006000	4	1175	1.39130434782609
chr12	76026075	76029475	4	2800	0.592592592592593
chr12	76114300	76116475	4	2000	0.166666666666667
chr12	78037825	78040550	4	2500	0.125
chr12	87337625	87340150	4	1400	1.83333333333333
chr12	96587675	96590400	4	2250	0.413793103448276
chr12	103004925	103006600	4	1450	0.285714285714286
chr12	105483550	105486950	4	2450	0.787878787878788
chr12	107712275	107715475	4	2450	0.73469387755102
chr12	108696700	108699425	4	1875	1
chr12	111471300	111474275	4	2100	0.926829268292683
chr12	118809275	118815775	4	3825	1.78217821782178
chr12	122515950	122519550	4	3000	0.318181818181818
chr12	122581000	122584400	4	1800	1.91666666666667
chr12	125307625	125309475	4	1225	1.11111111111111
chr12	131198750	131201450	4	1600	1.79310344827586
chr13	24022325	24025775	4	2900	0.6875
chr13	31037900	31040775	4	2500	0.457142857142857
chr13	36896325	36899675	4	2450	0.592592592592593
chr13	39597000	39601025	4	3000	1.14285714285714
chr13	43165750	43169675	4	3050	0.894736842105263
chr13	43446050	43451500	4	3100	1.65789473684211
chr13	45147175	45154050	4	5975	0.602739726027397
chr13	49165875	49169800	4	2650	0.825
chr13	56247025	56249925	4	1450	1.6551724137931
chr13	72438525	72441625	4	2425	0.5
chr13	78271300	78273200	4	1450	0.96
chr13	80870275	80872225	4	1700	0.25
chr13	80911325	80917475	4	5475	0.222222222222222
chr13	82446000	82450750	4	4350	0.695652173913043
chr13	93876550	93881450	4	4575	0.3
chr13	98851750	98854675	4	2425	0.454545454545455
chr13	100799775	100802150	4	1925	0.341463414634146
chr13	100846975	100848875	4	1425	0.666666666666667
chr13	103450950	103453225	4	1825	0.518518518518518
chr13	112757625	112760400	4	1875	1.33333333333333
chr14	21288125	21290575	4	1950	0.545454545454545
chr14	23025550	23027675	4	1425	1.29032258064516
chr14	42073450	42076275	4	2675	0.0952380952380952
chr14	44223000	44225275	4	1475	1.66666666666667
chr14	48727325	48731675	4	2825	1.07317073170732
chr14	51133525	51137925	4	3975	0.275862068965517
chr14	54445400	54450125	4	3475	0.891891891891892
chr14	61704400	61706600	4	2000	0.173913043478261
chr14	68604150	68607575	4	2200	1.03448275862069
chr14	70161425	70163600	4	1700	0.620689655172414
chr14	77688125	77690425	4	1725	0.717948717948718
chr14	77802600	77807125	4	3475	0.695652173913043
chr14	81900625	81903225	4	2025	0.62962962962963
chr14	88830350	88832400	4	1650	0.451612903225806
chr14	96413200	96416525	4	2375	0.692307692307692
chr14	100838000	100843650	4	4650	0.414634146341463
chr14	104313050	104314775	4	1000	1.33333333333333
chr15	26963800	26968925	4	4050	1.17241379310345
chr15	33009525	33011700	4	1475	0.896551724137931
chr15	43806625	43811350	4	3025	1.41666666666667
chr15	45490450	45493425	4	2675	0.166666666666667
chr15	64385100	64389525	4	3100	0.911392405063291
chr15	66762600	66768700	4	4825	0.301369863013699
chr15	73975900	73979925	4	3075	1.14285714285714
chr15	74043850	74046725	4	1750	1.04761904761905
chr15	74214500	74220425	4	5400	0.197368421052632
chr15	75247150	75251350	4	3400	0.545454545454545
chr15	82336075	82340575	4	3925	0.309859154929577
chr15	90011900	90013725	4	1125	1.1
chr15	90118075	90121500	4	2550	0.470588235294118
chr15	92659250	92663925	4	3225	0.62
chr15	92700975	92709600	4	5925	1.05590062111801
chr15	93821325	93824825	4	2475	1.9047619047619
chr15	101603225	101612500	4	6000	1.25806451612903
chr16	3602450	3604975	4	2025	0.909090909090909
chr16	3929375	3931700	4	1725	1.21428571428571
chr16	6391700	6396650	4	3575	1.40983606557377
chr16	12994500	12997925	4	2925	0.564102564102564
chr16	13445025	13447600	4	2025	0.595744680851064
chr16	14377425	14380825	4	2000	1.91111111111111
chr16	24108925	24111875	4	2725	0.181818181818182
chr16	49698725	49700975	4	1650	0.9375
chr16	51181800	51190375	4	8425	0.0487804878048781
chr16	52578875	52583000	4	3125	1.56521739130435
chr16	56640250	56644600	4	3600	0.515151515151515
chr16	66637650	66643275	4	3500	1.76190476190476
chr16	67999525	68003525	4	3325	0.507042253521127
chr16	69563175	69565225	4	1450	0.769230769230769
chr16	79632400	79636075	4	3000	0.837209302325581
chr16	83872050	83877700	4	4900	0.393162393162393
chr16	88599800	88601575	4	1200	0.8
chr16	89766200	89768875	4	2175	1.17647058823529
chr16	90084450	90089700	4	4125	0.647058823529412
chr17	2295200	2311100	4	11675	0.859504132231405
chr17	4296900	4300800	4	3575	0.230769230769231
chr17	4606400	4615375	4	5225	1.72519083969466
chr17	6041650	6043600	4	1375	1.25
chr17	6398800	6401575	4	1600	1.61702127659574
chr17	8284625	8288500	4	3300	0.642857142857143
chr17	8532125	8535675	4	3075	0.297872340425532
chr17	19240600	19243250	4	1500	1.54545454545455
chr17	29026650	29039475	4	6125	1.85388127853881
chr17	29740075	29744525	4	3400	1.07936507936508
chr17	30843400	30850775	4	4100	1.75757575757576
chr17	31254375	31256800	4	1900	0.631578947368421
chr17	32481925	32485650	4	2950	1.33333333333333
chr17	32905225	32909100	4	3025	0.848484848484849
chr17	35421650	35425900	4	2750	0.864864864864865
chr17	35655600	35658500	4	2450	0.318840579710145
chr17	36102175	36105850	4	2300	1.30909090909091
chr17	37350950	37357700	4	5425	0.819047619047619
chr17	40070475	40076725	4	4575	0.899082568807339
chr17	43507925	43509900	4	1525	0.518518518518518
chr17	44104050	44105300	4	975	0.5
chr17	44267375	44272300	4	4400	0.276422764227642
chr17	44848000	44851500	4	2950	0.382352941176471
chr17	45725725	45729350	4	3050	0.564102564102564
chr17	49449650	49452450	4	2475	0.391304347826087
chr17	51531225	51534475	4	2675	0.5625
chr17	54670100	54674900	4	3125	1.1219512195122
chr17	56590825	56596750	4	3975	1.79411764705882
chr17	57502325	57505450	4	1825	1.60869565217391
chr17	57860125	57865125	4	4475	0.204545454545455
chr17	62775950	62778050	4	1600	0.758620689655172
chr17	64297975	64301875	4	2650	0.741935483870968
chr17	72449125	72452075	4	2075	0.507462686567164
chr17	76875475	76881850	4	3825	1.43307086614173
chr17	77766825	77772300	4	3275	1.03703703703704
chr17	79310675	79320975	4	8400	1.2289156626506
chr17	80709050	80714225	4	3675	0.977777777777778
chr18	1014300	1018700	4	2725	1.86440677966102
chr18	20492950	20495575	4	2300	0.325581395348837
chr18	25291775	25299050	4	4350	1.36111111111111
chr18	29522075	29527350	4	3625	1.10588235294118
chr18	40320750	40326450	4	5125	0.261682242990654
chr18	45662700	45665575	4	1900	0.980392156862745
chr18	48720475	48725075	4	3900	0.478260869565217
chr18	59990425	59993625	4	2300	0.701754385964912
chr18	61938875	61943425	4	3850	0.25
chr18	74202500	74208500	4	4875	0.285714285714286
chr19	659200	663950	4	3625	1.2
chr19	2540125	2547150	4	4925	1.0625
chr19	3093800	3099175	4	3825	1.17460317460317
chr19	4006775	4009575	4	2325	0.571428571428571
chr19	6459050	6460950	4	1600	0.307692307692308
chr19	8066925	8071275	4	2550	1.75862068965517
chr19	9692625	9695600	4	2400	0.6
chr19	10118650	10120750	4	1025	1.89473684210526
chr19	11998075	12001425	4	2225	1.39285714285714
chr19	14314100	14318625	4	3525	0.475247524752475
chr19	15390525	15393600	4	1625	1.78947368421053
chr19	15440825	15443950	4	2875	0.186046511627907
chr19	28781825	28784475	4	1925	0.652173913043478
chr19	31907325	31913375	4	4725	0.619047619047619
chr19	36359000	36361925	4	2350	0.695652173913043
chr19	38877650	38881175	4	3050	0.285714285714286
chr19	39521425	39523700	4	2100	0.136363636363636
chr19	49567250	49569625	4	1950	0.833333333333333
chr19	51066875	51069475	4	1650	1.39393939393939
chr19	52987150	52990050	4	2450	0.454545454545455
[truncated: 1,651 more rows]
