# Supplementary material for: Large organized chromatin lysine domains help distinguish primitive from differentiated cell populations
Source: Nat Commun. 2021 Jan 21;12:499. doi: 10.1038/s41467-020-20830-9 (PMC7820432; doi:10.1038/s41467-020-20830-9)
Supplement: Supplementary file 3 — Supplementary Software [file 41467_2020_20830_MOESM3_ESM.zip › E024-H3K27me3_LOCKS.bed]

chr1	795975	921500	37	70600	24.3529411764706
chr1	2555400	2750875	37	35675	35.3913043478261
chr1	3357350	3648725	37	33675	53.9469026548673
chr1	18859250	19012500	37	56250	52.5882352941176
chr1	20603000	20738475	37	46750	41.3333333333333
chr1	20738550	20900625	37	33350	53.5862068965517
chr1	40059900	40188625	37	87150	11.7586206896552
chr1	44962175	45034800	37	37025	39.125
chr1	46908625	47002575	37	78975	10.6122448979592
chr1	47859125	47976575	37	56975	30.6666666666667
chr1	156588900	156808775	37	47400	31.5276752767528
chr1	228173725	228345350	37	59575	44.5555555555556
chr10	102397900	102527250	37	101300	6.82352941176471
chr10	102533625	102610000	37	41525	23.5
chr10	102774325	102871625	37	52875	12.6086956521739
chr11	1559025	1714225	37	34800	50.6666666666667
chr11	2455550	2529850	37	35900	9.47368421052632
chr11	2554700	2600825	37	23925	8.45161290322581
chr11	2603700	2677850	37	46250	34.0714285714286
chr11	2765450	2839675	37	24300	51.5789473684211
chr11	63737325	63839100	37	46575	48.0869565217391
chr11	120016250	120114200	37	34275	33.44
chr12	48287375	48381225	37	25400	33.7391304347826
chr12	52206850	52415050	37	35400	39.3913043478261
chr12	54128700	54204475	37	42475	19.3684210526316
chr12	54266475	54491100	37	184725	56.4
chr12	54491325	54572025	37	55475	11.6363636363636
chr12	130480800	130571075	37	23525	39.037037037037
chr12	130571800	130712450	37	48125	43.5555555555556
chr12	132645175	132706950	37	44100	3.37254901960784
chr12	132807200	132895225	37	26825	24.5333333333333
chr12	132895300	132971775	37	50575	9.28571428571429
chr12	132971850	133043225	37	56750	5.79487179487179
chr12	133043275	133173450	37	58200	43.7209302325581
chr13	28343450	28480050	37	58975	40.6
chr14	36889075	37030375	37	70925	45.25
chr15	74494275	74725500	37	27675	56.4166666666667
chr15	89878650	90005850	37	92500	12.7692307692308
chr16	3005425	3217425	37	40600	50.9523809523809
chr17	1806600	1924750	37	29675	46.5625
chr17	7892475	8033850	37	58500	24.5161290322581
chr17	32813875	32941200	37	38800	49.8823529411765
chr17	46565750	46747225	37	146475	20.8333333333333
chr17	47926775	48056175	37	52850	39.56
chr17	78379775	78544175	37	47725	51.4285714285714
chr18	56799325	57028150	37	48625	50.5866666666667
chr19	1545625	1740800	37	43975	25.3714285714286
chr19	3163575	3360125	37	33500	44.0625
chr19	13091975	13203875	37	86750	16.4
chr19	36133375	36474975	37	45250	37.6867469879518
chr19	40970925	41140475	37	50025	46.1818181818182
chr19	41952350	42064325	37	21400	51.6666666666667
chr19	50810275	51065925	37	42675	45.2264150943396
chr19	51066300	51207300	37	48725	44.6363636363636
chr19	51311775	51401175	37	26325	31.1538461538462
chr2	121179125	121270475	37	43850	33.2941176470588
chr2	219645550	219875050	37	107675	34.4161073825503
chr20	37272175	37376575	37	39625	30.2941176470588
chr20	59560525	59660650	37	14225	36.4516129032258
chr20	59660850	59725125	37	16600	30.2857142857143
chr20	59725325	59799375	37	20950	28.625
chr20	61601950	61713150	37	52525	17.2380952380952
chr22	22339550	22410275	37	53675	4.07407407407407
chr22	22410325	22543725	37	117550	3.21212121212121
chr22	22669550	22828225	37	141975	3.72727272727273
chr22	22862075	22925425	37	43850	11
chr22	22925475	23017450	37	42575	15.3888888888889
chr22	23017825	23067750	37	38150	6
chr22	23067850	23125475	37	34025	8.3
chr22	23125975	23182775	37	31375	5.14285714285714
chr22	23183675	23230025	37	25325	12.8695652173913
chr22	23230150	23298175	37	25425	31.6153846153846
chr22	50025450	50453825	37	42525	49.4736842105263
chr22	51035675	51179425	37	43325	34.875
chr4	776300	1048050	37	72950	51.4972067039106
chr4	1490975	1606225	37	24200	33.0833333333333
chr5	473675	579875	37	38100	22
chr5	134782000	134919575	37	86350	17.3333333333333
chr5	176105125	176247850	37	34025	54.8571428571429
chr6	27444950	27699175	37	41825	53.6842105263158
chr6	30325625	30436100	37	40750	31.3571428571429
chr6	41310550	41431125	37	66025	38.3157894736842
chr6	41431425	41500300	37	43050	28.1052631578947
chr6	150181950	150350825	37	96500	36.8055555555556
chr7	1361550	1471300	37	30000	51.2352941176471
chr7	127669100	127844700	37	39200	44.7603305785124
chr7	150643950	150849425	37	31900	50.0434782608696
chr7	155120275	155233675	37	48550	35.5428571428571
chr8	21880525	22025650	37	76125	39.9333333333333
chr9	66342750	66512950	37	39625	42.4380952380952
chr9	69777175	69841875	37	38500	8.58333333333333
chr9	71093700	71174075	37	33375	44.5882352941176
chr9	100457750	100700925	37	48825	56.0952380952381
chr9	129261775	129467675	37	98675	50.4615384615385
chr9	139871425	140044550	37	51175	24.5581395348837
chr1	1052050	1372425	36	33350	49.1338582677165
chr12	114828700	114944900	36	81725	17.8297872340426
chr19	3019600	3482775	36	50125	40.6833631484794
chr10	102965200	103070925	35	64200	17.6153846153846
chr2	220282450	220508375	35	47700	44.34
chr1	156808900	156901200	34	54300	35.5238095238095
chr11	2844750	2953475	34	36175	33.75
chr19	54334125	54668500	34	42650	48.4274809160305
chr2	121410875	121495725	34	19600	19.3170731707317
chr7	1224900	1338975	34	66275	28.5
chrX	68394050	68535525	34	35650	38.9565217391304
chr1	23671800	23755725	33	71750	6.92307692307692
chr1	228687075	228891425	33	45975	32.6976744186046
chr2	71085925	71207200	33	72325	23
chr9	21719325	21801825	33	40575	22.3571428571429
chr9	126738025	126809325	33	54050	6.72727272727273
chr11	20152250	20245425	32	41900	23.68
chr12	147000	325175	32	36150	36.969696969697
chr16	1288025	1429225	32	32250	37.5
chr3	184206450	184327275	32	51500	25.1
chr7	72974200	73157350	32	21225	43.4666666666667
chr1	111064475	111165300	31	29575	33.448275862069
chr22	22544425	22640725	31	69575	26.5714285714286
chr6	27197475	27342850	31	35050	35.4736842105263
chr6	28695375	28808550	31	78325	13.76
chr6	29971600	30182575	31	43575	34.1818181818182
chr1	921725	1015325	30	40400	19.3333333333333
chr1	203241375	203320225	30	24325	33.84
chr11	128728775	128804450	30	28600	27.0526315789474
chr2	233213625	233503900	30	53550	32.1052631578947
chrX	119919200	119976150	30	26000	17.6842105263158
chr10	102224250	102346625	29	34175	35.7272727272727
chr11	63839150	63902825	29	15700	28.4324324324324
chr9	136023425	136244325	29	24375	33.4
chr1	6452300	6559125	28	40375	30.375
chr12	54810725	54857650	28	26450	7.16129032258065
chr14	105262300	105453250	28	42850	32.625
chr17	56297250	56402750	28	25975	18.5164835164835
chr19	1444725	1527825	28	43150	28
chr20	61714125	61814225	28	28625	35.5454545454545
chr9	67268600	67360275	28	13175	36.5
chr17	79305875	79460825	27	40925	18.7543252595156
chr19	7699075	7805200	27	23525	35.6428571428571
chr9	38191825	38239675	27	29850	20.5714285714286
chr1	228565225	228659525	26	32000	13.2
chr19	28237525	28265025	26	13300	7.63636363636364
chr2	73383325	73535200	26	38300	30.6206896551724
chr6	144269050	144473625	26	44975	30.75
chr1	38191525	38261600	25	33850	13.9230769230769
chr1	161389425	161461050	25	19575	25.2142857142857
chr10	43568750	43810500	25	34025	31.625
chr17	38953175	39001300	25	16875	24.5185185185185
chr17	56205450	56252825	25	12700	32.2758620689655
chr19	19247900	19383475	25	26525	30.7142857142857
chr22	32814300	32867925	25	12275	23
chr5	1834400	1897750	25	38225	15.5172413793103
chr5	176247975	176304125	25	12825	30.7368421052632
chr7	155233875	155334375	25	90600	10.1818181818182
chrX	39941000	40036850	25	48550	29.037037037037
chrX	146750425	146803300	25	41100	9.33333333333333
chr1	231291225	231355175	24	32650	8.93333333333333
chr11	2058775	2093450	24	14425	11.2941176470588
chr17	4399725	4696025	24	48050	23.8807947019868
chr17	41978500	42085600	24	27800	12
chr19	39710375	39782250	24	17175	29.6470588235294
chr20	22366050	22448200	24	32725	27.5833333333333
chr3	128143700	128276175	24	55550	25.9789473684211
chr1	156326650	156418575	23	50950	15.8461538461538
chr10	135032375	135158400	23	34800	27.25
chr14	24784950	24835475	23	24800	13.9
chr2	44992800	45039975	23	29350	17.047619047619
chr9	36980625	37046225	23	45875	13.0588235294118
chr1	19018325	19054900	22	16225	7.81818181818182
chr11	17693375	17761600	22	37325	16
chr14	103227675	103691700	22	44050	24.4197002141328
chr17	17576275	17644025	22	47525	4.1948717948718
chr2	220158450	220226375	22	23700	23.7575757575758
chr2	242964375	243000900	22	18025	22.8333333333333
chrX	129066550	129120425	22	30750	10.8727272727273
chr1	6186775	6322775	21	32075	13.5555555555556
chr1	47645100	47710925	21	32425	10.2619047619048
chr1	231112725	231184525	21	23600	21
chr10	101245625	101314200	21	46400	9.86046511627907
chr13	28480225	28566675	21	68275	7.92105263157895
chr16	56619900	56717950	21	73400	4.67510548523207
chr17	80266925	80345275	21	23425	22.2816901408451
chr18	57028350	57063925	21	24575	11.5675675675676
chr19	42066000	42117050	21	18425	18.1518987341772
chr2	121308450	121372025	21	24575	16.2181818181818
chr20	62086025	62135475	21	20150	19.8461538461538
chr21	34385175	34451575	21	48375	18.1081081081081
chr21	38035625	38091900	21	34250	14.2962962962963
chr5	180469150	180546350	21	29675	14.7741935483871
chr6	44232425	44311050	21	23625	13.8857142857143
chrX	152865250	152940375	21	21900	21.3157894736842
chr1	2767050	2823500	20	9825	22.8461538461538
chr10	111912400	111982875	20	30725	17.1578947368421
chr12	54572225	54613200	20	21650	9.93181818181818
chr17	37731125	37912875	20	48200	19.9130434782609
chr17	77372650	77412425	20	13450	20.5
chr2	73108725	73164525	20	45650	6.1
chr4	8847275	8920550	20	52450	17.3125
chr5	77250300	77320050	20	33900	6.48514851485149
chr9	66513075	66539050	20	17075	6.66666666666667
chr16	78079550	78119025	19	20950	6.92857142857143
chr17	7726625	7836425	19	27450	20.2592592592593
chr3	10839575	10926475	19	17325	20.8343558282209
chr4	3459650	3500850	19	31900	7.11111111111111
chr6	43197350	43276600	19	23275	21
chr7	32964850	32998575	19	19225	8.94117647058824
chr1	38072675	38110800	18	30200	3.81395348837209
chr1	40235225	40265025	18	13600	12.695652173913
chr1	48153325	48201875	18	23100	19.4716981132075
chr10	77150100	77236325	18	52225	11.1746031746032
chr11	1749200	1772200	18	9900	9.33333333333333
chr15	69363950	69414700	18	15075	15.9016393442623
chr16	198600	231475	18	25025	1.76666666666667
chr17	8903775	8960350	18	28325	16.2407407407407
chr17	33758325	33842375	18	36800	18.8095238095238
chr17	77173500	77219075	18	15425	12.448275862069
chr18	34923550	34997525	18	23475	16.0618556701031
chr19	18874225	18925250	18	38650	11.5
chr2	119563750	119622475	18	40825	7.76923076923077
chr2	219897075	219930475	18	24850	4.78260869565217
chr4	3703050	3774450	18	18975	16.9315068493151
chr5	35741375	35769850	18	19225	6.22222222222222
chr5	151262025	151306200	18	17725	16
chr7	150412075	150450600	18	32525	1.94285714285714
chr7	157374525	157408025	18	22250	10
chr7	157453875	157501075	18	25800	12.0769230769231
chr9	100701100	100751500	18	23725	12
chr9	139020275	139050625	18	12250	15.3076923076923
chr1	78689275	78735375	17	27550	9.84615384615385
chr10	102610300	102639100	17	14800	6.34285714285714
chr11	61266325	61359675	17	20475	12.5789473684211
chr12	113895175	113926450	17	26550	4.22222222222222
chr14	23737200	23773550	17	17475	10.4675324675325
chr16	30655175	30709250	17	36675	10.5263157894737
chr17	46779300	46847175	17	58125	13.8095238095238
chr17	72915750	72972400	17	28775	15.3714285714286
chr19	54898425	54941700	17	11575	17.1485148514851
chr20	3707850	3769125	17	18250	15.1428571428571
chr20	25035075	25072725	17	29650	2.70588235294118
chr20	44637525	44689100	17	30925	12.1481481481481
chr20	59799525	59837275	17	17300	11.1739130434783
chr4	2030575	2064425	17	17275	14.64
chr1	205505100	205549325	16	14525	7.5
chr10	102872325	102929225	16	46275	4.59259259259259
chr12	48572375	48607200	16	18925	13.8636363636364
chr12	54940225	54989900	16	22000	8.61538461538461
chr12	115092175	115175650	16	51950	8.0873786407767
chr14	21090775	21133075	16	15600	13.4202898550725
chr15	88789625	88816025	16	11150	6.58823529411765
chr17	45921625	45952850	16	21225	7.79591836734694
chr19	1741600	1796550	16	43675	14.4137931034483
chr19	42650425	42687300	16	16100	5.78571428571429
chr19	55653250	55695375	16	20200	8.08
chr19	55862075	55894475	16	18925	7.97701149425287
chr20	59920550	59935750	16	7225	5.26829268292683
chr4	83696200	83736575	16	31350	12
chr5	42989325	43047275	16	47925	6
chr5	180588750	180643975	16	19800	6.52252252252252
chr6	37707250	37753675	16	24125	12.280701754386
chr1	18424900	18446875	15	12750	4.09302325581395
chr10	50868750	50908975	15	18325	13
chr11	115832950	115849825	15	8975	4.26086956521739
chr11	128390175	128456900	15	27225	11.0086206896552
chr13	20701525	20809375	15	31500	9.92828685258964
chr14	97144225	97164325	15	11425	11.9
chr16	31482500	31550900	15	20475	10.4137931034483
chr16	73055850	73108275	15	47400	1.31034482758621
chr20	218275	247600	15	16775	5.15789473684211
chr22	39625150	39650125	15	15325	10.2105263157895
chr3	46913000	46941100	15	20400	1.85915492957746
chr7	150855025	150876350	15	17575	2.30769230769231
chr8	23533300	23592650	15	48400	7.66666666666667
chr8	144213225	144252225	15	13325	10.5
chr8	144788925	144859225	15	21225	11.3856209150327
chr9	131933675	131961625	15	14850	9.89655172413793
chr1	10752675	10770825	14	8700	7.52380952380952
chr1	113241450	113266975	14	12025	4.34285714285714
chr11	2719950	2753250	14	27250	1.63636363636364
chr11	43559525	43609600	14	28175	4.93525179856115
chr15	41209625	41236850	14	19950	3.17241379310345
chr16	741025	778875	14	26225	8.36619718309859
chr16	3218000	3248775	14	24350	1.54838709677419
chr17	42613225	42641400	14	18300	2.14285714285714
chr19	38846900	38909975	14	17375	10.0326086956522
chr2	133011950	133039200	14	7375	9.52941176470588
chr22	39893375	39914150	14	11450	10.2222222222222
chr3	181412650	181454025	14	19325	6.21621621621622
chr5	72497175	72543150	14	20300	10.6666666666667
chr6	27702850	27744875	14	30225	8.38095238095238
chr7	68682850	68708250	14	16675	9.33333333333333
chr8	61565200	61595175	14	18575	4.5
chr8	144449650	144517350	14	25775	6.28070175438596
chr9	140148725	140202975	14	14225	11.1042944785276
chr1	26471975	26492875	13	16175	3.14285714285714
chr10	120001000	120029950	13	18200	7.56521739130435
chr11	118012875	118047175	13	27950	2.71428571428571
chr12	1691875	1743825	13	19525	6.82608695652174
chr12	50434925	50476050	13	17075	6
chr14	68064975	68088050	13	13875	6.94339622641509
chr14	74695475	74727150	13	17075	9.16129032258065
chr15	45398350	45430625	13	27625	1.85
chr17	32950350	32970475	13	13475	2.52173913043478
chr17	34988625	35017625	13	13675	7.60975609756098
chr17	77760225	77823375	13	58550	1
chr19	42906175	42931425	13	9300	8.04347826086956
chr2	178590225	178612150	13	17050	2.88235294117647
chr2	223131475	223190900	13	45500	7.51219512195122
chr22	37718300	37738575	13	13850	2.53846153846154
chr22	38846125	38865300	13	15475	1.24324324324324
chr3	38679150	38699100	13	12375	7.24137931034483
chr4	7084825	7106625	13	13500	8.31578947368421
chr5	2733050	2765400	13	22225	7.11111111111111
chr5	72711800	72750350	13	30700	5.28
chr6	33962050	33984425	13	13375	6.40625
chr9	68409125	68427925	13	14625	1.26829268292683
chr9	131142525	131185450	13	38225	1.39130434782609
chr9	140768450	140785550	13	11425	2.31192660550459
chrX	70316325	70340175	13	9600	5.4375
chr1	22931175	22945675	12	6125	5.36842105263158
chr1	94700150	94730300	12	20000	6.11111111111111
chr1	175855000	175893225	12	33425	1.48571428571429
chr10	23444750	23498075	12	41725	5.23333333333333
chr11	113925750	113954425	12	18500	7.44262295081967
chr11	124996725	125042550	12	14500	5.63555555555556
chr13	112749300	112772800	12	11975	7.2972972972973
chr14	57306850	57337150	12	15000	7.26415094339623
chr15	96623250	96637800	12	10000	5.36363636363636
chr16	23867125	23882800	12	10425	5.47368421052632
chr17	40821400	40840150	12	12475	3.04347826086957
chr17	71890625	71909475	12	16350	1.22448979591837
chr19	47135700	47164100	12	15475	6.05263157894737
chr19	55942550	55979200	12	22225	7.24528301886792
chr2	60778275	60810550	12	13375	2.94117647058824
chr2	114021600	114052900	12	25225	2.34146341463415
chr2	114255425	114269800	12	9700	4.58333333333333
chr2	241757350	241772475	12	12050	1.02127659574468
chr20	2487900	2519225	12	22300	6.09756097560976
chr20	44923425	44948450	12	16425	5.77272727272727
chr3	185814525	185838700	12	17875	5.86206896551724
chr4	4842075	4881850	12	35400	2.68292682926829
chr4	80992050	81141125	12	35750	7.0158201498751
chr6	33153850	33190700	12	17675	7.13178294573643
chr6	49516825	49532650	12	11250	1.8974358974359
chr6	89825650	89857450	12	14850	7.171875
chr7	27125750	27297050	12	167825	2.51612903225806
chr8	97141475	97176700	12	30850	7.68421052631579
chr9	137960100	137982575	12	10350	5.90909090909091
chrX	109666650	109680525	12	6850	4
chrX	118094875	118123300	12	23675	5.41935483870968
chrX	136625350	136657450	12	15375	5.77358490566038
chrX	144880950	144906575	12	19750	1.91891891891892
chr1	14210225	14225250	11	11550	4
chr1	33334500	33394600	11	21600	5.43252595155709
chr1	39061075	39075425	11	7725	3
chr1	223899375	223921000	11	13050	2.46428571428571
chr10	104165775	104197475	11	12575	6.48062015503876
chr11	30032300	30068125	11	28850	4.94285714285714
chr11	65305475	65327750	11	11600	3.1858407079646
chr11	119659125	119672375	11	8950	4.59259259259259
chr12	53081350	53130775	11	12250	5.87368421052632
chr13	39950975	39971600	11	16125	2.08333333333333
chr13	100605150	100651675	11	40375	2.92307692307692
chr13	112979675	113004950	11	9900	4.94117647058824
chr15	23865100	23879750	11	10025	1.90697674418605
chr17	72606625	72615775	11	5075	2
chr17	77712650	77726300	11	10000	1.59322033898305
chr17	79484375	79505150	11	13825	3.04225352112676
chr19	2281700	2313400	11	20250	2.77142857142857
chr19	12936600	12952175	11	11225	4.33333333333333
chr19	55575075	55599800	11	19700	1.11111111111111
chr2	105457150	105497000	11	36475	4.38095238095238
chr2	207114325	207140175	11	22800	3
chr21	46116650	46145250	11	17875	5.82222222222222
chr4	105825050	105849275	11	20300	1.81081081081081
chr5	158473825	158492375	11	13925	2.81081081081081
chr6	28169150	28192275	11	17700	2.27272727272727
chr6	41501350	41528050	11	20925	4
chr7	70140600	70161450	11	13400	6.24242424242424
chr8	11531550	11605000	11	61600	3.85964912280702
chrX	573950	611475	11	32925	1.85185185185185
chr1	17012125	17044400	10	18125	4.72727272727273
chr1	84933175	84944300	10	8650	1.02857142857143
chr1	144590175	144604325	10	5225	4.3728813559322
chr1	181055275	181079950	10	15000	2.50420168067227
chr1	197869800	197898350	10	24575	4
chr10	98936275	98957475	10	13350	2.60869565217391
chr10	99785900	99806350	10	17525	1.35483870967742
chr10	103982275	104003600	10	19050	2.96
chr10	125727475	125755350	10	11650	4.91845493562232
chr10	126133525	126145225	10	10125	1.22222222222222
chr11	3182450	3192525	10	6800	2.30769230769231
chr11	57224300	57252200	10	16250	2.05917159763314
chr11	65340450	65361425	10	11650	1.74603174603175
chr11	124583925	124633200	10	40300	1.29462365591398
chr12	1633100	1648075	10	9375	3.63636363636364
chr12	50347775	50365450	10	16025	0.846153846153846
chr12	113948400	113959825	10	9050	3.52941176470588
chr14	99710175	99744250	10	18525	3.94852941176471
chr15	45750400	45777450	10	21400	2.7741935483871
chr15	96860350	96920000	10	57575	1.0952380952381
chr16	1956150	1980950	10	14425	3.02
chr16	86367225	86379525	10	7850	2.89285714285714
chr17	46747525	46757850	10	6300	3.2
chr17	75775100	75792075	10	13675	1.375
chr18	22621475	22634475	10	10725	1.56756756756757
chr19	2974300	2989800	10	11725	4.36363636363636
chr19	7918475	7933600	10	10350	2.30769230769231
chr19	18705525	18728025	10	19175	1.6
chr2	45147700	45192825	10	40000	4.35714285714286
chr2	85972100	85999225	10	14575	2.57142857142857
chr2	177496900	177512725	10	10300	4
chr20	20864575	20872625	10	4150	4.07692307692308
chr20	49636775	49647300	10	7825	2.17391304347826
chr22	28185400	28205375	10	13800	4.78571428571429
chr3	189514125	189529025	10	9375	1.46666666666667
chr4	5888850	5910825	10	18275	2.2
chr4	106062325	106086925	10	19950	0.575498575498576
chr4	140541975	140554775	10	10750	0.440677966101695
chr5	37082750	37092850	10	7800	2.31578947368421
chr5	158375575	158387175	10	7475	3.24324324324324
chr5	170727950	170765625	10	31950	3.9
chr6	35173525	35191525	10	14850	1.29032258064516
chr7	156784950	156826350	10	37050	3.3
chr8	22534850	22564625	10	23025	4
chr9	960600	990975	10	26500	1.92405063291139
chr9	117677225	117696700	10	16275	2.1
chr9	126618525	126630200	10	9925	1.94117647058824
chrX	68105025	68116025	10	5850	4.88
chr1	10847375	10859975	9	8125	2.76190476190476
chr1	47002800	47017625	9	10975	2.23529411764706
chr1	91296550	91319050	9	16750	2.28571428571429
chr1	155042900	155065375	9	12450	3.09090909090909
chr1	169648075	169664000	9	12775	2.97560975609756
chr10	15508600	15522275	9	12250	0.838709677419355
chr11	6299925	6313250	9	10575	1.90909090909091
chr11	19360050	19372450	9	10650	2.32258064516129
chr12	79038775	79054300	9	10575	1.55263157894737
chr12	94537150	94552175	9	11975	2.78260869565217
chr13	53843200	53860725	9	14850	1.18181818181818
chr13	108225325	108236400	9	6625	1.90909090909091
chr14	105550200	105561950	9	7750	1.5448275862069
chr15	72521700	72538525	9	11775	2.65671641791045
chr16	1114800	1132375	9	13375	2.91304347826087
chr16	2903675	2922175	9	9450	2.09174311926605
chr17	7338800	7351175	9	7850	3.35294117647059
chr17	26234150	26250450	9	12400	1.88888888888889
chr17	43036300	43056050	9	11225	2.36363636363636
chr17	72837500	72859000	9	20225	0.339622641509434
chr18	19793350	19803600	9	5875	2.41558441558442
chr18	59988675	59996675	9	6375	2
chr19	46905950	46917950	9	6550	2.57831325301205
chr2	70652800	70670275	9	8950	3.15151515151515
chr2	106562850	106573100	9	6850	0.988636363636364
chr2	234233075	234247425	9	10375	3.53846153846154
chr20	2665625	2690450	9	21725	1.62962962962963
chr20	23013600	23034425	9	17975	2.36363636363636
chr22	40051600	40062200	9	8300	0.866666666666667
chr3	193488925	193508750	9	8200	3.24590163934426
chr4	561875	576125	9	11800	1.37931034482759
chr4	156336750	156357175	9	18025	0.962962962962963
chr4	185924775	185955250	9	24775	1.53488372093023
chr5	135524975	135547550	9	18300	1.8
chr5	139122850	139146350	9	17250	1.7037037037037
chr5	139166100	139182800	9	13400	2.27586206896552
chr5	171041550	171058500	9	14250	0.722689075630252
chr6	10378100	10430475	9	50225	2.7
chr6	31320200	31337225	9	9900	2.32098765432099
chr6	34107500	34123775	9	13800	0.702702702702703
chr6	64243900	64255050	9	9325	0.404494382022472
chr7	25891450	25908925	9	12550	2.22222222222222
chr7	112997675	113012925	9	11950	3.35714285714286
chr8	41160625	41184200	9	21400	0.869565217391304
chr8	143483700	143501025	9	8025	2.42666666666667
chr9	37644100	37656150	9	9275	2.43478260869565
chr9	115850675	115859075	9	6125	0.9
chr9	119031350	119051350	9	16150	1.84615384615385
chrX	11675650	11692300	9	11625	3.17948717948718
chrX	99647600	99668950	9	18875	0.364705882352941
chrX	103486250	103515775	9	27800	0.276595744680851
chr1	2458225	2475700	8	15425	0.565217391304348
chr1	15706550	15715650	8	7675	1.2093023255814
chr1	17197225	17203050	8	4900	0.56
chr1	37494025	37508350	8	12475	1.67567567567568
chr1	51429150	51451275	8	19900	0.972972972972973
chr1	67978575	67989675	8	8900	0.645161290322581
chr1	110606900	110631250	8	22475	0.482758620689655
chr1	145138200	145147250	8	6050	2.52173913043478
chr10	22601925	22638150	8	33400	0.390532544378698
chr10	95588025	95612950	8	18550	2
chr10	115306225	115329525	8	13525	2.3030303030303
chr10	134552675	134559325	8	4075	2.5
chr11	16414450	16432250	8	15875	1.55555555555556
chr11	20614600	20633700	8	17575	0.518518518518518
chr11	115525925	115534200	8	5925	2.52173913043478
chr11	133896725	133902975	8	4175	1.25714285714286
chr12	49359625	49395375	8	31875	2.26315789473684
chr12	55001450	55011300	8	8000	1.21212121212121
chr12	125667050	125679175	8	9700	0.420168067226891
chr12	133173675	133198400	8	22100	1.55555555555556
chr14	38044525	38093875	8	40025	1.98026315789474
chr14	45760275	45768075	8	5550	1.64705882352941
chr14	102401200	102413450	8	7175	2.36585365853659
chr15	25881000	25894550	8	11575	1.35135135135135
chr15	58349050	58361650	8	11200	1.30434782608696
chr15	79347275	79357525	8	8225	1.08333333333333
chr15	88363750	88373850	8	9075	0.666666666666667
chr16	1151025	1163675	8	6575	1.66101694915254
chr16	5260200	5267950	8	5150	1.61538461538462
chr16	6902025	6916375	8	11075	1.84905660377358
chr16	89636425	89644400	8	6125	1.61904761904762
chr17	35277275	35307350	8	25375	2.05714285714286
chr17	44336625	44347650	8	7100	1.52380952380952
chr17	54666900	54677400	8	8975	0.323529411764706
chr17	72660675	72672125	8	7875	2.14285714285714
chr19	5489575	5504300	8	11475	1.76923076923077
chr19	15563550	15583000	8	15750	2.39024390243902
chr19	42494050	42506850	8	10875	1.40740740740741
chr2	18954775	18965075	8	8525	2.18181818181818
chr2	20644750	20653225	8	6350	0.647058823529412
chr2	60961250	60972225	8	5350	2.52941176470588
chr2	65498600	65510650	8	11200	0.45
chr2	85340200	85348150	8	4675	1.61538461538462
chr2	121096425	121115850	8	14875	1.91666666666667
chr2	137261875	137272325	8	7950	1.40540540540541
chr2	238384325	238398325	8	11250	1.53333333333333
chr20	58675925	58683075	8	5575	0.810810810810811
chr20	61044425	61063750	8	16725	1.47058823529412
chr20	61170075	61181100	8	7325	1.81132075471698
chr20	61267275	61278475	8	10000	0.434782608695652
chr22	50698550	50711450	8	9300	1.65
chr22	50965075	50988975	8	13600	1.73672055427252
chr3	10744025	10754550	8	6850	2.25
chr3	45884275	45893775	8	7750	1.05454545454545
chr3	62340250	62370725	8	28600	1.31428571428571
chr3	147069200	147145950	8	74250	0.25
chr3	190228275	190235475	8	5450	1
chr3	197801175	197817700	8	12825	1.52173913043478
chr4	3870900	3882350	8	8750	1.38333333333333
chr4	8578625	8588875	8	9250	0.521739130434783
chr5	6446175	6460675	8	11900	2.12121212121212
chr5	42948700	42954975	8	3900	2.46153846153846
chr5	92902850	92960550	8	56425	0.48
chr5	132146350	132167700	8	15500	2.5625
chr5	134359650	134392675	8	31775	0.956521739130435
chr5	139415250	139439525	8	11675	2.25377643504532
chr5	141253725	141264475	8	6725	2.20289855072464
chr5	153983500	153993250	8	7400	2.11764705882353
chr5	176043650	176061425	8	13300	1.08163265306122
chr6	1593550	1630850	8	33200	2.53658536585366
chr6	10960175	10965825	8	4025	1.77272727272727
chr7	5445650	5471675	8	14975	1.81528662420382
chr7	35284150	35306000	8	20300	1.44
chr7	69056050	69095025	8	34550	2
chr7	85390750	85400000	8	6050	1.27272727272727
chr7	90977100	90991750	8	11150	2.25641025641026
chr7	112711225	112727600	8	14100	1.23076923076923
chr8	14339575	14351875	8	9425	1.96296296296296
chr8	19709825	19720750	8	8575	0.91358024691358
chr8	63502100	63511500	8	7350	2
chr8	81470800	81482000	8	8525	2.23076923076923
chr9	104100	118875	8	11925	1.76811594202899
chr9	21961400	22012600	8	48025	1.30666666666667
chr9	132242850	132253225	8	8150	1.39130434782609
chrX	17872950	17885175	8	9950	1.68
chrX	71519250	71536975	8	12350	2.28571428571429
chrX	131871825	131881925	8	6050	1.5531914893617
chrX	143829750	143841025	8	8075	2.46666666666667
chrX	149385150	149397475	8	9900	1.64705882352941
chr1	4710050	4720525	7	7975	1.56043956043956
chr1	5277375	5290100	7	11000	1.35483870967742
chr1	41824075	41834975	7	9025	0.862745098039216
chr1	57665775	57672625	7	5250	1.08108108108108
chr1	84489175	84501175	7	10900	0.810810810810811
chr1	149135450	149170600	7	27700	1.38675958188153
chr1	180189650	180210825	7	18725	1.38271604938272
chr1	204673475	204687800	7	11150	1.05
chr10	50809800	50829325	7	18725	0.5
chr10	92672150	92698575	7	25475	0.0927152317880795
chr10	108290725	108300150	7	8275	0.716981132075472
chr10	119283400	119319125	7	32300	1.22448979591837
chr11	1354775	1361750	7	5475	0.816326530612245
chr11	6276250	6284150	7	7000	0.666666666666667
chr11	27814225	27823550	7	7850	0.8
chr11	31814800	31855575	7	38500	1.11111111111111
chr11	94873525	94884600	7	9100	1.53846153846154
chr11	123293925	123299525	7	4625	0.947368421052632
chr11	124705850	124747975	7	38775	0.580645161290323
chr11	130316125	130326000	7	8750	0.579710144927536
chr12	4376200	4383825	7	5775	1
chr12	48381525	48432575	7	49550	0.632911392405063
chr12	53563500	53573850	7	8775	0.59375
chr12	58003725	58029525	7	23800	1.17460317460317
chr12	58117050	58161450	7	28375	1.42096505823627
chr12	81096975	81111975	7	13925	1.6
chr13	33749525	33758125	7	7350	0.666666666666667
chr13	112648700	112657225	7	7400	0.619047619047619
chr14	37032875	37067900	7	27450	0.928571428571429
chr14	51288550	51302250	7	11875	0.64
chr14	70031250	70043525	7	10350	1.40540540540541
chr14	105069300	105078075	7	5625	1.21052631578947
chr15	60284550	60303000	7	16400	0.651162790697674
chr15	93901475	93910150	7	6875	1.31578947368421
chr16	49303325	49321825	7	16225	1.25
chr16	50496750	50504375	7	6175	0.705882352941177
chr16	54958900	54980075	7	18575	0.791666666666667
chr17	31516075	31527100	7	8500	1
chr17	33118725	33131500	7	9075	1.13513513513514
chr17	35082900	35087975	7	3775	0.742857142857143
chr17	72643900	72650350	7	4375	1.53571428571429
chr18	18817675	18827550	7	8100	1.08333333333333
chr18	35132650	35152900	7	15675	1.03508771929825
chr18	68968225	68978400	7	9275	0.216216216216216
chr18	70103025	70123550	7	18900	0.647058823529412
chr19	45248450	45262150	7	12450	0.56
chr2	13957200	13968125	7	8350	0.723076923076923
chr2	42068750	42074375	7	4025	0.875
chr2	109714350	109722950	7	6625	1.06382978723404
chr2	200319000	200339775	7	18950	1.03703703703704
chr2	217554125	217561300	7	4825	1.1875
chr20	24445675	24454800	7	7850	0.4
chr22	20779300	20794525	7	13800	0.956521739130435
chr22	37461775	37474575	7	9550	1.14754098360656
chr3	17036750	17048325	7	9775	0.787878787878788
chr3	55506950	55526075	7	15300	1
chr3	64662775	64676525	7	11975	0.333333333333333
chr3	122742250	122750100	7	6050	0.695652173913043
chr3	192123575	192132600	7	7675	1.17647058823529
chr4	2136400	2149100	7	9800	1.25
chr5	3583750	3609725	7	24400	1.5
chr5	168255875	168265075	7	7725	0.5
chr6	1372225	1401750	7	28375	1.02439024390244
chr6	1522675	1528925	7	4800	1.44444444444444
chr6	31363450	31372675	7	6875	1.07142857142857
chr6	50666325	50697050	7	29025	1.07142857142857
chr6	91999125	92013325	7	12550	1.33333333333333
chr6	147821125	147835125	7	13100	1.33333333333333
chr7	554350	565525	7	9675	0.357142857142857
chr7	42126050	42136700	7	8750	0.671140939597315
chr7	114937550	114941950	7	3000	1.29411764705882
chr7	150490075	150502275	7	9400	1.53623188405797
chr7	150941175	150954050	7	10850	1.22727272727273
chr8	1317400	1325375	7	6075	1.14285714285714
chr8	3097225	3107475	7	9100	0.769230769230769
chr8	20156425	20165025	7	7575	0.416666666666667
chr8	110616875	110635425	7	14600	0.963636363636364
chr8	143527875	143538000	7	8900	0.256880733944954
chr8	145551025	145565200	7	12600	0.302158273381295
chr9	34371125	34384125	7	8375	1.49618320610687
chr9	72193150	72202500	7	8425	0.903225806451613
chr9	133808175	133819500	7	7950	1.32758620689655
chr9	135874825	135884275	7	7375	1.03448275862069
chrX	122361600	122368475	7	5050	1.3030303030303
chr1	2974200	2996625	6	20550	0.197590361445783
chr1	10923100	10929925	6	5650	0.558823529411765
chr1	19988825	19996125	6	6275	0.571428571428571
chr1	105028150	105037050	6	6875	0.777777777777778
chr1	159137925	159143450	6	4400	0.5
chr1	161691975	161698475	6	5275	0.666666666666667
chr1	165317650	165331675	6	13250	0.518518518518518
chr1	204155775	204162550	6	6000	0.580645161290323
chr1	232381825	232393875	6	10625	0.378378378378378
chr10	8072500	8108775	6	35850	0.4375
chr10	9133750	9145550	6	9900	0.666666666666667
chr10	36257650	36267525	6	9400	0.142857142857143
chr10	46987000	46994950	6	6500	0.571428571428571
chr10	71809550	71817425	6	7350	0.146341463414634
chr10	118884450	118937675	6	50875	0.119760479041916
chr10	121231825	121243375	6	10400	0.264705882352941
chr11	2285900	2298550	6	11525	0.740740740740741
chr11	44320625	44362375	6	40550	0.117647058823529
chr11	62687475	62697525	6	9025	0.777777777777778
chr11	65547725	65557325	6	8000	0.715789473684211
chr11	117744150	117751225	6	6150	0.303030303030303
chr12	42628525	42642075	6	11525	0.437810945273632
chr12	57628050	57639050	6	10350	0.631578947368421
chr12	73848575	73854700	6	5475	0.339622641509434
chr12	89738825	89752650	6	9575	0.786729857819905
chr12	108233900	108243975	6	8550	0.595744680851064
chr12	108296450	108303575	6	6325	0.243243243243243
chr12	123352400	123366250	6	12825	0.392156862745098
chr13	21097675	21111175	6	12700	0.285714285714286
chr13	22241150	22252275	6	10625	0.27027027027027
chr13	26486975	26490900	6	2900	0.765957446808511
chr13	44352350	44363200	6	9150	0.473684210526316
chr13	112328575	112334150	6	4575	0.772727272727273
chr14	42072900	42080725	6	6950	0.431372549019608
chr14	76596300	76607425	6	9575	0.719101123595506
chr14	82142250	82151575	6	8375	0.32
chr14	102021525	102038275	6	15600	0.634146341463415
chr14	105659850	105668150	6	7625	0.358974358974359
chr14	105990175	105997225	6	5800	0.411764705882353
chr15	74417650	74431675	6	13300	0.5
chr15	82348550	82357550	6	8150	0.692307692307692
chr16	52578600	52585850	6	5950	0.518518518518518
chr16	86517300	86555650	6	37125	0.733333333333333
chr16	86596550	86618950	6	21375	0.703703703703704
chr17	2624325	2629275	6	3450	0.689655172413793
chr17	6555275	6564650	6	7575	0.628571428571429
chr17	27939050	27951300	6	10575	0.372093023255814
chr17	35163575	35172850	6	8500	0.123076923076923
chr17	36757500	36765750	6	6875	0.56
chr17	43503650	43511700	6	7575	0.241379310344828
chr17	43858575	43869800	6	10525	0.224489795918367
chr17	44891250	44902900	6	10150	0.736842105263158
chr17	59523550	59547675	6	23050	0.298850574712644
chr17	74126125	74141675	6	14600	0.756756756756757
chr18	12245975	12258425	6	9925	0.709677419354839
chr19	8426825	8432325	6	4775	0.333333333333333
chr19	36047050	36054125	6	5600	0.689655172413793
chr19	42412750	42447200	6	32250	0.5
chr19	51410375	51420675	6	8875	0.506329113924051
chr2	64991800	64997275	6	4425	0.625
chr2	65084750	65094650	6	7400	0.618421052631579
chr2	91759650	91764200	6	3575	0.511627906976744
chr2	91813825	91818275	6	3350	0.666666666666667
chr2	95522025	95531225	6	8000	0.41025641025641
chr2	100718825	100744250	6	22750	0.607142857142857
chr2	121068125	121074000	6	5150	0.514285714285714
chr2	131511500	131516700	6	4150	0.777777777777778
chr2	132119350	132123400	6	3250	0.411764705882353
chr2	145265125	145280925	6	13775	0.271844660194175
chr2	162092725	162103625	6	8425	0.744186046511628
chr2	215455300	215462450	6	5825	0.5
chr2	218125050	218144525	6	18650	0.103448275862069
chr2	224476350	224492900	6	14750	0.413533834586466
chr20	13196175	13205175	6	7600	0.647058823529412
chr20	21481100	21509625	6	27450	0.476190476190476
chr20	62007850	62010150	6	1750	0.583333333333333
chr22	19699825	19719000	6	17800	0.507936507936508
chr22	19738475	19761475	6	21825	0.5
chr22	37094575	37104000	6	7850	0.678571428571429
chr22	42304500	42325050	6	18950	0.337662337662338
chr22	46453700	46471150	6	15975	0.253521126760563
chr3	10367075	10372200	6	3875	0.634146341463415
chr3	16922450	16928175	6	4825	0.769230769230769
chr3	31047850	31056250	6	6750	0.769230769230769
chr3	100987550	100995000	6	6600	0.689655172413793
chr3	123750000	123757250	6	5975	0.461538461538462
chr4	1392575	1413100	6	18750	0.577777777777778
chr4	57707400	57714825	6	6425	0.602739726027397
chr4	106469800	106484525	6	13825	0.39344262295082
chr4	137121100	137128550	6	5775	0.746987951807229
chr5	45600	55875	6	8750	0.766666666666667
chr5	79858100	79869425	6	10175	0.448979591836735
chr5	114504225	114518925	6	11250	0.693726937269373
chr5	139277250	139287775	6	9225	0.516129032258065
chr6	76827225	76836750	6	7775	0.451612903225806
chr6	78899150	78905125	6	5375	0.285714285714286
chr6	99268975	99297575	6	27600	0.566666666666667
chr6	108431775	108458825	6	26725	0.0776699029126214
chr6	145848825	145857100	6	7775	0.380952380952381
chr6	166068950	166080825	6	10650	0.32
chr6	168499375	168505625	6	5350	0.638297872340426
chr7	1701075	1713025	6	10550	0.280373831775701
chr7	4666675	4672900	6	4350	0.774193548387097
chr7	31796275	31821275	6	21900	0.573991031390135
chr7	51021125	51027775	6	5650	0.666666666666667
chr7	95770200	95779275	6	7600	0.648648648648649
chr7	149456200	149474725	6	16200	0.391304347826087
chr7	149743025	149746875	6	3075	0.476190476190476
chr8	19664850	19674375	6	8025	0.65
chr8	54782275	54799500	6	16225	0.604651162790698
chr8	134905725	134914275	6	7550	0.642857142857143
chr8	140497225	140502850	6	5000	0.6
chr9	1029200	1032500	6	2425	0.709677419354839
chr9	14311225	14324525	6	10625	0.446043165467626
chr9	34575275	34594875	6	18525	0.21505376344086
chr9	135297725	135301625	6	3100	0.452830188679245
chrX	106687025	106697325	6	8100	0.615384615384615
chrX	136502950	136513625	6	9625	0.666666666666667
chrX	149714500	149719850	6	4675	0.323529411764706
chr1	14046700	14053650	5	6500	0.2
chr1	109652425	109659175	5	6250	0.271186440677966
chr10	50597475	50613075	5	14900	0.0869565217391304
chr10	91735900	91743125	5	6350	0.21875
chr11	65221400	65230250	5	8175	0.103448275862069
chr12	28117900	28132850	5	13950	0.188976377952756
chr12	49928525	49945025	5	15825	0.100502512562814
chr12	85194950	85203375	5	7900	0.108108108108108
chr12	109743600	109750575	5	6225	0.213592233009709
chr12	110333325	110344375	5	10225	0.25
chr12	117313600	117322725	5	8600	0.125984251968504
chr13	33587250	33595100	5	7425	0.193548387096774
chr13	49983800	49988375	5	4225	0.204081632653061
chr13	73630675	73637750	5	6225	0.241758241758242
chr13	94789625	94799975	5	9525	0.153846153846154
chr14	57258425	57288225	5	28675	0.113636363636364
chr14	65969600	65977075	5	6725	0.233333333333333
chr14	87613625	87620575	5	6200	0.248062015503876
chr14	101188725	101197100	5	7750	0.130434782608696
chr15	41782625	41806900	5	23425	0.178217821782178
chr15	42665475	42675550	5	9050	0.224719101123595
chr15	89342300	89350100	5	7150	0.145833333333333
chr15	92934150	92940450	5	5375	0.202020202020202
chr15	96591525	96600775	5	8525	0.142857142857143
chr16	54312300	54328925	5	15775	0.0979591836734694
chr16	67677750	67689075	5	10500	0.241610738255034
chr17	38493400	38506675	5	11400	0.245161290322581
chr17	59468725	59494900	5	25475	0.252100840336134
chr17	79914075	79925900	5	10950	0.183673469387755
chr19	7564400	7567925	5	3200	0.184615384615385
chr19	13973675	13988375	5	13650	0.261904761904762
chr2	31357100	31364875	5	7325	0.212765957446809
chr2	65213525	65220100	5	6175	0.129032258064516
chr2	73606775	73611300	5	4200	0.258064516129032
chr2	210617225	210638475	5	19450	0.2882096069869
chr2	231899950	231906750	5	5850	0.241758241758242
chr20	34679700	34689475	5	8850	0.176470588235294
chr20	39306200	39328300	5	21775	0.142857142857143
chr20	61145450	61153225	5	7000	0.205479452054795
chr21	43636525	43645050	5	7850	0.131147540983607
chr3	12326525	12334625	5	7425	0.214765100671141
chr3	181836725	181842400	5	4925	0.226415094339623
chr4	10456175	10466200	5	9075	0.227848101265823
chr4	30719025	30726275	5	6550	0.236842105263158
chr4	36243775	36248025	5	3875	0.148148148148148
chr4	55084175	55100575	5	14725	0.272727272727273
chr4	141673925	141681400	5	7050	0.113475177304965
chr4	174418350	174466125	5	46125	0.0912408759124088
chr5	139482775	139497225	5	12425	0.236842105263158
chr6	17277400	17284200	5	6225	0.208333333333333
chr6	100030900	100072750	5	41150	0.133333333333333
chr6	162042975	162052250	5	8475	0.25
chr7	36396475	36408525	5	11350	0.27906976744186
chr7	111272800	111280425	5	7125	0.125
chr7	147129675	147139650	5	9300	0.2
chr8	37548650	37559750	5	9600	0.264462809917355
chr8	47765250	47767475	5	2025	0.210526315789474
chr8	61832800	61839925	5	6500	0.238532110091743
chr8	133490475	133497950	5	7150	0.0930232558139535
chr8	145045650	145053825	5	7650	0.0970873786407767
chr9	36862375	36866950	5	4175	0.226415094339623
chr9	68997400	69001950	5	4250	0.112359550561798
chr9	131123825	131130250	5	5625	0.222222222222222
chrX	29236800	29250075	5	12525	0.0888888888888889
chrX	107974550	107981800	5	6750	0.193548387096774
chrX	117954700	117966800	5	11300	0.195121951219512
chrX	131497925	131505375	5	6725	0.216216216216216
chrX	138268600	138293000	5	23350	0.0563380281690141
chr11	32443925	32466050	4	21775	0.0311890838206628
chr12	106968925	106989375	4	20150	0.0273037542662116
chr13	112704050	112733675	4	29175	0.0176470588235294
chr14	37108275	37141325	4	32875	0.0192307692307692
chr2	176925675	177061675	4	135350	0.00860677783754707
chr4	140889575	140898550	4	8725	0.0495867768595041
chr5	76917450	76947575	4	29850	0.0395256916996047
chr5	168645475	168653925	4	8275	0.0296296296296296
chr6	159586475	159595925	4	9100	0.0467289719626168
chr8	26364925	26392850	4	27425	0.0467091295116773
chr9	14338800	14354575	4	15375	0.0512820512820513
chr2	172941150	172975675	3	34400	0.00439882697947214
