# Supplementary material for: Large organized chromatin lysine domains help distinguish primitive from differentiated cell populations
Source: Nat Commun. 2021 Jan 21;12:499. doi: 10.1038/s41467-020-20830-9 (PMC7820432; doi:10.1038/s41467-020-20830-9)
Supplement: Supplementary file 3 — Supplementary Software [file 41467_2020_20830_MOESM3_ESM.zip › E024-H3K36me3_LOCKS.bed]

chr1	28785950	28938900	76	57100	16.3333333333333
chr1	55518025	55621175	76	66150	9.1
chr1	155660475	155796075	76	59625	17.4857142857143
chr10	75475450	75630900	76	70750	16
chr10	126655075	126800025	76	63125	18.7692307692308
chr11	62324400	62521100	76	81575	18.4444444444444
chr11	108005825	108124350	76	60525	11
chr12	101675750	101765300	76	59450	4.69230769230769
chr12	112572425	112693300	76	52325	15.7777777777778
chr12	122955725	123069800	76	78000	6.17910447761194
chr13	20534575	20651975	76	62675	16.9285714285714
chr15	25203825	25366800	76	125725	5.91666666666667
chr15	28405450	28524150	76	50850	10.4615384615385
chr15	35147475	35240600	76	49825	8.16
chr15	43236700	43360175	76	43125	14.3448275862069
chr15	43620625	43756875	76	76400	18.4761904761905
chr15	44831450	44952750	76	54725	19.9166666666667
chr15	50852950	50953700	76	49700	9.88571428571429
chr15	59345200	59464875	76	60250	8.72727272727273
chr15	63880900	63991325	76	41050	19.90625
chr16	16122325	16223200	76	56275	7.95
chr17	3909000	4013225	76	59800	13.0322580645161
chr17	5235200	5364700	76	87575	7.43589743589744
chr17	8268525	8480700	76	107625	20.2612612612613
chr17	15878325	15995825	76	69300	12.8421052631579
chr17	18089225	18251250	76	93200	8.5
chr17	35532250	35634425	76	52450	15
chr17	59919075	60046850	76	51350	19.75
chr17	78254675	78364325	76	73500	7.11428571428571
chr18	2666525	2752300	76	44900	7.76470588235294
chr18	29408750	29496575	76	36700	14.7058823529412
chr19	34811300	34985125	76	92425	14.4731182795699
chr19	47567225	47714025	76	77700	16.3653846153846
chr2	9569150	9666875	76	55800	19.6470588235294
chr2	37333125	37520375	76	86225	19.8
chr2	61406450	61547600	76	53375	19.4814814814815
chr2	86252225	86404325	76	119025	8.5
chr2	122095800	122220225	76	49600	18.9333333333333
chr2	128850975	128946750	76	54450	13.3846153846154
chr20	25391650	25490425	76	52850	7.2093023255814
chr21	40541225	40648800	76	62250	13.0731707317073
chr21	47607750	47784400	76	107625	12.8571428571429
chr3	44759200	44884225	76	50525	18.4347826086957
chr3	47626700	47724150	76	71125	4.26086956521739
chr3	52573325	52681400	76	49100	14.6341463414634
chr4	3088800	3206400	76	68650	7.8695652173913
chr4	39823700	39905850	76	45100	13.2941176470588
chr4	73940550	74031600	76	52150	8.27586206896552
chr5	70754375	70854400	76	66750	9.52380952380952
chr5	133996800	134127825	76	68200	16.2051282051282
chr7	98478625	98642550	76	136700	10.4897959183673
chr8	48684475	48821825	76	115725	1.91666666666667
chr9	123150925	123303550	76	66975	17.1111111111111
chr9	135137275	135274875	76	87200	13.7777777777778
chr1	151130875	151318650	75	79950	15.5254237288136
chr10	101922075	102044350	75	51925	12.6666666666667
chr12	105505675	105611625	75	58450	15.1428571428571
chr17	65849975	65975275	75	70925	15.8787878787879
chr2	99933575	100079125	75	73925	16.7259259259259
chr15	22927925	23031250	74	49350	17.6666666666667
chr15	40228425	40330325	74	72800	7.0625
chr16	53256600	53359875	74	76475	5.3
chr19	11201500	11363475	74	68750	19.1320754716981
chr5	54619275	54737675	74	57675	12.8333333333333
chr6	161491650	161608425	74	48650	18.551724137931
chr8	1776300	1906575	74	71950	12.4615384615385
chrX	130823750	130937650	74	54200	16
chr14	64539000	64696275	73	45450	17.0769230769231
chr16	89780725	89880975	73	65200	8.18181818181818
chr17	27778450	27910700	73	49550	16.4150943396226
chr17	37562300	37688425	73	74425	14.218487394958
chr2	17843100	17926850	73	55350	9.44444444444444
chr18	56532000	56651775	72	74675	11.7391304347826
chr19	37814375	37976225	72	46425	18.5510204081633
chr3	183432975	183535525	72	70625	6.7
chr4	48500800	48591925	72	42275	15.6190476190476
chr7	156954225	157063150	72	58700	10.1159420289855
chr9	133980675	134110800	72	62650	15.0588235294118
chrX	40982750	41093000	72	83975	4.5531914893617
chr4	79285050	79411050	71	37900	14.875
chr11	121403025	121502900	70	52000	12.48
chr12	132464225	132613575	70	83300	13.4
chr20	47558350	47651700	70	53675	7.94117647058824
chr6	79649325	79782475	70	79150	13.3114754098361
chr7	77200375	77288200	70	49950	11.4090909090909
chr11	47737925	47868850	69	103750	9.275
chr12	111880200	111986200	69	46250	11.9016393442623
chr14	31567075	31660625	69	59775	14.6666666666667
chr19	32838300	32978700	69	53425	15.6551724137931
chr19	58344275	58524550	69	74575	15.1479289940828
chr4	2626975	2749775	69	61325	15.2857142857143
chr4	119642300	119754925	69	51400	15.2162162162162
chr5	74014600	74109825	69	45000	12.4210526315789
chr8	87383650	87482725	69	34650	15.68
chr1	220298900	220384825	68	41100	9.17241379310345
chr10	93686225	93792500	68	52125	13.5
chr11	3686850	3816225	68	101075	15.7647058823529
chr13	111077100	111166775	68	50375	7.03703703703704
chr15	65737450	65808100	68	40675	5.60869565217391
chr18	13000350	13124700	68	58975	12
chr2	44113100	44221775	68	88225	3.5
chr9	114123425	114212250	68	65525	6.17142857142857
chr8	103263425	103380950	67	84475	6.76470588235294
chr1	39715350	39856400	66	87050	9.40886699507389
chr17	26932125	27094125	66	94050	9.47826086956522
chr17	60046925	60140625	66	50275	10.5671641791045
chr1	22003825	22083475	65	41275	11.76
chr1	44003850	44171650	65	88125	14.0375
chr2	27816300	27919250	65	51250	8.55
chr3	132167025	132260150	65	53800	10.3478260869565
chr5	179660125	179766900	65	60500	12.7857142857143
chr8	68101250	68191675	65	46525	13.0714285714286
chrX	123159625	123234675	65	38325	12.6
chr12	112080575	112187500	64	43125	13.4285714285714
chr2	183786150	183866950	64	36825	12.625
chr6	30513975	30646850	64	73450	7.30769230769231
chr1	179981050	180082200	63	39400	13.1034482758621
chr10	12199850	12293075	63	52825	11.0243902439024
chr12	112453325	112544025	63	62750	7
chr14	103399350	103477700	63	51250	12.2
chr3	172004450	172099200	63	34375	13.0714285714286
chr5	94810700	94888500	63	35750	12.8387096774194
chr7	107533550	107638900	63	56975	8.08695652173913
chr1	223931775	224009050	62	40225	10.1111111111111
chr11	18300100	18389275	62	49125	13.1139240506329
chr12	124808050	124920900	62	58950	11.36
chr16	74907200	74999475	62	43250	10.3225806451613
chr17	29162725	29229850	62	32525	11.36
chr4	87651625	87737400	62	29800	10.9767441860465
chr6	90344225	90513275	62	143850	3.875
chr10	3112000	3212400	61	61750	9.56666666666667
chr2	209100175	209221250	61	72850	8.07894736842105
chr2	216224800	216298250	61	43500	8.88888888888889
chr20	60831200	60937550	61	65300	12.4137931034483
chr22	24432550	24521725	61	54100	7.44444444444444
chr6	76331600	76426075	61	43000	9.56521739130435
chrX	40509775	40593100	61	49075	10.1764705882353
chr1	247004150	247092625	60	56000	13.0769230769231
chr20	37116975	37205200	60	45375	10.0909090909091
chr22	31797575	31884350	60	56725	12.9
chr8	17786275	17888250	60	67025	6.33333333333333
chr1	1662350	1770375	59	52050	10.6666666666667
chr1	29007700	29100975	59	38050	12.0394736842105
chr4	1895375	1993125	59	56975	11.3076923076923
chr7	151810300	151896100	59	44625	11.2142857142857
chr8	120788250	120865600	59	36950	5.4
chr9	109668150	109774025	59	62850	7.62068965517241
chr1	11114150	11227825	58	65775	11.0285714285714
chr1	169769000	169846475	58	39750	8.52631578947368
chr11	117017025	117125225	58	48875	10.6
chr12	56477525	56611700	58	70800	11.7948717948718
chr12	133658450	133777675	58	63825	10.56
chr19	17253325	17330725	58	42875	8.44444444444444
chr20	5918700	6023175	58	47475	10.5411764705882
chr1	220141475	220214650	57	37500	7.76923076923077
chr13	24993150	25075350	57	33900	9.92592592592593
chr19	58695975	58831225	57	88525	7.36363636363636
chr2	32688175	32758350	57	35650	10.3333333333333
chr8	126013050	126095525	57	53900	7.6
chr14	39498900	39565350	56	44300	6.71428571428571
chr15	93464250	93613450	56	113225	6.26923076923077
chr20	45837025	45941400	56	88400	2.125
chr12	393550	495150	55	51200	8.42553191489362
chr16	4846975	4949625	55	67850	7.88888888888889
chr17	79475700	79598775	55	68475	10.1013824884793
chr19	41700400	41829225	55	76125	8.26190476190476
chr5	125880025	125962075	55	49775	5.71812080536913
chr5	145598850	145667175	55	32400	10.7826086956522
chr6	42600150	42661675	55	37550	4
chr17	19803950	19877250	54	37375	8.4
chr22	19315925	19398725	54	57825	8.1
chr3	10064025	10142350	54	43100	6.29508196721311
chr5	171764950	171834625	54	37225	8.23529411764706
chr6	151197375	151295500	54	36250	10.3720930232558
chr1	52227525	52306200	53	44675	7.26315789473684
chr1	54231450	54300100	53	32275	9.58620689655172
chr11	68301300	68384425	53	62300	2.74
chr13	37523075	37622375	53	57400	9.20634920634921
chr2	102441625	102510200	53	49025	5.3
chrX	53559425	53681275	53	107225	3.61538461538462
chr11	93400225	93477175	52	50850	8.9375
chr12	6601050	6715475	52	81225	6.06451612903226
chr12	49036825	49109050	52	45550	4.68702290076336
chr12	132198550	132286950	52	54825	7.09090909090909
chr19	33073700	33149875	52	39900	5.82352941176471
chr4	57827400	57898900	52	49200	7.4
chr7	75163000	75228225	52	45275	8.58333333333333
chr8	95655300	95719450	52	49750	5.52941176470588
chr1	173904875	173962175	51	39550	3.36
chr4	140255875	140315375	51	39000	8.48275862068965
chr6	82889225	82945150	51	32075	8.09523809523809
chr8	124331175	124391950	51	39100	5.94117647058824
chr9	111630975	111693350	51	41725	5.5
chr9	111793700	111856950	51	38900	5.2
chr1	229575075	229637925	50	39950	6.32558139534884
chr11	17094675	17169175	50	38050	6.54166666666667
chr13	103256650	103332375	50	56500	4.16666666666667
chr19	11083175	11178625	50	68425	4.98850574712644
chr3	56639575	56707400	50	40900	7.86206896551724
chr3	58080425	58157750	50	62375	1.54929577464789
chr6	17614925	17688925	50	52600	4
chr8	95839475	95898875	50	38825	7.61904761904762
chr10	27396825	27476550	49	59425	5.00709219858156
chr16	18818525	18903375	49	49725	8.06896551724138
chr19	19386400	19468400	49	53950	4.5
chr2	201756800	201824300	49	46425	5.90909090909091
chr20	37617350	37672050	49	32000	7.36
chr22	17973375	18040200	49	41125	7.72727272727273
chr7	148451375	148517075	49	41975	5.03703703703704
chr9	131707875	131781800	49	50450	5.52727272727273
chr2	128698400	128782150	48	54775	7.57894736842105
chr4	85592275	85645800	48	31175	5.64705882352941
chr5	37289500	37364675	48	59125	6.70588235294118
chr1	117605000	117661325	47	37925	5.82456140350877
chr1	224450875	224505550	47	30750	5.92592592592593
chr11	70170500	70232550	47	45750	6
chr2	71575725	71638050	47	48425	3.21428571428571
chr22	24709175	24776475	47	33475	7.33333333333333
chr3	37036925	37103650	47	45425	4.8
chr4	83739200	83803225	47	46025	4.42424242424242
chr6	35801400	35858825	47	39025	7.1304347826087
chr11	34076425	34176825	46	75850	5.82608695652174
chr12	966350	1042225	46	52025	4.75
chr13	20294325	20352350	46	29900	5.72222222222222
chr15	75647600	75728950	46	58875	4.47619047619048
chr16	2100325	2164525	46	33400	6.23188405797101
chr7	72853425	72934300	46	68350	4.4
chr9	74299650	74365300	46	42775	4.84
chr1	12008000	12092625	45	45750	6.33333333333333
chr11	46762675	46840125	45	62225	4
chr12	69083500	69137375	45	38800	6.10526315789474
chr14	68214650	68280775	45	52575	4.28571428571429
chr15	40456125	40522400	45	48525	5.45454545454545
chr15	89801850	89876775	45	57625	4.30769230769231
chr20	32992600	33052475	45	28725	5.83783783783784
chr20	40031850	40102300	45	50400	6.23076923076923
chr21	45472425	45561200	45	56475	4.71794871794872
chr7	158430025	158494625	45	49400	6
chr9	140645825	140731725	45	57250	5.72727272727273
chr10	70482375	70558425	44	64675	4.52631578947368
chr10	105133525	105209550	44	54925	6.2
chr14	50239125	50317575	44	60550	2.57142857142857
chr15	41326450	41390875	44	48200	3.3469387755102
chr2	233649525	233725625	44	44100	5.57894736842105
chr22	40657875	40721675	44	40200	4.53333333333333
chr5	31480525	31557075	44	49900	3.625
chr5	179249600	179331925	44	50600	4.8
chr7	36435250	36494550	44	34925	5.30769230769231
chr1	65098075	65159950	42	39075	4.55
chr15	66773675	66834150	42	32950	4.9375
chr19	10883050	10944625	42	39075	5.11111111111111
chr20	31351275	31441450	42	62525	3.79310344827586
chr3	49315100	49374575	42	33400	4.13953488372093
chr7	135255775	135336100	42	70150	3.78571428571429
chr1	46054550	46140575	41	57025	4.57142857142857
chr11	20057300	20142050	41	60200	3.72727272727273
chr12	123773875	123834950	41	49450	1.67567567567568
chr22	29902600	29967025	40	48075	4.08
chr4	187503825	187558000	40	40400	3.26666666666667
chr5	154242750	154315575	40	53550	2.5
chr18	2574975	2616750	39	29725	2.64864864864865
chr18	21096225	21156600	39	47975	2.55
chr19	47176300	47245425	39	45850	3.42708333333333
chr20	47837975	47909025	39	55550	3.58333333333333
chr1	236703200	236766375	38	54175	1.73913043478261
chr20	47674025	47751575	38	58625	3.22222222222222
chr5	176656950	176725075	38	54700	3.68539325842697
chr12	133346175	133398850	37	37500	2.23809523809524
chr15	65844275	65897625	37	39550	3.02439024390244
chr21	33683925	33758075	37	64350	2.46666666666667
chr3	3843500	3890775	37	29975	2.75757575757576
chr3	25638450	25678925	37	30300	2.21052631578947
chr3	133323875	133378150	37	42175	3.26315789473684
chr9	15430175	15509800	37	65050	3.15
chr12	124203725	124242650	36	29200	2
chr14	81645675	81682925	36	24400	2.47887323943662
chr16	24938625	24988850	36	33425	3.18032786885246
chr16	70154325	70196800	36	29550	2.07407407407407
chr2	109068375	109113775	36	27400	2.86666666666667
chr20	62614350	62666675	36	39375	1.08333333333333
chr3	9693825	9740425	36	32525	2.88888888888889
chr5	32369175	32420200	36	38300	2.5
chr5	72147200	72205500	36	51650	0.842105263157895
chr10	12126500	12166275	35	27075	2.82926829268293
chr10	13206100	13255875	35	39675	2.83333333333333
chr12	120563625	120664825	35	77000	2.375
chr14	104119950	104179200	35	47225	2.27906976744186
chr7	128592400	128645550	35	41200	1.62162162162162
chr14	64877800	64929225	34	40550	2.4
chr15	41630400	41673900	34	33750	1.33333333333333
chr2	173330775	173370150	34	27400	2.43243243243243
chr21	37705575	37750600	34	35025	2
chr10	94366375	94401375	33	22875	1.80327868852459
chr10	99115275	99157675	33	31075	2
chr14	55441625	55480600	33	28875	2.16666666666667
chr14	89032675	89080525	33	42175	1.38181818181818
chr14	102441525	102520850	33	68825	1.50819672131148
chr15	66600900	66630875	33	18775	2.05882352941176
chr2	231925650	231966850	33	34275	1.8
chr3	47724250	47781125	33	48775	1.78378378378378
chr10	93572100	93624200	32	45825	0.914285714285714
chr10	96310075	96371750	32	54700	1.34883720930233
chr2	60986875	61026575	32	32325	0.666666666666667
chr5	14471350	14509050	32	28925	1.26829268292683
chr5	98190750	98240850	32	43600	1.18918918918919
chr9	131328575	131397350	32	58175	1.27450980392157
chr5	145491850	145557500	31	60475	0.653846153846154
chr9	19055750	19096575	31	33275	1.52
chr1	186281300	186342550	30	56250	0.871794871794872
chr20	30351950	30392375	30	33875	0.787878787878788
chr10	121662075	121696050	29	26800	1
chr11	113668825	113712850	29	35925	1.14285714285714
chr17	30189850	30226700	29	30825	0.787878787878788
chr7	127943250	127979925	29	30650	1.08823529411765
chr1	22148750	22192200	28	32675	1.25
chr10	96089675	96121325	28	26050	1.18181818181818
chr12	123086375	123112275	28	18975	1.1
chr3	153987550	154033825	28	38050	1.25581395348837
chr4	47873475	47913875	28	32025	1.27536231884058
chr14	45564300	45599200	27	28900	0.76056338028169
chr1	19399050	19528500	26	124000	0.56
chr19	4408625	4449975	26	34075	0.923076923076923
chr4	55945050	55984950	26	34100	0.631578947368421
chr10	75847600	75898600	25	45225	0.711111111111111
chr9	134305450	134376100	24	65000	0.666666666666667
chr1	59121450	59161325	23	35500	0.440677966101695
chr17	76789150	76834300	23	40950	0.419354838709677
chr2	85845925	85880675	23	30075	0.52
chr2	206984600	207016325	23	28325	0.476190476190476
chr8	48821950	48871175	22	44775	0.468085106382979
chr22	41641050	41680000	20	35350	0.375
chr11	14479125	14517650	18	35875	0.254237288135593
chr15	69709575	69741200	18	28775	0.282608695652174
chr1	171482150	171520075	17	35425	0.177777777777778
chr18	33715350	33743325	14	26350	0.137931034482759
chr10	121587425	121610025	12	21075	0.109452736318408
chr14	21673650	21709400	12	34175	0.108225108225108
chr17	61864300	61903425	12	37900	0.0970873786407767
chr16	70559950	70609050	11	47800	0.0680851063829787
chr2	216975225	217023525	9	46850	0.0479360852197071
chr7	138233825	138272650	9	37775	0.0766283524904215
chr11	129737550	129762350	8	24100	0.0588235294117647
chr3	50127875	50156900	8	28150	0.06
chr19	21543225	21564175	7	20550	0.0483870967741935
chr5	149746850	149774275	7	26950	0.0485436893203883
chr6	136578775	136603825	7	24350	0.0461538461538462
chr11	2968425	2982850	6	14050	0.0431654676258993
chr17	38544375	38571225	6	26200	0.0396600566572238
chr20	34294975	34328900	6	33250	0.0299500831946755
chr4	57306600	57329425	6	22300	0.0285714285714286
chr9	94998675	95045050	6	45725	0.0266393442622951
chr17	20904300	20925325	5	20600	0.0336134453781513
chr4	10075025	10105200	5	29750	0.0246913580246914
chr8	30415650	30431200	5	15100	0.0347826086956522
chr1	24971600	24985500	4	13700	0.021978021978022
chr1	70693275	70718600	4	24975	0.021978021978022
chr1	115260275	115281675	4	21150	0.0174291938997821
chr10	32298975	32312900	4	13650	0.0252525252525253
chr12	110769775	110788275	4	18200	0.0252525252525253
chr16	24804350	24825775	4	21100	0.0200286123032904
chr16	58569925	58593350	4	23075	0.0240963855421687
chr17	45728450	45743750	4	15100	0.0237154150197628
chr4	144444625	144463150	4	18200	0.0221518987341772
chrX	39912025	39924175	4	11975	0.0220994475138122
chr1	17733550	17744975	3	11300	0.0141176470588235
chr1	46725500	46737675	3	12050	0.0152284263959391
chr1	47147000	47158300	3	11175	0.0142517814726841
chr1	78417400	78436950	3	19325	0.0132978723404255
chr1	182811425	182855275	3	43575	0.00701344243132671
chr1	201817350	201828250	3	10775	0.016
chr1	202716875	202737675	3	20650	0.0116618075801749
chr1	213128000	213138650	3	10525	0.0145631067961165
chr12	53847775	53871250	3	23275	0.0154142581888247
chr13	31710700	31730175	3	19325	0.0106951871657754
chr14	21866575	21883650	3	16900	0.0147329650092081
chr15	30007000	30021550	3	14450	0.0100755667506297
chr17	45745100	45758675	3	13475	0.0103359173126615
chr19	7074275	7085750	3	11375	0.0158730158730159
chr19	9671050	9682400	3	11250	0.0106951871657754
chr19	19606500	19615425	3	8825	0.0136986301369863
chr2	29145050	29161875	3	16625	0.0154083204930663
chr2	61712025	61730300	3	18125	0.0128410914927769
chr20	2439675	2450075	3	10300	0.0104166666666667
chr21	30430100	30440725	3	10525	0.0152091254752852
chr22	36911625	36923525	3	11750	0.0135746606334842
chr5	146782275	146798475	3	16025	0.0131147540983607
chr6	33407675	33418950	3	11150	0.0141843971631206
chr6	160158600	160176750	3	17950	0.0148975791433892
chr7	86792500	86806475	3	13850	0.0126315789473684
chr8	20068525	20080250	3	11600	0.0133333333333333
chr1	202695600	202707975	2	12325	0.00811359026369168
chr1	245005450	245026225	2	20700	0.0072463768115942
chr10	129897800	129915075	2	17225	0.0058055152394775
chr12	46752550	46765175	2	12575	0.00795228628230616
chr14	91936300	91948950	2	12600	0.00793650793650794
chr16	2805650	2822450	2	16750	0.00597014925373134
chr17	62521050	62534600	2	13500	0.00740740740740741
chr19	52391725	52406800	2	15025	0.00665557404326123
chr2	54871175	54883525	2	12300	0.00813008130081301
chr20	1424200	1437725	2	13475	0.00742115027829314
chr20	10619750	10633800	2	14000	0.00714285714285714
chr3	156863275	156876875	2	13550	0.00738007380073801
chr6	36167850	36180450	2	12550	0.00796812749003984
chr6	86320075	86335250	2	15125	0.00661157024793388
chr6	160460700	160473275	2	12525	0.00798403193612774
chr8	144988875	145002625	2	13700	0.0072992700729927
chr9	139356600	139372800	2	16150	0.00619195046439629
