# Supplementary material for: Large organized chromatin lysine domains help distinguish primitive from differentiated cell populations
Source: Nat Commun. 2021 Jan 21;12:499. doi: 10.1038/s41467-020-20830-9 (PMC7820432; doi:10.1038/s41467-020-20830-9)
Supplement: Supplementary file 3 — Supplementary Software [file 41467_2020_20830_MOESM3_ESM.zip › E025-H3K4me1_LOCKS.bed]

chr10	33399525	33627475	71	102750	8.09523809523809
chr12	1538225	1777225	71	72800	10.0416666666667
chr15	66990300	67234125	71	124400	11.6363636363636
chr16	89360350	89541175	71	81375	9.17647058823529
chr17	40379950	40610725	71	73500	13.0731707317073
chr17	62547900	62736525	71	67150	10.0769230769231
chr2	9280925	9565825	71	92975	13.8181818181818
chr2	46870925	47116875	71	117225	11.1746031746032
chr2	161061175	161280375	71	141725	6.29906542056075
chr2	238022050	238267100	71	123225	6.89795918367347
chr6	111996200	112177225	71	82650	13.25
chr7	130552250	130783625	71	131725	13.8461538461538
chr7	134371450	134579700	71	113475	9.9
chr8	118820825	119010175	71	88375	9.44444444444444
chr9	130532900	130744425	71	94925	13.5833333333333
chr4	7803675	7990625	70	90075	9.27586206896552
chr4	169613025	169830800	69	73325	13.2045454545455
chr9	113639175	113804400	68	87025	8.72222222222222
chr3	123395250	123579425	67	71975	12.3157894736842
chr17	75276075	75491125	66	129775	10.6875
chr2	192058925	192253375	66	84900	12.8275862068966
chr2	218670050	218838050	64	86950	12.5
chr11	113928925	114073225	63	84475	12.4477611940299
chr12	27657075	27827200	63	78825	12.6666666666667
chr15	70982850	71199625	63	79200	12.8666666666667
chr2	102634825	102810075	63	93450	9.93939393939394
chr11	95867450	96077125	61	107175	4.38888888888889
chr17	76857225	77051725	61	83275	9.78787878787879
chr1	94017550	94245900	60	91800	10.3414634146341
chr5	148761250	148963475	60	91650	11.1228070175439
chr2	102334725	102475275	59	85800	12.3076923076923
chr3	149244125	149389175	59	87775	11.1785714285714
chr7	47475775	47680800	59	69875	10.0731707317073
chr19	47339875	47495000	58	69975	10.4722222222222
chr11	12397200	12581400	57	77275	10
chr15	48825375	49016600	57	103425	11.9473684210526
chr15	67313850	67494075	57	119625	8.86363636363636
chr8	30236475	30364150	57	62125	6
chr14	61923600	62097650	56	103200	9.37142857142857
chr11	122925975	123092600	55	76850	10.3846153846154
chr10	6112800	6281775	54	44625	11.296
chr3	57897050	58064400	54	63650	10.2222222222222
chr20	10435075	10656450	53	67250	10.2022471910112
chr12	15742825	15890550	52	67200	10.4590163934426
chr15	48644550	48788550	52	72625	9.89473684210526
chr11	121951750	122106800	51	115175	9.68627450980392
chr17	17713400	17876925	51	67175	9.44117647058824
chr2	216542375	216739600	51	77875	9.23809523809524
chr5	14140600	14273800	51	94100	5.90476190476191
chr5	172276700	172464350	51	71200	9.15384615384615
chr7	92295150	92472350	51	59175	10
chr9	14178750	14327325	51	64525	10.1951219512195
chr3	73497275	73688650	50	63800	9.76923076923077
chr9	112784175	112920850	50	70825	5.26923076923077
chr1	56934125	57051925	49	62550	9.46534653465346
chr10	114708475	114899950	49	83250	10.0408163265306
chr14	53328050	53427950	49	57150	10
chr8	119010550	119133350	49	76100	5
chr11	12131250	12272600	48	63625	9.18181818181818
chr21	36161025	36315500	47	78075	8.32
chr7	33782325	33975225	47	57250	10.1764705882353
chr9	137208250	137318875	47	59250	10.1276595744681
chr16	17405925	17531700	46	46875	8.62222222222222
chr17	46613925	46704475	46	64050	4.64444444444444
chr1	162574450	162713250	45	73800	8.72727272727273
chr14	55055525	55205500	45	57625	9.07692307692308
chr2	189795650	189915450	45	56775	8
chr2	189939475	190057025	45	60575	9.01587301587302
chr20	17537150	17663825	45	59375	8.80701754385965
chr7	27127825	27252825	45	85275	9.875
chr1	19687950	19815250	44	79175	8.33333333333333
chr11	102006100	102127450	44	54200	8.1
chr1	92173475	92297875	43	74775	6.18947368421053
chr12	54358225	54471950	43	64775	8.38297872340426
chr17	76303050	76428775	43	65000	7.56862745098039
chr5	77779225	77946675	43	80100	7.56521739130435
chr1	208315875	208428875	42	40325	8.87272727272727
chr10	75752850	75849050	42	51300	8.46666666666667
chr12	13238550	13384075	42	70825	6.7
chr12	66202300	66305575	42	57600	7.70967741935484
chr7	75920300	76027500	42	45575	8.03076923076923
chr8	23144975	23275350	42	57250	8.05714285714286
chr1	230201550	230327825	41	55725	7.6
chr14	75004975	75142575	41	68675	8.17391304347826
chr15	62681525	62809000	41	54875	5.87155963302752
chr2	37780175	37900375	41	62325	8.2962962962963
chr21	39591200	39705975	41	67950	7.67914438502674
chr3	45616900	45736650	41	46375	7.27777777777778
chr4	77864500	77977725	41	61150	5.61290322580645
chr1	2120475	2263050	40	77750	6.12162162162162
chr11	746350	862375	40	48075	8.70588235294118
chr15	75928250	76031800	40	43975	5.07063197026022
chr6	30684125	30817175	40	46475	9.08
chr1	25004925	25106825	39	39675	8.44444444444444
chr10	127730025	127917450	39	53475	8.53763440860215
chr14	68972550	69106175	39	56750	7.85714285714286
chr7	55084350	55228800	39	81350	6.58695652173913
chr11	11989850	12112200	38	47200	7.86324786324786
chr11	95710600	95856500	38	48475	8.03351955307263
chr17	48171475	48317900	38	70525	7.1875
chr2	240120750	240252250	38	53525	7.09615384615385
chr3	30638300	30738250	38	57375	6.53932584269663
chr5	158369250	158502050	38	66800	7.06493506493506
chr7	43608350	43741700	38	45650	7.59016393442623
chr8	131289150	131388750	38	49225	7.35714285714286
chr11	63992375	64102925	37	38425	7.93333333333333
chr16	67181500	67295025	37	42375	8.28169014084507
chr19	18521275	18633825	37	50425	7.33333333333333
chr2	65568700	65665675	37	48075	7.55555555555556
chr5	131721025	131842425	37	57900	8.45454545454546
chr7	93917550	94070400	37	79475	6.38834951456311
chr1	85983575	86096275	36	52400	6.90829694323144
chr1	153565025	153681100	36	43825	7.37142857142857
chr1	201641075	201764175	36	87975	7.24137931034483
chr10	63723025	63872500	36	82200	6.28571428571429
chr19	13093925	13245525	36	97875	7.87826086956522
chr21	47432125	47542825	36	51950	7.24731182795699
chr3	42054125	42171000	36	58250	5.94366197183099
chr9	37925850	38083450	36	60800	7.73333333333333
chr2	225786925	225908175	35	35475	6.6865671641791
chr3	124478975	124581250	35	55750	6.52631578947368
chr3	127437350	127542675	35	51450	6.96907216494845
chr9	97609375	97715950	35	47675	7.78571428571429
chr13	110971325	111077650	34	53100	6.66666666666667
chr16	20841800	20931800	34	50975	7.64705882352941
chr4	80926975	80999550	34	33325	6.83870967741935
chr7	80451275	80551000	34	37525	7.5
chr7	116150200	116233525	34	53725	5.3695652173913
chr17	38439525	38521350	33	56850	6.35897435897436
chr2	153346475	153484350	33	42300	6.18691588785047
chr5	172140200	172268650	33	53575	7.07368421052632
chr1	36573800	36654425	32	37750	6.13636363636364
chr1	65353550	65433250	32	36200	6.08695652173913
chr11	12782900	12898375	32	50675	4.35714285714286
chr11	94462100	94548075	32	44275	6.35714285714286
chr14	95934325	96015225	32	52700	4.90909090909091
chr17	55935525	56034100	32	57625	6
chr17	57856475	57936950	32	40250	6.94339622641509
chr3	112317900	112408800	32	54500	3.42352941176471
chr3	151982025	152056250	32	51475	5.48
chr6	43952225	44044925	32	41400	6.97560975609756
chr7	100728125	100784225	32	32475	7.06666666666667
chr10	81891250	81969925	31	47950	6.08
chr15	68866150	68939050	31	45000	5.68181818181818
chr17	43116225	43189625	31	30975	6.46913580246914
chr19	39137750	39213400	31	51800	5.18840579710145
chr2	36579100	36644650	31	40900	4.58064516129032
chr3	141079475	141179475	31	55725	4.61538461538461
chr4	95436225	95512925	31	43075	5.45945945945946
chr5	95251225	95298775	31	29275	5.38461538461539
chr1	39592750	39673275	30	39850	6.25806451612903
chr10	80826025	80955325	30	94325	3
chr18	9092550	9154500	30	35250	5.83050847457627
chr3	50619400	50677350	30	27875	4.09523809523809
chr9	116281400	116398500	30	50100	6.90909090909091
chr1	1757900	1827000	29	28925	6.3
chr13	33741800	33867300	29	59750	6.76744186046512
chr13	76308050	76378900	29	33250	5.94202898550725
chr15	31616775	31667550	29	34175	5.90909090909091
chr2	238564075	238653775	29	36650	5.92857142857143
chr6	16667600	16777075	29	55875	2.99082568807339
chr8	11690675	11760425	29	30975	6.81818181818182
chr9	33124900	33203425	29	42825	5.44954128440367
chr9	130278925	130352775	29	49775	4.37037037037037
chr12	2352425	2457025	28	46300	5.61194029850746
chr12	27398175	27453750	28	28125	5.39007092198582
chr17	40114850	40179475	28	29325	6.22764227642276
chr2	20760925	20851800	28	38650	6.55263157894737
chr2	85951000	86031925	28	41725	6.58426966292135
chr2	151408375	151510625	28	41450	6.075
chr20	48701725	48771175	28	33625	5.48051948051948
chr22	36682100	36785400	28	55975	4.59615384615385
chr5	139011075	139091675	28	51050	3.80208333333333
chr7	137604800	137687825	28	54400	6.33333333333333
chr12	57501025	57576575	27	49375	4.74545454545455
chr12	104669825	104709800	27	23975	4.63157894736842
chr13	76202125	76251500	27	31600	3.3
chr15	60636400	60720425	27	57600	6.36363636363636
chr2	37988350	38061050	27	34300	6.05454545454545
chr21	35444800	35528825	27	36450	5.84848484848485
chr3	171756250	171831750	27	52025	5.25
chr4	170120175	170194175	27	45375	3.97183098591549
chr5	135308550	135379625	27	43325	3.57407407407407
chr5	148505125	148558175	27	30300	5.875
chr6	125278950	125344400	27	25400	5.81081081081081
chr1	32369625	32423450	26	31750	4.30434782608696
chr12	111834350	111908050	26	35150	5.82222222222222
chr2	36654575	36720750	26	37175	6.1
chr2	239753525	239795225	26	30200	2.39393939393939
chr22	46429425	46518900	26	73950	2.37837837837838
chr3	13566025	13623975	26	34150	5.66666666666667
chr3	86970850	87046500	26	48025	3
chr3	132254350	132325850	26	24075	6
chr6	11188250	11264125	26	34400	5.825
chr6	108876800	108958675	26	55400	6
chr7	104583925	104671200	26	60875	5.83783783783784
chr1	9202925	9268275	25	28675	5.88349514563107
chr1	12172250	12249225	25	26075	5.59375
chr1	27846200	27934025	25	57925	3.25
chr12	63076925	63133925	25	35025	1.8659217877095
chr14	74178200	74263850	25	49150	5.45945945945946
chr15	89628275	89687900	25	39550	3.68888888888889
chr19	6048225	6114050	25	35625	5.44827586206897
chr2	55218575	55275400	25	47750	2.1
chr20	52506825	52578250	25	35250	3.55405405405405
chr22	37889050	37966175	25	31575	5.78947368421053
chr3	170417200	170486925	25	43450	4.375
chr8	22398575	22464875	25	38650	3.68888888888889
chr8	26428500	26509900	25	40550	4.85714285714286
chr8	62584300	62646900	25	31450	5.13207547169811
chr1	162507150	162549075	24	22550	4.4
chr12	106465200	106539875	24	44100	3.11111111111111
chr12	124837000	124918275	24	34975	5.11627906976744
chr14	52463125	52561925	24	43550	5.14285714285714
chr14	69388300	69450425	24	47750	3.44827586206897
chr16	70709800	70806975	24	49500	4.69902912621359
chr17	17584175	17657425	24	36125	4.88
chr17	41131575	41177625	24	24175	4.90476190476191
chr17	71274250	71345350	24	35525	4.70833333333333
chr2	9675250	9719325	24	18725	4.9811320754717
chr2	145225175	145288575	24	38650	4.26666666666667
chr2	174844200	174905225	24	31750	4.91666666666667
chr2	235857775	235937600	24	42700	5.63414634146341
chr22	38597250	38670050	24	33700	5.05747126436782
chr3	15807650	15852775	24	26350	2.51046025104602
chr3	45123225	45196625	24	30375	4.87931034482759
chr4	152086325	152154150	24	31150	4.44827586206897
chr4	159689100	159748150	24	33400	5.11475409836066
chr5	71416775	71489000	24	47650	2.71428571428571
chr5	178681325	178754675	24	44675	5.5
chr7	98688450	98742725	24	32550	4.73469387755102
chr9	132213475	132271875	24	30200	4.84905660377358
chr1	8423075	8485350	23	37750	3.92307692307692
chr1	21614625	21673325	23	39650	2.40909090909091
chr1	92306650	92360325	23	26150	3.70909090909091
chr10	31255900	31310075	23	26625	4.2962962962963
chr12	108999300	109064500	23	33825	4.14814814814815
chr12	109180450	109253350	23	45000	5.46268656716418
chr15	42209600	42265525	23	26950	3.54838709677419
chr15	93423900	93481475	23	37675	4.76744186046512
chr15	99384750	99450475	23	30050	5.44230769230769
chr18	55427100	55481000	23	25275	4.3
chr19	1232200	1280275	23	31425	4.50909090909091
chr2	54767150	54847425	23	36700	4.48888888888889
chr4	57927150	57986475	23	32150	3.1864406779661
chr4	114455575	114515650	23	21400	5.18918918918919
chr6	1604200	1628425	23	14075	4.31578947368421
chr6	52355350	52443375	23	64000	3.77777777777778
chr1	68172000	68237900	22	33025	4.84507042253521
chr1	68243000	68309575	22	31625	4.0672268907563
chr1	183025875	183084150	22	41125	5.22935779816514
chr10	76951375	76996325	22	21275	4.23684210526316
chr10	104502875	104566575	22	35700	5.14285714285714
chr12	54718175	54780600	22	30000	4.11764705882353
chr15	96854000	96904350	22	33300	5.02564102564103
chr17	57694625	57730375	22	22500	3.30769230769231
chr17	75111525	75162675	22	29250	4.49090909090909
chr19	16679575	16740750	22	30875	5.05882352941176
chr2	9730250	9780150	22	26400	4.36842105263158
chr6	72090425	72131450	22	24275	4.34146341463415
chr6	111766950	111817000	22	21450	5.03703703703704
chr6	148812175	148860725	22	35925	2.78571428571429
chr9	107591750	107645650	22	24450	4.975
chr11	111776200	111818050	21	27650	5
chr12	6267450	6343500	21	31450	4.95238095238095
chr12	66318575	66356925	21	28875	1.43307086614173
chr13	97873800	97938250	21	39625	2.81818181818182
chr17	74519025	74566575	21	26450	5.02325581395349
chr19	3358025	3409925	21	28875	3.65925925925926
chr3	9433025	9470775	21	23975	3.02857142857143
chr4	157850975	157902825	21	31875	3.15044247787611
chr5	154128300	154175300	21	25200	4.68421052631579
chr5	171826525	171883450	21	41750	4.65116279069767
chr6	15242325	15290150	21	23175	3.91304347826087
chr9	36131825	36167525	21	23925	4.25531914893617
chr9	129861225	129907550	21	26775	3.42028985507246
chr1	201588300	201631800	20	27950	2.29197080291971
chr1	203473550	203533925	20	27500	4.68965517241379
chr1	234630275	234690175	20	25900	4.58646616541353
chr10	105394800	105448650	20	34550	4.58536585365854
chr10	131737075	131770925	20	25125	3.6
chr12	52569025	52604875	20	20225	3.86440677966102
chr12	116539550	116610600	20	40300	4.5625
chr13	31419800	31487675	20	34300	4.62068965517241
chr13	99125750	99175975	20	27625	2.14569536423841
chr2	46523375	46572775	20	32850	3.42028985507246
chr20	48167875	48222725	20	36850	3.19760479041916
chr3	64168225	64230125	20	28850	3.32352941176471
chr4	95362925	95403975	20	23325	3.43589743589744
chr5	67509950	67574025	20	44000	1.84
chr5	149992775	150037350	20	23500	3.93333333333333
chr6	53146500	53199750	20	24450	3.73109243697479
chr8	93059875	93097700	20	21325	3.14285714285714
chr8	124511975	124568550	20	26175	4.7008547008547
chr9	16499850	16545675	20	20000	4.31746031746032
chr1	27717850	27772350	19	26775	2.51396648044693
chr1	161122850	161180150	19	28250	3.58536585365854
chr11	47510375	47575675	19	32950	2.72619047619048
chr11	65648225	65689625	19	28450	4.07547169811321
chr12	56094325	56140925	19	31875	3.35353535353535
chr13	114780475	114845425	19	30350	4.32432432432432
chr13	114860850	114897450	19	25600	3.35714285714286
chr16	67475575	67525025	19	28800	2.3728813559322
chr17	44228600	44277450	19	24150	3.70212765957447
chr17	59460150	59495450	19	18400	3.66666666666667
chr19	4342075	4405300	19	28050	4.17312072892939
chr2	39713300	39764400	19	24225	2.70175438596491
chr2	54681700	54718425	19	21750	2.5
chr2	175442925	175510900	19	32600	3.63855421686747
chr2	178101750	178141050	19	26700	2.5
chr20	48285850	48331400	19	28350	4.34782608695652
chr22	33184650	33216800	19	18875	4.1304347826087
chr3	159538700	159593250	19	21900	3.09433962264151
chr3	194186700	194229850	19	25225	3.43478260869565
chr6	56569425	56638125	19	40200	3
chr7	139408500	139448475	19	25525	4.10869565217391
chr9	4077200	4118875	19	22625	4.13725490196078
chr9	112528300	112569850	19	19350	4.15094339622642
chr9	127010500	127072850	19	42550	4.13636363636364
chrX	135264325	135298400	19	23950	1.55963302752294
chr1	151936950	151975000	18	24400	3.33333333333333
chr1	201847200	201895875	18	20600	3.90140845070423
chr10	45448175	45498475	18	34975	3.06382978723404
chr11	64610775	64656500	18	26975	3.74358974358974
chr11	128318375	128400950	18	62825	2.19642857142857
chr15	63502400	63549825	18	25350	3.22772277227723
chr15	101699650	101751700	18	27650	3.82089552238806
chr16	69199675	69240100	18	23650	1.71111111111111
chr16	87877150	87905300	18	17975	3.48148148148148
chr17	1262850	1304200	18	30800	1.4375
chr17	38246625	38288175	18	26575	3.66666666666667
chr19	15383500	15417000	18	26150	0.813186813186813
chr19	44240475	44289625	18	25150	3.79012345679012
chr2	33351350	33394350	18	20200	3.8
chr2	207975650	208033850	18	37400	3.41666666666667
chr22	43314925	43375325	18	26925	4.125
chr3	99362600	99409225	18	22650	3.44578313253012
chr4	14999550	15046075	18	32825	2.35416666666667
chr5	121399475	121439275	18	23725	3.8252427184466
chr6	75800900	75830475	18	17800	4
chr8	145002325	145033750	18	26200	2.14814814814815
chr9	99239050	99285450	18	21700	3.31818181818182
chr9	114791350	114828150	18	19425	2.16666666666667
chr1	109903525	109942075	17	24750	4
chr1	198121650	198160050	17	25625	2.31578947368421
chr1	207968875	208001950	17	20925	3.36363636363636
chr10	74065150	74100675	17	19475	1.84732824427481
chr11	85744400	85783800	17	24700	2.40816326530612
chr12	7022975	7055775	17	19225	3.25925925925926
chr12	66021925	66052000	17	17800	3.84375
chr12	109877325	109917825	17	27650	1.21739130434783
chr17	1944325	1999050	17	34375	2.36496350364964
chr18	2955300	2999950	17	28000	3.75
chr18	74761950	74800425	17	20525	3.35
chr19	5925625	5988100	17	28175	3.08433734939759
chr2	20237550	20274450	17	18625	3.65957446808511
chr2	128135100	128177325	17	18675	3.56701030927835
chr20	43319500	43368625	17	27150	3.75409836065574
chr3	185426425	185464750	17	18425	3.63358778625954
chr4	148729375	148788025	17	26525	3.90243902439024
chr5	95652025	95683975	17	16425	3.5
chr5	134679000	134736250	17	34150	2.99130434782609
chr5	149864400	149909450	17	34300	3.02222222222222
chr7	4721150	4770150	17	20575	3.90291262135922
chr7	129464625	129506825	17	20825	3.37142857142857
chr7	134582850	134634575	17	29900	3.32903225806452
chr8	28204550	28260725	17	27650	3.42553191489362
chr8	99936900	99966100	17	20650	2.28571428571429
chr9	75746225	75778625	17	21625	1.66197183098592
chr9	97765600	97803175	17	22300	2.18461538461538
chr1	22366050	22405375	16	18850	3.36263736263736
chr1	32028050	32055225	16	15875	2.65060240963855
chr1	60154800	60227625	16	27750	3.55038759689922
chr1	170630125	170692250	16	56650	1.55555555555556
chr1	185813225	185839100	16	11200	3.73529411764706
chr10	31629325	31649600	16	13375	3.69230769230769
chr10	104352375	104401775	16	35075	3.56521739130435
chr11	19719275	19750625	16	16250	3.63106796116505
chr11	114150325	114194200	16	32150	1.47474747474747
chr11	118472275	118509825	16	28250	2.04210526315789
chr14	23611075	23653400	16	17875	3.48888888888889
chr14	69146350	69174925	16	16925	3.60714285714286
chr16	48388625	48420950	16	18050	3.71428571428571
chr16	86596700	86624800	16	20025	3.54716981132075
chr17	15147725	15183375	16	23925	2.73333333333333
chr17	47675075	47715500	16	17500	3.21052631578947
chr17	66557375	66598700	16	24175	3.73333333333333
chr19	13943950	13964875	16	16275	1.57142857142857
chr19	16173850	16199825	16	17850	3.75757575757576
chr2	39632200	39667550	16	25000	1.96428571428571
chr2	85804850	85839800	16	19925	2.19047619047619
chr2	113378925	113421650	16	27725	3.14285714285714
chr2	231272525	231308875	16	21975	2.28787878787879
chr20	49113150	49163875	16	28000	2.61068702290076
chr22	50962000	50986000	16	14375	3.44
chr3	48720575	48755300	16	17150	3.34177215189873
chr3	50353825	50397600	16	24050	3.49019607843137
chr3	154782150	154807375	16	13000	3.27102803738318
chr3	171839750	171880575	16	30300	3.03125
chr5	43029300	43050900	16	12425	3.68253968253968
chr5	142186550	142228275	16	23100	3.58064516129032
chr5	179755525	179781575	16	16925	1.98165137614679
chr6	7136050	7176925	16	31225	1.66153846153846
chr6	158439200	158493650	16	28025	3.6969696969697
chr9	12771825	12802525	16	17525	2.3047619047619
chr1	12482700	12547125	15	33275	3.49132947976879
chr1	27017350	27062300	15	26750	2.53731343283582
chr1	94691525	94714475	15	12075	3.28
chr1	120517050	120539425	15	13175	2.22950819672131
chr1	149950425	149988375	15	17925	3.25714285714286
chr1	201444300	201482625	15	24025	3.45161290322581
chr11	10305925	10332325	15	14325	3.42553191489362
chr11	35155875	35217575	15	51025	2.56140350877193
chr12	53436550	53475425	15	28875	2.58536585365854
chr12	53591000	53628225	15	20775	2.55555555555556
chr12	108950500	108992625	15	19825	3.17460317460317
chr13	21604975	21636275	15	18350	2.58620689655172
chr13	76257675	76301175	15	21875	2.87671232876712
chr14	62165075	62204225	15	29600	2.82706766917293
chr14	70072675	70110650	15	20950	2.59459459459459
chr14	75893675	75926600	15	23475	3
chr15	33142125	33166075	15	13100	2.9
chr15	50138825	50174600	15	22250	3.2156862745098
chr15	51376325	51406825	15	12675	3.15789473684211
chr15	89433650	89464850	15	15525	3.32530120481928
chr16	16065950	16101300	15	19100	2.94117647058824
chr17	25853425	25888250	15	17350	3.16666666666667
chr2	1711075	1755150	15	23900	3.19148936170213
chr2	153250175	153283700	15	15950	3.13953488372093
chr20	32250450	32278275	15	16025	2.17142857142857
chr20	33884775	33932950	15	29025	1.91489361702128
chr20	35088925	35128525	15	28100	3.3953488372093
chr21	47368950	47416375	15	28725	2.91566265060241
chr3	50272400	50311100	15	27200	3.27472527472527
chr3	124817525	124871575	15	27500	3.42105263157895
chr3	129305375	129347900	15	30125	3.31034482758621
chr3	134176350	134208825	15	19700	3.34426229508197
chr4	129730075	129762250	15	15675	3.50537634408602
chr4	177688550	177716400	15	20200	2.65454545454545
chr8	22496975	22531775	15	22600	2.16867469879518
chr8	38624125	38657050	15	19025	2.31192660550459
chr8	131229100	131252125	15	13825	3.47368421052632
chr9	673700	720575	15	29975	2
chr9	132076650	132107275	15	19375	2.0952380952381
chr9	133698775	133749075	15	32875	1.94871794871795
chr1	39849875	39887350	14	24875	1.67441860465116
chr10	106057400	106114000	14	36525	2.79518072289157
chr11	35532425	35577475	14	21025	2.51612903225806
chr11	65179900	65225125	14	35700	2.82051282051282
chr11	120195425	120218900	14	16075	2.71428571428571
chr12	69003350	69035975	14	19550	2.53846153846154
chr12	113651750	113685475	14	20700	1.91228070175439
chr12	120661425	120704125	14	36550	0.952380952380952
chr16	84853100	84874125	14	14175	1.76119402985075
chr17	17298125	17329400	14	15825	2.8
chr17	17464800	17496950	14	17125	3.04347826086957
chr17	27451425	27490950	14	21375	3.05084745762712
chr18	3243950	3271700	14	19100	1.632
chr2	42337375	42375925	14	17950	2.83018867924528
chr2	217544675	217567725	14	17125	1.41176470588235
chr20	30277950	30312150	14	26475	2.08
chr21	46705700	46744725	14	17525	2.82758620689655
chr22	30683725	30724000	14	24325	2.53846153846154
chr3	98591525	98626350	14	25700	1.73913043478261
chr4	26356125	26385900	14	15175	2.81967213114754
chr5	150439475	150477750	14	20525	2.94117647058824
chr5	180664775	180687775	14	17075	1.3
chr6	33377100	33401350	14	16150	1.77777777777778
chr1	33446325	33481325	13	18050	2.09090909090909
chr1	113159700	113182125	13	13475	2.84375
chr1	178981500	179008850	13	15525	2.67605633802817
chr1	201416725	201441850	13	18275	1.92857142857143
chr10	32033850	32060900	13	13275	2.51923076923077
chr10	90639025	90662250	13	17475	2.85714285714286
chr10	93338675	93377450	13	21625	2.50643776824034
chr10	119292025	119313575	13	13325	2.57534246575342
chr11	8703075	8758350	13	28375	2.48756218905473
chr11	57050625	57094300	13	27725	2.29007633587786
chr11	65063625	65090075	13	17350	2.64197530864198
chr11	67113075	67150125	13	21025	2.8169014084507
chr11	125915800	125933800	13	13100	2.23076923076923
chr12	15916125	15943700	13	20475	1.48571428571429
chr12	69203700	69223325	13	12600	2.87323943661972
chr12	88938750	88975025	13	22325	2.12903225806452
chr12	110980150	111004425	13	14925	2.33093525179856
chr14	102427675	102449575	13	14775	2.56603773584906
chr15	49717350	49765900	13	43325	1.54166666666667
chr16	9183800	9222925	13	28975	2
chr16	57656225	57673300	13	9975	2.76190476190476
chr16	67967700	68003425	13	17725	2.46666666666667
chr16	89542875	89576725	13	18075	2.42352941176471
chr17	1384250	1402375	13	11250	2.20408163265306
chr17	37024000	37071025	13	30825	2.88695652173913
chr17	43365175	43399800	13	25125	1.15
chr17	45330550	45373025	13	20625	2.60377358490566
chr17	48763050	48787050	13	15375	2.36
chr17	74677250	74714450	13	24450	1.44736842105263
chr18	41442250	41476675	13	16825	2.38636363636364
chr2	27286525	27310425	13	15225	1.5672514619883
chr2	47257100	47307575	13	30025	2.58201058201058
chr2	56088500	56120000	13	21425	2.28571428571429
chr2	206544925	206583375	13	24475	2.30379746835443
chr20	3868250	3889700	13	15100	1.85542168674699
chr20	23113175	23145075	13	18850	2.09855072463768
chr3	11607675	11658175	13	35425	1.63207547169811
chr3	145856225	145896025	13	20950	2.86861313868613
chr3	194898825	194934825	13	21450	1.94088669950739
chr4	38663750	38700950	13	24825	2.77358490566038
chr4	114887850	114902450	13	10025	2.17647058823529
chr5	16883450	16897900	13	7825	2.23333333333333
chr5	98098850	98132650	13	23375	2.71428571428571
chr6	45383400	45422575	13	23075	2.68571428571429
chr6	106956975	106982600	13	18375	1.66666666666667
chr6	150161175	150186575	13	14575	2.52631578947368
chr7	114561450	114586950	13	19125	2.28571428571429
chr8	61427525	61449725	13	14625	2.88
chr9	123677400	123709400	13	18675	1.88034188034188
chr9	134268375	134302700	13	23350	2.3489932885906
chrX	135238975	135260325	13	12475	2.63333333333333
chr1	43397500	43426100	12	19250	1.75757575757576
chr1	59602125	59625475	12	14800	1.58095238095238
chr1	67388850	67413600	12	15500	2.29268292682927
chr1	145002000	145035275	12	16700	2.52482269503546
chr1	157961300	157999725	12	33550	1.80952380952381
chr1	192507825	192532100	12	13525	2.55737704918033
chr10	17027550	17053100	12	16325	2.11111111111111
chr10	21804000	21825725	12	13125	1.82178217821782
chr10	81151400	81207200	12	44425	1.21428571428571
chr10	105644275	105679025	12	20075	1.8796992481203
chr10	112246475	112273950	12	17375	2.4375
chr11	33705750	33731325	12	18775	1.91452991452991
chr11	72538500	72556175	12	9475	2.46666666666667
chr12	16499450	16513475	12	11100	2
chr12	68039600	68061950	12	14575	2.58536585365854
chr14	54936975	54956775	12	12725	1.67241379310345
chr14	105939175	105956850	12	10950	2.07407407407407
chr15	74673725	74727325	12	33975	1.93814432989691
chr19	13048100	13068850	12	14250	1.76470588235294
chr2	109228575	109240800	12	7050	2.16
chr2	127830225	127867550	12	24975	2.26262626262626
chr2	143621025	143638950	12	10800	2.23076923076923
chr20	30249175	30273925	12	16700	2.25531914893617
chr20	49526125	49549300	12	17850	1.29411764705882
chr21	36351900	36378525	12	18950	2.05555555555556
chr3	16089875	16116700	12	17600	1.75
chr3	30382075	30399675	12	11625	1.8
chr3	47010300	47022400	12	7350	1.55263157894737
chr3	99574900	99600625	12	17175	1.55
chr3	99972625	99998525	12	17275	1.86363636363636
chr3	197016100	197037900	12	10875	2.42424242424242
chr4	2838125	2877550	12	21050	2.48571428571429
chr4	185301750	185330300	12	16650	1.4965034965035
chr5	2743900	2758050	12	8550	2.15384615384615
chr5	42982275	43001150	12	11800	2.2
chr5	81623725	81662000	12	20875	2.60109289617486
chr5	114858325	114881200	12	19300	2.16949152542373
chr5	138630900	138651800	12	14800	1.88571428571429
chr6	2968975	2992075	12	10950	2.48148148148148
chr6	143994150	144024550	12	19350	2.03045685279188
chr6	158232525	158269900	12	22525	2.27102803738318
chr7	41731450	41749875	12	14875	1.04347826086957
chr7	131039100	131059350	12	11900	1.50943396226415
chr8	6389225	6408525	12	11575	1.49206349206349
chr8	18814250	18839525	12	14475	1.87878787878788
chr8	30382025	30406725	12	18550	1.39130434782609
chr8	32542800	32561875	12	10625	2.48484848484848
chr8	122629625	122655550	12	15425	1.35433070866142
chr8	128906925	128944575	12	23425	1.5748031496063
chr9	18472275	18502900	12	27450	0.352112676056338
chr9	124019725	124070550	12	40375	1.44827586206897
chr9	132455950	132478675	12	14700	2.04195804195804
chr1	27317450	27339900	11	15400	1.75555555555556
chr1	33839450	33866250	11	18050	2.125
chr1	33886125	33909925	11	12850	2.24657534246575
chr1	78434575	78452825	11	10325	2
chr1	109965425	109986625	11	12275	1.80769230769231
chr1	110511600	110550250	11	23400	2.26666666666667
chr1	112931000	112950025	11	13375	1.56
chr1	145083025	145103900	11	14100	1.75
chr1	158968200	158990300	11	16625	1.44927536231884
chr1	203593800	203622625	11	15525	2.04026845637584
chr1	223885750	223922775	11	30150	0.535433070866142
chr1	230980375	231006025	11	18150	1.80645161290323
chr1	246740725	246761450	11	15875	1.03703703703704
chr10	24987700	25014450	11	16650	1.64
chr10	89291700	89312800	11	14000	1.68361581920904
chr10	101490025	101509175	11	11725	1.59322033898305
chr11	9769050	9790225	11	14025	1.55555555555556
chr11	19686275	19706675	11	14725	1.30120481927711
chr11	46293400	46331700	11	23275	2.27884615384615
chr11	65235200	65266400	11	23575	1.95348837209302
chr11	68227250	68241825	11	9700	1.40845070422535
chr11	76491700	76519300	11	20200	0.945454545454545
chr12	57478950	57493025	11	9800	1.5
chr14	51226525	51246075	11	11050	2.11214953271028
chr14	93497850	93514475	11	8775	2
chr15	68557400	68592900	11	21950	1.64233576642336
chr15	78336625	78370750	11	27350	0.69047619047619
chr15	90930750	90969650	11	26325	1.23076923076923
chr16	75267575	75302225	11	25550	1.32911392405063
chr16	85401625	85419375	11	12925	1.01851851851852
chr17	1620125	1640800	11	11425	2.29577464788732
chr17	19271625	19293550	11	12500	2.24489795918367
chr17	29885225	29927125	11	29100	1.5
chr17	62391175	62410850	11	11300	2.10666666666667
chr17	80185875	80206025	11	15550	0.939024390243902
chr18	48554475	48572625	11	10750	2.25
chr19	1203100	1218400	11	10600	2.0377358490566
chr19	11261825	11281925	11	12350	1.26315789473684
chr19	18942150	18967375	11	17300	1.66666666666667
chr19	30151725	30179775	11	20650	1.86915887850467
chr19	45238300	45264225	11	19700	1.65333333333333
chr19	48217700	48233925	11	14275	1.47058823529412
chr2	29329250	29354075	11	14175	2.09302325581395
chr2	65079625	65096425	11	11850	2.24
chr2	66663600	66675375	11	9175	2.17647058823529
chr2	109180675	109215150	11	21900	2.08928571428571
chr2	192029700	192048800	11	14425	1.38636363636364
chr2	201170000	201186925	11	10325	1.49206349206349
chr2	216240275	216249800	11	5875	1.57142857142857
chr2	224794425	224810825	11	11525	1.51351351351351
chr2	239329275	239351550	11	15175	1.08474576271186
chr20	1348825	1374675	11	17150	1.632
chr20	19953775	19992400	11	24325	2.14457831325301
chr20	61544925	61562550	11	14600	0.80952380952381
chr21	28308325	28338550	11	20750	2.12
chr21	36569400	36599475	11	18975	2.08391608391608
chr3	16161375	16184575	11	13650	1.92452830188679
chr3	41239800	41271725	11	20525	1.51351351351351
chr3	71097850	71126825	11	22575	1.22388059701493
chr3	81789100	81814825	11	20700	0.746478873239437
chr3	100690750	100713075	11	12175	2.06857142857143
chr3	112485600	112505775	11	12675	2.19178082191781
chr3	113453850	113471200	11	13450	0.631578947368421
chr3	156997975	157019500	11	13850	1.83448275862069
chr4	41198350	41219525	11	13000	2.07894736842105
chr4	159076825	159097700	11	16950	1.4
chr4	177647275	177657000	11	6025	2.15384615384615
chr4	185713250	185741250	11	14850	2.18181818181818
chr5	82842750	82866775	11	18175	2.08163265306122
chr5	149507550	149545400	11	34575	0.717391304347826
chr6	3722100	3753400	11	21675	2.08695652173913
chr6	32929975	32952625	11	12375	1.97058823529412
chr6	44184425	44206650	11	17575	1.32413793103448
chr6	111872675	111898825	11	17950	1.81818181818182
chr6	112534500	112576925	11	35350	1.28888888888889
chr6	119661325	119677025	11	9850	1.48936170212766
chr6	160099825	160123600	11	16225	1.97752808988764
chr6	166966300	166981700	11	9275	2.19047619047619
chr7	2835400	2867400	11	22825	1.24324324324324
chr7	37952050	37972575	11	11500	1.86666666666667
chr7	42246650	42261125	11	8175	2.1
chr7	95218150	95228925	11	5850	1.78571428571429
chr7	107574125	107602675	11	19150	2.25641025641026
chr8	99334175	99353975	11	14375	1.92592592592593
chr8	116587625	116599175	11	7025	1.61904761904762
chr9	97810050	97833325	11	16125	1.23636363636364
chr9	107661375	107691400	11	21825	1.44927536231884
chr9	124078100	124098225	11	13225	1.53921568627451
chr1	20800725	20813825	10	7850	2
chr1	56521900	56547775	10	14450	1.91111111111111
chr1	144913175	144945300	10	16350	1.80459770114943
chr1	151166500	151176525	10	5900	1.74358974358974
chr1	155930225	155961550	10	20850	1.82222222222222
chr1	183093750	183119075	10	15675	1.72340425531915
chr1	204041750	204060675	10	10100	1.93939393939394
chr1	224803200	224827800	10	14300	1.90909090909091
chr1	243407125	243436400	10	22700	0.9375
chr10	35634625	35646025	10	7600	1.66666666666667
chr10	74002425	74021950	10	14875	1.18367346938776
chr10	82167400	82178575	10	6750	1.81818181818182
chr10	82211525	82238425	10	23125	0.883720930232558
chr10	82243225	82271125	10	24125	0.914285714285714
chr10	95215500	95241325	10	23300	0.5
chr10	112616975	112636125	10	12200	1.61290322580645
chr11	9868725	9885250	10	10325	2
chr11	10392450	10417800	10	20800	0.88034188034188
chr11	62303200	62331550	10	22100	1.28571428571429
chr11	73017500	73047100	10	25975	1.23809523809524
chr12	16756950	16766525	10	7075	1.57575757575758
chr12	26119850	26141775	10	15450	1.87341772151899
chr12	48192950	48223625	10	28325	0.297872340425532
chr12	54800700	54827150	10	20525	1.56521739130435
chr12	65995475	66010300	10	13325	0.285714285714286
chr12	124981025	125013375	10	23625	1.37748344370861
chr12	125388900	125409275	10	11875	1.91111111111111
chr15	81065575	81083400	10	13725	1.36434108527132
chr16	11438500	11459150	10	11275	2.01680672268908
chr16	24994850	25027550	10	22700	1.78680203045685
chr16	29815275	29840225	10	20525	1.03267973856209
chr16	54954925	54973275	10	11375	1.74358974358974
chr16	73076450	73105800	10	24750	0.695652173913043
chr16	85228225	85247575	10	16375	1.04615384615385
chr16	85584350	85609625	10	15025	1.34193548387097
chr16	87490175	87511600	10	15825	1.42857142857143
chr16	88829950	88852425	10	18500	0.847457627118644
chr17	7474525	7494900	10	16650	0.666666666666667
chr17	7736575	7749275	10	9275	1.35483870967742
chr17	8053500	8069850	10	10600	1.77272727272727
chr17	27036900	27056525	10	13175	1.75
chr17	77805250	77819650	10	8375	1.84210526315789
chr18	43530225	43548200	10	14725	1.7
chr19	4705350	4725375	10	11975	1.44444444444444
chr19	55995275	56007500	10	10475	1.31818181818182
chr2	27232500	27245450	10	8700	1.34782608695652
chr2	42272375	42291625	10	13125	2
chr2	43177550	43203200	10	18375	1.57575757575758
chr2	55200725	55216700	10	11375	1.36363636363636
chr2	96907575	96934575	10	14525	1.93846153846154
chr2	217354275	217373225	10	12075	1.54545454545455
chr20	24966700	24977375	10	6450	1.6
chr20	48379925	48393375	10	8375	1.91489361702128
chr20	56279775	56294375	10	10200	0.827586206896552
chr21	30553700	30569650	10	12175	1.70212765957447
chr21	38737175	38760225	10	13750	1.48484848484848
chr22	39795075	39810700	10	8050	1.85714285714286
chr3	53266850	53290600	10	16725	1.50877192982456
chr3	55510800	55525975	10	11500	1.68627450980392
chr3	124756275	124782925	10	17500	1.41293532338308
chr3	126066050	126077450	10	7950	1.33333333333333
chr3	152065375	152078450	10	9050	1
chr3	170135700	170148300	10	9550	0.851851851851852
chr3	195611800	195638750	10	15400	1.77586206896552
chr4	758525	770175	10	7950	1.92592592592593
chr4	1023725	1050075	10	14050	1.9448275862069
chr4	26407300	26426675	10	9850	1.90588235294118
chr4	77108100	77136525	10	23000	1.64556962025316
chr4	87944800	87972600	10	17975	2.01612903225806
chr4	89530550	89545025	10	9750	2
chr4	189320650	189332675	10	10350	0.454545454545455
chr5	14396825	14420925	10	19250	1.70731707317073
chr5	33306375	33325700	10	14675	0.83495145631068
chr5	52616400	52636175	10	9375	1.87096774193548
chr5	83671875	83682500	10	7525	1.21951219512195
chr5	176895250	176912600	10	12025	1.35384615384615
chr6	35452425	35469125	10	12100	1.83606557377049
chr6	35551325	35574050	10	14925	1.44444444444444
chr6	35993225	36003750	10	7125	1.74358974358974
chr6	37093450	37113725	10	13200	1.78082191780822
chr6	75976350	75996500	10	14300	1.23809523809524
chr6	86153700	86183800	10	24625	1.51401869158878
chr6	151244050	151259125	10	9500	1.3968253968254
chr6	157148250	157173225	10	12000	2.03157894736842
chr7	6415350	6440275	10	17600	1.95804195804196
chr7	132075375	132093075	10	10275	1.86274509803922
chr8	12961950	12992025	10	20925	1.77777777777778
chr8	22021675	22052000	10	16175	1.875
chr8	25892350	25909675	10	14100	1.81818181818182
chr8	97580075	97606950	10	16050	1.82142857142857
chr8	120577025	120601925	10	16475	1.52631578947368
chr8	131260200	131283425	10	17400	1.47619047619048
chr9	35681250	35692400	10	8675	1.23809523809524
chr9	117960125	117976825	10	12400	1.31182795698925
chr9	131922925	131938250	10	10200	1.4020618556701
chr1	9349325	9366575	9	12650	1.01333333333333
chr1	12648550	12665300	9	11925	1.49333333333333
chr1	16690850	16703800	9	7850	1.44736842105263
chr1	39568000	39584375	9	13200	1.09090909090909
chr1	94734675	94751950	9	12200	1.33333333333333
chr1	119674450	119685525	9	7950	0.936170212765957
chr1	120555875	120563750	9	6325	0.857142857142857
chr1	154390625	154408250	9	12550	1.51612903225806
chr1	183202250	183218800	9	14600	1.0188679245283
chr1	201497800	201535900	9	26725	1.32075471698113
chr1	201546900	201580400	9	19250	1.33757961783439
chr1	206857400	206893125	9	26475	1.14285714285714
chr1	225997125	226015050	9	14150	1.34426229508197
chr1	226920500	226928100	9	5675	0.909090909090909
chr10	24733150	24757875	9	17925	1.44927536231884
chr10	33223875	33252975	9	23575	1.55140186915888
chr10	63990200	64008750	9	14100	1.475
chr10	65014925	65027150	9	9525	1.03448275862069
chr10	73014150	73032775	9	11350	1.2258064516129
chr10	101753225	101770850	9	13650	1.23076923076923
chr10	111643525	111666225	9	17950	0.725274725274725
chr11	692850	712950	9	12875	1.5047619047619
chr11	1883750	1903825	9	17125	0.451612903225806
chr11	12697475	12721550	9	20375	1.52380952380952
chr11	15139750	15152275	9	7925	1.34959349593496
chr11	66079075	66106575	9	18550	1.53731343283582
chr11	86328250	86344925	9	11775	1.6504854368932
chr11	86509850	86530375	9	13725	1.01190476190476
chr11	116721950	116746050	9	15200	1.6
chr11	125979300	126011650	9	20700	1.49458483754513
chr12	4377650	4391075	9	11100	0.384615384615385
chr12	6431600	6457550	9	21075	0.56198347107438
chr12	47471200	47482775	9	9475	1.08
chr12	90083775	90091150	9	5325	1.37142857142857
chr12	116692975	116716525	9	14825	1
chr13	52192425	52208325	9	11675	1.14074074074074
chr14	24604650	24618250	9	9225	1.32075471698113
chr14	85993125	86004800	9	9675	1.46428571428571
chr14	103853025	103871575	9	14800	0.779661016949153
chr15	39870625	39888425	9	12800	1.64285714285714
chr15	59581125	59601825	9	15750	0.708860759493671
chr15	66909450	66917175	9	5500	1.54838709677419
chr15	68716950	68725100	9	5500	1.33333333333333
chr15	74212775	74237525	9	19400	0.643171806167401
chr15	77349075	77364650	9	12450	1.20547945205479
chr15	101221000	101237275	9	10525	1.4
chr16	3910825	3931925	9	15225	1.34545454545455
chr16	21519050	21527800	9	7475	0.625
chr16	56639375	56652625	9	10600	1.6
chr16	57829500	57838475	9	7000	1.36363636363636
chr17	16944300	16971100	9	15500	1.45454545454545
chr17	40062475	40076575	9	11150	1.25490196078431
chr17	59377575	59392600	9	9150	1.66037735849057
chr17	77996875	78011950	9	12725	0.883720930232558
chr18	487325	501375	9	9700	0.975609756097561
chr18	43351350	43365725	9	9125	0.903703703703704
chr19	8425250	8439400	9	9450	1.69565217391304
chr19	11194400	11211275	9	11675	1.62790697674419
chr19	17576875	17592900	9	9750	1.74285714285714
chr19	39887975	39906975	9	12275	1.2
chr19	42363075	42374875	9	8675	1.13513513513514
chr19	42743900	42757500	9	10650	1.16666666666667
chr19	42771675	42791300	9	13875	1.40845070422535
chr19	48823500	48837650	9	10700	0.961538461538462
chr19	48896650	48904200	9	5250	0.896551724137931
chr19	49133325	49143375	9	7125	1.72972972972973
chr2	46109375	46127175	9	12800	1.08695652173913
chr2	72363100	72377950	9	10525	1.568
chr2	85928025	85940800	9	7775	1.58762886597938
chr2	176992025	177006225	9	9950	1.45714285714286
chr20	48859250	48869500	9	6875	1.14545454545455
chr21	35338700	35354500	9	8825	1.55414012738854
chr22	22208775	22223400	9	8025	1.56521739130435
chr22	30637075	30649925	9	11275	0.38961038961039
chr22	36541325	36559475	9	14675	0.496598639455782
chr22	46390500	46413050	9	15400	1.65656565656566
chr22	50730150	50748400	9	13975	1.56923076923077
chr3	5054800	5068800	9	7875	1.65625
chr3	15640100	15653775	9	9300	1.66666666666667
chr3	33466525	33483700	9	12850	1.68421052631579
chr3	52560550	52574325	9	9025	1.6
chr3	105069775	105085300	9	10375	1.40789473684211
chr3	145841675	145852950	9	9350	0.478260869565217
chr3	156791400	156810475	9	12050	1.23456790123457
chr3	172029100	172042925	9	10275	1.38461538461538
chr3	193847300	193860800	9	10750	1.09302325581395
chr4	55091075	55107275	9	13150	1.35135135135135
chr4	79565550	79584425	9	12925	1.29761904761905
chr4	119742025	119758550	9	12525	1.03571428571429
chr4	122605450	122622475	9	12525	1.67088607594937
chr5	14806100	14822700	9	10000	1.45631067961165
chr5	55463500	55473725	9	7400	0.983050847457627
chr5	72133575	72151975	9	13825	1.7037037037037
chr5	137867975	137884075	9	10700	1
chr5	172735050	172757275	9	16300	1.54545454545455
chr6	35127150	35154175	9	17750	1.16167664670659
chr6	75906400	75922825	9	12075	1.54285714285714
chr6	160389175	160414750	9	15525	1.70909090909091
chr6	167028250	167043725	9	10300	1.24242424242424
chr7	5716800	5744250	9	20475	1.09090909090909
chr7	23036325	23054700	9	10625	1.69444444444444
chr7	25882550	25897900	9	13300	0.869565217391304
chr7	46193425	46197650	9	2700	1.54545454545455
chr7	64457450	64467675	9	7350	0.777777777777778
chr7	150774775	150793450	9	13050	1.71929824561404
chr8	19032800	19052825	9	12725	1.39644970414201
chr8	22239950	22258950	9	13525	0.839622641509434
chr8	70398925	70411075	9	8800	1.17910447761194
chr9	3903975	3917825	9	8050	1.55294117647059
chr9	4287275	4307350	9	12425	1.10280373831776
chr9	4827125	4843500	9	10550	0.994285714285714
chr9	73012525	73037525	9	19125	1.01754385964912
chr9	118913525	118925125	9	8050	1.66666666666667
chr1	15941850	15957300	8	10025	1.43434343434343
chr1	19526050	19540000	8	9975	0.850393700787402
chr1	26125900	26134675	8	6900	0.710526315789474
chr1	39320475	39331075	8	8500	0.944444444444444
chr1	39454675	39470300	8	10975	0.957264957264957
chr1	40838650	40861000	8	15950	0.862385321100917
chr1	78955975	78967025	8	8250	1.25490196078431
chr1	92148500	92169625	8	17275	1.35135135135135
chr1	154932775	154949625	8	11775	1.03496503496504
chr1	164529950	164536750	8	4625	1.21052631578947
chr1	183236175	183243400	8	6100	0.772727272727273
chr1	198081825	198097875	8	12175	0.845360824742268
chr1	221881350	221903950	8	15175	1.29770992366412
chr1	224910600	224928750	8	13425	0.879432624113475
chr1	235090375	235125375	8	25600	0.590673575129534
chr10	7827950	7840400	8	8775	0.976744186046512
chr10	13745225	13761675	8	12125	1.1864406779661
chr10	32105000	32111800	8	4950	1.45945945945946
chr10	70845650	70853100	8	5350	1.25
chr11	8786600	8802575	8	10300	1.27450980392157
chr11	46257725	46272475	8	10550	1.13725490196078
chr11	46933925	46943275	8	7625	0.735632183908046
chr11	47482150	47501550	8	13025	1.17647058823529
chr11	61093050	61104575	8	9075	1
chr11	61721750	61746950	8	17325	1.09433962264151
chr11	62431325	62449400	8	11225	1.06024096385542
chr11	119231500	119243025	8	9175	1.02857142857143
chr11	120075675	120096875	8	17125	1.05172413793103
chr12	25047550	25059325	8	8750	0.954545454545455
chr12	27336250	27354725	8	10675	1.39705882352941
chr12	50134625	50148675	8	11200	0.666666666666667
chr12	57020100	57032125	8	9100	1.0377358490566
chr12	57605375	57613875	8	6525	1.26829268292683
chr12	57620400	57638025	8	15425	0.857142857142857
chr12	57844775	57856875	8	8300	0.757575757575758
chr12	88805175	88815375	8	7825	1.21739130434783
chr12	104524550	104533150	8	5950	1.20634920634921
chr12	109076075	109097675	8	18075	0.585987261146497
chr12	115105375	115120600	8	11900	0.95
chr13	27131050	27142825	8	8450	1.15492957746479
chr13	41191925	41201525	8	7500	0.899082568807339
chr13	45139250	45153100	8	9750	1.45454545454545
chr14	73919025	73934925	8	11975	0.861111111111111
chr14	77412975	77429225	8	12575	0.978723404255319
chr14	77495300	77519700	8	17700	1.10344827586207
chr15	43797575	43812500	8	10925	1.10569105691057
chr15	49782300	49789300	8	5400	0.85
chr15	50341500	50353125	8	10075	0.484848484848485
chr15	63333650	63350250	8	13350	1.23076923076923
chr15	69081475	69091375	8	7500	1.39130434782609
chr15	75467725	75474875	8	4625	1.16
chr15	79194000	79210400	8	11100	1.41095890410959
chr16	4395150	4402300	8	4850	1.2
chr16	53113375	53136050	8	16325	1.07317073170732
chr16	55503750	55544625	8	32400	1.02958579881657
chr16	68297375	68305625	8	5700	0.707070707070707
chr17	38170250	38180300	8	8075	0.906976744186046
chr17	38597500	38619725	8	19475	1.39130434782609
chr17	38687925	38717750	8	24025	0.533333333333333
chr17	40711625	40724625	8	8300	1.02564102564103
chr17	40825100	40836350	8	9450	1.06122448979592
chr17	48120850	48144800	8	18450	1.28169014084507
chr17	67041925	67050300	8	7175	0.5
chr17	72199225	72210625	8	8475	0.916666666666667
chr17	73675425	73697425	8	17125	0.725806451612903
chr17	80053425	80065150	8	7650	1.46153846153846
chr18	21032075	21043325	8	8000	1.45454545454545
chr18	72912625	72929150	8	11675	1.04166666666667
chr19	8508975	8519325	8	7175	0.96
chr19	12882800	12902175	8	14875	1.15447154471545
chr19	15424625	15444375	8	16100	1.25773195876289
chr19	30195575	30207925	8	7675	1.31034482758621
chr19	56145325	56161175	8	11450	0.872727272727273
chr2	10175800	10186450	8	7900	1.17948717948718
chr2	38393950	38419450	8	18500	1.12121212121212
chr2	48118325	48131150	8	8500	0.893617021276596
chr2	60776275	60784575	8	6125	0.485981308411215
chr2	74226875	74237275	8	7750	1.28571428571429
chr2	97192675	97207825	8	10825	1.20512820512821
chr2	102083925	102093275	8	6300	1.30612244897959
chr2	113987600	113999775	8	8475	1.25925925925926
chr2	150435900	150445000	8	6425	1.45454545454545
chr2	171670200	171680575	8	7300	1.37313432835821
chr2	172958800	172972950	8	11375	1.35211267605634
chr2	173939850	173958200	8	10800	1.41818181818182
chr2	174799525	174808575	8	7375	0.581818181818182
chr2	201979050	202001875	8	19025	1.43589743589744
chr2	202121975	202129350	8	5775	0.962962962962963
chr2	216255150	216299575	8	41525	0.837209302325581
chr2	216516600	216535750	8	14025	1.42
chr2	242247225	242264900	8	14250	0.875
chr20	33859200	33867525	8	5950	1.22222222222222
chr20	34285425	34301175	8	10400	1.09714285714286
chr20	35470400	35492825	8	16750	0.713375796178344
chr20	36614100	36623600	8	6950	1.14285714285714
chr21	17674175	17682200	8	5825	1.44
chr22	29702000	29711500	8	6975	0.688172043010753
chr22	33219825	33228300	8	5475	1.26086956521739
chr22	39910150	39929325	8	12300	1.20634920634921
chr22	43386250	43405775	8	15400	0.85
chr22	43546575	43555900	8	7475	0.756756756756757
chr22	45897950	45915075	8	12525	1.12994350282486
chr3	42641150	42652975	8	6750	1.3921568627451
chr3	49054475	49067550	8	8750	1.35714285714286
chr3	52303875	52317725	8	10275	1.44186046511628
chr3	100427425	100439450	8	8500	1.06349206349206
chr3	119012000	119026275	8	8450	1.24444444444444
chr3	171542000	171561400	8	10975	1.40952380952381
chr3	171912850	171941400	8	19050	1.272030651341
chr3	191046125	191063725	8	12700	0.82051282051282
chr4	54402050	54412650	8	7025	1.27835051546392
chr4	82584200	82590425	8	4850	0.613333333333333
chr4	119660175	119668200	8	4825	1.46341463414634
chr4	119670225	119698125	8	23250	0.722466960352423
chr4	120125425	120142450	8	13675	1.24031007751938
chr5	14438925	14468500	8	22550	1.06896551724138
chr5	17178150	17193050	8	10475	1.28571428571429
chr5	32163500	32175625	8	8375	1.22727272727273
chr5	34734975	34745000	8	7700	1.35483870967742
chr5	39393050	39428200	8	29650	0.822429906542056
chr5	53810225	53826000	8	13075	0.482758620689655
chr5	56730200	56741800	8	7300	1.44
chr5	64480750	64506000	8	18525	1.39622641509434
chr5	107001500	107009875	8	5575	1.15
chr5	118689575	118707100	8	9475	1.33333333333333
chr5	139485700	139501150	8	11000	0.956521739130435
chr5	139671400	139683650	8	9575	0.72108843537415
chr5	140886075	140909550	8	20450	0.636363636363636
chr5	141735425	141744175	8	5600	1.1025641025641
chr5	156967225	156991775	8	16050	1.29078014184397
chr5	179037700	179052450	8	11275	1.3
chr6	31694850	31709125	8	10525	0.678571428571429
chr6	37784800	37799575	8	9750	1
chr6	45445000	45459275	8	10175	1.40909090909091
chr6	56547250	56562075	8	11800	1.24
chr6	111901425	111928700	8	21800	0.775510204081633
chr6	129988125	130011600	8	15725	1.33333333333333
chr6	141166575	141180100	8	9700	1.35483870967742
chr7	2442425	2453325	8	6350	1.32530120481928
chr7	2652650	2665200	8	7650	1.3859649122807
chr7	6285025	6303150	8	16350	0.25974025974026
chr7	22757000	22771325	8	11175	0.892307692307692
chr7	30944675	30956000	8	7100	1.2089552238806
chr7	81391800	81400100	8	7125	1
chr7	116762475	116775600	8	10050	1.32432432432432
chr7	150939975	150950575	8	8850	0.606060606060606
chr8	18694300	18713300	8	13700	0.899328859060403
chr8	25330625	25340275	8	7425	1.41666666666667
chr8	26175150	26193500	8	12925	1.10769230769231
chr8	29202400	29211825	8	7975	0.428571428571429
chr8	35831775	35837200	8	3750	1.28
chr8	67429325	67455050	8	17275	1.26950354609929
chr8	67573425	67583275	8	7075	0.934426229508197
chr8	104348425	104362150	8	11500	0.956521739130435
chr8	128402375	128410850	8	6200	1.33333333333333
chr8	132915125	132937650	8	14450	1.28301886792453
chr8	134528800	134543300	8	9075	1.04477611940298
chr9	66454750	66459250	8	3050	1.05882352941176
chr9	112665550	112677600	8	8700	0.920863309352518
chr9	118351525	118369500	8	13375	0.98371335504886
chr9	131643000	131658050	8	8875	1.2962962962963
chrX	64905075	64927450	8	15975	1.2843137254902
chr1	9371925	9387775	7	11625	1
chr1	14074725	14086225	7	7150	1.00787401574803
chr1	16005125	16014375	7	5675	1.10843373493976
chr1	16465350	16484100	7	14350	0.687022900763359
chr1	22245275	22268575	7	19875	0.696969696969697
chr1	29070425	29083950	7	9325	0.939226519337017
chr1	32161250	32184125	7	15075	1.15238095238095
chr1	52125450	52133000	7	5075	1.125
chr1	53522675	53530550	7	5100	1.01694915254237
chr1	68670975	68682375	7	7775	0.97
chr1	70686225	70694775	7	6600	0.9
chr1	85910100	85932025	7	13925	1.10204081632653
chr1	89525950	89531700	7	4650	0.551724137931034
chr1	117037325	117041800	7	3700	0.355555555555556
chr1	150975325	150986425	7	9600	0.56140350877193
chr1	156070200	156084350	7	11450	1.10769230769231
chr1	179840250	179847425	7	4725	1.06382978723404
chr1	184935075	184944625	7	6550	1.01515151515152
chr1	200332275	200350125	7	12175	1.16304347826087
chr1	205282400	205291550	7	6875	1.07317073170732
chr1	221906700	221914500	7	7300	0.222222222222222
chr10	22904200	22921025	7	13375	0.459770114942529
chr10	35617000	35630775	7	10075	1.16176470588235
chr10	60324750	60342450	7	13200	1.01960784313725
chr10	71916575	71931425	7	12075	0.609756097560976
chr10	72990075	73007225	7	13850	0.727272727272727
chr10	75946850	75958525	7	8950	0.878048780487805
chr10	80993725	81009925	7	12325	0.760330578512397
chr10	90746500	90757050	7	8075	0.904761904761905
chr10	95135550	95148525	7	10725	0.596774193548387
chr10	95191225	95206475	7	12775	0.620689655172414
chr10	97032725	97041225	7	7000	0.896551724137931
chr10	117705350	117711350	7	4500	1.13513513513514
chr10	121410025	121431050	7	15425	0.48780487804878
chr10	134132175	134146950	7	11375	1.12280701754386
chr11	3167600	3187375	7	15375	0.86046511627907
chr11	27738200	27744875	7	4575	0.833333333333333
chr11	75264375	75282125	7	14825	0.468468468468468
chr11	110580525	110587900	7	5375	0.743589743589744
chr11	111703500	111713000	7	6825	0.975609756097561
chr11	116651100	116665550	7	9300	0.990291262135922
chr11	118777600	118801575	7	20350	0.783783783783784
chr11	121902200	121912375	7	8600	0.391304347826087
chr11	126215625	126233775	7	14225	0.789237668161435
chr12	898300	905775	7	5450	1.07865168539326
chr12	12965800	12976800	7	7000	1.0188679245283
chr12	46365050	46372275	7	5350	0.652173913043478
chr12	50633475	50645950	7	9625	0.659217877094972
chr12	53885875	53902775	7	12825	0.6
chr12	56911900	56924850	7	7725	1.02564102564103
chr12	68656750	68663000	7	4925	0.577777777777778
chr12	78332125	78343875	7	8750	0.810810810810811
chr12	91564200	91578250	7	11775	0.581818181818182
chr12	94655050	94662325	7	6075	1.125
chr12	105605025	105630800	7	21250	0.850202429149798
chr12	123458425	123470175	7	9450	0.96969696969697
chr12	129291950	129309625	7	14100	0.886363636363636
chr13	103351700	103363250	7	7025	1.11904761904762
chr13	110951000	110967625	7	13275	1.02816901408451
chr14	52778700	52786525	7	6875	0.321428571428571
chr14	55563775	55576050	7	9650	0.777777777777778
chr14	69500900	69519075	7	14375	0.5
chr14	104003800	104031450	7	17700	0.955801104972376
chr15	33244750	33249475	7	3875	1.09090909090909
chr15	52938225	52950875	7	11100	0.9
chr15	58760925	58769900	7	6775	0.727272727272727
chr15	72778400	72787600	7	5950	1.06542056074766
chr15	95804900	95813375	7	5925	0.784313725490196
chr16	115875	131300	7	12575	0.912280701754386
chr16	53085800	53093025	7	5425	0.915254237288136
chr16	53800125	53815700	7	13875	0.666666666666667
chr16	68313850	68325650	7	9725	0.696969696969697
chr16	69951050	69964200	7	8925	1.08196721311475
chr17	7116900	7127750	7	8525	0.48062015503876
chr17	14200100	14214375	7	11700	0.893203883495146
chr17	34899000	34910650	7	8300	0.993006993006993
chr17	35289100	35295900	7	5600	0.612244897959184
chr17	40994250	41003050	7	7800	0.956521739130435
chr17	46120375	46139250	7	13075	0.991735537190083
chr17	46140575	46152600	7	9050	0.796296296296296
chr17	54669600	54675900	7	3950	1.15942028985507
chr17	54985875	54997575	7	8900	0.49645390070922
chr17	79812800	79831225	7	14200	0.548523206751055
chr17	80482350	80496800	7	10250	1
chr18	46351275	46371300	7	15525	0.898989898989899
chr18	46442150	46476175	7	31100	0.888888888888889
chr18	53080650	53091100	7	8100	1.11764705882353
chr18	57322925	57333950	7	9375	0.684210526315789
chr19	4864675	4871275	7	4400	1.09090909090909
chr19	6735300	6746550	7	8350	0.972222222222222
chr19	11484400	11495225	7	8375	0.47887323943662
chr19	34662300	34681350	7	12475	1.09558823529412
chr19	35625650	35633125	7	5775	0.840579710144927
chr2	45403600	45412425	7	6700	0.785714285714286
chr2	62931275	62942050	7	8350	0.572916666666667
chr2	63011750	63019575	7	5800	0.933333333333333
chr2	64011125	64020650	7	7775	0.974358974358974
chr2	64969500	64980175	7	7675	0.964539007092199
chr2	67089725	67097025	7	5500	1.08695652173913
chr2	74153150	74167675	7	11025	0.850393700787402
chr2	85238125	85246525	7	5775	0.702290076335878
chr2	109933700	109954000	7	15775	0.694835680751174
chr2	151905775	151910525	7	3500	1.03448275862069
chr2	191044275	191049250	7	3500	0.702702702702703
chr2	196424100	196431600	7	4625	1.15789473684211
chr2	198289550	198301225	7	8600	0.971830985915493
chr2	200313650	200322175	7	6925	0.96551724137931
chr2	220545600	220556175	7	8000	0.895522388059702
chr2	226978925	226990850	7	9875	0.631578947368421
chr20	1789375	1802050	7	11300	0.434782608695652
chr20	35916725	35929050	7	9125	0.696035242290749
chr20	52189175	52208075	7	13725	1.05846153846154
chr20	55964000	55975550	7	6675	1.1523178807947
chr21	16420950	16439300	7	13050	0.931297709923664
chr21	17950550	17963600	7	8525	1.1625
chr21	29808400	29820575	7	9350	1.07438016528926
chr21	33030000	33042875	7	9900	1.04
chr21	38822125	38836550	7	13025	0.352941176470588
chr22	24636150	24644275	7	6975	0.456521739130435
chr22	27281675	27286075	7	3425	0.727272727272727
chr22	35701675	35712100	7	8175	1.08695652173913
chr22	36363600	36375275	7	7500	1.11111111111111
chr22	38198000	38205325	7	5600	0.825396825396825
chr3	15349950	15374875	7	19450	0.97029702970297
chr3	16302000	16310350	7	6725	0.502857142857143
chr3	33156225	33163600	7	6250	0.391304347826087
chr3	69126800	69147050	7	17275	0.76056338028169
chr3	71029150	71042700	7	9875	1.04255319148936
chr3	71145250	71162050	7	10625	1.16239316239316
chr3	73114800	73122950	7	5075	0.846153846153846
chr3	98695375	98705775	7	8425	0.857142857142857
chr3	113433800	113440200	7	4850	0.905660377358491
chr3	120273675	120280650	7	6375	0.192307692307692
chr3	127792300	127804200	7	8075	0.943661971830986
chr3	134066125	134092225	7	24325	0.5
chr3	157072675	157083725	7	7300	1.05454545454545
chr3	157154050	157165375	7	9675	0.666666666666667
chr3	160090025	160099950	7	7900	0.824742268041237
chr3	169940975	169947250	7	4675	1
chr3	185529150	185540500	7	10350	0.967741935483871
chr3	194867175	194881700	7	10475	0.940711462450593
chr3	196004925	196013975	7	7750	0.30952380952381
chr4	2795300	2815625	7	16050	0.787234042553192
chr4	10093700	10120150	7	24850	0.357446808510638
chr4	33087325	33094300	7	5200	0.714285714285714
chr4	41135325	41151825	7	11050	1.05988023952096
chr4	87974800	87982950	7	6150	1.1219512195122
chr4	99543625	99553125	7	6675	1
chr4	106628125	106637325	7	6025	0.96551724137931
chr4	129195750	129211225	7	10625	1.14285714285714
chr4	129433975	129450975	7	12575	0.896
chr4	143271900	143276825	7	4100	0.736842105263158
chr5	17248500	17259300	7	7725	1.11627906976744
chr5	64129400	64135925	7	4100	1.06976744186047
chr5	86564750	86571400	7	4925	0.818181818181818
chr5	95191150	95203125	7	11025	0.192
chr5	102759450	102772025	7	8425	0.975609756097561
chr5	111068950	111092350	7	18450	0.931818181818182
chr5	133480425	133488950	7	7400	0.324324324324324
chr5	140854750	140875275	7	13375	0.891891891891892
chr5	142766300	142781975	7	13575	0.704918032786885
chr5	150152900	150172650	7	17525	0.725
chr5	158196050	158205725	7	8100	0.941176470588235
chr5	158513600	158534275	7	15125	1.15
chr5	176963600	176982500	7	13075	1.04347826086957
chr6	3882100	3893375	7	7175	0.982035928143713
chr6	11762450	11773750	7	9200	0.566037735849057
chr6	25958850	25973600	7	13425	0.426966292134831
chr6	32073325	32083925	7	9500	0.361702127659574
chr6	34205600	34218175	7	10400	0.727272727272727
chr6	36946175	36955375	7	6975	0.918518518518519
chr6	52280100	52291775	7	9025	0.60655737704918
chr6	57121475	57133325	7	9000	0.748538011695906
chr6	94493725	94503725	7	7475	1.02564102564103
chr6	108967150	108979875	7	11250	1
chr6	144660325	144674100	7	9050	1.12962962962963
chr6	144899575	144910900	7	9200	0.611111111111111
chr7	1493825	1502925	7	7500	1.15384615384615
chr7	2669275	2685525	7	13000	0.472727272727273
chr7	28445125	28452575	7	5300	0.833333333333333
chr7	44119775	44130400	7	8625	0.51063829787234
chr7	48122675	48137850	7	11425	0.937931034482759
chr7	80259500	80272925	7	10800	0.657534246575342
chr7	85402050	85406600	7	3425	0.615384615384615
chr7	100880250	100889500	7	6175	1.04
chr7	130030025	130042925	7	9675	0.727272727272727
chr8	17101550	17114550	7	8700	0.925
chr8	20119050	20127100	7	6750	0.642857142857143
chr8	41163300	41168575	7	3825	0.703703703703704
chr8	49827350	49838250	7	7525	1.09677419354839
chr8	116670150	116682400	7	8725	1.11111111111111
chr8	134295650	134311200	7	12075	1.1063829787234
chr8	143742575	143758875	7	12450	0.774468085106383
chr9	21675075	21691125	7	14900	0.947368421052632
chr9	35507550	35528050	7	14200	0.725806451612903
chr9	72359725	72367225	7	5225	1
chr9	110046975	110064175	7	13575	0.715867158671587
chr9	117655975	117665500	7	7150	0.72972972972973
chr9	117860050	117884250	7	17275	0.819047619047619
chr9	127538600	127547225	7	5525	1.09401709401709
chr9	131673125	131685800	7	9750	0.983606557377049
chr9	137322750	137329200	7	5350	0.75
chrX	2608500	2629200	7	14425	1.16541353383459
chrX	11487900	11492625	7	3200	1.09090909090909
chrX	41189325	41200750	7	8275	0.860335195530726
chrX	45628500	45642025	7	10950	0.959349593495935
chr1	6879525	6883350	6	2900	0.818181818181818
chr1	17884925	17897150	6	10925	0.292237442922374
chr1	27462375	27475000	6	9125	0.553846153846154
chr1	33790875	33816850	6	23625	0.470588235294118
chr1	36743975	36753475	6	6450	0.651162790697674
chr1	38460575	38471975	6	9325	0.60377358490566
chr1	51724500	51737800	6	11125	0.626086956521739
chr1	54195575	54207225	6	9425	0.383928571428571
chr1	54789100	54802550	6	10175	0.782608695652174
chr1	55668950	55680225	6	9425	0.837837837837838
chr1	85718400	85726550	6	6450	0.587301587301587
chr1	85737400	85747000	6	7175	0.680851063829787
chr1	85777450	85789350	6	9875	0.63013698630137
chr1	95001750	95011675	6	7900	0.465408805031447
chr1	115708500	115715550	6	5825	0.769230769230769
chr1	115864800	115880775	6	12700	0.449438202247191
chr1	120498525	120511075	6	10400	0.809917355371901
chr1	145222900	145227375	6	3425	0.857142857142857
chr1	145258300	145265050	6	5650	0.387096774193548
chr1	156453375	156481125	6	21000	0.812121212121212
chr1	164544425	164548925	6	3700	0.37037037037037
chr1	167715425	167726975	6	8025	0.663101604278075
chr1	170697175	170705325	6	7000	0.372549019607843
chr1	178505450	178515525	6	8900	0.838709677419355
chr1	181059150	181075525	6	13600	0.376068376068376
chr1	200369100	200381650	6	10875	0.666666666666667
chr1	203630325	203645775	6	13975	0.348623853211009
chr1	215174650	215182425	6	6525	0.490566037735849
chr1	220441600	220448550	6	5150	0.692307692307692
chr1	224689975	224699350	6	7675	0.530120481927711
chr1	228643550	228647600	6	3125	0.631578947368421
chr1	240443700	240451825	6	6500	0.727272727272727
chr1	240771775	240777400	6	4600	0.645161290322581
chr1	244999400	245004325	6	4075	0.666666666666667
chr1	247518750	247525175	6	5000	0.814814814814815
chr10	4803650	4815250	6	10900	0.227272727272727
chr10	32092825	32098425	6	4950	0.390243902439024
chr10	60396225	60413450	6	14800	0.241206030150754
chr10	72164900	72172125	6	5200	0.833333333333333
chr10	73522200	73535525	6	12375	0.421052631578947
chr10	73594325	73611800	6	13275	0.469750889679715
chr10	74521575	74525500	6	2950	0.65
chr10	81019875	81030200	6	8100	0.747252747252747
chr10	89689275	89700250	6	8625	0.645454545454546
chr10	105371225	105382325	6	10225	0.345679012345679
chr10	111765025	111778075	6	9550	0.865671641791045
chr10	112551925	112555100	6	2550	0.620689655172414
chr10	124219125	124236450	6	13950	0.683673469387755
chr11	307275	319950	6	8975	0.811188811188811
chr11	2399925	2412625	6	11275	0.666666666666667
chr11	10342975	10353200	6	9525	0.311111111111111
chr11	19972825	19980175	6	6525	0.45
chr11	27249900	27256950	6	5200	0.864197530864197
chr11	29338925	29341150	6	1900	0.352941176470588
chr11	35636575	35645775	6	7725	0.369369369369369
chr11	45867875	45882600	6	12950	0.851063829787234
chr11	47428425	47440575	6	9850	0.769230769230769
chr11	57189350	57203075	6	10075	0.703030303030303
chr11	58951000	58956975	6	4875	0.492753623188406
chr11	62646525	62657800	6	8750	0.701754385964912
chr11	63449500	63457875	6	6925	0.444444444444444
chr11	65148300	65159600	6	10300	0.203389830508475
chr11	65335575	65346325	6	8550	0.48695652173913
chr11	68604675	68613450	6	6900	0.56
chr11	75045475	75064200	6	16200	0.32
chr11	86444200	86461650	6	13800	0.565445026178011
chr11	93878675	93887700	6	7250	0.564102564102564
chr11	94821950	94830550	6	6800	0.870588235294118
chr11	106854150	106861300	6	5425	0.767676767676768
chr11	111663100	111669600	6	5125	0.657142857142857
chr11	122651625	122658775	6	5500	0.615384615384615
chr11	123101325	123113400	6	8675	0.754385964912281
chr11	130317925	130328875	6	10200	0.177215189873418
chr12	6640900	6666175	6	19100	0.587755102040816
chr12	7166875	7172675	6	4750	0.716981132075472
chr12	15902875	15912700	6	8525	0.793650793650794
chr12	46940375	46957475	6	13175	0.552706552706553
chr12	50604400	50613800	6	7850	0.550724637681159
chr12	52346150	52356775	6	7000	0.857142857142857
chr12	54671400	54681725	6	7425	0.85
chr12	56217900	56227550	6	7500	0.764331210191083
chr12	57108525	57120200	6	8275	0.846153846153846
chr12	64323125	64332950	6	7375	0.635416666666667
chr12	64844025	64856400	6	9100	0.810344827586207
chr12	76208600	76220525	6	9825	0.719101123595506
chr12	77509450	77519325	6	8200	0.44954128440367
chr12	78426575	78434275	6	7000	0.857142857142857
chr12	86222450	86230800	6	6475	0.72
chr12	93317225	93324800	6	5750	0.857142857142857
chr12	93827600	93837200	6	6525	0.738255033557047
chr12	115351725	115360575	6	6800	0.695652173913043
chr12	116632775	116642975	6	7825	0.567901234567901
chr12	125160175	125173500	6	10025	0.771428571428571
chr13	51483225	51492100	6	6475	0.714285714285714
chr13	52333525	52336525	6	2175	0.823529411764706
chr13	102180975	102190475	6	7075	0.658227848101266
chr13	102204250	102210000	6	4775	0.414414414414414
chr13	115076025	115086100	6	7175	0.766666666666667
chr14	52062750	52078175	6	12625	0.469613259668508
chr14	69595300	69602075	6	5000	0.666666666666667
chr14	72048700	72062650	6	10175	0.617283950617284
chr14	80049100	80053750	6	3875	0.4375
chr14	89016875	89024000	6	5150	0.763636363636364
chr14	89293600	89302875	6	8050	0.714285714285714
chr14	103913125	103918025	6	3725	0.819672131147541
chr14	105154125	105166375	6	9175	0.789808917197452
chr14	105432475	105445425	6	11525	0.484848484848485
chr14	105552825	105561000	6	5875	0.7625
chr15	38588025	38597150	6	6425	0.819875776397516
chr15	40614525	40637300	6	16925	0.604904632152589
chr15	44083600	44094400	6	8300	0.608695652173913
chr15	45926525	45942375	6	13100	0.538461538461538
chr15	57274950	57282350	6	5400	0.666666666666667
chr15	62892150	62901000	6	7700	0.355555555555556
chr15	65822175	65826925	6	3500	0.606060606060606
chr15	72510050	72522100	6	10000	0.85981308411215
chr15	74272550	74293625	6	18975	0.518518518518518
chr15	74906225	74913950	6	5225	0.696969696969697
chr15	75159800	75166375	6	4875	0.780487804878049
chr15	75193450	75200250	6	5000	0.672
chr15	78282550	78289650	6	5750	0.828571428571429
chr15	78589975	78601475	6	8825	0.654545454545455
chr16	729025	736375	6	5800	0.615384615384615
chr16	2197875	2212325	6	12500	0.421455938697318
chr16	24739950	24752625	6	10275	0.588235294117647
chr16	56548075	56554750	6	4750	0.645161290322581
chr16	57018625	57029250	6	7375	0.8
chr16	90084975	90090850	6	4375	0.666666666666667
chr17	1569600	1573825	6	3725	0.301369863013699
chr17	1931225	1938550	6	4800	0.805194805194805
chr17	3788625	3800175	6	9500	0.504672897196262
chr17	7251300	7260000	6	7175	0.487179487179487
chr17	8023850	8030900	6	6150	0.55
chr17	27068875	27078000	6	6600	0.73469387755102
chr17	27577000	27590725	6	11300	0.344827586206897
chr17	36506875	36515325	6	5475	0.75
chr17	37349675	37360350	6	7225	0.854545454545454
chr17	39106450	39115875	6	6850	0.802919708029197
chr17	42618700	42627250	6	7375	0.421052631578947
chr17	48334675	48352000	6	14100	0.572207084468665
chr17	53520125	53524475	6	3125	0.727272727272727
chr17	60896300	60903075	6	5350	0.741935483870968
chr17	62772775	62778050	6	4000	0.80952380952381
chr17	64455375	64467025	6	8650	0.757990867579909
chr17	66528625	66532825	6	3350	0.642857142857143
chr18	18630350	18636125	6	5175	0.246153846153846
chr18	46479300	46490650	6	9325	0.380281690140845
chr18	55880150	55892850	6	10175	0.608
chr19	4967000	4980425	6	10475	0.64
chr19	10116525	10121800	6	4350	0.51063829787234
chr19	14221200	14230950	6	7550	0.792452830188679
chr19	19513575	19522275	6	6950	0.626506024096386
chr19	38521875	38528125	6	5525	0.342857142857143
chr19	41219925	41231550	6	8425	0.691358024691358
chr19	45593775	45607600	6	10775	0.666666666666667
chr2	19553800	19563675	6	7150	0.703296703296703
chr2	47190175	47200000	6	8025	0.651685393258427
chr2	62965900	62972000	6	5250	0.869565217391304
chr2	64066825	64083575	6	13400	0.784140969162996
chr2	64859450	64883350	6	20875	0.349881796690307
chr2	74605725	74619725	6	11350	0.474820143884892
chr2	86702375	86710425	6	6025	0.774193548387097
chr2	105986100	105998975	6	11375	0.273584905660377
chr2	109249975	109259450	6	7375	0.479338842975207
chr2	138720625	138727900	6	6700	0.152173913043478
chr2	158110425	158121825	6	8700	0.692307692307692
chr2	159629275	159640625	6	8650	0.680851063829787
chr2	162878800	162887175	6	5700	0.851851851851852
chr2	183893775	183904300	6	7950	0.648221343873518
chr2	189673100	189679175	6	5175	0.611111111111111
chr2	200324825	200329775	6	4125	0.666666666666667
chr2	218852300	218875950	6	19850	0.518867924528302
chr2	221089275	221096075	6	5900	0.608695652173913
chr20	2794575	2803150	6	6450	0.787878787878788
chr20	8128750	8138175	6	8025	0.38
chr20	30190325	30199850	6	6475	0.797101449275362
chr20	34733775	34737500	6	3150	0.352941176470588
chr20	35564775	35576300	6	8950	0.619354838709677
chr20	43639100	43647250	6	7325	0.645161290322581
chr21	28596025	28598200	6	1575	0.777777777777778
chr21	29909325	29915450	6	4750	0.763157894736842
chr21	46548275	46557675	6	7900	0.571428571428571
chr22	24679900	24688425	6	7175	0.730769230769231
chr22	28505775	28517500	6	7675	0.870748299319728
chr22	30053875	30061275	6	5850	0.551724137931034
chr22	30597825	30606950	6	7250	0.586666666666667
chr22	31684575	31693475	6	7475	0.519230769230769
chr22	35767500	35783900	6	12700	0.702290076335878
chr22	36229225	36237275	6	7125	0.625
chr22	36857850	36868800	6	8575	0.807881773399015
chr22	38571700	38578425	6	5450	0.424242424242424
chr3	11670800	11686100	6	12175	0.585798816568047
chr3	34046675	34054650	6	6225	0.576923076923077
chr3	39144650	39150475	6	4425	0.854368932038835
chr3	48592600	48604225	6	9700	0.571428571428571
chr3	51420700	51436550	6	12650	0.5
chr3	57540800	57549050	6	6075	0.702702702702703
chr3	63949100	63964675	6	13925	0.390041493775934
chr3	81771825	81779175	6	6350	0.427184466019417
chr3	101566650	101577675	6	7825	0.848780487804878
chr3	118952575	118960525	6	6400	0.385964912280702
chr3	134042800	134056675	6	12750	0.32
chr3	134111125	134115825	6	3425	0.756756756756757
chr3	152114200	152125400	6	8650	0.5
chr3	177047875	177060325	6	9100	0.774193548387097
chr3	187452250	187460950	6	7950	0.191780821917808
chr4	1160675	1169175	6	7775	0.454545454545455
chr4	5707550	5716000	6	6525	0.470588235294118
chr4	20252425	20261850	6	8300	0.340425531914894
chr4	53062575	53070275	6	6350	0.540540540540541
chr4	69204275	69216475	6	8575	0.850393700787402
chr4	86697025	86716325	6	17900	0.273684210526316
chr4	89858275	89861575	6	2625	0.580645161290323
chr4	95425475	95431900	6	5775	0.666666666666667
chr4	100811475	100816525	6	3775	0.833333333333333
chr4	111006325	111011025	6	3625	0.702702702702703
chr4	120983850	120992475	6	6975	0.636363636363636
chr4	124319925	124330725	6	9100	0.454545454545455
chr4	185817450	185821075	6	2600	0.75
chr5	1789475	1803150	6	9950	0.837837837837838
chr5	33885725	33895425	6	8275	0.525
chr5	52776675	52787550	6	9125	0.532258064516129
chr5	54597875	54607575	6	7775	0.674157303370786
chr5	54710875	54718650	6	6525	0.382165605095541
chr5	71402550	71413750	6	8575	0.767123287671233
chr5	74633725	74638975	6	4525	0.454545454545455
chr5	86683875	86697075	6	8050	0.837209302325581
chr5	119938650	119945950	6	6125	0.833333333333333
chr5	133879875	133892750	6	12250	0.135416666666667
chr5	142725625	142741325	6	12325	0.631205673758865
chr5	148204975	148210100	6	4275	0.297872340425532
chr5	168078175	168084675	6	5550	0.268456375838926
chr5	168770975	168779125	6	5825	0.833333333333333
chr5	170832150	170838350	6	5250	0.393939393939394
chr5	172921550	172928775	6	5000	0.76271186440678
chr5	179243500	179256500	6	10525	0.458333333333333
chr6	2998750	3003000	6	3450	0.472222222222222
chr6	3019700	3027475	6	6600	0.793103448275862
chr6	7725700	7732850	6	6275	0.408163265306122
chr6	30644750	30659675	6	11625	0.492146596858639
chr6	35692300	35701175	6	7625	0.466666666666667
chr6	42011525	42020775	6	7300	0.652173913043478
chr6	42979175	42992275	6	8850	0.762376237623762
chr6	44081500	44096900	6	11950	0.628571428571429
chr6	82600100	82607850	6	6200	0.738738738738739
chr6	86122100	86132975	6	9900	0.612903225806452
chr6	112177275	112181675	6	3600	0.666666666666667
chr6	132267450	132276900	6	8175	0.803921568627451
chr6	133132025	133142450	6	7925	0.705882352941177
chr6	151333200	151336750	6	2925	0.444444444444444
chr6	157366600	157369600	6	2475	0.444444444444444
chr6	170595975	170606125	6	7275	0.559139784946237
chr7	17340050	17349750	6	8625	0.285714285714286
chr7	66050525	66056350	6	5025	0.75
chr7	73586950	73603300	6	13900	0.337349397590361
chr7	83816275	83821850	6	4525	0.583333333333333
chr7	89838925	89846650	6	6075	0.675324675324675
chr7	100197725	100203600	6	4650	0.65
chr7	106249025	106259675	6	8750	0.421768707482993
chr7	115908250	115914375	6	5425	0.25
chr7	128466950	128477150	6	9025	0.545454545454545
chr7	132060900	132067000	6	4725	0.526315789473684
chr7	137555325	137568725	6	12600	0.391304347826087
chr7	150704175	150711625	6	4950	0.851063829787234
chr7	158602425	158617450	6	12025	0.764705882352941
chr8	8741625	8751850	6	8300	0.5
chr8	23305975	23315975	6	8300	0.731707317073171
chr8	41008675	41019900	6	8425	0.796296296296296
chr8	42389375	42400550	6	9325	0.537634408602151
chr8	62502975	62509450	6	5925	0.692307692307692
chr8	79702700	79706975	6	3900	0.181818181818182
chr8	93024450	93034225	6	8400	0.5
chr8	144619125	144624775	6	4125	0.666666666666667
chr9	16714550	16730100	6	13325	0.5625
chr9	21545325	21558475	6	10800	0.622950819672131
chr9	33291050	33299975	6	6650	0.785714285714286
chr9	34988125	34998775	6	8900	0.831460674157303
chr9	35108525	35117925	6	8000	0.517647058823529
chr9	35643250	35653375	6	9400	0.148148148148148
chr9	118155875	118158950	6	2500	0.382978723404255
chr9	127995775	128006450	6	8200	0.692307692307692
chr9	140091925	140101800	6	7325	0.73134328358209
chrX	24442350	24446175	6	2625	0.818181818181818
chrX	45604175	45627675	6	21950	0.716981132075472
chr1	9120875	9130800	5	8400	0.463414634146341
chr1	9291625	9305100	5	11475	0.450704225352113
chr1	14089475	14094500	5	4325	0.32
chr1	22220525	22242950	5	21450	0.153005464480874
chr1	26020075	26029800	5	8450	0.32258064516129
chr1	26197625	26203000	5	4425	0.421052631578947
chr1	31478700	31485200	5	4900	0.526315789473684
chr1	33933950	33940225	5	5400	0.392857142857143
chr1	40419350	40423425	5	3150	0.555555555555556
chr1	41444600	41453350	5	7475	0.349514563106796
chr1	42381525	42386475	5	4175	0.48780487804878
chr1	51703350	51706675	5	2925	0.258064516129032
chr1	57373825	57377675	5	3275	0.380952380952381
chr1	66796200	66802225	5	5500	0.342105263157895
chr1	116914850	116925750	5	9150	0.527472527472527
chr1	145210400	145214275	5	3050	0.521739130434783
chr1	151339975	151345975	5	5500	0.454545454545455
chr1	156861800	156874625	5	11925	0.28
chr1	157002750	157005025	5	1750	0.521739130434783
chr1	161274225	161278375	5	3700	0.27906976744186
chr1	179143725	179148850	5	4475	0.303030303030303
chr1	233427350	233432100	5	3775	0.553846153846154
chr1	234746150	234761150	5	12450	0.326018808777429
chr1	234851025	234863500	5	12025	0.0615384615384615
chr1	235284625	235291175	5	5375	0.478632478632479
chr10	4889150	4895975	5	6150	0.327272727272727
chr10	13142850	13148450	5	4875	0.243243243243243
chr10	43888300	43902325	5	12375	0.508196721311475
chr10	45198375	45203550	5	4250	0.488888888888889
chr10	62916500	62920150	5	2950	0.461538461538462
chr10	71117825	71125175	5	6775	0.305084745762712
chr10	71162500	71169350	5	6250	0.571428571428571
chr10	71948625	71955275	5	5550	0.440366972477064
chr10	78915225	78926700	5	10775	0.0967741935483871
chr10	79667975	79671800	5	3200	0.344827586206897
chr10	91034350	91045475	5	9550	0.507462686567164
chr10	91086275	91095325	5	7225	0.467289719626168
chr10	101734500	101745350	5	10000	0.441558441558442
chr10	102819200	102827750	5	7200	0.275862068965517
chr10	116390150	116395600	5	4825	0.25
chr10	126420925	126434925	5	11800	0.364116094986807
chr11	1765475	1774950	5	8700	0.178010471204188
chr11	12302225	12310975	5	8425	0.25
chr11	14516325	14523125	5	5600	0.460431654676259
chr11	16806775	16815550	5	6800	0.495495495495495
chr11	35232275	35241250	5	8425	0.564102564102564
chr11	46511100	46514900	5	3125	0.342857142857143
chr11	47235425	47240350	5	4225	0.468085106382979
chr11	63635850	63642425	5	5900	0.280701754385965
chr11	66385325	66392450	5	6425	0.32967032967033
chr11	67033225	67045950	5	11350	0.3125
chr11	68765800	68770625	5	4000	0.55
chr11	92154175	92158025	5	3075	0.489795918367347
chr11	103663350	103666125	5	2375	0.363636363636364
chr11	113599475	113602600	5	2600	0.315789473684211
chr12	47414000	47417275	5	2800	0.23728813559322
chr12	52416750	52420300	5	3100	0.461538461538462
chr12	53853000	53860675	5	6500	0.241758241758242
chr12	53865475	53876250	5	9975	0.136645962732919
chr12	54520025	54523375	5	2675	0.411764705882353
chr12	54981475	54987050	5	4550	0.441176470588235
chr12	64381975	64389600	5	6100	0.540540540540541
chr12	67664500	67671525	5	6125	0.260416666666667
chr12	76980450	76986025	5	4750	0.551724137931034
chr12	80276875	80283475	5	5450	0.376470588235294
chr12	94493750	94496600	5	2425	0.315789473684211
chr12	107351350	107358625	5	6550	0.206451612903226
chr12	122764250	122767650	5	2750	0.452830188679245
chr12	124473525	124483950	5	8650	0.455172413793103
chr12	127767525	127771025	5	3125	0.210526315789474
chr13	23945800	23953125	5	6075	0.577464788732394
chr13	40631250	40639725	5	6250	0.528301886792453
chr13	42845025	42852625	5	5425	0.558823529411765
chr13	43579050	43584550	5	4975	0.189189189189189
chr13	77958550	77965350	5	6350	0.214285714285714
chr13	78766550	78769900	5	2875	0.428571428571429
chr13	84452875	84456400	5	2975	0.444444444444444
chr13	102163600	102169625	5	5325	0.486486486486487
chr13	111768375	111772900	5	4175	0.260869565217391
chr14	21699325	21706225	5	5950	0.577777777777778
chr14	22943525	22949450	5	4950	0.358490566037736
chr14	23304725	23322850	5	15400	0.544061302681992
chr14	23829875	23836350	5	5375	0.509803921568627
chr14	55592225	55606050	5	11200	0.356060606060606
chr14	72002525	72007675	5	4825	0.212765957446809
chr14	75510825	75518650	5	7000	0.547945205479452
chr14	75739500	75745000	5	4475	0.518518518518518
chr14	77589450	77591875	5	1950	0.363636363636364
chr14	92362950	92369725	5	6025	0.382022471910112
chr14	93469900	93480850	5	9250	0.464912280701754
chr14	100594450	100600000	5	5150	0.368421052631579
chr14	102342225	102345725	5	2675	0.571428571428571
chr14	103586875	103597925	5	9775	0.303448275862069
chr14	103671125	103676450	5	4550	0.431818181818182
chr15	37382850	37390200	5	6500	0.571428571428571
chr15	41849875	41855575	5	4525	0.545454545454545
chr15	49437075	49442100	5	4800	0.0930232558139535
chr15	49984400	49989900	5	4225	0.48
chr15	51555775	51560400	5	4250	0.4
chr15	52133600	52142600	5	7525	0.423076923076923
chr15	63069700	63076425	5	5825	0.301075268817204
chr15	63887400	63895075	5	6450	0.454545454545455
chr15	65132775	65151725	5	14425	0.426829268292683
chr15	70380325	70388250	5	7300	0.192771084337349
chr15	73975675	73991775	5	13675	0.378205128205128
chr15	84511975	84519800	5	6875	0.529411764705882
chr15	89376025	89379600	5	3075	0.310344827586207
chr15	89559600	89567125	5	5875	0.530864197530864
chr15	90349825	90357450	5	6350	0.308943089430894
chr15	101779525	101788700	5	7700	0.357142857142857
chr16	4418700	4430775	5	10275	0.365296803652968
chr16	4983200	4988500	5	4850	0.235294117647059
chr16	11028675	11041350	5	10675	0.394736842105263
chr16	11884975	11896075	5	8925	0.387096774193548
chr16	12468950	12473725	5	4275	0.313725490196078
chr16	19123500	19133575	5	8850	0.309278350515464
chr16	31884375	31893775	5	7075	0.521739130434783
chr16	58054900	58061650	5	5350	0.555555555555556
chr16	66582125	66588825	5	5475	0.541176470588235
chr16	67088925	67091875	5	2525	0.4
chr16	77321725	77325150	5	2950	0.32
chr16	85032650	85044525	5	10900	0.5
chr16	89990000	89993300	5	2650	0.566666666666667
chr17	900775	912400	5	9725	0.352112676056338
chr17	2132300	2148825	5	15250	0.134020618556701
chr17	2292975	2302900	5	8675	0.411764705882353
chr17	7338775	7344725	5	5450	0.238095238095238
chr17	27503075	27508300	5	4350	0.456521739130435
chr17	28703350	28710350	5	5750	0.461538461538462
chr17	35846675	35855750	5	7600	0.434782608695652
chr17	44120375	44123750	5	2600	0.5
chr17	47090425	47094800	5	3400	0.486486486486487
chr17	48070150	48075025	5	4000	0.488888888888889
chr17	48497650	48506750	5	6950	0.49438202247191
chr17	53802025	53812950	5	9775	0.202127659574468
chr17	57437850	57459900	5	19325	0.253869969040248
chr17	68163800	68169800	5	4825	0.517647058823529
chr17	73971300	73981175	5	8225	0.545454545454545
chr17	80171150	80176800	5	4700	0.553191489361702
chr18	10049550	10053200	5	3300	0.169491525423729
chr18	11497275	11501650	5	3700	0.290322580645161
chr18	19750950	19755750	5	3700	0.528735632183908
chr18	20012300	20015700	5	2850	0.40625
chr18	25642225	25646900	5	4075	0.418604651162791
chr18	60903875	60908325	5	3700	0.521739130434783
chr18	74155650	74166675	5	9700	0.571428571428571
chr18	74197975	74204875	5	4925	0.571428571428571
chr19	1854600	1862350	5	6950	0.415841584158416
chr19	4516575	4522925	5	4650	0.504854368932039
chr19	6267775	6280575	5	11200	0.555555555555556
chr19	6719200	6724250	5	4450	0.30188679245283
chr19	16306200	16314100	5	6425	0.294736842105263
chr19	35609425	35617350	5	6975	0.338709677419355
chr19	41854950	41858525	5	2900	0.467532467532468
chr19	42633200	42638075	5	4175	0.463414634146341
chr19	46282450	46288750	5	5925	0.129032258064516
chr19	55762975	55771575	5	6225	0.49746192893401
chr19	59064525	59069400	5	4275	0.275862068965517
chr2	19168225	19176175	5	6050	0.483660130718954
chr2	19806950	19814800	5	6175	0.549707602339181
chr2	26986425	26996150	5	8300	0.555555555555556
chr2	28976725	28989000	5	9750	0.429447852760736
chr2	38752625	38756025	5	2800	0.379310344827586
chr2	39379700	39383250	5	2825	0.506666666666667
chr2	40321725	40333300	5	8700	0.425373134328358
chr2	43144100	43159750	5	13700	0.346041055718475
chr2	43297100	43304975	5	6950	0.463414634146341
chr2	44460400	44464025	5	2875	0.428571428571429
chr2	45232950	45242175	5	7650	0.25974025974026
chr2	54724825	54732825	5	6525	0.549618320610687
chr2	69607550	69613625	5	5650	0.113821138211382
chr2	69716625	69719225	5	2075	0.5
chr2	71560025	71568300	5	7050	0.395209580838323
chr2	87751775	87754525	5	2200	0.5625
chr2	102315075	102328500	5	12225	0.233962264150943
chr2	106003550	106014625	5	10375	0.157894736842105
chr2	138010150	138014150	5	3150	0.491803278688525
chr2	153192875	153196925	5	3600	0.162790697674419
chr2	161900050	161903875	5	3500	0.181818181818182
chr2	162940350	162951275	5	10050	0.326530612244898
chr2	170674600	170681925	5	5875	0.36
chr2	173113450	173119250	5	5400	0.1
chr2	189648525	189655800	5	6175	0.363636363636364
chr2	191747550	191758250	5	10050	0.128205128205128
chr2	192540225	192558900	5	17250	0.174863387978142
chr2	206594750	206600125	5	4450	0.403669724770642
chr2	206616000	206623450	5	6800	0.147058823529412
chr2	210866425	210872850	5	5375	0.397260273972603
chr2	217654300	217658400	5	3500	0.571428571428571
chr2	219645550	219649275	5	2950	0.428571428571429
chr2	223915350	223922575	5	6350	0.428571428571429
chr2	224661800	224664775	5	2450	0.545454545454545
chr2	224966250	224970400	5	3550	0.285714285714286
chr2	227652075	227667700	5	13450	0.466403162055336
chr2	228517625	228523075	5	4350	0.54
chr2	231995125	232000575	5	4525	0.372093023255814
chr2	236656300	236658500	5	1750	0.424242424242424
chr2	238297625	238302425	5	4200	0.384615384615385
chr20	1921375	1928225	5	5400	0.577464788732394
chr20	15652825	15657325	5	3700	0.575757575757576
chr20	33117925	33120350	5	2000	0.516129032258065
chr20	33598475	33609650	5	10200	0.476190476190476
chr20	33982425	33987475	5	4300	0.451612903225806
chr20	43118600	43126875	5	7500	0.318181818181818
chr20	45859475	45862750	5	2725	0.4
chr20	48948350	48956925	5	8250	0.0631578947368421
chr20	50380600	50384500	5	3200	0.465116279069767
chr20	61422625	61429725	5	5475	0.481012658227848
chr21	28254200	28256800	5	2325	0.260869565217391
chr21	29705475	29711450	5	5200	0.225
chr21	30003375	30013225	5	8300	0.460176991150442
chr21	35892925	35901050	5	6975	0.4
chr22	19272175	19281525	5	7900	0.335135135135135
chr22	21975450	21979550	5	3425	0.392857142857143
chr22	22290200	22304675	5	11650	0.555160142348754
chr22	24601550	24605850	5	3425	0.514285714285714
chr22	28186900	28193450	5	5925	0.311111111111111
chr22	29661825	29673275	5	9025	0.470119521912351
chr22	38300475	38308225	5	6250	0.551724137931034
chr22	40665925	40670075	5	3650	0.377358490566038
chr22	43075400	43088025	5	10475	0.4
chr22	44416925	44423400	5	4950	0.475247524752475
chr3	9903050	9909050	5	5375	0.273504273504274
chr3	9953650	9960575	5	6025	0.369747899159664
chr3	30509100	30522325	5	10500	0.53125
chr3	38207775	38216975	5	7250	0.414634146341463
chr3	43020250	43022975	5	2350	0.421052631578947
chr3	46022025	46036450	5	10400	0.480263157894737
chr3	48053550	48060800	5	6100	0.565217391304348
chr3	58368625	58378325	5	8000	0.424242424242424
chr3	61789775	61797450	5	7425	0.222222222222222
chr3	69793550	69802225	5	6600	0.5
chr3	99499075	99502900	5	3425	0.19672131147541
chr3	105553525	105557500	5	3700	0.25
chr3	106444125	106450675	5	6050	0.152866242038217
chr3	119814775	119817825	5	2675	0.416666666666667
chr3	129274575	129284475	5	9050	0.428571428571429
chr3	151531025	151534325	5	2800	0.32
chr3	152091300	152106000	5	12475	0.39344262295082
chr3	156258550	156273975	5	13900	0.281524926686217
chr3	156391275	156414525	5	20075	0.344827586206897
chr3	157820325	157825300	5	4200	0.555555555555556
chr3	186925125	186930425	5	5000	0.119402985074627
chr3	186979050	186985750	5	5250	0.56
chr3	187003625	187012850	5	8400	0.357894736842105
chr3	196754700	196759275	5	3850	0.444444444444444
chr4	13918250	13926275	5	7075	0.361904761904762
chr4	17065225	17070875	5	5225	0.125
chr4	30717900	30724675	5	5750	0.452830188679245
chr4	38382825	38390000	5	6200	0.425
chr4	58290050	58292850	5	2475	0.266666666666667
chr4	71996300	71999300	5	2500	0.423076923076923
chr4	74842350	74845625	5	2675	0.476190476190476
chr4	95328100	95335525	5	6575	0.263157894736842
chr4	114364700	114373250	5	8200	0.125
chr4	114554775	114561325	5	5400	0.451612903225806
chr4	119704600	119708050	5	2925	0.473684210526316
chr4	120202875	120208500	5	5075	0.35
chr4	122586225	122594175	5	7050	0.419354838709677
chr4	128061175	128065900	5	3750	0.51219512195122
chr4	142142900	142146200	5	2800	0.538461538461538
chr4	152336600	152340700	5	3475	0.324324324324324
chr4	169399000	169409275	5	8200	0.427807486631016
chr4	177804250	177806625	5	1875	0.540540540540541
chr4	186833225	186836975	5	2800	0.514285714285714
chr5	17302100	17306900	5	3825	0.461538461538462
chr5	32026775	32033725	5	5800	0.480519480519481
chr5	32776075	32781175	5	4225	0.325581395348837
chr5	34657325	34662250	5	4325	0.276923076923077
chr5	37833975	37841550	5	6375	0.48780487804878
chr5	38445075	38451625	5	5575	0.363636363636364
chr5	39055650	39059525	5	3500	0.347826086956522
chr5	40676100	40690800	5	13050	0.223880597014925
chr5	43769125	43774550	5	4375	0.506666666666667
chr5	54825975	54830050	5	3475	0.4
chr5	60594475	60604950	5	9075	0.407766990291262
chr5	61287100	61292625	5	4850	0.4
chr5	64327450	64338700	5	8525	0.575342465753425
chr5	66298125	66319050	5	17625	0.302631578947368
chr5	71761000	71764800	5	3175	0.55
chr5	95055425	95073300	5	14150	0.448979591836735
chr5	110408300	110412725	5	3775	0.340425531914894
chr5	138606675	138613425	5	6000	0.378378378378378
chr5	141391225	141396350	5	4350	0.297297297297297
chr5	151038750	151067825	5	26050	0.231843575418994
chr5	156810200	156815625	5	4450	0.394736842105263
chr5	157808400	157813300	5	4625	0.217391304347826
chr5	159331700	159335475	5	3025	0.526315789473684
chr5	167239625	167243975	5	3475	0.430769230769231
chr5	168857900	168864375	5	5650	0.222222222222222
chr5	168974450	168977725	5	2975	0.166666666666667
chr5	171338375	171342025	5	3125	0.357142857142857
chr5	176726725	176734625	5	6375	0.529411764705882
chr5	176736375	176740250	5	3400	0.222222222222222
chr5	177654425	177660400	5	4675	0.38655462184874
chr5	180222750	180239175	5	13650	0.398009950248756
chr6	3205900	3212700	5	5325	0.439393939393939
chr6	5082050	5086875	5	4125	0.507936507936508
chr6	6005200	6009975	5	4000	0.491803278688525
chr6	27635050	27640725	5	5075	0.23728813559322
chr6	27857625	27862900	5	4225	0.350877192982456
chr6	30849400	30856975	5	6325	0.571428571428571
chr6	31461050	31467250	5	5150	0.33587786259542
chr6	35180750	35188150	5	6425	0.280373831775701
chr6	36561025	36577325	5	13100	0.486997635933806
chr6	36883600	36889300	5	5450	0.230769230769231
chr6	37206125	37214850	5	8125	0.150753768844221
chr6	39946850	39949425	5	1925	0.521739130434783
chr6	46019275	46022725	5	3000	0.19047619047619
chr6	56813050	56826450	5	10900	0.367567567567568
chr6	74224550	74229550	5	4075	0.5625
chr6	82455000	82461425	5	5350	0.451612903225806
chr6	83898850	83902225	5	3150	0.206896551724138
chr6	106250925	106254575	5	3175	0.380952380952381
chr6	107961500	107969175	5	5850	0.538860103626943
chr6	112349000	112367000	5	15675	0.449612403100775
chr6	112522575	112532075	5	8625	0.571428571428571
chr6	114015200	114019725	5	3925	0.342857142857143
chr6	127519150	127524250	5	4175	0.441558441558442
chr6	134741000	134745775	5	3925	0.352941176470588
chr6	142330475	142336925	5	5575	0.303030303030303
chr6	153297900	153304100	5	5050	0.536585365853659
chr6	158134800	158140800	5	5450	0.48
chr6	161721825	161725500	5	2900	0.472222222222222
chr6	163838675	163853350	5	12950	0.341880341880342
chr6	163908925	163913125	5	3575	0.378378378378378
chr6	167008150	167014325	5	5175	0.385321100917431
chr6	169666825	169672100	5	4300	0.434782608695652
chr7	15593375	15602350	5	8100	0.231578947368421
chr7	18545250	18551625	5	4875	0.552631578947368
chr7	19144775	19156550	5	9900	0.327433628318584
chr7	24864450	24872525	5	6425	0.571428571428571
chr7	28075200	28082050	5	5575	0.449275362318841
chr7	30207925	30215125	5	6250	0.360655737704918
chr7	32105750	32113525	5	5875	0.572972972972973
chr7	39992450	39998200	5	5275	0.307692307692308
chr7	40753775	40763200	5	8200	0.414414414414414
chr7	66221175	66224425	5	2875	0.25
chr7	73305950	73312300	5	5375	0.357894736842105
chr7	77177775	77182875	5	4550	0.274509803921569
chr7	83865375	83867475	5	1750	0.571428571428571
chr7	87630700	87633500	5	2450	0.358974358974359
chr7	100805650	100809675	5	3425	0.259259259259259
chr7	128377675	128388850	5	8775	0.36
chr7	130002925	130014550	5	9675	0.455958549222798
chr7	134842875	134857000	5	11350	0.520325203252033
chr7	135425750	135434475	5	7825	0.384615384615385
chr7	142115375	142118600	5	2675	0.5
chr8	9003725	9010775	5	5825	0.395604395604396
chr8	10655900	10659150	5	2525	0.5
chr8	11658450	11668800	5	8350	0.425531914893617
chr8	13218575	13226900	5	7725	0.252252252252252
chr8	18935925	18945450	5	7525	0.5
chr8	25768950	25775350	5	5775	0.305555555555556
chr8	25777850	25784425	5	6175	0.277777777777778
chr8	37347650	37352325	5	4050	0.55
chr8	41107050	41114975	5	6950	0.428571428571429
chr8	49647300	49650725	5	2950	0.285714285714286
chr8	59768275	59773925	5	4825	0.351851851851852
chr8	69168450	69175250	5	5750	0.48936170212766
chr8	89335000	89339550	5	3950	0.523809523809524
chr8	99373675	99383200	5	8525	0.392857142857143
chr8	99565525	99572325	5	5925	0.517241379310345
chr8	100100075	100105150	5	4675	0.222222222222222
chr8	119499075	119505150	5	5300	0.27906976744186
chr8	120063000	120066950	5	3300	0.444444444444444
chr8	125462000	125466475	5	3600	0.571428571428571
chr8	128807300	128814075	5	6150	0.168224299065421
chr8	141963100	141968000	5	4300	0.48
chr8	144356550	144364425	5	6600	0.389380530973451
chr9	4688550	4693050	5	3750	0.333333333333333
chr9	6929525	6933725	5	3375	0.523076923076923
chr9	13857175	13864525	5	6000	0.293706293706294
chr9	14345750	14352000	5	5750	0.285714285714286
chr9	38433300	38436275	5	2625	0.296296296296296
chr9	74291225	74301175	5	8750	0.551724137931034
chr9	74357700	74364250	5	6075	0.166666666666667
chr9	79515925	79521800	5	4725	0.408602150537634
chr9	87324825	87327575	5	2200	0.533333333333333
chr9	89881450	89896375	5	12150	0.515679442508711
chr9	99311100	99320500	5	7975	0.351931330472103
chr9	103187925	103195050	5	5425	0.521008403361345
chr9	103337000	103342900	5	5100	0.260869565217391
chrX	11368750	11372300	5	2975	0.327868852459016
chrX	40030050	40035500	5	4750	0.311111111111111
chrX	45657500	45668950	5	10200	0.223048327137546
chrX	53291700	53297425	5	4650	0.490909090909091
chrX	64889250	64901750	5	10375	0.571428571428571
chrX	70755250	70764450	5	7625	0.445945945945946
chrX	106916375	106923425	5	6150	0.292307692307692
chrX	108970400	108975275	5	4025	0.468085106382979
chrX	118371550	118376800	5	4550	0.391304347826087
chrX	128881025	128883850	5	2200	0.465116279069767
chrX	153305000	153317200	5	11225	0.230769230769231
chr1	1706475	1715175	4	7800	0.26046511627907
chr1	8928175	8941300	4	11575	0.26302729528536
chr1	8962575	8966400	4	3325	0.285714285714286
chr1	16120600	16129650	4	8050	0.24
chr1	19271150	19284650	4	11350	0.3
chr1	25665800	25671600	4	5325	0.161073825503356
chr1	26601000	26615750	4	13725	0.265486725663717
chr1	27995425	27999825	4	3975	0.262295081967213
chr1	28587350	28594625	4	6400	0.253731343283582
chr1	36851825	36855700	4	3275	0.263157894736842
chr1	41939950	41943175	4	2775	0.256410256410256
chr1	45267125	45281775	4	13775	0.0745341614906832
chr1	56393350	56398350	4	4300	0.290322580645161
chr1	61038225	61040050	4	1625	0.19047619047619
chr1	65628525	65632050	4	3225	0.227272727272727
chr1	65974925	65980275	4	4800	0.272727272727273
chr1	66814950	66820925	4	5575	0.211764705882353
chr1	72744325	72748125	4	3525	0.166666666666667
chr1	78740225	78747050	4	6400	0.102564102564103
chr1	80447250	80449100	4	1625	0.24
chr1	85667625	85670825	4	2875	0.244897959183673
chr1	87594525	87602025	4	7125	0.0595238095238095
chr1	94275850	94279675	4	3550	0.138888888888889
chr1	95218825	95222450	4	3225	0.253521126760563
chr1	95506800	95510125	4	2975	0.25
chr1	96717650	96722675	4	4650	0.296296296296296
chr1	97022950	97026775	4	3425	0.1875
chr1	112049825	112052950	4	2775	0.272727272727273
chr1	113998925	114002775	4	3525	0.213333333333333
chr1	114076350	114081525	4	4900	0.166666666666667
chr1	115731625	115735200	4	3200	0.158415841584158
chr1	119524225	119529050	4	4200	0.229508196721311
chr1	120608100	120610300	4	1950	0.217391304347826
chr1	147010025	147015700	4	5050	0.196969696969697
chr1	150776875	150783300	4	5950	0.24
chr1	151518100	151522250	4	3675	0.24
chr1	153744800	153751625	4	6100	0.280701754385965
chr1	156215200	156218175	4	2575	0.245614035087719
chr1	158004925	158010050	4	4675	0.277777777777778
chr1	160186100	160191525	4	5100	0.296296296296296
chr1	160325650	160328200	4	2125	0.272727272727273
chr1	165601350	165612100	4	10300	0.115384615384615
chr1	168451125	168455050	4	3475	0.229508196721311
chr1	170525500	170528350	4	2450	0.213333333333333
chr1	182355550	182359050	4	3325	0.111111111111111
chr1	184265225	184270400	4	4450	0.3
chr1	200404025	200408750	4	4225	0.206349206349206
chr1	200743150	200746400	4	2900	0.25
chr1	201910450	201917325	4	6400	0.144
chr1	203444025	203451300	4	6600	0.235294117647059
chr1	210007700	210015100	4	7100	0.0869565217391304
chr1	212460325	212467450	4	6425	0.222222222222222
chr1	214588925	214596675	4	7275	0.170731707317073
chr1	214754325	214758600	4	3950	0.126984126984127
chr1	219257875	219263750	4	5275	0.192592592592593
chr1	219706025	219708900	4	2700	0.113207547169811
chr1	222233375	222236350	4	2600	0.274509803921569
chr1	224018875	224024600	4	4950	0.181818181818182
chr1	224027875	224032450	4	4100	0.285714285714286
chr1	225841650	225846525	4	4375	0.245614035087719
chr1	240469600	240479850	4	9425	0.156862745098039
chr10	4320725	4327600	4	6000	0.223880597014925
chr10	5059475	5063400	4	3525	0.173913043478261
chr10	10863925	10868850	4	4575	0.285714285714286
chr10	10892450	10895025	4	2400	0.148148148148148
chr10	15163625	15166450	4	2600	0.147058823529412
chr10	29875975	29880850	4	4550	0.160714285714286
chr10	30235125	30240875	4	5125	0.16
chr10	31610325	31616000	4	5225	0.148148148148148
chr10	51564675	51582300	4	15950	0.197080291970803
chr10	54075175	54080475	4	4725	0.235294117647059
chr10	60194925	60199575	4	4375	0.1
chr10	60273425	60279825	4	6050	0.13953488372093
chr10	71091875	71100750	4	7650	0.223021582733813
chr10	75665250	75677725	4	11850	0.0829015544041451
chr10	77162625	77168800	4	5325	0.291666666666667
chr10	89429600	89432125	4	2250	0.3
chr10	90965825	90968500	4	2325	0.272727272727273
chr10	98338550	98345875	4	6300	0.26027397260274
chr10	101535275	101549925	4	13300	0.26158038147139
chr10	102790575	102794125	4	3275	0.254545454545455
chr10	118526150	118531725	4	5050	0.157142857142857
chr10	122181625	122183925	4	1925	0.275862068965517
chr10	131935375	131940550	4	4675	0.203389830508475
chr10	133790775	133794850	4	3775	0.217391304347826
chr10	134329400	134334850	4	5175	0.170731707317073
chr11	8826650	8837375	4	9975	0.265060240963855
[truncated: 820 more rows]
