# Supplementary material for: Large organized chromatin lysine domains help distinguish primitive from differentiated cell populations
Source: Nat Commun. 2021 Jan 21;12:499. doi: 10.1038/s41467-020-20830-9 (PMC7820432; doi:10.1038/s41467-020-20830-9)
Supplement: Supplementary file 3 — Supplementary Software [file 41467_2020_20830_MOESM3_ESM.zip › E025-H3K4me3_LOCKS.bed]

chr1	27425175	28200350	71	69675	55.6888888888889
chr11	64739175	65375275	71	130975	49.9333333333333
chr12	6276175	7001200	71	101425	51.4411764705882
chr12	53264800	53896275	71	92300	54.5490196078431
chr12	56039900	57040575	71	134825	48.4347826086956
chr12	133126900	133661600	71	68375	54.9782608695652
chr16	66774125	67891650	71	101375	53.2413793103448
chr17	7080425	7653775	71	107350	49.0416666666667
chr17	47987600	48586825	71	84000	52.6031746031746
chr19	982575	1446625	71	89475	40.95
chr19	1795950	2524475	71	91375	53.5454545454545
chr19	11434475	12185725	71	78625	52.8444444444444
chr19	12356225	12952325	71	78925	35.4285714285714
chr19	35986150	37007525	71	92625	55.7142857142857
chr19	37008400	37267275	71	51425	48.2857142857143
chr19	37282400	37674125	71	54950	41.5338345864662
chr19	43967075	44536875	71	73950	36.9174311926606
chr19	57682875	58459775	71	90300	46.1052631578947
chr19	58478600	58767650	71	60625	23.037037037037
chr6	25959300	26578200	71	125325	30.936170212766
chr6	26923800	27779475	71	84175	50.4057971014493
chr9	130461275	131135325	71	89975	54.0322580645161
chr16	30345175	31227500	68	116625	52.4615384615385
chr16	3054900	3799775	65	75175	48.8587570621469
chr19	12958125	13319750	64	79450	37.7534246575342
chr19	53030025	53720100	63	59475	40.1351351351351
chr17	1891875	2311100	62	62900	47.6774193548387
chr14	61905625	62280150	60	56275	44.9090909090909
chr17	7654125	8383575	60	95175	42.9818181818182
chr19	9402775	9733550	60	52375	34.4929577464789
chr12	49071700	49764175	58	84575	29.1891891891892
chr9	139559675	140197350	57	73525	38.5060240963855
chr12	133662000	133786975	55	35375	20.3
chr19	56825000	57107850	55	44800	40.64
chr11	66823000	67418400	53	66650	39.1
chr19	58768575	59087725	51	67875	13.6190476190476
chr17	75231000	75474275	49	43900	35.9452054794521
chr3	9757925	10305675	49	62175	35.7755102040816
chr5	140695000	140909225	47	47300	27.7714285714286
chr1	154908150	155349475	45	84450	30.6
chr11	62272700	62653475	42	94475	26.5977011494253
chr1	1200575	1594500	41	56475	30.0909090909091
chr1	155825850	156216050	40	64950	29.9259259259259
chr14	23284325	23584775	39	55900	19.0823529411765
chr10	104359325	104576350	38	33725	29.344262295082
chr15	67316475	67443050	38	26175	23.9310344827586
chr12	54329275	54540750	36	77700	23.7692307692308
chr7	130569550	130698175	36	45150	11.125748502994
chr11	122007425	122081500	34	31950	9.17241379310345
chr2	74601250	74812800	33	50075	15.0666666666667
chr4	52725	159225	33	20325	22.3
chr19	52373000	52553775	32	31725	12.8
chr17	46560275	46704050	31	63000	9.90052356020942
chr19	42615875	42831000	31	39850	24.1666666666667
chr8	146011150	146277600	31	36250	23.1552795031056
chr4	409250	494500	30	22025	20.8148148148148
chr10	81106825	81224475	29	23200	20.4210526315789
chr11	63915850	64127900	29	47575	16.7457627118644
chr17	38439650	38521175	29	29550	17
chr19	18385300	18549475	28	32450	20.6818181818182
chr11	128321150	128394175	27	24750	18.375
chr15	25296325	25322900	27	13375	6.47619047619048
chr19	45872350	46032550	27	34075	15.4193548387097
chr11	35121100	35237000	26	23250	18.8354430379747
chr11	57191350	57546975	26	47275	16.3609022556391
chr7	27127825	27250675	26	84225	6.36666666666667
chr6	28757225	28985125	25	35975	17.96
chr6	52376500	52463300	25	22125	13.9325842696629
chr1	162582150	162680925	24	18550	15.9016393442623
chr15	60651725	60705975	24	22900	14.7586206896552
chr17	76309750	76381075	24	22700	10.3703703703704
chrX	48747950	49057200	24	42325	16.7703703703704
chr2	176944025	177054650	23	29275	15.3666666666667
chr2	216258875	216331375	23	31650	16.8333333333333
chr1	145427675	145611625	22	40775	16.28125
chr1	170588375	170680825	22	26125	16.1176470588235
chr10	16985500	17084025	22	17750	11.2727272727273
chr12	57457775	57569700	22	34975	16
chr2	161222100	161285500	22	21050	12.5454545454545
chr3	42054275	42134975	22	19825	13.609756097561
chr1	92148925	92220700	21	13600	11.6
chr10	95216375	95275900	21	16050	12.0869565217391
chr11	65581900	65695775	21	37225	13.3333333333333
chr19	23529400	23598875	21	13100	13.3529411764706
chr19	39826050	39939000	21	33775	9.56756756756757
chr2	239692925	239792900	20	31425	12.030534351145
chr22	46367075	46502850	20	56725	14.5494505494505
chr4	298325	380550	20	15375	14.96
chr5	180587125	180677850	20	30375	10.8918918918919
chrX	153595100	153719900	20	33650	7.70700636942675
chr12	120631050	120704000	19	27825	9.74444444444444
chr2	85730700	85844975	19	25250	11.4205607476636
chr21	47468900	47526725	19	19375	12.3673469387755
chr3	50297200	50403175	19	31400	13.2264150943396
chr5	14142150	14209125	19	21200	13
chr6	32060600	32165150	19	27075	11.68
chr8	144621925	144735000	19	24225	8.29885057471264
chr12	52400200	52467775	18	15950	11.95
chr17	79815450	79895725	17	22275	7.61325966850829
chr2	220024375	220163900	17	27525	10.2857142857143
chr5	149516775	149544200	17	17475	11.5789473684211
chr5	172280450	172339050	17	14200	10.8363636363636
chr1	150516750	150553200	16	20500	7.3953488372093
chr12	58225250	58292500	16	22475	9.83673469387755
chr16	4313375	4378875	16	15325	9.30434782608696
chr16	31757900	31785825	16	9350	9.6
chr5	172184875	172228900	16	15075	11.0144927536232
chr6	112538175	112590400	16	16000	11.5294117647059
chrX	45607350	45648650	16	21675	10.9111111111111
chr1	22231125	22266000	15	12550	10.1612903225806
chr11	789625	860250	15	29725	9.36986301369863
chr11	46294000	46321500	15	13725	7
chr18	46448500	46487400	15	27675	8.22222222222222
chr19	56090875	56189525	15	31325	10.8617886178862
chr2	190008375	190076725	15	14925	10.95
chr6	86145175	86175075	15	14175	3.09473684210526
chr7	100400950	100494975	15	19575	10.8461538461538
chr9	124023325	124064325	15	17950	9.23529411764706
chr11	118435450	118505500	14	19275	9.94736842105263
chr17	74691300	74736800	14	19350	4.24615384615385
chr5	178692075	178712825	14	7425	8.02597402597403
chr1	223887875	223919600	13	14850	5.55555555555556
chr12	7013500	7081425	13	20000	8.92307692307692
chr12	58119600	58178050	13	16300	6.84848484848485
chr14	75071650	75087225	13	8675	8.47058823529412
chr14	95973800	96029825	13	17000	7.23913043478261
chr16	73077475	73105325	13	16725	2.73684210526316
chr19	38041600	38058700	13	5950	8
chr20	48168075	48186225	13	9050	3.12280701754386
chr7	6719675	6738450	13	10350	7.18518518518519
chr7	30498825	30561200	13	12000	8.97777777777778
chr7	137654675	137687550	13	13150	5.76666666666667
chr9	130317775	130343400	13	12350	4.75
chr1	156643475	156743450	12	28650	5.77489177489177
chr11	64622175	64648325	12	12300	6.15
chr14	69415425	69448200	12	10600	5.46153846153846
chr15	49714000	49738025	12	20000	5.36842105263158
chr16	29796225	29839100	12	21050	5.87878787878788
chr19	19814625	19827950	12	6550	5.92857142857143
chr21	47390900	47415325	12	15400	3.47368421052632
chr22	38137025	38149925	12	9075	1.5
chr5	42985125	43045000	12	23250	7.9375
chr5	95144075	95200400	12	16850	7.74193548387097
chr6	27781875	27871650	12	25650	7.50617283950617
chr6	148812700	148860225	12	15725	5.55555555555556
chr9	115802050	115819875	12	7250	5.62105263157895
chr1	157948550	157995350	11	14525	5.36363636363636
chr11	1884475	1903700	11	11100	6.82352941176471
chr11	111741075	111816300	11	19750	6.82492581602374
chr11	130297400	130328050	11	9925	6.66666666666667
chr12	50605400	50642000	11	11250	6.88
chr14	77466775	77511900	11	16350	6.09722222222222
chr16	68589475	68601425	11	8125	4.69230769230769
chr17	38698025	38717275	11	10975	4.84444444444444
chr17	40558750	40577350	11	10325	5.21739130434783
chr18	12271500	12318425	11	14125	5.54732510288066
chr2	95812750	95832625	11	8925	3.38271604938272
chr2	106005150	106022400	11	9650	3.16666666666667
chr3	170441850	170471225	11	11075	5.89830508474576
chr3	184016175	184099475	11	19850	6.63276836158192
chr4	103736650	103792300	11	15075	7.64321608040201
chr5	98071675	98123900	11	18850	6.44329896907217
chr6	31761350	31807100	11	19700	4.98989898989899
chr6	33377350	33396800	11	12675	2.75555555555556
chr8	22407875	22464150	11	21100	4.01869158878505
chr8	93068175	93116775	11	15150	7.25
chr8	119011075	119037975	11	6925	6.45614035087719
chr9	75746450	75775375	11	14000	4.76595744680851
chr1	2120600	2146250	10	12150	4.43243243243243
chr1	39857025	39881850	10	11075	6.24742268041237
chr1	153571125	153610400	10	16950	3.04761904761905
chr1	181056400	181075325	10	10425	5.66666666666667
chr1	227838975	227849700	10	5850	2.85714285714286
chr10	22604100	22634750	10	13000	4.30985915492958
chr10	73716075	73747125	10	12775	2.93406593406593
chr12	46753675	46785450	10	20825	2.57142857142857
chr12	105619450	105651850	10	11000	5.07692307692308
chr12	125383075	125425850	10	17150	6.6031746031746
chr13	50645000	50659725	10	10425	5
chr15	96864025	96904550	10	32775	2.4
chr16	75272025	75300700	10	13925	3.77777777777778
chr17	4837275	4903800	10	22350	5.24731182795699
chr17	38571475	38614975	10	16650	5.17647058823529
chr17	40966725	41009300	10	11775	6.82352941176471
chr19	37726375	37743875	10	6625	5.27710843373494
chr19	37942500	37977725	10	12050	4.02702702702703
chr19	39137750	39158600	10	13075	3.49565217391304
chr2	218858075	218875725	10	10375	5
chr20	52195150	52213475	10	12425	6.54545454545455
chr4	1034950	1049625	10	5175	4.975
chr4	77114100	77135975	10	11375	6.55072463768116
chr5	14407100	14453400	10	15025	6.48571428571429
chr5	139015725	139051625	10	17425	5.07086614173228
chr5	151042950	151079450	10	19625	3.86440677966102
chr5	179680300	179692825	10	4175	5.5
chr7	55129025	55143450	10	5800	6.25
chr7	94011850	94053800	10	30975	1.06382978723404
chr9	19116425	19130200	10	11775	0.956521739130435
chr9	35516175	35523125	10	5025	1.8
chr1	8064175	8108550	9	14925	5.4
chr1	33797800	33816700	9	15375	1.05660377358491
chr1	38454250	38482600	9	13350	3.74603174603175
chr1	45240225	45292350	9	19675	4.68493150684932
chr10	75666250	75677050	9	8550	1.06666666666667
chr10	101535525	101549225	9	6250	3.52380952380952
chr11	45864925	45881975	9	7750	5.8974358974359
chr11	57071725	57104175	9	16700	5.55555555555556
chr11	61716775	61741675	9	12350	4.09195402298851
chr11	118777975	118801400	9	20000	1.14285714285714
chr12	104670075	104689575	9	9875	4.08695652173913
chr12	114834175	114852350	9	13050	3.25
chr12	129291875	129309575	9	7225	3.21428571428571
chr15	78354075	78370650	9	9475	2.19148936170213
chr16	20890100	20926150	9	11950	5.07063197026022
chr16	85026000	85063550	9	11900	5
chr17	29875750	29899500	9	12450	3.9047619047619
chr17	38249375	38298175	9	19600	3.30886850152905
chr17	43207925	43250700	9	16925	4.86567164179105
chr19	7967450	7994525	9	10000	5.12345679012346
chr19	41103150	41121375	9	8825	4.36734693877551
chr19	44976675	44990300	9	11475	0.511627906976744
chr19	45245425	45262050	9	11375	4.22857142857143
chr2	46925175	46948375	9	10425	5.45070422535211
chr2	62926075	62938325	9	9050	1.23076923076923
chr2	95872075	95884600	9	5025	4.54545454545455
chr2	188405850	188419775	9	8200	4.15384615384615
chr2	189828625	189851925	9	18700	4.30769230769231
chr2	192541475	192556300	9	10775	3.19148936170213
chr2	201979100	201996100	9	14375	1.05660377358491
chr2	207998050	208032800	9	12550	5.28
chr2	238309350	238345225	9	15900	5.4965034965035
chr3	98602925	98625625	9	18225	2.875
chr4	38663925	38676800	9	9475	4.14285714285714
chr5	3590975	3607175	9	7900	5
chr5	178502750	178512250	9	4200	5.91304347826087
chr6	1604350	1626475	9	13575	3.06666666666667
chr7	6291525	6323050	9	9725	4.34254143646409
chr7	75920500	75952250	9	8675	4.75728155339806
chr9	21964900	22009975	9	16725	5.02923976608187
chr9	99515550	99529975	9	8100	5.29032258064516
chr9	99576800	99585650	9	5275	5.25
chr9	124121000	124136125	9	10625	1.3448275862069
chrX	39942475	39969600	9	12275	5.84810126582278
chr1	6656700	6686600	8	13125	3.90804597701149
chr1	26602225	26611675	8	6950	2.71428571428571
chr1	85985950	85993325	8	5450	1.27272727272727
chr10	4983950	4991375	8	5250	1.33333333333333
chr10	51564725	51581375	8	11000	5.06382978723404
chr10	104168325	104196425	8	9100	3.50526315789474
chr10	131743600	131771200	8	22525	1.91489361702128
chr11	10313450	10348150	8	14200	4.66666666666667
chr11	73000100	73036675	8	13150	3.6763925729443
chr12	96627450	96636275	8	3725	3.16129032258065
chr13	110428875	110441500	8	11650	0.727272727272727
chr14	23767425	23792975	8	11400	4.80662983425414
chr15	37385125	37403725	8	14300	3.78378378378378
chr17	71300175	71322100	8	8800	3.87443946188341
chr18	74810275	74821075	8	6500	2.12121212121212
chr19	8917550	8927525	8	7025	2
chr19	13944050	13962750	8	13025	1.45833333333333
chr19	48824475	48837675	8	8100	1.86206896551724
chr19	52615800	52629000	8	7875	4.55172413793103
chr19	52975550	52981275	8	2625	4.66666666666667
chr19	54691925	54714350	8	12100	1.74174174174174
chr19	55984675	56006550	8	9700	5.07407407407407
chr2	85122025	85154400	8	7675	4.96256684491979
chr2	238382975	238411225	8	8050	4.80412371134021
chr20	3746825	3779825	8	12150	4.97142857142857
chr20	47883750	47904600	8	14475	0.98989898989899
chr22	50679600	50710300	8	12200	4.35789473684211
chr3	112346750	112366475	8	15125	3.96666666666667
chr4	120125775	120142250	8	12650	4.09090909090909
chr6	44184675	44195225	8	5550	3.16666666666667
chr6	117802850	117819800	8	6400	3.88304093567251
chr7	99668300	99728775	8	14425	5.03875968992248
chr7	100765225	100782000	8	10900	1.90163934426229
chr8	116670325	116682175	8	9950	4.14814814814815
chr9	131900375	131909675	8	7350	1.52380952380952
chr9	132244000	132262800	8	12450	1.28571428571429
chr1	19772400	19781750	7	5700	1.6271186440678
chr1	25069925	25081100	7	7250	2.43478260869565
chr1	153917375	153965700	7	19350	3.61764705882353
chr1	156459400	156478850	7	12825	2.03921568627451
chr1	206134150	206137775	7	2225	1.48148148148148
chr1	234666375	234672850	7	4525	2.88
chr1	234734525	234758025	7	19175	1.14553990610329
chr1	249115125	249137000	7	9275	3.06015037593985
chr10	17241075	17299925	7	21525	3.14594594594595
chr10	60330425	60338725	7	3775	3.81818181818182
chr10	82212925	82225575	7	10850	0.291666666666667
chr10	89100175	89104025	7	2550	1.30769230769231
chr11	307750	327625	7	11125	3.58139534883721
chr11	3379425	3384925	7	3825	1.69230769230769
chr12	27701475	27715100	7	7025	1.88811188811189
chr12	48199350	48215875	7	12600	2.08108108108108
chr12	115102750	115136600	7	20625	3.10280373831776
chr12	124864175	124875950	7	6200	3.66666666666667
chr13	31469525	31485750	7	7600	3.63157894736842
chr13	33849625	33867300	7	8150	3.6
chr14	105940025	105958400	7	8875	2.8099173553719
chr15	43800975	43811900	7	7625	1.18181818181818
chr15	45923525	45941025	7	8600	2.36559139784946
chr15	50147400	50156825	7	5325	3.69811320754717
chr15	50343750	50352775	7	3925	3.45205479452055
chr15	86122975	86133800	7	5950	2.38167938931298
chr16	118275	135425	7	8275	2.25581395348837
chr16	764575	778875	7	6325	3.27102803738318
chr16	18796750	18816025	7	8425	3.88679245283019
chr16	86539000	86550125	7	7550	2.66666666666667
chr16	87409200	87429300	7	10575	3.37037037037037
chr17	1387825	1396400	7	7275	0.725
chr17	1682800	1691475	7	5425	1.35416666666667
chr17	37023675	37040275	7	11000	2
chr17	38218475	38232500	7	8500	1.80952380952381
chr17	74523875	74537100	7	6625	2.5034965034965
chr17	79359925	79379750	7	17125	0.857142857142857
chr18	53525425	53538225	7	6450	2.46296296296296
chr18	77153075	77163975	7	5775	3.61904761904762
chr19	6735525	6745850	7	8275	0.676470588235294
chr19	11195750	11207500	7	7300	1.61290322580645
chr19	12295650	12306850	7	5775	2.9622641509434
chr19	48892700	48904000	7	5950	2.29268292682927
chr19	52222200	52230725	7	4550	4
chr2	62887525	62893275	7	2875	2.45454545454545
chr2	64870275	64882825	7	9600	2.32835820895522
chr2	97192750	97205125	7	6250	3.90163934426229
chr2	119587550	119613925	7	13800	3.83720930232558
chr2	145260875	145283000	7	20450	0.6
chr20	25833625	25849600	7	7525	2.91489361702128
chr20	30298200	30336000	7	15975	3.85401459854015
chr3	48467650	48489500	7	10775	3.3859649122807
chr3	50272925	50286425	7	7675	1.48717948717949
chr3	75781200	75792175	7	5775	3.3
chr3	87027000	87043350	7	13825	0.48780487804878
chr3	99975350	99989325	7	6900	3.34736842105263
chr3	124758150	124782575	7	9125	2.33802816901408
chr3	129311250	129326675	7	9775	1.38805970149254
chr3	149290000	149302225	7	5600	1.77358490566038
chr3	187980675	187990925	7	5825	2.41666666666667
chr4	10105950	10119925	7	7050	3.9349593495935
chr4	26017275	26035725	7	5950	3.45454545454545
chr5	40677025	40689525	7	9775	3.04761904761905
chr5	148783175	148794400	7	7725	1.71428571428571
chr5	150153950	150171375	7	11100	1.52577319587629
chr5	178137250	178144550	7	2750	3.05
chr5	178308175	178313200	7	3725	0.882352941176471
chr6	26639300	26644075	7	2625	3.23809523809524
chr6	33215725	33292025	7	27725	3.82211538461538
chr6	34203600	34218025	7	10100	3.55555555555556
chr6	44201500	44233625	7	11475	3.06451612903226
chr6	56389275	56415775	7	8375	3.90566037735849
chr6	138858475	138867425	7	6100	2.68421052631579
chr7	852150	873800	7	9250	2.92215568862275
chr7	17336725	17349825	7	9300	2.47058823529412
chr7	19140825	19160100	7	15950	2.13793103448276
chr7	63806350	63813375	7	4175	3.09677419354839
chr7	64164850	64170400	7	3900	2.42105263157895
chr7	93923725	93933750	7	8975	0.592592592592593
chr8	26494775	26500300	7	3550	2.34146341463415
chr8	141640225	141647575	7	4900	3.07142857142857
chr8	145007550	145031275	7	19175	1.57142857142857
chr9	34988500	34995950	7	5900	1.27272727272727
chr9	73018200	73036625	7	13325	0.753623188405797
chrX	65852625	65859500	7	5300	1
chr1	1706875	1714575	6	5200	2.85714285714286
chr1	6545000	6558375	6	5650	2.36231884057971
chr1	8467275	8472950	6	4525	0.857142857142857
chr1	8931050	8941000	6	8850	0.269230769230769
chr1	23686025	23704050	6	9450	1.70731707317073
chr1	36613600	36628225	6	10875	1.18085106382979
chr1	44435200	44446800	6	7425	1.33734939759036
chr1	54197500	54205875	6	5700	1.65217391304348
chr1	146638325	146650050	6	7625	2.46153846153846
chr1	151282275	151287300	6	3850	0.685714285714286
chr1	156861850	156868625	6	5325	0.677966101694915
chr1	158968400	158986850	6	12575	1.03482587064677
chr1	210405575	210413800	6	4575	2.06818181818182
chr1	224913625	224918725	6	4125	0.516129032258065
chr10	21803475	21825250	6	15050	1.06086956521739
chr10	38404650	38412100	6	5150	1.6
chr10	52748675	52761550	6	6675	2.15151515151515
chr10	106085875	106113900	6	12100	3.11764705882353
chr11	3174625	3191625	6	10275	1.67785234899329
chr11	66079200	66086700	6	6900	0.3125
chr11	101980050	101991425	6	7625	2.85185185185185
chr11	114161275	114181625	6	17400	0.648275862068965
chr11	120195500	120218525	6	10050	2.46774193548387
chr11	121960075	121976175	6	15475	0.151515151515152
chr12	57620900	57637650	6	10000	2.04347826086957
chr13	31438475	31447950	6	5100	2
chr13	74702425	74711150	6	6700	2.25806451612903
chr13	75343675	75347425	6	2675	1.07692307692308
chr13	110953650	110965500	6	9300	0.666666666666667
chr14	52115150	52126900	6	11100	0.222222222222222
chr14	72052575	72059375	6	4050	2
chr14	73703975	73714525	6	5725	3.17857142857143
chr14	105433675	105445300	6	7300	2.88571428571429
chr15	74214675	74233925	6	9225	2.94117647058824
chr15	90218975	90224575	6	3350	1.72413793103448
chr15	101727625	101742275	6	6475	2.3969465648855
chr16	2198150	2211100	6	10850	0.978723404255319
chr16	2561250	2571625	6	7475	1.68421052631579
chr16	2581150	2589875	6	5350	2.73684210526316
chr16	14395000	14404925	6	8475	0.555555555555556
chr16	31463575	31472175	6	5900	2.71428571428571
chr16	85643850	85649575	6	4900	0.571428571428571
chr17	3791225	3797150	6	4400	2.63636363636364
chr17	5083525	5088325	6	3675	1
chr17	27272325	27280150	6	6425	0.580645161290323
chr17	31196825	31205025	6	4000	2.75247524752475
chr17	45725850	45732575	6	4950	1.66666666666667
chr17	61509850	61525025	6	6700	3.0077519379845
chr17	70112950	70123400	6	8725	1.23076923076923
chr17	77805875	77819050	6	6425	2.265625
chr17	78001825	78011425	6	6300	2.22641509433962
chr18	55455675	55475650	6	7500	2.89247311827957
chr18	74200150	74208825	6	7100	1.21739130434783
chr19	3358625	3376075	6	10325	1.01060070671378
chr19	3967800	3990475	6	9825	3.03780068728522
chr19	4389700	4403850	6	8450	2.2
chr19	6270450	6280575	6	8550	0.608695652173913
chr19	7893975	7898425	6	3575	0.596491228070175
chr19	10336700	10347325	6	4350	3.04424778761062
chr19	18896300	18902825	6	4675	2
chr19	21604825	21609300	6	2825	2.27586206896552
chr19	34662325	34668825	6	5575	1.52941176470588
chr19	35247850	35253650	6	2850	2.22727272727273
chr19	37876650	37881725	6	3300	2.72
chr19	48216350	48227875	6	8250	1
chr2	9396450	9403975	6	4800	1.80769230769231
chr2	55267575	55283525	6	9550	2.47619047619048
chr2	65453650	65460125	6	4700	2.94736842105263
chr2	85968575	85985775	6	9125	1.89399293286219
chr2	114643925	114655825	6	8625	1.87096774193548
chr2	127838450	127845550	6	5025	1.46666666666667
chr2	175198325	175207325	6	5275	2.25925925925926
chr2	183285350	183300625	6	7175	2.8
chr2	191913700	191917400	6	2400	0.893617021276596
chr2	238186350	238191100	6	3600	1.33333333333333
chr2	242253175	242261550	6	6300	3.18918918918919
chr20	3786275	3793025	6	4800	1.05263157894737
chr20	23329825	23348775	6	8725	3
chr20	33459425	33469925	6	6675	1.45454545454545
chr20	43964975	43977575	6	8950	1.27272727272727
chr20	45028300	45039775	6	5750	1.88888888888889
chr20	45962600	45990225	6	13750	3.01818181818182
chr20	49126125	49138150	6	6400	3.18181818181818
chr21	45132150	45153450	6	7325	2.8375
chr22	24636225	24644275	6	5025	1.25925925925926
chr22	35772600	35783725	6	6200	2.19607843137255
chr22	50738150	50746925	6	7050	1.35593220338983
chr3	183889100	183905650	6	8150	2.02298850574713
chr4	13919350	13924000	6	3175	1.11111111111111
chr4	77905275	77912650	6	4475	2.67647058823529
chr5	2747475	2757575	6	8425	0.689655172413793
chr5	54892900	54900900	6	4775	2.30379746835443
chr5	71893200	71897075	6	2125	1.84210526315789
chr5	115292275	115299900	6	4850	1.45614035087719
chr5	180224625	180245975	6	14575	2.32432432432432
chr6	3739750	3759925	6	9850	1.95522388059702
chr6	33166750	33182175	6	10025	1.64102564102564
chr6	42011700	42019925	6	6875	1.07462686567164
chr6	56815850	56825300	6	6200	1.03529411764706
chr6	100903350	100914250	6	9250	1.77777777777778
chr6	109798925	109805375	6	4975	0.591549295774648
chr6	158234175	158255200	6	6225	3.15606936416185
chr7	2557050	2569925	6	5750	2.77777777777778
chr7	25888825	25902875	6	8200	1.76
chr7	55085875	55095025	6	7050	0.666666666666667
chr7	55195550	55201550	6	3950	1.22222222222222
chr7	93993950	94007250	6	5425	2.3
chr7	98734900	98742550	6	5700	0.918918918918919
chr7	128467900	128476925	6	6600	2.90909090909091
chr8	143743400	143755250	6	6025	3.15151515151515
chr8	145733400	145755475	6	10150	2.49261083743842
chr9	4292600	4303375	6	6675	2.11111111111111
chr9	18459550	18481275	6	9350	2.96485623003195
chr9	33022400	33029975	6	6400	0.583333333333333
chr9	36028900	36041800	6	6425	2.47872340425532
chr9	99314850	99337575	6	8625	3
chr9	133709400	133724050	6	9300	2.54421768707483
chr9	134268500	134283625	6	9350	1.78947368421053
chrX	64887050	64899675	6	8025	2.67368421052632
chr1	8430675	8434400	5	2625	1.375
chr1	15733400	15742975	5	4375	2.12587412587413
chr1	16274475	16280325	5	4475	1.02222222222222
chr1	32396275	32405500	5	7350	0.407079646017699
chr1	36599800	36603050	5	1575	2.19047619047619
chr1	36838175	36840825	5	2200	0.434782608695652
chr1	47897950	47904600	5	4300	0.951612903225806
chr1	51424475	51447975	5	14875	1.28381962864721
chr1	61542025	61553575	5	10875	0.421052631578947
chr1	65885225	65890625	5	4350	0.909090909090909
chr1	87167325	87175600	5	6925	0.615384615384615
chr1	92946525	92952650	5	4575	1.26315789473684
chr1	95002775	95010775	5	7325	0.295454545454545
chr1	109931600	109941475	5	8600	0.517985611510791
chr1	113242900	113261925	5	8875	1.72161172161172
chr1	164527400	164535800	5	7625	1.16129032258065
chr1	165865300	165870400	5	3025	1.76744186046512
chr1	170499550	170507875	5	6450	1.42528735632184
chr1	170555225	170563425	5	6600	0.777777777777778
chr1	178506450	178514200	5	4675	1.31851851851852
chr1	178832525	178842150	5	6625	1.04347826086957
chr1	183209800	183213650	5	2400	1.5
chr1	197879800	197887800	5	4800	1.37931034482759
chr1	203444275	203450900	5	5825	0.454545454545455
chr1	206857525	206867725	5	5600	2.15189873417722
chr1	214618225	214621075	5	2150	1.11111111111111
chr1	219631425	219635325	5	3100	0.742857142857143
chr1	226849375	226852750	5	2650	0.75
chr1	228268900	228277975	5	7850	1
chr10	3846475	3856750	5	5550	1.68831168831169
chr10	26773975	26777325	5	2900	0.466666666666667
chr10	33240175	33252575	5	10100	1.12
chr10	33269100	33274700	5	4600	1.58620689655172
chr10	33614600	33631225	5	13875	0.72463768115942
chr10	35623250	35630350	5	5275	1.1214953271028
chr10	38342975	38346075	5	1775	2
chr10	43013675	43016300	5	1775	1.2258064516129
chr10	63853550	63856400	5	2275	0.408163265306122
chr10	79785300	79797475	5	6925	1.39805825242718
chr10	81001550	81006400	5	3950	0.610169491525424
chr10	81959450	81968175	5	7650	1.06451612903226
chr10	111649875	111655275	5	3075	1.80952380952381
chr10	113967800	113975125	5	4700	2.07547169811321
chr10	124909125	124917475	5	4675	1.95
chr10	126841525	126851025	5	7150	0.873239436619718
chr10	127747800	127752475	5	3050	0.971428571428571
chr11	693225	711325	5	8850	2.20125786163522
chr11	2398075	2405100	5	5225	1.29545454545455
chr11	8931375	8939450	5	5175	2.07407407407407
chr11	9822525	9825675	5	1975	1.53846153846154
chr11	12431350	12436125	5	2900	2.05128205128205
chr11	14664725	14672075	5	6225	0.823529411764706
chr11	43701175	43707775	5	4900	1.63636363636364
chr11	46138875	46144775	5	5400	0.181818181818182
chr11	63273600	63278525	5	4175	0.64
chr11	63682650	63687725	5	4450	0.323529411764706
chr11	113929350	113936200	5	5250	2.16216216216216
chr11	120076050	120087000	5	5875	1.72631578947368
chr11	125982200	125986400	5	2925	0.931034482758621
chr11	126223350	126230175	5	6025	0.411764705882353
chr11	126860075	126863325	5	2525	0.625
chr12	4377650	4386675	5	8475	0.135922330097087
chr12	16131075	16133675	5	1625	1.48148148148148
chr12	30843800	30849575	5	4600	0.976744186046512
chr12	46886450	46888750	5	1675	0.761904761904762
chr12	52672475	52675275	5	1550	1.89473684210526
chr12	53954075	53956075	5	1350	0.8
chr12	54804850	54815500	5	8700	0.417391304347826
chr12	66269525	66279550	5	7500	0.689655172413793
chr12	90341200	90344450	5	2225	1.93548387096774
chr12	92526025	92541650	5	13250	1.21518987341772
chr12	109244925	109252950	5	7200	0.666666666666667
chr12	123867800	123875650	5	4950	2.15384615384615
chr13	41627350	41640175	5	9700	2.05263157894737
chr13	97896525	97903425	5	3475	2.06896551724138
chr13	100147575	100158725	5	6950	1.29770992366412
chr13	100631925	100634825	5	2150	0.740740740740741
chr13	102103025	102110000	5	5650	0.468085106382979
chr13	114142975	114150450	5	6150	1.38709677419355
chr14	24604650	24618125	5	8300	1.7029702970297
chr14	50437125	50440175	5	2375	0.714285714285714
chr14	55150750	55154050	5	2150	1.76470588235294
chr14	61104075	61125475	5	13325	1.23809523809524
chr14	65562550	65570575	5	6425	0.609756097560976
chr14	73921850	73932650	5	6425	1.67010309278351
chr14	75907400	75910550	5	2300	0.651162790697674
chr15	38420650	38423975	5	2975	0.222222222222222
chr15	49750150	49753400	5	2575	0.41025641025641
chr15	49911900	49919925	5	7025	0.4375
chr15	63322125	63346925	5	11975	2.15789473684211
chr15	63663425	63674600	5	6675	1.20975609756098
chr15	63793150	63803075	5	6625	1.87931034482759
chr15	64360950	64364425	5	2250	1.10344827586207
chr15	73921450	73927175	5	5075	1.27272727272727
chr15	81068625	81077075	5	6925	1.11111111111111
chr15	86268000	86270450	5	1700	0.9
chr15	98502875	98511375	5	5250	1.61764705882353
chr16	446275	452750	5	4325	1.74117647058824
chr16	9051925	9058525	5	4700	0.987341772151899
chr16	31880125	31889525	5	4900	2.08130081300813
chr16	31923475	31932025	5	6400	1.57377049180328
chr16	55509675	55522325	5	8450	0.991379310344828
chr17	878500	884400	5	4350	0.767857142857143
chr17	899650	906575	5	4200	1.36585365853659
chr17	4992350	4997475	5	3100	1.49152542372881
chr17	6913725	6927100	5	10525	0.537931034482759
chr17	13497475	13506125	5	6625	1.90697674418605
chr17	16523775	16527925	5	2450	2.08888888888889
chr17	18216475	18223850	5	6500	0.281081081081081
chr17	20937500	20947825	5	6450	2.03333333333333
chr17	36898450	36910450	5	8925	2.11111111111111
chr17	40825550	40836300	5	9150	0.666666666666667
chr17	45330675	45335800	5	4050	0.628571428571429
chr17	57448450	57451925	5	2625	0.594594594594595
chr17	59473350	59494750	5	18100	0.816793893129771
chr17	61351150	61354625	5	2325	1.30769230769231
chr17	62772800	62777850	5	2975	2
chr17	66572600	66577400	5	2750	1.61904761904762
chr18	2978200	2983125	5	4000	0.655737704918033
chr18	41511250	41515775	5	2925	0.985507246376812
chr18	67712250	67715725	5	2775	0.689655172413793
chr18	68086725	68090275	5	1525	2.0625
chr18	72914675	72926375	5	11150	0.782608695652174
chr19	6103100	6111425	5	4600	2.16216216216216
chr19	11300400	11314500	5	6325	2.11111111111111
chr19	15359250	15363400	5	3525	0.297872340425532
chr19	17413225	17423175	5	6100	1.09090909090909
chr19	18714125	18719450	5	4550	0.272727272727273
chr19	20725575	20730750	5	4050	1.82857142857143
chr19	21989100	21993950	5	4125	1.41176470588235
chr19	38124775	38129400	5	3400	2.06451612903226
chr19	40519725	40521975	5	1675	0.736842105263158
chr19	41828450	41833325	5	3950	1.1304347826087
chr19	49990300	50004075	5	8400	2.10778443113772
chr19	52822775	52828000	5	3325	1.39024390243902
chr2	5830950	5838025	5	6050	0.37037037037037
chr2	19546675	19563700	5	10175	1.51322751322751
chr2	36581275	36590125	5	7925	0.240384615384615
chr2	38973975	38982050	5	5100	1.76
chr2	47074025	47077950	5	3250	0.372093023255814
chr2	60776150	60784500	5	7250	0.694736842105263
chr2	65064275	65069100	5	3725	1.14285714285714
chr2	74206700	74215300	5	4575	1.71428571428571
chr2	75060550	75073275	5	7375	1.70776255707763
chr2	102757650	102765800	5	7725	0.421052631578947
chr2	172947350	172971825	5	14625	2.05243445692884
chr2	191744300	191757025	5	11675	0.461538461538462
chr2	218765575	218769450	5	2575	1.6
chr2	219922400	219925825	5	2475	0.851851851851852
chr2	223912125	223922075	5	6500	1.28176795580111
chr2	238599675	238612175	5	6500	2.18079096045198
chr2	241496325	241509400	5	8375	1.97183098591549
chr20	17939550	17953500	5	11500	0.628571428571429
chr20	55964125	55971475	5	3850	1.93258426966292
chr20	60941000	60945400	5	3125	2
chr21	16429700	16439225	5	9000	0.545454545454545
chr21	28210025	28222675	5	10050	0.727272727272727
chr21	28331925	28345775	5	8950	1.18831168831169
chr21	36207425	36219475	5	8950	2.09090909090909
chr22	19156825	19167425	5	6900	1.46031746031746
chr22	19275075	19280500	5	4325	0.962962962962963
chr22	45893175	45903150	5	5025	2.19875776397516
chr3	11641525	11645275	5	2800	0.615384615384615
chr3	30647225	30654200	5	6300	1.05263157894737
chr3	39188075	39196025	5	6975	0.658227848101266
chr3	52080400	52092125	5	6375	2.11891891891892
chr3	52565975	52573275	5	6150	0.571428571428571
chr3	113455625	113470775	5	8150	1.63321799307958
chr3	141129200	141133600	5	3600	0.5
chr3	145873625	145884850	5	9025	1.58823529411765
chr3	147125050	147131700	5	5225	0.8
chr3	170073525	170083400	5	8600	1
chr3	170135950	170143750	5	6650	1.41935483870968
chr3	184278500	184287975	5	6075	1.83720930232558
chr3	185644325	185661475	5	11525	1.12684365781711
chr3	193851350	193860225	5	7225	0.477272727272727
chr4	7937300	7942075	5	4275	0.8
chr4	114365350	114369225	5	2775	1.23076923076923
chr4	122608850	122619300	5	9600	0.842105263157895
chr4	157866650	157873225	5	3975	1.7
chr4	177707400	177715950	5	7525	0.4
chr5	17215325	17225275	5	6650	1.01176470588235
chr5	60623875	60631550	5	6925	0.972972972972973
chr5	77821675	77826400	5	3175	0.857142857142857
chr5	114872725	114881225	5	7625	1.29032258064516
chr5	141696975	141707950	5	10075	0.380952380952381
chr5	143300525	143304200	5	1950	1.95348837209302
chr5	158124825	158130250	5	4050	0.790697674418605
chr5	158517300	158534025	5	12900	1.10344827586207
chr6	36634250	36653575	5	10000	1.85515320334262
chr6	85895450	85897325	5	1200	1.4
chr6	126133125	126140500	5	4475	1.92307692307692
chr6	163878675	163882850	5	3475	0.787878787878788
chr7	5727350	5735850	5	6800	0.961038961038961
chr7	22600525	22605650	5	2875	1.48148148148148
chr7	22893250	22900325	5	5600	0.445859872611465
chr7	30854925	30858825	5	2300	1.33333333333333
chr7	43685875	43690725	5	3850	0.666666666666667
chr7	63979125	63983250	5	3300	2.2
chr7	64437375	64441450	5	2375	1.41935483870968
chr7	65746275	65749100	5	2100	0.75
chr7	77647175	77650450	5	2650	0.5
chr7	92262275	92264950	5	2050	0.8
chr7	100805925	100809575	5	2600	0.896551724137931
chr7	112120700	112122725	5	1325	2
chr7	119692475	119695950	5	1975	1.40540540540541
chr7	149468400	149471075	5	1850	0.923076923076923
chr7	150775575	150787250	5	9600	0.53448275862069
chr7	152129925	152135250	5	4675	0.425531914893617
chr7	155088250	155095150	5	6225	0.571428571428571
chr7	158604450	158623550	5	11275	2.06060606060606
chr8	192750	198225	5	2875	1.91666666666667
chr8	11652975	11667425	5	9400	2.09756097560976
chr8	26429125	26441450	5	7925	1.1031746031746
chr8	30580575	30585925	5	4375	0.5
chr8	71516625	71523350	5	5350	1.67741935483871
chr8	90766650	90777325	5	6650	1.25
chr8	95265775	95275200	5	7600	0.949152542372881
chr8	103663075	103675200	5	7200	1.94350282485876
chr8	103818075	103823750	5	4125	0.7
chr8	128821675	128823800	5	1475	1.5
chr9	14306600	14323800	5	15450	1
chr9	21548375	21564050	5	10325	0.972111553784861
chr9	91146875	91152550	5	4650	0.51219512195122
chr9	93954525	93960825	5	3925	1.41666666666667
chr9	103188225	103192950	5	4250	0.272727272727273
chr9	115912700	115917400	5	4100	0.941176470588235
chr9	116382225	116385850	5	2850	1.11111111111111
chrX	38073600	38081050	5	5900	1.0952380952381
chrX	47049875	47057800	5	6300	0.604026845637584
chrX	135279175	135282750	5	2350	1.65217391304348
chrX	135285525	135291525	5	4200	1.45454545454545
chrX	152759775	152765475	5	3975	0.594594594594595
chr1	875750	877700	4	1600	0.588235294117647
chr1	954550	956925	4	1825	0.842105263157895
chr1	2158000	2166950	4	7700	0.48
chr1	2984575	2987750	4	2625	0.338461538461538
chr1	9126800	9130125	4	2650	1.16666666666667
chr1	9255775	9263200	4	5950	0.852173913043478
chr1	10854025	10857100	4	2475	0.654545454545455
chr1	12244075	12246600	4	2200	0.260869565217391
chr1	16006200	16012950	4	4725	0.818181818181818
chr1	19274900	19284125	4	7300	0.961240310077519
chr1	22378600	22383750	4	4200	1.09090909090909
chr1	39323000	39328175	4	4650	0.571428571428571
chr1	39568825	39576725	4	6600	0.380090497737557
chr1	52605300	52609600	4	3250	0.952380952380952
chr1	60195600	60198125	4	2075	0.333333333333333
chr1	68256875	68260100	4	2525	1.24137931034483
chr1	86040100	86051175	4	10400	0.904761904761905
chr1	149783050	149785300	4	1750	0.382978723404255
chr1	150583575	150586750	4	2325	1.03030303030303
chr1	153505000	153522350	4	10675	1.21227621483376
chr1	153537900	153541575	4	2950	0.763636363636364
chr1	183028475	183031175	4	1925	0.709677419354839
chr1	198898225	198907050	4	7050	1.0752688172043
chr1	200449925	200453275	4	2700	0.527777777777778
chr1	201503875	201513450	4	8150	0.466666666666667
chr1	201681900	201685075	4	2325	0.814814814814815
chr1	207992375	208000475	4	6000	0.948717948717949
chr1	221908400	221917375	4	8475	0.72
chr1	225835375	225843200	4	7275	0.282051282051282
chr1	230239700	230242300	4	1950	0.52
chr1	235114225	235117250	4	2550	0.292682926829268
chr1	244210225	244214750	4	3675	0.806451612903226
chr1	246022875	246025025	4	1350	0.8
chr10	3817725	3828925	4	10575	0.233766233766234
chr10	3893275	3895325	4	1550	0.7
chr10	8095175	8098050	4	2400	0.346153846153846
chr10	15242175	15244375	4	1625	0.882352941176471
chr10	44876200	44882500	4	4850	0.552238805970149
chr10	49808750	49816050	4	6775	0.541666666666667
chr10	63805350	63822350	4	14625	0.324543610547667
chr10	63840950	63845025	4	3275	0.416666666666667
chr10	71990225	71994775	4	4300	0.125
chr10	73526825	73533975	4	6150	0.636363636363636
chr10	81891475	81897750	4	5425	0.456140350877193
chr10	82256950	82259925	4	2475	0.25
chr10	88841700	88844875	4	2400	0.688524590163934
chr10	89305950	89308300	4	2025	0.307692307692308
chr10	103697750	103699825	4	1425	0.827586206896552
chr10	105653850	105657700	4	2550	1.09859154929577
chr10	111833775	111838425	4	4125	0.230769230769231
chr10	112062625	112066400	4	3525	0.296296296296296
chr10	115802625	115805525	4	2275	0.974358974358974
chr10	119292075	119308100	4	12700	0.565217391304348
chr10	124252600	124255675	4	2500	0.457142857142857
chr10	125753900	125757600	4	2375	1.12
chr10	126428200	126434075	4	5575	0.147058823529412
chr11	534000	537975	4	3650	0.19047619047619
chr11	3398175	3403450	4	4075	0.760869565217391
chr11	9587275	9600325	4	9375	0.8
chr11	14443650	14445825	4	1650	0.615384615384615
chr11	19617725	19621900	4	3500	0.592592592592593
chr11	27924300	27926325	4	1225	1.2
chr11	33743125	33746550	4	2975	0.933333333333333
chr11	34447750	34449475	4	1325	0.636363636363636
chr11	35639050	35644125	4	4650	0.4
chr11	61655025	61659650	4	3525	0.557692307692308
chr11	63375750	63382375	4	5975	0.244897959183673
chr11	65378000	65385000	4	6600	0.16
chr11	71811425	71815075	4	3425	0.105263157894737
chr11	75139000	75142075	4	2575	0.551724137931034
chr11	75268600	75278875	4	8700	0.282051282051282
chr11	78127100	78131975	4	4425	0.222222222222222
chr11	93466900	93478525	4	8200	0.619718309859155
chr11	102040775	102043775	4	2350	0.705882352941177
chr11	119287800	119294650	4	5300	0.615384615384615
chr11	123057850	123067275	4	8625	0.609756097560976
chr11	125923450	125933725	4	8125	1.05194805194805
chr11	126009125	126011475	4	1875	0.5
chr11	129012050	129013950	4	1325	0.956521739130435
chr12	1697150	1705575	4	6850	1.02702702702703
chr12	12866900	12890475	4	15250	1.07809523809524
chr12	13250000	13256325	4	6050	0.0632911392405063
chr12	13324350	13327150	4	2100	0.528301886792453
chr12	14409075	14414300	4	4000	0.714285714285714
chr12	24099875	24104200	4	4175	0.0869565217391304
chr12	25981550	25984050	4	1925	0.566666666666667
chr12	45625500	45629875	4	3800	0.418604651162791
chr12	50096825	50101950	4	4525	0.18978102189781
chr12	57911100	57919100	4	7675	0.102564102564103
chr12	66024775	66029275	4	2825	1.15068493150685
chr12	78427475	78432875	4	4250	0.731182795698925
chr12	107347325	107355475	4	6525	0.833333333333333
chr12	109569150	109574950	4	4400	0.964705882352941
chr12	109895850	109902325	4	4575	1.18918918918919
chr12	110432125	110440125	4	6200	0.656565656565657
chr12	112559675	112569575	4	5100	1.20338983050847
chr12	118794450	118797175	4	2375	0.3
chr12	119616225	119621950	4	4575	0.444444444444444
chr12	120966025	120977575	4	7775	1.23893805309735
chr12	121018100	121022850	4	3725	0.708333333333333
chr12	122230850	122251525	4	16375	0.483870967741935
chr12	123375725	123383325	4	4975	1.08661417322835
chr12	123458450	123469725	4	7775	0.642599277978339
chr12	124066900	124073800	4	5750	1.11111111111111
chr12	125049600	125053725	4	3350	1.10526315789474
chr13	22243000	22249600	4	4475	0.959459459459459
chr13	33159700	33164750	4	4625	0.135338345864662
chr13	45477400	45481300	4	2675	1.10204081632653
chr13	45910175	45916975	4	6100	0.266666666666667
chr13	77596400	77602550	4	5450	0.7
chr13	98081800	98089350	4	6050	1.05376344086022
chr13	108866500	108872750	4	5350	0.352941176470588
chr13	111354550	111370750	4	11025	1.14675767918089
chr14	21730475	21738500	4	7575	0.1875
chr14	24834300	24840900	4	6250	0.740740740740741
chr14	55117200	55121575	4	3750	0.289156626506024
chr14	71371675	71377275	4	4675	0.344827586206897
chr14	74189875	74193150	4	2550	1.18181818181818
chr14	81866175	81868550	4	1925	0.444444444444444
chr14	88092925	88095600	4	1700	1.14285714285714
chr14	95945825	95950250	4	2775	1.11688311688312
chr14	102430000	102434650	4	4375	0.222222222222222
chr14	102700525	102706475	4	5025	0.542056074766355
chr14	103587650	103593350	4	5175	0.28169014084507
chr15	32974425	32977175	4	1575	1.21212121212121
chr15	39866225	39883800	4	12175	1.0625
chr15	42065425	42070725	4	4800	0.545454545454545
chr15	50009725	50013475	4	3075	0.754716981132076
chr15	50426600	50430575	4	2575	1.07936507936508
chr15	59215600	59217700	4	1675	0.580645161290323
chr15	63425525	63428700	4	2050	0.73469387755102
chr15	64450675	64456300	4	3925	1.15384615384615
chr15	68125325	68134050	4	6350	0.873096446700508
chr15	70381375	70393950	4	9175	0.792079207920792
chr15	70991075	70995725	4	4125	0.384615384615385
chr15	71050400	71057200	4	5925	0.724137931034483
chr15	72518075	72530600	4	8475	0.946666666666667
chr15	74281450	74292000	4	7925	0.97029702970297
chr15	75742025	75749625	4	7200	0.153846153846154
chr15	77708150	77714625	4	6000	0.457142857142857
chr15	77788175	77790975	4	2300	0.37037037037037
chr15	81290950	81298200	4	6300	0.377358490566038
chr15	85290300	85296550	4	4550	0.948275862068966
chr15	89630575	89636300	4	5125	0.244444444444444
chr15	101261025	101263350	4	1900	0.333333333333333
chr16	2183650	2186700	4	1925	1.22727272727273
chr16	3926550	3931775	4	4450	0.427350427350427
chr16	4420450	4428450	4	7500	0.16
chr16	8957975	8963675	4	4400	1.12
chr16	15247150	15249325	4	1475	0.692307692307692
chr16	22381000	22387025	4	5350	1.09677419354839
chr16	55533625	55536750	4	1725	1.2
chr16	66582475	66587925	4	4625	0.698795180722892
chr16	80837050	80839125	4	1625	0.555555555555556
chr16	86596750	86619950	4	17700	0.738461538461539
chr16	87520350	87527525	4	6600	0.129032258064516
chr16	87811325	87813175	4	1250	0.814814814814815
chr17	4688700	4694275	4	4050	0.788990825688073
chr17	14200225	14214000	4	13400	0.0909090909090909
chr17	19287575	19291050	4	2475	0.806451612903226
chr17	19350200	19352625	4	1425	1.05882352941176
chr17	27037475	27056400	4	13900	0.633507853403141
chr17	27891700	27900300	4	5625	1.10160427807487
chr17	36410725	36413825	4	2375	0.485714285714286
chr17	38171600	38175600	4	3600	0.6
chr17	40669825	40674700	4	4125	0.227848101265823
chr17	45608025	45611075	4	2650	0.470588235294118
chr17	46113775	46137975	4	13325	1.14712153518124
chr17	49121975	49125875	4	3400	0.56
chr17	54669675	54675475	4	5050	0.25
chr17	57860675	57864925	4	3600	0.52
chr17	62491800	62505425	4	12850	0.169312169312169
chr17	63549675	63558450	4	7250	0.4140625
chr17	64462200	64464650	4	1850	1.16129032258065
chr17	66592675	66598200	4	4825	0.292682926829268
chr17	74260325	74264825	4	3725	0.375
chr17	74683125	74685650	4	2350	0.230769230769231
chr17	76929275	76932200	4	2375	0.60377358490566
chr17	80051425	80057750	4	5250	0.88
chr18	3011575	3015300	4	3075	0.590909090909091
chr18	43303700	43308625	4	4375	0.260869565217391
chr18	52442000	52444050	4	1200	1
chr18	53065950	53074225	4	6900	0.409090909090909
chr18	56526675	56535125	4	7175	0.746987951807229
chr18	60381800	60386575	4	4525	0.217391304347826
chr18	74839525	74845725	4	5025	0.530612244897959
chr18	77491250	77493825	4	1425	1.17241379310345
chr19	675700	681050	4	4800	0.168674698795181
chr19	3397175	3398750	4	1300	0.5
chr19	4058025	4068525	4	9450	0.205980066445183
chr19	8426675	8433025	4	5800	0.666666666666667
chr19	14246125	14249875	4	3125	0.366666666666667
chr19	24308275	24312250	4	3175	0.315789473684211
chr19	30195475	30200350	4	4425	0.72
chr19	35629225	35632750	4	2750	0.731707317073171
chr19	39173925	39177275	4	2725	0.321428571428571
chr19	41724275	41733150	4	7800	0.285714285714286
chr19	46141400	46146925	4	3425	1.06779661016949
chr19	46800275	46804825	4	4225	0.162790697674419
chr19	49953825	49960050	4	4425	1.11926605504587
chr19	54080050	54081575	4	1325	0.258064516129032
chr19	54662050	54666725	4	3600	1.10344827586207
chr2	26915150	26917325	4	1725	1.21739130434783
chr2	36677375	36680150	4	1825	0.777777777777778
chr2	39344525	39355575	4	8650	0.845070422535211
chr2	42274000	42281200	4	6500	0.202020202020202
chr2	45231750	45241975	4	7400	1.1044776119403
chr2	47283275	47285950	4	1625	0.926829268292683
chr2	48795350	48798725	4	2400	0.838709677419355
chr2	55234250	55241250	4	6625	0.424242424242424
chr2	56114225	56116575	4	1425	1.2
chr2	65290400	65293350	4	2000	1.07142857142857
chr2	65351575	65358850	4	6575	0.571428571428571
chr2	66801150	66810150	4	7050	0.50965250965251
chr2	70140675	70145825	4	4675	0.168831168831169
chr2	72369950	72377600	4	7175	0.125
chr2	96656625	96658675	4	1500	0.5625
chr2	102312775	102322450	4	7425	0.577075098814229
chr2	102679275	102682375	4	2625	0.583333333333333
chr2	102843675	102846475	4	1925	0.976744186046512
chr2	109787675	109790750	4	2700	0.205128205128205
chr2	113398100	113409050	4	7450	0.809160305343511
chr2	121101175	121105750	4	3750	0.615384615384615
chr2	136874050	136877250	4	2950	0.235294117647059
chr2	163096325	163102500	4	5425	1.13333333333333
chr2	189956725	189958900	4	1825	0.32258064516129
chr2	202561625	202564050	4	1975	0.432432432432432
chr2	203878150	203888125	4	7600	0.776255707762557
chr2	218798075	218809150	4	8000	0.990291262135922
chr2	223182775	223185675	4	2325	1.03448275862069
chr2	225746675	225749125	4	1625	0.758620689655172
chr2	227653100	227666550	4	12500	0.37037037037037
chr2	231658075	231661350	4	2275	0.882352941176471
chr2	235859350	235866650	4	4925	1.1048951048951
chr2	237476000	237483900	4	7275	0.8
chr20	1873700	1879325	4	5200	0.382978723404255
chr20	19794850	19797100	4	1375	1.05555555555556
chr20	19865275	19870950	4	4950	0.538461538461538
chr20	34322500	34331675	4	6875	1.18518518518519
chr20	34355825	34361925	4	3950	1.12605042016807
chr20	35089000	35095275	4	5375	0.529411764705882
chr20	43986600	43988225	4	1450	0.222222222222222
chr20	48766725	48770975	4	3825	0.313725490196078
chr20	57224575	57233300	4	7600	0.790697674418605
chr20	61447525	61451325	4	3325	0.486486486486487
chr20	62328050	62331125	4	2475	1
chr21	17958975	17962850	4	3350	0.578947368421053
chr21	28311850	28314525	4	1950	0.692307692307692
chr21	28941825	28945200	4	2800	0.3125
chr21	36041325	36043825	4	2050	0.340425531914894
chr21	39638950	39641225	4	1700	0.896551724137931
chr21	47714850	47718325	4	2525	0.823529411764706
chr22	17081325	17084775	4	2900	0.418604651162791
chr22	36366625	36370475	4	2675	1
chr22	36764025	36767500	4	2850	0.418604651162791
chr22	39092475	39103800	4	8100	0.957264957264957
chr22	39924925	39930925	4	3400	0.917431192660551
chr22	43326925	43330775	4	2975	0.537313432835821
chr3	5018525	5029275	4	9925	0.345679012345679
chr3	5227900	5232425	4	4125	0.484848484848485
chr3	8542150	8548375	4	5875	0.117647058823529
chr3	12699775	12706550	4	5100	0.723404255319149
chr3	13589375	13595350	4	5575	0.25
chr3	14184350	14187375	4	2800	0.195121951219512
chr3	17679625	17681675	4	1350	1.0625
chr3	29320700	29330000	4	8775	0.208695652173913
chr3	29735125	29737875	4	2175	0.44
chr3	46027675	46030950	4	2100	0.698412698412698
chr3	49445100	49451400	4	5175	0.928571428571429
chr3	51420925	51432200	4	7700	1.01333333333333
chr3	52715400	52722475	4	5625	0.491978609625668
chr3	57040500	57043575	4	2125	1.2
chr3	69127150	69139250	4	8925	0.555555555555556
chr3	71105125	71116025	4	7325	0.983870967741935
chr3	72936075	72941825	4	4950	0.51063829787234
chr3	81789600	81794650	4	4275	0.413793103448276
chr3	105083750	105092000	4	7500	0.8
chr3	105581200	105589500	4	7850	0.7
chr3	111577375	111584675	4	6825	0.432432432432432
chr3	114340975	114347575	4	4775	0.783625730994152
chr3	131853250	131855550	4	1600	0.9
chr3	133291525	133298100	4	5350	0.342541436464088
chr3	134031650	134034925	4	2625	1.08571428571429
chr3	134045125	134047625	4	1525	1.15789473684211
chr3	134179500	134183925	4	3300	1.04109589041096
chr3	141102275	141108225	4	5300	0.245161290322581
chr3	150064300	150067400	4	2475	0.625
chr3	156265550	156273775	4	7825	0.202898550724638
chr3	171756450	171764600	4	7600	0.814814814814815
chr3	194201575	194210475	4	6800	0.489795918367347
chr3	194292325	194297125	4	3100	1.14285714285714
chr3	195616775	195624400	4	5600	1.15068493150685
chr4	1164400	1167800	4	2775	1.07692307692308
chr4	1201525	1203700	4	1275	1.15151515151515
chr4	1795050	1798625	4	2950	0.666666666666667
chr4	3117200	3119275	4	1525	0.48780487804878
chr4	16893450	16901200	4	7225	0.206896551724138
chr4	25172675	25175900	4	2225	0.615384615384615
chr4	27006850	27010175	4	2350	1
chr4	54172750	54176400	4	2575	1.125
chr4	95372075	95380250	4	7125	0.407407407407407
chr4	99547175	99549075	4	1325	0.782608695652174
chr4	102590550	102593200	4	2150	0.571428571428571
chr4	114354050	114358650	4	3650	0.705882352941177
chr4	114388075	114395150	4	5200	0.725663716814159
chr4	138227975	138232725	4	3900	0.909090909090909
chr4	138445125	138466600	4	13950	1.02345415778252
chr4	146653450	146657000	4	3175	0.296296296296296
chr4	148652250	148658175	4	5375	0.540540540540541
chr4	159085800	159094750	4	8475	0.24
chr4	170187200	170194050	4	6475	0.257142857142857
chr4	185722325	185725975	4	2575	1.21875
chr4	185741575	185748075	4	5675	0.484848484848485
chr5	5419400	5425025	4	4075	0.744525547445255
chr5	16461075	16468250	4	5875	0.448979591836735
chr5	60597000	60603175	4	4550	0.79136690647482
chr5	64485825	64488150	4	1900	0.555555555555556
chr5	64493950	64496450	4	1775	1.03030303030303
chr5	67546550	67549750	4	2750	0.722222222222222
chr5	77800125	77806700	4	5325	0.682926829268293
chr5	86688275	86690850	4	1775	0.8
chr5	88175500	88182400	4	5575	0.536312849162011
chr5	133772050	133775400	4	2375	0.623376623376623
chr5	142532850	142535050	4	1700	0.8125
chr5	150472625	150474775	4	1500	0.8125
chr5	151119050	151122450	4	2975	0.473684210526316
chr5	154133150	154139050	4	5425	0.218181818181818
chr5	170845875	170848350	4	2125	0.357142857142857
chr5	179192075	179193750	4	1450	0.307692307692308
chr5	179776975	179781400	4	4125	0.263157894736842
chr6	1388375	1395400	4	6675	0.0857142857142857
chr6	3451450	3458325	4	5375	0.621951219512195
chr6	4775100	4778525	4	3000	0.484848484848485
chr6	5995925	6009925	4	11000	0.693251533742331
chr6	7670975	7674075	4	2800	0.387096774193548
chr6	8082975	8085825	4	1675	1.23529411764706
chr6	10409700	10417550	4	6225	0.580310880829015
chr6	13760950	13763525	4	1575	1.18918918918919
chr6	25413425	25415275	4	1400	0.774193548387097
chr6	30646850	30659575	4	12400	0.0579710144927536
chr6	30684225	30693875	4	8050	0.976744186046512
chr6	31364600	31373850	4	7800	0.631578947368421
chr6	31695450	31708825	4	10150	0.785454545454545
chr6	36408925	36413475	4	3925	0.833333333333333
chr6	37209800	37213400	4	2600	0.653061224489796
chr6	52923425	52932900	4	7050	0.600760456273764
chr6	71996950	72001500	4	4175	0.9
chr6	74224950	74234125	4	8725	0.133333333333333
chr6	75909225	75918825	4	8900	0.363636363636364
chr6	86113025	86115725	4	2225	0.4375
chr6	100623575	100625650	4	1375	0.875
chr6	108275775	108280100	4	3825	0.540540540540541
chr6	109265575	109269850	4	3700	0.588235294117647
chr6	116725600	116728525	4	2475	0.818181818181818
chr6	129965650	129968175	4	2100	0.275862068965517
chr6	144903025	144907575	4	4075	0.25
chr6	149352950	149354875	4	1375	0.666666666666667
chr6	158587150	158592675	4	4325	0.466165413533835
chr6	168225300	168229375	4	3825	0.119402985074627
chr6	169612700	169615900	4	2825	0.318181818181818
chr7	1494200	1501175	4	4600	1.20967741935484
chr7	5102900	5108200	4	4450	0.49438202247191
chr7	16707350	16710175	4	1875	0.909090909090909
chr7	17718850	17721025	4	1700	0.363636363636364
chr7	28218200	28220925	4	2375	0.592592592592593
chr7	42272200	42278750	4	6375	0.102564102564103
chr7	73129775	73134525	4	4275	0.379310344827586
chr7	80127425	80129550	4	1525	0.914285714285714
chr7	96645475	96657200	4	8975	0.497854077253219
chr7	101457100	101462350	4	4875	0.451612903225806
chr7	104618625	104625950	4	5425	0.88
chr7	104642250	104659800	4	13575	0.546845124282983
chr7	120723025	120726750	4	3200	0.553191489361702
chr7	123172425	123175675	4	2725	0.533333333333333
chr7	127670775	127673175	4	2125	0.235294117647059
chr7	132258525	132262750	4	3750	0.2
chr7	134462850	134475900	4	11950	0.878048780487805
chr7	137456675	137459700	4	2400	0.848484848484849
chr8	11719775	11726450	4	5925	1.11764705882353
chr8	20054075	20060950	4	5325	0.67175572519084
chr8	22021850	22027900	4	4475	1.05263157894737
chr8	23200925	23204500	4	2225	1.19402985074627
chr8	25311400	25318400	4	6175	0.8
chr8	27490800	27495775	4	3600	0.943396226415094
chr8	30659325	30662850	4	2750	0.540540540540541
chr8	42748500	42755025	4	5775	0.288135593220339
chr8	49320075	49322625	4	1625	1.05882352941176
chr8	54789300	54798550	4	5850	1.14649681528662
chr8	82750450	82755300	4	4550	0.132231404958678
chr8	142137350	142141700	4	3625	1.21212121212121
chr8	145686375	145692700	4	5725	0.186046511627907
chr9	714750	716700	4	1550	0.5
chr9	1044950	1053075	4	5375	1.17948717948718
chr9	16625025	16629075	4	3525	0.385542168674699
chr9	16824600	16831275	4	4275	0.991452991452991
chr9	35644275	35650625	4	3600	1.21348314606742
chr9	69785425	69787750	4	1900	0.468085106382979
chr9	72869775	72878700	4	8450	0.102564102564103
chr9	75626550	75629150	4	2200	0.4
chr9	89020475	89022450	4	1600	0.466666666666667
chr9	91636275	91638325	4	1150	1.14285714285714
chr9	102207400	102208925	4	1150	0.705882352941177
chr9	108003900	108011275	4	6950	0.16
chr9	111239350	111241375	4	1525	0.785714285714286
chr9	112259525	112262675	4	2275	1.0188679245283
chr9	112810200	112815525	4	4925	0.5
chr9	113828550	113831550	4	2525	0.476190476190476
chr9	127172825	127178250	4	3975	0.777777777777778
chr9	131311950	131321900	4	7350	0.989473684210526
chr9	132096175	132102000	4	4025	0.775510204081633
chr9	132724425	132727750	4	2725	0.645161290322581
chrX	12988700	12997625	4	7150	0.894736842105263
chrX	21958200	21962525	4	3800	0.291666666666667
chrX	24164175	24172675	4	7000	0.707692307692308
chrX	45659925	45668675	4	6900	0.43801652892562
chrX	53077000	53080800	4	3350	0.244444444444444
chrX	54518400	54523400	4	4625	0.476190476190476
chrX	57617500	57623450	4	4500	1.09090909090909
chrX	66763325	66769550	4	5875	0.104347826086957
chrX	71524575	71529375	4	4050	0.522727272727273
chrX	99664300	99666350	4	1575	0.846153846153846
chrX	119762275	119764725	4	2150	0.666666666666667
chrX	129114000	129119175	4	4800	0.206185567010309
chrX	139845975	139851950	4	5250	0.48
chrX	152987475	152993275	4	5275	0.230769230769231
chr1	839325	841175	3	1575	0.342857142857143
chr1	893025	897150	3	3950	0.0652173913043478
chr1	1050275	1052425	3	1850	0.418604651162791
chr1	6843500	6847025	3	3050	0.337662337662338
chr1	7842975	7845475	3	2200	0.27906976744186
chr1	8720225	8722500	3	1875	0.271186440677966
chr1	11861975	11868475	3	6400	0.0242424242424242
chr1	12507250	12509975	3	2500	0.2
chr1	14108150	14110550	3	2300	0.111111111111111
chr1	15849725	15854625	3	4475	0.271186440677966
chr1	15942900	15947275	3	4175	0.0769230769230769
chr1	16125800	16127800	3	1700	0.294117647058824
chr1	17763000	17768300	3	5125	0.135135135135135
chr1	21604525	21606600	3	1825	0.218181818181818
chr1	21835275	21839175	3	3325	0.295652173913043
chr1	23036625	23039125	3	2275	0.205882352941176
chr1	23880725	23889725	3	8775	0.0434782608695652
chr1	24345075	24346975	3	1500	0.333333333333333
chr1	25942225	25947375	3	4700	0.144736842105263
chr1	26020625	26022925	3	1925	0.378378378378378
chr1	27018475	27027600	3	8975	0.043010752688172
chr1	27319450	27326550	3	6525	0.32258064516129
chr1	27337200	27339975	3	2600	0.117647058823529
chr1	28572750	28575975	3	3000	0.157894736842105
chr1	28585075	28590125	3	4850	0.0731707317073171
chr1	29562600	29565500	3	2725	0.0923076923076923
chr1	32225550	32230500	3	4275	0.294736842105263
chr1	33720925	33724400	3	3225	0.333333333333333
chr1	40780725	40783375	3	2500	0.0941176470588235
chr1	41846800	41849250	3	2225	0.292682926829268
chr1	43145550	43152875	3	6650	0.14468085106383
chr1	54869150	54874075	3	4700	0.127659574468085
chr1	59228625	59230100	3	1300	0.294117647058824
chr1	59245275	59252675	3	7050	0.198019801980198
chr1	59491325	59492950	3	1475	0.421052631578947
chr1	63150725	63156750	3	5475	0.275862068965517
chr1	65429550	65433050	3	3325	0.0970873786407767
chr1	70032575	70035575	3	2800	0.307692307692308
chr1	78956050	78963625	3	7450	0.0495867768595041
chr1	101701050	101704725	3	3500	0.195121951219512
chr1	103569650	103574875	3	4675	0.324324324324324
chr1	109357175	109360100	3	2800	0.19047619047619
chr1	110008225	110011150	3	2825	0.0833333333333333
chr1	110161725	110167300	3	5175	0.225806451612903
chr1	111215350	111218275	3	2700	0.153846153846154
chr1	112936150	112941300	3	4975	0.0967741935483871
chr1	114861925	114863150	3	1000	0.384615384615385
chr1	120904625	120906625	3	1825	0.232558139534884
chr1	144519975	144521675	3	1400	0.425531914893617
chr1	145394875	145400150	3	5125	0.0952380952380952
chr1	150120925	150126275	3	5050	0.117647058823529
chr1	151028600	151035850	3	6750	0.32
chr1	151167725	151174000	3	5250	0.402116402116402
chr1	151511875	151515200	3	3075	0.111111111111111
chr1	153699875	153702625	3	2325	0.297297297297297
chr1	154840825	154843200	3	2225	0.242424242424242
chr1	155530075	155534700	3	4325	0.153846153846154
chr1	156425975	156427700	3	1500	0.272727272727273
chr1	156629325	156631850	3	2125	0.260869565217391
chr1	160066675	160069425	3	2100	0.39344262295082
chr1	160174575	160179425	3	4675	0.0517241379310345
chr1	161164775	161173575	3	7475	0.318181818181818
chr1	161195125	161197575	3	2100	0.289473684210526
chr1	161972625	161974150	3	1400	0.171428571428571
chr1	168695225	168698825	3	3350	0.218181818181818
chr1	174967575	174972675	3	4525	0.267515923566879
chr1	178313375	178315025	3	1325	0.4
chr1	179106550	179113000	3	5725	0.287234042553192
chr1	182990875	183001625	3	10400	0.0554016620498615
chr1	183008675	183010375	3	1425	0.324324324324324
chr1	192526950	192529725	3	2250	0.357142857142857
chr1	201910500	201917075	3	6050	0.170616113744076
chr1	202773375	202781425	3	6875	0.326693227091633
chr1	203481475	203483200	3	1475	0.24
chr1	205287900	205291300	3	3100	0.178571428571429
chr1	210000700	210004500	3	3475	0.240963855421687
chr1	210056450	210058600	3	1725	0.366666666666667
chr1	212457475	212462925	3	5175	0.0853658536585366
chr1	215178100	215182300	3	3825	0.220338983050847
chr1	220266850	220269225	3	2050	0.205882352941176
chr1	225997275	226002550	3	4625	0.266666666666667
chr1	226184450	226188025	3	3400	0.0776699029126214
chr1	226248750	226253700	3	4750	0.0670391061452514
chr1	227161250	227162750	3	1275	0.416666666666667
chr1	234634550	234636875	3	2025	0.208955223880597
chr1	234856575	234861075	3	4150	0.369230769230769
chr1	240868800	240870175	3	1200	0.260869565217391
chr1	241800775	241804325	3	3250	0.166666666666667
chr1	243479000	243479800	3	675	0.315789473684211
chr1	244599075	244601100	3	1650	0.392156862745098
chr1	247353150	247354975	3	1550	0.285714285714286
chr10	4812225	4814475	3	2025	0.269230769230769
chr10	5005225	5009675	3	4000	0.172185430463576
chr10	5135900	5140700	3	4650	0.0357142857142857
chr10	5985625	5988500	3	2550	0.222222222222222
chr10	7449200	7454900	3	5400	0.318181818181818
chr10	12390500	12393575	3	2950	0.0545454545454545
chr10	13387900	13392500	3	4475	0.0705882352941176
chr10	13930300	13934575	3	3775	0.24
chr10	14643950	14647750	3	3550	0.123711340206186
chr10	22936300	22938150	3	1750	0.102564102564103
chr10	22999350	23004250	3	4100	0.394160583941606
chr10	23383650	23386575	3	2800	0.0714285714285714
chr10	29921575	29925825	3	3975	0.125874125874126
chr10	30092275	30093650	3	1175	0.324324324324324
chr10	31550350	31552450	3	1750	0.28
chr10	35926275	35933625	3	6975	0.140625
chr10	36778425	36779850	3	1150	0.421052631578947
chr10	48571100	48573925	3	2375	0.333333333333333
chr10	69894975	69897125	3	1850	0.285714285714286
chr10	72431575	72434375	3	2700	0.0526315789473684
chr10	74078825	74081075	3	2025	0.259259259259259
chr10	75632675	75635200	3	2275	0.19672131147541
chr10	76584075	76587575	3	3200	0.185567010309278
chr10	76683025	76685025	3	1875	0.107142857142857
chr10	81584825	81588325	3	3100	0.434782608695652
chr10	88850100	88856750	3	6275	0.0782122905027933
chr10	95194575	95199025	3	4325	0.0461538461538462
chr10	97173850	97175875	3	1800	0.256410256410256
chr10	99185025	99189375	3	3875	0.1875
chr10	103872400	103881700	3	8675	0.308724832214765
chr10	105435300	105438475	3	2625	0.361702127659574
chr10	106058825	106061350	3	2200	0.25531914893617
chr10	114708650	114719425	3	10400	0.0652173913043478
chr10	114885950	114893400	3	7150	0.0684410646387833
chr10	119201025	119202950	3	1575	0.44
chr10	126631900	126633625	3	1425	0.4
chr10	135185575	135187800	3	2050	0.169491525423729
chr11	502825	508450	3	5375	0.0689655172413793
chr11	5617300	5619250	3	1800	0.113207547169811
chr11	8738775	8741850	3	2700	0.207792207792208
chr11	10396075	10398025	3	1650	0.37037037037037
chr11	12305925	12310125	3	3925	0.12280701754386
chr11	12694775	12702450	3	7375	0.0546875
chr11	14517925	14522700	3	4650	0.102564102564103
chr11	15836575	15838925	3	2025	0.292682926829268
chr11	19653675	19655375	3	1400	0.432432432432432
chr11	32333925	32334900	3	850	0.24
chr11	35324725	35326825	3	1775	0.377358490566038
chr11	35384450	35386475	3	1750	0.30188679245283
chr11	43600325	43603575	3	2950	0.168224299065421
chr11	45684200	45687700	3	3075	0.201834862385321
chr11	47884450	47887050	3	2400	0.25531914893617
chr11	58340475	58349675	3	8725	0.277777777777778
chr11	59380850	59384475	3	3375	0.111111111111111
chr11	63434125	63439675	3	5450	0.0689655172413793
chr11	67978925	67982325	3	3200	0.140845070422535
chr11	68775125	68781875	3	6550	0.153846153846154
chr11	69063875	69067925	3	3750	0.171428571428571
chr11	72352975	72354575	3	1425	0.333333333333333
chr11	75977050	75978650	3	1400	0.292682926829268
chr11	76492550	76499475	3	5825	0.413793103448276
chr11	85427375	85430850	3	3225	0.2
chr11	86510800	86516850	3	5625	0.143540669856459
chr11	107433200	107437000	3	3200	0.363636363636364
chr11	111603450	111608450	3	4675	0.096
chr11	111707325	111708150	3	725	0.235294117647059
chr11	111886950	111889225	3	1800	0.421052631578947
chr11	117091425	117093100	3	1275	0.424242424242424
chr11	125771900	125774500	3	2350	0.146341463414634
chr12	2372825	2374750	3	1625	0.357142857142857
chr12	5539825	5543575	3	3600	0.166666666666667
chr12	8394825	8396925	3	1875	0.24390243902439
chr12	8810325	8817225	3	5525	0.424242424242424
chr12	12972025	12973450	3	1150	0.333333333333333
chr12	13150125	13155950	3	5650	0.1
chr12	13347575	13365075	3	16675	0.0667726550079491
chr12	15780625	15783375	3	2325	0.3
chr12	26110125	26117000	3	6075	0.320855614973262
chr12	26124175	26125175	3	850	0.32
chr12	27174700	27177900	3	2675	0.309278350515464
chr12	30570350	30571700	3	1125	0.378378378378378
chr12	50134675	50138675	3	3750	0.08
chr12	51378475	51380800	3	2000	0.30188679245283
chr12	52299075	52306725	3	6800	0.24
chr12	52344650	52349250	3	4375	0.0735294117647059
chr12	54068450	54072625	3	3825	0.266666666666667
chr12	54581700	54583250	3	1450	0.0930232558139535
chr12	54671475	54680075	3	8200	0.421052631578947
chr12	54718275	54720500	3	1675	0.428571428571429
chr12	54762250	54764750	3	2300	0.126582278481013
chr12	57852400	57856650	3	3925	0.181818181818182
chr12	59434250	59436100	3	1500	0.340425531914894
chr12	64797300	64800900	3	3100	0.4
chr12	65151250	65154325	3	2825	0.344827586206897
chr12	67462050	67463950	3	1700	0.277777777777778
chr12	72663275	72670025	3	6500	0.181818181818182
chr12	75871975	75879150	3	6250	0.281938325991189
chr12	76214150	76215400	3	1075	0.3125
chr12	88718550	88720100	3	1350	0.263157894736842
chr12	88969350	88974900	3	5425	0.0769230769230769
chr12	89915300	89920750	3	5175	0.131147540983607
chr12	92691150	92692800	3	1475	0.217391304347826
chr12	93988025	93989475	3	1200	0.424242424242424
chr12	94170300	94172875	3	2175	0.258064516129032
chr12	94207200	94208800	3	1450	0.25
chr12	96587475	96593450	3	5400	0.274509803921569
chr12	105723750	105728975	3	4550	0.354430379746835
chr12	109057850	109060625	3	2475	0.235294117647059
chr12	110269925	110271650	3	1600	0.12
chr12	110717875	110725225	3	7150	0.217391304347826
chr12	111177350	111182225	3	4725	0.0447761194029851
chr12	111840825	111850275	3	7175	0.379182156133829
chr12	112032500	112038500	3	5875	0.176470588235294
chr12	116711325	116716375	3	4825	0.227272727272727
chr12	116756200	116758625	3	2125	0.363636363636364
chr12	118808175	118815975	3	7625	0.0529801324503311
chr12	123006400	123013275	3	6425	0.217687074829932
chr12	123318850	123321750	3	2700	0.2
chr12	124454800	124459725	3	4725	0.0555555555555556
chr12	124779375	124781825	3	2125	0.428571428571429
chr12	125346650	125349025	3	2275	0.0547945205479452
chr12	127665000	127666825	3	1525	0.355555555555556
chr13	20692275	20695625	3	2975	0.247619047619048
chr13	23946275	23950400	3	3725	0.153846153846154
chr13	24606700	24608750	3	1725	0.259259259259259
chr13	30094500	30096975	3	1925	0.369230769230769
chr13	30419150	30425175	3	5700	0.112903225806452
chr13	30914075	30916950	3	2525	0.25
chr13	33801950	33804675	3	2625	0.121212121212121
chr13	34217200	34218725	3	1200	0.4
chr13	41702725	41708050	3	4725	0.336633663366337
chr13	49881675	49883525	3	1525	0.363636363636364
chr13	50569825	50574400	3	4300	0.096
chr13	52917600	52919650	3	1775	0.275862068965517
chr13	77896450	77904975	3	7750	0.178807947019868
chr13	78271250	78273425	3	1975	0.222222222222222
chr13	88323025	88326350	3	3025	0.178571428571429
chr13	97874000	97880025	3	5825	0.108108108108108
chr13	97909750	97911575	3	1550	0.346153846153846
chr13	109807425	109809250	3	1625	0.218181818181818
chr13	111564400	111569775	3	5175	0.0621761658031088
chr13	111766500	111770000	3	3100	0.436363636363636
chr13	114828200	114834900	3	6100	0.184210526315789
chr14	21092575	21094975	3	2200	0.173913043478261
chr14	21098500	21101875	3	3125	0.131868131868132
chr14	23622650	23625100	3	2275	0.16
chr14	24801600	24804650	3	2600	0.355555555555556
chr14	25819650	25820600	3	850	0.235294117647059
chr14	30662725	30665075	3	1950	0.372093023255814
chr14	33407175	33409950	3	2575	0.24390243902439
chr14	35805075	35806875	3	1500	0.303030303030303
chr14	50466025	50470875	3	4525	0.156862745098039
chr14	52142450	52144950	3	1975	0.338028169014085
chr14	52546600	52548100	3	1175	0.4
chr14	57732875	57738200	3	4475	0.25
chr14	65005850	65010400	3	4075	0.242990654205607
chr14	68407050	68409650	3	2375	0.384615384615385
chr14	69013750	69015900	3	1850	0.36734693877551
chr14	69599625	69600925	3	1100	0.266666666666667
chr14	71829725	71831325	3	1350	0.324324324324324
chr14	74219675	74227800	3	7675	0.183006535947712
chr14	74250850	74257100	3	5400	0.321243523316062
chr14	81684525	81688575	3	3850	0.111111111111111
chr14	91972700	91977875	3	4350	0.365853658536585
chr14	99736300	99741225	3	4175	0.311111111111111
chr14	100068300	100072350	3	3400	0.433734939759036
chr14	100345850	100347450	3	1250	0.390243902439024
chr14	102549550	102555225	3	5275	0.179310344827586
chr14	103057175	103061550	3	4150	0.0789473684210526
chr14	105259450	105262775	3	2950	0.220183486238532
chr14	105779825	105784450	3	3900	0.260869565217391
chr14	105992350	105995475	3	2700	0.266666666666667
chr15	23031925	23035300	3	3250	0.0606060606060606
chr15	43652950	43653975	3	850	0.347826086956522
chr15	44083675	44087600	3	3675	0.0983606557377049
chr15	48851025	48852825	3	1650	0.156862745098039
chr15	58431550	58432850	3	1175	0.222222222222222
chr15	62761375	62763050	3	1450	0.32
chr15	67133125	67136225	3	2550	0.358974358974359
chr15	68890350	68892500	3	1800	0.253968253968254
chr15	71033525	71037025	3	3050	0.333333333333333
chr15	71143925	71149775	3	4950	0.313513513513514
chr15	74043800	74045950	3	1800	0.262295081967213
chr15	74832300	74835150	3	2625	0.131147540983607
chr15	75073350	75077250	3	3700	0.0917431192660551
chr15	76627975	76634250	3	5800	0.175257731958763
chr15	77352125	77354600	3	2100	0.340425531914894
chr15	79164400	79172550	3	7875	0.0627177700348432
chr15	80360850	80361850	3	875	0.222222222222222
chr15	85922750	85926700	3	3675	0.148148148148148
chr15	88798600	88800950	3	1950	0.347826086956522
chr15	89647350	89649150	3	1500	0.315789473684211
chr15	89874475	89879200	3	4350	0.113821138211382
chr15	90117850	90121525	3	3250	0.418604651162791
chr15	90542800	90548600	3	5500	0.129496402877698
chr15	90930775	90934175	3	3100	0.115384615384615
chr16	430600	433550	3	2700	0.145833333333333
chr16	729225	734900	3	4750	0.349397590361446
chr16	1659400	1666425	3	6675	0.0697674418604651
chr16	2523425	2526225	3	2575	0.193548387096774
chr16	4399900	4401900	3	1875	0.101694915254237
chr16	11031175	11040375	3	8375	0.19047619047619
chr16	16042700	16046425	3	3450	0.127272727272727
chr16	19894125	19898075	3	3825	0.0869565217391304
chr16	20876750	20880850	3	3900	0.0824742268041237
chr16	27256275	27257600	3	1225	0.133333333333333
chr16	50774975	50779650	3	4075	0.285714285714286
chr16	51182350	51190650	3	7050	0.21978021978022
chr16	53124075	53126550	3	2200	0.238805970149254
chr16	53163225	53167050	3	3650	0.103092783505155
chr16	53534950	53538825	3	3475	0.16793893129771
chr16	56224325	56226175	3	1575	0.326530612244898
chr16	56457050	56460050	3	2850	0.0792079207920792
chr16	56639800	56645825	3	5775	0.0542986425339367
chr16	65148550	65160225	3	10725	0.274809160305344
chr16	70715000	70720800	3	5425	0.118918918918919
chr16	79626700	79637175	3	9450	0.306306306306306
chr16	82660175	82664350	3	4000	0.307692307692308
chr16	83932000	83934600	3	2350	0.2
chr16	84681100	84684200	3	2800	0.27027027027027
chr16	88599525	88602000	3	2275	0.163265306122449
chr17	1612700	1621500	3	8500	0.062015503875969
chr17	3431800	3434075	3	1875	0.363636363636364
chr17	3537600	3541350	3	3550	0.342857142857143
chr17	13249250	13250825	3	1350	0.333333333333333
chr17	17738275	17744400	3	5050	0.391752577319588
chr17	17941325	17945875	3	3900	0.321167883211679
chr17	19550225	19556025	3	5625	0.0567375886524823
chr17	26367625	26372400	3	4075	0.274509803921569
chr17	27583225	27585600	3	2050	0.32258064516129
chr17	27914500	27921550	3	6650	0.0973451327433628
chr17	29058000	29060825	3	2500	0.256410256410256
chr17	30263225	30266150	3	2600	0.25974025974026
chr17	31154325	31156100	3	1550	0.27027027027027
chr17	34899200	34904975	3	5450	0.147058823529412
chr17	38080300	38086150	3	5350	0.127450980392157
chr17	39704525	39705625	3	925	0.357142857142857
chr17	40810875	40813175	3	2050	0.235294117647059
chr17	42577325	42581825	3	3975	0.271428571428571
chr17	43389075	43395450	3	5975	0.0865384615384615
chr17	45264225	45267400	3	2900	0.193548387096774
chr17	46100800	46104425	3	3400	0.153846153846154
chr17	48796300	48800825	3	4150	0.181818181818182
chr17	57443525	57444575	3	925	0.25
chr17	57914000	57920725	3	6450	0.0558139534883721
chr17	60554600	60558750	3	3975	0.115942028985507
chr17	61776175	61778975	3	2700	0.0740740740740741
chr17	62337900	62341475	3	3175	0.291666666666667
chr17	65988650	65993000	3	4150	0.164383561643836
chr17	66450325	66454925	3	4275	0.134969325153374
chr17	66587725	66590125	3	2125	0.263157894736842
chr17	66904725	66906725	3	1800	0.204081632653061
chr17	72426425	72430100	3	3350	0.36734693877551
chr17	72968075	72969225	3	1050	0.133333333333333
chr17	73073500	73075475	3	1550	0.434782608695652
chr17	74347900	74350775	3	2525	0.3
chr17	74552600	74558900	3	5925	0.388059701492537
chr17	75135875	75139600	3	3425	0.125984251968504
chr17	76123600	76125150	3	1400	0.170212765957447
chr17	76916350	76922550	3	5675	0.122641509433962
chr17	77769750	77772700	3	2675	0.23728813559322
chr17	79007375	79011625	3	3700	0.202020202020202
chr17	79396250	79397600	3	1075	0.413793103448276
chr17	79475575	79486925	3	11050	0.0518518518518519
chr17	79543350	79544900	3	1275	0.368421052631579
chr17	80454575	80456225	3	1425	0.25531914893617
chr17	80476825	80480175	3	2650	0.40506329113924
chr17	81036275	81044175	3	7400	0.151515151515152
chr17	81147200	81148775	3	1325	0.296296296296296
chr18	3245100	3252725	3	7225	0.107142857142857
chr18	10453500	10458200	3	4250	0.197530864197531
chr18	11979925	11983425	3	3275	0.16
chr18	19747025	19755150	3	7600	0.107692307692308
chr18	24125350	24130800	3	5075	0.142857142857143
chr18	31801925	31805200	3	2975	0.18348623853211
chr18	32287375	32292375	3	4800	0.173913043478261
chr18	43168575	43170375	3	1500	0.4375
chr18	46359575	46361175	3	1300	0.428571428571429
chr18	48719175	48724975	3	5200	0.156424581005587
chr18	55435675	55436625	3	775	0.434782608695652
chr18	61554850	61556150	3	1125	0.32
chr18	71954600	71960175	3	5350	0.0693069306930693
chr19	341400	345300	3	3725	0.24
chr19	570950	576375	3	4950	0.176470588235294
chr19	795525	803050	3	7175	0.101694915254237
chr19	1650375	1653550	3	2900	0.183673469387755
chr19	2719750	2721975	3	2050	0.258064516129032
chr19	3093750	3099525	3	5600	0.32
chr19	3698275	3700875	3	2375	0.171428571428571
chr19	4373175	4376050	3	2600	0.232558139534884
chr19	4454475	4458475	3	3850	0.205128205128205
chr19	4968050	4973050	3	4100	0.321167883211679
chr19	5290675	5294425	3	3525	0.121212121212121
chr19	6198425	6200250	3	1425	0.434782608695652
chr19	7079700	7085200	3	5100	0.163265306122449
chr19	10399575	10403500	3	3725	0.109090909090909
chr19	10712725	10715525	3	2375	0.282352941176471
chr19	11070400	11073725	3	3150	0.0862068965517241
chr19	13509250	13510750	3	1250	0.357142857142857
chr19	14199950	14203200	3	2850	0.329113924050633
chr19	14527075	14530900	3	3550	0.15
chr19	15559550	15561275	3	1500	0.416666666666667
chr19	16307125	16311400	3	4000	0.113821138211382
chr19	16580575	16583500	3	2675	0.166666666666667
chr19	17184900	17191500	3	5925	0.23728813559322
chr19	19570175	19573175	3	2650	0.219512195121951
chr19	21475525	21478275	3	2375	0.352941176470588
chr19	21718650	21720800	3	1975	0.115942028985507
chr19	23404500	23406975	3	2100	0.355555555555556
chr19	30177575	30179625	3	1875	0.158730158730159
chr19	30715825	30720350	3	4275	0.27906976744186
chr19	33790350	33795350	3	4850	0.0650406504065041
chr19	35757525	35761200	3	3475	0.184615384615385
chr19	40970450	40973500	3	2825	0.133333333333333
chr19	41193300	41197400	3	3950	0.062015503875969
chr19	41303825	41309675	3	5625	0.0689655172413793
chr19	41803475	41806125	3	2450	0.158730158730159
chr19	45504200	45505975	3	1475	0.318181818181818
chr19	45680400	45684750	3	3725	0.326530612244898
chr19	45753600	45756750	3	2925	0.132075471698113
chr19	46269625	46274625	3	4675	0.181818181818182
chr19	47124250	47128750	3	3825	0.393939393939394
chr19	47729000	47736375	3	7025	0.105769230769231
chr19	47746175	47747925	3	1425	0.333333333333333
chr19	48166650	48168100	3	1250	0.3
chr19	49136725	49142125	3	5250	0.0759493670886076
chr19	49216300	49220600	3	3825	0.211538461538462
chr19	49466575	49471750	3	4950	0.0648648648648649
chr19	49630925	49632125	3	975	0.428571428571429
chr19	50140800	50147225	3	6250	0.0465116279069767
chr19	50268825	50272825	3	3200	0.338983050847458
chr19	50368325	50373900	3	4775	0.3
chr19	52566900	52570900	3	3275	0.366666666666667
chr19	52886825	52888775	3	1800	0.216216216216216
chr19	53910950	53914175	3	2850	0.325
chr19	53958550	53960325	3	1650	0.136363636363636
chr19	54368850	54374200	3	4800	0.336448598130841
chr19	55626575	55630500	3	3550	0.160919540229885
chr19	55849925	55853100	3	2525	0.422222222222222
chr19	55880125	55882450	3	2100	0.16
chr2	1732900	1736575	3	3275	0.241758241758242
chr2	8816250	8826475	3	9650	0.10377358490566
chr2	9560650	9565400	3	4025	0.346666666666667
chr2	9692000	9697550	3	5050	0.181818181818182
chr2	12927750	12929500	3	1625	0.105263157894737
chr2	16845350	16847875	3	2225	0.2
chr2	20547500	20551650	3	3675	0.304761904761905
chr2	28612500	28623650	3	10975	0.294117647058824
chr2	29337050	29341275	3	3975	0.424242424242424
chr2	30368725	30372725	3	3475	0.323809523809524
chr2	32233300	32236950	3	3500	0.121212121212121
chr2	36788175	36790600	3	2125	0.238095238095238
chr2	43151075	43153225	3	1800	0.4375
chr2	43310800	43311775	3	850	0.352941176470588
chr2	46219250	46220575	3	1125	0.285714285714286
chr2	46767875	46772950	3	4525	0.166666666666667
chr2	47211975	47214225	3	1925	0.3
chr2	47260500	47262175	3	1475	0.232558139534884
chr2	47298375	47300225	3	1550	0.387096774193548
chr2	54682100	54687425	3	5175	0.0509554140127389
chr2	58108125	58110550	3	2275	0.205128205128205
chr2	64975400	64980025	3	4175	0.206451612903226
chr2	66659275	66675075	3	15525	0.0301507537688442
chr2	68476025	68481725	3	5175	0.240601503759398
chr2	69609425	69615475	3	5375	0.25
chr2	70484250	70488625	3	3700	0.41025641025641
chr2	80530375	80532000	3	1450	0.171428571428571
chr2	88924150	88928425	3	4025	0.123893805309735
chr2	91844625	91848675	3	3800	0.104477611940299
chr2	96010975	96013675	3	2425	0.179775280898876
chr2	97425975	97430350	3	4175	0.15625
chr2	105468600	105471500	3	2650	0.170731707317073
chr2	120009850	120011500	3	1325	0.41025641025641
chr2	134876175	134879600	3	3225	0.434782608695652
chr2	139258275	139262350	3	3900	0.0707964601769911
chr2	151476150	151478125	3	1750	0.185185185185185
chr2	151536700	151538875	3	1925	0.246153846153846
chr2	153210575	153211850	3	1100	0.3
chr2	162927000	162932300	3	4700	0.195402298850575
chr2	174266350	174267600	3	1100	0.260869565217391
chr2	174825875	174831675	3	5675	0.0291970802919708
chr2	178104650	178109350	3	3950	0.430769230769231
chr2	180136700	180138300	3	1375	0.24390243902439
chr2	181844275	181850050	3	5500	0.0858895705521472
chr2	182755700	182760925	3	4650	0.217948717948718
chr2	187349425	187353625	3	3975	0.173913043478261
chr2	189650400	189653850	3	3275	0.0655737704918033
chr2	201473450	201475250	3	1525	0.230769230769231
chr2	202896175	202904525	3	8075	0.0952380952380952
chr2	210390225	210391850	3	1450	0.421052631578947
chr2	211031925	211037625	3	5150	0.26027397260274
chr2	216545275	216546650	3	1150	0.424242424242424
chr2	219123525	219124950	3	1200	0.4
chr2	230308950	230311525	3	2375	0.384615384615385
chr2	232476500	232480125	3	3125	0.372093023255814
chr2	232570625	232578625	3	6750	0.395604395604396
chr2	234262350	234264425	3	1875	0.315789473684211
chr2	235877250	235878375	3	950	0.266666666666667
chr2	237569675	237573000	3	3125	0.114285714285714
chr2	238000375	238002475	3	1875	0.25
chr2	238034900	238037700	3	2475	0.407407407407407
chr2	238171525	238174100	3	2025	0.388059701492537
chr2	239147750	239149200	3	1225	0.303030303030303
chr2	239636000	239638325	3	1900	0.298507462686567
chr2	240320275	240324375	3	3775	0.28125
chr2	241372975	241378175	3	5025	0.0529100529100529
chr2	241936550	241941025	3	4200	0.105263157894737
chr2	242294575	242298000	3	2650	0.41304347826087
chr20	1165375	1166350	3	825	0.4
chr20	2731325	2733650	3	2200	0.0983606557377049
chr20	4044575	4046050	3	1275	0.285714285714286
chr20	4666175	4670400	3	4025	0.363636363636364
chr20	10197400	10200225	3	2650	0.146341463414634
chr20	14314350	14318450	3	3625	0.295454545454545
chr20	19192250	19194175	3	1675	0.285714285714286
chr20	19972650	19975850	3	3100	0.166666666666667
chr20	21080400	21083875	3	2975	0.303030303030303
chr20	25226875	25232950	3	5875	0.266666666666667
chr20	31068900	31073200	3	4025	0.129032258064516
chr20	31407225	31411600	3	4050	0.118811881188119
chr20	34022150	34026975	3	4350	0.387096774193548
chr20	36530825	36532625	3	1675	0.105263157894737
chr20	43210050	43213900	3	3500	0.1875
chr20	44440600	44443300	3	2250	0.356164383561644
chr20	44538400	44541375	3	2600	0.35
chr20	45522925	45526400	3	3150	0.217821782178218
chr20	48598675	48604525	3	5675	0.0365296803652968
chr20	48920750	48922950	3	1850	0.344827586206897
chr20	57463125	57471575	3	8325	0.0431654676258993
chr20	57602675	57608325	3	5225	0.185185185185185
chr20	61425125	61429175	3	3650	0.142857142857143
chr20	61554050	61561350	3	6275	0.233918128654971
chr21	15753125	15756825	3	3500	0.106382978723404
chr21	17677000	17681125	3	3975	0.125
chr21	30517150	30518975	3	1625	0.19047619047619
chr21	30670350	30677175	3	5925	0.328502415458937
chr21	43297475	43300500	3	2900	0.0869565217391304
chr21	43343050	43347350	3	3650	0.4
chr21	43370975	43374650	3	3375	0.111111111111111
chr21	44393650	44396875	3	2875	0.4
chr21	47741475	47746250	3	4550	0.125
chr22	17516900	17519750	3	2525	0.272727272727273
chr22	19866750	19869550	3	2275	0.376811594202899
chr22	25959600	25962600	3	2900	0.0606060606060606
chr22	28144175	28146650	3	2250	0.172839506172839
chr22	28190150	28193050	3	2500	0.419354838709677
chr22	28261850	28263450	3	1375	0.294117647058824
chr22	29278550	29281400	3	2600	0.390243902439024
chr22	31739325	31744075	3	4325	0.239316239316239
chr22	34313725	34319550	3	5300	0.273504273504274
chr22	37955600	37960750	3	5025	0.0394736842105263
chr22	38003200	38007175	3	3750	0.0952380952380952
chr22	38053650	38057850	3	3675	0.251851851851852
chr22	38300850	38304950	3	3450	0.251968503937008
chr22	38597350	38602225	3	4650	0.0606060606060606
chr22	38706050	38714800	3	7375	0.396694214876033
chr22	39547500	39549725	3	2075	0.115942028985507
chr22	39638725	39640975	3	1950	0.285714285714286
chr22	39914150	39920500	3	5900	0.136363636363636
chr22	41346025	41349875	3	3600	0.142857142857143
chr22	41486650	41492600	3	5700	0.0625
chr22	41839025	41845275	3	6025	0.0648148148148148
chr22	41983750	41986725	3	2675	0.181818181818182
chr22	43039825	43046200	3	5700	0.241206030150754
chr22	43546925	43550250	3	3075	0.153846153846154
chr3	9435900	9445275	3	9075	0.0432900432900433
chr3	9463750	9465600	3	1675	0.27027027027027
chr3	11518525	11520150	3	1350	0.421052631578947
chr3	11676525	11686000	3	9225	0.0816326530612245
chr3	13567150	13568225	3	950	0.206896551724138
chr3	15687075	15689900	3	2475	0.333333333333333
chr3	16100450	16103200	3	2325	0.366197183098592
chr3	27564900	27566275	3	1075	0.428571428571429
chr3	37030025	37036300	3	6025	0.0765027322404372
chr3	37901550	37905550	3	3375	0.310344827586207
chr3	39447225	39452150	3	4300	0.294871794871795
chr3	45052125	45054400	3	1950	0.222222222222222
chr3	46922925	46927150	3	3825	0.209677419354839
chr3	48698775	48701900	3	2775	0.380952380952381
chr3	53286250	53290475	3	3975	0.0958904109589041
chr3	58476875	58480225	3	3050	0.160714285714286
chr3	73595850	73597650	3	1525	0.421052631578947
chr3	75482425	75485650	3	2925	0.231884057971014
chr3	77087750	77091375	3	3250	0.428571428571429
chr3	99759425	99762125	3	2400	0.2
chr3	101567225	101574075	3	5900	0.331658291457286
chr3	123416825	123420900	3	3550	0.241935483870968
chr3	124597025	124598675	3	1400	0.411764705882353
chr3	124602325	124606875	3	4375	0.146341463414634
chr3	124847625	124849050	3	1200	0.342857142857143
chr3	126190775	126195800	3	4725	0.138613861386139
chr3	127174250	127176175	3	1725	0.206896551724138
chr3	129277125	129280225	3	2675	0.325
chr3	136648850	136651150	3	2075	0.194444444444444
chr3	141084775	141089600	3	4225	0.186335403726708
chr3	141204525	141207975	3	3350	0.0476190476190476
chr3	142837500	142842900	3	4500	0.372093023255814
chr3	146685350	146688025	3	2525	0.0810810810810811
chr3	149257925	149259500	3	1375	0.210526315789474
chr3	151983900	151991775	3	7650	0.0357142857142857
chr3	161133075	161134500	3	1275	0.266666666666667
chr3	177074925	177078875	3	3700	0.12962962962963
chr3	181429025	181430825	3	1525	0.4
chr3	183977950	183980700	3	2475	0.166666666666667
chr3	185536875	185544825	3	7550	0.124444444444444
chr3	185677500	185680075	3	2450	0.222222222222222
chr3	186560525	186565025	3	3950	0.296296296296296
chr3	188816125	188818575	3	2275	0.172413793103448
chr3	195633225	195637325	3	3775	0.113821138211382
chr3	197035400	197037075	3	1425	0.291666666666667
chr3	197675825	197681150	3	5000	0.235294117647059
chr4	2934450	2938400	3	3550	0.184615384615385
chr4	3293200	3296300	3	2875	0.181818181818182
chr4	5708400	5714975	3	5375	0.360975609756098
chr4	9153500	9155800	3	1950	0.355555555555556
chr4	38805700	38807750	3	1825	0.24390243902439
chr4	38868600	38872475	3	3700	0.0833333333333333
chr4	39636650	39642125	3	5200	0.242424242424242
chr4	56731375	56733175	3	1475	0.318181818181818
chr4	74974325	74976650	3	1925	0.317460317460317
chr4	80937450	80939375	3	1700	0.188679245283019
chr4	89454825	89456075	3	1100	0.285714285714286
chr4	91238825	91240225	3	1225	0.25
chr4	99573850	99581450	3	7450	0.106666666666667
chr4	113626300	113628050	3	1475	0.296296296296296
chr4	114099900	114101425	3	1350	0.232558139534884
chr4	114303425	114305900	3	2225	0.173913043478261
chr4	119809350	119812275	3	2700	0.208333333333333
chr4	123745725	123753450	3	6375	0.268292682926829
chr4	132896025	132897825	3	1550	0.272727272727273
chr4	152116850	152120900	3	3450	0.384615384615385
chr4	154386575	154390200	3	3325	0.202020202020202
chr4	154707200	154714150	3	6000	0.291457286432161
chr4	159041400	159042975	3	1400	0.195121951219512
chr4	174442650	174452575	3	8650	0.335820895522388
chr4	177158975	177160150	3	1050	0.193548387096774
chr4	185677250	185678350	3	900	0.416666666666667
chr4	189328925	189332650	3	3150	0.254237288135593
chr5	471775	475475	3	3500	0.0963855421686747
chr5	4019625	4020950	3	1175	0.258064516129032
chr5	16508075	16509450	3	1250	0.153846153846154
chr5	32504725	32508325	3	2850	0.391304347826087
chr5	38467125	38469725	3	2275	0.263157894736842
chr5	39417850	39427875	3	9875	0.421052631578947
chr5	43308425	43314625	3	5675	0.164102564102564
chr5	53812700	53820975	3	8075	0.0340136054421769
chr5	65220200	65225900	3	5400	0.0958083832335329
chr5	72142000	72148450	3	5575	0.285714285714286
chr5	81044425	81048300	3	3625	0.189189189189189
chr5	108742125	108747900	3	5575	0.126582278481013
chr5	111087950	111094525	3	6125	0.363636363636364
chr5	113142075	113143575	3	1250	0.4375
chr5	114795725	114798150	3	2000	0.294117647058824
chr5	119798850	119803800	3	4250	0.296296296296296
chr5	124745075	124749050	3	3775	0.08
chr5	124820275	124822500	3	1725	0.428571428571429
chr5	137687775	137691250	3	3225	0.0917431192660551
chr5	140983400	140985850	3	2025	0.347826086956522
chr5	142773925	142785650	3	11425	0.0402010050251256
chr5	148896775	148898575	3	1550	0.333333333333333
chr5	153568725	153573200	3	4075	0.233009708737864
chr5	158476400	158480200	3	3600	0.142857142857143
chr5	159342700	159346125	3	3300	0.0895522388059701
chr5	168723750	168729975	3	5950	0.0669856459330144
chr5	169404000	169408025	3	3725	0.204081632653061
chr5	171430450	171435775	3	4925	0.146067415730337
chr5	171844675	171848475	3	3300	0.201834862385321
chr5	173040800	173044325	3	3325	0.106194690265487
chr5	175840025	175844200	3	3800	0.260869565217391
chr5	178458050	178461775	3	3500	0.0808080808080808
chr5	179333275	179335575	3	2200	0.111111111111111
chr6	2998775	3002075	3	2925	0.347826086956522
chr6	3517875	3519100	3	1000	0.416666666666667
chr6	11251575	11252700	3	1025	0.173913043478261
chr6	12008300	12014500	3	5525	0.280898876404494
chr6	13708100	13713375	3	5175	0.0555555555555556
chr6	17417850	17419675	3	1600	0.185185185185185
chr6	17906850	17908575	3	1450	0.358974358974359
chr6	18153500	18156800	3	3100	0.114285714285714
chr6	21664375	21667725	3	3175	0.256410256410256
chr6	35693325	35696500	3	2725	0.292134831460674
chr6	37136125	37142450	3	5825	0.127906976744186
chr6	37423700	37425675	3	1750	0.285714285714286
chr6	39849650	39850900	3	1125	0.176470588235294
chr6	42980025	42985250	3	4750	0.186813186813187
chr6	48035700	48037600	3	1700	0.256410256410256
chr6	52857350	52861475	3	3650	0.227642276422764
chr6	53301925	53305350	3	3075	0.409090909090909
chr6	56008850	56010625	3	1475	0.311111111111111
chr6	84137150	84141450	3	4025	0.114285714285714
chr6	86349050	86355325	3	5975	0.162162162162162
chr6	109216725	109218600	3	1600	0.315789473684211
chr6	111872900	111874350	3	1225	0.315789473684211
chr6	111910400	111914975	3	4300	0.114942528735632
chr6	112358725	112360950	3	1775	0.357142857142857
chr6	116986900	116990075	3	2950	0.416666666666667
chr6	119467950	119470725	3	2475	0.242424242424242
chr6	119530425	119531400	3	875	0.153846153846154
chr6	127438775	127442700	3	3775	0.181818181818182
chr6	136259650	136260825	3	975	0.32258064516129
chr6	137534400	137541225	3	6500	0.0970873786407767
chr6	139454700	139459200	3	3925	0.295774647887324
chr6	141725200	141728000	3	2675	0.25
chr6	149637250	149642225	3	4775	0.0902255639097744
chr6	150175900	150178175	3	2100	0.119402985074627
chr6	157095225	157105425	3	9850	0.132352941176471
chr6	157340875	157344175	3	3150	0.073394495412844
chr6	158181425	158182875	3	1225	0.315789473684211
chr6	163833300	163843750	3	9475	0.249134948096886
chr6	166073725	166078175	3	4150	0.222222222222222
chr6	170121975	170125725	3	3400	0.30188679245283
chr7	89800	90975	3	950	0.413793103448276
chr7	555975	560075	3	3600	0.238805970149254
chr7	915300	918250	3	2675	0.236842105263158
chr7	1606350	1611775	3	5200	0.222222222222222
chr7	3339800	3342775	3	2500	0.340425531914894
chr7	12725375	12730475	3	4875	0.162790697674419
chr7	14024750	14032450	3	7450	0.0634920634920635
chr7	14417300	14419100	3	1500	0.413793103448276
chr7	23048950	23054325	3	4650	0.304093567251462
chr7	24515800	24518125	3	2000	0.377358490566038
chr7	28448125	28451600	3	3175	0.137254901960784
chr7	30951500	30954975	3	3150	0.35
chr7	34172850	34174350	3	1225	0.35
chr7	44143475	44146900	3	2975	0.220183486238532
chr7	47575175	47577475	3	2125	0.2
chr7	56159525	56161100	3	1350	0.358974358974359
chr7	72297925	72302125	3	4000	0.111111111111111
chr7	73507100	73509650	3	2225	0.333333333333333
chr7	74306275	74307625	3	1100	0.333333333333333
chr7	75070700	75072725	3	1725	0.439024390243902
chr7	83819325	83826100	3	6025	0.380952380952381
chr7	86780475	86786725	3	5950	0.25
chr7	90012700	90013800	3	950	0.260869565217391
chr7	93811575	93813550	3	1650	0.44
chr7	94283625	94288175	3	4450	0.0396039603960396
chr7	98246575	98249650	3	2875	0.155844155844156
chr7	100180750	100185025	3	3925	0.168224299065421
chr7	107638700	107644825	3	5500	0.144230769230769
chr7	116163950	116173050	3	8900	0.0363636363636364
chr7	116222400	116224450	3	1875	0.151515151515152
chr7	116591900	116596125	3	3975	0.0972222222222222
chr7	129912375	129914225	3	1625	0.275862068965517
chr7	130787450	130796850	3	9125	0.113821138211382
chr7	131239025	131243225	3	4000	0.0916030534351145
chr7	134395900	134397700	3	1475	0.4
chr7	134539850	134541650	3	1525	0.291666666666667
chr7	135428425	135434175	3	5450	0.0975609756097561
chr7	139473875	139479150	3	4625	0.223880597014925
chr7	140338350	140341450	3	2950	0.102564102564103
chr7	141400550	141402650	3	1950	0.115384615384615
chr7	142984775	142988025	3	2975	0.18
chr7	150753975	150760750	3	6475	0.292682926829268
chr7	150942125	150950275	3	7275	0.169491525423729
chr7	151214500	151218250	3	3550	0.192307692307692
chr7	156684300	156687025	3	2550	0.133333333333333
chr8	494000	496350	3	2125	0.244897959183673
chr8	12985100	12991750	3	5525	0.381443298969072
chr8	18575275	18578650	3	3000	0.231884057971014
chr8	18937900	18942850	3	4675	0.130434782608696
chr8	25040975	25046325	3	4750	0.227272727272727
chr8	26148600	26153625	3	4700	0.114285714285714
chr8	27628700	27633150	3	3950	0.275229357798165
chr8	29203675	29211275	3	7250	0.125714285714286
chr8	30889850	30893075	3	3100	0.0769230769230769
chr8	37961575	37965250	3	3375	0.275862068965517
chr8	38307550	38309150	3	1350	0.390243902439024
chr8	38642400	38650675	3	6400	0.337662337662338
chr8	38769800	38771750	3	1625	0.4
chr8	41907000	41910525	3	3300	0.163265306122449
chr8	42009475	42014100	3	4425	0.101694915254237
chr8	42392450	42399100	3	6300	0.0740740740740741
chr8	48295575	48298150	3	2200	0.382352941176471
chr8	49493275	49496775	3	3025	0.351648351648352
chr8	50968100	50970100	3	1700	0.346153846153846
chr8	58906425	58910725	3	3975	0.113475177304965
chr8	59507350	59509200	3	1600	0.307692307692308
chr8	61590350	61593825	3	3250	0.144329896907216
chr8	65492125	65494725	3	2450	0.145454545454545
chr8	67445200	67448000	3	2525	0.295081967213115
chr8	67522900	67526875	3	3700	0.117647058823529
chr8	67574300	67581375	3	6800	0.3
chr8	69983025	69984425	3	1125	0.352941176470588
chr8	77316275	77320725	3	3975	0.376811594202899
chr8	81784450	81787350	3	2700	0.285714285714286
chr8	82392275	82395925	3	3325	0.129032258064516
chr8	93020375	93022800	3	2150	0.192307692307692
chr8	99438450	99440225	3	1625	0.122448979591837
chr8	120597850	120599600	3	1600	0.173913043478261
chr8	123439175	123441850	3	2575	0.19047619047619
chr8	126231150	126233600	3	1975	0.360655737704918
chr8	132827975	132829725	3	1525	0.428571428571429
chr8	134418700	134419750	3	900	0.296296296296296
chr8	134580475	134588475	3	7400	0.293706293706294
chr8	141733875	141735200	3	1100	0.32258064516129
chr8	142009000	142013500	3	4100	0.347826086956522
chr8	144327975	144330575	3	2350	0.347826086956522
chr8	145513600	145517175	3	3375	0.175438596491228
chr9	3768075	3769775	3	1600	0.117647058823529
chr9	13705150	13706575	3	1300	0.235294117647059
chr9	18487250	18494075	3	5700	0.433333333333333
chr9	33158675	33168450	3	9575	0.0282685512367491
chr9	34664500	34667175	3	2425	0.163934426229508
chr9	35068900	35073475	3	4425	0.0512820512820513
chr9	35109400	35117750	3	7925	0.104803493449782
chr9	35657100	35660425	3	2975	0.224719101123595
chr9	35790575	35795450	3	4525	0.124137931034483
chr9	38064200	38070100	3	5100	0.346820809248555
chr9	74378150	74385025	3	6700	0.0394736842105263
chr9	82184900	82190775	3	5500	0.107843137254902
chr9	84300075	84305825	3	5575	0.0490196078431373
chr9	88964650	88970600	3	5650	0.4
chr9	89336250	89338275	3	1625	0.377358490566038
chr9	90326675	90330200	3	3325	0.102040816326531
chr9	91002000	91005625	3	3500	0.0666666666666667
chr9	91605700	91610250	3	4350	0.0789473684210526
chr9	94178375	94187900	3	9050	0.0606060606060606
chr9	95146550	95148250	3	1375	0.297872340425532
chr9	95267225	95269600	3	2000	0.393939393939394
chr9	95857325	95861775	3	3625	0.273504273504274
chr9	99263475	99266050	3	2200	0.210526315789474
chr9	99555550	99557350	3	1600	0.244897959183673
chr9	100818275	100821125	3	2700	0.0714285714285714
chr9	107667475	107670225	3	2275	0.352941176470588
chr9	108058550	108060250	3	1475	0.274509803921569
chr9	110246075	110254025	3	7550	0.0887372013651877
chr9	111448500	111450925	3	2025	0.277777777777778
chr9	112831700	112833050	3	1100	0.424242424242424
chr9	116637725	116642625	3	4050	0.314285714285714
chr9	117145025	117151475	3	5375	0.380487804878049
chr9	127046900	127049400	3	2100	0.294117647058824
chr9	128507350	128513875	3	6350	0.0578034682080925
chr9	131450575	131454025	3	3225	0.144329896907216
chr9	131923900	131925225	3	1100	0.4
chr9	131929025	131930450	3	1275	0.181818181818182
chr9	132174975	132177250	3	2100	0.172413793103448
chr9	132459000	132462225	3	2875	0.327272727272727
chr9	133655050	133658375	3	2775	0.395833333333333
chr9	133733050	133737300	3	3725	0.386363636363636
chr9	134151025	134153725	3	2550	0.145454545454545
chr9	134551625	134554675	3	2475	0.282051282051282
chr9	136341600	136345025	3	2900	0.363636363636364
chr9	137035650	137037675	3	1675	0.296296296296296
chr9	137532600	137539475	3	6400	0.11965811965812
chrX	11368600	11369800	3	950	0.428571428571429
chrX	11775275	11778725	3	3300	0.166666666666667
chrX	14890475	14892850	3	2100	0.37037037037037
chrX	15767900	15770200	3	1875	0.392156862745098
chrX	20281425	20286600	3	4975	0.0769230769230769
chrX	38660225	38666950	3	6400	0.212121212121212
chrX	40011700	40014925	3	3050	0.145454545454545
chrX	43513825	43519050	3	4625	0.385542168674699
chrX	44730425	44736550	3	5825	0.222222222222222
chrX	45374150	45375375	3	1075	0.222222222222222
chrX	46446700	46448150	3	1100	0.411764705882353
chrX	47507875	47511100	3	2925	0.19047619047619
chrX	54204325	54210400	3	5225	0.363636363636364
chrX	55023400	55028100	3	4050	0.291390728476821
chrX	73067675	73072625	3	4775	0.0720720720720721
chrX	77154425	77157475	3	2900	0.08
chrX	77358875	77364775	3	5725	0.0398009950248756
chrX	80062800	80066600	3	3625	0.0869565217391304
chrX	106917500	106920875	3	2950	0.282828282828283
chrX	117478975	117484700	3	4725	0.408839779005525
chrX	128974275	128978525	3	3850	0.23728813559322
chrX	129064900	129067225	3	2000	0.407407407407407
chrX	131348800	131353975	3	4875	0.145161290322581
chrX	132544575	132550425	3	5550	0.0942408376963351
[truncated: 5 more rows]
