# Supplementary material for: Large organized chromatin lysine domains help distinguish primitive from differentiated cell populations
Source: Nat Commun. 2021 Jan 21;12:499. doi: 10.1038/s41467-020-20830-9 (PMC7820432; doi:10.1038/s41467-020-20830-9)
Supplement: Supplementary file 3 — Supplementary Software [file 41467_2020_20830_MOESM3_ESM.zip › E025-H3K9me3_LOCKS.bed]

chr1	2295425	2911425	59	34125	123.947368421053
chr1	227713425	227883400	59	56550	92.2857142857143
chr1	247139275	247323400	59	54925	97.8095238095238
chr10	38069725	38774800	59	55900	180.153846153846
chr10	42354925	42458325	59	40450	38.5217391304348
chr10	42458625	42528025	59	29050	25.4736842105263
chr11	48651950	48778750	59	23425	50.8372093023256
chr11	50167775	50397025	59	34350	134.6
chr11	50398600	50479975	59	35075	24.8181818181818
chr11	50480150	50546400	59	34000	17.1428571428571
chr11	50546450	50616625	59	29125	26.2105263157895
chr11	51190950	51267925	59	41400	8.22222222222222
chr11	51281200	51370225	59	28975	49.448275862069
chr11	54794225	54865050	59	30050	33.8888888888889
chr11	54865450	54982125	59	23850	27.9090909090909
chr12	34295525	34594550	59	27200	121.677419354839
chr12	34594725	34665150	59	30500	21.04
chr12	34666000	34722025	59	25175	19.12
chr12	34722500	34814475	59	34350	36.7368421052632
chr12	37936400	38189750	59	17825	179
chr12	38190600	38278725	59	28475	22.5217391304348
chr12	38279725	38353125	59	35550	15.375
chr12	38353350	38417850	59	29950	28.9166666666667
chr12	124266400	125314925	59	27225	216.666666666667
chr12	133442650	133649375	59	106675	55.7777777777778
chr12	133650325	133788950	59	108950	12.9230769230769
chr15	20424525	20612475	59	26175	109.636363636364
chr15	25226775	25360700	59	79750	41.5
chr15	25363850	25492425	59	23700	99.5652173913043
chr16	3254800	3482050	59	70025	123.153846153846
chr16	31587700	31920325	59	60725	224.315789473684
chr16	32472900	32587050	59	64550	35.9230769230769
chr16	33490150	33949000	59	41875	217.904761904762
chr16	33949175	34302975	59	38000	246.25
chr16	34303200	34741425	59	21000	205.52380952381
chr16	34755825	35278175	59	17700	209.882352941176
chr18	75792075	76396875	59	19600	140.5
chr19	8669525	9269775	59	37450	194
chr19	9269900	9516275	59	85150	233.25
chr19	9516350	9631475	59	45200	58.2307692307692
chr19	11293825	11982075	59	60125	153.453237410072
chr19	11982125	12246875	59	72325	93.304347826087
chr19	12255800	12392650	59	68200	67.5
chr19	12392725	12655050	59	63350	130.105263157895
chr19	19785200	19946975	59	54300	109.853658536585
chr19	19947325	20115775	59	42825	63.6842105263158
chr19	20426500	20807150	59	42375	194.421052631579
chr19	20967750	21064950	59	28950	39.125
chr19	21065850	21457950	59	37125	236.2
chr19	21458550	21599875	59	50325	77.0666666666667
chr19	21600125	21732375	59	41150	158.086956521739
chr19	21733175	22012925	59	48500	236.842105263158
chr19	22084025	22217675	59	30725	98.5384615384615
chr19	22226450	22378475	59	29925	43.5789473684211
chr19	22381825	22611025	59	23575	104.166666666667
chr19	22613325	22694625	59	30850	28.5555555555556
chr19	22695075	22916650	59	22625	72.6153846153846
chr19	22917775	23061050	59	24250	68.4545454545455
chr19	23061100	23223825	59	24450	31.5238095238095
chr19	23224400	23525150	59	47200	102.857142857143
chr19	23525200	23839250	59	58300	225.222222222222
chr19	24286125	24412000	59	50925	22.625
chr19	24412075	24505875	59	40450	23.3684210526316
chr19	27731825	27865250	59	30175	37.9090909090909
chr19	27867050	27964800	59	22950	30.875
chr19	27965150	28034525	59	36000	12.9166666666667
chr19	28035025	28109300	59	37025	16.2222222222222
chr19	35002050	35652750	59	66800	233.741935483871
chr19	36827425	37012575	59	53475	64.2068965517241
chr19	37012650	37146875	59	80850	33.6842105263158
chr19	37147150	37293950	59	74700	26.9090909090909
chr19	37294100	37417675	59	84800	21
chr19	37419325	37550450	59	48250	36.25
chr19	37550500	37660975	59	70575	9.30434782608696
chr19	37661175	37874500	59	47250	149.565217391304
chr19	37874575	37991450	59	89600	10.9333333333333
chr19	37993625	38133750	59	78425	30
chr19	38133975	38322725	59	46050	194.588235294118
chr19	44162375	44468100	59	70200	168.390243902439
chr19	44468350	44749775	59	58875	180.3
chr19	44749875	44967550	59	50650	68.9180327868852
chr19	52087400	52453300	59	70825	151.951612903226
chr19	52454250	52581600	59	76475	23.04
chr19	52793225	52905900	59	60925	36.6
chr19	52906450	53009525	59	58150	14.2222222222222
chr19	53009825	53349875	59	67350	166.296296296296
chr19	53350075	53652675	59	49200	111.103448275862
chr19	53652775	53800200	59	55700	82.5
chr19	53825200	54082575	59	58075	104.941176470588
chr19	56853875	56984800	59	79425	40.4705882352941
chr19	56985350	57113425	59	75550	28.875
chr19	57114400	57311400	59	29975	54.1818181818182
chr19	57312925	57513800	59	20875	96.4761904761905
chr19	57518775	57979425	59	37150	94.7777777777778
chr19	57979650	58206275	59	92125	92.56
chr19	58207750	58465100	59	49975	68.0731707317073
chr19	58465400	58592925	59	71950	20.7719298245614
chr19	58593100	58731300	59	100600	23.6666666666667
chr21	10381675	10748875	59	40600	221.25
chr21	10749150	10937375	59	101850	41.6470588235294
chr21	10937500	11069500	59	18925	84.6666666666667
chr21	11069775	11146825	59	40050	11.5
chr21	45599300	46662500	59	35700	229.111111111111
chr3	44233050	44800350	59	60950	181.563636363636
chr3	75704875	75811050	59	52350	13.3076923076923
chr4	27900	161875	59	86675	57
chr4	164425	268050	59	50250	15.7142857142857
chr4	268225	393500	59	60200	16.4
chr4	49061625	49325450	59	33525	122.666666666667
chr4	190182725	190512850	59	25225	235.842105263158
chr4	190512950	190577700	59	28275	10.7619047619048
chr4	190578025	190652350	59	28075	5.87234042553191
chr5	45800150	45976775	59	27950	105
chr5	45978700	46060650	59	27275	22.8235294117647
chr5	46060775	46137450	59	26150	31.6521739130435
chr5	46137825	46209850	59	29250	34.7777777777778
chr5	46210450	46269275	59	34125	6
chr5	46269425	46354625	59	28875	24.75
chr5	140128325	140251025	59	36125	23.4666666666667
chr5	140457500	140612600	59	27200	47.4285714285714
chr5	140612875	140718075	59	73100	15.2941176470588
chr5	150197750	150322650	59	54975	77.12
chr5	178296675	178401375	59	67225	11.8591549295775
chr6	61881350	62200975	59	24475	213.72
chr7	56441075	56591050	59	40575	184
chr7	56594725	56729850	59	26525	52.9230769230769
chr7	57190850	57312575	59	37100	28.2
chr7	57313025	57451875	59	19600	41.7647058823529
chr7	57453375	57735100	59	36875	149.354838709677
chr7	61511050	61824475	59	60125	122.512820512821
chr7	61824850	62014775	59	49450	46.1111111111111
chr7	62015300	62092175	59	24025	17.2941176470588
chr7	62092825	62160600	59	34550	30.5555555555556
chr7	62161100	62231200	59	37850	14.6206896551724
chr7	62231325	62286850	59	35125	4.82352941176471
chr7	62287050	62352100	59	43200	16.1290322580645
chr7	62352250	62418525	59	32625	41.5555555555556
chr7	62419450	62514650	59	27150	58.48
chr7	63294250	63442700	59	28000	59.8333333333333
chr7	63442875	63557275	59	38250	95.1818181818182
chr7	63558800	63702725	59	23050	51
chr7	63703250	63965550	59	44600	149.391304347826
chr7	157265525	157909450	59	23550	227.142857142857
chr7	157910000	158115475	59	22300	75.3684210526316
chr8	43366275	43499050	59	30525	138.555555555556
chr8	43499250	43599050	59	27450	27.8285714285714
chr8	43599225	43707275	59	27100	21.1666666666667
chr8	47199650	47312300	59	21575	54.3076923076923
chr9	99473175	99604525	59	68750	46.25
chrX	39296250	40355275	59	30400	204.862745098039
chrX	44985250	45651675	59	32675	201.260869565217
chrX	57984750	58357425	59	28450	190.090909090909
chrX	58358150	58428925	59	48725	12.8484848484848
chrX	58429525	58500675	59	43100	7
chrX	61681950	61900650	59	18775	73.8888888888889
chrX	61900700	61984800	59	30975	25
chr10	42528850	42858175	58	55700	219.047619047619
chr11	2614925	3393400	58	56675	220.938775510204
chr2	241015475	242111600	58	33400	237.875
chr10	132025525	132300775	57	29750	227.238095238095
chr5	140718200	140928375	57	62725	144.206896551724
chr5	179271725	179707025	57	45950	172.392156862745
chr19	52582125	52671125	55	56275	30.0952380952381
chr10	39076600	39154975	54	66150	1.59493670886076
chr20	29592425	29912725	54	37850	154.25
chr8	46839475	47085275	53	19975	114.6
chr8	47375450	47463400	53	25550	35.5862068965517
chr8	953200	1463900	52	17450	199.391304347826
chr21	9825425	10204800	51	20700	168.733333333333
chr11	50616725	50782525	49	18775	91
chr15	22297825	22557500	49	18925	109.916666666667
chr9	115709425	115853675	49	47725	49.5357142857143
chr10	38774975	38888800	48	55225	23.7857142857143
chr14	101478475	102207800	48	22850	145.826086956522
chr19	9631650	9875700	48	64350	32.85
chr21	9411225	9684250	48	16800	177.945945945946
chr8	142826775	143516550	48	23025	176.333333333333
chr16	46386000	46620775	47	30000	173.470588235294
chr3	90311800	90504675	46	13875	99.8823529411765
chr7	62517475	62694600	46	19600	139.789473684211
chr13	19529325	19754375	45	15525	91
chr19	23918675	24185000	45	22500	128.666666666667
chr6	169773175	170661125	45	22125	164
chr5	178401575	178542225	44	61575	40.7058823529412
chr19	20207650	20314475	42	26475	76.9411764705882
chr19	58734100	58951050	42	61075	60.7254901960784
chr1	40911225	41085900	39	38575	126.25
chr1	142535425	142663450	39	17400	99.9411764705882
chr19	24506150	24599750	39	63775	21.7142857142857
chr4	395050	491300	36	63875	31.0526315789474
chr10	43976250	44227275	35	33975	120.190476190476
chr19	2628025	2936925	35	32600	88.74
chr7	57877425	58053425	34	11175	95.7058823529412
chr7	64383100	64460000	34	28700	79.4838709677419
chr17	22191400	22259500	33	13500	37.5483870967742
chr19	20807375	20895600	32	26225	31.3333333333333
chr19	56359450	56604975	32	10325	86.5333333333333
chr4	190796250	190942250	32	10975	68
chrX	72741625	73024550	31	14600	92.3636363636364
chr9	68358150	68508900	30	13175	84.4444444444444
chr18	32785100	32908625	28	30325	40.5
chrX	47737875	47921650	28	31625	82
chr8	43707750	43792875	27	9600	82.1666666666667
chr19	40489475	40586600	26	35675	68.5882352941177
chr2	89830500	89880025	26	41675	2.43478260869565
chr2	92267625	92322375	26	10500	31.875
chr2	132980700	133045650	26	8425	49.625
chr21	11147525	11188200	26	14025	16.7272727272727
chr5	49449050	49565050	26	9000	67.3684210526316
chr5	150322700	150363975	26	17550	39.8461538461538
chr9	66783725	66863350	26	27200	27.3513513513514
chr4	49620450	49660075	25	19775	26.2631578947368
chr15	49825925	50083350	23	14000	60.4285714285714
chr8	47658175	47719425	23	10525	61.1891891891892
chr14	19000850	19055750	22	9500	17.0666666666667
chr4	190652550	190683575	22	11175	6.15384615384615
chr6	58735750	58779300	22	8175	35.2631578947368
chr6	62201650	62229025	22	11125	14.9411764705882
chr7	56730625	56791175	21	10000	45.2142857142857
chr7	64141750	64183950	21	13950	32.4347826086956
chrX	46328150	46367275	21	18375	14.5641025641026
chrX	73260075	73394525	21	9275	51.04
chr16	32587125	32634900	20	11675	37.7272727272727
chr2	95803125	95907050	20	35850	27.3333333333333
chr21	14338250	14379400	20	10350	28
chr7	6691700	6745050	20	34200	23
chr1	247323475	247361425	19	17325	8.88732394366197
chr16	68575975	68616925	19	31550	8.57142857142857
chr7	63965900	63995000	19	19025	5.58620689655172
chr10	43006700	43040900	18	16875	14.8333333333333
chr10	127564475	127601900	18	10750	24.1904761904762
chr11	51553125	51592225	17	5725	24.3703703703704
chr5	178123675	178153825	17	19900	5.86046511627907
chrX	61985025	62010800	17	9775	19.6
chr9	114295875	114332675	16	22050	31.7142857142857
chr9	116458150	116523200	16	6575	34.8571428571429
chrX	74941500	74963800	16	5575	15.5135135135135
chr12	133789200	133813725	15	13825	5.88235294117647
chr17	15608400	15628625	15	9425	14.2352941176471
chr17	16510650	16542500	15	17775	14.2857142857143
chr19	14814600	14854300	15	15125	22.3673469387755
chr5	65383125	65409300	15	8400	13.5333333333333
chr7	149224025	149281725	15	8925	29.2972972972973
chrX	58516150	58565150	15	5025	24.16
chr12	94713900	94825225	14	12775	26.5
chr17	4985975	5021975	14	17325	24.2307692307692
chr18	77639325	77694075	14	12425	19.0247933884298
chr3	13940000	13959225	14	9825	8.44444444444444
chr12	34814550	34838900	13	5100	13.0526315789474
chr19	28109500	28125500	13	6700	6.15686274509804
chr7	99090475	99145875	13	11900	22.4705882352941
chr16	31920500	31942625	12	17850	3
chr19	5481575	5535750	12	8075	18.3703703703704
chr21	47990925	48014600	12	5750	11.3
chr3	75811900	75832075	12	7250	10.4137931034483
chr8	47770625	47788150	12	7525	10.7058823529412
chr9	125480000	125496125	12	7300	16
chr17	25263025	25297050	11	7775	13.4666666666667
chr19	6895050	6934300	11	5125	14
chr8	186300	205775	11	15250	4.76190476190476
chr8	125986050	126000650	11	10125	7.30434782608696
chr8	145925300	145949325	11	16000	3.19148936170213
chr8	146193875	146216625	11	16050	4.6
chr11	130599275	130616425	10	4700	8.13793103448276
chr13	93659275	93673725	10	4825	9.52173913043478
chr17	16449050	16467250	10	15375	1.58620689655172
chr17	18562500	18580675	10	4825	13.6
chr18	77778950	77817350	10	8775	11.2265193370166
chr19	7072525	7098325	10	17000	6.11764705882353
chr3	123541025	123568575	10	7750	6.95744680851064
chr1	178723525	178738900	9	3775	8.90322580645161
chr17	21548350	21560625	9	4375	9.26086956521739
chr18	18510950	18520325	9	5375	1.80487804878049
chr19	20116125	20128775	9	8425	3.68421052631579
chr19	44968050	45002125	9	29775	2.78787878787879
chr2	79771925	79778050	9	4025	1.89473684210526
chr4	7572800	7584875	9	7750	3.51351351351351
chr5	178816175	178827825	9	5075	8.58536585365854
chr6	137502100	137511175	9	4000	9.375
chr7	5090025	5111625	9	16675	6
chr7	61079050	61100400	9	3575	9.35714285714286
chr7	105977400	105991125	9	3975	10.9655172413793
chr8	42962800	42982700	9	6925	9.36842105263158
chrX	47268450	47279525	9	5500	3.73333333333333
chr1	5725975	5735725	8	4675	3.69230769230769
chr1	31926050	31933425	8	3875	3.21739130434783
chr1	42969875	42985175	8	6125	7.40983606557377
chr17	5078350	5094250	8	14000	0.884615384615385
chr2	31672950	31679000	8	3950	1.12
chr2	96483425	96494550	8	3400	8.66666666666667
chr2	202383875	202399075	8	4475	8.36363636363636
chr22	16847875	16862475	8	13050	0.490566037735849
chr3	43085525	43093000	8	3575	3.8
chr3	153135975	153142350	8	2275	6.57142857142857
chr6	27410975	27431925	8	15300	5.17073170731707
chr7	36972400	36982825	8	6700	6
chr8	129819725	129827450	8	4900	1.39393939393939
chr9	95599150	95614025	8	10150	3.77777777777778
chrX	47303175	47315725	8	6775	5.39130434782609
chr1	20747575	20752575	7	3150	3.25
chr1	121351650	121359900	7	3175	5.70588235294118
chr1	228428900	228434800	7	4150	0.862745098039216
chr10	76270650	76274900	7	3000	2.0952380952381
chr10	85509750	85514000	7	2825	2.43478260869565
chr10	113473000	113478150	7	3125	1.66666666666667
chr11	74571500	74588450	7	9875	5.36170212765957
chr12	126618375	126624650	7	3125	3.5
chr13	89158475	89162500	7	2725	1.14285714285714
chr13	113068175	113074525	7	2375	5.58333333333333
chr15	51253150	51265075	7	5775	3.95789473684211
chr17	21903050	21912275	7	3150	5.76744186046512
chr17	38915625	38921225	7	4125	1.34615384615385
chr19	23839450	23847350	7	4725	2
chr22	31363825	31374875	7	2700	5.31818181818182
chr3	138259450	138267500	7	4200	2.28571428571429
chr4	65092225	65099375	7	4675	1.64102564102564
chr6	26631675	26646675	7	8750	1.85714285714286
chr6	156245275	156251350	7	2125	3.69230769230769
chr7	92730075	92735375	7	3050	2.68965517241379
chr8	8212100	8220525	7	4900	1.84615384615385
chr9	2772900	2778500	7	3125	4.8
chr9	44873325	44879850	7	2200	5.66666666666667
chr1	33880625	33884625	6	2650	1.1
chr1	214930325	214936800	6	3675	2.21818181818182
chr10	13121125	13127550	6	4375	2.63636363636364
chr10	63181200	63185050	6	2475	1.39130434782609
chr10	74734625	74740450	6	3725	1.51428571428571
chr12	16282700	16288425	6	3700	1.59375
chr12	46415500	46422500	6	3225	4
chr12	51305225	51311125	6	3925	2.70588235294118
chr13	112967350	112971250	6	2150	2.63157894736842
chr15	80206700	80214525	6	7150	0.339622641509434
chr15	93812400	93817875	6	3175	3.77777777777778
chr15	99370400	99378025	6	5975	1.54166666666667
chr19	46587925	46593225	6	4200	1.1875
chr2	119276325	119281100	6	3225	2
chr2	136104525	136108325	6	1825	1.91666666666667
chr2	162005125	162009450	6	2950	0.897959183673469
chr20	55558925	55562600	6	1775	2.77777777777778
chr20	60682100	60688650	6	4525	1.58620689655172
chr21	35381625	35388250	6	3625	2.21428571428571
chr22	45006275	45011300	6	3950	1.75
chr22	50138425	50142150	6	2175	1.21212121212121
chr22	50259550	50264000	6	2375	3.86666666666667
chr3	25532350	25537475	6	3150	2.57142857142857
chr3	31689400	31697425	6	6650	1.08695652173913
chr3	179208475	179214675	6	3325	2.48888888888889
chr4	1244750	1252300	6	3125	2.375
chr4	116935675	116941625	6	3200	3.7037037037037
chr4	129975825	129985175	6	6600	2.40625
chr5	52986600	52994100	6	4700	2.69230769230769
chr5	64713100	64717575	6	3000	1.13207547169811
chr5	72642025	72647625	6	2375	3.42857142857143
chr5	109552550	109558875	6	2400	3.18518518518519
chr5	154257000	154268125	6	4825	2.69333333333333
chr6	2324525	2330475	6	2800	3.26315789473684
chr6	27364800	27371375	6	4850	3
chr6	30246550	30257275	6	8675	0.852459016393443
chr6	57553475	57557725	6	3250	0.769230769230769
chr7	435225	439825	6	3825	0.705882352941177
chr7	9426150	9429225	6	1825	1.47826086956522
chr7	22681125	22686650	6	3625	1.81818181818182
chr7	29009175	29017775	6	4925	3.78378378378378
chr7	48929375	48933725	6	2225	1.72972972972973
chr7	70514075	70517575	6	1675	4.11764705882353
chr7	92761900	92764850	6	1950	1.23809523809524
chr7	129896350	129900575	6	2525	1.47826086956522
chr8	29767875	29771200	6	2700	0.5625
chr8	140556125	140560100	6	3150	1.13333333333333
chr8	144728875	144736725	6	6375	0.967741935483871
chr8	146059625	146074375	6	13500	0.25
chr9	11399025	11405200	6	2175	3.53846153846154
chr9	77778250	77782250	6	1825	3.33333333333333
chrX	41702250	41707150	6	2925	2.33333333333333
chrX	115041125	115046775	6	3400	3.375
chr1	18081175	18087175	5	4300	1.57142857142857
chr1	30035500	30040775	5	3050	1.44303797468354
chr1	33528075	33531875	5	2975	0.4
chr1	244735550	244741600	5	4725	0.431372549019608
chr10	5431275	5434600	5	2450	0.842105263157895
chr10	17303450	17306750	5	2900	0.296296296296296
chr10	22114025	22120325	5	4775	1.2
chr10	131279175	131283725	5	3425	0.923076923076923
chr11	34731225	34735050	5	2275	1.36842105263158
chr11	37803600	37806625	5	1475	2
chr11	54983325	54985625	5	1400	1.71428571428571
chr11	59689550	59692050	5	1875	0.571428571428571
chr11	130548275	130552200	5	3450	0.571428571428571
chr11	131953425	131957550	5	3250	1.26315789473684
chr12	28520775	28525500	5	4100	0.476190476190476
chr12	41397375	41406150	5	6825	1.04166666666667
chr12	45569625	45573300	5	2700	1.42857142857143
chr12	86384875	86386725	5	1250	0.818181818181818
chr12	95205225	95208150	5	2600	0.1875
chr13	48640300	48647200	5	6275	1.04347826086957
chr13	80133125	80136975	5	2400	1.92
chr13	96318025	96323225	5	3075	1.52380952380952
chr13	111443200	111446450	5	2325	1.54545454545455
chr14	19264750	19267525	5	1375	1.91666666666667
chr14	67408950	67414200	5	4850	0.163265306122449
chr15	43650375	43657550	5	6225	0.457142857142857
chr16	75197600	75212100	5	12875	0.888888888888889
chr17	3927075	3932950	5	5000	0.339622641509434
chr18	15407375	15410700	5	1750	2.05714285714286
chr19	6286300	6294550	5	5550	1.24210526315789
chr19	12688275	12694450	5	4350	0.862385321100917
chr19	38375600	38379100	5	1950	1.33333333333333
chr2	12110525	12115600	5	2925	1.54166666666667
chr2	15251500	15253750	5	1375	1.36363636363636
chr2	29892275	29894375	5	1475	1.4
chr2	78060075	78063450	5	1725	1.5
chr2	110057675	110062000	5	2925	0.892307692307692
chr2	133221300	133228125	5	5750	0.492063492063492
chr2	167598350	167602575	5	2775	1.18840579710145
chr2	227041175	227045200	5	3275	0.424242424242424
chr2	242521875	242528125	5	4175	1.2
chr22	23321150	23323475	5	1475	1
chr22	33100850	33103850	5	2575	0.8
chr3	43393575	43397925	5	3450	1.15555555555556
chr3	179945875	179951975	5	3325	1.80487804878049
chr4	1481425	1488525	5	3900	1.95180722891566
chr4	6058675	6062800	5	3700	0.217391304347826
chr4	7553100	7556825	5	2800	2
chr4	26112050	26118450	5	4800	1.31818181818182
chr4	33914950	33917850	5	1725	2.06666666666667
chr4	87222675	87225425	5	1650	1.37931034482759
chr4	87569750	87574650	5	3650	0.473684210526316
chr4	129860100	129866450	5	4375	1.94594594594595
chr4	176134450	176137950	5	2450	0.978723404255319
chr5	28011400	28014350	5	2100	1.44444444444444
chr5	44154750	44158750	5	2500	1.48936170212766
chr5	72679125	72682225	5	2225	1.07692307692308
chr5	74764000	74766625	5	2300	0.380952380952381
chr5	105876575	105882000	5	3275	1.96666666666667
chr5	171937600	171940175	5	1975	0.424242424242424
chr6	57261225	57265150	5	2175	1.70833333333333
chr6	88739000	88741925	5	1675	1.84615384615385
chr6	118770850	118775350	5	2925	2
chr6	135799825	135805900	5	5325	0.5
chr6	137974050	137977250	5	2675	0.75
chr7	1674150	1677925	5	2350	1.10526315789474
chr7	17306075	17311300	5	4075	1.25925925925926
chr7	91819325	91821925	5	1375	2
chr7	92604450	92607550	5	2325	0.666666666666667
chr8	22375050	22378950	5	2925	1.48387096774194
chr8	41563600	41568275	5	3775	1.07692307692308
chr8	41911450	41914175	5	1825	0.848484848484849
chr8	146152275	146161825	5	7950	1.42307692307692
chr9	66454650	66458525	5	2425	1.27777777777778
chr9	84058550	84061500	5	2050	0.769230769230769
chr9	94823300	94826300	5	2050	1.30434782608696
chr9	113395500	113399050	5	2950	0.869565217391304
chr9	114514275	114516050	5	1175	1
chr9	137503725	137506925	5	2050	1.93548387096774
chr9	138805050	138811400	5	5025	1.27272727272727
chrX	51597250	51601925	5	3525	0.666666666666667
chrX	102223425	102227525	5	2225	1.92857142857143
chr1	724200	727050	4	1900	0.833333333333333
chr1	33957200	33963400	4	5525	0.518518518518518
chr1	116129525	116131950	4	1925	0.461538461538462
chr1	197693525	197695850	4	1975	0.315789473684211
chr1	225119875	225123425	4	2950	0.333333333333333
chr1	231392625	231398150	4	5050	0.198019801980198
chr1	232883375	232885875	4	1900	0.666666666666667
chr1	238927550	238930025	4	2025	0.583333333333333
chr1	246676875	246681175	4	3750	0.744186046511628
chr10	29453300	29455550	4	1650	0.731707317073171
chr10	29584475	29588275	4	3100	0.425531914893617
chr10	31845750	31850075	4	3725	0.307692307692308
chr10	37609900	37612650	4	2050	0.620689655172414
chr10	43086475	43091325	4	4625	0.195121951219512
chr10	60321275	60322950	4	1350	0.482758620689655
chr10	77857100	77859850	4	1850	0.88
chr10	86171750	86174425	4	2200	0.777777777777778
chr10	94617400	94619675	4	1750	0.578947368421053
chr10	112798300	112800775	4	1850	0.585365853658537
chr10	118970725	118972975	4	1550	0.652173913043478
chr10	131384100	131387200	4	2825	0.181818181818182
chr11	64355350	64357100	4	1300	0.857142857142857
chr11	106015025	106018025	4	2425	0.426666666666667
chr11	122164900	122166425	4	1025	0.88
chr12	14622800	14629300	4	6000	0.470588235294118
chr12	45755850	45758300	4	2100	0.307692307692308
chr12	46676375	46679050	4	2075	0.466666666666667
chr13	20856975	20861225	4	3875	0.181818181818182
chr13	44423900	44428975	4	4700	0.333333333333333
chr13	51431550	51433150	4	1075	0.857142857142857
chr13	69993950	69995375	4	1200	0.4
chr13	112138700	112141125	4	1800	0.5625
chr14	30114800	30119700	4	3975	0.583333333333333
chr14	38530475	38532100	4	1250	0.7
chr14	52252325	52253975	4	1350	0.470588235294118
chr14	89347700	89349275	4	1400	0.206896551724138
chr14	90063475	90066575	4	2425	0.594594594594595
chr14	90704050	90707700	4	3125	0.24
chr15	45532550	45536875	4	3775	0.4
chr15	45918075	45920425	4	1675	0.9
chr15	96326025	96328825	4	1925	0.857142857142857
chr15	100711550	100714525	4	2725	0.162162162162162
chr15	102055775	102058600	4	2300	0.782608695652174
chr16	71476750	71488125	4	10700	0.253968253968254
chr16	75184600	75186800	4	1675	0.526315789473684
chr16	75775475	75777125	4	1250	0.608695652173913
chr18	41087400	41089700	4	1675	0.846153846153846
chr19	8158725	8162300	4	3150	0.279569892473118
chr19	10151275	10156975	4	4975	0.545454545454545
chr19	12736675	12742275	4	4675	0.425196850393701
chr19	50545950	50551625	4	4975	0.25
chr19	54082650	54085525	4	2425	0.529411764705882
chr2	72111725	72113825	4	1425	0.838709677419355
chr2	120370725	120372950	4	1500	0.790697674418605
chr2	145010100	145012500	4	1675	0.903225806451613
chr2	151756300	151759100	4	2325	0.32
chr2	190805600	190808550	4	2475	0.339622641509434
chr2	202366500	202368900	4	1850	0.780487804878049
chr2	240823175	240825525	4	1900	0.740740740740741
chr20	42048100	42049625	4	1075	0.75
chr20	42437525	42439325	4	1250	0.631578947368421
chr20	45082500	45087750	4	3925	0.704918032786885
chr20	58231075	58233975	4	1875	0.863636363636364
chr21	42949175	42951850	4	2150	0.608695652173913
chr22	33624075	33626975	4	2175	0.604651162790698
chr22	47470575	47472925	4	1600	0.769230769230769
chr3	10947375	10950225	4	2475	0.5
chr3	15696775	15699250	4	2000	0.466666666666667
chr3	42952725	42960100	4	5600	0.590163934426229
chr3	44950500	44952575	4	1525	0.611111111111111
chr3	71791750	71794375	4	1975	0.8125
chr3	73883825	73886000	4	1575	0.829268292682927
chr3	83976800	83979900	4	2825	0.153846153846154
chr3	147597950	147601225	4	2875	0.666666666666667
chr3	169618425	169620525	4	1675	0.580645161290323
chr3	175983750	175985650	4	1225	0.888888888888889
chr4	10445600	10447875	4	1700	0.592592592592593
chr4	56149500	56151925	4	1950	0.341463414634146
chr4	68264175	68266800	4	2250	0.355555555555556
chr4	99114350	99116325	4	1450	0.571428571428571
chr4	124991325	124994025	4	2025	0.666666666666667
chr4	125759425	125761475	4	1575	0.814814814814815
chr4	152695275	152696875	4	1400	0.333333333333333
chr4	166392775	166395300	4	1950	0.75
chr4	178049400	178051825	4	1950	0.681818181818182
chr5	31455200	31457100	4	1500	0.540540540540541
chr5	33135775	33137825	4	1600	0.636363636363636
chr5	115642650	115645050	4	1825	0.6
chr5	124407975	124409675	4	1250	0.6
chr5	131478175	131480750	4	2000	0.888888888888889
chr5	145106050	145110075	4	3550	0.275862068965517
chr5	147379675	147382400	4	2125	0.833333333333333
chr5	147433825	147435825	4	1600	0.758620689655172
chr5	154043500	154045600	4	1725	0.636363636363636
chr6	124997925	125000625	4	2275	0.318181818181818
chr6	140787450	140789325	4	1475	0.571428571428571
chr6	159325150	159327750	4	2350	0.4
chr7	3669050	3670600	4	1275	0.4375
chr7	19692975	19694475	4	1000	0.7
chr7	46505200	46512125	4	6475	0.0869565217391304
chr7	64867825	64871700	4	3425	0.222222222222222
chr7	79799325	79802500	4	2450	0.631578947368421
chr7	111434575	111439200	4	4225	0.333333333333333
chr7	137043525	137046625	4	2725	0.372093023255814
chr7	154975150	154978775	4	2800	0.438356164383562
chr8	61404925	61407425	4	2000	0.628571428571429
chr8	106274075	106276100	4	1550	0.571428571428571
chr8	129649650	129652075	4	1875	0.529411764705882
chr8	136023475	136025800	4	1900	0.580645161290323
chr9	12782150	12783725	4	1300	0.333333333333333
chr9	17249575	17253100	4	2900	0.4
chr9	38169775	38171550	4	1250	0.761904761904762
chr9	99605175	99607400	4	1575	0.6
chr9	101222025	101225100	4	2225	0.666666666666667
chr9	107985050	107987550	4	2125	0.580645161290323
chr9	116863825	116865750	4	1375	0.578947368421053
chr9	140249875	140252850	4	2175	0.814814814814815
chrX	319950	322225	4	1725	0.565217391304348
chrX	17180100	17182925	4	2025	0.695652173913043
chrX	41066750	41070650	4	3475	0.341463414634146
chr1	20485200	20488450	3	3025	0.147368421052632
chr1	30952925	30956800	3	3600	0.145454545454545
chr1	31030750	31032225	3	1350	0.136363636363636
chr1	146771775	146777850	3	5775	0.0714285714285714
chr10	104983225	104984400	3	1075	0.125
chr10	115359675	115361500	3	1675	0.122448979591837
chr11	62017925	62020950	3	2800	0.119047619047619
chr11	78293550	78296125	3	2375	0.123456790123457
chr12	44401950	44403800	3	1700	0.133333333333333
chr12	60004600	60007300	3	2575	0.125
chr14	32732375	32734250	3	1775	0.111111111111111
chr14	50935350	50942625	3	6700	0.107692307692308
chr15	93490375	93494050	3	3450	0.107142857142857
chr17	37201400	37204900	3	3175	0.134453781512605
chr18	77488450	77495925	3	7300	0.0448430493273543
chr2	6982475	6988025	3	5425	0.0301507537688442
chr2	63527450	63530625	3	3050	0.0588235294117647
chr2	121406700	121409650	3	2825	0.0645161290322581
chr2	122439000	122441725	3	2525	0.106666666666667
chr2	173376000	173378350	3	2175	0.133333333333333
chr3	101076100	101078075	3	1875	0.133333333333333
chr3	157354875	157356325	3	1350	0.0975609756097561
chr3	188524325	188526800	3	2275	0.125
chr4	7684175	7686175	3	1875	0.0923076923076923
chr4	157652400	157655200	3	2675	0.0967741935483871
chr6	39960275	39961825	3	1450	0.0851063829787234
chr7	138239425	138244675	3	4825	0.148571428571429
chr8	28029500	28033175	3	3575	0.0493827160493827
chr9	74492650	74494425	3	1625	0.142857142857143
chr9	88981775	88984050	3	2125	0.123076923076923
chr9	130610875	130612500	3	1500	0.117647058823529
