# Supplementary material for: Large organized chromatin lysine domains help distinguish primitive from differentiated cell populations
Source: Nat Commun. 2021 Jan 21;12:499. doi: 10.1038/s41467-020-20830-9 (PMC7820432; doi:10.1038/s41467-020-20830-9)
Supplement: Supplementary file 3 — Supplementary Software [file 41467_2020_20830_MOESM3_ESM.zip › E025-H3K27ac_LOCKS.bed]

chr1	201416825	201807675	77	223125	19.304347826087
chr12	15687500	16050700	77	112625	18.8031496062992
chr2	46842800	47217725	77	162525	18.1176470588235
chr2	54556475	54895525	77	102600	19.5714285714286
chr2	216438550	216796150	77	142525	15.6962025316456
chr2	237980700	238285650	77	166400	14.551724137931
chr4	26173275	26425350	77	83225	18.125
chr4	169306950	169761750	77	103950	18.5625
chr5	172140250	172483175	77	148850	14.825
chr7	130506850	130776825	77	140850	18.0909090909091
chr7	134371475	134606025	77	156500	9.23809523809524
chr8	118820850	119069725	77	135975	8.10526315789474
chr8	131137600	131457875	77	97375	19.7692307692308
chr10	80809800	81214950	76	194075	17.5555555555556
chr10	75566475	75846750	75	98025	18.375
chr2	192029750	192276500	75	112675	13.7272727272727
chr11	11958750	12280575	74	136725	18.75
chr3	171650200	171946000	71	131275	17.6190476190476
chr15	66992850	67244975	70	127375	11.2755905511811
chr2	102312675	102475500	69	101675	9.36842105263158
chr13	76194100	76390775	68	88550	8.84905660377358
chr11	34961675	35327625	62	131075	15.622641509434
chr14	53247325	53432950	62	69175	15.2631578947368
chr16	89360650	89577400	62	79950	11.1851851851852
chr2	160996700	161297725	62	163350	10.3774647887324
chr3	151937250	152165650	62	94275	15.7777777777778
chr1	92132500	92367000	61	135875	14.6829268292683
chr12	76016825	76432450	61	113900	15.3670886075949
chr14	61927950	62233675	61	175275	14.7741935483871
chr17	62588175	62745050	59	73150	12.4
chr5	71361625	71664750	59	99175	14.5625
chr1	214443950	214758625	58	96125	14.4210526315789
chr12	66196725	66359325	58	115325	13.55
chr21	36161275	36384125	58	104000	13.4489795918367
chr15	48622300	48809100	57	113050	7
chr17	75276100	75491100	55	126375	13.8787878787879
chr9	112777975	112960650	55	82125	12.2926829268293
chr2	36579525	36729075	54	81950	10.8235294117647
chr3	123370525	123572950	54	72800	11.25
chr12	27651275	27836000	53	87425	10.1935483870968
chr9	130541125	130764775	53	92500	13.12
chr12	12837125	13084325	51	81175	12.7966101694915
chr11	122926700	123132375	50	103725	10.3076923076923
chr4	7803375	7943125	48	82750	8.94117647058824
chr10	33499575	33672800	47	99825	7.00552486187845
chr15	48827625	49016325	47	117575	8.11363636363636
chr17	40398800	40636825	47	73825	10.7021276595745
chr11	121894600	122106550	46	152500	10.6428571428571
chr19	47343350	47495050	46	75875	7.42105263157895
chr7	137489325	137687725	46	92300	10.0512820512821
chr10	127701150	127919075	45	73700	10.5046728971963
chr5	148762125	148910025	45	81300	8.48
chr6	26121100	26476750	45	83850	11.4117647058824
chr18	46232850	46405125	44	73450	9.32530120481928
chr14	68972600	69175050	43	82300	10.3272727272727
chr19	13094000	13293225	43	121200	10.0526315789474
chr10	63642575	63892175	42	102950	10.65
chr11	12396875	12591825	42	73725	9.97402597402597
chr15	67305950	67493900	42	131075	9.27659574468085
chr18	392600	525800	42	59100	10.5820895522388
chr2	189911125	190056900	42	70425	10.4
chr6	56532125	56685825	42	71600	9.14285714285714
chr10	3782150	3988750	41	65100	9.82258064516129
chr4	95425525	95516450	41	43075	8.32142857142857
chr11	12785800	12936975	39	55925	6.48
chr1	162574125	162748900	38	88975	8.2375
chr1	234976475	235158700	38	64975	9.07514450867052
chr2	55202325	55283650	38	49025	9.45454545454546
chr9	101705775	101890650	38	43400	9.58333333333333
chr1	36565425	36725050	37	63600	8.41509433962264
chr14	55028775	55186125	37	58675	6.83333333333333
chr2	218680625	218821725	36	75125	6.38461538461539
chr4	77864600	77977675	36	63325	6
chr10	90966225	91178175	35	58250	7.76767676767677
chr2	37788075	37916700	35	65750	4.69230769230769
chr5	77779300	77946650	35	79500	8.59649122807017
chr1	56956300	57021875	34	43950	1.6
chr1	19690125	19814850	33	82250	3.92307692307692
chr10	101648000	101770900	33	56000	6.1978021978022
chr12	26110075	26216075	33	61650	8
chr9	37926075	38070000	33	62950	5.41935483870968
chr14	95927025	96015200	32	56325	5.2421052631579
chr20	48837100	48966400	32	51650	7.70059880239521
chr3	30638350	30738175	32	51750	6.23931623931624
chr3	42054125	42171075	32	63450	6.95238095238095
chr9	132427625	132545050	32	47850	7.79381443298969
chr1	68172600	68309700	31	54925	7.6734693877551
chr1	85705600	85842125	31	62525	7.08
chr10	73964450	74127800	31	49150	6.43333333333333
chr5	158369250	158533975	31	81725	4.08333333333333
chr8	22398650	22538450	31	61250	7.5
chr11	95959400	96077050	30	60800	5.11111111111111
chr13	110951150	111076175	30	71325	4.17777777777778
chr14	50432700	50535100	30	43725	5.38285714285714
chr17	43144675	43254050	30	47675	5.86138613861386
chr1	66696275	66832425	29	45475	7.03184713375796
chr12	2340500	2456575	29	47125	7.20987654320988
chr12	57457725	57587350	29	76500	7.19626168224299
chr3	16088725	16247750	29	67600	3.70068027210884
chr7	92311675	92473000	29	54125	4.30857142857143
chr8	119070275	119133350	29	33625	6.66666666666667
chr10	71075625	71171675	28	48425	5.65
chr17	57828450	57937250	28	70075	6.58181818181818
chr2	191673950	191778050	28	43600	5.76923076923077
chr21	39608800	39705500	28	68375	5.84761904761905
chr22	38597125	38724425	28	49825	6.63063063063063
chr3	8483925	8618775	28	58075	6.5
chr6	158402000	158493700	28	55075	3.76190476190476
chr8	23145375	23250275	28	55675	6
chr2	9314700	9407025	27	52850	3.76190476190476
chr2	174820775	174905300	27	40950	6.38759689922481
chr8	30251900	30345000	27	42850	5.91596638655462
chr1	39593125	39681775	26	38150	6.17647058823529
chr2	102711250	102783575	26	48500	2.44055944055944
chr3	11537975	11658225	26	65000	6.17322834645669
chr1	182969175	183084850	25	72650	5.04761904761905
chr16	70709900	70813750	25	51825	3.67213114754098
chr17	76305175	76398225	25	55450	5.48235294117647
chr19	3358800	3409950	25	31425	5.66666666666667
chr2	216219225	216307050	25	77575	5
chr2	238285950	238421550	25	70050	5.52293577981651
chr21	47441400	47542850	25	62375	4.11111111111111
chr3	13554450	13622525	25	36400	4.78688524590164
chr3	141079500	141184625	25	60975	5.69230769230769
chr4	38071200	38193075	25	44050	6.0377358490566
chr4	177665000	177722575	25	36400	3.56666666666667
chr5	14140625	14222625	25	67600	1.73913043478261
chr7	104583900	104665975	25	60700	2.22950819672131
chr1	27847450	27933825	24	58075	4.20512820512821
chr17	38439450	38515375	24	53325	4
chr17	55926100	56033825	24	60200	5.6551724137931
chr3	127453025	127542575	24	44350	5.04411764705882
chr7	55112100	55213975	24	67825	2.88495575221239
chr8	11690625	11760350	24	35275	5.47368421052632
chr9	33115600	33203425	24	43625	5.79245283018868
chr9	124002825	124099500	24	59400	5.67692307692308
chr1	156065400	156121350	23	42525	4.82539682539683
chr11	94464175	94546975	23	38275	5.34579439252336
chr12	111834475	111909325	23	42950	5.29411764705882
chr17	76857125	76901750	23	27300	4.47058823529412
chr3	45123350	45212075	23	41550	5.61006289308176
chr4	57905275	57986725	23	48525	4.82758620689655
chr4	119649925	119710600	23	43375	5.40540540540541
chr4	119719100	119764000	23	21100	5.39130434782609
chr6	16669175	16771300	23	56450	5.32558139534884
chr1	9330400	9411200	22	36200	4.63636363636364
chr1	21615475	21673225	22	35950	4.52941176470588
chr15	74189400	74293575	22	52800	4.70103092783505
chr16	17405700	17478075	22	37875	3.01775147928994
chr20	30278350	30342700	22	37700	3.17721518987342
chr5	131743125	131842550	22	51950	2.81481481481481
chr8	12933800	12992025	22	34675	3.53658536585366
chr9	130278500	130352925	22	53550	3.61538461538462
chr1	59581950	59653425	21	32925	3.77777777777778
chr10	17007600	17089075	21	37375	4.91891891891892
chr3	149331550	149380775	21	28650	4.17391304347826
chr6	43969650	44044325	21	41750	4.63888888888889
chr7	116149975	116231950	21	59700	3.75862068965517
chr9	117849250	117933600	21	37100	5.17333333333333
chr10	33212750	33282350	20	38375	4.5679012345679
chr11	65041625	65103175	20	34425	4.7027027027027
chr14	69394850	69475850	20	45975	3.86270022883295
chr15	39522700	39583975	20	27725	4.7027027027027
chr15	60635575	60720225	20	64475	4.47058823529412
chr15	68545675	68605775	20	30025	4.93023255813953
chr16	87489350	87533825	20	27250	4.28947368421053
chr17	1263325	1304250	20	24725	3.79591836734694
chr19	5913725	5988175	20	28625	4.76315789473684
chr19	16173850	16207650	20	24000	4.91428571428571
chr2	102634900	102689550	20	38750	2.19672131147541
chr22	36714525	36785250	20	56650	2.6027397260274
chr3	112316925	112375950	20	48500	2.67567567567568
chr4	169762375	169815300	20	33400	3.69230769230769
chr6	111872275	111950725	20	47400	3.8953488372093
chr9	97763175	97804225	20	30025	2.52173913043478
chr9	127013925	127072900	20	43625	2.7
chr1	2197550	2262925	19	27775	3.66315789473684
chr1	25061800	25104875	19	23275	4.45669291338583
chr1	94030800	94096625	19	37075	4.3921568627451
chr12	27425175	27451975	19	16175	4
chr14	69500850	69572600	19	35625	3.07428571428571
chr15	33109675	33171950	19	36125	2.19736842105263
chr15	39407700	39507425	19	51900	3.89010989010989
chr21	30543375	30617875	19	31325	4
chr3	149280500	149329275	19	37050	2.65714285714286
chr4	122586100	122650625	19	32775	4.70833333333333
chr5	64417375	64506925	19	43225	4.64912280701754
chr6	30684275	30756325	19	41325	3.17241379310345
chr9	97656875	97715625	19	30500	3.88976377952756
chr1	12190500	12247175	18	21625	3.76744186046512
chr1	94699550	94752700	18	22225	3.04458598726115
chr10	49778750	49833975	18	31550	3.76923076923077
chr10	76951325	76996300	18	24125	3.04854368932039
chr10	104503050	104576875	18	35700	4.08510638297872
chr12	1683775	1728725	18	24450	4
chr12	54718150	54779450	18	28775	3.19075144508671
chr12	63076900	63133900	18	34450	2.14814814814815
chr14	75014575	75089000	18	52125	2.80327868852459
chr16	16059775	16124300	18	29475	4.09345794392523
chr2	175451225	175513525	18	34625	4.30769230769231
chr20	35088875	35129025	18	29950	3.33333333333333
chr22	36353225	36426000	18	29700	4.04615384615385
chr5	121398200	121439225	18	25925	3.84158415841584
chr5	178681275	178754575	18	42825	4.4
chr6	158221775	158270975	18	26650	3.87096774193548
chr7	2646275	2685050	18	20175	4.45454545454545
chr8	25831150	25906375	18	36425	3.93913043478261
chr1	94117375	94169725	17	33350	2.70175438596491
chr1	161122875	161177525	17	31125	2.81318681318681
chr11	47510525	47575500	17	28725	2.925
chr11	64614825	64655925	17	24975	2.96
chr11	128318125	128401250	17	71375	0.730769230769231
chr12	91487775	91541300	17	27275	3.34645669291339
chr12	104670175	104701700	17	21275	4.22222222222222
chr12	109187625	109253025	17	50600	2.86666666666667
chr15	68870175	68922750	17	34700	4.09756097560976
chr15	90351475	90395425	17	25600	3.5
chr17	46613875	46692650	17	72325	0.63716814159292
chr17	74677025	74725975	17	28750	2.94117647058824
chr2	20761725	20827050	17	28000	3.03092783505155
chr2	65569850	65630975	17	30550	2.2125
chr2	153250825	153304350	17	26100	3.89189189189189
chr2	235857675	235907875	17	29675	1.55555555555556
chr20	48168000	48222725	17	41175	2.61306532663317
chr3	50272300	50342300	17	35875	4.07106598984772
chr5	135308750	135397575	17	59700	3.475
chr9	4077000	4146125	17	31025	4.09615384615385
chr9	113639150	113708225	17	41225	2.90816326530612
chr1	203473725	203541350	16	27775	3.96551724137931
chr11	35532425	35580625	16	22425	2.66666666666667
chr12	96599275	96655125	16	30900	3.66442953020134
chr13	114860875	114898450	16	25375	2.51428571428571
chr14	23525550	23574650	16	27825	3.92105263157895
chr15	63502550	63549850	16	24600	3.52173913043478
chr15	74673575	74727475	16	37375	2.32786885245902
chr16	20860600	20935225	16	42025	3.40909090909091
chr17	1936375	1999025	16	38000	3.48
chr17	41131725	41177125	16	23550	3.59259259259259
chr19	44239850	44289625	16	29475	2.43076923076923
chr2	39714525	39761925	16	21850	3.95652173913043
chr20	30124875	30162275	16	25350	1.89473684210526
chr20	33859100	33932900	16	35775	2.68398268398268
chr3	170416950	170487125	16	49275	1.01492537313433
chr3	194899000	194945400	16	23450	3.69607843137255
chr4	170140225	170182500	16	26350	3.72727272727273
chr5	14228050	14278450	16	24800	3.61467889908257
chr5	149843275	149909625	16	45500	3.17647058823529
chr6	75799275	75842700	16	26250	3.79220779220779
chr7	27134925	27233325	16	91000	2.08888888888889
chr7	93965175	94070375	16	70525	3.4
chr9	35507550	35566975	16	30175	3.71428571428571
chr9	99238425	99286600	16	24825	2.80597014925373
chr9	114792175	114838600	16	26275	2.43478260869565
chr1	39850450	39886325	15	28175	1.13483146067416
chr1	144982500	145043750	15	25200	3.54782608695652
chr1	151934350	151975000	15	30200	2.15384615384615
chr11	27222875	27278500	15	28850	3.31555555555556
chr11	118461425	118508875	15	32950	2.54117647058824
chr12	120658425	120703525	15	38925	0.793650793650794
chr17	36598625	36629800	15	13600	3.63934426229508
chr19	1843950	1885325	15	19425	3.1
chr19	31817300	31843300	15	17300	2.4
chr19	39137675	39188525	15	44350	3
chr2	151438400	151503675	15	34575	3.03954802259887
chr20	49937450	49979125	15	19425	3.48514851485149
chr22	46428875	46516725	15	79200	1.89473684210526
chr3	15821475	15859725	15	24425	2.6551724137931
chr3	48720825	48755125	15	16550	3.28985507246377
chr3	98672475	98713800	15	26100	3.65
chr3	99344000	99403875	15	33650	3.03942652329749
chr3	194187825	194219500	15	21825	2.875
chr4	157852025	157899600	15	32050	2.45801526717557
chr5	14435950	14479625	15	33025	1.38095238095238
chr5	180211550	180260000	15	30750	3.48051948051948
chr6	112520175	112590850	15	49575	3.1
chr8	128906975	128944675	15	23375	3.11363636363636
chr1	32386350	32427800	14	27925	1.91752577319588
chr1	86014900	86080175	14	34600	2.86117647058824
chr1	109903825	109941950	14	20850	2.57894736842105
chr1	153569425	153617100	14	26700	2.72727272727273
chr1	198121700	198157150	14	24250	3.2
chr1	221868250	221900250	14	17600	3.08860759493671
chr1	234718325	234769200	14	34425	1.45945945945946
chr12	116549625	116610500	14	33375	2.76623376623377
chr15	80766550	80825400	14	31475	2.6952380952381
chr15	99384925	99450475	14	34450	2.01360544217687
chr15	101716600	101752450	14	25325	2.45454545454545
chr16	9183875	9222775	14	27950	3.42105263157895
chr17	66559100	66598875	14	25550	2.74452554744526
chr18	74761400	74800450	14	22625	3.3015873015873
chr19	1236225	1277200	14	35850	1.56521739130435
chr2	105975125	106027750	14	36750	2.87179487179487
chr2	113378775	113421300	14	31425	2.94059405940594
chr2	189828600	189891075	14	58225	1.31707317073171
chr2	207991525	208049925	14	34150	3.33333333333333
chr20	17614875	17663675	14	36775	1.95454545454545
chr20	19944625	20006225	14	30875	3.32075471698113
chr20	43319475	43365000	14	30925	3.38211382113821
chr20	52514825	52567000	14	29450	2.76422764227642
chr21	47369200	47418625	14	32075	2.10852713178295
chr22	20858250	20891750	14	20950	1.65
chr3	100666400	100713175	14	22675	2.73619631901841
chr5	82834775	82867375	14	26350	1.77142857142857
chr5	176881075	176928100	14	22050	3.30508474576271
chr6	52396125	52443200	14	39200	1.38461538461538
chr9	21546350	21607750	14	31100	3.38403041825095
chr9	36135875	36167000	14	21475	2.53846153846154
chr9	114698675	114732000	14	15450	2.89285714285714
chr1	115838700	115880900	13	25225	1.86080586080586
chr1	162505175	162544775	13	22575	1.46341463414634
chr1	183092500	183119525	13	19050	2.08888888888889
chr1	223886200	223937475	13	42500	1.25179856115108
chr1	224803000	224828825	13	19850	1.72881355932203
chr10	60381775	60434700	13	28900	2.75912408759124
chr10	105394925	105440500	13	27975	1.54208754208754
chr10	106050850	106113400	13	42925	3.01298701298701
chr11	126210000	126233650	13	14100	2.5
chr13	33798450	33864725	13	38700	2.40697674418605
chr13	99127550	99169100	13	22025	2.85454545454545
chr14	52509450	52549000	13	24400	2.13953488372093
chr15	59581175	59632625	13	29250	2.96989966555184
chr16	86596700	86653175	13	32525	3
chr17	59471325	59494700	13	18875	2.54545454545455
chr18	9092675	9124025	13	20750	1.25
chr18	20118225	20144800	13	13575	2.35135135135135
chr19	39877750	39941550	13	31225	2.89423076923077
chr2	85804700	85846775	13	22650	2.17647058823529
chr2	224795050	224835700	13	21175	2.9746192893401
chr20	4040900	4072775	13	21625	2.96610169491525
chr22	28253375	28283550	13	16525	2.14285714285714
chr3	30374750	30400000	13	14050	3.03267973856209
chr3	149159875	149193675	13	19250	2.76785714285714
chr3	193982500	194004000	13	12550	1.75483870967742
chr5	39390900	39454000	13	38250	2.44444444444444
chr5	150439725	150488725	13	20400	2.99056603773585
chr5	171826100	171858800	13	25800	1.44444444444444
chr5	179750650	179781325	13	17775	1.87931034482759
chr6	112030900	112084675	13	26400	3.09009009009009
chr6	136386975	136419075	13	18300	2.20634920634921
chr6	148812100	148860800	13	42425	0.683229813664596
chr7	134607125	134636000	13	22450	1.48571428571429
chr8	30381150	30406900	13	18750	3.01449275362319
chr9	12773900	12802025	13	16275	2.05405405405405
chr9	133698700	133749000	13	39775	2.01333333333333
chr1	2158050	2191850	12	23625	2.30656934306569
chr1	33827075	33865625	12	23225	2.33333333333333
chr1	246741225	246761525	12	14300	1.69230769230769
chr10	131740125	131770975	12	27025	2.75
chr11	76479225	76519000	12	19575	2.81081081081081
chr12	109876625	109916850	12	26700	2.46031746031746
chr15	49713500	49765950	12	47200	2.81632653061224
chr15	89628025	89668925	12	31125	1.51515151515152
chr16	84853625	84874125	12	15600	1.88235294117647
chr17	46120550	46152750	12	24925	1.97560975609756
chr19	4367675	4405200	12	26350	2.73504273504274
chr2	46523550	46568025	12	28550	2.77124183006536
chr2	200307850	200329100	12	16350	1.42222222222222
chr20	34453400	34481075	12	17000	2.53333333333333
chr21	29790850	29821050	12	18825	2.56896551724138
chr3	45682450	45719400	12	21975	2.51666666666667
chr3	86982675	87012575	12	20600	1.81818181818182
chr4	87946525	87982900	12	21100	2.54761904761905
chr5	95143775	95206975	12	33325	2.3972602739726
chr6	3722125	3760800	12	24250	2.01123595505618
chr6	19834725	19852150	12	9725	2.27906976744186
chr7	25002275	25022500	12	13625	2.3448275862069
chr9	134508500	134536525	12	13725	2.11864406779661
chr1	8452575	8485300	11	21975	2.14953271028037
chr1	22221800	22267325	11	42425	1.81818181818182
chr1	27317550	27339900	11	13200	1.95652173913043
chr1	68662075	68682450	11	12000	2.4
chr1	200311550	200350975	11	19800	2.29268292682927
chr1	209996025	210027550	11	21175	1.79591836734694
chr10	104352300	104418425	11	43775	2.17647058823529
chr11	66079100	66116050	11	25625	2.33333333333333
chr12	52572875	52589400	11	9875	2.18181818181818
chr12	54794575	54829625	11	27325	1.9047619047619
chr15	37384075	37403900	11	17100	1.5
chr16	29815375	29841700	11	22875	1.56521739130435
chr17	17830550	17876925	11	21275	2.26865671641791
chr17	29881350	29926650	11	34500	1.84210526315789
chr17	71279675	71314200	11	20750	1.97142857142857
chr18	55433675	55461400	11	16950	1.81679389312977
chr19	15387275	15415750	11	20475	1.02857142857143
chr19	55978725	56009050	11	16700	2.18181818181818
chr2	20240100	20274425	11	19200	2.30434782608696
chr2	62689075	62717350	11	16050	2.43243243243243
chr2	64063925	64083425	11	12700	1.04672897196262
chr2	217544075	217567800	11	20175	1
chr20	30249200	30271125	11	15600	2.38461538461538
chr22	43384150	43411925	11	19325	1.5606936416185
chr3	15328250	15374625	11	32475	1.33550488599349
chr3	58017575	58064175	11	31175	1.51388888888889
chr3	71097025	71126875	11	24725	1.02040816326531
chr3	124543000	124580900	11	30775	0.98989898989899
chr3	172019800	172043075	11	17125	2.125
chr5	64308075	64373075	11	38500	2.07407407407407
chr6	44184600	44219000	11	21025	1.93283582089552
chr7	98692125	98710500	11	13050	0.884615384615385
chr8	18814200	18839075	11	15025	2.47368421052632
chr8	122629200	122655525	11	22875	0.527272727272727
chr9	73176400	73225325	11	22600	2.47252747252747
chrX	135264675	135298475	11	24900	1.29850746268657
chr1	56526275	56548600	10	11675	1.85714285714286
chr1	145433225	145460075	10	18225	1.63333333333333
chr10	10827550	10848675	10	13500	1.94285714285714
chr10	60324075	60342350	10	13575	1.58904109589041
chr10	93338700	93377575	10	23700	2.1021897810219
chr11	8776100	8801025	10	14400	1.27102803738318
chr11	57180600	57203075	10	17350	0.75
chr11	65235400	65278350	10	37050	1.82352941176471
chr11	67113200	67143275	10	20575	1.33178654292343
chr11	114150850	114193875	10	34750	1.75555555555556
chr12	7033200	7055375	10	18750	1.625
chr12	52454975	52469600	10	9650	1.3781512605042
chr14	76443400	76463200	10	13600	1.92452830188679
chr14	103848775	103871175	10	16350	1.88571428571429
chr15	90929725	90969725	10	27975	1.6969696969697
chr17	40159200	40179450	10	13500	1.37837837837838
chr17	42263000	42288425	10	16300	2.01587301587302
chr17	45330050	45366425	10	23000	1.37142857142857
chr17	75133600	75151300	10	14950	0.475524475524476
chr17	79812775	79831075	10	14800	1.77142857142857
chr18	3245300	3270775	10	21275	1.58974358974359
chr19	11261750	11283725	10	13750	2.0952380952381
chr2	9747575	9780625	10	17875	1.93333333333333
chr2	42350825	42375875	10	12875	1.96551724137931
chr2	47389550	47428975	10	21625	1.5037037037037
chr2	56084300	56120825	10	29950	0.915824915824916
chr2	242247375	242264375	10	12275	0.964285714285714
chr20	25213450	25237675	10	14775	1.88612099644128
chr21	16375850	16390250	10	10025	1.77777777777778
chr3	100583350	100602625	10	11475	1.8780487804878
chr3	124826250	124863800	10	22425	1.83414634146341
chr3	129305450	129336250	10	22675	1.21333333333333
chr4	3107950	3131675	10	14275	2.17391304347826
chr4	15028900	15045900	10	13600	1.3
chr4	120017900	120061450	10	23925	1.91705069124424
chr4	159689225	159711100	10	14250	2.09174311926605
chr5	52616775	52640000	10	12875	1.63440860215054
chr5	67528225	67566275	10	23475	1.87387387387387
chr5	98098375	98132750	10	27150	0.9
chr5	148509575	148556125	10	27525	2.08695652173913
chr6	7137150	7177100	10	32925	1.31506849315068
chr6	32142675	32165450	10	14950	2.08
chr6	72093925	72123050	10	17625	1.76216216216216
chr6	108870775	108921250	10	29275	1.54708520179372
chr6	116705500	116733950	10	19400	1.2156862745098
chr6	150165400	150189950	10	15375	2.11965811965812
chr7	6413550	6440250	10	17525	2.0625
chr7	55242550	55261725	10	12575	1.41013824884793
chr7	100755225	100784625	10	25850	1.42857142857143
chr8	26464425	26510025	10	29325	2.18918918918919
chr9	116353800	116399225	10	27125	2
chr9	132235650	132266225	10	25100	1.6551724137931
chr1	9252750	9272125	9	14350	1.47826086956522
chr1	67389225	67413600	9	20325	0.419889502762431
chr1	120524100	120539550	9	11700	1
chr1	170630125	170692400	9	60150	0.530973451327434
chr1	178994300	179008750	9	9500	1.31707317073171
chr1	183235350	183257075	9	15800	1.15555555555556
chr1	224683300	224702950	9	12375	1.68695652173913
chr1	243407400	243436100	9	23950	0.8125
chr10	4697500	4716100	9	10750	1.26
chr10	82212025	82238450	9	22300	1.02702702702703
chr10	99399800	99413125	9	9675	1.5
chr10	112617025	112644150	9	16175	1.78378378378378
chr11	19686475	19706275	9	14200	0.870748299319728
chr11	95867425	95903325	9	28025	1.68421052631579
chr11	131614375	131633700	9	13250	1.76331360946746
chr12	48422700	48430300	9	5600	1.18518518518519
chr12	54374525	54438075	9	59650	0.538461538461538
chr12	66022750	66052425	9	22650	1.85234899328859
chr12	109105575	109129350	9	18825	1.39393939393939
chr13	43386675	43396925	9	7200	1.8
chr14	52104125	52136100	9	20875	1.74522292993631
chr14	55555075	55576250	9	15300	1.23478260869565
chr14	73919175	73935775	9	14350	0.666666666666667
chr14	75893650	75926500	9	23275	1.37704918032787
chr15	42218425	42238250	9	11500	1.76068376068376
chr15	82413925	82433300	9	12275	1.61538461538462
chr16	11438900	11459200	9	12800	1.84732824427481
chr16	69199875	69228825	9	16875	1.55752212389381
chr17	20927150	20947950	9	15875	1.2695652173913
chr17	27457700	27486950	9	17350	1.69230769230769
chr17	38248075	38282600	9	27125	0.800856531049251
chr17	48763500	48778250	9	9950	1.30555555555556
chr18	43351200	43365775	9	10450	0.864864864864865
chr19	4705300	4725300	9	12375	1.73684210526316
chr19	15427050	15444175	9	13850	0.846153846153846
chr2	113991400	114008500	9	10525	1.81818181818182
chr2	127821675	127854650	9	19775	1.45374449339207
chr2	178101775	178140950	9	26300	1.52671755725191
chr2	216315600	216332025	9	8850	1.61290322580645
chr20	56282800	56294200	9	6650	1.83333333333333
chr21	28207525	28222650	9	11450	1.13333333333333
chr21	46706250	46729850	9	16025	1.73170731707317
chr3	51420925	51436625	9	10775	1.42528735632184
chr3	69126925	69147100	9	16875	1.84313725490196
chr3	98525600	98540650	9	8225	1.66081871345029
chr3	98592750	98626400	9	25175	1.89473684210526
chr3	105069775	105091575	9	16375	1.89473684210526
chr3	119012050	119031375	9	13375	1.23529411764706
chr4	15001825	15026050	9	22575	1.78947368421053
chr4	38663725	38694200	9	23825	1.61194029850746
chr4	88923425	88944050	9	14625	1.23809523809524
chr4	115184150	115208025	9	13525	1.83653846153846
chr4	123744425	123766975	9	15925	1.8
chr5	34734075	34753350	9	11500	1.66101694915254
chr5	133575625	133591675	9	10325	1.8
chr5	176963350	176982125	9	14625	1.04166666666667
chr6	33375325	33397700	9	17075	1.664
chr6	35452550	35469050	9	11200	1.89473684210526
chr6	44080975	44096750	9	12975	0.783783783783784
chr6	74403900	74425375	9	13625	1.875
chr6	112600075	112622825	9	13275	1.725
chr7	79763175	79784800	9	15150	1.18143459915612
chr8	13102475	13134800	9	19150	1.74501992031873
chr8	19025925	19060625	9	21950	1.57657657657658
chr8	22239875	22258725	9	14025	0.682539682539683
chr8	38303300	38326575	9	13375	1.63513513513514
chr8	124537175	124566450	9	17125	1.79874213836478
chr8	129179775	129198600	9	13600	0.985074626865672
chr9	75746050	75778825	9	26175	1.35766423357664
chr9	131643025	131658250	9	10750	1.19480519480519
chr1	19264675	19283950	8	15175	0.779342723004695
chr1	39451300	39470100	8	12600	1.29323308270677
chr1	57026925	57051875	8	17800	1.20512820512821
chr1	115708525	115735175	8	15725	1.50292397660819
chr1	145281375	145290975	8	7075	1.44186046511628
chr1	157961275	157999600	8	32925	1.35537190082645
chr1	181055950	181075425	8	16925	0.27906976744186
chr1	203152750	203174700	8	14150	1.23076923076923
chr1	240558675	240568200	8	6425	1.1304347826087
chr10	111763200	111777950	8	11075	1.02752293577982
chr11	10393100	10418075	8	20000	1.10909090909091
chr11	14432325	14447500	8	12450	1.43478260869565
chr11	33735600	33759575	8	17450	1.5
chr11	46293425	46326950	8	22125	1.0920245398773
chr11	62303225	62331575	8	24300	0.769230769230769
chr11	111776200	111798625	8	16050	1.06976744186047
chr12	4377950	4387050	8	7950	0.521739130434783
chr12	29106625	29119825	8	9175	1.50649350649351
chr12	50577050	50596800	8	13100	0.953846153846154
chr12	50605175	50618675	8	11800	0.482758620689655
chr12	64474150	64498525	8	19750	1.14285714285714
chr12	129291600	129309500	8	14225	0.923076923076923
chr14	102428375	102449700	8	18425	0.558139534883721
chr15	63330575	63354050	8	21125	0.695652173913043
chr15	72508100	72531400	8	18025	1.34246575342466
chr15	75928625	75968350	8	29400	1.21428571428571
chr15	75985625	75998875	8	9375	1.45454545454545
chr15	93434725	93474850	8	35625	1.46308724832215
chr15	96864000	96903675	8	36950	0.334661354581673
chr16	15107525	15123950	8	11475	1.08695652173913
chr16	28190800	28208250	8	11350	1.19480519480519
chr16	29272475	29284475	8	9550	0.584615384615385
chr16	57661075	57673200	8	7225	1.39393939393939
chr16	68113250	68128650	8	10325	1.19298245614035
chr16	73076750	73105675	8	25450	0.452261306532663
chr17	7474350	7497500	8	19550	1.20408163265306
chr17	75116925	75129575	8	9575	0.958333333333333
chr18	12306100	12321600	8	12775	1.08695652173913
chr18	19747175	19755075	8	5850	1.0625
chr18	43528600	43548075	8	17000	0.8
chr18	46441975	46490500	8	46600	0.423076923076923
chr18	71949300	71960175	8	7250	1.45679012345679
chr19	6056100	6078225	8	16175	0.75968992248062
chr19	11299700	11309975	8	8275	0.73469387755102
chr19	48823525	48837625	8	10800	1.4
chr19	54047800	54059000	8	7700	1.31868131868132
chr2	8278250	8290750	8	8925	0.808988764044944
chr2	36781050	36798250	8	10625	1.21739130434783
chr2	65079725	65096350	8	13475	1.04166666666667
chr2	85962150	85984025	8	13400	1.58974358974359
chr2	102046100	102064975	8	12450	1.5
chr2	109933775	109956950	8	15225	1.1812865497076
chr2	151315425	151353775	8	28825	1.57142857142857
chr2	191900175	191917950	8	12925	1.344
chr2	217354325	217369075	8	9575	0.835294117647059
chr2	231272550	231290550	8	11475	0.864864864864865
chr20	5626325	5640700	8	9575	1.16049382716049
chr20	34317275	34335050	8	13775	1.07272727272727
chr20	35469825	35492825	8	18975	0.405660377358491
chr20	48753275	48771000	8	13800	1.2027972027972
chr21	33749925	33766225	8	10175	1.325
chr21	38822350	38836650	8	10225	1.35416666666667
chr3	33471625	33483775	8	9150	1.1304347826087
chr3	41254375	41268150	8	8475	1.35955056179775
chr3	45094500	45108925	8	10200	1.01149425287356
chr3	81788950	81814800	8	20225	1.07692307692308
chr3	99574975	99600225	8	19025	1.11111111111111
chr3	105524475	105533325	8	6125	1.55555555555556
chr3	171965750	171987375	8	12475	1.52786885245902
chr4	10091475	10120125	8	24300	1.30434782608696
chr4	77657150	77680675	8	14225	1.54838709677419
chr4	159076775	159095325	8	16500	0.333333333333333
chr5	72133750	72149475	8	10625	1.27868852459016
chr5	151038125	151080750	8	37875	0.923076923076923
chr5	168835075	168844675	8	6425	1.50561797752809
chr6	31781025	31806450	8	17225	0.952380952380952
chr6	35128850	35154000	8	15725	1.55555555555556
chr6	45383725	45417450	8	24200	0.936708860759494
chr6	52355275	52390200	8	27525	1.15422885572139
chr6	56799675	56828075	8	18325	1.55238095238095
chr6	82456900	82480075	8	13825	1.46520146520147
chr6	86109750	86132875	8	17300	1.35172413793103
chr6	106958650	106982525	8	16825	1.46153846153846
chr6	140072075	140087700	8	12150	1.08
chr7	65714700	65735000	8	15500	0.704761904761905
chr7	73255550	73269950	8	9850	1.17365269461078
chr7	139420050	139442000	8	18600	1.30769230769231
chr8	13208475	13235375	8	19250	1.59154929577465
chr8	17460675	17478125	8	12800	0.97029702970297
chr8	18694325	18712900	8	12850	1.3587786259542
chr8	32542500	32561925	8	13775	1.03030303030303
chr8	134529975	134543150	8	7950	1.21875
chr9	34325850	34335125	8	6500	1.44262295081967
chr9	97808050	97832625	8	17075	1.22175732217573
chr9	117962475	117976800	8	11775	0.712328767123288
chr9	130828275	130847275	8	12450	1.20704845814978
chrX	45602425	45642525	8	38700	0.558139534883721
chr1	23794550	23811800	7	14175	0.636363636363636
chr1	32104225	32117375	7	9800	1.0381679389313
chr1	36744000	36753600	7	8100	0.551724137931034
chr1	39563550	39584400	7	14425	1.15555555555556
chr1	40839350	40861100	7	16200	1.07692307692308
chr1	53640850	53653950	7	8050	1.04093567251462
chr1	55929075	55942900	7	9600	0.857142857142857
chr1	159879725	159896125	7	12950	1.25
chr1	165599325	165612000	7	11000	0.448979591836735
chr1	185925975	185944125	7	14225	0.548262548262548
chr10	21804250	21825175	7	17075	0.545454545454545
chr10	35615725	35630550	7	11550	0.755555555555556
chr10	50756200	50778100	7	14250	1.1530612244898
chr10	88713250	88740875	7	17100	1.2094395280236
chr10	90648050	90662300	7	10800	0.887417218543046
chr10	95213900	95243850	7	27575	0.257142857142857
chr10	128943000	128956325	7	8600	1.20408163265306
chr11	9875525	9885200	7	7550	0.371428571428571
chr11	12694750	12718675	7	21275	0.368794326241135
chr11	35636600	35645825	7	8350	0.666666666666667
chr11	67033225	67045925	7	9100	1.13333333333333
chr11	76313075	76335050	7	13900	1.16814159292035
chr11	114267625	114276200	7	7375	0.634146341463415
chr12	6431950	6457400	7	22475	0.888888888888889
chr12	13299150	13310075	7	7425	0.91566265060241
chr12	52287450	52307700	7	12175	1.13207547169811
chr12	53436350	53468550	7	26175	0.585271317829457
chr12	56094750	56126475	7	26625	1.1264367816092
chr12	64322825	64332925	7	8025	0.955882352941177
chr12	64382625	64389750	7	6225	0.625
chr12	66060525	66069400	7	6675	1
chr12	69214375	69222400	7	5825	1.27272727272727
chr14	24604725	24618050	7	11375	0.860215053763441
chr14	74178350	74229750	7	35675	1.25239616613419
chr15	39865400	39888350	7	17600	0.567796610169492
chr15	49216450	49239075	7	15325	1.02702702702703
chr15	64982475	64996225	7	9775	1.17333333333333
chr15	71141850	71167975	7	16300	1.17972350230415
chr15	85944675	85959675	7	9650	1.07
chr15	99189875	99196950	7	6050	1.03225806451613
chr16	2817850	2828750	7	8925	0.981818181818182
chr16	55503575	55544125	7	35125	1.28888888888889
chr16	55568575	55577350	7	5325	1.18110236220472
chr16	70461500	70473800	7	8425	1.21100917431193
chr16	75267375	75300775	7	25325	1.07692307692308
chr16	79625950	79642100	7	12725	1.01818181818182
chr16	85032125	85046025	7	12100	0.75
chr16	87983925	88004675	7	13175	1.23780487804878
chr16	88833525	88852025	7	14125	0.7875
chr16	89622850	89632900	7	8175	1.21739130434783
chr17	2130125	2155975	7	20050	1.26315789473684
chr17	37020050	37043025	7	17100	0.809116809116809
chr17	38672675	38683950	7	7100	1.23456790123457
chr17	73675475	73697575	7	18125	0.768
chr17	80482450	80496875	7	9125	1.26666666666667
chr18	2970350	2989600	7	13000	0.94578313253012
chr18	21158825	21175125	7	13375	1.13978494623656
chr19	39320125	39330450	7	6700	1.28
chr19	42771700	42791150	7	15775	1.20754716981132
chr2	28610350	28639000	7	23775	0.78169014084507
chr2	37989125	38010500	7	15125	1.17333333333333
chr2	55323525	55348825	7	19075	0.93854748603352
chr2	65057600	65069575	7	9675	1.19607843137255
chr2	86288775	86300825	7	8400	1
chr2	239329500	239352350	7	18675	0.56969696969697
chr20	23121475	23142900	7	19775	0.4
chr20	31057550	31073550	7	10100	1.01158301158301
chr20	57463350	57474075	7	9075	1.2
chr20	61423150	61429225	7	4600	0.96551724137931
chr21	30703700	30717950	7	10700	1.09803921568627
chr22	30697075	30713800	7	12400	0.85
chr22	35701825	35712025	7	7725	1.13333333333333
chr22	43314825	43339000	7	16250	1.15762273901809
chr3	113454025	113471225	7	15975	0.369565217391304
chr3	122795350	122809350	7	8500	1.19463087248322
chr3	134176325	134207050	7	22400	0.807228915662651
chr3	149245325	149275275	7	23300	1.16
chr3	156791375	156810450	7	13475	0.857142857142857
chr4	20249150	20261400	7	9825	1.17948717948718
chr4	55118050	55127450	7	6350	1.16129032258065
chr4	80963925	80976650	7	9250	0.840909090909091
chr4	138288425	138300375	7	6925	0.984126984126984
chr5	17178200	17193000	7	10625	1.07801418439716
chr5	61287200	61292250	7	3975	0.434782608695652
chr5	67581275	67588525	7	5600	1
chr5	73108300	73123675	7	12225	0.548672566371681
chr5	139027075	139059200	7	29650	0.306748466257669
chr5	142195975	142211175	7	11600	1.2
chr5	143292575	143304700	7	9525	0.781725888324873
chr5	172741800	172762400	7	16475	0.526315789473684
chr5	173809900	173814450	7	3375	1.03703703703704
chr6	1609325	1627575	7	13900	0.837606837606838
chr6	42708175	42716775	7	6800	0.624
chr7	7215300	7230200	7	11300	0.730769230769231
chr7	74069350	74079150	7	9075	0.238805970149254
chr8	26184450	26193425	7	7250	0.933333333333333
chr8	38623950	38652125	7	19000	1.02884615384615
chr8	38890225	38901950	7	9550	0.785714285714286
chr8	67024750	67051350	7	17300	1.1497005988024
chr8	120585350	120601950	7	14100	0.830508474576271
chr9	107617950	107636650	7	13725	0.674033149171271
chr9	123687825	123705350	7	11025	0.962162162162162
chrX	45653725	45670500	7	13350	1.21052631578947
chrX	135244300	135261750	7	12500	1.18954248366013
chr1	8719275	8732100	6	9775	0.904761904761905
chr1	16465250	16483850	6	13350	0.887931034482759
chr1	20807100	20813725	6	5575	0.594594594594595
chr1	25039325	25054700	6	9850	0.989473684210526
chr1	34628450	34632350	6	2725	0.780487804878049
chr1	36830725	36843975	6	8725	0.884615384615385
chr1	39320625	39330225	6	7125	0.870588235294118
chr1	41442250	41453350	6	10150	0.275862068965517
chr1	55906950	55914575	6	5850	0.709677419354839
chr1	75194275	75200800	6	5650	0.772727272727273
chr1	78144375	78151775	6	6450	0.818181818181818
chr1	94509850	94516925	6	5325	0.824561403508772
chr1	120498500	120511225	6	10950	0.834645669291339
chr1	120555875	120562825	6	5925	0.347826086956522
chr1	145258300	145265125	6	6150	0.285714285714286
chr1	151427425	151432575	6	4275	0.325581395348837
chr1	156457500	156481200	6	20250	0.25
chr1	225997275	226008500	6	9475	0.604651162790698
chr1	230980300	231006450	6	18725	0.928909952606635
chr10	1089750	1104400	6	10825	0.705882352941177
chr10	13746450	13761525	6	11475	0.686567164179104
chr10	17237625	17263550	6	19275	0.922413793103448
chr10	54527675	54532550	6	3650	0.8
chr10	60303250	60307325	6	3225	0.695652173913043
chr10	69842750	69860550	6	11900	0.898785425101215
chr10	69893125	69900175	6	5950	0.416666666666667
chr10	71620725	71630725	6	8575	0.608695652173913
chr10	82250775	82271275	6	18725	0.765432098765432
chr10	99181850	99189550	6	6425	0.636363636363636
chr10	111719375	111730050	6	7525	0.7
chr10	112250950	112274125	6	20300	0.747126436781609
chr10	114794700	114824000	6	21000	0.816091954022989
chr10	118031300	118034025	6	1825	0.814814814814815
chr10	127927350	127943475	6	13475	0.506329113924051
chr11	1883925	1903850	6	15850	0.726114649681529
chr11	3173625	3187150	6	11925	0.423280423280423
chr11	47254650	47259925	6	3775	0.888888888888889
chr11	57070900	57094600	6	21000	0.246445497630332
chr11	65180725	65225000	6	40200	0.382636655948553
chr11	73017700	73046625	6	26975	0.220125786163522
chr11	102023525	102029400	6	5050	0.528301886792453
chr11	117041075	117052125	6	8725	0.505154639175258
chr11	128576925	128588875	6	8650	0.85
chr11	130318050	130328800	6	10075	0.105960264900662
chr12	53772425	53786075	6	11300	0.645161290322581
chr12	58223050	58241225	6	17100	0.521739130434783
chr12	63151550	63163750	6	8200	0.916666666666667
chr12	64563600	64578525	6	11900	0.745098039215686
chr12	64844075	64857425	6	10225	0.804878048780488
chr12	88952925	88974750	6	16750	0.933333333333333
chr12	96809525	96824125	6	11775	0.73224043715847
chr12	105087800	105097250	6	8700	0.476190476190476
chr12	109053400	109065200	6	10225	0.51063829787234
chr12	111174625	111183525	6	7650	0.96
chr12	112559425	112570075	6	9325	0.63716814159292
chr12	116636300	116643000	6	4450	0.705882352941177
chr12	123370800	123383950	6	10175	0.685393258426966
chr12	123867900	123878375	6	7075	0.976
chr12	124450875	124459575	6	7300	0.25974025974026
chr12	125163850	125173400	6	6750	0.776699029126214
chr13	27070275	27078575	6	5650	0.878048780487805
chr13	30082025	30090025	6	6700	0.775
chr13	30161625	30170475	6	7175	0.356687898089172
chr13	100147575	100159575	6	9950	0.415730337078652
chr13	115076100	115086050	6	7250	0.925925925925926
chr14	24893700	24913000	6	14000	0.855670103092783
chr14	27462200	27466275	6	2875	0.954545454545455
chr14	64358025	64365200	6	5175	0.776859504132231
chr14	70076700	70087950	6	9375	0.928571428571429
chr14	96670125	96683650	6	10650	0.8125
chr14	96711875	96728750	6	11675	0.968944099378882
chr15	49781375	49789250	6	6325	0.846153846153846
chr15	58212550	58216325	6	3150	0.625
chr15	78338825	78370625	6	27325	0.413793103448276
chr15	86245075	86255375	6	8375	0.709677419354839
chr17	15157300	15183475	6	17450	0.927374301675978
chr17	30065025	30073875	6	6675	0.645161290322581
chr17	37049350	37060525	6	9100	0.536312849162011
chr17	40062600	40076550	6	12375	0.43010752688172
chr17	42619150	42627100	6	6950	0.253968253968254
chr17	49025825	49034100	6	6900	0.739130434782609
chr17	61471600	61484825	6	8475	0.984375
chr17	66691575	66708025	6	10350	0.912820512820513
chr17	76911400	76923800	6	10725	0.282051282051282
chr18	9133050	9149550	6	13000	0.818181818181818
chr18	67955300	67965250	6	8225	0.638297872340426
chr18	74199600	74208875	6	7825	0.244186046511628
chr19	1015575	1029625	6	10425	0.840677966101695
chr19	11194525	11209475	6	12400	0.916666666666667
chr19	12884175	12907475	6	19850	0.833333333333333
chr19	13048225	13061150	6	10475	0.655913978494624
chr19	47119875	47129675	6	7625	0.958904109589041
chr19	48216350	48233800	6	14750	0.391304347826087
chr19	51861400	51872050	6	7850	0.933333333333333
chr2	1730600	1749400	6	13350	0.635761589403974
chr2	38395825	38419625	6	18100	0.393120393120393
chr2	43181300	43202975	6	16900	0.605442176870748
chr2	45395575	45412425	6	13900	0.769230769230769
chr2	45967125	45977100	6	8700	0.5
chr2	47282450	47307475	6	21475	0.731034482758621
chr2	64858950	64883350	6	22800	0.731707317073171
chr2	74605775	74619700	6	10150	0.696629213483146
chr2	97192725	97207825	6	10100	0.841584158415842
chr2	102079225	102093475	6	12350	0.776470588235294
chr2	119598575	119606675	6	7250	0.848484848484849
chr2	145226900	145242700	6	9975	0.925
chr2	173939925	173957900	6	12375	0.769230769230769
chr2	183268900	183271850	6	2200	0.486486486486487
chr2	206556500	206579725	6	18300	0.679738562091503
chr2	220305475	220326525	6	15225	0.870588235294118
chr2	238595275	238616975	6	16950	0.739837398373984
chr20	10286800	10295950	6	7125	0.807692307692308
chr20	33599225	33609575	6	9400	0.545454545454545
chr20	43200025	43216200	6	13325	0.6
chr20	45954075	45967225	6	10650	0.964285714285714
chr20	49526150	49538875	6	10850	0.379182156133829
chr20	49544650	49550450	6	4950	0.285714285714286
chr20	52191375	52214025	6	20700	0.213075060532688
chr21	30670575	30680700	6	9000	0.234042553191489
chr21	39712700	39728550	6	11075	0.713864306784661
chr22	30634400	30652875	6	15250	0.902654867256637
chr22	33190700	33206450	6	13150	0.660194174757282
chr22	35767475	35783975	6	13350	0.467455621301775
chr3	13003375	13009825	6	4675	0.610169491525424
chr3	46022075	46037825	6	11600	0.628571428571429
chr3	52563725	52573500	6	8250	0.320987654320988
chr3	70898475	70912650	6	10600	0.648648648648649
chr3	87020300	87046625	6	25025	0.238993710691824
chr3	99972375	99990400	6	17300	0.164556962025316
chr3	101566725	101578675	6	11000	0.298245614035088
chr3	105539700	105549975	6	9625	0.285714285714286
chr3	111620500	111631900	6	9550	0.36986301369863
chr3	127792275	127804075	6	7900	0.864516129032258
chr3	129154175	129163275	6	8050	0.505050505050505
chr3	129199575	129211275	6	8025	0.846153846153846
chr3	139017550	139031175	6	9625	0.917808219178082
chr3	140007175	140012400	6	4100	0.695652173913043
chr3	143689400	143699000	6	8300	0.590909090909091
chr3	149086450	149109150	6	16600	0.644859813084112
chr3	150123800	150137900	6	13650	0.194444444444444
chr3	156386175	156415175	6	23100	0.858490566037736
chr3	189717200	189723025	6	4175	0.833333333333333
chr3	196004975	196015750	6	8625	0.879310344827586
chr4	1161100	1169150	6	7300	0.225
chr4	86744150	86751650	6	5725	0.888888888888889
chr5	366975	381650	6	11725	0.623376623376623
chr5	14912875	14918650	6	4375	0.564102564102564
chr5	17215150	17229825	6	10900	0.923076923076923
chr5	34704850	34722550	6	11500	0.946666666666667
chr5	56729525	56741975	6	9875	0.641509433962264
chr5	90456800	90462925	6	5050	0.578313253012048
chr5	142430550	142447350	6	14100	0.617977528089888
chr5	150152850	150175975	6	17950	0.888888888888889
chr5	153569025	153579375	6	7475	0.910112359550562
chr5	171861275	171883700	6	19975	0.48
chr5	180614225	180620075	6	5175	0.838709677419355
chr6	11607400	11618850	6	7000	0.862222222222222
chr6	33659600	33670400	6	8500	0.558139534883721
chr6	36558000	36578975	6	16825	0.833333333333333
chr6	45445050	45456125	6	8775	0.774193548387097
chr6	144661500	144673475	6	7775	0.939130434782609
chr6	151244050	151259125	6	12925	0.714285714285714
chr6	163833250	163846375	6	11200	0.657142857142857
chr6	169561450	169573750	6	9000	0.639175257731959
chr7	15593425	15602325	6	7225	0.666666666666667
chr7	28445050	28452600	6	6525	0.327272727272727
chr7	29023850	29030425	6	4975	0.82051282051282
chr7	44120450	44130425	6	8900	0.25
chr7	47609775	47624125	6	11875	0.53781512605042
chr7	93685575	93694675	6	6975	0.666666666666667
chr7	98715775	98727025	6	8750	0.62
chr7	130128625	130133950	6	3950	0.625
chr8	18860600	18879475	6	13625	0.979310344827586
chr8	25767825	25786275	6	15600	0.705882352941177
chr8	27490850	27499475	6	7725	0.547945205479452
chr8	38852450	38864950	6	10550	0.632478632478632
chr8	103931050	103934650	6	2825	0.875
chr8	104348550	104362175	6	11400	0.5625
chr8	123439500	123448925	6	7850	0.447619047619048
chr9	94177450	94196100	6	16125	0.677248677248677
chr9	96927700	96939700	6	9750	0.545454545454545
chr9	113409300	113419450	6	7575	0.671052631578947
chr9	131924975	131940500	6	12125	0.551724137931034
chrX	38071000	38080950	6	7525	0.782608695652174
chrX	38796650	38801575	6	3475	0.933333333333333
chrX	153955375	153967150	6	9950	0.545454545454545
chr1	1364900	1370900	5	5025	0.47787610619469
chr1	9747025	9752300	5	4325	0.6
chr1	23663550	23672175	5	7600	0.6
chr1	23770350	23779250	5	7625	0.518518518518518
chr1	26216550	26223300	5	5325	0.527131782945736
chr1	38460625	38472100	5	9425	0.462962962962963
chr1	51726150	51737150	5	9300	0.3
chr1	55674825	55683550	5	6850	0.394736842105263
chr1	65884825	65897600	5	10250	0.515625
chr1	85910225	85921375	5	7875	0.650406504065041
chr1	94370325	94375850	5	5050	0.32
chr1	107681300	107686825	5	4725	0.225352112676056
chr1	112931200	112950075	5	12950	0.602040816326531
chr1	150776225	150785875	5	8800	0.307692307692308
chr1	153503975	153527200	5	19100	0.378600823045267
chr1	156709675	156725725	5	12100	0.423076923076923
chr1	158004900	158010100	5	4625	0.625
chr1	158974250	158988925	5	12150	0.563380281690141
chr1	170695950	170705275	5	8475	0.246913580246914
chr1	179783675	179787700	5	3275	0.411764705882353
chr1	198081925	198096250	5	11725	0.469914040114613
chr1	201276575	201281100	5	3800	0.383561643835616
chr1	206872625	206891350	5	14375	0.404761904761905
chr1	210431000	210438600	5	6275	0.529411764705882
chr1	224910225	224928800	5	15900	0.394736842105263
chr1	226248725	226254625	5	5525	0.275862068965517
chr1	240900375	240903775	5	2600	0.592592592592593
chr10	3466525	3470325	5	3150	0.416666666666667
chr10	22904275	22920550	5	13750	0.448275862068966
chr10	31145650	31155150	5	7050	0.515837104072398
chr10	31603075	31615900	5	11150	0.469387755102041
chr10	35734825	35744100	5	7125	0.418079096045198
chr10	61320450	61323825	5	2675	0.666666666666667
chr10	74495275	74499450	5	3750	0.230769230769231
chr10	75934525	75942675	5	6400	0.528
chr10	76581525	76587325	5	4550	0.5
chr10	81953250	81969650	5	15550	0.230769230769231
chr10	90679500	90682325	5	2375	0.5
chr10	95134825	95153250	5	16600	0.432748538011696
chr10	105200550	105213050	5	11025	0.567375886524823
chr10	111643525	111666175	5	18325	0.472906403940887
chr10	121410150	121430625	5	16075	0.467836257309941
chr10	124620000	124626875	5	5450	0.611764705882353
chr10	126833350	126850900	5	14650	0.348623853211009
chr11	29327500	29334950	5	5600	0.523489932885906
chr11	33705950	33731300	5	19425	0.641399416909621
chr11	45867850	45882800	5	12250	0.477611940298507
chr11	46258075	46275950	5	13425	0.636734693877551
chr11	47428550	47440775	5	10325	0.571428571428571
chr11	58988150	58992625	5	3725	0.625
chr11	75045650	75064100	5	15300	0.433070866141732
chr11	102136675	102140975	5	3425	0.545454545454545
chr11	110064750	110067625	5	2525	0.390243902439024
chr11	118777425	118801450	5	22825	0.489208633093525
chr11	120075100	120096925	5	18900	0.40625
chr11	125034650	125041100	5	5575	0.435897435897436
chr11	125923000	125933275	5	9725	0.358208955223881
chr12	6308125	6317275	5	7800	0.487394957983193
chr12	27329225	27353050	5	16825	0.595890410958904
chr12	46750925	46772000	5	17700	0.406417112299465
chr12	47472400	47482975	5	9125	0.36
chr12	49071025	49076475	5	4325	0.476190476190476
chr12	51983975	51987125	5	2475	0.654545454545455
chr12	53606700	53622075	5	12450	0.539823008849557
chr12	53865875	53876450	5	9750	0.551724137931034
chr12	56136400	56140900	5	3350	0.677966101694915
chr12	56911850	56921475	5	7275	0.49
chr12	57909350	57921675	5	10750	0.612244897959184
chr12	68038875	68048125	5	7125	0.64
chr12	69200800	69213200	5	9650	0.598290598290598
chr12	88782150	88786825	5	4150	0.56
chr12	109077575	109097650	5	18725	0.126984126984127
chr12	111012025	111023625	5	8600	0.605042016806723
chr12	124988825	125010050	5	15875	0.435714285714286
chr13	29228100	29236600	5	6550	0.441379310344828
chr13	30432100	30436950	5	3950	0.538461538461538
chr13	45505125	45509425	5	3550	0.309278350515464
chr13	45902150	45917025	5	13900	0.191489361702128
chr13	96327925	96332450	5	4125	0.631578947368421
chr13	97895625	97913175	5	13275	0.609375
chr13	113857300	113865775	5	7900	0.194690265486726
chr14	32404175	32407550	5	2700	0.415094339622642
chr14	50808600	50815525	5	5975	0.602739726027397
chr14	52140050	52150475	5	9700	0.156626506024096
chr14	75510875	75522675	5	8875	0.623376623376623
chr14	103587275	103595650	5	6875	0.533333333333333
chr15	36882075	36884675	5	1950	0.666666666666667
chr15	38169475	38172800	5	2600	0.681818181818182
chr15	40625800	40636925	5	9250	0.53551912568306
chr15	45926500	45941600	5	12900	0.445859872611465
chr15	52165300	52177550	5	9100	0.567796610169492
chr15	71049525	71061300	5	10050	0.337662337662338
chr15	75072950	75085575	5	11600	0.128787878787879
chr16	2198250	2212175	5	12750	0.363636363636364
chr16	4983725	4988600	5	4175	0.625
chr16	8953525	8963600	5	8700	0.486486486486487
chr16	11073575	11078525	5	4275	0.448275862068966
chr16	15527800	15537025	5	7150	0.683229813664596
chr16	19706725	19717450	5	8100	0.638655462184874
chr16	21519600	21526950	5	5675	0.675324675324675
chr16	84630875	84639450	5	7750	0.122448979591837
chr16	85229200	85241050	5	10875	0.380952380952381
chr16	85268000	85272425	5	3475	0.612244897959184
chr16	86539675	86546325	5	5725	0.372093023255814
chr17	1387800	1395925	5	6450	0.475138121546961
chr17	1682200	1692550	5	9025	0.197718631178707
chr17	2285300	2316575	5	21050	0.596401028277635
chr17	3788625	3798825	5	8725	0.588235294117647
chr17	7251325	7260825	5	8750	0.363636363636364
chr17	7785375	7793550	5	7175	0.394736842105263
chr17	17941425	17948625	5	6200	0.446601941747573
chr17	27576625	27590150	5	9650	0.679245283018868
chr17	40825750	40835650	5	8850	0.260869565217391
chr17	41042950	41047850	5	4225	0.333333333333333
chr17	48249900	48300650	5	48825	0.162162162162162
chr17	57432525	57459950	5	22450	0.679389312977099
chr17	63555500	63558425	5	2450	0.521739130434783
chr17	79359575	79380125	5	18825	0.279863481228669
chr17	81038050	81051075	5	12125	0.369747899159664
chr18	8699625	8709025	5	7275	0.530120481927711
chr18	8941925	8953900	5	9850	0.676056338028169
chr18	42823275	42831250	5	6675	0.56
chr18	53080675	53091225	5	10300	0.08
chr18	60381700	60385425	5	3075	0.5
chr19	1124775	1134625	5	7725	0.590673575129534
chr19	1204950	1210625	5	4325	0.653846153846154
chr19	4050400	4068575	5	13250	0.682352941176471
chr19	4909475	4916625	5	6475	0.315789473684211
chr19	5290100	5294300	5	3575	0.5625
chr19	10336350	10342525	5	5525	0.320987654320988
chr19	34661975	34670650	5	7975	0.285714285714286
chr19	39831250	39846925	5	14275	0.280701754385965
chr19	42744375	42761175	5	16175	0.265060240963855
chr19	45239450	45262150	5	21600	0.202020202020202
chr19	45593975	45604675	5	10125	0.193548387096774
chr19	46223950	46227800	5	3300	0.392857142857143
chr19	49953775	49962450	5	7225	0.4
chr19	50179175	50184525	5	4525	0.295454545454545
chr2	11883850	11895075	5	9000	0.441176470588235
chr2	33599275	33604750	5	3800	0.638297872340426
chr2	38021175	38031075	5	8400	0.336734693877551
chr2	39345225	39357000	5	10425	0.383177570093458
chr2	43709650	43714550	5	4200	0.363636363636364
chr2	46764300	46772925	5	7100	0.480519480519481
chr2	64971525	64980225	5	7900	0.183673469387755
chr2	70138700	70146175	5	6525	0.424242424242424
chr2	72369600	72375550	5	4350	0.585365853658537
chr2	74153250	74160850	5	6300	0.651162790697674
chr2	74681750	74686950	5	4525	0.253968253968254
chr2	102495275	102505125	5	8700	0.25531914893617
chr2	120144625	120148225	5	2950	0.428571428571429
chr2	127857775	127867650	5	9150	0.12781954887218
chr2	145252050	145282675	5	27725	0.459259259259259
chr2	146349300	146357825	5	6825	0.469565217391304
chr2	158727800	158733875	5	5100	0.508771929824561
chr2	173831725	173834600	5	2350	0.631578947368421
chr2	196423975	196431350	5	6125	0.666666666666667
chr2	204265850	204271050	5	4500	0.4
chr2	204661775	204680875	5	15300	0.27027027027027
chr2	220107900	220119825	5	10550	0.388235294117647
chr2	228230525	228244000	5	9875	0.678787878787879
chr2	235956425	235961050	5	3850	0.588235294117647
chr2	237475850	237488725	5	11450	0.473684210526316
chr2	239753575	239779200	5	24850	0.148648648648649
chr20	1873625	1881800	5	7775	0.130434782608696
chr20	35567950	35575900	5	6200	0.546666666666667
chr20	35917300	35928800	5	9175	0.655172413793103
chr20	39310875	39319350	5	6900	0.623853211009174
chr20	46203425	46208100	5	3725	0.434782608695652
chr20	47439950	47444250	5	3250	0.642857142857143
chr20	49125975	49139000	5	12525	0.100558659217877
chr21	28953725	28964025	5	8500	0.372549019607843
chr21	35444825	35456800	5	11100	0.347826086956522
chr21	46493650	46501700	5	5525	0.64968152866242
chr21	46737275	46740500	5	2775	0.333333333333333
chr22	24666350	24671500	5	4200	0.394160583941606
chr22	37955500	37963875	5	7850	0.333333333333333
chr22	38571750	38578400	5	5975	0.208955223880597
chr22	43138425	43152325	5	10900	0.647619047619048
chr3	15764550	15771075	5	4700	0.576271186440678
chr3	16848475	16852200	5	3050	0.48780487804878
chr3	29320775	29333575	5	11675	0.251162790697674
chr3	34046575	34054775	5	7500	0.333333333333333
chr3	43806025	43812375	5	5500	0.27536231884058
chr3	48053725	48061325	5	6425	0.509433962264151
chr3	48597025	48604275	5	6225	0.269662921348315
chr3	49442825	49452500	5	8075	0.651162790697674
chr3	52083300	52092575	5	7025	0.683417085427136
chr3	53284050	53290525	5	5825	0.228571428571429
chr3	58476625	58483550	5	5950	0.285714285714286
chr3	63746175	63750750	5	3650	0.647058823529412
chr3	99679325	99686675	5	5200	0.672268907563025
chr3	112485725	112500900	5	12750	0.407894736842105
chr3	170073275	170079875	5	5725	0.424242424242424
chr3	171518825	171535200	5	12650	0.487562189054726
chr3	187978375	187993125	5	13550	0.454545454545455
chr3	196754125	196759300	5	4450	0.509803921568627
chr4	13981650	13995450	5	10425	0.637362637362637
chr4	17808300	17816500	5	7625	0.149659863945578
chr4	39499775	39509375	5	8800	0.24
chr4	75399925	75411600	5	9150	0.552631578947368
chr4	77109525	77136025	5	20175	0.651515151515151
chr4	103726900	103750875	5	23125	0.0829015544041451
chr4	107232350	107240575	5	7275	0.202380952380952
chr4	120667550	120672875	5	4225	0.545454545454545
chr4	127695325	127701650	5	5900	0.666666666666667
chr4	129203200	129210400	5	6225	0.521739130434783
chr4	157687825	157703875	5	13425	0.666666666666667
chr4	158934500	158942950	5	7400	0.41025641025641
chr4	170578725	170586425	5	5925	0.651685393258427
chr4	184268950	184272550	5	2850	0.457142857142857
chr5	17302075	17307000	5	3875	0.666666666666667
chr5	17816600	17820675	5	3050	0.627450980392157
chr5	33306425	33324200	5	15375	0.280575539568345
chr5	34682700	34696750	5	11150	0.682080924855491
chr5	43047200	43050850	5	3025	0.372093023255814
chr5	67510000	67515475	5	5175	0.232558139534884
chr5	83673200	83682025	5	8275	0.153846153846154
chr5	100235625	100240275	5	3750	0.486486486486487
chr5	109689525	109692500	5	2575	0.588235294117647
chr5	141920125	141925700	5	5000	0.307692307692308
chr5	149506850	149545475	5	37375	0.571428571428571
chr5	151112950	151131450	5	12025	0.655086848635236
chr5	158629025	158637125	5	7575	0.48
chr5	167240125	167243900	5	3075	0.608695652173913
chr5	167360500	167373925	5	12000	0.29940119760479
chr5	168078200	168085925	5	6100	0.483516483516484
chr5	168722100	168730300	5	7475	0.25
chr6	11193775	11220200	5	20900	0.548314606741573
chr6	16128825	16139175	5	9650	0.125
chr6	17863175	17872775	5	9025	0.254545454545455
chr6	25168775	25181100	5	10275	0.415686274509804
chr6	34203450	34218175	5	13725	0.116504854368932
chr6	37098300	37113650	5	11675	0.508064516129032
chr6	39261675	39265600	5	3350	0.666666666666667
chr6	41902025	41910675	5	7725	0.202127659574468
chr6	42216575	42223600	5	5850	0.391304347826087
chr6	42951425	42957025	5	4825	0.459016393442623
chr6	43456050	43465125	5	7025	0.647058823529412
chr6	48731850	48734950	5	2600	0.5
chr6	74692875	74695775	5	2325	0.3125
chr6	110109450	110117500	5	5450	0.670967741935484
chr6	117761275	117773225	5	10425	0.27807486631016
chr6	129992750	130009075	5	13275	0.584615384615385
chr6	130921725	130926450	5	4275	0.588235294117647
chr6	149206450	149212700	5	5100	0.374193548387097
chr6	151380075	151394550	5	11400	0.579439252336449
chr6	159604275	159609525	5	4150	0.490566037735849
chr7	912825	918225	5	4550	0.3
chr7	5724900	5744225	5	15100	0.583333333333333
chr7	6285675	6303225	5	16725	0.129496402877698
chr7	17336600	17349850	5	12425	0.117647058823529
chr7	19140825	19159875	5	16675	0.591439688715953
chr7	27981100	27987875	5	5150	0.647058823529412
chr7	33800675	33806475	5	5175	0.373333333333333
chr7	44671600	44681625	5	8075	0.446280991735537
chr7	44787150	44790250	5	2700	0.333333333333333
chr7	55084375	55102950	5	14575	0.493150684931507
chr7	73587575	73598650	5	9475	0.591304347826087
chr7	79080525	79091900	5	9600	0.54014598540146
chr7	80459050	80464150	5	3725	0.595238095238095
chr7	83816300	83826125	5	8600	0.63716814159292
chr7	89838725	89846700	5	6075	0.640776699029126
chr7	94282425	94287000	5	3975	0.461538461538462
chr7	116762975	116775750	5	11675	0.184615384615385
chr7	143151175	143157650	5	5725	0.193939393939394
chr7	144521100	144525250	5	3350	0.352941176470588
chr7	152129925	152135700	5	5300	0.457142857142857
chr8	11659125	11668225	5	8125	0.354166666666667
chr8	18935375	18945525	5	8925	0.25531914893617
chr8	23256925	23270000	5	11275	0.389312977099237
chr8	30654950	30670550	5	13325	0.626865671641791
chr8	38703850	38714400	5	9625	0.303030303030303
chr8	59464825	59474175	5	8150	0.256198347107438
chr8	70398975	70414250	5	11300	0.594594594594595
chr8	74202350	74209750	5	7075	0.2
chr8	93025675	93038750	5	10200	0.59546925566343
chr8	93105775	93118250	5	12175	0.0769230769230769
chr8	97594825	97607175	5	10225	0.41958041958042
chr8	103414675	103425775	5	9250	0.666666666666667
chr8	107900550	107904800	5	3750	0.260869565217391
chr8	130279325	130287200	5	6700	0.378787878787879
chr8	141636400	141648300	5	10050	0.530973451327434
chr8	142007575	142015875	5	6800	0.6
chr8	145044700	145051650	5	6350	0.305084745762712
chr9	14301750	14327175	5	19575	0.64
chr9	16714450	16730050	5	14750	0.114478114478114
chr9	33100875	33110250	5	7300	0.597014925373134
chr9	35680550	35684475	5	3250	0.571428571428571
chr9	35790550	35795500	5	4225	0.461538461538462
chr9	66455450	66458925	5	3150	0.387096774193548
chr9	74357775	74364275	5	5775	0.393939393939394
chr9	74964700	74981825	5	13275	0.549107142857143
chr9	103337050	103341825	5	3925	0.522727272727273
chr9	109622450	109635450	5	10225	0.563636363636364
chr9	111545500	111550025	5	3775	0.40506329113924
chr9	118952625	118961100	5	7175	0.534246575342466
chrX	3432725	3446200	5	9900	0.53125
chrX	17596475	17599875	5	3000	0.285714285714286
chrX	64886950	64901375	5	12600	0.50828729281768
chrX	114251575	114259600	5	6950	0.264150943396226
chrX	122317425	122320625	5	2575	0.473684210526316
chr1	1306025	1312050	4	5200	0.30188679245283
chr1	6050750	6053875	4	2700	0.333333333333333
chr1	8192825	8199025	4	5475	0.224
chr1	19969300	19979375	4	8950	0.321167883211679
chr1	32041775	32043650	4	1650	0.285714285714286
chr1	33893725	33902325	4	8200	0.151898734177215
chr1	43401375	43412225	4	9100	0.28695652173913
chr1	45264450	45281800	4	16350	0.260869565217391
chr1	63150075	63157750	4	7050	0.25
chr1	70605750	70609200	4	3075	0.333333333333333
chr1	77974675	77982150	4	6400	0.338461538461538
chr1	78956100	78963450	4	7000	0.121212121212121
chr1	87167100	87175650	4	7950	0.126050420168067
chr1	87793025	87805050	4	11675	0.0555555555555556
chr1	145222900	145227375	4	4000	0.178571428571429
chr1	145469700	145481000	4	10175	0.28169014084507
chr1	151166450	151175125	4	7650	0.326530612244898
chr1	154938950	154950325	4	10875	0.352941176470588
chr1	156670750	156681625	4	9250	0.31547619047619
chr1	167716925	167719225	4	2075	0.172413793103448
chr1	169075125	169080750	4	5350	0.148148148148148
chr1	179092275	179101100	4	7550	0.231660231660232
chr1	183955225	183958750	4	3075	0.222222222222222
chr1	201881775	201888125	4	6000	0.176470588235294
chr1	203095675	203099775	4	3675	0.363636363636364
chr1	203659600	203666425	4	6175	0.210526315789474
chr1	206857775	206868525	4	10075	0.087378640776699
chr1	208416400	208419050	4	2375	0.227272727272727
chr1	212457600	212462825	4	4750	0.125874125874126
chr1	225932775	225936700	4	3100	0.373626373626374
chr1	228644000	228647550	4	3300	0.193548387096774
chr1	228870500	228873350	4	2275	0.357142857142857
chr1	236026450	236031625	4	4900	0.333333333333333
chr1	240469550	240479850	4	9475	0.183823529411765
chr10	12232825	12240650	4	6500	0.32512315270936
chr10	22999125	23004250	4	4600	0.24390243902439
chr10	28819275	28824750	4	5175	0.148148148148148
chr10	29876125	29880825	4	4225	0.2
chr10	33290725	33300075	4	7550	0.328358208955224
chr10	43889350	43906000	4	15375	0.156028368794326
chr10	60458225	60466550	4	7825	0.157894736842105
chr10	64251500	64253725	4	1875	0.339622641509434
chr10	64964175	64970850	4	6225	0.347826086956522
chr10	71949075	71955425	4	5950	0.193548387096774
chr10	81913250	81928450	4	14950	0.0428571428571429
chr10	89633400	89635925	4	2275	0.24
chr10	101535225	101545975	4	10475	0.0353982300884956
chr10	102295225	102297975	4	2400	0.21875
chr10	103872425	103882500	4	9700	0.1
chr10	111734475	111742975	4	7675	0.310344827586207
chr10	111967325	111972025	4	4375	0.285714285714286
chr10	112284300	112290600	4	5200	0.363636363636364
chr10	124219675	124232225	4	11475	0.221198156682028
chr10	124244625	124260700	4	13825	0.340659340659341
chr10	126102375	126108025	4	5200	0.201834862385321
chr10	131680175	131683575	4	2675	0.338028169014085
chr10	134141400	134146575	4	4675	0.264705882352941
chr11	2332500	2336900	4	3800	0.269230769230769
chr11	6494050	6497675	4	3200	0.307692307692308
chr11	9281600	9287750	4	5475	0.271186440677966
chr11	10343450	10353250	4	9475	0.105263157894737
chr11	15147650	15152325	4	3975	0.289473684210526
chr11	19386800	19396975	4	9050	0.259259259259259
chr11	27716425	27723700	4	6825	0.125786163522013
chr11	35504725	35510700	4	5425	0.266666666666667
chr11	46139475	46145250	4	5225	0.239130434782609
chr11	46713650	46724625	4	9600	0.236363636363636
chr11	58537850	58540250	4	2050	0.32258064516129
chr11	61683800	61687175	4	2900	0.307692307692308
chr11	64883600	64891000	4	6350	0.348837209302326
chr11	67885650	67890000	4	3850	0.222222222222222
chr11	68815650	68819875	4	3600	0.365384615384615
chr11	74635975	74639625	4	3200	0.363636363636364
chr11	75976325	75982300	4	5525	0.313253012048193
chr11	95562350	95565950	4	3225	0.324324324324324
chr11	109955975	109959500	4	3050	0.305084745762712
chr11	111424625	111433750	4	8425	0.231292517006803
chr11	111564450	111570250	4	5200	0.363636363636364
chr11	111803475	111818000	4	12550	0.291814946619217
chr11	119287475	119294400	4	6675	0.08
chr11	130050175	130052525	4	2050	0.333333333333333
chr11	130503475	130507550	4	3525	0.311111111111111
chr11	130640175	130646100	4	5400	0.2
chr11	130782950	130787150	4	3850	0.175824175824176
chr12	6333300	6344025	4	8975	0.328267477203647
chr12	13341975	13371275	4	25675	0.258064516129032
chr12	26782700	26787625	4	4475	0.183908045977011
chr12	27408950	27417850	4	7875	0.350710900473934
chr12	42975750	42984550	4	8425	0.0754716981132075
chr12	46940500	46957425	4	14050	0.282700421940928
chr12	48166325	48174300	4	6700	0.288557213930348
chr12	48193050	48220800	4	27400	0.117647058823529
chr12	49653000	49665675	4	11550	0.195402298850575
chr12	50315675	50319000	4	2975	0.20253164556962
chr12	50632850	50644150	4	10900	0.0909090909090909
chr12	50695950	50699000	4	2750	0.188679245283019
chr12	53885900	53901750	4	14225	0.266666666666667
chr12	56614200	56619300	4	4750	0.232558139534884
chr12	80655350	80658725	4	2975	0.19047619047619
chr12	80945025	80948050	4	2625	0.325581395348837
chr12	88699100	88705775	4	6200	0.19047619047619
chr12	90097300	90105750	4	8025	0.347826086956522
chr12	95994400	95996375	4	1725	0.227272727272727
chr12	96587575	96595925	4	7425	0.230769230769231
chr12	105061600	105068525	4	6575	0.101123595505618
chr12	114837825	114849950	4	11250	0.226244343891403
chr12	118623100	118628975	4	5025	0.307692307692308
chr12	119613675	119622575	4	8150	0.166666666666667
chr12	122231225	122245325	4	13825	0.0333333333333333
chr12	124863325	124880675	4	15950	0.34965034965035
chr12	125393925	125409325	4	13675	0.333333333333333
chr12	128560525	128563575	4	2500	0.368421052631579
chr12	130610375	130613750	4	2700	0.307692307692308
chr13	24043600	24045725	4	1775	0.307692307692308
chr13	32321200	32331875	4	9475	0.286995515695067
chr13	33756975	33770975	4	12550	0.299465240641711
chr13	38054825	38069950	4	13250	0.348936170212766
chr13	41236425	41242050	4	5300	0.164383561643836
chr13	45007600	45012625	4	4675	0.13953488372093
chr13	48972000	48979275	4	6325	0.351648351648352
chr13	50642875	50659775	4	16400	0.0540540540540541
chr13	52157400	52167625	4	9450	0.110091743119266
chr13	53021700	53025275	4	3150	0.280701754385965
chr13	75503400	75506625	4	2950	0.195121951219512
chr13	79975850	79981625	4	5475	0.163265306122449
chr13	98596625	98600700	4	3700	0.266666666666667
chr13	99221275	99230925	4	8650	0.204819277108434
chr13	108867900	108873500	4	5200	0.285714285714286
chr14	20921725	20930700	4	8600	0.0717488789237668
chr14	21685600	21690875	4	4875	0.255813953488372
chr14	21701600	21704450	4	2700	0.142857142857143
chr14	21723125	21738575	4	13600	0.319796954314721
chr14	64966425	64978725	4	11125	0.140845070422535
chr14	69244775	69268025	4	18750	0.285714285714286
chr14	70113875	70120300	4	5575	0.228571428571429
chr14	71370750	71378075	4	6800	0.128205128205128
chr14	74976625	74984025	4	7000	0.258064516129032
chr14	77227000	77229400	4	2075	0.280701754385965
chr14	77413050	77426125	4	11025	0.307692307692308
chr14	96566275	96574350	4	7225	0.271493212669683
chr14	100702950	100709950	4	6325	0.324786324786325
chr14	103810900	103813225	4	2125	0.266666666666667
chr15	39788050	39792500	4	3675	0.346938775510204
chr15	44083575	44094050	4	10125	0.0952380952380952
chr15	52544625	52550400	4	5000	0.315789473684211
chr15	52848775	52853475	4	4400	0.24390243902439
chr15	56532125	56538800	4	6275	0.141414141414141
chr15	62681875	62687325	4	4725	0.32258064516129
chr15	63660975	63669325	4	7775	0.153846153846154
chr15	64277100	64279350	4	1875	0.347826086956522
chr15	64384400	64391675	4	6725	0.272
chr15	65132800	65140425	4	6975	0.139303482587065
chr15	68925875	68939575	4	12975	0.217391304347826
chr15	69104550	69114825	4	9150	0.361702127659574
chr15	73974750	73991950	4	16175	0.132352941176471
chr15	75741500	75749750	4	7725	0.196078431372549
chr15	81290850	81298725	4	6925	0.317073170731707
chr15	86122125	86136200	4	11975	0.368055555555556
chr15	89287750	89292300	4	4025	0.271186440677966
chr16	729500	734875	4	4925	0.153846153846154
chr16	1659325	1666475	4	6200	0.346456692913386
chr16	2561175	2571650	4	8900	0.350649350649351
chr16	14105700	14110425	4	3900	0.340425531914894
chr16	25016800	25027475	4	9700	0.221428571428571
chr16	27558350	27562925	4	4325	0.102040816326531
chr16	30418125	30421400	4	3100	0.102564102564103
chr16	30951175	30953800	4	2275	0.263157894736842
chr16	31462800	31472800	4	9350	0.142857142857143
chr16	50241525	50245475	4	3525	0.277777777777778
chr16	53162575	53167100	4	4200	0.146341463414634
chr16	66650450	66657650	4	6100	0.276923076923077
chr16	67512850	67517025	4	3825	0.333333333333333
chr16	69743175	69746575	4	3000	0.162790697674419
chr16	69950975	69962725	4	10550	0.25531914893617
chr16	81726200	81729525	4	2825	0.32
chr16	89983775	89992525	4	8400	0.0611353711790393
chr17	5184975	5188175	4	2900	0.242424242424242
chr17	7117050	7125650	4	8050	0.237623762376238
chr17	7209750	7219675	4	8975	0.295454545454545
chr17	8021200	8024725	4	3025	0.36
chr17	13490775	13506025	4	14350	0.130252100840336
chr17	14200500	14214200	4	13125	0.115942028985507
chr17	18216500	18224700	4	7500	0.239583333333333
chr17	19548600	19556375	4	7075	0.272727272727273
chr17	27271475	27280525	4	8625	0.121212121212121
chr17	27769525	27773275	4	3225	0.292682926829268
chr17	27913725	27921350	4	6450	0.316455696202532
chr17	36902050	36911025	4	8225	0.20952380952381
chr17	37351000	37359100	4	7600	0.114583333333333
chr17	38218375	38232650	4	12400	0.329896907216495
chr17	38570050	38575000	4	4600	0.141176470588235
chr17	38598625	38619775	4	20800	0.0326340326340326
chr17	38686875	38717850	4	27050	0.277533039647577
chr17	40664100	40679825	4	14725	0.155172413793103
chr17	42294100	42301625	4	6775	0.212121212121212
chr17	45725925	45730375	4	4075	0.162790697674419
chr17	46313950	46322975	4	8275	0.218009478672986
chr17	46338525	46343850	4	5150	0.0754716981132075
chr17	48221950	48233725	4	11550	0.038961038961039
chr17	53528575	53534525	4	4975	0.294117647058824
chr17	54986325	54995375	4	8075	0.351351351351351
chr17	59233650	59237275	4	3125	0.342105263157895
chr17	59324400	59331300	4	5975	0.200956937799043
chr17	62337350	62342400	4	4375	0.339285714285714
chr17	64534200	64546875	4	11475	0.352941176470588
chr17	65988700	65992900	4	3775	0.338461538461538
chr17	67042275	67050500	4	7900	0.0774193548387097
chr17	70115875	70124375	4	7875	0.137254901960784
chr17	79542775	79551675	4	7350	0.324022346368715
chr17	81009075	81011850	4	2350	0.254545454545455
chr18	8986775	8992025	4	4700	0.285714285714286
chr18	11497400	11501475	4	3400	0.307692307692308
chr18	52932675	52935875	4	2875	0.181818181818182
chr18	53592550	53595725	4	2775	0.189189189189189
chr18	72910100	72926475	4	15725	0.0882352941176471
chr19	675725	681050	4	4450	0.251748251748252
chr19	1039475	1043075	4	2950	0.354838709677419
chr19	2088800	2097325	4	8025	0.116959064327485
chr19	4865500	4871250	4	4700	0.347107438016529
chr19	8426575	8434125	4	6525	0.302439024390244
chr19	10116700	10121175	4	4125	0.266666666666667
chr19	13943900	13964925	4	20275	0.181818181818182
chr19	16434750	16441750	4	5850	0.350282485875706
chr19	16680625	16685575	4	4650	0.146341463414634
chr19	16735575	16740700	4	4700	0.207792207792208
chr19	18313925	18319825	4	5125	0.293103448275862
chr19	19513600	19519800	4	5625	0.15929203539823
chr19	40946100	40951950	4	5250	0.24
chr19	50093475	50097625	4	3575	0.232558139534884
chr19	50526800	50530300	4	3325	0.0714285714285714
chr19	52238525	52244025	4	4950	0.140350877192982
chr19	56184950	56193900	4	7575	0.305343511450382
chr2	24712925	24716375	4	3100	0.222222222222222
chr2	28564175	28567125	4	2600	0.19047619047619
chr2	37681850	37688775	4	6525	0.140625
chr2	38317625	38327650	4	9350	0.141104294478528
chr2	38973475	38979475	4	5425	0.305084745762712
chr2	43595775	43598275	4	2225	0.296296296296296
chr2	43679675	43696475	4	14375	0.214022140221402
chr2	62374475	62377600	4	2950	0.133333333333333
chr2	62422475	62427025	4	3875	0.369565217391304
chr2	65214400	65218000	4	3175	0.225352112676056
chr2	66801050	66810975	4	9225	0.15884476534296
chr2	67099225	67102075	4	2450	0.34375
chr2	69989275	70002775	4	11350	0.288288288288288
chr2	71558475	71565425	4	6375	0.155844155844156
chr2	73332700	73342250	4	9050	0.126582278481013
chr2	85762625	85773325	4	9775	0.273972602739726
chr2	86137400	86142525	4	4350	0.253968253968254
chr2	96923575	96934450	4	9625	0.252559726962457
chr2	101618000	101624850	4	6450	0.181818181818182
chr2	102800650	102804675	4	3375	0.325581395348837
chr2	151382425	151390400	4	7525	0.139130434782609
chr2	159988050	159997125	4	8325	0.203389830508475
chr2	181383600	181390050	4	6100	0.32258064516129
chr2	183285450	183293800	4	7400	0.279569892473118
chr2	204326400	204330550	4	3525	0.263157894736842
chr2	218141875	218146500	4	4275	0.166666666666667
chr2	218274200	218284550	4	8925	0.345070422535211
chr2	219260250	219267150	4	6525	0.291666666666667
chr2	220149850	220153125	4	2825	0.315789473684211
chr2	222435125	222439300	4	3800	0.2
chr2	226978875	226990850	4	10275	0.32
chr2	228517550	228523050	4	4550	0.355932203389831
chr2	240193250	240202550	4	7800	0.32
chr2	241936225	241941625	4	4850	0.271604938271605
chr20	304250	311975	4	7275	0.163636363636364
chr20	1789300	1802125	4	11600	0.303448275862069
chr20	3784900	3794425	4	8425	0.195804195804196
chr20	13257400	13260550	4	2850	0.217391304347826
chr20	34285550	34293850	4	7900	0.25
chr20	35458825	35465700	4	6600	0.0727272727272727
chr20	48723625	48733225	4	8650	0.203921568627451
chr20	49107825	49110350	4	2100	0.333333333333333
chr20	51588350	51597300	4	7925	0.241509433962264
chr20	53885925	53890925	4	4650	0.113475177304965
chr20	57006000	57009675	4	3450	0.119402985074627
chr21	16592200	16597800	4	5225	0.205128205128205
chr21	18884200	18886350	4	1825	0.296296296296296
chr21	29705300	29711425	4	5675	0.13953488372093
chr21	46344575	46349350	4	4175	0.183206106870229
chr21	47874325	47880300	4	5125	0.32
chr22	18468850	18473525	4	4050	0.285714285714286
chr22	19865200	19870800	4	5075	0.333333333333333
chr22	20102825	20107825	4	4550	0.21505376344086
chr22	24638425	24644200	4	5250	0.166666666666667
chr22	24726775	24729950	4	2700	0.363636363636364
chr22	24945875	24953875	4	7275	0.266666666666667
chr22	33222550	33227275	4	4375	0.185185185185185
chr22	36229650	36237300	4	7200	0.0934579439252336
chr22	38070125	38078050	4	6950	0.264150943396226
chr22	38885650	38892450	4	6375	0.111111111111111
chr22	43004250	43018950	4	12800	0.357142857142857
chr22	43038825	43046300	4	6725	0.232558139534884
chr22	45897975	45903300	4	4950	0.148648648648649
chr22	45905575	45913475	4	7025	0.315068493150685
chr3	9433450	9447850	4	13875	0.186666666666667
chr3	12433400	12437500	4	3875	0.122448979591837
chr3	15973550	15978650	4	4575	0.336633663366337
chr3	16052750	16055225	4	2125	0.291666666666667
chr3	16478700	16483600	4	4600	0.352941176470588
chr3	23846950	23853075	4	5700	0.127659574468085
chr3	27520925	27526625	4	5375	0.0784313725490196
chr3	29468125	29474875	4	5950	0.277227722772277
chr3	42688400	42698500	4	8700	0.368200836820084
chr3	44036175	44043400	4	6700	0.185185185185185
chr3	45251950	45254050	4	1925	0.272727272727273
chr3	45585450	45595800	4	9800	0.137614678899083
chr3	55510225	55523150	4	12150	0.138801261829653
chr3	56165400	56168175	4	2550	0.173913043478261
chr3	57018025	57022125	4	3750	0.363636363636364
chr3	57993600	58001125	4	6650	0.194915254237288
chr3	65560450	65563650	4	2825	0.372093023255814
chr3	65816175	65820750	4	4225	0.185567010309278
chr3	73557325	73561425	4	3725	0.13953488372093
chr3	99424900	99428250	4	3200	0.0952380952380952
chr3	99499250	99502900	4	3325	0.162162162162162
chr3	113435425	113438750	4	2750	0.30379746835443
chr3	114963750	114967775	4	3500	0.30379746835443
chr3	124594850	124606800	4	10350	0.317204301075269
chr3	125633625	125636600	4	2500	0.372093023255814
chr3	131972575	131976375	4	3500	0.333333333333333
chr3	133286800	133298200	4	9775	0.343434343434343
chr3	156998650	157003750	4	4300	0.256
chr3	160090375	160097900	4	6400	0.362573099415205
chr3	170135625	170148500	4	11625	0.260355029585799
chr3	183872425	183881275	4	7275	0.371681415929204
chr3	184031725	184042000	4	9750	0.115606936416185
chr3	185536150	185544675	4	8100	0.158730158730159
chr3	185819975	185828650	4	7875	0.319148936170213
chr3	193851225	193860725	4	9100	0.0833333333333333
chr4	1032900	1042075	4	7475	0.342857142857143
chr4	1183925	1188675	4	4475	0.108108108108108
chr4	15681125	15697850	4	14350	0.227777777777778
chr4	24779150	24784500	4	4575	0.339285714285714
chr4	30717950	30723525	4	4575	0.343283582089552
chr4	39613900	39626325	4	10725	0.351219512195122
chr4	52708250	52712675	4	4025	0.266666666666667
chr4	54577625	54583925	4	5975	0.135593220338983
chr4	54795225	54799850	4	4075	0.307692307692308
chr4	55524150	55528675	4	3875	0.201680672268908
chr4	79449025	79451625	4	2300	0.307692307692308
chr4	84177250	84181850	4	4150	0.244897959183673
chr4	86659725	86667475	4	6225	0.344186046511628
chr4	88446375	88452925	4	5950	0.23728813559322
chr4	103718125	103723125	4	4275	0.336
chr4	114455425	114463425	4	7150	0.263888888888889
chr4	114594125	114600425	4	5525	0.224137931034483
chr4	122067525	122072900	4	4350	0.300884955752212
chr4	152116475	152129050	4	11000	0.354978354978355
chr4	170119950	170130325	4	9175	0.25
chr4	174442175	174452575	4	9000	0.26027397260274
chr5	14404825	14421025	4	14950	0.132911392405063
chr5	32595400	32602925	4	6750	0.166666666666667
chr5	33806350	33811775	4	5025	0.263736263736264
chr5	34484525	34489875	4	4525	0.327586206896552
chr5	37834225	37841425	4	6375	0.290322580645161
chr5	38805350	38810825	4	5150	0.10126582278481
chr5	43036975	43045825	4	7975	0.241545893719807
chr5	43838200	43841575	4	3125	0.212765957446809
chr5	52774400	52781350	4	6250	0.19672131147541
chr5	60623150	60631625	4	8225	0.285714285714286
chr5	64130075	64136650	4	5975	0.341463414634146
chr5	80720925	80724525	4	2950	0.340909090909091
chr5	95059000	95071950	4	12125	0.267942583732057
chr5	95235625	95238275	4	2400	0.294117647058824
chr5	97174250	97176050	4	1500	0.32
chr5	111068925	111086550	4	15900	0.214442013129103
chr5	114785725	114799725	4	12400	0.265486725663717
chr5	115909250	115912475	4	2575	0.358208955223881
chr5	119939025	119946650	4	7125	0.120689655172414
chr5	131571150	131573750	4	2175	0.280701754385965
chr5	134177825	134183675	4	5225	0.233333333333333
chr5	134718375	134730775	4	10400	0.35230352303523
chr5	138606625	138613425	4	6100	0.255813953488372
chr5	139417825	139423275	4	4725	0.265060240963855
chr5	141485000	141491275	4	5700	0.18978102189781
chr5	141692425	141709100	4	14975	0.27027027027027
chr5	142769100	142785650	4	15525	0.296296296296296
chr5	150016375	150025575	4	8675	0.173913043478261
chr5	168857900	168864350	4	5900	0.285714285714286
chr5	169007750	169013425	4	5250	0.131386861313869
chr5	169297875	169304250	4	5925	0.12987012987013
chr5	180666450	180679725	4	11400	0.361111111111111
chr6	1477400	1483250	4	5150	0.306306306306306
chr6	1574875	1580575	4	5300	0.194444444444444
chr6	5995925	6000225	4	3900	0.188679245283019
chr6	13404025	13408625	4	4075	0.329113924050633
chr6	15244500	15250725	4	5875	0.0957446808510638
chr6	17902800	17910875	4	7325	0.245614035087719
chr6	17961900	17969350	4	6225	0.307692307692308
chr6	22876775	22883225	4	5700	0.303448275862069
chr6	24712400	24722700	4	9800	0.354430379746835
chr6	25010875	25018200	4	6650	0.222222222222222
chr6	26520375	26523950	4	3350	0.285714285714286
chr6	31694950	31708950	4	12975	0.156351791530945
chr6	32073550	32085400	4	11300	0.132352941176471
chr6	45294325	45299750	4	5100	0.113207547169811
chr6	52280125	52290375	4	9625	0.140495867768595
chr6	53407975	53413725	4	5125	0.309090909090909
chr6	56724775	56735025	4	9175	0.19047619047619
chr6	57036075	57044375	4	7775	0.0750853242320819
chr6	57080825	57091125	4	8825	0.356060606060606
chr6	64056925	64059325	4	2225	0.129032258064516
chr6	75875650	75882925	4	6900	0.09375
chr6	86153175	86180650	4	26150	0.094949494949495
chr6	117996050	117999650	4	3250	0.216216216216216
chr6	125420050	125426725	4	6400	0.178571428571429
chr6	132379200	132386100	4	6100	0.28099173553719
chr6	134311775	134315075	4	2850	0.202898550724638
chr6	136928800	136932550	4	3300	0.285714285714286
chr6	142330350	142336950	4	6250	0.147058823529412
chr6	157338725	157345650	4	5900	0.341708542713568
chr7	17273250	17277000	4	3250	0.271844660194175
chr7	17569450	17573775	4	4075	0.275862068965517
chr7	25881450	25897800	4	14875	0.194312796208531
chr7	28737200	28742900	4	5475	0.113636363636364
chr7	28792525	28795875	4	3150	0.272727272727273
chr7	40753725	40761700	4	7350	0.324324324324324
chr7	46268775	46271000	4	1900	0.272727272727273
chr7	65603900	65618500	4	12750	0.333333333333333
chr7	65903075	65905375	4	1900	0.274509803921569
chr7	73441400	73449025	4	6725	0.3
chr7	75713875	75717775	4	3425	0.253164556962025
chr7	77082175	77085175	4	2500	0.275
chr7	77178175	77181075	4	2625	0.163265306122449
chr7	80790575	80793025	4	2025	0.344827586206897
chr7	98734750	98742600	4	7475	0.0727272727272727
chr7	99513050	99518025	4	4550	0.292682926829268
chr7	105515525	105519950	4	3850	0.178571428571429
chr7	113746800	113750350	4	3025	0.32
chr7	128466925	128477275	4	9875	0.16
chr7	130784975	130797150	4	11475	0.20125786163522
chr7	134644050	134649400	4	4225	0.336134453781513
chr8	16604350	16614725	4	8875	0.342857142857143
chr8	18949350	18956575	4	6525	0.232044198895028
chr8	25040875	25047225	4	5875	0.118343195266272
chr8	25330675	25340300	4	8475	0.276923076923077
chr8	29015475	29018925	4	2825	0.333333333333333
chr8	67522525	67526825	4	3775	0.2
chr8	69641625	69648550	4	6125	0.315789473684211
chr8	71516150	71523575	4	7250	0.15
chr8	77583825	77602375	4	17700	0.333333333333333
chr8	80293725	80296800	4	2750	0.166666666666667
chr8	95956350	95964225	4	7325	0.130434782608696
chr8	97455975	97459750	4	3500	0.285714285714286
chr8	123607550	123615350	4	6650	0.326086956521739
chr8	123770200	123773225	4	2650	0.218181818181818
chr8	124601975	124605400	4	2850	0.275862068965517
chr8	127946400	127952575	4	5375	0.2
chr8	128484125	128487275	4	2875	0.206896551724138
chr8	129849700	129853625	4	3400	0.211764705882353
chr8	129871850	129876525	4	4450	0.0952380952380952
chr8	144677700	144682150	4	4100	0.18018018018018
chr8	145007350	145031925	4	23950	0.0688336520076482
chr9	18483975	18502850	4	18350	0.0933852140077821
chr9	21809625	21817975	4	7875	0.172413793103448
chr9	22004475	22010000	4	4875	0.258503401360544
chr9	22208525	22217850	4	8725	0.0977443609022556
chr9	34988150	34998725	4	8950	0.340836012861736
chr9	35108500	35117925	4	9100	0.0585365853658537
chr9	37588575	37594550	4	4950	0.322981366459627
chr9	72730600	72738450	4	7125	0.222222222222222
chr9	86579300	86582925	4	3250	0.258064516129032
chr9	89212700	89215700	4	2775	0.210526315789474
chr9	94121525	94124825	4	3075	0.222222222222222
chr9	98267750	98275275	4	7200	0.0917431192660551
chr9	111424975	111429225	4	4075	0.0606060606060606
chr9	115511775	115519675	4	6925	0.31055900621118
chr9	123471400	123478650	4	6875	0.24
chr9	123953025	123965050	4	11875	0.0173160173160173
chr9	128505775	128514650	4	8000	0.23134328358209
chr9	130373875	130378025	4	3725	0.292682926829268
chr9	130851700	130864550	4	10550	0.293333333333333
chr9	131311300	131322250	4	10325	0.229007633587786
chr9	132368575	132373975	4	4875	0.181818181818182
chr9	133649775	133659050	4	7800	0.36036036036036
chr9	140133450	140137450	4	3300	0.369230769230769
chrX	2621025	2629725	4	7775	0.256410256410256
chrX	9430575	9434800	4	3450	0.356435643564356
chrX	21958100	21963000	4	4400	0.3
chrX	41520200	41525675	4	4750	0.272727272727273
chrX	45567625	45578200	4	9625	0.285714285714286
chrX	71488125	71497175	4	8475	0.19047619047619
chrX	129242275	129246450	4	3825	0.333333333333333
chrX	151149325	151155125	4	5375	0.208955223880597
chrX	153029700	153032400	4	2375	0.313725490196078
chr1	1205300	1210475	3	4850	0.105960264900662
chr1	1239350	1245200	3	5650	0.114285714285714
chr1	1820125	1824325	3	4050	0.10958904109589
chr1	8072000	8089500	3	16850	0.0872727272727273
chr1	12661475	12665250	3	3625	0.0583941605839416
chr1	12674175	12680575	3	6125	0.0707964601769911
chr1	15294550	15298875	3	4150	0.0704225352112676
chr1	15733200	15739425	3	5850	0.0853658536585366
chr1	15942400	15949475	3	6700	0.0754716981132075
chr1	16006050	16012925	3	6700	0.0632911392405063
chr1	16120575	16128225	3	7300	0.0857142857142857
chr1	19635275	19640000	3	4475	0.0917431192660551
chr1	23880450	23892225	3	11325	0.0676328502415459
chr1	26228625	26232900	3	4075	0.0689655172413793
chr1	26350375	26352700	3	2175	0.112676056338028
chr1	26600875	26615750	3	14500	0.111111111111111
chr1	27018150	27033725	3	14925	0.106796116504854
chr1	29502725	29509750	3	6750	0.0792079207920792
chr1	33279500	33285050	3	5350	0.0731707317073171
chr1	33791375	33816825	3	24400	0.0625
chr1	36002650	36006775	3	4000	0.105263157894737
chr1	36019175	36025775	3	6375	0.0595744680851064
chr1	36786100	36790325	3	4000	0.094488188976378
chr1	36848975	36855675	3	6250	0.0861244019138756
chr1	37936450	37947050	3	10325	0.0489296636085627
chr1	37949350	37953550	3	4050	0.0555555555555556
chr1	43144650	43152825	3	8050	0.0242424242424242
chr1	43918275	43920750	3	2375	0.0851063829787234
chr1	45094250	45098875	3	4475	0.0851063829787234
chr1	55348000	55353675	3	5500	0.0518134715025907
chr1	84763900	84769250	3	5125	0.0740740740740741
chr1	85926450	85932025	3	5350	0.0714285714285714
chr1	87239050	87242550	3	3325	0.114942528735632
chr1	108591375	108597050	3	5575	0.0526315789473684
chr1	110363500	110372325	3	8500	0.0769230769230769
chr1	110468250	110474375	3	6000	0.0288461538461538
chr1	113446175	113449550	3	3225	0.0714285714285714
chr1	114351275	114355875	3	4450	0.0860215053763441
chr1	115779525	115784175	3	4475	0.0591715976331361
chr1	115967925	115974925	3	6650	0.0786516853932584
chr1	144923500	144933925	3	9950	0.0615384615384615
chr1	145240675	145243600	3	2775	0.0952380952380952
chr1	149907275	149912725	3	5350	0.0434782608695652
chr1	150521000	150526825	3	5550	0.0563380281690141
chr1	154148250	154156350	3	7650	0.0860215053763441
chr1	154971350	154979100	3	7425	0.0851063829787234
chr1	155098825	155102825	3	3850	0.0555555555555556
chr1	156629150	156635675	3	6200	0.0625
chr1	161988325	161994625	3	5950	0.103286384976526
chr1	163811500	163814650	3	3050	0.0869565217391304
chr1	167630375	167633600	3	3075	0.0594059405940594
chr1	168658800	168660075	3	1175	0.125
chr1	178505400	178514925	3	9300	0.0384615384615385
chr1	179121500	179124875	3	3200	0.0701754385964912
chr1	183202050	183216100	3	13375	0.0632411067193676
chr1	185784650	185787175	3	2325	0.117647058823529
chr1	186648325	186652525	3	3950	0.10958904109589
chr1	192669475	192671975	3	2350	0.107142857142857
chr1	198256975	198259725	3	2650	0.0655737704918033
chr1	200403975	200408800	3	4650	0.0757575757575758
chr1	203273900	203278450	3	4300	0.0671140939597315
chr1	203374750	203379500	3	4425	0.105263157894737
chr1	203443950	203451075	3	6750	0.0843881856540084
chr1	207220025	207227225	3	6775	0.123076923076923
chr1	208039800	208042950	3	2925	0.12
chr1	208135175	208138600	3	3300	0.0563380281690141
chr1	211748000	211756900	3	8600	0.0558659217877095
chr1	212406775	212408725	3	1850	0.0784313725490196
chr1	215174450	215182225	3	7275	0.12565445026178
chr1	219631425	219642050	3	10400	0.108108108108108
chr1	223082550	223089400	3	6500	0.10126582278481
chr1	226183675	226188175	3	4300	0.075187969924812
chr1	228673050	228678675	3	5350	0.117647058823529
chr1	231552650	231559225	3	6350	0.0568720379146919
chr1	235487950	235495750	3	7600	0.0416666666666667
chr10	5135850	5140300	3	4250	0.0536912751677852
chr10	7069775	7071375	3	1500	0.108108108108108
chr10	7449250	7452950	3	3475	0.0919540229885057
chr10	11563550	11568575	3	4900	0.0504201680672269
chr10	27792525	27796350	3	3675	0.0754716981132075
chr10	28030925	28033425	3	2375	0.0689655172413793
chr10	30719600	30728925	3	8475	0.121580547112462
chr10	31906975	31913325	3	6050	0.10738255033557
chr10	32329975	32332700	3	2550	0.0869565217391304
chr10	44184925	44188125	3	2975	0.122448979591837
chr10	45469675	45479025	3	8950	0.0514469453376206
chr10	51564725	51581925	3	16700	0.0497131931166348
chr10	60271025	60277700	3	6400	0.0725806451612903
chr10	60710200	60713325	3	3025	0.0412371134020619
chr10	66154150	66156475	3	2125	0.121212121212121
chr10	71230450	71236075	3	5325	0.0848484848484849
chr10	73722625	73747925	3	25200	0.00495049504950495
chr10	77154650	77166225	3	11275	0.0372960372960373
chr10	80075700	80078725	3	2900	0.0833333333333333
chr10	88278600	88283200	3	4350	0.096969696969697
chr10	90747000	90756025	3	8675	0.0472972972972973
chr10	95191050	95207825	3	15725	0.0975609756097561
chr10	99091025	99095375	3	4175	0.0526315789473684
chr10	105652400	105660925	3	7825	0.123076923076923
chr10	105664500	105671275	3	6400	0.109289617486339
chr10	112061625	112066425	3	4625	0.0574712643678161
chr10	120949075	120951025	3	1850	0.117647058823529
chr10	131687850	131693300	3	5250	0.0784313725490196
chr10	135070825	135075450	3	4500	0.0355029585798817
chr11	1780600	1785975	3	5075	0.0790960451977401
chr11	2398775	2405450	3	6450	0.0537634408602151
chr11	2407775	2413025	3	4825	0.122699386503067
chr11	3069825	3074250	3	4300	0.0392156862745098
chr11	6439400	6441525	3	2025	0.114285714285714
chr11	8888125	8894350	3	5800	0.125
chr11	15138725	15141900	3	3025	0.0860215053763441
chr11	16169125	16171875	3	2600	0.0882352941176471
chr11	18332025	18335800	3	3575	0.0769230769230769
chr11	18413075	18419675	3	6250	0.0663900414937759
chr11	19939450	19945675	3	6125	0.0283687943262411
chr11	26248325	26253500	3	4900	0.0784313725490196
chr11	34071375	34078275	3	6750	0.0731707317073171
chr11	57044400	57048100	3	3500	0.0740740740740741
chr11	58339300	58352025	3	12325	0.0473118279569892
chr11	61094625	61104450	3	9325	0.0898203592814371
chr11	64007275	64015825	3	8175	0.0763358778625954
chr11	65335675	65346425	3	10500	0.0328947368421053
chr11	65376500	65385025	3	8225	0.0711743772241993
chr11	65653300	65671750	3	18000	0.0668523676880223
chr11	65676500	65688925	3	11575	0.116402116402116
chr11	67054150	67059150	3	4725	0.116279069767442
chr11	71158100	71161125	3	2800	0.118811881188119
chr11	74739250	74743325	3	3900	0.0759493670886076
chr11	75264600	75279775	3	14475	0.0753295668549906
chr11	75363925	75366700	3	2575	0.114942528735632
chr11	75943450	75948050	3	4425	0.0592592592592593
chr11	76364150	76368225	3	3900	0.064
chr11	77528375	77533550	3	4900	0.1
chr11	85772500	85783925	3	10825	0.100961538461538
chr11	86658250	86668275	3	9575	0.0761904761904762
chr11	94606925	94611175	3	4100	0.0816326530612245
chr11	95834375	95839600	3	4900	0.116959064327485
chr11	96120550	96127400	3	6700	0.0566037735849057
chr11	101979500	101992425	3	12500	0.0816326530612245
chr11	102008150	102017900	3	9425	0.0491803278688525
chr11	111472100	111476750	3	4475	0.0563380281690141
chr11	111501550	111507900	3	5950	0.115606936416185
chr11	113544050	113547075	3	2875	0.112676056338028
chr11	116731475	116739900	3	8175	0.0677966101694915
chr11	119185950	119193125	3	6850	0.0703517587939698
chr11	119597525	119601475	3	3800	0.0941176470588235
chr11	120269775	120273050	3	3175	0.1
chr11	127929150	127932200	3	2900	0.0888888888888889
chr11	130422750	130425875	3	3000	0.09375
chr11	130478300	130483125	3	4675	0.0446927374301676
chr11	131980900	131986725	3	5650	0.0754716981132075
chr12	2999275	3005800	3	6200	0.119047619047619
chr12	6275375	6278450	3	2950	0.0606060606060606
chr12	6655425	6666200	3	10375	0.06282722513089
chr12	13127800	13134875	3	6775	0.072463768115942
chr12	19386800	19394375	3	7350	0.0454545454545455
chr12	28946275	28948750	3	2300	0.123456790123457
chr12	43600750	43607400	3	6525	0.0246913580246914
chr12	47308450	47311200	3	2600	0.0714285714285714
chr12	50134675	50139025	3	4175	0.0898876404494382
chr12	52277825	52284350	3	6325	0.102564102564103
chr12	56319000	56330025	3	10425	0.0888888888888889
chr12	56519375	56523775	3	4125	0.114649681528662
chr12	57020125	57032200	3	11425	0.0966183574879227
chr12	59988825	59994500	3	5550	0.0563380281690141
chr12	64420750	64424750	3	3800	0.0900900900900901
chr12	76948025	76949900	3	1775	0.0833333333333333
chr12	78332200	78338175	3	5600	0.0849056603773585
chr12	81018400	81022350	3	3750	0.0625
chr12	89573150	89580600	3	7125	0.0714285714285714
chr12	92468475	92475875	3	7225	0.119047619047619
chr12	93007000	93009700	3	2550	0.0879120879120879
chr12	94203250	94209725	3	6075	0.112554112554113
chr12	95509300	95513600	3	4025	0.118421052631579
chr12	96196050	96201400	3	5050	0.123287671232877
chr12	108151275	108155650	3	4150	0.0689655172413793
chr12	110717850	110725325	3	7175	0.073469387755102
chr12	115105625	115124125	3	18025	0.0478325859491779
chr12	116489225	116492650	3	3250	0.0983606557377049
chr12	116711275	116715525	3	4025	0.109375
chr12	118496675	118502050	3	5200	0.08
chr12	123001250	123013275	3	11775	0.0710059171597633
chr13	20531300	20536475	3	4875	0.114649681528662
chr13	32199200	32205900	3	6250	0.121827411167513
chr13	40764075	40769100	3	4800	0.105263157894737
chr13	41555750	41560875	3	4925	0.0745341614906832
chr13	50796000	50799600	3	3425	0.0952380952380952
chr13	52023475	52028925	3	5150	0.0756756756756757
chr13	67802750	67806300	3	3375	0.0857142857142857
chr13	77453125	77461750	3	8450	0.0597014925373134
chr13	80054950	80060900	3	5775	0.058252427184466
chr13	91999875	92003775	3	3625	0.108108108108108
chr13	110895950	110903975	3	7750	0.0629370629370629
chr13	114563150	114568050	3	4625	0.0958904109589041
chr14	21438775	21440300	3	1425	0.111111111111111
chr14	23304675	23322950	3	17950	0.0428954423592493
chr14	23829700	23836350	3	6250	0.0888888888888889
chr14	24656300	24659050	3	2650	0.0563380281690141
chr14	24748275	24750850	3	2475	0.1
chr14	24834075	24841850	3	7525	0.0914285714285714
chr14	26993800	26996575	3	2650	0.0923076923076923
chr14	31730525	31735550	3	4775	0.123711340206186
chr14	33089275	33093275	3	3725	0.121951219512195
chr14	35869475	35876150	3	6500	0.0416666666666667
chr14	42072925	42078275	3	5225	0.03
chr14	45427825	45435175	3	6975	0.0977443609022556
chr14	50994225	51001375	3	6775	0.0766283524904215
chr14	53793275	53796375	3	2975	0.055045871559633
chr14	55593275	55606325	3	12100	0.122105263157895
chr14	56044900	56056125	3	10650	0.0859375
chr14	57847875	57850650	3	2650	0.0851063829787234
chr14	59947025	59953275	3	5900	0.0964912280701754
chr14	64008125	64011875	3	3575	0.0967741935483871
chr14	69727475	69731275	3	3575	0.0806451612903226
chr14	70462625	70468075	3	5200	0.10738255033557
chr14	76617925	76620500	3	2475	0.0476190476190476
chr14	81684500	81688625	3	3950	0.0934579439252336
chr14	88092125	88098000	3	5725	0.0412371134020619
chr14	90862650	90867550	3	4650	0.125
chr14	105485375	105495100	3	9100	0.099644128113879
chr15	31213900	31216650	3	2600	0.12
chr15	31617150	31622025	3	4750	0.0508474576271186
chr15	38555700	38561075	3	5075	0.104651162790698
chr15	39134450	39139000	3	4175	0.115942028985507
chr15	44827300	44831175	3	3725	0.0597014925373134
chr15	50341500	50353650	3	11650	0.0754716981132075
chr15	55485475	55490075	3	4475	0.0588235294117647
chr15	57506525	57514225	3	7225	0.113879003558719
chr15	58492850	58497225	3	4225	0.108108108108108
chr15	68346050	68349775	3	3475	0.0991735537190083
chr15	68709650	68714825	3	4925	0.0821917808219178
chr15	70562575	70564525	3	1800	0.117647058823529
chr15	71117675	71120600	3	2800	0.0618556701030928
chr15	73887900	73895750	3	7700	0.0272108843537415
chr15	73919800	73927800	3	7650	0.0707964601769911
chr15	77707725	77714575	3	6600	0.0543478260869565
chr15	80360750	80366250	3	5300	0.0769230769230769
chr15	81068300	81076425	3	7725	0.0879120879120879
chr15	90541475	90549750	3	8000	0.102564102564103
chr16	115925	123250	3	6850	0.10126582278481
chr16	1875550	1879725	3	3975	0.101010101010101
chr16	3919675	3924875	3	4825	0.0941176470588235
chr16	4815850	4819375	3	3400	0.09375
chr16	9049775	9057175	3	7125	0.0627450980392157
chr16	11031000	11037100	3	5950	0.0394736842105263
chr16	11346650	11351275	3	4350	0.09375
chr16	17611200	17615025	3	3550	0.124031007751938
chr16	21168350	21175350	3	6575	0.0963855421686747
chr16	29205875	29208225	3	2200	0.103896103896104
chr16	30101375	30104425	3	2875	0.122448979591837
chr16	54317625	54321850	3	4000	0.0983606557377049
chr16	54959975	54972500	3	12225	0.0524590163934426
chr16	65344625	65349725	3	4900	0.094488188976378
chr16	67273650	67284850	3	10975	0.0390879478827362
chr16	87883850	87892375	3	8200	0.0516605166051661
chr17	2074225	2087400	3	12925	0.0205761316872428
chr17	4098050	4100825	3	2600	0.108695652173913
chr17	4900250	4904325	3	3850	0.104347826086957
chr17	7834250	7837750	3	3325	0.113636363636364
chr17	8088975	8094450	3	5250	0.0763358778625954
chr17	17722900	17729825	3	6575	0.0779220779220779
chr17	18084000	18095675	3	11525	0.0645161290322581
chr17	27042750	27056575	3	13350	0.0790123456790123
chr17	27503150	27508225	3	4725	0.116504854368932
chr17	27615850	27622250	3	6175	0.0921052631578947
chr17	30019275	30025050	3	5550	0.0725388601036269
chr17	35655775	35658300	3	2325	0.119047619047619
chr17	42577375	42581875	3	4275	0.0909090909090909
chr17	43136800	43141150	3	4100	0.096551724137931
chr17	47435500	47440350	3	4700	0.0533333333333333
chr17	48130525	48145175	3	14150	0.0728744939271255
chr17	51703375	51706500	3	2950	0.099009900990099
chr17	61626700	61631075	3	4175	0.125
chr17	61817825	61820825	3	2900	0.0666666666666667
chr17	62403425	62406925	3	3300	0.119402985074627
chr17	63049625	63054925	3	5150	0.046875
chr17	64416575	64420425	3	3650	0.121212121212121
chr17	64516725	64521075	3	4225	0.115384615384615
chr17	66201225	66203925	3	2525	0.111111111111111
chr17	67728225	67730950	3	2575	0.111111111111111
chr17	73386250	73391850	3	5475	0.0387096774193548
chr17	73399425	73402950	3	3250	0.111111111111111
chr17	76730975	76735175	3	3950	0.114754098360656
chr17	79475600	79486700	3	10850	0.0332409972299169
chr17	80053550	80058000	3	4175	0.10126582278481
chr18	5541450	5544500	3	2900	0.0740740740740741
chr18	7870875	7873675	3	2650	0.103896103896104
chr18	9474200	9477875	3	3525	0.0747663551401869
chr18	9704975	9710325	3	5125	0.0806451612903226
chr18	12655675	12659100	3	3300	0.0521739130434783
chr18	18631325	18634725	3	3250	0.0784313725490196
chr18	19925750	19929500	3	3475	0.113821138211382
chr18	22927500	22933525	3	5700	0.0754716981132075
chr18	25582950	25585300	3	2225	0.0869565217391304
chr18	53250000	53257750	3	7525	0.0516605166051661
chr18	55408850	55413275	3	4025	0.119205298013245
chr18	56233775	56240300	3	6300	0.0909090909090909
chr18	65336050	65340625	3	4425	0.0645161290322581
chr18	74155950	74165475	3	9325	0.0373831775700935
[truncated: 344 more rows]
