# Supplementary material for: Large organized chromatin lysine domains help distinguish primitive from differentiated cell populations
Source: Nat Commun. 2021 Jan 21;12:499. doi: 10.1038/s41467-020-20830-9 (PMC7820432; doi:10.1038/s41467-020-20830-9)
Supplement: Supplementary file 3 — Supplementary Software [file 41467_2020_20830_MOESM3_ESM.zip › E025-H3K27me3_LOCKS.bed]

chr1	10755800	10907275	82	57250	25.1333333333333
chr1	11370950	11560675	82	45425	39.4736842105263
chr1	18868925	19058500	82	60700	41.2631578947368
chr1	20493050	20654075	82	52150	31.0434782608696
chr1	20654275	20859000	82	62250	43.3823529411765
chr1	22466500	22635225	82	51600	41.4285714285714
chr1	22870250	23011300	82	63250	27.5454545454545
chr1	44858550	45064725	82	81975	42.2553191489362
chr1	204569475	204712100	82	55825	29.1764705882353
chr1	205296025	205489400	82	66450	50.6428571428571
chr10	71268400	71423550	82	52525	44.9411764705882
chr10	72660725	72818250	82	37575	48.6666666666667
chr10	99528950	99766600	82	41875	50.7096774193548
chr10	102208775	102432100	82	68375	47.922480620155
chr10	102432400	102601150	82	129475	10.2352941176471
chr10	102806700	102984075	82	103825	19.6296296296296
chr11	1559075	1726025	82	48375	49.0588235294118
chr11	33806200	34026275	82	46100	38.3
chr11	44315525	44490950	82	65825	40.5714285714286
chr11	45563075	45728125	82	41200	40.5217391304348
chr11	64146325	64289025	82	45575	34.3809523809524
chr11	69500375	69683275	82	66275	36.7272727272727
chr11	119668450	119832375	82	40375	37.5
chr11	119833075	120005650	82	41475	40.8823529411765
chr12	161075	331375	82	52100	44
chr12	52991700	53124250	82	53825	15.2857142857143
chr12	54259450	54417025	82	111125	22
chr12	132832200	133014975	82	62675	49.2631578947368
chr13	20673325	20876875	82	65175	25.6923076923077
chr13	113542775	113709225	82	51625	36.8461538461538
chr15	66241325	66403100	82	48875	47.7037037037037
chr15	66403375	66538425	82	38675	36.5263157894737
chr15	69812375	70037050	82	42025	46.9523809523809
chr15	70126650	70321450	82	30800	48.8181818181818
chr15	77919900	78082925	82	48500	31.8947368421053
chr15	89882250	90047175	82	119375	12.6086956521739
chr16	1021350	1159700	82	46550	33.2941176470588
chr16	85844175	86075200	82	44250	44.8235294117647
chr16	88933325	89128675	82	50225	49.6428571428571
chr17	34987850	35183000	82	58975	44.6
chr17	37734950	37996625	82	67925	38.390977443609
chr17	43720225	43874050	82	57050	45.9
chr17	46328400	46487600	82	47300	38.695652173913
chr17	46631875	46791475	82	91900	20.8484848484848
chr17	64816250	64991550	82	53150	38.3
chr17	74814750	75036050	82	49150	46
chr17	77088225	77215775	82	48550	18
chr17	77216275	77389400	82	40300	45
chr19	46414775	46608325	82	56125	48.1463414634146
chr19	46610000	46744275	82	53875	44.2
chr2	26719500	26905925	82	66650	35.2380952380952
chr2	27033250	27164750	82	46950	19.0588235294118
chr2	44994800	45169375	82	74725	23.9310344827586
chr2	109521525	109661350	82	42825	23.8888888888889
chr2	111441600	111585450	82	49500	28.375
chr2	111698675	111873425	82	37650	34.4
chr2	219716125	219883000	82	99825	25.4117647058824
chr20	2649200	2781200	82	55550	25.6470588235294
chr20	30420975	30617525	82	57650	40.0769230769231
chr20	44757100	44901500	82	56925	42
chr20	49637975	49815350	82	63375	32.9253731343284
chr20	61601425	61732425	82	78200	25.4
chr20	61923525	62132700	82	57750	41.6
chr21	34303600	34481300	82	78275	31.2941176470588
chr21	37883525	38063300	82	44400	43.3913043478261
chr21	39256350	39415875	82	35975	31.9333333333333
chr22	36945900	37091250	82	61875	27.047619047619
chr22	37092500	37241975	82	65025	40.5925925925926
chr22	37242425	37489150	82	44650	46
chr22	39941200	40129600	82	55400	44.6428571428571
chr22	43628175	43784150	82	42025	50.2857142857143
chr3	10603700	10857750	82	33500	46.16
chr3	123010675	123167925	82	56425	40.6666666666667
chr5	176043925	176218650	82	91175	45.7209302325581
chr6	33822175	34016050	82	38400	50.2222222222222
chr6	41274725	41407000	82	53550	19.0588235294118
chr6	150250175	150420125	82	84525	19.1724137931034
chr7	1224850	1411225	82	73675	47.5555555555556
chr7	155116675	155297000	82	84125	36.6666666666667
chr8	11411750	11531850	82	49175	29.1666666666667
chr8	22619950	22764675	82	60550	25.7333333333333
chr8	27699575	27866200	82	41000	38.8888888888889
chr9	36696650	36843075	82	45450	49.9090909090909
chr9	36844625	36972425	82	59025	12.8510638297872
chr9	126700700	126853475	82	78125	39
chr9	129320850	129452075	82	79475	25.2352941176471
chr9	135284675	135407850	82	59050	32.4705882352941
chr17	77711500	77907050	80	72575	29.125
chr3	128147050	128295725	79	73800	13.9076923076923
chr17	6556600	6771525	78	48425	38.1538461538462
chr2	218901375	219064350	78	43425	44
chr14	74678725	74933250	76	64300	38.3913043478261
chr22	22682100	22783925	76	37525	29.25
chr3	122613725	122759575	75	65875	34.1
chr5	171915175	172065400	74	34950	26.3333333333333
chr9	134959400	135082900	74	63675	27.4074074074074
chr17	75631825	75800700	73	42050	25.5454545454545
chr11	45290475	45409525	72	38825	24.4347826086957
chr12	1923475	2039625	72	49775	31.9
chr20	36173550	36307150	71	50475	18.4347826086957
chr15	42291650	42438525	70	41575	30.4166666666667
chr7	101005100	101178000	70	31275	29.75
chr14	101019950	101199125	69	44400	26.5964912280702
chr12	54083200	54249025	67	64850	20.7169811320755
chr5	474975	604200	67	57075	22.5263157894737
chr8	23465300	23586025	67	55775	24.6923076923077
chr11	72291250	72392300	66	52450	20.375
chr19	1667300	1796800	66	67000	17.6875
chr22	45327475	45454250	66	41150	27.7142857142857
chr5	141068575	141206950	66	56525	21.2307692307692
chr6	30324325	30451275	66	78875	14
chr1	40090000	40201725	63	49650	18.7741935483871
chr10	50810950	50919325	62	41100	24
chr11	68400275	68502200	62	52825	13.3684210526316
chr5	134795300	134929225	62	60300	18.8148148148148
chr1	202595025	202688025	60	58125	12.4848484848485
chr10	72869775	72971900	60	34700	20.7741935483871
chr14	65281950	65376775	60	40425	15.2307692307692
chr9	134626550	134722400	60	43200	16
chr2	176925700	177063325	59	107325	12.3809523809524
chr16	86305900	86401600	58	39250	17.3846153846154
chr21	34481525	34564000	58	39800	12
chr17	27288050	27400675	57	53750	15
chr7	27186200	27294350	57	75450	11.1111111111111
chr7	127762875	127895225	56	51900	16.5569620253165
chr10	102984175	103093025	51	62150	11
chr3	14575300	14654950	48	30000	9.21739130434783
chr5	153848725	153926675	47	44675	9.375
chr20	44902250	44973600	46	46450	6.93023255813953
chr17	47535075	47586450	35	36475	3.2
chr16	86508700	86558700	20	44850	0.550724637681159
chr3	147070575	147143550	18	67975	0.344827586206897
chr13	100599300	100652550	14	48325	0.25503355704698
chr4	111530275	111564075	14	31475	0.3
chr10	8072500	8104175	13	29950	0.231578947368421
chr13	28525800	28558050	13	30525	0.263157894736842
chr3	181412675	181449450	13	35050	0.327868852459016
chr4	8853850	8881650	12	25050	0.285714285714286
chr6	100035450	100072475	12	34675	0.259259259259259
chr1	110684075	110697750	11	12450	0.169014084507042
chr17	46791600	46835700	11	42975	0.112359550561798
chr19	49919800	49945950	10	24500	0.139303482587065
chr14	36970950	36998650	9	26450	0.164705882352941
chr20	21484775	21508500	9	22225	0.16
chr8	11532575	11584825	9	50625	0.125
chrX	25020925	25043825	9	21300	0.158878504672897
chr11	2160950	2170975	8	9325	0.137931034482759
chr12	103342875	103360725	8	16600	0.121951219512195
chr4	13522775	13550725	8	26550	0.101633393829401
chr5	87955125	87994450	8	38500	0.0967741935483871
chr8	9754000	9770425	8	15675	0.0930232558139535
chr9	100607325	100626900	8	18625	0.138613861386139
chr15	73653150	73665450	7	11700	0.072992700729927
chr4	1393650	1408000	7	13600	0.0897435897435897
chr6	50802500	50819925	7	16900	0.0828402366863905
chr1	147820725	147827900	6	6875	0.0606060606060606
chr11	31818200	31852300	6	33600	0.0225140712945591
chr5	76917425	76947775	6	29675	0.0479041916167665
chr1	91169275	91199725	5	29900	0.029673590504451
chr14	57259800	57285850	5	25675	0.0311111111111111
chr2	71109600	71127650	5	17775	0.0392156862745098
chr5	172654200	172685725	4	31175	0.0169252468265162
chr7	121937825	121957875	4	19775	0.0206896551724138
chr6	108476750	108502350	2	25550	0.00391389432485323
