# Supplementary material for: Large organized chromatin lysine domains help distinguish primitive from differentiated cell populations
Source: Nat Commun. 2021 Jan 21;12:499. doi: 10.1038/s41467-020-20830-9 (PMC7820432; doi:10.1038/s41467-020-20830-9)
Supplement: Supplementary file 3 — Supplementary Software [file 41467_2020_20830_MOESM3_ESM.zip › E025-H3K36me3_LOCKS.bed]

chr1	12294725	12470600	93	96075	11.5555555555556
chr1	38265525	38453675	93	87775	25.2592592592593
chr1	39698025	39941975	93	144675	32.3478260869565
chr1	220269725	220382000	93	64475	26.56
chr10	27293450	27473375	93	70450	32.15
chr10	69646900	69783400	93	86225	10.72
chr10	80846825	81062525	93	97625	29.7647058823529
chr10	95064000	95232025	93	117075	10.4255319148936
chr11	18300100	18557925	93	97775	32.5161290322581
chr11	46642275	46820325	93	93925	19.8947368421053
chr11	62324750	62585650	93	106600	26.5555555555556
chr11	108098350	108220125	93	58125	23.3333333333333
chr12	56331200	56678400	93	119800	22.4147465437788
chr12	105382525	105567050	93	109975	28.1308411214953
chr12	112569100	112716175	93	82000	9.31034482758621
chr12	122691575	122836400	93	66000	20.3333333333333
chr12	123949225	124211825	93	79950	32.2608695652174
chr12	132381525	132633050	93	125225	33.2
chr12	133200425	133397475	93	117225	17.2727272727273
chr13	76099450	76327025	93	47900	31.7692307692308
chr13	77617150	77764900	93	92300	23.875
chr14	21670175	21968250	93	139225	31
chr14	101348275	101510500	93	41900	26.6428571428571
chr15	28356500	28508750	93	63500	17.9487179487179
chr15	43620625	43777500	93	80150	32
chr15	44777575	44921925	93	68825	15.9
chr15	48699025	48916150	93	158950	13.7
chr15	59314725	59512425	93	106275	23.4285714285714
chr15	63829775	63991275	93	87075	25.9166666666667
chr15	75498225	75819650	93	91025	30.0840840840841
chr15	81072250	81199275	93	83475	11.8787878787879
chr16	16101650	16228575	93	74425	14.7692307692308
chr16	19510450	19659900	93	54125	31.5862068965517
chr16	23476550	23654525	93	93850	29.88
chr17	3908575	4127175	93	133625	33.1538461538462
chr17	5201025	5366000	93	86550	31.1304347826087
chr17	15878025	16031850	93	89975	9.89247311827957
chr17	27769100	27999550	93	68325	28.3829787234043
chr17	35308125	35542200	93	59050	29.0588235294118
chr17	61709975	61900700	93	90075	30.3720930232558
chr18	2666850	2801425	93	78450	7.33333333333333
chr19	37002550	37216850	93	118225	27.1111111111111
chr19	57834850	58322175	93	170500	31.6521739130435
chr2	9438150	9598025	93	67425	25.3888888888889
chr2	32605350	32750025	93	73450	21.7333333333333
chr2	36666175	36814625	93	101225	13.5454545454545
chr2	37206725	37343950	93	68375	21.9
chr2	61375700	61532975	93	78425	14.986301369863
chr2	203905375	204042450	93	49050	18.5714285714286
chr2	225622850	225744150	93	61200	9.93548387096774
chr20	32953750	33091300	93	79525	19.4782608695652
chr21	40541225	40661050	93	62400	24.093023255814
chr21	47607650	47853525	93	131250	29.2549019607843
chr22	31969050	32215450	93	71275	33.28
chr3	37292100	37461200	93	80175	25.3333333333333
chr3	47626575	47762250	93	66025	12.9090909090909
chr3	52425250	52668300	93	96400	21
chr3	171930450	172111475	93	98000	22.16
chr4	5551075	5726450	93	65375	19.6551724137931
chr4	85588100	85724250	93	74450	24.3076923076923
chr5	14255225	14435275	93	123375	14.5
chr5	36958150	37130575	93	67950	28.875
chr5	37133475	37241975	93	58350	14.8421052631579
chr5	54550150	54737875	93	88075	25.1666666666667
chr5	127594025	127740475	93	56250	27.92
chr5	133988950	134165400	93	101900	20.962962962963
chr6	43399550	43649300	93	112950	33.1428571428571
chr6	56319050	56486325	93	96275	9.6078431372549
chr6	90326150	90484450	93	95775	20.093023255814
chr6	111618450	111752225	93	75825	17.3225806451613
chr6	144724475	144913975	93	64500	22.3333333333333
chr6	151193600	151351550	93	59550	29.5
chr6	152440650	152601350	93	93725	10.2962962962963
chr7	98925325	99146325	93	105950	25.7037037037037
chr7	134465550	134595800	93	64175	19.5384615384615
chr8	25127375	25264100	93	87800	11.4285714285714
chr8	42761725	42936150	93	76675	23.7692307692308
chr8	48685325	48841000	93	109250	4.96774193548387
chr8	62412725	62573175	93	66325	18.5714285714286
chr8	87384675	87561025	93	57825	28.0526315789474
chr8	141635725	141817200	93	61775	28.2539682539683
chr9	113127525	113271675	93	57125	23.25
chr10	75469700	75677575	92	86850	19.75
chr12	110289075	110482075	92	85225	25.6507936507937
chr15	68572575	68718150	92	64125	18.5806451612903
chr16	11769850	12000475	92	100725	32.8080808080808
chr16	64980875	65151725	92	76400	17.3636363636364
chr17	37561925	37726650	92	86900	18.4948453608247
chr19	58688975	59093750	92	142400	29.8125
chr12	124807300	125000375	91	105525	18.6944444444444
chr14	31056800	31206325	91	64150	28.9
chr3	183419575	183585950	91	87925	27.5909090909091
chr4	3089050	3245475	91	90925	6.8780487804878
chr12	121661225	121883125	89	75875	29.8823529411765
chr15	43235475	43378000	89	78750	15.9166666666667
chr8	131060575	131200625	89	81925	12.1875
chr11	47632350	47867500	88	108150	26.0508474576271
chr2	86251400	86441525	88	121225	18.1538461538462
chr3	125164025	125301700	88	56800	17.56
chr6	147539750	147709225	88	55150	26.2307692307692
chr1	155628100	155798000	87	81400	20.4179104477612
chr12	101675800	101798350	87	70650	9.75
chr18	12953100	13127575	87	65425	28.3589743589744
chr19	37290125	37447250	87	89575	20.551724137931
chr5	31400700	31557175	87	79775	19.9
chr13	20534800	20660575	86	68725	13.0967741935484
chr15	35148400	35258925	86	57350	8.77777777777778
chr15	62963025	63133675	86	54200	28.3529411764706
chr2	201715300	201887100	86	69300	21.4117647058824
chr20	3230825	3362775	86	59050	25.0588235294118
chr3	15707150	15835450	86	70500	19.4117647058824
chr10	101909300	102123650	85	83475	23.7837837837838
chr2	122095625	122228425	85	70100	8.54545454545454
chr2	233568550	233726575	85	79500	26
chr2	219386850	219567600	84	80400	23.8852459016393
chr1	235270400	235422900	83	64925	18.1111111111111
chr14	31761475	31871825	83	54125	21.6190476190476
chr14	58714650	58851175	83	73625	16.4
chr17	16955875	17179600	83	114750	26.6153846153846
chr17	36864050	37078175	83	106900	24.9135802469136
chr18	39537425	39664150	83	55325	14.1904761904762
chr15	50850375	50961350	82	67975	13.8823529411765
chr3	142045475	142185350	82	71225	19.9444444444444
chr14	71428950	71582450	81	61325	16.4615384615385
chr17	60017975	60138700	81	70450	8.47058823529412
chr19	11202350	11363525	81	71675	17.1764705882353
chr4	123096875	123216575	81	47225	13.7647058823529
chr7	98478650	98656500	81	143250	2.41463414634146
chr8	103218450	103411400	81	103700	24.2909090909091
chr10	33468125	33619525	80	70900	18.2857142857143
chr12	27787150	27954475	80	62700	21.7802197802198
chr18	29408775	29516325	80	45050	20
chr4	73921050	74043200	80	76825	7.27272727272727
chr7	149127575	149431000	80	77350	24.5652173913043
chr10	128772775	128881375	79	51125	21.7777777777778
chr19	32838850	32978625	79	49600	23.2702702702703
chr2	183774300	183887800	79	51375	12.7789473684211
chr3	37024075	37169150	79	67350	24.7857142857143
chr9	130190825	130330250	79	78750	11.04
chr10	105064625	105210550	78	72300	16.25
chr17	33900625	34053150	78	63175	19.4583333333333
chr19	37573325	37751675	78	88850	22.7586206896552
chr4	119609450	119755075	78	102725	18.7142857142857
chr5	112095525	112256025	78	62225	10.9090909090909
chr15	25207225	25373950	77	101325	20.8235294117647
chr17	18090600	18257075	77	81200	10.2787878787879
chr3	48991550	49214275	77	95825	16.88
chr4	39826650	39929750	77	62625	12.7826086956522
chr5	70754400	70874275	77	68625	12.1702127659574
chrX	40983675	41093125	77	60625	21.0588235294118
chr12	109602575	109706425	76	62600	6.66666666666667
chr17	1321175	1461150	76	60150	18.1621621621622
chr6	166822500	166952350	76	46550	21.3333333333333
chr9	140597375	140731425	76	71025	12.3157894736842
chrX	53560275	53708875	76	105875	17.4146341463415
chr1	155279900	155452225	75	61625	19.6969696969697
chr1	179956775	180082250	75	61350	14.4888888888889
chr10	93691300	93795575	75	57975	10.2777777777778
chr7	130537000	130672375	75	67250	18.9
chr8	68104775	68244175	75	69200	21.5238095238095
chr9	135136325	135278125	75	92700	13.9193548387097
chr17	35542900	35640375	74	51900	19.5294117647059
chr2	99933500	100099000	74	73300	17.5967741935484
chr6	158439750	158579075	74	53450	18.7272727272727
chr7	156956925	157063975	74	61150	10.7272727272727
chr16	48286100	48396300	73	45275	19.2142857142857
chr17	35860000	36001575	72	72450	15.9047619047619
chr2	61534775	61633150	72	44075	11.4285714285714
chr2	234344250	234468625	72	56675	14.9473684210526
chr5	73985175	74074300	72	45125	16.2272727272727
chr10	323050	468875	71	61775	13.5853658536585
chr17	65871000	65979600	71	54775	19.2857142857143
chr2	44112500	44209550	71	59550	11.7777777777778
chr3	105375925	105482825	71	52475	7.04347826086957
chr7	77200475	77288550	71	57750	6.54166666666667
chr9	137537275	137737900	71	156700	14.0714285714286
chr10	12176425	12293425	70	58775	15.2333333333333
chr11	3685575	3856725	70	105600	16.1184210526316
chr12	133564875	133782875	70	117850	8.5
chr19	5016250	5152050	70	57625	17
chr19	41726525	41855300	70	88975	5.97368421052632
chr2	239972150	240111650	70	39025	17.6
chr4	48500775	48601850	70	47075	8.1
chr6	79649400	79770525	70	54550	15.1914893617021
chr11	117017075	117133750	69	56850	13.3076923076923
chr12	57450600	57699525	69	125100	15.4444444444444
chr2	128855125	128948900	69	58725	8.41379310344828
chr4	7757825	7896750	69	78400	18.4210526315789
chr7	5637625	5800075	69	54650	18.2916666666667
chr1	67407875	67517000	68	54025	11.0769230769231
chr10	11961300	12077475	68	48275	17.4
chr12	111877975	111990200	68	72250	8.4
chr16	69649950	69756750	68	54475	17.4444444444444
chr17	78238475	78369850	68	97550	6.13888888888889
chr19	37811175	37977675	68	86675	16.9607843137255
chr20	37040525	37205200	68	79725	17.5620437956204
chr21	38460575	38577100	68	71275	12.875
chr11	121949425	122062575	67	63475	11
chr17	62473425	62595750	67	84875	4.85714285714286
chr1	247002175	247090925	66	58950	7.44303797468354
chr7	5347100	5446900	66	55625	11.1489361702128
chr7	151794575	151903225	66	70450	7.65217391304348
chr8	38095025	38202600	66	55850	16.1052631578947
chr12	99042075	99130000	65	45375	16
chr15	22925850	23029200	65	59250	10.3529411764706
chr15	40230275	40330275	65	71650	6
chr2	3384800	3484450	65	45825	14.4166666666667
chr3	27410025	27490700	65	46200	10.5714285714286
chr12	110720725	110839450	64	73275	8.14814814814815
chr18	43429150	43545650	64	82450	10.3589743589744
chr5	94795975	94888950	64	61650	12.3529411764706
chr7	104677950	104787050	64	57925	14.5882352941176
chr13	24992725	25082500	63	56675	11.4736842105263
chr15	52180175	52258475	63	38825	10.7692307692308
chr12	112078375	112194450	62	50425	12.8888888888889
chr13	77765125	77870475	62	45150	10.1481481481481
chr20	47675025	47769525	62	56175	10.32
chr6	76333850	76426800	62	47225	11.8888888888889
chr6	17615025	17688150	61	42575	9.375
chr20	40031825	40127800	60	57800	12.24
chr3	47868375	47969900	60	66400	7.87878787878788
chr3	132169525	132261025	60	67225	5
chr3	154801950	154901075	60	49225	10.7407407407407
chr3	169800950	169896775	60	54800	11.5172413793103
chr4	114373075	114458425	60	39550	12.7241379310345
chr7	135256225	135332425	60	43125	7.96
chr1	55531850	55641675	59	86475	7.1219512195122
chr10	101421425	101520775	59	62150	6.3
chr5	82774300	82879350	59	64400	6.34782608695652
chr6	83811150	83907625	59	49075	12
chr1	11997600	12092375	58	51850	10.8923076923077
chr11	108004550	108083050	58	43700	9.92857142857143
chr16	74905625	74996275	58	38000	9.31707317073171
chr19	39835450	39983125	58	75650	10.3333333333333
chr2	20446300	20530775	58	41075	11.4615384615385
chr6	152601425	152697925	58	68325	11.047619047619
chr9	125001900	125089450	58	39000	8.11764705882353
chr16	15091600	15181350	57	44250	11.025
chr20	45837150	45941325	57	65050	6.09090909090909
chr8	17786475	17889400	57	66500	6.66666666666667
chr9	107543850	107665400	57	77125	9.18918918918919
chr1	22144900	22257025	56	82900	6.66666666666667
chr1	223901650	224009025	56	67100	8.53846153846154
chr12	49036875	49109100	56	45075	5.79381443298969
chr16	53256275	53362125	56	87675	1.57377049180328
chr21	45463600	45560200	56	60675	8.87179487179487
chr22	24698400	24776550	56	41125	5.66666666666667
chr5	37290025	37364650	56	47750	5.63265306122449
chr6	112421900	112537675	56	86425	6.78260869565217
chr7	72853350	72932325	56	61650	3.33333333333333
chr8	133790000	133861400	56	40625	8.1
chr1	10155200	10241250	55	36250	6.03703703703704
chr16	14668675	14762925	55	58775	8.95652173913044
chr13	37521550	37622125	54	67050	9.125
chr13	111059650	111167975	54	79300	8.57627118644068
chr14	31567050	31650675	54	63550	7.56521739130435
chr15	52873625	52938625	54	31950	7.04
chr17	8341725	8450550	54	63325	9.375
chr17	80521350	80602700	54	48950	6
chr3	130657450	130743450	54	34475	8.68421052631579
chr1	22003500	22082400	53	40600	6.6
chr12	132198275	132286950	53	64925	6.25
chr17	79505150	79598900	53	65825	3.48571428571429
chr2	27817900	27919925	53	59075	5.35
chr20	47558050	47651850	53	65850	6.48275862068965
chr4	419625	533175	53	71325	7.83333333333333
chr7	107542325	107641900	53	72550	2.24299065420561
chr1	11114375	11217425	52	63500	6.33333333333333
chr10	88194175	88265975	52	38975	7.90909090909091
chr11	117204875	117284625	52	48875	6.97560975609756
chr2	17862150	17926375	52	30650	7.10344827586207
chr2	218662425	218791350	52	95400	7.96666666666667
chr3	122809850	122886750	52	54025	4.90909090909091
chr5	176662850	176748225	52	50650	8.46153846153846
chr6	42572925	42663025	52	60200	8.31578947368421
chr7	6423800	6522250	52	53250	7.92592592592593
chr9	135468825	135568100	52	52575	8
chr1	11241100	11319800	51	53700	5.40983606557377
chr12	112453750	112530475	51	55425	4.51612903225806
chr5	38899525	38980750	51	47750	8.06060606060606
chr6	30543225	30653350	51	64750	4.54901960784314
chr8	126015325	126096175	51	62550	2.08510638297872
chr1	173900050	173966125	50	45575	2.86842105263158
chr11	17109075	17176875	50	37550	7.85714285714286
chr17	19803025	19875425	50	39000	7.225
chr19	19386225	19469900	50	52675	5
chr2	55750925	55815875	50	31950	6.89795918367347
chr2	231292300	231378100	50	48050	7.09677419354839
chr3	56639650	56707400	50	43425	7.10714285714286
chr5	132203325	132273000	50	50300	4.23076923076923
chr6	36430675	36512775	50	42725	6.83950617283951
chr1	52227500	52306125	49	49700	6.38709677419355
chr10	851950	931750	49	47700	7.1304347826087
chr10	70483175	70557100	49	59975	2.95238095238095
chr15	90969500	91046475	49	57200	3.56521739130435
chr19	11094625	11178650	49	59400	2.86486486486486
chr2	152268275	152333150	49	48300	3.28395061728395
chr3	111624700	111712225	49	36375	7.51612903225806
chr1	214514925	214585125	48	39975	5.5
chr11	66945200	67026325	48	45850	5.71428571428571
chr11	68302725	68384400	48	53225	5.92156862745098
chr13	103257175	103332775	48	52875	2.95348837209302
chr15	65736525	65807800	48	44250	4.61111111111111
chr19	33073675	33149900	48	42750	6.4375
chr2	204107425	204162075	48	27950	5
chr21	36161825	36259425	48	82425	2.61538461538462
chr9	72891025	72953325	48	44175	6.22222222222222
chr10	64906200	64975550	47	39150	6.40425531914894
chr19	17252500	17330725	47	53825	3.87179487179487
chr2	9616400	9675775	47	38050	2.93617021276596
chr5	32353425	32420150	47	49225	6
chr6	82873775	82950200	47	57575	4.59459459459459
chr1	109293325	109354725	46	42825	3.42857142857143
chr11	20058300	20142550	46	55625	2.92198581560284
chr12	400400	495175	46	68375	5.85714285714286
chr18	55314500	55370450	46	27750	5.4
chr20	33298550	33370150	46	39450	4.83333333333333
chr22	31797575	31867775	46	53900	2.64
chr14	35031550	35095250	45	40650	5.66666666666667
chr2	102441475	102514000	45	56400	3.16666666666667
chr2	216975400	217073575	45	76450	5.9375
chr4	38871550	38947525	45	56350	4.41509433962264
chr5	154242775	154315400	45	48600	4
chr9	2056550	2125125	45	40200	5.86363636363636
chr9	117781850	117854600	45	50650	5.63636363636364
chr1	171482150	171562725	44	65750	3.6734693877551
chr11	70164575	70232525	44	46475	4.26086956521739
chr11	85664350	85742475	44	65700	0.686868686868687
chr14	74965275	75022425	44	36425	5.36842105263158
chr14	103399375	103477750	44	61300	2.54545454545455
chr17	57988275	58037125	44	24725	5
chr7	139248925	139319200	44	52625	4.7906976744186
chr14	64878725	64927000	43	30550	4.375
chr16	1666175	1752850	43	55000	4.71186440677966
chr16	2100275	2164675	43	45825	4.92857142857143
chr6	159003125	159062075	43	35625	4.23076923076923
chr8	95840750	95894850	43	34750	2.91228070175439
chr12	51079575	51141825	42	37000	3.23076923076923
chr16	3775875	3843575	42	50375	2.94736842105263
chr19	47176200	47242250	42	41950	3.46596858638743
chr2	86670525	86737300	42	52275	3.6
chr3	49315250	49374750	42	42950	3.31428571428571
chr3	99998800	100046575	42	30075	3.26530612244898
chr4	110412500	110467600	42	35375	4.18181818181818
chr5	145491925	145557425	42	54300	2.55172413793103
chr9	114122725	114209275	42	73000	2.25
chr9	132838425	132893625	42	30700	3.86666666666667
chr15	65847225	65899775	41	34800	3.36363636363636
chr20	33580800	33643175	41	49600	1.6
chr22	19315800	19389325	41	57550	1.9375
chr3	132388875	132437850	41	34900	2.9
chr12	66221600	66272175	40	29475	3.8
chr20	5525925	5583450	40	34650	3.1025641025641
chr3	58080450	58158350	40	66400	2.46153846153846
chr5	178988300	179049775	40	44775	3.81818181818182
chr7	127326600	127377375	40	33525	3.34883720930233
chr14	39498050	39565400	39	54975	2.64516129032258
chr14	50238575	50317600	39	65050	3.17241379310345
chr17	40613000	40668875	39	35650	3.27868852459016
chr3	179067950	179125800	39	35800	3.06666666666667
chr3	194123800	194182425	39	46950	1.95121951219512
chr5	98190900	98240550	39	37400	2.52631578947368
chr7	137544175	137600950	39	40975	2.21052631578947
chr12	123773350	123833975	38	45000	2.82051282051282
chr3	12610400	12660275	38	40625	2.91428571428571
chr4	5769700	5827775	38	38350	3.05263157894737
chr4	120136850	120203450	37	40900	2.71508379888268
chr9	124043450	124118700	37	50625	3.05747126436782
chr9	131725875	131777200	37	35450	2.54545454545455
chr10	93572575	93626100	36	44325	2.11764705882353
chr12	966125	1028125	36	51175	1.63636363636364
chr16	27470325	27557300	36	77050	2.45
chr18	12309450	12369475	36	46350	2.51162790697674
chr2	60987275	61026675	36	28825	1.11111111111111
chr2	109067425	109113875	36	30250	2.54545454545455
chr2	202565275	202614650	36	34800	2.45454545454545
chr4	57851825	57907225	36	42825	2.66666666666667
chr1	33117925	33156100	35	30350	2.06666666666667
chr11	120308275	120358550	35	36175	2.31578947368421
chr20	47837875	47912200	35	58425	1.65217391304348
chr21	30313350	30358725	35	28550	2.4
chr9	100403400	100454825	35	41775	2.125
chr9	115919650	115973450	35	43300	1.64516129032258
chr1	109851700	109897225	34	35575	1.53846153846154
chr10	102675700	102726600	34	41625	1.875
chr7	91706675	91760900	34	37600	2.10666666666667
chr9	111650050	111692250	34	33775	1.53846153846154
chr1	59121500	59161225	33	29375	1.625
chr16	22255725	22298100	33	30350	1.8
chr19	10883075	10927850	33	34575	1.7
chr20	62614200	62666900	33	40200	1.45
chr4	841225	892100	32	41400	1.71428571428571
chr1	236699000	236763000	31	56550	1.4
chr15	93464625	93571500	31	100675	1.22222222222222
chr15	41334900	41388750	30	45675	0.986666666666667
chr16	89941275	89979850	30	29800	1.45945945945946
chr21	33678775	33756950	30	66400	1.44827586206897
chr7	105176125	105210200	30	25675	1.34883720930233
chr14	68226525	68280775	29	44975	0.712871287128713
chr14	102441625	102521950	29	71675	0.846153846153846
chr6	131899500	131946750	29	40000	1.23529411764706
chr1	184669425	184706900	28	28875	1.04761904761905
chr10	1124325	1178100	28	43850	0.842105263157895
chr17	30189125	30226650	28	31700	0.65625
chr3	112315725	112358425	28	35825	0.790697674418605
chr1	32117150	32166525	27	42900	0.666666666666667
chr13	110798400	110866350	26	61825	0.571428571428571
chr22	36675175	36745325	26	62900	0.64
chr6	160464625	160520250	26	47425	0.8
chr1	113635700	113671400	25	30025	0.782608695652174
chr1	19399050	19527050	24	122525	0.379746835443038
chr12	133415400	133454925	24	31775	0.719424460431655
chr2	29000025	29026150	24	22750	0.4
chr2	85847400	85879575	24	27300	0.489795918367347
chr2	189895075	189964600	23	62300	0.611111111111111
chr4	187504850	187542900	22	32900	0.541666666666667
chr9	91942475	91977725	22	30650	0.404761904761905
chr11	34129800	34176200	21	41975	0.45
chr11	9439850	9468425	20	25100	0.408163265306122
chr1	186297675	186342500	18	41975	0.309278350515464
chr7	134613275	134655350	18	38850	0.230769230769231
chr16	28108050	28147450	17	36550	0.276923076923077
chr2	238230250	238308200	17	74300	0.254681647940075
chr5	14457650	14510025	17	48900	0.25
chr16	70564150	70607400	15	40800	0.161290322580645
chr17	40033200	40070550	14	35250	0.141843971631206
chr10	75847550	75886400	13	36400	0.157894736842105
chr12	120563775	120603450	13	36800	0.154471544715447
chr11	10775350	10798375	11	21800	0.0869565217391304
chr16	58561525	58594475	11	31400	0.0756013745704467
chr2	191825700	191876925	10	49325	0.104761904761905
chr4	144445425	144473050	9	26350	0.0780487804878049
chr7	30638175	30676175	9	36075	0.102739726027397
chr11	34097400	34124850	8	26425	0.0714285714285714
chr20	34288775	34325200	8	35325	0.0862068965517241
chr6	75823250	75866500	8	42100	0.0825688073394495
chr9	33294125	33315725	8	20950	0.08
chr9	94998525	95051350	8	51375	0.0503778337531486
chr11	118505825	118529750	7	23150	0.0769230769230769
chr14	53330150	53348225	7	17575	0.0547945205479452
chr14	62187000	62217025	7	29025	0.0641025641025641
chr17	45728600	45758625	7	29075	0.0680851063829787
chr2	198258425	198276175	7	17100	0.0759493670886076
chr2	216250900	216300600	7	48075	0.069204152249135
chr3	9468325	9496200	7	26950	0.0682730923694779
chr11	129738000	129758800	6	20050	0.0532544378698225
chr13	73331725	73352600	6	20400	0.0442477876106195
chr19	52567650	52597250	6	28975	0.0588235294117647
chr2	242166125	242197525	6	30625	0.0571428571428571
chr3	139065700	139102350	6	35850	0.0595744680851064
chr6	7880775	7905250	6	23900	0.0506329113924051
chr1	78410150	78437000	5	26450	0.028169014084507
chr10	1039975	1059025	5	18625	0.0423529411764706
chr10	51579175	51594450	5	14825	0.0392156862745098
chr11	13392925	13405425	5	12150	0.04149377593361
chr11	14478800	14520250	5	40750	0.0460251046025105
chr12	72000025	72031625	5	31050	0.0484848484848485
chr16	21973250	21996450	5	22475	0.0415584415584416
chr17	46993875	47012575	5	18225	0.0396039603960396
chr18	21105700	21123075	5	16975	0.0443349753694581
chr19	39190700	39220125	5	28525	0.0450819672131148
chr2	239085175	239100450	5	14850	0.0448179271708683
chr20	20011625	20030475	5	18350	0.043956043956044
chr3	127777250	127792650	5	15000	0.0456026058631922
chr5	33451875	33472500	5	19950	0.0482374768089054
chr5	39369925	39394700	5	24075	0.0481283422459893
chr6	169615400	169642575	5	26650	0.0396825396825397
chr7	74118825	74134775	5	15650	0.027972027972028
chr9	99519300	99538650	5	18875	0.0490196078431373
chr9	131368975	131384950	5	15550	0.0485436893203883
chr1	43880650	43901225	4	20225	0.0262725779967159
chr1	70693950	70719275	4	25075	0.0124223602484472
chr10	63827075	63836250	4	9025	0.0266666666666667
chr11	2969000	2981850	4	12625	0.0289855072463768
chr11	3378725	3396125	4	16875	0.036101083032491
chr11	71712150	71735950	4	23400	0.032520325203252
chr12	49430425	49449725	4	19000	0.0253164556962025
chr12	53847900	53871200	4	23025	0.0289017341040462
chr14	52190200	52198200	4	7825	0.0347826086956522
chr14	69354400	69367900	4	13250	0.0357142857142857
chr16	8894800	8910250	4	15300	0.031496062992126
chr16	46996250	47004450	4	8025	0.0317460317460317
chr17	16455100	16463250	4	8000	0.0298507462686567
chr17	30319725	30326700	4	6825	0.0336134453781513
chr17	57746500	57769450	4	22525	0.0344827586206897
chr19	52902650	52918900	4	15925	0.0336538461538462
chr3	41272850	41284375	4	11175	0.036036036036036
chr3	58407325	58418200	4	10600	0.0363636363636364
chr3	120112525	120132575	4	19675	0.031331592689295
chr5	64896625	64907225	4	10325	0.0355555555555556
chrX	153214850	153230050	4	14900	0.027681660899654
chr1	11891250	11903100	3	11725	0.0236686390532544
chr1	24973025	24985475	3	12275	0.0216450216450216
chr1	29477000	29487475	3	10350	0.0185185185185185
chr1	43158200	43167750	3	9425	0.0182370820668693
chr1	71525650	71539075	3	13300	0.0172413793103448
chr1	76253100	76263225	3	9975	0.0206896551724138
chr1	145591225	145602050	3	10700	0.0161725067385445
chr1	154224900	154239625	3	14600	0.011605415860735
chr1	160293850	160306500	3	12475	0.0216450216450216
chr1	182816050	182855300	3	38825	0.0137174211248285
chr1	183090625	183108750	3	17975	0.0187353629976581
chr10	3173375	3202950	3	29150	0.0223255813953488
chr10	120800550	120822275	3	21525	0.0186335403726708
chr11	62281750	62304350	3	22250	0.0215439856373429
chr11	118453600	118462575	3	8850	0.0233463035019455
chr12	54787375	54803675	3	16100	0.0168350168350168
chr12	64805850	64842350	3	36125	0.0146818923327896
chr12	69043975	69053150	3	9050	0.0186915887850467
chr13	31709675	31730125	3	20250	0.0209059233449477
chr13	76413625	76418425	3	4700	0.0223463687150838
chr13	113896725	113907550	3	10700	0.018018018018018
chr14	52467425	52478750	3	11150	0.0186915887850467
chr14	91936325	91945900	3	9450	0.0202020202020202
chr15	44053450	44066625	3	13050	0.0125786163522013
chr15	72635850	72642100	3	6150	0.0224719101123595
chr15	74911525	74923225	3	11550	0.0157068062827225
chr17	8047100	8054325	3	7125	0.0191387559808612
chr17	41350825	41356525	3	5600	0.0203045685279188
chr19	16190775	16208175	3	17250	0.00950871632329636
chr19	20726050	20737075	3	10900	0.0145985401459854
chr19	21557125	21563350	3	6125	0.0210526315789474
chr19	35250075	35262050	3	11825	0.0163487738419619
chr19	44338900	44355500	3	16425	0.0187793427230047
chr19	52392050	52404675	3	12525	0.0150943396226415
chr2	102784175	102795400	3	11125	0.0121580547112462
chr2	198277475	198286750	3	9125	0.0231884057971014
chr2	216223825	216249975	3	25950	0.0172117039586919
chr3	3187175	3198675	3	11400	0.0209424083769634
chr3	9411075	9418725	3	7550	0.021505376344086
chr3	15292025	15303775	3	11650	0.0103626943005181
chr3	50147525	50158700	3	11025	0.0211640211640212
chr3	124726075	124735500	3	9300	0.0206896551724138
chr3	128981325	128997000	3	15450	0.0193050193050193
chr3	129287250	129294875	3	7500	0.020979020979021
chr3	179313025	179320125	3	7000	0.0196078431372549
chr4	1981550	1990675	3	8975	0.0194805194805195
chr4	10073750	10097825	3	23875	0.017725258493353
chr4	71689225	71694425	3	5100	0.021978021978022
chr4	99994600	100006975	3	12250	0.018348623853211
chr5	72187275	72204900	3	17450	0.0166320166320166
chr5	96073200	96088150	3	14750	0.0206896551724138
chr5	96096200	96110300	3	13975	0.0115384615384615
chr5	178305850	178314900	3	8925	0.0184615384615385
chr6	28115475	28125675	3	10025	0.0232558139534884
chr6	56487475	56495750	3	8175	0.0204081632653061
chr6	86319025	86334225	3	15075	0.0115384615384615
chr7	48001650	48008875	3	7125	0.0188679245283019
chr7	86816400	86826975	3	10425	0.020671834625323
chr8	59484375	59500675	3	16075	0.0187265917602996
chr8	101712925	101730850	3	17750	0.0206185567010309
chr8	144985625	145006175	3	20300	0.0149812734082397
chr9	35054000	35068750	3	14625	0.0125523012552301
chr9	35710175	35725875	3	15575	0.0113207547169811
chr1	35640600	35657550	2	16875	0.00888888888888889
chr1	153633175	153642375	2	9150	0.0109289617486339
chr1	160189650	160198950	2	9250	0.0108108108108108
chr1	245013175	245025250	2	12025	0.00831600831600832
chr10	63811125	63822500	2	11325	0.00883002207505519
chr10	71909425	71919000	2	9525	0.010498687664042
chr12	12973725	12983750	2	9975	0.0100250626566416
chr12	14627375	14639825	2	12400	0.00806451612903226
chr14	70234700	70244225	2	9475	0.0105540897097625
chr15	41268650	41278475	2	9775	0.010230179028133
chr15	72548425	72560100	2	11625	0.00860215053763441
chr15	79177100	79189500	2	12350	0.00809716599190283
chr16	31900625	31910275	2	9600	0.0104166666666667
chr16	89346200	89355900	2	9650	0.0103626943005181
chr17	7805775	7815775	2	9950	0.0100502512562814
chr17	20906325	20917100	2	10725	0.00932400932400932
chr17	48262075	48276600	2	14475	0.00690846286701209
chr17	58126825	58137550	2	10675	0.00936768149882904
chr17	73230475	73242950	2	12425	0.00804828973843058
chr19	9636500	9647500	2	10950	0.0091324200913242
chr19	19759950	19770150	2	10150	0.00985221674876847
chr19	21989950	22002650	2	12650	0.00790513833992095
chr19	56881250	56890800	2	9500	0.0105263157894737
chr2	15739650	15750950	2	11250	0.00888888888888889
chr2	69564400	69573725	2	9275	0.0107816711590297
chr2	234180775	234192100	2	11275	0.00886917960088692
chr20	17594675	17620300	2	25500	0.00980392156862745
chr20	25251125	25273625	2	22400	0.00892857142857143
chr3	52289275	52299075	2	9750	0.0102564102564103
chr3	119146775	119157125	2	10300	0.00970873786407767
chr3	133299500	133308975	2	9425	0.0106100795755968
chr3	184038125	184048450	2	10275	0.0097323600973236
chr3	185630750	185644825	2	14000	0.0107142857142857
chr4	103717975	103731100	2	13075	0.00764818355640535
chr4	155457550	155469200	2	11600	0.00862068965517241
chr5	121400400	121411525	2	11075	0.0090293453724605
chr5	170817150	170829150	2	11950	0.00836820083682008
chr5	178295950	178305150	2	9150	0.0109289617486339
chr6	32940125	32950475	2	10300	0.00970873786407767
chr6	43742775	43752600	2	9775	0.010230179028133
chr6	160162025	160172125	2	10050	0.00995024875621891
chr7	4820400	4829550	2	9100	0.010989010989011
chr7	86792600	86806125	2	13475	0.00742115027829314
chr7	94025000	94060450	2	35375	0.00424028268551237
chr7	99219800	99228925	2	9075	0.0110192837465565
chr8	20068400	20079725	2	11275	0.00886917960088692
chr8	117858350	117870700	2	12300	0.00813008130081301
chr9	19115550	19126450	2	10850	0.00921658986175115
chr9	104162425	104172300	2	9825	0.0101781170483461
chr9	127105825	127118075	2	12200	0.00819672131147541
chr9	139335000	139344475	2	9425	0.0106100795755968
chr9	139356575	139372700	2	16075	0.00622083981337481
