# Supplementary material for: Large organized chromatin lysine domains help distinguish primitive from differentiated cell populations
Source: Nat Commun. 2021 Jan 21;12:499. doi: 10.1038/s41467-020-20830-9 (PMC7820432; doi:10.1038/s41467-020-20830-9)
Supplement: Supplementary file 3 — Supplementary Software [file 41467_2020_20830_MOESM3_ESM.zip › E026-H3K4me1_LOCKS.bed]

chr10	33466450	33627075	53	77250	8.05128205128205
chr15	48644600	48800200	53	90000	5.2289156626506
chr17	62591800	62708000	53	61300	4.5625
chr2	54682050	54846700	53	68375	8.96296296296296
chr2	161060925	161215850	53	76650	5.83928571428571
chr2	192066400	192233250	53	77375	9.1
chr2	216500275	216697400	53	90400	7.8135593220339
chr3	11472950	11683300	53	99550	9.05084745762712
chr4	170035200	170186725	53	79100	8.32432432432432
chr6	56502625	56716675	53	95400	8.8125
chr7	134371475	134567475	53	149500	4.11764705882353
chr8	118837650	118983675	53	87550	7.33333333333333
chr1	24997025	25136600	52	60525	7.4
chr15	66990425	67156000	52	92675	8.19354838709677
chr1	19688350	19814800	51	70575	8.81818181818182
chr11	122927450	123113300	51	84375	8.11764705882353
chr15	67325675	67523650	51	121975	8.79047619047619
chr3	123395275	123539250	51	72800	6.41860465116279
chr4	7789100	7948050	51	95000	8.51851851851852
chr1	198113175	198265650	50	80050	7.09090909090909
chr12	66239400	66359375	49	67100	7.37142857142857
chr14	61928175	62146150	49	118000	7.27397260273973
chr21	36161250	36315500	49	73675	7.84
chr3	189692750	189850675	49	60075	7.26190476190476
chr5	148761275	148952775	49	91300	8.36363636363636
chr12	27657100	27797700	48	69625	8.27848101265823
chr4	95362975	95516700	48	100200	4.41935483870968
chr5	14140575	14273800	48	103775	4.4
chr10	63679100	63858425	44	89950	6.02247191011236
chr10	75752650	75842350	44	47275	7.68
chr11	121927175	122091600	44	131750	3.51898734177215
chr2	55191175	55283750	44	54850	7.66666666666667
chr3	151974625	152127625	44	89350	7.1025641025641
chr15	68618425	68734300	43	62025	7.75
chr17	43113100	43254175	43	47800	7.13513513513514
chr19	13093925	13245825	43	91550	7.64102564102564
chr2	36555900	36725825	43	125100	6.44444444444444
chr3	8478425	8635450	43	76075	7.29473684210526
chr8	131257000	131388700	43	62950	7.18918918918919
chr17	76296950	76420400	42	58725	5.46448087431694
chr8	30240050	30363800	42	45600	7.75
chr11	12131250	12270000	41	93925	4.95161290322581
chr14	75013475	75142625	41	74400	6.13793103448276
chr3	149281850	149380725	41	63800	5.05555555555556
chr11	12782400	12929450	40	68625	6.02926829268293
chr13	76194075	76301125	40	71250	2.85393258426966
chr17	57824000	57937325	40	69925	3.48648648648649
chr12	54358150	54437850	38	57375	4.74074074074074
chr2	224818575	224911725	38	37350	6.71428571428571
chr11	95940650	96077100	37	76850	6.66666666666667
chr14	53327725	53422025	37	62475	3.24675324675325
chr17	46614075	46691950	37	52550	3.77777777777778
chr18	55393425	55488100	37	45100	5.54966887417219
chr3	99343750	99450350	37	59525	6.1063829787234
chr6	35107950	35230925	37	51675	5.62068965517241
chr8	23144825	23279225	37	71475	5.49494949494949
chr20	10534450	10659925	36	54450	5.91666666666667
chr6	112052450	112155150	36	46700	6.48484848484848
chr7	27134375	27233125	36	83475	5.85
chr13	110951500	111078350	35	80000	4.29268292682927
chr1	2120475	2262900	34	79475	6.21768707482993
chr20	17517850	17595900	34	41075	6.37037037037037
chr4	77864275	77967525	34	75350	3.21739130434783
chr5	71402575	71487900	34	61500	4.84
chr1	56956850	57046450	33	46850	5.85507246376812
chr5	158369225	158502100	33	63975	6.13114754098361
chr15	48827225	48940725	32	88800	4.47619047619048
chr15	49713700	49765850	32	40100	4.68965517241379
chr4	169702525	169809550	32	68775	6.03508771929825
chr6	16667975	16777125	32	62375	5.73333333333333
chr7	116161325	116234000	32	46725	3.67857142857143
chr9	114657850	114737275	32	42575	4.65789473684211
chr2	56065850	56151650	31	54750	5.59477124183007
chr4	177645750	177722625	31	53125	3.61344537815126
chr7	92311425	92428675	31	49850	4.28571428571429
chr1	21614625	21673375	30	35400	3.65625
chr16	85182550	85272575	30	38625	5.21428571428571
chr2	36738550	36804350	30	34650	5.12820512820513
chr2	216228350	216307100	30	64650	3.68421052631579
chr1	162574900	162686300	29	48600	5.2906976744186
chr14	72111850	72201825	29	46525	5.2
chr15	39522575	39615350	29	49275	4.35185185185185
chr4	169490300	169601325	29	50975	5.03846153846154
chr15	74189375	74305075	28	56500	4.46341463414634
chr21	47444300	47530975	28	39050	5.17647058823529
chr3	42054150	42165175	28	58125	5.1304347826087
chr9	33124650	33203500	28	45825	4.3609022556391
chr12	15830275	15886550	27	31150	4.1304347826087
chr12	63076925	63145050	27	38825	3.15384615384615
chr14	70076750	70164150	27	42400	4.89655172413793
chr17	38437575	38509550	27	54750	3.39130434782609
chr22	46430625	46518775	27	73350	5.07692307692308
chr3	57991325	58071850	27	53450	4.75471698113208
chr8	118986600	119055200	27	49600	5.20634920634921
chr1	85981725	86096325	26	60575	4.90625
chr1	201416850	201482725	26	47900	2.42424242424242
chr11	102002175	102116275	26	48900	4.49122807017544
chr14	62157425	62233775	26	54800	4.26086956521739
chr7	93965025	94070400	26	65100	3.5
chr7	104582050	104652750	26	49100	5.1304347826087
chr7	137604600	137687850	26	63850	2.28776978417266
chr1	27846175	27931500	25	54125	3.85294117647059
chr1	36565400	36641675	25	38450	4.94017094017094
chr14	95937725	96003825	25	33525	4.43243243243243
chr2	9314650	9407225	25	51950	4.9
chr2	9730950	9799275	25	29200	4.3448275862069
chr3	171885575	171942700	25	34725	4.93333333333333
chr5	95258550	95298750	25	29875	2.23529411764706
chr9	97757250	97835300	25	61650	3
chr15	39402325	39512275	24	58200	3.39310344827586
chr15	68545550	68607725	24	28975	4.38461538461539
chr15	96864600	96903625	24	25050	2.88135593220339
chr2	102345975	102399200	24	37325	3.9
chr7	55112125	55209250	24	52200	4.40909090909091
chr7	134568375	134635125	24	49800	2.52777777777778
chr9	113648650	113717925	24	41175	4.70588235294118
chr1	208347900	208419125	23	31150	4.03636363636364
chr15	60637675	60720350	23	60650	3.70731707317073
chr17	74688825	74736875	23	29775	2.82051282051282
chr17	16924075	16985500	22	32150	4.23728813559322
chr21	30516350	30618150	22	41175	3.82978723404255
chr3	30662200	30709575	22	27225	4
chr5	135308800	135402975	22	65550	3.91780821917808
chr5	178667700	178754675	22	52100	4.06034482758621
chr6	39758475	39860400	22	43975	3.75193798449612
chr6	112515250	112576725	22	35775	3.89090909090909
chr9	112851275	112920800	22	42825	2.6875
chr11	95766025	95856575	21	41550	3.34615384615385
chr15	33110625	33166050	21	28525	3.13636363636364
chr15	63305075	63372675	21	44825	4.08695652173913
chr17	75415600	75476275	21	46950	2.28187919463087
chr19	3358150	3409525	21	24925	3.71641791044776
chr19	47422325	47495050	21	43500	3.4
chr5	131743050	131815375	21	41850	2.21666666666667
chr5	171826650	171883650	21	34475	2.78651685393258
chr6	75797700	75843875	21	32050	2.36363636363636
chr8	13078050	13134750	21	31475	3.85
chr11	128318300	128400725	20	69000	2.70588235294118
chr12	104669950	104708275	20	22025	2.59016393442623
chr12	106465150	106539800	20	42100	3.32
chr13	114860825	114897400	20	22425	3.55555555555556
chr16	86596650	86653125	20	28125	2.98550724637681
chr17	36570825	36633200	20	30350	3.9493670886076
chr19	39139500	39213375	20	56400	1.72727272727273
chr2	37837700	37903925	20	51875	2.5974025974026
chr2	102634900	102688375	20	33700	2.44444444444444
chr3	112321025	112375950	20	46275	0.761194029850746
chr3	145833175	145899825	20	43975	3.21212121212121
chr6	158421950	158493650	20	42975	1.61509433962264
chr8	119059700	119094600	20	26200	2.61538461538462
chr9	137208200	137242900	20	23675	3.76923076923077
chr9	137529475	137583375	20	29500	3.14110429447853
chr1	223885675	223937350	19	38075	3.20634920634921
chr11	94500725	94548050	19	31400	3.15789473684211
chr12	92987075	93024400	19	17975	3.54285714285714
chr14	71932850	71971975	19	23750	2.86075949367089
chr17	17584225	17657475	19	37025	3.3
chr17	75358325	75410050	19	43425	1.18811881188119
chr3	127452875	127523375	19	32425	3.25833333333333
chr3	159538625	159616725	19	31050	3.73553719008264
chr4	157851400	157902750	19	33100	2.7741935483871
chr5	172275400	172339475	19	41775	2.58064516129032
chr6	30705725	30762600	19	32675	3.47474747474747
chr8	12933225	12992050	19	41125	2.58536585365854
chr9	97656175	97715650	19	36925	1.82105263157895
chr9	110029875	110064150	19	18600	3.50724637681159
chr1	201655525	201752450	18	79975	1.68468468468468
chr12	11906300	11992550	18	36075	3.125
chr13	76308325	76351450	18	27150	3.17241379310345
chr16	89473125	89499875	18	15075	2.9811320754717
chr17	55989150	56034125	18	26250	2.68292682926829
chr18	46350675	46405125	18	33375	2.57142857142857
chr19	1236200	1277175	18	30700	3.53846153846154
chr2	85962125	86002575	18	25425	2.05263157894737
chr2	161219625	161291600	18	55900	2.7
chr20	48167925	48213275	18	28050	2.40350877192982
chr4	15001775	15046125	18	32825	1.29515418502203
chr4	114863950	114903175	18	26200	2.57142857142857
chr9	22097075	22171725	18	30400	3.17073170731707
chr1	32386325	32422875	17	25175	2.91228070175439
chr1	68172575	68243675	17	33975	3.16949152542373
chr1	68653650	68699150	17	20550	3.06382978723404
chr1	120593850	120611125	17	8825	3.27868852459016
chr1	156065525	156122125	17	31525	2.71028037383178
chr10	80885475	80956725	17	51400	2
chr10	104352375	104401850	17	32450	2.48888888888889
chr11	12694725	12729775	17	25250	2.57692307692308
chr11	64614900	64656575	17	25875	2.44117647058824
chr12	120662075	120704050	17	33025	1.27272727272727
chr13	21605125	21655325	17	25200	3.29192546583851
chr15	93423875	93474850	17	38725	3.03448275862069
chr17	40550350	40582275	17	21800	2.14084507042254
chr17	79359675	79404875	17	25675	2.22222222222222
chr2	238185875	238239625	17	30225	2.87179487179487
chr20	17619475	17663825	17	33725	2.46031746031746
chr20	30278350	30312125	17	21875	2.91666666666667
chr3	194187675	194227300	17	22675	2.90322580645161
chr5	167177375	167220050	17	18575	3.27692307692308
chr6	72093475	72131425	17	26000	2.54545454545455
chr6	75851700	75894100	17	25925	2.8
chr9	131643000	131685275	17	20450	3.01818181818182
chrX	45602550	45671500	17	56675	2.77777777777778
chr1	12648525	12682825	16	21150	2.1
chr1	145210375	145227400	16	12300	3.11111111111111
chr1	214711425	214758625	16	23850	2.95238095238095
chr11	114150450	114194250	16	34700	1.25217391304348
chr11	118472625	118508800	16	26275	1.9
chr12	11833450	11878800	16	20450	3.1044776119403
chr12	15899725	15943700	16	27025	2.37174721189591
chr12	56094425	56140925	16	29575	3.09090909090909
chr12	125225125	125261100	16	15575	3.03092783505155
chr14	69388300	69450400	16	54750	1.75
chr15	101699550	101752875	16	31550	2.46753246753247
chr17	48249925	48318625	16	47900	3.00487804878049
chr19	15383600	15421100	16	25350	2.97478991596639
chr2	218754800	218816600	16	44450	3.08450704225352
chr20	35088850	35128625	16	29100	1.92982456140351
chr20	49125975	49163800	16	23175	2.46601941747573
chr22	36707925	36785400	16	62125	0.935840707964602
chr3	124543000	124580975	16	27925	1.13432835820896
chr3	171769225	171795325	16	22400	0.611111111111111
chr5	139013175	139066400	16	37675	2.62295081967213
chr6	7136025	7177175	16	33475	1.26436781609195
chr7	100751150	100783400	16	25025	2.44444444444444
chr1	39850550	39887475	15	27600	1.6
chr1	94044725	94096575	15	34675	2.72602739726027
chr1	170630175	170692225	15	55875	1.16339869281046
chr10	127885975	127918925	15	23900	2.63636363636364
chr12	27423950	27453750	15	21825	1.17460317460317
chr12	54761900	54780500	15	11250	2.575
chr12	109192275	109253425	15	46975	2.01694915254237
chr12	116548650	116610875	15	41625	1.84771573604061
chr16	69199725	69231850	15	17850	2.78947368421053
chr16	87877100	87905325	15	25500	0.666666666666667
chr17	1277175	1304200	15	18400	1.44444444444444
chr19	47381375	47420150	15	22150	1.90277777777778
chr2	39632125	39667550	15	23900	2.82352941176471
chr2	46523375	46572700	15	36475	2.44444444444444
chr2	191699075	191761750	15	38850	1.83050847457627
chr2	207983700	208033625	15	36325	2.66666666666667
chr21	33736200	33766350	15	16700	1.85294117647059
chr21	46705775	46746425	15	21600	2.73333333333333
chr22	20861275	20891375	15	20000	1.57142857142857
chr4	123771825	123800750	15	16100	2.60869565217391
chr6	33377150	33399275	15	14725	2.48275862068966
chr6	44184525	44206625	15	15750	1.83050847457627
chr8	38624250	38657050	15	19650	2.7603305785124
chr9	21542525	21593125	15	28200	2.67924528301887
chr9	112810225	112846525	15	19425	2.40993788819876
chr1	200301900	200350975	14	24625	2.51685393258427
chr1	246727250	246761500	14	21350	2.16666666666667
chr10	69842400	69870225	14	16100	2.19047619047619
chr10	80830675	80877350	14	35900	1.96428571428571
chr12	27396575	27417825	14	17000	1.12
chr14	52509150	52548975	14	26225	2.30357142857143
chr14	74178300	74233025	14	33175	2.16393442622951
chr15	80765375	80825400	14	33175	2.09302325581395
chr16	89537350	89566100	14	16325	1.91397849462366
chr17	15148000	15183500	14	17525	2.40650406504065
chr2	47256700	47307575	14	33025	2.50777202072539
chr2	74775250	74813250	14	23400	1.88235294117647
chr2	206544925	206583250	14	28250	2.36842105263158
chr2	235857500	235908325	14	39150	0.975609756097561
chr20	3868275	3889650	14	15400	1.71428571428571
chr20	33884800	33932825	14	27700	2.22950819672131
chr4	57904400	57951300	14	39150	1.79166666666667
chr4	87946225	87983025	14	22750	1.33774834437086
chr5	34652600	34678625	14	16975	1.70833333333333
chr6	52396325	52443175	14	39175	2.03333333333333
chr8	22431425	22464425	14	22125	1.88461538461538
chr8	28220825	28260875	14	23425	2.64788732394366
chr8	119098425	119125875	14	18225	2.33333333333333
chr8	124524375	124566425	14	22525	2.64646464646465
chr9	123676925	123709400	14	17275	2.27027027027027
chr1	22221750	22270000	13	41950	1.76470588235294
chr1	109903675	109945250	13	25300	2.33333333333333
chr1	112931025	112950325	13	14700	1.25
chr10	24723775	24759350	13	23475	2.21052631578947
chr10	35612625	35646025	13	19825	1.97515527950311
chr10	114776775	114823850	13	30475	1.92957746478873
chr11	57071325	57094325	13	17975	0.974683544303797
chr12	48192925	48223625	13	25725	2.29268292682927
chr12	68038700	68061400	13	14325	2.02564102564103
chr12	69884125	69909825	13	16625	2.35714285714286
chr15	59581725	59632700	13	28675	2.24929178470255
chr16	73065600	73105875	13	28550	1.87939698492462
chr16	89423375	89440525	13	8850	2.33333333333333
chr17	38248075	38282400	13	22900	1.44444444444444
chr2	190007750	190045800	13	30275	2.36734693877551
chr2	239326975	239351600	13	17525	1.375
chr21	39648375	39687475	13	29250	1.58333333333333
chr3	15821400	15848275	13	17575	1.93333333333333
chr3	33466525	33483675	13	11625	1.5
chr3	71097075	71128125	13	24300	1.71428571428571
chr3	98602275	98626225	13	18550	2
chr3	105517325	105533325	13	9625	1.80645161290323
chr5	98102925	98124600	13	16950	2.21052631578947
chr5	134702800	134736150	13	21575	2.24528301886792
chr6	11188175	11234600	13	34975	1.31914893617021
chr6	45290400	45305800	13	12450	1.66666666666667
chr6	45383150	45422625	13	28775	1.67901234567901
chr6	148827925	148860775	13	23825	1.47445255474453
chr9	35525150	35554450	13	16925	1.67164179104478
chr9	114791075	114828875	13	23100	2.0952380952381
chr1	39636500	39681975	12	28000	1.84713375796178
chr1	43397075	43433600	12	30450	1.13131313131313
chr1	94123775	94148275	12	21125	0.676470588235294
chr1	183025650	183050025	12	17125	1.97560975609756
chr10	74068000	74100300	12	17825	1.8876404494382
chr11	10393325	10417700	12	16875	2.0625
chr11	12408750	12441825	12	21450	1.37254901960784
chr11	46258175	46275725	12	13325	0.756302521008403
chr11	62303500	62331550	12	20575	1.79661016949153
chr11	65182350	65224350	12	33300	1.97241379310345
chr11	65235325	65276500	12	28500	2.04926108374384
chr11	65654025	65688950	12	24850	2.1830985915493
chr11	85761925	85783750	12	16750	0.87218045112782
chr12	50604400	50618675	12	10750	2.05405405405405
chr12	69003500	69035950	12	23375	1.18266253869969
chr12	125388900	125409300	12	12575	2
chr14	54936525	54956725	12	11500	2.04651162790698
chr16	9183850	9223050	12	30200	2.03448275862069
chr16	85584225	85610050	12	15700	2
chr17	13484900	13506375	12	16875	0.936170212765957
chr17	27037025	27056600	12	13500	1.8
chr17	40154200	40179450	12	15900	1.35802469135802
chr2	42337400	42376000	12	19950	2.12571428571429
chr2	109177225	109215200	12	22750	2.14678899082569
chr20	57220275	57234050	12	9800	1.95652173913043
chr21	35890225	35910950	12	14875	1.91869918699187
chr21	36351200	36378300	12	19775	1.79310344827586
chr3	87014475	87046800	12	27750	0.673076923076923
chr4	151137925	151166625	12	15675	2.14925373134328
chr4	159076625	159094725	12	14000	1.56521739130435
chr4	159689125	159710275	12	14300	1.9
chr5	43033950	43050875	12	11475	2.03030303030303
chr5	150439600	150466250	12	15300	1.21875
chr6	41602125	41614825	12	9575	1.53846153846154
chr6	125314775	125344075	12	14200	2
chr7	130558750	130612600	12	50100	0.52
chr8	32403300	32421625	12	13600	1.07692307692308
chr8	77583375	77615625	12	20750	1.56626506024096
chr9	12771800	12802475	12	20225	1.42372881355932
chr9	132235700	132264375	12	21600	1.53333333333333
chr1	85819850	85842875	11	16700	1.69127516778523
chr1	85903575	85933975	11	18675	1.91836734693878
chr1	201497800	201536550	11	29725	1.7351598173516
chr1	243407500	243436350	11	18175	1.57894736842105
chr10	106057625	106103275	11	30925	1.63414634146341
chr10	131740700	131764075	11	19750	1.20879120879121
chr11	95867250	95903200	11	28850	1.00787401574803
chr11	131916950	131945175	11	21150	1.21621621621622
chr12	46773300	46804925	11	21225	1.36666666666667
chr12	50575275	50597250	11	14750	1.56862745098039
chr12	116693650	116716500	11	12850	1.64556962025316
chr13	52186300	52221050	11	23000	1.20634920634921
chr13	76356825	76379475	11	16575	1.65079365079365
chr14	50432625	50470975	11	24075	1.68965517241379
chr16	29815450	29839475	11	17975	1.28767123287671
chr17	1926650	1939050	11	8425	1.2987012987013
chr17	17816825	17864225	11	29175	1.92523364485981
chr17	59484300	59494825	11	7300	1.64705882352941
chr19	45238375	45262100	11	18975	0.656
chr19	48823550	48837650	11	10275	0.972602739726027
chr2	38394075	38422400	11	21400	1.00709219858156
chr2	43173775	43202975	11	19425	1.86538461538462
chr2	102716075	102747925	11	23925	0.712550607287449
chr2	105983600	106027925	11	36725	1.16417910447761
chr2	128262000	128285500	11	14475	1.7
chr2	217552150	217567750	11	11200	1.28358208955224
chr2	218857550	218875825	11	15225	1.44444444444444
chr2	223905475	223928150	11	15225	1.80124223602484
chr2	238291725	238323825	11	24175	1.79234972677596
chr20	30249200	30268425	11	11650	1.36507936507937
chr22	43314675	43345775	11	19425	1.87368421052632
chr22	43381975	43412025	11	20625	1.85815602836879
chr3	183871175	183906050	11	21350	1.62926829268293
chr5	34734050	34763950	11	17000	1.87610619469027
chr5	83008725	83021375	11	8800	1.12820512820513
chr5	180665100	180687800	11	15150	1.40540540540541
chr6	75976750	75996300	11	12925	1.68627450980392
chr8	25028775	25063300	11	18725	1.9009900990099
chr8	97580025	97612850	11	19675	1.91031390134529
chr8	122629200	122655050	11	22800	1.8125
chr8	129179450	129199975	11	15800	0.810126582278481
chr9	124019675	124068500	11	37825	1.83582089552239
chrX	135237275	135261625	11	15950	1.82608695652174
chr1	40500475	40516800	10	12625	0.857142857142857
chr1	153595175	153610325	10	11800	1.62162162162162
chr1	158968300	158985975	10	10925	1.66355140186916
chr1	235090350	235125375	10	26625	0.923076923076923
chr10	71075600	71100850	10	18375	0.909090909090909
chr11	826800	849575	10	17575	0.488372093023256
chr11	8776700	8801050	10	15850	1.09704641350211
chr11	46293200	46331750	10	23525	1.37142857142857
chr11	95238875	95250550	10	6975	1.59016393442623
chr11	120195350	120218800	10	16600	1.01754385964912
chr12	53885925	53901550	10	11750	1.04587155963303
chr14	73919150	73936150	10	13500	1.29113924050633
chr14	102427675	102442025	10	10175	0.867924528301887
chr14	103848650	103871200	10	14550	1.67213114754098
chr15	39168600	39192150	10	17000	1.19834710743802
chr15	78336750	78370750	10	25825	1.10691823899371
chr15	90930800	90969675	10	26275	0.796875
chr16	68113150	68128900	10	10350	1.38461538461538
chr16	75270525	75301875	10	25925	0.727272727272727
chr17	7736575	7749250	10	10125	0.8
chr17	66580850	66598425	10	12150	1.4875
chr18	12305200	12321725	10	11575	1.52577319587629
chr2	27291075	27310275	10	13425	1.10416666666667
chr2	102430950	102467575	10	23400	1.62365591397849
chr2	175451175	175483375	10	22675	1.6
chr2	189830525	189859350	10	17050	1.5503355704698
chr2	201169950	201185575	10	10325	1.41935483870968
chr20	48714850	48733275	10	12375	1.15315315315315
chr20	49526950	49549375	10	16650	1.02479338842975
chr22	22208800	22223175	10	7500	1.57142857142857
chr22	30637300	30649900	10	10425	0.439024390243902
chr3	41253650	41270575	10	11150	1.49206349206349
chr3	65922800	65950625	10	16625	1.62162162162162
chr3	119014025	119035350	10	15625	1.03960396039604
chr3	156998050	157019575	10	15575	1.21212121212121
chr3	195611675	195639250	10	17850	1.52173913043478
chr4	41201675	41219650	10	14300	1.30526315789474
chr4	96457925	96472025	10	11850	0.583333333333333
chr4	123744350	123767300	10	16975	0.846153846153846
chr5	72729250	72742775	10	11425	1.15789473684211
chr6	31695025	31709050	10	10400	1.17073170731707
chr6	86153725	86183800	10	24950	1.11811023622047
chr6	111903500	111928500	10	18400	0.956521739130435
chr7	28100000	28118025	10	9750	1.51219512195122
chr7	107573225	107600825	10	18975	1.44578313253012
chr8	19026000	19058900	10	20300	1.67469879518072
chr8	22237700	22263800	10	16275	1.3109243697479
chr8	99948925	99961225	10	10275	0.456140350877193
chr9	4826725	4843525	10	9775	1.08256880733945
chr9	18472950	18500800	10	22650	1.40540540540541
chr9	125794025	125816650	10	18000	1.17197452229299
chr1	120523750	120539750	9	12675	0.666666666666667
chr1	145281375	145288125	9	5375	0.866666666666667
chr1	163132800	163145300	9	8925	1.41860465116279
chr10	50756275	50779950	9	15650	1.27868852459016
chr12	4379975	4386600	9	4650	1.05882352941176
chr12	7033200	7048500	9	11950	0.666666666666667
chr12	26272250	26280325	9	5700	0.842105263157895
chr12	27328575	27354725	9	19550	0.581081081081081
chr12	111861975	111878750	9	13400	0.992125984251969
chr13	114059500	114068975	9	6575	0.696969696969697
chr15	63523725	63549850	9	17400	1.37016574585635
chr15	68889700	68914450	9	15825	1.3025641025641
chr15	75938375	75968350	9	19850	1.38916256157635
chr16	48403975	48421625	9	12075	0.869565217391304
chr16	88830000	88852425	9	18500	0.638297872340426
chr17	7474675	7494925	9	16000	0.616161616161616
chr17	80185650	80205925	9	15900	1.09803921568627
chr18	46441075	46476150	9	33050	0.7
chr19	1203125	1218525	9	10825	1.45454545454545
chr19	13048175	13068700	9	14325	1.04
chr19	13943975	13965025	9	18525	0.536312849162011
chr19	15424625	15444275	9	15650	1.25274725274725
chr19	48217150	48233950	9	13900	0.866666666666667
chr19	56145450	56161100	9	10150	1.3265306122449
chr2	20240100	20253250	9	7650	1.44827586206897
chr2	42419875	42433100	9	9350	1.11111111111111
chr2	46764350	46777075	9	8825	1.33333333333333
chr2	65570550	65599400	9	19925	0.96551724137931
chr2	66663450	66674500	9	9500	0.833333333333333
chr2	178101875	178131900	9	22925	1.375
chr2	242247300	242265050	9	13375	1.02189781021898
chr20	1782075	1811850	9	19225	1.37451737451737
chr20	35470325	35492825	9	17100	0.905660377358491
chr21	16366925	16389100	9	16075	1.15217391304348
chr3	49382525	49401500	9	12000	1.27131782945736
chr3	73648800	73676275	9	16750	1.43589743589744
chr3	105539175	105558225	9	14200	1.30769230769231
chr3	171798325	171831825	9	26725	1.37931034482759
chr4	55091375	55104175	9	10100	1.23076923076923
chr4	86696975	86719775	9	18675	0.804878048780488
chr4	189320975	189331625	9	9100	0.75
chr5	142430350	142447150	9	15500	0.27027027027027
chr5	149864375	149906875	9	36850	0.392857142857143
chr5	156967475	156991800	9	13900	1.44144144144144
chr6	75905425	75922825	9	13350	1.184
chr6	129988425	130008925	9	13950	1.42702702702703
chr6	151244000	151259025	9	11450	1.07142857142857
chr6	167028300	167043775	9	10825	1.09489051094891
chr7	43657475	43666200	9	6875	0.55421686746988
chr7	48122325	48137900	9	12150	1.05263157894737
chr7	98692250	98710350	9	14075	0.65158371040724
chr8	145006850	145033750	9	25100	1.35
chr9	73029075	73037575	9	7375	0.315789473684211
chr9	127039850	127072925	9	26300	1.37373737373737
chr1	16465100	16484500	8	15175	0.593406593406593
chr1	32160275	32183675	8	16875	1.02564102564103
chr1	40838750	40861175	8	16350	0.92
chr1	43145275	43158850	8	9350	1.21428571428571
chr1	85861875	85880525	8	13125	0.711111111111111
chr1	115836375	115851025	8	10625	0.909090909090909
chr1	120555250	120563550	8	6800	0.666666666666667
chr1	145258300	145265675	8	5975	0.571428571428571
chr1	151952350	151968250	8	14175	0.485714285714286
chr1	157961975	157999500	8	32175	1.13235294117647
chr1	183057375	183076650	8	17050	0.48780487804878
chr1	221907125	221914500	8	6100	0.390243902439024
chr10	7827925	7840550	8	9075	0.80952380952381
chr10	44871700	44882600	8	8825	0.884615384615385
chr10	73011925	73032800	8	16050	1.07563025210084
chr10	82212225	82238300	8	18975	1.10989010989011
chr10	93347275	93377700	8	24000	0.817567567567568
chr10	95135250	95158900	8	17175	0.951111111111111
chr10	95186550	95206800	8	16425	1.21428571428571
chr10	95215350	95241400	8	24025	0.375
chr11	692875	711525	8	12425	1.16062176165803
chr11	2715150	2719850	8	4025	0.309859154929577
chr11	3167525	3187375	8	16225	0.764044943820225
chr11	9871400	9885225	8	10850	0.625
chr11	11993900	12016150	8	17825	1
chr11	12471225	12483325	8	8550	1.12371134020619
chr11	19973275	19980175	8	5750	0.777777777777778
chr11	44966825	44971950	8	3575	0.808510638297872
chr11	47235325	47244950	8	6200	1.2
chr11	61127000	61138525	8	8250	0.943396226415094
chr11	63448050	63457900	8	7450	0.6
chr11	73017675	73047100	8	26575	0.789473684210526
chr11	86328100	86344975	8	13250	1.0958904109589
chr11	118777450	118801600	8	21025	0.75609756097561
chr11	120078500	120091200	8	8950	1.10416666666667
chr11	121902300	121919600	8	15600	0.329113924050633
chr12	1710250	1722350	8	9275	0.9
chr12	52615125	52632900	8	12500	1.0763358778626
chr12	53865475	53876250	8	9575	0.260869565217391
chr12	91516975	91538525	8	14150	0.861538461538462
chr12	109103050	109128800	8	17825	1.17880794701987
chr12	129291150	129309600	8	11800	0.91566265060241
chr14	24607775	24618175	8	7525	1.03703703703704
chr14	105938825	105956950	8	12225	0.76978417266187
chr15	42781650	42793400	8	7175	1.12727272727273
chr15	77347150	77364075	8	11325	1.18518518518519
chr15	81066125	81083925	8	14950	1.19402985074627
chr15	81122625	81138175	8	10725	0.812834224598931
chr15	82413775	82433500	8	14450	0.941935483870968
chr16	53112875	53128500	8	11375	1
chr16	70710100	70752775	8	30300	0.991666666666667
chr16	89380800	89402125	8	17375	0.858974358974359
chr17	4841475	4857925	8	12125	1
chr17	75116875	75129350	8	9000	1.01754385964912
chr17	79812800	79831150	8	13850	0.724832214765101
chr18	3245100	3270400	8	20500	1.03225806451613
chr18	46478725	46490825	8	9800	0.41958041958042
chr19	11299725	11309300	8	7475	1
chr19	16184325	16196650	8	9550	1.03030303030303
chr19	18948500	18955075	8	4875	0.914285714285714
chr19	39888050	39906925	8	12700	1.15555555555556
chr2	47388275	47405025	8	11800	1.18110236220472
chr2	74227250	74237625	8	7550	1.17241379310345
chr2	145258900	145283000	8	19900	0.568421052631579
chr2	191798625	191814225	8	10475	1.05479452054795
chr2	202121975	202130175	8	7100	0.428571428571429
chr2	217354300	217369200	8	9550	1
chr20	5625725	5640700	8	9750	1.13725490196078
chr20	48753400	48771150	8	14525	0.539473684210526
chr20	57116275	57131000	8	9875	1.11827956989247
chr21	30703325	30724800	8	18000	0.791666666666667
chr21	34766225	34779475	8	9300	0.979310344827586
chr22	19863200	19875200	8	8525	0.961538461538462
chr22	35694700	35712100	8	12875	1.04347826086957
chr22	43004275	43018975	8	10600	0.836363636363636
chr22	43138600	43152325	8	8775	1.11827956989247
chr3	50272550	50293075	8	17250	1.15942028985507
chr3	51420800	51435200	8	11125	0.520710059171598
chr3	63949100	63964550	8	13175	0.579710144927536
chr3	86978400	86992400	8	10075	0.91304347826087
chr3	113455025	113468525	8	8925	1.1969696969697
chr3	124756325	124777025	8	13525	1.2
chr3	149177250	149193675	8	12050	0.872340425531915
chr3	193847275	193860800	8	10750	0.620689655172414
chr4	15683600	15697900	8	11750	0.642857142857143
chr4	41426175	41446875	8	15150	1.03311258278146
chr4	99388425	99396625	8	6300	1.09302325581395
chr4	115191325	115208075	8	12625	1.06666666666667
chr4	119742000	119758500	8	13250	1.05263157894737
chr5	53810200	53830775	8	15925	0.962264150943396
chr5	72133500	72151500	8	13550	1.08823529411765
chr5	139485900	139497950	8	9250	1.16666666666667
chr5	149509350	149541250	8	29950	0.209944751381215
chr5	153732450	153756125	8	16800	0.880466472303207
chr6	35452425	35466725	8	11575	0.6875
chr6	52280350	52291900	8	9775	0.458333333333333
chr6	108895500	108921300	8	23050	0.638297872340426
chr6	150165400	150186500	8	14750	1.08080808080808
chr6	159599950	159610775	8	8300	0.955223880597015
chr7	55087725	55101300	8	10800	1.13253012048193
chr7	129912250	129921725	8	7450	0.8
chr7	130126700	130134775	8	5350	1
chr8	20118950	20127400	8	7075	0.64
chr8	22498125	22517975	8	14600	1.11111111111111
chr8	30380975	30405400	8	16825	1.0952380952381
chr8	30655000	30669475	8	12100	0.786885245901639
chr8	32423275	32443325	8	14000	1.17021276595745
chr8	32539425	32563775	8	19675	0.73015873015873
chr8	101954625	101968475	8	8825	1.203125
chr8	104348400	104362125	8	10275	1.04444444444444
chr8	128805925	128815325	8	7275	1
chr9	680375	710150	8	19250	0.853658536585366
chr9	101745350	101765425	8	12750	1.00507614213198
chr9	111859600	111883125	8	15825	1.01315789473684
chr9	130658725	130673050	8	9575	1.0952380952381
chr9	135988225	136002825	8	9750	1.216
chr1	16531850	16536700	7	3475	0.916666666666667
chr1	33164200	33172550	7	5900	0.903225806451613
chr1	39451150	39465300	7	9675	0.901960784313726
chr1	39568025	39584400	7	13950	0.5
chr1	45266375	45281650	7	13650	0.619047619047619
chr1	51432175	51447950	7	10775	0.982300884955752
chr1	51724350	51737800	7	11850	0.378787878787879
chr1	54195575	54207450	7	10450	0.4
chr1	85777450	85802025	7	21750	0.235294117647059
chr1	181055950	181075475	7	15300	0.884615384615385
chr1	193149525	193160075	7	8125	0.983050847457627
chr1	225789600	225802675	7	10075	0.727272727272727
chr1	230201700	230228575	7	19050	0.976
chr1	230980275	231006775	7	23025	0.343612334801762
chr10	51564675	51581450	7	14850	0.390625
chr10	75665175	75677550	7	10800	0.979591836734694
chr10	76967325	76976725	7	6650	0.8
chr10	81156200	81174575	7	15575	0.58
chr10	82251350	82267450	7	13450	0.5
chr10	104985400	104993275	7	6250	0.740740740740741
chr10	105403275	105414175	7	9375	0.612903225806452
chr10	127928800	127943325	7	12650	0.679245283018868
chr11	10343400	10353200	7	8775	0.577777777777778
chr11	27714475	27725425	7	9175	0.645161290322581
chr11	47527875	47547475	7	14300	0.827067669172932
chr11	66079100	66097775	7	14400	0.632478632478632
chr11	86509725	86530475	7	17325	0.48780487804878
chr12	1681525	1693175	7	8575	0.866666666666667
chr12	52572600	52602175	7	20875	0.914285714285714
chr12	53436400	53450900	7	12700	0.416666666666667
chr12	54803275	54827100	7	18750	0.637362637362637
chr12	56217975	56227025	7	6750	0.511627906976744
chr12	57520400	57548900	7	26650	0.380952380952381
chr12	58222900	58241250	7	15150	0.858447488584475
chr12	91565250	91578225	7	10350	0.661870503597122
chr12	123458450	123470025	7	8950	0.891089108910891
chr14	24829825	24842300	7	9725	0.821192052980132
chr15	35011400	35021425	7	8175	0.82089552238806
chr15	39870250	39889000	7	17450	0.478260869565217
chr15	45926550	45942375	7	12575	0.56953642384106
chr15	50341525	50352825	7	9325	0.441176470588235
chr15	62754500	62768450	7	10175	0.816326530612245
chr15	75985575	75999250	7	10525	0.810126582278481
chr15	78590025	78601425	7	7500	0.886792452830189
chr15	89639225	89651600	7	9675	0.869565217391304
chr16	11029425	11044725	7	11475	0.585987261146497
chr16	21519375	21526950	7	5800	0.456521739130435
chr17	1387600	1399625	7	8975	0.991596638655462
chr17	14200125	14214275	7	11425	0.836734693877551
chr17	38218400	38234675	7	12550	0.701030927835051
chr17	40825350	40836300	7	9050	0.704545454545455
chr17	41483250	41489525	7	4825	0.7
chr17	48763500	48773200	7	7175	0.682926829268293
chr17	57432400	57460000	7	22750	0.582375478927203
chr17	73673875	73697600	7	18950	0.588235294117647
chr18	43528800	43546775	7	16100	0.481481481481481
chr19	4384600	4403850	7	14325	0.748201438848921
chr19	18611125	18620000	7	7475	0.96551724137931
chr19	45593925	45606775	7	8575	0.842105263157895
chr19	45925250	45933025	7	5850	0.85981308411215
chr19	55995400	56006550	7	8925	0.934782608695652
chr2	47097450	47116875	7	16075	0.811764705882353
chr2	55323600	55348975	7	20000	0.524137931034483
chr2	60776225	60783025	7	4900	0.769230769230769
chr2	73328825	73342250	7	10100	0.701923076923077
chr2	189861150	189868525	7	6375	0.952380952380952
chr2	189877875	189891025	7	10325	0.503067484662577
chr2	217415625	217431150	7	11450	0.75
chr20	3899125	3916800	7	11925	0.987951807228916
chr20	25226750	25237800	7	9275	0.867469879518072
chr20	48285825	48305275	7	15000	0.847222222222222
chr21	28207575	28216700	7	8300	0.5
chr21	28952075	28963850	7	7925	0.967741935483871
chr22	46390950	46411325	7	14750	0.888888888888889
chr3	16478550	16499550	7	13750	0.971428571428571
chr3	55191100	55208500	7	13925	0.572916666666667
chr3	69126900	69147225	7	16650	0.717948717948718
chr3	73114025	73124575	7	8250	0.634146341463415
chr3	86993825	87013200	7	16325	0.916666666666667
chr3	112389200	112409450	7	17175	0.846846846846847
chr3	149084625	149109100	7	17000	0.831578947368421
chr3	177537625	177555550	7	12325	0.87218045112782
chr3	196004900	196015850	7	8525	0.947368421052632
chr4	2859825	2871750	7	9050	0.666666666666667
chr4	119670700	119698175	7	23925	0.916666666666667
chr4	119945375	119968025	7	17125	0.989247311827957
chr5	52693325	52704000	7	8275	0.769230769230769
chr5	95243100	95254500	7	8900	0.678571428571429
chr5	172736975	172762450	7	21100	0.647058823529412
chr6	30646525	30659700	7	11125	0.43298969072165
chr6	44008200	44035175	7	20600	0.764505119453925
chr6	45438100	45459950	7	17225	0.900990099009901
chr6	73127375	73135825	7	6850	0.958904109589041
chr6	116705350	116734175	7	22250	0.984126984126984
chr6	122010775	122021950	7	7875	0.817391304347826
chr6	157267875	157279950	7	9100	0.984615384615385
chr7	1493375	1502925	7	7325	0.96551724137931
chr7	22893250	22907775	7	11525	0.606060606060606
chr7	47536925	47548250	7	8900	0.527272727272727
chr7	73586650	73603450	7	13850	0.857142857142857
chr7	79773150	79785100	7	10050	0.957446808510638
chr7	98715675	98727150	7	9150	0.53781512605042
chr7	114561475	114576100	7	10300	0.894736842105263
chr7	139420050	139446350	7	23950	0.571428571428571
chr8	18694225	18713450	7	16625	0.602870813397129
chr8	22403950	22425250	7	15075	0.950354609929078
chr8	72267700	72275150	7	5075	0.724137931034483
chr8	131241225	131252475	7	9175	0.909090909090909
chr8	134298225	134311125	7	9150	0.782051282051282
chr9	21677075	21691150	7	12575	0.20627802690583
chr9	97622325	97648475	7	21325	0.943820224719101
chr9	117962975	117976975	7	11700	0.355932203389831
chr9	130315800	130338375	7	19425	0.563829787234043
chr9	130589050	130611100	7	17275	0.576576576576577
chr9	130677200	130686600	7	8200	0.380952380952381
chr9	134268425	134288050	7	15950	0.8
chr9	137257325	137272650	7	11200	0.992700729927007
chr1	11993950	12001075	6	5025	0.666666666666667
chr1	27018050	27034700	6	13075	0.631868131868132
chr1	32036300	32050375	6	11000	0.72
chr1	52125450	52133300	6	6475	0.658536585365854
chr1	67389050	67407150	6	12825	0.711111111111111
chr1	77999225	78009100	6	8000	0.336206896551724
chr1	94699400	94705850	6	5125	0.733333333333333
chr1	151027850	151038250	6	8650	0.519480519480519
chr1	151507600	151522500	6	11325	0.672131147540984
chr1	155936325	155955350	6	16775	0.177215189873418
chr1	156453275	156481225	6	21650	0.731428571428571
chr1	161162575	161173875	6	10125	0.619718309859155
chr1	162722550	162727400	6	3750	0.432432432432432
chr1	219632625	219639575	6	6050	0.432432432432432
chr1	221881200	221900625	6	15225	0.593023255813954
chr1	222160625	222172100	6	8000	0.633663366336634
chr1	240771900	240777350	6	4325	0.606060606060606
chr10	17037500	17052625	6	11250	0.663967611336032
chr10	43889550	43902300	6	10625	0.415384615384615
chr10	69825775	69835825	6	7275	0.679245283018868
chr10	70845625	70853100	6	6425	0.441176470588235
chr10	72989000	73007225	6	17450	0.165605095541401
chr10	98338575	98348750	6	7400	0.596026490066225
chr10	104529550	104546550	6	13900	0.431506849315068
chr11	2399800	2412600	6	9850	0.700787401574803
chr11	27226450	27241350	6	12025	0.666666666666667
chr11	28125750	28133625	6	5975	0.735294117647059
chr11	61094850	61104275	6	7400	0.7
chr11	62646775	62657800	6	8375	0.573099415204678
chr11	66385025	66391900	6	6150	0.285714285714286
chr11	67113175	67126800	6	11200	0.556390977443609
chr11	119231400	119242575	6	8025	0.686567164179104
chr12	6439950	6457325	6	14075	0.510121457489879
chr12	12965800	12977175	6	9625	0.727272727272727
chr12	43150000	43156625	6	5400	0.525252525252525
chr12	53608775	53619875	6	9525	0.516129032258065
chr12	56911750	56924925	6	10250	0.64
chr12	57479050	57491500	6	8825	0.739130434782609
chr12	80276075	80283625	6	6375	0.46875
chr12	91491875	91506175	6	12300	0.328042328042328
chr12	94492400	94496550	6	3425	0.470588235294118
chr12	109034625	109047775	6	11125	0.494117647058824
chr12	109075975	109097700	6	19150	0.628930817610063
chr12	113676900	113685150	6	6575	0.581196581196581
chr12	119613725	119622450	6	7275	0.27
chr12	124863250	124880675	6	15825	0.297297297297297
chr12	124988900	125009875	6	17425	0.592592592592593
chr13	102202500	102212425	6	7775	0.6625
chr14	77412975	77429250	6	14250	0.4
chr14	104117975	104124675	6	5450	0.576271186440678
chr14	105552825	105561050	6	5975	0.690909090909091
chr15	31629300	31638300	6	7250	0.546511627906977
chr15	40380450	40401975	6	16850	0.603550295857988
chr15	62892475	62900925	6	6025	0.701298701298701
chr15	65822200	65826925	6	3550	0.529411764705882
chr15	73974500	73991625	6	13225	0.580645161290323
chr15	89678875	89687900	6	7100	0.379888268156425
chr16	11454675	11459100	6	3725	0.341463414634146
chr16	20907525	20926350	6	15950	0.305239179954442
chr16	24994875	25008125	6	11550	0.538461538461538
chr16	55503775	55525825	6	17525	0.569343065693431
chr16	70461500	70474050	6	8700	0.688524590163934
chr16	79625925	79632900	6	5650	0.553191489361702
chr16	84853600	84874275	6	17750	0.350515463917526
chr16	85643550	85650475	6	5600	0.445945945945946
chr16	87519350	87527600	6	5875	0.7
chr16	89237325	89242825	6	4625	0.666666666666667
chr17	8023250	8030900	6	6500	0.5
chr17	17396925	17400950	6	3325	0.642857142857143
chr17	37023975	37043125	6	16325	0.586538461538462
chr17	46120425	46139250	6	14975	0.455696202531646
chr17	62490275	62505725	6	11850	0.634560906515581
chr17	74257775	74268250	6	7325	0.659459459459459
chr18	3010700	3017275	6	5025	0.651515151515151
chr18	42900275	42913350	6	10300	0.5
chr18	56526050	56539900	6	11100	0.581395348837209
chr19	1015750	1023350	6	6350	0.592592592592593
chr19	2488575	2496475	6	6600	0.682352941176471
chr19	16202450	16207600	6	4250	0.516129032258065
chr19	38734350	38747575	6	8925	0.658823529411765
chr19	38877200	38881775	6	3300	0.631578947368421
chr19	42778600	42791200	6	10500	0.495726495726496
chr19	44255400	44273550	6	15225	0.632911392405063
chr19	56185675	56193625	6	5625	0.739130434782609
chr2	1730650	1746800	6	13050	0.56441717791411
chr2	20260975	20274250	6	9950	0.670588235294118
chr2	32643375	32653900	6	8175	0.551724137931034
chr2	37988400	38011625	6	21350	0.290322580645161
chr2	45231350	45242025	6	9125	0.348387096774194
chr2	74153150	74160800	6	5900	0.636363636363636
chr2	74605725	74619700	6	10750	0.496240601503759
chr2	109779350	109791650	6	9850	0.632124352331606
chr2	109933725	109954025	6	16450	0.520661157024793
chr2	121687250	121699450	6	11000	0.441176470588235
chr2	159349925	159362375	6	10400	0.348122866894198
chr2	177499625	177504125	6	3525	0.717948717948718
chr2	178256400	178265725	6	7750	0.5
chr2	192540300	192558875	6	16950	0.366412213740458
chr2	201979100	201998025	6	17475	0.481751824817518
chr20	17914125	17920575	6	5575	0.347826086956522
chr20	25840125	25844700	6	3900	0.428571428571429
chr20	39700275	39710650	6	7225	0.710526315789474
chr20	52191575	52208875	6	14750	0.455840455840456
chr20	56279325	56294375	6	12125	0.382978723404255
chr20	61551425	61561900	6	8650	0.354430379746835
chr21	36412300	36424650	6	11475	0.178082191780822
chr22	38070125	38074800	6	3825	0.458333333333333
chr22	38571750	38578425	6	5300	0.580645161290323
chr22	44315000	44321800	6	5125	0.680851063829787
chr22	46073500	46089450	6	13525	0.353356890459364
chr22	50730050	50748500	6	14875	0.63849765258216
chr3	9953900	9960550	6	5650	0.719101123595506
chr3	29324375	29336150	6	11100	0.271604938271605
chr3	30721700	30732200	6	9025	0.584615384615385
chr3	45172300	45182650	6	8425	0.415094339622642
chr3	106554550	106564800	6	8250	0.559322033898305
chr3	111578875	111594075	6	12875	0.647398843930636
chr3	111620450	111632525	6	10050	0.5625
chr3	115502350	115512075	6	8200	0.534653465346535
chr3	120135000	120171325	6	33775	0.416107382550336
chr3	129305700	129332275	6	20675	0.5
chr3	139102350	139107325	6	4225	0.4375
chr3	147124975	147131450	6	4975	0.625
chr3	171839875	171862475	6	18850	0.739130434782609
chr4	10093175	10120175	6	25775	0.137931034482759
chr4	57955550	57978775	6	20150	0.652631578947368
chr4	77109175	77136150	6	19425	0.708229426433915
chr4	129740200	129749250	6	6750	0.597701149425287
chr4	141173500	141179225	6	4725	0.540540540540541
chr5	82854850	82867300	6	9575	0.620253164556962
chr5	86621350	86625300	6	3225	0.72
chr5	107004075	107009850	6	4200	0.571428571428571
chr5	111068400	111092425	6	23250	0.239316239316239
chr5	146910175	146919625	6	6325	0.733333333333333
chr5	151038400	151068150	6	26650	0.215846994535519
chr5	154157975	154168225	6	7650	0.541666666666667
chr5	167360500	167378975	6	16325	0.325
chr5	170832275	170838775	6	5950	0.304347826086957
chr5	172377775	172388350	6	9475	0.424242424242424
chr5	176905150	176912725	6	5350	0.731707317073171
chr5	177025525	177029625	6	2850	0.721311475409836
chr5	180223900	180238975	6	11950	0.509554140127389
chr6	1573775	1581050	6	5450	0.666666666666667
chr6	5082050	5086775	6	3850	0.555555555555556
chr6	31461325	31467175	6	4975	0.379746835443038
chr6	35558000	35560750	6	2225	0.538461538461538
chr6	44081525	44096825	6	12525	0.613333333333333
chr6	53407800	53413700	6	4450	0.717948717948718
chr6	112355125	112367000	6	9575	0.518518518518518
chr6	142330250	142336950	6	5950	0.27027027027027
chr6	143159700	143176625	6	13300	0.510869565217391
chr6	149380350	149386825	6	5150	0.658227848101266
chr6	151356175	151368000	6	9625	0.72189349112426
chr7	28444900	28451550	6	5250	0.4
chr7	41731000	41749900	6	16725	0.51063829787234
chr7	92267750	92275225	6	5775	0.709090909090909
chr7	128466875	128477175	6	9250	0.509090909090909
chr7	142115400	142118875	6	2750	0.636363636363636
chr7	158597650	158617375	6	15100	0.722222222222222
chr8	23306300	23315950	6	7725	0.682926829268293
chr8	25778425	25783775	6	4675	0.645161290322581
chr8	95956375	95964425	6	6150	0.557575757575758
chr8	101946900	101951275	6	3775	0.264705882352941
chr8	116669300	116679875	6	9225	0.338983050847458
chr8	128909400	128933525	6	16450	0.550898203592814
chr8	143742550	143758875	6	12925	0.732510288065844
chr9	16714425	16729800	6	12200	0.700854700854701
chr9	27338300	27341925	6	2925	0.55
chr9	79075025	79080975	6	4825	0.571428571428571
chr9	113754400	113764150	6	9000	0.474576271186441
chr9	124079300	124089600	6	8900	0.489795918367347
chr9	130722175	130744375	6	19075	0.460606060606061
chrX	13909650	13919825	6	7200	0.6875
chrX	64905950	64930150	6	17300	0.607594936708861
chr1	1364850	1373675	5	7875	0.271604938271605
chr1	1706800	1715175	5	7300	0.386666666666667
chr1	12533750	12542100	5	7050	0.374193548387097
chr1	23770325	23779475	5	7925	0.404761904761905
chr1	27108700	27117125	5	7800	0.222222222222222
chr1	33792175	33816800	5	22225	0.126149802890933
chr1	36709625	36721625	5	9500	0.417910447761194
chr1	41441900	41450675	5	7225	0.475
chr1	92946425	92952500	5	5125	0.425531914893617
chr1	115863400	115881250	5	17225	0.204545454545455
chr1	165820200	165829250	5	7900	0.357615894039735
chr1	198898150	198904650	5	5525	0.483870967741935
chr1	225997175	226007700	5	8475	0.433333333333333
chr1	234734250	234743950	5	8650	0.444444444444444
chr10	65021450	65027700	5	5050	0.422222222222222
chr10	71921575	71929550	5	6975	0.355140186915888
chr10	75021350	75024225	5	2475	0.388888888888889
chr10	79145875	79153975	5	7300	0.344262295081967
chr10	81190950	81207175	5	14650	0.420091324200913
chr10	81953250	81968425	5	13675	0.173913043478261
chr10	89297625	89312750	5	12400	0.48
chr10	105664475	105671250	5	5800	0.390243902439024
chr10	111800425	111804800	5	3525	0.434782608695652
chr10	114885700	114894350	5	7875	0.231884057971014
chr10	116582825	116591875	5	7975	0.417910447761194
chr10	121421975	121431100	5	7825	0.385542168674699
chr11	1895725	1903800	5	7100	0.302158273381295
chr11	8884325	8894300	5	7875	0.395061728395062
chr11	10322475	10331825	5	8300	0.3125
chr11	35159600	35175500	5	12925	0.390243902439024
chr11	35177900	35204375	5	24425	0.411764705882353
chr11	36028875	36039100	5	8225	0.483516483516484
chr11	44584700	44598150	5	10450	0.48
chr11	61728350	61744400	5	13075	0.472622478386167
chr11	63635525	63641225	5	4775	0.427184466019417
chr11	111501525	111507800	5	5200	0.366197183098592
chr12	6333350	6342950	5	8600	0.303030303030303
chr12	49653175	49665450	5	9400	0.488262910798122
chr12	53455000	53468250	5	12025	0.254826254826255
chr12	57024175	57031925	5	6750	0.266666666666667
chr12	57622475	57637900	5	14800	0.318181818181818
chr12	65995450	66009975	5	12725	0.329588014981273
chr12	75871650	75884275	5	11175	0.375
chr13	27609925	27615300	5	4875	0.318181818181818
chr13	30082075	30086575	5	3600	0.476190476190476
chr13	33756950	33771075	5	13275	0.19047619047619
chr13	66485725	66489850	5	3525	0.409090909090909
chr13	78766550	78769775	5	2950	0.138888888888889
chr13	113857275	113862500	5	4725	0.266666666666667
chr14	35882250	35886325	5	3250	0.412698412698413
chr14	52138550	52153850	5	14225	0.146153846153846
chr14	59203150	59207825	5	3950	0.366666666666667
chr15	25677625	25683100	5	4900	0.379310344827586
chr15	36719000	36725100	5	5225	0.269230769230769
chr15	37384175	37390200	5	5325	0.272727272727273
chr15	40614525	40637250	5	18200	0.401384083044983
chr15	57276375	57282175	5	5450	0.210526315789474
chr15	74340350	74346975	5	5100	0.432432432432432
chr15	74707775	74727300	5	16625	0.345679012345679
chr15	84512025	84518475	5	5400	0.436363636363636
chr15	101779525	101791150	5	9775	0.417391304347826
chr16	2198025	2212200	5	12400	0.261501210653753
chr16	67273675	67284800	5	10200	0.333333333333333
chr16	69950875	69964200	5	11600	0.466666666666667
chr17	1268050	1273100	5	4175	0.380952380952381
chr17	1984400	1995875	5	9400	0.274193548387097
chr17	7117000	7125600	5	6975	0.482758620689655
chr17	7211700	7219725	5	6475	0.439024390243902
chr17	7251525	7259425	5	6475	0.451612903225806
chr17	7338775	7344725	5	5100	0.342857142857143
chr17	20103550	20111700	5	6625	0.407407407407407
chr17	20931325	20944375	5	11350	0.394736842105263
chr17	27911025	27922525	5	8825	0.482758620689655
chr17	38598575	38619675	5	19325	0.224806201550388
chr17	40062500	40074350	5	11250	0.152542372881356
chr17	41042950	41047950	5	4175	0.329411764705882
chr17	42635125	42639000	5	3425	0.181818181818182
chr17	42896150	42900850	5	3925	0.426229508196721
chr17	44228525	44237975	5	8700	0.2
chr17	45728225	45733175	5	4225	0.352941176470588
chr17	47706550	47716825	5	9175	0.148148148148148
chr17	81136775	81152675	5	13575	0.385454545454545
chr18	2974675	2989950	5	12525	0.41875
chr18	8941850	8949975	5	7300	0.315789473684211
chr18	19750975	19757425	5	5475	0.325581395348837
chr18	74156400	74165275	5	8225	0.426229508196721
chr19	12888100	12902175	5	11125	0.375
chr19	13273100	13284525	5	9325	0.488888888888889
chr19	36133975	36136600	5	2200	0.48780487804878
chr19	42744350	42757525	5	11700	0.396887159533074
chr19	49135825	49142175	5	5850	0.198198198198198
chr19	54703900	54715075	5	10075	0.270531400966184
chr2	16803675	16808325	5	4100	0.439024390243902
chr2	45394975	45412575	5	14525	0.446927374301676
chr2	65453400	65462675	5	7575	0.378600823045267
chr2	102418650	102426650	5	7150	0.247422680412371
chr2	109741200	109748500	5	6350	0.336
chr2	128164325	128174550	5	8025	0.397163120567376
chr2	170674700	170681900	5	6075	0.261538461538462
chr2	171672050	171675475	5	2925	0.385964912280702
chr2	173983125	173989800	5	5975	0.326530612244898
chr2	182321200	182324875	5	3000	0.485714285714286
chr2	188404100	188418300	5	13725	0.107142857142857
chr2	198113400	198117850	5	3725	0.454545454545455
chr2	204391800	204398900	5	6100	0.403669724770642
chr2	233496875	233500025	5	2725	0.357142857142857
chr2	235149775	235155450	5	4825	0.338461538461538
chr20	1354325	1359550	5	4525	0.454545454545455
chr20	8131225	8138150	5	6325	0.265060240963855
chr20	19232475	19236025	5	3250	0.275862068965517
chr20	30154525	30162325	5	6725	0.258823529411765
chr20	39310700	39317500	5	5625	0.4375
chr20	47298100	47303575	5	4350	0.417582417582418
chr21	37849150	37852750	5	3250	0.291666666666667
chr21	38821775	38836225	5	11700	0.442244224422442
chr22	20896450	20912225	5	13550	0.304
chr22	36229200	36237275	5	7350	0.277777777777778
chr22	37955475	37966100	5	8650	0.444444444444444
chr22	43546775	43552425	5	4700	0.367816091954023
chr3	37210800	37217050	5	5075	0.485714285714286
chr3	38207725	38214675	5	6625	0.0792079207920792
chr3	48592575	48604225	5	10100	0.427184466019417
chr3	64244875	64247600	5	2400	0.222222222222222
chr3	70898425	70907900	5	8125	0.271604938271605
chr3	99574925	99587425	5	10200	0.29045643153527
chr3	100709550	100713175	5	3250	0.222222222222222
chr3	148731050	148738400	5	6300	0.314606741573034
chr3	156258600	156273800	5	13475	0.30718954248366
chr3	156870275	156879875	5	8325	0.444444444444444
chr3	171865150	171880150	5	12550	0.32972972972973
chr3	185444225	185452375	5	7475	0.154761904761905
chr3	187452250	187460975	5	8050	0.145454545454545
chr3	196755400	196759325	5	3200	0.48780487804878
chr4	8276275	8282075	5	4950	0.333333333333333
chr4	38666900	38680850	5	13425	0.0516605166051661
chr4	39502075	39509400	5	6775	0.142857142857143
chr4	40988925	40998100	5	7325	0.465116279069767
chr4	55523600	55528675	5	4150	0.342342342342342
chr4	74117375	74123600	5	4950	0.369230769230769
chr4	88923250	88934700	5	9375	0.349206349206349
chr4	111552750	111559125	5	5625	0.311111111111111
chr4	121239850	121241825	5	1750	0.206896551724138
chr4	122587200	122593225	5	5575	0.303030303030303
chr4	129200475	129207725	5	6000	0.414414414414414
chr4	143271900	143276075	5	3600	0.431372549019608
chr4	158934500	158942900	5	7250	0.388888888888889
chr4	160159825	160163375	5	3125	0.421052631578947
chr5	16883425	16890700	5	6125	0.457516339869281
chr5	33309025	33323450	5	12325	0.356846473029046
chr5	52093825	52101175	5	6575	0.325581395348837
chr5	58420100	58424850	5	4350	0.16
chr5	64354125	64364750	5	9150	0.387096774193548
chr5	67556125	67566150	5	8300	0.324137931034483
chr5	67581950	67588725	5	6300	0.216867469879518
chr5	71538725	71550175	5	9675	0.245901639344262
chr5	121401525	121412350	5	9675	0.146118721461187
chr5	131554850	131564175	5	8125	0.289156626506024
chr5	139067825	139079250	5	10550	0.227642276422764
chr5	140886025	140906125	5	18875	0.12043795620438
chr5	142021175	142025500	5	3625	0.375
chr5	142768575	142782075	5	12525	0.154838709677419
chr5	147762200	147768275	5	5150	0.4
chr5	158173050	158187300	5	12450	0.359712230215827
chr5	158628825	158635750	5	5925	0.32258064516129
chr5	171288100	171292050	5	3500	0.37037037037037
chr5	179041900	179052375	5	8625	0.476190476190476
chr6	1615125	1628500	5	11225	0.387301587301587
chr6	7725700	7732050	5	5525	0.423076923076923
chr6	15256725	15262650	5	4775	0.347826086956522
chr6	25165775	25181225	5	13025	0.369230769230769
chr6	25961700	25972675	5	9475	0.32579185520362
chr6	30576925	30584475	5	6650	0.25
chr6	35692575	35701150	5	7350	0.474576271186441
chr6	36560200	36577275	5	14100	0.47196261682243
chr6	38313500	38321600	5	6650	0.442857142857143
chr6	43603000	43605775	5	2225	0.421052631578947
chr6	99024350	99030125	5	4850	0.380952380952381
chr6	125300800	125309275	5	8075	0.107142857142857
chr6	153297925	153304100	5	5400	0.36734693877551
chr6	155426725	155432475	5	4625	0.477611940298507
chr7	228250	232550	5	3450	0.461538461538462
chr7	6285000	6303225	5	17475	0.0783289817232376
chr7	6514800	6522650	5	6850	0.25
chr7	17339350	17349175	5	8725	0.25
chr7	28073750	28082150	5	7300	0.457142857142857
chr7	34096775	34102475	5	5225	0.45
chr7	43737375	43741500	5	3275	0.476190476190476
chr7	47516700	47523775	5	6450	0.197183098591549
chr7	66050500	66058350	5	6350	0.475675675675676
chr7	73440900	73448975	5	7475	0.141732283464567
chr7	113722225	113727575	5	4375	0.292307692307692
chr7	134332075	134336800	5	3925	0.473684210526316
chr7	140303950	140312075	5	6700	0.386666666666667
chr7	150941675	150950550	5	7800	0.260162601626016
chr7	151211825	151215850	5	3400	0.342857142857143
chr8	9003750	9010050	5	5050	0.395604395604396
chr8	26177575	26181675	5	3600	0.2
chr8	26464950	26477650	5	11850	0.188034188034188
chr8	29537000	29542875	5	4975	0.324324324324324
chr8	32505725	32508725	5	2450	0.424242424242424
chr8	38855450	38865200	5	8850	0.194805194805195
chr8	61430775	61439075	5	7500	0.344827586206897
chr8	70403450	70414300	5	9250	0.475409836065574
chr8	91652150	91657125	5	4050	0.460176991150442
chr8	97166650	97173925	5	6200	0.470588235294118
chr9	14270775	14283925	5	10600	0.458015267175573
chr9	21809650	21814450	5	4275	0.275862068965517
chr9	21986450	21994325	5	6950	0.301369863013699
chr9	35108700	35117825	5	7825	0.378378378378378
chr9	35507500	35524200	5	15325	0.333333333333333
chr9	35644275	35650625	5	5250	0.393939393939394
chr9	101874050	101878950	5	4125	0.354166666666667
chr9	111424700	111429175	5	3700	0.296296296296296
chr9	129878025	129886100	5	7275	0.142857142857143
chr9	132076675	132084575	5	6775	0.343558282208589
chr9	132385625	132395275	5	8300	0.266666666666667
chr9	133711550	133727350	5	14325	0.461538461538462
chrX	64888675	64901875	5	11550	0.454545454545455
chrX	70757600	70765125	5	6475	0.458333333333333
chrX	102934975	102940250	5	4825	0.2
chrX	135272975	135298500	5	22175	0.289416846652268
chr1	9255675	9263100	4	6925	0.143790849673203
chr1	9298375	9303200	4	4275	0.251748251748252
chr1	17229000	17233225	4	3850	0.235294117647059
chr1	32110950	32117600	4	6325	0.114942528735632
chr1	32225400	32229475	4	3750	0.19047619047619
chr1	33263200	33265000	4	1600	0.228571428571429
chr1	38460700	38471950	4	9650	0.226950354609929
chr1	41823425	41826700	4	3025	0.142857142857143
chr1	59506975	59510850	4	3475	0.189189189189189
chr1	64074675	64079225	4	4025	0.236220472440945
chr1	93813350	93819850	4	5725	0.220472440944882
chr1	98366200	98373850	4	7225	0.186046511627907
chr1	109356050	109360925	4	4575	0.222222222222222
chr1	117530625	117534350	4	3375	0.2
chr1	144923575	144934550	4	9900	0.221518987341772
chr1	150977350	150984225	4	6225	0.172413793103448
chr1	155175675	155182300	4	6050	0.155339805825243
chr1	162532100	162539100	4	6050	0.211920529801325
chr1	178308725	178316225	4	6725	0.220183486238532
chr1	183594775	183603650	4	8025	0.248062015503876
chr1	184939450	184943975	4	3975	0.189655172413793
chr1	185829875	185835100	4	4950	0.125
chr1	198081625	198098125	4	14775	0.222222222222222
chr1	200192025	200194375	4	2000	0.25
chr1	201614925	201626525	4	10800	0.21301775147929
chr1	203095350	203099625	4	3900	0.153846153846154
chr1	206859750	206868500	4	8125	0.172043010752688
chr1	214574125	214579400	4	4650	0.254237288135593
chr1	231528525	231534150	4	5025	0.203389830508475
chr10	3132325	3140225	4	7300	0.17910447761194
chr10	3845575	3856850	4	10800	0.117647058823529
chr10	32614100	32619550	4	5200	0.0784313725490196
chr10	33247550	33252975	4	5100	0.096
chr10	45488625	45498450	4	9125	0.195121951219512
chr10	49807625	49817625	4	9650	0.0493827160493827
chr10	60396125	60413475	4	15325	0.217765042979943
chr10	60457950	60466425	4	7550	0.232558139534884
chr10	76982400	76990450	4	7000	0.244541484716157
chr10	77167075	77169275	4	2025	0.193548387096774
chr10	89428275	89432550	4	3925	0.170731707317073
chr10	97032575	97040975	4	7800	0.238095238095238
chr10	103571250	103577150	4	5425	0.16374269005848
chr10	104404400	104412475	4	7400	0.168498168498169
chr10	105418275	105424350	4	5350	0.208333333333333
chr10	127747050	127755000	4	7275	0.172549019607843
chr11	20108000	20111775	4	3525	0.101010101010101
chr11	27012875	27018475	4	5250	0.19047619047619
chr11	33280850	33286825	4	5350	0.175675675675676
chr11	33719575	33731275	4	10550	0.123595505617978
chr11	57825575	57830025	4	3875	0.233766233766234
chr11	67803800	67809600	4	5275	0.166666666666667
chr11	75916950	75920950	4	3650	0.181818181818182
chr11	77344750	77348175	4	3150	0.19672131147541
chr11	110064600	110067575	4	2625	0.25
chr11	111804500	111817950	4	12525	0.105263157894737
chr11	113949750	113954350	4	4250	0.188679245283019
chr11	113999325	114008000	4	8450	0.043010752688172
chr11	120267900	120273175	4	4800	0.203389830508475
chr11	126222250	126230300	4	7050	0.245283018867925
chr11	126859800	126871125	4	10175	0.228571428571429
chr12	1578000	1585875	4	7475	0.15625
chr12	13346100	13365775	4	18400	0.253333333333333
chr12	42865725	42869425	4	3325	0.170212765957447
chr12	49626300	49629375	4	2650	0.246575342465753
chr12	53264025	53269150	4	4725	0.217391304347826
chr12	56323725	56329975	4	5525	0.158730158730159
chr12	81019050	81022625	4	3325	0.148148148148148
chr12	95592700	95600450	4	7325	0.235294117647059
chr12	96626850	96636825	4	9175	0.229007633587786
chr12	96880300	96883225	4	2625	0.231884057971014
chr12	122231250	122237950	4	6425	0.0641025641025641
chr12	123001475	123010125	4	7950	0.186046511627907
chr13	21387350	21390800	4	3200	0.119047619047619
chr13	33831350	33840925	4	9325	0.129032258064516
chr13	37989625	37992175	4	2350	0.130434782608696
chr13	43579050	43584450	4	4925	0.204545454545455
chr13	48733250	48736050	4	2550	0.133333333333333
chr13	97991875	97994175	4	2100	0.230769230769231
chr13	99133100	99140725	4	7025	0.13265306122449
chr13	107150125	107152700	4	2250	0.243243243243243
chr14	23443150	23450500	4	6300	0.248888888888889
chr14	56468750	56473125	4	3875	0.238095238095238
chr14	61444600	61447500	4	2650	0.177777777777778
chr14	64972400	64979175	4	5975	0.184466019417476
chr14	68601800	68615525	4	12775	0.161764705882353
chr14	69008975	69018250	4	8725	0.115942028985507
chr14	72047675	72062725	4	14425	0.0982142857142857
chr14	92589075	92591675	4	2350	0.216216216216216
chr14	102700175	102707975	4	7525	0.0863309352517986
chr14	102779900	102784425	4	4050	0.253164556962025
chr15	26092075	26099550	4	6900	0.159420289855072
chr15	49527375	49532875	4	4825	0.2375
chr15	63887350	63894500	4	6275	0.185365853658537
chr15	68929475	68937150	4	6775	0.231155778894472
chr15	70381325	70388300	4	6225	0.247311827956989
chr15	72511475	72522100	4	9925	0.248520710059172
chr15	76217950	76219700	4	1600	0.2
chr15	89200875	89207075	4	5450	0.182795698924731
chr15	89447725	89457425	4	8750	0.1640625
chr15	93360700	93366300	4	5050	0.205607476635514
chr16	4418725	4429700	4	10300	0.191919191919192
chr16	4432675	4439800	4	6625	0.225
chr16	17451650	17462625	4	10125	0.203703703703704
chr16	19123925	19133575	4	8650	0.234375
chr16	28547875	28551200	4	3075	0.133333333333333
chr16	30785775	30790550	4	4325	0.1875
chr16	57220975	57231725	4	9500	0.219607843137255
chr16	66684400	66688425	4	3750	0.0892857142857143
chr16	68834100	68837650	4	3000	0.25
chr16	82660125	82666200	4	5550	0.114583333333333
chr16	88363625	88368225	4	4300	0.217391304347826
chr17	900775	909850	4	7950	0.245989304812834
chr17	1962775	1976150	4	12275	0.222222222222222
chr17	2074675	2087200	4	11600	0.241935483870968
chr17	2132400	2149000	4	14950	0.204301075268817
chr17	29885300	29901875	4	15800	0.21978021978022
chr17	33412050	33415925	4	3475	0.25
chr17	39195450	39198975	4	3050	0.242424242424242
chr17	40668275	40679675	4	10850	0.105263157894737
chr17	48228600	48233325	4	4400	0.192307692307692
chr17	54248375	54254850	4	6050	0.145454545454545
chr17	75137750	75151325	4	12900	0.184466019417476
chr17	80968075	80971675	4	3125	0.253968253968254
chr18	3592300	3597875	4	5225	0.126984126984127
chr18	19925325	19929700	4	3975	0.155844155844156
chr18	43303500	43309500	4	5375	0.223880597014925
chr19	676675	679875	4	2925	0.166666666666667
chr19	1854875	1862600	4	6850	0.231155778894472
chr19	4910400	4916600	4	5750	0.181818181818182
chr19	10922650	10929600	4	6475	0.0935672514619883
chr19	16173850	16182775	4	8375	0.121212121212121
chr19	18496350	18499850	4	3100	0.25
chr19	39319700	39323675	4	3450	0.183333333333333
chr19	40926450	40930975	4	4250	0.25
chr19	41220175	41228725	4	7350	0.210526315789474
chr19	41725750	41734150	4	7675	0.150943396226415
chr19	47121825	47129925	4	7300	0.185792349726776
chr2	7147125	7155650	4	7850	0.215909090909091
chr2	12898925	12907175	4	7550	0.18957345971564
chr2	17824000	17827875	4	3625	0.0930232558139535
chr2	20290050	20294375	4	3900	0.226086956521739
chr2	28618400	28633150	4	14375	0.173913043478261
chr2	38053875	38061200	4	6750	0.228571428571429
chr2	38292500	38306875	4	13975	0.08
chr2	38316375	38327750	4	10075	0.181818181818182
chr2	39603700	39610000	4	5600	0.216216216216216
chr2	46906025	46908175	4	1925	0.163265306122449
chr2	68480725	68484475	4	3450	0.214285714285714
chr2	69478500	69482200	4	3325	0.227272727272727
chr2	72371875	72374925	4	2675	0.230769230769231
chr2	102404875	102408900	4	3700	0.193548387096774
chr2	137872300	137876375	4	3625	0.227272727272727
chr2	145134225	145136100	4	1650	0.25
chr2	153440375	153444875	4	3975	0.222222222222222
chr2	163095775	163103225	4	7150	0.122137404580153
chr2	172958475	172969175	4	9875	0.192307692307692
chr2	190271250	190277775	4	5925	0.222222222222222
chr2	192014900	192020400	4	4775	0.210526315789474
chr2	200306250	200321550	4	14675	0.107142857142857
chr2	201341200	201346250	4	4600	0.183908045977011
chr2	204265325	204271050	4	5300	0.162162162162162
chr2	206519525	206523375	4	3450	0.23728813559322
chr2	218142000	218145525	4	3225	0.163265306122449
chr2	220549450	220556375	4	6525	0.108843537414966
chr2	231279875	231284975	4	4600	0.19672131147541
chr2	237475950	237481750	4	5350	0.188679245283019
chr20	10292100	10295900	4	3425	0.235294117647059
chr20	11501025	11503500	4	2225	0.208333333333333
chr20	23122475	23130275	4	7475	0.100719424460432
chr20	39674450	39685400	4	9800	0.225895316804408
chr20	48918675	48926575	4	7000	0.209424083769634
chr20	48948550	48957000	4	8150	0.0568720379146919
chr20	49954975	49956975	4	1825	0.222222222222222
chr22	19271200	19281125	4	9100	0.173076923076923
chr22	20919525	20926000	4	5800	0.147783251231527
chr22	24638100	24644225	4	5650	0.125
chr22	43213900	43217150	4	2975	0.235294117647059
chr3	5022325	5032325	4	9125	0.123893805309735
chr3	11176250	11180250	4	3550	0.229508196721311
chr3	14181175	14188025	4	6425	0.213333333333333
chr3	14241750	14246850	4	4750	0.133333333333333
chr3	34046600	34054900	4	7400	0.243386243386243
chr3	43806350	43812750	4	5925	0.150943396226415
chr3	45585925	45596250	4	8975	0.235294117647059
chr3	45634350	45642275	4	7250	0.202020202020202
chr3	54387175	54393700	4	5950	0.254545454545455
chr3	59252375	59254450	4	1850	0.228571428571429
chr3	71053125	71058675	4	4900	0.25
chr3	73025125	73027025	4	1675	0.242424242424242
chr3	107513425	107517675	4	3625	0.236842105263158
chr3	134066925	134092450	4	23600	0.227979274611399
chr3	141119050	141134100	4	13975	0.158940397350993
chr3	149248700	149261150	4	11675	0.173913043478261
chr3	171988375	171991550	4	2950	0.25
chr3	184033250	184041175	4	7300	0.189655172413793
chr3	187768725	187772275	4	3175	0.192771084337349
chr3	187978700	187993300	4	13600	0.0933333333333333
chr4	74842275	74845625	4	3150	0.16
chr4	81188375	81201775	4	12725	0.114130434782609
chr4	93152625	93158425	4	5425	0.210526315789474
chr4	96425725	96430475	4	4300	0.222222222222222
chr4	114387675	114398450	4	10150	0.0839160839160839
chr4	114593975	114600725	4	6275	0.129032258064516
chr4	122739925	122744975	4	4725	0.133333333333333
chr4	134067400	134074375	4	6600	0.137931034482759
chr4	138439950	138452350	4	11475	0.189830508474576
chr4	150922800	150929875	4	6625	0.0995024875621891
chr5	16455025	16468450	4	11900	0.236775818639798
chr5	17219050	17226925	4	7425	0.10958904109589
chr5	42948900	42953350	4	4100	0.144927536231884
chr5	57480225	57485975	4	5350	0.211764705882353
chr5	58216600	58222750	4	5400	0.239130434782609
chr5	64492800	64506100	4	12450	0.123655913978495
chr5	72561525	72564475	4	2525	0.25
chr5	73110150	73124200	4	12725	0.230452674897119
chr5	74243700	74247000	4	2975	0.208955223880597
chr5	95152850	95160725	4	7050	0.220689655172414
chr5	119873750	119877900	4	3675	0.25
chr5	131830350	131834700	4	4000	0.142857142857143
chr5	138606675	138612625	4	5425	0.198019801980198
chr5	140854750	140860425	4	5175	0.227272727272727
chr5	142725600	142736175	4	10175	0.0566037735849057
chr5	167065525	167072450	4	6400	0.15625
chr5	170741925	170744050	4	1825	0.235294117647059
chr5	176736075	176740275	4	3825	0.171428571428571
chr6	6004925	6010000	4	4750	0.181818181818182
chr6	11423600	11435925	4	10925	0.187234042553191
chr6	37953725	37960450	4	6500	0.163265306122449
chr6	74224650	74229625	4	4500	0.181818181818182
chr6	74412250	74416200	4	3600	0.2
chr6	75360350	75369150	4	8350	0.230769230769231
chr6	76460025	76464325	4	4000	0.121212121212121
chr6	81314825	81321025	4	5725	0.148148148148148
chr6	81346275	81350400	4	3675	0.173913043478261
chr6	100950750	100954925	4	3475	0.252252252252252
chr6	116647400	116652275	4	4550	0.193548387096774
chr6	117761000	117773550	4	11750	0.172972972972973
chr6	121759425	121767000	4	6975	0.118811881188119
chr6	164375775	164378175	4	2100	0.235294117647059
chr7	41950325	41958925	4	8225	0.147540983606557
chr7	75920275	75927425	4	6575	0.171428571428571
chr7	90708300	90714025	4	5450	0.08
chr7	93574475	93579625	4	4850	0.142857142857143
chr7	115909400	115914300	4	4675	0.0925925925925926
chr7	130536325	130539875	4	3300	0.2
chr7	148957950	148961550	4	3150	0.213333333333333
chr8	22857825	22862000	4	3975	0.181818181818182
chr8	38703850	38714450	4	9725	0.130653266331658
chr8	62598725	62605875	4	6725	0.186046511627907
chr8	67519550	67525100	4	5000	0.235294117647059
chr8	74331850	74333850	4	1800	0.214285714285714
chr8	97108500	97117750	4	7950	0.254826254826255
chr8	102182725	102186775	4	3650	0.238095238095238
chr8	104288425	104295800	4	6475	0.235849056603774
chr8	104383375	104389200	4	5525	0.24390243902439
chr8	117877050	117885750	4	7700	0.170454545454545
chr8	120647550	120652525	4	4675	0.2
chr8	121135925	121140475	4	4275	0.155844155844156
chr8	124701650	124706750	4	4875	0.0941176470588235
chr9	4095475	4102375	4	5925	0.247422680412371
chr9	13264750	13268875	4	3625	0.216666666666667
chr9	19114200	19121325	4	6475	0.186046511627907
chr9	22208525	22217850	4	8825	0.161290322580645
chr9	73013950	73026975	4	11625	0.2296918767507
chr9	79115075	79118000	4	2625	0.233333333333333
chr9	117875600	117882200	4	6350	0.16
chr9	118351550	118362650	4	10600	0.181818181818182
chr9	127021025	127036550	4	14850	0.0710059171597633
chr9	130612250	130616975	4	4525	0.0784313725490196
chr9	131899500	131910175	4	9925	0.17037037037037
chrX	10578075	10587275	4	8375	0.204819277108434
chrX	39942025	39945850	4	3500	0.148760330578512
chrX	47421050	47424000	4	2600	0.222222222222222
chrX	48895275	48900250	4	4625	0.242424242424242
chrX	106916350	106923200	4	6325	0.177215189873418
chrX	152763275	152768225	4	4800	0.16
chr1	16338925	16347350	3	8325	0.0388349514563107
chr1	45082600	45085875	3	3150	0.0560747663551402
chr1	65974875	65980500	3	5475	0.0727272727272727
chr1	78406375	78408450	3	1975	0.0634920634920635
chr1	85803500	85812125	3	8250	0.0794701986754967
chr1	90461625	90465750	3	3950	0.0720720720720721
chr1	92269200	92273475	3	4150	0.0681818181818182
chr1	101184275	101190400	3	6000	0.032258064516129
chr1	110158600	110163275	3	4550	0.0659340659340659
chr1	110363550	110372525	3	8850	0.021978021978022
chr1	150530800	150550325	3	19175	0.0321027287319422
chr1	184357350	184360650	3	3175	0.0512820512820513
chr1	206877000	206884200	3	6950	0.0491803278688525
chr1	218519750	218525725	3	5675	0.0730593607305936
chr1	224018800	224024550	3	5400	0.0792079207920792
chr1	234746125	234758575	3	11925	0.0655021834061135
chr10	33236700	33246150	3	9300	0.0234604105571848
chr10	33268700	33275725	3	6750	0.0689655172413793
chr10	35734575	35741625	3	6775	0.0651162790697674
chr10	79282250	79287725	3	5275	0.0634920634920635
chr10	90708250	90713575	3	5150	0.0598802395209581
chr10	104068800	104073750	3	4775	0.0555555555555556
chr10	133790775	133795025	3	4100	0.062015503875969
chr11	1144725	1148525	3	3650	0.0792079207920792
chr11	8846975	8851325	3	4175	0.0628930817610063
chr11	12743725	12750825	3	6975	0.0226415094339623
chr11	15139050	15142275	3	3050	0.0761904761904762
chr11	15988625	15992750	3	3925	0.0793650793650794
chr11	36446975	36449550	3	2450	0.0740740740740741
chr11	44263275	44270350	3	6950	0.0230769230769231
chr11	45108700	45115650	3	6675	0.0714285714285714
chr11	47553325	47556550	3	3050	0.0714285714285714
chr11	63684875	63688250	3	3200	0.0677966101694915
chr11	65154500	65159375	3	4750	0.0372670807453416
chr11	71777425	71784550	3	6800	0.0708661417322835
chr11	76478875	76484150	3	5050	0.0659340659340659
chr11	86642425	86646425	3	3800	0.075
chr11	86658225	86666125	3	7650	0.0545454545454545
chr11	111778375	111786275	3	7525	0.0792079207920792
chr11	112161100	112166300	3	5100	0.0240963855421687
chr11	114029875	114040500	3	10275	0.0514469453376206
chr11	119185725	119193675	3	7650	0.0740740740740741
chr11	129011650	129016450	3	4675	0.0434782608695652
chr12	13043125	13046475	3	3200	0.072289156626506
chr12	25096975	25101175	3	4025	0.0657894736842105
chr12	47050450	47059900	3	9100	0.0619718309859155
chr12	48284775	48288425	3	3475	0.0677966101694915
chr12	50056050	50060425	3	4225	0.0496894409937888
chr12	75901175	75905000	3	3675	0.072289156626506
chr12	76049975	76057175	3	7050	0.036697247706422
chr12	92524925	92538050	3	12675	0.0689655172413793
chr12	105062075	105067950	3	5775	0.0465116279069767
chr13	38167700	38174200	3	6225	0.0765957446808511
chr13	75931725	75934925	3	3025	0.0747663551401869
chr13	77896850	77900275	3	3250	0.0769230769230769
chr13	80055775	80060625	3	4650	0.0659340659340659
chr13	80705125	80708625	3	3325	0.0652173913043478
chr13	102185450	102190625	3	5025	0.0402684563758389
chr14	50993800	50998325	3	4375	0.0601503759398496
chr14	51707625	51711000	3	3250	0.0555555555555556
chr14	75349175	75355975	3	6525	0.0677966101694915
chr15	39154450	39161500	3	6825	0.0625
chr15	49426500	49431500	3	4825	0.0697674418604651
chr15	49562125	49566625	3	4400	0.0579710144927536
chr15	57438500	57443325	3	4675	0.0540540540540541
chr15	59641125	59643575	3	2325	0.0740740740740741
chr15	65185650	65190875	3	5100	0.0674157303370786
chr15	80839475	80844525	3	4950	0.0470588235294118
chr15	90904950	90908250	3	3200	0.0784313725490196
chr15	99269300	99274600	3	5100	0.0740740740740741
chr16	8957150	8962175	3	4875	0.0714285714285714
chr16	15107550	15112275	3	4600	0.04
chr16	21312325	21315050	3	2625	0.0547945205479452
chr16	25059075	25064025	3	4725	0.0794701986754967
chr16	49672625	49678950	3	6025	0.0686695278969957
chr16	55527050	55537975	3	10675	0.0383693045563549
chr16	56967250	56973500	3	6050	0.0648648648648649
chr16	85032100	85041725	3	9100	0.0736543909348442
chr16	87985675	87990950	3	5050	0.0636942675159236
chr17	2296600	2302900	3	5950	0.073394495412844
chr17	19176425	19179375	3	2850	0.0571428571428571
chr17	38703525	38718025	3	14075	0.0540540540540541
chr17	40512600	40520575	3	7650	0.0637450199203187
chr17	60727550	60732425	3	4775	0.0396039603960396
chr17	71333775	71340550	3	6575	0.0470588235294118
chr17	79879775	79883425	3	3525	0.0689655172413793
chr18	9923000	9929850	3	6400	0.073469387755102
chr18	13220125	13223475	3	3225	0.0495867768595041
chr18	20803675	20812825	3	8875	0.0553359683794466
chr18	33195175	33201975	3	6375	0.073469387755102
chr18	33927875	33931200	3	3200	0.0512820512820513
chr18	52917625	52920800	3	3050	0.058252427184466
chr19	2046650	2050675	3	3850	0.0684931506849315
chr19	2165525	2172175	3	6325	0.0735294117647059
chr19	2539650	2547250	3	7250	0.0722021660649819
chr2	19010125	19013550	3	3325	0.0727272727272727
chr2	28930100	28933250	3	3025	0.0606060606060606
chr2	55389900	55397325	3	7200	0.0588235294117647
chr2	56218400	56221825	3	3300	0.0740740740740741
chr2	64863875	64880075	3	15900	0.0727272727272727
chr2	113381550	113389975	3	8075	0.0689655172413793
chr2	133425525	133429750	3	4125	0.0493827160493827
chr2	145693600	145697250	3	3475	0.078740157480315
chr2	151322275	151341950	3	19500	0.0776699029126214
chr2	173113300	173119325	3	5700	0.0769230769230769
chr2	178078225	178081525	3	3200	0.0412371134020619
chr2	183092600	183095675	3	2975	0.0533333333333333
chr2	189673125	189679200	3	5900	0.0591715976331361
chr2	197131200	197135000	3	3575	0.0763358778625954
chr2	200166950	200173050	3	5925	0.0479041916167665
chr2	220110500	220119825	3	9100	0.0666666666666667
chr2	223571325	223575075	3	3600	0.0655737704918033
chr20	9090075	9094450	3	4250	0.0428571428571429
chr20	10054725	10058050	3	3225	0.0392156862745098
chr21	30671775	30682250	3	10075	0.0740740740740741
chr21	45016375	45024400	3	7875	0.0305343511450382
chr22	24667525	24671525	3	3850	0.0674157303370786
chr22	28269275	28274450	3	5000	0.0671140939597315
chr22	36632125	36636500	3	4200	0.0757575757575758
chr22	41956075	41959875	3	3650	0.064
chr22	44755150	44761350	3	6100	0.0327868852459016
chr3	12995175	12999575	3	4175	0.073394495412844
chr3	13419625	13423325	3	3500	0.0672268907563025
chr3	27135650	27137750	3	2000	0.0634920634920635
chr3	31917300	31921975	3	4550	0.06
chr3	43907350	43915675	3	8175	0.032
chr3	44060500	44064800	3	4150	0.0776699029126214
chr3	49313325	49317625	3	4125	0.0714285714285714
chr3	64248950	64253075	3	3975	0.0530973451327434
chr3	107897025	107899925	3	2800	0.0454545454545455
chr3	119807600	119811925	3	4150	0.0632911392405063
chr3	134110950	134116600	3	5500	0.054421768707483
chr3	134178450	134187675	3	8900	0.0487804878048781
chr3	138158075	138161675	3	3475	0.075
chr3	149681225	149687650	3	6075	0.0779220779220779
chr3	157154025	157163075	3	8600	0.0731707317073171
chr3	164167650	164170400	3	2650	0.0615384615384615
chr3	177312050	177317475	3	5250	0.0568181818181818
chr3	185529050	185540450	3	10950	0.0778210116731518
chr3	187925375	187932650	3	6900	0.0773480662983425
chr4	7207175	7214225	3	6800	0.0632411067193676
chr4	39613475	39619875	3	6175	0.0608695652173913
chr4	103728100	103746175	3	17650	0.0569259962049336
chr4	111027475	111031375	3	3775	0.0727272727272727
chr4	120125675	120133425	3	7550	0.0346020761245675
chr4	123815050	123823350	3	8100	0.0385852090032154
chr4	126649150	126651550	3	2300	0.0769230769230769
chr4	170186825	170190900	3	3925	0.0666666666666667
chr4	177190825	177197050	3	6075	0.0304568527918782
chr5	14438700	14446825	3	7900	0.0404040404040404
chr5	14447350	14454050	3	6575	0.036144578313253
chr5	33888675	33895600	3	6675	0.0669456066945607
chr5	37833975	37839850	3	5725	0.0392156862745098
chr5	38806000	38810825	3	4575	0.0694444444444444
chr5	43769050	43775750	3	6450	0.064
chr5	66326125	66330250	3	3975	0.0625
chr5	95192400	95203200	3	10400	0.0493827160493827
chr5	111283250	111291925	3	8425	0.0774193548387097
chr5	112293275	112296700	3	3300	0.0666666666666667
chr5	114873925	114879250	3	5225	0.0251572327044025
chr5	118622600	118625500	3	2775	0.0618556701030928
chr5	119938100	119946750	3	8400	0.0685714285714286
chr5	133882675	133892650	3	9725	0.0452488687782805
chr5	150158475	150165025	3	6275	0.0576131687242798
chr5	151116975	151126200	3	9000	0.0316205533596838
chr5	154148750	154153375	3	4500	0.0431654676258993
chr5	163660150	163665100	3	4725	0.0670391061452514
chr5	175347425	175350450	3	2900	0.0779220779220779
chr6	22876700	22883550	3	6675	0.0389105058365759
chr6	44627700	44631950	3	4075	0.0789473684210526
chr6	52372000	52389400	3	16975	0.0422764227642276
chr6	57121375	57133375	3	11700	0.0357142857142857
chr6	75118425	75121725	3	3175	0.0631578947368421
chr6	75440325	75446125	3	5650	0.0495867768595041
chr6	82599425	82607925	3	8250	0.064
chr6	85469725	85473075	3	3250	0.0481927710843374
chr6	87861100	87864950	3	3750	0.032258064516129
chr6	106530375	106538575	3	7950	0.0451612903225806
chr6	107811850	107818025	3	5925	0.0552995391705069
chr6	111197625	111206075	3	8275	0.054421768707483
chr6	112161700	112167525	3	5650	0.0602409638554217
chr6	112335200	112341325	3	5975	0.0459770114942529
chr6	114014950	114019725	3	4650	0.0521739130434783
chr6	127660100	127664075	3	3850	0.0769230769230769
chr6	137533750	137539700	3	5825	0.0421052631578947
chr6	138150300	138154200	3	3800	0.0579710144927536
chr6	141166575	141170025	3	3350	0.0625
chr6	149652475	149659550	3	6950	0.0355029585798817
chr6	155440750	155445050	3	4125	0.0754716981132075
chr6	169650525	169654850	3	4200	0.0397350993377483
chr7	4704350	4710400	3	5825	0.0731707317073171
chr7	17716500	17723775	3	7175	0.0147058823529412
chr7	46583450	46586050	3	2475	0.0740740740740741
chr7	55374375	55377400	3	2875	0.0754716981132075
chr7	79084075	79090075	3	5875	0.031496062992126
chr7	134296775	134300025	3	3100	0.0731707317073171
chr7	135426600	135434550	3	7700	0.056
chr8	25311150	25314925	3	3650	0.0481927710843374
chr8	38258175	38268250	3	9800	0.0571428571428571
chr8	49491650	49497150	3	5375	0.0434782608695652
chr8	79119825	79124600	3	4475	0.0759493670886076
chr8	95269775	95274275	3	4325	0.0632911392405063
chr8	117779250	117782600	3	3225	0.0789473684210526
chr8	120590600	120600200	3	9200	0.0755813953488372
chr9	712225	718225	3	5775	0.0547945205479452
chr9	36089800	36093375	3	3425	0.0720720720720721
chr9	36160425	36166600	3	5925	0.0720720720720721
chr9	37289825	37292500	3	2550	0.0652173913043478
chr9	88935575	88941350	3	5575	0.0574162679425837
chr9	88961900	88968550	3	6350	0.075
chr9	91606750	91610450	3	3600	0.0459770114942529
chr9	120465150	120470375	3	5050	0.0662251655629139
chr9	124120850	124131750	3	10550	0.0604534005037783
chr9	128506325	128508825	3	2400	0.0634920634920635
chr9	128510825	128514975	3	4050	0.0298507462686567
chrX	41522300	41526425	3	4000	0.0625
chrX	151149150	151155875	3	6425	0.0681818181818182
