# Supplementary material for: Large organized chromatin lysine domains help distinguish primitive from differentiated cell populations
Source: Nat Commun. 2021 Jan 21;12:499. doi: 10.1038/s41467-020-20830-9 (PMC7820432; doi:10.1038/s41467-020-20830-9)
Supplement: Supplementary file 3 — Supplementary Software [file 41467_2020_20830_MOESM3_ESM.zip › E026-H3K4me3_LOCKS.bed]

chr11	64490675	65030675	43	59725	33.859649122807
chr11	65047000	65275550	43	72050	28.3333333333333
chr12	53438275	53782325	43	59400	32.5714285714286
chr15	67316200	67442950	43	29725	26.25
chr16	30510575	31117475	43	75325	32.5205479452055
chr19	1126075	1416800	43	58300	25.702479338843
chr19	12660075	13066225	43	58800	34
chr19	45872275	46221875	43	53200	30.4571428571429
chr19	57828850	58342200	43	59000	24.5853658536585
chr19	58512025	58788800	43	35775	25.0625
chr6	25962025	26332950	43	85025	18.5714285714286
chr9	130533050	130888900	43	53700	32.1818181818182
chr12	49071700	49596075	41	61150	32.1176470588235
chr11	62272750	62654300	40	86575	27.2941176470588
chr19	11784375	12306850	40	46225	23.4772727272727
chr19	13066650	13283650	40	53275	27.8
chr5	140640000	140905350	39	45400	28.6375
chr12	54331825	54535400	38	64200	24.1206896551724
chr12	56319375	56755175	34	64275	22.7640449438202
chr14	23288175	23584800	33	48600	17.1014492753623
chr22	36720425	36795175	33	26175	16.0416666666667
chr5	172184900	172338750	33	30900	23.7777777777778
chr6	33128925	33423400	33	57650	24.6530612244898
chr2	74601450	74812800	32	48400	22.5714285714286
chr7	27127825	27250625	32	84675	6.50847457627119
chr4	7823425	7988200	31	27775	22.1090909090909
chr9	139921600	140197350	31	39500	17.7979797979798
chr11	63915975	64146425	30	44125	16.3666666666667
chr19	58789100	59086375	30	55300	12.4755244755245
chr1	1200550	1449100	29	43500	21.4615384615385
chr10	95187025	95275850	29	19525	19.0612244897959
chr10	104380150	104576400	29	29975	20.2121212121212
chr11	122007450	122081100	28	28175	18.9285714285714
chr11	57191700	57559825	26	45125	19.6396396396396
chr7	130571050	130681825	26	36275	18.8163265306122
chr17	46617950	46704025	24	50650	13.7391304347826
chr7	93977125	94053850	24	30475	12.8108108108108
chr17	8013375	8199575	23	47100	13.9441860465116
chr6	30580725	30761925	23	40425	15.8888888888889
chr17	79789425	79950225	22	30850	14.3230769230769
chr5	14108075	14219425	22	26250	12.5609756097561
chr1	154908250	155113375	21	43425	15.975
chr12	6930225	7126875	21	38350	14.8620689655172
chr14	62013800	62054100	21	16475	15.6923076923077
chr9	97763150	97821250	21	21600	11.6712328767123
chr3	50297200	50403200	20	29675	13.5922330097087
chr7	100760500	100826225	20	14700	14.7777777777778
chr16	67183550	67314100	19	29850	12.7064676616915
chr20	3732550	3888575	19	26275	12.2471042471042
chr3	42054350	42134950	19	19150	13.8048780487805
chrX	153595200	153719900	19	33525	7.49068322981366
chr12	133623025	133659925	18	11725	8.83687943262411
chr19	42720100	42817950	18	29950	8.02666666666667
chr6	32074725	32165075	18	22350	13.2112676056338
chr11	727600	850325	17	34250	9.19480519480519
chr2	216270700	216305100	17	25100	7.80645161290323
chr1	2105875	2189050	16	24025	11.5294117647059
chr12	58225400	58299250	16	18375	9.1264367816092
chr1	155140175	155248425	15	26450	8.44897959183673
chr12	52416850	52476400	15	15825	9.26666666666667
chr16	73077375	73105575	15	21575	1.43589743589744
chr17	38453000	38504725	15	22050	7.42424242424242
chr19	39137750	39177000	15	17075	10.0826446280992
chr22	46392425	46487150	15	49675	8.57142857142857
chr11	46294775	46321450	14	12075	8
chr12	56075050	56139350	14	24850	5.97142857142857
chr17	74667200	74769625	14	22225	9.82962962962963
chr2	220024400	220151300	14	25300	8.50561797752809
chr6	27759100	27871675	14	32025	7.37209302325581
chr8	144622100	144719725	14	20650	8.54117647058824
chr8	145008175	145065650	14	28650	6.84615384615385
chr9	116318025	116387600	14	13550	7.74774774774775
chr1	156046275	156100150	13	24950	6.3943661971831
chr12	58119600	58177925	13	15825	7.90697674418605
chr14	62120075	62187350	13	23725	6.295
chr14	69404950	69426125	13	10000	6.47619047619048
chr15	49714000	49732400	13	14475	3.56521739130435
chr16	685200	740800	13	16700	7.66355140186916
chr17	7107875	7166925	13	23925	6.25954198473282
chr19	1846500	1910300	13	18150	8.28318584070797
chr19	18521350	18549500	13	10375	5.35135135135135
chr5	139016350	139054100	13	18050	4.67368421052632
chr5	149517175	149536150	13	13450	2.36363636363636
chr8	22407025	22464100	13	22050	4.23931623931624
chr1	150520950	150577300	12	17575	7.1044776119403
chr11	119177175	119235575	12	15325	7.61904761904762
chr12	57471425	57533275	12	21325	7.92258064516129
chr17	2294850	2311075	12	12700	3.31578947368421
chr18	46446600	46487025	12	30725	7.37142857142857
chr19	13944125	13964125	12	12625	5.05882352941176
chr2	235857925	235878975	12	8900	7.92
chr5	135349925	135393850	12	10400	7.32718894009217
chr6	148822075	148860250	12	13775	5.68965517241379
chr7	137659450	137687600	12	12500	5.9
chr9	130317700	130342925	12	11375	5.63265306122449
chr10	131743625	131771000	11	20850	2.02197802197802
chr11	65600475	65671125	11	24625	4.97910447761194
chr11	111741000	111816325	11	19650	6.85970149253731
chr12	109217575	109252925	11	17750	7.30909090909091
chr15	96864525	96904375	11	26900	6.64864864864865
chr16	29796225	29839025	11	19400	6.45751633986928
chr17	57829475	57841900	11	5725	4.32
chr17	57903200	57933100	11	14025	7.18181818181818
chr3	98609525	98625550	11	10775	5.72
chr1	8454475	8484875	10	12200	5.22857142857143
chr1	45249500	45286625	10	13375	5.21827411167513
chr10	63797625	63819225	10	14025	6.21951219512195
chr10	73716075	73747075	10	14150	2.88524590163934
chr11	118475725	118505475	10	12100	5.5886524822695
chr11	128350450	128395325	10	24775	5.33333333333333
chr13	50645150	50659700	10	10025	6.45161290322581
chr17	7451675	7492750	10	16525	5.46551724137931
chr19	47728950	47748275	10	10275	5.85714285714286
chr2	36579750	36600775	10	13525	1.51401869158878
chr2	38264775	38334525	10	18075	5.83157894736842
chr2	46925150	46948275	10	10850	5.96899224806202
chr2	85804600	85833675	10	10875	3.3125
chr2	200308325	200336600	10	17175	3.43396226415094
chr2	204666575	204680200	10	4575	5.94594594594595
chr5	42989350	43044950	10	22375	5.59574468085106
chr5	180610650	180676700	10	25700	4.44520547945205
chr6	31761375	31807075	10	19325	5.34042553191489
chr7	30505500	30519250	10	7400	3.35849056603774
chr8	119016325	119038425	10	7225	5.78082191780822
chr9	21964900	22009975	10	15575	5.5974025974026
chrX	45616725	45635600	10	14900	3.52173913043478
chr1	25070050	25081100	9	8250	1.65714285714286
chr1	170654700	170670075	9	5575	3.7029702970297
chr10	17241150	17280525	9	18925	3.69879518072289
chr10	22604125	22634600	9	12775	4.47826086956522
chr12	46754525	46785425	9	20225	3.27272727272727
chr12	125388950	125413200	9	12625	3.38053097345133
chr14	61104000	61125200	9	14500	4
chr15	78354125	78370675	9	8000	3.13636363636364
chr17	2135250	2148600	9	4675	5.04
chr17	43205275	43250675	9	16725	5.19266055045872
chr17	48271225	48289425	9	13450	3.89189189189189
chr19	7967450	7994450	9	9625	5.25786163522013
chr19	39880425	39939150	9	23025	3.23308270676692
chr19	41100600	41121400	9	8900	4.41666666666667
chr2	106004850	106022550	9	11175	1.89655172413793
chr2	176981000	177006000	9	13325	4.72941176470588
chr2	238596700	238612800	9	9200	4.6031746031746
chr3	120148425	120159400	9	5275	3.38461538461538
chr3	149250350	149272300	9	6550	4.95454545454545
chr4	103736700	103750700	9	11375	1.50684931506849
chr6	86145300	86175100	9	10350	3.57894736842105
chrX	153305275	153312825	9	2950	5.14285714285714
chr1	33799775	33816450	8	11475	1.45038167938931
chr1	223886150	223909450	8	10225	2.23333333333333
chr1	234734625	234757850	8	19575	1.61290322580645
chr11	61716750	61741250	8	11175	4.33734939759036
chr14	77489600	77511850	8	15525	1.87596899224806
chr16	20908425	20925650	8	9525	4.11428571428571
chr16	75272025	75300725	8	15950	3.82978723404255
chr17	1927050	1961750	8	13025	4.27322404371585
chr17	4837275	4903725	8	22200	4.77611940298507
chr17	29875775	29899275	8	11525	2.52173913043478
chr17	36997400	37040275	8	14950	3.87978142076503
chr19	9488150	9494475	8	4775	1.2258064516129
chr19	45245425	45261900	8	9575	4.8125
chr2	37879575	37886150	8	3800	3.51724137931034
chr2	85968550	85985800	8	8575	2.49565217391304
chr2	119592300	119613875	8	11200	2.976
chr2	191728875	191756850	8	10800	4.62068965517241
chr2	201979400	201996100	8	12225	3.69491525423729
chr22	43386375	43411975	8	8975	4.24203821656051
chr22	50679700	50710325	8	11825	4.2680412371134
chr3	87027050	87045200	8	13400	3.61111111111111
chr3	129311275	129326675	8	10450	1.34146341463415
chr3	145870225	145884850	8	11275	0.622222222222222
chr4	95367300	95381100	8	8575	4.58823529411765
chr4	96455250	96471950	8	9950	2.92537313432836
chr4	177699175	177715975	8	11375	4.3265306122449
chr5	150136650	150170825	8	12075	4.57936507936508
chr7	6291025	6312850	8	8350	4.61935483870968
chr7	99677375	99728775	8	13475	4.88537549407115
chr9	73018150	73036750	8	14500	0.727272727272727
chr9	131900550	131908975	8	5900	3
chr9	132244050	132261250	8	11300	1.85185185185185
chr1	36613625	36627975	7	10625	1.13541666666667
chr1	94071150	94083075	7	4600	3.91489361702128
chr1	112933250	112947500	7	6950	2.74820143884892
chr1	153537900	153545800	7	3575	3.56756756756757
chr1	156459250	156481025	7	13375	2.50980392156863
chr1	161122875	161152325	7	9050	3.92941176470588
chr1	181046925	181066375	7	8550	2.79508196721311
chr10	51564700	51576050	7	6950	1.35294117647059
chr10	71987150	71994175	7	5775	0.96
chr10	82212925	82225100	7	6900	3.2093023255814
chr10	104168325	104196400	7	8875	3.74863387978142
chr10	126835475	126850950	7	8675	3.53061224489796
chr11	307750	325050	7	9875	2.42477876106195
chr11	1884275	1898950	7	10200	1.75
chr11	27715000	27744875	7	11600	3.82043343653251
chr11	66079325	66116050	7	15325	3.625
chr11	101980050	101991275	7	7275	2.80769230769231
chr11	118779525	118801425	7	18650	0.670886075949367
chr12	13348425	13365025	7	13250	2.85714285714286
chr12	54651275	54679975	7	10900	3.94630872483221
chr12	66270550	66287475	7	7150	3.29591836734694
chr13	100631850	100637325	7	4325	0.516129032258065
chr15	45923550	45938625	7	7325	2.97435897435897
chr15	91095125	91105650	7	4200	2.78
chr16	14394975	14404950	7	8625	0.521739130434783
chr17	27272025	27280100	7	6550	0.482758620689655
chr17	38253725	38298075	7	16875	3.40880503144654
chr18	77153075	77164225	7	7200	2.98039215686275
chr19	4385500	4403850	7	7950	3.6078431372549
chr19	11195800	11207475	7	6550	1.73333333333333
chr2	145261900	145282650	7	18600	1.16666666666667
chr2	151328700	151353375	7	15275	2.44094488188976
chr20	43964400	43977575	7	9850	0.671328671328671
chr20	47884175	47904575	7	12650	2.33333333333333
chr3	149091300	149105725	7	5875	3.85
chr3	187980325	187990900	7	6300	2.43478260869565
chr4	1035250	1049600	7	5350	3.92
chr7	25886675	25902750	7	8525	1.77333333333333
chr7	73891900	73898625	7	4575	2.08
chr7	102512250	102516250	7	2625	1.38461538461538
chr9	21548325	21581150	7	12575	3.86451612903226
chr9	34988500	34995900	7	5450	3.83333333333333
chr9	124039400	124051425	7	4750	3.83673469387755
chrX	45658575	45668625	7	7425	0.974358974358974
chr1	6544950	6558350	6	6225	2
chr1	22257275	22266000	6	7000	2.26315789473684
chr1	27319525	27326650	6	4725	3.13333333333333
chr1	109931950	109941450	6	8125	1
chr1	153929350	153965675	6	16075	2.73529411764706
chr1	182990925	183014600	6	12400	2.57142857142857
chr1	201464525	201481650	6	8825	2.77894736842105
chr1	206134175	206137800	6	2050	2
chr10	10834000	10840950	6	4575	1.375
chr10	33614725	33631125	6	12250	1.19298245614035
chr11	12431550	12436675	6	2875	2.05
chr11	31826150	31839800	6	6575	2.98039215686275
chr11	65322875	65345700	6	13350	2.65789473684211
chr11	114161400	114181525	6	17025	0.931034482758621
chr11	121962150	121976200	6	13400	0.238095238095238
chr12	4377775	4385600	6	6825	0.471910112359551
chr12	57620950	57637650	6	10000	1.49685534591195
chr13	31436750	31447375	6	5175	2.15
chr13	31469475	31483700	6	6175	3.0738255033557
chr13	102102200	102109975	6	5825	2.26086956521739
chr14	21730550	21738525	6	7300	0.266666666666667
chr14	65562550	65570525	6	5275	1.49253731343284
chr14	105939925	105958425	6	10500	2.39416058394161
chr15	39185800	39188775	6	1925	1.78947368421053
chr15	39871175	39886700	6	13275	1.5
chr15	74214700	74234025	6	9025	3.01195219123506
chr15	90543025	90548600	6	4475	2.38095238095238
chr16	9183925	9194000	6	8000	2.3
chr16	85643850	85649575	6	4600	1.65
chr16	86538850	86550075	6	7950	1.89189189189189
chr16	86596800	86620550	6	17425	1.25388601036269
chr16	87409225	87429225	6	9850	1.95811518324607
chr17	3791575	3797125	6	4000	2.08
chr17	35836450	35854850	6	7125	3.0625
chr17	38218475	38232325	6	7525	2.15555555555556
chr17	38598825	38609175	6	9225	0.551724137931034
chr17	74523500	74537050	6	6450	2.28735632183908
chr17	77805825	77819075	6	7150	1.9047619047619
chr17	79360175	79379800	6	15450	1.16964285714286
chr18	2978150	2983150	6	3550	0.962962962962963
chr18	46352025	46365950	6	4525	3.02702702702703
chr19	3358725	3376025	6	9750	1.31004366812227
chr19	6270525	6280550	6	8825	0.521739130434783
chr19	6735750	6745550	6	6675	1.66386554621849
chr19	34662350	34668825	6	5175	1.51724137931034
chr19	37381100	37386250	6	2125	2.74074074074074
chr19	48216325	48226950	6	6550	2.88888888888889
chr19	48892700	48903925	6	5375	2.25
chr19	52222175	52230725	6	5650	1.33333333333333
chr2	87754975	87758450	6	2550	1.08333333333333
chr2	97192775	97204425	6	6000	2.38297872340426
chr2	191914175	191917350	6	2075	0.918918918918919
chr2	218798125	218809150	6	7925	1.07344632768362
chr20	17641300	17647600	6	3375	2.27272727272727
chr20	31407225	31411600	6	3825	0.272727272727273
chr20	34322675	34332250	6	7375	1.05882352941176
chr20	52195075	52213975	6	13025	1.38064516129032
chr22	19273175	19280575	6	6375	0.777777777777778
chr3	48592700	48601950	6	4525	2.23684210526316
chr3	50272975	50286300	6	7375	1.44444444444444
chr3	105581000	105602100	6	8900	2.9776357827476
chr3	195616500	195624375	6	6100	0.923076923076923
chr4	151499850	151507575	6	6675	0.416666666666667
chr4	157862825	157873275	6	4325	3.09090909090909
chr5	71892900	71897100	6	2775	1.7
chr5	151054675	151079400	6	15325	1.74358974358974
chr6	117803125	117818100	6	6600	2.93103448275862
chr6	157095300	157117400	6	10200	3.06164383561644
chr7	2556450	2569975	6	6375	2.45
chr7	5594450	5610500	6	7025	3.04225352112676
chr7	5727350	5739575	6	7325	1.69135802469136
chr7	6727450	6734525	6	3850	2.96969696969697
chr7	15717775	15728200	6	9000	1.64102564102564
chr7	17337475	17347625	6	7600	2.5531914893617
chr7	55195575	55202200	6	3700	1.7
chr7	93923950	93933525	6	7650	1.48936170212766
chr7	128467900	128476800	6	6025	1.6
chr7	134371900	134381050	6	4450	3.02325581395349
chr7	134462275	134477900	6	13250	1.35483870967742
chr8	103817125	103823700	6	4775	1.06122448979592
chr8	145733325	145755450	6	9825	2.61224489795918
chr9	4292600	4303075	6	7100	0.94300518134715
chr9	16625325	16628875	6	2525	0.95
chr9	124122775	124135925	6	6275	2.37209302325581
chr9	133699175	133723700	6	10800	2.98507462686567
chr9	134268725	134283625	6	9450	2.1044776119403
chr1	8075300	8088650	5	12225	0.547619047619048
chr1	32396350	32405475	5	7200	0.477064220183486
chr1	47897550	47904625	5	4350	1.25806451612903
chr1	51424475	51445950	5	13425	1.47305389221557
chr1	54197375	54206525	5	7000	0.715909090909091
chr1	65885225	65892100	5	5400	0.926829268292683
chr1	78956075	78962400	5	5525	0.277372262773723
chr1	85868975	85873825	5	2975	2.06779661016949
chr1	103566575	103575275	5	8150	0.818181818181818
chr1	113242875	113261950	5	8925	1.75645756457565
chr1	115872950	115881200	5	4925	2.02105263157895
chr1	153596725	153608575	5	9825	0.896
chr1	200449950	200453350	5	2125	1.36842105263158
chr1	206857500	206867725	5	5750	2.16455696202532
chr1	210405575	210413900	5	5075	1.0440251572327
chr1	230219650	230223475	5	2575	1.48936170212766
chr10	3846400	3856775	5	5900	1.66666666666667
chr10	17064675	17069350	5	2850	1.48837209302326
chr10	33293625	33299500	5	2850	2.24
chr10	79785300	79796700	5	6425	1.37142857142857
chr10	80917200	80920175	5	1800	1.26829268292683
chr10	81001575	81006950	5	4200	1.375
chr10	81891375	81897375	5	4300	2.11764705882353
chr10	114885975	114893325	5	5700	0.594059405940594
chr10	119293750	119306575	5	9425	1.37349397590361
chr10	121403625	121418600	5	8600	1.74712643678161
chr10	124909125	124917500	5	4300	2.10714285714286
chr10	127747775	127752500	5	3350	0.717948717948718
chr10	127931000	127936875	5	3500	2.15873015873016
chr11	6623100	6641075	5	10375	2.0495867768595
chr11	9587250	9600325	5	9650	0.873563218390805
chr11	28855725	28858625	5	1650	1.45454545454545
chr11	44585625	44591350	5	4325	1.42307692307692
chr11	45877000	45881925	5	3625	1.6
chr11	73032200	73036650	5	3450	0.428571428571429
chr11	73042175	73046475	5	2225	2.11764705882353
chr11	78127175	78132000	5	4300	0.444444444444444
chr11	120195500	120217975	5	9700	2.25954198473282
chr12	12866975	12890450	5	15175	1.33333333333333
chr12	13250100	13256300	5	5100	0.609756097560976
chr12	50605400	50616900	5	6575	2.09090909090909
chr12	64308875	64313150	5	3725	0.555555555555556
chr12	68616300	68619750	5	2350	1.68
chr12	112559700	112569625	5	4775	1.69230769230769
chr12	120631075	120640175	5	7400	1.07843137254902
chr12	120666400	120669775	5	2775	0.545454545454545
chr12	123372850	123383300	5	5900	1.40384615384615
chr12	123867800	123875825	5	5300	2.17582417582418
chr12	127151550	127154100	5	1325	1.57894736842105
chr12	133681525	133685900	5	3275	0.888888888888889
chr12	133696225	133698650	5	1250	2
chr13	32519000	32521675	5	1675	1.52380952380952
chr13	41627425	41639825	5	8225	1.08088235294118
chr13	111354875	111370675	5	10225	1.33846153846154
chr14	23768450	23778600	5	6400	1.35672514619883
chr14	24017375	24026700	5	5150	1.7375
chr14	52115100	52126550	5	11125	0.116504854368932
chr14	72177700	72180975	5	2025	1.30769230769231
chr14	94639725	94642000	5	1875	0.5
chr15	57507525	57513875	5	4550	1
chr15	63322025	63346725	5	12400	1.98177676537585
chr15	63663575	63674575	5	5275	2
chr15	63793275	63803050	5	6525	1.91379310344828
chr15	93424500	93454200	5	17750	2.01856148491879
chr15	101608800	101611475	5	1825	1.25
chr16	4364675	4370700	5	5625	0.107142857142857
chr16	11031225	11040325	5	7100	0.465608465608466
chr16	51180350	51190300	5	5825	2.10526315789474
chr16	57218475	57228750	5	7025	0.945054945054945
chr16	87897175	87903125	5	5050	1.07317073170732
chr17	594425	598325	5	2100	1.60975609756098
chr17	878575	884375	5	4100	1.00990099009901
chr17	1387825	1396100	5	7100	0.401960784313726
chr17	10029650	10031925	5	1650	0.814814814814815
chr17	20936500	20947775	5	7450	0.92
chr17	27037475	27056500	5	14025	1.1
chr17	38705150	38710875	5	5125	0.444444444444444
chr17	39215775	39218150	5	1550	1.55555555555556
chr17	40825575	40835675	5	8275	1.04424778761062
chr17	48341500	48351250	5	4700	2.02247191011236
chr17	57448550	57451750	5	2100	1.05555555555556
chr17	57860175	57865075	5	4375	0.191780821917808
chr17	59467200	59494725	5	14900	2.04838709677419
chr17	62491975	62505400	5	9925	1.46666666666667
chr17	75135875	75144900	5	5525	1.64705882352941
chr17	75385025	75390725	5	2900	1.76470588235294
chr17	76347525	76362325	5	7900	2.2122905027933
chr18	9094325	9110225	5	7175	1.98347107438017
chr18	56028725	56032475	5	2250	2.11764705882353
chr19	1016700	1030275	5	7275	2.12244897959184
chr19	1101475	1105900	5	3650	0.75
chr19	2163325	2169625	5	4875	0.666666666666667
chr19	2719750	2723575	5	2625	2.25
chr19	8426675	8432850	5	5150	0.782608695652174
chr19	8919800	8924900	5	3100	1.31428571428571
chr19	9673900	9678625	5	2650	1.27586206896552
chr19	36230825	36250325	5	9800	2.07407407407407
chr19	55986625	56001075	5	7500	1.99193548387097
chr19	56145625	56170150	5	15375	1.04498269896194
chr2	36931800	36935975	5	2500	1.27868852459016
chr2	65453675	65460250	5	5350	1.375
chr2	136874025	136877200	5	2600	0.583333333333333
chr2	223911625	223922100	5	6575	1.15343915343915
chr2	241496375	241509300	5	8275	1.86301369863014
chr20	23329875	23347500	5	8450	2.26666666666667
chr20	30299775	30315525	5	9650	2.04255319148936
chr20	45028825	45039750	5	4850	1.9672131147541
chr20	45978175	45989975	5	11125	0.222222222222222
chr20	48598625	48606750	5	7600	0.318181818181818
chr21	28210075	28222725	5	9325	0.704545454545455
chr22	50738075	50746975	5	7425	0.495867768595041
chr3	41722525	41725675	5	2300	0.5625
chr3	47016375	47021975	5	3575	1.91549295774648
chr3	52080075	52092050	5	7025	1.77339901477833
chr3	52565850	52573225	5	6175	0.666666666666667
chr3	58033875	58038800	5	3300	1.0379746835443
chr3	99355525	99365000	5	7425	2.14814814814815
chr3	112348300	112362575	5	13125	0.571428571428571
chr3	134179500	134183975	5	3500	1
chr3	151975450	151991850	5	8900	1.81578947368421
chr3	171591700	171595075	5	1975	1.93333333333333
chr3	183889725	183905675	5	7575	2.19123505976096
chr3	184278625	184287875	5	5875	1.95121951219512
chr3	193851325	193860250	5	7450	0.438202247191011
chr4	15002225	15012125	5	8825	1.91304347826087
chr4	57908775	57911250	5	1875	0.758620689655172
chr4	57967975	57986200	5	7925	2.26016260162602
chr4	77903850	77912775	5	5625	2.18181818181818
chr4	152116750	152120600	5	2225	2.04651162790698
chr5	64351725	64359225	5	5800	2.04651162790698
chr5	77821700	77825975	5	2875	0.611111111111111
chr5	98103300	98116850	5	13000	0.276923076923077
chr5	131592700	131602050	5	6075	1.8125
chr5	141698525	141707875	5	8850	0.311111111111111
chr5	146860725	146865400	5	3675	0.385542168674699
chr5	172381050	172388000	5	4100	1.38333333333333
chr6	16752500	16770200	5	7675	1.65322580645161
chr6	32933725	32945750	5	11275	0.476190476190476
chr6	45290300	45303575	5	8525	1.51219512195122
chr6	52434900	52443125	5	7500	0.333333333333333
chr6	52905925	52909525	5	2225	1.1875
chr6	56667525	56670500	5	1875	2
chr6	56815350	56824850	5	5100	2.17391304347826
chr6	58776650	58779200	5	2125	0.375
chr7	17408675	17412275	5	2100	1.79310344827586
chr7	47610475	47622475	5	7750	1.95238095238095
chr7	92262300	92264725	5	1675	1.4
chr7	99148575	99161900	5	6250	1.68844221105528
chr7	107635100	107644850	5	8500	0.260869565217391
chr8	23209750	23214475	5	3025	1.89189189189189
chr8	26428975	26440575	5	7425	1.00429184549356
chr8	28239125	28245000	5	5325	1
chr8	36999950	37002725	5	1725	1.41935483870968
chr8	62620900	62634600	5	7675	2
chr8	67039375	67042825	5	2425	1.03703703703704
chr8	77577600	77613175	5	18325	2.24657534246575
chr9	91144675	91152625	5	6450	1.40350877192982
chr9	99315225	99319700	5	3750	1.09090909090909
chr9	125795775	125799825	5	2575	1.68253968253968
chrX	47049875	47057325	5	5525	1.06024096385542
chrX	57617450	57623350	5	4375	1.55555555555556
chrX	64887125	64899900	5	8800	1.27918781725888
chrX	65853150	65859550	5	4550	0.827586206896552
chrX	71524600	71529275	5	3550	1.28571428571429
chr1	2984575	2987800	4	2800	0.323529411764706
chr1	8932650	8940950	4	7550	0.360655737704918
chr1	9255800	9263175	4	5225	0.936936936936937
chr1	10853850	10857050	4	2800	0.212121212121212
chr1	15942900	15947375	4	3725	0.903225806451613
chr1	19274800	19284125	4	8775	0.217687074829932
chr1	23520275	23523925	4	2225	1.28813559322034
chr1	26602250	26611300	4	4700	1.16883116883117
chr1	32225725	32230525	4	4150	0.519480519480519
chr1	36020625	36027075	4	5125	0.608695652173913
chr1	36815725	36819175	4	3025	0.280701754385965
chr1	38461125	38471800	4	6650	1.33757961783439
chr1	39568500	39576875	4	7050	0.345679012345679
chr1	43420650	43429575	4	5550	1.26256983240223
chr1	63150750	63156650	4	5150	0.5
chr1	66457875	66460300	4	2025	0.4
chr1	84763700	84769250	4	3725	1.20408163265306
chr1	85794250	85796725	4	1850	0.8
chr1	86039800	86051100	4	10900	0.34375
chr1	112275825	112286200	4	5475	1.07777777777778
chr1	145090650	145100000	4	6175	0.96
chr1	146638250	146650050	4	8075	0.902985074626866
chr1	151168100	151174050	4	4625	0.573333333333333
chr1	153515675	153522225	4	4225	1.05405405405405
chr1	155940000	155959350	4	11525	0.817551963048499
chr1	156629475	156632275	4	1875	1.3
chr1	160174625	160178900	4	3900	0.292682926829268
chr1	165865150	165869300	4	3125	0.647058823529412
chr1	173442525	173449575	4	6100	0.611111111111111
chr1	193150150	193156675	4	5875	0.615384615384615
chr1	197880250	197887825	4	5100	1.30935251798561
chr1	198624700	198627925	4	2350	0.972972972972973
chr1	201505450	201513500	4	7075	0.232558139534884
chr1	201681900	201685050	4	2000	1.16666666666667
chr1	208061800	208064450	4	1800	1.13333333333333
chr1	224913775	224918300	4	3725	0.34375
chr1	228268925	228277925	4	7800	0.526315789473684
chr1	230960500	230961975	4	1050	0.636363636363636
chr1	244210225	244214775	4	4125	0.412698412698413
chr1	246022850	246024975	4	1400	0.702702702702703
chr10	3817800	3829025	4	10550	0.309859154929577
chr10	26774000	26776625	4	2100	1.33333333333333
chr10	28490300	28492075	4	1525	0.6
chr10	33239625	33252025	4	10175	0.309941520467836
chr10	35925975	35933650	4	7325	0.0909090909090909
chr10	45469800	45477575	4	6150	0.56
chr10	60271275	60277500	4	5875	0.476190476190476
chr10	62537400	62542575	4	4525	0.565217391304348
chr10	63853600	63856225	4	2050	0.428571428571429
chr10	65312425	65315075	4	1750	1.16666666666667
chr10	89100175	89104025	4	3100	0.458333333333333
chr10	93347500	93351800	4	2825	1.13333333333333
chr10	111833975	111838075	4	3350	0.444444444444444
chr10	112676500	112682075	4	4875	0.363636363636364
chr10	114708775	114719425	4	9800	0.175895765472313
chr10	115802650	115805525	4	2175	1.08108108108108
chr10	116473225	116475475	4	1550	1.33333333333333
chr11	534225	537850	4	3425	0.0930232558139535
chr11	2016825	2019675	4	2175	0.474576271186441
chr11	3173900	3191500	4	11400	0.782334384858044
chr11	12305900	12310175	4	3975	0.166666666666667
chr11	33277850	33284250	4	5625	1.33333333333333
chr11	35639075	35644175	4	4150	0.666666666666667
chr11	43596525	43603225	4	4500	1.22772277227723
chr11	45684275	45687650	4	2875	0.230769230769231
chr11	61655000	61659675	4	3450	0.804123711340206
chr11	63375750	63382350	4	6075	0.153846153846154
chr11	67777225	67782300	4	4525	0.196078431372549
chr11	73017975	73028950	4	9400	0.454545454545455
chr11	73087000	73090175	4	2700	0.842105263157895
chr11	86451925	86455275	4	2725	0.379310344827586
chr11	86660625	86667825	4	6175	0.358695652173913
chr11	96065300	96077025	4	7500	1.24793388429752
chr11	123057775	123067475	4	8750	0.604651162790698
chr11	126223400	126230100	4	4500	0.882758620689655
chr11	128077350	128080500	4	1825	1.28888888888889
chr12	1636625	1644325	4	6400	0.428571428571429
chr12	13052175	13055200	4	2100	0.92
chr12	13325150	13327150	4	1725	0.424242424242424
chr12	14409025	14414275	4	3875	1.04347826086957
chr12	15780625	15783800	4	2300	0.6
chr12	16499925	16505850	4	5425	0.194444444444444
chr12	45625375	45629900	4	3975	0.28
chr12	50066275	50069000	4	1825	0.8125
chr12	50478175	50482925	4	3400	0.884615384615385
chr12	50579300	50582625	4	2875	0.244897959183673
chr12	50634400	50637350	4	1775	0.914285714285714
chr12	52672450	52675425	4	2475	0.647058823529412
chr12	54805625	54815525	4	8600	0.5
chr12	57022025	57031300	4	7550	0.65359477124183
chr12	69201025	69209150	4	7575	0.56
chr12	91566200	91583825	4	10975	1.26854219948849
chr12	92527575	92541525	4	12925	0.161290322580645
chr12	109895875	109902275	4	5100	1.18918918918919
chr12	110432075	110440100	4	6100	0.65
chr12	114841575	114847775	4	5250	0.352
chr12	122231050	122251525	4	15575	1.07368421052632
chr12	123458450	123469525	4	7950	0.987951807228916
chr12	124066925	124073800	4	5825	1.02222222222222
chr12	124864150	124866825	4	2200	0.869565217391304
chr12	124869525	124875950	4	4925	0.82051282051282
chr12	125670275	125672700	4	1950	0.339622641509434
chr13	22242975	22249575	4	4325	1.03448275862069
chr13	49882175	49883550	4	1100	0.5
chr13	50569875	50574525	4	4350	0.357142857142857
chr13	84453075	84457000	4	2750	0.842105263157895
chr13	88323150	88326900	4	3225	0.444444444444444
chr13	100147650	100158225	4	6800	1.22388059701493
chr13	108866500	108872325	4	4825	1.33333333333333
chr13	110430200	110440425	4	8575	0.489270386266094
chr13	110954175	110965500	4	9000	0.503649635036496
chr14	50465700	50470825	4	4125	0.675
chr14	50504900	50507725	4	1875	1.25
chr14	52546125	52548175	4	1450	0.75
chr14	55117175	55121625	4	3900	0.280701754385965
chr14	71954500	71956225	4	1200	0.96
chr14	72049175	72059500	4	7500	1.2
chr14	74218975	74227825	4	8050	0.277777777777778
chr14	78078375	78083650	4	3350	1.13636363636364
chr14	81866200	81868550	4	1825	0.444444444444444
chr14	99736325	99741225	4	3850	0.406779661016949
chr14	105258675	105262800	4	3875	0.380952380952381
chr14	105779950	105784325	4	3400	0.451612903225806
chr15	31732750	31735575	4	1975	1.30769230769231
chr15	33443925	33447550	4	2700	0.67741935483871
chr15	37385550	37399150	4	9775	0.763313609467456
chr15	60662750	60667975	4	3650	1.33333333333333
chr15	61264375	61266175	4	1425	0.466666666666667
chr15	68125350	68134050	4	6275	0.873096446700508
chr15	70385325	70393950	4	8175	0.153846153846154
chr15	70991075	70996250	4	4225	0.711111111111111
chr15	71051125	71058350	4	5100	0.823529411764706
chr15	71143925	71150300	4	5525	0.263157894736842
chr15	72518200	72530575	4	8275	1.00680272108844
chr15	73976050	73982075	4	4925	1.15151515151515
chr15	74281450	74290350	4	6800	1.14285714285714
chr15	77708225	77714600	4	5850	0.685714285714286
chr15	81069100	81077325	4	7000	0.866666666666667
chr15	89874525	89879225	4	4300	0.177777777777778
chr15	90117875	90121375	4	2850	0.75
chr15	101261000	101263250	4	1825	0.387096774193548
chr16	2183625	2186850	4	2550	0.647058823529412
chr16	2201825	2211075	4	8350	0.230769230769231
chr16	2561250	2571625	4	6275	1.18181818181818
chr16	4420525	4428375	4	7300	0.210526315789474
chr16	9051925	9058525	4	4725	1.26760563380282
chr16	15247125	15249325	4	1500	0.88
chr16	65102425	65106400	4	3150	0.780487804878049
chr16	80837000	80839150	4	1775	0.41025641025641
chr16	84632750	84637425	4	3475	1
chr16	87096125	87099100	4	2075	1.04545454545455
chr16	87811300	87813200	4	1375	0.666666666666667
chr16	89237450	89242475	4	4325	0.320754716981132
chr17	6914125	6927100	4	10050	0.686567164179104
chr17	7379250	7392350	4	9525	0.51830985915493
chr17	26367675	26372400	4	4225	0.413793103448276
chr17	27914400	27921525	4	6800	0.115942028985507
chr17	36411200	36413800	4	2300	0.526315789473684
chr17	37307225	37311475	4	3750	0.636363636363636
chr17	41171550	41177625	4	4350	1.04424778761062
chr17	48132250	48143000	4	9125	0.897959183673469
chr17	48295000	48300075	4	4125	0.674698795180723
chr17	74260325	74264800	4	3700	0.260869565217391
chr17	75281950	75285050	4	2725	0.363636363636364
chr17	75312150	75322050	4	6975	0.674603174603175
chr17	76917625	76922550	4	4350	0.285714285714286
chr17	79475600	79486950	4	10950	0.176470588235294
chr18	3245250	3253075	4	6900	0.641509433962264
chr18	9912850	9919100	4	5450	0.271739130434783
chr18	19747750	19757400	4	8800	0.451612903225806
chr18	43303700	43308625	4	4350	0.514285714285714
chr18	53066650	53074300	4	5675	0.769230769230769
chr18	72915800	72926275	4	8900	0.567901234567901
chr19	675675	681075	4	4775	0.24
chr19	3981825	3988325	4	6200	0.352941176470588
chr19	7080500	7082025	4	1100	0.56
chr19	9523350	9525300	4	1425	0.96
chr19	15359125	15363725	4	4375	0.185185185185185
chr19	17413225	17423325	4	5850	1.27536231884058
chr19	18385300	18393850	4	5975	0.969325153374233
chr19	18714400	18718950	4	3825	0.705882352941177
chr19	37238625	37241650	4	1950	0.958333333333333
chr19	41724300	41733100	4	7550	0.32183908045977
chr19	48166050	48168125	4	1700	0.615384615384615
chr19	48824475	48831025	4	4450	1.15873015873016
chr19	52568125	52570350	4	1900	0.32258064516129
chr19	54662075	54666625	4	3575	0.935483870967742
chr2	1655950	1659200	4	2850	0.333333333333333
chr2	9692025	9699275	4	5150	0.763157894736842
chr2	20643700	20651200	4	5900	0.51
chr2	36788400	36790600	4	1450	1.08333333333333
chr2	38054700	38057275	4	1925	1.03030303030303
chr2	45395125	45401350	4	4700	1
chr2	47296525	47300050	4	2425	0.933333333333333
chr2	55236450	55240000	4	2825	0.606060606060606
chr2	70140925	70145625	4	4225	0.258064516129032
chr2	72370650	72377600	4	5875	0.471428571428571
chr2	96867900	96875875	4	6225	1.26315789473684
chr2	97282800	97285375	4	2300	0.238095238095238
chr2	114643900	114653000	4	7550	0.384615384615385
chr2	132439225	132445200	4	5300	0.8
chr2	173686500	173688375	4	1250	1.125
chr2	175495400	175499500	4	3000	0.651685393258427
chr2	181844250	181850675	4	5850	1.03703703703704
chr2	197029825	197037100	4	6875	0.372881355932203
chr2	202013325	202016750	4	2350	0.928571428571429
chr2	202561525	202564050	4	2225	0.296296296296296
chr2	218864400	218868325	4	3050	1.10344827586207
chr2	223182775	223185550	4	2125	1.23076923076923
chr2	225790125	225792900	4	2100	0.48780487804878
chr2	237569825	237573000	4	2775	0.529411764705882
chr2	238186950	238189775	4	1950	1.02857142857143
chr2	239754250	239764575	4	9175	0.211764705882353
chr2	241373275	241378225	4	4625	0.19672131147541
chr20	14314325	14318425	4	3150	0.553846153846154
chr20	35089000	35096375	4	5675	0.947368421052632
chr20	48920850	48922900	4	1525	0.536585365853659
chr20	52322875	52325050	4	1825	0.413793103448276
chr20	57602350	57608325	4	5400	0.185185185185185
chr21	30670250	30678400	4	7350	0.5
chr21	36247275	36265125	4	15300	0.814814814814815
chr21	39668450	39672675	4	3275	0.8
chr21	46726700	46729450	4	2025	0.785714285714286
chr21	47511600	47524825	4	9250	1.06227106227106
chr22	21056150	21058300	4	1825	0.333333333333333
chr22	34314250	34319475	4	4975	0.0824742268041237
chr22	38141175	38146225	4	3825	0.695652173913043
chr22	38706350	38714800	4	6725	0.538812785388128
chr22	39092475	39104075	4	8525	0.911290322580645
chr22	39925025	39930925	4	3125	1.05882352941176
chr3	5018400	5029350	4	10525	0.103092783505155
chr3	8542100	8548325	4	5875	0.5
chr3	11641425	11646050	4	3950	0.470588235294118
chr3	13057425	13064550	4	6050	0.422535211267606
chr3	45684425	45687000	4	1975	1
chr3	69058075	69064050	4	4875	0.434782608695652
chr3	71104625	71116350	4	8575	0.829090909090909
chr3	81789675	81794500	4	3850	0.846153846153846
chr3	99759425	99762150	4	2175	0.409090909090909
chr3	105509400	105512150	4	2250	0.488888888888889
chr3	129829050	129831900	4	2525	0.340425531914894
chr3	131853200	131855625	4	2050	0.451612903225806
chr3	134075175	134077550	4	1775	0.5
chr3	134082000	134094350	4	8575	0.870967741935484
chr3	141120475	141125825	4	4550	0.941176470588235
chr3	194201575	194209625	4	5850	0.706467661691542
chr4	433850	438625	4	3350	0.585365853658537
chr4	10106225	10109200	4	2075	0.947368421052632
chr4	15234650	15236950	4	1450	1.33333333333333
chr4	16894200	16901125	4	6525	0.140350877192982
chr4	41213825	41219350	4	4700	0.710526315789474
chr4	77117975	77121500	4	3175	0.444444444444444
chr4	99574025	99581425	4	7075	0.583333333333333
chr4	107233100	107240525	4	5100	0.929411764705882
chr4	122610675	122619225	4	7675	0.285714285714286
chr4	138445750	138464025	4	11275	1.32668329177057
chr4	146653400	146657675	4	4000	0.133333333333333
chr4	148652275	148658150	4	5400	0.486486486486487
chr5	2747625	2757600	4	7125	0.962962962962963
chr5	3594875	3598675	4	2800	0.8
chr5	5419350	5425050	4	4275	0.714285714285714
chr5	16461125	16468175	4	5575	0.48
chr5	17216150	17225850	4	6900	0.738738738738739
chr5	38808950	38810575	4	1150	1
chr5	40832250	40843450	4	6900	1.2890625
chr5	52774275	52786825	4	8200	1.27272727272727
chr5	53810675	53820975	4	8550	0.952380952380952
chr5	60597050	60600700	4	3050	0.909090909090909
chr5	64494000	64496275	4	1550	1.11764705882353
chr5	68529875	68535225	4	3250	1.34545454545455
chr5	77800050	77806700	4	5525	0.363636363636364
chr5	83010550	83018825	4	7425	0.425531914893617
chr5	95193450	95200050	4	5700	0.355555555555556
chr5	121487175	121490650	4	2400	1.02702702702703
chr5	124070775	124091450	4	10750	1.02564102564103
chr5	134581450	134583125	4	1100	0.952380952380952
chr5	138179125	138181525	4	1575	1.03448275862069
chr5	140983400	140985900	4	1725	0.914285714285714
chr5	148783125	148794825	4	10925	0.380952380952381
chr5	150399700	150403725	4	2725	0.966292134831461
chr5	154133225	154138850	4	5225	0.145454545454545
chr5	170845875	170848075	4	1800	0.482758620689655
chr5	176897425	176901350	4	3250	0.260869565217391
chr5	176920000	176925700	4	5250	1.1
chr5	177540150	177541425	4	1025	0.6
chr6	391175	393900	4	1950	0.833333333333333
chr6	3910550	3913925	4	2725	0.769230769230769
chr6	5995975	6009950	4	10575	0.761006289308176
chr6	8083075	8085350	4	1750	0.702702702702703
chr6	17278750	17283550	4	3175	1.11111111111111
chr6	26533100	26540200	4	4800	1.23943661971831
chr6	31696225	31708825	4	9075	0.974576271186441
chr6	36408900	36413475	4	3875	1
chr6	37209800	37213475	4	2450	0.8
chr6	74225125	74234125	4	8150	0.378378378378378
chr6	75909775	75918850	4	7500	0.975609756097561
chr6	82705350	82708200	4	2350	0.848484848484849
chr6	86112875	86115700	4	2450	0.352941176470588
chr6	111798850	111806900	4	7325	0.627450980392157
chr6	111910400	111913625	4	2750	0.27906976744186
chr6	121751825	121766250	4	10500	1.07865168539326
chr6	149352850	149355050	4	1900	0.277777777777778
chr6	151388650	151392950	4	3725	0.405405405405405
chr6	151645575	151648950	4	2875	0.301075268817204
chr6	158438050	158440600	4	2000	0.5
chr6	158587475	158592825	4	4175	0.56198347107438
chr7	555850	562425	4	6025	0.235294117647059
chr7	1493875	1501125	4	5025	0.958333333333333
chr7	22600525	22605750	4	4400	1.25
chr7	22762850	22771300	4	6175	0.823529411764706
chr7	22893250	22899625	4	4925	0.556291390728477
chr7	42272250	42278325	4	5800	0.363636363636364
chr7	46184400	46186800	4	1775	1.33333333333333
chr7	80000525	80002600	4	1725	0.244897959183673
chr7	101457050	101462225	4	4850	0.11864406779661
chr7	113722225	113728475	4	5400	0.257731958762887
chr7	134510500	134514525	4	3125	0.466666666666667
chr7	137563350	137565775	4	1750	1.3
chr7	139364750	139368200	4	2450	1.11627906976744
chr7	139470800	139479050	4	6625	1.31707317073171
chr7	149468350	149470550	4	1700	0.8125
chr7	150776075	150787225	4	9500	0.508474576271186
chr8	11719825	11726450	4	5900	0.869565217391304
chr8	12985075	12991750	4	6050	0.242424242424242
chr8	30580600	30585925	4	4225	0.654867256637168
chr8	32404150	32412800	4	6875	1.23076923076923
chr8	38756900	38764375	4	5600	0.67027027027027
chr8	42052175	42054775	4	2250	0.352941176470588
chr8	49319675	49322775	4	2575	0.340425531914894
chr8	50821975	50824525	4	2050	0.564102564102564
chr8	67522550	67526850	4	4125	0.108108108108108
chr8	71516650	71522725	4	5500	0.894736842105263
chr8	80673375	80681450	4	5725	0.893401015228426
chr8	93020375	93022800	4	1975	0.608695652173913
chr8	103663100	103670375	4	6825	0.210526315789474
chr8	128863400	128867700	4	2875	0.870588235294118
chr8	141642300	141646900	4	3650	0.709677419354839
chr8	142137325	142142075	4	4100	0.708333333333333
chr8	143748600	143753775	4	4025	0.524590163934426
chr9	12812575	12815750	4	2800	0.197183098591549
chr9	14309300	14323450	4	10175	0.853801169590643
chr9	29211850	29215025	4	2650	1.07692307692308
chr9	33023650	33029925	4	5125	0.509803921568627
chr9	66454625	66459150	4	4275	0.108108108108108
chr9	75763775	75773175	4	8125	0.928571428571429
chr9	94179950	94187700	4	7150	0.344827586206897
chr9	113337550	113343450	4	5100	0.705882352941177
chr9	114811200	114813500	4	1750	0.529411764705882
chr9	129986350	129988375	4	1575	0.558139534883721
chr9	131311950	131321875	4	7175	0.773946360153257
chr9	133732950	133737400	4	3700	0.492753623188406
chrX	9982150	9986425	4	3775	0.202020202020202
chrX	12988750	12998075	4	6450	0.907563025210084
chrX	21958225	21962525	4	3700	0.347826086956522
chrX	24164250	24171575	4	5950	0.896551724137931
chrX	77358875	77364775	4	5700	0.08
chrX	99898475	99905700	4	6850	0.104761904761905
chrX	118369575	118375225	4	4850	0.769230769230769
chrX	152759475	152766600	4	5825	0.307692307692308
chr1	1050300	1052425	3	1850	0.418604651162791
chr1	1474375	1476500	3	1800	0.4375
chr1	2245400	2247125	3	1525	0.461538461538462
chr1	6843500	6847100	3	3125	0.337662337662338
chr1	7358775	7360475	3	1350	0.444444444444444
chr1	8720225	8722525	3	1975	0.34375
chr1	9472825	9474075	3	1025	0.451612903225806
chr1	12507675	12510025	3	2050	0.5
chr1	15250175	15252750	3	2475	0.0470588235294118
chr1	15271450	15274350	3	2650	0.244897959183673
chr1	15849700	15854525	3	4425	0.266666666666667
chr1	16477375	16484025	3	6400	0.0518134715025907
chr1	17198775	17200350	3	1425	0.307692307692308
chr1	21475600	21477325	3	1425	0.357142857142857
chr1	21835325	21839200	3	3375	0.216666666666667
chr1	22252675	22254700	3	1600	0.509803921568627
chr1	23426250	23428875	3	2225	0.294117647058824
chr1	23880700	23889775	3	8800	0.0434782608695652
chr1	24345075	24347200	3	1750	0.321428571428571
chr1	25942325	25946150	3	3475	0.126984126984127
chr1	27018500	27027850	3	8850	0.104615384615385
chr1	29562575	29565575	3	2825	0.0909090909090909
chr1	32816525	32819450	3	2725	0.434782608695652
chr1	34628475	34632300	3	3450	0.302325581395349
chr1	36839225	36840850	3	1375	0.363636363636364
chr1	39872575	39881800	3	7950	0.465753424657534
chr1	40780250	40783550	3	3175	0.0566037735849057
chr1	40838875	40842300	3	3000	0.283018867924528
chr1	43406500	43407950	3	1200	0.342857142857143
chr1	46595250	46600450	3	4625	0.244186046511628
chr1	52341300	52345600	3	4150	0.142857142857143
chr1	57887825	57890675	3	2500	0.271186440677966
chr1	66796975	66802050	3	4800	0.140350877192982
chr1	68213575	68216550	3	2800	0.0980392156862745
chr1	68256775	68260025	3	2775	0.414634146341463
chr1	70032575	70035750	3	2900	0.372093023255814
chr1	86076675	86079300	3	2375	0.205882352941176
chr1	109841250	109842975	3	1400	0.4
chr1	110879975	110886825	3	6425	0.315789473684211
chr1	116609650	116610775	3	900	0.5
chr1	145454875	145457325	3	2175	0.28125
chr1	145524825	145527725	3	2450	0.27027027027027
chr1	149783050	149785300	3	2025	0.164383561643836
chr1	150583700	150586650	3	2275	0.481012658227848
chr1	150977425	150982425	3	4475	0.192771084337349
chr1	151028575	151035875	3	6950	0.206896551724138
chr1	151283575	151285300	3	1375	0.434782608695652
chr1	151810725	151813075	3	2050	0.3
chr1	152080125	152085400	3	4650	0.245161290322581
chr1	155530125	155534700	3	4300	0.162162162162162
chr1	155656125	155660350	3	4050	0.157894736842105
chr1	156426075	156427700	3	1400	0.272727272727273
chr1	156861900	156868625	3	6275	0.110599078341014
chr1	157972075	157973925	3	1700	0.148148148148148
chr1	157978875	157981725	3	2650	0.117647058823529
chr1	161185800	161187900	3	1775	0.454545454545455
chr1	161195225	161197625	3	1975	0.342857142857143
chr1	164527425	164533450	3	5800	0.0497512437810945
chr1	170643275	170645675	3	2200	0.129032258064516
chr1	171453675	171457900	3	3975	0.2
chr1	178836300	178840475	3	3625	0.358974358974359
chr1	198057650	198059125	3	1300	0.333333333333333
chr1	198898100	198907050	3	8600	0.11214953271028
chr1	201521150	201522925	3	1625	0.177777777777778
chr1	201706575	201711625	3	4800	0.41025641025641
chr1	202773750	202781400	3	6425	0.338709677419355
chr1	203481425	203483625	3	1925	0.188679245283019
chr1	212809500	212811900	3	2250	0.145454545454545
chr1	213030350	213034400	3	3775	0.372093023255814
chr1	214687600	214689525	3	1625	0.408163265306122
chr1	225923350	225924900	3	1325	0.3
chr1	230999200	231005725	3	5875	0.228260869565217
chr1	233248575	233250225	3	1400	0.333333333333333
chr1	234634525	234636925	3	1950	0.412698412698413
chr1	235488025	235494925	3	6700	0.0422535211267606
chr1	244599025	244601125	3	1750	0.388888888888889
chr1	244611775	244616250	3	3725	0.35
chr1	249115125	249121375	3	5875	0.25
chr10	3665325	3668350	3	2500	0.355555555555556
chr10	3893250	3894950	3	1500	0.263157894736842
chr10	5005600	5008025	3	1975	0.4
chr10	5930000	5934150	3	3775	0.309859154929577
chr10	8095175	8098050	3	2625	0.272727272727273
chr10	14643775	14647500	3	3600	0.0659340659340659
chr10	22999125	23004275	3	4325	0.363636363636364
chr10	24752000	24757750	3	5525	0.166666666666667
chr10	29697850	29701825	3	3475	0.278260869565217
chr10	30720350	30727700	3	6525	0.452554744525547
chr10	33269100	33272925	3	3400	0.208333333333333
chr10	34826650	34829150	3	2325	0.181818181818182
chr10	35623300	35628175	3	4700	0.106382978723404
chr10	62723725	62724950	3	1000	0.454545454545455
chr10	69895025	69897125	3	1675	0.372881355932203
chr10	70087700	70097475	3	7975	0.453074433656958
chr10	70845725	70852125	3	5400	0.278606965174129
chr10	73019500	73020950	3	1275	0.24390243902439
chr10	73526825	73533950	3	6425	0.203252032520325
chr10	75632725	75635100	3	2150	0.2
chr10	75669400	75674975	3	4900	0.346153846153846
chr10	78923250	78925700	3	1900	0.436363636363636
chr10	80896925	80899675	3	2350	0.294117647058824
chr10	81193950	81196000	3	1925	0.111111111111111
chr10	81584850	81588200	3	3100	0.222222222222222
chr10	81961950	81968150	3	5450	0.269430051813472
chr10	95952900	95954200	3	1075	0.4
chr10	100025900	100029800	3	3475	0.415094339622642
chr10	101735700	101737475	3	1475	0.274509803921569
chr10	101764250	101770825	3	6200	0.2
chr10	102819350	102827850	3	7025	0.467213114754098
chr10	105879325	105883600	3	4075	0.3
chr10	106058850	106061350	3	2100	0.298507462686567
chr10	112062925	112066350	3	3125	0.285714285714286
chr10	115511375	115512675	3	1000	0.5
chr10	116579500	116586500	3	6400	0.129310344827586
chr10	119201025	119202975	3	1625	0.44
chr10	121351725	121357500	3	5650	0.206896551724138
chr10	121651100	121656800	3	4850	0.327044025157233
chr10	123353875	123358575	3	4325	0.144736842105263
chr10	123900300	123902050	3	1475	0.421052631578947
chr10	126102825	126108175	3	4725	0.493827160493827
chr10	126752875	126753800	3	750	0.5
chr11	502725	508500	3	5600	0.0555555555555556
chr11	2157650	2159975	3	2125	0.163265306122449
chr11	2398050	2402600	3	4225	0.195652173913043
chr11	8739075	8741700	3	2225	0.246153846153846
chr11	8931475	8936225	3	3975	0.474576271186441
chr11	12713750	12716750	3	2825	0.1
chr11	14518400	14522525	3	3950	0.176470588235294
chr11	15135875	15139075	3	2700	0.386363636363636
chr11	15836950	15839150	3	1850	0.333333333333333
chr11	28127275	28133125	3	5550	0.296296296296296
chr11	33743700	33746400	3	2450	0.181818181818182
chr11	34071900	34078225	3	5500	0.375
chr11	35187125	35189625	3	2250	0.27906976744186
chr11	44330400	44332150	3	1475	0.28
chr11	44748175	44751125	3	2525	0.260869565217391
chr11	46612200	46616325	3	3475	0.33587786259542
chr11	46719025	46724050	3	4575	0.148571428571429
chr11	60926100	60930100	3	3425	0.4
chr11	63435075	63439675	3	4275	0.19047619047619
chr11	63682500	63685925	3	3225	0.0854700854700855
chr11	65378900	65384850	3	5575	0.0841121495327103
chr11	65682850	65688750	3	5525	0.0975609756097561
chr11	67118925	67122925	3	3375	0.348623853211009
chr11	67271225	67276850	3	4925	0.326530612244898
chr11	68775200	68781375	3	5600	0.212121212121212
chr11	69257850	69259950	3	1975	0.09375
chr11	71638550	71642825	3	3950	0.230769230769231
chr11	75268675	75278000	3	8100	0.293333333333333
chr11	86510775	86517325	3	5650	0.333333333333333
chr11	113929525	113933525	3	3575	0.203389830508475
chr11	119287750	119289000	3	1075	0.3125
chr11	124513100	124515025	3	1650	0.380952380952381
chr11	125927200	125933725	3	5500	0.449275362318841
chr11	126859900	126863650	3	3400	0.24
chr11	129011950	129014250	3	1950	0.304347826086957
chr12	859600	866825	3	6975	0.0703517587939698
chr12	888375	889925	3	1375	0.227272727272727
chr12	2161100	2165100	3	3850	0.114285714285714
chr12	6656625	6665600	3	8075	0.258823529411765
chr12	6711625	6717175	3	5250	0.0946745562130177
chr12	7167375	7169975	3	2025	0.470588235294118
chr12	10868650	10877125	3	8175	0.105263157894737
chr12	12972050	12973450	3	1175	0.358974358974359
chr12	27174725	27177800	3	2600	0.273684210526316
chr12	27396650	27402150	3	5400	0.0769230769230769
chr12	28119650	28124350	3	4375	0.333333333333333
chr12	34371025	34372050	3	900	0.375
chr12	42978400	42984850	3	5625	0.288770053475936
chr12	48205425	48208225	3	2600	0.0851063829787234
chr12	49759700	49763950	3	4000	0.120300751879699
chr12	50096325	50101950	3	5400	0.0588235294117647
chr12	50134650	50138475	3	3475	0.163934426229508
chr12	50559375	50561950	3	2450	0.08
chr12	51983875	51987075	3	2875	0.179487179487179
chr12	52212400	52216150	3	3275	0.18348623853211
chr12	54718250	54720500	3	1725	0.385964912280702
chr12	54762275	54763225	3	800	0.347826086956522
chr12	57852400	57856650	3	4025	0.125
chr12	57911175	57918750	3	7250	0.08
chr12	64574475	64576375	3	1750	0.131147540983607
chr12	67461875	67464000	3	1925	0.27906976744186
chr12	72663300	72669550	3	5825	0.126696832579186
chr12	75871900	75879150	3	5975	0.403669724770642
chr12	88718650	88720000	3	1125	0.352941176470588
chr12	89740625	89749300	3	8350	0.256410256410256
chr12	93988100	93989525	3	1300	0.181818181818182
chr12	94170350	94172875	3	2075	0.344827586206897
chr12	94541725	94544425	3	2525	0.125
chr12	96587475	96593450	3	5450	0.32
chr12	105723775	105728925	3	4550	0.229007633587786
chr12	106476250	106478525	3	1875	0.433333333333333
chr12	108698775	108700800	3	1800	0.311111111111111
chr12	109114750	109119450	3	4525	0.176470588235294
chr12	116892525	116894625	3	1875	0.304347826086957
chr12	118808325	118816125	3	7000	0.355263157894737
chr12	125049575	125053700	3	3425	0.383333333333333
chr12	125549300	125551950	3	2375	0.211764705882353
chr12	132267825	132269775	3	1500	0.391304347826087
chr13	21632075	21636200	3	3850	0.36734693877551
chr13	23946300	23950300	3	3500	0.208
chr13	24001150	24002725	3	1350	0.266666666666667
chr13	30419150	30425175	3	5750	0.112
chr13	30914550	30916900	3	1975	0.347826086956522
chr13	31035825	31041200	3	5025	0.104477611940299
chr13	32329175	32330575	3	1275	0.142857142857143
chr13	33759525	33761500	3	1825	0.0967741935483871
chr13	33767975	33770150	3	2000	0.238095238095238
chr13	33801825	33804625	3	2625	0.285714285714286
chr13	33853275	33860825	3	7425	0.0434782608695652
chr13	40683200	40684275	3	875	0.444444444444444
chr13	45910700	45916900	3	5575	0.275449101796407
chr13	51251400	51253550	3	1725	0.428571428571429
chr13	52217600	52220425	3	2675	0.105263157894737
chr13	74703875	74711050	3	6675	0.303030303030303
chr13	77898325	77904900	3	5700	0.315789473684211
chr13	102181550	102183925	3	2200	0.181818181818182
chr13	109807400	109809250	3	1525	0.355555555555556
chr13	111048475	111051150	3	2350	0.268292682926829
chr13	111766675	111768850	3	1750	0.51063829787234
chr13	114143300	114148825	3	5350	0.0606060606060606
chr13	114828975	114834825	3	4800	0.37125748502994
chr13	115045425	115049375	3	3550	0.141732283464567
chr14	21098500	21101800	3	3100	0.111111111111111
chr14	24163550	24165100	3	1375	0.476190476190476
chr14	30662850	30665050	3	1725	0.481481481481481
chr14	32976525	32977675	3	925	0.4
chr14	35168900	35169875	3	750	0.476190476190476
chr14	50994925	51000350	3	5175	0.16
chr14	51862125	51864125	3	1775	0.277777777777778
chr14	56067625	56068650	3	800	0.416666666666667
chr14	59947050	59953275	3	5850	0.116504854368932
chr14	69253950	69263500	3	9350	0.193548387096774
chr14	73704275	73706875	3	2275	0.3
chr14	74189900	74192525	3	2325	0.192771084337349
chr14	74250825	74257050	3	5550	0.232323232323232
chr14	75037925	75040750	3	2500	0.204545454545455
chr14	75075475	75079725	3	4100	0.0387096774193548
chr14	76288150	76289750	3	1325	0.486486486486487
chr14	77384125	77386975	3	2400	0.282051282051282
chr14	81684450	81688625	3	4025	0.0789473684210526
chr14	89895150	89896925	3	1475	0.325581395348837
chr14	100067775	100072400	3	4150	0.359550561797753
chr14	102430200	102434575	3	4225	0.054421768707483
chr14	103521125	103525675	3	4325	0.0886075949367089
chr14	105992325	105995475	3	2800	0.212765957446809
chr15	33131275	33133100	3	1550	0.457142857142857
chr15	35084425	35088175	3	3175	0.511627906976744
chr15	41244550	41248725	3	4050	0.0895522388059701
chr15	48704100	48706825	3	2175	0.311688311688312
chr15	60679375	60695325	3	12150	0.465217391304348
chr15	62745875	62747650	3	1575	0.181818181818182
chr15	66992750	67000850	3	7925	0.0258899676375405
chr15	73922200	73927175	3	4775	0.0552486187845304
chr15	74043925	74045925	3	1625	0.37037037037037
chr15	75742025	75749450	3	7125	0.0952380952380952
chr15	77923500	77925975	3	2225	0.2
chr15	79164375	79172700	3	7850	0.306306306306306
chr15	88798350	88801000	3	2275	0.326530612244898
chr15	89630550	89635500	3	4575	0.121739130434783
chr15	101667000	101669075	3	1825	0.241379310344828
chr16	446450	448450	3	1775	0.318181818181818
chr16	575225	580125	3	4725	0.0552486187845304
chr16	2198150	2199800	3	1500	0.153846153846154
chr16	2721875	2724225	3	2200	0.1
chr16	3999275	4002875	3	2925	0.395833333333333
chr16	4161300	4167325	3	5850	0.0892857142857143
chr16	5146700	5149075	3	2075	0.432432432432432
chr16	11888550	11893075	3	4300	0.122448979591837
chr16	16042725	16046450	3	3425	0.145454545454545
chr16	18809925	18813725	3	3600	0.102564102564103
chr16	19124275	19131475	3	6700	0.125490196078431
chr16	27337950	27339150	3	1025	0.307692307692308
chr16	27558350	27562600	3	3750	0.260869565217391
chr16	31468350	31472175	3	3575	0.133333333333333
chr16	31884600	31889750	3	4400	0.32
chr16	53241525	53247275	3	4575	0.482352941176471
chr16	55357650	55359175	3	1300	0.3
chr16	56224300	56226050	3	1575	0.344827586206897
chr16	66652275	66654325	3	1750	0.23728813559322
chr16	71482050	71483750	3	1450	0.297872340425532
chr16	72882175	72885350	3	2700	0.273684210526316
chr16	72909925	72911975	3	1650	0.36
chr16	73206150	73207675	3	1250	0.434782608695652
chr16	78717600	78719025	3	1200	0.4
chr16	79626750	79637050	3	8975	0.478048780487805
chr16	81477600	81481200	3	3225	0.142857142857143
chr16	87521100	87527450	3	5275	0.430379746835443
chr16	87886450	87890825	3	3650	0.489795918367347
chr16	88518875	88522900	3	3750	0.4
chr16	88599475	88601950	3	2325	0.166666666666667
chr16	88751825	88753425	3	1375	0.368421052631579
chr16	89640775	89643800	3	2875	0.0842105263157895
chr17	1293650	1294800	3	925	0.444444444444444
chr17	1612750	1621500	3	8300	0.0754716981132075
chr17	7515075	7519000	3	3425	0.218487394957983
chr17	7736750	7749025	3	10875	0.395061728395062
chr17	7786800	7793175	3	6050	0.423076923076923
chr17	14200275	14213800	3	12050	0.196531791907514
chr17	21452450	21455325	3	2700	0.0845070422535211
chr17	28846225	28848050	3	1625	0.205128205128205
chr17	29057975	29060775	3	2500	0.25974025974026
chr17	29378950	29380025	3	925	0.333333333333333
chr17	30592375	30594225	3	1650	0.347826086956522
chr17	32579050	32583875	3	4550	0.123456790123457
chr17	36607000	36611800	3	3750	0.492957746478873
chr17	37158225	37159875	3	1300	0.388888888888889
chr17	38439700	38441100	3	1225	0.195121951219512
chr17	40669850	40673925	3	3650	0.172413793103448
chr17	43389075	43395500	3	6050	0.0843373493975904
chr17	45330725	45333200	3	2150	0.272727272727273
chr17	45355975	45357750	3	1525	0.285714285714286
chr17	45608025	45610675	3	2450	0.333333333333333
chr17	45914650	45915800	3	1025	0.206896551724138
chr17	45972025	45975600	3	3400	0.08
chr17	46100800	46104475	3	3350	0.285714285714286
chr17	54669675	54675575	3	5650	0.12
chr17	55969675	55971175	3	1300	0.307692307692308
chr17	56414600	56417400	3	2575	0.181818181818182
chr17	57407225	57411625	3	4175	0.146341463414634
chr17	58154725	58160550	3	4675	0.444444444444444
chr17	62675325	62676750	3	1250	0.266666666666667
chr17	62776175	62777975	3	1550	0.260869565217391
chr17	65988675	65992850	3	4050	0.0526315789473684
chr17	66450575	66454875	3	3925	0.134228187919463
chr17	70112875	70122775	3	8650	0.226190476190476
chr17	71187775	71191150	3	2925	0.477611940298507
chr17	72426475	72430150	3	3425	0.222222222222222
chr17	73073500	73075475	3	1700	0.277777777777778
chr17	73629250	73632375	3	2750	0.307692307692308
chr17	74235800	74237700	3	1750	0.181818181818182
chr17	74863925	74865250	3	1100	0.461538461538462
chr17	76123750	76125175	3	1300	0.142857142857143
chr17	76929275	76932225	3	2425	0.4
chr17	79543400	79544900	3	1100	0.470588235294118
chr17	80174300	80176050	3	1400	0.380952380952381
chr17	81036375	81042875	3	6200	0.0591133004926108
chr18	3217950	3220050	3	1875	0.214285714285714
chr18	9741550	9744025	3	2050	0.277777777777778
chr18	13216800	13221375	3	4325	0.0794701986754967
chr18	13500200	13501825	3	1300	0.413793103448276
chr18	24125325	24130850	3	5100	0.148148148148148
chr18	33160350	33164425	3	3600	0.203125
chr18	45934575	45937350	3	2650	0.130434782608696
chr18	46523125	46525350	3	1925	0.30188679245283
chr18	48719125	48725000	3	5400	0.10752688172043
chr18	67712225	67715625	3	3075	0.192771084337349
chr19	570950	576400	3	4825	0.216867469879518
chr19	708450	710925	3	2050	0.351351351351351
chr19	795625	802925	3	6875	0.28
chr19	3698375	3700875	3	2275	0.171428571428571
chr19	4051475	4053425	3	1500	0.484848484848485
chr19	4057975	4068450	3	10050	0.0883280757097792
chr19	4470975	4475000	3	3825	0.117647058823529
chr19	6198400	6200250	3	1450	0.488888888888889
chr19	8454175	8457200	3	2875	0.113207547169811
chr19	9637950	9641850	3	3025	0.505263157894737
chr19	10118700	10121550	3	2625	0.205882352941176
chr19	10399575	10403500	3	3775	0.0530973451327434
chr19	11070425	11073700	3	3100	0.0740740740740741
chr19	11304950	11308925	3	3675	0.123076923076923
chr19	12382975	12384750	3	1575	0.235294117647059
chr19	13509250	13510600	3	1125	0.5
chr19	13616075	13618575	3	2350	0.133333333333333
chr19	15559675	15561300	3	1425	0.307692307692308
chr19	17184925	17191475	3	5775	0.315789473684211
chr19	18630175	18633800	3	3075	0.267857142857143
chr19	37004950	37006150	3	1100	0.129032258064516
chr19	37618250	37620475	3	1925	0.307692307692308
chr19	39182875	39184775	3	1575	0.355555555555556
chr19	40970450	40973500	3	2900	0.0808080808080808
chr19	41803475	41806100	3	2300	0.278481012658228
chr19	41828450	41834350	3	5300	0.203592814371257
chr19	42828925	42831300	3	2150	0.155844155844156
chr19	44257100	44260700	3	3375	0.112
chr19	44977525	44980950	3	3075	0.175
chr19	45146650	45149625	3	2400	0.467532467532468
chr19	45504175	45506000	3	1600	0.25531914893617
chr19	46269525	46274550	3	4750	0.15625
chr19	46386200	46390775	3	4050	0.4
chr19	46984050	46985350	3	1100	0.342857142857143
chr19	47123900	47125625	3	1325	0.380952380952381
chr19	47550625	47552825	3	2000	0.184615384615385
chr19	47609650	47617975	3	7475	0.198581560283688
chr19	47759100	47762250	3	2775	0.351351351351351
chr19	48014775	48019500	3	4250	0.175
chr19	49137100	49142050	3	4825	0.09375
chr19	50141050	50147150	3	5925	0.062111801242236
chr19	51161000	51162725	3	1450	0.36
chr19	54368825	54374150	3	4800	0.339622641509434
chr19	55849900	55853150	3	2650	0.387096774193548
chr19	55880000	55882425	3	2300	0.0833333333333333
chr19	56934225	56936550	3	1975	0.413793103448276
chr19	57049100	57051600	3	2375	0.0754716981132075
chr19	57088600	57090500	3	1600	0.434782608695652
chr2	1732500	1736675	3	3850	0.141414141414141
chr2	5830450	5838125	3	7525	0.157894736842105
chr2	7057075	7059375	3	1975	0.3125
chr2	8816350	8826325	3	9650	0.0763888888888889
chr2	9396750	9399675	3	2700	0.177215189873418
chr2	9450225	9452200	3	1550	0.468085106382979
chr2	20547500	20551625	3	3550	0.415841584158416
chr2	25139950	25144000	3	3525	0.257575757575758
chr2	36677300	36679350	3	1800	0.271186440677966
chr2	37797600	37799250	3	1325	0.4
chr2	45231450	45242000	3	8550	0.443729903536977
chr2	46768250	46772400	3	3725	0.181818181818182
chr2	54797425	54800775	3	2975	0.184210526315789
chr2	55326600	55329625	3	2475	0.288888888888889
chr2	60776225	60783025	3	6575	0.0659340659340659
chr2	65352975	65358675	3	5500	0.0574712643678161
chr2	65526600	65529250	3	2300	0.28
chr2	69239700	69245100	3	4900	0.243243243243243
chr2	85185025	85186800	3	1475	0.5
chr2	88924175	88928350	3	3950	0.0892857142857143
chr2	90448875	90451025	3	1800	0.254545454545455
chr2	96656625	96658700	3	1750	0.457142857142857
chr2	96781975	96783200	3	1050	0.242424242424242
chr2	98205875	98207475	3	1400	0.375
chr2	102758025	102764425	3	5675	0.258706467661692
chr2	109209525	109212400	3	2600	0.175
chr2	109787650	109790800	3	2925	0.099009900990099
chr2	119425800	119427700	3	1575	0.486486486486487
chr2	120009825	120011525	3	1375	0.413793103448276
chr2	121101175	121105700	3	4025	0.181818181818182
chr2	121691975	121693725	3	1375	0.409090909090909
chr2	134876175	134879600	3	3200	0.380952380952381
chr2	146508925	146510650	3	1400	0.325581395348837
chr2	175460325	175463025	3	2500	0.222222222222222
chr2	178261725	178263100	3	1200	0.222222222222222
chr2	180522475	180525025	3	2300	0.207792207792208
chr2	182755750	182760825	3	4575	0.206451612903226
chr2	188414625	188419800	3	4925	0.181818181818182
chr2	189834875	189851750	3	12975	0.403131115459883
chr2	191511525	191516400	3	4700	0.0662251655629139
chr2	204546450	204550950	3	4250	0.352941176470588
chr2	205706900	205708350	3	1175	0.358974358974359
chr2	217554025	217560400	3	6150	0.0701754385964912
chr2	218765650	218767300	3	1425	0.307692307692308
chr2	219133750	219137525	3	3400	0.206896551724138
chr2	219922250	219925850	3	3275	0.149532710280374
chr2	220316675	220318600	3	1650	0.32
chr2	220941375	220943275	3	1725	0.272727272727273
chr2	227653225	227666575	3	12200	0.187234042553191
chr2	228681000	228684100	3	2700	0.22
chr2	232570625	232578600	3	6825	0.382513661202186
chr2	236079025	236080600	3	1475	0.125
chr2	239077575	239079650	3	1825	0.28
chr20	304350	309700	3	5200	0.307692307692308
chr20	1165400	1166325	3	800	0.25
chr20	9495350	9497325	3	1675	0.5
chr20	10197725	10200225	3	2325	0.146341463414634
chr20	10584300	10586100	3	1600	0.25
chr20	11898475	11900400	3	1650	0.428571428571429
chr20	19192325	19194325	3	1800	0.24390243902439
chr20	21080475	21083900	3	2750	0.426966292134831
chr20	29523775	29525200	3	1200	0.388888888888889
chr20	31068900	31073250	3	4125	0.127659574468085
chr20	45945650	45949100	3	3175	0.166666666666667
chr20	46550100	46550950	3	725	0.3
chr20	47441150	47445475	3	3675	0.371681415929204
chr20	48182175	48185250	3	2575	0.244444444444444
chr20	55966000	55967975	3	1700	0.484848484848485
chr20	57197700	57199475	3	1525	0.264150943396226
chr20	57224675	57231300	3	5275	0.494949494949495
chr20	61425125	61429075	3	3600	0.123893805309735
chr20	62150800	62154750	3	3700	0.333333333333333
chr21	17959050	17961925	3	2550	0.253968253968254
chr21	33743375	33744750	3	1050	0.466666666666667
chr21	33835450	33836850	3	1150	0.48
chr21	35444925	35450400	3	4825	0.285714285714286
chr21	36207675	36210575	3	2450	0.363636363636364
chr21	36417650	36424050	3	5400	0.461538461538462
chr21	40717525	40722150	3	3975	0.383333333333333
chr21	43032600	43033825	3	1000	0.5
chr21	44393675	44396900	3	2925	0.4
chr21	46713825	46716375	3	2125	0.48
chr22	18049550	18051800	3	1800	0.491803278688525
chr22	18405350	18406450	3	850	0.48
chr22	20884400	20887275	3	2675	0.163265306122449
chr22	24638600	24641975	3	2975	0.28169014084507
chr22	28261350	28263450	3	1800	0.392156862745098
chr22	28537400	28539075	3	1425	0.285714285714286
chr22	29192925	29198550	3	5300	0.333333333333333
chr22	30591325	30593675	3	2100	0.269230769230769
chr22	31625625	31627250	3	1275	0.421052631578947
chr22	31739325	31744050	3	4475	0.130081300813008
chr22	32076800	32078650	3	1550	0.451612903225806
chr22	35776300	35781300	3	4500	0.297872340425532
chr22	38092200	38093525	3	1125	0.27027027027027
chr22	38792000	38795875	3	3250	0.484210526315789
chr22	41346275	41349800	3	3175	0.266666666666667
chr22	41984075	41986750	3	2325	0.208955223880597
chr22	44319075	44321375	3	2100	0.140350877192982
chr22	44707400	44708725	3	1075	0.352941176470588
chr3	5228000	5232425	3	4175	0.116666666666667
chr3	11329775	11331625	3	1750	0.0666666666666667
chr3	11648750	11652575	3	2875	0.509433962264151
chr3	11676825	11686025	3	8900	0.352941176470588
chr3	13590125	13592275	3	1825	0.37037037037037
chr3	15686975	15689925	3	2700	0.178571428571429
chr3	24870550	24871800	3	1150	0.222222222222222
chr3	29320750	29330025	3	8850	0.205128205128205
chr3	30013800	30014625	3	675	0.444444444444444
chr3	32009175	32011125	3	1650	0.296296296296296
chr3	32858075	32859600	3	1350	0.217391304347826
chr3	33838875	33843625	3	4525	0.0805369127516778
chr3	37901525	37905300	3	3200	0.3
chr3	39188000	39196075	3	7500	0.141843971631206
chr3	43913575	43914875	3	1000	0.48
chr3	46922600	46927750	3	4800	0.161073825503356
chr3	47619150	47620850	3	1450	0.424242424242424
chr3	48635525	48636875	3	1175	0.294117647058824
chr3	48698725	48701950	3	2825	0.380952380952381
chr3	51999700	52002775	3	2925	0.181818181818182
chr3	52442575	52446650	3	3850	0.144927536231884
chr3	57993675	57998375	3	4000	0.356164383561644
chr3	58477075	58479825	3	2400	0.183908045977011
chr3	69128000	69139225	3	8200	0.468354430379747
chr3	72493650	72496975	3	3000	0.163265306122449
chr3	72936050	72942100	3	5700	0.327868852459016
chr3	73595975	73597500	3	1175	0.484848484848485
chr3	75718700	75722425	3	3500	0.106060606060606
chr3	98602975	98605475	3	1900	0.417910447761194
chr3	99978725	99983825	3	4025	0.503311258278146
chr3	101567250	101577725	3	9200	0.29607250755287
chr3	111392600	111396100	3	3250	0.156862745098039
chr3	119356475	119358025	3	1325	0.451612903225806
chr3	123600650	123603825	3	2800	0.292134831460674
chr3	124509475	124512125	3	2325	0.164705882352941
chr3	125633625	125636250	3	2350	0.310344827586207
chr3	126190850	126195800	3	4700	0.116504854368932
chr3	127174275	127176275	3	1700	0.305084745762712
chr3	128336075	128338400	3	2050	0.290322580645161
chr3	136467875	136472950	3	4825	0.0902255639097744
chr3	141084900	141089675	3	4425	0.123456790123457
chr3	141204575	141207900	3	3225	0.0869565217391304
chr3	143750800	143751725	3	775	0.444444444444444
chr3	159570300	159573050	3	2400	0.24390243902439
chr3	160279875	160285300	3	5225	0.347826086956522
chr3	168862750	168867650	3	3950	0.493150684931507
chr3	170073550	170083450	3	9250	0.12779552715655
chr3	171684625	171686200	3	1300	0.380952380952381
chr3	171918375	171922275	3	3350	0.461538461538462
chr3	181429000	181430925	3	1675	0.260869565217391
chr3	184031750	184038550	3	5625	0.401960784313726
chr3	189835700	189840350	3	4025	0.327586206896552
chr3	197675850	197681225	3	4975	0.205882352941176
chr3	197683975	197688800	3	3800	0.492753623188406
chr4	698925	702500	3	3025	0.4
chr4	1239900	1244450	3	4400	0.0689655172413793
chr4	2241175	2244450	3	3000	0.132075471698113
chr4	2934600	2938400	3	3450	0.176
chr4	7207950	7209550	3	1200	0.486486486486487
chr4	38664125	38671125	3	6450	0.134615384615385
chr4	38674300	38676700	3	2150	0.213333333333333
chr4	39522725	39530675	3	7250	0.248366013071895
chr4	41614050	41616900	3	2750	0.0487804878048781
chr4	47533025	47534600	3	1275	0.4
chr4	48342000	48346525	3	4300	0.0672268907563025
chr4	56731400	56733175	3	1550	0.297872340425532
chr4	74974400	74976575	3	1850	0.258064516129032
chr4	81184925	81194100	3	8700	0.0769230769230769
chr4	100865500	100872625	3	6450	0.217054263565891
chr4	120130625	120137800	3	5725	0.398190045248869
chr4	138228475	138229825	3	1175	0.272727272727273
chr4	169551775	169558675	3	6125	0.468085106382979
chr4	170187200	170194000	3	6550	0.225352112676056
chr4	174289100	174295500	3	5475	0.18957345971564
chr4	177188050	177190350	3	1900	0.424242424242424
chr4	185568000	185572050	3	3900	0.0769230769230769
chr5	471800	475450	3	3500	0.072289156626506
chr5	8827700	8829400	3	1400	0.363636363636364
chr5	34717025	34718850	3	1525	0.346153846153846
chr5	35856775	35860125	3	3100	0.225352112676056
chr5	39759425	39761600	3	1800	0.350877192982456
chr5	40677000	40684600	3	7275	0.0709219858156028
chr5	54599425	54605700	3	5125	0.43298969072165
chr5	58330600	58336300	3	5250	0.452830188679245
chr5	59188150	59190150	3	1725	0.32
chr5	60624425	60631525	3	6525	0.289655172413793
chr5	67583500	67586400	3	2500	0.314606741573034
chr5	81643200	81645200	3	1550	0.488888888888889
chr5	87961725	87963925	3	1725	0.407407407407407
chr5	88173825	88182375	3	6025	0.454148471615721
chr5	90606950	90610225	3	2600	0.37037037037037
chr5	92413800	92415075	3	1125	0.258064516129032
chr5	95153175	95160250	3	6350	0.333333333333333
chr5	102593600	102599250	3	5100	0.23728813559322
chr5	113696525	113699050	3	1925	0.388059701492537
chr5	123985225	123988150	3	2525	0.277777777777778
chr5	128795375	128797675	3	2100	0.181818181818182
chr5	134726375	134728550	3	1750	0.448979591836735
chr5	138608200	138612225	3	3775	0.101449275362319
chr5	141201350	141202125	3	675	0.210526315789474
chr5	142532825	142535150	3	1925	0.461538461538462
chr5	149877025	149879075	3	1825	0.229508196721311
chr5	156975100	156976775	3	1425	0.341463414634146
chr5	158126925	158129225	3	2025	0.326530612244898
chr5	163723275	163727325	3	3850	0.15
chr5	167241175	167242550	3	1050	0.5
chr5	171877675	171883000	3	5150	0.0529801324503311
chr5	175394525	175395750	3	1100	0.2
chr5	179284600	179287600	3	2850	0.058252427184466
chr6	1607700	1626575	3	15350	0.397993311036789
chr6	4775050	4778575	3	3250	0.204081632653061
chr6	11655425	11656350	3	750	0.5
chr6	12008325	12014525	3	5825	0.188405797101449
chr6	17906850	17908575	3	1450	0.390243902439024
chr6	25053950	25055250	3	1100	0.384615384615385
chr6	33581025	33582175	3	975	0.32258064516129
chr6	34203725	34207650	3	3775	0.0652173913043478
chr6	35693700	35696475	3	2350	0.351351351351351
chr6	37136375	37141850	3	4925	0.178082191780822
chr6	43542325	43546950	3	3975	0.413793103448276
chr6	44039950	44042400	3	2200	0.372093023255814
chr6	48035775	48037450	3	1400	0.315789473684211
chr6	52459225	52462075	3	2500	0.260869565217391
chr6	52857400	52861475	3	3625	0.209677419354839
chr6	56704525	56709375	3	4675	0.0645161290322581
chr6	73262800	73265025	3	1800	0.5
chr6	82475875	82477650	3	1650	0.166666666666667
chr6	86349025	86355300	3	6050	0.133333333333333
chr6	91293075	91297725	3	4325	0.285714285714286
chr6	106533050	106538500	3	5175	0.466666666666667
chr6	119467900	119470500	3	2225	0.333333333333333
chr6	121841225	121844750	3	3100	0.30379746835443
chr6	125281900	125288500	3	6350	0.114285714285714
chr6	136222825	136224450	3	1525	0.117647058823529
chr6	154779625	154782200	3	2100	0.358974358974359
chr6	157340850	157344050	3	3075	0.0625
chr6	157469225	157470625	3	1200	0.307692307692308
chr6	158402025	158407425	3	5100	0.28125
chr6	168226050	168229300	3	3125	0.0909090909090909
chr6	170122050	170125725	3	3375	0.259259259259259
chr7	915350	918200	3	2550	0.246575342465753
chr7	1606725	1611775	3	4450	0.363636363636364
chr7	2058600	2060025	3	1300	0.230769230769231
chr7	2727250	2729375	3	1950	0.12
chr7	3340075	3342575	3	2025	0.5
chr7	5457225	5470375	3	12700	0.0916666666666667
chr7	5631150	5638600	3	6750	0.16793893129771
chr7	17719250	17720975	3	1400	0.4375
chr7	22395850	22397350	3	1300	0.24390243902439
chr7	24516175	24518125	3	1500	0.409090909090909
chr7	32202050	32203825	3	1375	0.466666666666667
chr7	40866375	40867700	3	1075	0.484848484848485
chr7	41734075	41746575	3	11775	0.15
chr7	41925650	41927175	3	1250	0.486486486486487
chr7	43685700	43691150	3	4875	0.224
chr7	55638025	55641875	3	3675	0.129032258064516
chr7	69062025	69066850	3	4700	0.0408163265306122
chr7	73130300	73134425	3	3900	0.0839160839160839
chr7	75365850	75369575	3	3325	0.217391304347826
chr7	77647825	77650350	3	2150	0.326530612244898
chr7	80512275	80514150	3	1600	0.346153846153846
chr7	86780525	86786600	3	5800	0.192307692307692
chr7	96645250	96657150	3	10150	0.439189189189189
chr7	98246575	98249700	3	2775	0.229508196721311
chr7	100180725	100185025	3	3975	0.168224299065421
chr7	105515650	105519375	3	3575	0.0597014925373134
chr7	106297625	106302175	3	4275	0.214285714285714
chr7	112634625	112636625	3	1700	0.271186440677966
chr7	115910975	115912850	3	1700	0.177777777777778
chr7	116164200	116172025	3	7475	0.15929203539823
chr7	127670775	127673200	3	2200	0.294117647058824
chr7	128378225	128384825	3	6250	0.416666666666667
chr7	130692100	130693900	3	1400	0.468085106382979
chr7	132259575	132262625	3	2775	0.333333333333333
chr7	134496150	134497000	3	700	0.333333333333333
chr7	137366425	137367975	3	1250	0.384615384615385
chr7	137456675	137459700	3	2425	0.356164383561644
chr7	139430625	139432450	3	1525	0.28
chr7	141400525	141402600	3	1975	0.0754716981132075
chr7	142984725	142987825	3	2675	0.348837209302326
chr7	150810750	150812950	3	1725	0.459016393442623
chr7	150942075	150950275	3	7400	0.218487394957983
chr7	152129950	152134725	3	4575	0.181818181818182
chr7	156684350	156686900	3	2450	0.0727272727272727
chr8	180975	184100	3	2625	0.340425531914894
chr8	12521900	12523150	3	1025	0.416666666666667
chr8	18708575	18712750	3	3350	0.458333333333333
chr8	20159300	20162125	3	2675	0.0816326530612245
chr8	21775800	21780075	3	4075	0.166666666666667
chr8	22021825	22027900	3	4900	0.470588235294118
chr8	22249525	22251400	3	1600	0.264150943396226
chr8	25040950	25046300	3	4850	0.198895027624309
chr8	25311525	25318400	3	5850	0.426666666666667
chr8	26123100	26125050	3	1625	0.444444444444444
chr8	26465800	26469825	3	3800	0.117647058823529
chr8	27629000	27633075	3	3525	0.357894736842105
chr8	28258100	28260450	3	2025	0.451612903225806
chr8	29027275	29029150	3	1600	0.375
chr8	33210650	33211825	3	1000	0.333333333333333
chr8	37728050	37729825	3	1450	0.4
chr8	38642400	38650725	3	6625	0.284518828451883
chr8	38852075	38858625	3	6425	0.0241935483870968
chr8	38895275	38897300	3	1825	0.184615384615385
chr8	41907025	41910500	3	3325	0.0816326530612245
chr8	42392550	42399150	3	6225	0.0921658986175115
chr8	42748775	42754475	3	4950	0.5
chr8	48424500	48427175	3	2375	0.271186440677966
chr8	57358025	57361025	3	2525	0.4
chr8	57467650	57473425	3	5350	0.136585365853659
chr8	58906550	58910625	3	3775	0.116788321167883
chr8	62600025	62603075	3	2775	0.242424242424242
chr8	69982950	69984500	3	1175	0.5
chr8	75896250	75899900	3	3550	0.133333333333333
chr8	97166550	97173900	3	6325	0.32
chr8	102299975	102301250	3	1075	0.32258064516129
chr8	117777700	117782300	3	3850	0.408759124087591
chr8	118968325	118970650	3	2225	0.0533333333333333
chr8	123439200	123441800	3	2450	0.114285714285714
chr8	126231100	126233600	3	2125	0.28125
chr8	126321675	126323675	3	1525	0.5
chr8	128821450	128823750	3	2025	0.310344827586207
chr8	134579750	134588500	3	8025	0.132450331125828
chr8	136468625	136472175	3	3375	0.105263157894737
chr8	141732925	141735250	3	1850	0.406779661016949
chr8	145513600	145517150	3	3350	0.175438596491228
chr8	145686450	145692775	3	5375	0.3375
chr8	146011150	146019300	3	6475	0.504
chr9	16824825	16826550	3	1550	0.2
chr9	16864400	16872400	3	7100	0.272
chr9	19123325	19130350	3	5925	0.267857142857143
chr9	22216500	22218475	3	1650	0.408163265306122
chr9	33158600	33168325	3	9575	0.028673835125448
chr9	33289450	33292475	3	2700	0.4
chr9	35068850	35073350	3	4225	0.0939597315436242
chr9	35109500	35117700	3	7725	0.133928571428571
chr9	35276300	35278475	3	2000	0.258064516129032
chr9	35516175	35523125	3	6700	0.0637450199203187
chr9	35790625	35794725	3	3925	0.150943396226415
chr9	35905700	35909400	3	3475	0.275862068965517
chr9	37953000	37954850	3	1525	0.340425531914894
chr9	38035575	38036900	3	1150	0.235294117647059
chr9	69146800	69148750	3	1600	0.363636363636364
chr9	73201625	73206175	3	3825	0.366412213740458
chr9	74378125	74384950	3	6625	0.0448430493273543
chr9	74973125	74981300	3	7900	0.244897959183673
chr9	75566725	75567950	3	975	0.451612903225806
chr9	89598025	89599200	3	950	0.4
chr9	91605750	91609700	3	3300	0.428571428571429
chr9	91790950	91795875	3	4000	0.326923076923077
chr9	95857300	95861725	3	3650	0.295652173913043
chr9	97628050	97630900	3	2400	0.394366197183099
chr9	99275675	99278450	3	2625	0.181818181818182
chr9	99520075	99522425	3	2125	0.2
chr9	103188350	103192875	3	4225	0.145161290322581
chr9	104159725	104164100	3	4050	0.352941176470588
chr9	112081175	112083675	3	2200	0.424242424242424
chr9	112578400	112580750	3	1850	0.426229508196721
chr9	114834850	114837500	3	2300	0.292682926829268
chr9	123833800	123838200	3	3775	0.369230769230769
chr9	127997225	128006175	3	7850	0.235294117647059
chr9	132330075	132331975	3	1675	0.5
chr9	134552100	134554675	3	2225	0.360655737704918
chr9	135994650	135997125	3	2200	0.418604651162791
chr9	136999825	137004550	3	4525	0.101694915254237
chr9	139220575	139225125	3	3850	0.476190476190476
chr9	139239475	139242075	3	2375	0.160919540229885
chrX	2746475	2749125	3	2500	0.333333333333333
chrX	10583800	10589125	3	4975	0.4
chrX	14890425	14892625	3	2000	0.258064516129032
chrX	23800100	23804175	3	3925	0.105263157894737
chrX	33227050	33230075	3	2900	0.0779220779220779
chrX	38660225	38666900	3	6425	0.205882352941176
chrX	40943075	40950725	3	7325	0.218181818181818
chrX	41189925	41198825	3	8250	0.0894568690095847
chrX	47441250	47445500	3	3825	0.217391304347826
chrX	48896950	48901875	3	4400	0.230769230769231
chrX	49046475	49048625	3	1775	0.419354838709677
chrX	54204200	54210425	3	5475	0.275862068965517
chrX	66763425	66768075	3	4450	0.108108108108108
chrX	70761075	70763150	3	1850	0.204081632653061
chrX	73067675	73072600	3	4750	0.0727272727272727
chrX	99664200	99666400	3	1900	0.4375
chrX	114848800	114851350	3	2275	0.391304347826087
chrX	129114025	129119175	3	4875	0.0967741935483871
chrX	135279175	135282750	3	3100	0.280701754385965
chrX	135848075	135851200	3	2800	0.16
chrX	152987550	152993200	3	5325	0.135593220338983
