# Supplementary material for: Large organized chromatin lysine domains help distinguish primitive from differentiated cell populations
Source: Nat Commun. 2021 Jan 21;12:499. doi: 10.1038/s41467-020-20830-9 (PMC7820432; doi:10.1038/s41467-020-20830-9)
Supplement: Supplementary file 3 — Supplementary Software [file 41467_2020_20830_MOESM3_ESM.zip › E026-H3K9me3_LOCKS.bed]

chr1	227713425	228002000	69	50950	296.363636363636
chr1	246554250	247326375	69	53450	339.971428571429
chr10	38070075	38797975	69	63575	339.75
chr10	38798150	39111300	69	59475	341.772727272727
chr10	42354925	42475275	69	39500	71.2222222222222
chr10	42476025	42828775	69	53225	133.942857142857
chr11	2228500	3233075	69	44550	337.181818181818
chr11	50238000	50413750	69	25500	174.434782608696
chr11	50413975	50528650	69	28375	43.7391304347826
chr11	50530075	50629050	69	26775	28.16
chr11	51192175	51303500	69	31300	65.2
chr11	54794300	54925525	69	25575	44.2857142857143
chr12	34295475	34649325	69	24825	283.666666666667
chr12	34649825	34749275	69	29575	21.6551724137931
chr12	38024225	38271050	69	21525	73
chr12	38271600	38365600	69	27000	33.7777777777778
chr12	132887800	133599200	69	67925	264.571428571429
chr12	133599375	133741875	69	108850	9.375
chr15	25239500	25454350	69	74450	96.2285714285714
chr16	32472975	32569500	69	45200	47.3
chr16	33836450	33975575	69	41725	22.9896907216495
chr16	33975675	34713750	69	35100	295.454545454545
chr19	8669550	9444000	69	56550	170.865671641791
chr19	9444125	9576500	69	75650	63.0476190476191
chr19	9576650	9835575	69	63450	122.090909090909
chr19	11725225	12048925	69	59900	110.823529411765
chr19	12050450	12332925	69	84800	105
chr19	12334175	12583975	69	60400	96.72
chr19	19785200	19985350	69	46875	122.918918918919
chr19	19985750	20240475	69	47650	225.6
chr19	20690525	20979900	69	53125	268.8
chr19	20981175	21452925	69	38875	186.114285714286
chr19	21455400	21614425	69	50650	104.5
chr19	21615175	21983950	69	36525	204.740740740741
chr19	21985550	22159300	69	40625	182.133333333333
chr19	22159950	22508100	69	27475	140.421052631579
chr19	22508800	22688325	69	28825	69.2
chr19	22688375	23041450	69	24650	156.941176470588
chr19	23041525	23407600	69	32075	201.5
chr19	23407950	23748600	69	66800	249.176470588235
chr19	24289675	24458900	69	44450	39.6666666666667
chr19	24468475	24554000	69	56125	8.07407407407407
chr19	27731825	27912350	69	26575	52.75
chr19	27913875	28045325	69	27250	50.0909090909091
chr19	28045525	28365275	69	25575	157.942857142857
chr19	35040450	35735750	69	63325	278.846153846154
chr19	36674250	37051125	69	76150	303.176470588235
chr19	37051200	37195375	69	56375	44.3846153846154
chr19	37195750	37349950	69	86500	39.4054054054054
chr19	37350650	37450875	69	64325	8.8421052631579
chr19	37451800	37607475	69	44025	34.875
chr19	37607625	37797650	69	66650	145.916666666667
chr19	37832650	37968250	69	75875	51.0909090909091
chr19	37968450	38119450	69	73025	61.7142857142857
chr19	38121800	38372875	69	48450	139.36
chr19	44194625	44479700	69	72975	203
chr19	44480800	44838200	69	60825	143.5
chr19	52087400	52483150	69	76300	153.612903225806
chr19	52483250	52609100	69	61200	19.4444444444444
chr19	52610525	52879675	69	74350	210.541666666667
chr19	52880150	53013125	69	63325	13.7021276595745
chr19	53013975	53457675	69	68050	204.090909090909
chr19	53458625	53730300	69	50425	211.3
chr19	53730750	54029700	69	65750	72.4761904761905
chr19	56854125	56998350	69	68325	59.3333333333333
chr19	56999350	57147800	69	78650	36.6206896551724
chr19	57157125	57621675	69	20600	130.588235294118
chr19	57622200	58104375	69	83600	161.608695652174
chr19	58104725	58441000	69	65400	104.472727272727
chr19	58441375	58592150	69	69125	43.7894736842105
chr19	58592625	58704575	69	69975	26.4444444444444
chr21	10368150	10765500	69	44800	188.625
chr21	10765625	10963800	69	94150	68.5555555555556
chr21	10972850	11093700	69	24825	66
chr21	11094425	11186375	69	44275	13
chr3	75704900	75820875	69	50100	19
chr4	27625	139725	69	62600	43.25
chr4	139950	276625	69	64250	36
chr4	276775	450650	69	90025	36.6666666666667
chr4	190166950	190527050	69	31250	322.95652173913
chr4	190527125	190597025	69	27675	12.125
chr4	190597375	190683625	69	31850	8.58823529411765
chr5	45800125	46034225	69	23075	239.25
chr5	46043450	46151650	69	24075	85.2380952380952
chr5	46152775	46255275	69	28450	23.3529411764706
chr5	140474275	140649025	69	49575	31.2682926829268
chr5	140649275	140770200	69	61025	19.2173913043478
chr5	150196675	150334025	69	58150	78.4
chr5	177858550	178375700	69	65800	304
chr7	56503500	56681950	69	36900	68.5882352941177
chr7	57190875	57386000	69	31950	76.4705882352941
chr7	61511050	61846075	69	52925	286.8
chr7	61846275	62014775	69	41600	143.714285714286
chr7	62015250	62136400	69	25400	58.5
chr7	62137025	62217425	69	28300	15.0967741935484
chr7	62220100	62296550	69	28325	9.2258064516129
chr7	62296650	62384775	69	28200	59.5789473684211
chr7	62385100	62545275	69	25000	84.1052631578947
chr7	63294300	63514650	69	27225	78.9523809523809
chr7	63514700	63793100	69	34800	196.695652173913
chr7	157385225	158022100	69	23950	250.083333333333
chr8	43397650	43593375	69	26400	61.25
chr8	46839700	47392050	69	22375	347.703703703704
chrX	39296375	40966900	69	29450	344.6
chrX	58319750	58398550	69	28750	14.5555555555556
chrX	58399125	58475350	69	34125	13.6818181818182
chrX	61683450	61949150	69	21250	107.5
chr16	31600425	31942250	66	65050	253.333333333333
chr2	240634050	242111425	65	35475	270.157894736842
chr5	178377175	178542250	62	72075	114.222222222222
chr3	44428100	44952600	60	56325	221.615384615385
chr8	422025	1445575	60	23850	228.47619047619
chr9	99472825	99611575	60	58600	43.2727272727273
chr15	20436800	20627250	59	23275	142.352941176471
chr20	29518600	29875400	58	34775	234.782608695652
chr5	46255425	46405400	57	21175	217.411764705882
chr15	22302050	22567275	56	18350	83.6842105263158
chr4	49093150	49325425	55	29025	171.7
chr5	140132450	140325650	55	26150	87.25
chr1	2295400	2925750	51	24550	189.12
chr16	3254825	3481975	50	59850	172.105263157895
chr8	43608650	43733950	50	16050	53.6190476190476
chr19	58704825	58949750	49	81200	59.5192307692308
chrX	44985450	45651725	48	22275	192.916666666667
chr9	115709375	115853625	47	44350	72.1025641025641
chr12	133742100	133811275	45	37550	12.4444444444444
chr7	63793175	63990875	45	43750	123.2
chr19	44838625	45002100	44	49075	86.0816326530612
chr5	179271825	179705325	44	36075	179.820895522388
chr11	48679800	48957500	43	13750	191.04347826087
chr7	56682825	56794725	43	18550	97.875
chr16	46386000	46546475	42	24975	138.090909090909
chr21	45783000	46467600	41	22675	155.636363636364
chr10	39111350	39154950	39	33950	1.18918918918919
chr21	9825450	10149500	39	17175	148.166666666667
chr18	77258625	77694000	37	23625	135.023255813953
chr1	40911275	41013175	36	34350	33.0322580645161
chr12	34751125	34838900	34	13775	31.0344827586207
chr19	23922200	24145000	32	15750	91.8947368421053
chr2	89830500	89880000	32	39400	3.69565217391304
chr4	190796250	190942750	32	10875	109.04
chr1	142535425	142663050	31	15450	102.969696969697
chr17	22206925	22262350	31	9300	27.2173913043478
chr6	62178650	62279800	31	12650	82.7619047619048
chr7	57411475	57574975	31	21225	76.2727272727273
chr7	158022350	158373300	31	13025	106.896551724138
chr9	66783700	66863350	31	23475	27.3513513513514
chr12	38366250	38433250	30	12850	72.1904761904762
chr9	68358150	68508900	30	12375	86
chr10	43976250	44227225	29	26550	88.9655172413793
chr13	19566950	19754375	29	9225	84
chr16	32569550	32607825	29	13150	15.875
chr19	2827375	2935925	29	26775	34.2439024390244
chr5	140770275	140821550	28	29275	14.8823529411765
chr18	32822450	33015925	27	27150	84.4285714285714
chr19	40489475	40586600	26	32450	30.8070175438597
chr2	95804550	95908575	26	32000	34.6229508196721
chr8	47392125	47452900	26	9150	41.9428571428571
chrX	58476425	58563725	26	9350	75.9
chrX	61951950	62007900	26	10450	35.8
chr19	24554600	24598025	25	17800	28.5263157894737
chr4	49620575	49660075	25	18325	30.2424242424242
chr16	68575875	68648500	24	30300	43.4642857142857
chr21	9413475	9516200	23	7975	34.5882352941176
chr1	247326425	247361325	21	11900	36.6
chr14	19001025	19055325	21	6850	35.125
chr7	6704100	6745025	21	30575	4.52631578947368
chr10	127564475	127606650	20	9975	17.1428571428571
chr10	132063275	132105200	19	15325	26.1818181818182
chr10	43006850	43040850	18	14575	11.1707317073171
chr2	132980700	133034775	18	5950	35.4782608695652
chr6	61881450	61969050	18	5875	43.6923076923077
chr17	15608425	15628625	17	8550	15.125
chr17	16510750	16538025	17	15675	18.1481481481481
chr19	12624900	12654975	17	19925	5.625
chr7	64426775	64462175	16	15775	15.2903225806452
chr17	4988150	5021975	15	15225	32
chr19	7072575	7126825	15	16925	32.3582089552239
chr8	47687125	47717575	15	5575	32.1111111111111
chrX	47826075	47856325	15	16450	11
chr1	5704975	5735650	14	6125	26.5925925925926
chr10	42829150	42857675	14	7750	19.2222222222222
chr19	9862225	9875675	14	8500	3.1
chr21	14338250	14367875	14	7200	20.4545454545455
chrX	46352975	46367275	13	8875	2.66666666666667
chr17	25263025	25297050	12	7675	15.8461538461538
chr3	123541000	123575275	12	8175	8.74666666666667
chr4	450775	465950	12	11925	1.56626506024096
chr5	65383150	65409300	12	7150	10.0869565217391
chr7	5090225	5111625	12	14850	14.1111111111111
chr7	64154500	64174775	12	10100	16.9166666666667
chr8	145925275	145949350	12	14600	4.82352941176471
chr9	114296050	114319350	12	17225	3.35294117647059
chr11	3368400	3392300	11	15825	15.8333333333333
chr17	21548275	21560600	11	4300	9.70588235294118
chr22	16847900	16862450	11	12425	0.655172413793103
chr7	57697875	57715300	11	5550	11.9411764705882
chr8	186325	202700	11	13375	2.08333333333333
chr1	42968775	42985125	10	4525	10.5098039215686
chr11	50631375	50644425	10	2975	8.6
chr17	5076200	5093500	10	13175	2.88888888888889
chr17	16449075	16467225	10	14100	2.66666666666667
chr19	14820850	14840150	10	12475	10
chr4	7553100	7584750	10	8500	13.3913043478261
chr7	64383050	64395075	10	6600	4.24
chr7	99126075	99145950	10	8050	12.96
chr8	42962025	42982700	10	6675	9.61290322580645
chr8	47779325	47787400	10	4175	4.8125
chr8	146196675	146216600	10	13775	2.45454545454545
chr9	125486175	125495675	10	4675	5.15384615384615
chr1	142782875	142797225	9	2425	10.125
chr11	51303600	51311250	9	3875	3.93333333333333
chr18	18510950	18520325	9	4300	4.11111111111111
chr3	13941200	13957850	9	6975	9.47826086956522
chr8	8211950	8221075	9	6000	2.5
chr8	125985975	126000625	9	9300	9.68
chr10	29584600	29591200	8	3550	4.58823529411765
chr11	74571325	74588425	8	8750	8.4
chr15	80206075	80214000	8	6275	0.488888888888889
chr17	18562525	18575375	8	3750	7.76190476190476
chr19	20301200	20312125	8	6650	2.6046511627907
chr19	23832700	23846650	8	7800	2.68292682926829
chr19	54074700	54084825	8	5900	7.06666666666667
chr5	150334525	150342975	8	3625	5.2
chr6	30246550	30257175	8	7575	3.56521739130435
chr1	146771800	146777800	7	5100	0.526315789473684
chr10	13121125	13127550	7	3950	6.1
chr11	51362750	51367750	7	2375	3.93939393939394
chr12	46418275	46422825	7	2775	1.21739130434783
chr16	75197625	75212375	7	12200	2.33333333333333
chr19	46587850	46593225	7	3925	1.29032258064516
chr2	79772300	79778025	7	2925	1.91666666666667
chr2	171766350	171774725	7	3275	5.78181818181818
chr21	35381600	35387225	7	3350	2
chr4	129976225	129985150	7	5550	2.35483870967742
chr5	52986700	52994050	7	3950	2.48648648648649
chr5	102409225	102420100	7	2950	6
chr6	26631825	26645750	7	8050	1.89473684210526
chr6	27413975	27429900	7	13925	0.315789473684211
chr6	137501725	137507150	7	2250	4.38095238095238
chr7	138239450	138251450	7	6425	3.78021978021978
chr9	95599175	95615975	7	9000	6.21428571428571
chr9	104165325	104178125	7	9825	1.75384615384615
chr9	113395500	113398950	7	2450	1.23809523809524
chrX	46328175	46333950	7	3500	1.72727272727273
chr1	11563600	11568375	6	3450	2.23529411764706
chr1	20747525	20752300	6	3225	3.63636363636364
chr1	30036025	30040775	6	2425	3
chr1	33528075	33531950	6	2750	0.625
chr1	214930325	214936800	6	3300	2.58333333333333
chr1	228428900	228434525	6	3475	1.36842105263158
chr1	244735700	244741550	6	4150	1
chr10	140550	143325	6	1625	1.44
chr10	63181875	63185025	6	2225	0.875
chr10	131384150	131387075	6	1950	0.916666666666667
chr11	122406575	122411600	6	2075	3.46153846153846
chr11	131953425	131957650	6	2600	1.56521739130435
chr12	28520800	28525325	6	3050	1.84
chr12	41397700	41406075	6	6000	1.22727272727273
chr12	45570525	45573275	6	2175	0.526315789473684
chr12	46958225	46963150	6	2325	4.08333333333333
chr12	94258300	94269600	6	4250	3.68932038834951
chr12	94742075	94748025	6	4500	0.909090909090909
chr12	95204800	95207900	6	2300	0.666666666666667
chr13	44423875	44428425	6	4100	0.291666666666667
chr13	48640325	48647175	6	5300	3.75
chr15	50052425	50057900	6	2650	4.2
chr15	99371200	99376750	6	5000	0.470588235294118
chr16	71476875	71487625	6	9000	2
chr17	38915675	38921275	6	4375	0.986666666666667
chr19	12686525	12694450	6	3650	4.04878048780488
chr19	29483700	29485975	6	1550	0.727272727272727
chr2	92267625	92273650	6	3375	3.94444444444444
chr2	110057175	110061925	6	3050	0.903225806451613
chr2	128789750	128802125	6	4250	2.92
chr2	162005100	162008925	6	2300	1.4
chr20	57100125	57113475	6	4450	4.08988764044944
chr20	60682125	60688075	6	3475	1.92
chr21	47520600	47526400	6	2000	3.51724137931034
chr3	25533775	25538025	6	3075	1.14285714285714
chr3	31689475	31697225	6	5975	1.25
chr3	43393550	43397875	6	2600	2.33333333333333
chr3	179210225	179214325	6	2425	1.47619047619048
chr4	68264350	68266800	6	1900	0.777777777777778
chr4	78471225	78477300	6	3275	2.30985915492958
chr4	87570225	87574625	6	2450	2.61538461538462
chr6	28153375	28163575	6	4875	3.54716981132075
chr7	130541000	130546125	6	2825	2.82758620689655
chr8	146059650	146074325	6	13350	0.282051282051282
chr9	68995900	69007900	6	5700	3.62162162162162
chr9	126424300	126428350	6	2200	3.30769230769231
chr9	132272075	132280875	6	4125	3.04878048780488
chr9	138805050	138811175	6	4650	1.66666666666667
chrX	47304750	47312000	6	5225	2.5
chrX	134416575	134423350	6	5900	0.384615384615385
chr1	33957225	33963250	5	5100	0.956521739130435
chr1	231392725	231398100	5	4000	2
chr1	243392725	243396125	5	2350	2.0952380952381
chr10	5430875	5434200	5	2900	0.761904761904762
chr10	22114025	22120325	5	3950	2.12
chr10	31845425	31850050	5	3450	0.893617021276596
chr10	73703600	73707775	5	2925	1.15789473684211
chr11	28159050	28162650	5	2425	2.09090909090909
chr11	37803600	37806650	5	1950	1.15384615384615
chr11	78293475	78296150	5	2225	0.4
chr11	108578100	108582850	5	2525	1.86206896551724
chr12	14622625	14629300	5	5375	1.06666666666667
chr13	47057200	47061025	5	2775	1.15384615384615
chr13	98444775	98447425	5	1650	1.6551724137931
chr13	111443225	111446425	5	1900	2.10526315789474
chr14	101674400	101677375	5	2500	0.357142857142857
chr15	43650450	43657525	5	5825	0.741935483870968
chr15	45532550	45536625	5	2750	1.21052631578947
chr15	51253150	51257600	5	2975	1
chr15	93813400	93815725	5	1400	1.36363636363636
chr15	102055775	102058550	5	2200	0.72
chr16	89063550	89067975	5	3075	2
chr17	21903050	21908225	5	2325	1.92592592592593
chr17	66603650	66607200	5	2800	1
chr18	13595800	13599225	5	2425	1.11111111111111
chr18	77778950	77785850	5	5775	1.6
chr19	6286250	6294325	5	4950	1.66265060240964
chr2	197514050	197518350	5	3050	1.23076923076923
chr2	202366550	202368875	5	1600	1.30769230769231
chr2	242521475	242528125	5	4650	1.0379746835443
chr20	45083825	45087975	5	3025	0.933333333333333
chr21	46605750	46610250	5	3900	0.348837209302326
chr3	13854475	13859125	5	3850	1.36
chr3	169618425	169621150	5	1725	1.2
chr4	65095225	65099375	5	3125	0.941176470588235
chr4	154614550	154616400	5	1300	1.14285714285714
chr5	1452175	1458075	5	4150	0.826086956521739
chr5	44154800	44158350	5	1825	1.51111111111111
chr5	64713075	64717475	5	2275	1.9375
chr5	145106150	145110225	5	3475	0.32
chr5	147379700	147382275	5	1775	1.23809523809524
chr5	178816175	178821300	5	2700	1.67857142857143
chr6	57261225	57265150	5	1975	1.78260869565217
chr6	57553450	57557750	5	2425	0.933333333333333
chr6	135799875	135805575	5	4375	0.956521739130435
chr7	1722200	1725250	5	2025	2
chr7	16145625	16148025	5	1625	0.82051282051282
chr7	29009150	29015475	5	3775	1.94736842105263
chr7	36975100	36979900	5	3800	0.923076923076923
chr7	64868075	64871700	5	2800	0.769230769230769
chr8	97692175	97696800	5	3100	1.33333333333333
chr8	140556325	140560075	5	2750	0.6
chr8	146152275	146161975	5	7825	1.74468085106383
chr9	66454650	66458550	5	2225	1.66666666666667
chr9	84058525	84061450	5	1900	1.15384615384615
chr9	138518225	138520550	5	1300	1.52
chr1	30564175	30566700	4	2150	0.461538461538462
chr1	30953350	30957525	4	2975	0.761904761904762
chr1	31930200	31933375	4	2300	0.8
chr1	178732275	178734225	4	1475	0.606060606060606
chr1	197693550	197695850	4	1650	0.6
chr1	225119950	225123325	4	2800	0.338461538461538
chr10	37609900	37612725	4	2250	0.466666666666667
chr10	43086475	43091325	4	4550	0.2
chr10	71308700	71311425	4	2375	0.311111111111111
chr10	94617350	94619725	4	1650	0.823529411764706
chr11	76972775	76975075	4	1625	0.883720930232558
chr11	117957225	117959325	4	1675	0.341463414634146
chr12	47258375	47260150	4	1200	0.857142857142857
chr12	65932400	65935375	4	2350	0.482758620689655
chr12	66533275	66536300	4	2800	0.37037037037037
chr13	51108500	51110050	4	1125	0.692307692307692
chr14	30614675	30617625	4	2125	0.741935483870968
chr14	61423325	61426125	4	2075	0.8
chr14	67409650	67414150	4	4075	0.166666666666667
chr14	90704050	90707650	4	2950	0.4
chr14	101274375	101278175	4	2975	0.606060606060606
chr15	56877350	56879225	4	1475	0.647058823529412
chr15	72111850	72116425	4	4000	0.492753623188406
chr15	93490350	93493950	4	3275	0.230769230769231
chr16	50705175	50707975	4	1925	0.666666666666667
chr16	57248975	57253700	4	3600	0.605504587155963
chr17	3927125	3932975	4	4750	0.392857142857143
chr17	47252850	47254925	4	1625	0.64
chr17	59695300	59697650	4	1625	0.604651162790698
chr18	56838725	56841350	4	2175	0.372093023255814
chr18	73303450	73306250	4	2225	0.382978723404255
chr19	8158725	8162300	4	3000	0.333333333333333
chr19	12736700	12742275	4	4525	0.471544715447154
chr19	50545975	50551625	4	4900	0.571428571428571
chr2	9204825	9207150	4	1625	0.7
chr2	22215350	22216575	4	1050	0.25
chr2	106281425	106283550	4	1550	0.883720930232558
chr2	121406700	121410100	4	2900	0.37037037037037
chr2	128576175	128579425	4	2550	0.484848484848485
chr20	42437500	42439325	4	1275	0.777777777777778
chr21	35536775	35541550	4	4150	0.3
chr21	46938300	46941700	4	2675	0.488888888888889
chr22	33101350	33103800	4	2050	0.333333333333333
chr3	42953025	42960125	4	5100	0.777777777777778
chr3	43376675	43381975	4	4000	0.666666666666667
chr3	136038700	136042150	4	2975	0.388888888888889
chr4	1173725	1175950	4	1600	0.620689655172414
chr4	10445375	10447875	4	1950	0.666666666666667
chr4	124991375	124994025	4	1900	0.695652173913043
chr4	178049400	178051825	4	1875	0.583333333333333
chr5	41474900	41476875	4	1675	0.434782608695652
chr5	49551050	49552475	4	1200	0.285714285714286
chr5	97998925	98000650	4	1475	0.454545454545455
chr5	105878250	105881375	4	2375	0.555555555555556
chr5	109805875	109807600	4	1425	0.388888888888889
chr5	121591425	121593200	4	1250	0.64
chr5	124407900	124409825	4	1525	0.384615384615385
chr5	171938150	171940500	4	1900	0.344827586206897
chr6	17737200	17739225	4	1475	0.75
chr6	27366725	27371300	4	3875	0.833333333333333
chr6	28055725	28058075	4	2025	0.516129032258065
chr6	63362125	63364075	4	1800	0.181818181818182
chr6	113588400	113591975	4	3075	0.542372881355932
chr6	158378925	158381400	4	1825	0.774193548387097
chr7	347325	348425	4	900	0.352941176470588
chr7	435250	439050	4	3425	0.339622641509434
chr7	33250050	33252000	4	1550	0.545454545454545
chr7	46504925	46511975	4	6050	0.309677419354839
chr7	79799300	79801575	4	1625	0.666666666666667
chr7	82812150	82813450	4	975	0.823529411764706
chr7	129224975	129227250	4	1675	0.75
chr8	66686275	66691325	4	3550	0.657142857142857
chr8	131840525	131842400	4	1550	0.358974358974359
chr8	144729875	144736425	4	5875	0.583333333333333
chr9	38169825	38171625	4	1275	0.615384615384615
chr9	88981550	88984075	4	2100	0.451612903225806
chr9	94823275	94825125	4	1375	0.8125
chr9	116784225	116786925	4	1975	0.709677419354839
chrX	1012150	1014750	4	1825	0.755555555555556
chrX	17180075	17182775	4	1975	0.56
chrX	41066850	41070600	4	3000	0.484848484848485
chrX	47915975	47921625	4	4150	0.592592592592593
chrX	102224475	102227475	4	1975	0.717948717948718
chrX	111757225	111759025	4	1150	0.769230769230769
chrX	149704575	149706850	4	1950	0.5
chr11	44273725	44275250	3	1400	0.136363636363636
chr11	69883575	69885925	3	2175	0.10126582278481
chr12	29065800	29068125	3	2225	0.0833333333333333
chr12	91560800	91562975	3	1975	0.126984126984127
chr13	101059800	101063475	3	3425	0.14
chr14	54372025	54373225	3	1100	0.148148148148148
chr16	11533600	11535625	3	1900	0.117647058823529
chr16	50452750	50453975	3	1125	0.129032258064516
chr17	78205400	78207725	3	2175	0.123076923076923
chr18	60147125	60148175	3	950	0.148148148148148
chr2	20608600	20610125	3	1400	0.137931034482759
chr2	102761125	102764275	3	3000	0.08
chr20	36262350	36264600	3	2050	0.142857142857143
chr5	154264175	154267175	3	2775	0.138613861386139
chr6	134182900	134185200	3	2075	0.140845070422535
chr7	134864500	134868575	3	3875	0.102564102564103
chr9	18534100	18536025	3	1825	0.111111111111111
chr9	18894725	18897775	3	2900	0.0560747663551402
