# Supplementary material for: Large organized chromatin lysine domains help distinguish primitive from differentiated cell populations
Source: Nat Commun. 2021 Jan 21;12:499. doi: 10.1038/s41467-020-20830-9 (PMC7820432; doi:10.1038/s41467-020-20830-9)
Supplement: Supplementary file 3 — Supplementary Software [file 41467_2020_20830_MOESM3_ESM.zip › E026-H3K27ac_LOCKS.bed]

chr14	61928275	62222050	67	163850	19.5
chr15	48662450	48807100	67	80050	10
chr15	63268550	63637700	67	100800	18.530303030303
chr2	36578750	36773525	67	123275	10.6046511627907
chr2	46871100	47171425	67	115900	18.046511627907
chr2	161012925	161289925	67	118200	14.3448275862069
chr2	191655875	191906900	67	95725	13.8235294117647
chr2	216437425	216706350	67	98825	12.0714285714286
chr2	237981525	238270525	67	98225	14.3384615384615
chr3	171712575	171968425	67	129000	12.921568627451
chr4	169612750	169843000	67	101650	9.07692307692308
chr4	169980525	170259925	67	88700	18.16
chr7	134277900	134601450	67	197325	13.7362637362637
chr8	118823000	119010250	67	76375	13.7037037037037
chr3	149084475	149421850	66	127875	18.9894736842105
chr5	95051050	95310125	66	96925	15.7058823529412
chr3	123351100	123603075	65	80300	18.1904761904762
chr4	95255275	95528325	65	112675	17.1437125748503
chr5	172141950	172464575	65	125450	16.6428571428571
chr5	71361675	71587175	62	89650	18
chr1	198057375	198266375	60	103000	6.06211180124224
chr11	12694775	12937000	58	87025	16.9047619047619
chr4	7780000	7943225	57	96100	9.65217391304348
chr1	36553975	36773475	55	74150	14.6451612903226
chr14	53255575	53422025	55	73875	14.5
chr3	11487500	11714275	55	101000	15.1485148514851
chr4	77456525	77778625	55	73500	13.0909090909091
chr10	127661275	127959800	54	84600	15.5602836879433
chr11	62303700	62657800	53	102325	14.0967741935484
chr12	15743000	15952575	53	75450	13.8222222222222
chr4	77864625	78015100	53	85450	8.06451612903226
chr2	192066700	192253300	52	73350	9.92857142857143
chr3	71029075	71308325	52	98600	13.1764705882353
chr11	122927550	123123400	51	83475	11.7142857142857
chr17	62594150	62744975	51	55600	12.6885245901639
chr19	47343650	47495050	51	70500	14.4615384615385
chr3	151892425	152127700	51	1e+05	14.6666666666667
chr1	25020725	25165350	49	57650	12.5555555555556
chr11	121927475	122091125	49	123325	8.4
chr15	39402750	39614875	49	86950	10.1176470588235
chr6	56531900	56686325	49	71275	10.8461538461538
chr5	14097950	14273800	48	106175	11.3268292682927
chr12	27651200	27804700	47	66350	9.59420289855072
chr8	131193900	131380450	47	62025	9.41176470588235
chr15	67329325	67494025	46	110800	9.5
chr20	17511550	17663725	44	68925	12.5901639344262
chr8	119010550	119153025	44	69975	12.3389830508475
chr13	33654775	33864900	42	93550	10.0425531914894
chr9	112777975	112919925	42	64450	11.75
chr17	75347375	75491100	41	80750	11.7619047619048
chr7	47510250	47710100	41	65625	12.1176470588235
chr9	33068700	33203400	41	51075	8.06936416184971
chr10	33466925	33667425	40	75200	9.39267015706806
chr14	75015000	75142625	40	62025	8.84848484848485
chr1	19700775	19814700	39	56975	11.7894736842105
chr21	36143725	36266525	39	70300	9.01522842639594
chr11	12051850	12267275	38	116900	7.88034188034188
chr9	97735775	97895250	38	94025	10.4528301886792
chr1	214490025	214674075	37	68225	10.3428571428571
chr21	39591200	39725250	37	61925	10.2173913043478
chr14	55060450	55205450	36	43650	10.6603773584906
chr3	105498650	105601925	36	51725	6.88888888888889
chr3	189692850	189827075	36	44525	9.26470588235294
chr8	23145400	23275400	36	63700	9.5
chr13	110936325	111077725	35	82225	10.1
chr15	48828125	48940675	35	84425	10.25
chr17	38571000	38717850	35	66600	9.01234567901234
chr10	75753150	75846750	34	38275	8.17142857142857
chr13	76194100	76281750	34	61675	2.29245283018868
chr2	189968700	190053950	33	50375	7.43243243243243
chr4	177640200	177726900	33	49050	9.08333333333333
chr5	158369325	158501875	33	57300	8.31372549019608
chr12	65917875	66068175	32	54900	8.78733031674208
chr17	76309850	76420500	32	55900	8.71794871794872
chr2	238288050	238411675	32	56350	9.44444444444444
chr3	141079475	141184600	32	54100	8.81481481481481
chr10	63683550	63857050	31	81250	8.31578947368421
chr13	102042400	102190850	31	48225	9.42857142857143
chr15	66992850	67098125	31	72100	4.63157894736842
chr16	17396250	17483975	31	43050	4.71287128712871
chr20	10518675	10712650	31	56025	9.22142857142857
chr6	45383700	45524850	31	59175	8.2
chr10	73964150	74124825	30	44600	8.59340659340659
chr6	117744425	117882375	30	48250	6.35087719298246
chr12	57471825	57576200	29	55450	6.375
chr14	72111825	72201050	29	51250	6.27777777777778
chr1	182971750	183076625	28	55700	7.04347826086957
chr1	201661225	201767425	28	85500	4
chr12	54359325	54437650	28	59275	4.33333333333333
chr15	68548800	68605725	28	27200	7.92592592592593
chr17	57824000	57937375	28	74450	7.55555555555556
chr5	158122175	158268825	28	45400	7.67901234567901
chr7	130558000	130656175	28	74075	5.78947368421053
chr11	35098975	35214575	27	47000	5.55555555555556
chr17	46614675	46690900	27	59950	2.59405940594059
chr2	216227050	216307050	27	68125	2.61224489795918
chr4	57885475	57998450	27	70325	7.7
chr6	75797300	75843700	27	30550	7.48148148148148
chr1	201416925	201482600	26	45175	6.58823529411765
chr3	57993650	58064275	26	41150	7.61538461538461
chr3	99343925	99441275	26	54475	5.83050847457627
chr3	112316900	112418650	26	68550	5.90909090909091
chr3	124478950	124580900	26	53600	5.11111111111111
chrX	45602450	45684525	26	46650	6.15217391304348
chr14	69375875	69475825	25	66150	4.90322580645161
chr15	68618675	68684950	25	35450	6.1025641025641
chr16	64985075	65063975	25	23825	7.19298245614035
chr17	55926200	56033825	25	46750	5.66153846153846
chr17	74667225	74736875	25	39000	4.13333333333333
chr2	189830475	189891050	25	50525	1.44444444444444
chr5	131721325	131842375	25	49350	5.26388888888889
chr5	149848500	149926650	25	49350	7.33333333333333
chr7	93918650	94070425	25	79450	6.68852459016393
chr4	169490725	169596000	24	42850	6.70833333333333
chr6	16669150	16802350	24	54300	6.57142857142857
chr6	158402000	158493300	24	51575	2.37623762376238
chr7	137600575	137687850	24	66400	3.8
chr1	8063400	8203800	23	57350	5.68932038834951
chr1	27851825	27931050	23	47875	5.23076923076923
chr12	66320450	66357075	23	19675	6.22222222222222
chr2	55202375	55255500	23	25875	6.62650602409639
chr2	102711250	102784950	23	42925	2.83185840707965
chr20	30279450	30358975	23	36925	5.92
chr3	86970875	87046650	23	52100	3.42647058823529
chr5	14386700	14468650	23	37675	6.41666666666667
chr5	178669800	178773175	23	49350	6.62790697674419
chr6	52355250	52443100	23	61475	4.23703703703704
chr10	105371975	105457325	22	33075	5.27272727272727
chr19	13105800	13178100	22	54250	4.2962962962963
chr19	16174525	16209350	22	26250	2.07692307692308
chr20	35088925	35131700	22	29600	5.08571428571429
chr20	36701075	36802750	22	37375	4.9041095890411
chr6	57026625	57090700	22	29900	4.63829787234043
chr1	2120500	2190850	21	39800	5.68098159509202
chr14	50432750	50535100	21	38450	5.03225806451613
chr17	1929025	1998975	21	34825	5.23529411764706
chr2	70295300	70370975	21	30075	4.328125
chr3	16094750	16183050	21	33475	5.01851851851852
chr3	41240100	41288500	21	26150	4.40650406504065
chr6	112052550	112113100	21	25125	4.98591549295775
chr9	35507475	35568200	21	31725	4.26229508196721
chr9	127018450	127073575	21	45600	2.78260869565217
chr1	85982300	86096350	20	61600	3.68
chr1	223885750	223937350	20	34500	4.48484848484848
chr10	80826500	80876975	20	28325	5.4
chr12	27423750	27463000	20	29275	4.78571428571429
chr19	39137650	39225875	20	63025	3.7914691943128
chr2	238570800	238653725	20	38100	4.93203883495146
chr20	48167950	48213025	20	21175	3.22388059701493
chr5	135313525	135403025	20	64400	2.93055555555556
chr7	100728225	100784125	20	32325	5.76
chr8	22398675	22463950	20	37125	4.21138211382114
chr9	130279175	130348350	20	48350	2.88888888888889
chr1	39618675	39698375	19	39100	4.66960352422907
chr12	109192000	109252900	19	49250	3.41666666666667
chr18	46327325	46404600	19	38425	5.38095238095238
chr2	102634700	102688325	19	32800	2.69230769230769
chr3	127453050	127523350	19	23875	4.23469387755102
chr3	145832975	145899700	19	45425	5.16279069767442
chr1	39851300	39886475	18	26350	1.70731707317073
chr1	162505175	162549150	18	20475	4.86792452830189
chr1	201588775	201626475	18	20550	3.33333333333333
chr10	72989375	73032675	18	25250	3.72826086956522
chr11	95770175	95856375	18	33950	4.97076023391813
chr11	118461425	118508875	18	30325	3.68115942028985
chr12	7023000	7081450	18	25700	4.97087378640777
chr12	106465150	106535600	18	35375	5.11764705882353
chr15	60642500	60720200	18	58150	4.58695652173913
chr17	40550700	40584150	18	20450	3.56666666666667
chr2	235857500	235917775	18	36075	4.82474226804124
chr20	33859325	33932600	18	32300	3.09090909090909
chr20	49937375	49985775	18	29725	2.94736842105263
chr21	30527475	30618075	18	31225	4.90140845070423
chr6	30684250	30756175	18	40075	4.45454545454545
chr9	97656500	97715600	18	34225	2.48214285714286
chr1	85773650	85812050	17	28100	3.44262295081967
chr11	94480350	94547750	17	31000	4.32432432432432
chr11	128318125	128396975	17	70225	0.5
chr13	76356825	76390725	17	19275	3.25619834710744
chr13	99095075	99169050	17	29925	4.75379939209726
chr17	17816875	17876875	17	26775	4.13793103448276
chr17	38438375	38508975	17	48325	2.06896551724138
chr19	15387225	15448625	17	33700	4.83333333333333
chr5	64417325	64506700	17	41375	3.40331491712707
chr7	43658300	43700700	17	22750	4.28187919463087
chr8	13078025	13134775	17	27625	4.71794871794872
chr12	91487725	91544100	16	30650	3.21235521235521
chr16	20860650	20930975	16	37675	4.39024390243902
chr16	89365425	89401550	16	19825	4.09009009009009
chr2	9345275	9407050	16	33625	3.5
chr2	37837775	37903975	16	49175	3.46153846153846
chr2	175451200	175513575	16	28750	4.27551020408163
chr22	36716125	36785425	16	63900	1.64705882352941
chr22	46430725	46516625	16	75675	1.64044943820225
chr4	157852050	157899450	16	30450	2.92035398230089
chr6	7129800	7176925	16	31875	3.67647058823529
chr7	104583900	104636350	16	29200	4.36363636363636
chr9	131643175	131685025	16	18200	3.70212765957447
chr1	225783575	225824825	15	19350	3.12592592592593
chr10	69842800	69870250	15	17650	4.15686274509804
chr12	116549075	116610525	15	35225	2.70967741935484
chr13	76286550	76325950	15	18200	3.56
chr15	33110650	33171250	15	32475	1.99024390243902
chr15	89628700	89669175	15	22700	3.61702127659574
chr19	1236400	1276875	15	33450	3.05882352941176
chr2	102348150	102392900	15	27075	3.26923076923077
chr2	207993850	208049650	15	32675	3.4468085106383
chr2	218763550	218835000	15	44950	2.15
chr3	52702375	52741600	15	22450	3.93700787401575
chr5	34639975	34696825	15	28900	3.58024691358025
chr6	3789750	3850225	15	24300	3.81538461538462
chr6	11188100	11264200	15	41475	3.91907514450867
chr6	108870750	108949800	15	40725	3.8019801980198
chr6	112514475	112590425	15	37950	3.91011235955056
chr6	148812125	148860800	15	34275	1.56862745098039
chr8	12935125	12992175	15	38700	2.5
chr8	32540700	32594750	15	28700	3.15714285714286
chr9	114791350	114838475	15	27050	2.39130434782609
chrX	135238975	135298500	15	35475	3.83333333333333
chr1	246727500	246761475	14	19250	3.10588235294118
chr11	27222900	27278100	14	22525	3.69642857142857
chr11	33719700	33759525	14	25400	1.62995594713656
chr11	47510725	47556725	14	17600	3.79245283018868
chr11	64617225	64653900	14	23475	3
chr12	1683775	1722225	14	20075	3.51515151515152
chr15	101707300	101751450	14	29725	1.47008547008547
chr2	47257075	47307525	14	30175	3.35384615384615
chr22	20858200	20891025	14	20475	2
chr22	30629150	30653200	14	18625	2.09836065573771
chr22	40881100	40939650	14	21825	3.76470588235294
chr3	50272575	50308850	14	30300	2.40449438202247
chr5	121398225	121439300	14	28400	2.7741935483871
chr5	150439700	150484425	14	18075	3.73255813953488
chr8	26456325	26510150	14	27250	3.648
chr9	38004750	38069925	14	30425	3.31632653061224
chr9	130659050	130700550	14	19825	3.25874125874126
chr1	22220375	22270975	13	43325	3
chr1	32386350	32422775	13	22825	3.05454545454545
chr1	68172600	68218750	13	20350	2.58723404255319
chr1	209996200	210025050	13	17725	2.35849056603774
chr10	79260125	79316300	13	25525	3.18577075098814
chr15	74684425	74727025	13	26375	2.74285714285714
chr15	93437775	93474800	13	34750	0.612903225806452
chr15	96864550	96903600	13	32600	1.69411764705882
chr17	64499050	64551775	13	26825	2.61691542288557
chr19	44239925	44272825	13	17525	2.04040404040404
chr2	151441500	151487600	13	20600	3.2027972027972
chr2	217544125	217567875	13	19550	1.60655737704918
chr2	239327250	239352350	13	17800	2.25
chr20	1782875	1816300	13	18725	2.94623655913978
chr5	77790775	77847475	13	33575	2.18181818181818
chr5	142676725	142699400	13	14500	3.4390243902439
chr7	139420050	139445950	13	20900	2.31111111111111
chr8	25031675	25076150	13	21925	2.57851239669421
chr9	124028750	124068650	13	32475	1.07984790874525
chr1	109903875	109945350	12	23625	3.01492537313433
chr10	17027525	17072550	12	23225	2.60623229461756
chr11	12408200	12440650	12	19700	3.07142857142857
chr11	57539800	57568875	12	16275	2.75438596491228
chr11	65621825	65688700	12	38175	2.63636363636364
chr12	54795225	54827000	12	22850	1.92857142857143
chr15	42218475	42243075	12	10950	2.5
chr15	49713750	49741300	12	23575	2.19047619047619
chr15	101777575	101796300	12	9225	2.03703703703704
chr16	87877175	87905325	12	23300	1.63076923076923
chr17	80185775	80205900	12	14725	2.17142857142857
chr2	42337575	42375875	12	16875	2.89795918367347
chr20	48714625	48733200	12	11825	2.75949367088608
chr21	29790975	29828475	12	19000	2.95890410958904
chr22	30684150	30723675	12	19275	3.01910828025478
chr3	42101450	42144750	12	23250	2.48447204968944
chr4	86697425	86719575	12	15500	1.6
chr5	72729525	72747600	12	11175	2.39344262295082
chr6	132427300	132476200	12	18775	2.88741721854305
chr7	22599725	22638350	12	22400	2.27272727272727
chr7	27167700	27229000	12	54200	2.36206896551724
chr7	98716075	98742575	12	16925	2.62385321100917
chr7	134602450	134635975	12	29675	1.875
chr7	135346525	135379000	12	18150	2.67741935483871
chr9	113657700	113714700	12	32725	2.9746192893401
chr1	43396950	43433600	11	30225	1.45299145299145
chr1	120523650	120539575	11	12150	1
chr10	60391100	60427700	11	21200	2.7741935483871
chr10	93338475	93395950	11	32525	2.18072289156627
chr10	106057650	106103075	11	32000	1.47906976744186
chr11	27469350	27495150	11	13575	2.76543209876543
chr11	96032500	96077000	11	32250	1.66666666666667
chr12	52572825	52589450	11	10400	2.24242424242424
chr14	23287475	23322850	11	23300	2.6890756302521
chr15	74189725	74251725	11	29825	2.70764119601329
chr15	89437750	89464825	11	16550	2.23255813953488
chr15	90930775	90969725	11	27425	1.32203389830508
chr16	9184150	9218025	11	24750	1.89705882352941
chr16	67056300	67074875	11	9200	2.67441860465116
chr16	73070075	73105350	11	26775	2.75409836065574
chr16	75267425	75300750	11	26300	2.08695652173913
chr17	7474750	7494950	11	15975	0.717948717948718
chr17	29875900	29926575	11	29775	2.77477477477477
chr19	4385175	4403775	11	12225	1.46153846153846
chr19	38511050	38540600	11	16025	2.57777777777778
chr19	45239600	45261425	11	18425	1
chr2	36779025	36799525	11	14975	1.65853658536585
chr2	46532975	46567975	11	25950	1.875
chr2	105985025	106027750	11	36725	0.608695652173913
chr20	49527725	49549300	11	11350	2.62745098039216
chr21	47444475	47487725	11	24375	1.89010989010989
chr22	30798050	30822675	11	20225	1.86666666666667
chr22	43384225	43411900	11	18925	1.5632183908046
chr3	42054200	42097550	11	23350	1.96363636363636
chr3	156391525	156417800	11	23825	1.7
chr3	187975625	188016225	11	24725	2.1948717948718
chr3	194188650	194219075	11	17875	2.28571428571429
chr5	81679925	81718900	11	17225	2.7037037037037
chr6	39758450	39792375	11	21650	2.24884792626728
chr7	116150125	116189350	11	24350	2.75
chr8	30251400	30275200	11	15250	1.16216216216216
chr9	130588825	130620750	11	23925	2.17543859649123
chr9	133698675	133739500	11	29775	2.59615384615385
chr1	21640025	21672725	10	17525	2.24902723735409
chr1	23789550	23811675	10	12150	2.21004566210046
chr1	27319650	27339925	10	12225	1.94366197183099
chr1	200368525	200386550	10	11400	1.84397163120567
chr10	105644675	105679000	10	17375	2.23481781376518
chr11	65182525	65224350	10	36800	1.45054945054945
chr11	66079300	66115975	10	20425	1.88524590163934
chr12	104672800	104690750	10	11250	1.01321585903084
chr12	109876650	109908050	10	20575	2.11538461538462
chr14	52104100	52136200	10	21650	2.27272727272727
chr14	74178675	74232075	10	30550	2.14130434782609
chr16	16069000	16100350	10	16175	2.22857142857143
chr16	70709975	70750925	10	30475	1.17032967032967
chr16	88829625	88857500	10	18425	1.58974358974359
chr17	36897075	36910325	10	8625	2.01754385964912
chr17	75133950	75161625	10	17850	1.86721991701245
chr2	28610275	28638975	10	25025	1.19047619047619
chr2	85804500	85846875	10	21525	1.80104712041885
chr2	204439550	204463800	10	11375	2.28571428571429
chr2	242247350	242264325	10	9850	2.11594202898551
chr22	38692425	38715100	10	14950	2.25
chr3	69127900	69147100	10	14900	2.44444444444444
chr3	98602300	98626175	10	15500	1.78688524590164
chr4	81151850	81208125	10	27425	2.40281030444965
chr4	87950925	87983050	10	18625	1.77049180327869
chr4	88923425	88950950	10	14400	2.2734375
chr4	103718750	103750750	10	24550	1.42160278745645
chr4	123774775	123787150	10	7425	2.44736842105263
chr4	159689375	159709075	10	11650	1.87234042553191
chr5	171826650	171857750	10	18750	1.89473684210526
chr6	44080975	44096600	10	10025	1.08333333333333
chr6	72101850	72131275	10	20275	1.56140350877193
chr6	75849275	75870350	10	12675	2.17647058823529
chr6	116705350	116734125	10	21175	1.17647058823529
chr7	98688475	98710525	10	14250	2.15625
chr8	22498150	22531725	10	20900	1.37651821862348
chr8	122629225	122646075	10	14375	0.424778761061947
chr9	123678350	123705275	10	13625	2.06024096385542
chr9	124078525	124098500	10	13400	1.36190476190476
chr1	2197500	2215175	9	11575	1.77777777777778
chr1	26342125	26363150	9	14550	2.02857142857143
chr1	38460775	38482300	9	15400	1.72277227722772
chr1	40501875	40516800	9	11625	0.511210762331839
chr1	157962125	157998975	9	32100	1.47272727272727
chr1	181056000	181075150	9	14925	1.12280701754386
chr10	35612800	35630700	9	11750	1.22
chr10	95135150	95158825	9	16975	1.55405405405405
chr11	8777075	8800850	9	13575	1.85714285714286
chr11	9871475	9885050	9	9000	1.35802469135802
chr12	6431925	6457150	9	21075	1.54666666666667
chr12	50575550	50596825	9	14275	0.8
chr12	63077000	63103400	9	15625	1.90740740740741
chr12	111862000	111887200	9	17375	1
chr13	110428925	110440250	9	5775	1.81632653061224
chr14	73919275	73935800	9	11425	1.74074074074074
chr15	40380650	40401725	9	11450	1.57575757575758
chr15	89368625	89379925	9	8175	1.05263157894737
chr15	99408375	99459400	9	27825	1.90262172284644
chr17	20927150	20947850	9	16200	0.671428571428571
chr17	37019500	37044150	9	17300	1.9672131147541
chr17	48250025	48300550	9	47950	0.195364238410596
chr19	4707850	4725150	9	10075	1.62
chr19	42771750	42791150	9	15225	1.70967741935484
chr2	37988975	38010975	9	17500	0.651685393258427
chr2	178101700	178140925	9	25825	1.5046439628483
chr2	204307225	204331675	9	13850	1.89473684210526
chr2	217410900	217429175	9	9700	1.90839694656489
chr2	218857675	218872900	9	11425	1.05882352941176
chr20	35471275	35492725	9	15675	1.55223880597015
chr21	30703400	30724750	9	17125	0.789115646258503
chr21	33739650	33766150	9	14525	1.60576923076923
chr22	37941000	37966300	9	16400	1.65562913907285
chr3	8557425	8574850	9	10475	1.41935483870968
chr3	25509950	25525825	9	9700	1.41666666666667
chr3	65923000	65946325	9	13150	1.82352941176471
chr3	71544200	71567800	9	15025	1.47540983606557
chr3	183872475	183898525	9	18700	1.67592592592593
chr4	10091500	10120200	9	26025	1.51515151515152
chr4	114871625	114902400	9	17850	1.9047619047619
chr5	52774325	52787650	9	10425	1.94444444444444
chr6	32142775	32165400	9	14325	1.9344262295082
chr6	56388325	56420550	9	20000	1.32911392405063
chr6	111872725	111898050	9	13500	2.04878048780488
chr7	27134875	27164400	9	28450	0.333333333333333
chr7	41724825	41750375	9	21650	0.684210526315789
chr7	55116000	55155950	9	25400	1.42857142857143
chr7	107572675	107602775	9	18225	1.44502617801047
chr7	137350625	137383375	9	21575	1.96132596685083
chr8	30382025	30406500	9	15400	1.26582278481013
chr8	129179775	129198625	9	14475	1.27272727272727
chr9	677275	709650	9	19675	1.36585365853659
chr9	125794050	125816350	9	15550	1.31914893617021
chr1	94070300	94096450	8	18625	1.04201680672269
chr1	94125250	94148175	8	19825	0.543478260869565
chr1	120485750	120511725	8	16225	1.52694610778443
chr1	145281575	145290900	8	6900	1.28888888888889
chr1	156457475	156481225	8	20200	0.340425531914894
chr1	201497875	201536725	8	30525	1.10119047619048
chr1	218537450	218558175	8	12200	1.69934640522876
chr1	221881250	221900150	8	14175	1.12244897959184
chr1	230980275	231006250	8	23025	0.486486486486487
chr1	235090400	235125425	8	27125	0.795031055900621
chr10	24733050	24757750	8	16875	1.49295774647887
chr10	82252675	82270225	8	13050	1.6231884057971
chr11	307250	327650	8	11725	1.66666666666667
chr11	15136025	15154575	8	10850	1.23214285714286
chr11	95867375	95902850	8	27675	1.15918367346939
chr11	111776200	111798525	8	15050	1.06451612903226
chr11	114156475	114193700	8	30875	0.51031894934334
chr12	53865825	53876025	8	8100	0.472727272727273
chr14	95981125	96003050	8	15750	0.860215053763441
chr15	72509075	72531450	8	17825	0.888888888888889
chr15	75985700	75998900	8	9600	1.32203389830508
chr15	81066100	81082725	8	13250	1.11594202898551
chr15	82413800	82433225	8	13025	1.17985611510791
chr16	29272575	29284475	8	7900	1.42857142857143
chr16	84853600	84874225	8	16575	0.681081081081081
chr16	86538850	86547450	8	6000	1.56521739130435
chr17	3694500	3708300	8	9025	1.47692307692308
chr17	49080975	49088575	8	5200	1.09090909090909
chr18	43529950	43547875	8	15550	1
chr18	46440975	46488150	8	44200	0.645161290322581
chr19	1205075	1218800	8	9925	0.815789473684211
chr19	2161625	2172100	8	7975	1.64285714285714
chr19	3383000	3390675	8	5850	1.375
chr19	13048375	13068600	8	15350	0.917197452229299
chr2	1730600	1749275	8	14725	0.666666666666667
chr2	47389800	47428900	8	20800	1.50501672240803
chr2	55265550	55283650	8	11650	0.926315789473684
chr2	109933925	109956575	8	14650	1.31623931623932
chr2	204353825	204365175	8	6800	1.12244897959184
chr2	219133825	219158150	8	17375	1.25974025974026
chr20	36897900	36909175	8	6700	1.56923076923077
chr20	39674950	39687825	8	9250	1.12820512820513
chr20	48286325	48305125	8	13375	1.38181818181818
chr20	48753275	48770900	8	14200	1.21212121212121
chr20	56280525	56294125	8	9775	0.934579439252336
chr20	57463300	57473925	8	9075	1.37142857142857
chr21	16367000	16389525	8	14200	1.6
chr21	36351950	36372100	8	14275	1.26732673267327
chr21	46706325	46729875	8	16400	1.5625
chr21	47511200	47527425	8	11050	1.28834355828221
chr22	50729925	50748275	8	15775	0.878980891719745
chr3	9424850	9447975	8	17125	1.39166666666667
chr3	30647300	30658175	8	8100	1.65
chr3	52563775	52573525	8	7575	0.547945205479452
chr3	73114725	73124325	8	6550	1.68888888888889
chr3	99975425	99990025	8	10425	1.05050505050505
chr3	128512425	128529450	8	10875	1.36842105263158
chr3	134178350	134207025	8	20450	0.9
chr3	145781275	145795900	8	8425	1.62091503267974
chr3	150124175	150141850	8	14150	1.70212765957447
chr4	119670600	119698150	8	24225	0.55
chr4	120125750	120136275	8	8425	0.625
chr5	134177900	134187875	8	6325	1.5
chr6	31781025	31806400	8	16800	1.06010928961749
chr6	86154950	86183425	8	20175	1
chr6	106039925	106060275	8	10525	1.62237762237762
chr7	65712700	65733625	8	15550	1.14035087719298
chr8	32121300	32138200	8	10725	1.52191235059761
chr8	67418675	67449500	8	20825	1.57894736842105
chr9	12773875	12798800	8	16600	1.58666666666667
chr9	117965125	117976725	8	8100	0.621621621621622
chr1	8917575	8925675	7	5275	1.1304347826087
chr1	39563800	39584425	7	13475	1.34939759036145
chr1	66706450	66717500	7	7075	1.29166666666667
chr1	67389400	67413600	7	16225	1.24031007751938
chr1	112275275	112289800	7	10825	1.32608695652174
chr1	170630400	170687250	7	54650	0.21484375
chr1	212780600	212787825	7	5525	1.01234567901235
chr10	3927925	3940025	7	9450	0.933333333333333
chr10	35926700	35933250	7	5175	0.914285714285714
chr10	80895075	80923600	7	25350	0.45
chr10	81191400	81206900	7	12900	0.489270386266094
chr10	95191200	95207700	7	14125	0.577777777777778
chr10	95215450	95243800	7	25850	0.302583025830258
chr10	111641050	111666200	7	17875	1
chr10	124219575	124236100	7	12025	1.28571428571429
chr10	126833400	126850750	7	13900	0.540350877192982
chr10	128945800	128956525	7	7275	1.08860759493671
chr10	131741100	131763900	7	20250	0.836363636363636
chr11	67118550	67143650	7	17425	1.13009708737864
chr11	121902625	121919475	7	14650	0.439252336448598
chr12	27396525	27419700	7	20800	0.588235294117647
chr12	48193250	48217400	7	20875	0.427672955974843
chr12	64797425	64805150	7	5450	1.17647058823529
chr12	94203200	94223200	7	12850	0.878787878787879
chr12	112559450	112570150	7	8375	1.1
chr13	30161600	30170475	7	6925	0.615384615384615
chr13	99958825	99967975	7	8150	0.875
chr14	86038600	86047825	7	7500	0.64
chr14	102428675	102441925	7	9725	1.21951219512195
chr15	39170225	39192150	7	14725	1.11049723756906
chr15	40615025	40636975	7	18875	0.468227424749164
chr15	59582200	59609575	7	19425	1.32911392405063
chr15	64449275	64456675	7	5300	0.846153846153846
chr15	74273750	74291950	7	13975	0.698275862068966
chr15	75073175	75085700	7	10175	0.588235294117647
chr16	2561300	2571625	7	8025	0.765957446808511
chr16	29815625	29839250	7	18275	0.683544303797468
chr16	66684600	66697025	7	8600	1.03225806451613
chr16	69950250	69964600	7	12475	1.05263157894737
chr17	57432600	57460025	7	21225	0.764705882352941
chr17	73673775	73697625	7	20575	0.475095785440613
chr17	79360300	79380150	7	17575	0.645161290322581
chr18	3245200	3266300	7	19525	0.604651162790698
chr18	55445925	55461575	7	10050	1.00680272108844
chr19	41303625	41313700	7	9475	0.538461538461538
chr19	54047800	54058900	7	8075	0.957264957264957
chr2	55323675	55348875	7	17450	1.32903225806452
chr2	56084225	56100475	7	11975	0.973154362416107
chr2	56101950	56120000	7	15725	1.25842696629213
chr2	64063625	64083425	7	13750	0.860557768924303
chr2	64864525	64883625	7	18025	0.20979020979021
chr2	69989875	70001375	7	7475	1.34065934065934
chr2	197022775	197036925	7	12350	0.292682926829268
chr2	201975625	202002000	7	19425	1.15573770491803
chr2	204265975	204270700	7	3600	1.25
chr2	224898900	224907825	7	5875	1.25
chr20	34317275	34334600	7	13150	0.973451327433628
chr3	5227800	5247875	7	11975	1.36244541484716
chr3	171518675	171535225	7	12225	1.01149425287356
chr3	172030050	172043125	7	11325	0.384
chr3	197015800	197037875	7	16325	1.13475177304965
chr4	15029450	15045900	7	13450	1.06666666666667
chr4	96457900	96471625	7	11925	0.860759493670886
chr5	34704900	34722675	7	11400	1.05119453924915
chr5	39393400	39428250	7	28900	1.04788732394366
chr5	52693350	52703875	7	7625	0.863309352517986
chr5	88170975	88182900	7	7550	0.909090909090909
chr5	142725600	142736400	7	7750	0.666666666666667
chr5	180614225	180619875	7	4125	1.23076923076923
chr6	25165525	25181050	7	11975	1.10280373831776
chr6	31695050	31708500	7	11025	1
chr6	35452600	35466275	7	11200	1.05882352941176
chr6	52280950	52291225	7	8675	0.666666666666667
chr6	142330400	142336950	7	5275	0.689655172413793
chr7	106249250	106259500	7	7975	1.35294117647059
chr7	116206125	116229225	7	13150	1.33333333333333
chr8	22239825	22258725	7	14425	0.78740157480315
chr8	141636525	141648000	7	8975	0.732673267326733
chr9	97622175	97648450	7	20100	1.23684210526316
chr9	117859875	117884100	7	17600	1.2258064516129
chrX	132544175	132549450	7	4025	0.666666666666667
chr1	9255675	9264675	6	6800	1.03225806451613
chr1	23770475	23779300	6	6175	0.983606557377049
chr1	37931100	37953425	6	15525	0.96
chr1	51724500	51737525	6	9950	1.01075268817204
chr1	66756100	66763750	6	5850	0.898876404494382
chr1	112933375	112950300	6	12425	0.495098039215686
chr1	145258575	145265175	6	5750	0.548387096774194
chr1	150530900	150553175	6	21225	0.28
chr1	151426425	151432600	6	5025	0.341463414634146
chr1	155936275	155959275	6	17300	0.71523178807947
chr1	162640375	162654875	6	10300	1.0077519379845
chr1	224913275	224928825	6	12375	0.745945945945946
chr1	230202000	230228500	6	18175	0.900990099009901
chr10	80934725	80955275	6	15950	0.717948717948718
chr10	82212175	82225675	6	11225	0.56
chr10	104532725	104546475	6	11800	0.63030303030303
chr10	121402925	121431200	6	17875	1.0353982300885
chr10	133741475	133747175	6	4350	0.909090909090909
chr11	11994475	12012325	6	13350	0.926315789473684
chr11	19939500	19946150	6	5700	0.610169491525424
chr11	45109325	45115425	6	5050	0.426966292134831
chr11	45867975	45882675	6	11450	0.583333333333333
chr11	47428650	47440075	6	9450	0.601156069364162
chr11	73017950	73047025	6	26950	0.25
chr11	85769425	85782200	6	12025	0.645161290322581
chr11	108798700	108804975	6	4300	0.989473684210526
chr11	117042350	117052075	6	7150	0.792452830188679
chr11	131624775	131633725	6	6200	0.592592592592593
chr11	131917325	131937625	6	16000	1
chr12	1579325	1585925	6	5475	0.875
chr12	6640100	6666075	6	20550	0.872062663185379
chr12	48422100	48430500	6	7550	0.176100628930818
chr12	56097075	56124975	6	24000	0.848837209302326
chr12	58223025	58241225	6	16200	0.393617021276596
chr12	75871750	75884250	6	11025	0.531645569620253
chr12	109035550	109047750	6	9425	0.686868686868687
chr12	109053425	109065375	6	9650	0.431372549019608
chr12	124450950	124459000	6	6450	0.591836734693878
chr12	125163925	125173375	6	6200	0.741379310344828
chr12	125394225	125409275	6	12675	0.919540229885057
chr13	40347450	40356775	6	6050	1.01639344262295
chr13	41050475	41054975	6	3450	0.808510638297872
chr13	45899050	45916950	6	14350	1.04761904761905
chr13	52199875	52220925	6	13150	0.933852140077821
chr13	77453200	77461650	6	7975	0.216216216216216
chr14	23537425	23550975	6	9125	0.972789115646258
chr14	24830525	24841875	6	9125	0.679245283018868
chr14	77412975	77429175	6	12850	0.567901234567901
chr15	37385325	37395450	6	9650	0.142857142857143
chr15	40225150	40235125	6	8050	1.04
chr15	45926525	45941525	6	10525	0.617647058823529
chr15	49216875	49239150	6	15850	0.651006711409396
chr15	50456000	50459225	6	2475	0.962962962962963
chr15	64309175	64312575	6	2825	0.4375
chr15	71080300	71095500	6	11100	0.863309352517986
chr15	78179525	78184775	6	3400	0.923076923076923
chr15	89340650	89354725	6	10925	0.780487804878049
chr16	2198825	2212225	6	11675	1.0379746835443
chr16	24995100	25008000	6	9250	0.888888888888889
chr16	25017325	25027450	6	8550	0.626086956521739
chr16	65093750	65107925	6	10600	1.02564102564103
chr16	79626700	79637000	6	8850	0.296296296296296
chr16	89548050	89558725	6	8550	0.852459016393443
chr17	1263325	1272900	6	7275	0.780821917808219
chr17	27463775	27469700	6	4700	0.666666666666667
chr17	27577225	27589400	6	8050	1.04761904761905
chr17	59473875	59481900	6	7150	0.407407407407407
chr17	75308800	75330250	6	13800	1.03488372093023
chr18	9910475	9929800	6	13025	0.912621359223301
chr19	1165125	1178275	6	9075	1.03076923076923
chr19	4050475	4068500	6	12600	0.773722627737226
chr19	12885400	12907425	6	18425	0.833333333333333
chr19	49954025	49962525	6	5800	0.816666666666667
chr2	39633350	39647625	6	10025	0.976744186046512
chr2	56141925	56151500	6	8625	0.533333333333333
chr2	85962075	85976875	6	8325	0.99581589958159
chr2	113413250	113421700	6	6200	0.704225352112676
chr2	200306300	200329225	6	21800	0.767123287671233
chr2	216745475	216753675	6	5525	1.04225352112676
chr2	235149450	235161525	6	9100	0.835680751173709
chr20	3907725	3916200	6	5850	1
chr20	52191800	52214025	6	20000	0.351274787535411
chr20	57116150	57123525	6	5200	0.772727272727273
chr20	57222500	57233000	6	8300	0.510416666666667
chr21	28952000	28963800	6	8400	0.916129032258065
chr21	38520425	38528325	6	6525	0.477272727272727
chr21	45009850	45030100	6	12000	1.01408450704225
chr22	24164250	24172750	6	6375	0.609271523178808
chr22	30586425	30609750	6	17800	0.875502008032129
chr22	44315000	44321350	6	4600	0.707317073170732
chr3	5054875	5068850	6	10150	0.91304347826087
chr3	15350525	15374625	6	17825	0.591259640102828
chr3	45172300	45182475	6	7875	0.974789915966387
chr3	48053650	48061325	6	6525	0.486486486486487
chr3	70898400	70911975	6	9925	0.62200956937799
chr3	99799150	99801825	6	2250	0.526315789473684
chr3	119012025	119031475	6	15150	0.719512195121951
chr3	129306175	129332300	6	20925	0.804938271604938
chr3	148731125	148738175	6	5625	0.625
chr3	156478400	156483475	6	4400	0.526315789473684
chr4	41426725	41441475	6	10175	0.982142857142857
chr4	88445675	88450850	6	4525	0.625
chr4	138439850	138456350	6	14700	0.881720430107527
chr5	366850	381600	6	12225	1.02777777777778
chr5	33889050	33895475	6	5225	0.571428571428571
chr5	64351350	64373075	6	19800	0.277286135693215
chr5	67556100	67565250	6	7050	0.615384615384615
chr5	102090175	102098950	6	6550	0.816
chr5	149509775	149540825	6	29650	0.148148148148148
chr5	151038125	151080700	6	37325	0.40625
chr5	153568950	153579450	6	9000	0.666666666666667
chr5	155900000	155907625	6	5200	1.04
chr5	167360575	167378875	6	14975	0.446428571428571
chr5	176962225	176975850	6	10550	1.01604278074866
chr6	35137500	35154150	6	11950	0.849785407725322
chr6	44016750	44035625	6	16575	0.782608695652174
chr6	44186825	44192125	6	3900	0.967741935483871
chr6	111798900	111809500	6	8925	0.5
chr6	150172650	150186275	6	11925	0.467532467532468
chr6	151380450	151396675	6	10450	1.01724137931034
chr6	158587100	158596575	6	7500	0.695652173913043
chr7	44120600	44130300	6	8525	0.246376811594203
chr8	19026100	19052825	6	18250	0.978165938864629
chr8	23380575	23405875	6	15600	0.9
chr8	67032300	67046350	6	10725	0.8
chr8	97590650	97607075	6	13300	0.611111111111111
chr8	99334600	99341950	6	5200	0.871794871794872
chr8	145001875	145032375	6	25925	0.57602862254025
chr9	14271400	14283825	6	8625	0.928571428571429
chr9	21674625	21691125	6	14125	0.253275109170306
chrX	153955375	153966900	6	8050	0.879120879120879
chr1	26228575	26233400	5	4275	0.5
chr1	43146100	43150975	5	4475	0.207792207792208
chr1	51432250	51448325	5	15375	0.290909090909091
chr1	54195750	54207350	5	9750	0.25
chr1	85822500	85834325	5	9825	0.459574468085106
chr1	85926675	85933750	5	5225	0.708074534161491
chr1	94056975	94062775	5	4625	0.595744680851064
chr1	94510525	94517000	5	4925	0.705882352941177
chr1	95383150	95395525	5	11300	0.673267326732673
chr1	151508950	151522325	5	10050	0.647058823529412
chr1	153596675	153608825	5	10275	0.466101694915254
chr1	154148375	154156325	5	6575	0.634146341463415
chr1	156675025	156681500	5	5250	0.481751824817518
chr1	163136250	163145250	5	6750	0.446927374301676
chr1	183203250	183214625	5	9550	0.412698412698413
chr1	203631275	203645175	5	11350	0.621621621621622
chr1	211748425	211756475	5	7550	0.571428571428571
chr1	218648200	218656425	5	6700	0.689655172413793
chr1	222160575	222172025	5	8900	0.556962025316456
chr1	222215125	222222800	5	5700	0.647058823529412
chr1	228673100	228678700	5	5050	0.35
chr10	14643750	14647875	5	3175	0.686567164179104
chr10	70845675	70853550	5	7025	0.363636363636364
chr10	76982350	76990800	5	7375	0.25531914893617
chr10	78044500	78047275	5	2325	0.25
chr10	99182275	99189425	5	5600	0.689655172413793
chr11	19973300	19980150	5	5850	0.514851485148515
chr11	35638350	35645900	5	6800	0.181818181818182
chr11	46714825	46724700	5	8875	0.438356164383562
chr11	61127750	61138550	5	8200	0.632911392405063
chr11	65242725	65278325	5	31375	0.222222222222222
chr11	67884350	67889975	5	4525	0.511111111111111
chr11	76492475	76500400	5	7100	0.265060240963855
chr11	86658875	86667775	5	7325	0.453900709219858
chr11	108429825	108434300	5	3850	0.357142857142857
chr11	114002950	114006575	5	2875	0.580645161290323
chr12	2441150	2451775	5	9075	0.527131782945736
chr12	15110250	15115075	5	4025	0.535714285714286
chr12	27329225	27353050	5	17300	0.526315789473684
chr12	46750050	46771800	5	17925	0.707692307692308
chr12	50140725	50148925	5	6725	0.58974358974359
chr12	53436300	53450925	5	13300	0.394904458598726
chr12	56911800	56924675	5	9400	0.488479262672811
chr12	57909275	57919100	5	9225	0.571428571428571
chr12	62994175	63004600	5	7925	0.6
chr12	66268600	66281250	5	11650	0.428571428571429
chr12	109112375	109129325	5	15025	0.266666666666667
chr12	110747950	110756850	5	6900	0.582089552238806
chr12	122227550	122245575	5	14350	0.62780269058296
chr12	124989050	125009975	5	15925	0.415458937198068
chr13	24324000	24329125	5	4025	0.615384615384615
chr13	24364200	24371525	5	6075	0.493827160493827
chr13	30418175	30427575	5	7850	0.615384615384615
chr13	31436500	31456250	5	15275	0.701986754966887
chr13	38099875	38109650	5	7300	0.70391061452514
chr13	43579100	43583775	5	3700	0.507462686567164
chr13	107184450	107188900	5	3875	0.615384615384615
chr14	52140050	52152125	5	10550	0.479166666666667
chr14	52165775	52172350	5	5150	0.516129032258065
chr14	54465400	54470100	5	3800	0.578947368421053
chr14	70077050	70088325	5	10350	0.214876033057851
chr14	77777475	77788850	5	10075	0.462585034013605
chr14	78020425	78032775	5	8400	0.666666666666667
chr14	93470625	93476500	5	5225	0.375
chr14	100703025	100709875	5	6100	0.396039603960396
chr14	102780000	102787200	5	5675	0.684684684684685
chr14	103671500	103675550	5	3375	0.418604651162791
chr14	105485450	105495100	5	8925	0.16793893129771
chr15	39283525	39290150	5	6025	0.581818181818182
chr15	39865600	39888500	5	18425	0.496
chr15	50144350	50157375	5	9525	0.709302325581395
chr15	56532125	56538350	5	5400	0.273504273504274
chr15	69703400	69710725	5	6575	0.205607476635514
chr15	78283150	78289375	5	4725	0.694214876033058
chr15	78354050	78370575	5	15025	0.201754385964912
chr16	2651200	2655725	5	3600	0.4
chr16	19124275	19133375	5	8525	0.184873949579832
chr16	53804825	53813900	5	7675	0.644067796610169
chr16	56943750	56950975	5	5725	0.525773195876289
chr16	86598775	86625050	5	22600	0.448132780082988
chr16	89505825	89511550	5	4200	0.601626016260163
chr17	1278600	1284650	5	5600	0.210526315789474
chr17	1387550	1396000	5	7200	0.329896907216495
chr17	2074625	2087300	5	10975	0.365591397849462
chr17	3789050	3798825	5	7200	0.694835680751174
chr17	18084375	18095775	5	10750	0.424242424242424
chr17	27037475	27056600	5	15350	0.713450292397661
chr17	38218550	38232500	5	11400	0.586872586872587
chr17	40062425	40076450	5	12850	0.247104247104247
chr17	40664225	40679375	5	11125	0.644444444444444
chr17	40825525	40835575	5	7975	0.625
chr17	44230250	44237875	5	6650	0.658536585365854
chr17	47074825	47078475	5	3075	0.545454545454545
chr17	47704625	47716875	5	10250	0.583333333333333
chr17	48223300	48233350	5	9250	0.297872340425532
chr17	48341475	48351275	5	8450	0.486486486486487
chr17	66588400	66597600	5	7300	0.613138686131387
chr17	79815375	79822475	5	6275	0.218487394957983
chr17	79823175	79830475	5	6675	0.565217391304348
chr17	79879850	79886825	5	5700	0.552631578947368
chr18	19749375	19757325	5	7000	0.38961038961039
chr18	46513600	46525675	5	9175	0.715909090909091
chr18	56526725	56539875	5	10975	0.482993197278912
chr18	60381700	60385675	5	3225	0.580645161290323
chr18	72915850	72926450	5	8775	0.356846473029046
chr19	1098025	1106250	5	6650	0.527777777777778
chr19	1124700	1134600	5	7625	0.463878326996198
chr19	4909475	4916575	5	6150	0.530612244897959
chr19	39888050	39907000	5	16125	0.647058823529412
chr19	45925325	45932925	5	5900	0.63448275862069
chr19	48220550	48233500	5	10250	0.489130434782609
chr19	49135975	49142000	5	5650	0.271186440677966
chr2	5830925	5838075	5	5500	0.464516129032258
chr2	46764275	46772900	5	6925	0.612244897959184
chr2	61238325	61247100	5	7325	0.5
chr2	102419700	102426225	5	5950	0.385964912280702
chr2	102432250	102448525	5	12800	0.644444444444444
chr2	105938875	105947425	5	7400	0.20746887966805
chr2	114643800	114658375	5	14075	0.328358208955224
chr2	158037975	158043250	5	4400	0.36144578313253
chr2	189950425	189965050	5	12375	0.422222222222222
chr2	192540850	192556925	5	15650	0.06
chr2	204537475	204555675	5	14050	0.588007736943907
chr2	231642275	231648200	5	5075	0.476190476190476
chr2	232570675	232582875	5	10800	0.248927038626609
chr2	233716575	233722325	5	4775	0.648648648648649
chr2	238522400	238527800	5	4100	0.589285714285714
chr20	49126075	49139025	5	12525	0.1875
chr21	30670525	30681150	5	9825	0.113333333333333
chr21	40756800	40760950	5	3500	0.666666666666667
chr21	46493350	46501850	5	6275	0.545454545454545
chr22	19271600	19281175	5	8925	0.37037037037037
chr22	27501175	27512750	5	9025	0.687830687830688
chr22	36365925	36374225	5	6800	0.442396313364055
chr22	39924850	39929325	5	3400	0.651685393258427
chr22	43004250	43014075	5	7125	0.64804469273743
chr3	8540400	8552400	5	10550	0.305555555555556
chr3	13056525	13067275	5	9300	0.242857142857143
chr3	14450775	14457775	5	6025	0.269230769230769
chr3	29468500	29474975	5	5550	0.35
chr3	49442925	49452550	5	7775	0.578947368421053
chr3	50200150	50208975	5	7350	0.626262626262626
chr3	51427725	51433125	5	3900	0.705882352941177
chr3	52079350	52092025	5	10475	0.502202643171806
chr3	53285050	53290500	5	4250	0.476190476190476
chr3	73103625	73106900	5	2850	0.408163265306122
chr3	156258525	156273700	5	14675	0.115183246073298
chr3	185529300	185544500	5	13150	0.602510460251046
chr3	188199875	188210125	5	8150	0.521739130434783
chr3	193851075	193860700	5	9075	0.17910447761194
chr3	196004950	196010100	5	4025	0.705882352941177
chr4	1032775	1041575	5	7075	0.705882352941177
chr4	16894050	16901200	5	6600	0.254545454545455
chr4	17808775	17816500	5	7375	0.149253731343284
chr4	47526325	47541150	5	12250	0.576271186440678
chr4	119741975	119750250	5	6525	0.714285714285714
chr4	158934550	158942950	5	6550	0.601769911504425
chr4	159076750	159083950	5	6350	0.255813953488372
chr5	6711775	6717425	5	4275	0.686567164179104
chr5	33308975	33323325	5	12250	0.460176991150442
chr5	38546575	38550925	5	3275	0.625
chr5	60623250	60631500	5	7925	0.285714285714286
chr5	72141450	72148425	5	5925	0.466666666666667
chr5	73108600	73123775	5	12375	0.447619047619048
chr5	77881475	77898500	5	13975	0.629107981220657
chr5	82842750	82851250	5	6625	0.63013698630137
chr5	82857350	82867300	5	8125	0.506849315068493
chr5	83581575	83589375	5	5975	0.523076923076923
chr5	86592275	86598700	5	5250	0.613636363636364
chr5	111068525	111094875	5	24975	0.149193548387097
chr5	139027225	139059300	5	31050	0.176470588235294
chr5	139088150	139091625	5	2850	0.464285714285714
chr5	146779550	146792100	5	9150	0.681818181818182
chr5	148779850	148811225	5	28275	0.273504273504274
chr5	150153250	150171975	5	14125	0.675
chr5	156809625	156818300	5	7400	0.300813008130081
chr6	1609325	1627850	5	16475	0.318181818181818
chr6	25010850	25018200	5	6175	0.342857142857143
chr6	33157900	33162300	5	3550	0.631578947368421
chr6	35885450	35889400	5	3375	0.315789473684211
chr6	36560300	36577275	5	16275	0.146788990825688
chr6	37098375	37113525	5	11650	0.47808764940239
chr6	37953550	37960175	5	5275	0.452554744525547
chr6	42951425	42956750	5	4425	0.285714285714286
chr6	45290575	45301325	5	8325	0.464285714285714
chr6	135855950	135859350	5	2975	0.444444444444444
chr6	151244000	151256325	5	10675	0.363636363636364
chr6	169561500	169574475	5	10875	0.37984496124031
chr6	169850675	169855225	5	3700	0.540540540540541
chr7	17336975	17349175	5	11350	0.231884057971014
chr7	17560000	17567225	5	6425	0.4
chr7	18898475	18901700	5	2475	0.692307692307692
chr7	26232800	26245425	5	11025	0.421052631578947
chr7	32926550	32933075	5	5400	0.514285714285714
chr7	42271800	42278725	5	6475	0.136986301369863
chr7	43622675	43632850	5	9475	0.195804195804196
chr7	44670425	44680550	5	7775	0.529644268774704
chr7	66091750	66096475	5	4300	0.206896551724138
chr7	73304250	73315800	5	9000	0.603174603174603
chr7	74069275	74079025	5	9225	0.134831460674157
chr7	90708700	90712900	5	3175	0.51219512195122
chr7	92296600	92299550	5	2150	0.631578947368421
chr7	98922675	98930175	5	6600	0.283333333333333
chr7	99035575	99040550	5	4350	0.258064516129032
chr7	129249550	129255675	5	4475	0.666666666666667
chr7	139732725	139735725	5	2700	0.228571428571429
chr7	149255350	149258825	5	2750	0.492753623188406
chr7	152129900	152135275	5	4900	0.388888888888889
chr8	26428300	26441325	5	9975	0.581497797356828
chr8	30658200	30670475	5	9450	0.579710144927536
chr8	32403325	32414500	5	10025	0.53125
chr8	38893375	38900650	5	6250	0.406779661016949
chr8	60027150	60032725	5	4550	0.347826086956522
chr8	61590475	61593525	5	2275	0.620689655172414
chr9	15242275	15250500	5	7000	0.47787610619469
chr9	16717950	16728775	5	9050	0.701986754966887
chr9	19114100	19121225	5	6150	0.366666666666667
chr9	91143375	91153675	5	9000	0.287292817679558
chr9	132504350	132515925	5	9500	0.666666666666667
chr9	136234750	136243850	5	7600	0.644067796610169
chr9	137551700	137564550	5	9950	0.49740932642487
chr9	137698575	137707775	5	7650	0.333333333333333
chrX	9430525	9434650	5	3175	0.679245283018868
chrX	23914975	23920600	5	5250	0.108695652173913
chrX	77358875	77365600	5	5400	0.590163934426229
chr1	2063575	2067600	4	3575	0.246575342465753
chr1	2242575	2249475	4	5775	0.24390243902439
chr1	9882200	9886175	4	3500	0.25
chr1	12513475	12519000	4	4550	0.380952380952381
chr1	16119200	16129600	4	9650	0.392857142857143
chr1	19272375	19283950	4	10500	0.241758241758242
chr1	27018200	27034225	4	14925	0.261904761904762
chr1	33427750	33430925	4	2850	0.166666666666667
chr1	33792600	33816475	4	22100	0.143742255266419
chr1	41442350	41451125	4	7850	0.338983050847458
chr1	54737775	54747375	4	9075	0.0899653979238754
chr1	57035400	57046250	4	10075	0.195121951219512
chr1	63150300	63157525	4	6375	0.382978723404255
chr1	87793025	87804750	4	11500	0.0555555555555556
chr1	103571375	103578425	4	6475	0.289855072463768
chr1	110158900	110167550	4	8300	0.0714285714285714
chr1	145088225	145100500	4	10100	0.325842696629214
chr1	145222900	145227375	4	3975	0.218181818181818
chr1	145524550	145527850	4	2800	0.296296296296296
chr1	156050650	156053300	4	2250	0.363636363636364
chr1	156862425	156874450	4	11075	0.228571428571429
chr1	159885400	159896300	4	10000	0.273684210526316
chr1	206877200	206884225	4	5700	0.358024691358025
chr1	234734325	234761150	4	24775	0.31875
chr1	235487900	235495625	4	7400	0.0555555555555556
chr1	240254650	240257975	4	2975	0.387096774193548
chr10	3132325	3142250	4	8400	0.354066985645933
chr10	5929975	5934825	4	4400	0.16
chr10	32047575	32050350	4	2525	0.153846153846154
chr10	35735175	35744075	4	7125	0.333333333333333
chr10	43889525	43896300	4	6625	0.19047619047619
chr10	49807775	49817475	4	8850	0.244897959183673
chr10	51564725	51579725	4	14150	0.311111111111111
chr10	60271175	60279275	4	7500	0.164705882352941
chr10	62537675	62543450	4	5200	0.245283018867925
chr10	71091825	71100750	4	6875	0.393700787401575
chr10	71921725	71924375	4	2075	0.392857142857143
chr10	75665275	75672975	4	7225	0.216216216216216
chr10	81156775	81166150	4	8650	0.4
chr10	91274100	91280100	4	5175	0.336134453781513
chr10	97032550	97040850	4	7650	0.227642276422764
chr10	111832475	111844550	4	10150	0.377952755905512
chr10	111967325	111971925	4	4325	0.24
chr10	124248600	124256225	4	7150	0.150943396226415
chr10	124610000	124615800	4	5425	0.163265306122449
chr10	126102300	126108025	4	5450	0.0833333333333333
chr11	3180475	3187050	4	6150	0.195121951219512
chr11	15173750	15180775	4	6600	0.125
chr11	26207925	26212175	4	3900	0.131147540983607
chr11	46139475	46144900	4	4775	0.290909090909091
chr11	57199825	57202925	4	2600	0.327868852459016
chr11	65835150	65840025	4	4550	0.0963855421686747
chr11	66700550	66703875	4	2950	0.277777777777778
chr11	66844775	66847775	4	2675	0.242424242424242
chr11	66884975	66890975	4	5025	0.355555555555556
chr11	75364900	75367625	4	2425	0.304347826086957
chr11	86446000	86461375	4	14600	0.18
chr11	111564500	111570325	4	5300	0.321428571428571
chr11	113950100	113953975	4	3325	0.355555555555556
chr11	114066950	114072225	4	4575	0.292307692307692
chr12	24057675	24064650	4	6575	0.225
chr12	46940550	46957475	4	14450	0.330578512396694
chr12	52783150	52784875	4	1425	0.357142857142857
chr12	53454850	53466675	4	11400	0.0746887966804979
chr12	53609900	53619950	4	9675	0.0631578947368421
chr12	54622575	54627500	4	4475	0.150375939849624
chr12	56613925	56618800	4	4225	0.274809160305344
chr12	68757350	68761325	4	3575	0.387096774193548
chr12	75900475	75905925	4	4475	0.352941176470588
chr12	80945050	80947975	4	2575	0.260869565217391
chr12	96156075	96161725	4	5325	0.111111111111111
chr12	96626850	96637000	4	9200	0.297872340425532
chr12	104358025	104363925	4	5300	0.344827586206897
chr12	109077525	109097525	4	18800	0.0817051509769094
chr12	111842350	111853000	4	9875	0.177777777777778
chr12	116711275	116716225	4	4525	0.333333333333333
chr12	120631075	120640150	4	8550	0.128342245989305
chr12	120661700	120677050	4	13625	0.232876712328767
chr12	124863425	124879250	4	14575	0.290657439446367
chr13	27742150	27747200	4	4600	0.25
chr13	38054925	38069975	4	12725	0.366863905325444
chr13	52157500	52166475	4	8225	0.222222222222222
chr13	76340900	76349275	4	7450	0.258064516129032
chr13	85003575	85007975	4	4050	0.2
chr13	98794775	98800050	4	4525	0.300751879699248
chr13	99221325	99230825	4	8350	0.2
chr14	32839450	32842275	4	2450	0.297872340425532
chr14	54673550	54679475	4	5250	0.285714285714286
chr14	64966500	64978650	4	10000	0.353932584269663
chr14	65562250	65570150	4	7000	0.239520958083832
chr14	68601950	68614800	4	11975	0.165413533834586
chr14	69245550	69268125	4	17425	0.342767295597484
chr14	69521475	69528100	4	5750	0.275510204081633
chr14	72048400	72062000	4	12450	0.252747252747253
chr14	74976700	74984025	4	6775	0.151260504201681
chr14	90862725	90867525	4	4500	0.163934426229508
chr14	93110350	93117600	4	7075	0.0547945205479452
chr14	93579375	93583225	4	3350	0.327272727272727
chr14	100258325	100261200	4	2550	0.347826086956522
chr14	104004950	104009775	4	4550	0.3125
chr15	64436525	64439950	4	3075	0.313725490196078
chr15	65185600	65190775	4	4850	0.0869565217391304
chr15	69104500	69114675	4	9600	0.191304347826087
chr15	75741550	75749675	4	7600	0.196078431372549
chr15	81094375	81096700	4	2050	0.204081632653061
chr15	85886500	85888625	4	1675	0.4
chr15	90543175	90548725	4	4900	0.375
chr16	574125	579875	4	5100	0.25
chr16	4432675	4439250	4	6275	0.142857142857143
chr16	4815800	4819225	4	3025	0.333333333333333
chr16	24740050	24750500	4	8725	0.37037037037037
chr16	31468375	31472700	4	3975	0.36734693877551
chr16	55509550	55524900	4	14025	0.144578313253012
chr16	65344675	65349400	4	3825	0.361904761904762
chr16	67122650	67127800	4	4875	0.123893805309735
chr17	1569525	1573850	4	3975	0.198019801980198
chr17	2132650	2149075	4	15075	0.191011235955056
chr17	3569600	3573175	4	3250	0.219178082191781
chr17	7117150	7125650	4	7300	0.354430379746835
chr17	7136500	7147225	4	9675	0.303370786516854
chr17	16974250	16979575	4	4625	0.282208588957055
chr17	17594075	17604575	4	9325	0.240963855421687
chr17	17626250	17630575	4	3600	0.309859154929577
chr17	27271700	27280200	4	7850	0.235294117647059
chr17	27617075	27622225	4	4825	0.137254901960784
chr17	27769550	27773275	4	3175	0.292682926829268
chr17	42903225	42908225	4	4500	0.32258064516129
chr17	50102400	50105925	4	3175	0.296296296296296
chr17	66528550	66532250	4	3200	0.288888888888889
chr17	71299925	71308850	4	7850	0.273224043715847
chr17	76917350	76923800	4	5675	0.311926605504587
chr18	9704275	9713475	4	7975	0.316546762589928
chr18	20803825	20812450	4	7925	0.32
chr18	37033275	37036150	4	2400	0.350877192982456
chr18	46064700	46077200	4	11625	0.131313131313131
chr18	46200475	46203925	4	3150	0.25531914893617
chr18	56242700	56252975	4	8700	0.352941176470588
chr18	61429275	61431775	4	2150	0.244897959183673
chr18	74201825	74208450	4	5425	0.302631578947368
chr18	74772800	74785050	4	10350	0.274247491638796
chr19	675700	681050	4	4775	0.166666666666667
chr19	1016325	1022775	4	5800	0.171428571428571
chr19	6530075	6532825	4	2575	0.111111111111111
chr19	10675650	10680425	4	4050	0.298507462686567
chr19	10922550	10929600	4	6425	0.333333333333333
chr19	11198725	11207750	4	7825	0.376681614349776
chr19	13943900	13964950	4	20025	0.292682926829268
chr19	17184900	17192200	4	6875	0.109090909090909
chr19	17578875	17582525	4	3400	0.333333333333333
chr19	31838525	31842800	4	4075	0.0697674418604651
chr19	34662225	34669475	4	6700	0.168674698795181
chr19	38877825	38881100	4	3000	0.153846153846154
chr19	39338100	39343950	4	5400	0.170212765957447
chr19	39615950	39619625	4	3075	0.368421052631579
chr19	41855200	41860350	4	4725	0.102564102564103
chr19	42745550	42761225	4	15275	0.0826446280991736
chr19	49493350	49497925	4	4200	0.235294117647059
chr19	50093475	50097525	4	3500	0.232558139534884
chr2	8816325	8826000	4	8775	0.283582089552239
chr2	10122000	10126250	4	3600	0.375
chr2	27926125	27930750	4	4225	0.150537634408602
chr2	28970150	28981950	4	10475	0.238482384823848
chr2	39603700	39610075	4	5575	0.20253164556962
chr2	43679575	43696375	4	14300	0.252354048964218
chr2	45660600	45663350	4	2375	0.321428571428571
chr2	54682100	54687350	4	4975	0.15
chr2	62374575	62378325	4	3300	0.307692307692308
chr2	64013225	64020675	4	7025	0.246913580246914
chr2	65031575	65035700	4	3850	0.162162162162162
chr2	65352050	65358900	4	6500	0.0786516853932584
chr2	72503200	72505725	4	2275	0.260869565217391
chr2	73333375	73341600	4	7100	0.275862068965517
chr2	87751750	87756500	4	4325	0.130841121495327
chr2	112251100	112254675	4	3100	0.290909090909091
chr2	128164325	128172150	4	6875	0.356687898089172
chr2	145260025	145282700	4	21950	0.138728323699422
chr2	146410475	146412500	4	1650	0.372093023255814
chr2	148303950	148306700	4	2500	0.171428571428571
chr2	174000300	174002575	4	2050	0.272727272727273
chr2	188389650	188395550	4	5350	0.4
chr2	188404075	188419800	4	15300	0.0693069306930693
chr2	192014850	192019500	4	3800	0.362204724409449
chr2	206556425	206579800	4	19550	0.273932253313697
chr2	217437425	217439925	4	2300	0.176470588235294
chr2	218024575	218030975	4	5675	0.32258064516129
chr2	218654850	218656475	4	1325	0.4
chr2	219260275	219267150	4	6450	0.382978723404255
chr2	220549525	220556275	4	5875	0.311688311688312
chr2	221140500	221145350	4	4525	0.108843537414966
chr2	224561125	224565300	4	3925	0.111111111111111
chr2	232250775	232253925	4	2625	0.380952380952381
chr20	304400	310125	4	5350	0.105263157894737
chr20	1873925	1877875	4	3575	0.216867469879518
chr20	2110900	2116275	4	5000	0.266666666666667
chr20	17938175	17953500	4	14225	0.161849710982659
chr20	34453175	34464725	4	9750	0.309090909090909
chr20	43963525	43977875	4	13875	0.0865800865800866
chr20	45556725	45561275	4	4125	0.344827586206897
chr20	48467350	48469500	4	1900	0.25
chr20	48919075	48926625	4	6650	0.297142857142857
chr20	57602150	57608525	4	6125	0.0606060606060606
chr21	29854100	29858850	4	4125	0.224
chr21	35444875	35449350	4	3925	0.304347826086957
chr21	36574475	36582325	4	7000	0.338461538461538
chr21	39542500	39548225	4	5400	0.169811320754717
chr22	20789225	20793975	4	4225	0.253968253968254
chr22	20899350	20912650	4	11550	0.253968253968254
chr22	20919550	20925900	4	5350	0.363636363636364
chr22	24638550	24644150	4	5125	0.188235294117647
chr22	29190225	29198625	4	7775	0.188976377952756
chr22	38238375	38241025	4	2300	0.262295081967213
chr22	46074525	46085825	4	10300	0.209876543209877
chr22	50353225	50357550	4	4050	0.132075471698113
chr3	12878150	12883750	4	5425	0.0666666666666667
chr3	17080650	17082450	4	1525	0.272727272727273
chr3	27520825	27526600	4	5225	0.16
chr3	31998275	32005250	4	6400	0.171717171717172
chr3	38069425	38074100	4	4475	0.122448979591837
chr3	53194150	53197700	4	2925	0.357142857142857
chr3	53269475	53274350	4	4275	0.355555555555556
chr3	55510100	55524125	4	13675	0.0752688172043011
chr3	88106000	88111625	4	5425	0.0579710144927536
chr3	101567075	101579325	4	11675	0.0886075949367089
chr3	111577400	111588725	4	10750	0.151515151515152
chr3	123836325	123839100	4	2325	0.357142857142857
chr3	128205775	128209050	4	2775	0.315789473684211
chr3	133286800	133298300	4	9575	0.371859296482412
chr3	134043175	134056400	4	12525	0.10828025477707
chr3	148963275	148966375	4	2600	0.382978723404255
chr3	158426750	158431200	4	4150	0.156862745098039
chr3	168519250	168522075	4	2450	0.315789473684211
chr3	184031850	184041125	4	8675	0.106796116504854
chr3	185445475	185451825	4	5675	0.243243243243243
chr3	185821225	185828500	4	6525	0.391304347826087
chr3	197675700	197689000	4	12700	0.109195402298851
chr4	20252750	20258800	4	5125	0.4
chr4	27006400	27012050	4	5250	0.253968253968254
chr4	38663950	38681000	4	15750	0.14367816091954
chr4	39502025	39509300	4	6750	0.242424242424242
chr4	39613875	39626250	4	10700	0.385786802030457
chr4	52708250	52712750	4	4100	0.233333333333333
chr4	101941025	101944125	4	2675	0.380952380952381
chr4	114594175	114600375	4	5150	0.387878787878788
chr4	138280400	138284150	4	3250	0.276923076923077
chr4	143271725	143275650	4	3550	0.175
chr4	150923025	150929400	4	5825	0.296296296296296
chr4	177190025	177197050	4	6275	0.308823529411765
chr5	14032825	14041800	4	6800	0.378151260504202
chr5	14815700	14822800	4	6500	0.205128205128205
chr5	16455225	16468350	4	12800	0.0448179271708683
chr5	17180500	17193025	4	10875	0.269035532994924
chr5	37834275	37841450	4	6250	0.353591160220994
chr5	54710800	54717675	4	5825	0.269767441860465
chr5	83010650	83020275	4	7800	0.290322580645161
chr5	92913850	92922125	4	7550	0.225352112676056
chr5	111283275	111291900	4	8075	0.157894736842105
chr5	119938225	119946525	4	7825	0.181818181818182
chr5	139598675	139603525	4	4050	0.274809160305344
chr5	141695225	141708075	4	11950	0.217821782178218
chr5	142769350	142785625	4	14425	0.285714285714286
chr5	148861250	148871375	4	8625	0.363636363636364
chr5	167740850	167745300	4	3775	0.246153846153846
chr5	172745475	172762475	4	14725	0.271844660194175
chr6	1390375	1393200	4	2675	0.181818181818182
chr6	3722150	3727675	4	4650	0.32258064516129
chr6	5996075	5999850	4	3275	0.238095238095238
chr6	12008125	12014900	4	6525	0.111111111111111
chr6	13707575	13713600	4	5750	0.0759493670886076
chr6	15244700	15250375	4	5375	0.120300751879699
chr6	17012500	17015950	4	3225	0.235294117647059
chr6	26270625	26274975	4	4050	0.210526315789474
chr6	30289350	30295850	4	5750	0.285714285714286
chr6	32933375	32946700	4	12825	0.266666666666667
chr6	34647525	34649400	4	1550	0.387096774193548
chr6	42979925	42985450	4	4725	0.290909090909091
chr6	57177050	57184425	4	7075	0.272727272727273
chr6	74224550	74236150	4	10675	0.181818181818182
chr6	81250175	81259500	4	7900	0.280701754385965
chr6	82599750	82608550	4	7850	0.235897435897436
chr6	83907725	83909600	4	1575	0.4
chr6	86125550	86132850	4	6550	0.215189873417722
chr6	114175600	114186550	4	10275	0.107816711590297
chr6	117995925	117999675	4	3400	0.216216216216216
chr6	125420025	125426550	4	6325	0.103448275862069
chr6	125571350	125577075	4	4700	0.314465408805031
chr6	132379200	132386225	4	6300	0.210526315789474
chr6	136256500	136260900	4	3925	0.253968253968254
chr6	137534650	137541250	4	6125	0.131578947368421
chr6	138247000	138249375	4	2050	0.275862068965517
chr6	142695250	142700350	4	4775	0.112903225806452
chr6	151612150	151616700	4	3975	0.333333333333333
chr6	155441000	155452250	4	9450	0.392982456140351
chr6	165984375	165988825	4	3800	0.293333333333333
chr7	6285050	6302800	4	16575	0.169934640522876
chr7	17568500	17573700	4	4675	0.30379746835443
chr7	25880575	25897825	4	16925	0.0398406374501992
chr7	70199725	70203975	4	4075	0.129032258064516
chr7	77178150	77180750	4	2175	0.303030303030303
chr7	80410100	80416075	4	4925	0.368794326241135
chr7	81252825	81257675	4	4700	0.0754716981132075
chr7	92375975	92383300	4	6325	0.278481012658228
chr7	104641450	104662175	4	18250	0.147492625368732
chr7	104836425	104839500	4	2650	0.324324324324324
chr7	128466925	128477250	4	9800	0.142857142857143
chr7	137555450	137572100	4	15275	0.163265306122449
chr7	141346250	141350650	4	3700	0.388888888888889
chr7	151449950	151455550	4	5275	0.105263157894737
chr7	151493225	151495375	4	1775	0.363636363636364
chr7	158602925	158617375	4	11775	0.371014492753623
chr8	11718125	11726425	4	7625	0.157894736842105
chr8	32488000	32492100	4	3425	0.38655462184874
chr8	38254050	38270275	4	13475	0.277777777777778
chr8	38642250	38652100	4	8650	0.246376811594203
chr8	38852375	38863650	4	10800	0.0679886685552408
chr8	42748475	42755000	4	5575	0.382608695652174
chr8	69641675	69649400	4	7300	0.0790960451977401
chr8	70399225	70414450	4	12675	0.291666666666667
chr8	71578350	71581875	4	3125	0.3
chr8	95906625	95909375	4	2275	0.325581395348837
chr8	95959200	95963700	4	4225	0.133333333333333
chr8	116669475	116682300	4	11575	0.206896551724138
chr8	117882775	117887575	4	4075	0.4
chr8	119755400	119761500	4	5250	0.320987654320988
chr8	124484050	124490400	4	5575	0.212389380530973
chr8	124701125	124706800	4	5125	0.18
chr8	128818800	128825225	4	5875	0.380952380952381
chr9	12811275	12822725	4	9900	0.380952380952381
chr9	16824275	16831175	4	6075	0.344262295081967
chr9	35933225	35938700	4	4550	0.384
chr9	73015625	73031525	4	14175	0.332155477031802
chr9	74376550	74384775	4	7500	0.147239263803681
chr9	82185125	82194425	4	8325	0.242990654205607
chr9	88935700	88943250	4	6100	0.38423645320197
chr9	97583050	97592050	4	7950	0.246305418719212
chr9	98267775	98274600	4	6525	0.0727272727272727
chr9	100751225	100753075	4	1650	0.333333333333333
chr9	100983725	100989550	4	4900	0.385093167701863
chr9	101668775	101672650	4	3425	0.289156626506024
chr9	111229100	111232700	4	3175	0.164948453608247
chr9	119036075	119042175	4	5500	0.204081632653061
chr9	121337300	121341550	4	3750	0.235294117647059
chr9	127995375	128006650	4	10875	0.125874125874126
chr9	131311725	131322225	4	10025	0.196969696969697
chr9	132094450	132101975	4	6300	0.36697247706422
chr9	132369400	132373875	4	3725	0.385964912280702
chr9	132386350	132394275	4	6075	0.396039603960396
chr9	132428525	132430800	4	1875	0.307692307692308
chr9	132646375	132650725	4	3975	0.222222222222222
chr9	135225575	135231125	4	4850	0.271604938271605
chr9	136855600	136859350	4	3500	0.149253731343284
chr9	140512025	140516200	4	3675	0.306122448979592
chrX	10578175	10589075	4	9275	0.33195020746888
chrX	11487825	11491175	4	2850	0.371428571428571
chrX	21958250	21962825	4	4125	0.305084745762712
chrX	24161650	24173175	4	9950	0.305177111716621
chrX	41520200	41525175	4	4600	0.21505376344086
chrX	51634600	51640700	4	5800	0.275862068965517
chrX	64887000	64900100	4	12425	0.0730337078651685
chrX	71488200	71497150	4	8450	0.137142857142857
chrX	151149825	151155050	4	4875	0.263157894736842
chrX	153593850	153603575	4	9125	0.145985401459854
chr1	1205700	1210275	3	4250	0.134328358208955
chr1	1239775	1245200	3	5250	0.0845070422535211
chr1	1333050	1337100	3	3875	0.0684931506849315
chr1	2220600	2226625	3	5450	0.127388535031847
chr1	15942650	15947625	3	4675	0.112903225806452
chr1	17763000	17770650	3	7100	0.115555555555556
chr1	22028800	22033825	3	4775	0.123711340206186
chr1	23880300	23892525	3	11825	0.0514018691588785
chr1	30995050	30996575	3	1425	0.102564102564103
chr1	43918275	43920700	3	2300	0.0930232558139535
chr1	65385950	65390225	3	4075	0.0784313725490196
chr1	87614875	87618775	3	3650	0.133333333333333
chr1	90368950	90377775	3	8350	0.0805860805860806
chr1	110333750	110337775	3	3825	0.0882352941176471
chr1	110363600	110369450	3	5650	0.0423280423280423
chr1	115967950	115974050	3	5725	0.0943396226415094
chr1	145209075	145213725	3	4475	0.0895522388059701
chr1	154297325	154302700	3	5200	0.0546448087431694
chr1	154971525	154979025	3	7100	0.106060606060606
chr1	155879400	155885275	3	5625	0.114285714285714
chr1	156081575	156100825	3	19125	0.0136518771331058
chr1	159879650	159883600	3	3850	0.0689655172413793
chr1	160174200	160181550	3	7200	0.0236220472440945
chr1	169075100	169083975	3	8750	0.01875
chr1	172883500	172888375	3	4625	0.106382978723404
chr1	179143700	179148850	3	5050	0.0266666666666667
chr1	179197575	179200100	3	2350	0.127659574468085
chr1	180599350	180602400	3	2800	0.129032258064516
chr1	192981650	192984075	3	2300	0.101694915254237
chr1	201276625	201281425	3	4650	0.130434782608696
chr1	201795925	201799550	3	3425	0.119047619047619
chr1	203273925	203277900	3	3775	0.0769230769230769
chr1	203374675	203378250	3	3325	0.122448979591837
chr1	203443925	203451025	3	6775	0.076271186440678
chr1	206674150	206678425	3	4100	0.0592592592592593
chr1	220905675	220908450	3	2575	0.115942028985507
chr1	224614825	224624575	3	9150	0.138686131386861
chr1	225695125	225698250	3	2800	0.135922330097087
chr1	231552475	231559000	3	6250	0.0648148148148148
chr1	236080175	236084300	3	4025	0.0555555555555556
chr1	244011300	244014900	3	3500	0.0449438202247191
chr10	4805250	4815250	3	9625	0.0740740740740741
chr10	12234975	12239375	3	4250	0.108108108108108
chr10	16984900	16988050	3	2925	0.132075471698113
chr10	21783625	21786175	3	2375	0.12987012987013
chr10	25006675	25014175	3	7350	0.0689655172413793
chr10	44184975	44188075	3	3000	0.0606060606060606
chr10	45469775	45478425	3	8225	0.0761904761904762
chr10	54072925	54079925	3	6775	0.0621761658031088
chr10	64574825	64578250	3	3175	0.125
chr10	65188875	65190925	3	1925	0.0895522388059701
chr10	72971775	72978775	3	6600	0.0725806451612903
chr10	74495200	74499450	3	4100	0.108108108108108
chr10	79604150	79607450	3	3100	0.136363636363636
chr10	96994825	96996775	3	1850	0.0952380952380952
chr10	102641625	102643150	3	1400	0.133333333333333
chr10	103872475	103882000	3	8975	0.113879003558719
chr10	104004525	104009050	3	4225	0.125786163522013
chr10	104950000	104954000	3	3750	0.121739130434783
chr10	111735000	111739550	3	4275	0.116883116883117
chr10	115233200	115236750	3	3350	0.125
chr11	838550	847000	3	8150	0.114754098360656
chr11	1780550	1785925	3	5075	0.101123595505618
chr11	3069875	3073550	3	3475	0.0983606557377049
chr11	6439425	6441325	3	1775	0.121212121212121
chr11	8007625	8011675	3	3800	0.111888111888112
chr11	8828250	8837275	3	8650	0.0977443609022556
chr11	26248325	26253350	3	4600	0.122699386503067
chr11	27716325	27723725	3	7150	0.0630630630630631
chr11	33277775	33286825	3	8575	0.105960264900662
chr11	58909000	58913725	3	4600	0.0350877192982456
chr11	59340800	59343000	3	2075	0.111111111111111
chr11	61180475	61182825	3	2200	0.125
chr11	61728525	61744225	3	14850	0.117863720073665
chr11	65322300	65329000	3	6475	0.0657276995305164
chr11	65336150	65345925	3	9525	0.0754716981132075
chr11	65378425	65384750	3	6025	0.0938967136150235
chr11	73468875	73472900	3	3700	0.129032258064516
chr11	78126450	78132450	3	5725	0.131868131868132
chr11	82722425	82725175	3	2625	0.101694915254237
chr11	84565800	84567900	3	2000	0.0816326530612245
chr11	94879925	94885225	3	4975	0.118918918918919
chr11	95645950	95650400	3	4225	0.08
chr11	101979700	101992475	3	12375	0.0884955752212389
chr11	107414550	107419200	3	4450	0.137931034482759
chr11	111852950	111854675	3	1625	0.0952380952380952
chr11	112096575	112101700	3	4925	0.0888888888888889
chr11	118434500	118436800	3	2125	0.129032258064516
chr11	118777375	118801150	3	22525	0.0970654627539503
chr11	119185900	119193175	3	7000	0.0796019900497512
chr11	120201150	120211825	3	10450	0.0364741641337386
chr11	120250300	120251400	3	1000	0.133333333333333
chr11	128277550	128279475	3	1800	0.130434782608696
chr11	128422275	128425775	3	3275	0.128440366972477
chr11	132322425	132324150	3	1600	0.107142857142857
chr12	1884825	1889825	3	4750	0.120689655172414
chr12	6975800	6983375	3	7450	0.0394736842105263
chr12	11946525	11952700	3	5900	0.102564102564103
chr12	12970850	12977650	3	6275	0.106995884773663
chr12	26145575	26152175	3	6350	0.0661157024793388
chr12	28118125	28124400	3	5900	0.11340206185567
chr12	49349275	49351975	3	2550	0.102564102564103
chr12	50134675	50138675	3	3625	0.138461538461538
chr12	52211825	52215350	3	3150	0.135593220338983
chr12	53229400	53231775	3	2200	0.119402985074627
chr12	53779725	53785900	3	5775	0.133333333333333
chr12	53834525	53837075	3	2425	0.09375
chr12	56550875	56556800	3	5600	0.0989010989010989
chr12	58286150	58293350	3	6725	0.130268199233716
chr12	63116550	63120525	3	3750	0.102189781021898
chr12	66283325	66292150	3	8600	0.0448717948717949
chr12	68656425	68663175	3	6625	0.0512820512820513
chr12	69893000	69897325	3	4050	0.106870229007634
chr12	76050025	76056900	3	6750	0.0229885057471264
chr12	77456125	77460425	3	4150	0.102564102564103
chr12	79948725	79954775	3	5675	0.13265306122449
chr12	88811400	88814925	3	3350	0.0806451612903226
chr12	92526300	92541600	3	15050	0.0342612419700214
chr12	93963300	93967775	3	4175	0.117647058823529
chr12	96587650	96594125	3	6325	0.114285714285714
chr12	110717900	110725300	3	7225	0.0321285140562249
chr12	118808525	118815875	3	6950	0.1125
chr12	120971900	120979175	3	6950	0.0865800865800866
chr12	121837000	121839875	3	2750	0.0594059405940594
chr12	123005925	123013050	3	7025	0.0174672489082969
chr12	123716400	123719825	3	3225	0.138888888888889
chr12	125050200	125053825	3	3400	0.116666666666667
chr13	24152825	24154775	3	1825	0.0952380952380952
chr13	50642400	50658150	3	15375	0.0263591433278418
chr13	53022325	53025275	3	2800	0.0833333333333333
chr13	80908750	80917600	3	8375	0.111498257839721
chr13	98975975	98981175	3	5025	0.103092783505155
chr14	21571275	21576475	3	4850	0.102857142857143
chr14	32543825	32550550	3	6475	0.0636363636363636
chr14	32981250	32984175	3	2775	0.125
chr14	45428575	45434975	3	6275	0.041958041958042
chr14	50994175	51001425	3	6975	0.0549019607843137
chr14	55594775	55601000	3	5750	0.133971291866029
chr14	59212825	59216675	3	3550	0.122137404580153
chr14	59748175	59751000	3	2650	0.0842105263157895
chr14	61040025	61041500	3	1350	0.130434782608696
chr14	68988325	68991675	3	3150	0.0854700854700855
chr14	69543875	69548175	3	4150	0.0506329113924051
chr14	71951625	71961150	3	8800	0.118032786885246
chr14	75612925	75617575	3	4450	0.103448275862069
chr14	81684425	81688600	3	4025	0.08
chr14	103993425	103996475	3	2900	0.102564102564103
chr14	104152975	104156775	3	3500	0.136986301369863
chr15	23032225	23035075	3	2700	0.0689655172413793
chr15	33009250	33014450	3	4925	0.0909090909090909
chr15	34626025	34632025	3	5575	0.11214953271028
chr15	39134525	39139075	3	4325	0.0714285714285714
chr15	39921275	39923700	3	2250	0.122448979591837
chr15	40074275	40077700	3	3250	0.0689655172413793
chr15	41522725	41526075	3	3225	0.0495867768595041
chr15	52773500	52776800	3	3100	0.12
chr15	57351375	57355150	3	3400	0.136752136752137
chr15	63639525	63643125	3	3400	0.125
chr15	68709550	68725050	3	15325	0.0178890876565295
chr15	75493525	75497650	3	3900	0.0909090909090909
chr15	77707475	77714600	3	6900	0.0505050505050505
chr15	86157100	86170125	3	12450	0.0893617021276596
chr15	88295025	88296925	3	1750	0.131147540983607
chr15	89334150	89337725	3	3250	0.122448979591837
chr15	89680125	89684000	3	3550	0.134328358208955
chr15	93424050	93433375	3	8950	0.0551724137931034
chr15	96827700	96829250	3	1450	0.108108108108108
chr15	101661400	101669425	3	7800	0.0611353711790393
chr16	1754650	1759450	3	4700	0.0388349514563107
chr16	11885250	11893050	3	7425	0.08
chr16	15107750	15111875	3	3975	0.0821917808219178
chr16	17611275	17615000	3	3450	0.0923076923076923
chr16	30904175	30908975	3	4600	0.0895522388059701
chr16	54316575	54321850	3	5000	0.0736196319018405
chr16	55568875	55571325	3	2300	0.115384615384615
chr16	56964900	56974325	3	9150	0.0555555555555556
chr16	58032875	58035675	3	2575	0.129032258064516
chr16	64449900	64453200	3	3200	0.0615384615384615
chr16	67273600	67283925	3	10025	0.0522875816993464
chr16	69320625	69322300	3	1550	0.130434782608696
chr16	81352350	81355650	3	3200	0.0416666666666667
chr16	83045050	83047250	3	2025	0.126984126984127
chr16	85234350	85238625	3	4050	0.133333333333333
chr16	87983900	87990625	3	6475	0.0900900900900901
chr17	853000	855450	3	2350	0.0588235294117647
chr17	7252200	7258925	3	6600	0.0740740740740741
chr17	8088950	8094150	3	4950	0.0854700854700855
chr17	8760350	8763600	3	3125	0.133333333333333
chr17	14202600	14213650	3	10675	0.0554156171284635
chr17	21185075	21193850	3	8625	0.0555555555555556
chr17	33414000	33417150	3	2975	0.0900900900900901
chr17	37617150	37620925	3	3675	0.0303030303030303
chr17	38262975	38271675	3	8375	0.0700636942675159
chr17	38801025	38805550	3	4350	0.130434782608696
chr17	39535725	39540125	3	4150	0.102564102564103
chr17	44266925	44272950	3	5900	0.0769230769230769
chr17	47751950	47755850	3	3725	0.0746268656716418
chr17	48171575	48173975	3	2250	0.108108108108108
chr17	54218250	54220425	3	2050	0.105263157894737
chr17	57745075	57749375	3	4100	0.0892857142857143
chr17	59205075	59207100	3	1875	0.119402985074627
chr17	61042725	61046575	3	3625	0.112903225806452
chr17	61915450	61921500	3	5700	0.118279569892473
chr17	62567075	62571050	3	3675	0.131386861313869
chr17	63049925	63053850	3	3700	0.106194690265487
chr17	65238950	65242800	3	3750	0.0307692307692308
chr17	65469825	65472125	3	2200	0.0851063829787234
chr17	70115875	70124025	3	7750	0.0897435897435897
chr17	70387300	70390725	3	3150	0.135135135135135
chr17	73386250	73391525	3	5150	0.0304568527918782
chr17	74364500	74370025	3	5150	0.0812182741116751
chr17	79475900	79486450	3	10275	0.0403458213256484
chr17	80172900	80176600	3	3400	0.128
chr17	81038050	81045100	3	6800	0.0465116279069767
chr18	9474225	9477250	3	2875	0.0857142857142857
chr18	9752700	9754325	3	1475	0.122448979591837
chr18	11174075	11180500	3	6100	0.0987654320987654
chr18	22928900	22932200	3	3100	0.120481927710843
chr18	24128100	24130200	3	1975	0.0895522388059701
chr18	57023975	57027325	3	3075	0.12280701754386
chr18	67955275	67959375	3	3900	0.096
chr19	2539725	2547400	3	7200	0.0857142857142857
chr19	6735475	6741750	3	5850	0.116883116883117
chr19	10116550	10121275	3	4500	0.121739130434783
chr19	13259600	13267400	3	7575	0.0695652173913043
chr19	19301725	19305075	3	3075	0.123893805309735
chr19	29450725	29454250	3	3375	0.0666666666666667
chr19	35756800	35759675	3	2700	0.0808080808080808
chr19	39831400	39839900	3	7675	0.135135135135135
chr19	41724150	41734150	3	9525	0.118226600985222
chr19	42386650	42389300	3	2475	0.102564102564103
chr19	43264325	43267525	3	3075	0.0784313725490196
chr19	46269475	46274575	3	4825	0.121212121212121
chr19	47728550	47736525	3	7725	0.0769230769230769
chr19	51865500	51872000	3	6125	0.107843137254902
chr19	55766075	55771600	3	5250	0.107784431137725
chr2	12841400	12845275	3	3725	0.133333333333333
chr2	19561425	19563450	3	1875	0.107142857142857
chr2	20643325	20652800	3	8625	0.125
chr2	28176550	28185500	3	8500	0.0872274143302181
chr2	38053875	38058025	3	4050	0.0384615384615385
chr2	40570325	40576925	3	6300	0.103092783505155
chr2	45232600	45239850	3	6925	0.082089552238806
chr2	48009475	48012050	3	2425	0.105263157894737
chr2	48129750	48135000	3	5100	0.051948051948052
chr2	54782775	54789650	3	6325	0.103286384976526
chr2	55643750	55648025	3	4150	0.0461538461538462
chr2	62422550	62425925	3	3150	0.133333333333333
chr2	62887050	62893525	3	6325	0.0326530612244898
chr2	69369825	69372850	3	2800	0.115384615384615
chr2	88924550	88928550	3	3750	0.123711340206186
chr2	102312875	102323550	3	10400	0.0440251572327044
chr2	110363375	110373175	3	9250	0.100591715976331
chr2	112913075	112915150	3	1975	0.0597014925373134
chr2	121689775	121699375	3	8925	0.134680134680135
chr2	122236450	122239000	3	2375	0.123456790123457
chr2	147002550	147004650	3	1975	0.1
chr2	159353700	159360000	3	6200	0.027027027027027
chr2	159945800	159951775	3	5750	0.0717948717948718
chr2	159990450	159997850	3	6775	0.126482213438735
chr2	165637175	165643125	3	5825	0.0769230769230769
chr2	189648400	189654925	3	5975	0.126315789473684
chr2	192520750	192523725	3	2800	0.131578947368421
chr2	198569325	198573875	3	4350	0.0816326530612245
chr2	202641600	202646825	3	5025	0.106382978723404
chr2	202895050	202904750	3	9300	0.129032258064516
chr2	202998750	203001150	3	2200	0.126984126984127
chr2	204394275	204401300	3	6825	0.043859649122807
chr2	204664500	204678525	3	12950	0.129666011787819
chr2	220112725	220119750	3	6775	0.0695652173913043
chr2	224798125	224799825	3	1575	0.125
chr2	227652500	227666675	3	14025	0.0166666666666667
chr2	235788350	235790925	3	2475	0.0588235294117647
chr2	241373050	241378275	3	4950	0.0765027322404372
chr2	242446250	242449000	3	2625	0.0869565217391304
chr2	242575000	242578550	3	3450	0.0689655172413793
chr2	242619550	242621750	3	2050	0.115942028985507
chr20	360625	363875	3	3025	0.103896103896104
chr20	458450	460900	3	2300	0.106666666666667
chr20	5632525	5635850	3	3175	0.0727272727272727
chr20	9046650	9053425	3	6150	0.128654970760234
chr20	30180850	30185050	3	4075	0.115384615384615
chr20	34285600	34291700	3	5650	0.134615384615385
chr20	39873450	39880000	3	6250	0.0909090909090909
chr20	43985900	43989850	3	3825	0.0437956204379562
chr20	45901250	45907175	3	5700	0.0566037735849057
chr20	48839875	48843600	3	3575	0.115384615384615
chr20	51098800	51101550	3	2525	0.136986301369863
chr20	61566850	61571475	3	4425	0.0794701986754967
chr21	15753575	15756875	3	3100	0.131578947368421
chr21	29908750	29914400	3	5475	0.0481927710843374
chr21	32089875	32091625	3	1650	0.125
chr21	34601725	34606725	3	4650	0.129411764705882
chr21	35892750	35903575	3	10075	0.131868131868132
chr21	36307300	36312350	3	4825	0.134831460674157
chr21	46285150	46295850	3	10525	0.0241691842900302
chr21	47400275	47406475	3	5975	0.0639269406392694
chr21	47411575	47416375	3	4475	0.109756097560976
chr21	47742025	47746425	3	4225	0.0833333333333333
chr22	21270900	21275600	3	4450	0.114942528735632
chr22	36230125	36237325	3	6875	0.0869565217391304
chr22	36422425	36425875	3	3300	0.0869565217391304
chr22	38070225	38074675	3	4125	0.0952380952380952
chr22	41486800	41492450	3	5400	0.0752688172043011
chr22	45846200	45850400	3	3975	0.0902255639097744
chr3	5017975	5031975	3	13425	0.0963855421686747
chr3	9956025	9959775	3	3625	0.0779220779220779
chr3	11420325	11424025	3	3575	0.0458015267175573
chr3	23986350	23989950	3	3500	0.1
chr3	27464025	27466325	3	2150	0.114285714285714
chr3	30696500	30702525	3	5575	0.130841121495327
chr3	33477625	33483600	3	5450	0.124223602484472
chr3	42691425	42697800	3	6025	0.0935672514619883
chr3	46949400	46951575	3	2000	0.121212121212121
chr3	48596700	48604325	3	7425	0.043956043956044
chr3	51421225	51425750	3	4275	0.11965811965812
chr3	61545025	61551650	3	6350	0.0576131687242798
chr3	64170175	64177575	3	7025	0.0730593607305936
chr3	81789375	81797200	3	7600	0.0495867768595041
chr3	99498975	99502800	3	3650	0.109090909090909
chr3	105464475	105468650	3	3850	0.113475177304965
chr3	111257325	111258650	3	1225	0.114285714285714
chr3	111620525	111626175	3	5350	0.0682926829268293
chr3	119179050	119183300	3	4125	0.0428571428571429
chr3	120135050	120170925	3	35100	0.036617262423714
chr3	120359950	120361900	3	1850	0.0655737704918033
chr3	122802525	122805725	3	2975	0.133333333333333
chr3	130719250	130720800	3	1450	0.121212121212121
chr3	134072025	134094400	3	22100	0.036697247706422
chr3	150164725	150169750	3	4825	0.102564102564103
chr3	156204925	156211850	3	6725	0.0701754385964912
chr3	156844650	156855375	3	10500	0.0501792114695341
chr3	158440175	158445675	3	5125	0.124352331606218
chr3	169943925	169946850	3	2725	0.108695652173913
chr3	170624950	170627325	3	2200	0.103896103896104
chr3	177648850	177652650	3	3525	0.133333333333333
chr3	178562700	178567575	3	4700	0.0529801324503311
chr3	179430525	179436475	3	5675	0.1
chr3	187925250	187932700	3	7225	0.0540540540540541
chr3	187959700	187963725	3	3775	0.10958904109589
chr3	188148775	188151925	3	2975	0.112359550561798
chr3	194870600	194876625	3	5800	0.0535714285714286
chr4	3955125	3958125	3	2875	0.0606060606060606
chr4	6271575	6275625	3	3800	0.106060606060606
chr4	15895125	15897450	3	2175	0.0952380952380952
chr4	22515200	22518450	3	3125	0.1
chr4	26858600	26864650	3	5900	0.0449438202247191
chr4	39521525	39530725	3	8700	0.09375
chr4	53780425	53782250	3	1700	0.136363636363636
chr4	54794875	54799875	3	4725	0.1
chr4	99388900	99392700	3	3625	0.133333333333333
chr4	102266100	102271050	3	4750	0.0784313725490196
chr4	111540200	111545150	3	4750	0.0754716981132075
chr4	114387725	114397925	3	9725	0.0692640692640693
chr4	119649600	119655275	3	5500	0.0699300699300699
chr4	119894550	119897000	3	2300	0.137931034482759
chr4	119945950	119964050	3	17625	0.0517799352750809
chr4	122587825	122594150	3	5725	0.119266055045872
chr4	123816025	123823200	3	6900	0.0703125
chr4	126242350	126245875	3	3350	0.0970873786407767
chr4	139159325	139164900	3	5200	0.135135135135135
chr4	146693700	146695550	3	1750	0.0869565217391304
chr4	146855500	146861625	3	5875	0.0934579439252336
chr4	189320650	189330700	3	9875	0.0609756097560976
chr5	10563350	10569000	3	5225	0.106508875739645
chr5	14375125	14376450	3	1225	0.137931034482759
chr5	16931550	16937275	3	5350	0.108695652173913
chr5	34410450	34413700	3	3125	0.0512820512820513
chr5	35855050	35862775	3	7450	0.045045045045045
chr5	40795700	40799900	3	4000	0.1
chr5	53812850	53821500	3	8300	0.0676328502415459
chr5	56110475	56115500	3	4900	0.0405405405405405
chr5	56729550	56734875	3	5075	0.0847457627118644
chr5	57111575	57114150	3	2375	0.128205128205128
chr5	64327150	64339325	3	11750	0.0606060606060606
chr5	64557375	64559925	3	2325	0.120481927710843
chr5	68532950	68535925	3	2725	0.12
chr5	76100975	76104225	3	3100	0.0701754385964912
chr5	80595650	80600375	3	4450	0.0718562874251497
chr5	88120525	88124150	3	3500	0.1
chr5	90457675	90462850	3	4850	0.130434782608696
chr5	90667025	90669225	3	2100	0.08
chr5	98103000	98117100	3	13700	0.0657276995305164
chr5	122541800	122545850	3	3950	0.0350877192982456
chr5	122846875	122850500	3	3425	0.102564102564103
chr5	126852875	126855750	3	2650	0.129032258064516
chr5	130598675	130601825	3	3000	0.0731707317073171
chr5	131592775	131603300	3	10400	0.0147783251231527
chr5	137684075	137691625	3	7375	0.0373134328358209
chr5	137798950	137803975	3	4800	0.0689655172413793
chr5	139015000	139020400	3	5250	0.0368098159509202
chr5	139072200	139079150	3	6650	0.072289156626506
chr5	140886075	140905875	3	18550	0.130637636080871
chr5	146857575	146865875	3	8125	0.0576923076923077
chr5	154132925	154138850	3	5525	0.107784431137725
chr5	155806325	155808575	3	2100	0.111111111111111
chr5	158604550	158615000	3	9500	0.130790190735695
chr5	163762275	163764975	3	2525	0.135135135135135
chr5	171797325	171800075	3	2575	0.10752688172043
chr5	172898500	172907750	3	8950	0.0625
chr5	179043850	179052300	3	8200	0.0598290598290598
chr6	3471975	3473750	3	1675	0.0869565217391304
chr6	3738375	3753050	3	14000	0.123076923076923
chr6	14703525	14708175	3	4525	0.0714285714285714
chr6	17863600	17870075	3	6275	0.0707964601769911
chr6	27774450	27779425	3	4700	0.136363636363636
chr6	42305800	42308200	3	2250	0.0987654320987654
chr6	42417750	42422550	3	4650	0.0650406504065041
chr6	42712125	42715675	3	3350	0.1
chr6	56775750	56780350	3	4300	0.12962962962963
chr6	56802200	56804400	3	2050	0.111111111111111
chr6	56812575	56821275	3	8275	0.0882352941176471
chr6	75907600	75917725	3	9100	0.124293785310734
chr6	91292875	91297600	3	4525	0.0952380952380952
chr6	119467575	119470825	3	3050	0.0952380952380952
chr6	125474400	125476475	3	1950	0.0952380952380952
chr6	133133475	133141225	3	7625	0.0353982300884956
chr6	134489900	134500475	3	10400	0.0652173913043478
chr6	134740500	134747075	3	6250	0.0932203389830508
chr6	138187275	138197150	3	9575	0.0402298850574713
chr6	138199625	138205325	3	5525	0.0471698113207547
chr6	140390850	140395050	3	3925	0.0939597315436242
chr6	142467525	142470525	3	2900	0.05
chr6	143994150	144002225	3	7675	0.0789473684210526
chr6	149637350	149643350	3	5825	0.0558659217877095
chr6	151201375	151206350	3	4725	0.0731707317073171
chr6	163833400	163842700	3	9075	0.0606060606060606
chr7	555925	558850	3	2725	0.12987012987013
chr7	4704400	4710200	3	5500	0.0875912408759124
chr7	5630825	5638975	3	7875	0.0483870967741935
chr7	20070225	20074375	3	4000	0.0575539568345324
chr7	22893400	22901400	3	7725	0.0405405405405405
chr7	24739825	24743125	3	3075	0.137254901960784
chr7	30503550	30519225	3	14525	0.130526315789474
chr7	32058400	32061300	3	2700	0.135593220338983
chr7	33943275	33950300	3	6700	0.0786516853932584
chr7	45956925	45964900	3	7550	0.120805369127517
chr7	46811750	46816475	3	4475	0.10738255033557
chr7	56031625	56033900	3	2075	0.129032258064516
chr7	77165575	77170025	3	4150	0.130718954248366
chr7	79610725	79615325	3	4300	0.105263157894737
chr7	107948175	107952675	3	4275	0.0789473684210526
chr7	128393250	128398800	3	5400	0.0533333333333333
chr7	138718725	138721200	3	2375	0.0740740740740741
chr7	139470300	139478875	3	7900	0.122270742358079
chr7	147108000	147111425	3	3325	0.051948051948052
chr7	150943825	150950400	3	6225	0.102564102564103
chr7	151121375	151126650	3	5100	0.062992125984252
chr8	9412725	9416100	3	3125	0.114285714285714
chr8	19332425	19334950	3	2375	0.105263157894737
chr8	28220775	28227425	3	6175	0.0917431192660551
chr8	37887200	37890525	3	3200	0.0618556701030928
chr8	38028650	38036325	3	7200	0.112676056338028
chr8	38703875	38714400	3	10350	0.031496062992126
chr8	42389275	42399375	3	9700	0.0884955752212389
chr8	48522250	48525275	3	2875	0.137931034482759
chr8	59788075	59792950	3	4625	0.0843373493975904
chr8	67519625	67526725	3	6600	0.0977777777777778
chr8	69980800	69993925	3	12800	0.0434782608695652
chr8	71313100	71316800	3	3475	0.115384615384615
chr8	77583700	77601125	3	16975	0.0473372781065089
chr8	96280600	96283250	3	2500	0.0941176470588235
chr8	97543200	97545350	3	2050	0.0689655172413793
chr8	117332550	117336600	3	3875	0.078740157480315
chr8	117667900	117673850	3	5600	0.0864864864864865
chr8	124546525	124554450	3	7750	0.0316205533596838
chr8	126555950	126559125	3	2875	0.137254901960784
chr8	128918050	128924850	3	6525	0.0557768924302789
chr8	128979350	128983925	3	4400	0.062992125984252
chr8	129521300	129523700	3	2225	0.117647058823529
chr8	134575275	134588675	3	13150	0.0451977401129944
chr8	142136800	142142400	3	5225	0.132450331125828
chr8	146011000	146018925	3	7325	0.121428571428571
chr9	3968650	3971525	3	2675	0.125
chr9	16135750	16140350	3	4450	0.0869565217391304
chr9	32395050	32397325	3	2050	0.135135135135135
chr9	33813425	33821525	3	7575	0.117241379310345
chr9	34331775	34335200	3	3275	0.0740740740740741
chr9	35109075	35117775	3	8375	0.0680851063829787
chr9	35602900	35607025	3	3850	0.137931034482759
chr9	36090150	36093300	3	3000	0.073394495412844
chr9	72512875	72515675	3	2675	0.0759493670886076
chr9	75191700	75198925	3	6875	0.116883116883117
chr9	83313075	83316025	3	2750	0.123711340206186
chr9	94876025	94878475	3	2325	0.133333333333333
chr9	96927875	96933525	3	5475	0.0478468899521531
chr9	101623475	101625550	3	1925	0.1
chr9	110036075	110040075	3	3725	0.114754098360656
chr9	112531800	112535025	3	3100	0.133333333333333
chr9	114686325	114691375	3	4725	0.0958083832335329
chr9	116714775	116721050	3	6100	0.0402010050251256
chr9	123332225	123335425	3	3100	0.0416666666666667
chr9	131871475	131874925	3	3250	0.135593220338983
chr9	132256625	132264250	3	7225	0.0654545454545455
chr9	134276600	134286250	3	9075	0.102857142857143
chr9	134532225	134536625	3	4200	0.0689655172413793
chr9	137346025	137350850	3	4500	0.132530120481928
chr9	137532175	137541750	3	9100	0.0769230769230769
chr9	139220100	139224225	3	3950	0.0919540229885057
chrX	10452925	10454975	3	1900	0.117647058823529
chrX	11775400	11779125	3	3450	0.133333333333333
chrX	13710675	13713325	3	2450	0.136986301369863
chrX	16843000	16847275	3	4000	0.129496402877698
chrX	39762175	39765425	3	2975	0.135922330097087
chrX	48333475	48336725	3	3125	0.0530973451327434
chrX	62972525	62975625	3	2850	0.122448979591837
chrX	63424000	63427100	3	2900	0.126984126984127
chrX	80513600	80519250	3	5525	0.0408163265306122
chrX	109624875	109627825	3	2775	0.0860215053763441
chrX	118369775	118375875	3	5825	0.117647058823529
chrX	131349925	131353975	3	3900	0.0941176470588235
chrX	133680250	133686300	3	5800	0.0714285714285714
chrX	135145175	135147900	3	2625	0.0727272727272727
chrX	153231825	153239925	3	7875	0.0636942675159236
