# Supplementary material for: Large organized chromatin lysine domains help distinguish primitive from differentiated cell populations
Source: Nat Commun. 2021 Jan 21;12:499. doi: 10.1038/s41467-020-20830-9 (PMC7820432; doi:10.1038/s41467-020-20830-9)
Supplement: Supplementary file 3 — Supplementary Software [file 41467_2020_20830_MOESM3_ESM.zip › E026-H3K27me3_LOCKS.bed]

chr1	10755875	10905625	84	68350	18.4444444444444
chr1	20584525	20727800	84	61975	20.6486486486486
chr1	22492850	22638500	84	54525	29.047619047619
chr1	22870175	23011800	84	75925	17.4666666666667
chr1	25304700	25486375	84	46650	29.2857142857143
chr1	44846400	45064750	84	93700	32.9166666666667
chr1	204570025	204697550	84	58075	14.9090909090909
chr10	71313275	71443600	84	70375	13.9393939393939
chr10	72659300	72791500	84	46400	32.3703703703704
chr10	72791550	72945050	84	42650	34.7368421052632
chr10	102321350	102449675	84	76875	30.2105263157895
chr10	102450675	102622500	84	133500	5.77777777777778
chr10	102778325	102984100	84	106500	31.3584905660377
chr11	1591550	1723625	84	52825	15.2592592592593
chr11	33811625	33976675	84	56950	34.6428571428571
chr11	64057625	64287000	84	60700	31.4
chr11	69500350	69676425	84	67800	33.7391304347826
chr11	119638000	119791050	84	51775	22.56
chr11	119791500	119978625	84	58000	33.6969696969697
chr12	52938600	53052575	84	48150	35.9259259259259
chr12	53053075	53170450	84	52000	20.0645161290323
chr12	54083250	54279025	84	75550	18.7619047619048
chr13	20673300	20873125	84	70925	34.6222222222222
chr15	42291575	42438525	84	48300	29.7777777777778
chr15	66311350	66428650	84	49550	32.8333333333333
chr15	77918800	78072425	84	54150	27.8888888888889
chr15	89882300	90055050	84	128100	12.625
chr16	1021325	1163225	84	55200	30.0952380952381
chr16	88965625	89152425	84	58825	32.6896551724138
chr17	6556475	6753075	84	55050	32
chr17	34987725	35180025	84	67000	25.1428571428571
chr17	37734675	38000450	84	75600	32.8947368421053
chr17	43720425	43880625	84	65350	32
chr17	46328350	46458875	84	57100	35.6
chr17	46619350	46785825	84	100875	14.75
chr17	64846200	65007575	84	55725	35.0526315789474
chr17	74909650	75074075	84	50950	32.9411764705882
chr17	77234650	77385975	84	47375	22.3846153846154
chr19	46366675	46605375	84	61700	35.7454545454545
chr19	46606700	46750125	84	62025	31.1111111111111
chr2	27033200	27156350	84	54600	12.9655172413793
chr2	45005100	45219125	84	91925	30
chr2	70941550	71130550	84	69525	34
chr2	109514550	109639150	84	47425	19.8888888888889
chr2	111441425	111562100	84	61925	28.8965517241379
chr2	111698675	111831900	84	39325	23.0714285714286
chr2	219716075	219878500	84	103000	19.8604651162791
chr20	2649150	2783850	84	65575	14.3
chr20	30542700	30687050	84	66000	14.6885245901639
chr20	34853800	35078375	84	62400	33.392
chr20	44725975	44877100	84	59475	30
chr20	55992025	56140725	84	40825	31.2307692307692
chr20	61600525	61756625	84	82925	31.3548387096774
chr21	34303525	34475700	84	83575	33.6666666666667
chr21	39256425	39416800	84	46175	28.1379310344828
chr22	22397300	22574125	84	60300	32.7368421052632
chr22	36932800	37092325	84	71800	29.4736842105263
chr22	37178825	37323325	84	58825	14.7619047619048
chr22	39973450	40146700	84	58375	21.0322580645161
chr22	43609700	43776450	84	46325	32.6666666666667
chr3	10682575	10848000	84	40625	35.2631578947368
chr3	10956500	11099250	84	50975	27.2631578947368
chr3	123024775	123146050	84	54800	19.3548387096774
chr3	128147100	128282650	84	74650	22.625
chr5	176036300	176217975	84	96475	32.3666666666667
chr6	33833650	34022850	84	46975	32.3636363636364
chr6	41272725	41388325	84	57300	16.9
chr7	155116725	155295800	84	90275	24.3846153846154
chr8	11413950	11584250	84	109125	19.8823529411765
chr9	36696975	36825650	84	49050	19.2222222222222
chr9	36826700	36944600	84	62700	21.76
chr9	126703125	126870000	84	91425	31.1428571428571
chr9	129319625	129468250	84	88725	23.9354838709677
chr9	135284675	135422750	84	71700	19.7894736842105
chrX	40255275	40427600	84	35700	26
chr11	44400225	44556075	83	43975	34
chr5	153846100	153995425	83	68325	24.1111111111111
chr1	18913725	19061850	82	68475	21.6842105263158
chr11	17432400	17582850	82	48125	20.125
chr12	54279700	54443050	81	107050	28.625
chr17	77088275	77221350	81	65350	15.3333333333333
chr16	85956900	86117600	80	41850	24
chr12	54902950	55052250	79	43775	24.4444444444444
chr22	45323100	45476000	79	51150	22
chr9	133791775	133987150	79	51000	28.1777777777778
chr20	1925175	2076225	78	56125	23.4117647058824
chr15	69886175	70040675	77	46300	22.6666666666667
chr1	205360000	205500200	75	55750	14.2222222222222
chr20	36165150	36307175	75	56550	17.6
chr11	45296075	45410650	74	50575	13.0243902439024
chr5	141068250	141207900	74	61975	19.2
chr15	70203275	70329425	73	34775	21.5
chr8	22618275	22765375	73	71225	15.8
chr22	22682100	22790850	72	49450	17.0588235294118
chr19	1667350	1796600	68	68800	19
chr20	57294800	57389775	67	40000	11.3333333333333
chr11	72291000	72392600	66	53175	11.7714285714286
chr2	218898250	219030450	66	44600	16.8867924528302
chr3	14572775	14664575	66	41375	11.7333333333333
chr1	204697625	204795050	63	39875	13.7727272727273
chr11	68400650	68503225	63	60175	6.13793103448276
chr6	150250150	150377625	63	80725	11.5454545454545
chr9	36947875	37068925	63	84950	7.9375
chr21	34476175	34563975	62	50900	7.42857142857143
chr13	113544900	113657225	60	52675	12.7
chr10	102984175	103103050	58	66575	9.81818181818182
chr9	134959375	135066675	58	61525	9.26315789473684
chr2	176925625	177063275	57	112675	4.44444444444444
chr11	45701975	45751850	47	27625	6
chr3	123146250	123190350	35	28475	2.2
chr3	147068150	147145750	22	71125	0.666666666666667
chr7	1257575	1298100	21	33875	0.588235294117647
chr10	8072775	8107050	16	32350	0.37037037037037
chr16	86508250	86558225	15	46600	0.290909090909091
chr13	100599350	100652625	14	48975	0.271186440677966
chr7	27221475	27257225	13	33025	0.267857142857143
chr13	28526000	28558075	11	30850	0.148760330578512
chr19	49920975	49945975	10	23575	0.174757281553398
chr3	181412675	181449125	10	34925	0.119402985074627
chr4	174433050	174463075	10	28725	0.112359550561798
chr14	36970250	36998275	9	26750	0.141176470588235
chr4	13522800	13551250	9	26800	0.156862745098039
chr5	87955100	87994450	9	38550	0.103448275862069
chr11	44323800	44352525	8	27950	0.104347826086957
chr17	46790875	46835725	8	44125	0.0659340659340659
chr4	111529600	111565025	8	34400	0.0935672514619883
chr6	30404675	30439075	8	32975	0.111627906976744
chr6	50802425	50820050	8	16800	0.0880503144654088
chr6	100042700	100071550	8	27825	0.117647058823529
chr11	31818200	31856200	7	37350	0.0436681222707424
chr14	57259800	57285925	7	25525	0.0369515011547344
chr15	73648850	73665850	7	16125	0.0818713450292398
chr7	20814225	20837600	7	22525	0.0829015544041451
chr9	96703875	96724300	7	19375	0.095959595959596
chr13	79159750	79186350	6	25250	0.0680628272251309
chr5	76917450	76949350	6	31150	0.0664451827242525
chr8	9753900	9770450	6	16025	0.0563380281690141
chr1	156383575	156413800	5	29600	0.0371747211895911
chr2	175191100	175209875	5	18250	0.0429447852760736
chr9	100607250	100623825	5	16300	0.0416666666666667
chr17	35282525	35305675	4	22875	0.0160771704180064
chr2	223150925	223183725	4	32375	0.0230366492146597
chr5	172654175	172685725	4	31350	0.0148148148148148
chr6	137805850	137822225	4	16150	0.018348623853211
chr8	23551600	23573500	4	21575	0.0218408736349454
chr15	60282550	60305525	3	22825	0.00889877641824249
chr6	108476750	108502325	2	25525	0.0039177277179236
chr8	55364200	55385250	2	21000	0.00476190476190476
