# Supplementary material for: Large organized chromatin lysine domains help distinguish primitive from differentiated cell populations
Source: Nat Commun. 2021 Jan 21;12:499. doi: 10.1038/s41467-020-20830-9 (PMC7820432; doi:10.1038/s41467-020-20830-9)
Supplement: Supplementary file 3 — Supplementary Software [file 41467_2020_20830_MOESM3_ESM.zip › E026-H3K36me3_LOCKS.bed]

chr1	12294950	12417800	74	73050	19.0526315789474
chr1	19399050	19698375	74	187275	21.2666666666667
chr1	38265575	38441625	74	74850	27.5714285714286
chr1	155280400	155429775	74	55175	21.0322580645161
chr1	155628200	155766750	74	64300	20.1818181818182
chr1	179958975	180079850	74	60775	9.92727272727273
chr1	201553125	201715825	74	39425	19.6842105263158
chr1	220269650	220371000	74	58875	12.5909090909091
chr1	235270500	235388000	74	59275	17.4782608695652
chr10	318925	468875	74	65875	23.3
chr10	33467950	33605100	74	63800	13.8181818181818
chr10	69646900	69755200	74	74550	6.51612903225806
chr10	75469700	75624975	74	78525	22.4444444444444
chr10	80855225	81018575	74	68350	19.3061224489796
chr10	95064025	95202050	74	103000	4.86486486486486
chr10	127698425	127843900	74	45275	17.1111111111111
chr10	128769625	128873750	74	49800	12.5116279069767
chr11	3685425	3856600	74	104550	17.3802816901408
chr11	18300100	18516525	74	78775	26.9424083769633
chr11	47737800	47867425	74	93975	9.86842105263158
chr11	62281650	62499125	74	97575	27.7435897435897
chr11	74521325	74719500	74	60525	23.2941176470588
chr11	108098475	108196350	74	53725	12.1875
chr11	121897600	122026150	74	64725	23.2142857142857
chr12	56363325	56640550	74	88575	22.4147465437788
chr12	101675850	101776075	74	61725	5.73333333333333
chr12	105382675	105533075	74	79850	27.3090909090909
chr12	110289125	110463775	74	73950	23.7647058823529
chr12	111877975	111985000	74	67925	8.34146341463415
chr12	112569075	112690500	74	71275	17.6
chr12	122691350	122801275	74	48725	15.7391304347826
chr12	124071175	124215725	74	62575	25.9354838709677
chr12	124807475	124953875	74	84675	10.1428571428571
chr12	132464200	132605225	74	89950	23.448275862069
chr12	133272200	133421850	74	91975	20.5789473684211
chr13	20534600	20653900	74	66525	6.5
chr13	76286100	76431900	74	65875	19.5897435897436
chr13	77617925	77740875	74	62050	13.85
chr13	77741425	77858725	74	51550	20.8333333333333
chr14	31058750	31176300	74	51550	19.2280701754386
chr14	31762150	31865050	74	50425	16.8648648648649
chr14	58670525	58805350	74	71075	28.3809523809524
chr14	71410500	71570550	74	56750	17.2
chr14	73530300	73676300	74	74450	20.8235294117647
chr14	101404200	101516500	74	35775	27.2380952380952
chr15	28356500	28486175	74	53875	17.45
chr15	35148750	35236650	74	54600	5.54838709677419
chr15	43235450	43336825	74	54375	8.66666666666667
chr15	43620625	43768275	74	78225	20.5185185185185
chr15	44751250	44898925	74	58050	16.2727272727273
chr15	48698675	48905300	74	160450	9.58333333333333
chr15	50850325	50939350	74	58550	7.1
chr15	52873625	52967750	74	48350	13
chr15	59422525	59550400	74	81675	16.75
chr15	62180475	62306300	74	36200	22.4390243902439
chr15	63829325	63957275	74	65200	19.9354838709677
chr15	68576875	68705825	74	51875	25.2903225806452
chr15	75631075	75786000	74	70175	22.8253968253968
chr15	81073400	81175600	74	56000	6.58823529411765
chr16	1544875	1708200	74	55975	28.5714285714286
chr16	16101650	16202125	74	57275	25.4
chr16	19576075	19682475	74	46675	16.2105263157895
chr16	23476075	23636500	74	87375	27.1272727272727
chr16	64979750	65106025	74	70575	18.8
chr17	420450	579750	74	45075	23.6666666666667
chr17	5213000	5334725	74	67125	18.8205128205128
chr17	15877800	16028475	74	86650	10.1098901098901
chr17	18090925	18256075	74	78125	12.1276595744681
chr17	27791575	27871550	74	48200	3.9047619047619
chr17	33901450	34053175	74	66425	16.5060240963855
chr17	35532850	35639700	74	54650	13.4
chr17	35820800	35984575	74	74925	27.6190476190476
chr17	36864175	37051400	74	84300	24.9135802469136
chr17	60018975	60123225	74	62775	11.8571428571429
chr17	65850075	65975925	74	56525	25.5294117647059
chr17	78182200	78333275	74	76875	26.2
chr18	2666850	2765825	74	63275	9.74358974358974
chr18	29408725	29486900	74	43600	4.08695652173913
chr18	39537500	39653625	74	52700	14.2857142857143
chr18	43428275	43536350	74	81625	4.27272727272727
chr18	74564075	74681300	74	48250	19.75
chr19	11094425	11229450	74	79200	26.48
chr19	17196825	17324300	74	64100	25.2432432432432
chr19	32838525	32962625	74	43950	21.6666666666667
chr19	37003650	37170700	74	79700	22.08
chr19	37290125	37435125	74	69025	20.25
chr19	37576250	37737350	74	75275	19.9642857142857
chr19	41726550	41854450	74	88475	7.70909090909091
chr19	49967175	50161725	74	58325	22.7540983606557
chr19	56880775	57135475	74	92150	22.025974025974
chr2	9459400	9554425	74	50775	11.1
chr2	9556775	9661550	74	57950	21.3846153846154
chr2	10706175	10822375	74	43500	27.6410256410256
chr2	32605350	32716300	74	58875	24
chr2	36643950	36773850	74	82400	25
chr2	37206650	37320950	74	54650	24.5454545454545
chr2	44112600	44216950	74	63275	11.5454545454545
chr2	54021425	54205175	74	91600	25.175
chr2	61370800	61494450	74	65275	13.1707317073171
chr2	61495125	61600100	74	51050	5.60714285714286
chr2	64078975	64208650	74	57725	15.7777777777778
chr2	86251300	86404375	74	109675	9.58139534883721
chr2	99918850	100076575	74	74850	17.6612903225806
chr2	122095675	122213300	74	59975	6.72222222222222
chr2	183772125	183862575	74	46550	9.91304347826087
chr2	201678025	201870450	74	78425	19.4666666666667
chr2	203905375	204010175	74	38650	23.7714285714286
chr2	225622875	225727450	74	54700	8.94117647058824
chr2	232067350	232165450	74	43650	21
chr2	233568600	233703325	74	64400	15.8181818181818
chr2	234344225	234456325	74	51275	20
chr20	3231850	3342250	74	54700	10.1860465116279
chr20	32957075	33071800	74	62600	12.7272727272727
chr20	47668175	47789350	74	59775	28.6315789473684
chr21	40541250	40643575	74	57725	19.4117647058824
chr22	32037975	32206900	74	57050	20.1526717557252
chr22	41165425	41328700	74	60325	25.8888888888889
chr3	15707350	15832050	74	69300	18.3333333333333
chr3	37024075	37136625	74	68225	6.55172413793103
chr3	37291850	37416000	74	67875	20.9090909090909
chr3	47626625	47725025	74	45625	11.6666666666667
chr3	52426925	52652675	74	82450	20.9473684210526
chr3	119084100	119241450	74	82025	24.3225806451613
chr3	125164000	125280850	74	47050	28.0714285714286
chr3	142027650	142124225	74	51300	28.5833333333333
chr3	171930425	172052150	74	68075	21.7254901960784
chr3	183433025	183560250	74	77275	9.10679611650485
chr4	3088975	3202800	74	58300	15.5
chr4	5550075	5685450	74	51650	18.3870967741935
chr4	5685625	5827775	74	82575	14
chr4	39823775	39920700	74	60075	10.125
chr4	73919075	74022650	74	66450	16.0740740740741
chr4	85588100	85705700	74	63975	18.3703703703704
chr4	119609200	119748500	74	100725	23.6521739130435
chr4	123097800	123208850	74	44375	17.3636363636364
chr5	14255175	14402475	74	104475	8.7244094488189
chr5	31400600	31534650	74	66000	17.0434782608696
chr5	36955575	37104725	74	59075	22.59375
chr5	37105000	37207200	74	52800	11.12
chr5	64864250	64998525	74	56250	21.2222222222222
chr5	112095625	112247200	74	59875	10.6315789473684
chr5	133988950	134121675	74	73100	24.6086956521739
chr5	176562150	176690775	74	53000	26.1111111111111
chr6	30513150	30677875	74	85150	27.0952380952381
chr6	56319050	56455025	74	77400	12.5384615384615
chr6	79649400	79762975	74	52175	26.08
chr6	90312175	90455975	74	83925	20.6153846153846
chr6	111618475	111719175	74	64275	8.92857142857143
chr6	144743075	144862225	74	48400	18.5714285714286
chr6	151188575	151296600	74	45300	10.2285714285714
chr6	152440700	152566675	74	73925	14.48
chr6	152566975	152679775	74	69550	16.1111111111111
chr6	158438750	158570925	74	53225	19.6428571428571
chr7	5231800	5414650	74	70550	27.8403755868545
chr7	91622050	91754275	74	57625	17.3684210526316
chr7	98478700	98644075	74	133525	3.52380952380952
chr7	98925300	99080275	74	83400	26.1621621621622
chr7	134466350	134584425	74	55075	9.92307692307692
chr7	156933350	157064050	74	67575	27.728813559322
chr8	25127375	25248950	74	74500	15.0625
chr8	38796775	38949775	74	56375	26.1052631578947
chr8	48685200	48804775	74	89325	6.07142857142857
chr8	68101250	68213675	74	73050	7.41176470588235
chr8	87384725	87506500	74	41550	14.72
chr8	131060550	131181225	74	77250	13
chr8	141643450	141774025	74	53300	26.1860465116279
chr9	123150200	123307300	74	56700	28
chr9	125721950	125867900	74	52525	28.2424242424242
chr9	130166150	130328050	74	77500	17.188679245283
chr9	137537250	137693400	74	107900	10.5128205128205
chr1	67407825	67517050	73	56850	16.8695652173913
chr10	12176350	12293475	73	62575	17
chr10	89457450	89572775	73	45675	14.3333333333333
chr12	62888850	63010525	73	42750	23.7
chr12	133564875	133781425	73	107950	14.2857142857143
chr15	42450975	42647850	73	91375	23.6666666666667
chr19	37811150	37977625	73	77875	20.5161290322581
chr2	3379325	3521150	73	55975	17.6923076923077
chr3	49307125	49443175	73	63800	25.8909090909091
chr4	7760100	7903100	73	81350	10
chr11	111839075	111968775	72	63150	19.3846153846154
chr18	13000275	13127450	72	58675	22.1621621621622
chr2	128851125	128949775	72	61275	11.68
chr3	47055200	47166050	72	50200	20.0666666666667
chr3	99999075	100108150	72	63675	15.0491803278689
chr5	179128200	179333450	72	100125	22.3684210526316
chr6	43465225	43610450	72	88575	6.44444444444444
chr6	112390475	112537725	72	97475	25.0833333333333
chr9	135137075	135278150	72	92325	12.2
chrX	40983700	41093000	72	57750	17.6666666666667
chrX	53560000	53708900	72	104500	10.6865671641791
chr14	39498025	39654775	71	86000	21.9733333333333
chr14	103336925	103477725	71	74125	21.5957446808511
chr16	67065150	67238400	71	50525	24.0983606557377
chr17	902650	1010400	71	41450	12.6190476190476
chr5	70754425	70864875	71	69775	14.8888888888889
chr7	77199100	77295550	71	60000	19.3103448275862
chr7	130537000	130677025	71	69575	19.1
chr8	42780925	42890225	71	57600	18.2941176470588
chr1	229575525	229685175	70	59650	20.68
chr11	12135875	12286300	70	68225	26.0689655172414
chr15	41247300	41389075	70	81550	15.6444444444444
chr2	47172700	47301900	70	71675	18.1176470588235
chr20	37040525	37206550	70	77500	26.1935483870968
chr22	19315900	19464025	70	93600	23.0980392156863
chr4	39188350	39329300	70	42800	23.6190476190476
chr5	38869200	38993275	70	63175	23.3333333333333
chr7	5636525	5800450	70	54050	22.2222222222222
chr8	120742700	120850150	70	43625	21.4736842105263
chr10	93691300	93795575	69	57125	9.59090909090909
chr10	101909250	102021550	69	65675	11.9
chr11	66939125	67078450	69	67050	16.9230769230769
chr3	47848600	47969875	69	72525	8.54545454545454
chr5	54619875	54737700	69	48125	19.5
chr5	130977200	131080250	69	48450	18.3636363636364
chr7	72853325	72990300	69	79400	20.7575757575758
chr8	38095300	38205550	69	54975	18.2608695652174
chr10	101421450	101520775	68	64300	22.2608695652174
chr12	56079350	56234700	68	65450	13.1794871794872
chr13	76127925	76275025	68	38850	21.5333333333333
chr13	111054575	111167900	68	70525	23.3333333333333
chr16	69650075	69756800	68	58625	12.2790697674419
chr4	48500750	48601925	68	50850	6.82758620689655
chr15	51204025	51300775	67	40325	17.4666666666667
chr19	44462450	44753025	67	102100	12.295652173913
chr2	17843075	17926500	67	42025	4.4
chr21	45452500	45560125	67	65325	9.64285714285714
chr9	140605725	140731475	67	67525	10.0869565217391
chr12	99041775	99130000	66	46750	11.2380952380952
chr14	58874025	58988350	66	33500	22.3703703703704
chr17	62475750	62595875	66	86075	5.63636363636364
chr19	4983325	5151875	66	51825	21.6170212765957
chr2	230627675	230783825	66	71725	18.8842105263158
chr3	105375900	105483500	66	54300	13.0285714285714
chr3	169800950	169896800	66	54800	13.36
chr5	73985125	74074375	66	45075	12.2222222222222
chr6	36416275	36509575	66	45700	19.2380952380952
chr8	103262875	103373300	66	81625	19.52
chr1	247003100	247092475	65	58375	6.8
chr12	109605575	109706325	65	35575	12.5641025641026
chr14	74940375	75070775	65	49975	19.5294117647059
chr17	8271525	8451575	65	70425	17.8167330677291
chr2	39475725	39562850	65	43675	14
chr3	33038250	33186825	65	55050	15.0666666666667
chr5	16663950	16793350	65	50400	19.36
chr5	36103900	36226625	65	50000	21.6666666666667
chr9	33252250	33472650	65	91550	14.1357285429142
chr11	117017100	117134650	64	55925	12.5925925925926
chr13	24992750	25080400	64	56300	6.37037037037037
chr15	52154975	52257275	64	47075	17.830985915493
chr16	48285950	48396350	64	46150	17.125
chr18	9182800	9284350	64	36750	12.9230769230769
chr3	27410025	27491350	64	52575	7.7
chr4	419725	533175	64	69025	9.41463414634146
chr5	65288250	65394900	64	49075	20.4736842105263
chr9	88557950	88651325	64	43050	14.952380952381
chr1	236967375	237065500	63	50475	16.0833333333333
chr16	15078575	15185775	63	47950	18.1935483870968
chr17	65068525	65199250	63	41525	11.9636363636364
chr19	47636200	47774925	63	45100	20
chr2	204255700	204360150	63	54675	7.64444444444444
chr21	47747350	47866575	63	65175	12.0967741935484
chr3	179043100	179144025	63	54475	6.69230769230769
chr5	71405425	71534025	63	65525	17.25
chr6	17759000	17856150	63	49075	11.6666666666667
chr7	151794725	151903225	63	71350	5.83333333333333
chr1	39734800	39868225	62	86425	16.5714285714286
chr10	13633800	13743950	62	53100	16.1714285714286
chr12	88435100	88531925	62	30225	17.6875
chr14	20754975	20876850	62	76275	19.3333333333333
chr15	22925850	23031200	62	61025	5.6875
chr15	63958025	64048900	62	47850	8.13333333333333
chr15	86182600	86302225	62	62375	16.3829787234043
chr21	38460550	38577125	62	74925	14.7272727272727
chr7	104679350	104787075	62	58025	15.7777777777778
chr8	23105625	23242050	62	52850	17.9183673469388
chr9	72875300	72973000	62	61600	18.0909090909091
chr1	22144975	22260950	61	82175	8.42105263157895
chr12	112078400	112193900	61	51800	10.68
chr14	31566125	31672850	61	68025	18.8333333333333
chr14	90416075	90511575	61	38475	12.7083333333333
chr15	40230300	40330300	61	73400	9.69811320754717
chr16	68283175	68393800	61	56525	14.3125
chr4	95129975	95214325	61	41275	16.125
chr5	179659075	179765050	61	59900	13.8717948717949
chr6	17603250	17688150	61	45650	13.8620689655172
chr6	76333900	76428300	61	51150	7.16666666666667
chr8	62413775	62499975	61	41825	7.51724137931035
chr10	69755375	69832875	60	37750	12.75
chr3	58062725	58157700	60	68175	9.08333333333333
chr4	95494575	95592475	60	36925	17.2571428571429
chr5	94796000	94888900	60	62575	11.375
chr8	141776675	141873875	60	32950	10
chr11	68283025	68384375	59	62725	13.7142857142857
chr11	117205775	117283025	59	49025	8.30769230769231
chr12	57524700	57699600	59	104525	7.15508021390374
chr12	110720750	110839475	59	72825	10.0909090909091
chr16	11769925	11874775	59	65125	15.6666666666667
chr16	14665850	14763650	59	59925	9.61904761904762
chr18	18539850	18625450	59	37075	11.3617021276596
chr2	8866800	8965175	59	42325	17.3333333333333
chr2	118673300	118766550	59	64100	8.95
chr22	18286650	18389650	59	41525	16.0909090909091
chr22	21068900	21188875	59	56025	15.125
chr22	24432525	24535875	59	49475	17.7777777777778
chr3	111589600	111712325	59	38350	14.2173913043478
chr4	114372825	114458550	59	39225	11.9354838709677
chr5	37289850	37364625	59	51075	7.5
chr5	125880075	125964025	59	34500	12.0833333333333
chr9	134002725	134110950	59	64700	11.6
chr1	35836950	35944725	58	50250	12.3636363636364
chr12	49036875	49109075	58	44275	5.8936170212766
chr17	3908800	4027425	58	97850	6.66666666666667
chr19	33378375	33460175	58	30700	14.4
chr3	10242725	10361200	58	52075	16.4074074074074
chr3	47725075	47814475	58	43050	14.9032258064516
chr8	17785725	17889400	58	66900	6.59259259259259
chr10	70666225	70778025	57	58925	14.2777777777778
chr12	132198100	132286975	57	64800	6.96774193548387
chr13	49689275	49786075	57	44725	10.6428571428571
chr16	74905575	74996275	57	37425	9.6
chr19	58688975	58851750	57	96000	13.8
chr2	27822325	27921500	57	59075	5.8695652173913
chr2	175927775	176014775	57	29525	15.7619047619048
chr20	45837150	45941325	57	64700	6.09090909090909
chr3	69024575	69123800	57	65875	11.5555555555556
chr3	130656275	130743575	57	39300	8.73333333333333
chr7	107533675	107641875	57	80950	15.6363636363636
chr9	2032775	2135675	57	49700	14.9
chr1	11997425	12092300	56	52025	5.27272727272727
chr1	22004350	22082925	56	42250	9.88888888888889
chr1	214503050	214588050	56	47675	9.47058823529412
chr1	223901700	224009000	56	66250	11.7037037037037
chr1	235823550	235929450	56	33125	11.5
chr10	74758700	74834225	56	37250	9.80487804878049
chr11	85664425	85742525	56	63850	1.86666666666667
chr11	107998550	108082625	56	47200	9.8125
chr13	37522925	37625075	56	69575	9.90909090909091
chr19	33073400	33158175	56	43350	12.5652173913043
chr19	39836025	39983150	56	74025	11.9117647058824
chr2	20446825	20525925	56	42625	7.77777777777778
chr2	37427050	37520125	56	61700	9.42857142857143
chr22	24698425	24779300	56	43725	7.76923076923077
chr22	31797600	31884225	56	62175	10.5925925925926
chr22	36675175	36782825	56	76125	15.0769230769231
chr5	131895500	131979300	56	40200	13.4761904761905
chr9	125001925	125092200	56	39950	11.0294117647059
chr11	35162650	35253825	55	62950	8.77777777777778
chr11	94530775	94630950	55	58725	7.44615384615385
chr15	65736550	65807775	55	43925	8.3
chr17	34847500	34947875	55	58925	7.36708860759494
chr19	19386275	19469850	55	53125	4.91891891891892
chr19	52433050	52638875	55	112375	11.3246753246753
chr2	152268275	152342525	55	51075	5.56521739130435
chr20	13694200	13799525	55	53500	14.6666666666667
chr20	47557950	47652825	55	66750	5.875
chr3	148711950	148793800	55	38625	12.7647058823529
chr5	32353550	32429900	55	52900	11.4615384615385
chr9	135468950	135567200	55	51250	10.3
chr1	52227425	52306200	54	52750	5.21052631578947
chr1	55531450	55641700	54	85375	7.58974358974359
chr12	51064975	51141550	54	40825	6.3
chr12	112453425	112539375	54	59550	12.3703703703704
chr14	69336450	69444300	54	70675	13.4
chr15	90969475	91049900	54	60425	10.6666666666667
chr16	53474300	53533275	54	36025	3.63636363636364
chr17	19803000	19877275	54	41600	7.34177215189873
chr3	33841750	33911900	54	34550	13.4074074074074
chr3	52653475	52753400	54	56375	11.9375
chr3	132168150	132261075	54	69600	5.84615384615385
chr6	83811175	83907725	54	52750	9.92156862745098
chr1	21127925	21231150	53	36400	13.6666666666667
chr1	220140825	220214625	53	51925	6.11111111111111
chr12	388250	495150	53	71275	11.125
chr13	111274625	111356475	53	48800	7
chr17	80522875	80602625	53	48425	5.94117647058824
chr19	52774625	52963650	53	76700	11.968253968254
chr21	36161275	36259425	53	81725	5.17647058823529
chr3	122809725	122886800	53	54875	4
chr8	48804825	48890650	53	61675	6.32835820895522
chr8	62519475	62596800	53	38250	8.79166666666667
chr8	126015425	126096175	53	61000	2.11764705882353
chr1	11114375	11221175	52	64525	6.33333333333333
chr1	186279925	186389600	52	82275	11.875
chr10	852850	931750	52	47500	10.9090909090909
chr10	88194175	88277850	52	45475	12.6666666666667
chr13	114741150	114841925	52	52825	8.44444444444444
chr2	218662450	218770800	52	82050	4.57894736842105
chr4	146008325	146095650	52	53425	10.1052631578947
chr6	75790575	75912575	52	98650	7.5625
chr9	107543850	107665400	52	74350	11.7297297297297
chr1	109293325	109354725	51	41500	3.2
chr1	224452150	224505475	51	30825	5.29166666666667
chr10	27394125	27476425	51	49850	11.6
chr13	103257200	103332775	51	54500	12
chr15	25265575	25366700	51	77800	6.09090909090909
chr2	55750850	55816050	51	34975	6.93877551020408
chr3	56627450	56707400	51	45350	12.0740740740741
chr1	10155475	10241575	50	37500	5.64912280701754
chr11	46762650	46840075	50	55650	7.18181818181818
chr14	56079000	56154050	50	48950	5.28
chr14	74358775	74442950	50	50425	10.5185185185185
chr16	53251400	53363025	50	90275	4.55172413793103
chr20	33298550	33370200	50	41400	4.69767441860465
chr4	38870825	38947500	50	58925	5.94444444444444
chr4	170006200	170077750	50	41025	9.14285714285714
chr5	154242750	154315425	50	48150	3.88461538461538
chr7	6423850	6522275	50	51675	9.81818181818182
chr7	128591200	128658200	50	43850	4.33333333333333
chr9	131221600	131305700	50	43025	7.50684931506849
chr9	132838375	132899625	50	34575	4.95238095238095
chr1	1683700	1769350	49	47075	6.83333333333333
chr11	17109100	17169175	49	33925	7.55555555555556
chr17	6480700	6553150	49	43475	10.7407407407407
chr19	23512550	23576425	49	42275	5.67567567567568
chr2	204107450	204163050	49	30075	6.8
chr20	40031850	40127750	49	59475	5.89473684210526
chr3	133293950	133377175	49	44100	5.65991902834008
chr3	197547125	197612750	49	39925	7.08108108108108
chr4	187503950	187594000	49	55575	8.81818181818182
chr5	82774225	82878925	49	61975	5.05732484076433
chr5	86628700	86706800	49	53425	7.76470588235294
chr5	132203300	132277525	49	50850	6.6
chr7	158522750	158591000	49	43875	5.64285714285714
chr10	105133150	105210400	48	55900	3.90909090909091
chr12	80168150	80239225	48	34275	8.89285714285714
chr12	105533850	105625475	48	70850	7.77142857142857
chr15	50731250	50795975	48	35750	7.85714285714286
chr17	60637550	60701350	48	32325	7.90909090909091
chr17	79506850	79598875	48	63075	6.66666666666667
chr2	42507900	42579875	48	29375	9.16666666666667
chr2	128014075	128100225	48	49500	8.03100775193798
chr2	128698175	128779975	48	50025	6.6046511627907
chr2	192194700	192290975	48	59675	5.58208955223881
chr20	5525200	5583450	48	35525	9.11111111111111
chr4	80925425	80990875	48	37800	5.96078431372549
chr5	145602675	145668425	48	30475	8.83333333333333
chr6	88210875	88278900	48	41775	5.21739130434783
chr7	137536400	137613225	48	50550	10
chr1	11241125	11320000	47	54725	5.72727272727273
chr10	28812600	28910725	47	50800	7.86666666666667
chr10	64906175	64975500	47	38275	5.92
chr10	70095625	70161550	47	37500	8.48275862068965
chr11	93400700	93477100	47	51125	3.59183673469388
chr12	6600900	6713175	47	73075	8
chr12	125555575	125623725	47	27125	8.55555555555556
chr13	111880100	111960600	47	42025	7.33333333333333
chr14	103918375	103978000	47	39475	5.92307692307692
chr16	2100300	2164525	47	41825	5.66666666666667
chr22	50825125	50906650	47	49250	8.51612903225806
chr4	123222950	123284450	47	28625	7.02941176470588
chr6	82876200	82953350	47	56150	5.08695652173913
chr6	158289825	158368225	47	55800	5.51515151515152
chr8	61471675	61536175	47	33000	6.95238095238095
chr8	133790000	133860450	47	41175	8.7027027027027
chr9	128061175	128130850	47	45525	7.2
chr9	131712875	131777250	47	41050	9.21212121212121
chr13	96228725	96293750	46	40100	3.37142857142857
chr18	23590875	23667350	46	45925	7.76
chr2	202565275	202632225	46	41200	6.27586206896552
chr2	216975325	217074625	46	79150	6.8
chr3	121380200	121448850	46	47075	4.15151515151515
chr7	43635525	43685350	46	32425	8
chr8	95839475	95898400	46	39575	6.08
chr8	141524750	141594950	46	45450	8.58823529411765
chr10	94211900	94272875	45	27225	8.03030303030303
chr10	122612475	122670500	45	34200	6.51612903225806
chr11	34076275	34183525	45	80775	6
chr12	966050	1049475	45	61125	8
chr14	35031575	35095275	45	40975	6.47058823529412
chr18	55314550	55372650	45	27650	7
chr3	132385850	132437925	45	36575	4.11764705882353
chr7	139248850	139321600	45	50950	5.84126984126984
chr11	20058275	20142400	44	55900	4.8
chr2	37321000	37381025	44	35825	5.52941176470588
chr6	160444625	160530775	44	65400	2.75555555555556
chr9	114123000	114212800	44	73050	6.5625
chr9	117781875	117854575	44	54075	4
chr12	89980150	90044375	43	29975	6.70833333333333
chr14	64877800	64928175	43	29975	3.36363636363636
chr17	59944500	60002550	43	24025	6.75862068965517
chr2	189847225	189978150	43	97400	6.07111111111111
chr2	231301025	231378100	43	47800	6.13793103448276
chr21	30302650	30358600	43	33025	5.89285714285714
chr4	169772050	169853200	43	52675	5.72727272727273
chr1	203766825	203843250	42	48850	6
chr14	35536350	35584775	42	27125	6.44444444444444
chr15	81175925	81244675	42	54425	4.2962962962963
chr17	36613700	36664425	42	30625	6.08695652173913
chr4	120138375	120203375	42	34525	6.55555555555556
chr6	159002075	159062050	42	35575	5.23809523809524
chr9	94793600	94842825	42	31750	5.71428571428571
chr1	173900050	173966100	41	45825	3.91428571428571
chr10	70483175	70558350	41	60625	4.32258064516129
chr11	70164700	70232500	41	46400	5.4
chr12	66221600	66272200	41	32600	5.58620689655172
chr12	123773375	123833975	41	47550	1.61904761904762
chr16	4701075	4766100	41	36375	5.6
chr18	12309450	12369525	41	44675	2.8
chr2	102441425	102514000	41	60475	1.66666666666667
chr21	47607575	47712450	41	73550	5.42622950819672
chr5	55231325	55277925	41	31925	5.77777777777778
chr7	148451225	148511300	41	33325	6
chr15	65847225	65899800	40	35700	3.1304347826087
chr17	49036825	49098700	40	42950	3.25925925925926
chr19	47176300	47243025	40	41375	3.71584699453552
chr4	110412475	110465875	40	37450	3.2
chr5	10376525	10435575	40	41050	4.8
chr9	134305550	134405225	40	81175	2.37735849056604
chr1	211435850	211490700	39	34875	4.8
chr12	104682750	104749250	39	53525	1.92727272727273
chr16	3776725	3843525	39	49075	2.32558139534884
chr4	15008875	15072875	39	43175	4.3125
chr5	178988325	179049775	39	45725	3.81818181818182
chr7	127326550	127377875	39	35800	2.4
chr7	139060000	139113000	39	33775	5.08571428571429
chr9	111631225	111692250	39	46250	4.16
chr1	23606025	23664850	38	42675	4.11111111111111
chr1	171483625	171563925	38	63075	3.75
chr1	206586100	206637300	38	35125	3.60869565217391
chr11	102220675	102279250	38	38250	3.82113821138211
chr12	32859150	32907175	38	33575	4.33333333333333
chr12	116394175	116457825	38	42725	4.52173913043478
chr12	120563700	120664850	38	76850	2.89772727272727
chr13	46050300	46110725	38	40800	3.09090909090909
chr14	21670150	21736825	38	57575	0.882352941176471
chr14	50239100	50317575	38	65375	2.47619047619048
chr17	40613025	40668925	38	35550	3.57575757575758
chr19	10242700	10298175	38	39950	3.30769230769231
chr2	240899900	240960975	38	39450	4.27272727272727
chr20	33580825	33645325	38	50125	3.25
chr3	11835875	11885725	38	28300	3.88235294117647
chr9	127618975	127701175	38	45150	3.90909090909091
chr11	68534825	68582925	37	22725	4.21428571428571
chr12	21594700	21670650	37	44450	3.94117647058824
chr12	109882725	109973950	37	64025	2.25
chr15	93458100	93571525	37	102850	4.4390243902439
chr4	56263475	56323175	37	37175	4.30508474576271
chr9	124043525	124118700	37	48575	2.75268817204301
chr9	125607500	125659875	37	37300	4.36666666666667
chr1	109852950	109897225	36	30575	1.78947368421053
chr1	179053875	179103450	36	36300	3.52941176470588
chr11	9157225	9217400	36	38025	3.77142857142857
chr12	50821550	50872750	36	37350	3.73333333333333
chr16	84082750	84132825	36	39400	2.62745098039216
chr2	60987275	61029950	36	29600	4
chr2	71575875	71637750	36	45650	3.89473684210526
chr2	109067375	109113875	36	32350	2.07843137254902
chr3	194123900	194182975	36	45025	3.18181818181818
chr5	68669775	68710475	36	23700	3.16
chr6	56455275	56515900	36	48225	1.75510204081633
chr9	96279025	96326925	36	31400	3.76
chr9	100403425	100455450	36	43050	2
chr9	115919675	115973425	36	41750	2.96875
chr10	1118025	1178025	35	45850	2.90909090909091
chr12	109176750	109247425	35	51625	2.4
chr12	133206050	133256200	35	31375	2.64197530864198
chr16	22255700	22298100	35	32375	1.55555555555556
chr16	89576900	89631575	35	41150	2.8
chr18	9545100	9594125	35	34050	3.38461538461538
chr19	21207050	21250025	35	23875	3.53846153846154
chr2	135881500	135934600	35	33150	3.01351351351351
chr5	98190925	98240600	35	39975	2.94117647058824
chr10	93572525	93626025	34	44200	1.86666666666667
chr14	68214000	68280900	34	54350	2.23255813953488
chr16	74655125	74699125	34	29650	2.21428571428571
chr17	37561825	37604775	34	30750	2.28571428571429
chr2	32716450	32760275	34	27600	2.95238095238095
chr2	61703025	61759150	34	41500	3
chr2	187500125	187544075	34	33975	2.51851851851852
chr20	47837875	47909100	34	58200	1.10204081632653
chr3	12610350	12660300	34	40975	2.72222222222222
chr4	841250	892075	34	39925	1.94117647058824
chr4	13568750	13621625	34	43475	2.1875
chr5	145491900	145557375	34	54900	1.42105263157895
chr6	42598775	42663025	34	51025	1.40425531914894
chr10	3141750	3212500	33	58475	2.84444444444444
chr13	110799700	110866350	33	56025	2.78787878787879
chr14	104120125	104176350	33	44975	1.51724137931034
chr16	24928725	24988750	33	48850	2.32432432432432
chr2	160584200	160629125	33	30200	2.62857142857143
chr4	57851800	57907225	33	43400	0.954128440366973
chr5	34795100	34834200	33	27000	1.96666666666667
chr1	59121500	59161250	32	30725	2.0952380952381
chr10	75830375	75900050	32	54775	1.83333333333333
chr12	125431275	125470850	32	27700	1.67647058823529
chr7	91823725	91871300	32	33825	2.66666666666667
chr9	127049050	127119425	32	53550	1.92307692307692
chr14	102441175	102521925	31	70575	1.92592592592593
chr16	27470225	27557300	31	78275	2
chr16	89941250	89980025	31	29550	2.26666666666667
chr18	33714000	33758150	31	35975	1.77777777777778
chr2	191752850	191802100	31	40675	2.05714285714286
chr20	18490475	18543825	31	35450	2.06923076923077
chr20	62614100	62666950	31	39175	1.32352941176471
chr7	105175125	105210350	31	26775	1.93103448275862
chr1	236698900	236766700	30	58350	1.2972972972973
chr11	47296100	47340300	30	34350	2
chr11	120308300	120358500	30	38350	1.81481481481481
chr12	27809425	27850950	30	32125	1.68421052631579
chr19	10883100	10927475	30	31900	1.88235294117647
chr2	86673925	86737275	30	50350	2
chr5	72147225	72208900	30	56100	0.818181818181818
chr1	31729925	31768075	29	28775	1.82608695652174
chr1	78389025	78437425	29	40275	1.375
chr10	71123575	71164825	29	29775	1.81818181818182
chr17	34142975	34177500	29	28400	1.53846153846154
chr2	208429825	208464075	29	19550	1.65384615384615
chr20	39704750	39755675	29	40450	1.8
chr3	160215800	160253475	29	30625	1.28571428571429
chr13	113873650	113921075	28	38050	1.58333333333333
chr17	40458150	40500575	28	31925	1.44262295081967
chr2	114671025	114719425	28	38150	1.65
chr8	30534250	30567400	28	21400	1.52941176470588
chr16	4854200	4895825	27	33125	0.896551724137931
chr18	21094750	21156525	27	50175	1.25925925925926
chr2	48021600	48066675	26	39075	1.04
chr3	9467575	9529350	26	55550	1.02222222222222
chr17	30188775	30226675	25	32150	0.733333333333333
chr17	37646700	37689050	25	36150	1.07042253521127
chr4	83738050	83803275	25	57000	0.977777777777778
chr9	131327000	131397450	25	62525	0.555555555555556
chr1	33117825	33154300	24	30400	0.980392156862745
chr1	184669375	184706925	24	30450	1
chr17	61863700	61914725	24	44325	0.717948717948718
chr19	46322975	46358125	24	30050	0.8
chr2	114478750	114510575	24	26175	1
chr9	94982750	95053475	24	63775	0.966666666666667
chr17	76789225	76834225	23	40225	0.84
chr21	30401950	30442775	23	34325	0.714285714285714
chr3	160942100	160976650	23	28275	0.727272727272727
chr4	71640525	71664575	23	16475	0.867924528301887
chr5	133474825	133509625	23	28975	0.87719298245614
chr14	45564325	45593525	22	23975	0.611111111111111
chr1	113635950	113671000	21	29400	0.473684210526316
chr13	98634700	98676725	21	36300	0.686868686868687
chr21	33701600	33757950	21	50475	0.639175257731959
chr3	112315700	112351925	21	30625	0.65625
chr7	127945275	127979675	21	29450	0.636363636363636
chr22	41521500	41576575	20	50450	0.585365853658537
chr9	91942475	91977750	19	31325	0.375
chr17	57721350	57780275	18	53675	0.418879056047198
chr2	28999625	29026250	18	24300	0.333333333333333
chr12	71998900	72054400	17	52300	0.409302325581395
chr14	93272950	93308625	17	32525	0.345679012345679
chr5	149385200	149435675	17	45550	0.289855072463768
chr7	134613225	134655300	17	39700	0.198198198198198
chr1	39887875	39941425	16	49500	0.25531914893617
chr1	224573275	224614375	16	38250	0.315789473684211
chr11	9439875	9468275	16	25425	0.339622641509434
chr16	28108075	28147250	16	36100	0.258823529411765
chr16	58550500	58595125	15	41450	0.208955223880597
chr2	238230125	238307025	15	73050	0.317460317460317
chr10	121587475	121609175	14	19625	0.206349206349206
chr16	70564125	70607425	14	40500	0.238532110091743
chr3	9708300	9742250	14	30400	0.259259259259259
chr17	40037275	40070500	13	30825	0.191082802547771
chr2	105973225	106005025	13	29000	0.233333333333333
chr2	153512175	153537900	13	23725	0.215686274509804
chr20	34288725	34328950	13	38375	0.230769230769231
chr3	126730675	126753150	13	20250	0.234042553191489
chr4	144442225	144473700	13	29500	0.193548387096774
chr1	201748875	201784900	12	33050	0.150943396226415
chr10	121670050	121695950	12	23300	0.218181818181818
chr16	56487200	56510800	12	21425	0.210526315789474
chr4	103712400	103731875	12	17300	0.210526315789474
chr5	6598575	6631825	12	30750	0.208333333333333
chr10	79759075	79786075	11	25625	0.144736842105263
chr17	4067575	4093425	11	22725	0.198412698412698
chr17	45728575	45763200	11	32925	0.118881118881119
chr1	154205950	154240325	10	32175	0.141935483870968
chr1	182812375	182858525	10	45125	0.148148148148148
chr1	202717025	202737350	10	19250	0.152380952380952
chr1	222889625	222909225	10	18275	0.114285714285714
chr17	17055700	17088250	10	30400	0.13953488372093
chr19	2103250	2126400	10	21275	0.142857142857143
chr5	32097600	32110775	10	12125	0.164556962025316
chr6	136577875	136600875	10	21775	0.153846153846154
chr7	30638125	30676150	10	35975	0.102040816326531
chr1	160176775	160202200	9	24125	0.121212121212121
chr10	81048550	81076025	9	25400	0.140350877192982
chr10	103543775	103562675	9	17675	0.134615384615385
chr14	62186975	62217000	9	28875	0.142857142857143
chr17	46993875	47012600	9	17850	0.0967741935483871
chr19	8528300	8543875	9	14700	0.148760330578512
chr2	231939400	231954200	9	13875	0.155844155844156
chr20	44994075	45023200	9	27500	0.158273381294964
chr3	139065650	139102525	9	35825	0.1
chr4	10072800	10105850	9	31150	0.142857142857143
chr6	122767150	122779825	9	11750	0.151515151515152
chr6	169615400	169642575	9	26050	0.137931034482759
chr9	99520000	99538675	9	17725	0.151898734177215
chr1	100735325	100748700	8	12600	0.114754098360656
chr11	10776250	10799850	8	22600	0.072992700729927
chr11	118620125	118634300	8	13275	0.134078212290503
chr14	52165675	52198150	8	31025	0.135922330097087
chr2	69564400	69589575	8	23975	0.134110787172012
chr2	191825700	191876900	8	49775	0.0849056603773585
chr5	56222450	56240025	8	16500	0.117647058823529
chr6	7284675	7306875	8	21050	0.116279069767442
chr8	144985275	145012900	8	26525	0.135802469135802
chr1	2324525	2339300	7	13750	0.108303249097473
chr1	151202550	151223200	7	19625	0.0884955752212389
chr1	169827425	169845300	7	16950	0.0786516853932584
chr1	245002350	245026050	7	22750	0.0892857142857143
chr10	97364775	97378925	7	13500	0.0779220779220779
chr10	112048600	112063300	7	14000	0.110344827586207
chr11	2967975	2982675	7	14000	0.0915032679738562
chr11	13386850	13406050	7	18625	0.0879120879120879
chr11	125470300	125492675	7	21350	0.112903225806452
chr12	57902575	57913725	7	10275	0.108108108108108
chr12	64803600	64842350	7	37850	0.0700389105058366
chr15	59170125	59193150	7	22350	0.0909090909090909
chr16	70697200	70714775	7	16500	0.113924050632911
chr17	7399000	7418125	7	18050	0.0991735537190083
chr19	16190775	16214800	7	23525	0.10126582278481
chr2	216250950	216300575	7	47950	0.0689655172413793
chr21	47408450	47425225	7	15900	0.11214953271028
chr3	128612400	128635975	7	21775	0.112
chr7	86810675	86828925	7	17625	0.0606060606060606
chr1	32370375	32382500	6	11400	0.087719298245614
chr1	44118875	44137725	6	18000	0.0897435897435897
chr10	1039975	1059100	6	18550	0.0677966101694915
chr11	14477775	14520250	6	41625	0.0772532188841202
chr11	57569150	57586575	6	16500	0.0795107033639144
chr11	118505800	118525175	6	18475	0.0966183574879227
chr12	53847100	53874600	6	26625	0.0830449826989619
chr13	29235900	29253825	6	17050	0.09375
chr14	78189425	78204150	6	14000	0.0919540229885057
chr14	89061425	89079725	6	17800	0.0875
chr17	80037025	80050475	6	12975	0.0821917808219178
chr2	15757700	15775075	6	16875	0.0792079207920792
chr2	219097575	219122075	6	23750	0.0586666666666667
chr2	242166125	242197525	6	30750	0.0353982300884956
chr21	47531825	47551225	6	18550	0.0903954802259887
chr3	3186325	3198700	6	11975	0.05
chr5	14459175	14485850	6	25775	0.0740740740740741
chr5	39370075	39394725	6	23700	0.0896860986547085
chr5	151167150	151182225	6	14375	0.0786026200873362
chr6	52944025	52953675	6	9325	0.0952380952380952
chr8	19687725	19704550	6	16125	0.0745341614906832
chr9	137699450	137723825	6	23625	0.055363321799308
chrX	64948550	64962550	6	13175	0.0909090909090909
chr1	32502125	32515150	5	12525	0.0600858369098712
chr1	151393625	151403300	5	9250	0.0740740740740741
chr1	160293825	160307300	5	13225	0.0597014925373134
chr1	204494025	204502775	5	8475	0.0588235294117647
chr10	97383750	97399225	5	15075	0.0520833333333333
chr10	101635125	101648775	5	13050	0.0740740740740741
chr11	61066200	61084300	5	17500	0.0555555555555556
chr11	118364500	118385225	5	19800	0.0625
chr12	50034725	50048875	5	13825	0.0505415162454874
chr12	122987700	123007175	5	19000	0.0429447852760736
chr13	31709325	31730150	5	20450	0.0526315789473684
chr13	73331800	73353150	5	20675	0.0501567398119122
chr13	103505325	103521700	5	15625	0.068259385665529
chr14	53330150	53348225	5	17725	0.0287769784172662
chr14	91938425	91948850	5	9875	0.0748663101604278
chr15	72490400	72514250	5	23150	0.0696517412935323
chr16	21973250	21996500	5	22600	0.0411764705882353
chr17	20904375	20925275	5	20350	0.0436507936507936
chr19	58260550	58272175	5	11150	0.0571428571428571
chr2	28623475	28640850	5	16675	0.0633245382585752
chr2	29144375	29162525	5	17450	0.0736196319018405
chr2	198258425	198277000	5	18225	0.0373831775700935
chr20	17921175	17937700	5	15850	0.0563991323210412
chr20	57561475	57573375	5	11475	0.0643086816720257
chr20	60700225	60716075	5	15275	0.0613207547169811
chr22	29682100	29697400	5	14675	0.0695652173913043
chr3	5243075	5259250	5	15475	0.0705128205128205
chr3	50136100	50158700	5	22025	0.0630372492836676
chr3	63989325	64007100	5	17025	0.0721442885771543
chr5	138650350	138663525	5	12775	0.0509090909090909
chr5	149760525	149774250	5	13150	0.0681818181818182
chr5	150091975	150104500	5	12200	0.0564971751412429
chr6	3721725	3739650	5	17350	0.0710059171597633
chr6	7879850	7905150	5	24650	0.0523255813953488
chr8	11164875	11171600	5	6375	0.0731707317073171
chr8	12940750	12960475	5	19300	0.0404040404040404
chr9	95059175	95073600	5	13750	0.0664206642066421
chr9	100766100	100782375	5	15825	0.0577617328519856
chrX	47059475	47076375	5	16500	0.0402684563758389
chr1	32837225	32851750	4	14125	0.0520231213872832
chr1	36635200	36647675	4	12125	0.0421052631578947
chr1	100603900	100613950	4	9675	0.0483091787439614
chr1	110457925	110470000	4	11725	0.0466926070038911
chr1	116928775	116951650	4	22275	0.0547945205479452
chr1	118489575	118503550	4	13775	0.0377358490566038
chr1	145591250	145607150	4	15600	0.0447761194029851
chr1	155924325	155933150	4	8550	0.0552486187845304
chr1	185263100	185279200	4	15675	0.0506329113924051
chr10	6255375	6272650	4	16750	0.0532319391634981
chr10	101652600	101659950	4	7175	0.0444444444444444
chr10	114905025	114915875	4	10550	0.0436681222707424
chr11	3378800	3394925	4	15550	0.0486322188449848
chr11	71711925	71735925	4	23625	0.0283975659229209
chr11	129740450	129758875	4	18000	0.0466472303206997
chr12	69212500	69226625	4	13750	0.0426666666666667
chr12	108911800	108922075	4	10000	0.05
chr14	59107425	59114875	4	7200	0.0547945205479452
chr14	67839575	67853175	4	13125	0.0487804878048781
chr15	44054875	44066900	4	11725	0.0416666666666667
chr16	24568575	24584275	4	15400	0.0350877192982456
chr17	38784050	38794525	4	10175	0.0458715596330275
chr17	56579900	56589325	4	9225	0.0483870967741935
chr17	58145200	58153675	4	8225	0.0530973451327434
chr17	78106700	78118200	4	11275	0.0303030303030303
chr17	78347150	78364475	4	16900	0.0431034482758621
chr19	8919675	8936000	4	15800	0.0498614958448753
chr19	16949875	16956100	4	6000	0.0530973451327434
chr19	39206825	39220100	4	13000	0.035
chr19	39326025	39338650	4	12175	0.0468227424749164
chr19	44416700	44431750	4	14575	0.03690036900369
chr19	58042250	58068000	4	25025	0.0502283105022831
chr2	20227025	20240850	4	13425	0.0491400491400491
chr2	73469700	73478925	4	8925	0.0476190476190476
chr2	210879550	210886475	4	6700	0.0516129032258065
chr20	17595350	17624200	4	28550	0.0228758169934641
chr20	20011600	20030500	4	18700	0.048
chr22	30971400	30985550	4	13800	0.0503597122302158
chr3	14696275	14707925	4	11125	0.051948051948052
chr3	39131850	39142575	4	10525	0.0326530612244898
chr3	45998650	46010275	4	11400	0.0467836257309941
chr3	120112400	120132550	4	19800	0.0366492146596859
chr4	1979875	1990675	4	10525	0.0425531914893617
chr4	2938975	2950125	4	10725	0.054421768707483
chr4	17620625	17632175	4	11175	0.0440771349862259
chr4	25392075	25400475	4	8250	0.0310077519379845
chr4	99991175	100006975	4	15375	0.0329896907216495
chr5	33453375	33472525	4	18600	0.04642166344294
chr5	96097400	96115975	4	18100	0.0518358531317495
chr5	162866050	162876850	4	10425	0.0506329113924051
chr6	43742775	43754825	4	11800	0.0493827160493827
chr6	144176275	144186175	4	9725	0.0375
chr7	29978750	29984125	4	5200	0.0533333333333333
chr7	74117925	74134775	4	16400	0.0555555555555556
chr8	59484325	59500675	4	16025	0.0341296928327645
chr9	33027325	33041250	4	13350	0.055363321799308
chr9	88910575	88926575	4	15650	0.0268199233716475
chr9	88945225	88958050	4	12600	0.0387096774193548
chr1	23403425	23415850	3	12300	0.0137931034482759
chr1	26152600	26160775	3	8050	0.0363636363636364
chr1	32651400	32664350	3	12850	0.0126984126984127
chr1	33787875	33801000	3	12950	0.0171306209850107
chr1	44144525	44151175	3	6500	0.0357142857142857
chr1	46116325	46126725	3	10275	0.0207612456747405
chr1	70693950	70719275	3	25150	0.0103412616339193
chr1	76253100	76262725	3	9475	0.0244648318042813
chr1	90482300	90493875	3	11350	0.0353535353535354
chr1	93298925	93310300	3	11200	0.026431718061674
chr1	109465025	109471300	3	6150	0.032967032967033
chr1	144870725	144877050	3	6175	0.0344827586206897
chr1	144903825	144920175	3	16050	0.0283185840707965
chr1	154550750	154567975	3	16750	0.0347222222222222
chr1	159000050	159007825	3	7625	0.037037037037037
chr1	160258275	160270050	3	11600	0.018018018018018
chr1	165621150	165626350	3	5050	0.036144578313253
chr1	183513425	183523225	3	9625	0.0280373831775701
chr1	201785150	201794250	3	8800	0.0368098159509202
chr1	201835675	201842350	3	6550	0.0310880829015544
chr1	202694525	202705800	3	11050	0.0348258706467662
chr1	202982825	202991500	3	8500	0.0302114803625378
chr1	222829775	222841450	3	11550	0.0206185567010309
chr1	230972200	230980750	3	8400	0.0294117647058824
chr1	246711800	246715925	3	4025	0.0291970802919708
chr10	33207075	33218425	3	11125	0.0335731414868106
chr10	63825600	63836825	3	10925	0.0332541567695962
chr10	71908000	71922050	3	13750	0.0323325635103926
chr10	120800575	120825400	3	24600	0.0185676392572944
chr11	46337275	46343350	3	5975	0.0272108843537415
chr11	46723900	46729600	3	5600	0.0239520958083832
chr11	59346375	59350450	3	3975	0.037037037037037
chr11	65731300	65738175	3	6775	0.032
chr11	69459400	69469625	3	10125	0.016260162601626
chr11	70251675	70260175	3	8375	0.0266666666666667
chr11	118248625	118261025	3	12150	0.0355555555555556
chr11	118453575	118462575	3	8850	0.03
chr11	118644275	118652275	3	7875	0.0240963855421687
chr11	130762300	130778525	3	15950	0.0225733634311512
chr12	48175025	48185525	3	10300	0.0251889168765743
chr12	49430450	49449475	3	18900	0.0170940170940171
chr12	50588100	50593850	3	5600	0.0301507537688442
chr12	54787425	54802300	3	14625	0.0286532951289398
chr12	67698250	67708875	3	10300	0.035
chr12	69228375	69239350	3	10725	0.0340632603406326
chr12	70731900	70738650	3	6625	0.025974025974026
chr12	76441525	76451900	3	10150	0.0353535353535354
chr12	104326075	104348650	3	22150	0.0290322580645161
chr12	120898825	120904500	3	5550	0.0315789473684211
chr13	39584400	39591125	3	6575	0.0349344978165939
chr13	114287100	114295300	3	8000	0.0340425531914894
chr14	21872575	21884500	3	11800	0.0146341463414634
chr14	52467400	52479050	3	11325	0.0321100917431193
chr14	67798150	67806700	3	8350	0.0369230769230769
chr15	42108650	42114250	3	5500	0.0330578512396694
chr15	43481400	43486125	3	4625	0.0300751879699248
chr15	49418775	49424600	3	5725	0.0336134453781513
chr15	59350500	59356475	3	5875	0.0294117647058824
chr15	72635900	72642100	3	6075	0.0262008733624454
chr15	74924550	74930525	3	5850	0.0363636363636364
chr15	78784400	78792275	3	7725	0.0266666666666667
chr15	89858175	89876725	3	18175	0.0364842454394693
chr15	91453225	91457725	3	4400	0.0240963855421687
chr16	1747650	1752850	3	5100	0.0232558139534884
chr16	9195925	9204625	3	8575	0.0213903743315508
chr16	18855950	18866325	3	10150	0.0355329949238579
chr16	20865175	20868900	3	3625	0.032258064516129
chr16	24827150	24835325	3	8025	0.0275862068965517
chr16	31193625	31208775	3	14800	0.0357852882703777
chr16	31900575	31909900	3	9175	0.0237388724035608
chr16	68583625	68599225	3	15200	0.0303030303030303
chr17	7494225	7500850	3	6475	0.0318725099601594
chr17	12911725	12919825	3	7875	0.0352422907488987
chr17	16455150	16460250	3	4975	0.0327868852459016
chr17	38140500	38153800	3	13100	0.0329218106995885
chr17	44107775	44118475	3	10550	0.0199501246882793
chr17	48212775	48220800	3	7900	0.0327868852459016
chr17	48457500	48473050	3	15325	0.0206185567010309
chr17	74043000	74048550	3	5400	0.0333333333333333
chr17	79652550	79665900	3	13200	0.0250783699059561
chr18	10545425	10556550	3	11000	0.0232558139534884
chr18	57004475	57009900	3	5300	0.0333333333333333
chr18	61065575	61071725	3	6000	0.0355555555555556
chr19	5215975	5222225	3	6100	0.0340425531914894
chr19	9486300	9497875	3	11475	0.0105820105820106
chr19	15221675	15232400	3	10500	0.0345679012345679
chr19	19608075	19617825	3	9625	0.0160857908847185
chr19	21990000	22002250	3	12075	0.0184615384615385
chr19	34924375	34931700	3	7200	0.0273972602739726
chr19	37247700	37253850	3	6050	0.021978021978022
chr19	44979900	44991975	3	11750	0.036036036036036
chr19	50336600	50343400	3	6700	0.0263157894736842
chr19	53570300	53579475	3	8975	0.0340136054421769
chr2	11931700	11938800	3	6950	0.0327868852459016
chr2	63100550	63105900	3	5250	0.0220994475138122
chr2	96946950	96966175	3	18875	0.0257352941176471
chr2	102784150	102796050	3	11750	0.0179775280898876
chr2	131804025	131811450	3	7325	0.0242424242424242
chr2	145146125	145154475	3	8200	0.025974025974026
chr2	179363700	179370000	3	6175	0.027906976744186
chr2	190638475	190646725	3	8100	0.0361990950226244
chr2	207968650	207973250	3	4475	0.0355029585798817
chr2	216223850	216249950	3	25875	0.0172413793103448
chr2	239085175	239100525	3	15050	0.03125
chr2	242278575	242294775	3	15950	0.0339805825242718
chr20	25251125	25273650	3	22350	0.00979192166462668
chr20	31016650	31027300	3	10500	0.0231884057971014
chr21	47979175	47988200	3	8825	0.0305810397553517
chr22	38246775	38252025	3	5150	0.0296296296296296
chr3	9424225	9437225	3	12750	0.0347826086956522
chr3	15084950	15095125	3	10000	0.0262295081967213
chr3	48662775	48670875	3	7950	0.0340909090909091
chr3	126182200	126191075	3	8625	0.0368098159509202
chr3	128981700	128997050	3	15150	0.0153550863723608
chr3	169498300	169505325	3	6925	0.036697247706422
chr3	169696000	169707575	3	11450	0.013986013986014
chr3	187439825	187452650	3	12550	0.0242914979757085
chr4	2924850	2934275	3	9300	0.0167130919220056
chr4	39504800	39513500	3	8525	0.027027027027027
chr4	47588125	47594300	3	6025	0.0280373831775701
chr4	77041925	77045925	3	3900	0.0303030303030303
chr4	88957200	88966050	3	8675	0.0341296928327645
chr5	6368675	6377300	3	8425	0.0303951367781155
chr5	31536825	31542375	3	5425	0.0337078651685393
chr5	43532325	43539350	3	6900	0.0229007633587786
chr5	96072625	96088150	3	15250	0.0199667221297837
chr5	133530925	133539900	3	8750	0.0346320346320346
chr5	133723675	133730900	3	7050	0.0329218106995885
chr5	147788325	147799400	3	10975	0.00934579439252336
chr5	151040675	151059650	3	18575	0.0265486725663717
chr6	24702625	24717050	3	14275	0.0217983651226158
chr6	99847350	99857925	3	10400	0.020997375328084
chr6	108225475	108234900	3	9250	0.0277777777777778
chr6	155136475	155145850	3	9150	0.0280112044817927
chr7	5095900	5108100	3	11900	0.0269058295964126
chr7	86792550	86806475	3	13825	0.00904977375565611
chr7	92160475	92168600	3	8025	0.0220994475138122
chr7	99219800	99229200	3	9250	0.0236686390532544
chr7	102947775	102961075	3	13075	0.0292887029288703
chr7	107395875	107401250	3	5250	0.0355029585798817
chr7	135258300	135263975	3	5550	0.0346820809248555
chr7	138240475	138245250	3	4650	0.0359281437125748
chr8	12967175	12973725	3	6425	0.0333333333333333
chr8	30425175	30433050	3	7750	0.0244897959183673
chr8	117858350	117870725	3	12250	0.0161290322580645
chr9	35710175	35725875	3	15450	0.0193798449612403
chr9	37433575	37442875	3	9150	0.0284697508896797
chr9	114689950	114697525	3	7400	0.0365296803652968
chr9	123579750	123584750	3	4900	0.0298507462686567
chr9	137724275	137737900	3	13425	0.0210084033613445
chr9	139355000	139372975	3	17625	0.03240058910162
chrX	11132075	11138575	3	6350	0.0329218106995885
chrX	153576625	153589250	3	12375	0.0359281437125748
chr1	2440125	2445875	2	5700	0.0175438596491228
chr1	12442750	12449150	2	6350	0.015748031496063
chr1	23685100	23691625	2	6475	0.0154440154440154
chr1	24019000	24028300	2	9250	0.0108108108108108
chr1	24973050	24984600	2	11450	0.0174672489082969
chr1	27872300	27878350	2	6000	0.0166666666666667
chr1	32142975	32152700	2	9650	0.0155440414507772
chr1	35640600	35657525	2	16875	0.00592592592592593
chr1	38441725	38448625	2	6850	0.0145985401459854
chr1	41218500	41224850	2	6300	0.0158730158730159
chr1	43158200	43167750	2	9475	0.0158311345646438
chr1	43888450	43901225	2	12700	0.0118110236220472
chr1	43907975	43918200	2	10175	0.00982800982800983
chr1	65318250	65326000	2	7700	0.012987012987013
chr1	67883875	67892075	2	8150	0.0122699386503067
chr1	71528350	71539050	2	10650	0.00938967136150235
chr1	84960900	84967100	2	6150	0.016260162601626
chr1	95360825	95366775	2	5900	0.0169491525423729
chr1	115109600	115115625	2	5975	0.0167364016736402
chr1	115259650	115281650	2	21825	0.0160366552119129
chr1	118479150	118489275	2	10075	0.00992555831265509
chr1	144863025	144870550	2	7475	0.0133779264214047
chr1	154139375	154145950	2	6525	0.0153256704980843
chr1	154309600	154319450	2	9775	0.0153452685421995
chr1	155934025	155940250	2	6175	0.0161943319838057
chr1	157099925	157106125	2	6150	0.016260162601626
chr1	229741000	229750300	2	9250	0.0108108108108108
chr10	5823775	5829500	2	5675	0.0176211453744493
chr10	5961550	5968025	2	6425	0.0155642023346304
chr10	32303475	32312025	2	8500	0.0117647058823529
chr10	32320875	32326750	2	5825	0.0171673819742489
chr10	72180775	72189375	2	8550	0.0116959064327485
chr10	76973500	76979525	2	5975	0.0167364016736402
chr10	104848375	104854375	2	5950	0.0168067226890756
chr10	127416950	127429900	2	12850	0.0155642023346304
chr10	127525125	127531075	2	5900	0.0169491525423729
chr11	16767375	16775975	2	8550	0.0116959064327485
chr11	34471175	34478700	2	7475	0.0133779264214047
chr11	43468825	43474700	2	5825	0.0171673819742489
chr11	65830100	65836875	2	6725	0.0148698884758364
chr11	70265425	70272250	2	6775	0.014760147601476
chr11	118916975	118926300	2	9250	0.0162162162162162
chr11	134111050	134121225	2	10125	0.00987654320987654
chr12	6776075	6783975	2	7850	0.0127388535031847
chr12	7083075	7089075	2	5950	0.0168067226890756
chr12	12973725	12983750	2	9975	0.0100250626566416
chr12	13364100	13370725	2	6575	0.0152091254752852
chr12	53417500	53423850	2	6300	0.0158730158730159
chr12	57002825	57011525	2	8625	0.0173913043478261
chr12	96660600	96667025	2	6375	0.0156862745098039
chr12	121131475	121141100	2	9550	0.0157068062827225
chr12	133516650	133523600	2	6900	0.0144927536231884
chr14	21541025	21549725	2	8625	0.0173913043478261
chr14	23553825	23560125	2	6250	0.016
chr14	24770750	24776675	2	5875	0.0170212765957447
chr14	24841125	24847700	2	6525	0.0153256704980843
chr14	50934450	50942700	2	8200	0.0121951219512195
chr14	51373050	51379325	2	6225	0.0160642570281124
chr14	68112350	68119500	2	7100	0.0140845070422535
chr14	77927550	77933725	2	6125	0.0163265306122449
chr14	90732075	90738225	2	6100	0.0163934426229508
chr14	94510475	94519700	2	9150	0.0163934426229508
chr14	105176000	105183050	2	7000	0.0142857142857143
chr15	52348225	52356375	2	8100	0.0123456790123457
chr15	72548425	72560100	2	11625	0.00860215053763441
chr15	74911525	74922000	2	10425	0.00959232613908873
chr15	93433700	93442700	2	8950	0.0111731843575419
chr16	1363875	1371500	2	7575	0.0132013201320132
chr16	1711775	1720000	2	8175	0.0122324159021407
chr16	3453625	3460075	2	6400	0.015625
chr16	8720800	8728125	2	7275	0.013745704467354
chr16	8898125	8910025	2	11850	0.00843881856540084
chr16	8991650	8997450	2	5750	0.0173913043478261
chr16	28836675	28848375	2	11600	0.0172413793103448
chr16	31503100	31508775	2	5625	0.0177777777777778
chr16	31924000	31930700	2	6650	0.0150375939849624
chr16	46995425	47004475	2	9000	0.0111111111111111
chr16	58607625	58617650	2	9950	0.0150753768844221
chr16	71481725	71490850	2	9075	0.0110192837465565
chr17	643300	651550	2	8200	0.0121951219512195
chr17	7805825	7814825	2	8950	0.0111731843575419
chr17	12893400	12903000	2	9525	0.015748031496063
chr17	17998975	18004675	2	5650	0.0176991150442478
chr17	26997900	27006625	2	8675	0.0115273775216138
chr17	28815525	28824975	2	9400	0.0106382978723404
chr17	35441625	35447650	2	5975	0.0167364016736402
chr17	48262075	48276575	2	14375	0.0173913043478261
chr17	78333350	78341000	2	7600	0.0131578947368421
chr17	80201100	80211675	2	10525	0.00950118764845606
chr18	32911575	32920675	2	9025	0.0166204986149584
chr19	9760700	9767400	2	6650	0.0150375939849624
chr19	10787550	10796825	2	9225	0.010840108401084
chr19	11887925	11894600	2	6625	0.0150943396226415
chr19	15506850	15512875	2	5975	0.0167364016736402
chr19	44831675	44838500	2	6775	0.014760147601476
chr19	53848550	53857475	2	8850	0.0169491525423729
chr19	54962400	54971575	2	9125	0.010958904109589
chr2	26413325	26421850	2	8475	0.0117994100294985
chr2	55195250	55201400	2	6100	0.0163934426229508
chr2	62102750	62111600	2	8800	0.0113636363636364
chr2	70510250	70516000	2	5700	0.0175438596491228
chr2	74584175	74598925	2	14675	0.010221465076661
chr2	95768075	95774625	2	6500	0.0153846153846154
chr2	96855450	96861350	2	5850	0.0170940170940171
chr2	101619325	101625550	2	6175	0.0161943319838057
chr2	178093425	178099600	2	6125	0.0163265306122449
chr2	192546425	192553650	2	7175	0.0139372822299652
chr2	207006425	207013850	2	7375	0.0135593220338983
chr2	217364350	217370575	2	6175	0.0161943319838057
chr2	220096425	220104075	2	7600	0.0131578947368421
chr2	234180725	234192100	2	11300	0.0132743362831858
chr20	1422250	1439125	2	16825	0.00594353640416048
chr20	30729050	30735475	2	6375	0.0156862745098039
chr20	35866550	35872625	2	6025	0.016597510373444
chr20	49193700	49201075	2	7325	0.0136518771331058
chr22	20092000	20099150	2	7100	0.0140845070422535
chr22	22115500	22122275	2	6725	0.0148698884758364
chr22	30687575	30695625	2	8000	0.0125
chr22	35736625	35742650	2	5975	0.0167364016736402
chr22	38688350	38700925	2	12475	0.0160320641282565
chr22	40753525	40759800	2	6225	0.0160642570281124
chr22	43216775	43223875	2	7050	0.0141843971631206
chr22	44368075	44374025	2	5900	0.0169491525423729
chr3	9778000	9790525	2	12475	0.00801603206412826
chr3	14171650	14178800	2	7100	0.0140845070422535
chr3	15294075	15303750	2	9600	0.015625
chr3	42677400	42683100	2	5650	0.0176991150442478
chr3	101570000	101581500	2	11425	0.0131291028446389
chr3	154017150	154024575	2	7375	0.0135593220338983
chr3	186502050	186508450	2	6350	0.015748031496063
chr3	196544825	196551250	2	6375	0.0156862745098039
chr3	197678025	197683950	2	5875	0.0170212765957447
chr4	1329875	1335575	2	5650	0.0176991150442478
chr4	3229950	3236650	2	6650	0.0150375939849624
chr4	55138275	55145750	2	7425	0.0134680134680135
chr4	78082450	78091875	2	9375	0.0106666666666667
chr4	83273250	83279875	2	6575	0.0152091254752852
chr4	109542575	109549950	2	7325	0.0136518771331058
chr4	122595525	122605350	2	9775	0.010230179028133
chr4	152021700	152028825	2	7075	0.0141342756183746
chr5	10253750	10266100	2	12275	0.0122199592668024
chr5	14501300	14509075	2	7725	0.0129449838187702
chr5	32591175	32597900	2	6675	0.0149812734082397
chr5	40825525	40834750	2	9150	0.0163934426229508
chr5	90663775	90674725	2	10900	0.00917431192660551
chr5	96088575	96095350	2	6725	0.0148698884758364
chr5	96506750	96515250	2	8450	0.0118343195266272
chr5	134671600	134682350	2	10700	0.00934579439252336
chr5	137898225	137909650	2	11325	0.0176600441501104
chr5	141359125	141365175	2	6000	0.0166666666666667
chr5	142669750	142675850	2	6050	0.0165289256198347
chr5	148882175	148893175	2	10950	0.0091324200913242
chr5	162939025	162946675	2	7600	0.0131578947368421
chr5	167935750	167947500	2	11675	0.012847965738758
chr5	170816700	170829150	2	12375	0.0121212121212121
chr5	172743300	172753350	2	10000	0.01
chr5	178295950	178305125	2	9125	0.010958904109589
chr6	7600825	7610425	2	9525	0.015748031496063
chr6	28115675	28125750	2	10025	0.00997506234413965
chr6	31591325	31605325	2	13925	0.0107719928186715
chr6	32940100	32951550	2	11400	0.0087719298245614
chr6	36934300	36946600	2	12225	0.0122699386503067
chr6	37438400	37444650	2	6200	0.0161290322580645
chr6	138195250	138203950	2	8625	0.0173913043478261
chr6	160162075	160178125	2	15925	0.0156985871271586
chr6	170841950	170849675	2	7675	0.0130293159609121
chr7	6059675	6068975	2	9225	0.016260162601626
chr7	45138700	45149150	2	10400	0.00961538461538462
chr7	56122925	56131575	2	8575	0.0174927113702624
chr7	75686350	75697050	2	10625	0.0141176470588235
chr7	87832175	87840075	2	7850	0.0127388535031847
chr7	94024975	94060675	2	35625	0.00421052631578947
chr7	112095750	112101875	2	6075	0.0164609053497942
chr7	156752150	156758350	2	6150	0.016260162601626
chr8	17138450	17144925	2	6425	0.0155642023346304
chr8	71488350	71496225	2	7825	0.012779552715655
chr8	103838750	103849075	2	10275	0.0097323600973236
chr8	118828525	118834950	2	6375	0.0156862745098039
chr8	124818225	124824275	2	6000	0.0166666666666667
chr9	26920650	26926625	2	5925	0.0168776371308017
chr9	33916500	33925175	2	8600	0.0174418604651163
chr9	35053925	35068700	2	14725	0.0067911714770798
chr9	35695700	35702500	2	6750	0.0148148148148148
chr9	95402650	95408900	2	6200	0.0161290322580645
chr9	101905575	101912550	2	6925	0.0144404332129964
chr9	104162475	104172125	2	9600	0.0104166666666667
chr9	110090475	110097225	2	6700	0.0149253731343284
chr9	116040350	116047500	2	7100	0.0140845070422535
chr9	139334550	139344450	2	9825	0.0152671755725191
chrX	54836175	54843150	2	6925	0.0144404332129964
chrX	71489900	71496075	2	6125	0.0163265306122449
chrX	77368000	77375900	2	7850	0.0127388535031847
