# Supplementary material for: Large organized chromatin lysine domains help distinguish primitive from differentiated cell populations
Source: Nat Commun. 2021 Jan 21;12:499. doi: 10.1038/s41467-020-20830-9 (PMC7820432; doi:10.1038/s41467-020-20830-9)
Supplement: Supplementary file 3 — Supplementary Software [file 41467_2020_20830_MOESM3_ESM.zip › E027-H3K4me1_LOCKS.bed]

chr10	80823000	81042750	69	154400	7.68888888888889
chr10	105468850	105631975	69	86775	7.53125
chr10	120957375	121166650	69	70800	11.2258064516129
chr10	126198475	126432050	69	114450	12.4642857142857
chr11	113928825	114082825	69	106600	10.65
chr13	110866825	110981150	69	66325	8.06896551724138
chr14	69002475	69170350	69	74075	10.6511627906977
chr16	85449200	85642775	69	82500	11.4666666666667
chr16	89360250	89486275	69	80250	5.9016393442623
chr17	17708475	17869025	69	80425	9.96666666666667
chr17	48154450	48300650	69	76425	12.1935483870968
chr19	18364450	18573100	69	74275	11.1944444444444
chr2	161164575	161285575	69	53450	12.1176470588235
chr2	240120925	240278125	69	77500	12.7450980392157
chr5	14142075	14276850	69	77125	9.05
chr7	130559350	130701725	69	84275	12
chr19	979225	1184075	67	85250	9.30434782608696
chr16	81462750	81608050	66	84025	10.0919540229885
chr3	127390300	127523900	66	75175	10.1176470588235
chr2	43232900	43414600	65	71450	10.2769230769231
chr8	22404300	22615325	65	93825	12.0232558139535
chr1	54725925	54879750	64	82075	8.49230769230769
chr19	19471725	19665250	64	64975	11.5897435897436
chr2	20706225	20882575	64	69925	10.8484848484848
chr9	130579675	130745075	64	83225	7.22388059701493
chr11	63971300	64134350	63	69575	11
chr15	67305550	67494025	63	114275	11.4545454545455
chr7	55085200	55215050	63	76325	11.7
chr8	30239700	30367700	63	61300	10.8372093023256
chr14	61927775	62087625	62	56600	10.9
chr17	19141650	19315275	62	58850	11.0588235294118
chr17	75300150	75491175	62	132525	5.71014492753623
chr2	218739725	218903800	62	105325	7.44186046511628
chr11	12064175	12228275	61	75175	9.8125
chr12	125101600	125271875	60	56825	11.4666666666667
chr3	51972775	52162750	60	84375	11.5483870967742
chr3	149245475	149377425	60	61025	10.4
chr2	102348575	102474900	59	59450	9.66666666666667
chr13	99125750	99238875	57	66850	10.7058823529412
chr3	159478725	159593575	57	54350	10.9655172413793
chr8	144550025	144700950	57	71750	10.4375
chr13	97873675	97994000	56	66050	10.5217391304348
chr2	206540350	206643450	56	48875	9.19565217391304
chr17	17566275	17696975	55	81725	7.26666666666667
chr3	66437350	66552525	55	59850	7.4468085106383
chr12	124934450	125094900	54	87000	7.92
chr8	145002050	145165100	54	84475	8.47058823529412
chr10	33518225	33636150	53	40375	8.51063829787234
chr3	171756350	171879425	53	60425	10.0714285714286
chr22	18340500	18485075	52	56925	9.03157894736842
chr9	97763175	97869750	52	77425	4.51612903225806
chr1	19710675	19815300	51	77750	5.52941176470588
chr1	31439525	31539175	51	39075	9.13333333333333
chr10	6156400	6270250	51	44875	9.23913043478261
chr17	16918625	17050925	51	73075	5
chr7	47510125	47678900	51	67425	8.89655172413793
chr10	35617600	35716300	50	38900	8.09090909090909
chr17	55909825	56034300	50	73850	9.92105263157895
chr2	55190725	55283525	50	52800	7.44827586206897
chr9	139403975	139541475	50	73925	8.76543209876543
chr2	218650075	218736025	49	56375	7.26315789473684
chr16	85148575	85272450	48	64725	8.28205128205128
chr16	85308875	85437100	48	60625	8.02898550724638
chr19	47378475	47497200	48	47000	8.55737704918033
chr1	201655650	201762350	47	62025	9.41463414634146
chr2	238570175	238653825	47	48425	7.21212121212121
chr22	46355900	46526075	47	106475	7.39130434782609
chr7	104596975	104681450	47	48350	6.42622950819672
chr7	139404450	139483700	47	35825	8.19047619047619
chr22	36713750	36878850	46	102525	8.93333333333333
chr1	21578025	21673350	45	63400	8.47619047619048
chr15	66990425	67075025	45	53200	3.5
chr16	73017675	73105925	45	48225	6.21238938053097
chr2	65571850	65665050	45	40250	9.22222222222222
chr3	151976075	152053150	45	39400	5.6
chr1	2119150	2276100	44	97400	5.76774193548387
chr11	67112950	67220475	44	49500	8.375
chr17	44192625	44273600	44	47475	5.92592592592593
chr1	156039875	156132575	43	51025	8.17391304347826
chr13	111011800	111077325	43	32350	8
chr14	70072475	70194425	43	69525	4.32727272727273
chr3	11549350	11668225	43	51350	7.44444444444444
chr8	128852375	128984350	43	57250	7.67213114754098
chr9	37951450	38080000	43	61825	8.29411764705882
chr1	8402425	8489650	42	47200	6.70588235294118
chr12	54366400	54440850	42	51950	6.72222222222222
chr17	1911975	2098450	42	72275	8.26666666666667
chr17	76336150	76431200	42	55325	5.92857142857143
chr5	131745125	131842375	42	61450	8
chr12	3182375	3280700	41	39650	6.91228070175439
chr12	27673725	27748350	41	35375	6.6969696969697
chr19	16680100	16740975	41	45650	2.25
chr21	46341175	46440300	41	47350	6.4
chr10	63775825	63856425	40	48750	7.1304347826087
chr10	97164600	97241575	40	30425	8.17142857142857
chr17	74476725	74569025	40	46850	6.65
chr20	48687525	48790025	40	46425	7.83333333333333
chr9	116278300	116398875	40	59475	8.22222222222222
chr10	126678350	126757750	39	52425	4.8125
chr13	21567775	21636275	39	28250	6.96969696969697
chr15	101702725	101754575	39	28275	4.4
chr16	67181550	67286950	39	52775	5.93617021276596
chr6	16697550	16777175	39	37600	7.67857142857143
chr7	27127600	27253400	39	93150	6.45333333333333
chr1	207977075	208066450	38	56325	7.47368421052632
chr10	75608600	75680325	38	38925	6.38095238095238
chr16	68261050	68346800	38	39025	5.40909090909091
chr22	38597075	38670050	38	45500	6.93548387096774
chr15	64260025	64321700	37	30775	6.3125
chr2	47227525	47318750	37	59150	5.33333333333333
chr4	169752050	169809075	37	36225	6.19047619047619
chr1	204367625	204468800	36	43525	6.83720930232558
chr10	75756900	75818250	36	28975	5.02325581395349
chr2	54768150	54847150	36	45400	6.78260869565217
chr3	112928775	113006825	36	35975	5.09333333333333
chr1	226819825	226901225	35	57125	5.15789473684211
chr7	116138350	116200600	35	34500	5.91836734693878
chr19	15352325	15444950	34	63100	4.69182389937107
chr19	38734325	38796550	34	29425	6
chr22	43281675	43348150	34	34350	5.53623188405797
chr3	30646075	30692125	34	28625	3.45454545454545
chr3	187869875	187941550	34	27975	6.66666666666667
chr6	3318600	3392350	34	26950	6.13953488372093
chr9	112851300	112921325	34	38350	6.47058823529412
chr17	43164425	43254150	33	46850	3.52380952380952
chr17	76857550	76936225	33	39300	6.06779661016949
chr3	46965250	47042150	33	53500	6.3013698630137
chr1	36565050	36645225	32	43525	5.88235294117647
chr10	71197850	71260025	32	40325	3.86440677966102
chr14	94402800	94454250	32	27825	5.26530612244898
chr18	46087875	46156750	32	27750	5.79487179487179
chr20	23094550	23145475	32	24375	5.6875
chr22	43353700	43412125	32	29950	5.2
chr1	230256025	230300075	31	21975	5.51515151515152
chr2	85951725	86026925	31	46800	3.76923076923077
chr2	99060700	99107950	31	24725	6.07142857142857
chr2	128388025	128441800	31	33725	4.83870967741935
chr22	30591300	30659675	31	32900	5.28947368421053
chr3	184031700	184099925	31	36000	4.52173913043478
chr14	55112975	55166225	30	24650	5.54716981132075
chr17	46618300	46665525	30	37200	2.71794871794872
chr17	78991500	79076075	30	50400	4.4375
chr2	46523250	46580525	30	38500	5.2
chr2	235858700	235919100	30	34750	3.71428571428571
chr20	17537550	17587025	30	24200	5.25
chr6	7124175	7176825	30	33550	3.31944444444444
chr8	26428575	26520300	30	38950	5.23239436619718
chr9	124452800	124535925	30	60400	5.84210526315789
chr9	137212400	137342075	30	103600	4.91666666666667
chr9	140056225	140151725	30	42525	5.60714285714286
chr12	122199575	122252050	29	30900	4.25
chr12	123526500	123612675	29	41625	4.92307692307692
chr14	74178500	74263875	29	57750	3.23809523809524
chr15	75951075	76031900	29	40475	4.22857142857143
chr15	99224725	99298775	29	29375	5.05882352941176
chr17	25853425	25918600	29	28000	4.5974025974026
chr17	57405925	57466875	29	36800	4.48275862068965
chr2	9345650	9406750	29	37150	4.85185185185185
chr5	77791425	77845100	29	27200	5.36
chr5	139013150	139091825	29	56150	4.88888888888889
chr8	141583725	141648300	29	35050	5.41176470588235
chr10	131736950	131770950	28	17500	5.47058823529412
chr11	94495425	94543900	28	29450	4.53125
chr12	54718125	54788175	28	38150	4.58947368421053
chr12	116549225	116610850	28	28150	4.18181818181818
chr12	124836650	124919025	28	50250	4.44897959183673
chr14	93536275	93587400	28	26725	5.43396226415094
chr15	96863975	96904875	28	24475	4.88888888888889
chr19	13093925	13216075	28	97800	5.33333333333333
chr22	26940575	26988575	28	21425	5.33333333333333
chr22	33192400	33250875	28	37925	4.66666666666667
chr5	172271900	172334150	28	37925	5.22222222222222
chr9	130280525	130343425	28	43300	2.26315789473684
chr1	19208550	19292825	27	48275	5.35714285714286
chr1	223886125	223937325	27	37525	4.33333333333333
chr14	100016125	100072800	27	39800	4.4
chr2	25496425	25565900	27	42125	2.38775510204082
chr5	67509875	67574075	27	47475	3.88888888888889
chr1	10718200	10760600	26	25550	4.62962962962963
chr10	32602175	32642475	26	25000	3.27272727272727
chr12	7022975	7081700	26	39100	4.48648648648649
chr12	48142450	48223675	26	51825	2.69230769230769
chr16	84732750	84776975	26	20725	4.62068965517241
chr21	44802650	44851000	26	21775	3.96129032258065
chr3	120129950	120170975	26	29775	4.47272727272727
chr1	27829725	27935775	25	75125	3.11627906976744
chr1	39614675	39682375	25	33925	3.808
chr10	79621150	79670600	25	30575	4.2089552238806
chr11	96026200	96077075	25	26425	4
chr16	81623875	81672200	25	24450	4.66666666666667
chr17	36570850	36629000	25	36150	4.3
chr2	16795350	16841800	25	21450	3.33333333333333
chr20	56243450	56294400	25	38125	4.62068965517241
chr3	50619225	50690300	25	44525	3.84795321637427
chr5	149507650	149545125	25	27100	1.44444444444444
chr10	126800300	126851375	24	37900	3.24444444444444
chr14	95923475	95977575	24	31800	3.73333333333333
chr15	42204050	42244775	24	29725	2.73684210526316
chr16	70712950	70795725	24	55200	4.43636363636364
chr17	1263675	1304225	24	32200	1.91489361702128
chr19	18573650	18633825	24	45900	3.03846153846154
chr3	50263575	50316950	24	41500	3.48148148148148
chr3	123090325	123134275	24	19500	4.63829787234043
chr6	35001575	35032300	24	20675	4
chr7	80519375	80550875	24	14025	4.21428571428571
chr10	104522550	104578975	23	31800	3.70526315789474
chr11	65304850	65363650	23	35425	3.7906976744186
chr11	68078700	68151925	23	43475	3.5530303030303
chr12	52414375	52480500	23	34325	3.75609756097561
chr14	75015025	75088800	23	49425	4.06666666666667
chr2	173291425	173330900	23	31050	3.42857142857143
chr22	23540800	23601275	23	34475	3.14685314685315
chr5	149988325	150041000	23	39600	1.84848484848485
chrX	64886800	64933475	23	30325	3.4375
chr1	68671150	68699175	22	16225	3.75
chr11	793600	852025	22	39600	3.48979591836735
chr11	65042325	65090100	22	26375	4.16326530612245
chr11	119534250	119601475	22	45450	2.8
chr12	123344575	123383950	22	29900	2.26086956521739
chr14	104158625	104204275	22	26900	3.09803921568627
chr15	31616925	31670950	22	43100	3.33333333333333
chr16	53075000	53129000	22	25225	4.16326530612245
chr16	87867900	87905300	22	31025	1.18518518518519
chr16	89486500	89526350	22	24175	3.95121951219512
chr19	5932825	5980200	22	35350	3.61616161616162
chr2	39626400	39647325	22	10475	3.45454545454545
chr2	97520650	97565275	22	24850	3.90909090909091
chr2	105986100	106027725	22	30975	3.26086956521739
chr2	127818875	127867250	22	39600	3.63636363636364
chr20	35447600	35495625	22	29175	3.7906976744186
chr8	28219775	28252000	22	21850	3.3030303030303
chr8	30381000	30415200	22	21850	4.09302325581395
chr9	33116925	33172500	22	34525	4.16666666666667
chr9	134577400	134615950	22	26125	3.68181818181818
chr1	40500575	40533150	21	20975	2.94736842105263
chr1	201499775	201540500	21	24375	3.4320987654321
chr10	104369425	104439575	21	44800	3.60919540229885
chr13	30137200	30170775	21	18550	2.31067961165049
chr18	72910000	72943375	21	19675	2.55555555555556
chr19	908725	953925	21	20050	3.5609756097561
chr19	47216000	47250625	21	22925	3.10714285714286
chr5	176888500	176930375	21	24875	2.36363636363636
chr6	72093300	72131400	21	23925	3.6
chr9	132933650	132982900	21	25525	3.28205128205128
chr9	136200375	136245175	21	28725	2.60714285714286
chr1	12492825	12547125	20	31150	3.75555555555556
chr1	31348225	31385825	20	24650	2.32432432432432
chr1	198121075	198149825	20	15000	3.11764705882353
chr11	118472900	118519600	20	38850	1.24444444444444
chr14	103978775	104031525	20	38025	3.2
chr15	60651575	60701625	20	32725	3.47222222222222
chr15	99640375	99676200	20	27025	3.64444444444444
chr16	67559150	67590575	20	19350	2.88888888888889
chr19	44255650	44289825	20	22300	3.6701030927835
chr2	85804050	85839850	20	24525	1.68181818181818
chr2	145260875	145281675	20	13075	2.83870967741935
chr3	50351750	50397575	20	30700	1.69633507853403
chr3	129304775	129347375	20	34650	3.5
chr9	123672025	123709000	20	22275	3.67901234567901
chr9	129865200	129903825	20	24300	2.56410256410256
chr1	94040025	94095550	19	42475	1.37704918032787
chr11	1883950	1913100	19	18450	2.18604651162791
chr11	73017475	73056975	19	32800	2.49122807017544
chr11	94461100	94487700	19	16400	2.72222222222222
chr11	128357950	128397725	19	34450	2.88
chr12	6469825	6497375	19	19750	3.42028985507246
chr14	69387450	69450000	19	56300	2
chr17	80816175	80852600	19	21425	2.81012658227848
chr19	1231725	1280275	19	36300	2.87179487179487
chr2	9747575	9785900	19	20850	3.17741935483871
chr2	36579050	36625550	19	33900	3.3448275862069
chr20	45937550	45967675	19	19000	3.15789473684211
chr21	38736725	38764625	19	16300	3.2
chr22	42218525	42244950	19	13825	3.38461538461538
chr3	71471825	71497750	19	14800	2.54736842105263
chr3	195603325	195643625	19	23075	3.30379746835443
chr5	140854925	140909475	19	32000	3.50877192982456
chr7	2645425	2686550	19	28125	2.54901960784314
chr8	23183525	23214525	19	17525	2.78571428571429
chr9	127019175	127072750	19	40275	2.44444444444444
chr1	6544325	6574025	18	19950	3.02857142857143
chr1	6646350	6688850	18	26775	3.14285714285714
chr1	9929950	9971750	18	21275	3.13131313131313
chr1	204041500	204077800	18	19925	3.02439024390244
chr10	71075950	71113350	18	24725	2.78260869565217
chr10	95216225	95243350	18	21050	2.29090909090909
chr11	12694750	12730000	18	26275	2.83333333333333
chr11	57528650	57569550	18	26850	2.4375
chr11	76489775	76521875	18	20800	3.21428571428571
chr11	126201625	126236875	18	21975	2.10810810810811
chr12	56093025	56140150	18	29825	3.05479452054795
chr12	104679200	104701650	18	16925	1.40425531914894
chr14	103849050	103871225	18	13575	2.15384615384615
chr15	90930750	90969600	18	23500	2.98461538461538
chr16	88803900	88852450	18	33575	3.29545454545455
chr17	27888450	27952875	18	40200	2.37575757575758
chr17	40550650	40584350	18	24400	2.90909090909091
chr19	2027025	2065550	18	25375	3.10280373831776
chr2	178098350	178135550	18	26500	2.72164948453608
chr20	10628200	10656500	18	21525	2.58333333333333
chr20	48285300	48319350	18	21050	2.2089552238806
chr20	62665275	62701125	18	19750	2.86274509803922
chr5	135347400	135379550	18	18425	2.83333333333333
chr7	139330375	139348925	18	12725	1.70588235294118
chr8	38293925	38330450	18	22025	3.04761904761905
chr9	135978825	136025375	18	31750	1.83050847457627
chr1	22378550	22404825	17	19625	2.78787878787879
chr1	208327525	208359625	17	20600	2.56
chr10	73722750	73778150	17	40000	2.86486486486486
chr12	53436675	53474925	17	29250	1.63478260869565
chr12	105608300	105630750	17	14750	2.66666666666667
chr13	114861675	114908950	17	27625	2.71428571428571
chr15	74674075	74727325	17	34600	1.37984496124031
chr15	93437275	93467900	17	23875	2.98245614035088
chr17	59471100	59494850	17	16875	1.77777777777778
chr17	73332925	73349475	17	9100	2.52631578947368
chr19	10981125	11012625	17	17600	2.47058823529412
chr20	49526125	49549000	17	16200	1.95555555555556
chr22	47003400	47038300	17	17550	2.58823529411765
chr3	14443175	14497275	17	32125	2.71480144404332
chr3	112348650	112367050	17	12075	2.66666666666667
chr3	123396125	123424500	17	18050	2.8
chr5	2738850	2759100	17	14900	1.25714285714286
chr5	98103900	98128000	17	16900	1.54545454545455
chr5	180661950	180688025	17	19800	2.72413793103448
chr7	137650575	137687850	17	25250	2.125
chr9	73004275	73037750	17	24425	2.70769230769231
chrX	153304350	153330475	17	15300	3.02941176470588
chr1	43395550	43433325	16	30800	2.21052631578947
chr1	181056125	181089100	16	21275	2.40816326530612
chr1	183056275	183076400	16	11450	2.51612903225806
chr1	201251825	201289075	16	23475	2.73684210526316
chr1	235090050	235125325	16	26325	1.14009661835749
chr10	28839125	28860750	16	10925	2.625
chr11	3154550	3192075	16	24725	2.24390243902439
chr11	46351975	46390175	16	26875	2.19047619047619
chr11	65182250	65214625	16	28750	1.78947368421053
chr12	50604300	50618550	16	10900	0.756756756756757
chr12	115102650	115126250	16	15950	2.74074074074074
chr12	120659025	120704225	16	39050	1
chr18	74807400	74831675	16	14625	2.66666666666667
chr19	39137675	39218950	16	70025	1.22374429223744
chr19	45590700	45629775	16	23175	2.60606060606061
chr19	47103250	47143650	16	22425	2.50526315789474
chr2	36629000	36648075	16	12775	2.82051282051282
chr2	43173775	43205075	16	18125	2.34408602150538
chr20	1348975	1375025	16	19700	1.11764705882353
chr20	19953900	19986025	16	22800	2.42105263157895
chr4	159077500	159098250	16	16350	1.76190476190476
chr5	149864500	149910975	16	38525	2.66666666666667
chr5	154132775	154168275	16	25550	2.11363636363636
chr9	130823650	130871125	16	26500	2.68085106382979
chr9	139570100	139596175	16	16050	2.04444444444444
chr1	12218150	12249350	15	20875	2.01408450704225
chr1	156431650	156481200	15	36975	2.41379310344828
chr1	178994175	179008775	15	9625	1.34328358208955
chr11	47516475	47548975	15	19100	2.55
chr12	6416775	6457650	15	28675	2.48
chr12	26263225	26281225	15	11875	2.55882352941176
chr12	57520350	57556800	15	30875	1.38461538461538
chr15	93598800	93618300	15	13725	1.58620689655172
chr16	9028225	9058625	15	20675	1.71428571428571
chr16	68097850	68129625	15	19600	2.29787234042553
chr17	37778075	37803825	15	18250	2.27450980392157
chr17	74710575	74737225	15	15400	2.30252100840336
chr19	2163300	2190325	15	18600	2.27777777777778
chr2	208005275	208033325	15	22700	1.54838709677419
chr20	25012600	25040350	15	22525	1.90909090909091
chr20	35088900	35127425	15	28300	1.94666666666667
chr20	57220275	57236925	15	10975	2.57142857142857
chr21	38777350	38788475	15	7075	1.91304347826087
chr22	37934500	37967350	15	20575	2.42857142857143
chr3	45634425	45655000	15	15925	1.64285714285714
chr5	150438375	150478275	15	27475	1.50757575757576
chr6	41665400	41703975	15	26975	1.5
chr7	115849750	115874000	15	17100	2.26315789473684
chr8	101945100	101966775	15	13450	2.45454545454545
chr9	132235800	132264325	15	21450	2.27450980392157
chr1	157961975	157999575	14	33250	0.8
chr1	159879725	159916500	14	26550	1.57627118644068
chr1	208374275	208397150	14	17225	2.08695652173913
chr1	214587975	214603725	14	10925	2.27777777777778
chr14	24599725	24619275	14	12825	2.09638554216867
chr14	105931300	105966625	14	24875	2.22988505747126
chr15	78336650	78370725	14	26450	1.77777777777778
chr16	21513950	21535400	14	13200	2.33333333333333
chr16	57652600	57689350	14	28700	2.2962962962963
chr16	84852975	84872500	14	11925	2.37037037037037
chr17	42170725	42202025	14	23775	1.54716981132075
chr17	75135375	75152375	14	11750	1.11428571428571
chr19	3357550	3379950	14	15275	1.37142857142857
chr19	12880775	12918450	14	24375	1.51515151515152
chr2	100088725	100107675	14	12250	1.525
chr2	217542775	217565950	14	18550	0.694117647058824
chr20	31042900	31073825	14	23425	2.31192660550459
chr22	20861075	20891750	14	20500	1.53125
chr22	45618750	45638750	14	13025	2.33333333333333
chr3	12963525	13012850	14	38150	1.55555555555556
chr4	87945275	87968300	14	16700	1.35294117647059
chr5	3590500	3608325	14	11875	1.74358974358974
chr5	150959800	150978800	14	10850	2.23529411764706
chr6	86158550	86175800	14	10450	2.30188679245283
chr6	159218350	159241175	14	13850	2.14814814814815
chr7	42256425	42278950	14	14050	2.36363636363636
chr7	98692300	98710275	14	9725	2.24
chr8	134528725	134553825	14	15050	1.71084337349398
chr8	145725025	145755600	14	21900	2.1840490797546
chr9	14197325	14216725	14	10150	2.0952380952381
chr9	131640550	131666600	14	18025	1.4488188976378
chr1	9291350	9313200	13	16875	0.886075949367089
chr1	25869600	25900550	13	22400	0.843478260869565
chr1	27748550	27766550	13	12725	1.075
chr1	32154025	32173700	13	13825	1.87878787878788
chr1	42126375	42151100	13	15275	2.08791208791209
chr1	86034225	86052025	13	14000	1.41463414634146
chr1	175147150	175166750	13	13225	1.86666666666667
chr1	234734250	234760675	13	18875	2.05263157894737
chr11	8777950	8802700	13	18525	1.80487804878049
chr11	65651625	65690775	13	28250	2.02941176470588
chr12	50492850	50508450	13	11200	0.923076923076923
chr12	109225200	109253325	13	20050	1.96296296296296
chr12	111862000	111889600	13	24075	1.64285714285714
chr12	113658125	113685750	13	20900	1.58064516129032
chr14	68858050	68872175	13	9625	1.19047619047619
chr15	42780525	42793925	13	8700	1.01785714285714
chr16	2069400	2099450	13	22750	1.58620689655172
chr16	4416950	4443775	13	21750	1.45454545454545
chr16	48398225	48420275	13	15000	1.92857142857143
chr17	7377775	7396900	13	13175	1.87301587301587
chr17	38459400	38512875	13	48375	0.685714285714286
chr17	48110625	48145700	13	25250	2.14285714285714
chr17	57913650	57931600	13	12000	2.16
chr17	79358825	79405175	13	34600	0.919786096256685
chr17	80478475	80497150	13	14000	1.83333333333333
chr18	55880950	55902975	13	15725	1.79220779220779
chr19	48216350	48234100	13	13750	1.15384615384615
chr2	201979525	202001975	13	17300	1.2463768115942
chr20	3868400	3885950	13	11975	1.54285714285714
chr22	31476225	31504450	13	22650	1.64285714285714
chr3	49043475	49067375	13	16975	1.66037735849057
chr3	145870275	145884900	13	9175	1.50909090909091
chr5	40676700	40690600	13	8575	1.48387096774194
chr6	44001925	44035700	13	23300	1.58974358974359
chr7	1080375	1106350	13	20825	1.325
chr7	134583550	134593500	13	7475	0.939393939393939
chr8	21980350	22001725	13	15850	1.57264957264957
chr1	36830825	36855525	12	16275	1.29824561403509
chr1	112262300	112283950	12	17050	1.51724137931034
chr1	154388950	154408575	12	15450	0.71900826446281
chr1	154923400	154949400	12	21625	0.956521739130435
chr1	169071525	169089750	12	14300	1.05555555555556
chr1	203630250	203648550	12	15475	0.866666666666667
chr1	234663925	234682000	12	15700	1.71428571428571
chr10	8085025	8108850	12	19250	1.68421052631579
chr10	73012400	73032700	12	13375	1.0561797752809
chr10	73591450	73612325	12	16025	1.54166666666667
chr10	74001725	74023975	12	15525	1.875
chr10	97020050	97042400	12	15700	1.23636363636364
chr10	105394725	105442050	12	32525	1.41573033707865
chr11	2902600	2926050	12	13750	1.77251184834123
chr11	19732500	19752375	12	13875	1.33333333333333
chr11	64614450	64649350	12	30750	0.638297872340426
chr11	67028625	67060850	12	26500	0.88
chr11	120078425	120097300	12	15100	1.36
chr11	120201650	120218600	12	11250	1.74358974358974
chr13	50648175	50659750	12	7150	1.76470588235294
chr13	100147675	100160275	12	7875	1.44444444444444
chr14	105779375	105808475	12	19000	1.80676328502415
chr17	30810000	30825525	12	10775	1.07936507936508
chr17	40160850	40180625	12	13475	1.75675675675676
chr17	43360000	43399650	12	31250	1.2
chr17	56589975	56613275	12	14750	1.43434343434343
chr17	71329825	71346250	12	11000	1.62962962962963
chr19	16174950	16200225	12	21600	0.941176470588235
chr19	45240750	45262200	12	17025	1.72727272727273
chr19	47998075	48019650	12	14825	1.69411764705882
chr2	10175250	10190275	12	11000	1
chr2	10537425	10556225	12	13250	0.933884297520661
chr2	36676300	36690975	12	10175	1.57446808510638
chr20	19907325	19927125	12	13400	1.6056338028169
chr20	39762425	39789175	12	22475	1.31818181818182
chr20	60925150	60964525	12	31500	1.84444444444444
chr22	19856150	19876250	12	13700	1.52727272727273
chr22	28269525	28283925	12	8550	1.55102040816327
chr3	71095075	71123175	12	24625	1.29411764705882
chr4	144256575	144283425	12	17075	1.64102564102564
chr5	96037575	96057825	12	10950	1.8125
chr5	149171550	149187475	12	12050	1.73333333333333
chr6	31617975	31637600	12	13525	1.70212765957447
chr6	108937650	108954950	12	12975	1.54285714285714
chr8	12978300	12992000	12	9175	1.9
chr8	103412400	103425875	12	8325	1.67567567567568
chr1	6316950	6337500	11	13550	1.63636363636364
chr1	23795975	23811725	11	10600	1.62666666666667
chr1	27179300	27192750	11	9850	1.01694915254237
chr1	200982675	200998250	11	11675	1.02564102564103
chr1	201423450	201441900	11	13975	1.18918918918919
chr1	203239925	203266050	11	17000	1.29411764705882
chr1	206857000	206891150	11	28300	0.594059405940594
chr10	7827425	7837875	11	6575	1.48275862068966
chr10	73494775	73536725	11	32275	1.45724907063197
chr10	82242925	82271450	11	24800	0.842105263157895
chr10	119119575	119126450	11	5375	1.2
chr10	121410150	121433000	11	18100	1.21428571428571
chr10	134207275	134229225	11	14900	1.48387096774194
chr11	1937200	1953725	11	10275	1.54285714285714
chr11	33737050	33759425	11	15350	1.50434782608696
chr11	68227050	68241800	11	10925	0.830769230769231
chr11	123041675	123068975	11	19925	1.68181818181818
chr11	128584875	128601250	11	11675	1.26666666666667
chr12	4377550	4403400	11	20325	0.905263157894737
chr12	52575200	52604700	11	20350	1.29770992366412
chr12	53260800	53274225	11	9775	1.21367521367521
chr12	80071525	80087300	11	11175	1.03030303030303
chr13	44874400	44888050	11	8925	1.63380281690141
chr14	24894400	24913050	11	13300	1.1304347826087
chr14	93497725	93518500	11	16500	0.846153846153846
chr14	104090200	104105300	11	9375	1.46341463414634
chr15	42065150	42092075	11	18450	1.52697095435685
chr16	722950	740925	11	13600	1.1830985915493
chr17	37023975	37060075	11	26650	1.47413793103448
chr17	39672375	39687250	11	10675	1.08256880733945
chr17	42261525	42283775	11	12325	1.55555555555556
chr17	48334800	48352050	11	12200	0.9
chr19	18942175	18963325	11	18250	0.909090909090909
chr19	39615850	39637625	11	14325	1.53846153846154
chr19	49125650	49143525	11	13400	1.15789473684211
chr19	50367350	50384000	11	11025	1.29032258064516
chr2	20405250	20426350	11	18625	0.698412698412698
chr2	66663550	66673600	11	7550	0.972972972972973
chr2	102312725	102328075	11	11675	0.914285714285714
chr20	30249200	30269900	11	15550	1
chr20	61543300	61572575	11	21900	1.54022988505747
chr21	16421025	16435975	11	11200	1.66233766233766
chr21	28327000	28341275	11	11525	0.96969696969697
chr21	45138025	45158100	11	15200	0.817518248175182
chr3	15348600	15374875	11	18700	1.35064935064935
chr3	53180575	53210425	11	22475	1.25
chr3	53266825	53290625	11	15025	1.61261261261261
chr3	141118025	141135750	11	13900	1.23529411764706
chr4	1160575	1172975	11	9200	1.41935483870968
chr5	6711725	6735600	11	19050	1.54545454545455
chr5	118688975	118703850	11	9675	1.45
chr5	138628675	138645050	11	12775	0.864864864864865
chr5	149968925	149983050	11	10075	1.68181818181818
chr6	12286925	12297025	11	8525	0.714285714285714
chr6	35684550	35705825	11	15375	1.66315789473684
chr6	160100550	160116325	11	12250	1.06542056074766
chr7	851400	878300	11	18200	1.575
chr7	24859675	24873400	11	8925	1.18857142857143
chr7	44101550	44130600	11	15600	1.6936170212766
chr7	48122725	48138550	11	10850	1.17241379310345
chr7	116310800	116319400	11	6150	1
chr7	157128450	157151850	11	17175	1.175
chr9	124028775	124071475	11	36075	1.24324324324324
chr9	124118375	124138250	11	14250	1.45882352941176
chr9	129372825	129389200	11	11325	1.6551724137931
chr1	94125250	94148300	10	19150	0.647058823529412
chr1	160368750	160381400	10	9350	0.846153846153846
chr1	165599025	165611675	10	8800	1.4
chr1	200857375	200868800	10	7500	0.982456140350877
chr10	1089300	1104775	10	10225	1.12903225806452
chr10	3108450	3116875	10	6025	1.02702702702703
chr10	21804050	21818750	10	10950	1
chr10	33226075	33252700	10	22975	0.555555555555556
chr10	61651350	61669025	10	13050	0.806451612903226
chr10	116147875	116165250	10	15050	1.33333333333333
chr11	9586625	9600350	10	9400	1.4320987654321
chr11	12006675	12020675	10	8875	1.11111111111111
chr11	13350975	13363100	10	9525	0.967741935483871
chr11	35176600	35202725	10	22275	0.731707317073171
chr12	6318400	6345350	10	23625	0.605504587155963
chr12	53599475	53630575	10	21775	1.0989010989011
chr12	125388925	125407175	10	11925	1.43076923076923
chr13	42030800	42041600	10	8175	1.4
chr14	21560375	21576350	10	11650	0.946564885496183
chr16	1576775	1602150	10	22075	1.09090909090909
chr16	27322825	27343000	10	17875	1.26086956521739
chr16	66952950	66972575	10	13425	1.10434782608696
chr16	82660075	82673850	10	10875	0.9375
chr16	89537375	89560475	10	17675	1.26666666666667
chr17	4749150	4765550	10	12325	1.10769230769231
chr17	10016325	10031900	10	10500	1.21739130434783
chr17	21177850	21201100	10	17300	1.36585365853659
chr17	32560500	32570875	10	7800	0.73469387755102
chr17	72199100	72213725	10	12675	0.432
chr17	73468100	73487225	10	12700	1.16279069767442
chr18	48554450	48569300	10	11275	0.594202898550725
chr19	1203100	1223450	10	15200	1.40350877192982
chr19	4705525	4718825	10	9275	1.12820512820513
chr19	13047500	13061100	10	10925	0.975609756097561
chr19	13943875	13964175	10	17825	0.789473684210526
chr19	30152000	30174200	10	18950	1.26984126984127
chr19	39326250	39344100	10	13250	0.85
chr19	45942475	45955375	10	8700	1.00917431192661
chr2	60774300	60784650	10	7550	0.773333333333333
chr2	64861775	64883075	10	17325	1.41666666666667
chr2	85656250	85666325	10	7975	0.888888888888889
chr2	231638150	231646750	10	6150	1.37931034482759
chr21	36245500	36265025	10	15550	1.4
chr22	30693575	30724100	10	27000	0.98876404494382
chr22	39256750	39270100	10	9650	0.867924528301887
chr3	30720575	30733800	10	9325	1.26315789473684
chr3	48744725	48754300	10	7575	1.04347826086957
chr3	49441325	49462225	10	13575	1.36
chr3	51702875	51725725	10	16950	1.4
chr3	126709000	126731150	10	18975	0.970588235294118
chr3	128199250	128212000	10	10275	0.436781609195402
chr5	52283175	52295750	10	10750	0.695652173913043
chr5	118603250	118611800	10	5800	1.43859649122807
chr5	151040450	151067525	10	23475	1.05263157894737
chr5	172067275	172077550	10	8525	0.9
chr5	176783875	176801350	10	12100	1.25316455696203
chr6	17925500	17937700	10	8750	1.37373737373737
chr6	37093475	37106250	10	7950	1.29113924050633
chr6	44183725	44207250	10	21750	0.345679012345679
chr6	44212925	44233900	10	15325	1.34426229508197
chr6	52400650	52419025	10	16625	0.357142857142857
chr6	76313225	76323825	10	8900	1
chr6	88398575	88413100	10	8700	1.43243243243243
chr6	108895400	108920225	10	22300	0.566666666666667
chr7	41732000	41746350	10	10625	0.64
chr8	145679275	145705350	10	16900	1.26605504587156
chr8	146010750	146026425	10	11475	1.37662337662338
chrX	68050600	68064650	10	11475	0.836363636363636
chr1	43995025	44020225	9	21375	0.465408805031447
chr1	46142925	46151200	9	7150	0.9
chr1	110325250	110340550	9	10900	1.09090909090909
chr1	150591775	150603400	9	8800	0.899082568807339
chr1	234851125	234868175	9	13125	1.2046783625731
chr11	86656425	86668200	9	8625	0.902439024390244
chr11	119230375	119253250	9	18975	1.21052631578947
chr12	6872100	6883425	9	8725	0.787878787878788
chr12	56318950	56334625	9	13250	0.967032967032967
chr12	76419025	76427950	9	6175	1.10526315789474
chr12	92524850	92538225	9	12125	1
chr12	109077525	109098700	9	15400	1.18446601941748
chr12	109888375	109917850	9	19200	1.16411378555799
chr12	110157000	110167950	9	9075	0.65
chr12	111012075	111023975	9	9100	0.941176470588235
chr13	111860825	111873200	9	9700	0.84
chr14	75740025	75751300	9	8925	0.692307692307692
chr14	77494325	77519825	9	19425	1.02341137123746
chr14	105249350	105272600	9	19825	0.880952380952381
chr14	105477825	105488925	9	8200	0.75
chr15	48010150	48020275	9	8300	0.521739130434783
chr15	73885800	73903300	9	12150	1.18181818181818
chr16	4457750	4467350	9	7150	0.948717948717949
chr16	75130050	75150975	9	16375	0.89171974522293
chr17	1386150	1402425	9	13500	0.863636363636364
chr17	36897050	36911150	9	11500	0.577777777777778
chr17	38245850	38271575	9	23950	0.403508771929825
chr17	38686675	38717275	9	25100	0.592771084337349
chr17	45971200	45986875	9	11150	0.893333333333333
chr17	74574125	74583575	9	6325	1.09677419354839
chr17	77763300	77778425	9	12175	0.983606557377049
chr17	79301075	79321275	9	16125	0.795698924731183
chr18	46351350	46371325	9	14950	0.751515151515151
chr19	1833275	1865525	9	25250	1
chr19	2228325	2247700	9	13800	1.2
chr19	2769250	2786750	9	12775	1.08771929824561
chr19	3396500	3410050	9	10625	1.04347826086957
chr19	13271525	13284350	9	8750	1.03846153846154
chr19	41102550	41122150	9	16475	0.351515151515152
chr19	56145350	56161375	9	12700	0.770491803278688
chr2	20240350	20253200	9	7750	1.2
chr2	26460825	26470775	9	7300	1.01052631578947
chr2	64338675	64348425	9	6850	1.13461538461538
chr2	198288550	198301225	9	10025	0.590673575129534
chr20	1913700	1930850	9	12050	1.0952380952381
chr20	3775475	3794325	9	13950	0.927835051546392
chr20	30942450	30956175	9	10525	0.764705882352941
chr20	51588275	51593600	9	3875	1.02325581395349
chr21	40356025	40367325	9	9550	0.789473684210526
chr21	43341000	43354950	9	11350	0.75
chr21	44862700	44878575	9	9550	1.09178743961353
chr22	38134725	38150875	9	13875	0.60377358490566
chr3	13584650	13595575	9	8425	0.901960784313726
chr3	52558450	52574300	9	12275	0.833333333333333
chr3	124756200	124777075	9	17575	0.622754491017964
chr3	133286875	133300125	9	9500	1.05
chr3	142718475	142725350	9	4550	1.18518518518519
chr4	83279625	83297725	9	12600	1
chr4	170170475	170194100	9	19175	0.612244897959184
chr5	77929000	77946125	9	11200	1.13432835820896
chr5	112250250	112259525	9	6925	0.8
chr5	124070175	124082150	9	10500	0.848484848484849
chr5	133879325	133892650	9	10900	0.550724637681159
chr5	142690900	142699550	9	6050	0.875
chr5	142725500	142736750	9	8625	1.06666666666667
chr6	11205975	11237375	9	27300	1.19607843137255
chr6	32140350	32165600	9	18825	1.19266055045872
chr6	41544675	41554975	9	8225	0.509316770186335
chr6	52429225	52443200	9	11600	0.4
chr6	110643800	110648400	9	3275	0.9
chr6	137102950	137115175	9	8400	0.952380952380952
chr6	160388875	160407275	9	14150	0.862068965517241
chr7	65604425	65612550	9	5700	0.824742268041237
chr7	98716150	98727150	9	7975	0.883720930232558
chr7	116325925	116333725	9	4950	0.871794871794872
chr7	150064775	150083825	9	14175	1.05172413793103
chr7	150665775	150677600	9	9525	0.783783783783784
chr8	26174500	26191100	9	11500	0.99009900990099
chr8	95953725	95964650	9	8275	1.17241379310345
chr8	124523100	124535100	9	8800	0.607843137254902
chr8	128805925	128815900	9	8225	0.733333333333333
chr8	142414750	142430650	9	12125	1.05263157894737
chr9	703500	718225	9	9925	1.11904761904762
chr9	124078825	124089875	9	8475	0.979591836734694
chr9	134268350	134288925	9	17100	1.11363636363636
chr9	140188500	140207075	9	13175	0.794871794871795
chrX	71340575	71349150	9	7100	0.857142857142857
chr1	16464675	16486125	8	20550	0.3125
chr1	16694650	16705275	8	8900	0.711111111111111
chr1	27317275	27339925	8	18800	0.674698795180723
chr1	27647900	27655450	8	5925	0.780487804878049
chr1	33218850	33236225	8	13050	0.657142857142857
chr1	94696275	94705650	8	7175	0.756756756756757
chr1	109931600	109942100	8	8600	0.470588235294118
chr1	110878800	110894000	8	11700	0.805555555555556
chr1	170630025	170638475	8	6275	0.915254237288136
chr1	201615050	201626450	8	9050	0.923076923076923
chr1	201906800	201917075	8	8375	0.903225806451613
chr1	207218200	207228875	8	9000	0.433734939759036
chr1	214710450	214726475	8	11825	0.534722222222222
chr1	218517950	218527250	8	8275	0.818181818181818
chr10	35924650	35933675	8	7150	0.682926829268293
chr10	45453125	45482175	8	23450	0.875536480686695
chr10	65014650	65025750	8	8225	0.782608695652174
chr10	71487525	71495525	8	6900	0.923076923076923
chr10	95194600	95207250	8	10775	0.916666666666667
chr10	112252875	112269000	8	13675	0.866666666666667
chr10	134438350	134448550	8	8825	0.55
chr11	12829225	12840850	8	9000	0.656410256410256
chr11	20067875	20082650	8	9600	0.866894197952218
chr11	57070850	57094575	8	21625	0.260536398467433
chr11	62303175	62329375	8	23550	0.76
chr11	64877975	64891450	8	10350	0.598870056497175
chr11	76375350	76384500	8	7450	0.821428571428571
chr11	119180100	119193525	8	11050	0.64
chr12	50140325	50148225	8	6775	0.521739130434783
chr12	57019875	57032300	8	10200	0.987951807228916
chr12	106693125	106705600	8	8725	0.925
chr13	47174450	47182600	8	6450	0.704225352112676
chr14	75900275	75910175	8	7475	0.912280701754386
chr14	95979550	96004650	8	17800	0.855932203389831
chr14	100196175	100207950	8	8925	0.731707317073171
chr15	44083650	44094375	8	8475	0.689655172413793
chr15	68563400	68582375	8	16125	0.513888888888889
chr15	68869700	68880600	8	8375	0.680851063829787
chr15	70380400	70394600	8	11675	0.608695652173913
chr15	72487425	72497450	8	8850	0.666666666666667
chr15	73916000	73927475	8	9225	0.717948717948718
chr15	75155700	75166500	8	8625	0.909090909090909
chr16	3904000	3915550	8	9100	0.836363636363636
chr16	4544750	4552650	8	5625	0.962962962962963
chr16	54958900	54973800	8	12250	0.928571428571429
chr16	85033100	85046025	8	10225	0.896551724137931
chr16	85655375	85662975	8	5975	0.938775510204082
chr17	899450	914750	8	12825	0.666666666666667
chr17	7474575	7495050	8	17550	0.587064676616915
chr17	27042175	27056550	8	12175	0.441176470588235
chr17	29885325	29901200	8	13975	0.263473053892216
chr17	38598675	38620425	8	19325	0.564102564102564
chr17	40818825	40836500	8	15750	0.580645161290323
chr17	55161600	55177875	8	12600	0.614285714285714
chr17	73971400	73980325	8	6725	0.936708860759494
chr17	80185725	80206900	8	18300	0.336448598130841
chr18	9706200	9713650	8	5675	0.7
chr19	3094825	3109275	8	11850	0.88
chr19	10762425	10774575	8	8400	0.815533980582524
chr19	15520175	15531000	8	7250	0.971428571428571
chr19	39887750	39907775	8	16400	0.622641509433962
chr2	19550350	19563650	8	10475	0.811320754716981
chr2	46924925	46936625	8	9200	0.87037037037037
chr2	96915150	96933775	8	14625	0.772727272727273
chr2	134894200	134901325	8	5150	0.6875
chr2	190439650	190446900	8	5650	0.84
chr2	201179100	201185475	8	4350	0.810810810810811
chr2	218294175	218302750	8	6325	0.844036697247706
chr2	225436825	225451525	8	10425	0.810810810810811
chr2	227653875	227667350	8	11000	0.45045045045045
chr2	231273000	231286075	8	8925	0.975609756097561
chr2	241371675	241399375	8	23650	0.505263157894737
chr20	1869575	1882650	8	10300	0.748201438848921
chr20	25272150	25282475	8	7350	0.790697674418605
chr20	35818100	35823950	8	4525	0.928571428571429
chr20	43269750	43282250	8	9450	0.700854700854701
chr20	49344375	49350725	8	4775	0.8
chr21	45339875	45350350	8	7900	0.956521739130435
chr22	30013225	30023850	8	8050	0.955223880597015
chr22	42464725	42478125	8	9125	0.962962962962963
chr3	46025450	46038125	8	10725	0.80952380952381
chr3	55514750	55525400	8	8800	0.470588235294118
chr3	73668400	73676300	8	6850	0.592592592592593
chr3	119013725	119024125	8	7475	0.802919708029197
chr3	127993225	128002250	8	7450	0.894736842105263
chr3	129271300	129286425	8	11725	0.894117647058824
chr3	134044150	134057525	8	10825	0.776119402985075
chr3	138075425	138088775	8	9075	0.708860759493671
chr3	171485975	171490450	8	3325	0.8
chr3	193847275	193861475	8	12175	0.682170542635659
chr4	2792900	2816100	8	20150	0.33974358974359
chr4	8273750	8284125	8	8825	0.582278481012658
chr4	77114050	77136600	8	18475	0.776699029126214
chr4	140471750	140482250	8	7900	0.846153846153846
chr5	52299275	52306875	8	6775	0.482758620689655
chr5	73108025	73123550	8	11125	0.867256637168142
chr5	139672400	139683625	8	8100	0.635135135135135
chr5	149152775	149162825	8	8075	0.952380952380952
chr5	150156875	150171900	8	11750	0.674603174603175
chr6	10399550	10408200	8	7175	0.558139534883721
chr6	31785225	31795725	8	9125	0.909090909090909
chr6	163946700	163955650	8	6700	0.571428571428571
chr7	5727150	5744225	8	14525	0.520547945205479
chr7	17340100	17349200	8	8100	0.545454545454545
chr7	90223950	90230375	8	4425	0.971428571428571
chr8	30655000	30670725	8	11975	0.941176470588235
chr8	37371550	37380975	8	8175	0.40625
chr8	134575300	134588425	8	11075	0.3828125
chr9	71785400	71797575	8	10000	0.971428571428571
chr9	74292500	74301225	8	6850	0.810810810810811
chr9	100742400	100756425	8	10225	0.864583333333333
chr9	117144250	117162525	8	15450	0.857142857142857
chr9	139916825	139927200	8	7725	0.972972972972973
chrX	153186300	153195225	8	7050	0.777777777777778
chr1	22219550	22243575	7	21825	0.410810810810811
chr1	25073375	25081150	7	5900	0.761904761904762
chr1	29070050	29079075	7	8175	0.193548387096774
chr1	40417600	40426925	7	8525	0.742857142857143
chr1	43145300	43159225	7	11375	0.605042016806723
chr1	46645000	46657125	7	8875	0.68
chr1	68187425	68192300	7	4000	0.731707317073171
chr1	117451525	117463225	7	9025	0.60377358490566
chr1	145469250	145481475	7	10250	0.322147651006711
chr1	153504475	153527375	7	19550	0.625
chr1	153595200	153611050	7	13050	0.578616352201258
chr1	153926450	153941900	7	12225	0.764705882352941
chr1	155096875	155113400	7	14150	0.450704225352113
chr1	156861700	156874625	7	11575	0.6
chr1	206759600	206764625	7	4200	0.428571428571429
chr1	207191525	207203975	7	11450	0.384615384615385
chr1	224021725	224026500	7	3750	0.555555555555556
chr10	43889450	43904000	7	12125	0.438502673796791
chr10	52153825	52157775	7	2975	0.645161290322581
chr10	72988975	72997200	7	7450	0.5
chr10	82211975	82238400	7	23300	0.75
chr10	112617025	112626975	7	8000	0.4
chr11	1765425	1786050	7	17875	0.361290322580645
chr11	12786650	12794000	7	6275	0.511627906976744
chr11	33710425	33719275	7	7475	0.656716417910448
chr11	124759675	124771875	7	10400	0.695652173913043
chr11	125033525	125041275	7	6375	0.611111111111111
chr12	3308225	3315750	7	6425	0.676056338028169
chr12	11801000	11817700	7	12525	0.748815165876777
chr12	47469625	47482950	7	11825	0.529411764705882
chr12	49958150	49965075	7	5025	0.708333333333333
chr12	56218575	56227300	7	6825	0.72
chr12	96626600	96636850	7	9425	0.230769230769231
chr12	108950475	108961400	7	8450	0.714285714285714
chr12	123318800	123331600	7	10075	0.54014598540146
chr14	24834275	24840200	7	5375	0.275862068965517
chr14	32547400	32553575	7	5475	0.382978723404255
chr14	59824125	59830625	7	5650	0.344827586206897
chr14	65180925	65197125	7	15325	0.126582278481013
chr14	65222075	65233125	7	9500	0.434782608695652
chr14	77562825	77572150	7	7900	0.363636363636364
chr14	93470200	93487300	7	15800	0.228571428571429
chr15	39870825	39884100	7	12200	0.736842105263158
chr15	40380350	40402050	7	19350	0.4
chr15	69079125	69092175	7	12450	0.545454545454545
chr15	81276850	81284900	7	6275	0.444444444444444
chr16	4363800	4380725	7	13975	0.717948717948718
chr16	9183775	9209975	7	23175	0.281124497991968
chr16	18809375	18816200	7	5225	0.660194174757282
chr16	20876050	20887000	7	9775	0.722222222222222
chr16	29814675	29839050	7	20375	0.580882352941177
chr16	50646750	50651750	7	3850	0.516129032258065
chr16	56638825	56649300	7	9525	0.516129032258065
chr16	57224550	57228675	7	3100	0.642857142857143
chr16	58054175	58067500	7	12025	0.307692307692308
chr16	66542450	66559725	7	14175	0.36
chr16	68770700	68781300	7	8350	0.64
chr16	70460875	70474200	7	9900	0.591133004926108
chr16	75267350	75302400	7	30100	0.461016949152542
chr16	87517200	87527675	7	8700	0.591194968553459
chr17	3862600	3869050	7	4650	0.75
chr17	7736425	7750075	7	11425	0.494117647058824
chr17	27475200	27491825	7	13575	0.39541547277937
chr17	38639750	38658625	7	16975	0.752688172043011
chr17	38671525	38679625	7	6125	0.742857142857143
chr17	40117050	40130400	7	9150	0.756302521008403
chr17	40512700	40520700	7	6200	0.567164179104478
chr17	41320450	41329675	7	6850	0.729166666666667
chr17	48796300	48809625	7	9200	0.711111111111111
chr17	48993675	49000275	7	5700	0.315789473684211
chr17	56159900	56168075	7	6250	0.722222222222222
chr17	79812550	79831225	7	15600	0.444444444444444
chr17	79873575	79887200	7	11400	0.737864077669903
chr17	80051050	80066050	7	11800	0.476190476190476
chr18	9912800	9929850	7	13725	0.623076923076923
chr18	52983650	52991125	7	5575	0.714285714285714
chr18	74839075	74846400	7	6200	0.444444444444444
chr19	4387425	4403850	7	12375	0.612903225806452
chr19	8508950	8527400	7	15775	0.75
chr19	11299825	11310100	7	8200	0.563380281690141
chr19	42771700	42791400	7	16325	0.658536585365854
chr19	56616000	56633725	7	15200	0.617142857142857
chr2	43144200	43165025	7	17475	0.489795918367347
chr2	43683775	43689250	7	4500	0.705882352941177
chr2	72368125	72378000	7	8275	0.709677419354839
chr2	97192400	97208800	7	14150	0.315789473684211
chr2	127412525	127424775	7	11325	0.347826086956522
chr2	231728750	231737575	7	7600	0.422018348623853
chr2	242247975	242261800	7	11400	0.461538461538462
chr20	1789425	1801875	7	10225	0.674285714285714
chr20	30292050	30311250	7	17050	0.277777777777778
chr20	48096600	48101600	7	3850	0.666666666666667
chr20	55201225	55213250	7	10825	0.384615384615385
chr21	28208875	28219650	7	10275	0.110091743119266
chr21	30670175	30680675	7	8775	0.4
chr21	36207000	36220725	7	10950	0.636363636363636
chr21	36234750	36244000	7	6900	0.705882352941177
chr22	22210025	22223375	7	10050	0.659574468085106
chr22	38068675	38074900	7	5350	0.363636363636364
chr22	39702375	39716850	7	11475	0.651851851851852
chr22	50679375	50691075	7	9100	0.733333333333333
chr22	50729950	50748550	7	16100	0.640776699029126
chr3	32440300	32449475	7	6025	0.743589743589744
chr3	38174075	38183900	7	7775	0.75
chr3	41242250	41259400	7	13150	0.635467980295567
chr3	48627100	48639425	7	11375	0.551724137931034
chr3	49936025	49944400	7	6875	0.513513513513513
chr3	56829000	56836850	7	6900	0.28169014084507
chr3	69126900	69147175	7	17275	0.63013698630137
chr3	123370275	123381025	7	9175	0.576923076923077
chr3	128497625	128507950	7	8200	0.681318681318681
chr4	2256425	2271750	7	12450	0.482269503546099
chr4	6270525	6284925	7	12550	0.416184971098266
chr4	26858550	26868225	7	6875	0.732919254658385
chr4	141012300	141021500	7	8175	0.518518518518518
chr4	157865175	157872325	7	5475	0.705882352941177
chr4	169551850	169558600	7	5325	0.452380952380952
chr5	32026525	32033775	7	5500	0.645833333333333
chr5	133862975	133872675	7	8300	0.387096774193548
chr5	138749450	138755525	7	5225	0.409090909090909
chr5	139595575	139602400	7	5100	0.661016949152542
chr5	150520350	150538525	7	16325	0.457516339869281
chr5	172191575	172205900	7	11625	0.660869565217391
chr5	176726275	176740275	7	12500	0.291139240506329
chr6	7214525	7221350	7	5700	0.41304347826087
chr6	10411375	10421650	7	9050	0.238805970149254
chr6	11194475	11204450	7	8275	0.451612903225806
chr6	29592575	29601900	7	7775	0.434108527131783
chr6	33391975	33402150	7	8875	0.467532467532468
chr6	39758600	39763050	7	3375	0.564102564102564
chr6	41602150	41617675	7	14175	0.32
chr6	42008725	42021000	7	10450	0.438356164383562
chr6	53406600	53413675	7	5250	0.716981132075472
chr6	112162575	112168675	7	4475	0.564102564102564
chr6	158401825	158412425	7	8475	0.75187969924812
chr7	2143125	2152350	7	7275	0.74468085106383
chr7	30503475	30519500	7	12725	0.569169960474308
chr7	36191625	36201825	7	8225	0.690909090909091
chr7	44669425	44680500	7	9025	0.490322580645161
chr7	79080375	79086450	7	4800	0.571428571428571
chr7	107634175	107645275	7	9250	0.507042253521127
chr7	128467175	128478450	7	9700	0.277777777777778
chr7	130002775	130014675	7	10050	0.759493670886076
chr7	134462150	134475425	7	11100	0.640394088669951
chr8	10585975	10592350	7	5200	0.615384615384615
chr8	11658375	11671800	7	11725	0.638297872340426
chr8	37637225	37647050	7	9075	0.181818181818182
chr8	49830475	49838100	7	5750	0.766666666666667
chr8	71513000	71519500	7	5425	0.407407407407407
chr8	116672050	116680100	7	6700	0.622222222222222
chr9	34986425	34998175	7	10225	0.641509433962264
chr9	109622200	109634450	7	9375	0.7375
chr9	131669100	131685725	7	12350	0.76056338028169
chr9	138970400	138988450	7	15050	0.709677419354839
chr9	139613650	139624325	7	9375	0.476190476190476
chrX	40945975	40952550	7	5450	0.727272727272727
chrX	73062200	73069575	7	6500	0.636363636363636
chr1	8719300	8728700	6	7650	0.526315789473684
chr1	15478200	15486000	6	7325	0.297872340425532
chr1	22245325	22267225	6	19575	0.165137614678899
chr1	26865525	26873850	6	6825	0.435483870967742
chr1	27018175	27034650	6	13500	0.526315789473684
chr1	27462250	27482475	6	17900	0.2125
chr1	33792650	33816800	6	21975	0.183150183150183
chr1	45266400	45280925	6	13625	0.545454545454545
chr1	87795750	87804750	6	7300	0.4
chr1	93813225	93819825	6	5900	0.297872340425532
chr1	95000450	95010800	6	9000	0.316455696202532
chr1	145448225	145457825	6	8950	0.263157894736842
chr1	148927625	148931800	6	3450	0.413793103448276
chr1	150485150	150489350	6	3175	0.53968253968254
chr1	154574950	154580100	6	4400	0.323529411764706
chr1	157102000	157109400	6	6425	0.315789473684211
chr1	184356950	184363850	6	6000	0.280701754385965
chr1	184451875	184457175	6	4325	0.435897435897436
chr1	209812775	209832525	6	17275	0.286374133949192
chr1	212460325	212467600	6	5625	0.529411764705882
chr1	226918775	226928125	6	7625	0.542635658914729
chr1	228126875	228137250	6	8525	0.470588235294118
chr10	3846425	3854575	6	6900	0.540540540540541
chr10	50316900	50324050	6	5500	0.46969696969697
chr10	79679100	79687725	6	6675	0.528925619834711
chr10	79785300	79790125	6	3900	0.555555555555556
chr10	81156100	81186025	6	28475	0.365853658536585
chr10	97146975	97151900	6	3825	0.482758620689655
chr10	114744425	114752525	6	6800	0.375838926174497
chr10	120489100	120492675	6	3100	0.4
chr10	123906525	123915250	6	7475	0.375
chr10	131933800	131941475	6	6225	0.504065040650406
chr11	1549425	1557550	6	7425	0.315789473684211
chr11	2399450	2414425	6	14200	0.181818181818182
chr11	3395525	3401225	6	4775	0.545454545454545
chr11	7592875	7601775	6	8150	0.310344827586207
chr11	44583900	44603000	6	17175	0.163636363636364
chr11	47428375	47440450	6	8925	0.522727272727273
chr11	114272100	114276275	6	3425	0.4
chr11	119991150	120006225	6	12875	0.423452768729642
chr11	128559150	128565750	6	5900	0.18018018018018
chr12	49204325	49213450	6	7575	0.477064220183486
chr12	57075500	57081250	6	4975	0.352941176470588
chr12	106499675	106510050	6	9200	0.540540540540541
chr12	106524300	106535575	6	9300	0.49645390070922
chr12	109591525	109599000	6	5975	0.459459459459459
chr12	133064800	133084450	6	17875	0.287581699346405
chr13	22242675	22250100	6	6775	0.333333333333333
chr13	100630700	100635550	6	4075	0.37037037037037
chr13	110985250	111001950	6	12750	0.509677419354839
chr13	114141775	114150600	6	6925	0.541666666666667
chr14	23443175	23453025	6	8650	0.4
chr14	35800775	35813825	6	10625	0.514619883040936
chr14	55091775	55096075	6	3350	0.538461538461538
chr14	65561175	65568275	6	5900	0.392523364485981
chr14	77779300	77786700	6	6725	0.53125
chr15	45926525	45938825	6	9850	0.55609756097561
chr15	63332475	63349600	6	16050	0.152671755725191
chr15	64982000	64996275	6	12150	0.283687943262411
chr15	65359075	65364950	6	5050	0.368421052631579
chr15	68926125	68935075	6	8175	0.227848101265823
chr15	72512400	72525500	6	10800	0.379487179487179
chr15	86158550	86169950	6	9625	0.552631578947368
chr15	93591000	93595100	6	3250	0.418604651162791
chr16	2197475	2214125	6	15400	0.141552511415525
chr16	3016700	3023350	6	5325	0.509433962264151
chr16	11761600	11777550	6	14550	0.274509803921569
chr16	31138750	31154775	6	12725	0.387096774193548
chr16	57173350	57183175	6	8475	0.495412844036697
chr16	65152875	65158500	6	4500	0.555555555555556
chr16	85026025	85030275	6	3575	0.333333333333333
chr16	89159500	89165100	6	4200	0.545454545454545
chr17	2133800	2144450	6	8375	0.478260869565217
chr17	6913100	6927075	6	12250	0.461538461538462
chr17	7116900	7128450	6	10250	0.404255319148936
chr17	8020125	8030925	6	9150	0.553846153846154
chr17	9141350	9148575	6	6100	0.369230769230769
chr17	26728750	26735575	6	5625	0.508771929824561
chr17	29813800	29822975	6	7375	0.385185185185185
chr17	37349650	37359350	6	8325	0.435483870967742
chr17	62768950	62778550	6	8325	0.48
chr17	63013025	63021350	6	6325	0.422018348623853
chr17	70112000	70123700	6	10575	0.285714285714286
chr17	73675350	73697725	6	20250	0.531531531531532
chr17	74376925	74386375	6	8075	0.416666666666667
chr17	74690700	74699525	6	7025	0.487394957983193
chr17	77960000	77968225	6	7200	0.47887323943662
chr17	78191600	78198325	6	5200	0.545454545454545
chr18	46446650	46476850	6	29200	0.32
chr19	5619000	5633475	6	11675	0.508474576271186
chr19	6735225	6745900	6	9075	0.340136054421769
chr19	7965175	7972775	6	5650	0.512820512820513
chr19	10869850	10881325	6	9450	0.511627906976744
chr19	17444000	17449850	6	4725	0.358974358974359
chr19	33768725	33773950	6	4275	0.366197183098592
chr19	35604950	35619075	6	12775	0.264705882352941
chr19	41303425	41319900	6	14025	0.511627906976744
chr19	42718550	42726250	6	6625	0.378378378378378
chr19	55758400	55772000	6	11500	0.424528301886792
chr19	59064825	59075425	6	9225	0.503311258278146
chr2	20647500	20652575	6	4425	0.5
chr2	28667925	28673350	6	4800	0.28
chr2	37874675	37888875	6	12525	0.45045045045045
chr2	40658275	40663750	6	4400	0.551724137931034
chr2	46765175	46779950	6	12075	0.551724137931034
chr2	69992975	69998875	6	4725	0.478260869565217
chr2	74226600	74237925	6	9825	0.419047619047619
chr2	109228950	109238650	6	8050	0.406779661016949
chr2	110857075	110865600	6	7175	0.545454545454545
chr2	161076175	161085150	6	7700	0.434782608695652
chr2	207996425	208003650	6	6675	0.24
chr2	219133625	219141425	6	6125	0.524590163934426
chr2	231657025	231663425	6	5400	0.417582417582418
chr20	1302875	1312175	6	7800	0.527777777777778
chr20	36144050	36157800	6	11950	0.416666666666667
chr20	36792275	36799250	6	5700	0.428571428571429
chr20	48597925	48607800	6	8950	0.213333333333333
chr20	62708975	62716475	6	6500	0.341880341880342
chr21	43677400	43685925	6	6800	0.417910447761194
chr22	19091550	19099275	6	6525	0.470588235294118
chr22	19101950	19110925	6	7150	0.444444444444444
chr22	19272800	19280700	6	6525	0.459016393442623
chr22	20224675	20234725	6	8975	0.347826086956522
chr22	36549425	36558775	6	8275	0.545454545454545
chr22	38027300	38040000	6	11525	0.229299363057325
chr22	50961800	50972300	6	8800	0.496124031007752
chr3	9433800	9449900	6	13300	0.519230769230769
chr3	13031625	13037275	6	4850	0.337078651685393
chr3	42155950	42162050	6	5575	0.225
chr3	49755325	49763175	6	7025	0.26865671641791
chr3	52924725	52932400	6	6425	0.407766990291262
chr3	71079325	71085775	6	5325	0.428571428571429
chr3	71624325	71631950	6	7200	0.166666666666667
chr3	99588425	99592775	6	3800	0.388888888888889
chr3	124594375	124605100	6	8700	0.540540540540541
chr3	126067425	126077800	6	9175	0.245161290322581
chr3	152096950	152104625	6	6750	0.304347826086957
chr3	172030050	172039175	6	7625	0.462809917355372
chr4	8197475	8208675	6	9175	0.473684210526316
chr4	10086125	10120850	6	32025	0.483412322274882
chr4	74974325	74980600	6	5150	0.533333333333333
chr4	123748400	123754350	6	5200	0.276595744680851
chr5	139615325	139626850	6	9150	0.55609756097561
chr5	139715425	139729350	6	12350	0.222222222222222
chr5	142201050	142208575	6	6425	0.5
chr5	145315200	145324175	6	8150	0.408163265306122
chr5	148204400	148213750	6	8000	0.394736842105263
chr5	170735500	170744175	6	7275	0.512820512820513
chr5	178667575	178671200	6	2900	0.511627906976744
chr5	180222700	180239325	6	14250	0.334928229665072
chr6	16331725	16339875	6	7275	0.28169014084507
chr6	30288700	30296175	6	5475	0.527131782945736
chr6	30704675	30713325	6	7450	0.31304347826087
chr6	32074875	32083025	6	7200	0.476190476190476
chr6	33278775	33292150	6	11125	0.352941176470588
chr6	44082900	44097425	6	12025	0.48068669527897
chr6	47134850	47138950	6	3575	0.523809523809524
chr6	131321675	131326625	6	4250	0.227272727272727
chr6	157273525	157279125	6	4925	0.266666666666667
chr7	5715975	5723400	6	6600	0.298507462686567
chr7	25886100	25894525	6	6350	0.496240601503759
chr7	116417325	116423100	6	4525	0.539325842696629
chr7	130128300	130133175	6	4050	0.430769230769231
chr8	17517375	17523600	6	5475	0.518518518518518
chr8	23074975	23083675	6	7475	0.454545454545455
chr8	124539525	124554775	6	13300	0.505747126436782
chr9	14296525	14310500	6	12500	0.376237623762376
chr9	14340100	14354200	6	12150	0.511627906976744
chr9	33288800	33299675	6	8125	0.542857142857143
chr9	35109000	35117600	6	7450	0.23728813559322
chr9	35681500	35692225	6	9700	0.27906976744186
chr9	36135575	36145175	6	7625	0.505494505494505
chr9	75768400	75774400	6	5350	0.538461538461538
chr9	80634925	80638550	6	2825	0.465116279069767
chr9	123954800	123965000	6	8675	0.516129032258065
chrX	47049800	47060725	6	8650	0.465116279069767
chr1	2454600	2467600	5	11525	0.280542986425339
chr1	3369950	3378000	5	7050	0.258503401360544
chr1	9359950	9366225	5	5550	0.25609756097561
chr1	9374750	9387325	5	11150	0.22680412371134
chr1	16082125	16088600	5	5600	0.300751879699248
chr1	17335525	17341375	5	4875	0.288888888888889
chr1	19969350	19982075	5	10650	0.340740740740741
chr1	26600875	26618375	5	16850	0.113821138211382
chr1	27995275	27999750	5	3850	0.328767123287671
chr1	33827325	33834000	5	6225	0.153846153846154
chr1	39592550	39599350	5	6325	0.137931034482759
chr1	39856950	39865725	5	7925	0.259259259259259
chr1	64978150	64983500	5	4775	0.208333333333333
chr1	101700900	101704725	5	3275	0.290322580645161
chr1	110526000	110533650	5	6425	0.317460317460317
chr1	150974000	150983050	5	8550	0.108108108108108
chr1	151171450	151175750	5	3725	0.24
chr1	151340125	151346000	5	5600	0.108108108108108
chr1	168435225	168440525	5	4625	0.347826086956522
chr1	203444050	203451050	5	6425	0.24
chr1	205195000	205199925	5	4325	0.240740740740741
chr1	225841300	225845725	5	3750	0.333333333333333
chr10	544200	547925	5	3100	0.313725490196078
chr10	35078825	35082400	5	3325	0.260869565217391
chr10	35735375	35741425	5	5425	0.222222222222222
chr10	81953875	81968075	5	12900	0.213235294117647
chr10	95750900	95755000	5	3275	0.352941176470588
chr10	102756075	102765200	5	7950	0.316279069767442
chr10	105203775	105213000	5	8275	0.292682926829268
chr10	125846375	125854950	5	7275	0.317073170731707
chr11	1967325	1977525	5	8975	0.328947368421053
chr11	8825275	8837200	5	11375	0.0860215053763441
chr11	10323175	10331850	5	7800	0.224719101123595
chr11	10674575	10682500	5	6825	0.258503401360544
chr11	44960825	44972100	5	10700	0.222222222222222
chr11	45948800	45956650	5	6800	0.236686390532544
chr11	65146125	65161100	5	13375	0.298387096774194
chr11	65252675	65266300	5	12825	0.192982456140351
chr11	65374000	65382725	5	7600	0.216216216216216
chr11	68264875	68268925	5	3450	0.347826086956522
chr11	72335450	72345375	5	8850	0.208144796380091
chr11	73691000	73695225	5	3825	0.25531914893617
chr11	75267700	75280400	5	11875	0.148148148148148
chr11	85768750	85777700	5	8550	0.0917431192660551
chr11	86450525	86455150	5	4125	0.266666666666667
chr11	101983250	101992500	5	8750	0.297872340425532
chr11	111599850	111609950	5	9475	0.247619047619048
chr11	118307725	118314875	5	6700	0.24
chr11	118777525	118801875	5	22750	0.305084745762712
chr11	128772325	128776575	5	3850	0.194174757281553
chr12	6976900	6984100	5	6450	0.25
chr12	13351275	13365100	5	12925	0.131147540983607
chr12	46115525	46120175	5	4300	0.185185185185185
chr12	46794600	46798625	5	3550	0.222222222222222
chr12	47051725	47055700	5	3450	0.27027027027027
chr12	51781475	51788575	5	6100	0.244444444444444
chr12	52622275	52633800	5	10800	0.102857142857143
chr12	57606600	57613975	5	6700	0.211538461538462
chr12	57622650	57638650	5	15500	0.133333333333333
chr12	90097000	90101750	5	4175	0.246153846153846
chr12	109192075	109200975	5	7775	0.268774703557312
chr12	124490250	124493500	5	2750	0.32258064516129
chr12	129300250	129309725	5	7950	0.306122448979592
chr13	33682625	33687675	5	4475	0.23728813559322
chr13	33807775	33811000	5	2700	0.325581395348837
chr13	114799175	114805175	5	5300	0.3
chr14	21536525	21543325	5	6150	0.245614035087719
chr14	23313525	23323075	5	8725	0.247933884297521
chr14	23829750	23836700	5	6150	0.305555555555556
chr14	52011275	52015250	5	3225	0.325581395348837
chr14	52478350	52482950	5	3900	0.269230769230769
chr14	53393100	53396350	5	2650	0.307692307692308
chr14	68711050	68718625	5	6825	0.194174757281553
chr14	68976100	68981550	5	5000	0.181818181818182
chr14	69250975	69257800	5	6375	0.12987012987013
chr14	90983700	90991125	5	6150	0.307692307692308
chr14	91835000	91841250	5	5450	0.266666666666667
chr15	70555025	70564525	5	9000	0.125
chr15	85303700	85307675	5	3500	0.333333333333333
chr15	101978700	101981725	5	2500	0.32258064516129
chr16	2517125	2524900	5	7100	0.253521126760563
chr16	48636875	48647725	5	8975	0.328205128205128
chr16	49732475	49738150	5	5000	0.342857142857143
chr16	53945025	53948125	5	2825	0.166666666666667
chr16	68689725	68694125	5	3775	0.321428571428571
chr16	79627750	79632025	5	3850	0.333333333333333
chr17	4132900	4137575	5	4200	0.263157894736842
chr17	8089875	8096400	5	5450	0.330578512396694
chr17	15150725	15157875	5	6125	0.28
chr17	17395525	17401175	5	5175	0.181818181818182
chr17	20931300	20941925	5	9450	0.275862068965517
chr17	32574650	32583875	5	8725	0.307692307692308
chr17	37814500	37825250	5	9500	0.312849162011173
chr17	38077325	38086450	5	8075	0.20253164556962
chr17	39806600	39814575	5	7550	0.0851063829787234
chr17	41620225	41625475	5	4625	0.181818181818182
chr17	41916975	41919800	5	2375	0.263157894736842
chr17	42633200	42637675	5	3750	0.301075268817204
chr17	53341050	53347075	5	5175	0.307692307692308
chr17	54671425	54675975	5	3925	0.326530612244898
chr17	55362075	55367400	5	4675	0.277227722772277
chr17	61552125	61556825	5	4325	0.307692307692308
chr17	71279450	71291700	5	11850	0.2
chr17	76120650	76130575	5	9375	0.136363636363636
chr18	42274550	42281875	5	6475	0.25
chr18	55861750	55865875	5	3650	0.238805970149254
chr18	59615425	59619425	5	3225	0.344827586206897
chr18	60982100	60986925	5	4350	0.242424242424242
chr18	74155475	74165600	5	9250	0.151111111111111
chr18	74776300	74781875	5	5000	0.333333333333333
chr19	2539625	2547400	5	6975	0.202127659574468
chr19	3506750	3517350	5	9600	0.296774193548387
chr19	3976700	3988475	5	9825	0.313432835820896
chr19	6098250	6105950	5	7050	0.166666666666667
chr19	6232100	6244550	5	11250	0.192771084337349
chr19	10336650	10341925	5	4550	0.278481012658228
chr19	37956925	37961450	5	3925	0.349206349206349
chr19	45310250	45314725	5	4100	0.148148148148148
chr19	46281700	46289775	5	7625	0.264705882352941
chr19	46384500	46390775	5	5375	0.342857142857143
chr19	49976275	49979975	5	3000	0.342105263157895
chr19	54969575	54976475	5	6100	0.26890756302521
chr2	12871250	12875725	5	3800	0.290322580645161
chr2	68462925	68468800	5	5225	0.304347826086957
chr2	106411475	106421150	5	8875	0.301075268817204
chr2	129490400	129495025	5	4250	0.163265306122449
chr2	182757125	182762100	5	4050	0.296296296296296
chr2	208395925	208400175	5	3950	0.230769230769231
chr2	219146050	219160525	5	13275	0.290909090909091
chr2	239190525	239199950	5	7850	0.333333333333333
chr20	17938325	17948625	5	9725	0.137931034482759
chr20	23346075	23349725	5	3300	0.294117647058824
chr20	25226875	25237775	5	8850	0.35
chr20	31033350	31040075	5	6125	0.324324324324324
chr20	32423475	32432150	5	8000	0.333333333333333
chr20	36614875	36622575	5	6900	0.244897959183673
chr20	39968125	39972000	5	3500	0.347826086956522
chr20	44710975	44719500	5	7500	0.254716981132075
chr20	48272625	48276025	5	3000	0.222222222222222
chr20	50245875	50248925	5	2700	0.191780821917808
chr20	55964025	55978525	5	12950	0.333333333333333
chr21	38827100	38832875	5	5250	0.285714285714286
chr21	43647500	43658550	5	9875	0.297872340425532
chr21	44758675	44762475	5	3375	0.296296296296296
chr21	45552075	45567475	5	14300	0.346456692913386
chr22	22290750	22306825	5	14650	0.340425531914894
chr22	24824875	24832750	5	7175	0.342857142857143
chr22	29701925	29712100	5	8800	0.272108843537415
chr22	31683800	31689950	5	5600	0.181818181818182
chr22	39628825	39642175	5	12625	0.231884057971014
chr22	39917300	39929275	5	10575	0.261904761904762
chr22	40818650	40823475	5	4200	0.265060240963855
chr22	50181675	50188350	5	6000	0.235294117647059
chr22	50705000	50711425	5	5875	0.25
chr22	51133550	51139125	5	4875	0.330578512396694
chr3	5021375	5029475	5	7450	0.291666666666667
chr3	13891125	13896200	5	4700	0.19047619047619
chr3	15835200	15840300	5	4525	0.295081967213115
chr3	24526900	24529875	5	2500	0.285714285714286
chr3	29325325	29330975	5	5150	0.15
chr3	30695875	30703025	5	6900	0.0754716981132075
chr3	39181025	39196575	5	13800	0.277945619335347
chr3	42060450	42068525	5	6925	0.304635761589404
chr3	43327100	43334975	5	6650	0.337777777777778
chr3	52249525	52256725	5	6350	0.24
chr3	99355475	99358500	5	2550	0.32258064516129
chr3	123336050	123343725	5	7025	0.150753768844221
chr3	124488900	124495000	5	5625	0.163265306122449
chr3	128445925	128455900	5	9475	0.0888888888888889
chr3	134029925	134036700	5	5625	0.346666666666667
chr3	134069250	134092700	5	22875	0.121212121212121
chr3	172232575	172238825	5	5525	0.340909090909091
chr3	193720175	193724300	5	3700	0.3125
chr4	3369975	3374250	5	3750	0.306122448979592
chr4	7649525	7655675	5	5175	0.317757009345794
chr4	24579000	24584950	5	5250	0.333333333333333
chr4	25860950	25864275	5	2825	0.285714285714286
chr4	95374300	95382375	5	7550	0.176470588235294
chr4	103729725	103746075	5	15775	0.227848101265823
chr5	6633950	6637925	5	3450	0.30188679245283
chr5	52093900	52101725	5	7250	0.170731707317073
chr5	56470725	56478225	5	7200	0.156862745098039
chr5	78803725	78809650	5	5275	0.296296296296296
chr5	92914225	92919775	5	5050	0.173076923076923
chr5	126181325	126184525	5	2750	0.266666666666667
chr5	131554925	131564225	5	7575	0.280487804878049
chr5	138607125	138612575	5	4675	0.329113924050633
chr5	141692100	141707950	5	15000	0.266666666666667
chr5	148783150	148805000	5	21325	0.242424242424242
chr5	151152125	151157875	5	5250	0.35
chr6	15399025	15403100	5	3725	0.32258064516129
chr6	33238125	33247375	5	8250	0.318181818181818
chr6	43455925	43468000	5	10350	0.342857142857143
chr6	43602925	43606200	5	2950	0.3125
chr6	43738975	43748875	5	8850	0.275
chr6	44039375	44045400	5	5325	0.229508196721311
chr6	52374125	52384050	5	9075	0.206896551724138
chr6	108990850	108999050	5	7275	0.324324324324324
chr6	111197625	111205925	5	7625	0.210526315789474
chr6	111918350	111927475	5	8325	0.218181818181818
chr6	126264425	126267925	5	2950	0.318181818181818
chr6	149652500	149659525	5	6575	0.233333333333333
chr6	157168375	157173200	5	4200	0.276422764227642
chr7	5419150	5424875	5	5025	0.333333333333333
chr7	44140350	44147350	5	6175	0.330935251798561
chr7	73587125	73603325	5	14800	0.222950819672131
chr7	95025025	95027250	5	1850	0.307692307692308
chr7	100858175	100863975	5	4700	0.305882352941176
chr7	113722750	113728675	5	4975	0.290909090909091
chr7	156794825	156798950	5	3650	0.25
chr8	28203925	28210550	5	6125	0.164948453608247
chr8	29196775	29211350	5	13425	0.147368421052632
chr8	38585175	38594150	5	7525	0.348623853211009
chr8	41160600	41168825	5	7350	0.348837209302326
chr8	125637450	125644125	5	5850	0.264705882352941
chr8	142401025	142406625	5	5025	0.306306306306306
chr8	145535150	145540125	5	4525	0.285714285714286
chr9	35645200	35651225	5	4825	0.333333333333333
chr9	92761475	92766600	5	4450	0.307692307692308
chr9	96339725	96344950	5	4600	0.285714285714286
chr9	131311800	131322750	5	9075	0.336283185840708
chr9	131899600	131910750	5	9925	0.184397163120567
chr9	137036075	137041200	5	4500	0.230088495575221
chr9	137346275	137351750	5	5100	0.272727272727273
chrX	45607100	45623575	5	15025	0.130434782608696
chrX	106916300	106923100	5	6200	0.29126213592233
chrX	153166150	153170575	5	3875	0.321428571428571
chr1	932750	937750	4	4525	0.142857142857143
chr1	2382325	2387800	4	4975	0.159090909090909
chr1	12650650	12664850	4	13675	0.148760330578512
chr1	16338850	16347300	4	8100	0.0598802395209581
chr1	17890200	17897925	4	7300	0.111111111111111
chr1	17943000	17945225	4	2025	0.153846153846154
chr1	19923925	19927600	4	3350	0.164948453608247
chr1	23853825	23858675	4	4550	0.12280701754386
chr1	32038200	32055300	4	15825	0.147321428571429
chr1	37936375	37953450	4	15625	0.151300236406619
chr1	43758700	43763025	4	3950	0.12962962962963
chr1	75195500	75198200	4	2500	0.115384615384615
chr1	109370500	109374275	4	3425	0.145454545454545
chr1	111742525	111748375	4	5525	0.0869565217391304
chr1	144007375	144015825	4	7500	0.156028368794326
chr1	150530225	150550075	4	19475	0.0651465798045603
chr1	153742700	153753775	4	10200	0.170588235294118
chr1	154976025	154986875	4	10400	0.0769230769230769
chr1	155162225	155167725	4	5075	0.101010101010101
chr1	156626350	156641225	4	13925	0.123076923076923
chr1	171186900	171190225	4	3000	0.15625
chr1	183007350	183012525	4	4575	0.170212765957447
chr1	201457200	201477425	4	19900	0.0578512396694215
chr1	225647075	225651875	4	4425	0.170212765957447
chr1	227125625	227135100	4	8925	0.102739726027397
chr1	247495675	247499650	4	3675	0.131868131868132
chr10	704325	710450	4	5600	0.153846153846154
chr10	3892700	3896575	4	3700	0.09375
chr10	51564600	51578025	4	12450	0.132564841498559
chr10	52084250	52087450	4	2975	0.13953488372093
chr10	81189875	81206950	4	16050	0.128249566724437
chr10	88713200	88722450	4	8950	0.0487804878048781
chr10	104192800	104196725	4	3575	0.153846153846154
chr10	104354825	104366000	4	10400	0.155642023346304
chr10	122835675	122840375	4	4475	0.0810810810810811
chr10	126135575	126139550	4	3575	0.160919540229885
chr11	702225	711700	4	8775	0.116504854368932
chr11	1846150	1861825	4	14775	0.117647058823529
chr11	2323525	2329175	4	5200	0.161290322580645
chr11	7692225	7695950	4	3325	0.170212765957447
chr11	61728150	61744975	4	15125	0.165289256198347
chr11	71946150	71952300	4	5875	0.0941176470588235
chr11	85369775	85375175	4	4900	0.151898734177215
chr11	87905850	87909350	4	3250	0.131868131868132
chr11	118889575	118892725	4	2875	0.160919540229885
chr12	3601225	3603225	4	1850	0.133333333333333
chr12	51378175	51381250	4	2775	0.162162162162162
chr12	52363875	52369325	4	5125	0.122448979591837
chr12	62997700	63000200	4	2275	0.16
chr12	69006100	69016900	4	9950	0.171206225680934
chr12	122590200	122594650	4	4000	0.152380952380952
chr13	41221500	41224900	4	3225	0.0975609756097561
chr13	41556575	41560900	4	4100	0.0975609756097561
chr13	41886550	41890050	4	3175	0.168421052631579
chr14	69725850	69730800	4	4550	0.125984251968504
chr14	77488225	77493600	4	4950	0.166666666666667
chr14	95648725	95652775	4	3650	0.171428571428571
chr14	99988500	99992950	4	4075	0.147368421052632
chr14	100569650	100575550	4	5600	0.0972222222222222
chr14	103586700	103598175	4	10850	0.09375
chr14	105627225	105634450	4	6800	0.106666666666667
chr15	41054900	41064925	4	9675	0.102564102564103
chr15	42258225	42264225	4	5575	0.156862745098039
chr15	68655675	68661125	4	5200	0.0909090909090909
chr15	74213550	74224250	4	10200	0.162162162162162
chr16	27471200	27475200	4	3825	0.137931034482759
chr16	31462775	31470025	4	6850	0.15
chr16	53241550	53245750	4	3875	0.117647058823529
chr16	85670900	85676300	4	5050	0.08
chr17	2387600	2390950	4	3150	0.106666666666667
chr17	14200225	14208650	4	8100	0.0816326530612245
chr18	374450	379025	4	4375	0.0714285714285714
chr18	32287050	32290875	4	3525	0.150537634408602
chr18	57567200	57570400	4	2925	0.150943396226415
chr19	1465075	1473850	4	8175	0.136363636363636
chr19	6055950	6069050	4	12625	0.0923076923076923
chr19	7933250	7940000	4	6000	0.169014084507042
chr19	14582725	14589275	4	6100	0.140350877192982
chr19	33878200	33889150	4	10500	0.0616740088105727
chr19	45971300	45978650	4	6925	0.16
chr19	51223400	51229825	4	5950	0.116129032258065
chr2	9937775	9943975	4	5825	0.16
chr2	38599275	38603625	4	4175	0.0821917808219178
chr2	63274425	63279600	4	4850	0.105263157894737
chr2	73142000	73146250	4	3950	0.105263157894737
chr2	119987300	119992425	4	4925	0.0779220779220779
chr2	172958850	172968475	4	9150	0.0809248554913295
chr2	173091975	173097275	4	4900	0.136986301369863
chr2	191180700	191184150	4	3125	0.16
chr2	191747475	191754750	4	6875	0.0975609756097561
chr20	17950025	17955225	4	4925	0.122448979591837
chr20	32582625	32589425	4	6275	0.149253731343284
chr20	39631050	39637400	4	5750	0.158730158730159
chr20	45901775	45906325	4	4175	0.142857142857143
chr21	35015700	35018375	4	2500	0.125
chr22	27067450	27071225	4	3500	0.131868131868132
chr22	28261425	28265200	4	3425	0.168421052631579
chr22	41047075	41051600	4	4225	0.151898734177215
chr3	8781550	8784450	4	2600	0.153846153846154
chr3	12699500	12704625	4	4875	0.0869565217391304
chr3	14180800	14188725	4	7475	0.122137404580153
chr3	14844700	14846875	4	1975	0.166666666666667
chr3	37945225	37949825	4	4375	0.121212121212121
chr3	43910750	43914900	4	3775	0.166666666666667
chr3	45705650	45710650	4	4650	0.150943396226415
chr3	50191500	50211600	4	18750	0.156378600823045
chr3	52523725	52530750	4	6850	0.0540540540540541
chr3	53876400	53881375	4	4725	0.0888888888888889
chr3	134180750	134184650	4	3625	0.109090909090909
chr3	152880700	152885900	4	4900	0.121212121212121
chr3	160525950	160529000	4	2875	0.153846153846154
chr3	187452375	187461000	4	8175	0.136645962732919
chr4	1753000	1756550	4	3225	0.155339805825243
chr4	30718900	30726250	4	6975	0.106382978723404
chr4	38666775	38680600	4	12800	0.149253731343284
chr4	54922600	54929450	4	6450	0.137931034482759
chr5	56480125	56485750	4	5300	0.121621621621622
chr5	82766725	82772125	4	5075	0.125
chr5	124744150	124749500	4	4975	0.145833333333333
chr5	133334250	133339750	4	5200	0.119047619047619
chr5	134576800	134583475	4	6225	0.165413533834586
chr5	134707200	134716400	4	8725	0.126315789473684
chr5	142772425	142782050	4	9400	0.0470588235294118
chr5	148922450	148929650	4	6925	0.0512820512820513
chr5	172745250	172757350	4	11325	0.136518771331058
chr5	178691275	178704250	4	12550	0.116071428571429
chr6	11425825	11430100	4	3950	0.13953488372093
chr6	18386350	18391825	4	5225	0.0952380952380952
chr6	22145750	22150725	4	4575	0.146788990825688
chr6	36564475	36577700	4	12775	0.155339805825243
chr6	56401175	56408400	4	6700	0.134078212290503
chr6	99278975	99284175	4	4825	0.149253731343284
chr6	106531350	106538675	4	6825	0.11965811965812
chr7	2796300	2803800	4	6875	0.14207650273224
chr7	21468250	21472400	4	3750	0.161290322580645
chr7	47331350	47335450	4	3825	0.117647058823529
chr7	73440875	73448950	4	7525	0.165413533834586
chr7	73890950	73898650	4	7325	0.0957446808510638
chr7	100199750	100203875	4	3800	0.139130434782609
chr7	150939650	150950650	4	10150	0.141176470588235
chr8	27466100	27473625	4	7000	0.135802469135802
chr8	30418750	30425525	4	6175	0.112820512820513
chr8	119027850	119033200	4	4975	0.11864406779661
chr8	125735900	125739950	4	3800	0.130434782608696
chr8	131357750	131362100	4	3975	0.126315789473684
chr8	134296100	134308900	4	12500	0.062992125984252
chr9	35791750	35796250	4	4025	0.155172413793103
chr9	93953875	93960450	4	6225	0.146341463414634
chr9	124396450	124401825	4	5000	0.162790697674419
chr9	129946750	129951025	4	3875	0.159090909090909
chrX	39940700	39950825	4	9625	0.129032258064516
chrX	129214900	129221375	4	6000	0.166666666666667
chr1	16968550	16972275	3	3625	0.0404040404040404
chr1	60171025	60173850	3	2725	0.0444444444444444
chr1	154987900	154992075	3	4050	0.0408163265306122
chr1	165864125	165871000	3	6750	0.037037037037037
chr1	202543900	202550125	3	6100	0.0350877192982456
chr10	106076200	106097650	3	21025	0.0355781448538755
chr10	129860175	129864675	3	4375	0.036144578313253
chr11	75915725	75922500	3	6575	0.0333333333333333
chr11	128348400	128354350	3	5750	0.036697247706422
chr12	6307075	6317625	3	10150	0.0453400503778338
chr12	6656575	6665075	3	8300	0.0458015267175573
chr12	27087775	27090775	3	2900	0.0404040404040404
chr12	52636050	52644525	3	8325	0.032520325203252
chr12	52887450	52891300	3	3725	0.0428571428571429
chr12	67664100	67670825	3	6550	0.040983606557377
chr12	122523625	122529925	3	6150	0.0352422907488987
chr14	24776975	24787175	3	9975	0.031496062992126
chr15	74464625	74473650	3	8825	0.0402010050251256
chr16	20685150	20689000	3	3750	0.0310077519379845
chr16	67423450	67434400	3	10675	0.0402010050251256
chr17	15158325	15167400	3	8775	0.0466472303206997
chr17	18894850	18898050	3	3100	0.0470588235294118
chr17	38219800	38233925	3	13700	0.0467289719626168
chr17	48711500	48719000	3	7300	0.0357142857142857
chr19	34664075	34673025	3	8825	0.0459770114942529
chr2	28617350	28627975	3	10400	0.0265957446808511
chr2	30454375	30461550	3	7075	0.0216216216216216
chr2	36711075	36714900	3	3725	0.0298507462686567
chr2	74205975	74211775	3	5625	0.0457142857142857
chr2	74425025	74429275	3	4150	0.0392156862745098
chr2	85729600	85733550	3	3825	0.0413793103448276
chr2	121689825	121696475	3	6525	0.0303030303030303
chr2	129037075	129041925	3	4700	0.037037037037037
chr2	160009475	160014850	3	5250	0.0309278350515464
chr20	821275	828250	3	6875	0.036036036036036
chr20	34317225	34325250	3	7875	0.0263157894736842
chr21	35500175	35504850	3	4575	0.0459770114942529
chr21	43170200	43176900	3	6600	0.0176211453744493
chr22	30792175	30796650	3	4350	0.0454545454545455
chr22	32019050	32026600	3	7350	0.041958041958042
chr3	128891175	128901400	3	10025	0.0397350993377483
chr3	185643625	185654000	3	10250	0.024896265560166
chr4	2867675	2872525	3	4725	0.0350877192982456
chr5	1101250	1111525	3	10075	0.0383386581469649
chr5	64061100	64064050	3	2850	0.0380952380952381
chr5	66300575	66313350	3	12525	0.0453257790368272
chr5	131592550	131606400	3	13525	0.0339622641509434
chr5	170815275	170820300	3	4875	0.0437158469945355
chr6	43765550	43768300	3	2650	0.0412371134020619
chr7	43684850	43692025	3	7000	0.03690036900369
chr8	54432950	54437725	3	4575	0.0467836257309941
chr8	119115750	119123075	3	7125	0.0459770114942529
chr8	125628650	125633850	3	5075	0.0413793103448276
chr8	144356200	144364625	3	8150	0.0456026058631922
chrX	53112200	53118425	3	6100	0.0289855072463768
