# Supplementary material for: Large organized chromatin lysine domains help distinguish primitive from differentiated cell populations
Source: Nat Commun. 2021 Jan 21;12:499. doi: 10.1038/s41467-020-20830-9 (PMC7820432; doi:10.1038/s41467-020-20830-9)
Supplement: Supplementary file 3 — Supplementary Software [file 41467_2020_20830_MOESM3_ESM.zip › E027-H3K4me3_LOCKS.bed]

chr12	133562075	133638125	31	23875	14.9108910891089
chr16	3054100	3225775	31	35075	14.7272727272727
chr19	9400425	9494850	31	26875	14.9230769230769
chr19	37003725	37048675	31	16325	4.73282442748092
chr19	37051875	37202750	31	22125	14.9887640449438
chr19	37282375	37369200	31	23300	9.06818181818182
chr19	37940825	38057150	31	28225	16.1379310344828
chr19	44462575	44663600	31	35225	12.7179487179487
chr19	52406275	52512250	31	24925	15.7411764705882
chr19	56950225	57082525	31	24150	14.1032258064516
chr19	57977175	58078100	31	28575	14.4571428571429
chr19	58426025	58510675	31	24000	14.8444444444444
chr19	58687825	58751550	31	31400	13.4117647058824
chr19	58753350	58921575	31	39750	11.6666666666667
chr21	10774250	10804450	31	13175	5.92857142857143
chr5	140691175	140772675	31	25200	11.2307692307692
chr6	25991925	26328350	31	75425	11.619512195122
chr12	133654650	133712150	30	24275	9.44827586206897
chr17	46604200	46704125	30	42075	11.5277777777778
chr19	37860800	37934100	30	19750	15.5121951219512
chr4	409175	494450	30	21775	12.4444444444444
chr12	54343750	54433850	29	41275	7.40740740740741
chr15	25291975	25339100	26	33450	11.8181818181818
chr11	62412475	62653225	25	55650	12.2941176470588
chr19	12750700	12918425	25	37725	12.5333333333333
chr19	58607175	58675350	25	19675	8.96774193548387
chr7	27134275	27244950	25	75175	6.45
chr19	45901500	46018075	23	34600	8.30769230769231
chr19	58081550	58154725	22	27975	7.75
chr11	65238850	65360325	21	39500	8.13533834586466
chr19	58212250	58266325	21	13950	7.73262032085561
chr22	46393725	46503775	21	45800	10.65625
chr22	36747000	36785225	20	15825	7.68421052631579
chr5	140772900	140811950	20	17550	10.3076923076923
chr8	145633125	145755125	20	35350	8.98378378378378
chr17	7107800	7200225	19	30675	7.63333333333333
chr17	79813125	79899700	19	24375	7.30434782608696
chr19	1837500	1914625	19	27875	7.79310344827586
chr19	38057525	38087275	19	11125	5.17757009345794
chr19	58942050	59086375	19	34550	9.49152542372881
chr11	63974125	64089225	18	36875	7.59322033898305
chr16	671950	746125	18	21975	8.66666666666667
chr17	8013100	8153875	18	44875	8.44324324324324
chrX	153594800	153719875	18	32450	8.67469879518072
chr11	746425	860250	17	36075	8.75324675324675
chr16	3430250	3460075	17	11425	6.24193548387097
chr19	13105600	13138975	17	19850	4.64516129032258
chr19	44977200	45005550	17	17800	5.95121951219512
chr2	74663775	74783150	17	36050	6.4688995215311
chr15	96863950	96912025	16	30375	8.19354838709677
chr19	1236150	1286725	16	27550	5.90625
chr19	37202825	37221475	16	9225	4.12121212121212
chr6	44184475	44239100	16	21750	5.98058252427184
chr16	1979125	2042725	15	20325	6.85074626865672
chr1	154925475	154990675	14	29050	7.25974025974026
chr1	161067575	161187825	14	25100	7.392
chr12	56096650	56139325	14	20925	5.8
chr19	44342550	44361825	14	5625	7.36842105263158
chr19	49617025	49669400	14	17300	7.41860465116279
chr20	3725450	3802400	14	18525	7.30612244897959
chr9	140051000	140121925	14	19225	6.59405940594059
chr16	30345300	30457800	13	25225	6.74038461538461
chr19	9633550	9650150	13	9475	2.19354838709677
chr19	37374550	37390225	13	7875	4.25641025641026
chr6	27759075	27871625	13	31475	5.93146417445483
chr14	99708350	99741500	12	17625	5.55974842767296
chr19	37592400	37608325	12	8300	5.57894736842105
chr3	50354525	50403425	12	22525	4.95555555555556
chr11	62305550	62390050	11	29125	5.37327188940092
chr16	67183900	67234600	11	20750	3.74025974025974
chr16	86529900	86550800	11	15550	4.19444444444444
chr19	37635900	37651125	11	5000	5.17647058823529
chr5	139016425	139051525	11	14475	3.88333333333333
chr12	7033650	7081400	10	22350	3.05325443786982
chr12	115102750	115136650	10	16275	2.42335766423358
chr12	133767950	133787050	10	9900	3.6551724137931
chr17	38251825	38297900	10	16525	3.84192439862543
chr17	56401025	56417325	10	7625	4.25641025641026
chr19	37613900	37627625	10	7975	3.04347826086957
chr19	42744950	42790700	10	22500	3.28301886792453
chr3	50272950	50286025	10	7400	3.89473684210526
chr4	84300	95100	10	4775	4
chr6	33377375	33399525	10	11875	2.92452830188679
chr8	145003700	145031575	10	22725	3.35714285714286
chr1	933575	961450	9	12525	3.67099567099567
chr10	22604350	22634750	9	12225	4.09333333333333
chr10	102981600	102990650	9	5800	1.55555555555556
chr14	23288650	23322975	9	9700	4
chr16	2054075	2086300	9	13000	3.79459459459459
chr16	2198125	2211775	9	10475	1.80821917808219
chr16	29815775	29837000	9	14850	1.22448979591837
chr16	31757825	31769775	9	4150	3.96428571428571
chr17	7451600	7494350	9	21275	2
chr17	39928300	39943600	9	8475	3.49397590361446
chr17	43204975	43250775	9	17925	4.37704918032787
chr18	46455100	46479725	9	17650	3.25490196078431
chr19	9671225	9678925	9	4500	2.95652173913043
chr19	13944175	13962625	9	12025	2.93333333333333
chr2	176986675	177005925	9	10125	2.32
chr22	50679700	50710375	9	12300	4.29473684210526
chr3	44759700	44777650	9	6075	3.32857142857143
chr4	38664175	38676775	9	9150	2.26086956521739
chr6	33238700	33292050	9	22800	3.64485981308411
chr7	6727350	6736375	9	5100	2.6
chr9	139433050	139446950	9	8675	1.53191489361702
chr1	153580100	153608650	8	15300	3.6751269035533
chr1	155937375	155953350	8	10075	2.04761904761905
chr1	156072625	156100575	8	19950	2.11570247933884
chr10	126835600	126851250	8	10000	2.88679245283019
chr10	131754600	131771200	8	11325	3.55844155844156
chr11	65622925	65668550	8	21650	3.10204081632653
chr11	118778000	118801450	8	19575	0.931818181818182
chr12	53772475	53782750	8	6625	2.36363636363636
chr12	58225375	58246900	8	11475	2.82352941176471
chr12	120662050	120676250	8	7475	3.84210526315789
chr12	133498475	133510150	8	6125	1.82608695652174
chr12	133516800	133525550	8	3625	3.17647058823529
chr16	56640600	56677900	8	13125	3.80952380952381
chr18	77153125	77164050	8	6675	2.66666666666667
chr19	7967450	7994450	8	10200	3.71689497716895
chr19	37235350	37244075	8	5850	2.17777777777778
chr19	37726425	37735450	8	4550	1.87755102040816
chr19	58566025	58583500	8	7050	3.69230769230769
chr3	195616800	195637525	8	10100	2.99310344827586
chr4	111532500	111559150	8	17475	1.43333333333333
chr5	2739000	2757450	8	12575	3.55555555555556
chr5	140639500	140647150	8	2800	3.53846153846154
chr7	17336825	17344675	8	6250	1.65
chr9	33158625	33168400	8	8050	3
chr9	140189250	140201925	8	7250	2.51282051282051
chr1	153916925	153965475	7	19725	3.02978723404255
chr1	156458575	156475900	7	14700	0.666666666666667
chr10	8086950	8106075	7	13500	2.06611570247934
chr10	104167575	104196400	7	10600	2.63414634146341
chr11	554500	579625	7	10525	2.67741935483871
chr11	63376975	63382375	7	4175	2
chr12	48201650	48223250	7	9150	2.99019607843137
chr12	52909175	52919700	7	8700	2.28571428571429
chr13	41553550	41559425	7	3975	2.31578947368421
chr14	69434825	69447375	7	9100	1.66666666666667
chr14	105939800	105958700	7	11625	2.88888888888889
chr15	75073325	75080250	7	5500	2.73684210526316
chr16	68591800	68600650	7	5500	2.64285714285714
chr17	1952375	1963250	7	7500	1.16216216216216
chr17	2294825	2310925	7	10600	1.75
chr17	4837375	4856550	7	12000	2.14285714285714
chr17	40670225	40673875	7	2225	1.2
chr19	7077600	7085025	7	5275	2.48
chr19	8917775	8927225	7	6475	2.19047619047619
chr19	14825050	14831325	7	4400	0.872727272727273
chr19	36230650	36250650	7	11175	2.11458333333333
chr19	41103125	41121025	7	12500	1.18681318681319
chr19	56931475	56940500	7	5075	2.28571428571429
chr2	95812225	95818450	7	3350	2.75
chr20	45978225	45990200	7	9650	1.36111111111111
chr20	55964125	55974850	7	8525	1.27710843373494
chr22	19742900	19750075	7	2750	3.14814814814815
chr5	178354175	178360350	7	4225	1.63636363636364
chr6	31781550	31806500	7	14875	1.5796178343949
chr6	35452975	35466550	7	9825	2.38888888888889
chr7	551950	562700	7	8600	2.05128205128205
chr9	140498975	140515500	7	8200	2.2158273381295
chr1	16532450	16544500	6	5700	2.42105263157895
chr1	32039700	32049825	6	6725	2.2
chr1	151161025	151174000	6	7175	2.42372881355932
chr10	101686700	101691075	6	3025	0.952380952380952
chr11	3177125	3191325	6	7450	1.98058252427184
chr11	58975225	58980350	6	3975	0.869565217391304
chr11	65183575	65199175	6	15000	1.11111111111111
chr11	75268975	75277675	6	6550	1.14285714285714
chr11	86659025	86668025	6	8225	0.448979591836735
chr11	113929225	113938125	6	6925	2.06896551724138
chr12	18413675	18421175	6	6100	0.983050847457627
chr12	58135325	58167500	6	13625	2.32727272727273
chr12	133727500	133734575	6	4300	0.956521739130435
chr13	73630400	73640200	6	7825	0.947368421052632
chr14	105433225	105445325	6	8300	1.58333333333333
chr16	3364275	3369125	6	3525	1.64102564102564
chr16	87896175	87903100	6	6150	0.666666666666667
chr17	6914100	6927725	6	11025	0.504504504504504
chr17	40822475	40836525	6	10450	2.47368421052632
chr17	59473900	59494675	6	13475	1.10798122065728
chr17	70106575	70121600	6	9425	2.64335664335664
chr17	75276225	75285050	6	7450	1.25925925925926
chr17	77784250	77789325	6	2725	2.13333333333333
chr17	77806025	77819075	6	7425	2.12121212121212
chr17	79007375	79019200	6	8650	2.27272727272727
chr19	911600	928200	6	7275	2.51923076923077
chr19	6271350	6280550	6	6250	1.50980392156863
chr19	9516925	9528025	6	6550	1.75757575757576
chr19	19818100	19824275	6	4450	1.25
chr19	20726075	20730825	6	3050	1.7
chr19	30015750	30021250	6	3450	1.35849056603774
chr19	49990275	50004350	6	8700	1.73160173160173
chr19	52527200	52542475	6	6125	2.6304347826087
chr19	52567775	52574375	6	3900	2.32432432432432
chr19	52823600	52828400	6	3350	1.56521739130435
chr2	19546800	19563600	6	10725	1.19607843137255
chr2	64870150	64882250	6	6775	2.57142857142857
chr2	105468150	105474225	6	4100	1.50724637681159
chr2	172947825	172971825	6	13550	2.02973977695167
chr2	201980275	201993950	6	9425	2.42105263157895
chr20	20347800	20350825	6	2525	0.434782608695652
chr20	25833600	25849650	6	8675	2.34234234234234
chr22	36724625	36732650	6	5450	1.48235294117647
chr22	50730950	50746750	6	9925	2.14507772020725
chr3	12328550	12335200	6	5375	0.857142857142857
chr3	52438925	52446725	6	5950	2.28571428571429
chr3	185644275	185661475	6	11450	1.39130434782609
chr4	100569950	100575725	6	5025	0.4
chr4	119947350	119956225	6	7100	1.13207547169811
chr4	151499875	151510775	6	8975	0.396039603960396
chr5	14142300	14157850	6	7925	2.61016949152542
chr5	141698600	141707850	6	8175	1.07142857142857
chr5	148784550	148800250	6	12350	2.38235294117647
chr5	179680100	179684325	6	2175	1.41666666666667
chr5	180595675	180601525	6	2775	2.32876712328767
chr6	33159900	33182050	6	9775	2.60115606936416
chr6	50783300	50794950	6	8950	1.38775510204082
chr7	63538500	63544025	6	3300	1.33333333333333
chr7	130589650	130601150	6	7750	1.91666666666667
chr8	146011500	146025600	6	9200	1.52
chr9	683975	696800	6	7725	2.656
chr9	35905725	35913275	6	5800	1.02857142857143
chr9	96710975	96723125	6	8475	0.816666666666667
chr9	130733925	130744200	6	9675	0.19047619047619
chr9	134268725	134283675	6	9050	2.265625
chr1	2158025	2171875	5	9350	1.89189189189189
chr1	3565550	3569725	5	3450	1.23076923076923
chr1	16470150	16483950	5	10300	0.829875518672199
chr1	22257475	22264625	5	6225	0.419354838709677
chr1	36614025	36628025	5	9700	1.70588235294118
chr1	44435175	44447275	5	7750	1.30952380952381
chr1	45265250	45279900	5	8625	1.43835616438356
chr1	47077100	47083200	5	4075	1.51111111111111
chr1	51424450	51445125	5	11350	1.75694444444444
chr1	113242850	113261925	5	9075	1.62277580071174
chr1	153534175	153541550	5	6325	0.769230769230769
chr1	170630175	170638925	5	7900	1
chr1	207990025	208000475	5	9500	1
chr1	228268900	228278300	5	7100	1.62162162162162
chr1	234857700	234860925	5	2100	1.2
chr10	29917800	29924925	5	5950	0.463414634146341
chr10	42355075	42359150	5	3000	0.941176470588235
chr10	82213000	82222925	5	7475	1.49206349206349
chr10	88713825	88732000	5	11125	1.8125
chr10	101287475	101297625	5	9325	0.211764705882353
chr10	123350775	123358600	5	6875	1.58333333333333
chr11	307775	321250	5	9825	0.854838709677419
chr11	2397950	2406400	5	6300	0.827586206896552
chr11	31831375	31839950	5	7350	0.503703703703704
chr11	57074650	57079775	5	3200	1.63888888888889
chr11	65405075	65410000	5	3325	1.06172839506173
chr11	66176100	66179700	5	2975	0.36734693877551
chr11	111604400	111608400	5	2175	1.75
chr11	114031025	114035550	5	2850	1.74193548387097
chr11	128554850	128566575	5	7850	1.72549019607843
chr12	2161075	2167200	5	5175	0.434782608695652
chr12	12867075	12880150	5	12050	0.227272727272727
chr12	16757025	16764625	5	5025	1.78378378378378
chr12	52437575	52448950	5	6300	1.7286432160804
chr12	53438325	53448625	5	9150	0.626506024096386
chr12	57479750	57488450	5	6950	0.888888888888889
chr12	57642475	57644900	5	1725	1.17647058823529
chr12	109247775	109252825	5	4425	1.125
chr12	122230550	122251375	5	15625	0.902654867256637
chr13	100631750	100635875	5	3725	0.2
chr13	110954125	110966450	5	10200	1.17948717948718
chr14	103587700	103594025	5	5650	0.424242424242424
chr16	637425	643175	5	4875	0.372093023255814
chr16	14394925	14404800	5	6650	0.949152542372881
chr16	15941575	15952550	5	9300	1.29411764705882
chr16	85643850	85650825	5	6550	0.342857142857143
chr16	87409175	87428250	5	9200	1.84771573604061
chr17	878650	884400	5	4150	0.865384615384615
chr17	1387825	1396700	5	7300	0.422018348623853
chr17	5084125	5087900	5	2900	0.888888888888889
chr17	7736750	7762675	5	15750	1.93693693693694
chr17	25263050	25268025	5	3025	1.93548387096774
chr17	27911475	27921750	5	9250	0.545454545454545
chr17	30813075	30817600	5	4025	0.666666666666667
chr17	35289250	35300200	5	6500	1.84
chr17	36411350	36413825	5	2075	0.608695652173913
chr17	38465050	38480875	5	9900	1.28428093645485
chr17	43387925	43395450	5	6500	1.04347826086957
chr17	48132125	48142400	5	8675	1.92307692307692
chr17	71300900	71308950	5	6550	0.862068965517241
chr18	13216775	13223375	5	5300	1.73913043478261
chr18	19745150	19754225	5	8025	1.06666666666667
chr19	2041400	2062600	5	10125	1.62441314553991
chr19	2163325	2168950	5	4100	0.958333333333333
chr19	3358100	3375975	5	10950	1.01428571428571
chr19	6735500	6745475	5	6900	1.48872180451128
chr19	13162075	13168300	5	3850	1.375
chr19	21991375	21993800	5	1775	1.09090909090909
chr19	30153100	30159225	5	5150	0.40625
chr19	35447975	35455500	5	6125	0.472222222222222
chr19	41724250	41733000	5	6025	1.91489361702128
chr19	49216175	49224750	5	6350	1.23456790123457
chr19	50368700	50382275	5	7975	1.85567010309278
chr19	52390225	52397100	5	4425	1.09677419354839
chr19	52616800	52622950	5	4500	0.580645161290323
chr19	52978100	52981525	5	2250	1.48148148148148
chr19	56145775	56170225	5	15675	0.983164983164983
chr2	8816250	8826275	5	9200	0.181818181818182
chr2	60771450	60784925	5	10150	1.64285714285714
chr2	63273950	63287000	5	8825	1.38666666666667
chr2	74119525	74128600	5	8025	0.296296296296296
chr2	145268000	145282600	5	12750	0.551724137931034
chr2	151332850	151344300	5	7225	1.13469387755102
chr2	218793875	218809325	5	12525	1.6
chr2	219146925	219157725	5	8725	0.869565217391304
chr2	219757325	219763425	5	3075	1.78571428571429
chr2	241372925	241381575	5	6450	0.921212121212121
chr20	1305375	1309825	5	3825	0.384615384615385
chr20	36147925	36157425	5	9025	0.19672131147541
chr20	52352750	52357350	5	3050	1.03030303030303
chr20	60638150	60643000	5	3900	0.88
chr20	61447000	61450525	5	2600	0.666666666666667
chr20	62127600	62131100	5	2775	0.444444444444444
chr20	62579400	62589100	5	6775	1.43478260869565
chr21	10807175	10811950	5	2475	1.72222222222222
chr22	31476450	31490675	5	11650	1.33333333333333
chr3	47016225	47023850	5	5500	1.23076923076923
chr3	50644725	50656775	5	7875	0.961832061068702
chr3	52566025	52573250	5	5900	0.869565217391304
chr3	75784250	75791100	5	5650	0.656716417910448
chr3	147126450	147131700	5	3600	0.918918918918919
chr3	159570375	159574825	5	2775	1.54545454545455
chr3	193851450	193860225	5	7650	0.72
chr4	1711975	1729975	5	8475	1.8780487804878
chr4	13540650	13551150	5	6775	1.48148148148148
chr5	50672925	50686400	5	11325	0.368421052631579
chr5	92906000	92924175	5	11175	1.421926910299
chr5	178457200	178461825	5	3500	1.25714285714286
chr5	180224875	180242625	5	15025	0.313253012048193
chr6	109800300	109805350	5	3275	1.84
chr6	159463550	159466125	5	2000	0.695652173913043
chr7	5730350	5735800	5	4700	0.52
chr7	65821125	65825225	5	2775	1.41463414634146
chr7	94023075	94028550	5	4725	0.888888888888889
chr7	100485800	100495150	5	6200	1.76744186046512
chr7	114053900	114058850	5	4075	0.380952380952381
chr7	149468250	149471525	5	2975	0.151515151515152
chr7	155596075	155605225	5	5800	1.26984126984127
chr8	27467775	27472750	5	4050	0.823529411764706
chr8	30240950	30250225	5	6575	1.87096774193548
chr8	77584875	77598225	5	9050	1.23809523809524
chr8	80675475	80681550	5	5350	0.947368421052632
chr8	97167575	97173925	5	4525	1.74603174603175
chr8	116673775	116682150	5	7425	0.526315789473684
chr8	144650450	144661225	5	6425	1.42574257425743
chr8	146155125	146158475	5	2325	1.84
chr8	146201575	146204950	5	2050	1.625
chr9	74379475	74384925	5	5225	0.148148148148148
chr9	99519325	99523775	5	2725	1.70731707317073
chr9	118915400	118919675	5	3650	0.315789473684211
chr9	124056375	124067950	5	6700	1.61538461538462
chr9	127614825	127635400	5	10750	1.57142857142857
chr9	129373700	129381500	5	6675	1.13207547169811
chr9	130323750	130332450	5	5200	1.46666666666667
chr9	130611950	130617500	5	4650	0.326797385620915
chr9	130853250	130863350	5	5800	1.52777777777778
chr9	132094525	132099900	5	3975	1.16666666666667
chr9	139552600	139565275	5	9900	1.8125
chr9	139886225	139891525	5	3075	1.7741935483871
chrX	33222725	33229675	5	5725	1.03030303030303
chrX	64887100	64894125	5	4800	1.71428571428571
chrX	73067800	73072575	5	4250	0.232558139534884
chr1	2120625	2127075	4	4600	1.14285714285714
chr1	2455175	2462350	4	5525	0.690058479532164
chr1	2984250	2987700	4	2850	0.387096774193548
chr1	8932300	8940075	4	7175	0.315789473684211
chr1	16082850	16092375	4	6100	1.11111111111111
chr1	19248575	19251100	4	2125	0.777777777777778
chr1	19275125	19284100	4	8400	0.117647058823529
chr1	19807675	19813650	4	5350	0.634146341463415
chr1	22970225	22972150	4	1425	0.833333333333333
chr1	23880700	23888975	4	6925	1.04761904761905
chr1	24739025	24746300	4	5950	0.373626373626374
chr1	26485475	26491400	4	3950	1.0377358490566
chr1	27924375	27931425	4	6300	0.40625
chr1	28572750	28575700	4	2325	1.17241379310345
chr1	36021050	36027250	4	4900	1.1875
chr1	36848975	36853650	4	3500	0.710526315789474
chr1	38464775	38471850	4	5375	0.625698324022346
chr1	38509725	38514350	4	4175	0.340425531914894
chr1	47897975	47904575	4	4925	0.857142857142857
chr1	61515375	61523750	4	5725	1.20634920634921
chr1	67389250	67400375	4	7800	0.825757575757576
chr1	100110950	100116350	4	5025	0.272727272727273
chr1	116914900	116921300	4	6075	0.333333333333333
chr1	145469550	145479300	4	8000	0.502202643171806
chr1	148927775	148931100	4	3100	0.16
chr1	149783025	149785300	4	1900	0.304347826086957
chr1	164527475	164535275	4	7475	0.13953488372093
chr1	185280850	185288150	4	6200	0.5625
chr1	200374575	200380075	4	4250	0.546875
chr1	201469325	201477050	4	6425	0.893617021276596
chr1	203444275	203450875	4	4850	1.21052631578947
chr1	205195425	205199775	4	4125	0.105263157894737
chr1	229566725	229570500	4	3400	0.15
chr10	1091575	1104250	4	7725	1.14909090909091
chr10	5005600	5008175	4	1975	0.7
chr10	6242675	6251275	4	6250	0.903225806451613
chr10	21798875	21824900	4	15000	1.16541353383459
chr10	24752875	24757700	4	4150	0.645161290322581
chr10	33239250	33251475	4	10375	0.303030303030303
chr10	35926350	35933600	4	6850	0.164383561643836
chr10	71173425	71178250	4	4425	0.620689655172414
chr10	80826475	80834400	4	7600	0.205882352941176
chr10	81584900	81587525	4	2100	0.88
chr10	82173100	82175700	4	2200	0.30188679245283
chr10	102413775	102416075	4	1575	0.974358974358974
chr10	105879700	105883275	4	3375	0.1
chr11	1853675	1861825	4	4675	0.933333333333333
chr11	1884950	1895075	4	7950	0.52027027027027
chr11	3875750	3881150	4	5050	0.222222222222222
chr11	58341200	58349125	4	6550	1.17241379310345
chr11	59380275	59384475	4	3775	0.32
chr11	61731525	61740200	4	6200	0.803921568627451
chr11	67033375	67039625	4	5375	0.48
chr11	128385225	128393200	4	7650	0.695652173913043
chr12	1770050	1772350	4	1500	1.125
chr12	6711825	6717100	4	4800	0.188679245283019
chr12	31803675	31806525	4	1975	0.75
chr12	48147875	48153750	4	5425	0.526315789473684
chr12	50134675	50138600	4	3325	1.2
chr12	52884075	52887825	4	3275	0.311111111111111
chr12	53623925	53627975	4	3625	0.285714285714286
chr12	53727375	53730150	4	2275	0.342857142857143
chr12	54806100	54814825	4	7000	0.547008547008547
chr12	91569375	91576975	4	6850	1.03703703703704
chr12	92530275	92541625	4	10725	0.413793103448276
chr12	111840800	111848275	4	6000	0.606060606060606
chr12	113900300	113906350	4	4300	1.17777777777778
chr12	119613800	119621750	4	5400	0.914285714285714
chr12	120685025	120688350	4	2550	0.545454545454545
chr12	123371375	123381125	4	7325	1.07692307692308
chr12	124871000	124874375	4	2875	0.523809523809524
chr12	125670125	125672950	4	2625	0.142857142857143
chr13	50569825	50573650	4	3575	0.142857142857143
chr13	100147825	100155650	4	5850	1.11764705882353
chr13	110430125	110440475	4	9750	0.121621621621622
chr13	114539950	114543950	4	3525	0.235294117647059
chr14	24045850	24048375	4	2125	0.333333333333333
chr14	55271500	55272975	4	1100	0.88
chr14	61108475	61110850	4	1650	0.84
chr14	69417575	69422775	4	3275	1.15315315315315
chr14	105258550	105262825	4	4000	0.24390243902439
chr14	105780000	105784300	4	3575	0.486486486486487
chr15	48008050	48013650	4	5100	0.75
chr15	49714300	49720975	4	5875	0.210526315789474
chr15	70384650	70393650	4	8650	0.0610687022900763
chr15	74420075	74423350	4	2850	0.4
chr15	90218900	90222750	4	3075	0.482758620689655
chr15	93443150	93452050	4	8200	0.311475409836066
chr16	1580850	1587575	4	6050	0.375
chr16	2563025	2571625	4	6750	0.657004830917874
chr16	4160950	4167425	4	5925	0.8
chr16	4364725	4370725	4	4600	0.867924528301887
chr16	4421375	4426675	4	4575	0.689655172413793
chr16	21523100	21526950	4	2500	0.852459016393443
chr16	31924425	31927875	4	3000	0.233333333333333
chr16	49314700	49317350	4	2225	0.64
chr16	51183775	51190300	4	4875	0.921739130434783
chr16	80837150	80839125	4	1600	0.421052631578947
chr16	85202025	85208125	4	5450	0.229885057471264
chr17	7338625	7350175	4	7750	1.20833333333333
chr17	7515275	7519100	4	3200	0.444444444444444
chr17	18216550	18223725	4	5850	0.745098039215686
chr17	19288250	19291050	4	2300	0.4
chr17	26367675	26372500	4	4400	0.466666666666667
chr17	27042975	27056500	4	11400	0.834224598930481
chr17	30592200	30595050	4	2175	0.655172413793103
chr17	38218475	38232500	4	8725	0.995305164319249
chr17	41171525	41177725	4	4475	1.05357142857143
chr17	43044300	43048150	4	3075	0.608695652173913
chr17	47072900	47077300	4	3525	0.564705882352941
chr17	48178275	48180075	4	1550	0.5
chr17	62772800	62778175	4	5025	0.1875
chr17	74066725	74073400	4	5500	0.494117647058824
chr17	74260550	74264825	4	3525	0.31858407079646
chr17	79475675	79487075	4	10925	0.213592233009709
chr17	81036300	81041450	4	4650	0.846153846153846
chr18	55101150	55106600	4	4450	0.514285714285714
chr18	55922150	55924975	4	2100	0.787878787878788
chr18	72915375	72925350	4	9375	0.149532710280374
chr19	675725	681075	4	4900	0.183908045977011
chr19	1016450	1030325	4	8900	1.22529644268775
chr19	4790650	4795700	4	3650	1.17948717948718
chr19	12054550	12057050	4	2000	0.425531914893617
chr19	12184325	12189225	4	3950	0.5
chr19	15360100	15362750	4	1950	0.727272727272727
chr19	17413000	17423125	4	5650	1.17482517482517
chr19	17797225	17799600	4	1750	0.56
chr19	18058025	18063600	4	3675	1.00952380952381
chr19	23530400	23535600	4	3200	0.9375
chr19	35629250	35633875	4	3850	0.636363636363636
chr19	36883050	36886200	4	2225	1.1304347826087
chr19	37439000	37441925	4	2075	1.09090909090909
chr19	39137800	39143950	4	5175	0.611111111111111
chr19	39225225	39227475	4	1550	0.871794871794872
chr19	41254500	41260950	4	4700	0.703125
chr19	41303875	41310225	4	6025	0.0704225352112676
chr19	42925350	42930825	4	4100	0.857142857142857
chr19	48014200	48019500	4	4750	0.428571428571429
chr19	49118800	49128875	4	6950	0.917647058823529
chr19	50831725	50837725	4	4375	1.07317073170732
chr19	52810250	52813050	4	2125	0.829268292682927
chr19	52972750	52974925	4	1875	0.41025641025641
chr19	53744700	53747725	4	1900	0.857142857142857
chr19	54368950	54374825	4	5150	0.666666666666667
chr19	54662150	54666850	4	3700	0.935483870967742
chr19	55625900	55630350	4	3875	1.16666666666667
chr2	16079650	16084475	4	4475	0.280701754385965
chr2	20415825	20425950	4	9925	0.0941176470588235
chr2	26201825	26206250	4	3700	0.666666666666667
chr2	42273950	42280500	4	5625	0.847457627118644
chr2	45231225	45241825	4	8075	0.638783269961977
chr2	61403425	61409075	4	4900	0.71875
chr2	66659125	66675175	4	15325	0.192307692307692
chr2	88924050	88928350	4	3975	0.164948453608247
chr2	119599425	119606375	4	5350	1.19191919191919
chr2	182755775	182761950	4	5575	0.491228070175439
chr2	183288350	183292225	4	2775	1.08571428571429
chr2	197032475	197037075	4	3975	0.909090909090909
chr2	202096850	202101575	4	3050	0.660194174757282
chr2	229045150	229046800	4	1350	0.413793103448276
chr2	240226675	240231475	4	4125	0.923076923076923
chr20	1873800	1879175	4	4850	0.682926829268293
chr20	8112125	8116050	4	3525	0.615384615384615
chr20	17206500	17209575	4	2625	0.338983050847458
chr20	39311075	39319525	4	8075	0.134453781512605
chr20	48766175	48771050	4	4475	0.333333333333333
chr20	52205975	52214100	4	6600	0.553191489361702
chr20	61147325	61151625	4	4000	0.226415094339623
chr20	62368475	62373450	4	4550	0.242424242424242
chr20	62677525	62681775	4	3125	0.929577464788732
chr21	17791400	17797175	4	4475	1
chr21	47400400	47405425	4	4675	0.131147540983607
chr22	36551600	36556975	4	4900	0.235294117647059
chr22	39092900	39103825	4	7875	0.990909090909091
chr22	43353750	43356450	4	2225	0.916666666666667
chr22	45663875	45665675	4	1525	0.352941176470588
chr3	8542325	8546600	4	3550	0.357142857142857
chr3	29320725	29328800	4	7600	0.0881057268722467
chr3	37901425	37906050	4	4300	0.205882352941176
chr3	52083600	52092075	4	7075	0.435555555555556
chr3	53286250	53290450	4	3850	0.181818181818182
chr3	57993650	58000375	4	6275	0.30952380952381
chr3	75716950	75722450	4	5200	0.28
chr3	123412450	123420975	4	7875	0.349206349206349
chr3	128897450	128903975	4	6300	0.333333333333333
chr3	156391475	156399200	4	6650	1.23076923076923
chr3	168861400	168867700	4	4650	0.479452054794521
chr3	172237475	172241575	4	3475	0.818181818181818
chr3	181427575	181432850	4	4025	0.619047619047619
chr3	186560400	186564025	4	2925	0.419354838709677
chr3	187930500	187935375	4	4125	0.409638554216867
chr4	377575	381600	4	2800	0.911764705882353
chr4	1239100	1244500	4	4600	0.43859649122807
chr4	1768550	1770050	4	1050	0.75
chr4	2933825	2939650	4	5100	0.232558139534884
chr4	16896850	16900900	4	3525	0.372093023255814
chr4	146653500	146656475	4	2625	0.318181818181818
chr4	159085250	159094425	4	7800	0.741935483870968
chr4	174437825	174455575	4	15025	0.391509433962264
chr4	177709450	177714725	4	4700	1.21428571428571
chr5	72740125	72747850	4	5750	0.903225806451613
chr5	95291600	95298525	4	6375	0.416666666666667
chr5	134366200	134370450	4	3625	0.517241379310345
chr5	140613850	140616500	4	1975	0.903225806451613
chr5	153853125	153859475	4	5000	0.787878787878788
chr6	5996000	6009775	4	10475	1.05454545454545
chr6	30646750	30659350	4	11875	0.0995024875621891
chr6	31695700	31708800	4	9375	0.992
chr6	32074075	32078675	4	3975	0.756756756756757
chr6	32115950	32123750	4	6875	0.805970149253731
chr6	37136575	37142525	4	4950	0.916666666666667
chr6	41698850	41703850	4	4450	0.439024390243902
chr6	86349375	86355175	4	4950	0.354838709677419
chr6	108434825	108440900	4	4350	1
chr6	108485925	108491050	4	4550	0.545454545454545
chr6	118869650	118872000	4	1725	0.914285714285714
chr6	157097550	157105125	4	7125	1.08333333333333
chr6	163833425	163841675	4	8050	0.0888888888888889
chr7	870225	872900	4	2050	0.628571428571429
chr7	1494175	1501100	4	5400	0.515723270440252
chr7	19151825	19158275	4	5600	0.73972602739726
chr7	73507125	73509575	4	2075	0.363636363636364
chr7	96650100	96657225	4	5875	0.44559585492228
chr7	100805875	100809650	4	3175	0.457142857142857
chr7	116164175	116172500	4	7350	0.527272727272727
chr7	123172450	123175625	4	2325	1.10204081632653
chr7	149744375	149746725	4	1725	0.634146341463415
chr7	150650400	150652850	4	2200	0.444444444444444
chr7	150753850	150760700	4	6475	0.307692307692308
chr7	150942100	150950350	4	6875	0.519230769230769
chr8	10584125	10592225	4	5025	0.923076923076923
chr8	11559525	11563200	4	3025	0.469135802469136
chr8	17532025	17534500	4	2075	0.592592592592593
chr8	22454500	22463800	4	6625	0.806282722513089
chr8	38642475	38648450	4	5100	0.941176470588235
chr8	41518850	41522750	4	2750	0.926829268292683
chr8	70981900	70984600	4	2150	0.722222222222222
chr8	82391375	82396650	4	4500	1.16666666666667
chr8	114444325	114450725	4	5975	0.12987012987013
chr8	144097550	144108275	4	6150	1.11392405063291
chr8	146051425	146055650	4	3700	1.22222222222222
chr9	1044900	1053200	4	5725	1.13253012048193
chr9	14306700	14323800	4	15175	0.530769230769231
chr9	21548475	21560800	4	10500	1.11111111111111
chr9	71394150	71398975	4	3750	0.857142857142857
chr9	75764275	75771825	4	5450	0.687179487179487
chr9	91001500	91005325	4	3575	0.15625
chr9	124497775	124500150	4	1975	0.555555555555556
chr9	127019700	127024050	4	3650	0.516129032258065
chr9	131901600	131906025	4	3950	0.305084745762712
chr9	132244075	132261225	4	10475	1.17391304347826
chr9	137266750	137268750	4	1500	0.731707317073171
chrX	31281125	31285400	4	3200	0.863636363636364
chrX	48896975	48901850	4	4225	0.315789473684211
chrX	99663225	99666425	4	2750	0.273972602739726
chrX	106917600	106920650	4	2625	0.827586206896552
chrX	153190675	153194275	4	2950	0.242424242424242
chrX	153359625	153363925	4	3600	0.541666666666667
chr1	839425	841100	3	1500	0.171428571428571
chr1	1279575	1285425	3	5625	0.0618556701030928
chr1	1474400	1476675	3	1900	0.421052631578947
chr1	2143600	2146175	3	2350	0.15
chr1	2477350	2480950	3	3325	0.152380952380952
chr1	6483775	6485775	3	1600	0.478260869565217
chr1	6656750	6664575	3	7150	0.212765957446809
chr1	6843525	6847075	3	3075	0.342105263157895
chr1	7843025	7845800	3	2575	0.135135135135135
chr1	10752125	10755600	3	3000	0.27906976744186
chr1	10960000	10961650	3	1325	0.4375
chr1	11712700	11716050	3	3200	0.0705882352941176
chr1	15849750	15854500	3	4325	0.275862068965517
chr1	19252950	19254950	3	1650	0.357142857142857
chr1	20511975	20514050	3	1875	0.218181818181818
chr1	22468200	22470550	3	2100	0.390243902439024
chr1	23036500	23038975	3	2350	0.153846153846154
chr1	26348125	26350100	3	1775	0.171428571428571
chr1	27018575	27026875	3	7925	0.0677966101694915
chr1	27152500	27155625	3	2875	0.2
chr1	27188775	27192650	3	3650	0.2
chr1	27319500	27325700	3	5800	0.147058823529412
chr1	27847850	27856000	3	7075	0.324110671936759
chr1	29562625	29565450	3	2700	0.0923076923076923
chr1	33225000	33226875	3	1575	0.372093023255814
chr1	34628600	34632825	3	3975	0.106666666666667
chr1	35258075	35263050	3	4675	0.0935672514619883
chr1	37936950	37946425	3	8800	0.150943396226415
chr1	46668400	46671725	3	3000	0.357142857142857
chr1	47694350	47698325	3	3750	0.152173913043478
chr1	48460800	48463775	3	2675	0.195121951219512
chr1	51982400	51985400	3	2725	0.145833333333333
chr1	57887725	57890725	3	2875	0.0857142857142857
chr1	90097450	90102350	3	4700	0.226415094339623
chr1	95388125	95395475	3	6825	0.144144144144144
chr1	101185025	101187900	3	2650	0.259259259259259
chr1	108227675	108231150	3	3225	0.114942528735632
chr1	111415750	111418450	3	2400	0.35
chr1	111741000	111743550	3	2300	0.17910447761194
chr1	112936300	112940800	3	4050	0.416666666666667
chr1	144520000	144521850	3	1675	0.196078431372549
chr1	145454800	145457200	3	1925	0.444444444444444
chr1	150227925	150232975	3	4225	0.403669724770642
chr1	150976675	150982150	3	4875	0.204545454545455
chr1	155656175	155660300	3	3825	0.387096774193548
chr1	156861850	156865225	3	3025	0.44
chr1	161475350	161476900	3	1250	0.388888888888889
chr1	163170300	163172775	3	2050	0.344827586206897
chr1	182570750	182574050	3	3200	0.121212121212121
chr1	182991000	182997250	3	5825	0.164835164835165
chr1	202508250	202513050	3	4275	0.423529411764706
chr1	205778475	205783600	3	4625	0.195402298850575
chr1	226248825	226253825	3	4750	0.075187969924812
chr1	228132950	228136850	3	3775	0.0560747663551402
chr1	228400225	228402350	3	2000	0.0967741935483871
chr1	230219900	230221450	3	1250	0.486486486486487
chr1	233462575	233465675	3	2725	0.170731707317073
chr1	234735000	234749425	3	13000	0.274193548387097
chr1	241800350	241804250	3	3600	0.128
chr10	670675	671725	3	950	0.210526315789474
chr10	6253325	6254275	3	775	0.434782608695652
chr10	13931025	13934550	3	3200	0.176470588235294
chr10	15208375	15211750	3	2950	0.283018867924528
chr10	17268825	17277625	3	8375	0.244444444444444
chr10	23727325	23731900	3	4350	0.0784313725490196
chr10	25007275	25014400	3	6950	0.0382775119617225
chr10	30720375	30727025	3	5900	0.311111111111111
chr10	35623325	35627975	3	4475	0.10752688172043
chr10	44877625	44881800	3	3950	0.318181818181818
chr10	65279400	65283025	3	3325	0.275862068965517
chr10	69831200	69835700	3	4225	0.10738255033557
chr10	75632350	75635225	3	2700	0.103896103896104
chr10	75669100	75676725	3	7050	0.116279069767442
chr10	76584225	76587575	3	3100	0.150537634408602
chr10	94831550	94835925	3	4175	0.0661157024793388
chr10	102586450	102589400	3	2850	0.0588235294117647
chr10	105451625	105453900	3	2050	0.204081632653061
chr10	106398700	106402850	3	3850	0.285714285714286
chr10	112677550	112681500	3	3575	0.146341463414634
chr10	115802525	115807350	3	4525	0.170212765957447
chr10	121351825	121357425	3	5250	0.12
chr10	125648375	125651775	3	3000	0.186915887850467
chr10	133999225	134001800	3	2175	0.388888888888889
chr10	134349725	134354500	3	4350	0.172185430463576
chr11	503275	508375	3	4900	0.0636942675159236
chr11	533800	538025	3	4050	0.10752688172043
chr11	692900	698225	3	5125	0.0857142857142857
chr11	1356800	1358800	3	1750	0.41025641025641
chr11	1505950	1508500	3	2000	0.361111111111111
chr11	1552950	1554800	3	1625	0.285714285714286
chr11	1767375	1772125	3	4600	0.181818181818182
chr11	2016525	2019650	3	2675	0.28125
chr11	2903875	2907925	3	3625	0.428571428571429
chr11	5617275	5619550	3	2125	0.119402985074627
chr11	7506550	7508600	3	1875	0.185185185185185
chr11	10919800	10922750	3	2725	0.285714285714286
chr11	17740250	17743500	3	2700	0.38
chr11	32454650	32458175	3	3175	0.195121951219512
chr11	33179825	33183675	3	3350	0.470588235294118
chr11	43600325	43603575	3	2950	0.148148148148148
chr11	44585850	44590800	3	4025	0.470588235294118
chr11	47786375	47790300	3	3800	0.058252427184466
chr11	57225050	57229225	3	3850	0.0958904109589041
chr11	63682750	63687700	3	4025	0.313725490196078
chr11	64526050	64527925	3	1625	0.291666666666667
chr11	65153625	65158825	3	4650	0.258064516129032
chr11	65553800	65556425	3	2275	0.4
chr11	65682750	65688875	3	5800	0.0947867298578199
chr11	66079225	66085275	3	5775	0.0631578947368421
chr11	66884975	66890000	3	4575	0.2
chr11	68815875	68819450	3	3075	0.350515463917526
chr11	75479075	75482675	3	3400	0.140350877192982
chr11	85774925	85781275	3	6175	0.037037037037037
chr11	111472350	111476850	3	3875	0.349206349206349
chr11	113743900	113747050	3	2750	0.341463414634146
chr11	114165750	114172775	3	6450	0.112449799196787
chr11	116965500	116970000	3	4225	0.0784313725490196
chr11	119231900	119235475	3	3150	0.218181818181818
chr11	125930600	125933725	3	2825	0.206185567010309
chr11	128810475	128812900	3	2225	0.285714285714286
chr12	1699375	1704900	3	5225	0.228571428571429
chr12	3599425	3603125	3	3250	0.333333333333333
chr12	4377675	4386575	3	8675	0.0456273764258555
chr12	6308550	6314675	3	5175	0.416184971098266
chr12	6479775	6486450	3	5675	0.378947368421053
chr12	8394825	8396975	3	1900	0.238095238095238
chr12	9265125	9269400	3	3550	0.32
chr12	10868850	10877025	3	7700	0.122950819672131
chr12	13349000	13356125	3	6625	0.129032258064516
chr12	40009800	40014800	3	4450	0.227544910179641
chr12	49072450	49076875	3	4100	0.473684210526316
chr12	50497450	50501725	3	3950	0.378378378378378
chr12	50504100	50507225	3	2700	0.448979591836735
chr12	51984025	51986250	3	1950	0.21875
chr12	54445450	54449600	3	3800	0.111111111111111
chr12	54762350	54764750	3	2125	0.210526315789474
chr12	56221025	56226275	3	4025	0.447368421052632
chr12	57911825	57918700	3	6500	0.129032258064516
chr12	69201025	69205175	3	3900	0.222222222222222
chr12	93963175	93969500	3	5775	0.303030303030303
chr12	104322425	104328400	3	5075	0.482269503546099
chr12	108989650	108991850	3	2075	0.181818181818182
chr12	109568750	109571450	3	2500	0.25531914893617
chr12	110316100	110319025	3	2800	0.0588235294117647
chr12	116711700	116716400	3	4325	0.169014084507042
chr12	117316300	117319925	3	3475	0.103448275862069
chr12	122500650	122502850	3	1800	0.406779661016949
chr12	125394900	125403200	3	7700	0.138996138996139
chr12	128750950	128754175	3	2625	0.30952380952381
chr12	133065325	133070350	3	4375	0.263888888888889
chr12	133336250	133339825	3	3100	0.20253164556962
chr12	133638200	133641950	3	3125	0.356435643564356
chr13	20531300	20536025	3	4100	0.381818181818182
chr13	30165575	30170525	3	4425	0.233766233766234
chr13	48982900	48987650	3	4525	0.37037037037037
chr13	97873800	97879875	3	5950	0.125
chr13	114143400	114148225	3	3975	0.454545454545455
chr14	24709000	24712950	3	3450	0.428571428571429
chr14	50358650	50365075	3	6325	0.173913043478261
chr14	52116350	52122975	3	6500	0.0481927710843374
chr14	53255875	53259175	3	2975	0.241758241758242
chr14	59830225	59832950	3	2475	0.3
chr14	64968050	64974400	3	6200	0.173913043478261
chr14	65005875	65011025	3	4675	0.229007633587786
chr14	70038275	70041650	3	2925	0.258064516129032
chr14	73703900	73706950	3	2750	0.222222222222222
chr14	74219550	74227750	3	7700	0.176100628930818
chr14	74249950	74256750	3	5100	0.414507772020725
chr14	81684950	81688475	3	3375	0.0857142857142857
chr14	91525100	91528225	3	2800	0.186666666666667
chr14	99697450	99698650	3	950	0.466666666666667
chr14	100703025	100708275	3	5125	0.048
chr14	102549675	102555300	3	5225	0.2
chr14	103521250	103525675	3	3850	0.217391304347826
chr14	105154275	105159450	3	4500	0.427350427350427
chr14	105484350	105488725	3	4075	0.0983606557377049
chr14	105631525	105635700	3	3700	0.48
chr15	32976725	32978100	3	1150	0.37037037037037
chr15	34627750	34630825	3	2800	0.358974358974359
chr15	37385325	37397100	3	11350	0.0512820512820513
chr15	40731675	40735250	3	3450	0.051948051948052
chr15	48933500	48939000	3	5125	0.133333333333333
chr15	52121425	52125850	3	4150	0.2
chr15	53095825	53098550	3	2300	0.461538461538462
chr15	60681250	60691775	3	10275	0.105960264900662
chr15	66992700	67000300	3	7475	0.0218978102189781
chr15	74043725	74046025	3	2075	0.147058823529412
chr15	75741950	75749200	3	6975	0.0813953488372093
chr15	83948300	83954750	3	5650	0.329545454545455
chr15	85290350	85294150	3	3650	0.0879120879120879
chr15	86161750	86167850	3	5600	0.318181818181818
chr15	88797800	88801650	3	3550	0.179487179487179
chr15	90117900	90121525	3	3375	0.244897959183673
chr15	93424525	93431750	3	6975	0.064
chr16	401250	404325	3	2550	0.373626373626374
chr16	446500	448300	3	1525	0.432432432432432
chr16	2587100	2589150	3	1800	0.311111111111111
chr16	4895750	4900625	3	4775	0.0930232558139535
chr16	9053600	9058525	3	4125	0.377952755905512
chr16	9183875	9191950	3	6700	0.433179723502304
chr16	10670675	10675125	3	4175	0.116883116883117
chr16	50775075	50778100	3	2600	0.307692307692308
chr16	56224075	56228900	3	4700	0.0408163265306122
chr16	56965200	56970050	3	4650	0.25531914893617
chr16	65152850	65158525	3	5575	0.032258064516129
chr16	66400100	66403550	3	3225	0.0847457627118644
chr16	67062225	67065425	3	2975	0.133333333333333
chr16	67875375	67882375	3	6325	0.301369863013699
chr16	68676325	68682625	3	5075	0.489583333333333
chr16	68770775	68774575	3	3075	0.422018348623853
chr16	73088525	73094475	3	5625	0.101382488479263
chr16	75281725	75286350	3	4250	0.138888888888889
chr16	75680075	75686150	3	5600	0.32258064516129
chr16	81037750	81042375	3	4400	0.0933333333333333
chr16	81684950	81687075	3	1950	0.121212121212121
chr16	82660150	82664250	3	3625	0.25
chr16	84649075	84652650	3	3100	0.277777777777778
chr16	86599950	86605025	3	4825	0.0645161290322581
chr16	87886425	87890175	3	3150	0.383838383838384
chr16	88599500	88602075	3	2375	0.169491525423729
chr16	89626075	89632825	3	6025	0.344827586206897
chr17	1131375	1133625	3	1875	0.4
chr17	2626975	2628425	3	1100	0.461538461538462
chr17	6541750	6546550	3	4350	0.156626506024096
chr17	15466325	15467575	3	1075	0.444444444444444
chr17	16525750	16527000	3	1050	0.32
chr17	17723850	17728000	3	3675	0.212389380530973
chr17	19550725	19555100	3	4175	0.444444444444444
chr17	21452750	21455350	3	2175	0.342105263157895
chr17	25620525	25624800	3	4075	0.363636363636364
chr17	29058125	29060600	3	2175	0.285714285714286
chr17	34120250	34123175	3	2700	0.378378378378378
chr17	36761275	36763625	3	2150	0.128205128205128
chr17	36885625	36888525	3	2725	0.135135135135135
chr17	37023975	37031850	3	7525	0.173913043478261
chr17	38497125	38506500	3	8875	0.151515151515152
chr17	41003125	41007675	3	4300	0.0927152317880795
chr17	41924075	41927075	3	2750	0.166666666666667
chr17	43098475	43099800	3	1100	0.277777777777778
chr17	46100775	46104275	3	3250	0.245614035087719
chr17	55332750	55337225	3	4350	0.036144578313253
chr17	56061925	56066625	3	4400	0.175438596491228
chr17	56160150	56163650	3	3000	0.233009708737864
chr17	57905650	57907450	3	1475	0.476190476190476
chr17	62499150	62505425	3	5825	0.133333333333333
chr17	62653225	62659450	3	5725	0.441558441558442
chr17	65988650	65992825	3	3850	0.166666666666667
chr17	66192200	66197350	3	4575	0.244444444444444
chr17	74135650	74138075	3	2050	0.461538461538462
chr17	74703925	74707725	3	3400	0.242990654205607
chr17	75135950	75140250	3	3975	0.108108108108108
chr17	75445950	75451550	3	4825	0.324022346368715
chr17	76776000	76779325	3	3100	0.0884955752212389
chr17	76918900	76922450	3	3000	0.343434343434343
chr17	77019775	77024050	3	3475	0.429906542056075
chr17	78448250	78452525	3	4000	0.238805970149254
chr17	79360125	79378000	3	13175	0.467583497053045
chr17	79789550	79792775	3	3050	0.099009900990099
chr18	3011700	3014300	3	2325	0.266666666666667
chr18	3446925	3456425	3	9375	0.285714285714286
chr18	5294125	5297475	3	3250	0.0754716981132075
chr18	8704050	8708650	3	4400	0.0754716981132075
chr18	11980075	11983900	3	3450	0.247191011235955
chr18	19410025	19411950	3	1600	0.296296296296296
chr18	21451825	21456975	3	4950	0.125
chr18	22566675	22567975	3	1200	0.108108108108108
chr18	30349675	30352500	3	2650	0.128205128205128
chr18	31157350	31160300	3	2750	0.117647058823529
chr18	32922650	32925825	3	2500	0.477272727272727
chr18	48085600	48087900	3	2150	0.214285714285714
chr18	48719025	48725050	3	5075	0.350877192982456
chr18	53067350	53071075	3	3325	0.255813953488372
chr18	53087050	53091050	3	3550	0.268041237113402
chr18	74812975	74814375	3	1200	0.303030303030303
chr19	570900	576550	3	5250	0.160919540229885
chr19	658525	664050	3	5225	0.10989010989011
chr19	1167175	1174650	3	7200	0.0573476702508961
chr19	1406550	1412125	3	5300	0.0842105263157895
chr19	1415075	1416775	3	1325	0.428571428571429
chr19	1466900	1471525	3	4300	0.125
chr19	2255150	2256375	3	1075	0.235294117647059
chr19	2268700	2274325	3	5375	0.10958904109589
chr19	2700675	2703225	3	2225	0.339622641509434
chr19	2720075	2722025	3	1675	0.466666666666667
chr19	3060550	3063250	3	2450	0.285714285714286
chr19	3698250	3700875	3	2275	0.205882352941176
chr19	4058150	4068575	3	9875	0.0883116883116883
chr19	4454750	4458450	3	3575	0.153846153846154
chr19	5566250	5568400	3	1775	0.448275862068966
chr19	6087125	6088525	3	1225	0.37037037037037
chr19	7893900	7897225	3	3000	0.253164556962025
chr19	8427200	8432850	3	5075	0.222222222222222
chr19	9901925	9904250	3	2000	0.4
chr19	10712725	10715350	3	2350	0.168674698795181
chr19	11304975	11308900	3	3625	0.13953488372093
chr19	12635175	12639800	3	3625	0.336
chr19	13259550	13267325	3	7550	0.0552486187845304
chr19	15559575	15561250	3	1450	0.434782608695652
chr19	17006475	17008950	3	2150	0.28169014084507
chr19	18302575	18306100	3	3150	0.2
chr19	18525550	18531900	3	5575	0.461538461538462
chr19	18899325	18902125	3	2650	0.126984126984127
chr19	35530850	35533175	3	1750	0.461538461538462
chr19	35757500	35761350	3	3725	0.0810810810810811
chr19	39892500	39906575	3	12900	0.235924932975871
chr19	44417200	44420400	3	3075	0.214285714285714
chr19	45504225	45506000	3	1475	0.363636363636364
chr19	46282200	46287025	3	4550	0.104575163398693
chr19	46704325	46706150	3	1525	0.27906976744186
chr19	46799950	46804750	3	4525	0.4375
chr19	46853425	46855050	3	1400	0.260869565217391
chr19	47729025	47736325	3	7000	0.0861244019138756
chr19	48221625	48224050	3	2050	0.225352112676056
chr19	49137075	49143500	3	5375	0.408602150537634
chr19	49241575	49244775	3	2825	0.181818181818182
chr19	50179150	50184125	3	4725	0.0921052631578947
chr19	50999875	51005125	3	4650	0.222222222222222
chr19	53057275	53058500	3	1000	0.4
chr19	53712425	53717025	3	4425	0.0609756097560976
chr19	55656900	55658725	3	1650	0.263157894736842
chr19	55765275	55771450	3	6000	0.2
chr19	55849900	55853200	3	2850	0.262626262626263
chr19	55880075	55882350	3	2125	0.125
chr19	58192875	58200800	3	7575	0.0813953488372093
chr2	287250	290350	3	2650	0.35
chr2	5830875	5838000	3	6150	0.309012875536481
chr2	7057100	7059175	3	1775	0.315789473684211
chr2	10182425	10185825	3	2825	0.333333333333333
chr2	25473450	25476125	3	2325	0.421052631578947
chr2	30368800	30371950	3	2850	0.222222222222222
chr2	36581500	36587925	3	6175	0.0816326530612245
chr2	43265400	43266675	3	1050	0.411764705882353
chr2	46925225	46928700	3	3075	0.261904761904762
chr2	55644100	55648025	3	3775	0.315789473684211
chr2	64975800	64979600	3	3325	0.232558139534884
chr2	65354175	65358325	3	3475	0.36036036036036
chr2	66801225	66811100	3	7825	0.472131147540984
chr2	71294650	71299350	3	4250	0.303030303030303
chr2	72369925	72377625	3	7500	0.0352422907488987
chr2	73142675	73146075	3	3250	0.109090909090909
chr2	87016000	87018675	3	2275	0.327868852459016
chr2	90448825	90450975	3	1875	0.218181818181818
chr2	95690950	95692850	3	1675	0.230769230769231
chr2	96656625	96658675	3	1700	0.470588235294118
chr2	105458825	105462025	3	2925	0.162790697674419
chr2	113992650	113995425	3	2550	0.21875
chr2	114383625	114385825	3	1825	0.285714285714286
chr2	127860125	127865775	3	4675	0.372881355932203
chr2	128143325	128146475	3	2950	0.0909090909090909
chr2	128420725	128423100	3	2050	0.352941176470588
chr2	128641625	128645625	3	3700	0.189473684210526
chr2	149632350	149634975	3	2450	0.19047619047619
chr2	152214150	152215350	3	1075	0.176470588235294
chr2	161261200	161265500	3	3975	0.166666666666667
chr2	171672000	171680525	3	7275	0.345323741007194
chr2	198569375	198573900	3	4400	0.0392156862745098
chr2	200320050	200329575	3	7975	0.462745098039216
chr2	202896775	202904700	3	7600	0.0583333333333333
chr2	211033275	211037350	3	3900	0.0555555555555556
chr2	216296550	216302275	3	5525	0.126582278481013
chr2	217554900	217560625	3	5375	0.37037037037037
chr2	218768475	218770225	3	1425	0.318181818181818
chr2	218865950	218868350	3	2250	0.166666666666667
chr2	219724000	219726025	3	1550	0.425531914893617
chr2	219922250	219926150	3	3575	0.25
chr2	220283000	220289175	3	5675	0.466666666666667
chr2	220325000	220326425	3	1125	0.4375
chr2	232570600	232578625	3	6950	0.445652173913043
chr2	237475975	237483725	3	7550	0.115384615384615
chr2	240320300	240324300	3	3450	0.302325581395349
chr2	241505000	241509475	3	4175	0.113207547169811
chr2	242294500	242297975	3	2550	0.452380952380952
chr20	4666275	4671100	3	4425	0.297872340425532
chr20	10198050	10200250	3	2000	0.195121951219512
chr20	10646250	10656400	3	9925	0.0469798657718121
chr20	19865500	19870800	3	5175	0.153846153846154
chr20	22563150	22566125	3	2675	0.24
chr20	30791475	30796950	3	4950	0.27027027027027
chr20	31068875	31073225	3	4100	0.126315789473684
chr20	31170625	31173625	3	2675	0.166666666666667
chr20	34326375	34331575	3	4975	0.0789473684210526
chr20	34635900	34639550	3	3525	0.125
chr20	36887675	36889625	3	1550	0.352941176470588
chr20	47891975	47902000	3	9200	0.172701949860724
chr20	48099150	48101325	3	1925	0.230769230769231
chr20	48598675	48603100	3	4250	0.0583941605839416
chr20	55401825	55403075	3	1050	0.296296296296296
chr20	60939325	60944450	3	4875	0.197183098591549
chr20	61425025	61429150	3	3750	0.137931034482759
chr20	62165625	62169700	3	3450	0.349206349206349
chr20	62460425	62463975	3	3150	0.253164556962025
chr21	15753175	15756700	3	2975	0.434782608695652
chr21	35444925	35449400	3	3925	0.285714285714286
chr21	42538850	42543200	3	3575	0.43609022556391
chr21	44072850	44076350	3	3075	0.173913043478261
chr21	44393700	44396625	3	2575	0.458333333333333
chr21	46824125	46827625	3	3250	0.103448275862069
chr21	46874700	46877875	3	2775	0.307692307692308
chr21	47741375	47745975	3	4325	0.157894736842105
chr22	17081525	17084775	3	3050	0.126984126984127
chr22	17516950	17519425	3	2100	0.372093023255814
chr22	20118275	20121800	3	3050	0.390243902439024
chr22	21333375	21337850	3	3575	0.451127819548872
chr22	33196725	33202600	3	5475	0.315789473684211
chr22	34313775	34319350	3	5450	0.0545454545454545
chr22	36648700	36651575	3	2425	0.4
chr22	37678525	37680825	3	2050	0.189189189189189
chr22	38301450	38307525	3	5175	0.319018404907975
chr22	38376125	38381075	3	4400	0.298507462686567
chr22	38597350	38601775	3	4250	0.0536912751677852
chr22	38708650	38714450	3	5625	0.0469483568075117
chr22	41486650	41492450	3	5075	0.285714285714286
chr22	43040275	43046075	3	5275	0.181818181818182
chr22	45557250	45561975	3	4425	0.108433734939759
chr22	45635000	45637425	3	2175	0.177215189873418
chr3	5018550	5029250	3	9225	0.40590405904059
chr3	5228025	5232500	3	4375	0.0310077519379845
chr3	9436400	9444800	3	7325	0.411111111111111
chr3	11679150	11685850	3	5925	0.411214953271028
chr3	13590100	13592825	3	2450	0.148148148148148
chr3	30647050	30654150	3	6875	0.0760869565217391
chr3	33838775	33843200	3	4000	0.377358490566038
chr3	39188100	39196075	3	7550	0.105633802816901
chr3	39447275	39451625	3	4050	0.454545454545455
chr3	44480825	44482400	3	1300	0.387096774193548
chr3	47619025	47621100	3	1950	0.127659574468085
chr3	49936775	49944150	3	5975	0.398268398268398
chr3	50201125	50204825	3	3475	0.155555555555556
chr3	50539800	50541625	3	1625	0.333333333333333
chr3	53200500	53201650	3	1000	0.25
chr3	55514725	55524250	3	9275	0.137931034482759
chr3	67703500	67706400	3	2725	0.111111111111111
chr3	71802100	71804825	3	2600	0.0779220779220779
chr3	99590250	99596000	3	5625	0.121212121212121
chr3	112353750	112362275	3	7150	0.379446640316206
chr3	113413900	113418375	3	3900	0.373626373626374
chr3	120165100	120170775	3	4700	0.378698224852071
chr3	126190950	126195800	3	4600	0.137254901960784
chr3	126700925	126704275	3	3200	0.186046511627907
chr3	128719450	128723050	3	3125	0.27027027027027
chr3	129510225	129514450	3	4025	0.0684931506849315
chr3	129829200	129831825	3	2350	0.409090909090909
chr3	143689400	143695525	3	5850	0.357142857142857
chr3	145873850	145880050	3	5850	0.117647058823529
chr3	145966575	145969850	3	2875	0.26530612244898
chr3	147109625	147112550	3	2675	0.144329896907216
chr3	151984275	151991000	3	6500	0.0566801619433198
chr3	152016025	152020800	3	4550	0.19047619047619
chr3	153838275	153844250	3	5700	0.210526315789474
chr3	160115975	160121975	3	5825	0.285714285714286
chr3	170073650	170079875	3	5650	0.196531791907514
chr3	184031850	184038575	3	5375	0.484536082474227
chr3	184278675	184284050	3	4875	0.186046511627907
chr3	189835025	189839575	3	4125	0.426229508196721
chr4	153725	156250	3	2050	0.484848484848485
chr4	1164675	1167175	3	2150	0.210526315789474
chr4	2261050	2264925	3	3550	0.166666666666667
chr4	3293175	3296150	3	2800	0.144927536231884
chr4	6200525	6202850	3	2025	0.432432432432432
chr4	7043500	7047750	3	3925	0.134228187919463
chr4	9153500	9155750	3	2025	0.292682926829268
chr4	40628475	40633050	3	4150	0.205128205128205
chr4	55988525	55992650	3	3800	0.324324324324324
chr4	83290975	83297475	3	6050	0.128755364806867
chr4	86395800	86399150	3	3125	0.141176470588235
chr4	88041000	88043700	3	2350	0.488888888888889
chr4	88445075	88452150	3	6325	0.138775510204082
chr4	94748475	94751250	3	2525	0.454545454545455
chr4	118246575	118249750	3	3050	0.09375
chr4	124317425	124326675	3	7975	0.333333333333333
chr4	125629750	125634875	3	4900	0.25
chr4	139935150	139940075	3	4125	0.264462809917355
chr4	154707650	154714150	3	5125	0.354838709677419
chr4	155663050	155668400	3	4825	0.25
chr4	169769025	169770675	3	1300	0.409090909090909
chr4	185744300	185748250	3	3600	0.207547169811321
chr4	186453375	186457700	3	3875	0.392156862745098
chr4	186730325	186733600	3	3025	0.177777777777778
chr5	3594275	3603175	3	8750	0.0294117647058824
chr5	5421075	5425075	3	3800	0.375
chr5	9543175	9548525	3	5100	0.139130434782609
chr5	16932800	16937400	3	4425	0.0709219858156028
chr5	40678175	40685400	3	6950	0.2
chr5	43037150	43044700	3	6550	0.267379679144385
chr5	60625725	60631350	3	5450	0.073394495412844
chr5	67583525	67587100	3	3425	0.0740740740740741
chr5	75377900	75380250	3	1850	0.4
chr5	115292350	115294575	3	1875	0.465116279069767
chr5	131560325	131564175	3	3600	0.141176470588235
chr5	148441250	148443675	3	2000	0.468085106382979
chr5	150019825	150022825	3	2600	0.23728813559322
chr5	151060375	151067000	3	6175	0.378378378378378
chr5	154133550	154138425	3	4575	0.096551724137931
chr5	177411525	177412950	3	1200	0.378378378378378
chr5	178769525	178773100	3	3350	0.428571428571429
chr5	179243575	179251625	3	7425	0.175298804780877
chr5	180667975	180676550	3	8175	0.0733333333333333
chr6	1388375	1395500	3	6975	0.0869565217391304
chr6	1607825	1616000	3	7400	0.204946996466431
chr6	4774850	4778500	3	3325	0.178571428571429
chr6	10555675	10560925	3	4925	0.188679245283019
chr6	12007875	12014325	3	6025	0.194805194805195
chr6	13483525	13489000	3	4725	0.375838926174497
chr6	19836750	19840800	3	3850	0.064
chr6	22145975	22148525	3	2225	0.338461538461538
chr6	27197350	27198850	3	1350	0.205128205128205
chr6	27519950	27521625	3	1525	0.133333333333333
chr6	27634900	27640900	3	5650	0.179775280898876
chr6	32407575	32409425	3	1475	0.45
chr6	34662225	34665525	3	3175	0.0652173913043478
chr6	36643975	36650675	3	6050	0.204651162790698
chr6	39899800	39902650	3	2550	0.277777777777778
chr6	41021050	41024050	3	2875	0.0588235294117647
chr6	42011675	42019375	3	6525	0.352331606217617
chr6	44040500	44042425	3	1725	0.19047619047619
chr6	56402125	56408325	3	5900	0.16
chr6	74226375	74234050	3	6900	0.149377593360996
chr6	105388100	105389875	3	1475	0.333333333333333
chr6	116571475	116576675	3	4975	0.0816326530612245
chr6	121756425	121764100	3	6525	0.4
chr6	127438650	127442825	3	3950	0.4
chr6	134210275	134214400	3	3475	0.433734939759036
chr6	138187275	138194575	3	6625	0.200873362445415
chr6	138422975	138430525	3	6025	0.310344827586207
chr6	147235000	147237000	3	1800	0.2
chr6	170122600	170125700	3	2800	0.264150943396226
chr7	191150	196750	3	5125	0.206896551724138
chr7	855175	857950	3	2575	0.129032258064516
chr7	1607225	1611125	3	3300	0.368421052631579
chr7	2392725	2397100	3	4125	0.357142857142857
chr7	3340000	3342675	3	2325	0.333333333333333
chr7	4806100	4808975	3	2400	0.38961038961039
chr7	5594425	5598600	3	3600	0.227272727272727
chr7	8482225	8483675	3	1250	0.216216216216216
chr7	15722250	15728825	3	6350	0.291666666666667
chr7	20368675	20375525	3	6600	0.181818181818182
chr7	22256625	22259975	3	3100	0.140350877192982
chr7	30950400	30955975	3	4775	0.298342541436464
chr7	42273775	42278325	3	4425	0.0365853658536585
chr7	44787350	44790525	3	2950	0.10752688172043
chr7	45038600	45041525	3	2775	0.0952380952380952
chr7	45066650	45068825	3	1975	0.169491525423729
chr7	50858525	50861825	3	2875	0.276595744680851
chr7	51382550	51385275	3	2550	0.131578947368421
chr7	55638150	55641225	3	2950	0.0555555555555556
chr7	57471500	57472975	3	1125	0.470588235294118
chr7	66385250	66388675	3	3250	0.307692307692308
chr7	73442000	73445650	3	3200	0.226086956521739
chr7	74306250	74307650	3	1150	0.388888888888889
chr7	94283625	94288500	3	4675	0.109090909090909
chr7	97909900	97917750	3	7100	0.17741935483871
chr7	100180750	100185025	3	4100	0.0650406504065041
chr7	100199750	100203675	3	3750	0.125
chr7	100815450	100817800	3	1950	0.419354838709677
chr7	101457075	101461500	3	4250	0.108695652173913
chr7	123295975	123297175	3	1000	0.375
chr7	124402700	124406700	3	3125	0.427350427350427
chr7	127670500	127673225	3	2600	0.0845070422535211
chr7	128044175	128046625	3	2325	0.333333333333333
chr7	128094000	128098325	3	4125	0.0699300699300699
chr7	128577575	128580000	3	2050	0.342857142857143
chr7	130624125	130628725	3	4400	0.0746268656716418
chr7	134853175	134856975	3	3350	0.191304347826087
chr7	150163750	150166525	3	2350	0.272727272727273
chr7	150434175	150437525	3	3125	0.303030303030303
chr7	152130425	152134575	3	3875	0.260869565217391
chr7	155165350	155167875	3	2300	0.2
chr8	4849275	4852600	3	3175	0.0888888888888889
chr8	8084800	8086825	3	1825	0.19047619047619
chr8	9760200	9764675	3	4125	0.206185567010309
chr8	11721850	11726450	3	4225	0.303030303030303
chr8	12986425	12991700	3	5050	0.0853658536585366
chr8	13369650	13373375	3	3325	0.311111111111111
chr8	21644075	21647150	3	2925	0.0888888888888889
chr8	22406950	22411525	3	3675	0.466165413533835
chr8	26148600	26152950	3	4175	0.051948051948052
chr8	28204900	28206575	3	1350	0.461538461538462
chr8	28258175	28260475	3	2025	0.352941176470588
chr8	37754350	37757525	3	2925	0.134615384615385
chr8	38585300	38588875	3	3450	0.0461538461538462
chr8	38794025	38796025	3	1750	0.233333333333333
chr8	42355350	42360525	3	4650	0.202247191011236
chr8	42748700	42754125	3	4775	0.392523364485981
chr8	56013825	56016100	3	1925	0.382978723404255
chr8	60028150	60033075	3	4650	0.0718562874251497
chr8	62622825	62627975	3	4850	0.3
chr8	99951625	99961925	3	9850	0.143790849673203
chr8	103663450	103670250	3	6150	0.206185567010309
chr8	103818075	103820725	3	2275	0.333333333333333
chr8	106329650	106334550	3	4450	0.213333333333333
chr8	133491250	133493750	3	2350	0.228571428571429
chr8	139508675	139510000	3	1225	0.117647058823529
chr8	141643450	141646800	3	3125	0.304347826086957
chr8	142426400	142429550	3	2925	0.110091743119266
chr8	144906575	144912325	3	4875	0.357142857142857
chr8	145513600	145517075	3	3250	0.175438596491228
chr9	976100	977950	3	1625	0.212765957446809
chr9	12812575	12814425	3	1625	0.272727272727273
chr9	35791025	35793700	3	2375	0.285714285714286
chr9	38065050	38070125	3	4975	0.0239520958083832
chr9	72870325	72877775	3	6275	0.475138121546961
chr9	82184950	82190750	3	5325	0.12
chr9	84300300	84305825	3	5325	0.0497512437810945
chr9	87282550	87289200	3	6325	0.478260869565217
chr9	94181875	94187625	3	5075	0.256756756756757
chr9	95857300	95861750	3	3700	0.252100840336134
chr9	103112450	103116125	3	3425	0.292682926829268
chr9	110246850	110254075	3	6850	0.0792079207920792
chr9	112080675	112083700	3	2850	0.0808080808080808
chr9	112258975	112262675	3	3425	0.209302325581395
chr9	114658000	114664300	3	5650	0.296296296296296
chr9	116355850	116360325	3	4350	0.0555555555555556
chr9	124460925	124465475	3	4175	0.133333333333333
chr9	126773150	126775400	3	2050	0.161290322580645
chr9	127998175	128004900	3	6275	0.137931034482759
chr9	128507850	128513900	3	5725	0.132530120481928
chr9	130636425	130640750	3	3675	0.461538461538462
chr9	130658800	130662550	3	3375	0.19672131147541
chr9	132175125	132176900	3	1625	0.166666666666667
chr9	132427075	132429100	3	1650	0.413793103448276
chr9	132947700	132950200	3	2175	0.285714285714286
chr9	133971225	133974325	3	2875	0.150537634408602
chr9	136930625	136934550	3	3800	0.1
chr9	136999400	137004500	3	4975	0.0625
chr9	137978075	137980875	3	2425	0.431372549019608
chr9	139578675	139582550	3	3700	0.0592592592592593
chr9	139920350	139924000	3	3050	0.447368421052632
chr9	140134175	140138375	3	3800	0.143884892086331
chr9	140444100	140447350	3	2750	0.454545454545455
chrX	1259775	1261025	3	1000	0.4375
chrX	6143975	6146900	3	2600	0.37037037037037
chrX	14890300	14892575	3	2100	0.162162162162162
chrX	21958225	21961650	3	3075	0.350877192982456
chrX	38660200	38666475	3	5975	0.147058823529412
chrX	41189850	41198825	3	8025	0.216393442622951
chrX	47049850	47057200	3	6525	0.317647058823529
chrX	50213625	50214775	3	925	0.434782608695652
chrX	53077150	53079500	3	2175	0.263157894736842
chrX	55023500	55028125	3	4175	0.253968253968254
chrX	57621725	57623325	3	1375	0.325581395348837
chrX	66763350	66767350	3	3800	0.105263157894737
chrX	70364450	70366525	3	1800	0.259259259259259
chrX	80062925	80066475	3	3400	0.0720720720720721
chrX	129242575	129245875	3	3025	0.380952380952381
chrX	148620600	148623575	3	2700	0.163265306122449
chrX	149736475	149739200	3	2300	0.214285714285714
chrX	152987525	152993275	3	5450	0.0966183574879227
chrX	154562150	154564050	3	1750	0.222222222222222
chr3	187453750	187465050	2	11250	0.00888888888888889
