# Supplementary material for: Large organized chromatin lysine domains help distinguish primitive from differentiated cell populations
Source: Nat Commun. 2021 Jan 21;12:499. doi: 10.1038/s41467-020-20830-9 (PMC7820432; doi:10.1038/s41467-020-20830-9)
Supplement: Supplementary file 3 — Supplementary Software [file 41467_2020_20830_MOESM3_ESM.zip › E027-H3K9me3_LOCKS.bed]

chr10	37904750	38122900	85	45325	32.5
chr10	42354900	42508200	85	60200	60.4761904761905
chr11	50205375	50411900	85	36150	103.357142857143
chr11	50412550	50516125	85	36250	16.6363636363636
chr11	50516825	50635575	85	34100	12.3333333333333
chr11	51191350	51296525	85	40650	25.5652173913043
chr11	54795775	54950375	85	30325	37.6842105263158
chr12	34416600	34650650	85	139275	30
chr12	34650900	34747000	85	33800	19.5294117647059
chr12	38060050	38327475	85	30950	81.5652173913043
chr12	38327525	38494000	85	38525	83.5555555555556
chr12	133442875	133645150	85	92075	90.1212121212121
chr12	133645450	133783750	85	95775	16.4761904761905
chr13	19449700	19692600	85	57650	74.7777777777778
chr14	106009700	106358900	85	48875	99.2
chr15	20393725	20586525	85	54350	39.5833333333333
chr15	22297850	22523175	85	42425	47.1538461538462
chr15	24811500	25271350	85	32925	80.2307692307692
chr15	25272200	25482850	85	129025	81.9130434782609
chr15	26444400	26894650	85	33175	76.1379310344828
chr16	32452650	32591850	85	52050	50
chr16	33817475	34186025	85	77300	56.5751072961373
chr16	34186250	34451775	85	72000	51.0526315789474
chr16	34452750	34742025	85	44175	56.3333333333333
chr16	34747250	34975050	85	47475	40.9333333333333
chr17	21671675	22027325	85	46925	76.2608695652174
chr18	76307825	76754400	85	36225	84.8571428571429
chr19	9343600	9536875	85	84850	56.625
chr19	9554225	9688150	85	66250	14.5
chr19	11717225	12133150	85	72750	97.7142857142857
chr19	12133250	12465150	85	71275	57.6296296296296
chr19	20655775	20858650	85	45625	60.7619047619048
chr19	20862875	21094050	85	48975	97.695652173913
chr19	21393225	21724900	85	43350	77.3793103448276
chr19	22083775	22305150	85	39875	43.0526315789474
chr19	22305825	22556500	85	42100	74.5
chr19	22557600	22733700	85	52200	40.3157894736842
chr19	22734725	22989150	85	43525	65.4166666666667
chr19	22989200	23186225	85	43225	48.8235294117647
chr19	23306825	23564600	85	50275	101.176470588235
chr19	24299800	24434350	85	44250	16.3333333333333
chr19	24436475	24547800	85	57200	9.43478260869565
chr19	27731825	27937275	85	36075	58.5
chr19	27937650	28060625	85	33700	25.8620689655172
chr19	28061575	28250600	85	35625	47.4375
chr19	36821000	37057275	85	70275	82.9
chr19	37057900	37199850	85	52250	52.5
chr19	37200375	37355000	85	82025	54.125
chr19	37355075	37519550	85	65050	61.5555555555556
chr19	37522800	37681125	85	75600	47.8518518518519
chr19	37846825	37981775	85	74525	29.047619047619
chr19	37981925	38153350	85	76200	38
chr19	44337975	44484725	85	70275	60.4117647058824
chr19	44731750	44936600	85	48900	73.5
chr19	52317150	52485025	85	85500	43.2222222222222
chr19	52486000	52634925	85	74600	35.3333333333333
chr19	52776700	52948525	85	75825	43
chr19	53206600	53574225	85	64350	101.764705882353
chr19	53574525	53832075	85	65075	67.5238095238095
chr19	56853850	57004025	85	74050	44.6451612903226
chr19	57004650	57139575	85	78250	36.8333333333333
chr19	57140075	57419550	85	43900	45.75
chr19	57421400	57587625	85	33725	19.2592592592593
chr19	57836475	58138125	85	103175	44.5454545454545
chr19	58371450	58537450	85	71525	76.6363636363636
chr19	58539800	58685850	85	91275	28.4
chr21	9411225	9683625	85	37650	71.8245614035088
chr21	10573675	10890150	85	156675	31.7777777777778
chr21	10890375	11043650	85	33725	51.8333333333333
chr21	11044100	11141325	85	60025	7.22222222222222
chr22	49563875	49905900	85	33925	72.3333333333333
chr4	10000	150550	85	66800	40.1935483870968
chr4	150650	349925	85	55875	92.5555555555556
chr4	190259600	190539175	85	52300	97.5555555555556
chr4	190539750	190629200	85	44400	6.33333333333333
chr5	45736775	46028175	85	33925	67.4545454545455
chr5	46030325	46181750	85	31825	40.7272727272727
chr5	46183775	46293450	85	32250	30.2857142857143
chr5	140457475	140632850	85	51500	36
chr5	140633075	140764900	85	82325	11.1891891891892
chr5	178298350	178462425	85	84100	23.5555555555556
chr7	56475075	56693875	85	57700	84.9166666666667
chr7	57190850	57336300	85	54900	22.1935483870968
chr7	57336625	57465700	85	50350	30.1739130434783
chr7	61968125	62143175	85	30925	54.6666666666667
chr7	62143950	62238975	85	38225	10.8205128205128
chr7	62240500	62326475	85	37600	9.71929824561403
chr7	62326875	62425500	85	40375	20.375
chr7	62426900	62543800	85	39800	38.48
chr7	63225900	63499125	85	51475	93.4594594594595
chr7	63501700	63667975	85	57675	47.6428571428571
chr7	157508225	157739975	85	38400	93.1428571428571
chr7	157740050	157945300	85	48675	43.910447761194
chr7	157945350	158099250	85	42400	41.5
chr8	953000	1245775	85	34725	77.9166666666667
chr8	43314875	43517100	85	50800	89.2941176470588
chr8	43519100	43703975	85	33225	35.1578947368421
chr8	46910525	47056800	85	65375	38.375
chr8	47057000	47184700	85	84450	41.2222222222222
chr8	47184850	47349350	85	81125	60.6315789473684
chr8	47349550	47693375	85	39050	69.12
chrX	610350	916700	85	35200	59.2173913043478
chrX	58274550	58422350	85	29425	22.2962962962963
chr3	75697375	75848500	81	61975	20.72
chr19	52948625	53121500	80	58625	61.0909090909091
chr7	61739475	61917125	80	86125	33.6
chr4	350100	490300	79	81325	57.1
chr1	247131650	247357450	76	51550	67.4545454545455
chr1	227714300	227910000	75	54050	50.8421052631579
chr19	56347650	56576225	71	24925	44.4242424242424
chr1	2504700	2926100	70	46650	50.9090909090909
chr5	140132475	140307525	69	47200	51.92
chr21	9825400	9968650	68	47150	39.1333333333333
chr19	8904175	9112025	67	34575	44.2857142857143
chr5	150244200	150362500	66	45975	37.9428571428571
chr16	31742475	31862025	53	38725	27.6363636363636
chr16	46385800	46523700	51	44075	14.4375
chr9	115744300	115825650	49	38950	12.7894736842105
chr1	142585375	142671925	46	21250	22.8387096774194
chr19	58686050	58788725	46	79225	5.02857142857143
chr4	190629975	190684525	40	24625	11
chr7	63783950	63841125	38	26775	11.2571428571429
chr17	21194825	21252525	35	16900	8.09302325581395
chr19	38279775	38327700	35	22775	9.07692307692308
chr16	3335200	3376775	33	30025	6.8695652173913
chr16	3414000	3470925	33	31900	6.375
chr5	178488150	178528300	33	27100	7.68
chr10	39076575	39154950	30	72850	1.72413793103448
chr13	19722650	19760400	30	19550	7.08333333333333
chr19	20210025	20242675	28	15650	5.70833333333333
chr5	140765275	140814050	28	33575	4.45714285714286
chr15	22524125	22562650	27	15550	4.83870967741935
chr19	35228650	35259200	27	21000	2.53846153846154
chr9	99548425	99592900	27	21500	5.53333333333333
chr9	66833150	66863350	25	19850	3.92592592592593
chr3	44752400	44783875	23	21150	3.64102564102564
chr10	132057750	132087250	22	17400	3.9047619047619
chr10	18843075	18860125	21	9200	2.74074074074074
chr12	133783850	133813750	19	23175	2.07843137254902
chr19	12623250	12648025	19	16475	3.16
chr21	11163200	11188200	19	16000	2
chr4	49633275	49660075	19	21675	1.08196721311475
chr7	158100150	158115350	18	8050	3
chr9	99513650	99535275	18	16650	2.5
chr9	114296175	114319375	18	16475	2.32258064516129
chr19	24547900	24571775	17	19825	1.31914893617021
chr16	68582925	68611775	16	26150	0.827586206896552
chr17	21303800	21320350	16	9025	2.13559322033898
chr20	29803925	29834525	16	27900	0.904109589041096
chr4	49093150	49123250	16	19625	1.62637362637363
chr7	6709225	6743700	16	27400	1.82692307692308
chr9	68406700	68430050	16	11650	2.38709677419355
chr12	38540100	38557650	15	13900	1.55555555555556
chr19	44967325	45003350	15	30675	2.1875
chr5	179674250	179696500	15	18075	1.75
chr10	38400600	38417350	14	13675	1.30232558139535
chr10	38772400	38818900	14	44700	0.346153846153846
chr19	21982325	22001075	14	11200	2.26666666666667
chr2	89830500	89880050	14	44950	0.985507246376812
chr14	106364200	106372725	13	5100	1.88888888888889
chr18	77643775	77655225	13	7025	2
chr19	14822700	14840150	13	14075	1.58333333333333
chr2	95875050	95891900	13	13875	1.3
chr5	178129925	178152400	13	16900	1.30232558139535
chr1	40919200	40936475	12	13625	1.68421052631579
chr10	43006875	43021600	12	11550	1.44444444444444
chr19	19811250	19833225	12	18475	1.67741935483871
chr19	37725675	37743825	12	14125	1.61538461538462
chr2	95807100	95821875	12	12250	1.25925925925926
chr7	64450400	64459950	12	7625	0.977777777777778
chr10	38868850	38888825	11	18100	1.22033898305085
chr16	31917050	31934625	11	14675	0.979591836734694
chr19	2846075	2859850	11	10875	1.58333333333333
chr19	44531500	44540875	11	7150	1.28
chr4	3596925	3607900	11	7650	1.09090909090909
chr15	25483325	25497425	10	12250	0.958333333333333
chr19	7074950	7090225	10	13475	0.571428571428571
chr19	44673300	44687725	10	11025	1.33333333333333
chr8	189625	201375	10	9625	0.909090909090909
chr8	146196875	146210425	10	10725	1
chr15	80206775	80214175	9	5825	0.457142857142857
chr17	16449175	16459600	9	8600	0.746666666666667
chr11	3374825	3385575	8	9025	0.65
chr22	31366475	31374800	8	6100	0.818181818181818
chr16	71474650	71488050	7	12100	0.541176470588235
chr19	40529175	40543725	7	12725	0.644067796610169
chr19	44510700	44517150	7	5600	0.222222222222222
chr19	58210800	58220500	7	7900	0.269662921348315
chr20	29645500	29653900	7	7200	0.4
chr22	16847875	16862450	7	13325	0.456140350877193
chr7	57705675	57715625	7	8775	0.217391304347826
chr8	146059600	146073450	7	11975	0.410596026490066
chr10	42597675	42601975	6	3775	0.5
chr12	34356800	34364875	6	6625	0.542372881355932
chr13	20856275	20861225	6	4275	0.32
chr16	33568400	33574300	6	4900	0.518518518518518
chr19	12572150	12578050	6	4875	0.5
chr19	35172325	35178625	6	5075	0.385542168674699
chr19	53992525	53998500	6	4825	0.416666666666667
chr4	49146525	49153550	6	6150	0.25
chr10	42790550	42818325	5	26700	0.108474576271186
chr13	48641650	48647125	5	4675	0.259259259259259
chr16	32605075	32610050	5	4700	0.235294117647059
chr16	35020825	35030575	5	9175	0.126315789473684
chr17	4990500	5001200	5	10175	0.132075471698113
chr19	58147675	58155050	5	6500	0.26865671641791
chr6	27415600	27425275	5	9100	0.144927536231884
chr7	5098175	5110300	5	11475	0.168224299065421
chr7	57877750	57883475	5	5175	0.27906976744186
chr9	138805025	138811575	5	5875	0.225352112676056
chr10	42661225	42667750	4	5975	0.152671755725191
chr10	73703475	73707800	4	4050	0.1
chr15	93490400	93493950	4	3400	0.142857142857143
chr4	68264200	68266800	4	2450	0.114285714285714
chr8	140556025	140560325	4	4050	0.104347826086957
chr18	32881875	32888950	3	6875	0.0392156862745098
chr19	58194300	58200925	3	6450	0.0330578512396694
