# Supplementary material for: Large organized chromatin lysine domains help distinguish primitive from differentiated cell populations
Source: Nat Commun. 2021 Jan 21;12:499. doi: 10.1038/s41467-020-20830-9 (PMC7820432; doi:10.1038/s41467-020-20830-9)
Supplement: Supplementary file 3 — Supplementary Software [file 41467_2020_20830_MOESM3_ESM.zip › E027-H3K27ac_LOCKS.bed]

chr1	2105975	2275825	47	88825	10.4888888888889
chr1	12461725	12634800	47	50800	17.6610169491525
chr1	19667850	19771175	47	54175	15.6279069767442
chr1	32087725	32237975	47	53725	19.6
chr1	36549450	36706200	47	62550	17.5238095238095
chr1	54664950	54843300	47	61900	14.0816326530612
chr1	92149450	92279675	47	57200	8.8695652173913
chr10	3782075	3985575	47	53600	19.4054054054054
chr10	71076000	71226650	47	49050	16.4210526315789
chr10	73445150	73774425	47	89525	18.9268292682927
chr10	75608475	75778575	47	48925	14.4968152866242
chr10	97087250	97194450	47	59025	19.2903225806452
chr10	97194650	97305775	47	74675	4.85714285714286
chr10	105394975	105562975	47	71400	19.2727272727273
chr11	8692325	8852775	47	82200	14.6923076923077
chr11	12063400	12229525	47	85275	15.6
chr11	62303175	62496850	47	74925	16.4761904761905
chr11	65138225	65341700	47	105950	18.8666666666667
chr11	66963625	67189200	47	77250	19.9166666666667
chr11	69906250	69989000	47	47675	6.94736842105263
chr11	94406900	94579000	47	59325	16.9705882352941
chr11	95919725	96046825	47	46500	7.01960784313725
chr12	11893700	12013225	47	50350	10
chr12	52399950	52643025	47	84875	8.56887298747764
chr12	124833150	124999200	47	64450	16.9
chr12	125093225	125264150	47	42700	12.9814814814815
chr13	97862325	97992800	47	67775	10.1666666666667
chr13	110926675	111044550	47	86475	7
chr14	68925025	69099650	47	58750	15.5
chr14	70059775	70187125	47	69075	19.1641791044776
chr15	67316025	67443175	47	68500	11.025641025641
chr15	68479075	68667575	47	56100	19.4814814814815
chr15	101702825	101850375	47	45725	17.9183673469388
chr16	81464950	81569925	47	49475	18.6382978723404
chr16	81570375	81679750	47	48675	14.5
chr16	89360275	89490250	47	46825	14
chr17	738400	901700	47	47900	17.5172413793103
chr17	1477325	1697125	47	59625	19.9076923076923
chr17	1891800	2140175	47	63850	18.3076923076923
chr17	42117275	42301500	47	52850	19.4
chr17	43095600	43236125	47	58300	15.7714285714286
chr17	75346175	75477950	47	88775	9.52
chr2	36579575	36689475	47	68050	12
chr2	173891950	174080875	47	45550	16.2857142857143
chr2	218654850	218822400	47	118775	16.0909090909091
chr21	44718050	44889600	47	41975	14
chr22	18365550	18484975	47	43400	9.125
chr22	38563350	38744275	47	68600	17.4285714285714
chr3	123041875	123169700	47	73775	8.28099173553719
chr3	123323125	123458700	47	78350	13.5263157894737
chr3	159444300	159592050	47	66875	12.4067796610169
chr3	171756700	171886300	47	66125	11.6585365853659
chr3	187869875	187998025	47	63275	18.4571428571429
chr4	119860200	119958025	47	47075	19.1111111111111
chr4	169679175	169809575	47	55100	13.0909090909091
chr5	14142275	14276625	47	65775	13.3333333333333
chr5	67510025	67593675	47	58075	5.02127659574468
chr5	125687375	125818425	47	49000	19.5263157894737
chr5	148700100	148896500	47	81475	13.972972972973
chr5	150942275	151154550	47	81450	14.375
chr5	172151075	172320475	47	72525	18.5945945945946
chr7	47490175	47662975	47	47200	16.72
chr7	134345100	134527075	47	57500	19.8571428571429
chr7	137555550	137686975	47	62625	18.4888888888889
chr8	22402625	22572350	47	64025	14.8
chr8	30239725	30364275	47	87100	3.35652173913043
chr8	118932925	119089800	47	48725	18.8181818181818
chr8	128745575	128920275	47	57100	14.6666666666667
chr8	144869450	145066050	47	79025	19.0103092783505
chr9	14153225	14283950	47	45100	18.4
chr9	35644225	35918250	47	72525	19.8421052631579
chr9	97622800	97774175	47	48250	15.1067961165049
chr9	129773925	129962075	47	54675	19.5333333333333
chr9	134454350	134612975	47	54300	18.4444444444444
chr9	137174600	137329600	47	80575	17.8490566037736
chr10	114732625	114872425	46	57150	14
chr17	76309775	76425500	46	61450	5.81818181818182
chr18	46250625	46399900	46	44975	19.3023255813953
chr2	23703475	23800975	46	41475	12.1739130434783
chr2	102588925	102783375	46	48225	16.734693877551
chr3	112861800	113010725	46	54500	13.8
chr9	130587500	130744350	46	70900	16.375
chr1	21578000	21688775	45	61525	8.09090909090909
chr21	46321150	46439400	45	38400	14.9032258064516
chr1	27560350	27782550	44	51350	17.2121212121212
chr17	16914350	17062825	44	63700	8.27586206896552
chr19	13093950	13293225	44	121075	12.7088607594937
chr7	55084425	55209350	44	80100	7.55555555555556
chr8	124602000	124742575	44	42300	15.5068493150685
chr1	94125825	94284400	43	46050	18.1052631578947
chr1	201416775	201572925	43	81025	17.6
chr10	6183350	6318250	43	47475	17.2470588235294
chr10	34987200	35082325	43	25800	17.6410256410256
chr17	75084150	75182925	43	36500	16.7605633802817
chr19	18567350	18705800	43	46025	18.16
chr4	87891975	88043875	43	53050	13.037037037037
chr6	108870950	109021275	43	57100	17.8
chr1	1226125	1408500	42	58600	14.0545454545455
chr1	39541925	39704425	42	66825	8.52173913043478
chr11	692900	870425	42	66875	12.921568627451
chr14	93418525	93583175	42	46700	15.8846153846154
chr19	3333500	3470025	42	54700	12.65625
chr19	46849675	46999575	42	37825	15.9272727272727
chr9	97774225	97879125	42	74200	8.97297297297297
chr9	140063950	140209775	42	55100	14.725
chr1	6544975	6688700	41	58700	16.7272727272727
chr10	126721750	126850975	41	58275	15.9259259259259
chr12	27674200	27781425	41	55175	15.9310344827586
chr14	53329225	53427900	41	36750	13.3181818181818
chr2	47136350	47316200	41	71925	8.4392523364486
chr2	106360075	106460600	41	32325	13.5
chr22	19829450	19988425	41	53800	16.0645161290323
chr3	42054075	42177225	41	53200	15.1363636363636
chr3	11540050	11745325	40	65600	15.2380952380952
chr1	183095125	183213650	39	44100	9.03225806451613
chr11	122926725	123083150	39	54175	14.9850746268657
chr19	18385075	18553225	39	43675	14.9491525423729
chr20	19856800	20003025	39	56000	9.92592592592593
chr20	48836025	48964575	39	56200	9.81481481481481
chr3	51974400	52112300	39	63400	7.08823529411765
chr1	226736025	226967175	38	61275	13.2
chr18	55844100	55957750	38	41650	14.5806451612903
chr2	240120900	240252900	38	44725	14.4545454545455
chr3	124480475	124609750	38	42800	15.6623376623377
chr6	158374450	158493250	38	45325	9.92207792207792
chr10	5526025	5675125	37	46250	13.5
chr11	19973300	20090175	37	45325	12.8095238095238
chr12	54360525	54448925	37	47875	9.32075471698113
chr17	46550175	46690800	37	50450	10.8971428571429
chr17	48207625	48300600	37	45150	10.9142857142857
chr19	15333550	15444200	37	48400	6.66666666666667
chr2	28788200	28959125	37	44500	14.5660377358491
chr3	66447975	66552125	37	57025	9.23076923076923
chr5	77782300	77911600	37	53050	13.3
chr1	164527275	164642400	36	38475	12.9122807017544
chr14	24541725	24745075	36	51400	13.8
chr17	38589125	38739275	36	82425	7.77570093457944
chr17	55910150	56033800	36	71025	9.22689075630252
chr4	185248825	185401200	36	43125	11.3142857142857
chr5	149732325	149924400	36	63900	13.6266666666667
chr7	484750	583050	36	34125	13.7977528089888
chr7	134527525	134634325	36	40625	9.5609756097561
chr1	27808325	27933425	35	85750	8.25
chr2	54747400	54869475	35	52575	13.75
chr2	206595225	206673675	35	37075	8.70588235294118
chr3	149289200	149377600	35	39200	10.2264150943396
chr5	131698525	131841950	35	66700	9.65625
chr5	142016350	142164025	35	37175	10.1732283464567
chr7	130667100	130762525	35	35975	12.5964912280702
chr1	156022625	156131800	34	50375	13.5384615384615
chr10	81077075	81214175	34	55950	12.125
chr10	105579175	105679025	34	45900	9.18181818181818
chr20	10571650	10656400	34	39350	12.5333333333333
chr3	151974850	152053100	34	42925	6.69230769230769
chr1	170630325	170683975	33	30050	5.09677419354839
chr1	207923500	208046925	33	51900	11.4791666666667
chr11	63973275	64102575	33	47625	13.6842105263158
chr17	8009700	8153500	33	46550	9.88888888888889
chr17	79767225	79900325	33	40025	13.5142857142857
chr2	217497625	217582575	33	37100	9.12
chr4	7805675	7943075	33	46775	12.5789473684211
chr7	116134975	116202725	33	46675	9.85714285714286
chr9	72655425	72737500	33	32075	12.2307692307692
chr1	203560675	203676500	32	46600	10.4761904761905
chr10	90680500	90761950	32	35475	8.53658536585366
chr12	48098875	48230300	32	59975	12.504854368932
chr14	69350750	69450050	32	85225	1.95555555555556
chr17	78991700	79106450	32	44925	5.85531914893617
chr5	149958400	150041150	32	35700	9.78378378378378
chr6	7086800	7178875	32	37400	7.5049504950495
chr7	80480925	80551775	32	27125	10.2769230769231
chr9	116298075	116398375	32	37325	13.04
chr1	206826000	206919450	31	32850	9.49152542372881
chr1	234613550	234768175	31	64775	12.6938775510204
chr10	80819225	80880350	31	38475	9.07142857142857
chr15	67011850	67082675	31	31375	9.76623376623377
chr17	57782750	57933100	31	52725	11.4736842105263
chr2	55190825	55260725	31	26900	10
chr22	33192450	33255150	31	37050	10.16
chr8	42317350	42400225	31	31125	11.2941176470588
chr8	124499050	124576250	31	44075	13.2258064516129
chr11	119534325	119601625	30	49950	9.7
chr12	6930175	7081225	30	53700	11.855421686747
chr12	54744200	54833500	30	41325	8.41610738255033
chr16	636450	746125	30	37400	9.54716981132075
chr17	17574525	17658575	30	47125	8.78571428571429
chr17	74523425	74583300	30	34500	5.09803921568627
chr2	129018025	129139250	30	45050	12.8527131782946
chr22	37892725	37966575	30	32475	12.0526315789474
chr22	38326475	38437550	30	45875	12.6086956521739
chr5	135322075	135424825	30	32750	12.7924528301887
chr8	28204150	28273350	30	31250	9.63636363636364
chr11	64591325	64661775	29	36825	12.3943661971831
chr12	96587200	96653050	29	31100	7.46428571428571
chr14	69099725	69173500	29	28600	12.3846153846154
chr17	7283650	7392375	29	36000	12.24
chr17	63009600	63075950	29	22400	8.78260869565217
chr2	161222200	161290250	29	33850	5.7
chr3	52463000	52532825	29	27000	11.0689655172414
chr5	178685800	178773375	29	36725	8.78461538461539
chr7	130559825	130656200	29	59075	6.98412698412698
chr1	182988425	183045750	28	29575	8.18181818181818
chr1	203236525	203324200	28	42700	7.61194029850746
chr1	204400675	204487275	28	36975	5.17948717948718
chr10	112551950	112634950	28	34250	11.36
chr14	74955575	74998750	28	25500	3.92307692307692
chr19	1081750	1184700	28	45900	7.88732394366197
chr22	43311175	43375925	28	31700	8.38709677419355
chr3	57928550	58014000	28	31575	6.56470588235294
chr6	138126125	138204850	28	32950	10.1967213114754
chr12	109529675	109600625	27	23625	9.53333333333333
chr12	124999900	125077150	27	29050	10.2127659574468
chr14	74162850	74270150	27	57775	7.0625
chr14	75016275	75088450	27	47700	4.84615384615385
chr15	42208175	42265550	27	35150	9.31034482758621
chr15	75912400	76020975	27	48825	9.68421052631579
chr16	68261325	68368550	27	27050	10.0641025641026
chr17	4402600	4467525	27	29375	9.06976744186047
chr17	45949925	46035650	27	33725	5.45161290322581
chr19	1825875	1958100	27	46900	11.2156862745098
chr20	25203775	25292350	27	40000	11.1685393258427
chr4	170145150	170194050	27	24025	6.38888888888889
chr6	30684225	30764000	27	36550	7.18181818181818
chr6	72059325	72131400	27	32275	11.1881188118812
chr7	75920375	76027425	27	38675	8.30909090909091
chr7	93997125	94055850	27	23150	11
chr9	124454775	124542975	27	63500	6.21428571428571
chr1	109728375	109849900	26	37525	10.3333333333333
chr11	68079450	68151325	26	38675	8.1551724137931
chr11	122007175	122086175	26	45350	7.51020408163265
chr11	128317850	128396400	26	56500	6.71428571428571
chr14	95945875	96004325	26	31125	8
chr14	103966075	104049450	26	43450	10.0434782608696
chr17	27892650	27973725	26	38100	8.76129032258065
chr17	76967175	77038500	26	28625	8.49122807017544
chr19	5892200	5979875	26	41075	8.88888888888889
chr2	232461800	232551925	26	32750	9.05263157894737
chr5	52279725	52341200	26	29600	6.8125
chr1	19225800	19292225	25	44875	8.04651162790698
chr1	157962075	158015500	25	40975	5.51351351351351
chr1	161085225	161179425	25	36850	8.46666666666667
chr1	181056350	181129500	25	29600	9.25
chr1	202168250	202219425	25	12675	10.2978723404255
chr11	119165700	119253200	25	45100	8.68965517241379
chr16	81679925	81753425	25	25725	10
chr19	14605375	14683225	25	35750	9.85
chr2	54681675	54718225	25	18125	8
chr2	220024500	220160150	25	40775	9.13636363636364
chr20	39748175	39814300	25	35975	9.21428571428571
chr5	133442750	133487725	25	32300	2.9
chr8	26429150	26509875	25	39850	7.55555555555556
chr1	17852925	17924350	24	32900	9.8
chr1	92281300	92357100	24	28525	5.0990990990991
chr1	209527925	209609150	24	50625	4.34883720930233
chr10	74002450	74101075	24	48600	9.38775510204082
chr10	102744775	102827600	24	29425	9.28767123287671
chr10	104340325	104439550	24	47150	9.59523809523809
chr11	113994300	114073325	24	56550	6.97872340425532
chr11	118462850	118533825	24	46900	9.79411764705882
chr12	109187500	109253075	24	45100	2.85106382978723
chr14	50428025	50551025	24	37100	9.82926829268293
chr18	61075900	61154150	24	26775	8.65
chr2	235857725	235939475	24	35775	8.12844036697248
chr3	46965025	47029825	24	38900	5.16883116883117
chr3	127479025	127542650	24	26400	9.22448979591837
chr3	184278400	184322225	24	25050	9.125
chr6	56500325	56560375	24	28200	7.0990990990991
chr9	130280450	130347025	24	40850	5.94117647058824
chr9	139405625	139471250	24	31400	7.89189189189189
chr1	10723100	10760300	23	18975	8.375
chr1	150504625	150603175	23	50150	6.63157894736842
chr1	153461125	153546150	23	37900	8.63157894736842
chr10	63776200	63856475	23	49425	5.15254237288136
chr10	95162850	95243025	23	48275	6.27027027027027
chr16	53065425	53169050	23	30775	9.39759036144578
chr16	85157250	85241025	23	24600	8.79166666666667
chr17	36571225	36631050	23	29950	7.09677419354839
chr17	53485425	53533025	23	16400	7.48717948717949
chr2	20364600	20437275	23	36675	9.15
chr2	218823375	218870825	23	24425	3.78021978021978
chr20	48290925	48334775	23	21750	7
chr22	46391575	46516525	23	93450	5.22772277227723
chr3	32432575	32485125	23	23800	4.11510791366906
chr8	30364325	30426775	23	38700	7.81132075471698
chr1	19771900	19814350	22	27775	5.9
chr1	31349825	31386525	22	25550	5.27272727272727
chr1	46632025	46688475	22	23750	4.58585858585859
chr1	223887100	223944750	22	32225	6.33734939759036
chr10	79614950	79670350	22	30600	6.72727272727273
chr10	80895150	80967025	22	43625	6.32
chr10	126277725	126376325	22	40800	8.47619047619048
chr11	12397375	12459375	22	39825	6.02739726027397
chr15	31617275	31667450	22	31800	6.55172413793103
chr15	39458700	39506650	22	23125	8.70588235294118
chr16	70708175	70785800	22	50300	5.52
chr17	2276950	2327150	22	27550	7.95
chr19	17184900	17247575	22	21950	8.70886075949367
chr19	38736725	38796475	22	31975	3.51219512195122
chr2	43227475	43286950	22	22200	6.73333333333333
chr2	85960550	86024450	22	23225	8.07142857142857
chr20	42764500	42848475	22	30700	8.51948051948052
chr5	139015125	139091800	22	52500	7.95454545454545
chr7	98693225	98742625	22	23300	5.97916666666667
chr9	132933625	132985325	22	27800	5.92
chr1	43995125	44065600	21	38475	8.53061224489796
chr1	94040000	94101850	21	38650	8.15625
chr1	167617750	167657200	21	18600	7.56626506024096
chr1	201699875	201749250	21	31350	4.5
chr1	209941425	210024775	21	35950	8.11428571428571
chr1	214577125	214656900	21	41025	6.42424242424242
chr11	1841300	1903800	21	31175	6.82978723404255
chr11	95867425	95902825	21	20025	3.14285714285714
chr14	75688200	75766350	21	30125	8
chr17	17703675	17760150	21	33600	4.375
chr17	36979800	37069500	21	34750	8.10909090909091
chr18	20393850	20449575	21	18150	8.55737704918033
chr2	20792475	20851775	21	33500	4.75609756097561
chr2	207996000	208032850	21	24575	4.88888888888889
chr20	35082900	35127550	21	26000	5.17333333333333
chr22	30591200	30649850	21	30650	6.81967213114754
chr22	30683175	30744825	21	33550	6.42307692307692
chr5	139672000	139729100	21	25775	5.0609756097561
chr8	145631675	145699575	21	27250	7.72972972972973
chr9	649250	718675	21	38125	6.24615384615385
chr1	33411800	33478600	20	23950	7.71428571428571
chr12	11846575	11885700	20	24775	2.74074074074074
chr14	59779525	59831975	20	30025	3.85915492957746
chr16	23125900	23164475	20	19925	8
chr16	88825475	88883700	20	21750	6.63157894736842
chr17	37808775	37911875	20	31875	6.77777777777778
chr17	38437800	38511325	20	46675	7.18518518518519
chr17	47572750	47604400	20	17725	2.44827586206897
chr17	73485575	73555675	20	26550	7.9
chr19	45901675	45976475	20	29300	6.26984126984127
chr2	109181075	109258000	20	20825	8
chr21	36230000	36309250	20	24700	7.52941176470588
chr22	30787450	30832525	20	25100	2.29239766081871
chr3	120135475	120189300	20	27575	7.29347826086957
chr4	119660250	119696225	20	17325	6.91666666666667
chr5	171829650	171883425	20	28250	7.30434782608696
chr6	16667475	16726950	20	23225	6.2
chr6	26152675	26313875	20	46650	5.9746835443038
chr6	41650425	41703300	20	32250	4.47368421052632
chr7	129989825	130042175	20	28425	5.7
chr12	48246225	48299725	19	22750	6.94444444444444
chr12	58208025	58268425	19	26550	6.71186440677966
chr12	123344650	123383925	19	23350	4.17391304347826
chr13	41211850	41242300	19	13150	6.92307692307692
chr15	40320500	40401950	19	24875	7.40909090909091
chr15	90930750	90976350	19	24775	6.8695652173913
chr15	99403525	99458800	19	22125	6.04651162790698
chr16	30345700	30457850	19	30400	6.80745341614907
chr17	40658375	40720825	19	26075	7.37190082644628
chr17	48968525	49034225	19	30500	4.81666666666667
chr18	3217125	3270250	19	22700	7.23076923076923
chr19	30152200	30186150	19	20825	6.91803278688525
chr19	40747150	40792975	19	25175	7
chr2	43520400	43578300	19	20525	7.07407407407407
chr2	55323625	55396375	19	26425	7.42635658914729
chr2	85473550	85518625	19	18075	4.8955223880597
chr22	45898100	45950550	19	22300	4.62962962962963
chr3	184031925	184091025	19	31150	4.42553191489362
chr5	176895675	176932275	19	19875	5.89473684210526
chr6	111872275	111950350	19	38000	6.5
chr7	27134700	27233050	19	86625	7.1219512195122
chr1	11191550	11219450	18	13275	4.91428571428571
chr1	27417775	27482550	18	31675	4.55172413793103
chr1	68671700	68699075	18	15225	6.23529411764706
chr1	201847200	201889850	18	32475	2.42276422764228
chr11	11989900	12031425	18	26425	4
chr11	63635975	63688600	18	21225	5.84615384615385
chr11	75012350	75063975	18	40475	2.39393939393939
chr11	113929225	113964450	18	22550	4.82352941176471
chr12	120654800	120704125	18	37800	2.54545454545455
chr15	89643575	89681625	18	16175	6.15909090909091
chr15	96863950	96904900	18	32825	2.59649122807018
chr17	76701175	76779675	18	22550	6.42857142857143
chr19	17577650	17624900	18	19075	6.82758620689655
chr19	39137725	39227475	18	80825	3.26315789473684
chr19	42743475	42795575	18	35450	6.9344262295082
chr19	56592150	56633575	18	18875	6.56
chr2	97522250	97598275	18	30500	6
chr2	178092275	178140775	18	27375	3.42307692307692
chr2	217398150	217428425	18	17650	3.67058823529412
chr20	35448325	35492800	18	25425	4.90909090909091
chr20	56262100	56294175	18	16075	6.53521126760563
chr21	36166750	36220675	18	34175	5.37278106508876
chr3	50327975	50397425	18	33975	5.72093023255814
chr3	152092125	152125350	18	19925	5.48
chr5	140854950	140909725	18	29700	5.83333333333333
chr6	11188100	11243750	18	39000	6.76712328767123
chr6	148812975	148852500	18	22175	3.50561797752809
chr8	38237075	38291100	18	25950	6.15384615384615
chr8	103734075	103823725	18	37325	5.21875
chr9	127019750	127060575	18	22775	2.99280575539568
chr1	175146725	175174050	17	15575	2.66666666666667
chr10	82212025	82271325	17	45175	3.76470588235294
chr14	55114975	55166725	17	22650	3.90697674418605
chr15	99256325	99304850	17	19525	5.4020618556701
chr16	1815725	1844900	17	18750	6
chr16	9183775	9209950	17	16050	3.62162162162162
chr17	48103900	48153450	17	28900	6.48936170212766
chr17	80793025	80851075	17	19550	5.48905109489051
chr19	1353950	1434275	17	26850	5.875
chr19	18747225	18789400	17	19125	4.68571428571429
chr2	46523450	46567600	17	34025	4.2
chr2	105986525	106027625	17	33025	1.6
chr2	219122125	219163825	17	32775	3.83673469387755
chr20	35914525	35946775	17	19850	3.59375
chr22	25346375	25392475	17	17975	6.07476635514019
chr22	31603000	31658400	17	24125	4.6839378238342
chr22	40390350	40426800	17	22900	2.93670886075949
chr3	134042025	134101425	17	43250	5.51111111111111
chr3	171886625	171940000	17	19475	5.51968503937008
chr4	185721675	185748400	17	19475	1.5
chr6	44001850	44045500	17	33475	2.30769230769231
chr9	131640975	131685225	17	31425	3.51020408163265
chr9	139937925	139983975	17	14150	6.34920634920635
chrX	153583750	153630925	17	21700	6.125
chr1	26120525	26152725	16	12400	4.63157894736842
chr1	110518600	110549375	16	14575	5.45
chr1	154904125	154957525	16	33375	2.47619047619048
chr1	159879700	159904150	16	16175	3.29411764705882
chr1	162640325	162681100	16	22475	3
chr10	45451275	45498225	16	28475	3.17948717948718
chr10	97005875	97041700	16	20200	6.06896551724138
chr10	126382325	126436200	16	32150	3.81395348837209
chr11	2821325	2866300	16	13275	4.62068965517241
chr11	65620850	65693375	16	41400	3.11111111111111
chr12	6469675	6505925	16	18300	5.46153846153846
chr14	23288100	23344450	16	25425	5.02290076335878
chr15	99645225	99689800	16	37900	2.82758620689655
chr19	4337925	4403775	16	27950	4.03056768558952
chr2	1701425	1749325	16	21175	5.38211382113821
chr2	102349475	102385525	16	19975	3.70833333333333
chr20	31032350	31073550	16	28125	5.25714285714286
chr20	45932500	45967250	16	23850	3.67857142857143
chr21	39846175	39877650	16	17150	3.59322033898305
chr22	29288100	29321325	16	16250	3.57142857142857
chr22	36712550	36785250	16	68300	1.35714285714286
chr3	56815750	56840400	16	12675	3.64383561643836
chr4	1282725	1331950	16	19550	5.86013986013986
chr6	2952475	3002850	16	18350	4.90322580645161
chr6	34981550	35025850	16	30675	2.70769230769231
chr6	44077425	44101625	16	12200	3.67164179104478
chr6	112534900	112590600	16	32725	3.33546325878594
chr7	116326800	116357550	16	16175	3.62962962962963
chr7	150634825	150676200	16	16400	5.6986301369863
chr8	20118300	20136025	16	11000	2.05
chr9	75746275	75778700	16	20925	3.47692307692308
chr9	107612725	107642675	16	11400	5.66666666666667
chr1	22219700	22271425	15	45875	1.39130434782609
chr10	76961850	76996375	15	18500	4.09090909090909
chr11	2903925	2936425	15	12550	3.98095238095238
chr11	19732500	19765325	15	25125	2.89285714285714
chr11	76474250	76521850	15	28800	3.73333333333333
chr13	33757500	33810875	15	19675	3.43396226415094
chr13	110896150	110919625	15	16025	3.125
chr15	42065300	42103700	15	25850	2.11111111111111
chr15	86285425	86324500	15	22450	2.33333333333333
chr16	67943600	68017750	15	28150	4.81159420289855
chr17	57432825	57466275	15	20800	3.9
chr18	72913375	72935925	15	15775	3.29411764705882
chr19	1236225	1277275	15	36900	0.606060606060606
chr2	20765325	20785925	15	16325	1.10714285714286
chr2	43178050	43205625	15	14775	3.77142857142857
chr2	173267900	173330950	15	36650	3.17840375586854
chr2	227617000	227666900	15	27675	5.01754385964912
chr3	50630125	50687500	15	28500	5.5
chr3	128505000	128533725	15	11050	4.33333333333333
chr4	157851100	157873975	15	12825	3.875
chr5	150438850	150476650	15	22350	1.80722891566265
chr6	44183900	44233350	15	37050	4.1
chr7	42256550	42278975	15	13875	3.20388349514563
chr8	23188225	23214575	15	17725	2.31746031746032
chr9	38004725	38059100	15	24600	4.1125
chr9	130827850	130872325	15	24275	5.18181818181818
chr1	100109475	100151450	14	23725	4.26984126984127
chr1	164734500	164759600	14	12575	4.41379310344828
chr1	235090450	235135725	14	33450	2.88111888111888
chr11	57538325	57570475	14	20725	4.7
chr11	96047000	96077025	14	16825	2.30769230769231
chr12	6304700	6351200	14	37300	3.77777777777778
chr12	27423925	27451000	14	12075	3.75757575757576
chr12	65059400	65090225	14	16750	4.35443037974684
chr13	110866825	110892875	14	14125	4.93548387096774
chr14	77393350	77432175	14	18925	4.41860465116279
chr15	93437750	93469050	14	27450	1.85365853658537
chr15	99190125	99229000	14	18375	3.78787878787879
chr16	21512900	21537125	14	15850	3.23809523809524
chr16	67180900	67219825	14	17800	4.2972972972973
chr16	68810875	68837025	14	12025	4.40579710144928
chr16	86525025	86551375	14	20625	2.22857142857143
chr17	37774550	37797225	14	13700	3.61194029850746
chr17	74677400	74736800	14	28950	3.9375
chr17	75275400	75329950	14	26950	4.94117647058824
chr19	6049175	6111150	14	37625	3.17209302325581
chr2	43296050	43338075	14	22825	2.43708609271523
chr2	102432950	102467375	14	15100	4.8969696969697
chr2	238570925	238618050	14	28525	4.83870967741935
chr21	44913250	44943325	14	18225	2.78195488721805
chr22	18526800	18575575	14	19925	4.81443298969072
chr3	45161550	45196825	14	14850	4.44776119402985
chr3	45634450	45655500	14	11725	3.10891089108911
chr3	50272300	50312200	14	35300	0.972972972972973
chr3	126700800	126727725	14	22200	1.9622641509434
chr3	156391475	156412325	14	18450	0.978723404255319
chr3	172019975	172042925	14	14350	4.42857142857143
chr4	95367275	95387475	14	13025	4.26315789473684
chr5	180211775	180249000	14	22825	4.99346405228758
chr6	3376550	3406925	14	15100	4
chr6	163825650	163852200	14	14450	3.85185185185185
chr7	841425	882350	14	19150	5.02097902097902
chr9	96711100	96725800	14	8225	4.55172413793103
chrX	45606675	45637175	14	23750	4.36363636363636
chr1	61508425	61561275	13	24900	3.91803278688525
chr1	229356575	229375525	13	10550	3.34328358208955
chr10	71227125	71257725	13	18325	3.11111111111111
chr11	47409650	47449050	13	16550	4.25
chr11	57055775	57107775	13	28675	2.98924731182796
chr11	73017925	73062200	13	30200	3.04347826086957
chr12	113658400	113685775	13	17625	3.26086956521739
chr12	129294225	129309650	13	11575	1.2
chr13	99215250	99238875	13	15625	3.125
chr14	91573925	91594575	13	13525	1.87878787878788
chr14	105931525	105967450	13	26025	2.81481481481481
chr15	40524700	40545825	13	10325	2.89473684210526
chr15	60650900	60706800	13	38825	2.09655172413793
chr15	68870200	68914150	13	20700	2.94117647058824
chr16	24740025	24760900	13	10125	4.33057851239669
chr17	40550675	40584150	13	23850	3.56666666666667
chr19	4693525	4718775	13	16475	4.30630630630631
chr19	16679550	16701025	13	15775	3.66666666666667
chr2	9369025	9403850	13	18500	2.77777777777778
chr2	43127725	43167150	13	22275	3.87878787878788
chr2	65282600	65303675	13	15725	2.70967741935484
chr2	100088675	100107625	13	11250	3.34285714285714
chr2	220295325	220333200	13	23525	3.82857142857143
chr20	1867875	1894150	13	17575	3.31034482758621
chr3	16092100	16111175	13	10925	1.52631578947368
chr3	73649150	73676275	13	14625	4.22950819672131
chr3	195612400	195643150	13	20400	2.46153846153846
chr4	88923825	88950900	13	14075	3.49565217391304
chr5	2739125	2759475	13	14800	2.24242424242424
chr5	148328775	148371950	13	20175	4.3495145631068
chr6	33377025	33401375	13	19225	1.93939393939394
chr7	905750	928275	13	12375	4.05882352941176
chr7	2542950	2571000	13	20100	1.85185185185185
chr9	14288600	14356700	13	41900	4.43478260869565
chr9	135987725	136025375	13	32625	0.596685082872928
chr1	43397000	43433575	12	27450	2.25806451612903
chr1	201228400	201282475	12	34625	3.16546762589928
chr1	204835125	204858875	12	13250	3.71428571428571
chr1	205631850	205650100	12	12750	2
chr1	228319225	228355025	12	16025	3.14432989690722
chr10	80978900	81010250	12	24700	1.33913043478261
chr10	129844525	129864125	12	12250	3.71428571428571
chr11	3167975	3192000	12	14850	3.95121951219512
chr11	35178050	35203000	12	17525	1.72093023255814
chr11	117042550	117077175	12	17900	3.4375
chr12	4377725	4405650	12	19675	3.33333333333333
chr12	53563675	53585425	12	13075	2.78787878787879
chr12	56096675	56139250	12	29600	2.58333333333333
chr12	123318825	123340050	12	15625	2.05128205128205
chr14	22978325	22991275	12	7500	1.72972972972973
chr14	104171250	104206025	12	20300	3.24
chr15	57880800	57891950	12	7550	2
chr15	59581700	59608625	12	13175	3.9493670886076
chr15	78347750	78370475	12	18025	2.74509803921569
chr16	15915900	15932200	12	9950	2.85714285714286
chr16	70595750	70626475	12	12075	3.75
chr16	89537450	89558725	12	15275	1.59349593495935
chr17	17464200	17496725	12	16475	3.64705882352941
chr17	39926725	39958050	12	21050	3.28695652173913
chr17	45897875	45929000	12	13225	3.85093167701863
chr17	59473850	59494275	12	14050	1.96610169491525
chr17	71329775	71356725	12	14225	3.89473684210526
chr19	1205075	1221900	12	11550	3.44827586206897
chr19	39320475	39343950	12	16850	2.48484848484848
chr2	23634300	23659600	12	12525	2.78014184397163
chr2	85804075	85844850	12	21675	3.08333333333333
chr2	206543125	206579925	12	29025	2.71111111111111
chr20	33862650	33908825	12	21050	3.19221411192214
chr22	50324275	50364850	12	30425	2.8135593220339
chr3	71094775	71126475	12	27125	3.79487179487179
chr4	74469025	74486850	12	11100	3.53333333333333
chr4	148733450	148754550	12	13050	1.83703703703704
chr5	3594675	3614250	12	15700	2.68181818181818
chr5	145299925	145329300	12	12925	3.15744680851064
chr5	179219350	179256425	12	22175	3.07692307692308
chr8	11697900	11726425	12	18375	2.91428571428571
chr8	22830950	22862250	12	13375	3.75510204081633
chr8	38296175	38329850	12	20825	1.66666666666667
chr8	49606350	49626850	12	14375	3.50769230769231
chr9	123677050	123705400	12	18825	1.63736263736264
chrX	39944975	39969525	12	11325	3.95238095238095
chr1	3614600	3634450	11	14725	2.65060240963855
chr1	11978700	12001250	11	8075	2.78651685393258
chr1	39855850	39880575	11	16425	2.38157894736842
chr1	41340900	41368750	11	12800	3.38961038961039
chr1	156444875	156481225	11	28375	3.16129032258065
chr1	180914400	180926750	11	9175	1.6875
chr1	204034200	204062350	11	12200	3.10059171597633
chr1	225949700	225969575	11	11325	2.80597014925373
chr10	131743600	131763325	11	12825	2.38888888888889
chr11	45937600	45957575	11	12825	3.08510638297872
chr11	63365225	63382300	11	12975	1.76
chr11	86650000	86668250	11	10550	2.35593220338983
chr12	6419375	6457375	11	25100	2.41732283464567
chr12	53436675	53468425	11	22950	2.23463687150838
chr12	53607825	53630975	11	19100	3.2
chr12	111866025	111887550	11	12975	1.66887417218543
chr14	62009300	62042625	11	19800	3.09433962264151
chr15	40614275	40643725	11	21825	2.88
chr15	63326950	63354025	11	21775	2.47619047619048
chr16	2076450	2089550	11	9625	1.04918032786885
chr16	11027625	11045125	11	12925	1.97058823529412
chr17	15148325	15168675	11	15900	2.02564102564103
chr17	26792775	26802850	11	5550	2.92592592592593
chr17	43354850	43399200	11	31000	2.46666666666667
chr18	9094350	9119825	11	15625	1.78947368421053
chr2	64054125	64083500	11	13950	3.10580204778157
chr2	64863375	64882825	11	15425	1.09677419354839
chr2	128404175	128433950	11	20175	1.99074074074074
chr2	161051000	161100850	11	28275	2.06382978723404
chr20	30249225	30268400	11	13500	1.49206349206349
chr20	60924925	60957850	11	28825	1.07462686567164
chr21	46706525	46729675	11	11050	2.81818181818182
chr22	18312400	18349000	11	21600	2.61224489795918
chr22	36693800	36703300	11	7625	0.727272727272727
chr22	38280050	38309900	11	18600	2.13793103448276
chr3	48744600	48755225	11	7175	1.79310344827586
chr3	114118725	114138425	11	10950	2.95652173913043
chr3	129310625	129336200	11	15450	3.34177215189873
chr5	14660125	14679500	11	12000	1.27927927927928
chr5	88171175	88186750	11	11550	1.75609756097561
chr5	176776125	176800925	11	8775	3.33333333333333
chr6	7532850	7562675	11	15975	2.94117647058824
chr6	32140625	32166525	11	19400	2.26086956521739
chr6	106038000	106060500	11	15875	2.3728813559322
chr7	214600	232425	11	10350	2.68571428571429
chr7	107572775	107594350	11	11825	1.97916666666667
chr9	734175	753100	11	12550	2.54545454545455
chr9	124079200	124099525	11	16675	0.923076923076923
chr1	2455125	2466300	10	8350	1.40909090909091
chr1	8423350	8443375	10	13125	2.31460674157303
chr1	33219100	33241675	10	14075	2.30065359477124
chr1	94997775	95019950	10	14375	1.76829268292683
chr1	151995225	152023875	10	14350	2.64
chr1	153579550	153609750	10	21450	2.10055865921788
chr1	156694075	156743450	10	21800	2.83802816901408
chr10	24735425	24759700	10	13650	2.34782608695652
chr10	33226675	33252725	10	21000	2.54166666666667
chr10	35616700	35627775	10	9150	1.4
chr10	93334225	93374275	10	20500	2.89855072463768
chr11	12694775	12720075	10	21275	2.85
chr11	95816975	95839225	10	12450	2.44897959183673
chr12	11801350	11816750	10	11950	1.58333333333333
chr12	27329550	27351750	10	12500	2.79012345679012
chr13	110427900	110443725	10	13375	2.76923076923077
chr14	56045275	56055975	10	6925	2
chr14	102430125	102448175	10	11000	2.25688073394495
chr16	19883350	19896950	10	9150	1.53125
chr16	24987075	25006175	10	10525	2.80851063829787
chr16	56638925	56667750	10	16350	2.89017341040462
chr16	57651750	57688275	10	31225	2.76404494382022
chr16	66541950	66560400	10	13100	2
chr17	39674250	39697775	10	13100	2.62773722627737
chr17	53342775	53366850	10	17925	1.05494505494505
chr17	63542450	63558475	10	11900	1.68085106382979
chr18	46446675	46484500	10	35550	0.235294117647059
chr19	2040275	2065650	10	20975	1.21212121212121
chr19	13043200	13068575	10	14950	2.29268292682927
chr19	16175025	16200325	10	22100	2.34782608695652
chr19	45240200	45262100	10	16425	2
chr19	55985625	56006475	10	11525	2.83908045977011
chr2	29329275	29353975	10	15875	2.77777777777778
chr2	69023725	69039850	10	11350	1.7012987012987
chr2	189829175	189851750	10	17375	1.67213114754098
chr20	1782700	1802875	10	16775	0.919254658385093
chr20	1919775	1930875	10	5675	2.24
chr20	10481975	10495675	10	8450	1.86363636363636
chr20	30279550	30311900	10	25325	0.992592592592593
chr20	34318100	34332625	10	10025	1.26923076923077
chr20	48598775	48607500	10	6125	2.08695652173913
chr20	48749800	48771250	10	16075	2.07936507936508
chr21	43339850	43354650	10	13050	0.571428571428571
chr22	20867975	20891450	10	12950	2.47058823529412
chr22	24163000	24181925	10	12150	1.91452991452991
chr3	8797675	8811100	10	10550	1.2
chr3	51420950	51435150	10	12000	0.455696202531646
chr3	63949275	63966975	10	12600	1.21212121212121
chr3	64189725	64212675	10	17450	2.03225806451613
chr3	71029150	71042300	10	9475	2.875
chr4	96457900	96472225	10	10750	1.6734693877551
chr5	52598575	52639950	10	20800	2.921875
chr5	73108050	73127250	10	13850	1.96610169491525
chr5	134707125	134735850	10	21800	1.8
chr6	17962150	17974125	10	5650	2.37037037037037
chr6	29592600	29601750	10	6475	1.71428571428571
chr6	31781125	31805825	10	20000	0.884615384615385
chr6	56604925	56626200	10	10725	2.21276595744681
chr7	80453750	80463975	10	7200	2.2962962962963
chr7	128086175	128099775	10	9650	2
chr8	11658375	11671875	10	10800	0.666666666666667
chr9	35509675	35527300	10	13350	2.79310344827586
chr9	112828275	112835925	10	4575	2.44444444444444
chr9	112857050	112868975	10	7725	1.6
chr9	117861900	117881950	10	14475	1.32926829268293
chrX	135273050	135291950	10	11175	1.83783783783784
chr1	25069075	25080900	9	8175	2.28
chr1	33789775	33816400	9	24150	0.382022471910112
chr1	40501825	40516675	9	10475	1
chr1	51424525	51447775	9	14250	1.72413793103448
chr1	120500525	120511700	9	5725	2.52173913043478
chr1	145432900	145480000	9	29500	2.50261780104712
chr1	154389725	154407825	9	14500	1.27388535031847
chr1	154575025	154583850	9	5925	1.64285714285714
chr1	205469650	205489425	9	12025	2.45070422535211
chr1	209793825	209806675	9	8725	1.69565217391304
chr1	212457450	212467675	9	7225	1.14285714285714
chr10	29916200	29939125	9	15050	1.88888888888889
chr10	113960275	113975850	9	8700	2.17142857142857
chr11	12819925	12840825	9	15225	1.13636363636364
chr11	19689475	19705975	9	12325	1.77358490566038
chr11	44610575	44625050	9	9100	1.59677419354839
chr11	46365100	46389025	9	16200	2.51612903225806
chr12	13346450	13365125	9	16650	1.55
chr12	27396500	27417750	9	12500	2.55952380952381
chr12	28118500	28142775	9	15325	2.42105263157895
chr12	48337125	48345950	9	6700	0.653061224489796
chr12	56319425	56334150	9	12925	0.654545454545455
chr12	57520375	57550575	9	26850	1.8974358974359
chr12	94203100	94220650	9	9500	1.89130434782609
chr13	48972025	48987900	9	14700	0.173228346456693
chr13	77452975	77465100	9	10400	0.59047619047619
chr13	110411900	110424275	9	7150	2.56
chr13	111044625	111076325	9	28550	1
chr14	65421600	65428150	9	4000	2.20512820512821
chr14	103859625	103870875	9	4700	2.52631578947368
chr14	105250500	105269200	9	15475	1
chr14	105553325	105564400	9	7575	2.05797101449275
chr16	4416900	4443800	9	22025	1
chr16	29814800	29839100	9	18975	0.702127659574468
chr16	54956300	54973650	9	13950	1.92
chr16	79623375	79637100	9	12200	1
chr16	87409125	87429250	9	13175	1.5
chr17	20900375	20911975	9	8000	1.6
chr17	37349900	37370775	9	12750	1.79591836734694
chr17	40818900	40836425	9	14850	1.1219512195122
chr17	40995700	41006150	9	7350	1.2972972972973
chr17	56059775	56073400	9	8300	2.08333333333333
chr17	70112100	70124150	9	10075	0.617021276595745
chr18	10410325	10423300	9	10475	1.25490196078431
chr18	19746275	19755500	9	6550	0.8
chr18	71943125	71960250	9	11525	2.28
chr19	12883475	12918225	9	23025	2.08759124087591
chr19	46699650	46715725	9	10325	1.6
chr19	48216375	48234350	9	13750	0.987951807228916
chr2	23806850	23826625	9	15750	1.27659574468085
chr2	25527550	25539300	9	8375	0.835164835164835
chr2	36704050	36718100	9	10825	1.67272727272727
chr2	62925000	62937200	9	7300	2.2
chr2	145209825	145220250	9	6850	1.77142857142857
chr2	175470325	175483075	9	7300	2.47058823529412
chr2	192540250	192555775	9	12350	1
chr2	200320525	200328700	9	5475	2.10526315789474
chr2	235149350	235171100	9	19350	0.88
chr20	35166550	35179500	9	9250	1.36
chr20	55964450	55987375	9	18525	1.55769230769231
chr20	57463175	57474075	9	8675	0.869565217391304
chr21	36355100	36369775	9	7400	2.43478260869565
chr21	47468650	47487900	9	13575	1.05960264900662
chr22	19701525	19707100	9	4350	0.9
chr22	30013300	30023825	9	8900	0.582278481012658
chr22	36845150	36869075	9	16675	1.55737704918033
chr22	46970750	46989450	9	9675	2.21698113207547
chr22	50727000	50748350	9	17950	0.914285714285714
chr3	69128200	69147050	9	16325	1.29166666666667
chr3	138073200	138090600	9	12100	1.45714285714286
chr3	185813625	185828550	9	9275	2.01470588235294
chr3	193982975	194001550	9	10450	1.88785046728972
chr4	103727925	103750775	9	18375	1.3125
chr4	144296550	144306675	9	6475	2.42553191489362
chr4	159076800	159096400	9	17350	0.37956204379562
chr5	1009950	1018075	9	5500	1.875
chr6	35031050	35064350	9	20475	2.47826086956522
chr6	37093650	37112975	9	11225	1.43790849673203
chr6	52363625	52387850	9	12025	2.39153439153439
chr6	143646000	143661000	9	12300	0.513761467889908
chr6	168225500	168232500	9	4275	1.27272727272727
chr7	5716800	5744150	9	18900	1
chr7	42190375	42197100	9	5000	0.666666666666667
chr7	115866600	115881050	9	8900	1.27188940092166
chr7	139425450	139441325	9	12025	1.5
chr7	151117200	151134650	9	10725	2.42592592592593
chr9	21675125	21690025	9	12650	0.892857142857143
chr9	117796000	117807525	9	8550	1.69620253164557
chr9	124110750	124136400	9	20600	1.02970297029703
chr9	139549625	139559825	9	6150	2.1
chrX	45658575	45668900	9	7075	1.94029850746269
chrX	53109600	53124150	9	9450	2.43410852713178
chr1	10686325	10704425	8	11000	1.84313725490196
chr1	12647700	12664375	8	14025	1.48148148148148
chr1	16465150	16486150	8	17125	0.458471760797342
chr1	17434050	17446325	8	7550	1.26923076923077
chr1	38454675	38482900	8	17925	1.90588235294118
chr1	48512175	48520600	8	6825	0.746666666666667
chr1	52081925	52090800	8	5225	1.6
chr1	59036725	59052350	8	11875	1.84126984126984
chr1	144982450	144996500	8	9425	1.88059701492537
chr1	147228525	147235225	8	5750	0.406779661016949
chr1	150120575	150137525	8	14575	1.24
chr1	208407300	208418725	8	7300	1.62962962962963
chr10	656025	672500	8	11650	1.6
chr10	8091700	8107675	8	13275	1.92592592592593
chr10	24771350	24780800	8	6125	0.831683168316832
chr10	35734250	35744050	8	7625	1.6
chr10	88421600	88433525	8	8450	1.80952380952381
chr10	101287600	101297050	8	4850	1.7037037037037
chr10	105374700	105382775	8	6225	0.827586206896552
chr11	1500250	1510300	8	8550	1.40740740740741
chr11	7608325	7622800	8	8125	1.91836734693878
chr11	12241300	12261275	8	12150	1.5398773006135
chr11	33736325	33759100	8	15050	1.54545454545455
chr11	46704750	46724675	8	11225	1.93814432989691
chr11	62646425	62657275	8	8925	1.84
chr11	72423800	72436800	8	9300	2.0327868852459
chr11	102086525	102101075	8	9775	2.0625
chr11	133815600	133827900	8	7750	1.13548387096774
chr12	9264850	9273450	8	7000	0.462809917355372
chr12	47469700	47491925	8	16525	1.45787545787546
chr12	50035975	50042425	8	4350	1.80392156862745
chr12	110717350	110727375	8	8625	1.68421052631579
chr12	115105200	115131325	8	20075	0.985781990521327
chr14	21562150	21576475	8	11625	0.62962962962963
chr14	59739650	59750900	8	6675	1.94
chr14	75916225	75926650	8	7500	0.972222222222222
chr15	57895550	57904725	8	5925	1.66666666666667
chr15	92430150	92440975	8	8550	1.35
chr16	27324500	27349025	8	22850	1.17647058823529
chr16	53812850	53819350	8	4100	1.68571428571429
chr16	67424650	67443675	8	10950	1.88546255506608
chr16	68786150	68799050	8	11000	0.784313725490196
chr17	7135275	7167150	8	21275	1.584
chr17	7474675	7494875	8	16750	0.909090909090909
chr17	19647800	19658925	8	6725	1.7752808988764
chr17	20927000	20947800	8	13825	1.93006993006993
chr17	27458600	27490875	8	18700	1.75342465753425
chr17	38245700	38281300	8	29675	0.733840304182509
chr17	62057500	62068375	8	6825	1.35593220338983
chr18	45844775	45857575	8	7750	1.89473684210526
chr19	31820250	31832725	8	7875	1.76576576576577
chr19	36230525	36251025	8	12575	1.40495867768595
chr19	38468150	38483050	8	11225	1.86486486486486
chr19	40916875	40932600	8	10200	1.79487179487179
chr2	37872975	37888875	8	12325	1.69014084507042
chr2	60755200	60763850	8	5575	1.72727272727273
chr2	145260050	145283200	8	21500	1.46153846153846
chr2	159939700	159956175	8	10875	1.09090909090909
chr20	49031275	49058550	8	14100	2.04819277108434
chr21	17674725	17682125	8	5500	0.8
chr21	43170250	43176900	8	4875	0.923076923076923
chr21	47511275	47521100	8	7125	1.7910447761194
chr22	19273025	19281050	8	6500	1.06976744186047
chr22	23556550	23570075	8	9450	1.2156862745098
chr22	38019225	38039975	8	13250	1.5850622406639
chr22	39089450	39104925	8	10975	2
chr3	12973125	12999450	8	15800	1.93630573248408
chr3	30383225	30400125	8	9500	1.91463414634146
chr3	30722200	30734500	8	7050	2.06666666666667
chr3	45002150	45025825	8	12600	1.88439306358382
chr3	46903525	46911100	8	5100	1.03614457831325
chr3	48054150	48060825	8	4500	2
chr3	50183750	50210525	8	22450	1.48936170212766
chr3	53184500	53206425	8	19000	0.873239436619718
chr3	58025250	58039850	8	11000	1.61290322580645
chr4	10081800	10120400	8	37475	0.113821138211382
chr4	123746775	123764750	8	12050	1.95209580838323
chr4	174437725	174453400	8	11825	0.918918918918919
chr5	73926050	73943050	8	12500	0.958333333333333
chr5	96035225	96057875	8	16225	1.40816326530612
chr5	106901750	106917500	8	8775	1.89830508474576
chr5	139256750	139266425	8	5775	1.94871794871795
chr5	150520375	150542875	8	13400	1.94444444444444
chr6	10399350	10435400	8	27475	0.957605985037406
chr6	31618600	31637325	8	12300	1.67630057803468
chr6	34202175	34217475	8	11150	0.775
chr6	42006975	42021975	8	11100	1.76470588235294
chr6	44628800	44635700	8	3350	1.80769230769231
chr6	56667550	56674600	8	5250	1.93333333333333
chr6	121755650	121768475	8	9400	1.46268656716418
chr7	20379650	20395850	8	11450	2.01298701298701
chr7	30945250	30960850	8	11725	1.44444444444444
chr7	73441350	73458900	8	10075	1.38461538461538
chr7	127218375	127231600	8	10025	0.884955752212389
chr7	151100075	151107925	8	5475	1.79310344827586
chr8	22239850	22263300	8	16350	1.56862745098039
chr8	27521725	27535100	8	10050	1.74193548387097
chr8	41009350	41019900	8	7050	1.6
chr8	67419275	67439675	8	13825	1.36363636363636
chr8	80675225	80681550	8	3525	2.06060606060606
chr8	82391100	82405775	8	10825	1.5609756097561
chr8	146011075	146026075	8	11875	1
chr9	530575	537400	8	4325	1.87234042553191
chr9	27467550	27475250	8	5025	1.46428571428571
chr9	95960775	95971950	8	9100	0.622222222222222
chr9	96921425	96939700	8	9150	2.08
chr9	109640100	109656575	8	9825	2
chr9	111869075	111882925	8	10025	1.64705882352941
chr9	124023350	124070250	8	38975	1.79591836734694
chr9	127614150	127635900	8	13100	1.55357142857143
chrX	47050025	47062250	8	9075	0.8
chr1	6969600	6980025	7	6225	1.26086956521739
chr1	8464700	8485525	7	16025	1.33333333333333
chr1	9291800	9303775	7	9650	0.549450549450549
chr1	9494050	9504975	7	7500	1.29824561403509
chr1	16498950	16511750	7	9175	1.11428571428571
chr1	19392650	19403975	7	9050	1.44827586206897
chr1	32797500	32804950	7	6200	0.620689655172414
chr1	40417675	40426900	7	7650	1.27777777777778
chr1	108223150	108232550	7	7050	1.15217391304348
chr1	117448850	117462950	7	11200	0.685714285714286
chr1	144923650	144942700	7	14325	1.18681318681319
chr1	150941325	150955125	7	8275	1.46478873239437
chr1	150974200	150986250	7	8775	1.35211267605634
chr1	151167025	151175775	7	7250	0.486486486486487
chr1	155899150	155916300	7	10350	1.61538461538462
chr1	158974700	158987100	7	9650	0.642066420664207
chr1	165599275	165610725	7	10800	0.285714285714286
chr1	201974475	201988450	7	11875	0.711111111111111
chr1	203764000	203771325	7	6225	1.04347826086957
chr1	218542925	218551300	7	5050	1.51351351351351
chr1	221881325	221891150	7	6175	1.54901960784314
chr1	222160425	222170800	7	6375	1.55555555555556
chr1	225836075	225846050	7	8925	0.342105263157895
chr10	104528725	104547000	7	14200	1.60416666666667
chr10	106077225	106111725	7	24800	0.997058823529412
chr10	115251000	115256500	7	4400	0.538461538461538
chr10	123325975	123343075	7	10975	1.12396694214876
chr10	124249050	124264725	7	11100	1.33333333333333
chr11	10676150	10692050	7	10925	1.42857142857143
chr11	61653800	61659800	7	5100	0.521739130434783
chr11	85751425	85759350	7	6700	0.714285714285714
chr11	111629725	111638300	7	7675	1.375
chr11	119985300	120010350	7	22575	1.46666666666667
chr12	21790900	21797325	7	3925	1.46938775510204
chr12	26261800	26288550	7	16700	1.60335195530726
chr12	50594400	50600725	7	4900	0.690909090909091
chr12	52907925	52923875	7	15050	0.705882352941177
chr12	53772300	53785850	7	9925	1.15277777777778
chr12	92986275	92992600	7	5000	1
chr12	106525775	106534375	7	7725	0.444444444444444
chr12	108951375	108962300	7	9175	0.947368421052632
chr12	109078050	109098600	7	17575	0.476190476190476
chr12	109888525	109916250	7	18375	1.6043956043956
chr14	24864900	24871850	7	5800	0.645161290322581
chr14	51999150	52022000	7	13900	1.61194029850746
chr14	68856425	68872525	7	13550	0.85981308411215
chr14	71996075	72004750	7	7100	0.65
chr14	85993600	86005650	7	10675	1.55555555555556
chr14	94436900	94451375	7	9575	1.26666666666667
chr14	95779600	95790550	7	9200	0.95
chr14	105143100	105169475	7	21900	1.5748031496063
chr14	105618875	105634400	7	10725	1.61818181818182
chr15	22916025	22924700	7	7075	0.872727272727273
chr15	42782375	42793400	7	7450	0.857142857142857
chr15	48008000	48019700	7	9650	0.758620689655172
chr15	56205075	56210825	7	4075	0.857142857142857
chr15	64979725	64996275	7	13950	0.708860759493671
chr15	68926375	68937075	7	8575	1.2972972972973
chr15	69079425	69090800	7	9975	0.82051282051282
chr15	72512600	72531050	7	13300	0.847953216374269
chr15	74698950	74727150	7	14125	1.36073059360731
chr15	75157825	75166300	7	5675	1.21212121212121
chr15	79164475	79173525	7	7200	1.24528301886792
chr15	92479925	92500800	7	15050	0.661290322580645
chr16	115450	136250	7	12725	1.5
chr16	2197800	2214000	7	15175	0.156862745098039
chr16	13203050	13207825	7	3675	0.666666666666667
chr16	27245900	27257975	7	8675	1.23076923076923
chr16	66955350	66971750	7	11275	1.22424242424242
chr16	68689050	68703950	7	12900	0.723404255319149
chr17	1277175	1284600	7	4900	0.972972972972973
chr17	1289025	1304200	7	8875	1.28787878787879
chr17	1386200	1400300	7	12500	0.961538461538462
chr17	56590025	56611325	7	15800	1.20666666666667
chr17	62229750	62236975	7	4750	1.46666666666667
chr17	79358750	79380025	7	19325	0.23728813559322
chr18	20713700	20730075	7	10300	0.888888888888889
chr19	2774075	2786575	7	9375	1.26829268292683
chr19	16505575	16513050	7	5150	1.4
chr19	30196900	30207675	7	8100	1.46788990825688
chr19	41254300	41263375	7	7100	0.651851851851852
chr19	54690400	54714400	7	15000	1.485
chr2	9438125	9452925	7	10050	1.29411764705882
chr2	47070100	47086725	7	12550	0.496350364963504
chr2	60770350	60783125	7	11350	0.545454545454545
chr2	64013475	64020575	7	4600	1.51111111111111
chr2	75060450	75080325	7	13350	1.30599369085174
chr2	190010625	190017925	7	5875	0.621621621621622
chr2	208195275	208203625	7	6150	0.835616438356164
chr2	220280150	220285475	7	4250	1.18518518518519
chr2	231638150	231650425	7	7700	1.28571428571429
chr2	238222175	238236425	7	9925	1.13592233009709
chr20	1906675	1917675	7	6450	1.29032258064516
chr20	5634275	5640650	7	4050	1.61194029850746
chr20	17537500	17557175	7	13625	1.26315789473684
chr20	34679725	34694475	7	9800	0.972972972972973
chr20	49126000	49137575	7	9850	1.42857142857143
chr21	28330250	28341325	7	9925	0.444444444444444
chr21	40189575	40196925	7	4325	1.61538461538462
chr21	47391125	47405725	7	10650	1.39759036144578
chr22	22288150	22307225	7	14375	0.865168539325843
chr22	35770950	35779925	7	7050	1.04347826086957
chr22	39914575	39929300	7	12475	0.505747126436782
chr3	10227700	10248225	7	13775	1.58918918918919
chr3	39217800	39225600	7	6850	0.344827586206897
chr3	48593350	48604225	7	6825	1.06122448979592
chr3	49936000	49944325	7	6900	0.533333333333333
chr3	52564300	52574225	7	7850	1.27777777777778
chr3	53283775	53290525	7	5075	0.871794871794872
chr3	58369075	58377775	7	5775	1.46666666666667
chr3	124756325	124777025	7	17000	0.694063926940639
chr3	149083550	149109275	7	17625	0.961968680089485
chr3	186924700	186929000	7	2750	1.28205128205128
chr3	189550600	189563925	7	10125	1.13868613138686
chr3	193847275	193860775	7	12775	0.222222222222222
chr4	1032900	1041025	7	6600	0.5
chr4	77113100	77136400	7	19175	0.675213675213675
chr4	77653600	77666600	7	6500	1.52147239263804
chr4	110353150	110364975	7	8625	1.1025641025641
chr4	166245250	166252750	7	6425	0.818181818181818
chr4	177709100	177716075	7	5575	0.918918918918919
chr5	4372400	4376375	7	2800	0.866666666666667
chr5	6711800	6724425	7	9350	1.34328358208955
chr5	54816175	54822450	7	3400	1.57692307692308
chr5	139112800	139127650	7	9250	1.62352941176471
chr5	142435375	142445400	7	6825	1.51724137931034
chr5	142687875	142699025	7	10300	0.432432432432432
chr5	158422950	158430850	7	4400	1.51724137931034
chr5	167715175	167720800	7	3450	1.57142857142857
chr6	12007725	12015400	7	6450	0.58695652173913
chr6	41512950	41523425	7	8400	1.14285714285714
chr6	41602300	41614875	7	9850	0.453333333333333
chr6	43055175	43066075	7	7825	0.938053097345133
chr6	76458175	76464225	7	4550	0.787878787878788
chr6	129999975	130010975	7	7775	1.60655737704918
chr6	148684775	148693050	7	5000	1.56756756756757
chr7	190900	200125	7	7250	1.41935483870968
chr7	5392625	5401300	7	5775	0.886075949367089
chr7	6288100	6301250	7	8850	1.54285714285714
chr7	6421975	6440225	7	12575	1.42857142857143
chr7	19145575	19158225	7	9600	1
chr7	25881500	25897625	7	12200	1.42307692307692
chr7	26232350	26244275	7	10600	1.57142857142857
chr7	74070025	74080000	7	8975	0.178861788617886
chr7	80263400	80276350	7	9425	1.54545454545455
chr7	94278125	94287000	7	6875	1.47368421052632
chr7	105697550	105713175	7	12550	1.2
chr7	130125575	130135275	7	7725	1.45714285714286
chr7	150922700	150935775	7	7900	1.33004926108374
chr8	20144725	20154625	7	6675	1.11111111111111
chr8	29195800	29210925	7	14075	0.333333333333333
chr8	37637175	37644225	7	5225	1.03125
chr8	62598425	62605950	7	5100	1.30769230769231
chr9	71783900	71804350	7	15700	1.31034482758621
chr9	73015025	73037300	7	18725	1.59183673469388
chr9	74375475	74385625	7	8900	1.44444444444444
chr9	123955225	123964850	7	7300	0.993103448275862
chr1	955550	968350	6	9200	1.18681318681319
chr1	27174325	27194600	6	16775	0.853333333333333
chr1	32038425	32058150	6	17250	0.87037037037037
chr1	37931625	37953425	6	16025	0.795652173913043
chr1	42126475	42133300	6	5025	0.878048780487805
chr1	59361000	59371125	6	5825	1.17391304347826
chr1	61909800	61920575	6	9025	1.1875
chr1	90096950	90103375	6	5500	1
chr1	110333150	110337850	6	3875	1.12
chr1	149973125	149985400	6	7725	1.07692307692308
chr1	155935725	155959350	6	18800	0.764192139737991
chr1	156628475	156647950	6	17625	0.326530612244898
chr1	162181475	162186000	6	3125	0.938775510204082
chr1	198135650	198139750	6	2750	1.14893617021277
chr1	201678825	201691625	6	10450	0.900763358778626
chr1	205407800	205421200	6	10575	0.639593908629442
chr1	227125650	227134650	6	8050	0.354430379746835
chr1	228080075	228085050	6	3975	1
chr10	36778125	36784150	6	4575	0.65
chr10	75539600	75549200	6	6650	0.811111111111111
chr10	75838000	75843200	6	3450	1
chr10	79323375	79327275	6	2425	1.13207547169811
chr10	98026650	98032775	6	4200	1.07407407407407
chr10	121403725	121431175	6	18025	1.181598062954
chr10	123282250	123294700	6	10325	1.04347826086957
chr10	134231450	134239825	6	6675	0.506329113924051
chr11	574575	582025	6	6200	0.464285714285714
chr11	1765325	1775825	6	8375	0.777777777777778
chr11	9709100	9715950	6	5775	0.428571428571429
chr11	12475325	12483525	6	6950	0.9
chr11	13029200	13034250	6	4025	0.75
chr11	13156325	13165100	6	6175	1.0561797752809
chr11	19834575	19842300	6	5375	0.928571428571429
chr11	44582475	44607050	6	17675	1.05362776025237
chr11	45176425	45183850	6	5500	0.740740740740741
chr11	46933950	46943150	6	7975	0.60377358490566
chr11	58951000	58958225	6	6250	0.377358490566038
chr11	61213400	61216875	6	2550	0.818181818181818
chr11	61721975	61750050	6	20625	1.02272727272727
chr11	62162125	62172650	6	7700	0.947368421052632
chr11	64878050	64891000	6	9375	1.18518518518519
chr11	101980050	101991325	6	10125	0.509433962264151
chr11	111501225	111509125	6	6375	0.961038961038961
chr11	114174400	114182200	6	5650	0.923076923076923
chr12	6634750	6651975	6	15450	0.743362831858407
chr12	15304050	15310100	6	4550	1
chr12	26146375	26151675	6	3550	1.08433734939759
chr12	28174225	28181325	6	6000	0.476190476190476
chr12	33041925	33051250	6	7250	1.11340206185567
chr12	52298575	52308400	6	6825	0.982456140350877
chr12	72662325	72671450	6	7825	0.576923076923077
chr12	104322350	104330275	6	7300	0.423076923076923
chr12	106701300	106705275	6	3200	0.928571428571429
chr12	110432100	110441550	6	6825	0.764044943820225
chr12	116955125	116967200	6	7575	1.06666666666667
chr13	30161675	30170500	6	6225	0.795698924731183
chr13	44677975	44682625	6	4100	0.516129032258065
chr13	44874425	44888650	6	11925	0.351515151515152
chr13	48732350	48736800	6	3575	0.739130434782609
chr13	49873025	49884475	6	9975	0.223826714801444
chr13	73629925	73640950	6	10600	0.0967741935483871
chr14	23005425	23011700	6	4350	0.966292134831461
chr14	24895875	24907000	6	8450	0.888888888888889
chr14	55564650	55576200	6	7900	0.947368421052632
chr14	64357075	64365025	6	5425	0.923076923076923
chr14	68705925	68718500	6	10500	0.702702702702703
chr15	42442850	42450825	6	5625	0.925373134328358
chr15	43800975	43811450	6	7625	0.970588235294118
chr15	45926525	45938750	6	9200	0.807017543859649
chr15	63792825	63803950	6	10200	0.857142857142857
chr15	64259950	64267375	6	6225	1.04347826086957
chr15	72487600	72497400	6	8275	0.758620689655172
chr15	77708125	77714150	6	4800	0.923076923076923
chr15	100268500	100274300	6	3975	1.02325581395349
chr16	4160900	4167275	6	4775	0.962962962962963
chr16	9049800	9058500	6	6150	0.752941176470588
chr16	27263100	27271000	6	5950	0.930232558139535
chr16	65151250	65159875	6	7275	0.521008403361345
chr16	75267400	75302350	6	32200	0.287015945330296
chr16	86600400	86605150	6	3900	0.644067796610169
chr16	87899450	87905300	6	4875	1.17647058823529
chr16	88769325	88774725	6	4075	1.04918032786885
chr17	55161625	55177675	6	15375	0.0642201834862385
chr17	61775500	61779075	6	2650	0.782608695652174
chr17	71619600	71627550	6	5800	1.06060606060606
chr17	80249975	80260550	6	7425	0.767123287671233
chr17	80482350	80489525	6	4875	1.1
chr18	45548875	45555100	6	4775	0.847826086956522
chr18	53066600	53074800	6	5950	1.18072289156627
chr18	60842600	60849800	6	4400	1.06666666666667
chr18	74764650	74769350	6	3625	1.09090909090909
chr18	77159475	77166375	6	4200	0.839506172839506
chr19	1015775	1030400	6	10800	0.961832061068702
chr19	2674975	2678725	6	3000	1.05882352941176
chr19	11484625	11494525	6	6375	1.09090909090909
chr19	13943850	13965450	6	20425	0.260355029585799
chr19	13991175	14000025	6	6850	1.08108108108108
chr19	16735075	16740575	6	4525	0.9375
chr19	19513700	19521850	6	5875	1.15217391304348
chr19	39615900	39624700	6	6325	0.808510638297872
chr19	41303500	41317700	6	13225	0.202898550724638
chr19	45594050	45608500	6	13375	0.379310344827586
chr19	48161925	48168625	6	5600	0.73469387755102
chr19	48971525	48977150	6	4550	0.536585365853659
chr19	50138575	50149250	6	8275	0.571428571428571
chr19	54367550	54374875	6	6100	0.702702702702703
chr19	54927100	54933025	6	4550	1
chr2	19737625	19744375	6	5075	0.931818181818182
chr2	23837675	23846800	6	7650	0.583333333333333
chr2	37893100	37900300	6	6075	0.722222222222222
chr2	39345050	39356350	6	8625	1.1
chr2	43681925	43692650	6	9550	0.324324324324324
chr2	46767250	46777125	6	8350	0.37593984962406
chr2	97480950	97486850	6	4175	1.05
chr2	109537625	109543175	6	4225	0.648648648648649
chr2	127838850	127845750	6	5700	0.384615384615385
chr2	204538100	204554425	6	10900	1.04761904761905
chr2	216295200	216306975	6	9875	0.566844919786096
chr2	216521950	216530350	6	5475	1.17073170731707
chr2	216763250	216769750	6	5800	0.32
chr2	218888775	218897650	6	6550	0.653061224489796
chr2	219257850	219272325	6	10500	0.934782608695652
chr2	235041200	235049125	6	5050	1.05084745762712
chr2	241518425	241536775	6	12050	1.15692307692308
chr20	17938300	17955150	6	15625	0.5
chr20	36615075	36622425	6	5500	0.75
chr20	56009725	56019725	6	7675	0.610526315789474
chr20	60812675	60817450	6	3375	0.758620689655172
chr21	43427950	43433375	6	4050	0.777777777777778
chr21	45573350	45581300	6	5950	1.15789473684211
chr22	39629325	39641025	6	10600	0.88
chr22	39822775	39831075	6	6050	0.821917808219178
chr22	42709250	42716625	6	5525	0.951219512195122
chr22	43298125	43306300	6	6550	0.745098039215686
chr22	43386300	43400525	6	9675	0.899328859060403
chr3	5058525	5068825	6	8150	1.04878048780488
chr3	8540375	8548250	6	6725	0.324786324786325
chr3	25509475	25516100	6	4875	0.952380952380952
chr3	29320675	29334075	6	11925	0.725490196078431
chr3	30664950	30674325	6	6225	1.03703703703704
chr3	37945850	37953000	6	5050	1.13333333333333
chr3	39181075	39196425	6	14375	0.214285714285714
chr3	46025825	46037775	6	10275	0.47787610619469
chr3	49443000	49453850	6	7750	0.595348837209302
chr3	52267125	52281800	6	10925	0.805970149253731
chr3	52304050	52316525	6	8650	1.17241379310345
chr3	52438075	52447150	6	7200	0.920634920634921
chr3	71149475	71162400	6	8325	1.1304347826087
chr3	71291225	71299000	6	6375	0.666666666666667
chr3	101566675	101577750	6	9575	1
chr3	133287075	133297700	6	8375	0.550724637681159
chr3	139251050	139260750	6	8750	0.285714285714286
chr3	141112050	141135350	6	16975	1.04738154613466
chr3	170136025	170144475	6	7375	0.40625
chr3	188061325	188070725	6	6375	1.09489051094891
chr4	123774750	123779850	6	3825	0.761904761904762
chr4	185817725	185821450	6	2550	1.03225806451613
chr4	189320600	189330475	6	8725	0.239130434782609
chr5	43634975	43640600	6	3750	1.13513513513514
chr5	71540425	71545025	6	3750	0.769230769230769
chr5	95192300	95203200	6	9225	0.526315789473684
chr5	131589125	131607325	6	17125	0.790697674418605
chr5	132102925	132119400	6	10850	1.02686567164179
chr5	134908725	134915500	6	5975	0.272727272727273
chr5	137796525	137806075	6	7675	0.724137931034483
chr5	139777825	139783875	6	4375	1.0958904109589
chr5	149672975	149683300	6	8400	0.46078431372549
chr5	158180075	158186800	6	5275	0.523076923076923
chr5	159712625	159722075	6	6225	0.872727272727273
chr5	167371050	167380900	6	7025	1.17171717171717
chr5	175958025	175973500	6	11600	0.723684210526316
chr6	1388425	1396875	6	5800	0.725
chr6	2630425	2635275	6	3750	0.867924528301887
chr6	3351325	3359775	6	6300	0.924731182795699
chr6	11363775	11369125	6	4350	0.4375
chr6	13450300	13457800	6	6100	0.426229508196721
chr6	16128775	16139175	6	8675	1.12820512820513
chr6	17276925	17283225	6	5050	0.5
chr6	32075300	32082850	6	6450	0.390804597701149
chr6	33165100	33177100	6	10600	0.327272727272727
chr6	35325900	35331525	6	4025	0.817204301075269
chr6	36572175	36577825	6	4875	0.254545454545455
chr6	52431050	52442875	6	9200	1.11111111111111
chr6	56386750	56394550	6	4900	1.024
chr6	116690725	116698250	6	5925	0.955223880597015
chr6	137531075	137543750	6	10600	0.487603305785124
chr6	157340275	157345875	6	4700	0.409090909090909
chr6	170595350	170602150	6	6150	0.192307692307692
chr7	5631075	5639650	6	7475	0.545454545454545
chr7	17336650	17349950	6	12525	0.238095238095238
chr7	22893100	22904100	6	8200	1.14838709677419
chr7	30201025	30213975	6	9775	0.975206611570248
chr7	73241075	73248125	6	6425	0.156862745098039
chr7	73587600	73603475	6	12625	0.673684210526316
chr7	80409400	80416075	6	4700	0.810810810810811
chr7	89839925	89846925	6	5550	1.02564102564103
chr7	95216675	95228125	6	9075	0.844444444444444
chr7	100878250	100889100	6	7775	0.956521739130435
chr7	104611550	104627225	6	12925	0.764150943396226
chr7	104640675	104662150	6	16725	0.689655172413793
chr7	128466750	128476975	6	7925	0.94488188976378
chr7	150074650	150084025	6	8225	0.251851851851852
chr7	150775700	150788875	6	10975	0.387931034482759
chr8	42009525	42013950	6	3425	0.565217391304348
chr9	21547025	21560800	6	12850	0.270676691729323
chr9	27423950	27436275	6	9325	1
chr9	87282675	87292650	6	9050	0.380952380952381
chr9	91001875	91007650	6	4625	1
chr9	98267800	98274725	6	6425	0.344827586206897
chr9	126116850	126120450	6	3000	0.428571428571429
chr9	127995800	128006225	6	8200	0.909090909090909
chr9	132242650	132264200	6	18975	0.888888888888889
chr9	135512200	135517825	6	4075	1.07216494845361
chr9	138793500	138800825	6	6425	1.15
chrX	21958125	21962600	6	3475	0.627450980392157
chrX	33222600	33230300	6	6850	0.340425531914894
chrX	149737075	149744950	6	5850	0.76
chr1	10882950	10886150	5	2775	0.432432432432432
chr1	16120450	16127850	5	6375	0.280373831775701
chr1	16156125	16163375	5	6850	0.230769230769231
chr1	21056450	21062700	5	5275	0.571428571428571
chr1	24738125	24746375	5	7275	0.707317073170732
chr1	26343200	26352625	5	7250	0.558139534883721
chr1	26866175	26873050	5	5325	0.736842105263158
chr1	27319500	27339900	5	19275	0.125
chr1	27955125	27961600	5	5350	0.65979381443299
chr1	31524575	31528450	5	2950	0.558823529411765
chr1	32712250	32718525	5	5225	0.561797752808989
chr1	41958950	41967400	5	7100	0.467153284671533
chr1	43201250	43206325	5	4100	0.403508771929825
chr1	60135400	60142425	5	6100	0.580645161290323
chr1	61647950	61653700	5	4475	0.469565217391304
chr1	65639325	65644725	5	4000	0.585365853658537
chr1	68296075	68306750	5	9125	0.512820512820513
chr1	84764125	84769500	5	4825	0.529411764705882
chr1	87689550	87692825	5	2500	0.666666666666667
chr1	109930750	109941975	5	10525	0.317460317460317
chr1	112271800	112283400	5	8875	0.675324675324675
chr1	114351275	114355775	5	4125	0.3
chr1	153699925	153703650	5	3000	0.5
chr1	162136550	162139650	5	2250	0.645161290322581
chr1	165858450	165874150	5	11625	0.582417582417582
chr1	169071600	169086575	5	13425	0.459259259259259
chr1	169331825	169338875	5	5850	0.49645390070922
chr1	199050325	199054450	5	3675	0.315789473684211
chr1	202530900	202540700	5	8425	0.30379746835443
chr1	204251725	204258350	5	4775	0.763636363636364
chr1	204374575	204383675	5	8300	0.380952380952381
chr1	208374400	208383825	5	7350	0.594594594594595
chr1	224641825	224646350	5	3325	0.708333333333333
chr1	224685175	224694400	5	7850	0.488888888888889
chr1	225997375	226007700	5	8900	0.423728813559322
chr1	235487875	235494900	5	6275	0.461538461538462
chr10	21811975	21824850	5	11175	0.351351351351351
chr10	24495175	24504975	5	8125	0.703703703703704
chr10	30343925	30348400	5	3325	0.666666666666667
chr10	61118050	61123250	5	4650	0.545454545454545
chr10	71949850	71954300	5	3550	0.571428571428571
chr10	73845725	73848875	5	2500	0.473684210526316
chr10	78916125	78926125	5	8875	0.555555555555556
chr10	82167325	82176875	5	8350	0.40650406504065
chr10	99407125	99412575	5	4800	0.256410256410256
chr10	108194600	108202000	5	6825	0.21875
chr10	118031075	118034300	5	2900	0.3
chr10	119301275	119304975	5	2950	0.555555555555556
chr10	123083300	123085975	5	2075	0.538461538461538
chr10	123753075	123759525	5	5975	0.151515151515152
chr10	126102275	126108225	5	4350	0.764705882352941
chr10	134349825	134354900	5	3975	0.516129032258065
chr10	135088125	135093000	5	3925	0.358208955223881
chr11	306050	321375	5	12425	0.437735849056604
chr11	501375	508325	5	6525	0.133333333333333
chr11	6656000	6661575	5	5175	0.27027027027027
chr11	12744625	12751550	5	5675	0.482758620689655
chr11	12859625	12869775	5	7650	0.671641791044776
chr11	13992775	13995025	5	1600	0.580645161290323
chr11	19866050	19869100	5	2350	0.636363636363636
chr11	61276525	61282575	5	5075	0.432835820895522
chr11	64526850	64536000	5	6900	0.625
chr11	65056300	65062350	5	4925	0.278145695364238
chr11	65554550	65561250	5	5000	0.661971830985915
chr11	68603125	68611900	5	6650	0.49740932642487
chr11	68815575	68820625	5	4525	0.247191011235955
chr11	70001000	70007425	5	5800	0.261904761904762
chr11	71747725	71756400	5	7750	0.689655172413793
chr11	71850675	71856300	5	4375	0.666666666666667
chr11	75917850	75921625	5	3025	0.428571428571429
chr11	78126475	78131975	5	4700	0.439024390243902
chr11	86625975	86631100	5	3650	0.647058823529412
chr11	118777425	118801700	5	23725	0.0810810810810811
chr11	119956500	119963400	5	6175	0.309278350515464
chr11	128773125	128776200	5	2575	0.271186440677966
chr12	1697050	1705275	5	6725	0.542056074766355
chr12	1767850	1771475	5	2875	0.727272727272727
chr12	2201450	2209200	5	6100	0.530386740331492
chr12	3225525	3233350	5	6550	0.590163934426229
chr12	16758450	16763475	5	4450	0.21875
chr12	24687900	24691675	5	3200	0.538461538461538
chr12	31881050	31887375	5	5450	0.536082474226804
chr12	46940475	46957375	5	14375	0.404332129963899
chr12	47051775	47059700	5	5875	0.734939759036145
chr12	50134650	50139025	5	3875	0.56
chr12	50214650	50223175	5	7050	0.583333333333333
chr12	52828450	52838475	5	7775	0.736842105263158
chr12	53264200	53273400	5	8700	0.153846153846154
chr12	69003500	69011825	5	6600	0.642105263157895
chr12	79814175	79818625	5	3800	0.313725490196078
chr12	92525975	92541625	5	14375	0.555555555555556
chr12	109113350	109129250	5	13275	0.380952380952381
chr12	119613750	119622750	5	8325	0.523809523809524
chr12	123209200	123215950	5	5900	0.493506493506494
chr13	28215875	28220000	5	2925	0.626865671641791
chr13	34211200	34219575	5	6025	0.6125
chr13	41158950	41165650	5	4825	0.716417910447761
chr13	52204025	52207700	5	3050	0.592592592592593
chr13	73939025	73944175	5	4375	0.387096774193548
chr13	74705275	74711000	5	5150	0.304761904761905
chr13	106802975	106810025	5	5500	0.571428571428571
chr13	111095450	111102025	5	5425	0.571428571428571
chr14	21454650	21459525	5	3800	0.756756756756757
chr14	32810675	32815150	5	3500	0.571428571428571
chr14	35866625	35875500	5	8150	0.233333333333333
chr14	51860725	51868900	5	7650	0.666666666666667
chr14	52116675	52128075	5	9650	0.327645051194539
chr14	55537700	55545875	5	6500	0.340425531914894
chr14	55768300	55770975	5	2300	0.4
chr14	65691425	65698825	5	5350	0.540540540540541
chr14	68508300	68510875	5	2100	0.45
chr14	77562875	77573700	5	9225	0.253968253968254
chr14	90862625	90869275	5	5975	0.375
chr15	40730475	40735500	5	3550	0.647887323943662
chr15	45746750	45750725	5	3200	0.469135802469136
chr15	56533700	56538350	5	4000	0.618181818181818
chr15	64305200	64312775	5	6625	0.472727272727273
chr15	73975825	73982325	5	5925	0.434782608695652
chr15	78283600	78287700	5	3650	0.245614035087719
chr16	2260750	2265675	5	4150	0.489795918367347
chr16	11125700	11128625	5	2375	0.611111111111111
chr16	11761825	11777400	5	13225	0.366666666666667
chr16	20908200	20926300	5	16500	0.406976744186047
chr16	31138425	31154425	5	13325	0.490974729241877
chr16	49730325	49737950	5	5700	0.747826086956522
chr16	55510500	55516250	5	4700	0.607142857142857
chr16	57405475	57412850	5	5950	0.756756756756757
chr16	66397825	66405800	5	7125	0.428571428571429
chr16	67230550	67234375	5	3325	0.518518518518518
chr16	67888975	67898100	5	6825	0.508670520231214
chr16	68770800	68780250	5	8275	0.531914893617021
chr16	73018850	73024850	5	5450	0.220183486238532
chr16	73077075	73094050	5	15350	0.153191489361702
chr16	84859550	84872325	5	10825	0.470588235294118
chr16	85643600	85650700	5	6200	0.315789473684211
chr16	86609000	86613700	5	3775	0.448275862068966
chr17	4750925	4766925	5	14200	0.165333333333333
chr17	6540650	6547275	5	5925	0.4
chr17	7117000	7126750	5	8225	0.452054794520548
chr17	7209750	7219900	5	9225	0.248756218905473
chr17	17668575	17673400	5	3850	0.612244897959184
chr17	17821850	17826575	5	3925	0.6
chr17	26730400	26735850	5	4650	0.357142857142857
chr17	38332025	38337975	5	5200	0.330434782608696
chr17	41620650	41625475	5	4150	0.736842105263158
chr17	48171500	48182250	5	8100	0.593548387096774
chr17	48497825	48509075	5	8675	0.706586826347305
chr17	48711900	48718925	5	6275	0.155038759689922
chr17	55515300	55524125	5	6875	0.744186046511628
chr17	62654575	62659050	5	3500	0.595744680851064
chr17	72743125	72747750	5	3925	0.37037037037037
chr17	72983100	72991425	5	6900	0.337837837837838
chr17	73817525	73825325	5	7100	0.229508196721311
chr17	74257800	74270725	5	10800	0.270676691729323
chr18	10350700	10355200	5	3750	0.444444444444444
chr18	33196300	33201375	5	4250	0.493506493506494
chr18	42272725	42281750	5	7625	0.604651162790698
chr18	43619925	43623650	5	3025	0.311688311688312
chr18	46064750	46077175	5	11725	0.25
chr18	48717600	48725050	5	6750	0.434782608695652
chr18	59558100	59564975	5	5275	0.484848484848485
chr18	60381650	60386575	5	4375	0.337662337662338
chr18	72162675	72169925	5	5775	0.452830188679245
chr19	570950	577950	5	5850	0.469387755102041
chr19	675250	681525	5	5175	0.72
chr19	2087050	2098050	5	9525	0.425196850393701
chr19	2268825	2275775	5	6250	0.275862068965517
chr19	2539625	2547925	5	7450	0.394366197183099
chr19	4006825	4018950	5	9650	0.379310344827586
chr19	8454275	8463725	5	8975	0.13953488372093
chr19	10336525	10342525	5	5075	0.368421052631579
chr19	18262475	18273050	5	8350	0.695652173913043
chr19	18942350	18947525	5	4025	0.672268907563025
chr19	18956750	18963825	5	6375	0.692307692307692
chr19	35627200	35633450	5	4750	0.692307692307692
chr19	38805825	38813150	5	5625	0.756756756756757
chr19	39644750	39652525	5	6425	0.689655172413793
chr19	39935225	39939375	5	3525	0.727272727272727
chr19	43768250	43771650	5	2725	0.521739130434783
chr19	45310650	45314775	5	3450	0.254545454545455
chr19	45663500	45668650	5	3925	0.625
chr19	47362975	47370125	5	5950	0.736842105263158
chr19	50092850	50097575	5	3900	0.553191489361702
chr19	50706075	50710050	5	3200	0.409090909090909
chr19	51520200	51523925	5	2950	0.75
chr19	51865850	51871950	5	5200	0.64
chr19	57789400	57796900	5	6725	0.253968253968254
chr2	11883775	11894975	5	8775	0.534883720930233
chr2	16830700	16841600	5	9050	0.504065040650406
chr2	26986475	26996150	5	8025	0.578947368421053
chr2	28018375	28024050	5	4950	0.407407407407407
chr2	28970700	28981675	5	8925	0.553846153846154
chr2	37603200	37605975	5	2250	0.470588235294118
chr2	38665100	38674925	5	8225	0.459893048128342
chr2	42272975	42285150	5	10650	0.33
chr2	43211075	43215125	5	3300	0.452830188679245
chr2	47396750	47404875	5	7475	0.347826086956522
chr2	70140250	70146025	5	4725	0.533333333333333
chr2	74152425	74160700	5	6825	0.390977443609023
chr2	74206250	74215625	5	7100	0.692307692307692
chr2	74613925	74619500	5	4750	0.761904761904762
chr2	75826950	75836325	5	7900	0.595744680851064
chr2	96866925	96875525	5	7800	0.578947368421053
chr2	99118375	99123325	5	3975	0.547619047619048
chr2	99524625	99534175	5	7500	0.508474576271186
chr2	102131350	102137225	5	4400	0.736842105263158
chr2	102418350	102424850	5	5375	0.426666666666667
chr2	161991175	161996350	5	4425	0.333333333333333
chr2	165635225	165643375	5	6650	0.627450980392157
chr2	169101550	169105425	5	2975	0.407407407407407
chr2	191216800	191225225	5	6875	0.766666666666667
chr2	203878350	203884550	5	5175	0.754098360655738
chr2	222392225	222395725	5	2800	0.541666666666667
chr2	228577200	228583375	5	5325	0.484848484848485
chr2	233735150	233742250	5	5375	0.662420382165605
chr2	237596100	237601150	5	3900	0.512820512820513
chr2	238162800	238166025	5	2550	0.536585365853659
chr2	241936975	241941625	5	3750	0.423076923076923
chr20	304375	311675	5	6375	0.371428571428571
chr20	33459325	33465350	5	4850	0.716417910447761
chr20	36701575	36704650	5	2225	0.666666666666667
chr20	39674900	39682250	5	5675	0.519480519480519
chr20	48803475	48814200	5	8800	0.592592592592593
chr20	49360550	49364600	5	3450	0.358974358974359
chr20	55203725	55214350	5	9325	0.444444444444444
chr20	57265625	57269825	5	2875	0.739130434782609
chr20	57614550	57619350	5	3950	0.610169491525424
chr20	62578550	62589675	5	9950	0.164634146341463
chr21	29017875	29022275	5	3875	0.424242424242424
chr21	35055250	35059125	5	3375	0.304347826086957
chr21	35889950	35901150	5	10175	0.375
chr21	40756875	40760925	5	3400	0.641509433962264
chr21	42537525	42547875	5	8050	0.695652173913043
chr21	43647150	43657750	5	9400	0.291666666666667
chr21	45138200	45155900	5	13375	0.706552706552707
chr21	46737350	46740475	5	2625	0.372093023255814
chr22	23520825	23527350	5	5700	0.423529411764706
chr22	38053675	38058600	5	4400	0.285714285714286
chr22	39865300	39869350	5	3475	0.235294117647059
chr22	41680575	41687200	5	5725	0.75
chr22	43004325	43013700	5	6975	0.476190476190476
chr3	9433925	9448050	5	12225	0.438709677419355
chr3	12328500	12335700	5	6175	0.338709677419355
chr3	13004250	13010350	5	4725	0.707317073170732
chr3	25465600	25473725	5	7300	0.307692307692308
chr3	37900900	37906725	5	4575	0.325925925925926
chr3	39231675	39235550	5	2875	0.727272727272727
chr3	48460725	48483600	5	18375	0.37037037037037
chr3	57193300	57199300	5	4900	0.378947368421053
chr3	71080625	71084650	5	3575	0.346153846153846
chr3	71623975	71637375	5	11525	0.323170731707317
chr3	73604075	73608350	5	3050	0.738461538461539
chr3	134027000	134036375	5	8675	0.248275862068966
chr3	141143850	141151900	5	6475	0.576271186440678
chr3	145870000	145885225	5	12200	0.391184573002755
chr3	150064725	150070050	5	4250	0.75
chr3	156259175	156273625	5	13400	0.115384615384615
chr3	172002875	172008500	5	5025	0.423076923076923
chr3	183541600	183544925	5	2500	0.580645161290323
chr3	185538450	185544325	5	5350	0.210526315789474
chr3	189947500	189950725	5	2525	0.666666666666667
chr3	194292550	194297075	5	3925	0.426229508196721
chr4	667000	672500	5	4750	0.666666666666667
chr4	698900	703025	5	3200	0.698412698412698
chr4	3462875	3468375	5	4350	0.354838709677419
chr4	5708275	5714750	5	5800	0.233766233766234
chr4	22500700	22505525	5	4125	0.740740740740741
chr4	30718375	30726200	5	6925	0.620689655172414
chr4	95454625	95458200	5	2650	0.690909090909091
chr4	99573925	99581375	5	6650	0.468085106382979
chr4	102226150	102229650	5	2850	0.536585365853659
chr4	119958625	119964125	5	5025	0.636363636363636
chr4	134068600	134074350	5	4800	0.545454545454545
chr4	141013425	141020750	5	6425	0.273291925465839
chr4	141638300	141642700	5	3500	0.444444444444444
chr4	152116075	152121400	5	4425	0.393700787401575
chr4	186452625	186457800	5	4225	0.5
chr5	6631350	6639000	5	7125	0.458333333333333
chr5	16461625	16468400	5	5200	0.631578947368421
chr5	42565100	42568850	5	3100	0.476190476190476
chr5	52092550	52101175	5	7475	0.526315789473684
chr5	67738650	67743125	5	3125	0.721311475409836
chr5	80527850	80532025	5	3800	0.142857142857143
chr5	142732700	142736300	5	3050	0.333333333333333
chr5	148530400	148534450	5	3450	0.290909090909091
chr5	148906250	148909275	5	2125	0.731707317073171
chr5	158519350	158529600	5	9000	0.315789473684211
chr5	173038975	173044400	5	4550	0.692307692307692
chr5	173190900	173193575	5	2125	0.476190476190476
chr6	1609375	1616425	5	5725	0.594594594594595
chr6	30579050	30587250	5	7750	0.5
chr6	31545975	31550675	5	3800	0.512820512820513
chr6	33279600	33291950	5	11650	0.261904761904762
chr6	35310275	35314925	5	3950	0.682926829268293
chr6	41528250	41530775	5	2050	0.526315789473684
chr6	41549075	41552725	5	3200	0.225
chr6	44143850	44146850	5	2425	0.6
chr6	52401525	52411200	5	8175	0.346534653465347
chr6	106824275	106832125	5	5725	0.606060606060606
chr6	111798625	111806675	5	6275	0.756756756756757
chr6	114175650	114184100	5	7950	0.5625
chr6	125362450	125369100	5	5700	0.486486486486487
chr6	143994200	144001825	5	6475	0.434782608695652
chr6	149654150	149658025	5	3450	0.352941176470588
chr7	2677400	2681900	5	3400	0.615384615384615
chr7	44120325	44124275	5	3175	0.583333333333333
chr7	44139650	44147025	5	6375	0.320754716981132
chr7	48121400	48131450	5	8500	0.666666666666667
chr7	50723675	50727500	5	3550	0.285714285714286
chr7	66091900	66095250	5	2825	0.545454545454545
chr7	92390675	92397000	5	5050	0.758620689655172
chr7	93925300	93933675	5	6475	0.647887323943662
chr7	95174150	95180650	5	5325	0.470588235294118
chr7	96650900	96654425	5	2850	0.436363636363636
chr7	100285450	100292400	5	5850	0.289855072463768
chr7	105478050	105483000	5	4150	0.39344262295082
chr7	114458375	114461775	5	3000	0.296296296296296
chr7	129930350	129935200	5	3850	0.548387096774194
chr7	150810125	150818800	5	7725	0.359281437125749
chr7	152130475	152134650	5	3575	0.625
chr8	482025	487650	5	5000	0.590909090909091
chr8	12983400	12991875	5	7250	0.638888888888889
chr8	29525050	29529700	5	3950	0.666666666666667
chr8	30658175	30670500	5	9325	0.4453125
chr8	57903400	57907275	5	3400	0.358974358974359
chr8	61428100	61438350	5	8800	0.615384615384615
chr8	61590450	61594050	5	2900	0.538461538461538
chr8	75896250	75901475	5	4575	0.37037037037037
chr8	120216725	120222225	5	5125	0.178571428571429
chr8	123146300	123152800	5	5875	0.204081632653061
chr8	134367475	134372700	5	3875	0.723404255319149
chr9	4113975	4117725	5	2800	0.578947368421053
chr9	13716975	13720650	5	3000	0.511627906976744
chr9	33286775	33293600	5	5250	0.656934306569343
chr9	87466075	87474125	5	6300	0.526315789473684
chr9	95477775	95480850	5	2425	0.571428571428571
chr9	95855500	95862425	5	6175	0.19047619047619
chr9	97561775	97571775	5	9050	0.280701754385965
chr9	101865675	101870100	5	3800	0.387096774193548
chr9	111859225	111865175	5	5125	0.3
chr9	112553875	112558300	5	3900	0.540540540540541
chr9	115512000	115518350	5	5175	0.666666666666667
chr9	117038900	117041925	5	2275	0.666666666666667
chr9	117261025	117268475	5	6875	0.461538461538462
chr9	118914475	118920125	5	4625	0.545454545454545
chr9	131445300	131453950	5	6275	0.681564245810056
chr9	133971150	133976300	5	4000	0.542857142857143
chr9	136854950	136860575	5	4575	0.556962025316456
chr9	139254425	139258800	5	3925	0.27027027027027
chr9	139538100	139541825	5	2825	0.5
chr9	140441350	140447225	5	4300	0.745762711864407
chrX	1507975	1514025	5	5275	0.48
chrX	9431300	9434800	5	2500	0.53125
chrX	64886875	64900050	5	11875	0.148837209302326
chrX	153955375	153965950	5	9725	0.238341968911917
chr1	1097550	1102225	4	4150	0.235294117647059
chr1	2321725	2326575	4	4350	0.333333333333333
chr1	2358050	2364375	4	5700	0.171428571428571
chr1	3387575	3390825	4	2600	0.372093023255814
chr1	6408200	6412550	4	3800	0.26
chr1	8073750	8089075	4	15000	0.0368098159509202
chr1	9404500	9406925	4	2125	0.272727272727273
chr1	10355250	10357500	4	1850	0.344827586206897
chr1	10782650	10788350	4	5100	0.205479452054795
chr1	15733350	15740000	4	5325	0.352941176470588
chr1	16536125	16539400	4	3050	0.2
chr1	17762950	17770525	4	7050	0.23728813559322
chr1	19969650	19980325	4	9050	0.25
chr1	20510900	20515775	4	4475	0.285714285714286
chr1	23155625	23159400	4	3400	0.152173913043478
chr1	24017975	24023475	4	5125	0.244897959183673
chr1	27018250	27030925	4	12375	0.114285714285714
chr1	31477050	31481125	4	3750	0.141592920353982
chr1	41325250	41328650	4	2825	0.358974358974359
chr1	44439550	44447350	4	7200	0.310344827586207
chr1	45137650	45143025	4	4675	0.268292682926829
chr1	67395025	67401200	4	5825	0.121739130434783
chr1	70033225	70035500	4	1950	0.333333333333333
chr1	87793100	87803075	4	9525	0.0829875518672199
chr1	94369425	94375875	4	5650	0.285714285714286
chr1	94557225	94562850	4	4675	0.377358490566038
chr1	95384725	95394525	4	9200	0.155844155844156
chr1	101700625	101704975	4	3900	0.165289256198347
chr1	109925175	109929200	4	3775	0.169491525423729
chr1	110364125	110367325	4	2700	0.315789473684211
chr1	110463625	110474375	4	9950	0.152941176470588
chr1	111989875	111994275	4	3725	0.372881355932203
chr1	114521375	114527900	4	5625	0.307692307692308
chr1	117031475	117033925	4	2075	0.379310344827586
chr1	151809100	151814325	4	4500	0.218181818181818
chr1	153926975	153941875	4	12175	0.38423645320197
chr1	154971350	154990850	4	17000	0.368421052631579
chr1	155097125	155113275	4	13975	0.382352941176471
chr1	156862975	156868525	4	4425	0.291139240506329
chr1	158034825	158042475	4	6450	0.213592233009709
chr1	167130975	167132900	4	1650	0.3
chr1	167742800	167746800	4	3525	0.379310344827586
chr1	171187175	171193400	4	5275	0.367816091954023
chr1	173832475	173839975	4	6550	0.3
chr1	183246725	183253375	4	5975	0.210526315789474
chr1	183599500	183605825	4	5825	0.32258064516129
chr1	202932625	202938600	4	5200	0.376811594202899
chr1	203443925	203451250	4	6925	0.0857142857142857
chr1	205215875	205219275	4	3225	0.08
chr1	205252975	205257425	4	4075	0.15
chr1	207174925	207183525	4	7350	0.30952380952381
chr1	207222050	207230525	4	7950	0.139130434782609
chr1	209843550	209850025	4	5600	0.248447204968944
chr1	212778650	212783950	4	4825	0.230769230769231
chr1	221906725	221910000	4	2725	0.307692307692308
chr1	222002350	222009075	4	5300	0.365714285714286
chr1	224617250	224624175	4	6400	0.245614035087719
chr1	226248700	226254650	4	5375	0.24390243902439
chr1	228130675	228136500	4	4900	0.287581699346405
chr1	230942475	230945375	4	2525	0.297872340425532
chr10	13387975	13392550	4	4225	0.137931034482759
chr10	29875550	29880825	4	4725	0.176
chr10	29946375	29951150	4	3925	0.3125
chr10	30720100	30727775	4	6900	0.302158273381295
chr10	33422375	33426600	4	3725	0.230769230769231
chr10	51564675	51578000	4	11675	0.381818181818182
chr10	61659450	61669750	4	8500	0.346570397111913
chr10	63696975	63705025	4	7450	0.205714285714286
chr10	70845700	70851100	4	4425	0.27906976744186
chr10	72971750	72974400	4	2225	0.280701754385965
chr10	77154800	77165850	4	10875	0.0303030303030303
chr10	79603650	79608100	4	3850	0.189189189189189
chr10	79793050	79799225	4	5175	0.354430379746835
chr10	81953800	81968050	4	13150	0.166233766233766
chr10	86087350	86090025	4	2300	0.257142857142857
chr10	89428625	89432300	4	3250	0.276923076923077
chr10	93387650	93394225	4	6000	0.171428571428571
chr10	100003875	100007775	4	3375	0.325
chr10	103872150	103883000	4	10525	0.0536912751677852
chr10	104153300	104162500	4	8725	0.117021276595745
chr10	104260925	104265350	4	4000	0.210526315789474
chr10	111967100	111972350	4	5050	0.131147540983607
chr10	114708300	114721775	4	12200	0.233062330623306
chr10	116581050	116586500	4	5050	0.181818181818182
chr10	121044000	121046550	4	2300	0.178571428571429
chr10	124178850	124181600	4	2300	0.307692307692308
chr11	533525	538025	4	3700	0.387755102040816
chr11	10612550	10616800	4	3825	0.144329896907216
chr11	14664950	14668500	4	3175	0.195121951219512
chr11	15986800	15992725	4	5350	0.36
chr11	19884625	19887825	4	2850	0.315789473684211
chr11	19888675	19895650	4	6500	0.152542372881356
chr11	33064725	33068125	4	2950	0.291666666666667
chr11	33277750	33285575	4	6850	0.268398268398268
chr11	33721250	33729850	4	8225	0.28169014084507
chr11	35638950	35645750	4	6625	0.0451127819548872
chr11	45867475	45882600	4	14425	0.226666666666667
chr11	47486900	47491575	4	4100	0.237623762376238
chr11	57413225	57418000	4	4150	0.22680412371134
chr11	57825875	57830200	4	3675	0.315789473684211
chr11	63349500	63351875	4	2075	0.3125
chr11	63529850	63537950	4	7175	0.244186046511628
chr11	64509900	64516025	4	5225	0.288
chr11	65373625	65385225	4	10050	0.369565217391304
chr11	66404925	66413875	4	8650	0.0854700854700855
chr11	66510875	66513200	4	2050	0.311111111111111
chr11	69451475	69459750	4	7925	0.0939597315436242
chr11	69861450	69867125	4	5100	0.208955223880597
chr11	72483825	72494025	4	8650	0.32258064516129
chr11	75264625	75279725	4	13625	0.324324324324324
chr11	86331650	86335500	4	3575	0.225806451612903
chr11	86337950	86342175	4	3700	0.204081632653061
chr11	87905100	87909300	4	3700	0.264150943396226
chr11	102047600	102050600	4	2700	0.222222222222222
chr11	111845775	111854700	4	8000	0.189655172413793
chr11	117738975	117748925	4	9400	0.218487394957983
chr11	121334800	121339125	4	4025	0.130434782608696
chr11	121964575	121976750	4	11575	0.111111111111111
chr11	122530675	122533125	4	2075	0.280701754385965
chr11	129506425	129514100	4	7075	0.168224299065421
chr11	130270275	130274750	4	4075	0.208333333333333
chr11	130318375	130322550	4	3725	0.25
chr11	130541875	130548250	4	5425	0.378698224852071
chr12	2391400	2397675	4	6075	0.206896551724138
chr12	6386225	6390300	4	3775	0.0952380952380952
chr12	12034750	12039900	4	4450	0.23841059602649
chr12	18411900	18421275	4	8925	0.206896551724138
chr12	24712000	24717325	4	4625	0.317460317460317
chr12	27088425	27095025	4	6200	0.129032258064516
chr12	50056100	50059675	4	3175	0.232558139534884
chr12	50604300	50607800	4	2775	0.378378378378378
chr12	51781725	51787025	4	4250	0.364864864864865
chr12	54731025	54733700	4	2375	0.242424242424242
chr12	56613950	56619200	4	4850	0.171428571428571
chr12	57567225	57571400	4	3650	0.203389830508475
chr12	57852150	57856625	4	3575	0.37037037037037
chr12	57910675	57919500	4	8400	0.164948453608247
chr12	88966550	88969300	4	2300	0.264705882352941
chr12	89761875	89770925	4	8550	0.16
chr12	91570925	91577825	4	6400	0.2
chr12	94131375	94138225	4	6050	0.261904761904762
chr12	104193375	104200175	4	6500	0.0813953488372093
chr12	107151150	107154325	4	2925	0.352941176470588
chr12	111012975	111024050	4	9550	0.294117647058824
chr12	111840775	111851475	4	10325	0.0463576158940397
chr12	122062750	122068075	4	4100	0.388059701492537
chr12	122230475	122245250	4	14425	0.087719298245614
chr12	132313575	132318000	4	3700	0.36036036036036
chr13	25242150	25246725	4	4150	0.382352941176471
chr13	27743100	27747250	4	3675	0.377358490566038
chr13	33159825	33163325	4	2875	0.375
chr13	75989500	75994250	4	3975	0.349206349206349
chr13	91999175	92003550	4	4000	0.238095238095238
chr13	101959275	101962575	4	2850	0.266666666666667
chr13	102101650	102109225	4	6450	0.341463414634146
chr13	103563050	103566925	4	3275	0.388888888888889
chr13	111558575	111569850	4	10075	0.258992805755396
chr13	114555800	114568025	4	10675	0.277008310249307
chr14	21729925	21738575	4	8325	0.109090909090909
chr14	23537400	23542375	4	4500	0.333333333333333
chr14	53017625	53021000	4	2950	0.263157894736842
chr14	68601750	68614975	4	12200	0.143958868894602
chr14	71274575	71278425	4	3100	0.349206349206349
chr14	75418175	75423075	4	4350	0.215384615384615
chr14	75907350	75910025	4	2275	0.27027027027027
chr14	77488375	77513200	4	24125	0.0733496332518337
chr14	99710325	99714325	4	3475	0.285714285714286
chr14	100569700	100575300	4	5025	0.28
chr14	103593825	103598150	4	4075	0.101694915254237
chr15	22910950	22914125	4	2775	0.333333333333333
chr15	31688875	31692350	4	2900	0.275862068965517
chr15	37385250	37395500	4	9975	0.0576923076923077
chr15	48684125	48688850	4	4025	0.285714285714286
chr15	66992700	67000500	4	6975	0.32258064516129
chr15	70384450	70393700	4	8050	0.260504201680672
chr15	71143800	71150025	4	5625	0.369565217391304
chr15	74279050	74291050	4	11800	0.0321285140562249
chr15	75248350	75251350	4	2600	0.321428571428571
chr15	75492100	75497750	4	5300	0.104477611940299
chr15	75741825	75749175	4	6900	0.173076923076923
chr15	85567625	85570825	4	2725	0.324324324324324
chr15	86158850	86169900	4	10400	0.144262295081967
chr15	90543025	90549425	4	5775	0.292134831460674
chr15	90640625	90646875	4	5775	0.193548387096774
chr15	93612825	93617300	4	4150	0.272727272727273
chr15	99704975	99718300	4	12925	0.0578034682080925
chr15	99860475	99866750	4	5925	0.380952380952381
chr16	3920600	3924850	4	3625	0.385964912280702
chr16	4262000	4264775	4	2300	0.357142857142857
chr16	4320625	4324400	4	3500	0.146341463414634
chr16	11588350	11592825	4	3475	0.376470588235294
chr16	15945550	15953375	4	7275	0.3
chr16	16042775	16046450	4	3350	0.175824175824176
chr16	19124675	19133550	4	8200	0.175675675675676
chr16	25120800	25124175	4	2950	0.372881355932203
chr16	27235475	27238800	4	3150	0.222222222222222
chr16	30101650	30108275	4	5400	0.310679611650485
chr16	30758150	30760300	4	1850	0.25
chr16	30932850	30936950	4	3550	0.371428571428571
chr16	31190300	31195600	4	4725	0.333333333333333
chr16	31224800	31227625	4	2525	0.340425531914894
chr16	50775000	50780575	4	5125	0.32258064516129
chr16	53789150	53790900	4	1525	0.357142857142857
chr16	57829050	57838400	4	8675	0.18705035971223
chr16	66581425	66587750	4	5475	0.25615763546798
chr16	67273850	67283650	4	9225	0.12987012987013
chr16	67915125	67919150	4	3500	0.262295081967213
chr16	69019300	69022225	4	2625	0.352941176470588
chr16	72881550	72885425	4	3300	0.252427184466019
chr16	73098225	73105575	4	6250	0.291079812206573
chr16	85032150	85039925	4	7050	0.371134020618557
chr16	87879600	87891950	4	11750	0.0909090909090909
chr17	908300	915250	4	6275	0.281879194630872
chr17	4841225	4856700	4	13650	0.304461942257218
chr17	7252225	7260275	4	7725	0.25
chr17	7919575	7924200	4	4150	0.235294117647059
chr17	8532025	8535650	4	3150	0.391304347826087
chr17	17395950	17400825	4	4475	0.19047619047619
chr17	20838600	20840750	4	1775	0.36734693877551
chr17	27042650	27056600	4	13075	0.135135135135135
chr17	27068450	27078050	4	9075	0.258064516129032
chr17	27271925	27280225	4	7450	0.190082644628099
chr17	29885425	29901850	4	15225	0.233918128654971
chr17	32574425	32583725	4	7900	0.355555555555556
chr17	36902175	36910450	4	7575	0.186046511627907
chr17	39065825	39073350	4	6825	0.318181818181818
chr17	39735175	39745700	4	10175	0.130434782608696
chr17	40019175	40022075	4	2625	0.333333333333333
chr17	40070050	40076450	4	5650	0.31858407079646
chr17	47720900	47726025	4	4700	0.2
chr17	55182525	55192050	4	8825	0.266666666666667
chr17	55478950	55485850	4	6000	0.308823529411765
chr17	60757775	60759925	4	1925	0.238095238095238
chr17	61626675	61630950	4	3850	0.241379310344828
chr17	61722675	61725775	4	2775	0.357142857142857
chr17	62336950	62343050	4	5100	0.38961038961039
chr17	62492200	62505425	4	12675	0.0752688172043011
chr17	70582750	70588925	4	5650	0.2
chr17	73028150	73032875	4	3925	0.283185840707965
chr17	73675350	73701850	4	23900	0.127753303964758
chr17	73839900	73852775	4	12125	0.136170212765957
chr17	74085450	74088075	4	2400	0.263157894736842
chr17	74375900	74384200	4	7400	0.228782287822878
chr17	74593175	74598950	4	5000	0.326797385620915
chr17	79211000	79214675	4	3375	0.166666666666667
chr17	80054150	80065950	4	11225	0.0900900900900901
chr17	80223875	80232450	4	8350	0.0645161290322581
chr18	12253875	12259675	4	5200	0.305343511450382
chr18	13265025	13271650	4	5875	0.333333333333333
chr18	20511950	20515750	4	3075	0.352941176470588
chr18	21160150	21169350	4	7150	0.380530973451327
chr18	21296275	21300800	4	3925	0.313725490196078
chr18	24057575	24062800	4	4725	0.216216216216216
chr18	29026850	29036125	4	8975	0.0583333333333333
chr18	33549875	33554175	4	3825	0.210526315789474
chr18	38453700	38458325	4	4400	0.0909090909090909
chr18	53252800	53257725	4	4400	0.254545454545455
chr18	70514075	70516475	4	2075	0.274509803921569
chr18	74201825	74208475	4	5475	0.315789473684211
chr19	5286950	5294425	4	7075	0.30188679245283
chr19	8426575	8434200	4	6650	0.29126213592233
chr19	10116750	10121400	4	4125	0.183206106870229
chr19	11304750	11309100	4	3750	0.365591397849462
chr19	18871800	18876325	4	3950	0.266666666666667
chr19	19301050	19305025	4	3600	0.193548387096774
chr19	33788250	33795775	4	6575	0.270588235294118
chr19	35604250	35619425	4	14350	0.106508875739645
chr19	38877575	38880325	4	2350	0.254545454545455
chr19	39887775	39907700	4	18550	0.233009708737864
chr19	43630875	43634450	4	3100	0.366666666666667
chr19	43967000	43970450	4	2925	0.333333333333333
chr19	44267000	44273875	4	6350	0.137931034482759
chr19	44280725	44289650	4	8525	0.0661157024793388
chr19	46266725	46275600	4	8625	0.073394495412844
chr19	46384450	46390775	4	5800	0.215686274509804
chr19	47728675	47736475	4	7350	0.1
chr19	48008475	48019525	4	9850	0.373134328358209
chr19	49953800	49957975	4	3650	0.391304347826087
chr19	50191850	50195175	4	3050	0.148148148148148
chr19	50979325	50983050	4	3100	0.378378378378378
chr19	52700875	52705450	4	3825	0.277777777777778
chr2	7146700	7154275	4	6575	0.293333333333333
chr2	8816125	8825950	4	8700	0.287878787878788
chr2	9766850	9773275	4	6075	0.197183098591549
chr2	12854450	12863800	4	8925	0.0961538461538462
chr2	23890400	23893425	4	2800	0.210526315789474
chr2	24712875	24716800	4	3600	0.178571428571429
chr2	26199750	26206225	4	6200	0.0884955752212389
chr2	30368600	30373350	4	4225	0.196078431372549
chr2	31473750	31480800	4	6675	0.115384615384615
chr2	40661175	40663475	4	2025	0.342857142857143
chr2	43080350	43084900	4	4150	0.382978723404255
chr2	43099525	43109600	4	7975	0.361290322580645
chr2	54655075	54659925	4	4475	0.210526315789474
chr2	65214925	65217975	4	2675	0.346153846153846
chr2	65352050	65358725	4	6125	0.215686274509804
chr2	66659125	66675200	4	15400	0.145454545454545
chr2	69691225	69695000	4	3100	0.32
chr2	74681750	74686400	4	4000	0.280701754385965
chr2	88923900	88928650	4	4300	0.25
chr2	97196775	97206300	4	9275	0.0476190476190476
chr2	102320225	102323575	4	2750	0.387096774193548
chr2	111877575	111881700	4	3750	0.170212765957447
chr2	127900775	127904700	4	3525	0.16
chr2	130938175	130942250	4	3675	0.363636363636364
chr2	158729775	158733750	4	3550	0.234042553191489
chr2	175497650	175501575	4	3675	0.13953488372093
chr2	181843625	181847700	4	3550	0.276923076923077
chr2	191510875	191516750	4	5375	0.245614035087719
chr2	202895925	202904750	4	8350	0.0763358778625954
chr2	208392875	208399750	4	6175	0.285714285714286
chr2	210866600	210870650	4	3675	0.181818181818182
chr2	211031100	211037350	4	5700	0.227272727272727
chr2	214013450	214017800	4	4075	0.113636363636364
chr2	220548900	220554425	4	5225	0.114285714285714
chr2	235376325	235378200	4	1575	0.307692307692308
chr2	235399200	235406625	4	6800	0.117647058823529
chr2	235770175	235772625	4	2100	0.269230769230769
chr2	241371950	241382200	4	9725	0.087719298245614
chr2	242575125	242580500	4	4800	0.242857142857143
chr20	821650	825800	4	3525	0.36144578313253
chr20	2109875	2115250	4	4775	0.375
chr20	3784800	3794650	4	8300	0.278388278388278
chr20	13265000	13269025	4	3625	0.297872340425532
chr20	30153300	30162225	4	8175	0.155555555555556
chr20	30190425	30199825	4	7925	0.33587786259542
chr20	32579650	32585150	4	4700	0.382352941176471
chr20	36039650	36042425	4	2425	0.246575342465753
chr20	44406525	44413125	4	6100	0.184397163120567
chr20	49544625	49548950	4	4025	0.135135135135135
chr20	50365475	50369725	4	3650	0.272727272727273
chr20	51588775	51598175	4	8900	0.191489361702128
chr20	56684225	56688925	4	4100	0.263157894736842
chr20	61146500	61149375	4	2400	0.285714285714286
chr20	62609650	62614300	4	4075	0.380952380952381
chr21	26978125	26981100	4	2600	0.246575342465753
chr21	30670625	30675925	4	4950	0.0958083832335329
chr21	36575050	36581975	4	6125	0.282051282051282
chr21	39638975	39641500	4	2150	0.333333333333333
chr21	40717425	40722450	4	4450	0.21875
chr21	43050275	43055925	4	4900	0.269662921348315
chr21	46285200	46295725	4	10025	0.104166666666667
chr22	20118000	20126275	4	7350	0.30188679245283
chr22	24983450	24992075	4	8075	0.180451127819549
chr22	31497050	31504200	4	6475	0.198473282442748
chr22	36546025	36558875	4	10000	0.299694189602446
chr22	39539850	39549825	4	9325	0.148760330578512
chr22	40435925	40442350	4	5425	0.276243093922652
chr22	43038925	43046150	4	6725	0.177777777777778
chr22	47013200	47018450	4	4875	0.310344827586207
chr3	4344225	4350450	4	5275	0.313253012048193
chr3	14163725	14169900	4	5800	0.133333333333333
chr3	14240375	14246750	4	5650	0.261538461538462
chr3	15355725	15374675	4	16325	0.36056338028169
chr3	15671750	15680400	4	7525	0.262008733624454
chr3	16304750	16309125	4	3500	0.377358490566038
chr3	23985950	23992275	4	5675	0.245614035087719
chr3	30512625	30516125	4	2975	0.375
[truncated: 585 more rows]
