# Supplementary material for: Large organized chromatin lysine domains help distinguish primitive from differentiated cell populations
Source: Nat Commun. 2021 Jan 21;12:499. doi: 10.1038/s41467-020-20830-9 (PMC7820432; doi:10.1038/s41467-020-20830-9)
Supplement: Supplementary file 3 — Supplementary Software [file 41467_2020_20830_MOESM3_ESM.zip › E027-H3K27me3_LOCKS.bed]

chr1	821375	1054225	73	82250	46.4444444444444
chr1	2688950	2864125	73	44300	47.2631578947368
chr1	3050575	3251300	73	53425	38.2666666666667
chr1	3440375	3673700	73	55700	32.5777777777778
chr1	18856275	19020700	73	62075	33.1111111111111
chr10	102206125	102480800	73	96375	44.6875
chr10	102481150	102623550	73	99225	11.9
chr10	102776700	102964675	73	88150	35.304347826087
chr10	134832850	134979600	73	64325	41.12
chr11	1989925	2120925	73	44350	26.1052631578947
chr12	147075	340600	73	41575	41
chr12	54288250	54455075	73	125000	10.6153846153846
chr12	114047000	114224550	73	37575	42.7096774193548
chr12	132824375	132946300	73	65375	11.741935483871
chr13	28339775	28505575	73	69000	32.6153846153846
chr16	1021325	1184375	73	102150	12.8055555555556
chr16	86306975	86463125	73	48175	42
chr16	86593650	86815075	73	52925	47.5
chr16	87564975	87722225	73	57350	21.8064516129032
chr16	88934225	89136925	73	91525	21.2592592592593
chr17	34987975	35139875	73	53800	28.0952380952381
chr17	43723750	43911575	73	48725	40
chr17	46353000	46594300	73	35625	47.0909090909091
chr17	77086550	77205700	73	86100	7.35135135135135
chr17	77206450	77346475	73	60675	21.7647058823529
chr20	44626825	44840300	73	60275	38.4444444444444
chr20	44840700	45086550	73	59975	40.3021582733813
chr20	61595325	61727375	73	93900	5.75609756097561
chr20	61924625	62077850	73	60650	27.5454545454545
chr21	37900575	38101725	73	56825	34
chr21	45950775	46145300	73	52375	26.25
chr22	36932700	37109400	73	39075	41.4
chr22	39941100	40107975	73	56225	37.3793103448276
chr22	45298800	45490825	73	43875	34.0645161290323
chr3	128144425	128297475	73	70750	28.5714285714286
chr4	3451875	3707650	73	59900	43.1578947368421
chr4	3707775	3843325	73	56400	32.6086956521739
chr5	473850	607475	73	71950	16.9090909090909
chr5	176089500	176217125	73	65300	29.05
chr6	28554000	28786725	73	89050	35.8095238095238
chr6	41277900	41477500	73	58650	45.0769230769231
chr7	1221100	1383500	73	94875	17.5294117647059
chr7	1625575	1796075	73	57150	40.695652173913
chr7	155116375	155285225	73	112450	11.04
chr8	11411750	11576925	73	91275	15.4117647058824
chr9	36801350	37010475	73	48625	35.7058823529412
chr9	129262075	129445400	73	79875	34.8666666666667
chr9	133772150	133914750	73	53150	21.5789473684211
chr9	134971875	135116325	73	56625	29.6521739130435
chr9	135284675	135437550	73	52525	25.0666666666667
chr9	136349875	136519075	73	62200	47.3333333333333
chr9	137921300	138115975	73	55575	38.4117647058824
chr9	138116400	138302625	73	42175	41.9166666666667
chr17	47927175	48134300	71	82050	40.1495327102804
chr6	30323350	30451250	70	60700	32.1176470588235
chr6	150242575	150379200	70	73800	30.3
chr17	35140025	35305600	68	66550	33.6153846153846
chr21	34377400	34564000	67	65200	27.3
chr19	1658125	1797325	66	85875	17.2121212121212
chr8	142374750	142555050	66	43600	29.1794871794872
chr8	142587825	142745375	66	35750	32.25
chr4	6308800	6500875	65	39275	36.8
chr6	27172325	27282025	65	56350	21.12
chr15	89884675	90044550	64	92025	27.9130434782609
chr20	61297725	61420700	64	48850	15.047619047619
chr1	3251575	3372550	63	34750	28.1904761904762
chr20	57295150	57436650	62	37225	25.8823529411765
chr12	132946450	133086775	61	69325	21.9722222222222
chr12	53037600	53233875	60	31125	30.7692307692308
chr2	219791775	219928700	60	71375	26.1666666666667
chr5	180463275	180632200	60	48850	27.7297297297297
chr12	113877675	114031200	59	53100	25.1612903225806
chr17	77346650	77435325	59	48875	22.5
chr11	1559275	1730400	58	38750	21.1
chr6	34015875	34124525	57	44100	26.2727272727273
chr10	134595175	134735450	56	46925	21.4871794871795
chr19	51133125	51244925	53	45225	12.08
chr20	61727550	61814750	53	54125	14.7368421052632
chr20	60990625	61091275	52	49375	11.3793103448276
chr10	102965075	103084850	50	65150	17.037037037037
chr5	140706575	140812750	50	42300	15.8947368421053
chr7	1384625	1472225	50	51000	14
chr9	134640875	134724275	47	33300	11.4
chr9	126721575	126835800	46	55225	16.6060606060606
chr20	572675	710900	45	42975	12.1538461538462
chr17	47510325	47587075	44	39075	13.5076923076923
chr1	22869700	22968500	43	52150	15.3333333333333
chr1	156800750	156900975	43	50800	15.0724637681159
chr2	176925675	177067925	43	125350	8.61538461538461
chr5	176217475	176306475	43	56750	11.6521739130435
chr1	46911750	47017600	42	51800	11.4074074074074
chr4	1490025	1572150	42	45200	10.2978723404255
chr9	139015100	139097950	41	50075	5.66101694915254
chr16	2833175	2911200	40	28425	9.72413793103448
chr17	27303625	27383425	39	27575	11.8918918918919
chr22	43777550	43838650	39	33600	5.70212765957447
chr5	1831925	1899625	39	42300	5.88732394366197
chr1	156585900	156676550	38	41925	8.05970149253731
chr12	132646475	132705325	37	34000	10.6923076923077
chr17	36684250	36777300	37	50975	6.02371541501976
chr20	61144775	61211900	37	43750	5.2
chr9	36734825	36785800	36	18600	6.94736842105263
chr7	155286500	155336075	34	35100	5.16666666666667
chr20	62078050	62142725	33	46700	5.64705882352941
chr2	219715650	219771500	29	40625	4.86486486486486
chr17	46617275	46728000	27	103325	1.34426229508197
chr7	27178825	27300575	27	101925	4.73684210526316
chr19	827525	863000	26	17075	3.71428571428571
chr2	26778100	26821750	26	24125	3.92
chr2	73121175	73165075	26	34125	3.2
chr4	3853750	3883050	26	21975	2.48275862068966
chr9	37010675	37055825	24	35350	3.17391304347826
chr17	7961475	7996375	23	21625	2.9047619047619
chr10	118884425	118935450	22	45025	1.74358974358974
chr17	46778350	46841025	21	57175	1
chr2	242961550	242990525	21	15225	2.84745762711864
chr5	944075	970025	21	17825	1.75510204081633
chr2	207113900	207141725	20	23450	1.16
chr1	156370300	156414300	19	39000	1.15625
chr13	100598750	100653800	19	50700	1.66666666666667
chr19	18888475	18913525	19	18175	2.14285714285714
chr4	8846850	8900450	19	48525	1
chr5	1652150	1673675	19	15250	2.1025641025641
chr5	92904275	92950425	19	40050	1.44
chr16	204350	231450	18	16825	2
chr3	181412700	181449400	18	33700	0.55
chr20	61876700	61899925	17	15950	1.43589743589744
chr3	147070875	147145875	17	68450	0.752688172043011
chr1	2458925	2473675	16	10475	1.03703703703704
chr16	86510300	86558075	16	41875	1.58620689655172
chr3	127136550	127147875	16	7450	1.71428571428571
chr5	172651450	172686825	16	31425	1.1875
chr17	77758900	77794375	15	29625	1.20754716981132
chr6	1599025	1628625	15	25525	0.711111111111111
chr7	155588125	155613675	15	22200	0.84
chr14	29223775	29256325	14	30275	1.26315789473684
chr10	8073325	8106775	13	30525	1
chr2	45023325	45042825	13	16150	0.977777777777778
chr4	1037075	1055875	13	14250	0.811320754716981
chr5	50672450	50696400	13	20800	1.09677419354839
chr1	202606450	202617150	12	9000	0.72
chr12	52230425	52247125	12	12975	0.736842105263158
chr13	112704725	112734400	12	27450	0.8
chr14	70030425	70044250	12	11475	0.489795918367347
chr17	37747725	37770850	12	21125	1
chr20	60783725	60809775	12	21125	0.588235294117647
chr7	157466725	157487350	12	17750	0.947368421052632
chrX	578175	607150	12	24950	0.627450980392157
chr10	46986975	47000075	11	10375	0.885245901639344
chr10	135037425	135065725	11	24600	0.714285714285714
chr11	124606875	124633175	11	22775	0.537704918032787
chr20	2668175	2682800	11	11775	0.612244897959184
chr4	174420125	174462600	11	41150	0.258064516129032
chr5	1196150	1210550	11	11350	0.780487804878049
chr6	27520025	27536850	11	14375	0.775510204081633
chr7	23504625	23519025	11	11100	0.692307692307692
chr7	25891450	25911900	11	17725	0.439024390243902
chr7	96617575	96657100	11	37500	0.444444444444444
chr7	128547025	128563775	11	12675	0.818181818181818
chr1	17013825	17036375	10	18600	0.558139534883721
chr1	180191375	180211850	10	18450	0.461538461538462
chr10	50598225	50614275	10	13500	0.415094339622642
chr10	101278300	101306375	10	26525	0.344827586206897
chr12	49930075	49945100	10	12500	0.583333333333333
chr15	60282550	60307200	10	22950	0.732394366197183
chr18	19740650	19759875	10	17800	0.631578947368421
chr20	22536850	22572425	10	33350	0.481751824817518
chr22	38844425	38859775	10	13225	0.723404255319149
chr4	111529675	111564750	10	32550	0.27027027027027
chr6	27633775	27641950	10	6525	0.6
chr6	50672550	50695750	10	21275	0.5
chr6	100033625	100070275	10	34375	0.398406374501992
chr7	20812875	20839900	10	24200	0.516746411483254
chr9	34574550	34594775	10	17400	0.761904761904762
chrX	153143400	153154100	10	9250	0.512820512820513
chr1	47896750	47918975	9	21150	0.476190476190476
chr1	151772850	151778250	9	4450	0.368421052631579
chr1	197874825	197898400	9	19675	0.583333333333333
chr11	1239900	1246825	9	5500	0.576923076923077
chr11	124703525	124726450	9	17925	0.607495069033531
chr12	1934700	1945500	9	8100	0.585858585858586
chr17	45789100	45804425	9	12025	0.571428571428571
chr19	42414450	42442550	9	26725	0.131868131868132
chr19	55879150	55889575	9	8700	0.390804597701149
chr19	55948875	55964150	9	12750	0.59375
chr2	5830000	5838650	9	7525	0.545454545454545
chr2	10216425	10225575	9	7325	0.588235294117647
chr20	36040775	36054775	9	12375	0.339622641509434
chr22	19736825	19759475	9	20075	0.602409638554217
chr4	113426150	113446925	9	19325	0.342857142857143
chr4	185930200	185947450	9	15750	0.571428571428571
chr5	76917525	76947400	9	28000	0.4375
chr6	117581600	117598500	9	15525	0.646153846153846
chr1	37493900	37507150	8	12275	0.375
chr1	170628050	170641375	8	12375	0.25974025974026
chr10	23475950	23494400	8	17775	0.482758620689655
chr12	48391250	48401625	8	9000	0.297297297297297
chr12	115122725	115142375	8	18025	0.363636363636364
chr13	111762325	111771575	8	7425	0.4
chr14	36966750	36998950	8	30050	0.301075268817204
chr14	101188250	101197650	8	8275	0.25531914893617
chr16	54314525	54326000	8	10200	0.297297297297297
chr17	33811400	33828400	8	14850	0.470588235294118
chr17	70110225	70120600	8	8525	0.490566037735849
chr20	20340825	20356825	8	14975	0.122950819672131
chr4	4850250	4879050	8	26800	0.377358490566038
chr5	134361425	134390550	8	27725	0.151898734177215
chr6	1372150	1397925	8	23425	0.245614035087719
chr6	99268825	99297350	8	27100	0.424242424242424
chr7	127253100	127261950	8	7525	0.355555555555556
chr8	97155275	97176375	8	19775	0.342342342342342
chr8	145553325	145564800	8	10225	0.380165289256198
chrX	119122925	119136750	8	12450	0.309859154929577
chr1	9257375	9264725	7	6700	0.347826086956522
chr1	38217050	38235550	7	16875	0.237179487179487
chr1	228244925	228257650	7	11775	0.338983050847458
chr10	99787050	99801125	7	11975	0.303030303030303
chr10	131753850	131773650	7	18750	0.316666666666667
chr11	2152875	2172625	7	18825	0.268041237113402
chr12	133176700	133189450	7	11450	0.189655172413793
chr13	28526750	28557975	7	30600	0.0919540229885057
chr13	79159850	79185500	7	23375	0.265700483091787
chr13	95351075	95367325	7	15650	0.32
chr15	65664750	65672950	7	6775	0.32
chr16	3228650	3246300	7	15950	0.256410256410256
chr18	44770500	44793200	7	20925	0.270531400966184
chr18	48083675	48090850	7	6025	0.329896907216495
chr18	55091850	55113875	7	20300	0.277777777777778
chr19	42494925	42506950	7	10675	0.293333333333333
chr19	54925475	54933775	7	7450	0.304347826086957
chr2	27479225	27490500	7	10100	0.327272727272727
chr2	72369375	72379000	7	8750	0.193548387096774
chr2	119588000	119619200	7	30400	0.108108108108108
chr2	121492325	121501600	7	8000	0.354838709677419
chr20	21483425	21507800	7	23025	0.270833333333333
chr20	21677550	21698200	7	19475	0.333333333333333
chr20	59822850	59830200	7	6325	0.355140186915888
chr3	27753775	27773875	7	18800	0.347826086956522
chr4	811500	827950	7	14725	0.294117647058824
chr4	4223300	4232225	7	7825	0.294117647058824
chr4	6557225	6567850	7	9575	0.246153846153846
chr5	134865775	134885600	7	18650	0.210526315789474
chr6	50802550	50820200	7	15500	0.327402135231317
chr6	127834775	127841550	7	5950	0.305555555555556
chr7	8471700	8484450	7	12175	0.307692307692308
chr7	100805275	100824925	7	18950	0.222222222222222
chr8	55363575	55386075	7	21650	0.227272727272727
chr8	77584225	77597675	7	12050	0.201438848920863
chrX	25019850	25042375	7	21475	0.142857142857143
chr1	2393875	2403575	6	8875	0.196078431372549
chr1	19041050	19053575	6	11875	0.166666666666667
chr1	20725225	20732600	6	6700	0.234375
chr11	32444575	32465200	6	19725	0.193548387096774
chr12	58011225	58028100	6	15825	0.134453781512605
chr12	103342875	103361250	6	17550	0.101910828025478
chr12	114874125	114890125	6	15425	0.0934579439252336
chr14	38051700	38077100	6	24050	0.122105263157895
chr14	57259550	57286575	6	26350	0.119266055045872
chr15	74591875	74600050	6	7525	0.226415094339623
chr19	10526475	10536500	6	9250	0.19047619047619
chr19	12940375	12953900	6	12525	0.141176470588235
chr19	49919850	49946000	6	25625	0.230769230769231
chr19	51050100	51060925	6	10300	0.19047619047619
chr2	70991425	70997375	6	5200	0.225806451612903
chr2	241756125	241767225	6	10225	0.155172413793103
chr20	34889250	34897075	6	7225	0.150943396226415
chr20	55861225	55868125	6	6400	0.196078431372549
chr3	157810750	157827250	6	15700	0.23021582733813
chr4	8699675	8705475	6	5100	0.213592233009709
chr5	176823700	176832825	6	8250	0.165938864628821
chr6	108433600	108447750	6	13525	0.0975609756097561
chr7	19144175	19161025	6	16175	0.153846153846154
chr7	130414425	130423200	6	8350	0.222222222222222
chr7	156788250	156818000	6	28675	0.206185567010309
chr8	144481950	144491250	6	8475	0.1875
chr9	124973300	124994725	6	20375	0.108108108108108
chr9	139937875	139950725	6	12050	0.207792207792208
chrX	136644375	136653400	6	8375	0.228571428571429
chr1	44870475	44886875	5	15875	0.0754716981132075
chr1	63780900	63799700	5	18400	0.108108108108108
chr10	104167350	104179275	5	11275	0.115702479338843
chr10	106397600	106405425	5	7400	0.123076923076923
chr10	119290375	119316200	5	25100	0.0510440835266821
chr11	20175900	20190150	5	13775	0.0816326530612245
chr11	44322450	44352375	5	29575	0.0365853658536585
chr11	126867600	126874650	5	6700	0.129032258064516
chr12	106971175	106984725	5	12975	0.0845070422535211
chr12	114830075	114856575	5	26075	0.105263157894737
chr13	112186675	112192700	5	5575	0.129496402877698
chr14	61103325	61126025	5	22275	0.029940119760479
chr15	53073175	53100950	5	27350	0.0463320463320463
chr17	45922425	45935175	5	12325	0.0502092050209205
chr17	47071300	47086025	5	13875	0.0995850622406639
chr18	901000	912025	5	10325	0.0858895705521472
chr19	30712175	30721750	5	9000	0.0833333333333333
chr2	45223400	45243600	5	19475	0.122448979591837
chr2	96779800	96788850	5	8400	0.11353711790393
chr2	175189750	175209775	5	19575	0.0447761194029851
chr3	169374975	169389400	5	13600	0.0975609756097561
chr4	13522625	13552375	5	29150	0.0355555555555556
chr5	122419700	122437100	5	16375	0.115740740740741
chr5	180071825	180079700	5	7325	0.103092783505155
chr6	85471125	85487100	5	15625	0.0330578512396694
chr8	9752925	9769150	5	15750	0.0983606557377049
chr8	23551550	23576600	5	24350	0.130434782608696
chr8	65279775	65294950	5	14825	0.0579710144927536
chr8	67870575	67878250	5	7300	0.0952380952380952
chr8	99950500	99966100	5	15175	0.105263157894737
chr9	21964475	21980200	5	14975	0.10727969348659
chr9	79625100	79640500	5	14900	0.127450980392157
chr1	119520050	119551400	4	31050	0.0135135135135135
chr1	228650375	228657975	4	7450	0.0392156862745098
chr12	49370050	49382525	4	11925	0.0516605166051661
chr12	49726150	49743550	4	17050	0.0405797101449275
chr15	68110250	68128750	4	18025	0.0481099656357388
chr15	96898550	96914475	4	15525	0.0497237569060773
chr19	18717750	18726375	4	8450	0.0394736842105263
chr2	87014825	87022900	4	7850	0.0555555555555556
chr2	223150025	223181300	4	30650	0.0432432432432432
chr21	43180600	43190800	4	9850	0.0560747663551402
chr5	72730450	72742925	4	12025	0.0540540540540541
chr9	966525	983825	4	16975	0.032
chr9	140049675	140070450	4	20375	0.0355239786856128
chrX	39864150	39873100	4	8750	0.047244094488189
chr1	91169425	91199500	3	29825	0.0121527777777778
chr11	31817150	31852275	3	34900	0.0107142857142857
chr11	35437000	35443925	3	6825	0.0161290322580645
chr17	78441700	78457925	3	16025	0.0168421052631579
chr2	45149725	45183775	3	33825	0.0105105105105105
chr2	172944675	172973825	3	28850	0.0176600441501104
chr3	62350450	62368125	3	17525	0.0126182965299685
chr6	100892825	100920375	3	27200	0.017208413001912
chr6	108476050	108500400	3	24100	0.0148936170212766
chr14	37113875	37137950	2	24025	0.00416233090530697
chr5	87958275	87992650	2	34300	0.0043731778425656
