# Supplementary material for: Large organized chromatin lysine domains help distinguish primitive from differentiated cell populations
Source: Nat Commun. 2021 Jan 21;12:499. doi: 10.1038/s41467-020-20830-9 (PMC7820432; doi:10.1038/s41467-020-20830-9)
Supplement: Supplementary file 3 — Supplementary Software [file 41467_2020_20830_MOESM3_ESM.zip › E027-H3K36me3_LOCKS.bed]

chr1	11113975	11286850	84	99950	18.9142857142857
chr1	12294700	12423825	84	80600	10.3783783783784
chr1	43825600	44142025	84	136750	17.2474747474747
chr1	55509450	55634000	84	90125	9.125
chr1	155613050	155792650	84	78950	16.0987654320988
chr1	220269775	220383200	84	54225	19.4838709677419
chr10	27394125	27507525	84	60650	19.3888888888889
chr10	69646950	69768950	84	58925	10.2285714285714
chr10	75469700	75629750	84	92725	17.4210526315789
chr10	95064175	95207250	84	90100	12.1282051282051
chr10	101909425	102044325	84	69050	15.1578947368421
chr10	126655075	126798850	84	57575	20.6
chr10	128772675	128892900	84	54075	9.8
chr11	12134700	12284450	84	90325	20.6666666666667
chr11	62324725	62560475	84	98825	21.0909090909091
chr11	65105850	65400175	84	111975	13.4123222748815
chr11	66200125	66438250	84	76900	24.7663551401869
chr11	107998550	108130725	84	60075	16.4166666666667
chr12	56490000	56722600	84	115200	23.4576271186441
chr12	57450800	57696950	84	122400	15.1304347826087
chr12	101675975	101781975	84	67125	6
chr12	105505600	105617425	84	78400	4.82758620689655
chr12	110288925	110470825	84	83700	22.3243243243243
chr12	112570950	112705800	84	85625	7.6
chr12	122601525	122811775	84	72325	21.5258620689655
chr12	122957100	123101725	84	68925	23.52
chr12	133268225	133427475	84	102700	17.6923076923077
chr13	77618250	77750725	84	52075	22.5925925925926
chr14	31051575	31206150	84	45225	23.25
chr14	31566100	31672850	84	61475	18.5
chr14	39498850	39629775	84	61900	15.8064516129032
chr14	58714650	58835275	84	60500	13.4705882352941
chr15	28356575	28502775	84	63425	21.3333333333333
chr15	35148050	35240675	84	48075	6.82758620689655
chr15	42451125	42601725	84	81500	20.9565217391304
chr15	43235500	43361500	84	67450	11.1
chr15	43620575	43767075	84	71900	14.6
chr15	48702275	48824025	84	48725	13.0285714285714
chr15	50850325	50949125	84	52625	10
chr15	59344825	59472250	84	69500	18.8965517241379
chr15	63848525	63968700	84	64050	16.8148148148148
chr15	75646175	75806750	84	82400	24.3448275862069
chr16	15675150	15829900	84	87475	13.8947368421053
chr16	16101650	16229850	84	76175	10.4444444444444
chr16	19575050	19703250	84	52350	15.7142857142857
chr16	23525900	23668700	84	81400	14.6666666666667
chr17	4053500	4209850	84	67075	21
chr17	5213000	5348375	84	78325	18.974358974359
chr17	15871525	16001875	84	75200	8.48
chr17	27793150	27997525	84	59575	21.4603174603175
chr17	33900625	34041200	84	64275	17.0123456790123
chr17	35343350	35549475	84	60625	21.1304347826087
chr17	35771250	35931175	84	65375	24.1
chr17	40613000	40855150	84	93175	16.8971962616822
chr17	60018850	60130250	84	58950	12.4545454545455
chr17	65850050	65979575	84	55650	19.6129032258065
chr17	73608825	73771700	84	83000	12.0810810810811
chr17	73772275	74065025	84	91875	22.75
chr17	80714100	80882475	84	57425	21.5454545454545
chr18	2666850	2771225	84	56800	10
chr19	37289775	37419525	84	64775	16.8461538461538
chr19	37903375	38075375	84	71525	21.1333333333333
chr19	57793325	58205625	84	150300	19.4
chr2	9458750	9571575	84	67025	16.52
chr2	36666250	36787075	84	64150	12
chr2	37206725	37309925	84	45400	17.8947368421053
chr2	61406450	61531600	84	59825	18.5
chr2	86251250	86417450	84	118625	17.8064516129032
chr2	122095700	122218525	84	77400	5.22935779816514
chr2	201735325	201859275	84	56075	21.8181818181818
chr2	233567400	233716250	84	71200	23.8181818181818
chr2	239971925	240105475	84	72400	6.01639344262295
chr20	5918100	6086175	84	51700	23.5327102803738
chr20	32976225	33082200	84	62600	13.3636363636364
chr20	33433125	33642875	84	85450	22.5806451612903
chr21	40541200	40646750	84	48725	23.3913043478261
chr21	47608475	47810225	84	121200	21.7209302325581
chr22	20780575	21097550	84	78575	24.2758620689655
chr22	31998350	32176200	84	61650	18.9090909090909
chr22	32176250	32299125	84	56150	14
chr3	37292750	37416000	84	54450	17
chr3	47626600	47734950	84	54600	12.304347826087
chr3	48959100	49122275	84	82000	24
chr3	52491550	52654575	84	76600	20.9189189189189
chr3	142028250	142146975	84	51850	21.4054054054054
chr3	171923300	172068675	84	54425	23.84
chr3	183419575	183560425	84	72875	13.8024691358025
chr4	3089050	3228975	84	84075	9.3
chr4	5559975	5734550	84	66775	16.3555555555556
chr4	39823750	39919800	84	52075	11
chr4	73919150	74032425	84	56800	22.8461538461538
chr4	123094425	123242850	84	45000	15.6
chr5	14252925	14395900	84	76125	21.8490566037736
chr5	31400750	31548000	84	74275	12.6315789473684
chr5	36955550	37078525	84	41625	23.7272727272727
chr5	37103450	37220850	84	44900	16.2962962962963
chr5	70754425	70851125	84	60600	8
chr5	133996800	134127825	84	67600	18.2941176470588
chr6	90333675	90478975	84	99725	10.6896551724138
chr6	152508575	152643100	84	49700	21.2380952380952
chr7	98478675	98656525	84	145675	8.22222222222222
chr7	98974650	99167800	84	98250	19.8333333333333
chr8	25126450	25241825	84	71100	12.1538461538462
chr8	48685350	48817875	84	98075	5.19230769230769
chr8	68101250	68249800	84	60425	21.8064516129032
chr8	87383625	87519100	84	50850	13.75
chr8	103263425	103372700	84	69350	12.8333333333333
chr8	131060575	131174675	84	62125	16.4666666666667
chr8	141666100	141809825	84	47700	20.6
chr9	123150175	123305875	84	77475	13.8571428571429
chr9	137576850	137718475	84	72925	14.5714285714286
chr11	3685350	3816150	83	102025	5.44444444444444
chr16	1585550	1759450	83	94725	17.4117647058824
chr2	9571750	9675675	83	58350	5.06666666666667
chr2	99918725	100079125	83	78025	20.7339449541284
chr20	47664400	47795000	83	67475	13.7857142857143
chr4	119609075	119754925	83	65550	18.7547169811321
chr17	17994350	18262825	82	112875	23.4169741697417
chr17	62475725	62595825	82	77750	8.38095238095238
chr17	78237600	78394200	82	108750	16.0769230769231
chr18	29409275	29516425	82	41350	18.8571428571429
chr2	3379400	3520975	82	65250	22.6666666666667
chr2	234343425	234473100	82	69600	10.24
chr4	169757150	169927725	82	61900	23.4594594594595
chr7	156954250	157064500	82	68700	7.52173913043478
chr11	70118375	70232500	81	60300	22
chr12	124807425	125000425	81	130050	17.6470588235294
chr17	16957700	17179675	81	124475	22.16
chr2	32655925	32774800	81	53550	13.5094339622642
chr20	3231850	3361775	81	67700	14.75
chr11	47737900	47867625	80	93125	9.325
chr12	111878575	111990225	80	58275	7.61702127659574
chr15	44826425	44952750	80	74125	16.5833333333333
chr16	3700900	3860725	80	86975	23.1
chr21	38461275	38575825	80	56625	18.7906976744186
chr3	37023900	37136550	80	67225	13.2173913043478
chr6	43447200	43649425	80	99375	22.3838383838384
chr7	104674375	104787075	80	53525	13.3076923076923
chr12	133564800	133773550	79	103475	21.830985915493
chr13	20534725	20660725	79	50675	18.6363636363636
chr2	128851000	128949800	79	61375	13.2352941176471
chr2	216178025	216299550	79	84400	16.7027027027027
chr6	56319475	56444725	79	53875	20.8771929824561
chr9	135136500	135278925	79	92075	8.78260869565217
chr15	41247300	41390900	78	79325	11.7692307692308
chr19	34810900	34964775	78	93000	13.4285714285714
chr3	119086900	119244525	78	66150	19.55
chr9	130188900	130329975	78	88900	5.14285714285714
chr1	179956800	180082075	77	51775	11.4545454545455
chr20	37039075	37206525	77	82475	15.8933333333333
chr9	140596900	140732025	77	90100	12.1395348837209
chr2	44112350	44221150	76	64300	10.56
chr1	1613800	1811625	75	69900	18.3684210526316
chr1	235270600	235423025	75	61050	19.6521739130435
chr16	53256525	53359875	75	70750	3.35
chr18	43429150	43535975	75	66850	8.1
chr19	4345750	4508125	75	72350	13.5
chrX	53560025	53680825	75	84250	7.21951219512195
chr1	67411150	67517000	74	41600	19.9130434782609
chr16	48286025	48396350	74	43025	19.4444444444444
chr18	13000250	13129575	74	64325	10.7826086956522
chr18	21454375	21535925	74	50000	5.20689655172414
chr2	183774675	183866925	74	31200	19
chr4	187504925	187642050	74	66600	18.1212121212121
chr5	94795925	94888850	74	48575	13.4736842105263
chr5	112095800	112255850	74	51050	19.6703296703297
chr6	30513175	30712000	74	107725	18.4666666666667
chr1	186281300	186389625	73	72200	10.5641025641026
chr14	20748400	20928400	73	85050	18.1739130434783
chr2	153464400	153572000	73	56125	18.1
chr2	242501650	242635550	73	62025	19.2222222222222
chr4	1895400	2008175	73	62550	10.55
chr12	120529500	120702325	72	107675	16.5714285714286
chr13	114107350	114208325	72	53550	18.4516129032258
chr14	71428900	71578450	72	46300	18.3888888888889
chr21	34875125	35006350	72	68100	17.8604651162791
chr3	99999375	100108325	72	51875	10.989247311828
chr1	22003575	22083175	71	45500	6.64
chr10	93686200	93793725	71	50300	11.2432432432432
chr11	68280350	68384350	71	67350	8.5
chr13	99444725	99559625	71	46950	13
chr19	41711975	41854400	71	85250	10.3269230769231
chr5	54621450	54737700	71	43150	15.3846153846154
chr6	76333975	76425575	71	41600	11.5789473684211
chr6	111618400	111737000	71	38450	12.6666666666667
chr8	17786525	17888675	71	62400	8.6
chr1	236966800	237065575	70	58350	7.875
chr12	109604725	109706500	70	58500	4.58064516129032
chr15	22921175	23031225	70	67100	7.24444444444444
chr2	17842950	17926525	70	39400	8.86666666666667
chr5	14396175	14509075	70	70425	16.8205128205128
chr9	88557825	88651375	70	40475	12.8421052631579
chr12	132462275	132615400	69	96875	8.625
chr14	103917875	104057725	69	56725	15.2413793103448
chr17	3908550	4043475	69	98350	12.1714285714286
chr18	74564075	74686150	69	53200	17.2727272727273
chr2	20446625	20531200	69	39075	16.3529411764706
chr3	48535575	48752925	69	100875	15.9
chr3	132167025	132260600	69	57850	4.98666666666667
chr5	32353900	32432425	69	45275	7.13333333333333
chr9	33248175	33373950	69	80325	9.6875
chr17	8341900	8456300	68	69450	14.8888888888889
chr7	151797875	151903125	68	64675	5.74193548387097
chr1	156165500	156305775	67	78150	11.0810810810811
chr10	88194175	88277850	67	41225	11.1304347826087
chr12	110720650	110839525	67	75025	8.92857142857143
chr17	35550000	35640475	67	45575	13.0588235294118
chr20	60815875	60939425	67	76550	11.875
chr3	47846700	47969875	67	69050	8.81818181818182
chr5	125879175	125964075	67	41900	10.5176470588235
chr7	135256175	135336125	67	54150	9.9
chr12	112080575	112194700	66	61725	11.047619047619
chr12	112453325	112544575	66	62650	3.6140350877193
chr15	40230275	40330250	66	69800	8.82352941176471
chr19	3955575	4121350	66	80875	11.6994219653179
chr4	2597900	2754600	66	70000	16.4067796610169
chr5	38869200	38975025	66	45575	13.8571428571429
chr7	5347050	5451600	66	69525	7.44186046511628
chr7	107534000	107638625	66	67150	6.04878048780488
chr8	42796850	42882000	66	40175	9.22222222222222
chr9	96233450	96327725	66	46975	13.5652173913043
chr1	39735275	39856400	65	81400	7.78947368421053
chr10	29743225	29843925	65	45975	15.8947368421053
chr19	17252050	17352325	65	60800	13.843137254902
chr2	54091100	54176200	65	59025	7.89473684210526
chr20	40031850	40167875	65	61625	15.3333333333333
chr4	48500775	48601875	65	55275	14.3809523809524
chr6	42572875	42663100	65	55975	6.96551724137931
chr8	38095100	38199325	65	49900	10.0769230769231
chr9	33912175	34016300	65	51400	13.0526315789474
chr9	107545625	107651975	65	68925	14.9411764705882
chr13	24992725	25081725	64	51150	8.65384615384615
chr14	90416075	90511500	64	40750	11.4074074074074
chr6	17759000	17856250	64	55075	10.25
chr1	33230350	33333750	63	52925	15.4285714285714
chr2	37427125	37519025	63	50600	9.47368421052632
chr21	45447425	45560225	63	72900	9.15384615384615
chr6	17615000	17688775	63	44950	15
chr6	82876275	82953425	63	40125	9.23076923076923
chr8	126013150	126095300	63	58800	6.66666666666667
chr18	9513925	9600975	62	48250	12.4117647058824
chr2	160005775	160103475	62	47025	11.8
chr2	209136200	209224100	62	49050	13.7714285714286
chr20	45836925	45945900	62	76900	9.1578947368421
chr9	32405000	32500225	62	51675	9.52631578947368
chr1	35846975	35944775	61	48050	11.2
chr1	94025150	94146150	61	56350	13.0769230769231
chr1	247004325	247092625	61	52600	7.25
chr12	105382650	105467775	61	36375	9.36363636363636
chr13	37522175	37631375	61	58550	14.2857142857143
chr14	56079825	56153800	61	39700	8.21052631578947
chr6	158289100	158367575	61	44500	8.33333333333333
chr7	77213275	77288575	61	33475	12.9230769230769
chr1	46715675	46834800	60	53125	12.037037037037
chr12	64803725	64895675	60	61250	11.1111111111111
chr16	14665850	14763900	60	61600	5.47058823529412
chr17	637600	729675	60	51300	9.125
chr18	18545550	18628250	60	27225	12.0769230769231
chr2	27817875	27919875	60	59675	11.3333333333333
chr2	218664025	218784375	60	78050	10.1016949152542
chr20	46251000	46331425	60	40675	5.92307692307692
chr3	47096850	47167225	60	29175	9.48148148148148
chr4	1285975	1389600	60	59350	9.23809523809524
chr9	72875600	72953300	60	38400	10.1818181818182
chr1	220140900	220214700	59	42600	6.47058823529412
chr11	85664450	85742500	59	50050	4
chr11	108139175	108208450	59	30450	6.88
chr12	96609825	96699700	59	41625	12.6111111111111
chr13	103257200	103332625	59	49025	10.6
chr15	52181625	52258275	59	42775	7.66666666666667
chr19	33378300	33468400	59	38925	10.3809523809524
chr6	161492250	161587475	59	45700	13.4666666666667
chr9	114123150	114212825	59	69325	6.5625
chr10	101422400	101520775	58	52725	8.41025641025641
chr16	68282725	68394975	58	61325	11.8947368421053
chr20	47557225	47652250	58	63750	5.8125
chr4	95130975	95214300	58	32425	12.7272727272727
chr5	73985150	74058225	58	34975	10.5172413793103
chr5	176656975	176747550	58	50975	7.08
chr1	38264850	38355875	57	52425	9.52941176470588
chr12	51064050	51144650	57	53175	4.15686274509804
chr16	4846025	4953400	57	72975	12.1904761904762
chr21	36162700	36259400	57	74575	4.95238095238095
chr3	122808175	122888750	57	58950	5.25925925925926
chr5	37289275	37364600	57	52625	7.78947368421053
chr6	75793300	75866200	57	37300	12
chr1	17257525	17378175	56	50850	11.4117647058824
chr12	388375	495125	56	66650	10.8
chr14	69332375	69444975	56	80150	10.4
chr15	65736600	65807775	56	43225	3.41176470588235
chr2	118672350	118766550	56	64625	8.38709677419355
chr20	62545250	62667075	56	70325	8.859375
chr4	89583825	89672675	56	35950	8.71428571428571
chr7	72853175	72933050	56	63500	10.125
chr9	125001950	125092150	56	45700	7.52
chr10	70095775	70161475	55	34950	7.9
chr11	121424650	121500125	55	32100	10.375
chr12	132198550	132287400	55	68850	6.38461538461539
chr16	15092150	15185150	55	40100	10.2608695652174
chr19	58688975	58853200	55	101275	8.88
chr2	231292125	231378525	55	43725	9.29411764705882
chr3	125163975	125236450	55	32675	9.21052631578947
chr5	145484200	145560600	55	50325	10.7142857142857
chr7	44420725	44524975	55	42200	10.6470588235294
chr1	10155450	10241150	54	35950	7.04
chr11	20057550	20142350	54	51875	6.60869565217391
chr14	74358625	74443325	54	52275	9.62068965517241
chr14	104111650	104218750	54	66275	8.44444444444444
chr3	56627550	56707350	54	43625	8.76712328767123
chr5	52338200	52403050	54	32300	6.75862068965517
chr9	131221825	131305700	54	48525	7
chr1	47095575	47182450	53	45875	9.64102564102564
chr10	105752625	105842075	53	61050	5.63157894736842
chr11	93400350	93477175	53	50425	5.75609756097561
chr11	94529375	94634800	53	64500	8.5625
chr12	966850	1053625	53	57650	10.6428571428571
chr13	111271275	111356350	53	53750	5.66666666666667
chr15	31197750	31280575	53	50500	9.42857142857143
chr16	4684275	4781200	53	57425	8.57142857142857
chr7	148451250	148516775	53	38900	5.8
chr8	120767200	120842725	53	32825	8.64285714285714
chr10	70483175	70558500	52	57700	3.37931034482759
chr16	53473975	53533075	52	35000	5.88571428571429
chr2	202565100	202632275	52	36725	7.93333333333333
chr22	36675225	36783200	52	84950	2.93333333333333
chr9	111794275	111856950	52	32575	8.45161290322581
chr1	171482150	171563600	51	62900	2.46153846153846
chr10	93561925	93626100	51	42875	5.71428571428571
chr12	95645700	95703450	51	25875	9.36363636363636
chr13	111077075	111167300	51	62600	7.03225806451613
chr14	91624175	91691950	51	37400	8.14634146341463
chr2	128698100	128782100	51	52200	7.88888888888889
chr2	216964900	217074625	51	75725	8.48888888888889
chr4	140256450	140315425	51	28050	6.68085106382979
chr7	158522500	158590925	51	45700	4.78787878787879
chr9	111630150	111693375	51	46475	7.47826086956522
chr9	132838525	132899725	51	35050	4.64150943396226
chr9	135468900	135567600	51	61900	8.85981308411215
chr1	155280400	155365625	50	45850	8.88888888888889
chr12	116395075	116457475	50	36500	6.34782608695652
chr13	111878600	111965575	50	45550	7.94117647058824
chr14	35031625	35093725	50	37025	8
chr16	58550425	58645350	50	74775	5.28358208955224
chr16	69660050	69736125	50	34075	7.4375
chr17	79505125	79600600	50	69700	4.07407407407407
chr22	24699475	24776550	50	36925	8.53846153846154
chr3	153967325	154033575	50	35100	5.8974358974359
chr3	179068575	179143875	50	35500	8.55
chr5	150883900	150955225	50	36175	5.69230769230769
chr8	95839450	95898950	50	36525	4.83333333333333
chr9	128061175	128130825	50	43775	6.85714285714286
chr1	109293250	109354500	49	32975	4.2
chr1	229575575	229640725	49	43300	6.94117647058824
chr10	5762850	5850575	49	51800	8.76190476190476
chr15	93458200	93571475	49	96500	7.22448979591837
chr17	80521250	80602700	49	55425	3.92
chr2	61546650	61613525	49	28550	7.59036144578313
chr2	112817075	112880450	49	32350	8.54545454545454
chr3	183637450	183707250	49	38300	5.15
chr5	96060750	96139600	49	54325	6.26415094339623
chr5	154242800	154315475	49	52250	2.18518518518519
chr7	43635675	43686375	49	29925	8
chr1	46057075	46126750	48	46275	7.38095238095238
chr1	173900000	173968225	48	35950	7.80952380952381
chr1	223901800	224007700	48	67175	8.22222222222222
chr1	224452150	224505475	48	27050	6
chr11	46762650	46839400	48	54700	5.23076923076923
chr14	50239175	50317625	48	62200	2.45454545454545
chr14	73614675	73690225	48	38025	6.70588235294118
chr3	121380350	121457550	48	40150	8
chr7	127319000	127379850	48	34750	5.38775510204082
chr10	120867425	120922200	47	30150	6.95238095238095
chr13	46050350	46112250	47	35725	5.93103448275862
chr13	110800650	110866425	47	47250	4.76190476190476
chr17	37622025	37689000	47	43100	6.58333333333333
chr19	11088525	11178675	47	65575	3.58333333333333
chr2	37315825	37381725	47	39725	4.875
chr22	19315925	19398800	47	63175	3.80645161290323
chr3	133323800	133377950	47	32675	5.15384615384615
chr4	38892575	38947225	47	32725	6.88888888888889
chr4	85588575	85646325	47	32100	7.45454545454545
chr9	131704000	131781725	47	53075	4.08450704225352
chr1	7833525	7904875	46	40325	5
chr17	16001925	16063175	46	27575	3.58620689655172
chr2	86670525	86748000	46	50025	5.8
chr2	102441500	102514175	46	50750	3.9047619047619
chr20	36663525	36720275	46	33625	7.2
chr3	52655775	52734375	46	48000	4.62857142857143
chr4	110412450	110467825	46	31800	4.27906976744186
chr4	184585075	184636050	46	33075	5.75
chr5	72147300	72207750	46	44450	4.48
chr7	44684700	44750075	46	38225	5.88888888888889
chr11	68523600	68583000	45	32850	6.8135593220339
chr12	21593550	21670050	45	35150	6.83333333333333
chr12	112883725	112949575	45	42950	4.84615384615385
chr14	103398325	103478200	45	62475	2.0253164556962
chr15	50742950	50795875	45	27175	6.21052631578947
chr15	90970225	91046350	45	56975	3.86206896551724
chr16	74655100	74716800	45	38775	4
chr2	105956400	106012900	45	41650	3.14285714285714
chr6	33608250	33678000	45	49000	4.44444444444444
chr6	160425350	160530725	45	72150	5.26190476190476
chrX	41041375	41092625	45	24950	4.45614035087719
chr10	64923850	64975450	44	27925	6.46666666666667
chr10	105133125	105210300	44	57850	4.56
chr10	123954675	124017625	44	28800	6.10526315789474
chr11	34074450	34184225	44	77625	6.04081632653061
chr11	117205950	117283400	44	48975	5.30120481927711
chr12	56142575	56222225	44	49550	4.46428571428571
chr12	109176750	109249150	44	51050	5.87096774193548
chr13	113460850	113526400	44	36250	6.37837837837838
chr19	10238950	10304100	44	49000	3.23076923076923
chr19	33073400	33149950	44	48175	5
chr2	160571125	160626025	44	31850	4.3448275862069
chr2	204107250	204162950	44	22325	5.41935483870968
chr3	49306700	49374950	44	46025	6.36363636363636
chr3	132390575	132437850	44	29075	2.8
chr5	134666650	134730075	44	48375	3.72727272727273
chr5	137708400	137772500	44	44550	6.21621621621622
chr7	139252275	139321675	44	44100	5.22857142857143
chr8	97292900	97348575	44	30350	4.4
chr16	25137550	25190200	43	29775	5.8
chr17	6480075	6538575	43	37100	4.25
chr2	11902050	11968625	43	52875	2.52941176470588
chr20	33306600	33370150	43	37175	4.34782608695652
chr22	31797575	31867800	43	52375	3.28813559322034
chr5	98191350	98240475	43	31575	5.4
chr7	137546725	137600825	43	33400	5.32
chr9	115918275	115973900	43	42575	3.46153846153846
chr1	214514975	214576350	42	36200	5.18181818181818
chr10	79538425	79620000	42	56075	5.15151515151515
chr10	105359825	105435450	42	52050	3.42857142857143
chr11	66973125	67079700	42	59300	5.34020618556701
chr16	87728975	87797800	42	41625	5
chr18	21086400	21156600	42	55600	3.86206896551724
chr2	61703050	61759900	42	42500	4.14285714285714
chr22	46665200	46762600	42	54825	5.55555555555556
chr7	6150750	6218100	42	44175	4.57894736842105
chr7	130539425	130596975	42	39475	4.08
chr9	2768425	2837425	42	44300	5.64516129032258
chr12	123773850	123834875	41	46575	1.69230769230769
chr14	64877750	64928225	41	35225	4.5
chr14	95551525	95599875	41	27650	4.77777777777778
chr19	19385900	19469875	41	61175	3.55555555555556
chr2	230628200	230684175	41	40925	3.2
chr5	179658350	179713925	41	41575	2.21686746987952
chr7	128591425	128645500	41	38450	3.13513513513514
chr11	35195725	35253300	40	44525	4.8
chr14	68213925	68280750	40	54325	2.28571428571429
chr18	12309500	12370825	40	47150	2.37837837837838
chr20	5524725	5565025	40	22175	4.41379310344828
chr21	33678800	33762575	40	69275	3.1
chr4	13568700	13621675	40	36900	2.36363636363636
chr14	73534725	73592875	39	43200	3.84615384615385
chr14	90725325	90784225	39	35125	4.35294117647059
chr15	65846100	65897575	39	36050	3.1304347826087
chr17	19803000	19844550	39	24075	3.42857142857143
chr19	10883050	10945675	39	50375	1.26530612244898
chr5	178988300	179049750	39	45200	4.27272727272727
chr7	55209900	55278325	39	53575	2.45161290322581
chr9	100403350	100454025	39	38425	1.77142857142857
chr14	21672675	21736800	38	54200	0.923076923076923
chr15	99450800	99506925	38	40375	2.53658536585366
chr21	30313050	30358675	38	26950	3.125
chr4	83738075	83804200	38	50100	2.25806451612903
chr8	25242450	25298525	38	36825	3.31578947368421
chr9	2069825	2129925	38	36575	3.21428571428571
chr10	1118000	1177875	37	47425	2.32098765432099
chr12	72000175	72054275	37	44750	2.38461538461538
chr12	109882700	109974750	37	66025	2.3
chr15	59472975	59524050	37	33400	3.16666666666667
chr16	24928650	24988900	37	45900	3.76
chr2	60987250	61029825	37	29000	3.15789473684211
chr3	12610350	12660225	37	38475	3.35483870967742
chr3	57608500	57648275	37	20125	3.22727272727273
chr3	100430475	100474350	37	29925	3.61904761904762
chr4	47866400	47913550	37	27925	3.84210526315789
chr1	236698925	236766375	36	56300	1.375
chr10	102676350	102726625	36	36125	2.64150943396226
chr17	36613575	36664400	36	34825	3.21428571428571
chr19	45766300	45806375	36	23500	3.07692307692308
chr2	48018150	48066900	36	36875	2.42553191489362
chr4	57851800	57903825	36	38225	2.45871559633028
chr1	19398975	19528350	35	121875	2
chr16	30711250	30796675	35	62675	3.01470588235294
chr16	58191975	58230450	35	29700	2.60869565217391
chr5	68669700	68707775	35	20775	3.05263157894737
chr6	131899925	131946775	35	36025	3.07692307692308
chr1	22147150	22226950	34	69250	2.08
chr10	12126550	12166150	34	24775	2.66666666666667
chr15	78755275	78794500	34	30550	2.76190476190476
chr17	37561300	37605600	34	31750	2.27272727272727
chr18	33714025	33757600	34	35075	2.22857142857143
chr2	114683500	114715675	34	21525	2.38709677419355
chr2	223475500	223513400	34	25000	2.68085106382979
chr2	238241425	238290200	34	32775	2.95833333333333
chr5	10386050	10435150	34	35700	2.9
chr5	54550200	54594275	34	33450	2.48275862068966
chr8	42917650	42986400	34	45025	2.98257839721254
chr1	27056100	27109400	33	41450	1.94285714285714
chr10	75841825	75900125	33	46500	2.13636363636364
chr12	114340025	114400850	33	49425	2.4
chr16	2100225	2165825	33	53025	2.07843137254902
chr17	40451575	40500575	33	34300	1.47368421052632
chr2	152285225	152332725	33	37050	1.44444444444444
chr21	37706400	37750550	33	33450	2.49056603773585
chr7	105175975	105210225	33	22625	2.76923076923077
chr1	31729925	31768125	32	27500	1.48148148148148
chr12	133200200	133257875	32	46250	2.13333333333333
chr14	81941450	81973850	32	22750	2.36842105263158
chr16	22255725	22298150	32	31150	1.6
chr17	57721275	57780800	32	51100	1.21739130434783
chr20	47837850	47909100	32	59550	0.992063492063492
chr5	133464325	133509600	32	36250	1.216
chr9	19056575	19096525	32	23875	2.48648648648649
chr9	124054525	124112700	32	41250	2.02051282051282
chr10	121657875	121698050	31	27775	1.70068027210884
chr11	120312350	120353800	31	28500	2.05882352941176
chr12	104703475	104747275	31	32775	2
chr15	66599050	66629525	31	19725	1.84
chr16	84082575	84132825	31	41275	1.63636363636364
chr19	47176200	47214650	31	29750	2
chr3	160216150	160253100	31	24925	2.18181818181818
chr7	138730200	138774525	31	33625	1.95652173913043
chr1	203664325	203710725	30	36625	1.83333333333333
chr14	102441625	102521775	30	71900	2
chr18	77455275	77516450	30	47600	1.82352941176471
chr2	206981125	207016575	30	27575	1.61904761904762
chr21	30400700	30442750	30	34650	1.17241379310345
chr22	30050500	30094275	30	32925	1.60377358490566
chr9	36196975	36236950	30	32575	1.87096774193548
chr9	131327000	131399675	30	62375	1.85714285714286
chr15	22836750	22871350	29	28000	1.35483870967742
chr19	2179800	2238900	29	46325	1.69230769230769
chr19	11203375	11244475	29	33500	1.18518518518519
chr7	98930775	98967325	29	26750	1.53846153846154
chr9	134305525	134376150	29	63550	1.25925925925926
chr1	202693850	202737350	28	35825	1.21052631578947
chr10	12199800	12229775	28	21050	1.47169811320755
chr22	30182900	30230750	28	37475	1.45454545454545
chr5	1459575	1501825	28	32850	1.6046511627907
chr8	99134300	99171700	28	28925	1.42857142857143
chr1	154177850	154243925	27	52200	1.26145552560647
chr13	98636975	98676125	27	32225	0.967741935483871
chr16	89576900	89631625	27	44425	1.36170212765957
chr17	34144025	34177500	27	27750	0.823529411764706
chr1	39887850	39941450	26	47400	1.23529411764706
chr11	46667200	46705850	26	29700	1.23333333333333
chr14	93273000	93308100	26	28850	0.871794871794872
chr15	79172900	79206900	26	29150	0.96969696969697
chr17	30188800	30226650	26	31450	0.654545454545455
chr22	41520150	41576700	26	50150	0.821917808219178
chr4	6995075	7035300	26	32775	1.17241379310345
chr14	67829200	67864775	25	27600	1.2
chr16	67644700	67674025	25	21625	1.0952380952381
chr3	58078625	58158350	25	73200	0.80952380952381
chr4	841275	907325	25	57800	1.13513513513514
chr10	13150975	13186250	24	28200	0.682352941176471
chr12	69206150	69238975	24	27575	0.827586206896552
chr3	9693750	9744975	24	44225	0.727272727272727
chr12	117589825	117624675	23	29675	0.938775510204082
chr2	85846275	85880575	23	29650	0.583333333333333
chr7	30638175	30675900	23	33125	0.571428571428571
chr7	128387775	128415275	23	22050	0.888888888888889
chr9	97822800	97852500	23	21925	0.909090909090909
chr1	113636525	113669900	22	27400	0.814814814814815
chr1	150908825	150941775	22	27475	0.764044943820225
chr2	197636225	197659000	22	18850	0.692307692307692
chr4	144445450	144473675	22	24150	0.80952380952381
chr8	124791200	124814875	22	19600	0.8
chr12	125430050	125470975	21	32600	0.757575757575758
chr17	76787825	76834900	21	42150	0.551724137931034
chr19	46321075	46358650	21	31625	0.7
chr7	127943225	127980025	21	31025	0.774193548387097
chr11	9439750	9466950	20	23625	0.545454545454545
chr16	22313275	22349300	20	31300	0.666666666666667
chr16	57238425	57270575	20	27300	0.633333333333333
chr22	41641125	41680000	20	33875	0.416666666666667
chr22	42261775	42303975	20	37325	0.581818181818182
chr9	33051225	33074600	20	18925	0.585365853658537
chr1	3734850	3761625	19	21300	0.5
chr16	70560250	70609725	19	45975	0.541666666666667
chr10	127409775	127448900	18	34700	0.434782608695652
chr12	118817250	118842325	18	21675	0.518518518518518
chr16	252025	277750	18	21625	0.476190476190476
chr16	8981100	9017350	18	32300	0.456140350877193
chr2	191826525	191876925	18	46225	0.52
chr6	169616950	169643675	18	23150	0.473118279569892
chr1	32496500	32528550	17	28075	0.375
chr17	65716650	65740975	17	20725	0.45
chr2	219087600	219121925	17	31725	0.3
chr3	195775300	195803325	17	25625	0.326530612244898
chr5	6596600	6631850	17	31525	0.40625
chr5	179288925	179332150	17	38475	0.4
chr10	103544075	103573150	16	26425	0.25
chr16	4483300	4508025	16	21500	0.416666666666667
chr2	29000125	29019475	16	16800	0.326530612244898
chr21	44259225	44295000	16	31225	0.366013071895425
chr18	21042275	21062675	15	17700	0.363636363636364
chr9	94998550	95051425	15	50475	0.327272727272727
chr17	40033150	40071900	14	35700	0.260869565217391
chr2	203142150	203171750	14	26575	0.296875
chr1	182811725	182858525	13	44800	0.22680412371134
chr10	120795925	120833075	13	35150	0.181818181818182
chr22	29667475	29698075	13	28750	0.290322580645161
chr9	95393725	95414475	13	18825	0.294573643410853
chr1	205059225	205074500	12	13700	0.25
chr11	14479125	14517750	12	37325	0.140350877192982
chr1	24971925	24998750	11	25275	0.162790697674419
chr1	78415675	78435700	11	18975	0.173913043478261
chr1	155915800	155940775	11	22550	0.22360248447205
chr1	226545275	226580275	11	33225	0.144486692015209
chr11	2968025	3000750	11	31225	0.181818181818182
chr12	53409800	53434050	11	22000	0.217821782178218
chr19	58487175	58512800	11	23125	0.216216216216216
chr1	21079850	21103400	10	22275	0.133333333333333
chr10	70719650	70745700	10	24575	0.174757281553398
chr11	118359425	118385200	10	23950	0.1875
chr14	53177050	53192700	10	14125	0.205479452054795
chr15	70341400	70368950	10	26000	0.170940170940171
chr16	28125550	28147725	10	20825	0.160714285714286
chr16	70286000	70306150	10	18500	0.189189189189189
chr17	41567475	41587150	10	17950	0.196078431372549
chr19	15362400	15384225	10	20850	0.169014084507042
chr20	34079875	34101025	10	19575	0.166666666666667
chr9	99520450	99538650	10	17075	0.17910447761194
chr9	134002800	134030800	10	26175	0.180094786729858
chr1	40525050	40541150	9	15300	0.123456790123457
chr1	158045025	158065700	9	18875	0.180451127819549
chr1	160176600	160202150	9	24400	0.155172413793103
chr11	43341950	43361400	9	18150	0.171428571428571
chr11	72395050	72424325	9	28025	0.153846153846154
chr13	73331675	73352625	9	20050	0.0821917808219178
chr14	75575275	75586825	9	10925	0.173913043478261
chr2	46596150	46611975	9	14625	0.161490683229814
chr20	34289750	34328850	9	37575	0.0756756756756757
chr3	139065750	139086625	9	19950	0.162162162162162
chr4	99992325	100007000	9	13800	0.164705882352941
chr5	179139350	179158200	9	17275	0.155844155844156
chr8	134249950	134285300	9	34125	0.123839009287926
chr1	11073300	11087775	8	13275	0.131868131868132
chr1	44143150	44170925	8	25850	0.138364779874214
chr1	209787775	209806700	8	18000	0.100358422939068
chr11	125470275	125492100	8	21075	0.112
chr12	49414475	49449475	8	33550	0.148148148148148
chr12	53847150	53882100	8	33775	0.0692307692307692
chr12	57056250	57066525	8	9500	0.161073825503356
chr12	120997600	121017775	8	19050	0.155844155844156
chr17	45729050	45760375	8	29900	0.120141342756184
chr17	46993250	47014800	8	20275	0.134453781512605
chr17	61881200	61903325	8	21250	0.137931034482759
chr2	54869825	54898600	8	27950	0.141025641025641
chr2	95765250	95777175	8	10975	0.151515151515152
chr22	41233625	41246750	8	12275	0.136363636363636
chr4	3510000	3528100	8	17075	0.121621621621622
chr4	17617950	17636050	8	17000	0.137931034482759
chr4	103716050	103727500	8	10500	0.16260162601626
chr4	146028050	146039275	8	10150	0.136363636363636
chr5	149746825	149783150	8	35300	0.0746887966804979
chr5	150092600	150104325	8	10925	0.159090909090909
chr6	31590300	31618250	8	26350	0.161290322580645
chr8	30421125	30435525	8	13500	0.148148148148148
chr9	33026650	33039825	8	12650	0.127659574468085
chr9	91959675	91977875	8	17050	0.16
chr9	117100175	117113725	8	12600	0.121951219512195
chr9	134384950	134405575	8	19500	0.157575757575758
chr9	139990100	140007800	8	16575	0.147727272727273
chr1	2324550	2342050	7	16700	0.103092783505155
chr1	15957625	15968225	7	9875	0.113821138211382
chr1	32117325	32129575	7	11500	0.126582278481013
chr1	100738525	100748675	7	9525	0.114285714285714
chr1	150297300	150309150	7	11175	0.135802469135802
chr1	171752775	171767800	7	14175	0.109090909090909
chr1	185263275	185280475	7	16450	0.108108108108108
chr10	81049275	81074200	7	23675	0.118811881188119
chr10	101635100	101648850	7	12950	0.127659574468085
chr10	112050725	112062875	7	11575	0.126760563380282
chr11	13386875	13405525	7	17875	0.112359550561798
chr12	6694925	6712375	7	16675	0.0714285714285714
chr12	109038000	109048150	7	9575	0.128
chr13	115002200	115018750	7	15925	0.135593220338983
chr16	87863425	87886925	7	22600	0.0925925925925926
chr17	30684700	30702200	7	16750	0.0664652567975831
chr19	52582700	52596850	7	13375	0.110726643598616
chr2	242164775	242197550	7	31575	0.0986547085201794
chr20	1421250	1443125	7	21050	0.0943396226415094
chr21	45728750	45747875	7	17925	0.113207547169811
chr22	31481675	31501975	7	19425	0.111888111888112
chr3	9468200	9493700	7	24425	0.0767590618336887
chr3	50130725	50158875	7	27450	0.0411764705882353
chr3	126723425	126744200	7	20200	0.0824742268041237
chr4	2938750	2960850	7	20925	0.105590062111801
chr4	146058350	146069000	7	9875	0.125
chr6	28868375	28880850	7	11500	0.128571428571429
chr6	86320300	86339225	7	18000	0.128205128205128
chr6	170841900	170855650	7	12900	0.127659574468085
chr7	91749700	91760775	7	10400	0.126436781609195
chr7	148699625	148714350	7	13950	0.116666666666667
chrX	47055675	47076200	7	19425	0.099290780141844
chr1	40024725	40041450	6	15850	0.103585657370518
chr1	70694000	70719300	6	24450	0.10077519379845
chr1	204494350	204502825	6	8025	0.106382978723404
chr1	207975050	207993375	6	17350	0.103092783505155
chr10	1038450	1064250	6	24750	0.0883977900552486
chr10	51580000	51593825	6	13175	0.0847457627118644
chr11	6469275	6482000	6	12100	0.102564102564103
chr11	47489700	47507250	6	16675	0.106870229007634
chr11	70251275	70272800	6	20275	0.0931263858093126
chr11	71182350	71197825	6	14950	0.0645161290322581
chr11	118505850	118525075	6	18300	0.0866425992779783
chr11	118621000	118634300	6	12625	0.0869565217391304
chr12	48173850	48194425	6	19675	0.10958904109589
chr13	31709650	31723300	6	13125	0.0732984293193717
chr13	113896025	113914075	6	16800	0.0952380952380952
chr15	72490700	72513825	6	22475	0.098159509202454
chr17	26937175	26951625	6	13800	0.10752688172043
chr17	26996775	27019075	6	21325	0.0546075085324232
chr17	27403825	27434575	6	28900	0.105726872246696
chr17	48816075	48832225	6	15325	0.0983606557377049
chr17	54973900	54986200	6	11775	0.0672268907563025
chr19	8526775	8543875	6	16475	0.0983606557377049
chr19	16946450	16966150	6	19075	0.0711462450592885
chr19	36718250	36730125	6	11475	0.0820512820512821
chr19	40872350	40879275	6	6550	0.111111111111111
chr19	49593200	49604850	6	10975	0.105263157894737
chr2	231944175	231954800	6	10025	0.116129032258065
chr20	17921075	17937750	6	16050	0.0829493087557604
chr20	20011625	20031250	6	18975	0.0826446280991736
chr20	25190375	25203275	6	12300	0.104347826086957
chr20	25249275	25279700	6	29325	0.114942528735632
chr20	35851375	35872800	6	20600	0.114285714285714
chr22	38877100	38898550	6	20400	0.11070110701107
chr22	46481225	46510800	6	28100	0.111111111111111
chr3	5242850	5259200	6	15550	0.0840336134453782
chr3	14696175	14714600	6	17825	0.0631578947368421
chr3	180322225	180331800	6	9075	0.103448275862069
chr4	1214350	1236500	6	21175	0.116591928251121
chr4	10073875	10107550	6	32900	0.10126582278481
chr5	178139100	178155325	6	15400	0.0843373493975904
chr7	48136925	48149200	6	11350	0.106060606060606
chr7	149416925	149431300	6	13450	0.10738255033557
chr8	17084400	17095450	6	10175	0.116591928251121
chr1	32837225	32852925	5	15225	0.0808080808080808
chr1	43158675	43171300	5	12050	0.0754716981132075
chr1	110580775	110601800	5	20425	0.05
chr1	115260300	115281675	5	20900	0.0883977900552486
chr1	146756400	146770050	5	13225	0.0843373493975904
chr1	151202500	151219525	5	16350	0.0611353711790393
chr1	155893975	155903650	5	9175	0.0869565217391304
chr1	180151000	180161650	5	10250	0.0854700854700855
chr1	201108200	201121275	5	12750	0.0576923076923077
chr10	3173400	3198825	5	24750	0.0666666666666667
chr10	99211425	99230875	5	18900	0.0701754385964912
chr10	99231325	99239425	5	7675	0.0784313725490196
chr11	16765825	16776025	5	9850	0.078125
chr11	59412825	59428925	5	15475	0.0784313725490196
chr12	4386400	4402375	5	15525	0.0474934036939314
chr12	104325825	104348625	5	22400	0.0560747663551402
chr13	103507825	103520275	5	11950	0.0740740740740741
chr14	23553450	23562650	5	8850	0.0689655172413793
chr14	75356225	75371700	5	14825	0.0666666666666667
chr16	2215550	2228000	5	12050	0.0765027322404372
chr16	18856000	18867600	5	11200	0.0838323353293413
chr17	17714950	17724525	5	9050	0.069364161849711
chr17	72788725	72798575	5	9475	0.0857142857142857
chr19	2102900	2125100	5	21325	0.0684931506849315
chr19	39190425	39220150	5	29025	0.0446247464503043
chr19	44493000	44502100	5	8625	0.0833333333333333
chr19	56194675	56210100	5	14950	0.0588235294117647
chr19	58643375	58655050	5	11200	0.0683760683760684
chr21	35273750	35284725	5	10400	0.0714285714285714
chr22	40811475	40826675	5	14825	0.0862068965517241
chr3	15081650	15095075	5	12875	0.0675105485232067
chr3	53150925	53160200	5	8850	0.0769230769230769
chr3	134072550	134092100	5	18525	0.0697674418604651
chr5	90663800	90674325	5	10150	0.0776699029126214
chr5	133531350	133540950	5	9025	0.0824742268041237
chr5	137492050	137509025	5	16350	0.0826446280991736
chr5	150506625	150520000	5	12975	0.0563380281690141
chr5	151166650	151182250	5	15150	0.0563380281690141
chr6	28115750	28123700	5	7550	0.0862068965517241
chr6	37438450	37452025	5	13100	0.0756302521008403
chr7	73104600	73118150	5	12825	0.0875420875420875
chr7	149556375	149562850	5	6200	0.0754716981132075
chr7	156752150	156761275	5	8850	0.0615384615384615
chr8	20068525	20079800	5	10775	0.0811808118081181
chr9	96392175	96400975	5	8375	0.0740740740740741
chr9	124519275	124540725	5	20950	0.0606060606060606
chr9	139335100	139346650	5	11125	0.0560747663551402
chr9	139390425	139418575	5	27300	0.0652680652680653
chr1	2438850	2451875	4	12525	0.0579710144927536
chr1	8918000	8936025	4	17500	0.0583554376657825
chr1	16452075	16462725	4	10425	0.0404040404040404
chr1	29472100	29486100	4	13525	0.0552486187845304
chr1	36378875	36386300	4	7275	0.051948051948052
chr1	45099025	45117375	4	17800	0.0615384615384615
chr1	116929225	116951950	4	22225	0.0614203454894434
chr1	245013550	245025575	4	11750	0.0346820809248555
chr11	8712950	8722225	4	8950	0.0625
chr11	62282950	62304375	4	21000	0.0557491289198606
chr11	71711225	71735950	4	24450	0.0225352112676056
chr11	71937575	71949750	4	11925	0.0576923076923077
chr11	118249075	118260075	4	10750	0.0465116279069767
chr11	118915200	118926650	4	11175	0.0440528634361234
chr11	134111050	134121250	4	10025	0.0540540540540541
chr12	12973625	12983775	4	9900	0.0458715596330275
chr12	57917925	57930625	4	12300	0.0608365019011407
chr14	52467950	52478750	4	10600	0.0353982300884956
chr14	67798850	67805500	4	6400	0.0547945205479452
chr14	78182675	78189150	4	6150	0.0641025641025641
chr14	105236050	105246950	4	10475	0.0595238095238095
chr15	39873450	39888975	4	15125	0.0465116279069767
chr15	89857750	89876950	4	18700	0.032626427406199
chr16	1495675	1506500	4	10450	0.0641399416909621
chr16	27505775	27521450	4	15200	0.0582010582010582
chr16	27546850	27557550	4	10350	0.0427046263345196
chr16	28108050	28121075	4	12500	0.0625
chr16	67572775	67583000	4	9925	0.0563380281690141
chr16	71949450	71958925	4	9175	0.0571428571428571
chr17	33315700	33327175	4	11225	0.0396039603960396
chr17	38785650	38794400	4	8450	0.0406779661016949
chr17	48211675	48224450	4	12425	0.0565371024734982
chr17	66518650	66527875	4	8950	0.0516129032258065
chr17	73486400	73498175	4	11350	0.0578313253012048
chr17	80035575	80052475	4	16550	0.0493827160493827
chr19	1416550	1430725	4	13800	0.0551724137931034
chr19	5586300	5602150	4	15250	0.0581113801452785
chr19	5921100	5931700	4	10425	0.0625
chr19	15220025	15232575	4	12275	0.0404624277456647
chr19	18960500	18979575	4	18800	0.0261437908496732
chr19	35647650	35658900	4	11000	0.0383141762452107
chr19	41229200	41232975	4	3625	0.0634920634920635
chr19	44417200	44436325	4	18700	0.056782334384858
chr19	50541550	50552100	4	10175	0.0471976401179941
chr19	52567675	52581725	4	13675	0.0510204081632653
chr19	54642750	54662325	4	19100	0.0316455696202532
chr19	56169775	56182650	4	12475	0.0530973451327434
chr2	27452175	27467775	4	15075	0.0468227424749164
chr2	73469675	73482425	4	12350	0.0534351145038168
chr2	151324950	151332375	4	7250	0.0377358490566038
chr20	2439625	2449950	4	9900	0.0612244897959184
chr20	32679675	32694050	4	14075	0.0311890838206628
chr20	55940425	55954125	4	13450	0.0373831775700935
chr20	61573825	61582250	4	8075	0.05
chr22	30411600	30425275	4	13200	0.0508905852417303
chr22	31334850	31343750	4	8475	0.0634920634920635
chr22	37895025	37905725	4	10400	0.0632911392405063
chr22	39129575	39142800	4	12875	0.0540540540540541
chr3	9411675	9418950	4	7050	0.0390625
chr3	15294050	15303750	4	9350	0.049469964664311
chr3	33436450	33445575	4	8900	0.0298507462686567
chr3	52287075	52303525	4	15775	0.0554272517321016
chr3	58407300	58418000	4	10425	0.0378378378378378
chr3	120112675	120122650	4	9600	0.0547945205479452
chr3	127776650	127792750	4	15650	0.0584415584415584
chr3	128614025	128635775	4	21075	0.0633245382585752
chr3	196544775	196552325	4	7225	0.0566037735849057
chr4	17582075	17592150	4	9850	0.0571428571428571
chr4	78081550	78092375	4	10275	0.064343163538874
chr5	153830200	153838325	4	7900	0.0476190476190476
chr5	167915175	167923600	4	8225	0.0540540540540541
chr6	36564475	36577850	4	13025	0.0483091787439614
chr6	109786425	109798425	4	11400	0.0611111111111111
chr7	2401850	2417200	4	14850	0.0613026819923372
chr7	44243600	44253700	4	9775	0.051948051948052
chr7	66261200	66267875	4	6475	0.0487804878048781
chr7	86794125	86802675	4	8350	0.0368663594470046
chr7	99216175	99229225	4	12825	0.029585798816568
chr7	102947800	102960950	4	12725	0.062992125984252
chr8	48876900	48886100	4	8925	0.0628930817610063
chr8	144983975	145013600	4	29375	0.0186480186480186
chr9	75772650	75785375	4	12425	0.0434782608695652
chr9	136224675	136240500	4	15350	0.0628930817610063
chr9	139271650	139280100	4	8150	0.0579710144927536
chrX	77368225	77375400	4	6925	0.0492610837438424
chr1	11287450	11295550	3	7950	0.0396039603960396
chr1	11891225	11903075	3	11625	0.0307017543859649
chr1	27173675	27183850	3	9950	0.036745406824147
chr1	29490250	29494675	3	4300	0.0402684563758389
chr1	32651575	32664400	3	12575	0.033195020746888
chr1	33132475	33140275	3	7650	0.0299625468164794
chr1	36751450	36757875	3	6300	0.0338983050847458
chr1	41471000	41482350	3	11125	0.0374331550802139
chr1	71528300	71536225	3	7775	0.0224719101123595
chr1	76254625	76263150	3	8275	0.040133779264214
chr1	90483975	90490525	3	6425	0.0246913580246914
chr1	93299025	93310300	3	11025	0.0373831775700935
chr1	120265450	120270150	3	4600	0.036036036036036
chr1	120455525	120472525	3	16850	0.0144927536231884
chr1	145591400	145603600	3	11900	0.0346820809248555
chr1	154550550	154567975	3	17000	0.033271719038817
chr1	156102775	156111425	3	8450	0.0376175548589342
chr1	160206050	160210675	3	4475	0.0375
chr1	160294100	160304275	3	9950	0.0392156862745098
chr1	201785825	201793350	3	7375	0.0263157894736842
chr1	201820325	201828250	3	7750	0.031496062992126
chr1	202982775	202989075	3	6150	0.0358744394618834
chr1	203802775	203809100	3	6200	0.0344827586206897
chr1	203816200	203821525	3	5225	0.0283687943262411
chr1	226170800	226175250	3	4350	0.0317460317460317
chr1	228283000	228289225	3	6100	0.0283018867924528
chr10	864525	872375	3	7675	0.036697247706422
chr10	50734325	50741025	3	6600	0.0232558139534884
chr10	73574525	73586925	3	12125	0.0393013100436681
chr10	79779900	79786025	3	5975	0.0358744394618834
chr10	81914175	81925900	3	11475	0.0357142857142857
chr10	104238625	104247425	3	8575	0.029940119760479
chr10	135080000	135085750	3	5575	0.0390243902439024
chr11	14525825	14531050	3	5075	0.0392156862745098
chr11	18312975	18319425	3	6325	0.0327868852459016
chr11	57575175	57585675	3	10250	0.038781163434903
chr11	61066125	61082650	3	16150	0.0313479623824451
chr11	61179950	61190525	3	10325	0.0320855614973262
chr11	61190850	61195025	3	4075	0.0350877192982456
chr11	63663375	63673500	3	9900	0.0388888888888889
chr11	70050925	70055800	3	4775	0.0307692307692308
chr11	82876500	82882700	3	6050	0.0317460317460317
chr11	93521850	93533100	3	11050	0.0346820809248555
chr11	118497425	118504800	3	7250	0.0379746835443038
chr11	129737450	129758750	3	20900	0.03
chr11	130764700	130778275	3	13275	0.0350877192982456
chr12	2906100	2915525	3	9225	0.0377358490566038
chr12	6776075	6789650	3	13350	0.0332409972299169
chr12	50486200	50494050	3	7675	0.0382775119617225
chr12	54788250	54803700	3	15225	0.0211640211640212
chr12	108910700	108922100	3	11200	0.0233918128654971
chr12	109523250	109529175	3	5800	0.0288461538461538
chr13	114747450	114753725	3	6125	0.0340425531914894
chr14	21823775	21839600	3	15600	0.0225988700564972
chr14	21872575	21884450	3	11750	0.0172413793103448
chr14	21965900	21972100	3	6100	0.0277777777777778
chr14	74187175	74197450	3	10075	0.036144578313253
chr14	89062550	89071300	3	8575	0.0285714285714286
chr14	105928900	105936525	3	7500	0.0229007633587786
chr15	25294225	25341275	3	46375	0.0253646163601776
chr15	42104075	42118725	3	14500	0.0149253731343284
chr15	52349125	52356350	3	7100	0.0240963855421687
chr15	86283225	86291850	3	8425	0.0377358490566038
chr16	8898125	8910250	3	11875	0.036697247706422
chr16	18843250	18851250	3	7800	0.03125
chr16	21982750	21995175	3	12075	0.0390243902439024
chr16	24571650	24584200	3	12375	0.0241545893719807
chr16	27471600	27490400	3	18625	0.0118168389955687
chr16	28879900	28886100	3	6100	0.0246913580246914
chr16	31193725	31208425	3	14575	0.0120724346076459
chr16	69398025	69403925	3	5775	0.03125
chr16	71787025	71793400	3	6250	0.0357142857142857
chr16	74332175	74341725	3	9375	0.0289017341040462
chr16	89795125	89808425	3	12925	0.0387409200968523
chr17	4448350	4457550	3	8925	0.0395256916996047
chr17	20904375	20925325	3	20675	0.023936170212766
chr17	26666300	26679550	3	13125	0.0169014084507042
chr17	30800150	30810225	3	9975	0.0186915887850467
chr17	36920025	36930750	3	10525	0.0326975476839237
chr17	45007450	45014725	3	7050	0.0386100386100386
chr17	78106650	78118225	3	11350	0.0304568527918782
chr18	55236425	55239375	3	2850	0.0384615384615385
chr19	1115525	1125225	3	9500	0.0287769784172662
chr19	2806075	2814925	3	8725	0.0236220472440945
chr19	7684525	7692625	3	7925	0.0343347639484979
chr19	9487525	9495300	3	7600	0.0341296928327645
chr19	9670975	9683850	3	12775	0.0135135135135135
chr19	9867875	9874425	3	6450	0.0333333333333333
chr19	10662400	10667350	3	4825	0.0326086956521739
chr19	10787475	10803750	3	16150	0.014760147601476
chr19	15477200	15486150	3	8825	0.0238095238095238
chr19	16190875	16207725	3	16600	0.0214285714285714
chr19	35171475	35176150	3	4575	0.028169014084507
chr19	35509125	35519475	3	10125	0.0372670807453416
chr19	36213150	36226875	3	13375	0.0396600566572238
chr19	39326100	39338700	3	12425	0.0221238938053097
chr19	39865575	39880700	3	14825	0.0352250489236791
chr19	49469275	49474775	3	5400	0.0239520958083832
chr19	50155500	50166850	3	11200	0.0214477211796247
chr19	52518475	52526300	3	7650	0.027681660899654
chr19	52536125	52546450	3	10100	0.0385674931129477
chr19	52712825	52732425	3	19175	0.0296052631578947
chr19	52814700	52826925	3	12025	0.0258064516129032
chr19	53847050	53856550	3	9275	0.0392156862745098
chr19	57083950	57089975	3	5900	0.0273972602739726
chr2	28624200	28639050	3	14700	0.0146788990825688
chr2	64116475	64119775	3	3200	0.037037037037037
chr2	69552125	69557625	3	5375	0.0388349514563107
chr2	73446800	73456200	3	9275	0.0254777070063694
chr2	96947050	96966200	3	18875	0.0194805194805195
chr2	171806675	171815125	3	8275	0.0392156862745098
chr2	207635500	207639425	3	3825	0.031496062992126
chr2	239080200	239084625	3	4325	0.027972027972028
chr2	242278575	242288775	3	9950	0.032345013477089
chr20	17593875	17624075	3	29600	0.0223559759243336
chr20	31016600	31027675	3	10925	0.021505376344086
chr20	35943650	35946875	3	3125	0.0363636363636364
chr20	43529700	43536750	3	6950	0.0220994475138122
chr20	43569250	43574525	3	5175	0.0261437908496732
chr20	45008875	45018425	3	9425	0.0240963855421687
chr20	52188000	52194725	3	6550	0.0346320346320346
chr20	61533200	61543825	3	10425	0.0363636363636364
chr20	61906900	61921375	3	14225	0.0251889168765743
chr20	62191125	62201200	3	9925	0.0267558528428094
chr21	38596025	38601825	3	5675	0.0287081339712919
chr21	38877050	38882450	3	5250	0.0346820809248555
chr21	43158800	43169825	3	10825	0.0383141762452107
chr21	47979975	47988875	3	8725	0.0301204819277108
chr22	19024525	19037075	3	12325	0.0255863539445629
chr22	19438100	19445900	3	7625	0.028673835125448
chr22	30728250	30745325	3	16775	0.024390243902439
chr22	36909500	36923525	3	13900	0.0223048327137546
chr22	38361850	38365725	3	3775	0.032520325203252
chr22	50713425	50722425	3	8825	0.0238805970149254
chr3	12872600	12882550	3	9800	0.023121387283237
chr3	14170900	14184300	3	13250	0.0153256704980843
chr3	42262775	42266425	3	3550	0.0350877192982456
chr3	44979150	44985450	3	6175	0.0306122448979592
chr3	50677725	50687500	3	9525	0.0378378378378378
chr3	51449650	51456425	3	6625	0.037037037037037
chr3	126706875	126713925	3	6950	0.0291970802919708
chr3	128981425	128995725	3	14125	0.0183908045977011
chr3	186297100	186304225	3	6975	0.0340909090909091
chr3	197339250	197343250	3	3900	0.0377358490566038
chr4	76568725	76573400	3	4550	0.0384615384615385
chr4	122596650	122604175	3	7375	0.0294117647058824
chr4	155462425	155469000	3	6400	0.0363636363636364
chr5	1813175	1820225	3	6850	0.0318725099601594
chr5	74650775	74656850	3	5975	0.0294117647058824
chr5	133894525	133907000	3	12300	0.0347826086956522
chr5	147802175	147808025	3	5750	0.0310077519379845
chr5	148883200	148891800	3	8350	0.0390879478827362
chr5	149408850	149418850	3	9775	0.0277777777777778
chr5	149916950	149923275	3	6200	0.0268456375838926
chr5	175808075	175814025	3	5800	0.0298507462686567
chr6	37426100	37431950	3	5725	0.0294117647058824
chr6	43741300	43753600	3	12050	0.0233100233100233
chr6	56490925	56495875	3	4850	0.0300751879699248
chr6	144165825	144172850	3	6850	0.037593984962406
chr6	159185250	159196050	3	10625	0.023121387283237
chr6	160195975	160208975	3	12750	0.0325581395348837
chr7	1514375	1524550	3	10000	0.0263157894736842
chr7	2261225	2267975	3	6600	0.0336134453781513
chr7	26226925	26237475	3	10275	0.0396039603960396
chr7	45110450	45117050	3	6400	0.0344827586206897
chr7	56120525	56131525	3	10850	0.0298507462686567
chr7	73649675	73653750	3	3975	0.0317460317460317
chr7	75685650	75697350	3	11525	0.018140589569161
chr7	134124900	134134075	3	8950	0.0318725099601594
chr7	134876950	134883325	3	6250	0.0346820809248555
chr7	138239300	138251575	3	11925	0.0346320346320346
chr7	148906400	148916675	3	10175	0.0239520958083832
chr7	149243250	149248950	3	5550	0.0382775119617225
chr7	150823775	150836050	3	12125	0.0184331797235023
chr7	157154750	157162375	3	7450	0.036144578313253
chr8	19698875	19703700	3	4725	0.0289855072463768
chr8	26441050	26449875	3	8600	0.0332225913621262
chr8	26503750	26511925	3	8075	0.0135135135135135
chr8	37970750	37975075	3	4225	0.0380952380952381
chr8	103839250	103843575	3	4225	0.0303030303030303
chr8	125555150	125567425	3	12025	0.0362694300518135
chr8	144871850	144880125	3	8100	0.0336700336700337
chr9	35710250	35725875	3	15500	0.0113207547169811
chr9	36348025	36352975	3	4800	0.04
chr9	37778000	37783700	3	5550	0.0384615384615385
chr9	74968750	74976425	3	7550	0.0285714285714286
chr9	127635050	127642150	3	6925	0.0373831775700935
chr9	130567925	130572025	3	4000	0.0294117647058824
chr9	131147100	131154225	3	6925	0.0398406374501992
chr9	139355050	139373275	3	17925	0.0198581560283688
chrX	1712250	1722400	3	9850	0.037593984962406
chrX	41198350	41208325	3	9775	0.0373831775700935
chrX	47028500	47040500	3	11700	0.0358056265984655
chrX	53405275	53410975	3	5575	0.0357142857142857
chr1	879825	893025	2	13125	0.0114285714285714
chr1	1150875	1159125	2	8175	0.018348623853211
chr1	1245050	1251000	2	5900	0.0169491525423729
chr1	1320100	1330000	2	9825	0.0152671755725191
chr1	3547450	3555575	2	8050	0.0186335403726708
chr1	3695250	3702325	2	7025	0.0142348754448399
chr1	6603500	6610175	2	6625	0.0150943396226415
chr1	6647400	6658550	2	11100	0.00900900900900901
chr1	11805675	11811625	2	5900	0.0169491525423729
chr1	14102050	14108550	2	6450	0.0155038759689922
chr1	16254325	16263150	2	8750	0.0171428571428571
chr1	23403500	23416050	2	12475	0.0120240480961924
chr1	32792500	32798700	2	6150	0.016260162601626
chr1	33787825	33801000	2	13125	0.00761904761904762
chr1	36637550	36647675	2	10075	0.00992555831265509
chr1	38441150	38448700	2	7500	0.0133333333333333
chr1	53726025	53732450	2	6375	0.0156862745098039
chr1	65308600	65316900	2	8250	0.0121212121212121
chr1	67885950	67892125	2	6125	0.0163265306122449
chr1	109238175	109244400	2	6175	0.0161943319838057
chr1	110556825	110568000	2	11100	0.0135135135135135
chr1	111982025	111987700	2	5625	0.0177777777777778
chr1	144910800	144917900	2	7050	0.0141843971631206
chr1	153633150	153642350	2	9125	0.0164383561643836
chr1	154138225	154145925	2	7650	0.0130718954248366
chr1	154311300	154319350	2	8000	0.0125
chr1	160246750	160253050	2	6250	0.016
chr1	160317700	160327325	2	9575	0.010443864229765
chr1	166810300	166825175	2	14750	0.0169491525423729
chr1	204509325	204515050	2	5675	0.0176211453744493
chr10	6260675	6272675	2	11925	0.0125786163522013
chr10	32303575	32312000	2	8350	0.0179640718562874
chr10	38342075	38347500	2	5375	0.0186046511627907
chr10	71911100	71918425	2	7275	0.013745704467354
chr10	82270700	82281425	2	10650	0.0140845070422535
chr10	101652600	101659950	2	7300	0.0136986301369863
chr10	103915050	103924100	2	8975	0.0167130919220056
chr10	111623750	111633775	2	9950	0.0150753768844221
chr11	1006750	1012575	2	5775	0.0173160173160173
chr11	1773625	1779175	2	5500	0.0181818181818182
chr11	2412250	2418700	2	6400	0.015625
chr11	3380225	3387225	2	6950	0.0143884892086331
chr11	9162775	9172350	2	9500	0.0157894736842105
chr11	17389600	17396300	2	6650	0.0150375939849624
chr11	57093425	57101600	2	8125	0.0123076923076923
chr11	59364750	59370925	2	6125	0.0163265306122449
chr11	64533825	64545175	2	11300	0.00884955752212389
chr11	64697150	64702850	2	5650	0.0176991150442478
chr11	65997675	66004175	2	6450	0.0155038759689922
chr11	66028375	66034525	2	6100	0.0163934426229508
chr11	68690850	68699425	2	8500	0.0176470588235294
chr11	69458450	69467350	2	8850	0.0112994350282486
chr11	70274600	70284525	2	9850	0.0152284263959391
chr11	71166175	71172500	2	6275	0.0159362549800797
chr11	111590400	111596800	2	6350	0.015748031496063
chr11	118769100	118775075	2	5925	0.0168776371308017
chr11	118891950	118897750	2	5750	0.0173913043478261
chr11	118947350	118953650	2	6250	0.016
chr11	126131250	126137525	2	6225	0.0160642570281124
chr12	49164000	49170100	2	6050	0.0165289256198347
chr12	53604000	53609775	2	5725	0.0174672489082969
chr12	58213950	58221975	2	7975	0.0125391849529781
chr12	69650275	69656750	2	6425	0.0155642023346304
chr12	69990150	69997550	2	7350	0.0136054421768707
chr12	108128825	108138675	2	9800	0.0102040816326531
chr12	123886425	123892225	2	5750	0.0173913043478261
chr14	23310025	23316525	2	6450	0.0155038759689922
chr14	24704375	24710600	2	6175	0.0161943319838057
chr14	68115225	68121400	2	6125	0.0163265306122449
chr14	70234625	70244225	2	9550	0.0104712041884817
chr14	94509875	94519800	2	9850	0.0152284263959391
chr15	28509350	28515300	2	5900	0.0169491525423729
chr15	44054875	44065825	2	10900	0.00917431192660551
chr15	59183025	59188775	2	5700	0.0175438596491228
chr15	64970175	64977250	2	7025	0.0142348754448399
chr15	74911400	74930550	2	19100	0.00523560209424084
chr15	79605725	79612450	2	6675	0.0149812734082397
chr15	90166875	90172400	2	5475	0.0182648401826484
chr15	91458025	91464825	2	6750	0.0148148148148148
chr15	101810650	101816250	2	5550	0.018018018018018
chr16	2277975	2286100	2	8075	0.0123839009287926
chr16	2746725	2753900	2	7125	0.0140350877192982
chr16	11929650	11936700	2	7000	0.0142857142857143
chr16	24815325	24823150	2	7775	0.0128617363344051
chr16	24826050	24835350	2	9250	0.0108108108108108
chr16	27491625	27505475	2	13775	0.0108892921960073
chr16	67975150	67986650	2	11450	0.00873362445414847
chr16	68584175	68598250	2	14000	0.0107142857142857
chr16	69351875	69359375	2	7450	0.0134228187919463
chr16	85687325	85693275	2	5900	0.0169491525423729
chr16	85694575	85704300	2	9650	0.0155440414507772
chr16	88779750	88790750	2	10900	0.018348623853211
chr17	1440750	1447125	2	6325	0.0158102766798419
chr17	1575175	1586350	2	11100	0.0135135135135135
chr17	5380025	5385950	2	5875	0.0170212765957447
chr17	12893350	12903050	2	9625	0.0155844155844156
chr17	12912775	12919925	2	7100	0.0140845070422535
chr17	19282700	19288275	2	5525	0.0180995475113122
chr17	27232850	27241425	2	8500	0.0176470588235294
chr17	38284925	38293650	2	8650	0.0173410404624277
chr17	44107725	44117550	2	9775	0.010230179028133
chr17	48457375	48473075	2	15625	0.0096
chr17	56579900	56590475	2	10525	0.00950118764845606
chr17	76986250	76994925	2	8625	0.0115942028985507
chr18	3252800	3259400	2	6550	0.0152671755725191
chr19	800150	812475	2	12275	0.00814663951120163
chr19	3530325	3536950	2	6575	0.0152091254752852
chr19	4656050	4663150	2	7050	0.0141843971631206
chr19	4699200	4704775	2	5525	0.0180995475113122
chr19	5649700	5656000	2	6250	0.016
chr19	7073325	7085400	2	11975	0.0167014613778706
chr19	8547100	8554275	2	7125	0.0140350877192982
chr19	8920675	8935975	2	15250	0.00655737704918033
chr19	9522875	9531675	2	8750	0.0114285714285714
chr19	9718950	9730475	2	11425	0.0175054704595186
chr19	14823250	14830750	2	7450	0.0134228187919463
chr19	16333100	16341225	2	8075	0.0123839009287926
chr19	37004400	37010925	2	6475	0.0154440154440154
chr19	44980700	44992100	2	11325	0.0132450331125828
chr19	47582975	47590250	2	7225	0.013840830449827
chr19	49605350	49612725	2	7325	0.0136518771331058
chr19	50332750	50343300	2	10500	0.00952380952380952
chr19	52392050	52404775	2	12675	0.00788954635108481
chr19	52907250	52918350	2	11000	0.0181818181818182
chr19	56188475	56193975	2	5450	0.018348623853211
chr19	56881800	56890725	2	8850	0.0169491525423729
chr2	27555925	27562025	2	6050	0.0165289256198347
chr2	38969200	38977425	2	8175	0.0122324159021407
chr2	74584350	74598925	2	14525	0.00688468158347676
chr2	85766925	85773425	2	6450	0.0155038759689922
chr2	95813725	95823375	2	9600	0.0104166666666667
chr2	128039375	128048400	2	8950	0.0167597765363128
chr2	182778300	182784350	2	6000	0.0166666666666667
chr2	201715750	201725225	2	9425	0.0106100795755968
chr2	217364050	217370950	2	6850	0.0145985401459854
chr2	220096650	220105025	2	8325	0.012012012012012
chr2	239094375	239100550	2	6125	0.0163265306122449
chr20	3779025	3787075	2	8000	0.0125
chr20	10619675	10633875	2	14125	0.0106194690265487
chr20	30729075	30735425	2	6300	0.0158730158730159
chr20	43127325	43134875	2	7500	0.0133333333333333
chr20	43956500	43962075	2	5525	0.0180995475113122
chr20	60572950	60578525	2	5525	0.0180995475113122
chr20	61517100	61528350	2	11175	0.0134228187919463
chr21	47535425	47542975	2	7500	0.0133333333333333
chr22	19043825	19050950	2	7075	0.0141342756183746
chr22	20091975	20103750	2	11725	0.00852878464818763
chr22	21344600	21355100	2	10425	0.0143884892086331
chr22	24935625	24941575	2	5900	0.0169491525423729
chr22	35814775	35821175	2	6350	0.015748031496063
chr22	39117375	39128650	2	11175	0.0178970917225951
chr22	42029550	42035725	2	6125	0.0163265306122449
chr22	43280025	43285800	2	5725	0.0174672489082969
chr3	11603675	11610025	2	6300	0.0158730158730159
chr3	12944600	12953975	2	9325	0.0107238605898123
chr3	12960450	12967575	2	7075	0.0141342756183746
chr3	14197575	14214700	2	17075	0.00585651537335286
chr3	39181625	39188250	2	6575	0.0152091254752852
chr3	40569125	40575450	2	6275	0.0159362549800797
chr3	42238325	42245825	2	7450	0.0134228187919463
chr3	45968900	45974975	2	6025	0.016597510373444
chr3	45998475	46010475	2	11925	0.0125786163522013
chr3	47040300	47049350	2	9000	0.0111111111111111
chr3	50613975	50619675	2	5650	0.0176991150442478
chr3	52243425	52250075	2	6600	0.0151515151515152
chr3	52433250	52442850	2	9525	0.015748031496063
chr3	53256300	53271250	2	14825	0.0168634064080944
chr3	66429350	66437075	2	7675	0.0130293159609121
chr3	124481900	124489200	2	7250	0.0137931034482759
chr3	128848425	128854100	2	5625	0.0177777777777778
chr3	139088525	139095100	2	6525	0.0153256704980843
chr3	156259000	156267000	2	7950	0.0125786163522013
chr3	156863300	156877100	2	13725	0.0109289617486339
chr3	183905400	183914725	2	9275	0.0107816711590297
chr3	184038100	184048450	2	10275	0.0145985401459854
chr4	2904875	2911600	2	6675	0.0149812734082397
chr4	2927300	2934925	2	7575	0.0132013201320132
chr5	862050	873100	2	10975	0.0136674259681093
chr5	880775	891825	2	10950	0.0182648401826484
chr5	1318050	1326575	2	8475	0.0117994100294985
chr5	1333350	1339425	2	6025	0.016597510373444
chr5	6369025	6375375	2	6300	0.0158730158730159
chr5	10254150	10265975	2	11750	0.0127659574468085
chr5	33453425	33464900	2	11375	0.0175824175824176
chr5	95229550	95235150	2	5550	0.018018018018018
chr5	125819825	125825550	2	5675	0.0176211453744493
chr5	132092975	132101225	2	8175	0.018348623853211
chr5	148727225	148734400	2	7125	0.0140350877192982
chr5	149419950	149426125	2	6125	0.0163265306122449
chr5	149740550	149746100	2	5500	0.0181818181818182
chr5	149822850	149828575	2	5675	0.0176211453744493
chr5	167936700	167947500	2	10750	0.00930232558139535
chr5	170817125	170829150	2	11975	0.00835073068893528
chr5	176756475	176766975	2	10425	0.0143884892086331
chr5	176950450	176960250	2	9725	0.0154241645244216
chr6	7881800	7897300	2	15425	0.00972447325769854
chr6	24702150	24711825	2	9600	0.015625
chr6	31497250	31508450	2	11100	0.018018018018018
chr6	35044775	35058200	2	13325	0.0150093808630394
chr6	41894850	41901600	2	6700	0.0149253731343284
chr6	83875275	83880950	2	5625	0.0177777777777778
chr6	136585050	136590825	2	5725	0.0174672489082969
chr6	160163750	160171150	2	7350	0.0136054421768707
chr7	537650	543650	2	5950	0.0168067226890756
chr7	4800525	4807600	2	7025	0.0142348754448399
chr7	4820525	4829600	2	9025	0.0110803324099723
chr7	5096825	5105250	2	8375	0.0119402985074627
chr7	44094075	44102525	2	8375	0.017910447761194
chr7	86810775	86816225	2	5400	0.0185185185185185
chr7	100279125	100287525	2	8350	0.0119760479041916
chr7	100478225	100486675	2	8400	0.0119047619047619
chr8	22474500	22480000	2	5450	0.018348623853211
chr8	101720400	101730675	2	10225	0.0097799511002445
chr8	144898475	144906300	2	7775	0.0128617363344051
chr9	37424150	37432400	2	8175	0.018348623853211
chr9	80929550	80935425	2	5825	0.0171673819742489
chr9	82330200	82336375	2	6125	0.0163265306122449
chr9	103053625	103061200	2	7525	0.0132890365448505
chr9	116048000	116056125	2	8050	0.0186335403726708
chr9	131583100	131589975	2	6825	0.0146520146520147
chr9	133745800	133751300	2	5450	0.018348623853211
chr9	135793225	135799250	2	5975	0.0167364016736402
chr9	135972700	135979975	2	7225	0.013840830449827
chr9	137308675	137314400	2	5675	0.0176211453744493
chrX	153576650	153589200	2	12475	0.0120240480961924
