# Supplementary material for: Large organized chromatin lysine domains help distinguish primitive from differentiated cell populations
Source: Nat Commun. 2021 Jan 21;12:499. doi: 10.1038/s41467-020-20830-9 (PMC7820432; doi:10.1038/s41467-020-20830-9)
Supplement: Supplementary file 3 — Supplementary Software [file 41467_2020_20830_MOESM3_ESM.zip › E028-H3K4me1_LOCKS.bed]

chr1	27648200	27868000	60	69125	12.0526315789474
chr1	59183750	59403125	60	60525	13.3975903614458
chr1	201588750	201756475	60	73850	15.92
chr10	105491425	105632775	60	89025	13.2777777777778
chr10	126678100	126851425	60	73325	13.3888888888889
chr11	12085150	12264100	60	100450	10.4444444444444
chr11	12766325	12890875	60	58075	13.3333333333333
chr11	63990800	64174325	60	64250	14.5833333333333
chr12	66203650	66356550	60	72900	15.0769230769231
chr12	124906075	125153250	60	89500	13.063829787234
chr14	61885225	62092450	60	83625	15.3
chr14	68924825	69133375	60	79875	11.9058823529412
chr15	101604425	101798950	60	64000	13.4285714285714
chr16	89360600	89479775	60	65300	13.5625
chr17	1899800	2122675	60	73600	15.4736842105263
chr17	17566200	17713300	60	72450	16.4561403508772
chr17	75298825	75486600	60	127800	12.7111111111111
chr19	47323875	47486225	60	58875	14.7450980392157
chr2	74599925	74788100	60	63450	14.9019607843137
chr2	102312800	102438850	60	67000	9.66666666666667
chr22	36697600	36878850	60	97125	15.6
chr3	30512650	30724875	60	63675	16.5106382978723
chr3	44994575	45184325	60	70375	16.2727272727273
chr3	123290125	123512575	60	62375	13.2444444444444
chr3	171756300	171932350	60	85275	11.8974358974359
chr5	14140650	14271050	60	82725	13.2258064516129
chr5	95143700	95296200	60	46800	12.6315789473684
chr6	56502600	56670650	60	63925	15.0697674418605
chr7	55052625	55209325	60	92675	16.5833333333333
chr8	22405725	22615450	60	84825	10.64
chr8	118837775	118987500	60	60600	11.8214285714286
chr8	118987825	119094150	60	62600	14
chr8	131203825	131358275	60	62625	14.1333333333333
chr12	48097825	48280225	59	79100	10.2352941176471
chr9	14153375	14327325	59	67325	14.695652173913
chr1	214535425	214732700	58	84300	13
chr11	95918675	96077100	58	73025	12.3333333333333
chr15	67295825	67482950	58	112925	13.375
chr1	183148625	183300825	56	47575	14.76
chr14	55029075	55182400	56	56950	15.2631578947368
chr19	45942350	46088975	56	42725	15.7560975609756
chr4	7805650	7943350	56	55575	8.8695652173913
chr4	169458775	169656550	55	56125	15.448275862069
chr7	47481175	47678875	55	60150	12.952380952381
chr17	76286100	76418175	54	62250	11.8947368421053
chr18	55843775	56033075	54	66925	11.5833333333333
chr19	18364325	18552025	54	51275	14.2631578947368
chr3	57934075	58060450	54	76150	12.1904761904762
chr9	27333400	27473850	54	50775	13.6296296296296
chr9	137208250	137380700	54	78050	11.462962962963
chr10	34976350	35111500	53	54350	9.21951219512195
chr7	92335500	92469850	53	53175	12.2769230769231
chr1	27003725	27235025	52	70175	13.6595744680851
chr11	94397525	94588225	52	71900	14.7529411764706
chr12	46752925	46985100	52	78650	13.3636363636364
chr16	81506550	81605650	52	51675	14.9166666666667
chr22	46832900	46993250	52	52000	12.6060606060606
chr1	39541900	39682675	51	71475	14.375
chr11	102023550	102203500	51	49575	14.3333333333333
chr14	50407625	50584050	51	58225	14.3768115942029
chr17	16913225	17095575	51	70250	9.52727272727273
chr20	49087300	49213325	51	42275	14.7428571428571
chr9	37899400	38079675	51	85525	8.85714285714286
chr12	54358375	54463100	50	46825	13.25
chr15	66985300	67078025	50	35050	14.8421052631579
chr17	38593250	38739300	49	76050	12.6717557251908
chr2	55190700	55283600	49	43475	11.5454545454545
chr3	185426400	185517200	49	44725	12.35
chr20	36701225	36849875	48	45550	13.4761904761905
chr7	80453925	80573050	48	39175	13.4736842105263
chr7	134483025	134633350	48	46425	13.9428571428571
chr8	102014775	102219925	48	51575	11.76
chr12	52533600	52682625	47	77550	11.4042553191489
chr12	76016925	76184775	47	45700	13.2307692307692
chr17	74477025	74601525	47	52650	12.1538461538462
chr2	9282625	9432000	47	63075	12.25
chr2	43226550	43367875	47	55000	12.9230769230769
chr2	216261525	216372900	47	34450	11.6164383561644
chr4	87920450	88043900	47	45425	13.2666666666667
chr6	16636000	16782275	47	60075	12.8148148148148
chr8	141949975	142095075	47	41325	11.7826086956522
chr12	27673675	27783875	46	65700	9.66666666666667
chr19	979250	1136950	46	44850	12.7380952380952
chr2	37779200	37926725	46	53475	13.1153846153846
chr2	218755450	218904725	46	53650	13.3225806451613
chr21	46706375	46892150	46	52650	11.75
chr3	159442775	159616275	46	61175	10.6909090909091
chr4	95367175	95473325	46	37975	10.2222222222222
chr10	33500175	33643350	45	48600	11.2380952380952
chr19	15305775	15448100	45	58325	13.2394366197183
chr7	116135875	116233275	45	40550	10.6285714285714
chr10	112147700	112307050	44	54375	12.3582089552239
chr16	1963150	2099375	44	47475	10.7567567567568
chr20	1772775	1928275	44	49350	11.8983050847458
chr7	130558700	130651850	44	61250	12.32
chr10	80807750	80956700	43	89425	12.752688172043
chr11	65176275	65278375	43	55775	10.9166666666667
chr17	55910100	56034100	43	60400	12.7692307692308
chr22	43301250	43415925	43	54050	8.41666666666667
chr4	57904450	58030750	43	45150	11.5
chr8	128856550	128964775	43	59975	12.4
chr2	65573200	65665850	42	46975	9.33333333333333
chr22	30587350	30724400	42	68575	11.4623655913978
chr1	94119050	94247300	41	62425	10.72
chr12	50591125	50678450	41	33950	11.3513513513514
chr13	99127750	99238175	41	56400	9.23636363636364
chr17	7107825	7234300	41	44150	11.4545454545455
chr17	46616200	46704425	41	52500	7.65714285714286
chr8	30240450	30342800	41	33100	10.2857142857143
chr9	112827600	112920800	41	43925	8.625
chr17	75082225	75182650	40	36550	11.6551724137931
chr7	137606000	137693700	40	39900	9.68421052631579
chr9	97609375	97737025	40	47225	10.0384615384615
chr10	79595600	79709900	39	48000	10.8148148148148
chr17	62604500	62667875	39	23875	8.28571428571429
chr20	19881725	20006150	39	45000	11.0526315789474
chr22	37879700	37977825	39	43425	10.4
chr22	46390575	46518925	39	87325	8.64615384615385
chr3	42054225	42144775	39	45850	8.48
chr5	148777425	148881225	39	38650	11.4893617021277
chr21	39599600	39682550	38	33075	6.16
chr21	46327900	46439625	38	43025	9.26315789473684
chr9	139420700	139498950	38	33150	7.85714285714286
chr11	8691775	8815275	37	47025	10.231884057971
chr19	13093925	13196450	37	64450	11.0625
chr9	97765125	97833225	37	40800	7.2093023255814
chr1	154965525	155067275	36	42200	10.05
chr11	122003175	122086675	36	54150	4.20253164556962
chr11	122502400	122605350	36	36700	8.95384615384615
chr12	57463450	57582400	36	49375	6.66666666666667
chr17	48681650	48809425	36	35550	10.7868852459016
chr17	71257875	71367850	36	39350	10.1276595744681
chr19	14603850	14685675	36	36500	7.67441860465116
chr2	20330700	20442150	36	50300	8.44444444444444
chr2	159920250	160017650	36	40550	8.98039215686275
chr1	9852350	9971700	35	43525	9.92592592592593
chr1	230201950	230299725	35	40875	10.1818181818182
chr11	33674350	33759675	35	43825	9.5
chr17	1612700	1697275	35	33275	8.15217391304348
chr19	45574275	45686275	35	39325	9.42857142857143
chr2	54737425	54847450	35	48925	8.65
chr3	51987225	52105750	35	51425	9.64814814814815
chr9	80491100	80620650	35	33300	9.54022988505747
chr10	74002425	74100575	34	52700	6.84210526315789
chr2	192155475	192266675	34	38025	8.01574803149606
chr6	30680225	30764375	34	37900	7.625
chr7	27133950	27250750	34	70875	6.84210526315789
chr1	209522825	209609675	33	50500	8.46153846153846
chr10	75751725	75818950	33	23325	9.56363636363636
chr16	87810700	87906075	33	49525	7.69387755102041
chr20	30249225	30336100	33	42475	7.77358490566038
chr3	99576025	99671400	33	30225	9.25
chr3	151975525	152050575	33	31050	5.8
chr5	139013175	139091750	33	43700	5.63380281690141
chr8	21946075	22050350	33	41850	10.0555555555556
chr1	19747950	19814725	32	43600	9.36
chr10	5538450	5675075	32	53825	9.64444444444444
chr10	63775850	63828350	32	29225	7.42857142857143
chr10	95163175	95243500	32	39425	9.06451612903226
chr13	111024000	111076250	32	27175	8.17021276595745
chr3	46967150	47043850	32	42800	7.77777777777778
chr6	36557975	36670025	32	38300	8.77777777777778
chr6	43957600	44055400	32	47175	8.23529411764706
chr1	1152975	1311925	31	49750	9.56521739130435
chr1	16436025	16518850	31	45525	5.2972972972973
chr1	226821575	226927850	31	35775	9.63636363636364
chr12	96584475	96652950	31	34900	6.95238095238095
chr13	110951400	111007700	31	34050	6.96969696969697
chr16	73012250	73105825	31	47650	7.02
chr2	43124225	43215150	31	40925	6.41121495327103
chr2	161125300	161191975	31	25650	9.40740740740741
chr3	112337800	112418975	31	31200	9.61904761904762
chr4	169752025	169809025	31	33825	5.57894736842105
chr6	7106850	7176875	31	41025	6.66666666666667
chr6	158401950	158493675	31	37450	6.22222222222222
chr9	116282025	116398525	31	47950	8.89108910891089
chr1	181042575	181135850	30	41575	7.6
chr1	201404775	201487350	30	45100	6.66666666666667
chr1	209934300	210005900	30	34175	8.7906976744186
chr10	104352450	104439425	30	47150	9.48717948717949
chr11	762225	851550	30	41525	7.2258064516129
chr11	67099000	67172650	30	29500	8.22222222222222
chr16	89480000	89576425	30	45300	8.62295081967213
chr17	48543825	48643175	30	38075	7.77981651376147
chr19	39125400	39231075	30	73450	7.61111111111111
chr2	47209500	47318800	30	46425	9.27272727272727
chr3	124489425	124582300	30	36850	8.80851063829787
chr8	32403550	32443275	30	24725	3.32075471698113
chr9	134466750	134590850	30	45925	6.85714285714286
chr1	22364500	22423175	29	21750	8.32432432432432
chr1	41313000	41368775	29	24800	8.81818181818182
chr10	33218625	33305250	29	38375	7.49253731343284
chr12	106468175	106539825	29	36075	5.67741935483871
chr14	70076600	70164050	29	48100	4.02564102564103
chr16	70695675	70806575	29	53675	6.32380952380952
chr3	134026425	134101950	29	51825	6.11904761904762
chr5	71402650	71487500	29	26275	8.93333333333333
chr5	131745500	131814875	29	35275	8.08695652173913
chr6	116684500	116748500	29	29950	8.26086956521739
chr7	100727800	100787350	29	31625	8.5
chr8	141578425	141657300	29	31100	6.34567901234568
chr9	130279325	130348925	29	45675	2.90322580645161
chr1	21614600	21676800	28	40875	5.28
chr10	75610425	75701400	28	39000	7.79411764705882
chr12	1683800	1772300	28	25150	8.37362637362637
chr12	7013150	7089025	28	31200	6.11320754716981
chr14	75016400	75089975	28	47425	6.47368421052632
chr15	40329075	40408550	28	35250	8.4
chr15	74189475	74304325	28	48525	5.83216783216783
chr15	89629000	89693300	28	28600	7.65714285714286
chr17	43164475	43261875	28	34875	7
chr17	78991750	79075625	28	44650	8.66666666666667
chr19	38734675	38796575	28	28500	7.66666666666667
chr19	39831250	39929675	28	30300	7.84375
chr2	161220900	161291575	28	47075	4.92105263157895
chr20	1348950	1416200	28	29425	8.41025641025641
chr20	10599150	10660775	28	38875	6.62068965517241
chr4	1748225	1797850	28	21025	7.39393939393939
chr4	157846275	157899400	28	29000	6.95833333333333
chr1	23854375	23923550	27	29550	8.48979591836735
chr1	25028775	25098550	27	26125	7.55172413793103
chr1	94031550	94101975	27	45750	6.4
chr10	71063250	71152400	27	40000	7.86885245901639
chr11	46258200	46331750	27	28025	7.7
chr11	128317975	128402725	27	57825	5.4
chr15	31617000	31667425	27	29425	4.65217391304348
chr15	74657700	74731100	27	45475	5.63265306122449
chr16	67181025	67247800	27	30625	3.775
chr17	62273625	62342925	27	28775	4.96774193548387
chr20	35952650	36046650	27	25975	8.375
chr22	30782125	30841875	27	26450	7.88571428571429
chr3	197182800	197244200	27	23650	7.69230769230769
chr5	52279275	52341150	27	38375	7.88571428571429
chr6	106942850	106998000	27	26775	6.02666666666667
chr7	75962575	76027550	27	21775	7.69230769230769
chr11	126173000	126245775	26	27500	5.40909090909091
chr12	53565350	53630550	26	27675	7.88888888888889
chr12	54744275	54789000	26	28325	4.29268292682927
chr13	33778250	33860950	26	41025	6.75590551181102
chr13	52187125	52264100	26	28300	7.43396226415094
chr14	75684425	75766125	26	27725	7.16923076923077
chr15	99189975	99236875	26	23775	8.10526315789474
chr17	1263375	1304225	26	21650	8.24561403508772
chr2	27924575	28000225	26	27200	6.46511627906977
chr3	14160100	14267225	26	34400	6.85
chr3	56810150	56897325	26	26000	8.12903225806452
chr9	33101125	33193875	26	42500	6.2680412371134
chr9	35644475	35691625	26	20350	7.77049180327869
chr1	94694550	94738825	25	18500	7.41176470588235
chr1	183027850	183076125	25	20275	7.68421052631579
chr11	67005700	67086475	25	38025	6.76923076923077
chr12	53866050	53902925	25	17000	5.92857142857143
chr12	109003300	109064175	25	25575	7.15
chr14	51972300	52048750	25	28875	6.92105263157895
chr14	52099150	52159800	25	22425	7.42857142857143
chr15	96864000	96904875	25	22300	6.81081081081081
chr18	61074925	61154150	25	24900	7.0625
chr2	20760400	20821100	25	31375	7.10204081632653
chr20	3987325	4072525	25	26875	7.91176470588235
chr20	10517425	10591275	25	28575	6.68852459016393
chr21	27465250	27550325	25	26925	7.82758620689655
chr1	38453975	38519200	24	26900	7.14893617021277
chr1	43987975	44068875	24	28250	6.91666666666667
chr1	151937000	151977075	24	29175	2.9
chr1	205218425	205294700	24	33375	6.03921568627451
chr11	64602200	64656675	24	33400	6.23529411764706
chr12	104668650	104700750	24	14675	4.22857142857143
chr13	97872625	97937750	24	35500	7.06976744186047
chr14	23276475	23343325	24	24050	7.75
chr14	74178525	74273600	24	50350	5.51515151515152
chr16	9183775	9233325	24	28525	6.5679012345679
chr17	39649025	39716325	24	33800	6.23529411764706
chr17	74663350	74736825	24	29700	5.74774774774775
chr2	235857625	235918575	24	37025	4.66666666666667
chr3	5017750	5068775	24	28925	6.04255319148936
chr3	50263700	50312175	24	31375	4.73015873015873
chr5	77787125	77849475	24	31900	5.55555555555556
chr8	128805975	128846000	24	20950	7.33333333333333
chr1	2197525	2268025	23	32400	4.65277777777778
chr1	9329275	9412425	23	29875	6.35164835164835
chr1	203234850	203300750	23	24950	7.36842105263158
chr1	223886175	223936950	23	37200	5.81818181818182
chr10	71183750	71247700	23	18825	6.4
chr10	80966250	81064800	23	39375	6.03409090909091
chr10	105389675	105460550	23	40375	7.14285714285714
chr10	116109925	116181125	23	28175	5.59055118110236
chr12	13023375	13080450	23	23575	5.11111111111111
chr15	60642525	60720150	23	51300	4.76363636363636
chr19	1231700	1277350	23	33525	3.68253968253968
chr20	45932475	46006475	23	37200	4.0655737704918
chr3	152092125	152124875	23	17100	4.34782608695652
chr4	177688525	177716475	23	14200	3.73913043478261
chr7	2646475	2686500	23	20600	5.68
chr8	28198550	28260775	23	29900	6.37209302325581
chr9	131636550	131685200	23	30200	5.64705882352941
chr1	153478025	153560325	22	41950	6.21621621621622
chr1	203591825	203648750	22	31950	4.18181818181818
chr10	17241200	17277625	22	17300	6.65671641791045
chr11	12397875	12463775	22	23775	6.92307692307692
chr11	123015425	123074500	22	28250	6.56115107913669
chr12	109192350	109253325	22	39175	2.57142857142857
chr15	59558375	59609975	22	30625	4.58333333333333
chr16	88804025	88852375	22	28650	6.52380952380952
chr17	17814425	17876925	22	31250	4.43243243243243
chr17	79353050	79405125	22	28725	6.94915254237288
chr19	5934100	5988075	22	23175	5.12328767123288
chr19	6048375	6110200	22	28725	5.31147540983607
chr19	18561950	18619575	22	28175	4.8
chr2	97520700	97597500	22	26425	6.8
chr2	101347625	101439625	22	28275	6.69918699186992
chr2	206508550	206586650	22	32800	6.95238095238095
chr21	34732950	34824875	22	25150	6.61764705882353
chr21	43050225	43108250	22	27050	5.94444444444444
chr3	14443225	14532475	22	28375	6.72131147540984
chr3	66474525	66537725	22	20300	6.10126582278481
chr4	10001550	10065900	22	24575	6.92537313432836
chr6	108967200	109018925	22	22575	6.66666666666667
chr1	22222750	22293325	21	39475	6.11851851851852
chr10	102788500	102827750	21	18425	6.76190476190476
chr11	20031900	20083975	21	31550	6.1
chr11	57042325	57104325	21	32325	4.64
chr11	120165800	120218600	21	20275	6.75609756097561
chr21	36567475	36605350	21	15625	5.8125
chr22	23546075	23600025	21	26450	5.48453608247423
chr5	16881225	16919150	21	19025	5.83333333333333
chr5	52614275	52660775	21	24600	5.63636363636364
chr7	20366450	20405050	21	16200	4.73170731707317
chr8	11702225	11760450	21	26225	6.22222222222222
chr9	671975	717050	21	28400	3.9
chr9	136212875	136245225	21	20350	3.29411764705882
chr1	40495350	40533175	20	19125	4.28125
chr1	43388825	43434000	20	35325	3.10714285714286
chr1	156060300	156131550	20	33375	6.15384615384615
chr1	157961500	158016100	20	40000	5.02325581395349
chr1	201228150	201297400	20	41100	4.30769230769231
chr1	221877900	221917500	20	24450	6.31578947368421
chr1	236061525	236124625	20	26525	5.18840579710145
chr12	6276000	6344775	20	41100	6.04761904761905
chr12	123516000	123592100	20	22650	6.0327868852459
chr13	41211825	41247525	20	12400	5.50877192982456
chr14	103848050	103895675	20	19575	6.11764705882353
chr16	4333875	4379750	20	21450	5.51612903225806
chr16	81613725	81668275	20	26350	5.91428571428571
chr17	15845275	15887175	20	20700	5.88235294117647
chr17	39767350	39794575	20	14375	5.54054054054054
chr18	74761925	74805375	20	22775	3.25
chr2	69364675	69413650	20	18775	5.77777777777778
chr2	106405450	106461825	20	21075	4.7953216374269
chr2	129038000	129080600	20	20275	4.0983606557377
chr2	223741725	223773375	20	14725	4.68686868686869
chr20	52507025	52566950	20	26175	4.43037974683544
chr22	29278425	29320550	20	19625	5
chr3	119854175	119902350	20	18225	4.19178082191781
chr3	189537725	189567000	20	16275	4.06779661016949
chr3	195586000	195648350	20	27350	5.98019801980198
chr5	17216125	17259150	20	20175	5
chr5	154132850	154168175	20	18800	4.29850746268657
chr6	72093325	72131200	20	22275	4.07142857142857
chr7	134852600	134899175	20	18275	6.22047244094488
chr1	31862550	31908325	19	22000	5.06849315068493
chr10	101735325	101770800	19	18350	3.74712643678161
chr10	134201375	134238375	19	18200	5.8125
chr11	7608250	7634900	19	12725	5.3
chr11	76463325	76521800	19	24600	5.34306569343066
chr11	118475025	118513200	19	26025	4.3013698630137
chr12	11865000	11927425	19	24525	4.10810810810811
chr14	69388275	69450125	19	53575	4
chr15	99408350	99464175	19	26925	3.7319587628866
chr16	68669575	68710800	19	24450	4.68
chr17	40550750	40582325	19	16975	5.82857142857143
chr18	42271650	42329150	19	23225	4.54761904761905
chr2	37991250	38037300	19	20350	5
chr2	86112275	86164125	19	19900	5.6
chr2	178115425	178151225	19	17250	5.14634146341463
chr20	49031400	49081300	19	20275	4.93617021276596
chr4	54915925	54976350	19	20425	5.97101449275362
chr5	139672000	139731425	19	28325	4.44919786096257
chr6	44184425	44233850	19	27125	3.33333333333333
chr7	75919400	75952700	19	17000	4.42307692307692
chr9	109622100	109660325	19	24275	5.55555555555556
chr9	132217625	132265600	19	23325	4.92173913043478
chr1	19239375	19299425	18	34200	5.43283582089552
chr1	159879100	159933425	18	28675	5.30769230769231
chr1	234720575	234768450	18	26500	4.79699248120301
chr1	235090475	235158825	18	31875	4.31336405529954
chr10	105637950	105683925	18	24450	5.09523809523809
chr10	124219250	124280775	18	28650	5.17241379310345
chr14	74953150	74987000	18	17400	4.76543209876543
chr14	75401200	75455850	18	22525	5.34328358208955
chr14	77463375	77526350	18	30250	4.94623655913978
chr15	71062875	71100075	18	15075	5.6140350877193
chr15	89163950	89197325	18	16925	4.275
chr15	90930725	90969550	18	24275	4.25
chr17	800300	841225	18	20400	5.25714285714286
chr17	27451425	27508800	18	31525	3.69047619047619
chr17	38459075	38511925	18	42725	3.06666666666667
chr19	46964100	46999525	18	13525	5.0625
chr2	36579550	36624475	18	31200	2.95798319327731
chr20	25202975	25237675	18	20375	3.42168674698795
chr3	98673125	98705700	18	18075	3.80487804878049
chr5	150990775	151029050	18	21975	2.87692307692308
chr5	171826875	171883475	18	27850	4.15
chr5	176869450	176909050	18	16600	3.94520547945205
chr6	7528525	7562025	18	18775	4.36666666666667
chr6	10398700	10442375	18	26250	4.69387755102041
chr6	15243650	15286350	18	17425	5.15555555555556
chr6	31773350	31807125	18	16200	5.1566265060241
chr6	108876000	108932000	18	30250	4.1037037037037
chr7	116325900	116357650	18	20600	4.78571428571429
chr8	26148600	26192675	18	22225	4.55555555555556
chr8	32159750	32202075	18	20075	4
chr8	119100225	119135000	18	18700	4.11111111111111
chr8	124665775	124706775	18	18025	4.82758620689655
chr9	124460800	124517950	18	36775	4.81034482758621
chr1	19710750	19735000	17	12600	3.53246753246753
chr1	86009475	86053875	17	22425	4.33333333333333
chr1	153569600	153609700	17	20275	4.63636363636364
chr1	204374850	204420400	17	15600	5.06329113924051
chr1	206857425	206900200	17	26725	2.72340425531915
chr10	29896475	29939000	17	20200	3.77391304347826
chr10	106050875	106114000	17	35600	4.32876712328767
chr11	2906375	2974075	17	28075	4.85
chr11	11990675	12031625	17	26950	2.1304347826087
chr11	12694775	12729875	17	27925	4.63157894736842
chr11	34641575	34687100	17	24775	3.65656565656566
chr11	119225950	119253250	17	16525	2.90322580645161
chr12	53432725	53475050	17	24675	4.3960396039604
chr12	88938775	88975075	17	17575	5.07692307692308
chr12	120661375	120704175	17	37550	0.857142857142857
chr13	107151000	107188975	17	17775	4.86486486486486
chr13	114871400	114908975	17	18050	4.7910447761194
chr14	100020825	100063375	17	21875	3.43103448275862
chr15	39463700	39498625	17	23650	1.9646017699115
chr15	40521650	40559650	17	19675	4.04081632653061
chr15	65132850	65198050	17	26275	5
chr15	75912400	75971925	17	30100	5.11428571428571
chr17	4736225	4766425	17	20225	3.49056603773585
chr17	43351125	43411025	17	29200	4.32142857142857
chr17	72732725	72774675	17	15775	4.86666666666667
chr18	46246000	46282125	17	20525	3.01030927835052
chr18	55435950	55481200	17	19300	4.44094488188976
chr19	4337775	4404625	17	30000	4.01742919389978
chr19	16174625	16199475	17	14275	5.14285714285714
chr19	17413000	17451500	17	16050	5.19298245614035
chr19	45238350	45264125	17	16100	4.82758620689655
chr19	48216325	48251575	17	16150	4.97894736842105
chr2	127832000	127865950	17	19925	3.55555555555556
chr2	145260900	145281650	17	9850	5.04761904761905
chr2	207985625	208032975	17	34650	3.72727272727273
chr21	43124750	43207175	17	30900	4.4984984984985
chr22	37696500	37733875	17	21050	4.9873417721519
chr3	120135575	120160875	17	18000	1.94736842105263
chr5	149864525	149906900	17	34775	0.712328767123288
chr5	151038500	151082200	17	28300	4.61224489795918
chr6	33574475	33609675	17	17325	4
chr7	73236125	73270550	17	17850	4.07317073170732
chr7	104639075	104666275	17	17050	4.58823529411765
chr8	145725900	145755450	17	17000	4.14285714285714
chr9	21542675	21593100	17	24275	4.3859649122807
chr9	95854025	95907150	17	19600	5.12
chr1	6403075	6454650	16	19525	4.81012658227848
chr1	23435650	23459025	16	11850	4.48387096774194
chr1	28557150	28591725	16	13375	4.76470588235294
chr1	208328100	208363650	16	17350	3.62666666666667
chr1	208374275	208419150	16	32575	1.73913043478261
chr10	72989875	73032725	16	25100	1.71559633027523
chr10	102100825	102135600	16	18600	4.28070175438596
chr11	46352275	46391600	16	21750	2.625
chr11	65320175	65363300	16	22050	4.76923076923077
chr11	95823275	95859200	16	15850	4.78947368421053
chr15	42065175	42103700	16	27325	1.46919431279621
chr16	57651600	57689625	16	28075	3.79310344827586
chr17	41475675	41549375	16	22050	4.8
chr17	48272625	48300600	16	19825	4.41176470588235
chr2	20618825	20652725	16	15625	4.52173913043478
chr2	100087475	100107675	16	11900	3.02222222222222
chr2	201164925	201188025	16	14525	2.20689655172414
chr20	35456375	35493450	16	23275	3.31958762886598
chr3	71081250	71126525	16	22500	4.71428571428571
chr3	98594425	98625950	16	20150	4.05882352941176
chr3	122783600	122810125	16	12825	3.8695652173913
chr3	124751150	124786475	16	21475	3.84090909090909
chr3	184031725	184064425	16	20225	2.84255319148936
chr3	187977025	188017725	16	24625	4.72
chr5	73917650	73948675	16	21700	3.35294117647059
chr5	133445875	133488250	16	16225	4.85496183206107
chr5	140863050	140909800	16	26400	4.72619047619048
chr5	148341725	148372425	16	17200	2
chr5	172191600	172235000	16	24500	4.74747474747475
chr6	17957450	17994825	16	18975	4.08130081300813
chr6	159213975	159241300	16	18525	1.28205128205128
chr7	25886100	25902925	16	9800	2.54545454545455
chr7	129464425	129506075	16	18600	3.2020725388601
chr9	124022725	124068050	16	30200	4.25352112676056
chr1	3597300	3635700	15	18025	4.47619047619048
chr1	14074800	14094375	15	10775	4.03846153846154
chr1	36613100	36644400	15	21575	2.03030303030303
chr1	41931200	41970625	15	22125	4.41304347826087
chr1	210405025	210439000	15	14375	4.16326530612245
chr10	35734250	35753825	15	11400	3.06122448979592
chr10	97019300	97055825	15	22775	2.81481481481481
chr10	114801675	114834650	15	18850	3.57746478873239
chr11	3955950	3981925	15	10900	4.12
chr11	47528025	47565950	15	18900	3.152
chr11	68079550	68123150	15	20600	3.80152671755725
chr11	95875750	95903225	15	17950	2.79310344827586
chr12	11946175	11992575	15	20350	3.13656387665198
chr12	66024350	66052425	15	15225	3.56410256410256
chr12	116557900	116583350	15	15800	2.39344262295082
chr12	123345075	123384475	15	26950	2.54545454545455
chr12	123596250	123636750	15	15700	4.4
chr15	63524775	63549625	15	12750	4.28571428571429
chr15	90351775	90395450	15	18450	3.78378378378378
chr16	4963850	5008950	15	17325	4.26815642458101
chr16	55504200	55549125	15	20250	3.97560975609756
chr17	38248025	38281900	15	22875	3.4
chr17	44253425	44273050	15	9800	3.6
chr19	46692600	46730300	15	18425	4.43478260869565
chr2	9684125	9706375	15	10450	4.14141414141414
chr2	38317625	38344725	15	12300	4
chr2	74197625	74238625	15	23650	2.375
chr2	153255400	153290925	15	19600	3.17391304347826
chr2	173291400	173330975	15	34800	3.11111111111111
chr2	201979125	202001925	15	17975	1.61643835616438
chr2	238622675	238644050	15	13325	2.8695652173913
chr20	49526925	49549025	15	14675	3.89473684210526
chr21	44907525	44943475	15	23575	1.68361581920904
chr21	45005025	45032225	15	17200	4.45
chr22	38068775	38093575	15	13500	3.375
chr3	11617550	11655800	15	22025	3.53846153846154
chr3	87030975	87046350	15	8325	2.66666666666667
chr3	105068675	105091850	15	13525	2
chr3	127465025	127500850	15	15525	3.26724137931034
chr3	151019075	151038900	15	14750	1.96296296296296
chr4	41199225	41219500	15	11700	4.15
chr4	81101550	81124775	15	10925	4.5
chr5	2739025	2759450	15	14675	2.87179487179487
chr5	172276575	172319675	15	22100	3.24444444444444
chr6	45387050	45425150	15	17125	4.46478873239437
chr6	52398275	52443125	15	30100	2.875
chr7	104583775	104631800	15	24750	3.74384236453202
chr7	139420225	139446350	15	17950	2.17721518987342
chr8	12965700	12991750	15	12650	4.26548672566372
chr9	134268350	134309225	15	25925	2.36734693877551
chr1	2158000	2190750	14	22225	2.12820512820513
chr1	11978675	12001125	14	9375	2.91666666666667
chr1	33218875	33247050	14	19500	3.18811881188119
chr1	33886350	33912525	14	13100	2.625
chr1	150520925	150553275	14	22225	4.0990099009901
chr1	156431625	156481075	14	25275	3.35885167464115
chr1	198124000	198149775	14	15425	2.84210526315789
chr1	200328800	200351925	14	11825	3.81333333333333
chr1	210042575	210074875	14	19000	2.74157303370787
chr11	19677600	19705350	14	14350	3.41935483870968
chr11	61722150	61749275	14	16325	4
chr11	66079025	66116150	14	20525	3.94285714285714
chr12	32588775	32610800	14	13200	3.40540540540541
chr12	56100725	56140150	14	20550	4.11111111111111
chr15	93443225	93467875	14	17850	4.08695652173913
chr16	11170300	11208100	14	16200	3.97674418604651
chr16	75267650	75323450	14	34275	3.29411764705882
chr18	20393800	20429325	14	16600	4.03225806451613
chr18	46446725	46490250	14	35800	3.52380952380952
chr19	39615875	39658925	14	17375	3.55056179775281
chr19	49116725	49142300	14	15025	3.74358974358974
chr2	85811125	85839950	14	12525	3.83720930232558
chr2	235578100	235603925	14	14200	4
chr22	20858100	20891425	14	22050	2.59375
chr22	25360425	25398750	14	17575	3.89583333333333
chr22	40873700	40909925	14	17750	3.78082191780822
chr3	171506025	171532250	14	14850	2.875
chr4	1282425	1326100	14	19500	3.84186046511628
chr4	170144975	170182650	14	24300	1.78378378378378
chr5	150439450	150484375	14	23125	3.88023952095808
chr6	33377125	33401900	14	14450	2.86440677966102
chr6	112292500	112319000	14	13950	4.04761904761905
chr6	143140425	143176575	14	19125	3.7037037037037
chr7	22599775	22631375	14	16100	2.15492957746479
chr7	24942425	24971300	14	16150	3.29411764705882
chr7	55589300	55621725	14	14950	2.8972972972973
chr9	93723050	93764125	14	16975	4.09615384615385
chr9	123676700	123709375	14	18475	3.35416666666667
chr9	124111350	124138300	14	16175	2.11510791366906
chrX	49019775	49046575	14	12350	3.73770491803279
chr1	8452600	8485550	13	17075	2.6530612244898
chr1	32154750	32189975	13	19575	3.77777777777778
chr1	45264750	45286600	13	16400	2.25
chr1	64526225	64560275	13	15250	3.40350877192982
chr1	68172775	68207200	13	19125	1.77777777777778
chr1	94422975	94461950	13	18625	2.43192488262911
chr1	161038125	161069100	13	15750	2.94623655913978
chr1	167714125	167736050	13	9350	3.71428571428571
chr10	33388250	33434700	13	17750	3.77401129943503
chr10	90748625	90763625	13	8775	3.08333333333333
chr11	35159650	35204600	13	38850	2.33333333333333
chr11	65543925	65561800	13	10350	2.8695652173913
chr11	86333000	86350550	13	8450	2.77064220183486
chr12	6431125	6457350	13	19300	3.73333333333333
chr12	65988825	66009900	13	13650	2.74
chr12	109105650	109129325	13	16175	2.59649122807018
chr12	110301825	110328050	13	12875	2.60377358490566
chr13	73628875	73648450	13	11100	2.55421686746988
chr13	110896850	110919625	13	11400	3.525
chr14	23521575	23555375	13	14125	3.02702702702703
chr14	68858050	68880175	13	13150	2.8125
chr14	95945825	95975750	13	15750	2.27586206896552
chr15	52117450	52141425	13	16775	2.21212121212121
chr16	717150	740875	13	14500	2.73529411764706
chr16	48398400	48420250	13	10975	1.78378378378378
chr16	53800425	53823600	13	16200	2.25316455696203
chr16	67476000	67504575	13	13100	3.11864406779661
chr16	67554750	67584200	13	13475	3.16666666666667
chr16	68770725	68799150	13	19200	3.25
chr16	85225675	85246475	13	12350	3.18987341772152
chr16	85586325	85609075	13	10675	3.82456140350877
chr19	38468200	38496575	13	15725	2.89189189189189
chr2	32875	47975	13	11000	2.38461538461538
chr2	29329425	29348100	13	11175	3.76470588235294
chr2	109186825	109213700	13	15425	2.58426966292135
chr20	23116800	23148200	13	17500	3
chr20	35088875	35123250	13	21700	2.97560975609756
chr20	56254950	56294450	13	34700	2.94117647058824
chr21	38817150	38836400	13	11700	2.83333333333333
chr22	19927925	19958575	13	13000	3.75193798449612
chr22	39673650	39716875	13	22250	3.25274725274725
chr22	40982925	41003300	13	12200	2.94736842105263
chr3	190083550	190105150	13	12700	3.55555555555556
chr4	54772000	54804475	13	15150	3.37777777777778
chr4	77895600	77915725	13	12250	2
chr5	67533550	67553025	13	10600	2.32
chr5	76095425	76122925	13	12900	3.6
chr5	98104000	98127125	13	13375	3.38461538461538
chr5	142045250	142078775	13	14000	3.81818181818182
chr6	129980800	130013450	13	19325	3.76470588235294
chr7	98717925	98742750	13	17350	2.94736842105263
chr8	23380650	23419825	13	18575	3.11392405063291
chr8	143743225	143764275	13	13650	2.11764705882353
chr9	127041000	127072850	13	24775	1.48717948717949
chr9	130677375	130700975	13	14225	2.50666666666667
chr9	130711725	130744400	13	22925	2.45161290322581
chr9	135987875	136013850	13	18625	2.51612903225806
chrX	45630350	45650625	13	16750	2.63157894736842
chr1	29062400	29083650	12	10175	2.53333333333333
chr1	39852625	39882575	12	20900	2.88
chr1	59036400	59063025	12	13700	2.07272727272727
chr1	95189525	95209900	12	11875	2.71111111111111
chr1	109791550	109827050	12	16300	2.54716981132075
chr1	156861700	156878400	12	11100	3.03448275862069
chr10	1089875	1108625	12	11225	2.05333333333333
chr10	8086850	8113925	12	20950	1.47222222222222
chr10	21804775	21825250	12	11925	3.47826086956522
chr10	79253925	79294050	12	19550	3.46808510638298
chr10	93339350	93377475	12	18050	3.24
chr10	102973300	102989725	12	9625	2.61386138613861
chr10	126401500	126436250	12	21400	3.47058823529412
chr11	3167875	3191925	12	13500	2.88372093023256
chr11	73017500	73047050	12	23975	1.21495327102804
chr11	93860575	93886375	12	18150	3.07936507936508
chr11	114018200	114044150	12	16125	2.76923076923077
chr11	121955825	121977200	12	13375	2.55813953488372
chr12	54801450	54833550	12	18500	2.66
chr12	76208200	76220725	12	7650	3.41176470588235
chr12	111862000	111885000	12	17475	3.33333333333333
chr13	28204625	28219975	12	9600	1.62666666666667
chr13	45764375	45783925	12	11575	3.28205128205128
chr14	77767625	77789075	12	12125	2.83673469387755
chr14	102426750	102448075	12	12250	2.04545454545455
chr15	58749525	58768925	12	10750	3.50943396226415
chr16	84859675	84877975	12	9150	3.25925925925926
chr17	14200175	14214350	12	10925	1.33333333333333
chr17	17721625	17763650	12	26900	3
chr17	39798875	39826200	12	19025	3.49090909090909
chr18	74155750	74172950	12	12650	1.40740740740741
chr2	28831775	28850725	12	9150	2.53333333333333
chr2	36654775	36669875	12	8975	2.1
chr2	36675950	36717450	12	24475	2.92146596858639
chr2	42343625	42375325	12	16875	2.61904761904762
chr2	113378650	113409950	12	19550	2.99497487437186
chr20	1444350	1472850	12	12975	3.25
chr20	3868275	3883975	12	9550	2.57142857142857
chr20	57220150	57235275	12	9200	2.4
chr20	61543275	61562400	12	13625	1.875
chr21	36245975	36265125	12	13650	3.03448275862069
chr21	44829275	44849275	12	11625	2.57627118644068
chr21	45552125	45593375	12	15125	3.45454545454545
chr22	19855975	19884650	12	17950	3.33333333333333
chr22	38691925	38716000	12	17975	1.86206896551724
chr3	16515775	16527125	12	6500	2.5
chr3	30382750	30399750	12	12925	1.43589743589744
chr3	33468150	33483575	12	8250	2.41860465116279
chr3	49443000	49460700	12	9925	2.70967741935484
chr3	129310625	129338425	12	16925	2.8
chr3	150451125	150471025	12	10975	2.13333333333333
chr4	79472200	79491850	12	16700	0.851063829787234
chr4	159079350	159094425	12	9700	2.58823529411765
chr5	96034900	96057800	12	13925	2.11111111111111
chr5	111069675	111084900	12	9625	2.33898305084746
chr5	142195725	142210975	12	9950	2.53846153846154
chr5	156960175	156992075	12	15100	3.20833333333333
chr6	35685675	35701825	12	11225	1.57142857142857
chr6	75977300	75993400	12	10100	2.43010752688172
chr6	112119450	112148300	12	13250	3.42424242424242
chr6	125276500	125292200	12	8425	2.18181818181818
chr6	144647975	144673475	12	13675	2.80645161290323
chr6	150161150	150190175	12	16275	2.97297297297297
chr6	158243475	158270000	12	15625	3.4639175257732
chr7	100797225	100817925	12	13700	2.12698412698413
chr7	135346375	135376850	12	13100	3.44262295081967
chr8	25027450	25056825	12	13950	3.41052631578947
chr8	42348200	42374875	12	14650	3.07438016528926
chr8	129176350	129198575	12	12975	3.12727272727273
chr9	22029900	22045675	12	9900	2.92682926829268
chr9	33439000	33475000	12	16325	3.45833333333333
chr9	98259500	98279850	12	10400	2.83495145631068
chrX	45602175	45627050	12	20550	2.11764705882353
chr1	6317500	6337400	11	10775	1.97938144329897
chr1	12493050	12525425	11	16925	3.13725490196078
chr1	12648475	12681000	11	15925	2.95238095238095
chr1	32387225	32411375	11	15175	3.05263157894737
chr1	67389025	67411400	11	10975	2.71052631578947
chr1	95000625	95021250	11	14775	2.75268817204301
chr1	150575825	150603275	11	16425	3.10588235294118
chr1	212200800	212214625	11	7550	1.70909090909091
chr10	3927875	3941850	11	9125	1.80952380952381
chr10	13743700	13761625	11	13350	1.80487804878049
chr10	22904725	22920075	11	10175	2.35
chr10	35617050	35630350	11	8700	1.41176470588235
chr10	73497075	73535475	11	19800	2.99487179487179
chr11	27465675	27495375	11	16300	3.07936507936508
chr11	65652000	65674725	11	16775	1.27160493827161
chr11	120075800	120092050	11	9950	1.85915492957746
chr12	51027550	51041650	11	6400	2.4
chr12	94980675	94990800	11	6600	2.41379310344828
chr12	110969250	110987900	11	10475	2.48837209302326
chr12	116954875	116980775	11	12700	2.57943925233645
chr12	125388925	125414375	11	13500	2.5
chr13	43555400	43582725	11	12400	2.91666666666667
chr13	50643700	50653800	11	7250	1.66666666666667
chr13	110650975	110670975	11	11550	2.59090909090909
chr14	24601125	24618200	11	9525	2.57142857142857
chr15	42780600	42792575	11	6600	1.72413793103448
chr15	63659650	63678975	11	13975	1.84615384615385
chr15	63789150	63816675	11	16775	1.86842105263158
chr15	68115275	68136650	11	9225	2.99009900990099
chr15	68557300	68581725	11	15625	2.72
chr16	85026125	85046000	11	14450	1.75308641975309
chr17	27037050	27056550	11	13075	1.86554621848739
chr17	35835775	35855750	11	13725	2.53846153846154
chr17	43116025	43130225	11	9200	1.28571428571429
chr17	45907300	45929775	11	11250	2.96969696969697
chr17	48103625	48144725	11	29300	1.88421052631579
chr17	48335025	48357975	11	14525	1.75438596491228
chr17	77763475	77778325	11	8775	2.51851851851852
chr19	2040950	2065425	11	14875	2.11111111111111
chr19	11194450	11211050	11	11825	2.32432432432432
chr19	12884300	12913675	11	18025	2.69306930693069
chr19	13943875	13964925	11	17600	0.379310344827586
chr19	16679475	16708150	11	18175	3.01724137931034
chr19	41100400	41122175	11	15750	2.9047619047619
chr19	48823500	48837650	11	9675	1.52272727272727
chr2	46523475	46547950	11	17625	1.72727272727273
chr2	54266000	54275550	11	4425	3.06976744186047
chr2	60771425	60784550	11	7450	2.0655737704918
chr2	106003525	106028675	11	18775	2.29166666666667
chr2	219133725	219163825	11	18875	2.02787456445993
chr2	227653075	227667300	11	11000	1.42857142857143
chr2	238595450	238617525	11	17350	1.6078431372549
chr2	242484775	242504525	11	10800	2.76543209876543
chr20	17624125	17637075	11	8200	1.87096774193548
chr20	48301175	48323600	11	12125	2.1840490797546
chr21	40356050	40379975	11	12800	2.95424836601307
chr21	44860075	44878600	11	8900	2
chr22	46066950	46089175	11	14050	2.66666666666667
chr3	8539225	8552225	11	8025	2.92307692307692
chr3	15346875	15374800	11	17350	2.09090909090909
chr3	16097375	16116725	11	11625	3.06666666666667
chr3	32440350	32465975	11	14300	2
chr3	42156750	42172025	11	9800	2.59649122807018
chr3	49043575	49067350	11	12050	2.83168316831683
chr3	50370625	50397575	11	15375	2.2258064516129
chr3	53269525	53290600	11	12550	2.4320987654321
chr3	58145025	58167150	11	13425	2.33734939759036
chr3	63945675	63975150	11	16925	2.58823529411765
chr3	106917650	106941850	11	10225	3.07692307692308
chr3	111447500	111471200	11	13075	2.13114754098361
chr3	149083575	149109250	11	18500	2.9
chr3	149284125	149314675	11	21725	2.54901960784314
chr3	149355925	149377200	11	12975	2.19512195121951
chr3	189754425	189777550	11	9200	2.95522388059702
chr4	87839500	87864025	11	12525	2.55405405405405
chr4	141010925	141025425	11	10975	2.83018867924528
chr5	14439675	14454000	11	8750	2.05128205128205
chr5	73673975	73692350	11	8850	2.98412698412698
chr5	77881400	77912525	11	17125	2.69811320754717
chr5	118656275	118671900	11	11150	1.25714285714286
chr5	134707525	134736100	11	21200	1.24137931034483
chr5	135328725	135360525	11	20725	2.83870967741935
chr5	150957675	150979350	11	15175	1.81395348837209
chr6	75904825	75918750	11	8375	1.79310344827586
chr6	160387250	160406875	11	14000	1.5
chr7	5664800	5687375	11	13075	3.02127659574468
chr7	25002175	25022575	11	15250	1.7037037037037
chr7	42257600	42279200	11	12650	3.04347826086957
chr8	17582050	17602050	11	12900	2.62686567164179
chr8	29511525	29533925	11	11850	2.62745098039216
chr8	49605850	49626975	11	16650	1.52238805970149
chr8	67024550	67046050	11	11325	2.33587786259542
chr8	116673100	116682125	11	5775	2.47058823529412
chr8	123134475	123153450	11	11175	2.31404958677686
chr8	145002100	145033850	11	29975	0.490566037735849
chr9	107612625	107642625	11	15375	2.63829787234043
chr9	110796525	110820975	11	13925	2.5503355704698
chr9	111859675	111883225	11	14275	2.25185185185185
chr9	112226125	112246700	11	9950	3.09259259259259
chr9	117960075	117977025	11	10275	2.60869565217391
chrX	2608400	2629225	11	15150	2.81818181818182
chrX	17565175	17582350	11	10200	2.35714285714286
chrX	39750675	39768925	11	10675	1.76
chrX	45654775	45672025	11	12000	2.95652173913043
chr1	8254125	8279250	10	11675	2.35643564356436
chr1	19680975	19699825	10	9925	2.48
chr1	42126650	42150350	10	15625	0.99290780141844
chr1	117447375	117469875	10	15725	1.98245614035088
chr1	145210425	145220350	10	5950	2.25
chr1	178235425	178253375	10	11325	1.25714285714286
chr1	200622975	200644925	10	9775	2.63636363636364
chr1	203473650	203498100	10	10575	2.03680981595092
chr1	206668350	206688700	10	14325	2.33333333333333
chr1	207058300	207072800	10	10950	2.125
chr10	7828050	7840300	10	6600	1.93650793650794
chr10	61651350	61669550	10	11600	1.2
chr10	82243075	82270250	10	22650	2.02469135802469
chr10	102756100	102779250	10	11925	2.703125
chr10	119119500	119133875	10	10725	1.92857142857143
chr11	35636400	35654250	10	10950	2.04081632653061
chr11	57538275	57568975	10	20350	2.08275862068966
chr11	86510250	86530350	10	13750	0.951965065502183
chr12	26272275	26281325	10	7200	0.509090909090909
chr12	47660675	47676700	10	12075	0.853658536585366
chr12	57845050	57856900	10	7225	2.34883720930233
chr12	105619375	105630775	10	7925	1.02702702702703
chr12	129294750	129309625	10	9575	2.06779661016949
chr13	30135825	30148275	10	8975	0.591715976331361
chr14	23001250	23026675	10	10850	2.25862068965517
chr14	62176800	62187750	10	7950	0.972972972972973
chr14	69139350	69163750	10	18375	0.8
chr14	81786850	81798700	10	8075	2.39130434782609
chr14	104003850	104030900	10	15825	2.576
chr14	105938525	105958950	10	14175	2.41860465116279
chr15	39870750	39888400	10	13125	2.4390243902439
chr15	40614275	40639350	10	19625	2.5
chr15	73974425	73993050	10	13875	1.77272727272727
chr15	74815900	74839350	10	12075	2.11214953271028
chr15	78347750	78370550	10	16750	1.40425531914894
chr15	83944350	83962375	10	11600	1.6
chr16	1724375	1763575	10	17100	2.21875
chr16	29815250	29839100	10	17375	1.05882352941176
chr16	53112825	53135075	10	15975	2.05
chr16	54955000	54972950	10	10475	2.225
chr16	85382850	85410625	10	13450	2.3448275862069
chr17	1386350	1402625	10	10650	2.17647058823529
chr17	2125925	2148650	10	12800	2.58666666666667
chr17	40668200	40689700	10	14050	2.47826086956522
chr17	42975150	42998100	10	11525	2.21476510067114
chr17	44799725	44812400	10	7050	2.54166666666667
chr17	73674500	73703975	10	24850	0.90625
chr17	77805075	77819675	10	10025	1.66386554621849
chr18	42588850	42601025	10	6900	2.2
chr18	61545775	61556225	10	6675	1.48387096774194
chr18	74807550	74828475	10	16050	2.09230769230769
chr19	18949475	18963875	10	9775	1.17647058823529
chr19	45922650	45932925	10	6900	1.39393939393939
chr2	28862975	28890400	10	13475	1.87012987012987
chr2	60754025	60768050	10	8200	2.32835820895522
chr2	64067000	64083375	10	8825	2
chr2	161050000	161086950	10	24825	1.8019801980198
chr2	192541525	192556500	10	10775	1.85915492957746
chr2	217545025	217561925	10	10525	2.44628099173554
chr2	218294600	218302775	10	4325	2.57142857142857
chr2	231541925	231561425	10	9675	2.68181818181818
chr2	235149350	235171175	10	16250	1.65
chr2	239327000	239350625	10	11525	2.45669291338583
chr2	242247400	242261725	10	10650	1.11940298507463
chr22	33381700	33398250	10	9650	1.92857142857143
chr22	38019800	38039975	10	11600	2.52348993288591
chr22	42221000	42244800	10	14350	2.19444444444444
chr3	49382650	49401325	10	8650	2.16363636363636
chr3	55514750	55526100	10	8825	1.43589743589744
chr3	191068300	191081700	10	8450	1.36
chr3	192593475	192611600	10	11225	1.82758620689655
chr3	197016050	197037350	10	12650	1.296
chr4	6986450	7008025	10	12575	1.80392156862745
chr4	30717950	30726225	10	5825	1.89473684210526
chr4	48331075	48349400	10	11225	2.5952380952381
chr4	75273475	75282525	10	6225	1.90909090909091
chr5	57111625	57139100	10	15575	2.47674418604651
chr5	159324750	159345475	10	11600	2.64516129032258
chr5	180666375	180680900	10	9325	0.967032967032967
chr6	11423475	11438650	10	8875	2.6046511627907
chr6	31694925	31709100	10	10200	1.16504854368932
chr6	41602275	41617450	10	12325	2
chr6	41665300	41703950	10	18675	2.18446601941748
chr6	138420125	138430625	10	7300	1.85185185185185
chr7	6285900	6302550	10	11875	1.52
chr7	39641575	39667850	10	14125	2.1038961038961
chr8	30655625	30669375	10	10350	0.955223880597015
chr9	5446325	5459850	10	9525	1.56944444444444
chr9	5549400	5567350	10	9700	1.94805194805195
chr9	72721675	72752875	10	15675	2.4
chr9	115085300	115097475	10	6300	2.43243243243243
chr9	133802725	133817100	10	8250	1.61538461538462
chr1	9494075	9510825	9	10650	2.32727272727273
chr1	25869675	25900400	9	15600	1.82905982905983
chr1	26020600	26038000	9	9025	2.29007633587786
chr1	27317175	27339875	9	18950	0.96551724137931
chr1	32213850	32230900	9	9425	2.25454545454545
chr1	43823525	43842925	9	10800	1.94230769230769
chr1	59472150	59496125	9	11400	1.91907514450867
chr1	154389700	154407575	9	13550	1.80392156862745
chr1	178498375	178514150	9	8925	2.14705882352941
chr1	179106725	179116250	9	5900	1.6
chr1	201499725	201513450	9	9825	1.1566265060241
chr10	76961875	76976825	9	9575	1.13725490196078
chr10	82212075	82238500	9	23050	0.875
chr11	9583750	9600900	9	11975	1.89830508474576
chr11	36028325	36042125	9	10075	1.48387096774194
chr11	87902200	87916800	9	11425	1.26153846153846
chr11	88061750	88074175	9	9000	1.74545454545455
chr11	95239425	95256725	9	10325	2.09022556390977
chr11	128554900	128566275	9	6475	2.26190476190476
chr12	6381425	6397550	9	10400	1.94871794871795
chr12	15780350	15791025	9	7650	1.90243902439024
chr12	46650350	46664675	9	10650	1.51351351351351
chr12	51775100	51789450	9	8275	2.29310344827586
chr12	76409450	76432525	9	11700	2.09009009009009
chr12	108950400	108960600	9	5900	1.64285714285714
chr12	109077600	109098725	9	15950	1.2972972972973
chr12	122229400	122241475	9	10400	0.736842105263158
chr12	124863850	124882875	9	15875	1.56521739130435
chr13	30873900	30883100	9	4850	1.56521739130435
chr13	100150300	100158750	9	5425	0.888888888888889
chr14	21560950	21578525	9	10950	2.11764705882353
chr14	24894400	24913100	9	10125	2.07228915662651
chr14	67875825	67887125	9	8450	0.857142857142857
chr14	73921825	73933125	9	7975	2.31034482758621
chr14	95980250	96004300	9	16250	1.23270440251572
chr14	105478775	105497025	9	15000	2.31372549019608
chr15	63477325	63488800	9	6550	1.64705882352941
chr15	72511775	72531050	9	13225	2.30909090909091
chr15	77349950	77364000	9	8125	1.65853658536585
chr15	84512025	84520300	9	6375	0.586206896551724
chr15	92482575	92500150	9	14000	1.10294117647059
chr16	115475	136225	9	14575	1.92356687898089
chr16	21609725	21625425	9	9950	1.93406593406593
chr16	23502175	23522350	9	12625	1.83098591549296
chr16	27322600	27343000	9	15750	1.95918367346939
chr16	47169400	47178900	9	6800	1.66666666666667
chr16	84757075	84775625	9	13000	2.08695652173913
chr17	872300	884875	9	7875	1.27272727272727
chr17	7474600	7495225	9	16550	0.979591836734694
chr17	8053550	8070375	9	11425	1.90697674418605
chr17	18084475	18102200	9	11100	2.04651162790698
chr17	39927650	39952575	9	18350	1.42857142857143
chr17	40161350	40179400	9	10650	1.69491525423729
chr17	79812800	79831125	9	13325	0.927536231884058
chr18	24111625	24131550	9	12825	1.80392156862745
chr18	26727975	26746525	9	9150	2.20338983050847
chr18	28619250	28629800	9	6425	2.31818181818182
chr18	43530700	43545775	9	8350	2.2
chr19	7980625	7995450	9	8900	2.31111111111111
chr19	42744550	42761225	9	11525	1.48148148148148
chr19	42771650	42791175	9	14200	1.21052631578947
chr19	56145525	56161125	9	9700	2.15189873417722
chr2	10584875	10598875	9	8700	1.69565217391304
chr2	28609725	28638125	9	20075	0.939759036144578
chr2	36629750	36640850	9	8025	1.56521739130435
chr2	43558550	43577850	9	8575	2.31111111111111
chr2	43681650	43697275	9	11700	0.864864864864865
chr2	70776400	70785000	9	5200	2.15789473684211
chr2	75818750	75841875	9	12800	1.875
chr2	97192825	97206575	9	10700	1.8125
chr2	109225725	109240650	9	10000	1.87155963302752
chr2	110362100	110375975	9	9900	0.993788819875776
chr2	113537675	113554275	9	8875	2.20994475138122
chr2	118869975	118882650	9	7450	2
chr2	122229100	122250625	9	12675	1.42528735632184
chr2	191744225	191756750	9	8350	1.71428571428571
chr2	231728875	231736350	9	5275	1.78723404255319
chr20	32602825	32614075	9	9300	0.655172413793103
chr20	33889225	33918500	9	19600	2.03883495145631
chr20	39774075	39787825	9	9100	1.64102564102564
chr20	48598600	48607325	9	6375	1
chr20	48746600	48771250	9	17525	1.6793893129771
chr20	49340750	49353800	9	9125	0.983050847457627
chr20	60924925	60957900	9	26325	1.01333333333333
chr21	36354600	36371825	9	10700	1.29545454545455
chr21	40168650	40185375	9	11850	1.45454545454545
chr21	42209650	42220875	9	5750	1.48148148148148
chr21	43341100	43354925	9	10875	1.02083333333333
chr22	28190275	28201150	9	5825	1.91111111111111
chr3	10225500	10249325	9	14450	2
chr3	12791450	12802775	9	9150	1.61111111111111
chr3	48744675	48755300	9	7000	1.07142857142857
chr3	71471775	71483600	9	8025	0.989690721649485
chr3	127504025	127523800	9	11675	1.74561403508772
chr3	133953225	133971475	9	10275	1.74468085106383
chr3	149245550	149274625	9	16525	1.86503067484663
chr3	189653700	189668500	9	8875	2.17777777777778
chr3	193847300	193861375	9	12075	0.47887323943662
chr3	197091025	197108500	9	10375	2.3030303030303
chr4	15678625	15697800	9	11900	1.97530864197531
chr5	3598975	3607200	9	6000	2
chr5	14659825	14677425	9	12325	2.15384615384615
chr5	43301950	43316250	9	8825	2.21875
chr5	73107950	73127475	9	15075	1.5364238410596
chr5	74340175	74350875	9	6150	1.73770491803279
chr5	106800025	106815425	9	10150	1.94029850746269
chr5	107000875	107010400	9	4600	1.88235294117647
chr5	133880275	133892200	9	8450	1.86666666666667
chr5	158601450	158617000	9	10500	1.34751773049645
chr5	167714925	167730375	9	9925	2.08602150537634
chr5	175955275	175975325	9	12250	1.64150943396226
chr6	4313300	4324075	9	7225	1.97979797979798
chr6	11194925	11204050	9	6400	1.06122448979592
chr6	12286625	12297225	9	8775	2.11111111111111
chr6	19410250	19418750	9	5350	1.2258064516129
chr6	25005350	25018325	9	7775	2.18367346938776
chr6	33165225	33182000	9	11200	2.15384615384615
chr6	74400975	74416275	9	10575	1.50442477876106
chr6	106034700	106052550	9	12675	1.63157894736842
chr6	143644775	143661000	9	11700	1.19565217391304
chr6	157264600	157279425	9	8025	2.25454545454545
chr6	167032225	167042750	9	7000	2.04651162790698
chr7	2542850	2571325	9	19975	2.11920529801325
chr7	41730775	41746375	9	13525	0.883720930232558
chr7	116310700	116321250	9	7825	1.44736842105263
chr7	128467175	128476925	9	6500	1.80392156862745
chr8	11657875	11671400	9	9925	1.23287671232877
chr8	71153000	71160175	9	4300	2.15384615384615
chr8	99948700	99964200	9	11325	2.08695652173913
chr8	131449450	131459050	9	7775	1.5
chr8	134295125	134316200	9	16075	2.07936507936508
chr8	146011075	146026800	9	10775	1.25925925925926
chr9	4828925	4838725	9	7250	1.21904761904762
chr9	95468225	95503850	9	19575	1.96376811594203
chr9	97848400	97870150	9	15425	1.38888888888889
chr9	113756625	113763050	9	3675	2.07692307692308
chr9	117651775	117673450	9	10300	1.76377952755906
chr9	140498500	140516300	9	10400	1.48148148148148
chrX	129238325	129255900	9	8825	2.17391304347826
chrX	153955325	153967000	9	8925	1.53424657534247
chr1	6473175	6488375	8	11350	0.698412698412698
chr1	6544725	6558925	8	11550	0.696969696969697
chr1	9169950	9175775	8	3850	1.2
chr1	10567300	10579550	8	8150	1.26666666666667
chr1	16693050	16703850	8	6125	1.57142857142857
chr1	21051125	21062800	8	9250	0.882352941176471
chr1	26864200	26873625	8	6525	1.88571428571429
chr1	31507250	31514000	8	4150	1.89473684210526
chr1	33446300	33474025	8	15875	1.70769230769231
chr1	33824950	33835725	8	8125	1.57446808510638
chr1	68682850	68699150	8	10800	1.21428571428571
chr1	85777575	85798000	8	15200	1.08542713567839
chr1	110517900	110533525	8	9175	1.13450292397661
chr1	155929575	155959675	8	20175	1.26591760299625
chr1	156626625	156638925	8	9650	1.64285714285714
chr1	160368450	160379875	8	9025	0.612903225806452
chr1	162506325	162512600	8	4150	1.56923076923077
chr1	175157925	175170375	8	9425	0.862745098039216
chr1	178994275	179008850	8	8350	1.66101694915254
chr1	184384400	184395675	8	8450	1.26530612244898
chr1	200857125	200871600	8	10050	1.62406015037594
chr1	204255175	204273075	8	10975	1.74074074074074
chr1	207218925	207228525	8	6675	0.79646017699115
chr1	218542000	218554625	8	9300	1.05263157894737
chr1	225997225	226008675	8	6650	1.80645161290323
chr10	47124650	47131800	8	4775	1.72
chr10	63831200	63856400	8	14225	1.85084745762712
chr10	77154725	77170675	8	12000	0.793650793650794
chr10	81191600	81206950	8	11600	0.888888888888889
chr10	88713250	88734875	8	15925	0.807692307692308
chr10	91034425	91045400	8	7975	1.8
chr10	101535325	101549200	8	10625	0.862068965517241
chr10	104523925	104546075	8	16325	1.51282051282051
chr11	307050	317950	8	6225	1.55844155844156
chr11	692100	711225	8	12900	1.24731182795699
chr11	8827100	8862575	8	19500	1.84650112866817
chr11	65148275	65159850	8	10325	0.379310344827586
chr11	66383000	66390825	8	5050	1.31958762886598
chr11	75264725	75279325	8	11825	0.620689655172414
chr11	128577100	128591775	8	10275	1.12396694214876
chr12	4377675	4398150	8	13300	1.488
chr12	31897725	31904700	8	3850	1.42424242424242
chr12	47407850	47418525	8	5550	1.6056338028169
chr12	53772375	53786025	8	9725	0.88
chr12	56911625	56923925	8	8075	1.62962962962963
chr12	69861025	69870350	8	6125	1.85714285714286
chr12	80071450	80082050	8	7375	1.01298701298701
chr12	124450950	124459775	8	5300	1.57142857142857
chr13	30151350	30170725	8	15725	1.02564102564103
chr13	99713675	99720675	8	4950	1.39130434782609
chr13	109798175	109810875	8	9350	0.938053097345133
chr13	114547950	114568075	8	12700	1.44444444444444
chr14	45427825	45437075	8	5650	1.64705882352941
chr14	59740550	59750950	8	7200	1.35922330097087
chr14	68711000	68723250	8	8475	1.76190476190476
chr14	93497775	93516750	8	15100	1.34285714285714
chr14	104174675	104191200	8	11350	1.76344086021505
chr14	105252575	105268475	8	10075	1.66355140186916
chr15	41849950	41857425	8	5275	1.39130434782609
chr15	70380850	70394500	8	10400	0.542056074766355
chr15	72487400	72499800	8	10775	0.578947368421053
chr15	75459900	75475575	8	9750	1.475
chr15	90316325	90329125	8	8150	1.37349397590361
chr16	4416975	4430800	8	10675	1.47692307692308
chr16	14590800	14606525	8	10550	1.38562091503268
chr16	17452275	17464900	8	7600	1.27272727272727
chr16	31140625	31154600	8	10625	0.862068965517241
chr16	56637650	56652300	8	11725	0.666666666666667
chr16	57840550	57851000	8	8025	0.803921568627451
chr17	2292950	2303700	8	8750	1.21212121212121
chr17	6551475	6561175	8	6450	1.31034482758621
chr17	7736475	7749250	8	10075	0.679245283018868
chr17	20103750	20112050	8	5775	1.01149425287356
chr17	21185100	21200550	8	9450	1.50877192982456
chr17	31196375	31205775	8	5725	1.38983050847458
chr17	33400075	33417325	8	12175	1.17154811715481
chr17	34100575	34123325	8	16000	1.37674418604651
chr17	38169825	38189075	8	15050	1.48066298342541
chr17	57432625	57456475	8	15075	1.08982035928144
chr17	72199150	72211000	8	9400	0.754716981132076
chr17	81036100	81049600	8	8300	0.928571428571429
chr18	20805050	20812200	8	5050	1.68
chr18	21450475	21471100	8	14325	1.70526315789474
chr18	28820700	28831150	8	7800	1.56363636363636
chr18	56333525	56342650	8	6800	0.8
chr19	1437725	1447050	8	5625	1.81818181818182
chr19	4707850	4725325	8	10850	1.41860465116279
chr19	8509175	8518925	8	6225	1.51898734177215
chr19	10762800	10773950	8	6700	1.87341772151899
chr19	13271450	13284400	8	9650	0.936170212765957
chr19	46905700	46920500	8	9600	1.2463768115942
chr2	7147525	7155375	8	4575	1.33333333333333
chr2	32227575	32237400	8	6225	1.36283185840708
chr2	33434725	33448200	8	9400	1.3587786259542
chr2	64860625	64883350	8	17925	0.888888888888889
chr2	159745400	159751475	8	4250	1.37777777777778
chr2	169370750	169388300	8	12125	1.50561797752809
chr2	192030075	192046250	8	10925	1.74545454545455
chr2	206610600	206623400	8	10000	0.981818181818182
chr2	216611425	216617050	8	3750	1.58620689655172
chr2	231637725	231650450	8	9425	1.64
chr2	238162250	238167925	8	4200	1.15384615384615
chr20	10481600	10495625	8	9450	1.07317073170732
chr20	14310350	14315975	8	3450	1.69230769230769
chr20	17914500	17920750	8	4075	1.25925925925926
chr20	33459325	33468325	8	5450	1.8
chr20	51588375	51596125	8	4375	1.88235294117647
chr20	58400900	58413025	8	6875	1.78787878787879
chr21	30670400	30680275	8	7925	1.77777777777778
chr21	38740725	38754100	8	9475	1.35664335664336
chr21	43367700	43382100	8	8450	1.2952380952381
chr21	45138075	45155575	8	12475	1.55
chr22	30011925	30030625	8	12050	1.50972762645914
chr22	39629325	39641550	8	10850	0.551724137931034
chr22	50976600	50985800	8	6200	1.15789473684211
chr3	9388775	9395400	8	5625	0.646153846153846
chr3	46022800	46038050	8	8425	1.66666666666667
chr3	50183700	50210550	8	22475	1.55769230769231
chr3	69126900	69147175	8	16475	0.9375
chr3	124595225	124610350	8	10800	1.8
chr3	185529275	185540550	8	9900	0.463768115942029
chr4	15911650	15924050	8	8900	1.54761904761905
chr4	119684700	119698050	8	7600	1.625
chr4	122607400	122619575	8	8875	1.76744186046512
chr4	153595025	153604725	8	7175	1.33333333333333
chr5	1789075	1803225	8	9075	1.88505747126437
chr5	10689725	10708650	8	10225	1.84541062801932
chr5	39394875	39402425	8	5675	0.772727272727273
chr5	53812600	53821025	8	6225	0.881720430107527
chr5	57478475	57485425	8	5150	1.68181818181818
chr5	58330575	58338950	8	5425	1.20454545454545
chr5	86592250	86598625	8	4600	0.807017543859649
chr5	106900600	106917275	8	9000	1.44736842105263
chr5	125779750	125791350	8	8600	0.717948717948718
chr5	134572675	134585725	8	8900	1.49152542372881
chr5	142574650	142588375	8	7900	1.39449541284404
chr5	142772825	142781725	8	7675	0.592592592592593
chr5	167239550	167250625	8	8575	1.5625
chr5	171528650	171540475	8	8300	0.694736842105263
chr5	176726725	176740325	8	9850	1.568
chr5	178691675	178704225	8	10000	1.05882352941176
chr6	3377125	3392950	8	9500	1.75384615384615
chr6	3418300	3434125	8	9475	1.29213483146067
chr6	28553075	28558050	8	3750	0.933333333333333
chr6	32153725	32165575	8	7875	1.80327868852459
chr6	37093700	37110350	8	10700	1.81818181818182
chr6	42007050	42019450	8	8325	1.41176470588235
chr6	56402225	56409000	8	5075	1.30769230769231
chr6	128828100	128843275	8	10250	1.87341772151899
chr6	150205075	150222600	8	12075	0.81570996978852
chr6	151379650	151392825	8	9300	1.025
chr6	155593000	155600225	8	5575	1.61904761904762
chr6	158826150	158839675	8	8300	1.61290322580645
chr7	1491250	1503900	8	10525	0.857142857142857
chr7	2143275	2159025	8	10000	1.2987012987013
chr7	21978775	21986350	8	5025	1.31707317073171
chr7	75713275	75721525	8	4900	1.9047619047619
chr7	98693200	98710350	8	11425	1.0920245398773
chr7	98970150	98979475	8	6575	1.76190476190476
chr7	128093875	128099950	8	4600	1.29411764705882
chr7	130670475	130685950	8	10800	1.28342245989305
chr7	143068900	143090300	8	14025	1.73553719008264
chr8	23199550	23214650	8	11750	1.23529411764706
chr8	28556675	28571400	8	9550	1.34090909090909
chr8	48264800	48272525	8	5725	1.52941176470588
chr8	66747025	66752975	8	3400	1.90909090909091
chr8	102456550	102467500	8	7900	1.27536231884058
chr8	128402475	128416100	8	9075	1.81512605042017
chr8	134332000	134341950	8	8875	0.4
chr8	144093950	144108850	8	11825	0.642857142857143
chr9	21675000	21691075	8	14100	1.09803921568627
chr9	71783650	71806225	8	14950	1.56896551724138
chr9	84434675	84441475	8	4675	1.33333333333333
chr9	96927625	96939325	8	8375	1.39130434782609
chr9	100742450	100755525	8	9000	1.54838709677419
chr9	114799450	114814500	8	10975	1.7741935483871
chr9	118856925	118864750	8	4825	1.31372549019608
chr9	130658850	130669725	8	6800	1.56756756756757
chrX	47419325	47423800	8	2650	1.70731707317073
chrX	106916350	106930375	8	9175	1.7536231884058
chr1	933675	942575	7	7150	0.754716981132076
chr1	1788675	1795075	7	4700	1.2
chr1	10123150	10135825	7	9025	1.44086021505376
chr1	13909600	13916250	7	5150	1.09090909090909
chr1	19966300	19981600	7	11225	0.939130434782609
chr1	23489850	23498600	7	5875	1.0873786407767
chr1	24735525	24746500	7	9075	1.28571428571429
chr1	27462700	27482500	7	15425	0.491525423728814
chr1	27881050	27904700	7	22550	0.146341463414634
chr1	27908050	27934225	7	18800	1.41062801932367
chr1	31380125	31386375	7	4525	0.651162790697674
chr1	32036275	32058100	7	16150	1.27731092436975
chr1	54788300	54803975	7	13075	0.818181818181818
chr1	109931950	109942100	7	8075	1.46153846153846
chr1	150942950	150955350	7	8850	1.35483870967742
chr1	151994825	152010200	7	9475	1.48387096774194
chr1	155096850	155113375	7	12850	1.17647058823529
chr1	162640600	162648875	7	6350	0.707317073170732
chr1	165820200	165828150	7	6275	1
chr1	183596000	183603350	7	5725	0.727272727272727
chr1	200982250	200990250	7	5650	1.09090909090909
chr1	202771875	202784225	7	7350	1.38947368421053
chr1	205407500	205426425	7	15600	1.24
chr1	209812750	209834400	7	19575	1.04761904761905
chr1	212460600	212467225	7	4225	1.2
chr1	224019400	224025500	7	4800	1
chr1	227945850	227954325	7	5625	0.970149253731343
chr1	234665575	234681950	7	13700	1.13432835820896
chr10	3131400	3142350	7	8700	1.01234567901235
chr10	3845200	3856725	7	9775	0.769230769230769
chr10	35925825	35933650	7	5525	1.09090909090909
chr10	101413000	101422875	7	8125	1.23809523809524
chr10	112617050	112626950	7	8200	0.773333333333333
chr10	114713075	114727350	7	11600	1.16129032258065
chr11	1893900	1903825	7	7400	1.12
chr11	2399725	2412825	7	11775	0.755555555555556
chr11	10343975	10352275	7	6650	0.923076923076923
chr11	12736925	12750225	7	11025	1.18518518518519
chr11	27409650	27420325	7	7200	1.26717557251908
chr11	34702350	34708100	7	4275	1.02702702702703
chr11	35051100	35063700	7	10575	1.09433962264151
chr11	44580825	44601725	7	18825	0.288461538461538
chr11	46715000	46724725	7	7175	1.4047619047619
chr11	62304800	62331625	7	21350	0.532051282051282
chr11	75044750	75063850	7	16475	0.555555555555556
chr11	76960300	76964575	7	2850	1.26829268292683
chr11	78797300	78804800	7	5125	1.41935483870968
chr11	85751775	85759675	7	6875	0.389261744966443
chr11	111394900	111403525	7	5375	1.39393939393939
chr11	125033975	125041275	7	4825	0.853932584269663
chr11	128756725	128763875	7	5175	0.932038834951456
chr12	3597625	3603275	7	4300	1.21739130434783
chr12	6635550	6664475	7	21425	0.726415094339623
chr12	12581350	12586875	7	3625	1.2258064516129
chr12	13316500	13333150	7	12825	0.973821989528796
chr12	56218200	56226275	7	5725	1.25
chr12	75872025	75879125	7	6275	0.28169014084507
chr12	89549675	89560950	7	7175	1.40845070422535
chr12	110738925	110746225	7	5625	0.839506172839506
chr12	111012150	111023800	7	8325	1.2093023255814
chr12	123427250	123436725	7	6525	1.36170212765957
chr13	34207525	34219625	7	9700	0.666666666666667
chr13	42676225	42682025	7	3550	1.18987341772152
chr13	44873450	44888750	7	11675	0.722222222222222
chr13	73740575	73747000	7	5375	0.422018348623853
chr13	77453200	77469175	7	9975	1.2970297029703
chr13	100631275	100635900	7	3475	0.75
chr14	32936850	32944750	7	6300	0.941176470588235
chr14	45552500	45561525	7	6050	1.1685393258427
chr14	59819725	59833225	7	9850	1.1063829787234
chr14	62164675	62173375	7	6150	1.38888888888889
chr14	99705600	99710675	7	4475	0.72
chr15	39415975	39426025	7	8475	0.689655172413793
chr15	44083650	44094325	7	7650	0.686567164179104
chr15	49911550	49920850	7	5075	1.39047619047619
chr15	63329525	63348075	7	16500	0.292237442922374
chr15	63886450	63894500	7	5700	0.8
chr15	68876925	68883800	7	4775	1.45
chr15	69079100	69091325	7	10675	0.208955223880597
chr15	71406425	71414275	7	4900	1.22077922077922
chr15	73888125	73901825	7	10075	1.41176470588235
chr15	75155675	75166350	7	8025	1.04545454545455
chr16	3918950	3931900	7	8825	1.05882352941176
chr16	11448450	11458975	7	8000	0.915254237288136
chr16	11884900	11896150	7	8350	1.14814814814815
chr16	20876075	20893025	7	12900	1.23076923076923
chr16	20908175	20926175	7	13850	0.75
chr16	21518225	21527800	7	7575	0.693877551020408
chr16	22824425	22829475	7	3775	0.955223880597015
chr16	24996350	25011850	7	10175	1.41414141414141
chr16	57292925	57303325	7	6100	1.40540540540541
chr16	66304150	66312650	7	5425	1.41304347826087
chr16	86603475	86613850	7	7475	0.571428571428571
chr17	4841525	4857475	7	11450	1.41176470588235
chr17	5735850	5741200	7	3875	1
chr17	8020725	8030925	7	8550	0.829268292682927
chr17	30810400	30832375	7	12125	1.44615384615385
chr17	36897150	36910525	7	9600	1.16981132075472
chr17	37024000	37043650	7	15800	1.03448275862069
chr17	39732525	39746000	7	10475	1.20754716981132
chr17	40818925	40836175	7	14475	0.320754716981132
chr17	43501525	43511000	7	6350	1.15384615384615
chr17	44229900	44246075	7	10275	1.00606060606061
chr17	54669625	54676125	7	4525	1.24590163934426
chr17	59485675	59490950	7	4175	0.538461538461538
chr17	60703100	60711550	7	6275	1.05882352941176
chr17	70111800	70124125	7	10450	1.26530612244898
chr17	73504425	73514250	7	6175	1.1685393258427
chr18	12304575	12318650	7	9325	1.38181818181818
chr18	25688825	25696300	7	6200	0.535714285714286
chr18	67710075	67716500	7	5350	0.709677419354839
chr19	1205000	1217775	7	9400	1.0561797752809
chr19	6735300	6745925	7	7800	1.21875
chr19	34662225	34672675	7	6650	1.24074074074074
chr19	35604900	35619450	7	13050	1.02127659574468
chr19	41854900	41860675	7	3800	1.35483870967742
chr19	43630775	43635900	7	4175	0.571428571428571
chr19	46267125	46274850	7	6000	0.82051282051282
chr19	47284225	47292525	7	6200	1.2258064516129
chr19	50138625	50147375	7	6050	1.04615384615385
chr2	9123675	9128400	7	3550	0.529411764705882
chr2	17717500	17726150	7	6975	0.833333333333333
chr2	38659625	38676675	7	10825	1.02272727272727
chr2	65541825	65550750	7	6450	1.13636363636364
chr2	69023575	69039300	7	11050	1.18032786885246
chr2	74153050	74168425	7	12425	0.757142857142857
chr2	75058900	75080275	7	14425	1.44897959183673
chr2	85235625	85246525	7	6125	1.45238095238095
chr2	85473025	85494150	7	13175	1.072
chr2	99070675	99076850	7	4550	1.30434782608696
chr2	128164325	128174825	7	6325	1.42857142857143
chr2	151382550	151390250	7	5250	1.18604651162791
chr2	170674700	170681900	7	4875	1.45454545454545
chr2	191699275	191712500	7	10225	0.674033149171271
chr2	204666625	204677400	7	6975	1.48275862068966
chr2	208194775	208203725	7	8075	0.3
chr2	232574625	232583025	7	5275	0.897435897435897
chr20	22354525	22364875	7	7675	1.12087912087912
chr20	25034200	25039825	7	4000	1.125
chr20	31060825	31073625	7	8500	1.32142857142857
chr20	42831550	42842100	7	8300	0.685314685314685
chr20	43638775	43646875	7	6550	1.12
chr21	36207000	36220775	7	10450	1.3
chr22	20118175	20125975	7	5125	1.14814814814815
chr22	38134875	38152925	7	14350	0.413173652694611
chr22	43004300	43018775	7	9875	1.42592592592593
chr22	45553875	45563400	7	6625	1.34065934065934
chr3	11278500	11282275	7	2975	0.533333333333333
chr3	13575025	13590450	7	9675	1.48192771084337
chr3	20105750	20110850	7	3175	1.2
chr3	31930725	31938425	7	5750	1
chr3	37286000	37292100	7	3900	1.47368421052632
chr3	45634425	45642875	7	6950	0.666666666666667
chr3	50653275	50671275	7	16475	0.428571428571429
chr3	52564000	52573650	7	7475	0.95
chr3	99978800	99990875	7	8975	1.01538461538462
chr3	111587100	111593925	7	4250	1.375
chr3	112492200	112501125	7	7550	0.55
chr3	128501050	128509150	7	6000	1.02564102564103
chr3	141118075	141133850	7	12900	1.18181818181818
chr3	185813575	185828725	7	9325	1.1906976744186
chr3	189511100	189518125	7	4525	1.24137931034483
chr3	190036550	190044775	7	5200	1.43589743589744
chr4	77114875	77136300	7	15450	1.06586826347305
chr4	83344675	83354575	7	6725	1.43046357615894
chr4	141172550	141178750	7	4350	1.44444444444444
chr5	6711650	6723800	7	8300	1.16167664670659
chr5	33889025	33895300	7	4225	1.1
chr5	35851125	35860425	7	6525	1.11111111111111
chr5	60594075	60603925	7	8400	1.3
chr5	66186575	66195125	7	6850	0.496815286624204
chr5	71892650	71902650	7	7450	1.39393939393939
chr5	72659700	72673250	7	9750	0.786885245901639
chr5	137822400	137831450	7	5925	1.38461538461538
chr5	141735650	141745425	7	6750	1.22077922077922
chr5	145315150	145329725	7	12725	0.972972972972973
chr5	153568675	153582625	7	8600	1.23684210526316
chr6	3337825	3342575	7	3250	1.25925925925926
chr6	11218450	11237375	7	11275	1.48421052631579
chr6	18340825	18353950	7	8400	1.10227272727273
chr6	27634950	27640825	7	4925	0.333333333333333
chr6	30646575	30659675	7	10950	0.430769230769231
chr6	35145650	35154100	7	4775	1.47252747252747
chr6	35452400	35468800	7	13275	1.22388059701493
chr6	44082150	44098025	7	12875	1.28
chr6	52280900	52290275	7	6200	1.1219512195122
chr6	52363300	52389025	7	18475	1.15447154471545
chr6	53406800	53413650	7	4850	1.02777777777778
chr6	91291000	91297825	7	4300	1.18518518518519
chr6	117812375	117825050	7	9100	1.37777777777778
chr6	121759325	121768600	7	5925	1.33333333333333
chr6	127660125	127667050	7	4800	0.91044776119403
chr6	137102900	137113075	7	7275	1.19298245614035
chr6	139468825	139476425	7	4950	0.980392156862745
chr6	153297850	153304075	7	4600	0.583333333333333
chr6	161449800	161455975	7	4950	0.451612903225806
chr7	17340325	17347575	7	5725	0.64
chr7	26191175	26199275	7	5700	1
chr7	28075500	28083050	7	5700	0.904109589041096
chr7	31973225	31980000	7	5075	0.835820895522388
chr7	41142925	41150850	7	5300	1.05263157894737
chr7	42964375	42974200	7	6025	1.36283185840708
chr7	48121475	48138550	7	14725	0.555555555555556
chr7	107574025	107594725	7	13700	1.1
chr7	115849700	115859725	7	7175	0.8
chr7	123384125	123392175	7	5225	1.37704918032787
chr7	137557700	137572100	7	10425	1
chr7	143102225	143108750	7	4175	1.14285714285714
chr7	148720100	148726950	7	4325	1.2972972972973
chr7	150941275	150950525	7	7925	0.391304347826087
chr8	6414650	6421025	7	4650	0.91304347826087
chr8	29196400	29211550	7	13050	0.584415584415584
chr8	29608475	29616050	7	5825	0.903225806451613
chr8	54789125	54800250	7	8900	0.64
chr8	71123725	71129900	7	4550	1.09677419354839
chr8	101954900	101966850	7	7475	1.43859649122807
chr8	124190375	124198650	7	5175	0.897959183673469
chr8	125736450	125741475	7	3900	1.28571428571429
chr8	127461375	127467150	7	4225	0.787878787878788
chr8	134576675	134588525	7	9725	0.537313432835821
chr8	144675450	144685000	7	6650	1.47058823529412
chr9	14345775	14353975	7	6850	0.941176470588235
chr9	34986525	35002700	7	10875	1.15107913669065
chr9	35790550	35799500	7	5875	1.41935483870968
chr9	73018125	73030300	7	7875	0.870229007633588
chr9	75746325	75753225	7	5200	0.893617021276596
chr9	107824725	107835025	7	7050	1.46666666666667
chr9	117034550	117051900	7	13375	0.519685039370079
chr9	124734375	124738625	7	3225	0.682926829268293
chr9	127419825	127428525	7	5625	1.16923076923077
chr9	127995825	128006375	7	7425	1.03030303030303
chrX	47049800	47060575	7	7000	1.0625
chrX	64889225	64901475	7	9325	0.930232558139535
chrX	68244175	68253275	7	6150	1.37391304347826
chr1	2377675	2387825	6	8400	0.869565217391304
chr1	2454600	2469350	6	12250	0.427083333333333
chr1	12533850	12549750	6	9950	1.09004739336493
chr1	15733200	15746375	6	8950	0.897435897435897
chr1	16082300	16093025	6	7900	0.714285714285714
chr1	16338950	16347000	6	6950	0.571428571428571
chr1	16532400	16539700	6	5875	0.586206896551724
chr1	43145300	43158875	6	10625	0.818604651162791
chr1	44170000	44178650	6	6725	0.827586206896552
chr1	52082025	52090950	6	5650	0.867256637168142
chr1	53573650	53577150	6	2700	0.833333333333333
chr1	68250575	68254375	6	3000	1.02857142857143
chr1	85753800	85764975	6	8725	0.87012987012987
chr1	110159350	110168300	6	7450	1.05263157894737
chr1	114517600	114527925	6	9500	0.303030303030303
chr1	117416550	117425425	6	5450	0.879432624113475
chr1	145469400	145481100	6	9350	0.430555555555556
chr1	161699400	161706850	6	5050	0.931506849315068
chr1	178577025	178582975	6	4825	0.492753623188406
chr1	183007375	183014950	6	6100	0.765432098765432
chr1	184265425	184270175	6	3175	1
chr1	207191050	207209775	6	17025	0.808823529411765
chr1	214739100	214749200	6	9175	0.266666666666667
chr1	234853375	234864625	6	9575	0.439024390243902
chr1	241766450	241776675	6	8175	0.650602409638554
chr10	3796425	3809200	6	9450	0.84
chr10	4712600	4721800	6	7975	0.463414634146341
chr10	15898475	15903200	6	3225	1.01587301587302
chr10	22969575	22975125	6	4350	1.04761904761905
chr10	30719900	30727800	6	6150	0.738095238095238
chr10	51564625	51578000	6	11675	0.444444444444444
chr10	61192150	61195725	6	2425	0.977777777777778
chr10	72971625	72978725	6	6175	0.555555555555556
chr10	73591300	73611750	6	11675	1.06382978723404
chr10	104000375	104008675	6	6125	0.769230769230769
chr10	105374550	105380800	6	5525	0.378378378378378
chr10	105874825	105883875	6	7200	0.983606557377049
chr10	116382425	116395525	6	10250	0.875
chr10	123282800	123288150	6	4750	0.516129032258065
chr10	123352125	123358650	6	5225	0.653061224489796
chr11	1766125	1774250	6	7250	0.571428571428571
chr11	2113725	2121775	6	6525	0.742857142857143
chr11	2196525	2203350	6	5475	0.842105263157895
chr11	7593100	7601750	6	7375	0.416666666666667
chr11	7924400	7932325	6	5875	1.05263157894737
chr11	35098325	35111125	6	8925	1.09278350515464
chr11	61097625	61104325	6	5225	0.709677419354839
chr11	63604875	63615875	6	8000	0.782608695652174
chr11	86446425	86459550	6	11700	1
chr11	102316825	102327050	6	6975	1.015625
chr11	107709850	107715100	6	4250	0.9
chr11	112026975	112032175	6	3800	0.72463768115942
chr11	118304825	118313950	6	6450	0.860335195530726
chr12	12965775	12977200	6	7400	1
chr12	27483425	27498300	6	11150	1.03649635036496
chr12	47469625	47491775	6	15425	1.02912621359223
chr12	53263300	53274175	6	10225	0.588235294117647
chr12	58225050	58241250	6	13100	0.81981981981982
chr12	121339675	121346250	6	4775	0.987341772151899
chr12	123318825	123331025	6	9425	0.826086956521739
chr13	45899150	45914350	6	14025	0.349206349206349
chr13	48972000	48978300	6	5450	0.407407407407407
chr13	99959275	99966025	6	4325	0.946236559139785
chr13	102101650	102110075	6	8000	0.25531914893617
chr13	106802375	106809850	6	7000	0.13953488372093
chr14	56047850	56056350	6	7675	0.362068965517241
chr14	62215400	62222425	6	6275	0.551724137931034
chr14	64972525	64978525	6	5125	0.745762711864407
chr14	65221400	65233875	6	11700	0.263157894736842
chr14	68601800	68615475	6	12475	0.666666666666667
chr14	75112000	75127275	6	10400	0.920863309352518
chr14	77412900	77429300	6	13875	0.349726775956284
chr14	100744725	100752700	6	6125	0.593220338983051
chr14	104601775	104605975	6	3000	0.789473684210526
chr14	105209600	105221850	6	8500	1.07017543859649
chr15	40074225	40081250	6	5050	1.03703703703704
chr15	40176650	40181475	6	3700	0.842105263157895
chr15	40225275	40231500	6	4325	0.692307692307692
chr15	45926525	45942350	6	12675	0.688741721854305
chr15	52153975	52161725	6	6400	1.02564102564103
chr15	52165550	52177450	6	8450	0.913461538461538
chr15	58520325	58528725	6	6150	0.851063829787234
chr15	63305125	63316400	6	8000	0.888888888888889
chr15	65822200	65826625	6	3025	1.0625
chr15	66692450	66698900	6	5575	0.464646464646465
chr15	68927175	68937100	6	8475	0.75
chr15	74607175	74612600	6	4625	0.615384615384615
chr15	76627525	76635525	6	6300	0.739130434782609
chr15	81276850	81284925	6	5925	0.710526315789474
chr15	99860500	99867100	6	5750	0.4
chr15	101260475	101274525	6	10700	0.741818181818182
chr16	2197750	2214100	6	14700	0.452631578947368
chr16	4661325	4669625	6	6475	0.504065040650406
chr16	11761625	11777575	6	11350	0.813559322033898
chr16	18809450	18816450	6	4975	1.04545454545455
chr16	19123900	19133575	6	8125	0.8
chr16	21311250	21315225	6	3200	0.914285714285714
chr16	53085800	53091900	6	4300	0.895522388059702
chr16	66541650	66560400	6	13700	0.629032258064516
chr16	70461475	70474100	6	8900	0.699453551912568
chr16	85643500	85651000	6	6325	0.461538461538462
chr16	89983800	89993225	6	8050	0.313725490196078
chr17	7338325	7350200	6	9350	0.81025641025641
chr17	20931500	20944550	6	10375	0.785714285714286
chr17	27907250	27923650	6	14300	0.32618025751073
chr17	29885325	29895650	6	7825	0.975609756097561
chr17	38218425	38232650	6	10625	0.9
chr17	39064775	39073125	6	7175	0.391304347826087
chr17	41618100	41627550	6	7675	0.610526315789474
chr17	48497950	48507625	6	7500	0.832
chr17	49025025	49034875	6	8575	0.266666666666667
chr17	54985675	54994650	6	6900	0.806451612903226
chr17	57742200	57748775	6	5125	1.08333333333333
chr17	73972025	73980300	6	5825	0.871794871794872
chr17	75275400	75286275	6	9700	0.5
chr17	80185800	80206575	6	17700	0.376811594202899
chr18	33547950	33554675	6	4525	0.788461538461538
chr18	34018075	34022850	6	4275	0.421052631578947
chr18	39449050	39455975	6	5200	0.987951807228916
chr18	43731925	43739400	6	6225	0.666666666666667
chr18	45929375	45937600	6	5775	0.833333333333333
chr18	46351350	46370700	6	14750	1
chr18	60384375	60387825	6	2800	1
chr19	675325	681700	6	4600	0.814814814814815
chr19	2085000	2098150	6	10075	0.925925925925926
chr19	2539600	2547075	6	6200	0.368421052631579
chr19	2778975	2786750	6	4350	1.08695652173913
chr19	4968050	4979625	6	8425	0.848484848484849
chr19	5619125	5629400	6	6150	1.08974358974359
chr19	11484475	11494900	6	7300	0.75
chr19	12829425	12835300	6	4450	0.985507246376812
chr19	14222725	14231025	6	6075	0.650793650793651
chr19	19513575	19522375	6	6675	0.967741935483871
chr19	33180800	33185975	6	4425	0.293103448275862
chr19	33879025	33888300	6	7725	0.535714285714286
chr19	40779725	40792650	6	9275	0.865671641791045
chr19	41303425	41319325	6	11825	1.07407407407407
chr19	41722525	41735875	6	9050	0.952879581151832
chr19	44255575	44264925	6	7825	0.485714285714286
chr19	44278225	44289625	6	10025	0.484848484848485
chr19	45276300	45281350	6	3950	0.421052631578947
chr19	47742225	47748275	6	4575	0.634615384615385
chr19	55894150	55903475	6	6825	0.567901234567901
chr19	58311950	58317450	6	4325	0.666666666666667
chr2	8816300	8826350	6	7800	0.728971962616822
chr2	10540300	10555550	6	11100	0.904
chr2	11882200	11895075	6	10025	0.405797101449275
chr2	26986450	26996125	6	7925	0.75609756097561
chr2	28491000	28500125	6	6650	1
chr2	63274950	63279550	6	3675	0.441176470588235
chr2	64014875	64020550	6	4425	0.944444444444444
chr2	73050025	73056550	6	4550	0.956521739130435
chr2	99118850	99125850	6	4950	0.745098039215686
chr2	102438975	102448500	6	8650	0.65
chr2	109250350	109258575	6	6525	0.46969696969697
chr2	135158250	135170125	6	8075	1.03703703703704
chr2	138009900	138014675	6	3450	0.75
chr2	147739225	147746125	6	4250	1.025
chr2	151322700	151341800	6	17650	0.510948905109489
chr2	163096475	163103950	6	5875	1.03225806451613
chr2	171670250	171680075	6	7600	1.07246376811594
chr2	190027875	190032000	6	3200	0.628571428571429
chr2	192126175	192132850	6	5675	1.06666666666667
chr2	202896650	202904750	6	6450	0.96551724137931
chr2	210502750	210508125	6	3700	1.07317073170732
chr2	216522225	216530375	6	6550	0.466666666666667
chr2	221139675	221146275	6	5375	0.6
chr2	234394450	234402650	6	7300	0.27027027027027
chr2	235928650	235938000	6	8625	0.201680672268908
chr2	237070325	237081700	6	7200	1.01694915254237
chr2	241387025	241398075	6	8800	0.677777777777778
chr20	339975	348175	6	6100	1.02325581395349
chr20	17641100	17647600	6	5275	0.651162790697674
chr20	39761900	39771800	6	7725	0.837209302325581
chr20	39797825	39811800	6	9550	0.917431192660551
chr20	46554000	46559050	6	4200	0.444444444444444
chr21	45717300	45725200	6	5050	0.903225806451613
chr22	24638575	24644175	6	4325	0.823529411764706
chr22	38198000	38205450	6	6150	0.356435643564356
chr22	38571725	38578500	6	5325	0.678571428571429
chr22	40390150	40407075	6	14225	0.274853801169591
chr22	41936025	41941475	6	4025	0.829268292682927
chr22	50730175	50748275	6	13975	0.724324324324324
chr3	5227700	5241325	6	10225	0.989010989010989
chr3	9953700	9960275	6	5375	0.59375
chr3	11674200	11686050	6	8850	0.866666666666667
chr3	29324975	29330425	6	4725	0.269230769230769
chr3	37943550	37951350	6	6025	0.984615384615385
chr3	41240075	41250650	6	7600	1.02380952380952
chr3	42219750	42227100	6	5675	1.04615384615385
chr3	43731225	43738675	6	5500	0.676056338028169
chr3	49935875	49944350	6	7400	0.325
chr3	51420750	51432350	6	8475	0.952380952380952
chr3	53193950	53206150	6	9875	0.823529411764706
chr3	66021200	66027650	6	4650	0.727272727272727
chr3	126713000	126726625	6	11850	0.421052631578947
chr3	127789475	127796625	6	5425	1
chr3	133286775	133298100	6	8400	1
chr3	149334975	149345300	6	7525	0.731707317073171
chr3	149681900	149687700	6	4200	1.04347826086957
chr3	156391325	156412725	6	18625	0.58974358974359
chr3	156525475	156538775	6	9575	0.901734104046243
chr3	172030425	172038975	6	7125	0.363636363636364
chr3	177306850	177321450	6	11775	0.660869565217391
chr3	182976075	182986600	6	8850	0.5
chr3	183885675	183897975	6	7750	0.890625
chr4	10089400	10120100	6	27775	0.352542372881356
chr4	26323575	26329050	6	4750	0.727272727272727
chr4	47526425	47536350	6	7275	0.933333333333333
chr4	55091500	55101000	6	7425	0.534031413612565
chr4	61476650	61478900	6	1675	0.818181818181818
chr4	74973475	74983675	6	9300	0.684210526315789
chr4	78092550	78099200	6	5225	0.551724137931034
chr4	81185025	81191350	6	4875	0.545454545454545
chr4	128702450	128705975	6	2650	0.615384615384615
chr4	169401875	169409425	6	5425	0.904109589041096
chr4	177113200	177117375	6	3500	0.488888888888889
chr5	1881575	1890350	6	6225	1.07246376811594
chr5	5418950	5425775	6	4275	1.03225806451613
chr5	36152725	36162350	6	6750	1.04516129032258
chr5	40675975	40683975	6	6775	0.466666666666667
chr5	43425850	43430425	6	3225	0.777777777777778
chr5	54599125	54606900	6	5475	1.08333333333333
chr5	112496850	112505650	6	8200	0.181818181818182
chr5	114872775	114879300	6	4950	0.975609756097561
chr5	141692875	141709000	6	13950	0.317307692307692
chr5	179243650	179251700	6	5950	0.571428571428571
chr5	179947975	179950925	6	2225	0.545454545454545
chr6	6686900	6702525	6	10225	0.862876254180602
chr6	11206125	11216450	6	8800	0.430769230769231
chr6	11762100	11774150	6	10775	0.72
chr6	15425950	15435000	6	7600	0.533333333333333
chr6	15438475	15445975	6	5925	0.72
chr6	17928000	17934200	6	5075	0.305555555555556
chr6	25024850	25027750	6	2100	0.666666666666667
chr6	27262250	27265675	6	2550	0.842105263157895
chr6	31461550	31467625	6	4550	0.711864406779661
chr6	35357725	35370950	6	10300	0.871508379888268
chr6	41545300	41552675	6	5025	0.815533980582524
chr6	43054700	43066100	6	9075	0.765625
chr6	46701550	46705175	6	2825	0.941176470588235
chr6	106921400	106926000	6	3375	0.727272727272727
chr6	108939750	108954150	6	8775	1.08870967741935
chr6	109798975	109805375	6	4425	1.05263157894737
chr6	111197775	111205900	6	7050	0.558139534883721
chr6	112078475	112085275	6	5350	1.01449275362319
chr6	112162075	112169325	6	5600	0.48936170212766
chr6	112357575	112366825	6	5600	1.08474576271186
chr6	132435025	132438025	6	2450	0.666666666666667
chr6	136603050	136609750	6	4550	1.04761904761905
chr6	138349875	138358125	6	5450	0.87218045112782
chr6	138859375	138863700	6	3725	0.64
chr6	142693200	142700325	6	6100	0.680851063829787
chr6	151356650	151367425	6	7850	0.853658536585366
chr7	5727500	5744225	6	13175	0.459893048128342
chr7	23502450	23511500	6	6625	0.8125
chr7	29324175	29328550	6	3125	1.06382978723404
chr7	30200925	30213775	6	10025	0.951612903225806
chr7	32107625	32112175	6	3825	0.684210526315789
chr7	33077775	33081550	6	2725	0.80952380952381
chr7	36191825	36198300	6	4800	0.971428571428571
chr7	65611125	65618225	6	4725	1
chr7	73587125	73603000	6	11650	0.693877551020408
chr7	74069950	74078850	6	6625	0.743589743589744
chr7	79774225	79784200	6	6575	1.02272727272727
chr7	105697600	105714600	6	13025	0.408602150537634
chr7	116268325	116274400	6	5550	0.179487179487179
chr7	129418275	129426050	6	6050	0.64
chr7	130872150	130876000	6	3100	0.409090909090909
chr7	142168225	142172250	6	2950	0.956521739130435
chr8	20121175	20131775	6	7900	0.653846153846154
chr8	24851625	24865425	6	9750	0.862745098039216
chr8	27523450	27535375	6	8925	0.940298507462687
chr8	37390100	37405500	6	9775	1.03225806451613
chr8	38855975	38865050	6	7375	0.554621848739496
chr8	41179375	41184950	6	4975	0.482758620689655
chr8	67574375	67581500	6	5050	1.07826086956522
chr8	119151925	119156400	6	3525	0.4
chr8	120215575	120222300	6	6000	0.255813953488372
chr8	121789550	121793600	6	3025	1.08333333333333
chr8	144357625	144364525	6	6225	0.236559139784946
chr8	144813400	144824275	6	8950	0.513274336283186
chr8	144948250	144953450	6	4275	0.372881355932203
chr8	145043000	145052550	6	8225	0.769230769230769
chr9	12811800	12819250	6	6725	0.24
chr9	21828850	21838125	6	8225	0.48
chr9	75763025	75773800	6	7725	0.987951807228916
chr9	101567500	101573900	6	4600	0.875
chr9	107661975	107674075	6	9150	0.957446808510638
chr9	129373525	129382150	6	7175	0.483221476510067
chr9	131899900	131910125	6	8975	0.294736842105263
chr9	133535325	133541650	6	4025	0.904761904761905
chr9	134600200	134614775	6	11825	0.647058823529412
chr9	136919975	136932350	6	9825	0.80225988700565
chr9	138995625	139004825	6	6650	0.96969696969697
chrX	149737950	149744975	6	5850	0.434782608695652
chrX	153305150	153309200	6	3075	0.823529411764706
chr1	1353400	1358875	5	4600	0.515151515151515
chr1	1364975	1372625	5	6800	0.326530612244898
chr1	12038450	12045100	5	5275	0.420289855072464
chr1	15478150	15483525	5	4275	0.588235294117647
chr1	22462950	22469175	5	5475	0.488888888888889
chr1	26342100	26349550	5	5525	0.675675675675676
chr1	29210975	29215075	5	3500	0.375
chr1	29583300	29587200	5	3100	0.478260869565217
chr1	31477125	31487250	5	9050	0.345454545454545
chr1	33792600	33816850	5	22225	0.404580152671756
chr1	35244475	35252575	5	7075	0.342857142857143
chr1	42204275	42209550	5	3975	0.606060606060606
chr1	44228525	44234350	5	4575	0.523809523809524
chr1	46984975	46989875	5	3900	0.440677966101695
chr1	54950875	54956625	5	4350	0.576923076923077
chr1	65882975	65897325	5	9950	0.705035971223022
chr1	87796200	87804800	5	6525	0.602941176470588
chr1	96827150	96831800	5	4000	0.298507462686567
chr1	115708875	115713800	5	3800	0.447058823529412
chr1	144535225	144539925	5	3675	0.549450549450549
chr1	150121050	150126650	5	4300	0.672727272727273
chr1	150485225	150489375	5	3525	0.36
chr1	151166400	151169250	5	2225	0.476190476190476
chr1	151507450	151516450	5	7050	0.661016949152542
chr1	152154100	152164475	5	7475	0.714285714285714
chr1	156227000	156233650	5	5900	0.246153846153846
chr1	160964550	160967750	5	2800	0.285714285714286
chr1	160987025	160992775	5	4925	0.537313432835821
chr1	166807525	166814325	5	4950	0.68
chr1	169074450	169089550	5	13000	0.253687315634218
chr1	178206375	178212500	5	5050	0.714285714285714
chr1	180197900	180205000	5	5275	0.672897196261682
chr1	182993875	183002750	5	7575	0.444444444444444
chr1	184451900	184456250	5	3450	0.615384615384615
chr1	207038225	207041900	5	2925	0.419753086419753
chr1	208037550	208044150	5	4825	0.564516129032258
chr1	225841325	225846400	5	4575	0.2
chr1	226065050	226071225	5	5400	0.265822784810127
chr1	233427400	233432650	5	4050	0.642857142857143
chr10	4725975	4731250	5	4650	0.366197183098592
chr10	4803925	4810850	5	6350	0.174603174603175
chr10	4981375	4986450	5	4125	0.378378378378378
chr10	6242300	6247525	5	3925	0.649350649350649
chr10	17063975	17069425	5	4900	0.224719101123595
chr10	43889550	43903975	5	11450	0.517857142857143
chr10	50757925	50762950	5	4375	0.254545454545455
chr10	59996675	60001200	5	4000	0.390243902439024
chr10	62183300	62190800	5	6700	0.297872340425532
chr10	64024225	64029525	5	4325	0.431372549019608
chr10	71487425	71494650	5	6625	0.330097087378641
chr10	75724525	75728500	5	3550	0.227272727272727
chr10	76681400	76689400	5	6525	0.528735632183908
chr10	81953850	81968050	5	12125	0.232142857142857
chr10	91235075	91242350	5	5800	0.619718309859155
chr10	92176600	92181375	5	3700	0.710526315789474
chr10	103871900	103882550	5	8750	0.388489208633094
chr10	106204700	106209775	5	3800	0.536082474226804
chr10	121410150	121431900	5	16075	0.56986301369863
chr10	123332075	123340975	5	7600	0.6
chr10	123842825	123849675	5	5175	0.617647058823529
chr10	125847425	125854400	5	5950	0.465753424657534
chr10	128945650	128951300	5	4500	0.64
chr11	2019250	2021950	5	2350	0.368421052631579
chr11	9709175	9716050	5	5825	0.337662337662338
chr11	13353475	13363625	5	8700	0.368421052631579
chr11	14465050	14471675	5	5200	0.62992125984252
chr11	15985600	15993000	5	6800	0.225806451612903
chr11	16117475	16122000	5	3800	0.474576271186441
chr11	26249175	26253950	5	4100	0.693877551020408
chr11	27448450	27453825	5	4125	0.537037037037037
chr11	31831325	31839975	5	7875	0.222222222222222
chr11	35211125	35214725	5	3025	0.4
chr11	43941325	43947675	5	5500	0.264150943396226
chr11	61495675	61500975	5	4375	0.576923076923077
chr11	61594500	61602875	5	7150	0.628571428571429
chr11	61811525	61814450	5	2400	0.461538461538462
chr11	62472575	62478125	5	4550	0.337349397590361
chr11	62619550	62625825	5	4925	0.545454545454545
chr11	63635150	63641750	5	5825	0.208333333333333
chr11	63765500	63770050	5	4075	0.276923076923077
chr11	65677875	65690150	5	10100	0.488888888888889
chr11	68235800	68240850	5	4325	0.357142857142857
chr11	68604750	68611875	5	6075	0.5625
chr11	72141775	72145325	5	3025	0.352941176470588
chr11	93750325	93757300	5	4950	0.622950819672131
chr11	111805850	111816625	5	8400	0.502732240437158
chr11	114161825	114167100	5	4450	0.338461538461538
chr11	118777625	118801800	5	21625	0.374622356495468
chr11	119204525	119212250	5	6600	0.561797752808989
chr11	119991500	120009675	5	13750	0.542372881355932
chr11	124764100	124772325	5	6800	0.666666666666667
chr11	130741175	130745250	5	3675	0.272727272727273
chr12	6477000	6487875	5	10000	0.344827586206897
chr12	24713700	24717225	5	2450	0.678571428571429
chr12	26144975	26151625	5	5875	0.378378378378378
chr12	39297175	39301375	5	3400	0.608695652173913
chr12	48287400	48299775	5	9625	0.548387096774194
chr12	48338925	48348475	5	7625	0.477611940298507
chr12	53296775	53303525	5	5900	0.553191489361702
chr12	53688575	53695450	5	6000	0.621621621621622
chr12	57024200	57031925	5	6400	0.350877192982456
chr12	57606775	57612800	5	5500	0.290322580645161
chr12	58280425	58293700	5	11475	0.356756756756757
chr12	59286525	59291475	5	3900	0.422222222222222
chr12	62861525	62863950	5	1975	0.434782608695652
chr12	63177675	63181725	5	3525	0.26
chr12	65925475	65932250	5	6150	0.588235294117647
chr12	90627350	90630200	5	2450	0.347826086956522
chr12	95606700	95610300	5	2700	0.56
chr12	110256225	110261525	5	4150	0.59375
chr12	125163225	125173550	5	9050	0.36
chr13	22247025	22250050	5	2450	0.5
chr13	98950500	98954850	5	3825	0.260869565217391
chr13	109811950	109815150	5	2600	0.352941176470588
chr13	114538500	114545625	5	5875	0.3
chr14	69358700	69362825	5	3550	0.380952380952381
chr14	73080025	73086375	5	5625	0.25
chr14	76445025	76449650	5	3625	0.650602409638554
chr14	86038100	86044225	5	5400	0.291666666666667
chr14	89295975	89302800	5	4875	0.666666666666667
chr14	105552250	105561200	5	7275	0.518518518518518
chr15	22919425	22924775	5	4150	0.627450980392157
chr15	32948250	32952900	5	3575	0.666666666666667
chr15	40210275	40213850	5	2750	0.682926829268293
chr15	41274900	41278400	5	2825	0.358974358974359
chr15	50641600	50645250	5	2800	0.666666666666667
chr15	59022850	59028600	5	4625	0.653061224489796
chr15	63186475	63195325	5	8350	0.206896551724138
chr15	64384375	64392625	5	6000	0.703703703703704
chr15	65712725	65715750	5	2425	0.615384615384615
chr15	68174800	68178625	5	3175	0.375
chr15	71143925	71150375	5	5175	0.527272727272727
chr15	71850625	71855725	5	4550	0.273684210526316
chr15	75072825	75087575	5	13075	0.363636363636364
chr15	75246650	75251725	5	4525	0.195121951219512
chr15	78282350	78288200	5	5050	0.424242424242424
chr15	85944575	85951925	5	6075	0.545454545454545
chr15	86024350	86027925	5	2825	0.466666666666667
chr15	89461275	89464850	5	2700	0.48
chr15	90576350	90584675	5	6700	0.688
chr15	95333425	95337000	5	2600	0.666666666666667
chr16	1577900	1586450	5	7000	0.350230414746544
chr16	8955475	8966050	5	7475	0.675675675675676
chr16	11030900	11045150	5	11425	0.417061611374408
chr16	14491875	14495550	5	2750	0.711864406779661
chr16	17644625	17651150	5	5200	0.425196850393701
chr16	19895050	19898075	5	2350	0.6
chr16	22377700	22387050	5	7275	0.681481481481481
chr16	48637950	48647800	5	7500	0.478260869565217
chr16	68124150	68128300	5	3725	0.207792207792208
chr16	69360025	69365325	5	4100	0.565656565656566
chr16	75033450	75038225	5	4225	0.349206349206349
chr16	75516675	75521275	5	4075	0.380952380952381
chr16	82659925	82675550	5	13625	0.556390977443609
chr17	631650	638275	5	5050	0.700854700854701
chr17	3788850	3798750	5	8700	0.186567164179104
chr17	6454700	6460400	5	4350	0.473118279569892
chr17	7251900	7259825	5	6525	0.388888888888889
chr17	30894200	30898375	5	3800	0.193548387096774
chr17	37759100	37763775	5	3750	0.666666666666667
chr17	42619150	42626300	5	6125	0.619718309859155
chr17	47183500	47190075	5	4775	0.707317073170732
chr17	48994325	49001300	5	5200	0.490909090909091
chr17	52346075	52349575	5	2525	0.697674418604651
chr17	56652675	56655550	5	2275	0.551724137931034
chr17	60895925	60903200	5	6600	0.363636363636364
chr17	61350975	61358725	5	7325	0.111111111111111
chr17	62490525	62505750	5	11350	0.643874643874644
chr17	62772775	62778475	5	5000	0.651162790697674
chr17	66192175	66197375	5	4525	0.216216216216216
chr17	70381775	70391225	5	8475	0.266666666666667
chr17	73868425	73875225	5	5725	0.658227848101266
chr17	74377325	74385475	5	6050	0.633802816901408
chr17	76916300	76920925	5	3475	0.636363636363636
chr17	76969375	76976700	5	6375	0.628571428571429
chr17	77001250	77008400	5	5800	0.4
chr18	8794125	8802450	5	6750	0.586206896551724
chr18	9704950	9713150	5	6400	0.469135802469136
chr18	10410350	10414425	5	3475	0.433333333333333
chr18	10926075	10928900	5	2200	0.473684210526316
chr18	19747500	19751725	5	3800	0.580645161290323
chr18	21402450	21409500	5	6000	0.301075268817204
chr18	21632725	21637150	5	4050	0.202898550724638
chr18	21642725	21646750	5	3475	0.4
chr18	28065175	28068700	5	2325	0.679245283018868
chr18	38902800	38906550	5	3175	0.619047619047619
chr18	56526025	56535800	5	8575	0.452173913043478
chr18	57326175	57333075	5	6375	0.611111111111111
chr18	66094300	66099350	5	4300	0.523076923076923
chr19	1465100	1472000	5	6050	0.290909090909091
chr19	1851450	1862400	5	10350	0.208333333333333
chr19	35629300	35634450	5	3950	0.382352941176471
chr19	36132375	36136600	5	3575	0.357142857142857
chr19	41219875	41230500	5	8175	0.517857142857143
chr19	42632700	42637900	5	4275	0.35
chr19	43966975	43973675	5	5100	0.571428571428571
chr19	44267100	44273800	5	5950	0.230769230769231
chr19	45309650	45314475	5	4375	0.166666666666667
chr19	45901125	45911850	5	8775	0.64367816091954
chr19	47728700	47736550	5	6650	0.395348837209302
chr19	51865825	51872225	5	4750	0.666666666666667
chr19	54703875	54714475	5	9100	0.46875
chr2	10443400	10446525	5	2825	0.275862068965517
chr2	11480175	11483800	5	2850	0.557377049180328
chr2	17768100	17776975	5	7875	0.396039603960396
chr2	19737625	19744400	5	6400	0.2
chr2	23657375	23659675	5	2100	0.2
chr2	31491700	31494350	5	2050	0.482758620689655
chr2	31634575	31639875	5	4450	0.585365853658537
chr2	39636500	39640975	5	3525	0.53968253968254
chr2	39657025	39667550	5	8175	0.641711229946524
chr2	46550650	46566050	5	15050	0.173913043478261
chr2	47027575	47034400	5	6275	0.142857142857143
chr2	47072550	47086775	5	11400	0.687022900763359
chr2	49076575	49080075	5	2575	0.666666666666667
chr2	54290750	54293650	5	2475	0.615384615384615
chr2	56110050	56116700	5	5900	0.363636363636364
chr2	62374475	62379525	5	4400	0.636363636363636
chr2	64089150	64094750	5	4550	0.432
chr2	65288575	65299075	5	8700	0.4149377593361
chr2	65351650	65356150	5	3500	0.653846153846154
chr2	65455950	65460500	5	3775	0.592592592592593
chr2	70741750	70754150	5	10575	0.42654028436019
chr2	85635525	85642500	5	5575	0.614285714285714
chr2	105986525	105998925	5	11000	0.290598290598291
chr2	111874450	111881625	5	6050	0.620689655172414
chr2	113955975	113960925	5	4375	0.296296296296296
chr2	114649450	114656875	5	6800	0.413793103448276
chr2	121687575	121698100	5	8000	0.715909090909091
chr2	127412575	127417225	5	4000	0.590909090909091
chr2	150595475	150601700	5	5025	0.653061224489796
chr2	171568675	171574150	5	4325	0.577777777777778
chr2	191079025	191081000	5	1650	0.347826086956522
chr2	192109225	192121775	5	9550	0.596330275229358
chr2	196183075	196185975	5	2325	0.434782608695652
chr2	219744025	219749575	5	4350	0.666666666666667
chr2	219922225	219926200	5	3275	0.358974358974359
chr2	231657475	231663500	5	5575	0.333333333333333
[truncated: 1,131 more rows]
