# Supplementary material for: Large organized chromatin lysine domains help distinguish primitive from differentiated cell populations
Source: Nat Commun. 2021 Jan 21;12:499. doi: 10.1038/s41467-020-20830-9 (PMC7820432; doi:10.1038/s41467-020-20830-9)
Supplement: Supplementary file 3 — Supplementary Software [file 41467_2020_20830_MOESM3_ESM.zip › E028-H3K4me3_LOCKS.bed]

chr1	150449850	151522025	58	101700	35.9864864864865
chr11	64490650	65245725	58	105525	31.672131147541
chr16	2866925	3452450	58	77100	41.2063492063492
chr16	30345200	31150725	58	107825	35.5223880597015
chr19	1841325	2504200	58	92900	33.3870967741936
chr19	11196175	12252125	58	81700	41.875
chr19	12660425	13129850	58	80300	33.3333333333333
chr19	45826700	46380225	58	80450	42.4961240310078
chr19	55573350	56160875	58	81950	41.3225806451613
chr19	57828850	58772425	58	86675	27.6
chr6	25962200	26569925	58	117225	31.695652173913
chr6	28047625	28758500	58	74875	33.0555555555556
chr9	130461300	131268225	58	79700	36.3675675675676
chr9	139606300	140151625	58	77850	42.0606060606061
chr8	144622100	145160825	56	100100	39.5643564356436
chr17	7077450	7659050	54	114550	34.2068965517241
chr17	73422575	74138000	54	62950	34.1980198019802
chr19	49046600	49662300	54	80200	34.8965517241379
chr19	982575	1286650	51	76525	25.875
chr11	65291925	65839950	49	92300	27.5421686746988
chr6	31409300	31941450	44	82550	26.9354838709677
chr11	62305625	62653450	38	89375	16.3853211009174
chr17	46561050	46704050	36	42450	17.7674418604651
chr12	54321550	54448975	33	55925	16.4736842105263
chr14	23288675	23584750	30	47700	15.6363636363636
chr19	58774075	59086400	30	55900	11.7619047619048
chr22	36720850	36815750	30	30300	14.3055555555556
chr7	27127875	27250550	27	78050	8.29787234042553
chr19	39137800	39189725	25	18725	9.43333333333333
chr12	120631075	120704000	21	26475	8
chr11	63992575	64089300	20	36900	7.6
chr2	74641500	74801325	20	41725	10
chr17	8013100	8153950	19	45675	8.30952380952381
chrX	153595150	153719875	17	33150	7.72527472527473
chr17	79813125	79895750	16	23650	5.68
chr5	180587200	180689325	16	37550	7.18
chr16	1979175	2042750	15	20000	6.91729323308271
chr1	156626700	156739350	14	29550	7.17412935323383
chr11	762700	850725	14	32525	6.08860759493671
chr16	671825	746125	14	21825	7.28787878787879
chr20	3725375	3802425	14	19275	6.84615384615385
chr7	150705550	150823425	14	27000	7.17105263157895
chr1	43401800	43429550	13	14175	5.12
chr22	46430950	46487100	13	41800	3
chr14	69406550	69422000	12	6275	4.82608695652174
chr16	2198100	2213900	12	12250	1.63157894736842
chr22	50679700	50746175	12	22650	5.95161290322581
chr6	27759050	27871675	12	34075	5.50292397660819
chr16	67183850	67234700	11	20150	3.67088607594937
chr3	50353800	50403400	11	20650	5.0561797752809
chr1	156072725	156100625	10	19650	2.3304347826087
chr10	131751825	131771225	10	12000	3.88888888888889
chr12	56099750	56139375	10	17600	4.02857142857143
chr19	42744950	42790650	10	23175	2.37057220708447
chr2	20408500	20432675	10	13975	4.37837837837838
chrX	45617375	45635475	10	15275	0.981818181818182
chr10	22604375	22634725	9	12650	3.34426229508197
chr12	50604600	50616900	9	9050	2.5
chr12	115102675	115136625	9	21450	1.86075949367089
chr14	61109200	61125075	9	10350	1.40322580645161
chr16	2054100	2086125	9	10450	3.97959183673469
chr16	73080650	73105350	9	13475	2.62903225806452
chr3	50191825	50204850	9	9525	4
chr3	195618400	195642000	9	11375	3.2962962962963
chr5	2739050	2757550	9	14600	1.12408759124088
chr6	7532725	7554800	9	11350	2.5
chr6	33377400	33399250	9	11675	3.11764705882353
chr7	100765300	100777475	9	6600	2.4
chrX	49019700	49048650	9	13125	3.57615894039735
chr10	126835600	126851350	8	10850	2.04724409448819
chr12	53611025	53628100	8	10875	3.04761904761905
chr12	53772575	53784800	8	7725	2.27777777777778
chr12	56319375	56334475	8	10875	2.53571428571429
chr12	125395050	125413275	8	11275	2.81012658227848
chr17	2295100	2310975	8	10775	1.52941176470588
chr17	48609625	48625400	8	8225	3
chr19	39880425	39939350	8	22725	2.94610778443114
chr19	41100575	41121075	8	13400	3.4
chr2	64870050	64882400	8	9175	2.84057971014493
chr3	52079500	52092175	8	10025	1.64864864864865
chr8	145725950	145755150	8	13575	2.32124352331606
chr1	1290850	1297525	7	5000	1.4
chr1	16465900	16486050	7	14375	1.28358208955224
chr1	94141000	94160275	7	8725	2.90769230769231
chr1	153928750	153965600	7	17450	2.5296803652968
chr10	104168350	104195875	7	8725	2.95774647887324
chr11	554575	578800	7	10450	3.03225806451613
chr11	61722400	61741550	7	9625	2.23571428571429
chr11	65252875	65276350	7	16650	2.77333333333333
chr11	118777950	118801475	7	19325	1.06976744186047
chr12	46757575	46781350	7	14600	1.35714285714286
chr12	48145950	48158175	7	5200	2.453125
chr13	109917075	109926250	7	6675	0.784615384615385
chr15	37385675	37403625	7	14900	2.73913043478261
chr16	14394925	14404750	7	8525	0.363636363636364
chr16	29815850	29837300	7	15050	0.92896174863388
chr17	38465125	38506800	7	16800	2.76892430278884
chr17	59473950	59494350	7	13625	1.29100529100529
chr19	13944050	13962700	7	12775	1.74712643678161
chr2	173300975	173307425	7	4425	1.2
chr2	201989425	201995950	7	4100	1.63636363636364
chr20	55200300	55212900	7	9900	1.46341463414634
chr3	48466925	48489550	7	12575	2.75
chr4	111532625	111559150	7	18075	1.25396825396825
chr6	33238700	33292075	7	24025	2.93333333333333
chr7	48126800	48136225	7	8025	1.11111111111111
chr9	21986925	22009925	7	10975	3
chrX	45658600	45668075	7	5425	3
chr1	2455075	2462350	6	5225	1.04761904761905
chr1	8075350	8088475	6	11825	0.980392156862745
chr1	33803975	33816450	6	8550	1.87951807228916
chr1	78468950	78476500	6	6525	1.33333333333333
chr1	113243125	113261875	6	9450	1.67625899280576
chr1	154927525	154957500	6	16975	1.53900709219858
chr1	156861800	156867550	6	3400	2.47272727272727
chr1	170630325	170640625	6	9150	0.533333333333333
chr1	200374525	200381775	6	6050	0.446153846153846
chr1	221908500	221917375	6	7350	2.45454545454545
chr10	1090175	1106400	6	10150	0.874172185430464
chr10	8086975	8105375	6	14575	1.68493150684932
chr10	106398800	106402625	6	2375	1.76
chr11	57074025	57104075	6	13075	2.27636363636364
chr11	121963975	121975250	6	10350	1.47368421052632
chr12	7023150	7061500	6	14050	2.3202614379085
chr12	13348750	13361950	6	10950	1.11538461538462
chr12	58135700	58167550	6	14650	1.94535519125683
chr12	95592650	95599925	6	4800	1.11111111111111
chr14	21730725	21738475	6	6775	0.571428571428571
chr14	105433025	105445300	6	9150	1.8021978021978
chr15	45923550	45934575	6	5650	2.32352941176471
chr15	70384600	70393950	6	8225	1.24444444444444
chr15	72514550	72529975	6	9800	2.13333333333333
chr16	68770750	68779350	6	7150	0.704225352112676
chr16	85202350	85208475	6	4750	0.763636363636364
chr16	87885925	87903125	6	12675	1.70059880239521
chr17	1387875	1396450	6	7125	0.699029126213592
chr17	39735675	39745625	6	5975	1.2620320855615
chr19	34662375	34668925	6	4925	1.7037037037037
chr19	48892875	48903875	6	5525	2.02352941176471
chr2	19546600	19563600	6	10550	1.23809523809524
chr2	60757000	60764075	6	4600	1.35714285714286
chr2	60770575	60797775	6	13300	2.14084507042254
chr2	105468200	105474250	6	3850	2.10344827586207
chr2	151330425	151353375	6	13150	2.05454545454545
chr2	176986875	177005900	6	8900	2.26666666666667
chr2	219147150	219163675	6	9675	1.93301435406699
chr20	45977650	45990100	6	11650	0.169491525423729
chr22	19747075	19755175	6	3800	2.38532110091743
chr22	46365200	46375375	6	5600	1.90566037735849
chr3	181427525	181433775	6	5400	0.300751879699248
chr4	38664225	38676775	6	11150	0.91304347826087
chr5	52283300	52293575	6	7475	2.13333333333333
chr5	92906275	92924800	6	11650	1.44781144781145
chr5	139720675	139727325	6	5500	1.1304347826087
chr6	28775600	28785700	6	5175	1.74117647058824
chr6	34203400	34217900	6	10375	1.57692307692308
chr8	29198025	29211350	6	10550	1.41935483870968
chr9	21546850	21565650	6	14900	1.39130434782609
chr1	19273750	19284125	5	9875	0.956521739130435
chr1	36613625	36627975	5	10025	1.77380952380952
chr1	39872850	39881775	5	7175	1
chr1	45265250	45279900	5	9300	1.62589928057554
chr1	47897950	47904575	5	5475	0.75
chr1	65883700	65890625	5	4700	1.69230769230769
chr1	206677175	206687775	5	5125	1.66129032258065
chr1	208410875	208418750	5	6675	1.02439024390244
chr10	21798925	21825225	5	15500	1.28372093023256
chr10	30720325	30727600	5	6225	0.411347517730496
chr10	63805475	63812900	5	4925	0.964539007092199
chr10	79785750	79798175	5	7550	1.35922330097087
chr10	82212850	82223375	5	8725	0.518518518518518
chr10	124907525	124917475	5	4850	1.76923076923077
chr11	119204625	119211850	5	5050	1.4468085106383
chr12	52884025	52890400	5	5700	0.634146341463415
chr12	57479825	57488450	5	7600	0.6
chr12	58230350	58246850	5	7325	1.63404255319149
chr12	92528950	92541700	5	11375	1.52
chr12	109116050	109126475	5	6900	1.27722772277228
chr12	113900325	113906425	5	3675	1.19047619047619
chr12	122230425	122251425	5	15750	1
chr13	36044675	36053225	5	6725	0.611111111111111
chr14	73922000	73930300	5	5200	1.45945945945946
chr15	60678925	60700625	5	12675	1.25751072961373
chr15	83948050	83957350	5	8675	0.526315789473684
chr15	93424525	93452975	5	16300	1.62075134168157
chr15	96864425	96890725	5	21200	0.75
chr16	21523075	21527625	5	3050	1.33333333333333
chr16	75278425	75287450	5	5750	1.25581395348837
chr16	85643900	85649600	5	5400	0.294117647058824
chr16	86596925	86614800	5	12825	0.694214876033058
chr17	878625	884400	5	4725	0.756756756756757
chr17	6914125	6927125	5	8575	1.22222222222222
chr17	17737425	17744400	5	5575	0.555555555555556
chr17	27940275	27951075	5	6025	1.64625850340136
chr17	36101950	36105550	5	2850	1.45454545454545
chr17	40823775	40836100	5	9725	0.953125
chr17	77810100	77819150	5	6950	1.36734693877551
chr17	79360225	79377925	5	11850	1.57142857142857
chr18	46465125	46479700	5	13700	0.199095022624434
chr19	4051475	4068525	5	12175	0.951841359773371
chr19	6735525	6745625	5	7200	1.3758865248227
chr19	18871100	18875525	5	2675	1.64705882352941
chr2	11884450	11891050	5	5175	1.48
chr2	66659225	66674350	5	14250	0.117647058823529
chr2	106009575	106021300	5	7600	1.32456140350877
chr2	145268050	145282600	5	11800	0.678899082568807
chr2	163097025	163103300	5	4875	1.02040816326531
chr2	175198175	175208600	5	6300	1.02994011976048
chr2	191511625	191517875	5	5125	0.511627906976744
chr20	20347875	20350425	5	2150	0.631578947368421
chr20	30298375	30312050	5	11625	1.09090909090909
chr20	47884950	47903875	5	12425	1.25128205128205
chr21	47400750	47406075	5	4450	0.792452830188679
chr22	19156825	19167150	5	7225	1.61904761904762
chr22	38141150	38146300	5	4675	0.6875
chr22	38706350	38714800	5	7225	0.349344978165939
chr3	47016325	47023825	5	5325	1.24271844660194
chr3	48627925	48637450	5	7550	0.587719298245614
chr3	52438500	52446750	5	7875	0.11214953271028
chr3	58033950	58038675	5	3175	0.911764705882353
chr3	112351450	112362325	5	9025	0.4
chr3	150316950	150323250	5	4650	0.689655172413793
chr3	193851325	193860225	5	8000	0.5
chr4	154707625	154714100	5	4800	1.56756756756757
chr4	157692000	157697850	5	4725	1.5
chr5	14183000	14186750	5	2550	0.896551724137931
chr5	14440350	14446300	5	5025	1.48387096774194
chr5	66299075	66313250	5	11175	1.04712041884817
chr6	86112975	86115625	5	2025	0.516129032258065
chr7	551300	562650	5	10125	0.306569343065693
chr7	2558300	2570000	5	6575	1.68949771689498
chr7	25893950	25902850	5	4675	1.40458015267176
chr7	65821000	65825275	5	3950	0.318181818181818
chr7	94278200	94288525	5	6000	1.76136363636364
chr7	100485650	100495000	5	6225	1.75384615384615
chr7	130585150	130601325	5	14300	0.352517985611511
chr7	135429100	135434000	5	3775	0.565217391304348
chr7	158608900	158614675	5	3525	1.61643835616438
chr8	116673525	116682100	5	7475	1.03225806451613
chr9	71785375	71794175	5	5525	0.916666666666667
chr9	97681575	97685275	5	2750	0.666666666666667
chr9	129374125	129381575	5	6525	1.2
chrX	33223000	33229700	5	5150	0.618181818181818
chr1	954550	961525	4	6550	0.571428571428571
chr1	2120675	2127025	4	4325	1.10144927536232
chr1	3633350	3635025	4	1350	0.347826086956522
chr1	8931675	8940825	4	8825	0.055045871559633
chr1	9950200	9954325	4	2650	1.1830985915493
chr1	16082850	16092825	4	6475	0.963963963963964
chr1	26602300	26609275	4	4700	0.917197452229299
chr1	32039600	32046525	4	6325	0.224719101123595
chr1	38492600	38496375	4	2800	0.927536231884058
chr1	63151250	63156700	4	4625	0.440677966101695
chr1	93810450	93818175	4	7025	0.909090909090909
chr1	154150500	154156450	4	5400	0.366197183098592
chr1	155097400	155113375	4	11600	0.977099236641221
chr1	156466375	156475300	4	7150	0.705882352941177
chr1	164527450	164535000	4	7250	0.258064516129032
chr1	173442825	173449525	4	5325	0.978723404255319
chr1	200859775	200867675	4	6250	0.585858585858586
chr1	205414050	205420300	4	5400	0.785714285714286
chr1	206135250	206137800	4	1700	0.888888888888889
chr1	234734950	234749450	4	13050	0.24468085106383
chr10	3132700	3134450	4	1425	0.941176470588235
chr10	3509175	3511900	4	2375	0.296296296296296
chr10	33237375	33252025	4	12150	0.23394495412844
chr10	35926300	35933550	4	6975	0.103896103896104
chr10	81584875	81588250	4	2975	0.740740740740741
chr10	100992150	100996275	4	3050	1
chr10	101294575	101297100	4	1975	0.941176470588235
chr10	106013950	106021250	4	5375	0.687179487179487
chr10	112253450	112264200	4	9850	0.171919770773639
chr10	123350675	123358625	4	7425	0.192592592592593
chr10	135087025	135092475	4	4650	0.413793103448276
chr11	307850	321250	4	9025	1.01818181818182
chr11	3396700	3402850	4	3450	1.04424778761062
chr11	9590050	9600300	4	7875	0.535593220338983
chr11	12026400	12031425	4	4725	0.222222222222222
chr11	28127275	28133025	4	5125	0.521739130434783
chr11	31830800	31839900	4	6900	0.838323353293413
chr11	33743675	33746350	4	2075	0.615384615384615
chr11	35186600	35188800	4	1575	0.8
chr11	45951800	45956050	4	3200	0.837209302325581
chr11	63434825	63439575	4	4250	0.333333333333333
chr11	67978700	67984125	4	3975	1.16483516483516
chr11	118488750	118496000	4	5475	0.611111111111111
chr11	126223375	126230025	4	4875	0.6375
chr12	6660725	6665525	4	4225	0.529411764705882
chr12	6711875	6717200	4	4850	0.244897959183673
chr12	50478150	50482875	4	4100	0.634146341463415
chr12	53439400	53448625	4	8650	0.10958904109589
chr12	54806025	54813925	4	6375	1
chr12	91569450	91577025	4	6825	1.16666666666667
chr12	96819025	96821250	4	1800	0.424242424242424
chr12	110432125	110440050	4	6000	0.683673469387755
chr12	114840700	114848175	4	7125	0.0632911392405063
chr12	123370850	123381100	4	8525	0.910569105691057
chr12	124869975	124874325	4	3450	1.09090909090909
chr13	99135100	99137775	4	2325	0.233333333333333
chr13	100620525	100624200	4	2975	0.439024390243902
chr13	110430150	110440500	4	9525	0.173611111111111
chr14	21564700	21575125	4	6525	0.927374301675978
chr14	29234725	29237625	4	2075	1.17647058823529
chr14	35180575	35184625	4	3275	1.16666666666667
chr14	52115700	52125150	4	7850	0.575609756097561
chr14	74250975	74257075	4	5350	0.297872340425532
chr14	100496650	100498900	4	1700	1.05263157894737
chr15	57511525	57513850	4	1800	0.523809523809524
chr15	67417500	67420275	4	2025	0.645161290322581
chr15	76627550	76635475	4	7200	0.808510638297872
chr15	90733575	90735750	4	1750	0.818181818181818
chr15	96896950	96904425	4	4675	1.13461538461538
chr16	637400	644125	4	6175	0.314606741573034
chr16	2183650	2186675	4	2400	0.714285714285714
chr16	11031600	11040950	4	7725	1.14285714285714
chr16	15247150	15249325	4	1575	0.529411764705882
chr16	24998200	25000525	4	1550	1.09090909090909
chr16	51183175	51190350	4	5875	0.645669291338583
chr16	75679100	75686125	4	5925	0.620689655172414
chr16	80837075	80839125	4	1700	0.3
chr16	86541825	86547025	4	4850	0.164383561643836
chr16	87520875	87527500	4	5675	0.867924528301887
chr16	88599525	88602050	4	2300	0.275862068965517
chr17	1952375	1960300	4	5700	1.11258278145695
chr17	14200350	14214125	4	9925	0.694029850746269
chr17	15160450	15168650	4	5575	1.00578034682081
chr17	30592400	30595025	4	1950	0.763636363636364
chr17	40932125	40936025	4	3450	0.476190476190476
chr17	41171525	41177725	4	4525	1
chr17	62772800	62778175	4	4425	0.905660377358491
chr17	75276125	75285500	4	8725	0.175675675675676
chr17	76918950	76922450	4	2850	0.413793103448276
chr17	79007400	79019150	4	9475	0.512987012987013
chr17	79475700	79487050	4	10425	0.635294117647059
chr17	80453475	80456200	4	2175	0.857142857142857
chr17	80709000	80713400	4	3450	0.414414414414414
chr17	80832250	80834350	4	1450	0.96
chr18	9116875	9118600	4	1475	0.333333333333333
chr18	19745850	19755050	4	8050	0.527777777777778
chr18	74200850	74208525	4	7025	0.545454545454545
chr18	74839600	74845575	4	4425	1.1219512195122
chr19	570875	577150	4	5825	0.4
chr19	8427175	8432750	4	4700	0.294117647058824
chr19	17184875	17191425	4	5225	0.717557251908397
chr19	17413025	17423400	4	6450	1.1448275862069
chr19	54662100	54666800	4	3775	0.875
chr2	5830450	5838025	4	7325	0.0451127819548872
chr2	8816450	8826325	4	9450	0.103703703703704
chr2	16079700	16084575	4	4550	0.271186440677966
chr2	54797550	54800350	4	2150	1
chr2	72370150	72377600	4	7075	0.28
chr2	119599425	119606400	4	6100	0.368421052631579
chr2	149632325	149634525	4	1875	0.32258064516129
chr2	182755750	182761575	4	5525	0.274509803921569
chr2	189838400	189844750	4	6100	0.169014084507042
chr2	202096800	202101575	4	3300	0.540540540540541
chr2	219922500	219926025	4	2400	1.09090909090909
chr2	224821200	224826325	4	4450	0.565217391304348
chr2	242251250	242258575	4	5800	0.916666666666667
chr20	35089050	35094800	4	4700	0.376623376623377
chr20	48762850	48770950	4	6375	1.13274336283186
chr20	52205175	52214400	4	8775	0.0857142857142857
chr20	60638250	60642500	4	3725	0.4
chr21	35055225	35058300	4	2000	1.01960784313725
chr21	44842525	44848175	4	4875	1.13333333333333
chr22	20884400	20886675	4	1975	0.25
chr22	28190950	28198950	4	7075	0.338624338624339
chr22	39092425	39104125	4	8650	0.879668049792531
chr22	39924850	39931150	4	3700	0.896551724137931
chr22	46926675	46935700	4	6450	0.9875
chr3	5018725	5029300	4	9800	0.390243902439024
chr3	25468825	25473750	4	4400	0.833333333333333
chr3	52565900	52573350	4	6225	0.394736842105263
chr3	55510875	55524350	4	13100	0.468085106382979
chr3	71105000	71116225	4	8250	0.745519713261649
chr3	147126300	147131700	4	4575	0.494117647058824
chr3	151030625	151038075	4	5300	1.03076923076923
chr3	151984325	151991000	4	6425	0.324324324324324
chr3	157820475	157829200	4	6625	0.833333333333333
chr3	177075050	177078600	4	3000	0.571428571428571
chr3	185445925	185448025	4	1650	0.594594594594595
chr4	1768525	1770025	4	1250	0.4
chr4	13543550	13551175	4	4900	0.735632183908046
chr4	15679025	15686450	4	7025	0.0952380952380952
chr4	84034350	84036350	4	1575	0.75
chr4	138447675	138455325	4	6800	0.5
chr5	40677125	40685500	4	7650	1.06666666666667
chr5	87967600	87972600	4	3875	0.660194174757282
chr5	112311675	112316950	4	5050	0.142857142857143
chr5	175960750	175972900	4	8025	0.806201550387597
chr6	1389000	1395350	4	5800	0.32967032967033
chr6	1607625	1620650	4	8950	0.955974842767296
chr6	3226700	3232575	4	4350	1.2
chr6	10400200	10427375	4	21075	0.474148802017654
chr6	27255600	27266175	4	7650	1.18333333333333
chr6	28944900	28956900	4	7250	1.20261437908497
chr6	29594900	29601850	4	5650	0.840579710144927
chr6	33166775	33177125	4	7750	0.70440251572327
chr6	41885150	41891650	4	4575	0.790123456790123
chr6	50783300	50794950	4	9925	0.825396825396825
chr6	83774375	83781375	4	5000	0.692307692307692
chr6	106942875	106945550	4	2400	0.6
chr6	139454600	139459825	4	3800	0.573770491803279
chr6	157097000	157105450	4	8050	0.285714285714286
chr7	5594500	5598525	4	2900	1.2
chr7	5731425	5735725	4	3750	0.241379310344828
chr7	6519975	6524400	4	3750	1
chr7	17336825	17343175	4	5925	0.217391304347826
chr7	22893400	22899275	4	4100	0.797101449275362
chr7	36427650	36433775	4	5400	0.774193548387097
chr7	42271750	42278725	4	6650	0.304347826086957
chr7	55120200	55123700	4	2150	1.18367346938776
chr7	100805675	100810525	4	4150	1.1219512195122
chr7	104643425	104659050	4	10825	0.917705735660848
chr7	107200775	107206100	4	4800	0.375
chr7	116161975	116172050	4	8125	0.582159624413146
chr7	153748175	153750375	4	1375	0.810810810810811
chr8	11721275	11726475	4	4525	0.896551724137931
chr8	22454425	22464075	4	6900	0.814070351758794
chr8	27628650	27633275	4	3900	0.483516483516484
chr8	77584900	77599750	4	10925	1.07692307692308
chr9	14303175	14323850	4	16575	0.631578947368421
chr9	33023225	33029700	4	6075	0.256410256410256
chr9	35906200	35908675	4	1975	0.75
chr9	118915500	118919975	4	4125	0.205128205128205
chr9	127019675	127024925	4	4750	0.196078431372549
chr9	130323275	130332475	4	6250	1.05494505494505
chr9	131901600	131904650	4	2600	0.448979591836735
chr9	132094525	132099900	4	4375	0.447761194029851
chr9	134268700	134283700	4	9600	1.15744680851064
chrX	24164450	24171850	4	5700	0.629213483146067
chrX	39949225	39958800	4	7325	0.869565217391304
chrX	47049825	47057200	4	6675	0.25
chrX	57617550	57623500	4	4625	0.778761061946903
chrX	73068200	73072575	4	4000	0.194444444444444
chrX	153359625	153363950	4	3550	1.02564102564103
chr1	933600	938675	3	4150	0.455172413793103
chr1	2985150	2987650	3	2075	0.387096774193548
chr1	6843500	6847100	3	3225	0.25
chr1	9894425	9897225	3	2375	0.347826086956522
chr1	10570400	10571850	3	1325	0.2
chr1	11750750	11752925	3	1875	0.358974358974359
chr1	15849725	15854550	3	4450	0.19672131147541
chr1	15942925	15947025	3	3625	0.314814814814815
chr1	19248600	19251150	3	2350	0.123456790123457
chr1	22259775	22264550	3	4075	0.333333333333333
chr1	23036600	23038800	3	2100	0.111111111111111
chr1	24738725	24746325	3	6675	0.303921568627451
chr1	25663025	25667125	3	3900	0.0916030534351145
chr1	27018550	27028950	3	10175	0.0328947368421053
chr1	27319450	27326550	3	6850	0.133333333333333
chr1	32225950	32230425	3	3825	0.365079365079365
chr1	36020625	36025000	3	4225	0.0509554140127389
chr1	38509725	38514425	3	4475	0.105263157894737
chr1	46668375	46671475	3	2775	0.215686274509804
chr1	52341325	52345575	3	4100	0.16
chr1	52605075	52609650	3	4425	0.142857142857143
chr1	92348750	92352525	3	3650	0.153846153846154
chr1	95388100	95395325	3	6950	0.0717131474103586
chr1	101185200	101188000	3	2650	0.13953488372093
chr1	108227050	108231225	3	4025	0.135593220338983
chr1	112936300	112941075	3	4475	0.264150943396226
chr1	113495425	113502925	3	6425	0.320675105485232
chr1	144519175	144521900	3	2400	0.473684210526316
chr1	149783025	149785300	3	2050	0.191780821917808
chr1	149979350	149983225	3	3550	0.333333333333333
chr1	152878225	152879250	3	825	0.434782608695652
chr1	153579825	153589575	3	9600	0.0213333333333333
chr1	154971525	154982825	3	10250	0.281481481481481
chr1	155530175	155534775	3	4225	0.4375
chr1	155656125	155660325	3	3975	0.222222222222222
chr1	156593725	156595725	3	1875	0.108108108108108
chr1	162759975	162761550	3	1475	0.0930232558139535
chr1	180122925	180126750	3	3725	0.0363636363636364
chr1	182991000	182999575	3	8275	0.178571428571429
chr1	185281350	185288275	3	6300	0.135021097046413
chr1	196620675	196623600	3	2775	0.0909090909090909
chr1	200707325	200714050	3	5600	0.43
chr1	202922600	202928225	3	4450	0.463414634146341
chr1	206857700	206861850	3	3825	0.165413533834586
chr1	207199575	207206775	3	6875	0.324324324324324
chr1	209819175	209827950	3	8425	0.325581395348837
chr1	209996125	209997425	3	1125	0.296296296296296
chr1	217307625	217311925	3	3625	0.4
chr1	221050575	221055525	3	4325	0.282208588957055
chr1	223958875	223959925	3	900	0.307692307692308
chr1	226184500	226187900	3	2950	0.296296296296296
chr1	233248550	233250150	3	1250	0.341463414634146
chr1	233462600	233465925	3	3125	0.117647058823529
chr1	234858150	234860900	3	2250	0.4
chr1	235488425	235495300	3	6300	0.292682926829268
chr1	244210275	244214225	3	3800	0.115942028985507
chr10	3819500	3829100	3	9050	0.0986842105263158
chr10	6763350	6764650	3	1100	0.352941176470588
chr10	11916700	11917800	3	950	0.272727272727273
chr10	35623325	35628300	3	4825	0.0851063829787234
chr10	65279325	65283575	3	4050	0.10752688172043
chr10	70847325	70851125	3	3175	0.333333333333333
chr10	73531225	73534175	3	2850	0.125
chr10	75632825	75635200	3	2225	0.137931034482759
chr10	75669050	75676950	3	7800	0.0146520146520147
chr10	76584250	76587575	3	3175	0.0833333333333333
chr10	77154925	77169875	3	13600	0.195488721804511
chr10	88850550	88856675	3	5750	0.1125
chr10	95238000	95242925	3	4525	0.116279069767442
chr10	101764375	101770725	3	6125	0.113636363636364
chr10	103891875	103896875	3	4475	0.212765957446809
chr10	104502975	104505975	3	2725	0.152173913043478
chr10	105451600	105453975	3	2150	0.2
chr10	112677500	112682050	3	4075	0.222222222222222
chr10	116580700	116585650	3	4650	0.444444444444444
chr10	121439825	121442175	3	2000	0.313725490196078
chr10	129845225	129849550	3	3750	0.3
chr11	503275	508425	3	4975	0.0509554140127389
chr11	2016625	2019700	3	2500	0.466666666666667
chr11	2904900	2907775	3	2500	0.423076923076923
chr11	12308275	12309950	3	1425	0.232558139534884
chr11	12694875	12702625	3	7425	0.170212765957447
chr11	33751750	33759100	3	6850	0.482758620689655
chr11	46139575	46144475	3	4675	0.0895522388059701
chr11	46298850	46303250	3	3825	0.307692307692308
chr11	60926150	60930150	3	3425	0.357142857142857
chr11	67118950	67122850	3	3000	0.48
chr11	71497200	71499700	3	2300	0.146341463414634
chr11	76534525	76536725	3	1800	0.344827586206897
chr11	82866525	82873250	3	6075	0.258064516129032
chr11	85773875	85781200	3	6475	0.271929824561404
chr11	87903150	87909325	3	5550	0.214634146341463
chr11	102176475	102178200	3	1325	0.444444444444444
chr11	111605800	111607075	3	1075	0.266666666666667
chr11	114165650	114173725	3	7225	0.162361623616236
chr11	119998975	120009225	3	8525	0.414012738853503
chr11	122024525	122030800	3	5875	0.444444444444444
chr11	125930600	125933700	3	2600	0.404494382022472
chr12	6442125	6451975	3	9650	0.0655737704918033
chr12	8394775	8396975	3	2000	0.217391304347826
chr12	10017600	10023275	3	5175	0.240740740740741
chr12	14537350	14539525	3	1800	0.315789473684211
chr12	16499925	16504450	3	4225	0.178571428571429
chr12	18413375	18421225	3	7350	0.124087591240876
chr12	27088525	27094375	3	5675	0.129032258064516
chr12	27174500	27177475	3	2825	0.0776699029126214
chr12	27483800	27489400	3	4800	0.335329341317365
chr12	31803600	31806375	3	2500	0.227272727272727
chr12	49071800	49076925	3	4825	0.45
chr12	49390625	49393975	3	3250	0.043010752688172
chr12	50504400	50507275	3	2575	0.390243902439024
chr12	52344725	52348925	3	3800	0.1875
chr12	52624350	52631100	3	5675	0.429319371727749
chr12	53398100	53404150	3	5775	0.0720720720720721
chr12	54671500	54680075	3	8350	0.232558139534884
chr12	57911775	57919000	3	6900	0.094488188976378
chr12	69200950	69207400	3	6325	0.0821917808219178
chr12	88969650	88975075	3	5200	0.162162162162162
chr12	94954425	94956300	3	1525	0.416666666666667
chr12	95606750	95614375	3	7300	0.318181818181818
chr12	109899525	109901975	3	2275	0.133333333333333
chr12	120728500	120731425	3	2400	0.333333333333333
chr12	120875175	120877975	3	2675	0.333333333333333
chr12	124906825	124908200	3	1175	0.363636363636364
chr12	133336200	133339875	3	3550	0.0631578947368421
chr13	21276725	21279025	3	2075	0.388888888888889
chr13	22243000	22250000	3	6500	0.153846153846154
chr13	23946475	23950300	3	3350	0.218487394957983
chr13	29290600	29293875	3	3000	0.294117647058824
chr13	30155500	30157775	3	2025	0.169491525423729
chr13	41567425	41569550	3	1775	0.357142857142857
chr13	45780775	45782950	3	1925	0.424242424242424
chr13	50651625	50659700	3	6600	0.359375
chr13	84453175	84457425	3	3625	0.321167883211679
chr13	114540025	114542875	3	2575	0.219178082191781
chr14	23622650	23624625	3	1775	0.266666666666667
chr14	50466850	50470975	3	3575	0.346938775510204
chr14	55568925	55570625	3	1550	0.181818181818182
chr14	62169600	62171700	3	1825	0.1875
chr14	67875800	67881375	3	5100	0.3
chr14	69253650	69263400	3	9350	0.256410256410256
chr14	73703900	73706875	3	2700	0.390243902439024
chr14	77384425	77386050	3	1400	0.307692307692308
chr14	81684700	81688525	3	3650	0.112676056338028
chr14	91972900	91977825	3	4500	0.180722891566265
chr14	102430250	102434325	3	3900	0.072992700729927
chr14	103057150	103061675	3	4350	0.0641025641025641
chr14	103521250	103525750	3	4000	0.210526315789474
chr14	105482825	105488875	3	5700	0.0994475138121547
chr14	105631700	105635700	3	3550	0.296296296296296
chr14	105780075	105783875	3	3125	0.391304347826087
chr15	39871325	39882275	3	10450	0.282828282828283
chr15	41244425	41248125	3	3375	0.222222222222222
chr15	41793450	41795375	3	1750	0.277777777777778
chr15	41803550	41806175	3	2325	0.27027027027027
chr15	45749150	45751225	3	1725	0.360655737704918
chr15	49912075	49916575	3	4250	0.125
chr15	65132925	65138325	3	5250	0.0521739130434783
chr15	72489000	72491325	3	2175	0.2
chr15	73922525	73927125	3	4425	0.0625
chr15	74721800	74726900	3	4900	0.416666666666667
chr15	88798350	88801100	3	2400	0.296296296296296
chr15	90542825	90549375	3	6225	0.368421052631579
chr15	90754750	90756675	3	1650	0.24
chr15	90930700	90934525	3	3650	0.0672268907563025
chr15	90943675	90945550	3	1600	0.380952380952381
chr15	92409500	92411450	3	1625	0.352941176470588
chr16	401175	404875	3	3275	0.245614035087719
chr16	446525	448325	3	1550	0.358974358974359
chr16	1030550	1033025	3	2075	0.35
chr16	2171650	2173250	3	1375	0.4375
chr16	4161350	4167275	3	5250	0.25
chr16	5146750	5149050	3	2050	0.378378378378378
chr16	9053800	9058500	3	4025	0.341463414634146
chr16	9183925	9191800	3	7225	0.184100418410042
chr16	23156275	23161700	3	5175	0.232558139534884
chr16	30074950	30082025	3	6775	0.0930232558139535
chr16	31884600	31889825	3	4200	0.457142857142857
chr16	48639675	48644725	3	4825	0.222222222222222
chr16	56457025	56460025	3	2700	0.235294117647059
chr16	67875375	67882375	3	6375	0.25503355704698
chr16	68676300	68683150	3	5700	0.37037037037037
chr16	70556150	70561550	3	5275	0.0895522388059701
chr16	81563800	81565000	3	1100	0.148148148148148
chr16	81634375	81635550	3	1000	0.285714285714286
chr16	88518725	88522950	3	4025	0.285714285714286
chr16	89626050	89632800	3	6150	0.2
chr17	1612800	1621475	3	7600	0.329113924050633
chr17	4841800	4854325	3	10625	0.382428940568475
chr17	7736775	7749150	3	10775	0.483333333333333
chr17	11847100	11848550	3	1125	0.424242424242424
chr17	16189125	16190850	3	1525	0.212765957446809
chr17	17724000	17728200	3	3825	0.144144144144144
chr17	17861625	17863650	3	1725	0.352941176470588
chr17	26367625	26372450	3	4575	0.0745341614906832
chr17	26661100	26665925	3	4125	0.337662337662338
chr17	27134900	27140375	3	4975	0.297520661157025
chr17	34120275	34123175	3	2725	0.210526315789474
chr17	36411200	36413825	3	2375	0.48
chr17	37759700	37763300	3	3125	0.349206349206349
chr17	38672900	38675975	3	2550	0.450704225352113
chr17	41149550	41153350	3	3175	0.455445544554455
chr17	43389150	43396900	3	6800	0.292929292929293
chr17	46122825	46133875	3	10900	0.0193704600484262
chr17	47585075	47586325	3	1100	0.25
chr17	48130625	48142775	3	11050	0.227272727272727
chr17	48287400	48288625	3	1000	0.451612903225806
chr17	57228775	57236525	3	6900	0.223175965665236
chr17	58218650	58220825	3	1850	0.341463414634146
chr17	63050100	63054850	3	4350	0.451612903225806
chr17	65988650	65992850	3	3950	0.136986301369863
chr17	74347925	74350800	3	2550	0.234042553191489
chr17	74704375	74707725	3	3000	0.214285714285714
chr17	75445750	75452125	3	5825	0.180995475113122
chr17	76776375	76779375	3	2750	0.142857142857143
chr17	78448575	78452575	3	3725	0.11214953271028
chr17	78864625	78867100	3	2250	0.263157894736842
chr18	9912950	9918625	3	4825	0.338983050847458
chr18	11980050	11984000	3	3750	0.08
chr18	31801900	31805225	3	3000	0.201834862385321
chr18	33054475	33059375	3	4700	0.0677966101694915
chr18	47012150	47019000	3	6225	0.327272727272727
chr18	48719000	48725050	3	5500	0.159574468085106
chr18	53664375	53666050	3	1400	0.391304347826087
chr18	55853350	55854425	3	900	0.454545454545455
chr18	56529650	56535400	3	5550	0.0763358778625954
chr18	61143675	61150675	3	6550	0.0948616600790514
chr18	61442625	61447425	3	4475	0.165137614678899
chr18	61554875	61558000	3	2900	0.153846153846154
chr18	67067325	67070025	3	2550	0.0888888888888889
chr18	72915750	72925200	3	8450	0.245487364620939
chr19	658500	665425	3	5750	0.417582417582418
chr19	1406525	1411475	3	4700	0.0810810810810811
chr19	3060575	3063150	3	2350	0.315789473684211
chr19	3093725	3099350	3	5475	0.296296296296296
chr19	3698500	3700875	3	2075	0.173913043478261
chr19	4454525	4458425	3	3775	0.157894736842105
chr19	4968250	4973075	3	3825	0.447761194029851
chr19	9901925	9904250	3	2075	0.291666666666667
chr19	10712750	10715375	3	2400	0.114942528735632
chr19	11070375	11073675	3	3075	0.102564102564103
chr19	13130850	13139100	3	6700	0.464566929133858
chr19	13225975	13231750	3	5400	0.210526315789474
chr19	14199925	14203125	3	2900	0.253164556962025
chr19	15559700	15561250	3	1450	0.148148148148148
chr19	17437350	17440225	3	2625	0.15
chr19	19599850	19601275	3	1175	0.375
chr19	30716075	30720175	3	3875	0.363636363636364
chr19	41281125	41285300	3	3875	0.418604651162791
chr19	41303900	41309725	3	5575	0.0777777777777778
chr19	45146675	45149925	3	2650	0.36734693877551
chr19	45504225	45505975	3	1475	0.318181818181818
chr19	46385900	46390750	3	4350	0.290322580645161
chr19	47428625	47431475	3	2475	0.24390243902439
chr19	47610600	47618075	3	6875	0.167300380228137
chr19	47729050	47736425	3	7150	0.0663507109004739
chr19	47746225	47747925	3	1400	0.340425531914894
chr19	47759050	47761925	3	2525	0.458333333333333
chr19	48015225	48019575	3	4075	0.116129032258065
chr19	48246125	48250250	3	3250	0.459016393442623
chr19	49944375	49947375	3	2575	0.32
chr19	54369025	54374075	3	4525	0.372549019607843
chr2	287275	290400	3	2675	0.37037037037037
chr2	9345825	9350400	3	4275	0.136363636363636
chr2	11481075	11485900	3	4675	0.102564102564103
chr2	25473575	25475875	3	2075	0.245614035087719
chr2	30368675	30373000	3	4050	0.297872340425532
chr2	36581475	36590025	3	8350	0.0425531914893617
chr2	37881000	37882925	3	1625	0.304347826086957
chr2	37892850	37900300	3	6875	0.159695817490494
chr2	46925250	46929600	3	4050	0.147540983606557
chr2	47397525	47404675	3	6850	0.214285714285714
chr2	65214350	65219450	3	4350	0.354430379746835
chr2	71294625	71299700	3	4825	0.266666666666667
chr2	74003625	74007600	3	3775	0.1
chr2	74207650	74215900	3	7350	0.333333333333333
chr2	90448775	90451000	3	2000	0.210526315789474
chr2	96656450	96658700	3	1900	0.390243902439024
chr2	101765300	101769400	3	3825	0.164948453608247
chr2	109209825	109211700	3	1700	0.242424242424242
chr2	113590900	113594950	3	3775	0.0839160839160839
chr2	114383600	114385825	3	1925	0.215384615384615
chr2	154727825	154729575	3	1550	0.222222222222222
chr2	155553875	155555900	3	1750	0.325581395348837
chr2	158113750	158118150	3	4150	0.147058823529412
chr2	169100800	169105175	3	4000	0.407407407407407
chr2	171626500	171628850	3	2175	0.115384615384615
chr2	171672025	171680475	3	7225	0.338129496402878
chr2	173291725	173297900	3	5950	0.13953488372093
chr2	187349025	187353650	3	4375	0.260869565217391
chr2	198538150	198540950	3	2300	0.45
chr2	201979550	201986225	3	6250	0.110091743119266
chr2	202122125	202125600	3	2925	0.384615384615385
chr2	202642800	202647000	3	3925	0.238095238095238
chr2	202896750	202904375	3	7375	0.0434782608695652
chr2	208103675	208108150	3	3975	0.161073825503356
chr2	219724050	219725975	3	1550	0.375
chr2	235934275	235937550	3	2725	0.390243902439024
chr2	238599550	238604725	3	4825	0.0972972972972973
chr2	239754150	239765900	3	10575	0.381679389312977
chr2	241390950	241394000	3	2525	0.4
chr2	241505275	241509400	3	3875	0.0930232558139535
chr20	821475	826900	3	4975	0.229007633587786
chr20	17943325	17954625	3	10675	0.457142857142857
chr20	19865375	19867675	3	2050	0.254545454545455
chr20	34635825	34639550	3	3625	0.0769230769230769
chr20	36149525	36157550	3	7375	0.16597510373444
chr20	37060475	37064375	3	3675	0.106060606060606
chr20	48598750	48602950	3	4075	0.0444444444444444
chr20	49345850	49350675	3	4275	0.184049079754601
chr20	50177200	50180375	3	2775	0.174757281553398
chr20	55964150	55968275	3	3750	0.20253164556962
chr20	57603525	57608250	3	4100	0.32
chr20	57615375	57618700	3	3225	0.235294117647059
chr20	60939400	60944425	3	4825	0.169014084507042
chr20	61425150	61429200	3	3725	0.123893805309735
chr20	62165650	62169750	3	3475	0.292307692307692
chr20	62461100	62463750	3	2225	0.431372549019608
chr21	17791375	17797150	3	5050	0.434782608695652
chr21	35444925	35449525	3	4075	0.274809160305344
chr21	36250825	36264975	3	12775	0.199186991869919
chr21	40454225	40455600	3	1175	0.296296296296296
chr21	42538850	42543250	3	4275	0.0372670807453416
chr21	44393675	44396750	3	2775	0.352941176470588
chr21	47645625	47650575	3	4550	0.149425287356322
chr22	17516975	17519400	3	2025	0.333333333333333
chr22	19277075	19280500	3	3300	0.0517241379310345
chr22	30816325	30823000	3	5450	0.461538461538462
chr22	36290400	36292825	3	2125	0.296296296296296
chr22	38301400	38307275	3	5225	0.261904761904762
chr22	40390300	40394525	3	4025	0.0610687022900763
chr22	41346275	41349775	3	3275	0.126315789473684
chr22	43040650	43046100	3	4825	0.261904761904762
chr22	44257475	44258800	3	1025	0.461538461538462
chr22	45664175	45665650	3	1275	0.3125
chr3	9436000	9445025	3	8775	0.0730593607305936
chr3	11651200	11652200	3	875	0.260869565217391
chr3	13590050	13591875	3	1700	0.157894736842105
chr3	15687800	15689675	3	1650	0.274509803921569
chr3	23846825	23853400	3	5425	0.46551724137931
chr3	30647050	30655475	3	8150	0.307692307692308
chr3	39188050	39195875	3	7250	0.142857142857143
chr3	43327400	43333350	3	5525	0.448979591836735
chr3	46732125	46735725	3	3350	0.129032258064516
chr3	46922975	46926200	3	2750	0.304347826086957
chr3	48592575	48595700	3	2700	0.2
chr3	49936200	49944175	3	6725	0.379746835443038
chr3	53286300	53290450	3	3850	0.140845070422535
chr3	71176350	71180425	3	3650	0.294117647058824
chr3	98609825	98621725	3	11075	0.450704225352113
chr3	99978850	99983875	3	4100	0.437086092715232
chr3	113413950	113418350	3	3850	0.373626373626374
chr3	126190925	126195800	3	4675	0.115384615384615
chr3	128898000	128904000	3	5900	0.1
chr3	129321825	129326400	3	4250	0.127388535031847
chr3	141102275	141108325	3	5450	0.293333333333333
chr3	141456575	141460250	3	3450	0.3
chr3	151022500	151024500	3	1675	0.264150943396226
chr3	152015950	152020750	3	4525	0.153846153846154
chr3	156267675	156273825	3	6025	0.117647058823529
chr3	170073900	170079850	3	5675	0.087431693989071
chr3	176911675	176917000	3	5075	0.296296296296296
chr3	184031800	184038475	3	5625	0.347826086956522
chr3	184278675	184284075	3	4625	0.335260115606936
chr3	187453925	187465000	3	10975	0.00959232613908873
chr3	189506225	189516550	3	10025	0.0415584415584416
chr3	189834600	189839600	3	4750	0.188235294117647
chr3	190062575	190064100	3	1225	0.457142857142857
chr3	195161075	195164675	3	3300	0.146788990825688
chr3	197353350	197355475	3	1925	0.285714285714286
chr3	197517350	197520300	3	2525	0.32258064516129
chr4	10097450	10098900	3	1150	0.428571428571429
chr4	41144600	41146050	3	1250	0.352941176470588
chr4	48779425	48783575	3	4000	0.0517241379310345
chr4	57841000	57847050	3	5900	0.148148148148148
chr4	83289900	83297625	3	7375	0.0905660377358491
chr4	84456225	84459425	3	3100	0.166666666666667
chr4	86395800	86399050	3	3100	0.113207547169811
chr4	89451950	89455700	3	3300	0.205128205128205
chr4	99575000	99581425	3	6075	0.347826086956522
chr4	118246575	118250050	3	3325	0.108108108108108
chr4	119946550	119949775	3	3025	0.162162162162162
chr4	120130700	120138575	3	5875	0.373333333333333
chr4	139935025	139940150	3	4900	0.0719424460431655
chr4	143321700	143328225	3	6075	0.0862068965517241
chr4	154386600	154390525	3	3725	0.214285714285714
chr4	155663100	155668750	3	5025	0.299065420560748
chr4	169768975	169770625	3	1400	0.303030303030303
chr4	174447400	174452250	3	4500	0.139130434782609
chr4	184274875	184275775	3	775	0.285714285714286
chr4	185744750	185748050	3	2925	0.315789473684211
chr4	187641700	187650625	3	8075	0.13968253968254
chr5	6711875	6717625	3	5425	0.165413533834586
chr5	14207625	14209075	3	1300	0.19047619047619
chr5	27472375	27473825	3	1275	0.333333333333333
chr5	39255900	39257100	3	1075	0.181818181818182
chr5	39420450	39427150	3	6250	0.117647058823529
chr5	43037200	43044875	3	6700	0.256410256410256
chr5	50674175	50686250	3	8750	0.479495268138801
chr5	54599400	54605825	3	5225	0.469387755102041
chr5	57749275	57757025	3	7600	0.2
chr5	60704275	60705975	3	1325	0.4
chr5	74631825	74637225	3	4850	0.440677966101695
chr5	109024350	109029525	3	4900	0.3125
chr5	110408425	110411200	3	2425	0.285714285714286
chr5	127870500	127875350	3	4625	0.4
chr5	128429650	128434725	3	4275	0.363636363636364
chr5	139038550	139041250	3	2400	0.222222222222222
chr5	145315250	145322200	3	6650	0.153846153846154
chr5	148441225	148443975	3	2550	0.142857142857143
chr5	148786350	148790775	3	4300	0.136363636363636
chr5	150631725	150635450	3	3525	0.106194690265487
chr5	154133275	154139050	3	5500	0.089171974522293
chr5	170845875	170848050	3	1900	0.482758620689655
chr5	171878650	171882425	3	3225	0.391752577319588
chr5	175837600	175844150	3	5925	0.292682926829268
chr5	179243650	179251025	3	6375	0.300429184549356
chr6	2875350	2877425	3	1950	0.108108108108108
chr6	4774825	4778550	3	3475	0.135593220338983
chr6	11769550	11772625	3	2675	0.390243902439024
chr6	12007825	12014525	3	6325	0.164556962025316
chr6	17703525	17707900	3	4150	0.133333333333333
chr6	19836750	19840450	3	3425	0.127272727272727
chr6	32155950	32160850	3	3975	0.461538461538462
chr6	35461675	35466525	3	4700	0.048
chr6	35693600	35696900	3	2975	0.219512195121951
chr6	41752650	41757075	3	3975	0.235294117647059
chr6	42011825	42019350	3	6175	0.415300546448087
chr6	44091900	44096850	3	4725	0.09375
chr6	74225875	74234100	3	7650	0.104
chr6	75990275	75995850	3	5375	0.428571428571429
chr6	78170925	78177175	3	4900	0.457446808510638
chr6	86349050	86355175	3	5775	0.276923076923077
chr6	99393975	99396425	3	2325	0.0810810810810811
chr6	105388150	105389900	3	1550	0.181818181818182
chr6	111911775	111913850	3	1800	0.4375
chr6	116690650	116696050	3	4800	0.423076923076923
chr6	121756350	121764200	3	6900	0.253968253968254
chr6	125282175	125287625	3	5200	0.235294117647059
chr6	138187275	138194950	3	7450	0.0381679389312977
chr6	138422900	138430575	3	6650	0.192
chr6	138776000	138777500	3	1300	0.3
chr6	166073875	166077825	3	3650	0.25974025974026
chr6	170122425	170125700	3	3025	0.218181818181818
chr7	869950	872950	3	2625	0.458333333333333
chr7	3340000	3342525	3	2250	0.258064516129032
chr7	23506250	23514975	3	7775	0.231788079470199
chr7	42969025	42973650	3	4475	0.148148148148148
chr7	44678025	44679950	3	1675	0.313725490196078
chr7	45038375	45041750	3	3225	0.0860215053763441
chr7	45957400	45962925	3	5200	0.119565217391304
chr7	73130225	73134550	3	4050	0.111111111111111
chr7	77165225	77170550	3	4975	0.102564102564103
chr7	83820625	83826000	3	5200	0.041025641025641
chr7	99154800	99161525	3	5975	0.454545454545455
chr7	99213700	99217525	3	3625	0.145454545454545
chr7	101457050	101461500	3	4250	0.131868131868132
chr7	113722275	113728675	3	5575	0.291666666666667
chr7	131239325	131243175	3	3750	0.0606060606060606
chr7	134853250	134856900	3	3200	0.196428571428571
chr7	139759400	139763400	3	3800	0.266666666666667
chr7	149468325	149471150	3	2650	0.151515151515152
chr7	149744400	149746725	3	1875	0.413793103448276
chr7	152130050	152134650	3	4325	0.204081632653061
chr7	156792225	156793675	3	1350	0.114285714285714
chr8	8084775	8086875	3	1875	0.222222222222222
chr8	12050750	12052675	3	1650	0.315789473684211
chr8	21644950	21647125	3	1850	0.307692307692308
chr8	22921650	22927075	3	5275	0.0952380952380952
chr8	26148625	26153800	3	4850	0.120879120879121
chr8	26160825	26163175	3	1975	0.387096774193548
chr8	26305575	26309400	3	3475	0.482758620689655
chr8	28258250	28260475	3	2050	0.27027027027027
chr8	37754775	37757525	3	2500	0.160919540229885
chr8	56013750	56015550	3	1450	0.476190476190476
chr8	57471025	57472100	3	925	0.272727272727273
chr8	58906625	58909700	3	2975	0.148148148148148
chr8	97169725	97173875	3	3900	0.122448979591837
chr8	99951475	99962625	3	10650	0.0869565217391304
chr8	103663825	103670250	3	5925	0.3
chr8	120649350	120652100	3	2550	0.173913043478261
chr8	124779800	124783550	3	3400	0.358974358974359
chr8	126009550	126016675	3	6850	0.204081632653061
chr8	133492175	133493650	3	1325	0.1875
chr8	142137375	142140650	3	3075	0.103896103896104
chr8	142315700	142319075	3	2950	0.219512195121951
chr8	143693675	143696300	3	2375	0.262295081967213
chr8	146011475	146019525	3	7600	0.198581560283688
chr9	4983950	4988525	3	3975	0.307692307692308
chr9	6412225	6417875	3	4575	0.481927710843373
chr9	12811875	12815100	3	2750	0.215686274509804
chr9	19124050	19130100	3	5050	0.455882352941176
chr9	35110000	35117525	3	6725	0.274509803921569
chr9	35791050	35793550	3	2100	0.328358208955224
chr9	38064250	38070150	3	5625	0.09375
chr9	75764050	75772100	3	6725	0.391304347826087
chr9	82184950	82190825	3	5550	0.0882352941176471
chr9	88965350	88970425	3	4575	0.347826086956522
chr9	94181800	94187625	3	5475	0.0833333333333333
chr9	103112425	103116150	3	3550	0.227272727272727
chr9	103188425	103192900	3	4275	0.0625
chr9	112258950	112262700	3	3525	0.157303370786517
chr9	123833825	123838175	3	3875	0.264705882352941
chr9	124029800	124034775	3	4800	0.263157894736842
chr9	124460925	124465475	3	4200	0.133333333333333
chr9	126773250	126775125	3	1700	0.153846153846154
chr9	131929050	131930475	3	1150	0.4375
chr9	132427100	132430175	3	2825	0.207792207792208
chr9	134602975	134603950	3	800	0.363636363636364
chr9	140195025	140197950	3	2650	0.2
chr9	140483000	140486300	3	3100	0.104347826086957
chrX	9982125	9985650	3	3300	0.162790697674419
chrX	21958275	21962625	3	4050	0.254545454545455
chrX	23350475	23353350	3	2250	0.346666666666667
chrX	38420075	38422125	3	1900	0.115384615384615
chrX	38660225	38666650	3	6300	0.0547945205479452
chrX	44809750	44814050	3	3650	0.292307692307692
chrX	45706475	45711750	3	4975	0.116279069767442
chrX	48896975	48901900	3	4450	0.20125786163522
chrX	66763425	66768000	3	4175	0.161764705882353
chrX	71491900	71497450	3	5050	0.204545454545455
chrX	77358925	77364350	3	5175	0.266666666666667
chrX	99663975	99666375	3	2250	0.166666666666667
chrX	102938800	102943475	3	4150	0.294117647058824
chrX	114794475	114799000	3	3950	0.213333333333333
chrX	114826200	114829950	3	3575	0.137931034482759
chrX	129242375	129245975	3	3400	0.244897959183673
chrX	130963900	130965325	3	1275	0.285714285714286
chrX	142721050	142723775	3	2450	0.307692307692308
chrX	152863175	152866300	3	2900	0.12962962962963
chrX	153769000	153771375	3	1950	0.439024390243902
chr16	79629050	79636925	2	7825	0.012779552715655
chr20	10645850	10656475	2	10575	0.00945626477541371
chr4	55091675	55101325	2	9600	0.0104166666666667
chr9	33158375	33168375	2	9950	0.0100502512562814
