# Supplementary material for: Large organized chromatin lysine domains help distinguish primitive from differentiated cell populations
Source: Nat Commun. 2021 Jan 21;12:499. doi: 10.1038/s41467-020-20830-9 (PMC7820432; doi:10.1038/s41467-020-20830-9)
Supplement: Supplementary file 3 — Supplementary Software [file 41467_2020_20830_MOESM3_ESM.zip › E028-H3K9me3_LOCKS.bed]

chr10	37966000	38126875	66	45400	22.2307692307692
chr10	42354900	42459775	66	54350	9.8961038961039
chr10	42460525	42532925	66	38725	8.35555555555556
chr11	50325500	50409325	66	34275	13.8947368421053
chr11	50410125	50485150	66	34650	15.1666666666667
chr11	50486200	50558925	66	30400	14.6666666666667
chr11	50558975	50633225	66	27050	10.2105263157895
chr11	50633750	50733700	66	30425	23.4117647058824
chr11	51191300	51261100	66	34225	15.4444444444444
chr11	54794300	54875025	66	29675	14.6842105263158
chr11	54875125	54987575	66	27675	22.1
chr12	34413675	34613000	66	143175	21.7857142857143
chr12	34613050	34686050	66	30950	19.1538461538462
chr12	34686250	34768550	66	48350	5.37777777777778
chr12	37991650	38092300	66	27100	17
chr12	38092900	38179950	66	28125	19.3076923076923
chr12	38180375	38272550	66	31575	18.1875
chr12	38272850	38345000	66	36775	6.85714285714286
chr12	38345825	38410975	66	38775	8.24
chr12	133564850	133689400	66	90125	13.2
chr12	133690275	133806950	66	82925	10.4
chr14	106197550	106349825	66	53600	23.2903225806452
chr15	20392900	20490700	66	34875	24.7333333333333
chr15	22297825	22469200	66	40275	24
chr15	22470100	22556600	66	42950	16.0952380952381
chr16	32472900	32580775	66	61300	24.7368421052632
chr16	33836425	33966525	66	64900	11.4545454545455
chr16	34180475	34329225	66	55225	25.4074074074074
chr16	34403975	34541350	66	44200	25.7894736842105
chr16	34542675	34685950	66	37825	20.75
chr16	34686000	34807175	66	35725	26.2727272727273
chr16	35128425	35250100	66	30825	22
chr19	9432025	9536850	66	65650	23.6521739130435
chr19	12287675	12394050	66	52600	11.1111111111111
chr19	20963675	21079975	66	35475	18.695652173913
chr19	22209050	22346175	66	32150	18.9090909090909
chr19	22353300	22505325	66	29500	26
chr19	22600525	22706750	66	47125	26.25
chr19	22706800	22844725	66	36500	25.6296296296296
chr19	22955800	23066700	66	33325	24.3636363636364
chr19	24290675	24403025	66	43750	25.0909090909091
chr19	24403100	24498275	66	44275	11.8260869565217
chr19	27731875	27824025	66	26800	24.5
chr19	27824950	27932000	66	52525	24.2105263157895
chr19	27934575	28029075	66	30225	19.75
chr19	28029575	28113650	66	34375	7.42424242424242
chr19	37103000	37195350	66	40850	21.8888888888889
chr19	37195600	37293950	66	54000	23.8823529411765
chr19	37295150	37399550	66	64550	24.6666666666667
chr19	37468550	37625875	66	60875	23.0357142857143
chr19	37847000	37947225	66	54625	13.7826086956522
chr19	52435175	52544325	66	67300	18
chr19	52544475	52646525	66	59550	12.3684210526316
chr19	52848450	52946525	66	46625	12.0645161290323
chr19	56342125	56459675	66	27025	18.4166666666667
chr19	56871725	56968000	66	54950	23
chr19	57023000	57131775	66	72475	4.54545454545455
chr19	57132225	57247800	66	33900	22.8888888888889
chr19	57288750	57427875	66	35875	13.1764705882353
chr19	57430925	57515400	66	29925	16.0833333333333
chr19	57515875	57623400	66	24950	14.551724137931
chr19	58433375	58533500	66	60650	7.04347826086957
chr19	58536125	58648775	66	70150	18.7407407407407
chr19	58648825	58787600	66	93700	18.5294117647059
chr21	9411225	9525400	66	28600	15.84
chr21	9825400	9935950	66	58475	10.8148148148148
chr21	10697950	10900550	66	155025	10.2790697674419
chr21	10960250	11056450	66	30750	25.4
chr21	11056625	11136900	66	59675	4.25
chr3	75695350	75806550	66	57525	16.4347826086957
chr4	10150	139700	66	74100	17.5510204081633
chr4	139975	237500	66	44225	16.8
chr4	237650	344500	66	41575	21.8260869565217
chr4	344800	452675	66	75075	18.1142857142857
chr4	190432850	190546800	66	60950	18
chr4	190547250	190631300	66	56575	4.47058823529412
chr5	45886750	45986475	66	29200	18.5
chr5	45986800	46069525	66	29850	14.3157894736842
chr5	46071625	46153075	66	30175	13.4074074074074
chr5	46153575	46231825	66	32150	17.448275862069
chr5	46231900	46303625	66	35925	8.71186440677966
chr5	46303675	46400625	66	27350	20.2105263157895
chr5	49448225	49533925	66	27375	14
chr5	140552950	140646575	66	35700	18.0769230769231
chr5	140646775	140756225	66	53700	17.6428571428571
chr5	178297500	178404525	66	60175	16.2641509433962
chr7	56503475	56608425	66	43925	15.8823529411765
chr7	57190850	57296675	66	45075	22.1935483870968
chr7	57299675	57387750	66	36375	11.9166666666667
chr7	57389200	57486550	66	50850	22.3157894736842
chr7	57918550	58045975	66	29150	22.5116279069767
chr7	62015825	62111200	66	28025	18.5185185185185
chr7	62111700	62180325	66	28750	12.7058823529412
chr7	62183100	62251300	66	31850	12.4
chr7	62252325	62316000	66	30550	6.61111111111111
chr7	62316500	62396800	66	31450	23.5833333333333
chr7	62397525	62494625	66	27600	17.7894736842105
chr7	63473150	63578525	66	46375	12.9411764705882
chr7	157502650	157619725	66	36650	24.48
chr7	157656525	157744900	66	34475	15.7
chr7	157819475	157918050	66	46950	12.3783783783784
chr7	158019050	158111575	66	42925	14.7777777777778
chr8	43365800	43458825	66	55025	11.2380952380952
chr8	43459900	43532575	66	32725	25.25
chr8	43533975	43613900	66	28600	9.84615384615385
chr8	43614175	43683500	66	30725	11.75
chr8	46882525	47033825	66	68700	23.7142857142857
chr8	47033875	47214175	66	130500	11.84
chr8	47266750	47397675	66	87275	12.6666666666667
chr8	47683575	47793950	66	32525	24.6666666666667
chr1	142577350	142671925	63	32025	18.0952380952381
chr19	44337275	44423925	61	45000	11.7647058823529
chr7	157918275	157999250	61	40600	7.2
chr5	150264675	150344225	57	44075	5.5
chr19	23505875	23572725	53	45950	5.04
chr19	52340425	52427175	53	51750	10.4242424242424
chr19	38008400	38083650	49	49300	8.33333333333333
chr7	63783850	63844975	49	31400	6.9
chr15	25266175	25364325	48	63550	8.375
chr19	53701000	53758850	47	36500	6.78260869565217
chr4	190631500	190684550	47	33100	2.88235294117647
chr13	19685850	19761500	46	34250	8.09523809523809
chr16	46385800	46463025	45	38800	6.24489795918367
chr19	36987775	37061050	44	47850	7
chr7	56678875	56739475	44	27125	7.15151515151515
chr15	25414400	25499100	42	75550	1.02325581395349
chr19	22082475	22144775	42	22950	6.18181818181818
chrX	58279725	58324500	42	24025	5.63888888888889
chr19	24498375	24577650	41	69100	2.85714285714286
chr21	11137125	11188200	39	34725	5.68421052631579
chr16	33968050	34016675	37	24625	4.97297297297297
chr19	20207600	20242700	34	20200	4.1
chr5	178486475	178528275	34	28650	3.83333333333333
chr11	51285825	51315650	33	17100	4.23529411764706
chr19	37626025	37656275	32	20500	3.35714285714286
chr7	61866675	61917150	31	39050	1.45454545454545
chr1	227819450	227861100	29	34625	1.6
chr16	31747400	31787875	29	28275	2.9375
chr16	34955400	34991900	29	23675	3.30769230769231
chr16	3335775	3373425	26	28700	2.54545454545455
chr19	20714300	20746575	26	21600	2.57894736842105
chr19	52954075	52990100	26	27000	2.5
chr7	61527925	61560350	26	20625	2.05555555555556
chr12	133487150	133530775	25	34050	2.73684210526316
chr1	247300300	247330700	24	21350	2.24
chr19	23399675	23428925	22	18175	2.5
chr10	39076575	39154975	21	75000	1.66666666666667
chr19	12622025	12652350	21	21725	2.05714285714286
chr16	68580500	68612050	20	28050	1.08571428571429
chr3	44752400	44779950	20	22100	1.69230769230769
chr18	77644825	77663675	19	13075	1.58208955223881
chr4	49633250	49660100	19	22225	0.96969696969697
chr7	152099425	152113375	19	8200	2
chr19	35239025	35259250	18	14100	1.94594594594595
chr19	38123575	38139700	18	12275	1.5
chr1	247194450	247219100	16	18275	1.6
chr19	9258500	9275450	16	13000	1.04
chr10	132068150	132087275	15	13475	1.48648648648649
chr19	8914075	8935675	15	16800	1.28888888888889
chr19	9668550	9692800	15	20800	1.33333333333333
chr19	52803250	52831500	15	21825	1.0625
chr7	63335850	63353675	15	12425	1.16129032258065
chr7	63975625	63990875	15	11375	0.952380952380952
chr19	22910350	22924300	14	9650	1.26666666666667
chr5	179674300	179696675	14	18850	0.869565217391304
chr7	6712225	6745025	14	28150	0.722222222222222
chr9	66833150	66852975	14	15725	1.2093023255814
chr9	99513650	99535400	14	18250	1.03448275862069
chr19	58041675	58066225	13	21550	0.540540540540541
chr2	95807075	95822900	13	14050	0.551724137931034
chr13	19517400	19540100	12	19150	0.635897435897436
chr17	21303400	21321250	12	15225	0.885245901639344
chr19	9398425	9416175	12	14250	0.883116883116883
chr19	44462350	44479875	12	14200	1.05882352941176
chr19	52653250	52667150	12	11150	0.958333333333333
chr19	56971975	56987125	12	12125	0.857142857142857
chr10	38400600	38416975	11	13250	0.920634920634921
chr13	19621025	19638950	11	14625	0.631578947368421
chr17	16449075	16463175	11	11425	0.821917808219178
chr19	11887425	11899175	11	9550	0.923076923076923
chr19	40529175	40543750	11	12750	0.411764705882353
chr19	53449425	53464200	11	13000	0.413793103448276
chr2	89830450	89880075	11	45700	0.789473684210526
chr2	95874300	95890775	11	14300	0.833333333333333
chr5	178129875	178150575	11	16575	0.9
chr10	38772400	38818900	10	45200	0.138613861386139
chr11	3375325	3392275	10	15100	0.714285714285714
chr19	7075425	7090300	10	13275	0.638297872340426
chr19	28137675	28144875	10	5475	0.823529411764706
chr5	178404625	178419125	10	11475	0.608695652173913
chr8	146196775	146210400	10	10625	0.818181818181818
chr9	99572600	99586225	10	11850	0.357142857142857
chr1	40918900	40935650	9	14900	0.5
chr10	43009225	43020700	9	10125	0.363636363636364
chr10	127574400	127587200	9	10900	0.47787610619469
chr12	38540100	38560600	9	17600	0.753246753246753
chr16	3426625	3440725	9	11825	0.619047619047619
chr19	9631650	9647500	9	14450	0.375
chr19	19815725	19833125	9	16300	0.388888888888889
chr19	21560675	21570700	9	8700	0.51063829787234
chr19	21988875	22002825	9	12100	0.722222222222222
chr19	37725650	37738575	9	11275	0.627450980392157
chr19	53880975	53890800	9	8275	0.709677419354839
chr4	3596950	3609275	9	9400	0.607594936708861
chr7	5096875	5111925	9	13100	0.724137931034483
chr7	62496825	62509775	9	10825	0.379310344827586
chr9	44873125	44883175	9	7900	0.660377358490566
chr9	68410475	68422300	9	8975	0.637931034482759
chr15	20544200	20564475	8	19000	0.428571428571429
chr19	58074275	58089450	8	13725	0.606060606060606
chr20	29803925	29834425	8	28650	0.428571428571429
chr6	27413950	27429950	8	13975	0.446280991735537
chr9	115799825	115818575	8	17200	0.545454545454545
chr1	228428150	228434700	7	5425	0.369230769230769
chr10	18843350	18849400	7	4825	0.424242424242424
chr12	28520700	28525250	7	4000	0.222222222222222
chr14	106364200	106371650	7	5925	0.452173913043478
chr16	31917075	31933825	7	15825	0.216216216216216
chr18	32879275	32890950	7	10575	0.451612903225806
chr19	44928100	44941000	7	11350	0.43298969072165
chr19	53051625	53061275	7	8550	0.4375
chr19	53849175	53862150	7	11575	0.285714285714286
chr22	17043850	17049500	7	5100	0.178571428571429
chr5	178453675	178464175	7	8975	0.407407407407407
chr8	189600	199825	7	9000	0.413793103448276
chr8	146059450	146074175	7	13225	0.272727272727273
chr10	42790525	42818450	6	27175	0.117647058823529
chr13	48640300	48648075	6	6950	0.227272727272727
chr15	80206075	80214550	6	7450	0.326086956521739
chr16	34807500	34815525	6	6800	0.336633663366337
chr17	4990525	5001350	6	10075	0.214285714285714
chr19	24001225	24008075	6	5400	0.32258064516129
chr2	133221375	133228125	6	6225	0.210526315789474
chr20	29645500	29653925	6	7525	0.329113924050633
chr22	16847875	16862525	6	13575	0.356164383561644
chr4	116938300	116941675	6	2875	0.333333333333333
chr9	114298800	114313375	6	13650	0.26865671641791
chr11	74575550	74584650	5	8475	0.100840336134454
chr17	21984200	21988175	5	3475	0.231884057971014
chr18	77779550	77786475	5	6450	0.204081632653061
chr22	31367400	31374800	5	7150	0.0571428571428571
chr4	457875	466000	5	7125	0.180555555555556
chr4	6058700	6064125	5	5150	0.178571428571429
chr4	49146525	49153550	5	6250	0.192771084337349
chr6	30248575	30253975	5	4800	0.2
chr7	61739475	61759475	5	19075	0.19047619047619
chr8	1356050	1358150	5	1825	0.24
chr8	28029500	28033150	5	3275	0.19672131147541
chr1	246678225	246681625	4	3225	0.0930232558139535
chr10	133607275	133611875	4	4275	0.122448979591837
chr12	34356675	34364875	4	7825	0.0789473684210526
chr13	20856875	20861225	4	4050	0.132075471698113
chr17	80999025	81001175	4	2000	0.133333333333333
chr19	12182825	12190500	4	7375	0.0661157024793388
chr19	36880400	36886625	4	5850	0.106508875739645
chr19	44975525	44992075	4	16350	0.0754716981132075
chr19	53340625	53349275	4	8150	0.0952380952380952
chr19	58939000	58949775	4	10150	0.120967741935484
chr2	238054600	238057500	4	2750	0.117647058823529
chr7	61779400	61803125	4	23375	0.032171581769437
chr7	134864100	134868575	4	4250	0.0909090909090909
chr8	576925	582150	4	4950	0.109090909090909
chr8	144204325	144206475	4	1975	0.122448979591837
chr9	99553850	99559350	4	5125	0.125
chr16	3453550	3461925	3	8225	0.0285714285714286
chr16	33568400	33572625	3	4125	0.043010752688172
chr16	71479650	71488150	3	8300	0.0394736842105263
chr19	9867125	9871250	3	4000	0.0416666666666667
chr19	44994075	45000675	3	6450	0.025531914893617
chr7	64450300	64458600	3	8100	0.030188679245283
chr8	47244725	47255650	3	10625	0.0363636363636364
