# Supplementary material for: Large organized chromatin lysine domains help distinguish primitive from differentiated cell populations
Source: Nat Commun. 2021 Jan 21;12:499. doi: 10.1038/s41467-020-20830-9 (PMC7820432; doi:10.1038/s41467-020-20830-9)
Supplement: Supplementary file 3 — Supplementary Software [file 41467_2020_20830_MOESM3_ESM.zip › E028-H3K27ac_LOCKS.bed]

chr1	26675975	27358875	72	120400	35.0393700787402
chr1	201645425	202046700	72	91825	21.1232876712329
chr11	11968025	12244475	72	108750	39.7
chr12	12837175	13346900	72	100375	39.3
chr14	51750350	52145450	72	88900	35.4375
chr15	63213300	63678125	72	82700	37.0769230769231
chr17	48055200	48507550	72	87525	34.327868852459
chr2	160918600	161277275	72	93700	36.4285714285714
chr2	216351450	216785625	72	76150	39.0769230769231
chr3	171671150	172025650	72	102175	35.4210526315789
chr3	189699025	190084675	72	67025	38.5263157894737
chr6	56502125	56819675	72	81925	25.7254901960784
chr7	134196725	134552200	72	78775	36.0769230769231
chr8	118838350	119089825	72	72550	27.9333333333333
chr6	25958950	26660600	71	119825	30.7096774193548
chr2	46974325	47453175	70	95650	34.8235294117647
chr6	30456725	30902800	70	104500	37.4193548387097
chr1	27560375	28022875	69	96050	33.781512605042
chr15	48650675	49016250	68	50650	35.3134328358209
chr19	18364800	18812300	68	69125	34.3428571428571
chr1	150033450	150634600	67	91225	35.7397260273973
chr14	75389575	75778025	67	67675	36.6666666666667
chr11	66885075	67424350	66	80775	32.7
chr11	95823500	96124175	66	81550	32.3063063063063
chr1	214535875	214778275	63	85275	32.5
chr12	53251125	53785825	63	99500	29.9166666666667
chr2	102312900	102517450	60	66625	31
chr17	38169825	38515250	59	87500	30.6764705882353
chr17	75243325	75476250	59	100700	13.609022556391
chr18	46253300	46582750	59	82250	32.53125
chr5	172124225	172426675	59	83350	30
chr16	89367200	89576200	57	72950	13.2413793103448
chr2	37779825	38057375	57	63800	31.0789473684211
chr8	101859425	102323675	57	69000	29.2592592592593
chr8	128578175	128963925	57	85325	30.258064516129
chr11	62194275	62657200	56	103250	27.8961038961039
chr12	110649525	111079225	56	72975	29.1475409836066
chr1	201345850	201620125	55	70025	30.4444444444444
chr11	94371550	94667675	55	70150	25.7714285714286
chr3	57903150	58059700	55	70600	20.9866666666667
chr5	95342200	95675050	55	64925	28.9642857142857
chr9	97481925	97716175	55	60675	28.7924528301887
chr12	76017350	76377225	54	74200	23.4206896551724
chr1	183027850	183261575	53	67375	19.1007751937984
chr21	44720675	45043150	53	67275	25.8918918918919
chr4	169677475	169830775	53	55525	14.5849056603774
chr22	30555825	30839400	52	87075	24.7017543859649
chr22	36697600	36903550	52	87600	24.3673469387755
chr8	49282850	49647850	52	65900	27.8909090909091
chr21	30443500	30724075	51	53750	25.6296296296296
chr12	56300150	56755200	50	82550	27.5342465753425
chr14	61927825	62134900	50	68075	19.4545454545455
chr16	81514675	81695300	50	59025	24.8965517241379
chr7	55000875	55226750	50	89650	13.1176470588235
chr12	46602725	46971775	49	89925	22.9166666666667
chr15	39407000	39624375	49	66150	22.75
chr5	14105400	14305950	49	74500	12.6735751295337
chr19	45903325	46146850	48	64075	24.5217391304348
chr3	30516550	30708975	48	52350	20.6666666666667
chr3	185347550	185544500	48	61825	18.7333333333333
chr9	97757600	97870250	48	54700	21.7142857142857
chr20	48702250	48963200	47	65025	17.1212121212121
chr7	130523100	130742625	47	86900	21.5737704918033
chr1	39552375	39748525	46	78175	23.6363636363636
chr14	24550300	24787150	46	51700	22.1395348837209
chr3	42054300	42227175	46	58100	24.9473684210526
chr3	189484100	189680850	46	61750	24.7547169811321
chr5	34483475	34757950	46	45125	24.2439024390244
chr11	8691850	8956925	45	59000	24.3783783783784
chr13	110939200	111101375	45	52225	21.2777777777778
chr16	75267600	75551325	45	58225	21.2264150943396
chr17	16914325	17095125	45	46175	24.1666666666667
chr20	36616600	36847300	45	38975	18.4042553191489
chr6	7050450	7333200	45	51325	24
chr8	12944825	13330350	45	53000	24.8351648351648
chr9	14155025	14373700	45	63850	22.88
chr15	101608600	101859000	44	52275	17.9111111111111
chr9	21975350	22258475	44	52550	23.1111111111111
chr1	8049025	8320250	43	69050	22.3684210526316
chr1	44229375	44459775	42	45825	21.6842105263158
chr1	160921375	161197950	41	63850	16.5794392523364
chr10	29790325	30074675	41	45575	18.625
chr10	105579925	105746375	41	58525	15.1896551724138
chr12	6276000	6455825	41	70000	18.4788732394366
chr12	27657600	27804700	41	59575	17.75
chr17	76657125	76994125	41	46400	21.3698630136986
chr20	10517425	10696050	41	61650	16.7142857142857
chr22	37892775	38093325	41	49375	19.9459459459459
chr4	7805600	7943000	41	49750	9.96296296296296
chr17	40399950	40612950	40	38650	19.6521739130435
chr3	11475775	11814200	40	66325	19.7916666666667
chr1	94124350	94294800	39	61150	19.4725274725275
chr11	19973350	20083925	39	37300	18.7058823529412
chr11	121954975	122086150	39	69300	17.123595505618
chr17	42079500	42313100	39	44325	18.9787234042553
chr8	22406975	22562500	39	40700	18.3636363636364
chr10	3782000	3988750	38	66200	17.5
chr10	63642100	63856325	38	54575	20.2439024390244
chr14	68909900	69105475	38	51300	12.6666666666667
chr16	11031625	11199625	38	33025	18.8666666666667
chr2	159841250	160059775	38	44200	14.9531914893617
chr20	52309050	52566850	38	63525	17.5714285714286
chr3	45085400	45268325	38	46125	20.9767441860465
chr4	77461500	77753650	38	48725	21.2615384615385
chr4	95366250	95483400	38	39000	16.8888888888889
chr1	40392375	40543100	37	38225	13.1604938271605
chr11	63933100	64134350	37	49700	18.6987951807229
chr11	65078525	65278300	37	81850	18.4571428571429
chr13	33727375	33924800	37	49975	12.40097799511
chr17	76290450	76413875	37	47375	8.24489795918367
chr2	74606800	74811850	37	51150	17.1641791044776
chr9	37902650	38074475	37	56150	20.2647058823529
chr1	68145225	68316950	36	60875	14.3783783783784
chr2	9282650	9403700	36	40750	19.1111111111111
chr2	65526600	65684075	36	38950	16.1609195402299
chr2	102633375	102810175	36	42150	18.4186046511628
chr17	17566350	17687175	35	45200	13.1891891891892
chr3	50264325	50403225	35	53425	8.85245901639344
chr22	43303500	43415925	34	42200	9.75384615384615
chr4	169459000	169588675	34	36675	17.6521739130435
chr5	148777475	148881075	34	36675	15.8064516129032
chr6	159184350	159333050	34	41675	19
chr11	33635400	33775400	33	50200	16.3870967741935
chr12	50560100	50678275	33	39450	17.7083333333333
chr12	52509925	52643425	33	48425	11.4736842105263
chr12	65917175	66136675	33	55475	16.9462365591398
chr14	23424525	23653075	33	42600	17.8666666666667
chr17	8006575	8199325	33	49000	14.5145631067961
chr17	55910500	56033300	33	40000	12.0869565217391
chr19	47332150	47495000	33	42125	15.0810810810811
chr2	55191150	55361800	33	39675	18.3333333333333
chr21	36143700	36265000	33	56075	16.4827586206897
chr21	39592950	39724700	33	40250	17.5483870967742
chr22	46392625	46512350	33	78475	17.6470588235294
chr5	52280450	52341075	33	39200	18.4166666666667
chr6	17905100	18056775	33	39775	18.530612244898
chr10	33518250	33636350	32	35950	17.5652173913043
chr10	74002550	74124700	32	51850	4.97630331753555
chr15	71295350	71454625	32	36950	16.041095890411
chr17	38571500	38717200	32	66700	12.126582278481
chr18	55844150	55957750	32	35200	10.1052631578947
chr19	15333425	15448075	32	37150	15.4117647058824
chr2	28805525	28910850	32	30950	13.0175438596491
chr3	149284775	149421650	32	42325	16.8058252427184
chr7	92321150	92445125	32	44225	13.7037037037037
chr8	25031750	25134125	32	31900	10.8
chr9	112829650	112916100	32	30775	14.5454545454545
chr10	71075850	71152275	31	30575	10.1230769230769
chr11	35019650	35204550	31	61525	12.384
chr14	69350750	69449325	31	59275	14.280701754386
chr4	57886225	58021000	31	42475	16.3846153846154
chr11	3855600	3981450	30	26750	15.8876404494382
chr12	54360525	54462725	30	34250	15.9428571428571
chr21	40124850	40226300	30	38375	11.0689655172414
chr3	151974850	152125050	30	46525	13.775
chr5	52598450	52727075	30	49350	14.4444444444444
chr7	137607750	137687825	30	37525	7.66666666666667
chr14	50413075	50552850	29	45600	8.28985507246377
chr16	87798650	87905350	29	35875	14.1428571428571
chr20	19848025	20033875	29	40725	14.25
chr5	67510250	67599925	29	28650	10.5454545454545
chr6	16636050	16771125	29	52975	14.4193548387097
chr8	30240625	30343250	29	32775	15.7777777777778
chr10	126687875	126851000	28	50375	12.6865671641791
chr14	70076875	70193775	28	39775	10
chr3	123450925	123563250	28	31550	14.5882352941176
chr7	100727800	100812900	28	28950	14.5555555555556
chr7	116135350	116231975	28	35800	9.9622641509434
chr1	21564475	21672950	27	28950	14.4819277108434
chr2	43237425	43360075	27	36050	12.2413793103448
chr21	27465225	27572775	27	27200	14.125
chr21	36483675	36605350	27	32600	13.7333333333333
chr5	149262050	149446800	27	36025	13.8947368421053
chr1	22223000	22284275	26	29050	7.08333333333333
chr1	109739475	109843075	26	28250	13.1428571428571
chr10	5566375	5675050	26	42000	6.08823529411765
chr13	97862275	97992100	26	44475	11.9230769230769
chr14	23284775	23400150	26	34000	9.33333333333333
chr20	270575	391025	26	34275	10.9924812030075
chr3	112317950	112418625	26	31775	10.4444444444444
chr6	116673500	116773050	26	33650	13.2131147540984
chr8	32396775	32443150	26	22675	7.54545454545455
chr1	203575525	203648750	25	30500	6.25
chr11	128317800	128402600	25	51250	9.77777777777778
chr12	54745700	54833500	25	37775	8.08536585365854
chr12	57463475	57581775	25	37175	12.3921568627451
chr17	1933400	1994975	25	23525	12.8461538461538
chr17	17803850	17876900	25	28100	9.875
chr17	46614725	46690825	25	52025	6.28571428571429
chr17	62273775	62343050	25	21000	8.17142857142857
chr18	74761825	74859025	25	35325	7.16
chr22	25338625	25424150	25	26275	9.27272727272727
chr3	159530800	159615650	25	27850	10.7692307692308
chr4	77851775	77974425	25	28850	11.4193548387097
chr4	87891975	88043850	25	32725	13.2201257861635
chr1	94031550	94101900	24	40500	12.5806451612903
chr1	159849700	159932125	24	26475	12.3728813559322
chr1	170603850	170681975	24	21875	12.0833333333333
chr1	209941525	210024325	24	40200	10.7428571428571
chr10	96974100	97069300	24	35450	8.66071428571429
chr11	12813975	12936350	24	34050	11.2380952380952
chr11	122981975	123078100	24	30525	11.2459016393443
chr19	42695575	42807325	24	40525	10.5344827586207
chr5	139599325	139705075	24	28950	11.2452830188679
chr6	52363475	52442750	24	29925	8.125
chrX	45599525	45671650	24	50700	3.27272727272727
chr10	105492325	105564850	23	39500	5.35849056603774
chr11	27406450	27495100	23	30900	10.6923076923077
chr15	99393725	99464075	23	32450	12.4848484848485
chr17	7283900	7391225	23	29275	11.4731707317073
chr19	38453625	38531500	23	23975	10.8
chr3	124491125	124609900	23	33350	8.02484472049689
chr7	27134675	27225875	23	75150	4.64864864864865
chr7	107572625	107658175	23	29025	11.8317757009346
chr1	221871450	221932375	22	21200	8.1505376344086
chr1	223887050	223936925	22	31025	10.0526315789474
chr10	33224175	33305250	22	37575	10.962962962963
chr12	11848200	11933000	22	23575	6.80851063829787
chr16	70715125	70784875	22	29025	8.24390243902439
chr17	79007925	79093500	22	33975	7.5531914893617
chr19	1205075	1276775	22	38375	9.14285714285714
chr2	192163525	192252375	22	26025	10.2682926829268
chr2	235857650	235960750	22	35425	7.875
chr3	156435250	156514275	22	25075	8.67027027027027
chr5	149826325	149940475	22	40800	11.8965517241379
chr5	151038750	151155275	22	45750	8.31325301204819
chr7	134558075	134634300	22	24225	8.07920792079208
chr7	157063825	157151875	22	21050	10.5
chr9	649175	756475	22	41025	11.1587301587302
chr9	27382750	27462975	22	24925	11.7058823529412
chr9	118351925	118456250	22	23375	8.93333333333333
chr9	130280650	130347100	22	40725	9.40740740740741
chr10	101377725	101454150	21	23875	10.4588235294118
chr11	122502425	122604025	21	23775	11.2978723404255
chr12	120661500	120740625	21	38750	9.48603351955307
chr15	74215175	74291150	21	28400	9.54098360655738
chr16	9184150	9222700	21	21475	9.78947368421053
chr2	153251700	153305075	21	18200	7.3030303030303
chr3	187903375	187992650	21	22550	11.0555555555556
chr5	135322125	135402500	21	38025	5.82456140350877
chr8	32540125	32593650	21	14325	10.3428571428571
chr9	127018500	127072900	21	27750	5.5
chr9	134525350	134619875	21	28750	8.74846625766871
chr1	2120525	2189850	20	25600	8.8695652173913
chr1	209527850	209659200	20	50325	10.5567567567568
chr12	66258700	66297625	20	21625	5.57692307692308
chr2	206509000	206579775	20	26200	10.6
chr2	207985775	208032600	20	22575	10.3529411764706
chr22	40875775	40939575	20	23025	8.56338028169014
chr6	150151850	150222425	20	25200	8.27450980392157
chr9	21532400	21616800	20	33925	10.6428571428571
chr9	124080050	124162500	20	26975	10.6013986013986
chr1	16448500	16516075	19	33950	6.13333333333333
chr1	153462375	153551675	19	34550	6.55405405405405
chr10	95181975	95243025	19	38800	6.10810810810811
chr11	12397950	12477575	19	22325	8.69117647058824
chr13	99186725	99237775	19	23000	8.59090909090909
chr14	74162850	74273425	19	44200	6.97041420118343
chr17	40669350	40740325	19	23250	9.54
chr18	9594375	9688750	19	28700	9.21951219512195
chr19	38741775	38796500	19	21125	6.81666666666667
chr2	54747450	54817375	19	29850	8.36363636363636
chr2	173966125	174058825	19	24950	9.51086956521739
chr20	30084750	30200675	19	37525	9.23076923076923
chr22	32020225	32088800	19	21550	5.4010152284264
chr3	44995000	45068950	19	26250	9.13636363636364
chr5	148316525	148385300	19	24750	7.19191919191919
chr7	98693150	98742550	19	28575	9.09090909090909
chr8	28204875	28273500	19	22525	8.68292682926829
chr8	103733575	103824050	19	31550	6.89230769230769
chr9	131643100	131684975	19	25150	9
chr1	39843725	39884650	18	19900	8.41176470588235
chr1	200305250	200399575	18	20950	8.92050209205021
chr10	34985175	35037025	18	17400	5.81443298969072
chr10	82212200	82270325	18	42075	3.75257731958763
chr10	104503025	104576550	18	20950	7.83018867924528
chr15	60645450	60720075	18	49175	5.10344827586207
chr15	67356825	67403650	18	33250	3.12820512820513
chr15	90930725	90976275	18	23650	7.16417910447761
chr17	43164650	43254050	18	30775	8.10582010582011
chr2	206595275	206643675	18	20250	8.17647058823529
chr20	35450300	35492800	18	21300	8.84745762711864
chr4	157850675	157899275	18	29900	3.22641509433962
chr5	150948150	151027925	18	35825	8.11111111111111
chr9	112202825	112240925	18	17800	8.66666666666667
chr9	124461550	124533125	18	32275	7.03703703703704
chr1	157931825	157999575	17	29750	6.44194756554307
chr1	181046725	181112100	17	27800	7.26114649681529
chr13	52188575	52256775	17	18975	8.14285714285714
chr15	59547950	59608700	17	28325	7.23636363636364
chr15	96855400	96901400	17	30225	6.92631578947368
chr17	7108100	7167000	17	25750	5.78761061946903
chr17	80162700	80215825	17	20000	8.58823529411765
chr20	56259550	56294150	17	26900	3.5
chr22	20848975	20911875	17	30025	8.51515151515152
chr3	171466600	171531800	17	27625	5.45569620253165
chr3	182970300	183013575	17	21350	6.09090909090909
chr5	77791425	77849325	17	25750	3.57575757575758
chr7	116256625	116357725	17	35650	4.32415902140673
chr8	42341725	42410775	17	27325	8.73333333333333
chr9	72721225	72752775	17	14000	8.58823529411765
chrX	64887025	64927700	17	22300	4.18604651162791
chr1	38454625	38514150	16	19900	4.76595744680851
chr1	64527175	64588350	16	16400	7.26553672316384
chr1	210034350	210075525	16	21475	4.96969696969697
chr1	234613600	234681750	16	23900	6.88888888888889
chr11	64603000	64648525	16	23575	6.55
chr12	96587475	96636775	16	29625	2.49438202247191
chr14	77367825	77431675	16	23175	7.39473684210526
chr17	48585325	48625200	16	14975	6.41666666666667
chr18	21402875	21467225	16	34225	4.42990654205607
chr2	36676275	36720800	16	19800	4.84848484848485
chr2	43177550	43215300	16	14200	4.13333333333333
chr20	1349300	1405025	16	18625	7.05555555555556
chr20	33850800	33932800	16	28600	7.62162162162162
chr20	39619450	39702500	16	19225	8.016
chr6	11194350	11252950	16	26975	4.67605633802817
chr6	44184525	44233375	16	21675	4.72289156626506
chr6	134740600	134789125	16	16875	6
chr7	73235975	73270425	16	14725	6.375
chr7	80506125	80551800	16	16475	6.22535211267606
chr8	124525025	124570625	16	19200	6
chr8	124666225	124706625	16	14725	6
chr1	221997200	222043250	15	16350	7.48936170212766
chr1	235091075	235162275	15	28850	4.72868217054264
chr10	75633725	75681050	15	26325	4.93333333333333
chr10	79623625	79670350	15	15275	7.15909090909091
chr10	99159575	99211175	15	15175	6.94117647058824
chr11	34616475	34677875	15	22800	7.64467005076142
chr11	57045050	57104050	15	28625	4.94827586206897
chr11	109935550	109969750	15	13900	3.88059701492537
chr12	50961800	51041600	15	23050	7.22727272727273
chr12	94982925	95050625	15	21500	6.12345679012346
chr12	109192425	109252525	15	34775	4.3206106870229
chr13	46029575	46095600	15	15975	6.45945945945946
chr15	74666175	74726875	15	27075	7.41463414634146
chr16	67181275	67233900	15	13725	5.488
chr17	15845300	15887475	15	15825	7.05494505494505
chr17	43360175	43419575	15	22925	3.47228381374723
chr17	70383825	70429525	15	19750	7.32110091743119
chr19	1842500	1885325	15	19150	3.21428571428571
chr19	4367975	4404600	15	19575	5.35135135135135
chr19	13105750	13172350	15	39775	6.4
chr20	1783250	1822225	15	16825	5.38157894736842
chr20	49943300	49984175	15	15550	5.84615384615385
chr3	120135675	120190100	15	19375	6.35849056603774
chr4	170145150	170178675	15	18825	7.36363636363636
chr5	73917775	73948475	15	20425	4.22222222222222
chr7	20346450	20405925	15	21100	6.34074074074074
chr7	134844750	134898900	15	16850	5.96969696969697
chr1	33425975	33477475	14	21200	6.84705882352941
chr1	151938575	151976550	14	24250	2.57142857142857
chr1	201228300	201288900	14	39925	1.55555555555556
chr10	73716100	73770625	14	28450	6
chr10	76962125	76996275	14	18775	4.97959183673469
chr10	114786150	114867225	14	23175	6.54285714285714
chr12	66328475	66355550	14	20425	3.25714285714286
chr14	55104200	55165975	14	23525	5.49112426035503
chr17	27458550	27508725	14	23875	5.47368421052632
chr18	20393775	20449575	14	20375	5.67032967032967
chr18	33011950	33082150	14	20350	6.83561643835616
chr19	39137675	39226250	14	68300	5.12
chr2	220070750	220155075	14	25700	6.81395348837209
chr20	25202975	25238675	14	21475	3.33333333333333
chr20	30279675	30336000	14	30075	5.81818181818182
chr20	48291025	48331050	14	15575	4.25641025641026
chr20	52721925	52769725	14	15900	6.53571428571429
chr20	60924875	60963700	14	20675	3.4
chr5	158589750	158658225	14	22125	5.97435897435897
chr6	138128650	138217075	14	32175	5.94968553459119
chr6	158439225	158491650	14	16900	6.07407407407407
chr8	23184425	23215200	14	17575	4
chr1	19750725	19784025	13	19875	3.85714285714286
chr1	145209075	145227375	13	8300	5.25581395348837
chr10	80826500	80876625	13	21650	6.38095238095238
chr10	80981225	81008875	13	15350	3.1219512195122
chr11	73018025	73046600	13	17100	4.81481481481481
chr12	32589225	32610050	13	12000	3.78947368421053
chr12	80067300	80101025	13	13800	6.26666666666667
chr15	52342550	52398125	13	19175	5.53658536585366
chr15	75951900	75997050	13	20225	5.03267973856209
chr15	83944375	83993575	13	24200	5.64331210191083
chr15	89164025	89206600	13	16850	5.22222222222222
chr15	89630475	89672950	13	17500	6.17391304347826
chr16	4338325	4378975	13	13100	5.05882352941176
chr16	30064075	30108225	13	15725	5.79268292682927
chr17	39927575	39970550	13	24150	5.92380952380952
chr17	69398300	69438000	13	16625	4.79166666666667
chr17	70568375	70631650	13	20875	5.39823008849558
chr19	6056025	6094000	13	17475	4.86842105263158
chr19	41254350	41317500	13	20175	5.59386973180077
chr19	49117700	49153125	13	15250	5.27777777777778
chr2	28599800	28638150	13	23500	5.75652173913043
chr2	113379200	113418675	13	21300	3.32608695652174
chr2	173267825	173331000	13	39825	3.2
chr2	238570975	238616800	13	22125	5.63414634146341
chr2	238622975	238642800	13	9750	5.78571428571429
chr20	23117100	23143025	13	11250	4.21052631578947
chr20	45933175	46001775	13	33050	4.12903225806452
chr22	40390375	40419800	13	17175	2.63636363636364
chr3	48593400	48656675	13	19475	5.76923076923077
chr3	98602925	98625875	13	15400	3.36363636363636
chr3	99355500	99397825	13	17675	5.5
chr3	134067175	134101850	13	24450	1.875
chr3	150061825	150140100	13	24600	5.11153119092628
chr4	74451050	74487275	13	14500	4.4
chr4	159077750	159097575	13	12100	3.14285714285714
chr6	2789175	2859100	13	20400	6.18181818181818
chr6	53388225	53413650	13	9700	6.50793650793651
chr6	106957000	106998125	13	22150	4.73333333333333
chr7	104570625	104630850	13	22025	6.45569620253165
chr7	115834525	115874025	13	14450	5.76923076923077
chr7	129989950	130014900	13	14300	3.29411764705882
chr8	101483825	101525450	13	13800	5.07692307692308
chr9	134268375	134309150	13	21575	4.09210526315789
chr9	135988400	136025350	13	12775	5.22388059701493
chr1	10115500	10144375	12	11925	4.6605504587156
chr1	46645025	46671725	12	14900	4.63265306122449
chr1	59218550	59291125	12	23500	5.57407407407407
chr1	108209550	108235500	12	14650	4.92783505154639
chr1	167731300	167769700	12	11625	4.95238095238095
chr10	17241175	17281500	12	22700	3.27272727272727
chr10	79256525	79293525	12	14950	4.95652173913043
chr11	7610875	7627500	12	8550	2.87058823529412
chr11	47528100	47554600	12	10625	3.82857142857143
chr11	118475300	118512950	12	19725	5.78313253012048
chr13	45899475	45916950	12	13700	0.893617021276596
chr14	99702750	99741425	12	22950	1.72022684310019
chr15	78339150	78370375	12	12900	4.15
chr15	92483325	92518850	12	19125	4.8695652173913
chr16	68669525	68710950	12	24675	5.08333333333333
chr17	804500	839025	12	15375	5.72972972972973
chr17	33373825	33422700	12	17825	5.35483870967742
chr18	55436050	55476475	12	15350	3.78165938864629
chr2	36579550	36608925	12	23800	2.72727272727273
chr2	46523625	46565100	12	30450	2.07843137254902
chr2	220305900	220334775	12	14725	2.27329192546584
chr20	1444850	1487325	12	16100	3.64444444444444
chr22	42218450	42244825	12	13225	5.28205128205128
chr3	5018375	5100325	12	31375	5.33333333333333
chr3	31914350	31953300	12	16425	5.27586206896552
chr3	33831275	33850225	12	8400	5.5
chr3	50628025	50677300	12	20325	5.17142857142857
chr3	134026975	134056225	12	18800	4.16666666666667
chr3	151018675	151038650	12	15425	4.54545454545455
chr3	194292300	194320225	12	12950	4
chr4	15893300	15923950	12	22650	1.51239669421488
chr4	79450500	79491850	12	24200	3.68421052631579
chr5	2739400	2759400	12	15875	2.1875
chr5	156962425	156991200	12	10350	4.78378378378378
chr6	37093400	37112925	12	11500	5.72727272727273
chr6	106808000	106833400	12	12650	3.90909090909091
chr6	158402275	158433275	12	11275	4.14925373134328
chr7	851650	877075	12	14300	5.20833333333333
chr8	30545600	30585925	12	14625	5.46666666666667
chr9	35645775	35692275	12	14650	5.7578947368421
chr9	109609525	109656600	12	19975	5.16535433070866
chrX	129231700	129260175	12	10400	5.54716981132075
chr1	19239825	19284175	11	28950	4.48611111111111
chr1	36598950	36641775	11	28575	3.50920245398773
chr1	43995975	44018725	11	10625	4.26923076923077
chr1	169071600	169089475	11	13250	1.17948717948718
chr10	73591050	73631700	11	15175	4.79166666666667
chr10	101723650	101757300	11	13125	3.58064516129032
chr10	111644175	111683800	11	18150	4.18604651162791
chr10	116147550	116173400	11	13650	2.77073170731707
chr12	6637700	6664600	11	17050	2.97142857142857
chr12	7028525	7088125	11	23775	3.82481751824818
chr12	59430450	59479175	11	16800	4.76363636363636
chr12	112543675	112564850	11	9225	3.92857142857143
chr12	124853550	124878275	11	12800	4.03448275862069
chr13	109887600	109927550	11	19400	2.86075949367089
chr14	75029550	75062225	11	21525	2.12658227848101
chr14	103848975	103871050	11	11125	2.06896551724138
chr15	40524725	40542450	11	9225	3.78181818181818
chr15	40614875	40639125	11	16025	2.04
chr15	42065325	42102600	11	25575	3.55882352941176
chr15	99190175	99233225	11	17325	3.72277227722772
chr16	4523900	4556900	11	15725	4.43076923076923
chr16	68765575	68799725	11	23825	2.46875
chr16	73073975	73105300	11	20075	4.72413793103448
chr16	86596925	86624875	11	14600	4.63157894736842
chr17	34101000	34138275	11	18675	3.30232558139535
chr17	57829300	57869775	11	20100	3.14569536423841
chr19	14605275	14643150	11	20525	2.96410256410256
chr2	20365750	20386300	11	8900	3.51666666666667
chr2	201164950	201187500	11	12125	4.22222222222222
chr2	231541850	231582575	11	14675	5.09090909090909
chr2	238186975	238215500	11	12875	4.88888888888889
chr21	43049975	43074725	11	11975	3.67647058823529
chr21	43171125	43207225	11	18200	3.24074074074074
chr22	38690900	38724550	11	21100	4.43478260869565
chr3	12791475	12805550	11	9700	4.5
chr3	38174600	38216750	11	19050	4.44
chr3	63945725	63965925	11	11425	4
chr3	98673550	98705825	11	18125	3.17948717948718
chr3	111442675	111471175	11	14775	3.71428571428571
chr3	195619200	195643600	11	18250	1.2
chr4	41125975	41164725	11	20200	3.5702479338843
chr4	89512400	89552500	11	22275	2.41059602649007
chr4	187587800	187625450	11	13425	3.5047619047619
chr5	42982500	43020700	11	13725	4.12048192771084
chr5	57111600	57159975	11	20125	2.76923076923077
chr5	76096650	76127275	11	11750	4.7741935483871
chr6	31773575	31806125	11	19550	3.98290598290598
chr6	44001550	44042900	11	24025	3.14893617021277
chr6	44082625	44101450	11	10900	3.46478873239437
chr6	150550800	150624275	11	27975	3.52486187845304
chr7	6413525	6444475	11	15075	4.73333333333333
chr7	25883675	25902750	11	8400	4.25806451612903
chr8	11698175	11726375	11	14575	4.89583333333333
chr8	38756350	38797175	11	15375	4.58757062146893
chr8	145002150	145031950	11	24800	2.39024390243902
chr9	95466775	95512375	11	20875	4.27956989247312
chr9	137246675	137279700	11	15625	2.45833333333333
chrX	10579500	10604475	11	12475	4.68085106382979
chr1	12493325	12517675	10	10300	4.29370629370629
chr1	28558600	28590300	10	13350	3.87654320987654
chr1	33219150	33235700	10	11800	4
chr1	43396950	43434000	10	32325	1.26315789473684
chr1	153928425	153965500	10	16075	3.66666666666667
chr1	155929550	155961150	10	18775	2.04026845637584
chr1	156065550	156116475	10	27200	2.59275053304904
chr1	162506575	162534975	10	11350	4.17647058823529
chr1	168435200	168458200	10	8250	3.10569105691057
chr1	178230675	178253625	10	12050	2.2020202020202
chr1	205245475	205274450	10	13100	3.36904761904762
chr1	225942675	225967825	10	10225	4.37254901960784
chr10	1090225	1108475	10	12225	1.24022346368715
chr10	17027500	17072225	10	17450	3.87351778656126
chr10	24733625	24780825	10	15950	4.07885304659498
chr10	43889325	43917150	10	14400	3.28571428571429
chr10	80889425	80922725	10	17875	4.3969465648855
chr11	65623000	65688650	10	33875	3.80782918149466
chr11	111780250	111816650	10	17975	2.78923766816144
chr11	130029300	130052550	10	11250	4.17751479289941
chr12	86217125	86230875	10	7225	4.08888888888889
chr14	76327325	76353550	10	11900	3.18518518518519
chr14	77470450	77513475	10	24450	3.21518987341772
chr14	95973250	96003025	10	14700	3.67407407407407
chr15	39866500	39891925	10	13700	4.36
chr15	42218950	42242175	10	14925	2.77922077922078
chr15	63793075	63816025	10	11925	3.82926829268293
chr15	67408950	67444975	10	24850	2
chr15	72487700	72499375	10	7050	3.40425531914894
chr15	74816075	74839250	10	9625	2.64077669902913
chr15	75073100	75093100	10	10900	3.47126436781609
chr16	29815800	29839100	10	16575	1.36363636363636
chr16	47169375	47178475	10	5475	3.68
chr17	2134475	2154850	10	10650	4.26506024096386
chr17	27037475	27077950	10	23475	2.46043165467626
chr17	37006675	37040625	10	19050	4.02352941176471
chr17	57882275	57933125	10	26900	3.35849056603774
chr17	73661975	73703975	10	27125	3.61702127659574
chr17	75117100	75142475	10	17050	2.41176470588235
chr19	5947700	5979850	10	10475	4.27586206896552
chr19	13043250	13068600	10	13100	2.89051094890511
chr19	46696025	46715625	10	11250	3.88
chr2	1708425	1754450	10	15500	3.86394557823129
chr2	20766975	20796775	10	11475	4.3855421686747
chr2	43679675	43695800	10	9325	2.06521739130435
chr2	75818800	75848050	10	13125	4.40816326530612
chr2	85804100	85845000	10	17050	4.33333333333333
chr2	105986575	106027775	10	28875	1.84474885844749
chr2	128155500	128174300	10	7400	4.29787234042553
chr2	178093975	178122600	10	14600	3.20338983050847
chr20	10481950	10506025	10	10250	3.82677165354331
chr21	33736500	33766150	10	11325	3.10791366906475
chr3	15346900	15374700	10	11775	3.40909090909091
chr3	52071850	52101700	10	24325	0.469750889679715
chr3	55510850	55525325	10	9925	4.20408163265306
chr3	87022050	87046275	10	15050	2.79591836734694
chr3	190086350	190105150	10	13075	2.08450704225352
chr4	166885350	166896500	10	6900	2.52173913043478
chr5	3595300	3615425	10	13850	3.23595505617978
chr5	64481050	64506825	10	20825	1.29411764705882
chr5	134707150	134739575	10	18175	2.60130718954248
chr5	150451150	150475750	10	18150	3.2396694214876
chr6	7528300	7567300	10	22825	2.33333333333333
chr6	10363900	10453375	10	34975	3.64516129032258
chr6	33576800	33602300	10	13200	4.05882352941176
chr6	128808075	128842950	10	17150	4.22764227642276
chr6	129988725	130011050	10	14125	2.13559322033898
chr6	148815775	148860275	10	17400	3.44444444444444
chr7	17690975	17722225	10	11225	4.12698412698413
chr7	25002625	25022300	10	12700	3.03225806451613
chr7	139420725	139440625	10	13250	1.70909090909091
chr8	23376175	23419350	10	18700	3.38211382113821
chr8	59742450	59773550	10	9525	4.19847328244275
chr8	120580875	120599450	10	6200	3.89473684210526
chr9	114799400	114837675	10	16975	4.12844036697248
chr1	19712150	19728175	9	8925	2.12121212121212
chr1	19942900	19949250	9	3500	1.61111111111111
chr1	19966675	19980950	9	9450	3
chr1	144529225	144541425	9	6375	2.53164556962025
chr1	154971575	154990800	9	12100	3.55813953488372
chr1	156458225	156481100	9	14475	3.51724137931034
chr1	167510550	167525275	9	6000	3.80952380952381
chr10	3507475	3529400	9	9800	2.73873873873874
chr10	8091675	8113700	9	17625	2.05309734513274
chr10	80936325	80955300	9	11100	2.72131147540984
chr10	101535275	101549150	9	8825	1.58762886597938
chr10	106076575	106113375	9	24100	2.55677655677656
chr11	76474225	76505100	9	15625	2.63809523809524
chr11	86446050	86459525	9	11775	0.382352941176471
chr11	131924100	131950600	9	15800	3.04347826086957
chr12	56107150	56140125	9	14275	3.71794871794872
chr12	69003575	69018000	9	9100	3.38888888888889
chr12	111869000	111883950	9	8450	2.13793103448276
chr12	125388925	125425875	9	20850	2.55913978494624
chr13	50645375	50658125	9	8700	2.78571428571429
chr15	64296525	64310900	9	7125	3.21311475409836
chr15	84512625	84527825	9	6975	3
chr15	93439450	93467850	9	22150	0.791208791208791
chr16	69199775	69226300	9	10225	3.78181818181818
chr17	7451800	7495050	9	20750	2.9344262295082
chr17	35825050	35855675	9	15650	3.76795580110497
chr17	57432800	57459850	9	12450	2.78688524590164
chr17	59473975	59481850	9	4950	1.61538461538462
chr17	79360775	79378000	9	11375	2.84745762711864
chr18	61105125	61154125	9	23650	3.4402332361516
chr19	2041175	2062550	9	12375	2.94573643410853
chr19	35597700	35619425	9	16050	0.761904761904762
chr2	20247725	20274250	9	11625	3.23636363636364
chr2	38660100	38676650	9	8400	2.92
chr2	40321925	40333350	9	8550	2.94117647058824
chr2	100087575	100107475	9	14175	1.54411764705882
chr2	113537800	113574300	9	16850	3.59712230215827
chr2	145265125	145282575	9	14975	1.82608695652174
chr2	151375050	151392400	9	8950	3.48717948717949
chr2	169371300	169387450	9	10150	1.69047619047619
chr2	231637775	231663350	9	15800	3.12432432432432
chr20	17813325	17838825	9	10525	3.19298245614035
chr20	22354450	22372275	9	10275	2.29378531073446
chr20	49530175	49548950	9	12925	3.33333333333333
chr3	16095750	16116725	9	11200	3.45
chr3	50188000	50210175	9	17200	3.03030303030303
chr3	69128200	69147150	9	15475	1.61702127659574
chr3	134179350	134215625	9	16025	3
chr3	149245525	149274650	9	16325	2.43333333333333
chr3	184031875	184063950	9	15350	3.25581395348837
chr3	192593600	192611775	9	9350	3.39784946236559
chr4	7957925	7981925	9	10400	2.65346534653465
chr4	10089150	10119925	9	23825	1.55555555555556
chr4	38156325	38192875	9	13925	3.71052631578947
chr4	77114750	77141000	9	14975	2.46478873239437
chr5	96026275	96057750	9	19750	1.93625498007968
chr6	32140675	32165450	9	11725	2.64444444444444
chr6	33228025	33291975	9	23950	3.24113475177305
chr6	34202450	34217525	9	11950	3.76923076923077
chr6	107184200	107200375	9	9850	2.96103896103896
chr6	108899575	108920350	9	12575	2.32727272727273
chr6	160387475	160411550	9	11850	3.525
chr7	75920275	75940075	9	13300	3.47692307692308
chr8	32160650	32193425	9	16900	2.1037037037037
chr8	77585175	77599850	9	8500	2.91666666666667
chr8	145044625	145065525	9	9100	3.48066298342541
chr9	111860150	111883125	9	14275	3.16666666666667
chr1	20802725	20835225	8	14450	2.81904761904762
chr1	25029025	25054575	8	9975	2.83157894736842
chr1	27463475	27488800	8	11575	2.3646408839779
chr1	31885550	31908050	8	13075	2.68161434977578
chr1	32161400	32182875	8	11375	3.09090909090909
chr1	33792725	33816425	8	21650	0.594059405940594
chr1	37913875	37953150	8	18525	2.48571428571429
chr1	68683875	68698875	8	9275	1.66129032258065
chr1	95001475	95019950	8	12950	1.67251461988304
chr1	204404550	204420825	8	6450	3.00934579439252
chr1	206878550	206889925	8	6025	2.35849056603774
chr1	208385875	208397075	8	6325	2.97297297297297
chr1	226103125	226112650	8	6475	2.11764705882353
chr1	230202175	230228200	8	14950	1.25748502994012
chr10	10827525	10848900	8	10425	3.02702702702703
chr10	35616725	35630250	8	7975	2.72972972972973
chr10	35926600	35932850	8	4675	1.84
chr10	51561750	51577325	8	8425	2.87037037037037
chr10	81953850	81968025	8	10000	1.22727272727273
chr10	106013950	106035800	8	12225	2.97087378640777
chr10	118176900	118201625	8	13175	2.69565217391304
chr10	119119800	119135975	8	9925	2.86792452830189
chr11	692375	711150	8	11950	1.54545454545455
chr11	57528425	57568725	8	23600	2.18705035971223
chr11	65322600	65345700	8	16000	2.08917197452229
chr11	66093500	66116100	8	11925	2.21698113207547
chr11	87902200	87916975	8	11975	0.810810810810811
chr11	118955075	118979475	8	11700	2.41891891891892
chr12	50924500	50945775	8	13350	2.21818181818182
chr12	106472175	106485675	8	6650	2.97777777777778
chr12	115105775	115131250	8	18925	1.18024691358025
chr12	122229775	122250825	8	15925	2.05714285714286
chr13	80054825	80072250	8	15550	2.85714285714286
chr14	69141475	69173675	8	20750	2.41489361702128
chr15	65133025	65150600	8	10475	2.17204301075269
chr15	96807000	96820225	8	6500	2.73076923076923
chr16	2198250	2214050	8	13650	0.888888888888889
chr16	4418825	4428925	8	8350	1.16981132075472
chr16	50227550	50244975	8	9450	1.4320987654321
chr16	57830825	57851000	8	11025	1.70186335403727
chr16	70595225	70612100	8	8575	2.94117647058824
chr16	85026150	85045925	8	13575	1.08896797153025
chr17	4749300	4765575	8	11300	2.35555555555556
chr17	20931525	20947800	8	11875	1.17021276595745
chr17	27907600	27921325	8	10725	0.923076923076923
chr17	40161325	40177525	8	9675	2.53164556962025
chr17	63009650	63024100	8	6400	2.47826086956522
chr17	72199725	72209575	8	6525	2.12765957446809
chr18	12305150	12318700	8	9650	1.0952380952381
chr19	1161575	1184675	8	12775	1.57042253521127
chr19	11194450	11210975	8	13275	0.977777777777778
chr19	48216375	48233925	8	10275	2.05555555555556
chr2	33200	47850	8	11900	1.06666666666667
chr2	29328675	29354000	8	18325	1.26829268292683
chr2	38400950	38418800	8	8275	2.43137254901961
chr2	70741775	70755275	8	8825	1.69565217391304
chr2	85235625	85246900	8	5700	2.98181818181818
chr2	151474600	151484175	8	6175	2.88
chr2	170671850	170685550	8	8225	1.9047619047619
chr20	39797950	39811800	8	9025	1.54285714285714
chr20	49031350	49058625	8	16325	1.44347826086957
chr3	5228100	5244775	8	11275	2.8
chr3	10225700	10249300	8	12725	3.07272727272727
chr3	128503325	128528775	8	11625	2.90756302521008
chr3	129311825	129331900	8	9375	3.02941176470588
chr3	129369675	129393750	8	9575	2.72
chr3	152847950	152885625	8	17275	2.5771144278607
chr3	191068675	191081700	8	7225	2.48484848484848
chr4	1282725	1304825	8	9625	2.90322580645161
chr4	5748650	5763075	8	7775	2.38235294117647
chr4	48907025	48917050	8	6200	1.33333333333333
chr4	119686750	119697575	8	5250	2.78787878787879
chr4	169396150	169409475	8	7575	2.38983050847458
chr5	73108275	73127475	8	13650	1.96551724137931
chr5	145299650	145329325	8	16500	2.58156028368794
chr5	175960225	175975525	8	10850	1.42857142857143
chr6	25006025	25018350	8	6250	2.75
chr6	121751900	121768700	8	10200	1.38793103448276
chr6	143153625	143176150	8	12050	2.10666666666667
chr6	158826250	158839675	8	6600	2.42253521126761
chr7	5665275	5687625	8	12125	2.74157303370787
chr7	5727725	5744125	8	11675	2.58333333333333
chr7	17336875	17347450	8	8150	3.07317073170732
chr7	22599825	22623450	8	11550	2.69026548672566
chr7	30504775	30519075	8	8250	2.05128205128205
chr7	116063600	116085450	8	8475	2.91612903225806
chr7	128467200	128474325	8	5675	0.814814814814815
chr8	17582200	17613050	8	18775	2.19047619047619
chr8	67024800	67045700	8	9275	3.03225806451613
chr9	124029925	124062625	8	22450	1.94444444444444
chr1	6657875	6676025	7	11075	2.25454545454545
chr1	9349600	9364125	7	8300	2.11464968152866
chr1	16156425	16179250	7	12000	2.2
chr1	45258825	45281550	7	14675	1.94849785407725
chr1	117448575	117466500	7	15550	1.4
chr1	152154600	152164325	7	5800	1.81538461538462
chr1	154927350	154957525	7	18750	1.03529411764706
chr1	161695550	161706900	7	6875	1.89655172413793
chr1	172107850	172124750	7	8875	2.1003861003861
chr1	207058275	207072525	7	9575	1.38461538461538
chr10	4699600	4734850	7	20975	1.82658959537572
chr10	21805000	21825175	7	14675	0.813688212927757
chr10	25100875	25115450	7	6250	2.45390070921986
chr10	33411200	33432850	7	10625	2.11650485436893
chr10	73520200	73534425	7	9950	2.3968253968254
chr10	93347475	93377475	7	14450	2.13432835820896
chr10	104380725	104418350	7	18900	1.91977077363897
chr11	12704875	12721500	7	13875	1.78723404255319
chr11	13277600	13292625	7	8175	2.3125
chr11	59312650	59330300	7	7775	2.43037974683544
chr11	73172700	73177375	7	3425	1.04
chr11	119551650	119601200	7	30225	1.97988505747126
chr11	128772775	128779850	7	4625	1.55844155844156
chr11	129693100	129701725	7	5175	1.69230769230769
chr12	26144975	26151750	7	5750	0.352941176470588
chr12	31897225	31904925	7	4750	1.28767123287671
chr12	33041750	33055650	7	9775	2.46753246753247
chr12	58225375	58246475	7	10900	2.32432432432432
chr12	124991000	125013250	7	16275	1.22368421052632
chr13	45809700	45817100	7	5150	2.20338983050847
chr13	73629700	73648525	7	14500	0.769230769230769
chr13	110430175	110441925	7	8325	1.05263157894737
chr14	50346650	50379175	7	11750	2.39130434782609
chr14	65159050	65196850	7	22175	2.50331125827815
chr14	73922525	73931775	7	6775	0.742857142857143
chr14	81777775	81798725	7	13525	2.06593406593407
chr14	91575250	91594625	7	9625	2.03883495145631
chr14	105143725	105163750	7	12375	1.25321888412017
chr14	105939775	105958525	7	9525	2.25185185185185
chr15	42118725	42126375	7	4850	1.96923076923077
chr16	2082775	2091250	7	5475	1.53846153846154
chr16	2563300	2571525	7	7000	1.625
chr16	14591500	14606525	7	9400	1.4375
chr16	23289400	23298250	7	6100	1.31818181818182
chr16	29272675	29284300	7	6400	2.49180327868852
chr16	53113375	53134800	7	12550	1.87837837837838
chr16	57651875	57669425	7	12500	1.14529914529915
chr16	69951200	69962150	7	6475	2.19354838709677
chr16	70461525	70473775	7	7600	1.1219512195122
chr16	84759425	84770100	7	5775	1.92
chr16	86538975	86545550	7	4650	0.882352941176471
chr17	872550	883825	7	7650	1.28205128205128
chr17	15546875	15563825	7	9225	2.44897959183673
chr17	29885475	29895600	7	5500	1.52
chr17	57226200	57237950	7	11050	0.216216216216216
chr19	13943900	13965525	7	20225	0.373134328358209
chr19	19513625	19521850	7	5775	1.75
chr19	48823575	48837650	7	8550	2.42105263157895
chr2	36922875	36936025	7	6025	2.40860215053763
chr2	64863450	64882250	7	16725	0.864197530864197
chr2	74152450	74168400	7	10925	1.18367346938776
chr2	75060600	75080225	7	13525	2.11764705882353
chr2	109227725	109240550	7	8475	1.05405405405405
chr2	110854800	110873900	7	11475	1.79916317991632
chr2	122229125	122244850	7	8225	1.8989898989899
chr2	145700325	145709900	7	5375	1.92682926829268
chr2	159741550	159751425	7	6325	1.82978723404255
chr2	208112400	208124125	7	10375	1.33333333333333
chr2	226978975	226990725	7	7250	2.1203007518797
chr2	235041150	235049150	7	5625	1.55102040816327
chr20	17537450	17561750	7	13550	2.03076923076923
chr20	17938500	17954650	7	14350	0.456140350877193
chr20	23329800	23349100	7	10075	2.03351955307263
chr20	35936475	35948400	7	6775	1.68965517241379
chr20	39761825	39770625	7	6775	0.918918918918919
chr20	43638800	43645350	7	5150	0.75
chr20	46412025	46424725	7	7450	1.02083333333333
chr20	49125950	49138125	7	10925	0.3125
chr21	47468800	47487150	7	8500	2.47169811320755
chr22	29287850	29300850	7	6975	2.17021276595745
chr22	38289075	38309725	7	13375	1.39583333333333
chr22	45551225	45563300	7	8150	2.20224719101124
chr3	49382675	49400575	7	8250	2.43137254901961
chr3	51702850	51721900	7	10550	1.94594594594595
chr3	71098200	71120675	7	18975	0.679245283018868
chr3	71472600	71480925	7	3725	2.28571428571429
chr3	122502975	122520350	7	8175	2.12987012987013
chr3	156391500	156415150	7	20900	1.13333333333333
chr3	156793325	156818000	7	11050	2.34944237918216
chr4	8184350	8208725	7	11750	2.43564356435644
chr4	22498300	22507100	7	6525	2
chr4	40180150	40188950	7	7250	0.864864864864865
chr4	74563650	74574900	7	5975	2.29577464788732
chr5	1789250	1809600	7	9000	2.018779342723
chr5	139027525	139053775	7	18450	1.53846153846154
chr5	141244950	141259350	7	8675	1.64615384615385
chr5	142688150	142697875	7	8000	1.90909090909091
chr6	16333625	16339975	7	5200	0.523809523809524
chr6	33377125	33399800	7	11925	1.63855421686747
chr6	81245800	81259175	7	6375	2.31192660550459
chr6	139688800	139700650	7	9800	0.482758620689655
chr6	152411025	152421900	7	6350	1.6144578313253
chr6	168226100	168234125	7	6550	0.541666666666667
chr7	5548325	5572625	7	10650	2.37569060773481
chr7	47610250	47622175	7	8550	0.804123711340206
chr7	79762475	79781650	7	11850	1.82558139534884
chr7	80454475	80464225	7	7025	1.41935483870968
chr7	94271175	94287500	7	11150	1.98540145985401
chr7	135346375	135369975	7	11375	1.85333333333333
chr8	28556775	28571400	7	9200	2.03960396039604
chr8	123115700	123124425	7	5100	2
chr8	128217325	128229450	7	8175	2.09803921568627
chr9	27517900	27530275	7	9075	1.37984496124031
chr9	34987350	35002475	7	9675	1.60194174757282
chr9	74373275	74385250	7	10225	1.2
chr1	11984675	11990925	6	3450	1.55932203389831
chr1	15733375	15745900	6	6875	1.33023255813953
chr1	25069000	25075400	6	5625	0.608695652173913
chr1	35219225	35230275	6	6975	1.45794392523364
chr1	53124650	53140575	6	7375	1.69565217391304
chr1	93803725	93819200	6	8950	1.66666666666667
chr1	98781700	98799825	6	10625	1.86802030456853
chr1	112933375	112948175	6	8975	1.35265700483092
chr1	116333500	116338275	6	3575	0.583333333333333
chr1	145089800	145098950	6	5800	1.65714285714286
chr1	151160950	151174825	6	9375	1.34408602150538
chr1	151994725	152024625	6	16775	1.6
chr1	154148650	154156525	6	6775	0.642857142857143
chr1	154190950	154197050	6	5500	0.857142857142857
chr1	156227175	156233575	6	5125	1.66666666666667
chr1	156674625	156681475	6	5350	1.40740740740741
chr1	218542775	218554600	6	6925	1.44642857142857
chr1	222160225	222172000	6	9025	0.923076923076923
chr1	241766625	241776800	6	8625	0.517857142857143
chr10	79784950	79798650	6	8700	1
chr10	81076850	81096100	6	10725	1.57894736842105
chr10	114708750	114724050	6	11475	1.79411764705882
chr10	121403775	121431325	6	17025	1.23690773067332
chr10	126102875	126108100	6	3525	1.5
chr11	9709475	9716075	6	5275	0.6
chr11	18328600	18336750	6	6200	1.36470588235294
chr11	35233825	35239400	6	4150	0.9
chr11	44580750	44599725	6	15750	1.32394366197183
chr11	46934000	46943100	6	6625	0.983050847457627
chr11	63605050	63615800	6	7875	1.14634146341463
chr11	71850925	71857025	6	4975	0.58252427184466
chr11	78127250	78132000	6	3900	0.75
chr11	101980050	101991825	6	10225	0.691358024691358
chr12	4377975	4387325	6	8675	0.294117647058824
chr12	12028200	12041225	6	7050	1.77894736842105
chr12	12592125	12599600	6	4625	1.625
chr12	12757675	12766575	6	4800	1.80434782608696
chr12	27483400	27501375	6	13100	0.990196078431373
chr12	52344850	52349425	6	3900	0.385964912280702
chr12	89550175	89560975	6	6075	1.20231213872832
chr12	92525175	92541700	6	14600	1.72727272727273
chr12	95591950	95615175	6	16750	1.1614730878187
chr12	105723850	105729125	6	3900	1.12
chr12	111840825	111852100	6	9050	1.15492957746479
chr13	30155500	30170500	6	10775	1.4390243902439
chr13	34207650	34218175	6	6900	1.26436781609195
chr13	97772250	97779275	6	4950	1.41573033707865
chr14	21564300	21576375	6	9000	0.725490196078431
chr14	53158300	53175325	6	8750	1.48936170212766
chr14	55537450	55545875	6	7400	0.260869565217391
chr14	59741150	59750975	6	6975	1.12307692307692
chr14	68712075	68718200	6	4550	0.747252747252747
chr14	69245750	69267800	6	16000	0.886075949367089
chr14	71247850	71257000	6	6900	0.973913043478261
chr14	92966600	92971200	6	3600	0.954545454545455
chr14	93499600	93512800	6	9100	1.5
chr14	105480900	105495175	6	13225	0.174757281553398
chr15	40389950	40401900	6	7750	1.26618705035971
chr15	45923050	45942225	6	13850	1.31297709923664
chr15	52154250	52161650	6	5400	1.44
chr15	63182100	63195025	6	7125	1.85964912280702
chr15	68558500	68577200	6	14250	1.42465753424658
chr15	75155675	75166250	6	7550	0.632352941176471
chr15	79164475	79173100	6	6600	0.821428571428571
chr15	86158550	86169750	6	9875	0.288288288288288
chr15	86292525	86297200	6	3400	0.814814814814815
chr16	15735125	15748100	6	9075	1.51162790697674
chr16	20908100	20926325	6	15000	0.647482014388489
chr16	27324550	27343025	6	16900	0.333333333333333
chr16	31139825	31154300	6	9050	1.25490196078431
chr16	49732950	49736775	6	2750	0.75
chr16	66541775	66560475	6	11550	0.914728682170543
chr16	67269625	67283275	6	9475	1.71428571428571
chr16	79628850	79636950	6	7025	0.459459459459459
chr16	82660175	82674850	6	13925	0.157142857142857
chr16	87517225	87527175	6	6950	0.75
chr16	88834250	88857450	6	10700	1.80590717299578
chr17	629375	641400	6	7575	1.84745762711864
chr17	4842025	4857375	6	12000	1
chr17	5315575	5327175	6	8100	1.30769230769231
chr17	20106225	20111900	6	3875	1.61538461538462
chr17	25568200	25575225	6	4250	1.18518518518519
chr17	43120100	43130225	6	8525	0.777777777777778
chr17	61849800	61869800	6	11525	1.54228855721393
chr17	74574000	74583175	6	8350	0.193939393939394
chr18	9923650	9929875	6	5475	0.448275862068966
chr18	19747450	19753525	6	4175	1.39393939393939
chr18	47803425	47814950	6	8850	1.2
chr18	60423450	60436525	6	7475	1.66666666666667
chr19	675600	681525	6	5050	0.8
chr19	2084925	2097350	6	10275	0.491228070175439
chr19	4050500	4067850	6	12400	0.816326530612245
chr19	4707850	4725200	6	10550	1.61111111111111
chr19	6100325	6111200	6	7525	1.72881355932203
chr19	12885325	12907450	6	17250	0.888888888888889
chr19	13260275	13283775	6	15850	1.30588235294118
chr19	35653350	35660750	6	6175	0.938775510204082
chr19	35756950	35761300	6	3475	0.666666666666667
chr19	43967075	43973300	6	4875	0.921052631578947
chr19	45240125	45258600	6	10775	1.76470588235294
chr19	45310250	45314075	6	3025	0.72
chr2	9439350	9459600	6	12300	1.73584905660377
chr2	11883750	11894950	6	7700	0.878980891719745
chr2	27300825	27304800	6	3025	0.628571428571429
chr2	54188350	54202750	6	7900	1.37967914438503
chr2	54266200	54275575	6	7275	0.585987261146497
chr2	64014225	64020550	6	5100	0.88
chr2	66659225	66674325	6	12725	1.44827586206897
chr2	99524850	99538375	6	9375	1.87096774193548
chr2	106469875	106476425	6	4925	1.81132075471698
chr2	110362100	110374625	6	10650	0.553846153846154
chr2	114643850	114654550	6	9000	0.888888888888889
chr2	191511250	191519350	6	6425	0.666666666666667
chr2	191699475	191710750	6	7550	1.56666666666667
chr2	191744325	191757075	6	8575	1.85
chr2	201979575	202001900	6	18450	1.16666666666667
chr2	210502825	210508025	6	3700	0.807692307692308
chr2	219133875	219163825	6	22350	1.86759581881533
chr2	235149300	235171150	6	19225	0.678571428571429
chr2	237993525	238007750	6	8975	1.5748031496063
chr20	35088975	35103650	6	11275	0.912863070539419
chr20	36899200	36905325	6	4075	1.79411764705882
chr20	49340875	49352875	6	8625	1.43859649122807
chr20	61423175	61429050	6	4350	1.48837209302326
chr21	29814575	29820500	6	4075	1.18518518518519
chr21	36352725	36369750	6	7750	1.74117647058824
chr21	46493500	46501375	6	5000	1.18518518518519
chr22	19158200	19167475	6	6950	1.15702479338843
chr22	21299700	21312425	6	7975	1.53333333333333
chr22	22290850	22303175	6	8425	1.36904761904762
chr22	43004275	43018425	6	8250	1.28571428571429
chr22	44315100	44322975	6	5475	1.38181818181818
chr3	30382975	30400675	6	12775	1.26011560693642
chr3	46970875	46996000	6	15300	1.73262032085562
chr3	53194400	53204800	6	6475	1.37313432835821
chr3	53284000	53290525	6	4725	1.5
chr3	58146175	58153675	6	5375	1.17894736842105
chr3	71624075	71635775	6	10200	1.14285714285714
chr3	101893050	101915425	6	12975	1.27027027027027
chr3	141101725	141108650	6	6000	1.4
chr3	149083275	149109325	6	21125	0.52914798206278
chr3	156525500	156538800	6	11600	0.523809523809524
chr3	172030825	172038950	6	6250	0.730434782608696
chr3	185814350	185828450	6	9225	1.5
chr3	197015850	197037400	6	12850	1.53448275862069
chr4	38664275	38683550	6	15200	1.78494623655914
chr4	54772250	54786600	6	8300	1.4
chr4	74540100	74550100	6	5675	1.82795698924731
chr4	143293775	143302275	6	4975	1.58139534883721
chr4	153594400	153603950	6	8175	0.921052631578947
chr4	154403825	154420475	6	10800	1.19266055045872
chr4	183159250	183172675	6	6500	1.87878787878788
chr5	14659800	14677525	6	11150	1.19075144508671
chr5	17216500	17229775	6	7050	1.83783783783784
chr5	32709725	32715000	6	4475	0.625
chr5	71759250	71768075	6	4200	1.68
chr5	73608350	73616900	6	5000	1.16666666666667
chr5	77933600	77946100	6	7650	1.75641025641026
chr5	106801325	106814300	6	8150	1.52941176470588
chr5	125778875	125791800	6	10950	0.369747899159664
chr5	131754850	131764875	6	7125	0.873563218390805
chr5	139715700	139729525	6	11500	1
chr5	150153275	150171950	6	11275	0.880281690140845
chr5	180614400	180619775	6	4875	0.378378378378378
chr6	4350675	4360150	6	5475	1.71153846153846
chr6	6006050	6009650	6	2425	1.57142857142857
chr6	6686850	6698025	6	6275	1.75796178343949
chr6	11428425	11435250	6	4725	1.09473684210526
chr6	13476950	13488575	6	6400	1.57522123893805
chr6	18340725	18354050	6	10725	0.820809248554913
chr6	33711800	33714700	6	2125	1
chr6	35353525	35370850	6	11400	1.29565217391304
chr6	47061925	47067075	6	3725	0.928571428571429
chr6	74404025	74416300	6	10200	1.31707317073171
chr6	83774675	83782425	6	5900	1.17021276595745
chr6	106034825	106051125	6	13900	1.41573033707865
chr6	108971275	108978475	6	6725	0.115942028985507
chr6	117812800	117824650	6	8375	1.44444444444444
chr6	134855550	134861950	6	4750	1.07042253521127
chr6	138785550	138791075	6	4100	1.1304347826087
chr6	144661725	144673150	6	6000	1.28089887640449
chr6	151379700	151392925	6	9175	1.21739130434783
chr6	158794050	158802775	6	5325	1.61702127659574
chr7	6287925	6301275	6	10750	0.601226993865031
chr7	31974500	31979275	6	3950	0.64
chr7	41136175	41161125	6	16200	1.55191256830601
chr7	43622100	43634225	6	9600	1.79487179487179
chr7	104857475	104872050	6	9250	1.05263157894737
chr7	129911575	129919550	6	6450	1.5
chr7	133387875	133391725	6	2975	0.866666666666667
chr7	137853150	137855675	6	1500	1.14285714285714
chr8	22239875	22259425	6	13700	1.05357142857143
chr8	27527100	27535675	6	5175	1.25
chr8	29592250	29597275	6	4125	0.342857142857143
chr8	29608875	29616100	6	6075	0.805970149253731
chr8	29622775	29636175	6	6825	1.79365079365079
chr8	49827375	49838250	6	9000	1.76
chr8	61861100	61866050	6	3875	0.862745098039216
chr8	62618725	62634925	6	10625	1.42168674698795
chr8	71152850	71159500	6	3850	1.50684931506849
chr8	127461275	127467325	6	5075	1.30434782608696
chr8	146011050	146025100	6	11775	0.602739726027397
chr9	21674525	21691025	6	15275	0.426229508196721
chr9	34325950	34335100	6	5475	1.68
chr9	96927825	96939300	6	6250	1.86335403726708
chr9	127621150	127636550	6	11325	0.697201017811705
chr9	138982100	138987950	6	3900	0.952380952380952
chrX	2620050	2629825	6	8100	0.947368421052632
chrX	48895275	48901900	6	5475	0.56
chrX	149737075	149745975	6	8175	0.231884057971014
chrX	153305375	153309200	6	2875	0.947368421052632
chr1	6545150	6557975	5	10350	0.467289719626168
chr1	15493975	15507500	5	8700	1.01666666666667
chr1	16119275	16129500	5	8200	0.740157480314961
chr1	24705550	24712550	5	5875	0.55
chr1	24735450	24746375	5	9350	0.571428571428571
chr1	31478500	31487075	5	6450	0.604026845637584
chr1	31624925	31628925	5	3400	0.571428571428571
chr1	40729475	40736625	5	4525	0.975206611570248
chr1	43146500	43159200	5	8525	1.17647058823529
chr1	94442300	94446125	5	3125	0.871794871794872
chr1	144007700	144016475	5	8000	0.193103448275862
chr1	144925225	144934000	5	8250	0.35
chr1	147010325	147014200	5	3125	0.382978723404255
chr1	148928050	148931700	5	2775	0.705882352941177
chr1	153003225	153007100	5	3350	0.382978723404255
chr1	154390425	154407575	5	12200	1.13684210526316
chr1	156783625	156787050	5	2225	1.26829268292683
chr1	164527575	164533525	5	5300	0.16260162601626
chr1	171389475	171394400	5	3475	0.953488372093023
chr1	172499400	172507450	5	5275	0.714285714285714
chr1	172871575	172879575	5	6300	0.788990825688073
chr1	184590100	184594375	5	3675	0.307692307692308
chr1	198124225	198141150	5	11525	1.18487394957983
chr1	199050525	199054425	5	2875	0.5
chr1	200860125	200867400	5	6675	0.571428571428571
chr1	205413500	205421000	5	6800	0.289473684210526
chr1	207189025	207227250	5	24025	1.07898259705489
chr1	208408950	208418700	5	7150	1.23809523809524
chr1	225836575	225846300	5	9175	0.289473684210526
chr1	228269200	228281250	5	11350	0.153846153846154
chr1	234321275	234324975	5	3150	0.290322580645161
chr1	234724500	234758375	5	24025	1.25581395348837
chr1	241800225	241804225	5	3050	0.65
chr10	3109700	3115875	5	5175	0.602739726027397
chr10	4803300	4815775	5	11600	0.162162162162162
chr10	4981825	4986125	5	3025	0.818181818181818
chr10	12745325	12753250	5	6425	0.621621621621622
chr10	14643600	14647425	5	2650	1.11111111111111
chr10	27143200	27151050	5	5900	1.20754716981132
chr10	62184850	62190475	5	4975	0.203125
chr10	64024375	64029200	5	3425	1.2
chr10	71620975	71629925	5	8275	0.304
chr10	75946850	75955400	5	6725	0.980769230769231
chr10	77155375	77169850	5	13425	0.328358208955224
chr10	88718025	88734525	5	10925	0.975757575757576
chr10	94909750	94912400	5	1800	0.967741935483871
chr10	95135575	95147350	5	8950	0.875
chr10	105451550	105460200	5	4975	1.02857142857143
chr10	124636250	124640075	5	2975	0.947368421052632
chr11	9921150	9929175	5	5300	1.20805369127517
chr11	12302175	12310700	5	6650	0.507042253521127
chr11	13029400	13034400	5	4525	0.28
chr11	33790625	33796750	5	4750	0.747252747252747
chr11	45951000	45956625	5	4650	0.588235294117647
chr11	46366275	46385925	5	12925	0.829787234042553
chr11	63430300	63441025	5	7675	0.772727272727273
chr11	66404925	66410400	5	5025	0.689655172413793
chr11	66821275	66830875	5	7850	0.686567164179104
chr11	73845800	73853950	5	5075	1.12977099236641
chr11	74342950	74348400	5	4925	0.409090909090909
chr11	75364850	75368050	5	2425	0.5625
chr11	76960325	76964550	5	3325	0.714285714285714
chr11	93467925	93475775	5	6725	1.23076923076923
chr11	93860675	93873925	5	10325	1.24675324675325
chr11	108484525	108489700	5	3525	1.03703703703704
chr11	114156000	114171725	5	10775	1.03954802259887
chr11	130869050	130872675	5	3025	0.363636363636364
chr12	11801075	11815000	5	8950	0.934579439252336
chr12	28116650	28142800	5	18325	1.04294478527607
chr12	28170175	28188700	5	11600	1.15217391304348
chr12	29086900	29095225	5	6025	0.941176470588235
chr12	47660650	47676650	5	13725	0.363636363636364
chr12	49896000	49901700	5	4400	0.590163934426229
chr12	50016050	50022025	5	4450	1.15909090909091
chr12	50142075	50148575	5	4800	1.06849315068493
chr12	52783125	52786925	5	3400	0.333333333333333
chr12	52828400	52838450	5	8825	0.296296296296296
chr12	56239600	56244750	5	4275	0.727272727272727
chr12	58281225	58293625	5	9275	0.80952380952381
chr12	68039625	68048225	5	5450	1.21739130434783
chr12	92985700	93000125	5	10450	1.19254658385093
chr12	94170075	94185225	5	8425	1.27017543859649
chr12	110256400	110261850	5	3975	0.8
chr12	113676800	113685425	5	8225	0.197530864197531
chr12	121340300	121345775	5	4450	0.814814814814815
chr12	125116875	125125350	5	5600	1.19587628865979
chr13	21002975	21006125	5	2325	0.627450980392157
chr13	28207675	28213025	5	3700	0.836363636363636
chr13	41555325	41560900	5	4500	0.623376623376623
chr13	45791750	45796100	5	3725	1.25
chr13	73737425	73746950	5	6175	1.25714285714286
chr13	75016925	75019825	5	2550	0.516129032258065
chr13	76026750	76029475	5	2000	0.736842105263158
chr13	103562450	103567175	5	4125	0.25531914893617
chr13	109797750	109810800	5	9800	0.637254901960784
chr14	31731025	31735575	5	3975	0.344827586206897
chr14	62161350	62173575	5	8475	1.09166666666667
chr14	71996125	72001175	5	3875	0.90625
chr14	77777875	77788950	5	8850	0.854838709677419
chr14	80854175	80858050	5	3250	0.421052631578947
chr14	95784850	95790325	5	3700	1.14942528735632
chr14	99369350	99376575	5	5150	0.84
chr14	100067625	100072575	5	3775	0.8
chr14	105338750	105341450	5	1825	1.23809523809524
chr15	30225650	30232150	5	5750	0.259541984732824
chr15	52165050	52173450	5	7575	0.235294117647059
chr15	63030050	63035875	5	4675	0.6
chr15	72512450	72531175	5	14750	0.71978021978022
chr15	84667600	84670550	5	1825	1.12
chr15	85886525	85889900	5	2600	0.655172413793103
chr15	86122575	86136175	5	10500	0.463157894736842
chr15	100104575	100109600	5	4425	0.238095238095238
chr16	2817900	2828850	5	7275	1.15596330275229
chr16	19124725	19133575	5	7450	0.290909090909091
chr16	48995200	48999725	5	3225	0.740740740740741
chr16	53807350	53819375	5	8500	0.907801418439716
chr16	65102025	65106350	5	3850	0.5
chr16	67490525	67494150	5	3025	0.421052631578947
chr16	67993075	68003375	5	6425	1.10599078341014
chr16	85643900	85649600	5	4475	0.648648648648649
chr16	87414500	87428150	5	9325	1.02362204724409
chr16	88363750	88367850	5	3125	0.564705882352941
chr16	89625225	89632675	5	6825	0.28169014084507
chr17	198500	202850	5	3950	0.304347826086957
chr17	28658925	28661650	5	2025	0.740740740740741
chr17	37351125	37358300	5	5450	0.88135593220339
chr17	39065075	39073225	5	7500	0.186335403726708
chr17	39801650	39816150	5	13050	0.803738317757009
chr17	40825625	40835325	5	7500	0.734463276836158
chr17	45608025	45611050	5	2300	1
chr17	47072125	47077100	5	4350	0.241758241758242
chr17	49025450	49032675	5	6400	0.292134831460674
chr17	57745050	57747925	5	2425	0.583333333333333
chr17	63050275	63061575	5	8150	0.867256637168142
chr17	72983050	72991475	5	6700	0.85
chr17	79880850	79886575	5	4625	0.606060606060606
chr17	80224450	80232025	5	6075	0.770642201834862
chr17	80450750	80455850	5	3475	0.938775510204082
chr18	3255275	3270300	5	10925	0.953191489361702
chr18	8943700	8950025	5	4625	1.11538461538462
chr18	9950400	9953525	5	2450	0.666666666666667
chr18	10410475	10422900	5	9350	1.19463087248322
chr18	28617800	28627475	5	7625	0.727272727272727
chr18	33548025	33554125	5	5025	0.45
chr18	33888300	33896475	5	6150	1.05882352941176
chr18	39449300	39452200	5	2400	0.363636363636364
chr18	42271650	42278525	5	4700	1
chr18	45849925	45857600	5	6325	0.440944881889764
chr18	56527850	56539075	5	8000	1.11214953271028
chr18	61545825	61557300	5	10350	0.519480519480519
chr18	66094325	66099350	5	4025	0.857142857142857
chr18	74200900	74208475	5	5950	0.828571428571429
chr18	77719725	77725925	5	4875	0.941176470588235
chr19	570975	577325	5	5100	0.851063829787234
chr19	1016300	1030300	5	9225	1.19367588932806
chr19	1406425	1417775	5	8375	1.19760479041916
chr19	2268950	2274575	5	4675	1.02702702702703
chr19	2539725	2547175	5	6325	0.486486486486487
chr19	4968175	4978325	5	7125	1.14465408805031
chr19	36640025	36643850	5	3000	0.636363636363636
chr19	48012700	48019500	5	5400	0.8125
chr19	51865725	51871900	5	5400	0.338461538461538
chr19	55847350	55853075	5	4250	0.835164835164835
chr2	18804600	18808625	5	2825	0.818181818181818
chr2	20405175	20437450	5	27750	0.336116910229645
chr2	38974075	38979425	5	4525	0.709677419354839
chr2	60771075	60783050	5	9575	1.26229508196721
chr2	63274175	63278725	5	4025	0.486486486486487
chr2	64831550	64836925	5	3925	1.23809523809524
chr2	67673150	67681100	5	5050	1.25274725274725
chr2	69993525	70000900	5	5350	0.859375
chr2	88796025	88800400	5	3200	0.916666666666667
chr2	91844625	91848325	5	3125	0.363636363636364
chr2	96810475	96814875	5	2875	1.26315789473684
chr2	96867950	96875500	5	6375	0.792452830188679
chr2	96923975	96933700	5	6400	1.12883435582822
chr2	101971950	101978550	5	4275	1.15447154471545
chr2	109187075	109192800	5	3700	1.15789473684211
chr2	113956075	113960475	5	3700	0.388888888888889
chr2	132439375	132444900	5	4725	0.619047619047619
chr2	138009850	138014775	5	4200	0.463768115942029
chr2	150989675	151001450	5	7025	1.15384615384615
chr2	158112675	158120100	5	5875	0.783505154639175
chr2	182755300	182760875	5	4850	0.444444444444444
chr2	187406600	187412075	5	3750	1.08333333333333
chr2	189838425	189850625	5	10425	0.846153846153846
chr2	191435100	191439025	5	3050	0.409090909090909
chr2	197029800	197037000	5	5700	0.666666666666667
chr2	200320075	200328675	5	7700	0.5625
chr2	201241400	201248775	5	5975	0.525139664804469
chr2	204666250	204677425	5	9775	0.407407407407407
chr2	216294425	216307125	5	11625	0.329787234042553
chr2	224124875	224128625	5	3000	0.7
chr2	227619025	227629125	5	7425	1.22772277227723
chr2	235353075	235362425	5	7200	1.11711711711712
chr2	242248875	242260025	5	8075	1.23076923076923
chr20	4661775	4672575	5	8550	0.428044280442804
chr20	5633125	5640600	5	5875	0.775193798449612
chr20	17641125	17647975	5	4925	0.693877551020408
chr20	24317425	24322225	5	3875	0.792452830188679
chr20	32950000	32957725	5	5825	0.941176470588235
chr20	32987500	32991475	5	2775	1.17073170731707
chr20	43663250	43673525	5	5775	1.26086956521739
chr20	52203275	52215625	5	9225	0.941176470588235
chr21	39849900	39861850	5	9100	0.815533980582524
chr21	40274500	40286050	5	9300	0.682926829268293
chr21	40717325	40722450	5	4725	0.5
chr21	40756775	40760975	5	3325	0.73469387755102
chr22	18401250	18408275	5	6050	1
chr22	19836175	19843950	5	6725	1.17647058823529
chr22	27506525	27512700	5	4250	0.891089108910891
chr22	31637225	31651575	5	11700	0.640845070422535
chr22	38136725	38152725	5	11800	1.19540229885057
chr3	9388725	9394925	5	4500	1.04347826086957
chr3	9433825	9448100	5	13125	0.202020202020202
chr3	12878800	12883750	5	4200	1
chr3	37211300	37226850	5	10800	1.2
chr3	43907475	43916425	5	7700	0.311475409836066
chr3	47017300	47024250	5	5275	0.741935483870968
chr3	49840150	49845650	5	4600	0.6
chr3	49935675	49944275	5	7575	0.411764705882353
chr3	52566000	52573425	5	5625	1.22033898305085
chr3	58159425	58163550	5	2725	0.857142857142857
chr3	71149500	71162225	5	8575	1.11881188118812
chr3	81789725	81796725	5	5175	0.761904761904762
chr3	86997800	87001275	5	2650	0.689655172413793
chr3	99590925	99596925	5	4850	0.470588235294118
chr3	101567075	101577750	5	8950	1.06666666666667
chr3	105080525	105091825	5	9425	0.425
chr3	111717475	111724250	5	6225	0.166666666666667
chr3	112488050	112499375	5	8025	1.06598984771574
chr3	113459900	113468525	5	7525	0.481481481481481
chr3	114165250	114174050	5	6850	0.571428571428571
chr3	128943500	128950725	5	5275	0.954545454545455
chr3	133917100	133922925	5	4475	0.390243902439024
chr3	141119200	141133750	5	12675	0.315018315018315
chr3	171064975	171074150	5	6700	1.20454545454545
chr3	172233125	172241700	5	5800	1.12
chr3	193543900	193553175	5	6200	0.67
chr3	197517700	197522625	5	3900	0.727272727272727
chr4	10002325	10010975	5	6525	1.05376344086022
chr4	10334925	10339075	5	3050	1.11538461538462
chr4	15233500	15237075	5	2750	1.25
chr4	15678750	15687200	5	7175	0.952380952380952
chr4	30754500	30760100	5	4550	0.823529411764706
chr4	47526425	47536275	5	8250	0.504065040650406
chr4	55091625	55101075	5	8650	0.176165803108808
chr4	89785950	89788875	5	2450	0.555555555555556
chr4	99399950	99405750	5	4275	0.740740740740741
chr4	101940575	101943850	5	2625	0.928571428571429
chr4	143271950	143275625	5	2700	0.75
chr4	152595350	152598100	5	2200	0.75
chr4	155664700	155668375	5	2500	1.15151515151515
chr5	1326675	1332800	5	4775	0.422535211267606
chr5	6711825	6716500	5	4300	0.384615384615385
chr5	9437825	9441875	5	3525	0.235294117647059
chr5	39394525	39401675	5	6625	0.231884057971014
chr5	40674700	40683925	5	7625	1.18181818181818
chr5	40687425	40690325	5	2450	0.380952380952381
chr5	53813000	53821025	5	5600	1.02597402597403
chr5	57700775	57707750	5	5375	1.02173913043478
chr5	60594275	60603075	5	6675	0.54421768707483
chr5	77881425	77897725	5	10850	1.1046511627907
chr5	86409150	86425150	5	10925	1.25
chr5	109024300	109031325	5	6050	0.722222222222222
chr5	118690850	118704050	5	9275	0.87378640776699
chr5	125851525	125856175	5	4000	0.307692307692308
chr5	130962750	130972600	5	5825	1.16470588235294
chr5	138205250	138212075	5	6450	0.181818181818182
chr5	138779375	138783600	5	3675	0.277777777777778
chr5	140886425	140909350	5	17825	1.12751677852349
chr5	141696850	141708100	5	9925	1.20754716981132
chr5	142576250	142586650	5	6350	0.970873786407767
chr5	148894125	148899525	5	4125	1
chr5	159714075	159722025	5	5100	1.02912621359223
chr6	1609375	1616350	5	5550	0.575539568345324
chr6	12007700	12015025	5	7125	0.16
chr6	30068400	30071475	5	2525	0.448979591836735
chr6	37206925	37214800	5	6975	1
chr6	42011625	42019250	5	6250	0.368715083798883
chr6	43055175	43066100	5	7600	1.04761904761905
chr6	43456025	43465225	5	7275	0.689655172413793
chr6	44640425	44644125	5	2700	1.16666666666667
chr6	52281150	52290125	5	5575	1.07142857142857
chr6	53186750	53193850	5	5150	0.945736434108527
chr6	72111825	72123500	5	10125	0.285714285714286
chr6	86158075	86179875	5	16075	0.548387096774194
chr6	105656275	105660325	5	2750	0.904109589041096
chr6	106921375	106924900	5	2300	1.22448979591837
chr6	113951025	113957975	5	5375	0.566666666666667
chr6	138419375	138430675	5	10225	0.18
chr6	149652700	149658700	5	4675	1.16
chr7	551125	560200	5	8425	0.857142857142857
chr7	2558750	2570900	5	8600	0.980952380952381
chr7	4704500	4709675	5	3525	0.682926829268293
chr7	6481450	6489025	5	5450	0.7875
chr7	24859600	24873025	5	10700	0.534883720930233
chr7	41950425	41958825	5	6125	0.866666666666667
chr7	42030250	42037525	5	4850	1.18367346938776
chr7	44654675	44661575	5	4425	0.805970149253731
chr7	48121300	48138475	5	15900	0.30188679245283
chr7	73587175	73598700	5	9500	0.712121212121212
chr7	74070325	74076500	5	5750	0.09375
chr7	83816250	83825850	5	7175	1.19565217391304
chr7	93925325	93933675	5	6750	0.642857142857143
chr7	96650950	96654500	5	2575	0.709677419354839
chr7	98922750	98929825	5	5375	0.923076923076923
chr7	117717800	117721775	5	3450	0.758620689655172
chr7	137557325	137572100	5	10575	0.971428571428571
chr7	150754300	150760800	5	6025	0.368421052631579
chr8	11658350	11667975	5	8150	0.537037037037037
chr8	22600700	22609175	5	6400	0.808510638297872
chr8	32367225	32372300	5	3875	0.645161290322581
chr8	38893700	38900475	5	4525	1
chr8	54815675	54819900	5	3100	0.775510204081633
chr8	57786550	57789400	5	1750	1.16666666666667
chr8	67429450	67440225	5	8975	0.340425531914894
chr8	97272475	97278150	5	4700	0.818181818181818
chr8	99952375	99960625	5	6775	0.956521739130435
chr8	119118150	119126325	5	7675	0.5
chr9	5446375	5456025	5	7150	1.11764705882353
chr9	20618000	20623900	5	3875	0.916030534351145
chr9	73017850	73037050	5	14775	0.545
chr9	74119100	74124750	5	4125	1.25373134328358
chr9	77698200	77705075	5	5825	1.08695652173913
chr9	81637275	81643500	5	4275	0.990291262135922
chr9	116335550	116345600	5	7850	0.669642857142857
chr9	117480575	117484450	5	2925	0.5625
chr9	129374150	129381825	5	5675	1.05
chr9	132243650	132263425	5	15500	0.668316831683168
chr9	132508450	132515725	5	5575	0.627737226277372
chrX	2608825	2616975	5	6200	0.868686868686869
chrX	13391125	13399825	5	5600	1.06896551724138
chrX	21958150	21966125	5	5900	1.02985074626866
chrX	24163450	24172075	5	8100	0.1
chrX	33222725	33226225	5	2350	1
chrX	39953525	39958325	5	3975	0.422222222222222
chrX	47050075	47057300	5	5050	1.01694915254237
chrX	48344150	48351275	5	5525	0.692307692307692
chrX	68060850	68065875	5	4075	0.979591836734694
chrX	153594875	153603550	5	7750	0.509803921568627
chr1	954575	960925	4	4675	0.670731707317073
chr1	1238900	1245800	4	6700	0.0555555555555556
chr1	6051400	6054000	4	2300	0.272727272727273
chr1	6408275	6412625	4	3550	0.439024390243902
chr1	6473125	6480600	4	6025	0.49
chr1	16005525	16012700	4	6825	0.074468085106383
chr1	19686225	19689450	4	3050	0.19047619047619
chr1	23880400	23891525	4	10900	0.242424242424242
chr1	29298525	29301075	4	2025	0.434782608695652
chr1	32038150	32049875	4	10350	0.628571428571429
chr1	33935925	33938875	4	2250	0.528301886792453
chr1	36787100	36790275	4	2600	0.3125
chr1	39424300	39428600	4	3450	0.550724637681159
chr1	41361700	41368700	4	5600	0.438502673796791
chr1	41442400	41447900	4	3875	0.686567164179104
chr1	41468700	41475625	4	5200	0.488636363636364
chr1	41958400	41967350	4	7850	0.306748466257669
chr1	42416000	42424250	4	6575	0.476190476190476
chr1	47076550	47083075	4	5050	0.629213483146067
chr1	52155050	52159750	4	4425	0.125
chr1	86034050	86051075	4	15900	0.555555555555556
chr1	86887175	86892225	4	4550	0.32183908045977
chr1	90097875	90103400	4	5175	0.131578947368421
chr1	94558125	94561675	4	3025	0.343434343434343
chr1	109938975	109941900	4	2525	0.263157894736842
chr1	120215300	120218825	4	3100	0.378378378378378
chr1	151808650	151814300	4	5000	0.19047619047619
chr1	152856300	152860075	4	3125	0.282828282828283
chr1	154297350	154301700	4	3625	0.652173913043478
chr1	155096900	155113250	4	13400	0.614525139664804
chr1	156629375	156634850	4	4825	0.571428571428571
chr1	156659150	156664025	4	3575	0.435483870967742
chr1	160174325	160179150	4	4625	0.0655737704918033
chr1	172289800	172295600	4	4900	0.441379310344828
chr1	174840650	174842000	4	1050	0.521739130434783
chr1	178577075	178582200	4	4600	0.175
chr1	179093775	179099650	4	5325	0.371428571428571
chr1	186704050	186707550	4	2925	0.347826086956522
chr1	198465350	198468225	4	2425	0.48
chr1	202920825	202929150	4	7200	0.34061135371179
chr1	203247175	203250925	4	3075	0.538461538461538
chr1	205282425	205291300	4	6975	0.613953488372093
chr1	207978150	207984325	4	5725	0.533333333333333
chr1	208037400	208043350	4	5425	0.571428571428571
chr1	209814525	209834450	4	18875	0.391608391608392
chr1	218709550	218711525	4	1600	0.666666666666667
chr1	218884225	218886600	4	2000	0.266666666666667
chr1	227949950	227952275	4	1625	0.666666666666667
chr1	234789975	234797650	4	6525	0.642857142857143
chr10	22609125	22611400	4	1550	0.666666666666667
chr10	23111750	23114875	4	2325	0.588235294117647
chr10	27072825	27074900	4	1600	0.5
chr10	30147075	30152650	4	4550	0.48951048951049
chr10	30720100	30727675	4	6550	0.32
chr10	31107550	31109875	4	1800	0.5
chr10	33444375	33446650	4	1800	0.439024390243902
chr10	33503525	33507925	4	3800	0.4
chr10	34869125	34873800	4	4000	0.288659793814433
chr10	52152825	52155800	4	2350	0.417910447761194
chr10	64002350	64005650	4	2875	0.338983050847458
chr10	65279200	65284200	4	4775	0.166666666666667
chr10	68593150	68596050	4	2450	0.390243902439024
chr10	69852600	69857875	4	4350	0.479338842975207
chr10	76584350	76587450	4	2675	0.346153846153846
chr10	89601625	89606325	4	4200	0.37037037037037
chr10	92176500	92181025	4	3850	0.5
chr10	99091725	99097450	4	4450	0.61744966442953
chr10	104260600	104264825	4	3950	0.110091743119266
chr10	105417675	105423075	4	4350	0.496
chr10	105468625	105478350	4	9175	0.256410256410256
chr10	105840350	105854475	4	11175	0.545994065281899
chr10	114745350	114752975	4	6250	0.414893617021277
chr10	115251450	115254350	4	2275	0.490566037735849
chr10	122263475	122271350	4	6400	0.403508771929825
chr10	134209250	134212250	4	2600	0.3125
chr11	391850	396425	4	3925	0.25531914893617
chr11	838575	847400	4	8200	0.395604395604396
chr11	1781375	1785925	4	3825	0.347826086956522
chr11	1847550	1858250	4	9925	0.258992805755396
chr11	3174050	3177650	4	2775	0.521739130434783
chr11	7984925	7991050	4	5350	0.236363636363636
chr11	10471875	10478425	4	5425	0.55421686746988
chr11	14431200	14437150	4	4550	0.652173913043478
chr11	14467150	14471125	4	3525	0.518518518518518
chr11	22478350	22482875	4	3975	0.536585365853659
chr11	33179850	33183725	4	3300	0.608695652173913
chr11	46311400	46319000	4	6500	0.255707762557078
chr11	58392550	58397450	4	4650	0.0784313725490196
chr11	59033775	59035975	4	1825	0.25
chr11	61127800	61131300	4	3175	0.176470588235294
chr11	61729400	61743400	4	13400	0.0849056603773585
chr11	68775350	68781300	4	5550	0.307692307692308
chr11	69923975	69928175	4	3775	0.222222222222222
chr11	71655425	71659125	4	3425	0.5
chr11	84565375	84567550	4	1750	0.516129032258065
chr11	86303000	86306975	4	3550	0.461538461538462
chr11	89953300	89956950	4	3075	0.5
chr11	92764150	92766275	4	1600	0.5
chr11	94879900	94886700	4	5750	0.402777777777778
chr11	102090825	102101075	4	7850	0.645161290322581
chr11	102469300	102475400	4	5125	0.463157894736842
chr11	111380825	111384575	4	3250	0.5
chr11	111501300	111507800	4	6000	0.125
chr11	112027075	112035075	4	6850	0.413793103448276
chr11	112481175	112486525	4	4875	0.212765957446809
chr11	114067575	114069850	4	1825	0.666666666666667
chr11	115371550	115376225	4	4125	0.326530612244898
chr11	118777975	118801550	4	22725	0.0442600276625173
chr11	120174875	120177875	4	2500	0.6
chr11	121914575	121918425	4	3150	0.314285714285714
chr11	126222425	126227825	4	4700	0.19047619047619
chr12	859150	866325	4	6850	0.10752688172043
chr12	3562950	3568225	4	4200	0.468468468468468
chr12	6711825	6718200	4	6050	0.150943396226415
chr12	11091950	11095750	4	3225	0.473684210526316
chr12	19387100	19390125	4	2675	0.333333333333333
chr12	27229300	27237375	4	5725	0.671428571428571
chr12	31521775	31524400	4	2150	0.444444444444444
chr12	33069625	33075300	4	4800	0.537634408602151
chr12	53834575	53837025	4	2150	0.636363636363636
chr12	57022075	57032150	4	9075	0.199233716475096
chr12	66215100	66228125	4	11275	0.295942720763723
chr12	68070250	68073050	4	2275	0.423076923076923
chr12	70635625	70641475	4	4825	0.428571428571429
chr12	76411850	76427900	4	14175	0.353535353535354
chr12	79813550	79819025	4	5050	0.12962962962963
chr12	81019175	81022300	4	2400	0.444444444444444
chr12	88969975	88974850	4	4250	0.378378378378378
chr12	104358200	104363850	4	4425	0.561151079136691
chr12	109078675	109097750	4	15100	0.342733188720174
chr12	120552625	120557875	4	5050	0.285714285714286
chr12	122591475	122597450	4	4775	0.6
chr12	125049600	125053225	4	3150	0.247191011235955
chr12	127151225	127154275	4	2525	0.4
chr13	23948300	23952950	4	3975	0.326530612244898
chr13	33159750	33163125	4	2825	0.338461538461538
chr13	41236750	41241850	4	4500	0.303571428571429
chr13	45147900	45152925	4	4625	0.214285714285714
chr13	76209300	76212450	4	2800	0.216216216216216
chr13	77456400	77465225	4	7450	0.385185185185185
chr13	99661425	99663050	4	1275	0.666666666666667
chr13	99737425	99740800	4	3125	0.357142857142857
chr13	100860375	100864900	4	3525	0.574712643678161
chr13	107181350	107188950	4	6850	0.222222222222222
chr13	110663250	110671000	4	6950	0.256756756756757
chr13	113343550	113345900	4	2125	0.228571428571429
chr14	21507225	21511925	4	4075	0.666666666666667
chr14	50083800	50091525	4	6775	0.303030303030303
chr14	50808950	50811775	4	2400	0.473684210526316
chr14	50967850	50971475	4	2950	0.473118279569892
chr14	52498275	52500700	4	1700	0.685714285714286
chr14	59654450	59659450	4	4600	0.2
chr14	59819775	59832675	4	10925	0.273972602739726
chr14	71274550	71280375	4	5400	0.121621621621622
chr14	71708725	71711650	4	2350	0.647058823529412
chr14	71837250	71840875	4	3200	0.266666666666667
chr14	73358775	73361675	4	2275	0.631578947368421
chr14	75163975	75166750	4	2400	0.6
chr14	90740325	90743525	4	2450	0.526315789473684
chr14	93579100	93583075	4	3675	0.227272727272727
chr14	102990425	102995075	4	4225	0.186046511627907
chr15	44320750	44322950	4	1750	0.486486486486487
chr15	49912025	49920875	4	7175	0.488888888888889
chr15	50168450	50171175	4	2375	0.333333333333333
chr15	56199300	56211100	4	10425	0.47
chr15	57349025	57355200	4	5325	0.415094339622642
chr15	58550600	58553850	4	2850	0.275862068965517
chr15	65185600	65190750	4	3975	0.591836734693878
chr15	66678350	66684575	4	6000	0.0689655172413793
chr15	66750950	66755475	4	4175	0.12280701754386
chr15	66992775	66996875	4	3575	0.181818181818182
chr15	67456775	67460325	4	2675	0.625
chr15	67464300	67472100	4	6125	0.662068965517241
chr15	75938675	75946175	4	7050	0.157142857142857
chr15	80877625	80882025	4	3900	0.266666666666667
chr15	81143050	81145825	4	2350	0.333333333333333
chr15	92431000	92440575	4	7625	0.58974358974359
chr15	99860475	99867150	4	6375	0.260869565217391
chr15	101419250	101422375	4	2450	0.467532467532468
chr16	637475	644575	4	6175	0.43859649122807
chr16	2009100	2016200	4	5925	0.430555555555556
chr16	2171650	2179050	4	5950	0.308510638297872
chr16	11226575	11230650	4	3400	0.457142857142857
chr16	13202325	13206425	4	3250	0.522727272727273
chr16	23152300	23161725	4	9100	0.0622222222222222
chr16	29910175	29912650	4	2275	0.177777777777778
chr16	30132875	30136175	4	2875	0.486486486486487
chr16	30758125	30760300	4	1950	0.166666666666667
chr16	31884650	31892725	4	7000	0.268199233716475
chr16	53534775	53538950	4	3625	0.352941176470588
chr16	54317675	54321725	4	3700	0.272727272727273
chr16	54480175	54482525	4	1725	0.55
chr16	56639075	56649350	4	9625	0.297872340425532
chr16	57218525	57230450	4	9025	0.604810996563574
chr16	57406000	57408725	4	2325	0.5
chr16	68831900	68837300	4	4925	0.292682926829268
chr16	68954050	68958325	4	3575	0.282352941176471
chr16	81036975	81042350	4	4900	0.230769230769231
chr16	82683125	82691975	4	6975	0.562770562770563
chr16	84681500	84685125	4	3225	0.333333333333333
chr16	85235400	85238625	4	2600	0.39344262295082
chr16	87983900	87990600	4	6175	0.176991150442478
chr16	88922650	88924725	4	1725	0.666666666666667
chr17	1388250	1395475	4	5575	0.556818181818182
chr17	1613300	1622025	4	7525	0.353488372093023
chr17	2074775	2085775	4	10325	0.153846153846154
chr17	14202825	14207625	4	4325	0.131147540983607
chr17	17722825	17730750	4	7475	0.0759493670886076
chr17	17737400	17747100	4	9375	0.0634920634920635
chr17	20837800	20840850	4	2600	0.523809523809524
chr17	21185125	21193550	4	8075	0.0980392156862745
chr17	27271900	27280125	4	7300	0.206611570247934
chr17	35212825	35216725	4	2875	0.666666666666667
chr17	35713775	35719375	4	4725	0.358974358974359
chr17	36603825	36612100	4	7500	0.202020202020202
chr17	39535650	39539200	4	2900	0.465116279069767
chr17	39692375	39697950	4	4750	0.381679389312977
chr17	40759850	40762825	4	2475	0.461538461538462
chr17	48711875	48718950	4	6700	0.175438596491228
chr17	48995950	49000700	4	3625	0.657894736842105
chr17	51704175	51706600	4	2150	0.294117647058824
chr17	54987625	54994625	4	6075	0.284403669724771
chr17	56413100	56417050	4	3650	0.192307692307692
chr17	57406750	57410375	4	3150	0.275862068965517
chr17	61722825	61725275	4	2000	0.333333333333333
chr17	64669500	64674850	4	4675	0.237037037037037
chr17	65988750	65992225	4	2975	0.30188679245283
chr17	69895075	69897850	4	2400	0.666666666666667
chr17	70112125	70123900	4	11475	0.0606060606060606
chr17	70458250	70467325	4	8175	0.441176470588235
chr17	73028125	73032850	4	4125	0.229508196721311
chr17	77923025	77925825	4	2375	0.416666666666667
chr17	80709050	80713900	4	3400	0.601769911504425
chr18	3012225	3015800	4	2800	0.41025641025641
chr18	8608625	8612950	4	4050	0.222222222222222
chr18	20511975	20515750	4	3275	0.256410256410256
chr18	25755675	25758675	4	2475	0.5
chr18	28820650	28831200	4	9075	0.317757009345794
chr18	48717650	48725075	4	7075	0.115942028985507
chr18	51717175	51719750	4	2225	0.294117647058824
chr18	52494975	52498450	4	3150	0.470588235294118
chr18	57382100	57387550	4	4650	0.553191489361702
chr18	57617800	57622650	4	4300	0.421052631578947
chr18	61441550	61448150	4	6350	0.0697674418604651
chr19	2781700	2786575	4	4175	0.260869565217391
chr19	4669125	4671750	4	2250	0.3
chr19	10675450	10680600	4	4475	0.315789473684211
chr19	14246275	14249725	4	3025	0.217391304347826
chr19	16679225	16685100	4	5475	0.127659574468085
chr19	17353275	17359250	4	4675	0.63768115942029
chr19	19595775	19601325	4	5050	0.296296296296296
chr19	30152775	30160250	4	6675	0.448598130841121
chr19	34918775	34922525	4	3300	0.5
chr19	39325975	39332100	4	5475	0.545454545454545
chr19	39888050	39905375	4	14575	0.573991031390135
chr19	40502175	40505000	4	2475	0.666666666666667
chr19	43623125	43625750	4	2300	0.235294117647059
chr19	44138125	44139775	4	1300	0.526315789473684
chr19	46800400	46804800	4	3950	0.418604651162791
chr19	47728750	47736525	4	7375	0.0970873786407767
chr19	49370425	49382200	4	8050	0.685121107266436
chr19	49954000	49957925	4	3425	0.41025641025641
chr19	50092950	50097475	4	3900	0.456140350877193
chr19	50835800	50837125	4	1075	0.470588235294118
chr19	51520200	51523925	4	3375	0.242424242424242
chr19	52189675	52195450	4	5275	0.222222222222222
chr19	52228100	52231125	4	2775	0.428571428571429
chr19	57789425	57796950	4	7150	0.55
chr2	262300	266650	4	3300	0.676470588235294
chr2	7150175	7154200	4	3175	0.603174603174603
chr2	8816425	8825975	4	8525	0.375
chr2	14772250	14776125	4	3500	0.225352112676056
chr2	15807225	15809400	4	1750	0.5
chr2	27406750	27409050	4	1825	0.5
chr2	27926450	27930175	4	3175	0.482758620689655
chr2	28018350	28024050	4	4550	0.439716312056738
chr2	29287975	29291400	4	2875	0.258823529411765
chr2	30368575	30373375	4	4375	0.347826086956522
chr2	31556600	31562225	4	5425	0.0689655172413793
chr2	38342600	38344600	4	1475	0.620689655172414
chr2	39694750	39697550	4	2450	0.454545454545455
chr2	49076675	49079175	4	1925	0.685714285714286
chr2	54682275	54685900	4	3150	0.470588235294118
chr2	64097875	64104400	4	5000	0.588957055214724
chr2	68476000	68481475	4	4675	0.403225806451613
chr2	73049300	73056275	4	5450	0.46969696969697
chr2	86411700	86413150	4	1250	0.258064516129032
chr2	109149375	109155250	4	5225	0.283582089552239
chr2	109251300	109258225	4	5250	0.594594594594595
chr2	109268700	109271650	4	2375	0.454545454545455
chr2	133173025	133177100	4	3350	0.6
chr2	134133925	134137450	4	2750	0.603174603174603
chr2	134598875	134601975	4	2850	0.175438596491228
chr2	135168700	135171000	4	1675	0.553191489361702
chr2	153096675	153099500	4	2275	0.416666666666667
chr2	178029100	178037825	4	7550	0.639344262295082
chr2	179097850	179099950	4	1725	0.388888888888889
chr2	189675775	189679150	4	2950	0.243243243243243
chr2	191774525	191776375	4	1375	0.580645161290323
chr2	196423950	196426775	4	2600	0.133333333333333
chr2	204544050	204554400	4	8300	0.422535211267606
chr2	208194700	208204150	4	8650	0.326530612244898
chr2	210288175	210291800	4	3025	0.355555555555556
chr2	217522275	217524975	4	2075	0.642857142857143
chr2	219080900	219089400	4	7325	0.354838709677419
chr2	232570675	232579600	4	7950	0.271028037383178
chr2	235197850	235201175	4	2925	0.5625
chr2	235334200	235336875	4	2275	0.388888888888889
chr2	241372425	241378775	4	5875	0.25
chr2	241504775	241509000	4	3475	0.48936170212766
chr20	10054975	10058775	4	3500	0.208955223880597
chr20	12693700	12697025	4	2475	0.59375
chr20	31407250	31412325	4	4450	0.333333333333333
chr20	34203425	34208000	4	4075	0.25
chr20	35971950	35978450	4	6125	0.358974358974359
chr20	42471825	42474275	4	1800	0.580645161290323
chr20	42831575	42841575	4	8650	0.666666666666667
chr20	43982925	43989775	4	5575	0.383838383838384
chr20	45028350	45031725	4	2850	0.514285714285714
chr20	47891800	47906125	4	12900	0.439024390243902
chr20	49360500	49364600	4	3700	0.451612903225806
chr20	56915175	56920700	4	4775	0.666666666666667
chr20	59826975	59830900	4	3225	0.566666666666667
chr20	61551550	61561775	4	9400	0.129032258064516
chr20	61567275	61571275	4	3525	0.4
chr21	34601850	34605325	4	3075	0.166666666666667
chr21	36307400	36312075	4	3975	0.545454545454545
chr21	43097650	43105700	4	6850	0.440366972477064
chr21	46822925	46826700	4	3150	0.326923076923077
chr22	26944550	26950525	4	4975	0.395833333333333
chr22	34824175	34826950	4	2050	0.666666666666667
chr22	41680475	41687500	4	6650	0.102189781021898
chr22	43039625	43046125	4	5850	0.142131979695431
chr22	50340500	50346575	4	5350	0.5
chr3	5163825	5169100	4	4700	0.324324324324324
chr3	8540350	8545900	4	4875	0.30379746835443
chr3	9208475	9218650	4	8550	0.343096234309623
chr3	10065075	10069175	4	3350	0.648648648648649
chr3	15480300	15483375	4	2625	0.32183908045977
chr3	37893325	37896150	4	2425	0.518518518518518
chr3	39447350	39451700	4	4150	0.285714285714286
chr3	43327350	43333500	4	5700	0.141304347826087
chr3	46597825	46600500	4	2225	0.512820512820513
chr3	48720850	48724325	4	3025	0.23728813559322
chr3	52438650	52446250	4	7025	0.177215189873418
chr3	52488925	52493075	4	3750	0.144927536231884
chr3	56869850	56872050	4	1975	0.210526315789474
chr3	57736525	57745525	4	7975	0.384
chr3	59251525	59254350	4	2375	0.4
chr3	69508200	69513625	4	5075	0.416666666666667
chr3	99577650	99581950	4	3575	0.555555555555556
chr3	106543750	106546950	4	2900	0.516129032258065
chr3	111307600	111314850	4	6125	0.257777777777778
chr3	111477725	111488525	4	8050	0.571428571428571
chr3	112949850	112953950	4	3725	0.333333333333333
chr3	126190675	126195725	4	4375	0.410958904109589
chr3	128336100	128338975	4	2675	0.136363636363636
chr3	128837800	128842650	4	4475	0.177777777777778
chr3	128896275	128903950	4	6800	0.373983739837398
chr3	129829125	129831775	4	2025	0.5
chr3	136648725	136652225	4	2800	0.594594594594595
chr3	136673800	136682125	4	7550	0.559139784946237
chr3	139251900	139259125	4	6525	0.243589743589744
chr3	146259500	146264650	4	4225	0.390977443609023
chr3	152686475	152688975	4	1850	0.666666666666667
chr3	156839100	156855475	4	15250	0.152709359605911
chr3	160393475	160397000	4	2975	0.5
chr3	166161725	166164750	4	2625	0.344827586206897
chr3	174666925	174669875	4	2450	0.651162790697674
chr3	174910125	174912850	4	2475	0.333333333333333
chr3	177306825	177310500	4	3350	0.219178082191781
chr3	183889075	183895800	4	5825	0.383561643835616
chr3	185643700	185656400	4	12175	0.628571428571429
chr3	193586300	193592950	4	6300	0.384615384615385
chr3	193848625	193860775	4	11725	0.078740157480315
chr4	5636450	5641600	4	4875	0.16
chr4	6917975	6919925	4	1625	0.451612903225806
chr4	7022875	7025400	4	2300	0.416666666666667
chr4	15690300	15697700	4	5675	0.634408602150538
chr4	22472700	22477175	4	4000	0.217821782178218
chr4	24558650	24561675	4	2825	0.2
chr4	41432450	41435675	4	2500	0.651162790697674
chr4	48339000	48346300	4	6050	0.577777777777778
chr4	48969300	48973175	4	3400	0.529411764705882
chr4	75272625	75282575	4	9125	0.526315789473684
chr4	82373425	82376350	4	2350	0.333333333333333
chr4	88928200	88932600	4	4225	0.0689655172413793
chr4	99436325	99445175	4	7475	0.581560283687943
chr4	103735675	103750900	4	12200	0.498480243161094
chr4	107504025	107507825	4	3425	0.296296296296296
chr4	111049150	111052475	4	2700	0.405797101449275
chr4	114387825	114398725	4	8475	0.491428571428571
chr4	115184150	115187675	4	3225	0.1875
chr4	122609950	122619000	4	7450	0.418300653594771
chr4	143321725	143331025	4	8700	0.451612903225806
chr4	145500400	145505550	4	4700	0.253968253968254
chr4	153900775	153905875	4	4700	0.235294117647059
chr4	155045025	155048075	4	2750	0.333333333333333
chr4	159378600	159384325	4	4750	0.427586206896552
chr4	177698875	177704500	4	4550	0.343434343434343
chr4	185649000	185656025	4	5650	0.525773195876289
chr4	186628425	186633425	4	4350	0.238805970149254
chr5	1881650	1889900	4	8000	0.116504854368932
chr5	32505600	32508800	4	2525	0.453333333333333
chr5	33890200	33892975	4	2425	0.333333333333333
chr5	36449500	36453750	4	3650	0.259259259259259
chr5	36573225	36576325	4	2650	0.4
chr5	40381325	40386150	4	4275	0.256410256410256
chr5	43308300	43316125	4	6750	0.310160427807487
chr5	50677650	50680650	4	2700	0.235294117647059
chr5	57483000	57485425	4	2075	0.27906976744186
chr5	60623700	60631250	4	7050	0.141025641025641
chr5	61324725	61326350	4	1200	0.551724137931034
chr5	61606450	61608750	4	1650	0.511627906976744
chr5	72943425	72954475	4	8900	0.509090909090909
chr5	79547600	79553925	4	5775	0.217948717948718
chr5	81081875	81085025	4	2750	0.210526315789474
chr5	92913875	92922125	4	7225	0.346534653465347
chr5	95192850	95203200	4	8925	0.419354838709677
chr5	95288325	95300025	4	9850	0.327956989247312
chr5	95990950	95993600	4	2175	0.608695652173913
chr5	106553075	106555175	4	1825	0.25
chr5	109422200	109425350	4	2750	0.325581395348837
chr5	112496850	112504675	4	7275	0.3125
chr5	125719275	125722075	4	2425	0.56
chr5	131721350	131726550	4	4150	0.496240601503759
chr5	132399625	132401350	4	1375	0.4375
chr5	134366025	134370400	4	3675	0.347826086956522
chr5	141391875	141396425	4	4150	0.388888888888889
chr5	146832500	146835575	4	2675	0.533333333333333
chr5	150015000	150025300	4	7725	0.415094339622642
chr5	157807950	157813100	4	4625	0.350877192982456
chr5	158180500	158184025	4	2875	0.371428571428571
chr5	167740950	167745250	4	3275	0.571428571428571
chr5	173191075	173194475	4	2625	0.615384615384615
chr5	175837200	175846125	4	8000	0.148148148148148
chr5	180630525	180634775	4	3525	0.4375
chr6	20541000	20544275	4	2875	0.375
chr6	32081200	32083525	4	1925	0.444444444444444
chr6	33660975	33665450	4	3775	0.346938775510204
chr6	35461700	35466325	4	4150	0.195121951219512
chr6	41513225	41515900	4	2275	0.313725490196078
chr6	41610325	41612700	4	1825	0.564102564102564
chr6	43701150	43706400	4	4500	0.404255319148936
chr6	46604550	46606975	4	2050	0.4
chr6	56389150	56394925	4	4675	0.537313432835821
chr6	76458050	76464350	4	5900	0.545454545454545
chr6	78000275	78003900	4	2975	0.412371134020619
chr6	89788950	89795275	4	5650	0.615384615384615
chr6	102113800	102117050	4	2725	0.434782608695652
chr6	107435050	107437950	4	2550	0.225352112676056
chr6	107562375	107563875	4	1150	0.6
chr6	108876850	108888300	4	10075	0.358974358974359
chr6	111905450	111916025	4	8300	0.466216216216216
chr6	113503625	113506300	4	2050	0.651162790697674
chr6	116597000	116602100	4	4625	0.416666666666667
chr6	126261300	126272025	4	8600	0.47148288973384
chr6	126501450	126504825	4	2575	0.533333333333333
chr6	130339325	130342325	4	2550	0.317460317460317
chr6	132268075	132276650	4	7350	0.344086021505376
chr6	139003300	139008075	4	4075	0.271604938271605
chr6	142693050	142700025	4	6225	0.470588235294118
chr6	150463100	150469525	4	6100	0.315789473684211
chr6	151356600	151367425	4	9100	0.407142857142857
chr6	154778800	154782125	4	2775	0.307692307692308
chr6	158742900	158745125	4	1850	0.631578947368421
chr6	161392850	161396425	4	3300	0.324324324324324
chr6	170122275	170125875	4	3200	0.23728813559322
chr6	170532375	170536525	4	3950	0.0869565217391304
chr7	8007675	8010575	4	2500	0.272727272727273
chr7	16779300	16781850	4	1950	0.65
chr7	19155500	19158200	4	2350	0.470588235294118
chr7	20254325	20261475	4	6775	0.136363636363636
chr7	23504775	23515100	4	7525	0.502202643171806
chr7	24739750	24742300	4	2025	0.472727272727273
chr7	26191400	26197200	4	4425	0.545454545454545
chr7	26892775	26900225	4	5450	0.435233160621762
chr7	30357175	30363400	4	5575	0.65625
chr7	32626100	32628925	4	2125	0.618181818181818
chr7	45038350	45042050	4	3375	0.158415841584158
chr7	46791250	46795025	4	3600	0.181818181818182
chr7	64458250	64461050	4	2400	0.229508196721311
chr7	77165150	77172650	4	6475	0.533333333333333
chr7	92458750	92468175	4	9050	0.615384615384615
chr7	102475025	102477800	4	2250	0.666666666666667
chr7	113274000	113280325	4	5275	0.5
chr7	119692625	119695950	4	2975	0.25
chr7	129930250	129935300	4	4700	0.125
chr7	139343300	139346275	4	2525	0.413793103448276
chr7	139470175	139478800	4	7600	0.391752577319588
chr7	141723500	141727000	4	3025	0.551724137931034
chr7	150776600	150787150	4	8550	0.640776699029126
chr7	152130425	152134625	4	3775	0.4
chr8	10655700	10660300	4	4075	0.354838709677419
chr8	22772650	22775975	4	2825	0.491803278688525
chr8	24854100	24861900	4	6600	0.441717791411043
chr8	26492950	26500425	4	6575	0.424242424242424
chr8	29196700	29210950	4	12850	0.48780487804878
chr8	29522025	29529775	4	6375	0.489130434782609
chr8	38642500	38652125	4	9100	0.0874635568513119
chr8	38852500	38863175	4	9125	0.392523364485981
chr8	41906575	41910450	4	3500	0.258064516129032
chr8	48263250	48272425	4	7825	0.289752650176678
chr8	48289925	48300600	4	9525	0.324324324324324
chr8	53729050	53733900	4	4000	0.467741935483871
chr8	69832300	69838950	4	5700	0.475
chr8	69980275	69986925	4	5425	0.363636363636364
chr8	71517450	71523475	4	5225	0.299212598425197
chr8	91654725	91659025	4	3775	0.314606741573034
chr8	96078275	96081750	4	2925	0.551724137931034
chr8	110304000	110307175	4	2675	0.30379746835443
chr8	123144525	123152850	4	7750	0.391304347826087
chr8	129333325	129337550	4	3750	0.533333333333333
chr8	134400750	134403750	4	2325	0.571428571428571
chr8	141642250	141648175	4	4650	0.645833333333333
chr8	142009050	142013600	4	4350	0.0731707317073171
chr9	529725	531400	4	1350	0.48
chr9	20353675	20357200	4	2950	0.382978723404255
chr9	21504925	21508600	4	3325	0.56
chr9	21511875	21514225	4	1750	0.62962962962963
chr9	21828825	21838100	4	8950	0.111111111111111
chr9	29211500	29213950	4	2175	0.212765957446809
chr9	33154950	33168450	4	12875	0.382022471910112
chr9	35109650	35117500	4	7250	0.13265306122449
chr9	36189925	36195175	4	4575	0.636363636363636
chr9	74292650	74300950	4	7550	0.285714285714286
chr9	75091000	75093950	4	2700	0.151515151515152
chr9	80421675	80424450	4	2525	0.266666666666667
chr9	89721625	89725700	4	3125	0.423529411764706
chr9	97136250	97137950	4	1300	0.583333333333333
chr9	103187975	103195075	4	5775	0.466666666666667
chr9	107630850	107636650	4	5300	0.277227722772277
chr9	110247350	110253625	4	5700	0.2
chr9	115512325	115518625	4	5575	0.192771084337349
chr9	116917275	116920625	4	2650	0.578947368421053
chr9	118913700	118919950	4	5475	0.258823529411765
chr9	123370150	123374400	4	4025	0.177777777777778
chr9	123954900	123964950	4	8750	0.307692307692308
chr9	127171825	127178050	4	5350	0.482758620689655
chr9	130725225	130733675	4	7200	0.347826086956522
chr9	131445250	131453925	4	7050	0.515463917525773
chr9	132094025	132099775	4	5175	0.191780821917808
chr9	132646375	132648775	4	1875	0.484848484848485
chr9	140305875	140307425	4	1175	0.482758620689655
chrX	7362450	7365575	4	2350	0.615384615384615
chrX	9879225	9881850	4	2200	0.551724137931034
chrX	10452400	10455025	4	2400	0.222222222222222
chrX	30675600	30678025	4	1975	0.304347826086957
chrX	40943100	40950300	4	5700	0.5
chrX	47036500	47039550	4	2675	0.194444444444444
chrX	62970425	62975675	4	4750	0.263157894736842
chrX	69653350	69655650	4	1875	0.347826086956522
chrX	71488875	71497175	4	7675	0.174496644295302
chrX	135228875	135230975	4	1550	0.608695652173913
chrX	150009625	150013500	4	3075	0.434782608695652
chrX	153955400	153957050	4	1450	0.210526315789474
chr1	1205975	1210175	3	3800	0.198347107438017
chr1	1405975	1408500	3	2300	0.228571428571429
chr1	1819625	1824050	3	4075	0.184873949579832
chr1	2063575	2068050	3	4350	0.0689655172413793
chr1	2321750	2325200	3	3250	0.103448275862069
chr1	2456525	2458925	3	2200	0.2
chr1	2516650	2519075	3	2225	0.2
chr1	8481275	8485250	3	3700	0.126315789473684
chr1	9260175	9262825	3	2500	0.125
chr1	9881550	9886825	3	4975	0.0846560846560847
chr1	10458350	10461075	3	2500	0.184210526315789
chr1	10554475	10557500	3	2800	0.101010101010101
chr1	10569575	10572525	3	2675	0.183673469387755
chr1	10587850	10591575	3	3425	0.149253731343284
chr1	15477650	15481650	3	3850	0.0437956204379562
chr1	15942875	15947300	3	4025	0.144
chr1	16674850	16679875	3	4700	0.121951219512195
chr1	17762975	17770675	3	7600	0.0307692307692308
chr1	19808800	19813650	3	4625	0.062992125984252
chr1	20927475	20931850	3	4050	0.165413533834586
chr1	23072400	23074575	3	1875	0.210526315789474
chr1	25756175	25758800	3	2450	0.111111111111111
chr1	26215875	26220050	3	4075	0.0449438202247191
chr1	26230475	26233475	3	2825	0.12
chr1	28293475	28295750	3	2075	0.193548387096774
chr1	32396025	32406125	3	9775	0.0523255813953488
chr1	32800550	32801775	3	1125	0.137931034482759
chr1	32802800	32805075	3	2075	0.142857142857143
chr1	40264700	40266425	3	1525	0.2
[truncated: 929 more rows]
