# Supplementary material for: Large organized chromatin lysine domains help distinguish primitive from differentiated cell populations
Source: Nat Commun. 2021 Jan 21;12:499. doi: 10.1038/s41467-020-20830-9 (PMC7820432; doi:10.1038/s41467-020-20830-9)
Supplement: Supplementary file 3 — Supplementary Software [file 41467_2020_20830_MOESM3_ESM.zip › E028-H3K27me3_LOCKS.bed]

chr1	801475	1072575	64	62250	90.3243243243243
chr1	20614900	20888275	64	54125	65.0869565217391
chr1	44846275	45062525	64	51475	92.1290322580645
chr1	205297575	205551250	64	50350	96.48
chr10	71283200	71562475	64	44750	72.5454545454545
chr10	102206100	102421200	64	53475	53.1304347826087
chr10	102421425	102563675	64	95325	13.4375
chr10	102776975	102955450	64	78175	36.8070175438597
chr11	72165525	72383150	64	38625	100.074074074074
chr12	147050	372350	64	42875	100.3
chr12	54281425	54523900	64	163925	24.2857142857143
chr12	132834150	133061675	64	68375	79.7037037037037
chr14	101015675	101291800	64	43275	66.1904761904762
chr15	69781775	70007975	64	27700	69.8095238095238
chr15	70009650	70295500	64	28675	59.6756756756757
chr15	70686400	70816750	64	41475	47.7647058823529
chr16	1021325	1162150	64	59800	71.3684210526316
chr16	88857975	89138750	64	52175	92.4615384615385
chr17	34817575	35150800	64	55675	79.8533333333333
chr17	37734700	38018825	64	55975	72.6363636363636
chr17	43723675	44017200	64	46700	103.379310344828
chr17	46219175	46389650	64	40425	81.5555555555556
chr17	46389825	46527850	64	34625	56.9523809523809
chr17	46527900	46790525	64	141650	106.2
chr17	76921800	77202600	64	50950	88.0327868852459
chr17	77203975	77377925	64	35825	57.2571428571429
chr19	42231150	42666025	64	67350	83
chr19	50706050	51174025	64	53250	59.6811594202899
chr2	26720900	26911300	64	45000	85.875
chr2	44994750	45243550	64	92100	56.3333333333333
chr2	109524250	109718325	64	26875	105.555555555556
chr2	219699350	219882150	64	91275	37.6315789473684
chr20	30432675	30681925	64	47550	87.3333333333333
chr20	44628725	44877150	64	53600	62.9411764705882
chr20	55993350	56211850	64	35025	74.7857142857143
chr20	56283225	56547375	64	24625	84.2222222222222
chr20	61595775	61785025	64	67725	42.3333333333333
chr20	61785300	62079650	64	49875	92
chr21	34323375	34534975	64	66925	58.8888888888889
chr22	22343775	22561475	64	41525	85.7058823529412
chr22	22682650	22776100	64	37000	8.96296296296296
chr22	36946600	37116350	64	32075	52.6666666666667
chr22	39941175	40201625	64	32325	64.0909090909091
chr5	139025900	139463450	64	56925	89.8823529411765
chr5	176043850	176176300	64	50125	95.5238095238095
chr6	41191700	41434525	64	60100	82.2777777777778
chr6	150242550	150471875	64	76375	80.3636363636364
chr7	1224850	1427075	64	77875	32.2608695652174
chr7	127743450	128028625	64	52675	75.2380952380952
chr7	150492600	150895225	64	57450	88.2272727272727
chr7	155125350	155332625	64	112950	51.5789473684211
chr8	11201800	11522075	64	46600	56.4054054054054
chr8	22618500	22762100	64	40875	16.6909090909091
chr9	36712475	36898225	64	32750	75
chr9	129262225	129468225	64	64100	80.3076923076923
chr9	134961975	135099425	64	50475	27.8333333333333
chr9	135284675	135670500	64	66575	89.8
chr11	63768350	64302025	63	44875	89.7391304347826
chr12	52944275	53244825	63	36600	98.8947368421053
chr6	30323300	30451250	63	64650	31.2631578947368
chr9	36898650	37066750	63	71625	32.2
chr11	1559175	1817900	62	35600	87.4444444444444
chr17	75523550	75801075	62	52850	72
chr1	18868700	19192700	61	60275	76.3870967741936
chr17	74815725	75075400	61	35525	56.2222222222222
chr22	43623000	43833100	61	34400	77.7894736842105
chr1	22466450	22730900	60	38375	90.6
chr13	28350950	28563725	60	96950	65.8823529411765
chr20	2663025	2809150	60	51625	61.5
chr20	59674350	59829325	60	27975	91.5555555555556
chr8	27699575	27936375	60	26025	76.9655172413793
chr15	89883850	90060575	59	95925	22.6153846153846
chr17	47927475	48086675	59	58125	44.4615384615385
chr2	27035575	27192575	58	31700	64
chr3	128145600	128299100	58	59400	26.0526315789474
chr1	22871200	23040725	57	43925	66
chr17	77639200	77906650	57	69675	48.9473684210526
chr19	1658150	1797075	57	66800	27.3333333333333
chr15	74412250	74605150	56	48075	70.5614035087719
chr9	138870600	139166850	56	51625	61.2056737588652
chr1	38072350	38261175	55	57375	45.6190476190476
chr1	202595150	202687225	55	43950	23.3684210526316
chr17	36666075	36859800	55	59650	76.1176470588235
chr3	122630300	122761625	55	45125	43.4237288135593
chr9	126721075	126879475	55	61875	49.2
chr16	85844150	86114475	54	35375	79.2631578947368
chr19	46414350	46615975	53	35000	70.7317073170732
chr4	3651800	3882250	53	38150	68.2439024390244
chr9	21202000	21430625	53	29300	60.4827586206897
chr3	123010550	123198600	52	27225	61.6296296296296
chr11	44319550	44556300	51	54500	68.5142857142857
chr16	87539600	87722025	51	34025	51.3103448275862
chr9	133772175	133973900	51	33000	59.9
chr10	102955675	103092950	50	67600	20.3
chr2	111443025	111621900	50	25575	48.8965517241379
chr9	136355450	136528150	49	41975	45.3333333333333
chr1	40060875	40201700	48	59275	47.7021276595745
chr11	69509600	69724575	48	43125	55.1515151515151
chr17	4400000	4692800	48	41750	57.1304347826087
chr20	37229125	37453325	48	45125	51.6
chr17	27296625	27397275	47	40225	22.962962962963
chr20	57296175	57441425	47	26050	37.92
chr5	176176350	176318000	47	43225	57.6470588235294
chr2	112656150	112778350	46	17850	56.3333333333333
chr5	849950	1027900	46	39125	54.7358490566038
chr5	134755900	134919575	46	56125	52.8888888888889
chr6	70979975	71080300	46	33750	26.2105263157895
chr5	140710275	140812725	45	37175	15.7037037037037
chr6	32967950	33117575	45	20125	48.2352941176471
chr17	75848825	75956600	44	28375	33.5555555555556
chr6	28554775	28808100	44	73950	44.1538461538462
chr20	44877675	44973175	43	36975	26.2105263157895
chr3	184191050	184335925	43	29575	26.7058823529412
chr10	102563725	102638975	41	41650	16.8148148148148
chr2	220117850	220418450	41	46550	38.85
chr20	587900	723000	41	34975	41.1578947368421
chr20	36172900	36307200	41	27250	39.2142857142857
chr1	46889350	47016675	40	55925	41.5789473684211
chr1	156800775	156900950	40	41850	30.96
chr4	1491425	1636100	40	33125	41.8148148148148
chr5	473875	604150	40	45550	33.3913043478261
chr9	134631775	134713625	40	25025	38.9
chr16	1896200	2071950	39	34400	41.5
chr17	45789750	45881475	39	38875	41.3333333333333
chr19	46677150	46801375	39	21375	35.8333333333333
chr20	2491175	2574350	39	19300	39.2380952380952
chr20	61309025	61399525	39	23750	39.4782608695652
chr8	11058125	11136625	39	14000	29.625
chr12	54910600	55009300	38	24575	32.3720930232558
chr20	62080125	62140800	37	30350	15.4117647058824
chr3	10998725	11098350	37	27425	30.4
chr17	47502250	47606600	36	33875	34
chr11	33814025	33904050	35	21400	25.3076923076923
chr11	64435900	64514050	35	29625	20.9411764705882
chr18	56864900	56984300	35	47700	20.4556962025316
chr2	241577750	241670975	35	21150	19.6818181818182
chr2	242964225	243000150	35	19050	5.80952380952381
chr5	141115675	141205775	34	25200	29.6756756756757
chr6	108432375	108510625	34	50725	17.9166666666667
chr12	52208575	52302875	33	27100	18.1025641025641
chr2	73075650	73164550	33	35400	23.2592592592593
chr1	156582125	156650050	32	36100	7.22368421052632
chr17	41974200	42083900	32	28050	28.9677419354839
chr1	165311375	165380350	31	32400	24.1052631578947
chr12	2129275	2168450	31	16675	21.2592592592593
chr20	36036650	36107425	31	20800	25.8095238095238
chr6	44236250	44329750	31	28425	19.0666666666667
chr7	27127150	27301000	31	159625	1.42857142857143
chr1	156324200	156414900	30	49575	10.2432432432432
chr14	74852900	74902600	30	17800	19.4838709677419
chr2	70976875	71046775	30	20475	24
chr9	37641475	37695900	29	17525	18.7878787878788
chr9	98965725	99017425	29	19325	13.7857142857143
chr10	101245800	101345900	28	41800	18.875
chr11	124606275	124745750	28	66125	13.9090909090909
chr20	61145325	61209400	28	30225	7.71428571428571
chr5	30775	105450	28	19475	19
chr9	124201200	124240750	28	12800	17.4
chr1	31264225	31319975	27	14925	12.2352941176471
chr14	65303275	65354650	27	18925	12.3636363636364
chr17	5663525	5709025	27	19975	11.6363636363636
chr17	33774350	33843700	27	29375	18.9333333333333
chr8	23511225	23629775	27	45375	14.3559322033898
chr13	20702000	20808600	26	30500	17
chr22	45400225	45479050	26	19275	17.2
chr8	11522275	11611775	26	63775	9.33333333333333
chr8	41724975	41768175	26	17900	9.61538461538461
chrX	153084225	153154075	26	19000	14.9041095890411
chr12	48372025	48422925	25	34475	13.8823529411765
chr9	21963150	22010775	25	34975	4.17142857142857
chr16	56642775	56711075	24	40300	10.4814814814815
chr22	22565775	22611325	24	12975	14.32
chr1	17012275	17056600	23	23325	12.3636363636364
chr2	176926450	177061500	23	129525	2.70967741935484
chr1	114734800	114756650	22	9525	8.27272727272727
chr17	6113625	6147950	21	10750	8.16216216216216
chr20	56701775	56730550	21	12475	6.75
chr10	135031850	135065200	20	21225	4.41379310344828
chr12	65511400	65541800	20	12100	8.48484848484848
chr12	133159200	133197575	20	20975	6.78260869565217
chr12	115101350	115142075	19	31375	3.42857142857143
chr16	202400	231450	19	16000	5.4
chr16	86509875	86558100	19	40275	2.23728813559322
chr20	25036350	25073075	19	27200	3.25581395348837
chr5	172652275	172696900	19	36850	5.35294117647059
chr1	110669050	110697850	18	18675	3.26829268292683
chr1	160021350	160054450	18	13550	5.2
chr3	197799750	197821175	18	13625	3.55
chr6	41459875	41482650	18	11550	5.72727272727273
chr10	105252625	105272200	17	12125	3.62264150943396
chr12	49361875	49394075	17	25000	3.61290322580645
chr2	44080525	44101100	17	12925	2.98181818181818
chr13	111742500	111774700	16	15000	4.40566037735849
chr17	7962225	7994825	16	17375	4.24324324324324
chr5	92903300	92958375	16	49775	3.10344827586207
chr9	135101700	135121800	16	10325	4.07142857142857
chrX	53347525	53363575	16	10350	4.3
chr1	203076625	203098550	15	10550	4.16
chr10	118885275	118935525	15	44475	1.3921568627451
chr12	4372925	4386125	15	10150	0.615384615384615
chr2	207115800	207141775	15	20500	4.27586206896552
chr4	1038900	1057075	15	11575	4.19354838709677
chr6	34101525	34123750	15	15850	3.36842105263158
chr8	41162750	41179750	15	10075	3.57692307692308
chr1	48171275	48193350	14	16325	2.94117647058824
chr19	36332875	36360625	14	18575	2.21052631578947
chr2	219902225	219929250	14	16425	3.64583333333333
chr1	219490575	219506875	13	9400	2.4
chr10	77154100	77179125	13	16325	2.31111111111111
chr11	31816200	31864725	13	41675	2.16216216216216
chr13	100596900	100651575	13	47600	3.13131313131313
chr14	36961525	37001300	13	36875	1.29032258064516
chr16	86315075	86336250	13	17850	1.87096774193548
chr3	147069200	147144275	13	69775	3.16666666666667
chr4	805125	825225	13	15675	1.2
chr7	150429000	150441625	13	9400	1.72727272727273
chr8	144837975	144857275	13	11975	2.28571428571429
chr1	114688700	114704025	12	11525	2.08333333333333
chr10	8073450	8106875	12	31075	0.7
chr11	19359500	19376500	12	12550	2.46153846153846
chr11	45727500	45736425	12	5425	1.65957446808511
chr12	49930050	49946350	12	13575	0.666666666666667
chr14	99733975	99745650	12	6575	1.62962962962963
chr17	46791100	46843800	12	48750	2.2962962962963
chr17	72915775	72935675	12	13625	2.5979381443299
chr19	13104900	13139575	12	20525	2.65964912280702
chr2	72368400	72385375	12	12050	1.72222222222222
chr2	145265625	145282500	12	13825	1.44444444444444
chr2	241756875	241771600	12	12250	1.36585365853659
chrX	578400	607175	12	25000	0.88
chrX	82756000	82767450	12	7400	2.8
chr1	151770275	151781050	11	8250	1.21739130434783
chr10	73148650	73161525	11	9775	1.72413793103448
chr10	99782850	99800950	11	14325	1.52380952380952
chr12	106969225	106989425	11	17825	0.769230769230769
chr16	3078700	3100200	11	14275	2.08888888888889
chr2	56404600	56415300	11	7300	1.64102564102564
chr21	38052300	38089075	11	31000	1.43661971830986
chr3	128711650	128726550	11	10950	1.85185185185185
chr3	181419900	181449100	11	26625	0.822222222222222
chr4	85399575	85430675	11	27300	2.05128205128205
chr6	1371675	1399900	11	25975	1.12
chr6	10380800	10428750	11	43675	0.597222222222222
chr7	6565375	6577650	11	8350	2.10526315789474
chr7	23506400	23520500	11	11450	1.15555555555556
chr1	51435325	51447850	10	9800	1
chr10	43758025	43767825	10	7925	0.882352941176471
chr10	50596800	50614175	10	14675	1.41666666666667
chr12	58004175	58035300	10	20850	1.63369963369963
chr12	130640975	130654250	10	10650	1.27272727272727
chr15	70821275	70834550	10	10175	0.808510638297872
chr15	73650250	73668200	10	14625	1.24675324675325
chr15	80536975	80553275	10	10675	1.22033898305085
chr15	96885300	96915800	10	29325	0.727272727272727
chr16	88750475	88760550	10	6700	1.46153846153846
chr17	1807575	1820825	10	9675	1.64705882352941
chr18	24230100	24239800	10	5925	1.53846153846154
chr19	12940575	12953750	10	10725	1.17647058823529
chr2	71098300	71138700	10	31825	1.27659574468085
chr21	45658800	45671300	10	10000	0.888888888888889
chr22	20778550	20793450	10	11400	1.33333333333333
chr5	50671025	50696525	10	24125	0.705882352941177
chr5	114503775	114520375	10	11700	1.07692307692308
chr9	95566450	95578750	10	10850	0.6
chr9	117683725	117693600	10	6500	1.35714285714286
chr12	54129400	54155500	9	19850	1.01298701298701
chr13	112704725	112733250	9	27250	0.7
chr14	97200750	97209375	9	6375	0.866666666666667
chr15	74042075	74054900	9	9125	1.28971962616822
chr17	1953925	1961825	9	5600	1.14893617021277
chr19	3266625	3275625	9	7375	0.653061224489796
chr19	49567425	49577500	9	6975	1.375
chr2	39891200	39900975	9	8300	0.838709677419355
chr2	105457625	105491800	9	32700	0.548387096774194
chr2	223148250	223188775	9	37525	0.714285714285714
chr20	60784750	60804075	9	16775	0.534883720930233
chr22	38845125	38859400	9	12200	0.755555555555556
chr4	4384150	4392400	9	6550	1.33333333333333
chr4	154073075	154080050	9	4700	0.918032786885246
chr6	100032825	100073175	9	37650	1.02439024390244
chr6	144280825	144289500	9	6775	0.538461538461538
chr7	128548450	128563750	9	11900	0.857142857142857
chr8	145554650	145564775	9	8625	0.403361344537815
chr9	34574900	34594825	9	16550	0.777777777777778
chr1	20510950	20516450	8	4000	0.755555555555556
chr1	47924325	47929025	8	3775	0.888888888888889
chr10	46985300	46995825	8	8125	0.683760683760684
chr10	126133325	126144800	8	9475	0.837209302325581
chr11	6670800	6680225	8	6550	0.967741935483871
chr12	111466975	111477175	8	8400	0.857142857142857
chr12	117311575	117322750	8	9250	0.780487804878049
chr14	37042125	37065900	8	21550	0.676923076923077
chr14	60967625	60987200	8	18200	0.727272727272727
chr14	103738850	103747175	8	7025	0.472727272727273
chr15	41783450	41798475	8	13675	0.409090909090909
chr15	68109525	68130650	8	19550	0.518518518518518
chr17	8919525	8930400	8	9075	0.476190476190476
chr17	47067325	47086050	8	16500	0.753623188405797
chr17	48635425	48644800	8	7550	0.844444444444444
chr17	56229975	56240275	8	6700	0.782608695652174
chr17	78437825	78457625	8	18025	0.755555555555556
chr18	2843400	2849875	8	5650	0.8
chr19	3356725	3371250	8	10900	0.957446808510638
chr19	46991650	46998775	8	5575	0.777777777777778
chr2	10213700	10226200	8	10050	0.738461538461539
chr2	27340325	27346425	8	4925	0.478260869565217
chr2	87012600	87022925	8	8875	0.606060606060606
chr2	121786200	121793900	8	6100	0.475
chr2	172943800	172974800	8	28400	0.567901234567901
chr20	9485425	9502000	8	15625	0.242424242424242
chr20	61043425	61063825	8	18525	0.260504201680672
chr20	61266325	61276600	8	8500	0.5
chr21	46117600	46136025	8	15775	0.765957446808511
chr3	123750200	123758200	8	6175	0.660869565217391
chr3	133653550	133661625	8	5975	0.878048780487805
chr4	989725	1004925	8	12875	0.444444444444444
chr4	111529650	111564625	8	33900	0.533333333333333
chr4	113423350	113446650	8	21675	0.682926829268293
chr5	14578500	14585350	8	5175	0.744186046511628
chr5	71001350	71006125	8	3475	0.842105263157895
chr5	134361275	134391900	8	28800	0.909090909090909
chr6	1599525	1628825	8	26150	0.845360824742268
chr7	1438850	1449500	8	8025	0.893617021276596
chr7	25895650	25910925	8	11350	0.697674418604651
chr7	96616325	96657000	8	39100	0.2
chr8	140711675	140719850	8	7075	0.4
chr9	140050175	140070350	8	19025	0.212765957446809
chrX	40004750	40011375	8	5125	0.508474576271186
chrX	119121600	119137000	8	14250	0.4
chr1	10846350	10856025	7	7600	0.513761467889908
chr1	39267300	39274675	7	6175	0.444444444444444
chr1	166941525	166948350	7	5950	0.363636363636364
chr1	180191300	180211850	7	18675	0.212121212121212
chr10	94447450	94459950	7	11500	0.666666666666667
chr10	131751825	131773400	7	20050	0.263157894736842
chr11	2153450	2172500	7	17800	0.18705035971223
chr11	8281550	8293225	7	10850	0.222222222222222
chr11	129235600	129250225	7	13150	0.48
chr12	5536800	5547150	7	9075	0.65
chr14	38050650	38082350	7	30075	0.466666666666667
chr14	70030550	70043925	7	11350	0.517241379310345
chr15	65664100	65673100	7	7625	0.294736842105263
chr16	67187900	67203275	7	13575	0.448979591836735
chr17	59471775	59489400	7	16550	0.253968253968254
chr18	55091850	55113400	7	19900	0.571428571428571
chr19	42892825	42896375	7	2625	0.611111111111111
chr19	49919950	49946000	7	25225	0.3
chr2	5830325	5838050	7	5975	0.588235294117647
chr2	136870925	136879525	7	7525	0.592592592592593
chr21	40027100	40035575	7	7400	0.577777777777778
chr22	19739275	19757450	7	16000	0.521739130434783
chr4	41863225	41889175	7	24050	0.52
chr5	1872850	1889875	7	15675	0.386363636363636
chr5	3588725	3603750	7	13525	0.260869565217391
chr5	76917550	76950375	7	31200	0.428571428571429
chr5	180476775	180489850	7	12125	0.289855072463768
chr6	13924275	13928300	7	3150	0.538461538461538
chr7	1701050	1712150	7	9575	0.5
chr7	20814525	20839950	7	24300	0.227848101265823
chr7	100806775	100824900	7	17250	0.170940170940171
chr7	156788375	156819925	7	30150	0.28
chr8	21898025	21914875	7	15400	0.348837209302326
chrX	103495975	103504025	7	7125	0.333333333333333
chrX	152905500	152914825	7	7700	0.393162393162393
chr1	119516400	119551400	6	34075	0.347826086956522
chr1	151686850	151695600	6	7825	0.289473684210526
chr1	199996250	200015650	6	18300	0.171779141104294
chr11	20175850	20190100	6	13925	0.0476190476190476
chr11	62687425	62696875	6	8400	0.212765957446809
chr11	118020675	118030425	6	8900	0.292682926829268
chr11	130292525	130300750	6	7275	0.272727272727273
chr12	49726225	49743575	6	16300	0.338028169014085
chr12	85666075	85676650	6	10000	0.333333333333333
chr12	114830125	114856450	6	25700	0.382978723404255
chr13	95351475	95368025	6	15675	0.1375
chr14	24801625	24810350	6	7750	0.3125
chr14	88785700	88796325	6	9850	0.323529411764706
chr15	60282550	60307150	6	23600	0.28
chr16	55355525	55367575	6	10975	0.372093023255814
chr16	67678450	67689000	6	9700	0.132352941176471
chr16	73094125	73104050	6	8725	0.303030303030303
chr17	7193200	7199550	6	5600	0.35
chr17	72845375	72858825	6	11550	0.293650793650794
chr18	13215850	13224000	6	6800	0.34965034965035
chr18	19740950	19760550	6	18750	0.099009900990099
chr18	44769250	44792950	6	22325	0.235294117647059
chr18	48083100	48090900	6	6800	0.255813953488372
chr19	3024550	3031925	6	5900	0.388888888888889
chr19	10526950	10537100	6	8825	0.37037037037037
chr19	18713775	18726375	6	11625	0.280701754385965
chr19	18894875	18906800	6	10125	0.356877323420074
chr2	119586875	119619150	6	31250	0.333333333333333
chr2	163693050	163696925	6	3300	0.384615384615385
chr2	175190175	175209900	6	19325	0.0333333333333333
chr2	175867400	175873025	6	4925	0.196078431372549
chr20	21484925	21508475	6	22950	0.0828402366863905
chr4	1393550	1411075	6	16400	0.340909090909091
chr5	42990800	42995975	6	4425	0.36734693877551
chr5	72729050	72749750	6	18550	0.350877192982456
chr6	75911100	75918675	6	6225	0.329113924050633
chr6	105398125	105407725	6	8650	0.383561643835616
chr7	113721450	113728900	6	6925	0.352941176470588
chr7	157472175	157487375	6	13925	0.273381294964029
chr8	10585100	10593450	6	7750	0.208955223880597
chrX	25018900	25042925	6	23125	0.295081967213115
chrX	130201075	130209100	6	7175	0.4
chrX	139581375	139593950	6	11975	0.184210526315789
chr1	6474750	6486825	5	11000	0.2
chr1	152077400	152090025	5	12100	0.153846153846154
chr1	159137875	159144100	5	5875	0.0961538461538462
chr1	223533525	223539825	5	5600	0.19047619047619
chr10	48435900	48444550	5	8125	0.1875
chr10	95324350	95332925	5	7950	0.119148936170213
chr10	103524475	103539650	5	14025	0.126373626373626
chr11	3240350	3245075	5	4300	0.19047619047619
chr11	13027525	13035475	5	7425	0.114754098360656
chr11	27738875	27747725	5	8425	0.125
chr11	57225125	57231875	5	6325	0.109090909090909
chr12	108520850	108524825	5	3600	0.173913043478261
chr12	113900075	113920125	5	19275	0.134715025906736
chr12	113954975	113960125	5	4625	0.198019801980198
chr13	79159875	79186325	5	25400	0.0612244897959184
chr15	53071800	53101000	5	28300	0.169491525423729
chr17	34118925	34124925	5	5400	0.175
chr17	45922475	45934250	5	10425	0.187793427230047
chr18	30348300	30354225	5	5525	0.134831460674157
chr18	31799725	31805950	5	5725	0.142857142857143
chr18	35141925	35150850	5	8050	0.153846153846154
chr18	44333650	44340900	5	6450	0.208695652173913
chr2	182539225	182554875	5	14325	0.166666666666667
chr20	20340775	20356975	5	15675	0.133333333333333
chr21	43182950	43190825	5	7550	0.2
chr3	10746925	10753125	5	5625	0.153846153846154
chr4	8854750	8882425	5	26675	0.106666666666667
chr4	174420825	174463575	5	42100	0.0396039603960396
chr5	87953725	87994400	5	40175	0.0701754385964912
chr5	145709200	145729150	5	19000	0.175438596491228
chr5	174144550	174164100	5	18425	0.159722222222222
chr5	175297400	175302775	5	4775	0.195121951219512
chr6	10879800	10888250	5	8025	0.144927536231884
chr7	19143050	19161600	5	17650	0.117647058823529
chr7	127254200	127262175	5	7375	0.136363636363636
chr8	97155200	97175725	5	19950	0.155555555555556
chr8	144482850	144490175	5	6500	0.202702702702703
chr9	96703425	96725150	5	20775	0.099290780141844
chr9	124972625	124994800	5	21425	0.205882352941176
chrX	136644400	136652800	5	7800	0.181818181818182
chr1	92940600	92955150	4	14200	0.0449438202247191
chr10	23475725	23495175	4	18900	0.0503875968992248
chr11	17494150	17501175	4	6700	0.0679611650485437
chr11	128551475	128568275	4	16600	0.0170940170940171
chr12	58124975	58135950	4	10650	0.0538922155688623
chr12	114873850	114890175	4	16150	0.0275862068965517
chr15	37169650	37181925	4	11800	0.0545454545454545
chr20	23014075	23019550	4	5300	0.0547945205479452
chr3	157809525	157827300	4	17400	0.0603015075376884
chr4	5886975	5898225	4	10775	0.064
chr4	13522525	13550675	4	27900	0.012987012987013
chr4	185929975	185947450	4	16625	0.0652591170825336
chr6	137803750	137822750	4	18700	0.0275049115913556
chr8	9753000	9769175	4	15900	0.0294117647058824
chr8	99949775	99966100	4	15850	0.0617760617760618
chr9	964375	984425	4	19525	0.0675675675675676
chr11	32445900	32465275	3	19225	0.0107962213225371
chr4	41741775	41759600	3	17700	0.00871459694989107
