# Supplementary material for: Large organized chromatin lysine domains help distinguish primitive from differentiated cell populations
Source: Nat Commun. 2021 Jan 21;12:499. doi: 10.1038/s41467-020-20830-9 (PMC7820432; doi:10.1038/s41467-020-20830-9)
Supplement: Supplementary file 3 — Supplementary Software [file 41467_2020_20830_MOESM3_ESM.zip › E028-H3K36me3_LOCKS.bed]

chr1	12294650	12387950	70	61425	7.9
chr1	28785925	28936550	70	56775	13.2972972972973
chr1	39715200	39849975	70	89725	17.9512195121951
chr1	44003400	44147450	70	84975	10.3207547169811
chr1	55509100	55610025	70	80075	3.35714285714286
chr1	155678925	155788825	70	58650	10.9677419354839
chr1	156165225	156300450	70	72600	16.6530612244898
chr1	186281275	186377550	70	68825	16.8965517241379
chr1	235270550	235402250	70	62025	17.9393939393939
chr10	11961350	12077525	70	50050	14.4
chr10	12175525	12271550	70	47150	12.5
chr10	13643075	13742825	70	47950	14.2857142857143
chr10	69646925	69735225	70	47400	13.2857142857143
chr10	75506125	75626950	70	74025	13.1219512195122
chr10	88194325	88277850	70	47100	6.63636363636364
chr10	93686150	93788100	70	47750	13.7073170731707
chr10	95064050	95190125	70	98750	2.76923076923077
chr10	101909475	101999175	70	49475	11.4193548387097
chr10	126655050	126766550	70	58275	11.2631578947368
chr10	128769025	128864050	70	46325	12.7368421052632
chr11	3685725	3816200	70	105800	4.625
chr11	12133600	12249650	70	81225	6.25
chr11	18298075	18430675	70	66325	17.3636363636364
chr11	47238400	47487450	70	77550	17.7977528089888
chr11	47737850	47860000	70	89925	11.1014492753623
chr11	70118250	70220500	70	56275	14.6315789473684
chr11	107998550	108102150	70	48975	16.6511627906977
chr11	108102500	108199050	70	34700	18.0689655172414
chr12	27787125	27897000	70	49400	13.7090909090909
chr12	57450600	57676875	70	108450	13.4
chr12	96594025	96703950	70	61125	13.84
chr12	101676000	101759100	70	48375	5.90909090909091
chr12	105505575	105602650	70	69725	4.20689655172414
chr12	110288975	110430550	70	67000	16.3720930232558
chr12	111877675	111973425	70	58750	7.41463414634146
chr12	112570375	112689500	70	63275	12.6363636363636
chr12	122691275	122792125	70	43200	14.5
chr12	122957025	123062625	70	64150	11.9259259259259
chr12	124808050	124941350	70	99450	6.34146341463415
chr13	20534675	20637325	70	41675	16.625
chr13	114106150	114205275	70	55400	17.3333333333333
chr14	31566100	31646700	70	57975	4.25806451612903
chr14	39498875	39605500	70	53600	11.972972972973
chr14	58714300	58822025	70	55800	14.7741935483871
chr14	71428875	71570525	70	43825	16.8
chr14	103917875	104055875	70	61200	18.0606060606061
chr15	22921175	23031250	70	70075	5.17241379310345
chr15	28356575	28465800	70	45050	16.7142857142857
chr15	35147025	35230975	70	40050	8.78260869565217
chr15	41247325	41380275	70	78950	14.8118811881188
chr15	43235500	43323975	70	42825	10.6666666666667
chr15	43620650	43753800	70	62125	16.0571428571429
chr15	44827175	44923775	70	60150	17.7777777777778
chr15	48702300	48807750	70	49800	14.5882352941176
chr15	50850350	50925375	70	41500	4
chr15	52147975	52249425	70	55300	14.3076923076923
chr15	59344800	59455525	70	67125	6.79012345679012
chr15	63847400	63946800	70	45600	14.4383561643836
chr16	4382275	4514175	70	65075	13.9024390243902
chr16	15675100	15796925	70	75600	11.9393939393939
chr16	16101625	16208300	70	68500	4.63768115942029
chr16	22236900	22349250	70	59200	16.32
chr16	53256725	53353575	70	63600	4.82926829268293
chr16	89751250	89877700	70	70675	14.8045977011494
chr17	420100	578750	70	47500	19.0625
chr17	3908725	4017350	70	83575	3.95652173913043
chr17	5212050	5319225	70	62825	18
chr17	8272225	8454750	70	83975	18.8117154811715
chr17	15871625	15975200	70	63400	11
chr17	18090850	18236650	70	86125	5.51495016611296
chr17	26873550	27062025	70	107025	17.3333333333333
chr17	27769050	27868775	70	44600	18.25
chr17	33900650	34010350	70	51525	13.2897196261682
chr17	35532150	35607525	70	39000	6.58064516129032
chr17	60018900	60113025	70	53600	13.6981132075472
chr17	62473500	62593025	70	89275	6.07407407407407
chr17	65862900	65958775	70	46625	18.8125
chr17	78237600	78340300	70	76725	5.93103448275862
chr17	80676500	80851075	70	52900	18.3492063492063
chr18	2666825	2737750	70	40925	14.5
chr18	13000225	13107800	70	55675	16.8
chr18	29408725	29485600	70	30500	12
chr18	43429150	43529275	70	65175	6.2
chr18	74564075	74678750	70	45100	18.4705882352941
chr19	3955575	4118525	70	78550	13.2236842105263
chr19	11090550	11236550	70	98675	18.469387755102
chr19	47635825	47769000	70	53350	18.9208633093525
chr2	3385425	3483975	70	50300	16.2564102564103
chr2	9452475	9553200	70	70925	12.56
chr2	9553625	9648725	70	53700	16.7755102040816
chr2	10706175	10803375	70	39325	17.0612244897959
chr2	17841250	17920750	70	43925	5.83783783783784
chr2	20446600	20524600	70	44700	7.77777777777778
chr2	32687725	32772750	70	42450	13.1428571428571
chr2	36651475	36754100	70	62275	16.952380952381
chr2	37275350	37351025	70	37450	14.9032258064516
chr2	44112375	44214425	70	69125	10.8333333333333
chr2	61370775	61491775	70	53350	12.0714285714286
chr2	61492525	61596775	70	41425	17.625
chr2	86251225	86398850	70	118275	4.48351648351648
chr2	99933625	100058550	70	68825	19.2920353982301
chr2	122094600	122183750	70	54675	8
chr2	128851000	128941000	70	58025	13.8181818181818
chr2	153464350	153579650	70	60100	18.5185185185185
chr2	183774625	183851250	70	32375	9.09090909090909
chr2	192189250	192285375	70	58375	12.1111111111111
chr2	201715225	201814300	70	57525	16
chr2	216177750	216299650	70	95100	17.2222222222222
chr2	230627825	230722650	70	56500	11.125
chr2	233582075	233713850	70	64175	16.6842105263158
chr20	3089975	3289775	70	63700	13.5360824742268
chr20	5918525	6019450	70	42275	10.4705882352941
chr20	32953500	33043025	70	54800	8.42105263157895
chr20	37039100	37190600	70	69175	16.5416666666667
chr20	45836925	45958075	70	88375	16.4444444444444
chr20	47664350	47775800	70	69250	14.2962962962963
chr20	62492350	62643150	70	79925	15.4444444444444
chr21	38461225	38560975	70	46025	19.0222222222222
chr21	40566575	40639700	70	39050	7.64705882352941
chr21	47607800	47784400	70	113475	13.6470588235294
chr22	19315900	19480675	70	92000	16.2028985507246
chr22	32129450	32237525	70	44650	18.2173913043478
chr3	37023900	37121450	70	63975	6.80952380952381
chr3	37313250	37412925	70	47200	16.2978723404255
chr3	47626600	47704150	70	46500	11.5454545454545
chr3	47704950	47785625	70	51225	8.22222222222222
chr3	47846750	47968450	70	72800	6.63157894736842
chr3	52324675	52631775	70	78375	18.6651982378855
chr3	52632450	52744750	70	66825	13.5
chr3	57995125	58119225	70	66750	14.9565217391304
chr3	99998775	100101775	70	51500	14.9180327868852
chr3	111588375	111693600	70	45550	15.36
chr3	171956000	172052125	70	48750	11.6190476190476
chr3	183433000	183529775	70	67525	4.47619047619048
chr3	196767575	196865225	70	37850	19.3333333333333
chr4	3088975	3199850	70	64375	6.38095238095238
chr4	5612125	5753475	70	67525	18.5217391304348
chr4	39823700	39893950	70	42275	7.15789473684211
chr4	48500825	48592400	70	50650	7.72093023255814
chr4	73939325	74013175	70	42650	4.55172413793103
chr4	87636975	87750275	70	36450	16.7
chr4	169756450	169851025	70	58675	11.04
chr4	187503875	187611700	70	69050	16.24
chr5	14354050	14471125	70	81275	15.35
chr5	16663975	16781025	70	59075	15.5789473684211
chr5	31400375	31512450	70	52725	14.7619047619048
chr5	54619925	54732100	70	46775	12.1538461538462
chr5	70754400	70840525	70	54700	12.1904761904762
chr5	73984550	74072400	70	41400	19.5151515151515
chr5	134086400	134185775	70	54700	16.5454545454545
chr5	167824775	167982800	70	56550	17.0549450549451
chr5	176608600	176701350	70	49650	18.2352941176471
chr6	17758250	17848775	70	51800	6.45454545454545
chr6	30511625	30674025	70	86700	19.5438596491228
chr6	42561875	42654625	70	50550	16.7096774193548
chr6	43450950	43594425	70	91575	6.95238095238095
chr6	56416150	56510875	70	46775	13.5
chr6	76333325	76426100	70	44400	7.66666666666667
chr6	90344225	90456125	70	83150	2.4047619047619
chr6	151189200	151295050	70	45900	13.2222222222222
chr7	5347050	5446300	70	69200	10.4782608695652
chr7	98478650	98645775	70	138500	2.95384615384615
chr7	104674400	104777225	70	53975	17.2727272727273
chr7	148419450	148526425	70	51375	14.0526315789474
chr7	156933025	157033950	70	59100	17.0555555555556
chr8	1777200	1896900	70	52450	11.304347826087
chr8	17786325	17880450	70	56075	12.4827586206897
chr8	25097400	25197725	70	58725	15.3846153846154
chr8	25197850	25298525	70	74100	4.26315789473684
chr8	38095375	38193875	70	49600	18.5925925925926
chr8	42781850	42876525	70	42800	15.0243902439024
chr8	48685325	48784250	70	72425	6.8695652173913
chr8	68101250	68205600	70	50225	14.8695652173913
chr8	87437650	87552475	70	37775	13.5652173913043
chr8	103263850	103355875	70	61800	12.1578947368421
chr8	128963600	129062475	70	35125	18.5
chr8	131060350	131175425	70	73100	15.8181818181818
chr8	141741850	141835425	70	39300	16.2727272727273
chr9	33911925	34009775	70	58325	9.33333333333333
chr9	88557600	88651425	70	42550	9.21739130434783
chr9	96233350	96319350	70	42650	11.9
chr9	111630175	111713075	70	47175	18.8387096774194
chr9	123150125	123268625	70	56875	10.625
chr9	130162750	130326425	70	96525	8.51428571428571
chr9	135137225	135275775	70	94125	9.3903743315508
chr9	137582800	137698000	70	63175	12.9677419354839
chr9	140596900	140720375	70	80850	12.8292682926829
chrX	40982775	41083425	70	35675	14.6451612903226
chrX	53559525	53671350	70	79775	6.3
chr1	22003525	22083200	69	48375	6.86666666666667
chr10	101422350	101520500	69	57250	17.0526315789474
chr15	40230225	40330275	69	74400	4.90196078431373
chr17	65098000	65199675	69	32750	14.25
chr19	17238450	17352400	69	63825	15.4736842105263
chr2	71562125	71666550	69	50075	18.2777777777778
chr20	46250975	46335150	69	47175	10.3846153846154
chr21	47882950	48003750	69	57100	16
chr22	24421900	24537250	69	66950	10.4864864864865
chr3	142047725	142151650	69	35375	10.9375
chr4	7758750	7873525	69	67700	9.84
chr5	38869325	38971475	69	44825	16.6666666666667
chr1	52227475	52322400	68	47825	15.7297297297297
chr11	68280000	68384325	68	70900	11.3333333333333
chr12	112453325	112544575	68	66175	3.3
chr12	133200200	133336450	68	94150	15.9310344827586
chr12	133345775	133462800	68	85175	4.84
chr16	68260250	68393775	68	65175	13.5833333333333
chr17	637575	753825	68	58225	18.3076923076923
chr19	41711950	41855175	68	90700	8.55555555555556
chr20	60817500	60939925	68	75500	14.1666666666667
chr5	94798400	94888975	68	44900	16
chr7	107534025	107641875	68	78325	12.8461538461538
chr9	127046950	127176700	68	75650	12.5
chr1	1662325	1794675	67	65000	14.1428571428571
chr10	70095700	70198050	67	38675	13.8
chr18	9513000	9612200	67	55175	12.4117647058824
chr18	21454425	21535950	67	57150	9.125
chr2	37427450	37520025	67	55350	8.56
chr20	47557800	47651825	67	60475	5.06382978723404
chr21	34874975	35003475	67	69175	11.7435897435897
chr22	50785075	50911000	67	66750	16.8
chr5	127594075	127729175	67	39975	17.1636363636364
chr7	151797875	151903175	67	59550	9
chr1	220140900	220214875	66	43475	7.24444444444444
chr1	247004150	247092625	66	58775	6.36111111111111
chr14	24586400	24778450	66	81450	15.0769230769231
chr16	14665975	14763875	66	63125	4.67768595041322
chr20	40031875	40127900	66	49275	11.4193548387097
chr3	27415950	27490725	66	41000	6.14285714285714
chr4	1895275	2008425	66	71950	8.77551020408163
chr9	134002750	134111450	66	64125	12.1904761904762
chr1	220298925	220384825	65	44625	8.76923076923077
chr12	51064875	51144625	65	51775	5
chr13	77708350	77799675	65	32075	14.8484848484848
chr16	69660000	69755600	65	46975	10.7
chr17	1674875	1802900	65	52625	15.36
chr17	16952175	17095050	65	86475	13.8823529411765
chr17	19802975	19877450	65	39050	15.0714285714286
chr20	13694200	13799550	65	53350	14.6451612903226
chr3	132167100	132261075	65	59125	4
chr7	6416575	6522275	65	62650	8.09523809523809
chr8	126012975	126096250	65	58475	7.23076923076923
chr4	2627025	2754750	64	68525	13.75
chr7	77197650	77276725	64	46225	8.7741935483871
chr9	33252200	33373700	64	80575	12.2083333333333
chr1	15952950	16113000	63	65875	12.9625
chr1	155279875	155385675	63	50675	11.7241379310345
chr1	214490700	214591750	63	52550	14.72
chr13	24992750	25081800	63	49450	7.3
chr13	99444975	99555125	63	35775	14.4666666666667
chr13	111060750	111167475	63	69925	11.5813953488372
chr14	90416125	90511525	63	44775	9.17241379310345
chr17	35855175	35964050	63	47300	9.75
chr2	54075200	54176150	63	65525	8.58227848101266
chr4	140248125	140317700	63	35700	8.6046511627907
chr5	32353825	32433175	63	50400	6.63013698630137
chr9	114123075	114213650	63	68400	4.97297297297297
chr1	180003050	180082225	62	34050	12.1052631578947
chr16	23612425	23703725	62	55125	7.08333333333333
chr17	15975325	16063175	62	42900	10.3571428571429
chr2	207942100	208027400	62	40825	13.1764705882353
chr5	37163250	37243175	62	24625	10.0833333333333
chr5	37289475	37367325	62	53450	9.25
chr6	82877750	82955150	62	40950	8.35714285714286
chr7	135256175	135336150	62	56850	5.36363636363636
chr13	103257225	103332750	61	53000	9.54545454545454
chr16	15092200	15186125	61	43000	9.83333333333333
chr3	56627550	56713025	61	44075	13.0344827586207
chr6	56319525	56401725	61	39425	8.95652173913044
chr8	48784300	48891375	61	88600	7
chr9	32405450	32500300	61	46125	9.61111111111111
chr10	27394000	27476475	60	52925	10.7368421052632
chr11	94529350	94637300	60	71625	9.52380952380952
chr12	6600550	6714700	60	83550	9.62962962962963
chr19	12760800	12885625	60	55875	13.1724137931034
chr19	33381400	33469975	60	31150	10.3333333333333
chr21	45447350	45560675	60	73800	10.9142857142857
chr3	47093675	47167225	60	33025	11.3913043478261
chr3	69025425	69113175	60	52600	9.47619047619048
chr5	98190725	98261725	60	42750	12
chr5	133993300	134062475	60	45500	6.90909090909091
chr1	38264900	38355500	59	50475	5.66037735849057
chr1	224452125	224514875	59	30175	12.5333333333333
chr10	851325	935500	59	57075	5.58139534883721
chr10	69735350	69804350	59	35825	8.23529411764706
chr11	121424575	121499850	59	33700	9.46666666666667
chr15	65736825	65807775	59	45550	3.45454545454545
chr2	118674100	118766575	59	64100	11.4166666666667
chr4	68480700	68563100	59	38750	8.91304347826087
chr6	17614975	17688825	59	51075	2.875
chr9	125002000	125092075	59	43525	11.1384615384615
chr1	169788200	169858050	58	34675	10.1818181818182
chr12	388325	495125	58	66150	7.5
chr15	63947050	64027050	58	36225	11.719298245614
chr2	27815850	27919700	58	58050	9.1304347826087
chr2	160005675	160103475	58	49675	10.3703703703704
chr3	98514100	98602400	58	43750	11.4468085106383
chr1	53666400	53756650	57	49775	9.51515151515152
chr11	85664400	85742525	57	54375	3.21428571428571
chr12	56949250	57080075	57	66150	8.20689655172414
chr14	35031575	35097250	57	44225	4.93333333333333
chr16	4676650	4781325	57	56475	10.5555555555556
chr5	132203300	132273400	57	45875	8.08510638297872
chr9	72875150	72953275	57	41250	7.36363636363636
chr1	10155050	10241150	56	32725	8.48780487804878
chr10	28812600	28910775	56	50550	10.0769230769231
chr10	93561700	93626100	56	42950	5.68571428571429
chr12	110720650	110839525	56	80825	7.05263157894737
chr14	31099650	31181575	56	28375	9.86666666666667
chr14	73614700	73690150	56	40550	8.58333333333333
chr2	231291800	231378050	56	40350	8.4406779661017
chr22	24698475	24776475	56	42525	6.90322580645161
chr22	31797575	31884350	56	63575	9.52380952380952
chr5	14271300	14349525	56	52375	5.76470588235294
chr5	145491525	145560650	56	54700	3.0952380952381
chr7	72853400	72934375	56	68350	3.30434782608696
chr7	139252225	139330600	56	44800	9.03448275862069
chr7	158420175	158494400	56	35475	8.12765957446809
chr8	95657225	95718600	56	25150	6.78260869565217
chr10	120867600	120936900	55	41600	9.72222222222222
chr18	2738250	2805850	55	33050	8.63157894736842
chr2	86670600	86756500	55	50900	9.95121951219512
chr20	33043150	33130200	55	54625	8.42622950819672
chr5	145598800	145662050	55	30850	8.8695652173913
chr5	150883775	150960175	55	46300	6.8695652173913
chr8	95839425	95901375	55	37650	9.1
chr9	111786225	111856950	55	33800	8.72727272727273
chr1	11113775	11221050	54	68100	6.66666666666667
chr1	52815975	52912125	54	51450	8.24390243902439
chr11	20057650	20142300	54	51300	3.75
chr12	49036900	49108925	54	46150	5.52
chr12	132462750	132565325	54	79600	4.81481481481481
chr14	103398325	103478250	54	61725	3.3
chr16	4846150	4953425	54	75475	8.28985507246377
chr20	33300625	33370175	54	41525	3.57142857142857
chr22	36675200	36783200	54	89075	6.77777777777778
chr5	52337950	52403050	54	39450	5.33333333333333
chr1	109293200	109354675	53	29800	5.09090909090909
chr1	160176600	160330850	53	100325	6.61776061776062
chr1	223901900	224009100	53	73825	5.42857142857143
chr11	46641825	46729650	53	52075	9.21212121212121
chr11	93400325	93477200	53	52225	5.7
chr11	117205600	117283350	53	51450	4.48421052631579
chr13	111878800	111961200	53	42775	6.16666666666667
chr14	64857100	64928225	53	43500	9.35849056603774
chr14	69331550	69444975	53	88725	6.25531914893617
chr14	104114750	104208600	53	64875	4.74285714285714
chr17	79505175	79600825	53	68625	4.1
chr3	122807825	122889750	53	65550	3.36842105263158
chr4	80925475	80990950	53	30650	7.18181818181818
chr1	203766275	203848150	52	52050	7.33333333333333
chr10	5763650	5850600	52	54775	8.27272727272727
chr12	112080175	112160125	52	46150	5.45454545454545
chr12	116395075	116457450	52	36800	6.06666666666667
chr13	46050325	46110375	52	38125	7.64285714285714
chr13	111271200	111356400	52	55375	4.95238095238095
chr15	89797500	89877075	52	46075	8.60869565217391
chr17	80521100	80602775	52	58600	5.21428571428571
chr2	128698150	128782125	52	52450	8.36363636363636
chr3	132384850	132437875	52	30975	3.90243902439024
chr4	85588625	85646275	52	32675	6.44444444444444
chr5	140882675	140968850	52	48775	9.25
chr5	154242225	154315450	52	51950	2.52173913043478
chr7	36434850	36494700	52	36850	5.39130434782609
chr9	74299725	74365350	52	40300	6.20833333333333
chr1	173903350	173965900	51	36225	8.14285714285714
chr10	79537475	79628475	51	61075	5
chr11	11951325	12028475	51	36300	8.75
chr11	34074375	34181625	51	79450	7
chr11	35161750	35253375	51	68450	6.41025641025641
chr12	967375	1053625	51	59225	8.29411764705882
chr2	112815775	112880475	51	35025	6.92307692307692
chr22	28242625	28309900	51	41050	7.63636363636364
chr4	110412475	110467825	51	33925	6.27272727272727
chr1	11236100	11320000	50	55425	8.22222222222222
chr1	67406800	67456100	50	27900	4.94736842105263
chr1	171482150	171563650	50	65625	3
chr10	105359800	105444725	50	59075	7.77777777777778
chr15	50743800	50795800	50	26450	4.61538461538461
chr17	60637550	60697100	50	33125	3.33333333333333
chr2	223448275	223513400	50	33775	7.41538461538462
chr5	10376525	10435600	50	39650	5.81818181818182
chr5	96059900	96139450	50	50450	6.375
chr10	70483150	70558575	49	60950	4.5
chr12	56142625	56222325	49	55000	5.81818181818182
chr12	95645575	95695425	49	25450	5.68421052631579
chr19	10870375	10946000	49	54125	3.58064516129032
chr2	152268275	152342475	49	56950	5.55555555555556
chr2	240895775	240961150	49	43975	4.6
chr21	36162675	36259400	49	78200	3.94736842105263
chr3	49306700	49375000	49	47550	6.92537313432836
chr4	104049375	104117475	49	23800	7.71428571428571
chr6	90456500	90513275	49	37725	3.26666666666667
chr8	97285625	97348675	49	37175	7
chr9	132838525	132899725	49	34250	4.16
chr11	46762625	46841050	48	61200	2.43478260869565
chr11	134010925	134083125	48	43525	7.42857142857143
chr12	69084350	69135875	48	33050	6.94117647058824
chr12	112883725	112949175	48	43325	7.2
chr12	125552375	125624225	48	41650	5.80327868852459
chr12	132198550	132287000	48	67475	3.9047619047619
chr15	59456525	59528150	48	46475	6.95454545454545
chr2	216975275	217074575	48	81625	6.45614035087719
chr6	158449675	158519925	48	37525	4.38461538461539
chr9	131704825	131783650	48	53750	5.61904761904762
chr10	126767775	126840275	47	36475	6.65217391304348
chr13	20299850	20350675	47	22850	6.70588235294118
chr14	50239125	50317650	47	63725	1.65432098765432
chr15	93452450	93571050	47	102725	5.73333333333333
chr19	58695825	58827675	47	93375	5.22448979591837
chr20	30251300	30309925	47	37000	4.07142857142857
chr22	46668175	46762775	47	59175	6.6
chr6	7176775	7252925	47	49750	4.8
chr15	90969325	91046550	46	61775	4.2
chr16	74652025	74719300	46	44950	5.11764705882353
chr6	160429975	160529350	46	72375	4.41935483870968
chr7	43635500	43686325	46	35200	5.5
chr7	158522525	158590975	46	42600	3.83333333333333
chr10	3111525	3212450	45	78175	3.33333333333333
chr10	75821650	75900125	45	57975	5.72413793103448
chr12	120529550	120666675	45	98325	5.26923076923077
chr15	90122025	90177250	45	42150	5.2
chr5	54550850	54598775	45	32750	2.66666666666667
chr5	171761050	171833650	45	39575	4.97142857142857
chr1	236695475	236766425	44	57850	3.3448275862069
chr12	104683125	104749100	44	50050	2.83870967741935
chr19	34811125	34892700	44	47750	5.2
chr5	148872150	148929900	44	39800	5.07692307692308
chr7	127315850	127383050	44	41275	5.03846153846154
chr9	100403350	100454000	44	39800	2.55172413793103
chr11	102220600	102277950	43	33750	5.45882352941176
chr12	50819850	50872425	43	35700	5.44
chr12	123773375	123837175	43	49825	5.2
chr19	19386025	19469850	43	59750	3.65
chr19	33073350	33149975	43	46675	4.30357142857143
chr4	13568750	13621725	43	36750	4.81481481481481
chr4	79491700	79529750	43	22750	2.45833333333333
chr5	72147275	72207850	43	50925	2.09090909090909
chr5	179659075	179714175	43	39975	2.24390243902439
chr7	139059125	139109275	43	33300	4.21052631578947
chr9	107545625	107605725	43	42275	3.2
chr1	22147200	22225250	42	66750	1.90909090909091
chr11	120308325	120357525	42	31975	4.69230769230769
chr12	32859100	32907100	42	32275	4
chr12	64855750	64895650	42	25100	3.125
chr15	65845650	65899800	42	38075	3.20833333333333
chr16	3776275	3843575	42	52250	2
chr16	58550425	58635125	42	73550	3.29411764705882
chr19	45757200	45806275	42	26025	4.58823529411765
chr2	61703100	61761025	42	46225	2.69230769230769
chr3	133334300	133378500	42	31700	1.95744680851064
chr4	88940800	88999550	42	37800	3.125
chr5	125879175	125928325	42	30575	5
chr6	35801375	35858350	42	34500	4.91666666666667
chr1	179053800	179100925	41	34400	3.11764705882353
chr12	66219650	66277800	41	39500	2.72413793103448
chr14	73527950	73592750	41	49900	2.45714285714286
chr15	99450800	99506900	41	47075	1.88888888888889
chr18	12309500	12370825	41	48200	2.44444444444444
chr2	102441450	102514425	41	56400	3.12676056338028
chr2	173330225	173372825	41	32775	1.84615384615385
chr20	33581525	33639275	41	44550	4
chr4	83738075	83804750	41	53125	3.09090909090909
chr7	128591625	128645725	41	38150	2.62857142857143
chr9	94794575	94843350	41	32725	4.61538461538461
chr12	109883550	109973350	40	63475	2.18181818181818
chr13	110800975	110854500	40	41825	1.46153846153846
chr16	23530425	23605875	40	52475	4.12068965517241
chr20	30103925	30158750	40	37300	4.14814814814815
chr21	33678775	33762550	40	70650	3.95918367346939
chr3	12610275	12660275	40	40125	2.12765957446809
chr5	178987900	179049750	40	45300	3.7037037037037
chr7	16714000	16747325	40	19100	3.38461538461538
chr18	33713975	33757600	39	34075	3.77777777777778
chr19	10237325	10303475	39	53975	2
chr2	160571075	160626100	39	38150	4
chr3	127772275	127837900	39	46200	2.89655172413793
chr6	158317750	158367575	39	34975	3.41176470588235
chr7	137547800	137600925	39	32850	3.75384615384615
chr10	102676300	102726625	38	35475	2.8695652173913
chr2	109067450	109113775	38	25500	3.1875
chr22	18342075	18390350	38	34675	3.76470588235294
chr4	25381075	25421000	38	24925	3.33333333333333
chr5	134666425	134729450	38	52300	1.73584905660377
chr6	131902275	131946700	38	32125	3.5625
chr9	139269000	139374950	38	86700	3.41176470588235
chr1	214801925	214841400	37	27425	3.17241379310345
chr14	68214550	68280950	37	50850	2.875
chr16	24937875	24988850	37	38075	3.41935483870968
chr17	36613675	36664225	37	33650	2.93333333333333
chr17	37561950	37605625	37	31625	2.35714285714286
chr3	193353750	193390400	37	20600	3.33333333333333
chr4	57851100	57907175	37	43425	2.09090909090909
chr7	55205225	55277425	37	56000	2.96
chr7	138728625	138775875	37	35450	2.51428571428571
chr10	12126500	12163650	36	23875	3.09090909090909
chr12	117581075	117625625	36	33250	2.5
chr15	29990675	30035075	36	32725	2.27272727272727
chr16	2100200	2165825	36	50750	2.88235294117647
chr17	40618000	40669050	36	33775	2.9
chr2	11902050	11968600	36	54100	2.48648648648649
chr3	153987550	154033600	36	29100	3.08108108108108
chr4	184596725	184635150	36	24925	2.69090909090909
chr6	75825050	75866375	36	28550	2.42307692307692
chr9	19056525	19096550	36	26625	2.66666666666667
chr1	31403450	31456625	35	38775	2.94736842105263
chr1	229593050	229637925	35	32650	1.9047619047619
chr12	71998925	72055700	35	47700	2.13793103448276
chr12	109176675	109249325	35	56500	1.95454545454545
chr17	37028450	37077725	35	37875	2
chr21	30400675	30444250	35	35500	1.51724137931034
chr3	49046850	49116775	35	49900	2.43478260869565
chr9	136626600	136680125	35	39800	2.63157894736842
chr1	33233375	33278000	34	36175	1.51724137931034
chr10	1123375	1177825	34	45325	1.26315789473684
chr14	81941475	81973075	34	21050	2.62857142857143
chr17	49266925	49301650	34	22175	2.66666666666667
chr2	114681550	114717400	34	26000	1.72413793103448
chr2	197627050	197662750	34	23750	2.41025641025641
chr20	47837025	47909075	34	59850	1.65
chr3	100429975	100473200	34	31425	2.32727272727273
chr3	180662400	180698100	34	25350	2.26086956521739
chr5	86665775	86706775	34	31400	2.75675675675676
chr15	42702200	42747175	33	35000	2.5
chr15	69709625	69741050	33	23275	1.02127659574468
chr17	49042400	49084650	33	28100	2.47619047619048
chr2	131802300	131848975	33	34925	2.20779220779221
chr9	88910950	88963525	33	41150	2.17391304347826
chr15	22836625	22871375	32	25300	1.72413793103448
chr16	27470350	27557575	32	78025	2.17647058823529
chr19	2180625	2249600	32	56250	2.18181818181818
chr22	30048675	30094275	32	33325	2.27906976744186
chr7	130549875	130596525	32	36950	2.21052631578947
chr9	131326950	131403700	32	65875	1.5
chr1	27056025	27108975	31	45100	0.709677419354839
chr1	150900125	150942425	31	33500	1.92592592592593
chr13	114521425	114565400	31	30575	2.01626016260163
chr17	49339975	49371500	31	24975	1.84
chr21	37710050	37750600	31	33250	1.9
chr4	144438525	144473700	31	29025	0.923076923076923
chr3	160216150	160253400	30	27600	1.8
chr1	19399000	19528375	29	122450	0.898550724637681
chr1	32117325	32166025	29	41350	1.52
chr13	23919200	23946550	29	19775	1.11764705882353
chr14	102441550	102521800	29	72700	0.723404255319149
chr15	64685950	64718500	29	23650	1.61290322580645
chr17	37645050	37689000	29	36700	1.66666666666667
chr2	231925950	231966875	29	33475	1.39130434782609
chr2	202578500	202613075	28	22900	1.41176470588235
chr20	35824875	35873575	28	40950	1.5
chr3	9466875	9524100	28	51500	1
chr7	98930775	98967325	28	27900	1.41538461538462
chr1	31729975	31768100	27	30125	1.27272727272727
chr10	71119775	71164075	27	34100	1.31182795698925
chr10	99113725	99157625	27	34700	1.15789473684211
chr13	98634225	98676750	27	37100	0.933333333333333
chr14	21672725	21736825	27	57350	1.26666666666667
chr16	58192075	58230550	27	31575	1.34615384615385
chr17	30188775	30226750	27	32575	0.761904761904762
chr18	21094675	21156625	27	52550	1.33333333333333
chr17	41567350	41607500	26	34825	1.2
chr9	134305475	134376175	26	64600	1.09756097560976
chr12	69203200	69238975	25	31025	1.04
chr7	6054575	6089450	25	29200	0.961538461538462
chr14	62233950	62254900	24	15900	0.88
chr14	67829600	67864825	24	30425	0.852173913043478
chr17	34142900	34175700	24	28200	0.96551724137931
chr19	46321150	46358650	24	32675	0.740740740740741
chr2	105973450	106013000	24	33450	0.870967741935484
chr3	160129625	160156925	24	22375	0.848484848484849
chr3	194143475	194176400	24	26425	0.967741935483871
chr9	97822775	97852675	24	24025	0.631578947368421
chr1	33117900	33152600	23	29950	0.688524590163934
chr1	113635975	113671050	23	29100	0.696428571428571
chr1	150297225	150328650	23	26200	0.842105263157895
chr10	14947200	14979000	23	25750	0.857142857142857
chr16	11841875	11874900	23	27825	0.857142857142857
chr17	27586100	27617675	23	26450	0.705882352941177
chr18	77462850	77504900	23	36275	0.824742268041237
chr22	41520150	41576825	23	51275	0.810810810810811
chr4	6995700	7035350	23	33625	0.846153846153846
chr12	125430050	125470950	22	32750	0.787878787878788
chr15	75663200	75706625	22	38325	0.590909090909091
chr16	30711225	30757050	22	40275	0.626168224299065
chr17	38543975	38570825	22	22625	0.744186046511628
chr17	42926525	42964425	22	32050	0.642857142857143
chr19	47176225	47208425	22	26175	0.804347826086957
chr2	85846200	85880650	22	30400	0.772727272727273
chr22	41640875	41681125	22	35675	0.791666666666667
chr5	55241125	55260175	22	14925	0.806451612903226
chr5	133475075	133509625	22	29750	0.553191489361702
chr1	39886950	39941525	21	49875	0.262773722627737
chr10	105157975	105210425	21	46975	0.567164179104478
chr17	65716200	65745700	21	24575	0.514285714285714
chr21	33054100	33075925	21	18375	0.4
chr17	76787750	76834875	20	42950	0.644067796610169
chr17	78340675	78369825	20	25925	0.431372549019608
chr6	33622150	33668325	20	41625	0.431372549019608
chr8	124791200	124814825	20	19875	0.6
chr9	94994975	95052775	20	54750	0.571428571428571
chr3	139065000	139103225	19	34875	0.5
chr3	195775350	195804075	19	26550	0.533333333333333
chr4	57335800	57364125	19	24075	0.505050505050505
chrX	24074325	24096025	19	17625	0.461538461538462
chr11	10776475	10800975	18	21625	0.389380530973451
chr13	115002175	115036325	18	30700	0.386363636363636
chr16	57238425	57271475	17	29025	0.447761194029851
chr17	40033075	40072600	17	36875	0.451612903225806
chr18	21042250	21062700	17	17700	0.378378378378378
chr3	124710850	124735125	17	21175	0.421052631578947
chr1	55313850	55345350	16	28075	0.363636363636364
chr1	154197575	154240075	16	39575	0.297872340425532
chr14	62187125	62216325	16	26950	0.333333333333333
chr16	252025	278100	16	22275	0.4
chr16	30970150	30996300	16	22625	0.413793103448276
chr22	42261950	42304000	16	38525	0.4
chr5	151165875	151195075	16	26425	0.403846153846154
chr10	127409775	127445275	15	32625	0.223529411764706
chr16	8981100	9018725	15	34050	0.363636363636364
chr5	6596625	6631850	15	32025	0.248175182481752
chr7	30638175	30675950	15	35375	0.310344827586207
chr7	102939500	102968050	15	25850	0.272727272727273
chr11	9439550	9466950	14	25500	0.321428571428571
chr16	24805175	24835850	14	28000	0.275229357798165
chr16	70559100	70609050	14	48075	0.236363636363636
chr6	169616900	169649875	14	30800	0.325842696629214
chr1	32495725	32528500	13	29750	0.2
chr1	71523650	71544325	13	18975	0.265734265734266
chr1	209787775	209814175	13	24700	0.226086956521739
chr1	245002350	245025925	13	22025	0.266666666666667
chr10	121586425	121607300	13	19100	0.21978021978022
chr11	33725975	33744575	13	15925	0.290598290598291
chr12	64803500	64842225	13	37025	0.181818181818182
chr12	124088450	124116075	13	25200	0.303030303030303
chr16	21967550	21996575	13	26950	0.277777777777778
chr17	57721375	57745950	13	22500	0.294117647058824
chr2	29144425	29172975	13	27050	0.192771084337349
chr2	62092925	62114050	13	19575	0.202898550724638
chr2	198255925	198288725	13	30325	0.285714285714286
chr2	203139375	203173125	13	31125	0.303571428571429
chr3	156411275	156429125	13	16050	0.238095238095238
chr5	74639225	74659225	13	17925	0.27027027027027
chr1	24971975	24998775	12	25575	0.195121951219512
chr1	113198725	113215175	12	14825	0.222222222222222
chr1	202717150	202737400	12	19025	0.171428571428571
chr10	5950725	5976200	12	23300	0.253968253968254
chr11	2968475	3000750	12	30375	0.151685393258427
chr2	136521875	136544075	12	19700	0.257142857142857
chr22	29666950	29697325	12	28675	0.224299065420561
chr4	849800	892200	12	38975	0.207407407407407
chr5	149739000	149783750	12	42525	0.151685393258427
chr7	116174750	116194850	12	18075	0.231884057971014
chr1	224573800	224594550	11	19300	0.232558139534884
chr10	99210600	99239325	11	26950	0.225165562913907
chr10	103544200	103573225	11	26925	0.227272727272727
chr11	14479150	14520100	11	39350	0.174863387978142
chr11	61169850	61196650	11	25125	0.161137440758294
chr12	53408600	53434050	11	23375	0.181818181818182
chr17	61868875	61903375	11	33325	0.113207547169811
chr19	2794250	2814925	11	19150	0.205882352941176
chr19	4680925	4706175	11	22425	0.177215189873418
chr21	44264175	44294975	11	27850	0.232876712328767
chr4	2895525	2918850	11	21400	0.178571428571429
chr7	86810750	86827575	11	15325	0.231884057971014
chr8	11677275	11707750	11	28600	0.157894736842105
chr1	203666950	203684350	10	15850	0.166666666666667
chr11	125466300	125492675	10	24400	0.206896551724138
chr11	129732225	129763250	10	29675	0.163934426229508
chr12	120997300	121017700	10	19100	0.178571428571429
chr17	3713175	3726375	10	11925	0.204081632653061
chr17	30678775	30702200	10	21900	0.127388535031847
chr2	27443925	27468250	10	22925	0.183908045977011
chr2	191831500	191875275	10	42000	0.121951219512195
chr20	20011575	20031250	10	18625	0.132231404958678
chr6	86319650	86351100	10	30050	0.110236220472441
chr9	95393725	95408800	10	13800	0.194690265486726
chr1	10462850	10481950	9	17650	0.183673469387755
chr1	94029525	94058475	9	26425	0.160377358490566
chr1	151202075	151223200	9	19975	0.125
chr1	158045075	158067700	9	20900	0.153061224489796
chr1	182811700	182858500	9	45850	0.098159509202454
chr1	226546250	226580350	9	32300	0.152671755725191
chr11	72396125	72424600	9	27200	0.08
chr12	53847100	53882125	9	33850	0.150537634408602
chr12	108911125	108927775	9	15800	0.157303370786517
chr13	30086175	30110625	9	22950	0.12962962962963
chr14	53175450	53192800	9	15975	0.166666666666667
chr14	91935100	91952975	9	16850	0.164705882352941
chr17	45728550	45763525	9	33675	0.138888888888889
chr17	54963775	54986225	9	21550	0.163265306122449
chr2	54869875	54897000	9	25975	0.15
chr2	242164850	242208850	9	42525	0.1
chr20	34289750	34328900	9	37550	0.0975609756097561
chr20	39739075	39755700	9	15075	0.178571428571429
chr4	3511350	3528425	9	15925	0.181818181818182
chr4	103716050	103731125	9	14025	0.181818181818182
chr5	133894500	133915950	9	20050	0.171052631578947
chr7	128387300	128403375	9	14825	0.141414141414141
chr8	12942175	12960475	9	17425	0.181818181818182
chr8	103837200	103857225	9	18700	0.183908045977011
chr1	21084125	21103750	8	18775	0.142857142857143
chr1	41460575	41484450	8	22525	0.137142857142857
chr1	70693900	70719300	8	24475	0.0990990990990991
chr1	78415650	78435700	8	19350	0.114942528735632
chr1	204506375	204521075	8	13850	0.153846153846154
chr10	51579150	51594400	8	14425	0.113821138211382
chr10	70719600	70745700	8	24975	0.144230769230769
chr10	79766375	79786000	8	18550	0.131455399061033
chr10	105791125	105814600	8	22150	0.151898734177215
chr10	120796400	120833900	8	35950	0.125874125874126
chr11	118505800	118525100	8	18000	0.130081300813008
chr12	49414450	49449825	8	34300	0.1
chr12	121854625	121869650	8	13825	0.157205240174672
chr13	73332325	73352650	8	19400	0.0961538461538462
chr14	21855925	21884450	8	27450	0.113207547169811
chr15	70341375	70369025	8	26150	0.162162162162162
chr16	9186800	9203875	8	15650	0.15450643776824
chr16	66755725	66777300	8	20150	0.155844155844156
chr16	70286000	70306200	8	18900	0.102389078498294
chr16	87862850	87886900	8	23350	0.0720720720720721
chr19	16946625	16967350	8	19600	0.133333333333333
chr2	71363050	71378250	8	14175	0.141732283464567
chr20	36686400	36700250	8	12925	0.137404580152672
chr20	60699375	60716600	8	16575	0.122699386503067
chr3	63989425	64005975	8	15675	0.10752688172043
chr4	2939000	2960700	8	20425	0.159574468085106
chr4	146026575	146039400	8	12025	0.103225806451613
chr8	117858525	117872100	8	12775	0.132075471698113
chr9	100763750	100782300	8	17725	0.101910828025478
chr1	2324500	2342050	7	16600	0.114583333333333
chr1	17733550	17756925	7	22250	0.112903225806452
chr1	43158325	43173600	7	14550	0.101694915254237
chr1	46094525	46108700	7	13375	0.115384615384615
chr1	110579800	110601000	7	20075	0.136752136752137
chr1	155889650	155903650	7	13425	0.0821917808219178
chr11	13394350	13405650	7	10650	0.0946745562130177
chr12	48173850	48194825	7	19875	0.110344827586207
chr12	50034175	50046100	7	11400	0.0779220779220779
chr13	29236200	29251650	7	14300	0.134078212290503
chr16	89610350	89624750	7	13800	0.0819672131147541
chr17	20902325	20932200	7	28425	0.114285714285714
chr17	48814650	48832000	7	16775	0.0919540229885057
chr17	74033875	74047550	7	12950	0.09
chr2	26449150	26459200	7	9450	0.102189781021898
chr2	219094675	219121900	7	26025	0.0915032679738562
chr2	234743525	234760075	7	15675	0.138461538461538
chr20	10619100	10645875	7	25350	0.131386861313869
chr20	48564575	48574600	7	9275	0.136752136752137
chr21	45728775	45747825	7	17725	0.136585365853659
chr22	22312775	22330800	7	16725	0.123893805309735
chr22	31481650	31501575	7	18975	0.126760563380282
chr22	42045225	42061700	7	15700	0.09375
chr3	14696275	14714600	7	17500	0.111111111111111
chr3	30686225	30699600	7	12675	0.111111111111111
chr3	48444575	48466725	7	21425	0.0607594936708861
chr3	50130725	50158750	7	27425	0.0598802395209581
chr3	57556350	57569750	7	12625	0.0820512820512821
chr3	58119650	58158350	7	37325	0.0852878464818763
chr3	169699000	169707325	7	7775	0.130434782608696
chr4	10073875	10107625	7	32800	0.0747663551401869
chr4	57318550	57329025	7	9825	0.131386861313869
chr5	149925800	149936800	7	10350	0.130718954248366
chr6	31590350	31617725	7	26025	0.137931034482759
chr6	36171400	36188325	7	16100	0.129032258064516
chr9	124519325	124539775	7	19625	0.0718954248366013
chrX	47055775	47076050	7	19125	0.0972972972972973
chr1	11882325	11903125	6	19975	0.0903225806451613
chr1	32837200	32851775	6	14150	0.06
chr1	40525425	40541450	6	15525	0.0975609756097561
chr1	146755725	146770100	6	13800	0.0821917808219178
chr1	224604175	224614275	6	9575	0.0818713450292398
chr1	237052300	237062950	6	10050	0.0947867298578199
chr10	32315975	32328150	6	11600	0.103092783505155
chr11	12255425	12286650	6	30425	0.0943396226415094
chr11	62282950	62305125	6	21175	0.0797720797720798
chr11	65107400	65120400	6	12075	0.116279069767442
chr11	70251250	70272825	6	20375	0.10958904109589
chr12	4385800	4404700	6	18275	0.0891089108910891
chr12	50146275	50159150	6	12100	0.0961538461538462
chr13	31714925	31729850	6	14200	0.115107913669065
chr14	74183450	74197425	6	13325	0.105263157894737
chr14	74966000	74977650	6	11225	0.105263157894737
chr15	60637175	60657925	6	19525	0.100890207715134
chr15	64405100	64414150	6	8500	0.106951871657754
chr15	72545125	72561500	6	15600	0.08
chr16	2215550	2228350	6	12075	0.109090909090909
chr16	24570475	24584175	6	13375	0.0975609756097561
chr17	34855950	34872550	6	15675	0.0972222222222222
chr19	1611175	1622375	6	10375	0.116279069767442
chr19	2102875	2125125	6	21125	0.087962962962963
chr19	52703225	52733175	6	29000	0.111731843575419
chr2	28620500	28639200	6	18050	0.0784313725490196
chr2	54846575	54861650	6	14225	0.0732984293193717
chr2	97265600	97279700	6	13375	0.105263157894737
chr2	128241975	128252300	6	9750	0.104347826086957
chr2	234178950	234192050	6	12250	0.109375
chr2	242273250	242289025	6	14825	0.114285714285714
chr20	24942150	24947575	6	5100	0.105263157894737
chr20	55937425	55954100	6	15825	0.112676056338028
chr21	38876350	38886850	6	9950	0.106870229007634
chr22	46481925	46510775	6	27025	0.100238663484487
chr3	3186375	3195825	6	8875	0.103448275862069
chr3	5240950	5259200	6	17625	0.0705882352941176
chr3	9717075	9737825	6	19950	0.0756302521008403
chr3	52287075	52305150	6	17450	0.0677966101694915
chr3	126724950	126754025	6	28600	0.0241691842900302
chr5	175771450	175785475	6	13250	0.0826446280991736
chr5	179139350	179158200	6	17850	0.106280193236715
chr6	7880975	7905500	6	23650	0.103896103896104
chr7	74113350	74129025	6	14750	0.114537444933921
chr8	144982875	145013650	6	30050	0.0930232558139535
chr9	91962575	91977900	6	14225	0.110236220472441
chrX	64948525	64961200	6	11775	0.101449275362319
chr1	16253425	16275050	5	21075	0.0645161290322581
chr1	23651800	23661450	5	9250	0.0792079207920792
chr1	29472075	29486650	5	14100	0.0694444444444444
chr1	45098875	45117275	5	17850	0.0588235294117647
chr1	115259650	115281675	5	21525	0.0338983050847458
chr1	154129200	154146500	5	16750	0.0648648648648649
chr1	156906475	156919700	5	12700	0.0813559322033898
chr1	204494375	204502475	5	7725	0.072992700729927
chr1	222830500	222840700	5	9775	0.075187969924812
chr10	1038375	1059100	5	20225	0.0512820512820513
chr10	32299600	32312875	5	12700	0.0493150684931507
chr10	105828700	105839400	5	10225	0.0804597701149425
chr11	3378700	3399125	5	19875	0.0588235294117647
chr11	118364450	118385225	5	20100	0.0754716981132075
chr11	119982425	119991875	5	9100	0.0784313725490196
chr11	134108900	134121225	5	11825	0.0833333333333333
chr12	69980475	69997500	5	16425	0.0699300699300699
chr13	103508775	103520275	5	10875	0.0909090909090909
chr14	68112075	68122850	5	10150	0.0887372013651877
chr14	75245025	75252275	5	6950	0.0769230769230769
chr15	43014950	43027875	5	12475	0.0714285714285714
chr15	59176750	59189400	5	12150	0.0789473684210526
chr15	74910550	74930575	5	19550	0.0517241379310345
chr15	79190050	79200100	5	9725	0.0512820512820513
chr16	2046225	2058050	5	11300	0.08
chr16	2302825	2315475	5	12050	0.0760869565217391
chr16	4556700	4564975	5	7775	0.091324200913242
chr16	67975225	67989675	5	13950	0.0727272727272727
chr16	88779750	88794800	5	14675	0.0676328502415459
chr17	28819250	28824950	5	5375	0.087719298245614
chr17	30794425	30809950	5	14850	0.0909090909090909
chr17	46993350	47012550	5	18525	0.0645161290322581
chr17	47479975	47490700	5	10200	0.0891089108910891
chr17	57750675	57766175	5	15125	0.0546448087431694
chr17	79076000	79086675	5	10075	0.091254752851711
chr19	8041350	8051625	5	9725	0.0786516853932584
chr19	12733750	12742325	5	8225	0.0652173913043478
chr19	15361575	15384450	5	22450	0.0533980582524272
chr19	18960625	18979525	5	18350	0.0680272108843537
chr19	39190425	39220100	5	28925	0.0394477317554241
chr19	52567650	52576950	5	8975	0.0869565217391304
chr19	52814650	52827250	5	12125	0.0638297872340425
chr19	53569925	53580650	5	10350	0.0584795321637427
chr19	54642725	54662225	5	19025	0.0444444444444444
chr19	56169750	56183225	5	12900	0.0676328502415459
chr19	56194625	56210125	5	15125	0.04149377593361
chr19	58488900	58500800	5	11475	0.0693069306930693
chr2	26412825	26421775	5	8525	0.0842105263157895
chr2	98374675	98383450	5	8275	0.0884955752212389
chr2	113404375	113421700	5	16425	0.0821917808219178
chr20	39788050	39801750	5	13100	0.078125
chr22	39118125	39142800	5	23600	0.0831024930747922
chr3	15081575	15095050	5	13000	0.0855614973262032
chr3	30710675	30719825	5	8725	0.0697674418604651
chr3	48600900	48631325	5	29900	0.0236686390532544
chr3	134072750	134092125	5	18300	0.0674955595026643
chr3	179303400	179312200	5	8375	0.0816326530612245
chr4	125875	134550	5	8325	0.072463768115942
chr4	1699375	1708600	5	8800	0.0895522388059701
chr4	17620400	17632350	5	11525	0.0930232558139535
chr4	83271325	83280375	5	8600	0.0935672514619883
chr5	138650700	138663750	5	12525	0.0860215053763441
chr5	150506625	150519975	5	13000	0.0857142857142857
chr7	6200825	6211125	5	10000	0.0810810810810811
chr7	66268925	66277200	5	7750	0.0869565217391304
chr7	112095450	112101250	5	5500	0.0909090909090909
chr7	148699600	148714400	5	14425	0.0372670807453416
chr7	151178350	151187925	5	9050	0.0848484848484849
chr9	139390400	139415675	5	24750	0.0480769230769231
chr1	1320100	1331400	4	10925	0.0647482014388489
chr1	8413025	8426750	4	13150	0.0588235294117647
chr1	16450925	16462775	4	11550	0.0364963503649635
chr1	32651575	32664350	4	12425	0.0483870967741935
chr1	33290850	33298475	4	7300	0.0638297872340425
chr1	39462900	39475400	4	12225	0.0431654676258993
chr1	116926675	116950975	4	23700	0.0440528634361234
chr1	118479175	118488900	4	9550	0.031413612565445
chr1	145591525	145607200	4	15225	0.0661157024793388
chr1	226345325	226353725	4	8050	0.0588235294117647
chr1	228581600	228591300	4	9400	0.0633484162895928
chr10	33207025	33218450	4	11150	0.056
chr10	79741825	79754275	4	11875	0.0666666666666667
chr10	99410425	99414250	4	3675	0.0615384615384615
chr10	101635100	101648925	4	13375	0.0424403183023873
chr11	3056075	3065575	4	9250	0.0414507772020725
chr11	16765675	16776000	4	9950	0.0454545454545455
chr11	57579450	57586450	4	6650	0.0609137055837563
chr11	59412825	59428950	4	15700	0.0606060606060606
chr11	61066200	61082300	4	15725	0.0588235294117647
chr11	62559625	62571375	4	11200	0.0655737704918033
chr11	64529700	64545175	4	15125	0.0558659217877095
chr11	66407375	66418100	4	10350	0.0606060606060606
chr11	73070250	73077175	4	6675	0.0612244897959184
chr11	93521175	93533425	4	11950	0.0423728813559322
chr11	118249050	118259225	4	9800	0.0561797752808989
chr11	118644675	118654775	4	9600	0.0674157303370786
chr12	54788275	54803725	4	15150	0.0341463414634146
chr12	104373800	104380975	4	7000	0.0405405405405405
chr12	108126675	108139325	4	12225	0.0645161290322581
chr13	92002125	92008925	4	6650	0.0444444444444444
chr14	21823775	21841725	4	17800	0.0148148148148148
chr14	52180075	52190050	4	9600	0.0522388059701493
chr14	55243700	55249000	4	5100	0.0612244897959184
chr14	75356275	75371200	4	14300	0.0638297872340425
chr14	89061475	89078825	4	16900	0.0418848167539267
chr15	39873450	39889225	4	15325	0.043956043956044
chr15	44053375	44066900	4	13025	0.0599078341013825
chr15	72490550	72514925	4	23825	0.0373333333333333
chr15	73057900	73062950	4	4875	0.0579710144927536
chr15	79177150	79189475	4	12150	0.0209059233449477
chr16	1746450	1752875	4	6250	0.0666666666666667
chr16	2805650	2825650	4	19450	0.0347826086956522
chr16	67482600	67487600	4	4825	0.0652173913043478
chr16	68583625	68598275	4	14250	0.0613026819923372
chr16	69185475	69193450	4	7650	0.0666666666666667
chr16	71949350	71958950	4	9325	0.0666666666666667
chr16	84805400	84812925	4	7275	0.052863436123348
chr17	25634375	25644300	4	9600	0.0462962962962963
chr17	36920025	36930775	4	10375	0.0647482014388489
chr17	40136550	40145275	4	8350	0.0666666666666667
chr17	48211475	48223700	4	11875	0.0479452054794521
chr17	48262175	48276475	4	13775	0.0469667318982387
chr17	73743600	73755250	4	11325	0.0594795539033457
chr17	79057325	79064225	4	6525	0.0657276995305164
chr17	80035525	80052475	4	16600	0.0613496932515337
chr18	9125650	9131400	4	5600	0.0459770114942529
chr19	6746125	6753375	4	6975	0.0597014925373134
chr19	8526725	8539550	4	12525	0.0421052631578947
chr19	8539750	8543925	4	4000	0.0576923076923077
chr19	15220075	15232425	4	12100	0.0364741641337386
chr19	18673450	18680475	4	6750	0.0606060606060606
chr19	42728300	42741325	4	12575	0.0661157024793388
chr19	45487225	45496375	4	8825	0.0588235294117647
chr19	47221825	47237975	4	15850	0.0275229357798165
chr19	49593175	49602750	4	9225	0.0613496932515337
chr19	50332800	50344575	4	11300	0.058252427184466
chr19	52195700	52203250	4	7375	0.0677966101694915
chr19	52496125	52504675	4	8375	0.0441176470588235
chr19	52582725	52595450	4	12350	0.0641025641025641
chr2	26996925	27003975	4	6875	0.0506329113924051
chr2	29011025	29018450	4	7125	0.0566037735849057
chr2	47247950	47257975	4	9725	0.0517241379310345
chr2	73469650	73482325	4	12225	0.0608695652173913
chr2	96947050	96969500	4	21950	0.0532544378698225
chr2	239085125	239100550	4	14900	0.056980056980057
chr20	25249650	25278875	4	28550	0.0621761658031088
chr20	32679675	32694100	4	14125	0.0560747663551402
chr20	36138725	36145425	4	6475	0.0662251655629139
chr20	54970300	54975825	4	5375	0.0533333333333333
chr20	57561125	57573300	4	11775	0.0625
chr20	61532625	61544150	4	11225	0.0454545454545455
chr20	61572900	61582225	4	9100	0.0652173913043478
chr21	48062475	48076950	4	13850	0.0558659217877095
chr22	36909550	36923525	4	13625	0.0608365019011407
chr22	38255775	38263575	4	7500	0.0672268907563025
chr22	40811175	40826250	4	14775	0.0659340659340659
chr22	42987225	42993775	4	6300	0.0610687022900763
chr22	43271150	43285825	4	14275	0.0352941176470588
chr3	128614025	128636100	4	21400	0.0634920634920635
chr3	156258475	156269750	4	10975	0.0470588235294118
chr4	458250	466525	4	7975	0.0580912863070539
chr4	1216975	1234100	4	16500	0.0524590163934426
chr4	39507225	39512625	4	5225	0.0612244897959184
chr4	152021275	152029300	4	7800	0.0535714285714286
chr5	1459850	1469550	4	9375	0.0672268907563025
chr5	6750275	6757650	4	7100	0.0563380281690141
chr5	133531325	133542000	4	10250	0.0672268907563025
chr5	137492075	137510600	4	18025	0.0480769230769231
chr5	148726825	148733575	4	6600	0.0392156862745098
chr5	151041150	151055875	4	14300	0.0503597122302158
chr5	178139750	178150650	4	10450	0.0651162790697674
chr5	179131950	179137450	4	5300	0.0594059405940594
chr6	30856400	30868225	4	11375	0.0528301886792453
chr6	36564400	36577825	4	13150	0.0380952380952381
chr6	83875275	83884975	4	9275	0.0642857142857143
chr6	136584750	136595400	4	10450	0.0338983050847458
chr6	160195500	160209625	4	13775	0.0628930817610063
chr7	2401875	2417200	4	14975	0.0555555555555556
chr7	73601325	73609650	4	8025	0.0660377358490566
chr7	99219825	99229175	4	9100	0.0476190476190476
chr7	150823775	150841750	4	17575	0.0516605166051661
chr8	29190875	29197700	4	6625	0.0454545454545455
chr8	134250175	134263025	4	12475	0.0518518518518519
chr8	144660775	144677125	4	16025	0.0357142857142857
chr8	146060350	146077275	4	16300	0.0666666666666667
chr9	35695650	35725900	4	29400	0.0603015075376884
chr9	115923425	115934075	4	10350	0.0529801324503311
chrX	77368200	77374675	4	6275	0.0428571428571429
chr1	879125	893225	3	13875	0.0330578512396694
chr1	2440175	2451875	3	11400	0.0430622009569378
chr1	3547450	3555575	3	8000	0.0213523131672598
chr1	3695300	3704275	3	8850	0.0348837209302326
chr1	8918025	8934500	3	15950	0.0388978930307942
chr1	9659950	9664925	3	4875	0.025
chr1	19544000	19552925	3	8700	0.0383386581469649
chr1	19581000	19587750	3	6600	0.0280373831775701
chr1	22841575	22849175	3	7375	0.0411522633744856
chr1	23635450	23640450	3	4900	0.0425531914893617
chr1	25567950	25573200	3	5100	0.0324324324324324
chr1	26223900	26230800	3	6725	0.0416666666666667
chr1	27735950	27745725	3	9525	0.037940379403794
chr1	29064800	29073350	3	8375	0.0329218106995885
chr1	36637525	36647675	3	9975	0.0338983050847458
chr1	38440150	38448700	3	8450	0.0158730158730159
chr1	43880700	43899175	3	18300	0.017921146953405
chr1	54289425	54292800	3	3275	0.0357142857142857
chr1	90483175	90492350	3	8925	0.0345821325648415
chr1	100738850	100748700	3	9650	0.0331491712707182
chr1	109776850	109782625	3	5575	0.04
chr1	120455500	120472525	3	16825	0.0364963503649635
chr1	154550475	154568000	3	17150	0.0294117647058824
chr1	155235450	155241075	3	5525	0.0254777070063694
chr1	156102800	156111450	3	8400	0.0384615384615385
chr1	159001850	159007400	3	5425	0.0363636363636364
chr1	166810300	166824475	3	13950	0.0360824742268041
chr1	171753825	171759950	3	5925	0.0396039603960396
chr1	174978725	174985150	3	6225	0.0416666666666667
chr1	201108950	201121250	3	12075	0.028436018957346
chr1	201787650	201793300	3	5550	0.0300751879699248
chr1	201819975	201828250	3	8175	0.014760147601476
chr1	201928825	201933700	3	4775	0.037037037037037
chr1	205684300	205691525	3	7050	0.0414507772020725
chr1	209960400	209965500	3	4950	0.04
chr10	35820750	35825050	3	4175	0.0428571428571429
chr10	43285200	43290150	3	4850	0.032520325203252
chr10	71909400	71918425	3	8850	0.0334448160535117
chr10	85902325	85907500	3	5075	0.032
chr10	112261975	112273325	3	11025	0.0334128878281623
chr10	122663200	122668450	3	5125	0.0434782608695652
chr10	127515300	127523225	3	7800	0.0410958904109589
chr10	129898900	129915775	3	16575	0.0293637846655791
chr10	133767925	133771875	3	3850	0.028169014084507
chr11	592225	599225	3	6850	0.0350877192982456
chr11	835975	841525	3	5425	0.043010752688172
chr11	14525825	14531150	3	5200	0.0377358490566038
chr11	43349925	43356825	3	6750	0.033195020746888
chr11	47490250	47502550	3	11950	0.0334928229665072
chr11	59363525	59372375	3	8600	0.0332225913621262
chr11	61085225	61092375	3	7000	0.0434782608695652
chr11	61203600	61208775	3	5075	0.0344827586206897
chr11	64618825	64623325	3	4375	0.0384615384615385
chr11	65629175	65637725	3	8375	0.0416666666666667
chr11	68191000	68194875	3	3775	0.0421052631578947
chr11	71711900	71735975	3	23800	0.0193548387096774
chr11	82875150	82881825	3	6550	0.0258064516129032
chr11	118624275	118634300	3	9775	0.0352941176470588
chr11	118916975	118926625	3	9525	0.0227272727272727
chr11	125443825	125450750	3	6800	0.041958041958042
chr11	126070725	126076225	3	5300	0.0425531914893617
chr11	130762350	130778225	3	15450	0.036697247706422
chr12	6776075	6789550	3	13275	0.0386473429951691
chr12	12973625	12983775	3	10050	0.015625
chr12	16053300	16058000	3	4575	0.0413793103448276
chr12	46594275	46599125	3	4750	0.024390243902439
chr12	56117075	56121500	3	4300	0.0377358490566038
chr12	104325925	104348625	3	22425	0.0419161676646707
chr12	118468625	118477500	3	8750	0.0231660231660232
chr13	41649525	41653000	3	3375	0.0416666666666667
chr13	114280800	114285050	3	4150	0.0277777777777778
chr13	114285200	114295325	3	9875	0.0323624595469256
chr14	23551750	23562550	3	10550	0.036036036036036
chr14	52190750	52196225	3	5325	0.0416666666666667
chr14	67812200	67818000	3	5700	0.0333333333333333
chr14	78182675	78188000	3	5200	0.0425531914893617
chr14	90733650	90738325	3	4550	0.0410958904109589
chr14	96703925	96709250	3	5175	0.0342857142857143
chr14	103187425	103195350	3	7725	0.0412371134020619
chr15	25294250	25334000	3	38925	0.0314547837483617
chr15	42104075	42118550	3	14300	0.0245398773006135
chr15	44099825	44108325	3	8375	0.027027027027027
chr15	67475725	67485925	3	9975	0.040133779264214
chr15	78775300	78783650	3	8125	0.0421052631578947
chr16	1835150	1841275	3	5975	0.03
chr16	3021350	3028475	3	7000	0.0223048327137546
chr16	11641300	11648500	3	7050	0.0273972602739726
chr16	18843250	18851300	3	7825	0.0353356890459364
chr16	18855975	18867600	3	11500	0.0210526315789474
chr16	28108050	28121025	3	12600	0.0377358490566038
chr16	31193600	31208450	3	14525	0.0325865580448065
chr16	57792225	57797350	3	4950	0.0421052631578947
chr16	87442650	87447750	3	4975	0.0350877192982456
chr16	87453425	87458450	3	4900	0.0394736842105263
chr16	87740125	87745425	3	5150	0.04
chr16	89583200	89596350	3	12800	0.0425531914893617
chr17	1575175	1587125	3	11550	0.041002277904328
chr17	6485050	6494250	3	8950	0.037914691943128
chr17	8043350	8054275	3	10675	0.0396600566572238
chr17	12904925	12909450	3	4425	0.037037037037037
chr17	27405325	27415025	3	9575	0.0294117647058824
chr17	34847300	34852950	3	5550	0.0235294117647059
chr17	38140475	38153775	3	13175	0.016597510373444
chr17	45007025	45015525	3	8250	0.0347222222222222
chr17	48457425	48473075	3	15525	0.0136674259681093
chr17	56162450	56172175	3	9500	0.036036036036036
chr17	57268850	57272850	3	3875	0.0425531914893617
chr17	66520525	66527875	3	7200	0.0290909090909091
chr17	75203375	75211800	3	8275	0.0380952380952381
chr17	76986225	76995650	3	9325	0.0161943319838057
chr17	79231175	79238975	3	7600	0.0427046263345196
chr17	80894500	80902825	3	8175	0.0330578512396694
chr18	32912325	32921200	3	8575	0.0428134556574924
chr19	1115525	1125200	3	9425	0.036231884057971
chr19	5703200	5708750	3	5425	0.0413793103448276
chr19	8929200	8935800	3	6450	0.0368663594470046
chr19	10787475	10803575	3	15900	0.0306513409961686
chr19	11724950	11732225	3	7150	0.0294117647058824
chr19	16190750	16208175	3	17225	0.0126984126984127
chr19	16637525	16649950	3	12175	0.0348258706467662
chr19	36213150	36226875	3	13350	0.0396600566572238
chr19	37035775	37046150	3	10200	0.0340909090909091
chr19	37246925	37253725	3	6600	0.0382775119617225
chr19	44338950	44348150	3	9050	0.0307692307692308
chr19	44980725	44992100	3	11200	0.0408163265306122
chr19	47583050	47590275	3	7100	0.04
chr19	50155525	50166850	3	11100	0.0412371134020619
chr19	52392075	52405175	3	12800	0.0278330019880716
chr19	52518375	52526325	3	7775	0.0336700336700337
chr19	52536400	52546425	3	9725	0.04
chr19	56881350	56890450	3	8975	0.0206185567010309
chr19	57795075	57807000	3	11625	0.0328638497652582
chr19	58053275	58068100	3	14725	0.0113314447592068
chr19	58259650	58271925	3	12000	0.0357142857142857
chr19	58287200	58293625	3	6300	0.0340909090909091
chr2	1663550	1670275	3	6575	0.0437158469945355
chr2	10923000	10933550	3	10275	0.0422535211267606
chr2	15734825	15739275	3	4350	0.0298507462686567
chr2	69567275	69577575	3	10175	0.0203389830508475
chr2	74584150	74598925	3	14475	0.0334029227557411
chr2	97257750	97263300	3	5400	0.043010752688172
chr2	122520975	122526525	3	5450	0.024390243902439
chr2	135924950	135929700	3	4650	0.0396039603960396
chr2	171806650	171815125	3	8250	0.0392156862745098
chr2	198351925	198363525	3	11475	0.0136054421768707
chr2	217284825	217290750	3	5825	0.036697247706422
chr2	219498100	219504475	3	6225	0.0434782608695652
chr2	234384225	234387725	3	3400	0.0396039603960396
chr2	239352150	239361750	3	9325	0.0389972144846797
chr2	242433350	242441300	3	7825	0.038961038961039
chr20	1143600	1152775	3	8975	0.0396039603960396
chr20	17593525	17624700	3	30850	0.0285261489698891
chr20	17925450	17937900	3	12325	0.013986013986014
chr20	30729050	30735475	3	6300	0.0434782608695652
chr20	31016600	31027650	3	10825	0.032520325203252
chr20	34141475	34146775	3	5200	0.0317460317460317
chr20	45012875	45018425	3	5425	0.0384615384615385
chr20	49506725	49512500	3	5650	0.0283018867924528
chr20	49513700	49520425	3	6625	0.024390243902439
chr20	61906650	61921250	3	14325	0.0307692307692308
chr21	43157850	43169825	3	11750	0.033175355450237
chr21	46933700	46936900	3	3100	0.0421052631578947
chr22	29741950	29750975	3	8875	0.025
chr22	30728275	30745325	3	16725	0.0314685314685315
chr22	38881825	38896650	3	14550	0.0375335120643432
chr22	41741575	41748550	3	6825	0.0346320346320346
chr22	43022250	43030175	3	7725	0.0416666666666667
chr3	9411750	9418975	3	7100	0.0307692307692308
chr3	12872625	12882575	3	9675	0.0406976744186047
chr3	14170900	14183975	3	12875	0.0244897959183673
chr3	33436725	33442800	3	5925	0.0421052631578947
chr3	41272825	41281375	3	8450	0.0178571428571429
chr3	42673750	42683175	3	9175	0.043859649122807
chr3	45990150	45997575	3	7250	0.0285714285714286
chr3	46958550	46969550	3	10775	0.0428134556574924
chr3	53256375	53271375	3	14775	0.0196850393700787
chr3	58300675	58304500	3	3725	0.0344827586206897
chr3	126706900	126717250	3	10250	0.0148148148148148
chr3	128981400	128996975	3	15225	0.0430528375733855
chr3	179314150	179320175	3	5925	0.028169014084507
chr3	180322225	180328675	3	6350	0.02
chr4	499325	504825	3	5400	0.0208333333333333
chr4	56269775	56273550	3	3675	0.0347826086956522
chr4	71689225	71694375	3	5050	0.0222222222222222
chr4	99996800	100007025	3	9900	0.0409356725146199
chr4	109542600	109553875	3	11025	0.0410958904109589
chr4	122587275	122594725	3	7275	0.0412371134020619
chr4	122595525	122604825	3	9125	0.0291545189504373
chr4	122724800	122731575	3	6600	0.0434782608695652
chr4	155462425	155469000	3	6400	0.0404858299595142
chr4	169319125	169322700	3	3475	0.0330578512396694
chr5	1813475	1819550	3	5975	0.0388349514563107
chr5	43541475	43545950	3	4350	0.04
chr5	71513700	71521650	3	7775	0.041025641025641
chr5	72796850	72802850	3	5800	0.0416666666666667
chr5	137750150	137755175	3	4875	0.041958041958042
chr5	154192250	154201325	3	8850	0.0416666666666667
chr5	169019350	169023725	3	4250	0.0397350993377483
chr5	176909350	176913675	3	4175	0.0416666666666667
chr6	3721750	3730075	3	8125	0.0264900662251656
chr6	24702100	24716800	3	14525	0.0291545189504373
chr6	43741275	43753575	3	11975	0.0313199105145414
chr6	52135175	52140200	3	4925	0.0235294117647059
chr6	153290700	153297000	3	6200	0.0396039603960396
chr6	159185225	159200525	3	15050	0.0275862068965517
chr6	159207400	159210825	3	3325	0.0434782608695652
chr7	26226950	26237525	3	10375	0.0328947368421053
chr7	44243950	44253675	3	9525	0.0413223140495868
chr7	44735375	44742125	3	6625	0.03
chr7	45110450	45117050	3	6400	0.0344827586206897
chr7	48130900	48145975	3	14875	0.0239043824701195
chr7	64139350	64148250	3	8625	0.0379746835443038
chr7	73661400	73665125	3	3625	0.0434782608695652
chr7	75685600	75697350	3	11400	0.0369515011547344
chr7	86794925	86803500	3	8300	0.040650406504065
chr7	100274025	100286650	3	12425	0.0213219616204691
chr7	134124900	134134050	3	8925	0.0404624277456647
chr7	150909200	150917025	3	7700	0.0273972602739726
chr8	26503750	26511150	3	7275	0.0212765957446809
chr8	42172300	42182900	3	10225	0.0426666666666667
chr8	42956950	42966950	3	9875	0.036144578313253
chr8	101715500	101731450	3	15700	0.0197044334975369
chr8	125555150	125566900	3	11525	0.0257731958762887
chr8	134264625	134275900	3	11075	0.0261096605744125
chr8	144898450	144906300	3	7750	0.0144927536231884
chr9	2827575	2834350	3	6650	0.0408163265306122
chr9	33026625	33039775	3	12975	0.0214285714285714
chr9	75773275	75784800	3	11425	0.0102564102564103
chr9	95872575	95876925	3	4250	0.04
chr9	103052900	103059050	3	5975	0.036697247706422
chr9	116030800	116035950	3	5025	0.0375
chr9	133487300	133497025	3	9575	0.0206896551724138
chr9	134392925	134405225	3	12050	0.0357142857142857
chr9	135489100	135494525	3	5325	0.0330578512396694
chr9	137714775	137719400	3	4500	0.0408163265306122
chrX	48558025	48561975	3	3850	0.0289855072463768
chrX	54574075	54579850	3	5650	0.0277777777777778
chrX	153214850	153230450	3	15375	0.0318181818181818
chr1	1273350	1278150	2	4750	0.0210526315789474
chr1	6603500	6610175	2	6625	0.0150943396226415
chr1	19241425	19246725	2	5250	0.019047619047619
chr1	23403475	23416150	2	12600	0.0119047619047619
chr1	24018950	24030025	2	10975	0.0182232346241458
chr1	26152550	26160850	2	8225	0.0182370820668693
chr1	26879375	26884175	2	4750	0.0210526315789474
chr1	32792500	32798700	2	6150	0.016260162601626
chr1	33787850	33801025	2	13075	0.0152963671128107
chr1	67879350	67892150	2	12750	0.00784313725490196
chr1	93298750	93310175	2	11325	0.0176600441501104
chr1	153633150	153642500	2	9275	0.0161725067385445
chr1	201771900	201783700	2	11750	0.00851063829787234
chr1	201837000	201842425	2	5375	0.0186046511627907
chr1	202981800	202988650	2	6800	0.0147058823529412
chr1	249105350	249111725	2	6325	0.0158102766798419
chr10	21827450	21832325	2	4825	0.0207253886010363
chr10	32332175	32337175	2	4950	0.0202020202020202
chr10	43881650	43886600	2	4900	0.0204081632653061
chr10	50735600	50741025	2	5375	0.0186046511627907
chr10	73574525	73582575	2	8000	0.0125
chr10	73587475	73592550	2	5025	0.0199004975124378
chr10	79759075	79765925	2	6800	0.0147058823529412
chr10	81918650	81925900	2	7200	0.0138888888888889
chr10	105780850	105785950	2	5050	0.0198019801980198
chr10	111623775	111633250	2	9425	0.0106100795755968
chr10	135093075	135100925	2	7775	0.0192926045016077
chr11	1773650	1779025	2	5325	0.0187793427230047
chr11	8012800	8020600	2	7725	0.0194174757281553
chr11	10817675	10829400	2	11675	0.00856531049250535
chr11	47184825	47190600	2	5725	0.0174672489082969
chr11	59372575	59378200	2	5575	0.0179372197309417
chr11	61551925	61558225	2	6250	0.016
chr11	61911975	61919600	2	7550	0.0198675496688742
chr11	66028400	66034675	2	6225	0.0160642570281124
chr11	67198725	67204250	2	5475	0.0182648401826484
chr11	69458400	69469650	2	11175	0.0134228187919463
chr11	71147775	71158300	2	10475	0.00954653937947494
chr11	118769100	118776025	2	6875	0.0145454545454545
chr11	126131600	126137675	2	6025	0.016597510373444
chr12	4767950	4773125	2	5125	0.0195121951219512
chr12	13364475	13369600	2	5075	0.0197044334975369
chr12	46588400	46594050	2	5600	0.0178571428571429
chr12	46752575	46766075	2	13375	0.0186915887850467
chr12	112320125	112329075	2	8900	0.0112359550561798
chr12	113602750	113612275	2	9450	0.0158730158730159
chr12	120109250	120115575	2	6275	0.0159362549800797
chr12	121201775	121207250	2	5425	0.0184331797235023
chr12	123348725	123355925	2	7150	0.013986013986014
chr12	132392950	132397900	2	4900	0.0204081632653061
chr12	133764000	133772575	2	8525	0.0117302052785924
chr13	27827675	27833350	2	5625	0.0177777777777778
chr13	45908750	45914725	2	5925	0.0168776371308017
chr13	113896700	113905900	2	9150	0.0109289617486339
chr13	114250475	114256050	2	5525	0.0180995475113122
chr14	39645575	39653475	2	7850	0.0127388535031847
chr14	55230250	55235675	2	5375	0.0186046511627907
chr14	65202650	65211500	2	8775	0.0170940170940171
chr14	65396875	65401650	2	4725	0.0211640211640212
chr14	89040575	89046850	2	6225	0.0160642570281124
chr14	105929200	105936525	2	7250	0.0206896551724138
chr15	40680900	40686400	2	5450	0.018348623853211
chr15	42451125	42460725	2	9500	0.0210526315789474
chr15	64970125	64977275	2	7075	0.0212014134275618
chr15	73859750	73866925	2	7125	0.0140350877192982
chr15	74324325	74330325	2	5950	0.0168067226890756
chr15	75946525	75951975	2	5400	0.0185185185185185
chr16	238450	243950	2	5450	0.018348623853211
chr16	1495725	1503000	2	7225	0.013840830449827
chr16	1824825	1830775	2	5900	0.0169491525423729
chr16	8720775	8728200	2	7375	0.0135593220338983
chr16	8897950	8910300	2	12225	0.0204498977505112
chr16	8946025	8951100	2	5025	0.0199004975124378
chr16	11929950	11936700	2	6700	0.0149253731343284
chr16	28836450	28850350	2	13800	0.0144927536231884
chr16	30077525	30084650	2	7050	0.0212765957446809
chr16	66642750	66647800	2	5000	0.02
chr16	70189525	70195000	2	5425	0.0184331797235023
chr16	70707650	70713750	2	6050	0.0165289256198347
chr16	75266275	75272650	2	6325	0.0158102766798419
chr16	75272825	75278725	2	5850	0.0170940170940171
chr16	81709150	81715550	2	6350	0.015748031496063
chr16	85007400	85012225	2	4775	0.0209424083769634
chr16	89288975	89295975	2	6950	0.0143884892086331
chr16	89346100	89356000	2	9825	0.0152671755725191
chr17	903525	909200	2	5625	0.0177777777777778
chr17	1441325	1447000	2	5625	0.0177777777777778
chr17	4449650	4454750	2	5050	0.0198019801980198
chr17	8134400	8139975	2	5525	0.0180995475113122
chr17	17126675	17136450	2	9700	0.0154639175257732
chr17	26666300	26674150	2	7800	0.0128205128205128
chr17	27232850	27241425	2	8525	0.0117302052785924
chr17	27241775	27247675	2	5850	0.0170940170940171
chr17	30777700	30782725	2	4975	0.0201005025125628
chr17	33315700	33327275	2	11500	0.0130434782608696
chr17	33457475	33467225	2	9700	0.0103092783505155
chr17	36932125	36937900	2	5725	0.0174672489082969
chr17	38284925	38293625	2	8650	0.0115606936416185
chr17	40146350	40151725	2	5325	0.0187793427230047
chr17	44107725	44118375	2	10600	0.00943396226415094
chr17	46055675	46061050	2	5325	0.0187793427230047
chr17	56579900	56585100	2	5150	0.0194174757281553
chr17	57769625	57777525	2	7850	0.0127388535031847
chr17	58126800	58135125	2	8250	0.0181818181818182
chr17	73056475	73061675	2	5150	0.0194174757281553
chr17	73230400	73242925	2	12475	0.00801603206412826
chr17	74391550	74397700	2	6100	0.0163934426229508
chr17	79652525	79665900	2	13300	0.0112781954887218
chr17	80200100	80211750	2	11600	0.00862068965517241
chr17	80216300	80222700	2	6350	0.015748031496063
chr18	32822325	32827625	2	5250	0.019047619047619
chr19	798275	812500	2	14075	0.0213143872113677
chr19	1219900	1225225	2	5275	0.018957345971564
chr19	1409175	1414050	2	4825	0.0207253886010363
chr19	1815900	1821000	2	5050	0.0198019801980198
chr19	2760575	2766425	2	5800	0.0172413793103448
chr19	3530450	3536875	2	6375	0.0156862745098039
chr19	4656100	4663125	2	6975	0.014336917562724
chr19	5591525	5601550	2	9975	0.0100250626566416
chr19	5641425	5648850	2	7375	0.0135593220338983
chr19	5922900	5931925	2	8950	0.0167597765363128
chr19	7073325	7085575	2	12200	0.00819672131147541
chr19	7995075	8001625	2	6500	0.0153846153846154
chr19	8029675	8034800	2	5075	0.0197044334975369
chr19	8547100	8554250	2	7075	0.0212014134275618
chr19	9522900	9530350	2	7400	0.0135135135135135
chr19	9718975	9730450	2	11375	0.0175824175824176
chr19	9951050	9955950	2	4850	0.0206185567010309
chr19	11554625	11560725	2	6050	0.0165289256198347
chr19	13244900	13250025	2	5075	0.0197044334975369
chr19	13864825	13870350	2	5475	0.0182648401826484
chr19	15477200	15486250	2	8975	0.0167130919220056
chr19	15506825	15515075	2	8200	0.0121951219512195
chr19	19606500	19619325	2	12775	0.00782778864970646
chr19	34291100	34296725	2	5575	0.0179372197309417
chr19	34934550	34939925	2	5325	0.0187793427230047
chr19	34949525	34960325	2	10750	0.00930232558139535
chr19	36718225	36724875	2	6600	0.0151515151515152
chr19	39114275	39119275	2	4950	0.0202020202020202
chr19	39326000	39338750	2	12650	0.0158102766798419
chr19	41172850	41180850	2	7950	0.0125786163522013
chr19	44242800	44249550	2	6700	0.0149253731343284
chr19	44735200	44741200	2	5950	0.0168067226890756
chr19	47567925	47575700	2	7725	0.0129449838187702
chr19	47998075	48003075	2	4950	0.0202020202020202
chr19	49605350	49613425	2	8025	0.0124610591900312
chr19	50501800	50507225	2	5375	0.0186046511627907
chr19	51299050	51303825	2	4725	0.0211640211640212
chr19	52443300	52449275	2	5925	0.0168776371308017
chr19	52910975	52915975	2	4950	0.0202020202020202
chr19	53879175	53885225	2	6000	0.0166666666666667
chr19	58194750	58200925	2	6125	0.0163265306122449
chr2	15769475	15774675	2	5150	0.0194174757281553
chr2	20229650	20235500	2	5800	0.0172413793103448
chr2	38968350	38977450	2	9050	0.0110497237569061
chr2	65315200	65320650	2	5400	0.0185185185185185
chr2	69593200	69598625	2	5375	0.0186046511627907
chr2	73447075	73455050	2	7925	0.0126182965299685
chr2	74652175	74660075	2	7850	0.0127388535031847
chr2	85546600	85551350	2	4700	0.0212765957446809
chr2	217310925	217317000	2	6025	0.016597510373444
chr2	217363950	217371600	2	7600	0.0131578947368421
chr2	231073125	231077900	2	4725	0.0211640211640212
chr2	234197875	234205225	2	7300	0.0136986301369863
chr20	3902175	3907300	2	5075	0.0197044334975369
chr20	23349275	23355025	2	5700	0.0175438596491228
chr20	43569225	43574525	2	5250	0.019047619047619
chr20	43956500	43962425	2	5875	0.0170212765957447
chr20	44429575	44434600	2	4975	0.0201005025125628
chr20	61517075	61528475	2	11325	0.0132450331125828
chr20	62219675	62224975	2	5250	0.019047619047619
chr21	44483650	44488650	2	4950	0.0202020202020202
chr21	44517125	44525675	2	8500	0.0117647058823529
chr22	20073125	20085300	2	12050	0.020746887966805
chr22	20091975	20103750	2	11725	0.00852878464818763
chr22	20930100	20942650	2	12500	0.008
chr22	23609700	23616875	2	7125	0.0140350877192982
chr22	24935900	24941575	2	5625	0.0177777777777778
chr22	30971175	30985625	2	14300	0.020979020979021
chr22	35727950	35732925	2	4925	0.0203045685279188
chr22	41241600	41246825	2	5175	0.0193236714975845
chr22	41918750	41925775	2	6975	0.014336917562724
chr22	45564975	45570700	2	5675	0.0176211453744493
chr22	50713375	50721875	2	8425	0.0178041543026706
chr3	10340625	10350300	2	9625	0.0103896103896104
chr3	14197625	14212525	2	14750	0.0203389830508475
chr3	14517900	14525450	2	7475	0.020066889632107
chr3	15114525	15120075	2	5500	0.0181818181818182
chr3	15294325	15303100	2	8725	0.0114613180515759
chr3	39448750	39456325	2	7500	0.02
chr3	42239075	42244975	2	5850	0.0170940170940171
chr3	45999100	46010275	2	11125	0.00898876404494382
chr3	46977550	46982750	2	5150	0.0194174757281553
chr3	47452325	47458050	2	5675	0.0176211453744493
chr3	127333450	127338275	2	4775	0.0209424083769634
chr3	128514850	128519950	2	5050	0.0198019801980198
chr3	128529925	128534975	2	5000	0.02
chr3	142738750	142743775	2	4975	0.0201005025125628
chr3	156863300	156877075	2	13725	0.00728597449908925
chr3	172059500	172064425	2	4875	0.0205128205128205
chr3	183857825	183864400	2	6525	0.0153256704980843
chr3	184038075	184047975	2	9850	0.0101522842639594
chr3	197677900	197684050	2	6100	0.0163934426229508
chr4	426625	432000	2	5325	0.0187793427230047
chr4	523500	532200	2	8625	0.0173913043478261
chr4	1735675	1744400	2	8675	0.0115273775216138
chr4	10108675	10117600	2	8875	0.0112676056338028
chr4	38689200	38694375	2	5125	0.0195121951219512
chr4	76884600	76890000	2	5350	0.0186915887850467
chr4	83344350	83350050	2	5650	0.0176991150442478
chr4	183813200	183818000	2	4750	0.0210526315789474
chr5	880750	891800	2	10950	0.0182648401826484
chr5	1488725	1495375	2	6600	0.0151515151515152
chr5	14487925	14495700	2	7700	0.0194805194805195
chr5	14710125	14715300	2	5125	0.0195121951219512
chr5	40826000	40834700	2	8625	0.0173913043478261
chr5	90665000	90671500	2	6450	0.0155038759689922
chr5	95223675	95228950	2	5225	0.0191387559808612
chr5	132094000	132101200	2	7125	0.0210526315789474
chr5	132402550	132408075	2	5475	0.0182648401826484
chr5	137517075	137525700	2	8575	0.0116618075801749
chr5	170815700	170829150	2	13400	0.00746268656716418
chr5	176857150	176863925	2	6725	0.0148698884758364
chr5	179310150	179316025	2	5825	0.0171673819742489
chr6	29585475	29592150	2	6625	0.0150943396226415
chr6	31497250	31508700	2	11375	0.0131868131868132
chr6	33245550	33250750	2	5150	0.0194174757281553
chr6	33742400	33752200	2	9750	0.0102564102564103
chr6	36934350	36946575	2	12100	0.0206611570247934
chr6	52944675	52949825	2	5100	0.0196078431372549
chr6	56963025	56969250	2	6175	0.0161943319838057
chr6	109763475	109768825	2	5300	0.0188679245283019
chr6	138195250	138204150	2	8850	0.0112994350282486
chr6	160187200	160192000	2	4750	0.0210526315789474
chr7	1190775	1195775	2	4950	0.0202020202020202
chr7	2182750	2187525	2	4725	0.0211640211640212
chr7	5030950	5037750	2	6750	0.0148148148148148
chr7	5096825	5105450	2	8550	0.0175438596491228
chr7	44114950	44120725	2	5725	0.0174672489082969
chr7	56120500	56131550	2	10975	0.0136674259681093
chr7	65606325	65611425	2	5050	0.0198019801980198
chr7	99688000	99697725	2	9650	0.0155440414507772
chr7	134643725	134648725	2	4950	0.0202020202020202
chr7	141447825	141454150	2	6275	0.0159362549800797
chr7	148906400	148916700	2	10225	0.0146699266503667
chr7	149243650	149248975	2	5275	0.018957345971564
chr7	157150375	157162400	2	11975	0.00835073068893528
chr8	22474500	22479700	2	5150	0.0194174757281553
chr8	103859275	103864650	2	5325	0.0187793427230047
chr8	141546700	141551650	2	4900	0.0204081632653061
chr8	146278775	146284925	2	6100	0.0163934426229508
chr9	19373700	19379775	2	6025	0.016597510373444
chr9	35056100	35069375	2	13225	0.00756143667296786
chr9	36205975	36214400	2	8375	0.0119402985074627
chr9	37433550	37443050	2	9450	0.0105820105820106
chr9	74968750	74975875	2	7075	0.0141342756183746
chr9	95487325	95492425	2	5050	0.0198019801980198
chr9	116047975	116056050	2	8025	0.0124610591900312
chr9	130937125	130943475	2	6300	0.0158730158730159
chr9	133498625	133504100	2	5425	0.0184331797235023
chr9	134469225	134474175	2	4900	0.0204081632653061
chr9	135794325	135799250	2	4875	0.0205128205128205
chr9	136336650	136341800	2	5100	0.0196078431372549
chr9	137013350	137025000	2	11550	0.0173160173160173
chr9	137704125	137713725	2	9550	0.0104712041884817
chrX	53243100	53250150	2	7000	0.0142857142857143
