# Supplementary material for: Large organized chromatin lysine domains help distinguish primitive from differentiated cell populations
Source: Nat Commun. 2021 Jan 21;12:499. doi: 10.1038/s41467-020-20830-9 (PMC7820432; doi:10.1038/s41467-020-20830-9)
Supplement: Supplementary file 3 — Supplementary Software [file 41467_2020_20830_MOESM3_ESM.zip › E029-H3K4me1_LOCKS.bed]

chr1	206831250	206960125	46	61950	7.18367346938776
chr10	22881500	22956150	46	42450	8.63636363636364
chr11	47927875	48089925	46	90850	7.08196721311475
chr11	65138500	65334800	46	94050	8.8141592920354
chr11	128332825	128395175	46	36050	6.61538461538461
chr12	125015950	125218050	46	86625	5.69230769230769
chr14	99655850	99725075	46	36700	8.66666666666667
chr16	89360400	89455325	46	54125	8.46153846153846
chr17	73284225	73394225	46	62725	7.875
chr17	76704125	76803225	46	69900	8.53333333333333
chr19	19471675	19587625	46	61650	8.58823529411765
chr2	70120550	70351725	46	84025	8.90697674418605
chr2	102312950	102399225	46	53050	5.83333333333333
chr2	240123725	240251225	46	92100	4.88
chr20	47298925	47443850	46	99700	5.85542168674699
chr22	36719250	36864900	46	100825	4.84848484848485
chr6	15232975	15345725	46	62450	8.12244897959184
chr8	134490850	134589975	46	55250	8.7906976744186
chr9	91987300	92148825	46	109175	5.18918918918919
chr14	92905875	93038675	45	73550	7.89473684210526
chr10	73444050	73656825	44	154925	3.67521367521368
chr6	112031325	112099525	44	32000	6.58823529411765
chr9	139414275	139545625	43	75675	6.32258064516129
chr10	98404550	98525950	41	62400	6.47222222222222
chr17	75300950	75478000	41	128575	6.15384615384615
chr22	43251350	43412200	41	70700	6.82539682539683
chr1	226813825	226929050	40	70475	7.2
chr14	75632925	75782300	40	72650	6.52380952380952
chr19	10823675	10965400	40	66975	6.51612903225806
chr2	198090150	198176725	39	50250	6.62222222222222
chr16	57006775	57128500	38	58250	5.6734693877551
chr10	26719000	26792350	36	40500	6.95238095238095
chr18	74751050	74874500	36	79425	6.96240601503759
chr16	17405125	17570750	35	73200	6.63309352517986
chr16	67490375	67600150	35	63575	5.48235294117647
chr16	85854825	85984050	35	69600	5.52380952380952
chr18	74172625	74306125	35	66675	5.97333333333333
chr3	151954575	152020875	35	36850	6.07142857142857
chr2	202044925	202135800	34	43600	6.22680412371134
chr1	19749750	19814975	33	44825	5.68
chr1	167440825	167481325	33	26300	3.55555555555556
chr3	15306975	15374975	33	47825	4.40909090909091
chr8	27157400	27271750	33	83925	5.40425531914894
chrX	19853925	19906800	33	35850	6.04166666666667
chr12	6416150	6503800	32	52350	5.48453608247423
chr13	99903775	99979175	32	49850	2.703125
chr13	114861125	114933325	32	51375	6
chr20	1780325	1881325	32	61650	5.17647058823529
chr12	11943825	12049875	31	46450	4.64285714285714
chr14	93522450	93603475	31	46775	5.8
chr1	154370350	154475425	30	57550	5.80952380952381
chr11	129934250	130036650	30	42600	5.76923076923077
chr19	7692625	7816800	30	57075	5.72093023255814
chr5	56108100	56152650	30	26700	4.44897959183673
chr5	130586225	130626500	30	23625	3.83333333333333
chr6	30679000	30764175	30	43125	5.47826086956522
chr1	25278025	25364775	29	53000	4.48192771084337
chr12	104849700	104905550	29	39300	3.75
chr15	90534650	90614775	29	56825	4.24390243902439
chr16	81807375	81878350	29	45850	5.55932203389831
chr17	76297025	76421800	29	63250	4.59433962264151
chr2	54794125	54833700	29	27325	5.03703703703704
chr9	95482875	95543175	29	30025	5.37777777777778
chr13	41533850	41594550	28	48850	2.49122807017544
chr14	89873350	89956575	28	42800	3.64444444444444
chr15	67356400	67443600	28	69950	2.48275862068966
chr2	99060650	99135050	28	51775	3.45454545454545
chr5	118635725	118684925	28	36675	2.52631578947368
chr5	131744150	131837650	28	81500	3
chr11	113997275	114059850	27	40450	4.66666666666667
chr15	78310875	78400800	27	51100	4.74285714285714
chr16	85551375	85619875	27	39200	4.36697247706422
chr5	171532450	171616075	27	62550	4.24242424242424
chr9	132615075	132664900	27	29625	4.12345679012346
chr9	134453400	134566275	27	51725	4.72924187725632
chr10	104371100	104439525	26	38850	4.4950495049505
chr17	63009925	63063500	26	24875	3.90588235294118
chr4	2763350	2874425	26	61600	4.08730158730159
chr4	84112075	84181925	26	27900	4.71428571428571
chr1	22344950	22404600	25	34500	4.15384615384615
chr1	160591375	160662500	25	32900	4.26666666666667
chr17	1277100	1308775	25	16550	4.20689655172414
chr19	16425750	16497600	25	47175	4.34782608695652
chr1	27916525	27999725	24	61050	4.34
chr15	91350575	91433150	24	48125	2.35761589403974
chr17	72435900	72489825	24	29650	3.75471698113208
chr19	41802100	41886675	24	54325	3.36
chr3	14411650	14484200	24	46425	4.06349206349206
chr8	144976575	145089150	24	71475	2.33333333333333
chr9	137212900	137368975	24	100875	4.35114503816794
chr1	167594975	167643600	23	38675	1.76744186046512
chr10	80822625	80879600	23	42675	2.72527472527473
chr19	1836875	1910400	23	44525	3.17948717948718
chr19	18575450	18633925	23	45850	2.75
chrX	128870550	128925525	23	37750	3.62790697674419
chr22	30641575	30724000	22	61025	3.23076923076923
chr3	52208300	52290350	22	48300	2.51612903225806
chr5	39185850	39232550	22	35850	3.3
chr6	24897550	24942300	22	36375	3.4375
chr6	108878250	108920150	22	21225	4.01652892561984
chr6	159213925	159241100	22	17325	3.17241379310345
chr1	28433325	28508075	21	48100	2.44776119402985
chr1	198602050	198656550	21	42675	3.03703703703704
chr1	203236650	203281375	21	29775	2.73170731707317
chr10	80995975	81059875	21	45025	2.98850574712644
chr19	905775	954400	21	31900	1.60975609756098
chr19	15383525	15416175	21	23425	2.88888888888889
chr20	55998600	56058100	21	32800	3.04950495049505
chr6	25002750	25057975	21	28900	3.51515151515152
chr1	65376125	65403100	20	13875	2.28947368421053
chr11	67117100	67189250	20	49050	3.66197183098592
chr14	95945750	95993875	20	34550	3.5609756097561
chr15	90930725	90966875	20	24550	2.875
chr16	81476025	81542575	20	56925	1.68674698795181
chr16	88824050	88879850	20	37975	2.33103448275862
chr17	38685450	38722625	20	27075	1.51612903225806
chr17	62060325	62104975	20	27250	2.86746987951807
chr17	79355675	79397950	20	25700	3.02857142857143
chr2	8609625	8687875	20	51575	3.57831325301205
chr2	43350175	43414475	20	47975	3.14285714285714
chr2	197995550	198034450	20	19800	3.55769230769231
chr21	46265175	46354000	20	64875	3.66666666666667
chr5	142147325	142199175	20	39175	1
chr8	142123850	142193700	20	40425	3.14594594594595
chr1	167397000	167427775	19	22700	1.62162162162162
chr1	247564150	247621200	19	38875	3.14285714285714
chr10	126354550	126434200	19	71075	1
chr14	74190400	74256800	19	46175	3.05263157894737
chr19	18496625	18549725	19	38500	2.875
chr19	54846550	54903150	19	33700	3.225
chr3	46964800	47040550	19	63575	1.008
chr5	133433225	133481775	19	35175	2.84848484848485
chr7	27182150	27245475	19	35875	2.88888888888889
chr7	38365225	38410175	19	21775	3.18181818181818
chr7	76811675	76832075	19	13050	2.63636363636364
chr7	104639350	104669650	19	19175	3.5
chr9	138947200	139015250	19	39600	3.47058823529412
chr1	42114975	42161400	18	28050	3.07692307692308
chr10	14582100	14634950	18	38475	3.23333333333333
chr11	1851500	1919425	18	49175	1.73770491803279
chr11	63604800	63643350	18	28600	1.40909090909091
chr12	123352775	123390100	18	31075	2.08
chr14	52310500	52353600	18	23175	2.92857142857143
chr15	75442050	75478750	18	23400	3.08474576271186
chr16	89483900	89522700	18	28200	2.56603773584906
chr19	45235525	45274375	18	29100	2.47619047619048
chr20	23059525	23144050	18	64275	2.94252873563218
chr3	39272800	39326900	18	38375	2.67096774193548
chr5	156966475	157003650	18	25250	2.21739130434783
chr6	16669225	16732700	18	36200	2.65531914893617
chr9	33124050	33171050	18	37050	2.08695652173913
chr1	221869925	221901625	17	25100	1.9
chr12	108689425	108734150	17	37025	1.88679245283019
chr12	133038950	133084725	17	32075	2.64285714285714
chr16	88514550	88549425	17	26650	1.40625
chr18	9134750	9154650	17	12700	2.7906976744186
chr19	1057375	1114525	17	40775	2.04705882352941
chr19	50054475	50074975	17	14400	2.13793103448276
chr2	42319150	42370350	17	33575	1.77900552486188
chr2	106389600	106421725	17	23550	2.55555555555556
chr20	30249150	30274625	17	16475	2.3265306122449
chr3	124828600	124884275	17	27300	3.08571428571429
chr5	179183750	179255350	17	40025	3.06542056074766
chr6	6677225	6729100	17	34500	2.97959183673469
chr6	137531175	137571300	17	32075	2.28571428571429
chr8	132915450	132940675	17	15400	2.94736842105263
chr1	12185000	12259375	16	63350	1.62790697674419
chr1	40498175	40550775	16	41625	1.31506849315068
chr11	121297500	121344925	16	31575	2.4
chr12	122210950	122253150	16	29900	2.26573426573427
chr14	23013775	23040150	16	21900	1.28571428571429
chr14	69388350	69438825	16	37175	2.62068965517241
chr14	91812425	91888150	16	69775	1.77777777777778
chr15	31614750	31671275	16	49025	1.33333333333333
chr16	23859075	23895025	16	28775	1.375
chr17	72588000	72642600	16	44300	1.78064516129032
chr19	1236325	1280300	16	34600	2.76712328767123
chr19	13043075	13068775	16	18575	1.48484848484848
chr2	64861600	64895650	16	21700	2.84552845528455
chr2	136863900	136902175	16	28675	2.03921568627451
chr2	145194700	145221475	16	19125	1.375
chr2	174813600	174833825	16	11775	2.17777777777778
chr22	37608675	37718125	16	78150	2.29090909090909
chr3	186702100	186740200	16	19975	2.18181818181818
chr4	15674850	15707825	16	23375	1.72727272727273
chr4	40228450	40250125	16	12575	2.77777777777778
chr7	142490625	142511125	16	13975	2.3
chrX	37635000	37677150	16	34325	2.53225806451613
chr1	36808500	36868000	15	31500	2.4
chr1	153316650	153377625	15	43300	2
chr1	235997900	236032325	15	21225	2.52023121387283
chr10	1088500	1110925	15	14400	1.63013698630137
chr10	30706325	30731325	15	15200	2.02150537634409
chr10	71076925	71123000	15	30675	1.64331210191083
chr10	112168225	112192700	15	15375	2.11764705882353
chr11	12129425	12156800	15	18525	2.29166666666667
chr12	113635025	113685550	15	37875	1.77551020408163
chr13	114808525	114837750	15	20975	2.24242424242424
chr15	77265850	77329600	15	47675	2.05479452054795
chr16	57160175	57182200	15	15150	2
chr16	68093275	68128225	15	28250	1.29411764705882
chr16	70718625	70739375	15	15700	2.3
chr17	6912950	6951125	15	21000	2.26890756302521
chr19	33729875	33796200	15	39825	1.94186046511628
chr19	45995825	46032975	15	26575	2.02298850574713
chr20	39764075	39791300	15	21475	0.862745098039216
chr21	34732625	34786100	15	43050	2.53191489361702
chr21	36391925	36424825	15	26350	0.788844621513944
chr21	38737075	38755925	15	11175	2.54054054054054
chr21	40361075	40394925	15	21550	2.43478260869565
chr3	32432350	32481400	15	34900	1.88888888888889
chr3	50353725	50397675	15	33650	1.59605911330049
chr3	56807450	56836850	15	23100	1.59183673469388
chr3	196343900	196381700	15	34600	0.838709677419355
chr4	40548750	40617400	15	39600	2.50467289719626
chr4	106049550	106076950	15	15350	2.5
chr5	169687825	169742825	15	46575	1.00371747211896
chr9	35634050	35666350	15	24325	2.5531914893617
chr10	126288950	126350200	14	51325	1.51851851851852
chr11	304500	337025	14	22725	1.88429752066116
chr11	46336900	46389825	14	42200	0.88454011741683
chr11	63991025	64021375	14	21750	1.87096774193548
chr11	85752000	85781950	14	22400	1.96
chr12	715675	760900	14	32575	2.16867469879518
chr12	15100475	15148800	14	30750	2.32727272727273
chr12	53597825	53630900	14	22300	2.39572192513369
chr12	111825200	111889925	14	48850	1.55555555555556
chr13	50689050	50718600	14	18050	2.13793103448276
chr14	70076750	70123300	14	37700	1.6
chr14	88456600	88480700	14	16725	1.56164383561644
chr14	91691075	91724325	14	22050	1.8876404494382
chr15	26028625	26047850	14	11925	1.75
chr16	3092725	3128600	14	28525	1.2156862745098
chr16	21595425	21643500	14	34875	1.76811594202899
chr18	9733275	9783550	14	34550	1.15254237288136
chr19	3797400	3815100	14	12350	2.2258064516129
chr19	42363175	42400600	14	32350	2.07843137254902
chr19	45672100	45690925	14	11025	1.94444444444444
chr19	52248900	52293450	14	33975	1.92727272727273
chr2	68988300	69039125	14	37175	2.35483870967742
chr2	233962775	233985450	14	14775	1.84
chr4	10091975	10126650	14	29550	1.77142857142857
chr4	164509175	164531625	14	17325	1.26315789473684
chr5	118603200	118629275	14	20000	1.61538461538462
chr5	150431400	150480725	14	39425	2.40816326530612
chr6	160372500	160412025	14	28750	1.24528301886792
chr7	55592325	55622500	14	14725	2.16
chr7	73617350	73651100	14	23250	1.96363636363636
chr7	158601825	158623625	14	16575	1.35353535353535
chr8	37727875	37768150	14	31075	1.01030927835052
chr8	131312700	131348675	14	25925	1.83458646616541
chr9	140496350	140527725	14	19700	1.94771241830065
chr1	1809550	1831650	13	11525	2.13333333333333
chr1	2197450	2236350	13	23650	2.16666666666667
chr1	15729750	15762150	13	27650	1.41772151898734
chr1	27797350	27806950	13	7050	2.17391304347826
chr1	27881575	27904650	13	15950	2.03389830508475
chr10	8085000	8106075	13	17800	0.777777777777778
chr11	72680850	72701425	13	11825	1.94642857142857
chr11	118753225	118801775	13	35050	2.11111111111111
chr12	7031075	7081400	13	36725	1.86802030456853
chr12	109102575	109132800	13	18425	2.01904761904762
chr14	61845375	61857475	13	9125	1
chr14	102275475	102295350	13	13975	2.11764705882353
chr16	11698675	11728650	13	18750	1.78333333333333
chr16	68290650	68326600	13	25625	1.82222222222222
chr17	45769525	45813400	13	31075	1.46938775510204
chr19	10206300	10231075	13	18800	1.8125
chr19	48746925	48763275	13	11325	1.75
chr19	56143150	56171475	13	17975	1.62913907284768
chr20	48873125	48927250	13	35275	2.11864406779661
chr22	37955575	37989050	13	23650	1.92
chr22	40338475	40350775	13	7425	1.82417582417582
chr22	40792950	40844050	13	33075	2.11214953271028
chr5	6711825	6733575	13	13475	2.17094017094017
chr5	49724375	49742075	13	10525	1.95121951219512
chr5	139013050	139059075	13	39925	1.51515151515152
chr6	15420925	15445475	13	18425	1.42105263157895
chr6	31506500	31562475	13	39450	1.66666666666667
chr6	154562700	154583300	13	10875	2
chr8	82040025	82074225	13	20650	2.17241379310345
chr8	130992725	131029825	13	30850	1.25925925925926
chr9	127019300	127062900	13	37175	0.694444444444444
chr9	130712125	130746275	13	25700	1.78823529411765
chrX	2608325	2635125	13	20175	1.88235294117647
chr1	43388775	43425775	12	28925	0.710706150341686
chr1	169658500	169681575	12	21050	0.771929824561403
chr1	207481625	207516025	12	22075	1.89622641509434
chr1	234647450	234672225	12	18175	1.87755102040816
chr1	246727675	246747525	12	13650	1.89189189189189
chr11	818450	850425	12	24350	1.06172839506173
chr11	35172225	35202100	12	24150	1.57575757575758
chr11	47390900	47425525	12	24675	1.38271604938272
chr11	65335225	65363900	12	21425	1.85185185185185
chr11	72423125	72465125	12	37000	1.43859649122807
chr11	104898525	104918325	12	13075	1.2638036809816
chr11	118069150	118104150	12	29950	1.24137931034483
chr11	124594475	124633550	12	25825	1.41666666666667
chr12	11801075	11829575	12	22225	0.843373493975904
chr12	11894125	11931575	12	28700	1.48235294117647
chr12	92516550	92544150	12	22425	1.95121951219512
chr13	100065975	100089850	12	15250	1.22509225092251
chr14	21244175	21271575	12	18075	1.58064516129032
chr14	70146900	70186850	12	28275	1.35930735930736
chr15	70376025	70396125	12	14775	1.72222222222222
chr16	11664175	11682975	12	13425	1.82608695652174
chr17	1080275	1120400	12	24875	1.49122807017544
chr17	8837650	8874175	12	29525	1.82857142857143
chr19	655450	682025	12	19025	1.70114942528736
chr19	2607600	2639625	12	26025	1.28
chr19	39137650	39190775	12	48700	0.221538461538462
chr19	52297850	52333500	12	23475	1.62406015037594
chr2	40698050	40717200	12	11975	1.84158415841584
chr2	68589100	68632925	12	28950	1.91031390134529
chr2	161222325	161254275	12	23550	1.16
chr20	31051975	31074000	12	16800	1.40350877192982
chr20	50146575	50160100	12	8725	1.66355140186916
chr20	52515650	52560950	12	34775	1.5625
chr22	37531900	37542700	12	7750	0.857142857142857
chr3	46224275	46270750	12	25825	1.7546468401487
chr3	129306175	129353225	12	34100	1.92307692307692
chr6	36076100	36118325	12	26750	1.71626297577855
chr7	99948900	99985450	12	26325	1.54285714285714
chr7	139413475	139440550	12	20175	1.73770491803279
chr9	96212175	96231725	12	12875	1.45098039215686
chr9	130305550	130349275	12	31025	1.32608695652174
chr1	25869650	25894400	11	19500	1.21985815602837
chr1	208029675	208049225	11	13475	1.44444444444444
chr1	209920675	209949150	11	24075	0.833333333333333
chr10	3796900	3829200	11	24800	1.59731543624161
chr10	30812250	30838775	11	18200	1.64556962025316
chr10	45428000	45477650	11	34850	1.64784053156146
chr11	72487100	72534100	11	28550	1.46524064171123
chr11	113942775	113963550	11	18425	0.577777777777778
chr12	6872925	6903100	11	21375	1.45038167938931
chr12	29300875	29324350	11	16175	1
chr12	65133550	65155650	11	18650	1.44303797468354
chr12	113519650	113531175	11	9250	1
chr13	30719950	30731325	11	8725	1.56923076923077
chr13	99866500	99885175	11	15350	1.16279069767442
chr14	92848625	92885750	11	31875	0.294573643410853
chr15	63770450	63812325	11	38400	1.45454545454545
chr15	86069575	86103225	11	27200	1.09803921568627
chr16	9033875	9061725	11	23450	0.941176470588235
chr17	17585800	17606850	11	14000	1.51923076923077
chr17	25658375	25677000	11	14525	1.26
chr17	27451325	27487100	11	22750	1.34513274336283
chr17	34215225	34228975	11	10900	1.73333333333333
chr18	46442525	46479950	11	31450	1.09090909090909
chr19	15425275	15445900	11	17050	0.756756756756757
chr19	50828550	50851625	11	20000	1.41772151898734
chr2	97522225	97543025	11	14800	1.05194805194805
chr2	219224125	219273225	11	40350	0.589065255731922
chr20	1913100	1936325	11	16225	1.28155339805825
chr20	31085125	31131075	11	29625	1.56287425149701
chr20	52443550	52465425	11	13975	1.03571428571429
chr22	24890175	24918200	11	19100	1.31666666666667
chr22	29191225	29218150	11	17400	1.71428571428571
chr22	39472150	39496675	11	18375	0.956896551724138
chr22	43538150	43556200	11	15150	0.461538461538462
chr22	47144275	47174225	11	24275	1.06382978723404
chr3	30659150	30702625	11	34450	0.606741573033708
chr3	71578625	71604850	11	17275	1.68888888888889
chr4	84027475	84042950	11	10475	1.72413793103448
chr5	66474125	66505475	11	22550	1.65853658536585
chr5	95143250	95180150	11	29500	1.42168674698795
chr5	140976350	141003950	11	21650	1.55172413793103
chr5	175077925	175124375	11	38625	0.807174887892377
chr9	94171900	94192200	11	15200	0.723004694835681
chr9	130811775	130844825	11	21950	1.48148148148148
chr9	134268225	134286550	11	14775	1.68421052631579
chr9	135987100	136025400	11	32750	1.62068965517241
chrX	64886700	64929975	11	38125	1.48571428571429
chr1	17438550	17455825	10	11900	1.43137254901961
chr1	21643475	21673250	10	22600	1.11111111111111
chr1	38454075	38480500	10	18525	0.871794871794872
chr1	114470350	114491900	10	17075	0.441558441558442
chr1	235078825	235123925	10	33575	1.06346483704974
chr10	43888125	43906150	10	14900	0.6
chr12	4377650	4403325	10	18175	1.34351145038168
chr12	62642625	62664975	10	16600	1.16666666666667
chr12	93827475	93837000	10	6525	1.2
chr12	96421500	96449975	10	19550	1.28571428571429
chr12	105060350	105090175	10	25225	1.33333333333333
chr14	22982750	22990300	10	4825	1.42857142857143
chr14	61805800	61818900	10	10650	0.875
chr14	77488875	77514625	10	22125	0.721649484536082
chr15	40614600	40637425	10	18375	1.05263157894737
chr15	74710850	74727825	10	14225	1.09375
chr16	29814725	29839225	10	19275	0.620689655172414
chr16	89469275	89481250	10	10475	1.25
chr17	37023700	37065575	10	35700	0.4
chr17	38459450	38511750	10	47875	0.604166666666667
chr17	55515350	55526450	10	7950	1.16279069767442
chr17	56012675	56034300	10	14950	1.36486486486486
chr18	9700125	9717650	10	13375	1.43119266055046
chr19	1162850	1182450	10	16700	0.764044943820225
chr19	10510750	10544025	10	28850	0.723247232472325
chr19	10622825	10635250	10	8300	1.12101910828025
chr19	39880225	39907000	10	19400	0.798143851508121
chr19	51610100	51654375	10	36050	1.38983050847458
chr2	37849950	37903325	10	39375	1.47246376811594
chr2	47281975	47313650	10	24775	1.16666666666667
chr2	60766350	60788750	10	14600	1.42372881355932
chr2	114643275	114665500	10	17975	1.28571428571429
chr20	49125650	49144900	10	16275	1.45454545454545
chr20	62473525	62499125	10	18175	1.06849315068493
chr21	39648100	39672725	10	17850	0.925170068027211
chr22	35694825	35710475	10	11000	1.21951219512195
chr3	5222100	5241975	10	17075	1.47826086956522
chr3	46390200	46414100	10	19300	0.612612612612613
chr3	171842900	171874400	10	24400	1.09941520467836
chr4	40194325	40211375	10	12425	1
chr4	79563450	79590750	10	18025	1.14285714285714
chr5	1474775	1508375	10	28525	0.959183673469388
chr5	133422025	133430000	10	6075	1.18918918918919
chr5	135346125	135373900	10	18500	1.23308270676692
chr6	14716350	14740025	10	16000	1.17985611510791
chr6	37136625	37160250	10	17900	1.04878048780488
chr6	41671525	41704175	10	26925	1.10891089108911
chr7	6412325	6440900	10	22200	1.05431309904153
chr7	43787175	43806675	10	12475	1.34653465346535
chr7	44653625	44680500	10	21900	1.21739130434783
chr7	73587350	73600800	10	9200	1.33333333333333
chr8	48418100	48444325	10	16975	1.39154929577465
chr9	90206950	90231375	10	16700	1.125
chrX	48767825	48782100	10	9600	1.30434782608696
chrX	129214425	129246050	10	26150	1.29166666666667
chr1	12493050	12500800	9	5775	0.684210526315789
chr1	25231300	25259650	9	25275	0.45045045045045
chr1	32385375	32430250	9	36400	0.639625585023401
chr1	36262625	36279800	9	13825	0.629213483146067
chr1	156449525	156481225	9	27550	0.842105263157895
chr1	161687525	161698750	9	7075	1.24657534246575
chr1	221906875	221917425	9	7325	0.961538461538462
chr1	243886925	243898550	9	9000	0.952380952380952
chr1	249097575	249123900	9	19500	1.05699481865285
chr10	80883150	80919200	9	30900	0.324159021406728
chr10	99164300	99189725	9	20500	0.581818181818182
chr10	134349325	134375575	9	18600	1.20670391061453
chr11	3963350	3975375	9	9400	1.12244897959184
chr11	61446500	61476550	9	17700	1.21008403361345
chr11	65873700	65887525	9	10175	1.03370786516854
chr11	72848500	72870825	9	15225	1.16129032258065
chr11	117838850	117888075	9	45475	0.770833333333333
chr11	122558175	122570900	9	9775	1.10144927536232
chr12	8201875	8226075	9	17550	0.932584269662921
chr12	68751225	68778675	9	20725	0.837209302325581
chr12	69003575	69016875	9	9200	0.764705882352941
chr13	100024175	100040125	9	12875	0.724137931034483
chr14	69245625	69264275	9	15050	0.571428571428571
chr14	77413000	77432225	9	14750	0.761904761904762
chr14	103568950	103596275	9	23100	0.987012987012987
chr15	101772900	101793425	9	17750	0.697986577181208
chr16	50739950	50756825	9	14150	0.782608695652174
chr16	57677100	57691000	9	11750	0.433734939759036
chr16	70451025	70474150	9	19075	0.584905660377358
chr16	89533200	89560375	9	20775	0.810126582278481
chr17	3665525	3675675	9	8925	0.514285714285714
chr17	7011175	7043975	9	26150	0.872340425531915
chr17	9916000	9944875	9	24775	0.444444444444444
chr17	37922075	37930800	9	6875	0.8
chr17	38752700	38765400	9	8300	1.23809523809524
chr17	65348275	65363250	9	9575	1.18888888888889
chr17	76108525	76145150	9	32100	1.15436241610738
chr17	80816250	80847250	9	23900	1.07762557077626
chr19	54368100	54386650	9	15500	0.830188679245283
chr2	68946925	68981475	9	27100	1.22155688622754
chr2	74194875	74219275	9	15700	1.16071428571429
chr2	101913850	101930150	9	12950	0.75609756097561
chr2	106360375	106373225	9	9350	1.04444444444444
chr2	143621325	143638700	9	13075	1.21052631578947
chr2	233918625	233959725	9	33000	1.18088737201365
chr2	235391600	235402150	9	9050	1.04
chr20	4782550	4811425	9	25425	1.16049382716049
chr20	23606625	23628675	9	16475	1.14529914529915
chr21	45552350	45597875	9	34950	0.652631578947368
chr22	40845875	40861100	9	12475	0.75
chr3	16412325	16420825	9	7075	0.47887323943662
chr3	50621600	50675800	9	43350	0.927756653992395
chr3	53266925	53290600	9	20000	0.530973451327434
chr3	152961275	152968900	9	5575	1.11111111111111
chr4	40299050	40314625	9	12450	0.878787878787879
chr4	153018850	153029550	9	7500	1.1875
chr5	53812850	53831600	9	14275	0.880733944954128
chr5	118688900	118705125	9	13250	1.13513513513514
chr5	134707700	134736800	9	25725	0.833333333333333
chr5	176917500	176944850	9	19325	1.02702702702703
chr6	7135600	7148700	9	10375	0.64
chr6	11535700	11555000	9	15525	0.905660377358491
chr6	32804625	32827025	9	16375	1.16239316239316
chr6	160876775	160886200	9	7650	1.2
chr7	37721575	37738200	9	12300	1.04424778761062
chr8	121810025	121825225	9	10650	0.993939393939394
chr8	128745100	128755500	9	7475	0.9
chr9	93555675	93581275	9	22075	0.502242152466368
chr9	116335900	116356800	9	16500	0.857142857142857
chr9	137800825	137834325	9	28225	0.495867768595041
chrX	40000175	40018225	9	12925	1.2
chrX	118808925	118829025	9	17450	0.767123287671233
chr1	8476850	8492625	8	14425	0.4
chr1	33442950	33465150	8	17950	0.831683168316832
chr1	54837000	54847525	8	8625	0.361904761904762
chr1	161084150	161104100	8	13575	1.00694444444444
chr1	206727775	206757550	8	28025	0.689655172413793
chr1	229118400	229132175	8	10950	0.753623188405797
chr10	51564250	51578950	8	12400	0.76
chr10	75616750	75636425	8	15475	0.692307692307692
chr10	121059025	121070650	8	10175	0.790697674418605
chr11	67194850	67218700	8	18600	0.977973568281938
chr11	128581175	128619425	8	36250	0.577181208053691
chr12	9883200	9896325	8	10175	0.8125
chr12	48192550	48231525	8	35625	0.430278884462151
chr12	54670800	54702625	8	28600	0.428571428571429
chr12	108951300	108963575	8	9000	0.722222222222222
chr13	24838875	24856375	8	15275	0.497737556561086
chr14	24765625	24809800	8	28950	0.994454713493531
chr14	52774200	52786075	8	10425	0.476190476190476
chr14	65162925	65197925	8	28700	0.864864864864865
chr14	73918650	73938950	8	14200	0.915360501567398
chr15	22441700	22452025	8	8025	0.648648648648649
chr15	42779925	42797625	8	13625	0.909090909090909
chr15	68114950	68134300	8	13575	0.7578125
chr15	69067775	69095950	8	21750	0.861423220973783
chr15	101738175	101752900	8	12825	0.46927374301676
chr16	3847950	3852025	8	2950	0.685714285714286
chr16	9199950	9209000	8	7825	0.404040404040404
chr16	10955950	10992050	8	31275	0.463414634146341
chr16	17255850	17273150	8	12725	0.946341463414634
chr16	50709825	50736850	8	20475	0.9
chr16	73066000	73072375	8	4525	0.909090909090909
chr16	85635675	85652975	8	14550	0.897058823529412
chr16	89029125	89052900	8	19875	0.674157303370786
chr17	17082950	17090425	8	5900	0.774193548387097
chr17	28030800	28055175	8	22075	0.477611940298507
chr17	43365200	43395950	8	24975	0.666666666666667
chr17	56353775	56368825	8	11725	0.56953642384106
chr17	76869950	76893050	8	19725	0.40650406504065
chr18	3445825	3455175	8	8250	0.814814814814815
chr19	565450	577200	8	9025	0.695035460992908
chr19	1203325	1215700	8	10000	0.719101123595506
chr19	3132300	3147150	8	11200	0.681318681318681
chr19	14472550	14499975	8	23825	0.425
chr19	14516125	14531125	8	11850	0.741935483870968
chr19	39414425	39423400	8	6700	0.736842105263158
chr19	48892775	48903950	8	8200	0.8125
chr19	49118775	49150600	8	25050	0.808716707021792
chr19	54322975	54334575	8	8550	0.741258741258741
chr2	46785225	46798650	8	10625	0.4
chr2	99373775	99390600	8	14550	0.395061728395062
chr2	143895200	143912300	8	13625	0.966442953020134
chr2	163196000	163204275	8	5975	0.723404255319149
chr2	198059825	198083825	8	20825	0.626984126984127
chr2	201978075	202001875	8	18525	0.511627906976744
chr2	219117025	219159900	8	28975	0.863636363636364
chr20	3775225	3802475	8	23675	0.538011695906433
chr20	35564400	35581050	8	15375	0.260869565217391
chr20	36915200	36936800	8	16650	0.661764705882353
chr20	61545875	61561700	8	13200	0.361111111111111
chr20	62570175	62589475	8	13475	1.00793650793651
chr21	45713550	45725225	8	8525	0.731707317073171
chr22	23578200	23593900	8	12675	0.580152671755725
chr22	32021950	32039875	8	15575	0.5
chr22	38132250	38147825	8	12750	0.571428571428571
chr22	46673500	46693825	8	14575	0.843601895734597
chr22	46981600	47000900	8	17300	0.6
chr3	4862525	4877675	8	11025	0.666666666666667
chr3	46005150	46021625	8	12150	0.96875
chr3	50263425	50298825	8	31700	0.61437908496732
chr3	121773525	121797725	8	17550	0.68
chr3	151100275	151107475	8	5400	0.872340425531915
chr3	151909825	151924400	8	12400	0.885245901639344
chr4	40619875	40634475	8	12550	0.462686567164179
chr5	14580175	14600300	8	17400	0.375
chr5	36677300	36693700	8	11900	0.847058823529412
chr5	40669050	40689775	8	17050	0.851063829787234
chr5	139967075	139994575	8	22950	0.502369668246445
chr5	176776025	176793650	8	15275	0.424242424242424
chr5	180222750	180249550	8	23525	0.404332129963899
chr6	20200900	20214150	8	10550	0.884615384615385
chr6	109769000	109780825	8	9250	0.860759493670886
chr6	158980350	158996075	8	12075	0.737864077669903
chr7	26330900	26359925	8	22050	0.698224852071006
chr7	30498900	30513525	8	9850	0.956521739130435
chr7	150174125	150187475	8	12475	0.814814814814815
chr8	2074475	2083125	8	6550	0.790697674418605
chr8	131350925	131371900	8	17175	0.666666666666667
chr9	208600	229325	8	18100	0.761904761904762
chr9	130528325	130550975	8	20425	0.297994269340974
chr9	132094450	132115400	8	18450	0.758620689655172
chr9	132784925	132809475	8	20775	0.71523178807947
chrX	30585175	30595125	8	7425	1.01587301587302
chrX	117848875	117865275	8	12650	0.793103448275862
chr1	10569950	10576150	7	4825	0.72
chr1	28187950	28220000	7	30175	0.527777777777778
chr1	33791000	33810550	7	15925	0.752212389380531
chr1	40838700	40871150	7	30175	0.675862068965517
chr1	65356175	65362525	7	4975	0.48
chr1	90275050	90291000	7	12750	0.56
chr1	111169325	111190850	7	19300	0.497354497354497
chr1	145258200	145264650	7	5050	0.542372881355932
chr1	153927525	153941900	7	10900	0.522522522522523
chr1	159885200	159896325	7	9675	0.727272727272727
chr1	186621925	186630050	7	7100	0.676470588235294
chr1	202167575	202172700	7	4250	0.6
chr1	204444675	204451600	7	6075	0.709677419354839
chr1	211507400	211515125	7	5875	0.766666666666667
chr1	223899425	223915825	7	13725	0.666666666666667
chr10	6233225	6247475	7	11350	0.654970760233918
chr10	70844025	70863200	7	17250	0.722222222222222
chr10	73117625	73143125	7	18950	0.642201834862385
chr10	82212800	82237800	7	22425	0.755555555555556
chr10	112609225	112634600	7	21525	0.216049382716049
chr11	60744425	60749250	7	3525	0.745098039215686
chr11	63647125	63660200	7	9525	0.731707317073171
chr11	128553700	128578950	7	20750	0.652920962199313
chr12	4349250	4355975	7	6000	0.2
chr12	65057775	65079850	7	20950	0.152866242038217
chr12	66580475	66593025	7	11250	0.666666666666667
chr13	46947775	46965800	7	14075	0.560386473429952
chr13	100003950	100014300	7	8350	0.638297872340426
chr14	64967225	64978750	7	9550	0.611111111111111
chr14	77382400	77397625	7	13625	0.4
chr15	40567125	40579475	7	9075	0.802547770700637
chr15	51909500	51923125	7	10575	0.782608695652174
chr15	70765675	70788725	7	20625	0.260223048327138
chr15	86160675	86173300	7	9500	0.666666666666667
chr15	92393000	92411450	7	16375	0.257668711656442
chr16	29745875	29761825	7	13575	0.367816091954023
chr16	68411500	68419550	7	6250	0.5
chr16	89784175	89794600	7	8200	0.613953488372093
chr17	2691875	2708125	7	13275	0.5
chr17	7451175	7467425	7	13950	0.4
chr17	7736475	7749300	7	11525	0.333333333333333
chr17	21043500	21057625	7	12200	0.64
chr17	21178350	21195000	7	13225	0.654320987654321
chr17	66481075	66490125	7	7075	0.666666666666667
chr17	72731700	72760100	7	26375	0.245014245014245
chr17	74255825	74272150	7	13425	0.37037037037037
chr18	2842925	2859275	7	13775	0.639269406392694
chr18	55101375	55109100	7	5900	0.628571428571429
chr19	1465475	1473000	7	6000	0.620689655172414
chr19	8621925	8646150	7	22875	0.769230769230769
chr19	13943750	13962725	7	17350	0.178082191780822
chr19	35694450	35708925	7	11975	0.685446009389671
chr19	39818400	39834850	7	13100	0.735042735042735
chr19	48993175	48999450	7	4975	0.597014925373134
chr19	54808425	54831625	7	16600	0.595121951219512
chr19	56615950	56633675	7	15825	0.404255319148936
chr2	46110575	46125775	7	12775	0.36046511627907
chr2	55375625	55390375	7	10175	0.724409448818898
chr2	65064100	65093400	7	25350	0.504451038575668
chr2	85628925	85648950	7	16225	0.4
chr2	96916350	96933750	7	14550	0.701492537313433
chr2	97192400	97208625	7	12825	0.694444444444444
chr2	145275250	145283150	7	6900	0.333333333333333
chr2	182319900	182328175	7	7000	0.405797101449275
chr2	207993300	208010650	7	15850	0.548672566371681
chr2	219177075	219199850	7	20100	0.317343173431734
chr2	231728250	231743775	7	14175	0.722222222222222
chr2	237876075	237886475	7	9050	0.514705882352941
chr20	24929350	24946450	7	15025	0.642857142857143
chr20	30190500	30200825	7	8150	0.666666666666667
chr20	37351725	37360400	7	7550	0.271844660194175
chr20	37486900	37493600	7	5125	0.794520547945205
chr20	44620400	44643400	7	19075	0.695652173913043
chr22	31606075	31631950	7	20450	0.551724137931034
chr3	46028150	46038275	7	7425	0.721311475409836
chr3	46129775	46159550	7	25925	0.622222222222222
chr3	52302225	52313650	7	9175	0.518518518518518
chr3	58454425	58479825	7	18400	0.653061224489796
chr3	69126575	69147925	7	18975	0.415094339622642
chr3	152090550	152098450	7	6425	0.666666666666667
chr4	159086600	159096400	7	7900	0.769230769230769
chr5	10440775	10452025	7	9700	0.647887323943662
chr5	55447825	55474175	7	23850	0.615384615384615
chr5	138847725	138864750	7	15400	0.196850393700787
chr5	149780350	149794250	7	12650	0.511111111111111
chr5	170733750	170740875	7	5675	0.571428571428571
chr6	14270425	14278950	7	6850	0.58974358974359
chr6	15362700	15371200	7	7275	0.5
chr6	33036575	33050300	7	11550	0.602409638554217
chr6	33165450	33177100	7	7750	0.654867256637168
chr6	42369325	42379675	7	8525	0.482269503546099
chr6	44184325	44195300	7	9525	0.63013698630137
chr6	74224175	74234350	7	8700	0.597938144329897
chr6	82454250	82465525	7	8625	0.659685863874346
chr6	106956700	106974700	7	15950	0.25
chr6	138186925	138205700	7	15075	0.349127182044888
chr6	151814075	151825125	7	9075	0.5
chr7	988650	1009600	7	17050	0.49645390070922
chr7	6387600	6394150	7	5325	0.65
chr7	18327825	18336675	7	7450	0.595744680851064
chr7	77082075	77089050	7	5450	0.714285714285714
chr7	98970025	98984650	7	12650	0.340425531914894
chr7	150160475	150167750	7	5450	0.711111111111111
chr8	22920100	22934400	7	13000	0.264705882352941
chr8	28219650	28234675	7	12700	0.73972602739726
chr8	146010775	146019325	7	7275	0.318181818181818
chr9	266400	285350	7	15800	0.8
chr9	75758200	75773175	7	13075	0.368421052631579
chr9	96262225	96276175	7	12250	0.75
chr9	117124600	117161425	7	33900	0.423280423280423
chr9	120475700	120490425	7	13300	0.339285714285714
chr9	130784075	130797825	7	11500	0.519480519480519
chrX	13016400	13037125	7	15400	0.701570680628272
chrX	19762375	19770150	7	5850	0.571428571428571
chrX	48533525	48545725	7	10275	0.650602409638554
chrX	70322100	70333050	7	9650	0.254777070063694
chr1	25222825	25227075	6	3500	0.459770114942529
chr1	26315800	26320975	6	4275	0.518518518518518
chr1	31210575	31236850	6	25725	0.0952380952380952
chr1	40354650	40368625	6	12350	0.251162790697674
chr1	92923675	92930925	6	6675	0.263157894736842
chr1	98365575	98378650	6	11700	0.553846153846154
chr1	117302175	117314300	6	10800	0.25
chr1	145469400	145479600	6	8625	0.475
chr1	160535150	160550925	6	13650	0.39344262295082
chr1	204428475	204436600	6	7325	0.28
chr1	211498825	211505925	6	5675	0.519480519480519
chr10	11230925	11242000	6	8975	0.428571428571429
chr10	11248100	11258775	6	8950	0.43298969072165
chr10	11265025	11272650	6	5625	0.56
chr10	31279950	31291250	6	10125	0.323529411764706
chr10	74003425	74010850	6	6500	0.223776223776224
chr10	74012525	74023950	6	9500	0.304932735426009
chr10	80935525	80942250	6	5825	0.393939393939394
chr10	89819850	89832400	6	11475	0.24390243902439
chr10	129840375	129865500	6	22050	0.362903225806452
chr11	2399300	2416450	6	16125	0.214285714285714
chr11	33885950	33897575	6	10350	0.574074074074074
chr11	47527925	47541400	6	12800	0.24
chr11	64611275	64649100	6	34575	0.47787610619469
chr11	65534850	65548025	6	10850	0.545454545454545
chr12	9799575	9806150	6	5625	0.5
chr12	122514550	122530500	6	14300	0.193103448275862
chr12	125230050	125254375	6	18975	0.522954091816367
chr13	22242750	22250075	6	6750	0.205128205128205
chr13	51482525	51496225	6	10700	0.488
chr13	100147500	100161675	6	11975	0.425
chr13	111207225	111216050	6	7475	0.48695652173913
chr14	20921500	20931150	6	7925	0.461538461538462
chr14	71375350	71379475	6	3500	0.347826086956522
chr14	73702850	73709750	6	6300	0.22680412371134
chr14	93046975	93056550	6	8700	0.226415094339623
chr14	100529075	100551325	6	20350	0.236111111111111
chr14	102180150	102189850	6	8625	0.252873563218391
chr14	102315425	102322875	6	6550	0.5
chr15	41034825	41039650	6	4300	0.514285714285714
chr15	42396375	42404900	6	6700	0.560975609756098
chr15	50343700	50353050	6	8225	0.413793103448276
chr15	65156675	65167550	6	8875	0.514285714285714
chr16	2197800	2210375	6	11350	0.274336283185841
chr16	2517100	2526425	6	7275	0.547945205479452
chr16	10719350	10724100	6	3925	0.4
chr16	11029775	11040450	6	9075	0.484848484848485
chr16	11649875	11658725	6	7675	0.275862068965517
chr16	23507725	23522475	6	12575	0.444444444444444
chr16	31432075	31435300	6	2675	0.476190476190476
chr16	57559850	57579550	6	16500	0.455927051671733
chr16	81576450	81587625	6	10375	0.193548387096774
chr16	84593975	84607050	6	11025	0.31638418079096
chr16	85033475	85052675	6	17050	0.248847926267281
chr17	1009325	1019975	6	8875	0.422535211267606
chr17	2754825	2760625	6	4175	0.521739130434783
chr17	5123525	5142000	6	16250	0.264462809917355
chr17	7068075	7078425	6	9350	0.258620689655172
chr17	9949450	9956500	6	5650	0.511627906976744
chr17	14099025	14111350	6	10150	0.410596026490066
chr17	17652125	17663150	6	9700	0.308943089430894
chr17	17721600	17731975	6	9375	0.193181818181818
chr17	40821700	40836100	6	11950	0.530805687203792
chr17	47416825	47422800	6	5375	0.217391304347826
chr17	55361950	55367175	6	4150	0.434782608695652
chr17	57510325	57518700	6	6800	0.486486486486487
chr17	58163750	58172675	6	6775	0.5
chr17	65427250	65439675	6	11400	0.411764705882353
chr17	75859275	75885350	6	22175	0.474308300395257
chr17	77769600	77789625	6	15600	0.447300771208226
chr18	74156950	74166400	6	8400	0.307692307692308
chr19	6056150	6068875	6	11850	0.52
chr19	6660475	6672475	6	10200	0.539473684210526
chr19	12885500	12902900	6	15275	0.571428571428571
chr19	14088600	14100875	6	11200	0.315789473684211
chr19	36386850	36407100	6	18675	0.432432432432432
chr19	42716575	42726225	6	8650	0.21875
chr19	51865750	51879875	6	11700	0.455696202531646
chr19	54597725	54607275	6	8575	0.347826086956522
chr2	8437500	8457600	6	18900	0.222222222222222
chr2	16797800	16824100	6	23075	0.543689320388349
chr2	16828975	16848400	6	17500	0.380952380952381
chr2	30453175	30463700	6	9700	0.216867469879518
chr2	38046125	38059875	6	12425	0.549019607843137
chr2	43454100	43468625	6	13650	0.0851063829787234
chr2	75058550	75080225	6	19975	0.52
chr2	136762550	136783775	6	19375	0.294736842105263
chr2	172957975	172973500	6	12700	0.494845360824742
chr2	220039300	220047975	6	7325	0.43859649122807
chr2	225807900	225818975	6	9825	0.454545454545455
chr2	241495975	241511425	6	14300	0.364705882352941
chr20	1443600	1457150	6	11300	0.448
chr20	5582550	5594325	6	9500	0.571428571428571
chr20	32424325	32432100	6	6375	0.571428571428571
chr21	15891075	15901900	6	9200	0.468085106382979
chr21	45137950	45155600	6	14575	0.417177914110429
chr21	45500450	45510725	6	9400	0.341880341880342
chr22	19093025	19111000	6	15575	0.347222222222222
chr22	29701525	29712175	6	9250	0.230366492146597
chr22	30616075	30622450	6	5225	0.571428571428571
chr22	38019225	38040050	6	18225	0.5
chr22	39629475	39641675	6	9725	0.511627906976744
chr22	46438700	46455300	6	14450	0.284090909090909
chr22	46762475	46770975	6	7000	0.461538461538462
chr3	63960050	63965875	6	4850	0.434782608695652
chr4	36320925	36330400	6	8900	0.311111111111111
chr4	79695975	79704025	6	6400	0.539877300613497
chr4	139935550	139942775	6	5825	0.553191489361702
chr4	140473350	140482825	6	7225	0.568181818181818
chr5	14167650	14176000	6	7225	0.265060240963855
chr5	134758600	134782225	6	18100	0.46875
chr5	154136850	154142175	6	4275	0.433734939759036
chr5	169063100	169083975	6	17675	0.577181208053691
chr5	173315800	173323650	6	7200	0.139130434782609
chr6	310125	324375	6	10850	0.534031413612565
chr6	13425400	13435975	6	8875	0.384615384615385
chr6	31164100	31173075	6	7800	0.327586206896552
chr6	31691125	31709225	6	14050	0.550607287449393
chr6	31785200	31795825	6	8725	0.476190476190476
chr6	32901525	32923175	6	19900	0.31219512195122
chr6	41237000	41255675	6	17200	0.153153153153153
chr6	42331125	42349725	6	15600	0.576271186440678
chr6	44088825	44094675	6	4900	0.458333333333333
chr6	76316475	76325225	6	7500	0.504504504504504
chr6	111197200	111207975	6	10025	0.387096774193548
chr6	143163150	143168375	6	4425	0.41025641025641
chr6	159524600	159544825	6	17325	0.379487179487179
chr7	1569500	1577825	6	6750	0.5
chr7	38345800	38353200	6	6225	0.575342465753425
chr7	95222750	95227475	6	3950	0.328358208955224
chr7	95231325	95241500	6	8800	0.509090909090909
chr7	116648025	116651475	6	2800	0.48
chr7	128572250	128589775	6	14775	0.486772486772487
chr7	130641275	130648625	6	6250	0.477064220183486
chr7	132114525	132125275	6	9375	0.545454545454545
chr7	141643600	141651950	6	6500	0.47887323943662
chr7	143068775	143093300	6	21375	0.576923076923077
chr7	148782500	148789200	6	5825	0.277372262773723
chr8	61856825	61865900	6	7425	0.444444444444444
chr8	82004450	82012950	6	6575	0.575342465753425
chr8	128987525	128995575	6	7250	0.424242424242424
chr8	141580475	141585850	6	4675	0.484848484848485
chr9	4934950	4944375	6	8425	0.378378378378378
chr9	100861050	100875975	6	12625	0.414096916299559
chr9	107950000	107957400	6	6350	0.461538461538462
chr9	132718900	132728750	6	7475	0.47
chr9	134108725	134116200	6	6375	0.311111111111111
chrX	65213675	65243500	6	28025	0.326923076923077
chr1	1787725	1796100	5	7450	0.368
chr1	2176925	2189000	5	10325	0.313559322033898
chr1	21614175	21627000	5	11350	0.25
chr1	26629250	26648975	5	17525	0.326530612244898
chr1	29069700	29077800	5	6850	0.285714285714286
chr1	39657475	39664000	5	5975	0.307692307692308
chr1	42186550	42211150	5	20875	0.34718826405868
chr1	42228200	42238200	5	9500	0.163265306122449
chr1	66793125	66804250	5	9825	0.274285714285714
chr1	68148700	68155325	5	5975	0.367816091954023
chr1	111212375	111218600	5	5450	0.292682926829268
chr1	118194975	118204400	5	8275	0.313253012048193
chr1	120556725	120563050	5	5800	0.307692307692308
chr1	152001500	152013575	5	10575	0.216981132075472
chr1	153504075	153527300	5	20675	0.337078651685393
chr1	154969575	154991250	5	20450	0.0977777777777778
chr1	155929700	155954450	5	21825	0.207336523125997
chr1	158252125	158262675	5	9950	0.101382488479263
chr1	161034175	161042325	5	7675	0.156862745098039
chr1	183546550	183563900	5	16700	0.0763358778625954
chr1	212460275	212467275	5	6575	0.141025641025641
chr1	224564175	224571975	5	7125	0.347826086956522
chr1	229156900	229169625	5	11100	0.25
chr1	236092725	236121650	5	26300	0.300578034682081
chr10	3133200	3139825	5	5800	0.333333333333333
chr10	3845075	3854650	5	8825	0.194444444444444
chr10	6185250	6195500	5	8200	0.358620689655172
chr10	31986075	31992450	5	5450	0.326530612244898
chr10	70803125	70829650	5	24975	0.240469208211144
chr10	81944475	81966550	5	20075	0.198347107438017
chr10	97514650	97523050	5	7550	0.230769230769231
chr10	99112825	99137200	5	23575	0.0718232044198895
chr10	101289625	101297700	5	6900	0.283783783783784
chr10	111966600	111976250	5	9075	0.24
chr10	125843175	125855075	5	10675	0.248648648648649
chr11	1767275	1786125	5	17825	0.0863787375415282
chr11	3174175	3189175	5	14100	0.290909090909091
chr11	3845725	3863700	5	15950	0.182186234817814
chr11	8216075	8220050	5	3425	0.273684210526316
chr11	30344125	30348750	5	3800	0.346666666666667
chr11	35065450	35072875	5	6550	0.222222222222222
chr11	44629325	44636150	5	6400	0.189189189189189
chr11	45948750	45958500	5	8850	0.25
chr11	47379800	47388375	5	7700	0.315789473684211
chr11	60676750	60687750	5	9725	0.321100917431193
chr11	72980450	72986775	5	5900	0.227272727272727
chr11	73679300	73696175	5	16250	0.191489361702128
chr11	74168250	74179525	5	9675	0.344370860927152
chr11	78124175	78141425	5	14275	0.368
chr11	88066850	88072725	5	5050	0.285714285714286
chr11	93860700	93870300	5	8275	0.272727272727273
chr11	102186950	102191750	5	4050	0.297872340425532
chr11	115575575	115582400	5	6225	0.315789473684211
chr11	119185425	119193075	5	6950	0.183673469387755
chr11	123322250	123329450	5	6475	0.225806451612903
chr11	127920650	127925000	5	3850	0.266666666666667
chr11	128478825	128484725	5	4850	0.347826086956522
chr12	8274825	8281400	5	5925	0.275862068965517
chr12	9139275	9142850	5	3200	0.3125
chr12	10095300	10098850	5	2950	0.315789473684211
chr12	10125675	10133400	5	7025	0.181818181818182
chr12	31879525	31887400	5	6625	0.31496062992126
chr12	47608200	47612925	5	4050	0.307692307692308
chr12	50375450	50385125	5	8250	0.312
chr12	54798400	54815950	5	14775	0.296907216494845
chr12	69721525	69742625	5	20175	0.0933660933660934
chr12	105029875	105048500	5	16875	0.171428571428571
chr12	117488575	117491825	5	2750	0.333333333333333
chr12	118765475	118771500	5	5250	0.260869565217391
chr13	49134950	49154350	5	18400	0.107758620689655
chr13	111169900	111191425	5	19250	0.227848101265823
chr14	65562450	65568275	5	5050	0.304761904761905
chr14	91788625	91794375	5	4725	0.296296296296296
chr14	105153025	105163525	5	9200	0.31404958677686
chr14	105851825	105866725	5	13750	0.271028037383178
chr14	105938975	105958875	5	17950	0.154639175257732
chr15	33440450	33454425	5	11650	0.285714285714286
chr15	37389800	37394875	5	4425	0.347826086956522
chr15	55566325	55581700	5	13775	0.327272727272727
chr15	65132575	65151725	5	16525	0.225352112676056
chr15	70004875	70021650	5	13850	0.266375545851528
chr15	72658075	72669775	5	10550	0.31858407079646
chr15	75063250	75093600	5	28550	0.17156862745098
chr15	85314075	85317725	5	3200	0.212765957446809
chr15	89163950	89176125	5	10625	0.265957446808511
chr15	90727200	90739050	5	10275	0.362264150943396
chr15	93344550	93355100	5	9800	0.197802197802198
chr16	2555825	2571750	5	13625	0.253968253968254
chr16	3922200	3929675	5	6575	0.263736263736264
chr16	11400050	11407225	5	6775	0.285714285714286
chr16	21651400	21671300	5	18325	0.15748031496063
chr16	30096125	30108500	5	11050	0.159779614325069
chr16	48411425	48418325	5	6075	0.251572327044025
chr16	67274600	67283625	5	8275	0.355555555555556
chr16	81551900	81561000	5	7775	0.251572327044025
chr16	85789725	85796925	5	6225	0.226415094339623
chr16	86008750	86021325	5	11175	0.317460317460317
chr16	88614325	88621425	5	6475	0.196078431372549
chr17	4841425	4855075	5	11375	0.324675324675325
chr17	27217900	27225975	5	7250	0.347826086956522
chr17	27886625	27896925	5	8775	0.30188679245283
chr17	36880400	36888925	5	7800	0.173913043478261
chr17	37790525	37800050	5	8750	0.224719101123595
chr17	38076725	38086000	5	8425	0.186666666666667
chr17	38250625	38270450	5	18600	0.144092219020173
chr17	40171575	40180675	5	7900	0.363636363636364
chr17	43502475	43511725	5	8600	0.162790697674419
chr17	47811175	47827950	5	15975	0.155844155844156
chr17	47831400	47835425	5	3425	0.266666666666667
chr17	55054350	55064625	5	9525	0.25
chr17	61777650	61786200	5	8000	0.142857142857143
chr17	66283525	66295100	5	10600	0.287769784172662
chr17	76245825	76257000	5	9850	0.247619047619048
chr17	81026750	81032000	5	4650	0.262295081967213
chr18	21589225	21604400	5	13500	0.318181818181818
chr18	46357400	46372000	5	14000	0.0893854748603352
chr19	697325	704950	5	6125	0.35
chr19	2040275	2053425	5	11950	0.192192192192192
chr19	2324225	2334525	5	9300	0.308943089430894
chr19	4633200	4641575	5	7150	0.303030303030303
chr19	7407300	7416800	5	8975	0.08
chr19	14182575	14193500	5	9175	0.336734693877551
chr19	16245100	16267225	5	21100	0.147651006711409
chr19	17215000	17226100	5	10600	0.118811881188119
chr19	17232300	17239950	5	6700	0.282051282051282
chr19	17578575	17587525	5	7875	0.333333333333333
chr19	18124200	18135750	5	10650	0.181818181818182
chr19	35485075	35496850	5	10050	0.292452830188679
chr19	41102625	41113675	5	9900	0.230088495575221
chr19	42121825	42134800	5	12025	0.338983050847458
chr19	47216650	47227250	5	9350	0.178137651821862
chr19	54772700	54790900	5	17125	0.315789473684211
chr2	8464350	8470600	5	5225	0.363636363636364
chr2	10393825	10398725	5	4375	0.307692307692308
chr2	10585325	10590100	5	4025	0.350877192982456
chr2	28842475	28849650	5	6550	0.193548387096774
chr2	37570425	37578375	5	7100	0.338983050847458
chr2	38296125	38305350	5	8725	0.113207547169811
chr2	48542850	48549725	5	6025	0.218487394957983
chr2	48554600	48560200	5	4575	0.318181818181818
chr2	54784100	54790500	5	5400	0.346153846153846
chr2	70697150	70703125	5	5050	0.314814814814815
chr2	74797950	74806025	5	7575	0.314285714285714
chr2	112654375	112658875	5	3675	0.339622641509434
chr2	161991300	161996900	5	5100	0.324324324324324
chr2	178101650	178112200	5	9225	0.188976377952756
chr2	197022325	197033225	5	10450	0.1
chr2	203506650	203509600	5	2625	0.333333333333333
chr2	225785900	225798300	5	11800	0.116666666666667
chr2	232252600	232262025	5	8550	0.272727272727273
chr2	234326400	234333025	5	5975	0.352941176470588
chr20	3868125	3886000	5	16300	0.18974358974359
chr20	48760500	48771325	5	10125	0.161764705882353
chr20	62693525	62701575	5	7350	0.270833333333333
chr21	30669000	30681500	5	11375	0.352941176470588
chr21	34435575	34445350	5	8775	0.259459459459459
chr21	43647125	43660025	5	11925	0.344827586206897
chr22	17564800	17603250	5	37050	0.206896551724138
chr22	20918475	20926775	5	7775	0.338983050847458
chr22	26979800	26990600	5	9450	0.245098039215686
chr22	37551125	37565000	5	13200	0.0833333333333333
chr22	42821500	42837850	5	15750	0.135135135135135
chr22	45058175	45068175	5	7775	0.368421052631579
chr3	5021250	5032675	5	10450	0.196531791907514
chr3	13039050	13065050	5	24625	0.176470588235294
chr3	16551100	16558700	5	6550	0.263157894736842
chr3	38188250	38196700	5	7975	0.112359550561798
chr3	43335925	43341025	5	4550	0.289855072463768
chr3	45022575	45026725	5	3550	0.246575342465753
chr3	48586050	48604300	5	16425	0.285714285714286
chr3	49375500	49397425	5	21125	0.158878504672897
chr3	53190300	53215750	5	23475	0.178571428571429
chr3	63952225	63957175	5	4475	0.355555555555556
chr3	141395925	141401575	5	4850	0.210526315789474
chr3	143691000	143697850	5	6100	0.280373831775701
chr3	151041875	151050975	5	7675	0.273291925465839
chr3	184051650	184056900	5	4325	0.342857142857143
chr3	187631400	187638925	5	6675	0.275862068965517
chr3	187680375	187687625	5	6850	0.103703703703704
chr3	195619775	195637650	5	16125	0.195704057279236
chr4	915750	920275	5	4125	0.258064516129032
chr4	6268950	6273575	5	3850	0.337349397590361
chr4	8220400	8231850	5	10225	0.284552845528455
chr4	15649250	15669875	5	18350	0.159090909090909
chr4	89740050	89745475	5	4725	0.352941176470588
chr5	43036425	43043700	5	6400	0.233333333333333
chr5	82766350	82776525	5	9075	0.311475409836066
chr5	112042475	112048325	5	4825	0.369747899159664
chr5	131627975	131638325	5	8950	0.296650717703349
chr5	139062125	139070675	5	7475	0.320610687022901
chr5	148202500	148213800	5	10300	0.204724409448819
chr5	172190750	172206225	5	14775	0.130232558139535
chr5	175955350	175973100	5	15475	0.256637168141593
chr5	176795500	176801175	5	5175	0.222222222222222
chr6	2790750	2801050	5	9675	0.30188679245283
chr6	2835325	2843775	5	7650	0.363636363636364
chr6	6793225	6809125	5	14125	0.180995475113122
chr6	32152950	32165950	5	11450	0.2
chr6	32404125	32411800	5	6925	0.307692307692308
chr6	33392325	33401375	5	8225	0.306122448979592
chr6	35684275	35701750	5	16050	0.36734693877551
chr6	42737650	42745350	5	6775	0.253164556962025
chr6	109221350	109226250	5	4125	0.36734693877551
chr6	119078500	119092500	5	12025	0.3125
chr6	135509425	135519600	5	8500	0.313559322033898
chr6	144915325	144917550	5	1950	0.333333333333333
chr6	159135900	159142925	5	6650	0.0895522388059701
chr7	112200	122075	5	8550	0.311111111111111
chr7	3143000	3148075	5	4550	0.315789473684211
chr7	26136425	26145475	5	7750	0.314285714285714
chr7	47607475	47627575	5	17775	0.167741935483871
chr7	50472150	50486350	5	13350	0.0896551724137931
chr7	99745650	99757250	5	10600	0.240740740740741
chr7	100141900	100148575	5	5975	0.344827586206897
chr7	101382775	101388150	5	5000	0.205128205128205
chr8	11658325	11666925	5	7425	0.363636363636364
chr8	21644125	21647900	5	3275	0.27906976744186
chr8	39818350	39824225	5	4925	0.366666666666667
chr8	91014350	91020800	5	5675	0.363636363636364
chr8	101448500	101457450	5	7825	0.23463687150838
chr8	101503600	101508850	5	4900	0.175438596491228
chr8	103799825	103810950	5	10225	0.204081632653061
chr8	134064250	134096450	5	31650	0.0303030303030303
chr8	134149625	134160175	5	10075	0.130434782608696
chr8	134293775	134311200	5	15875	0.188888888888889
chr8	141597650	141604400	5	6400	0.117647058823529
chr8	144649600	144662275	5	11475	0.327586206896552
chr9	19123675	19130775	5	6275	0.26027397260274
chr9	34981375	34990800	5	8150	0.291666666666667
chr9	95785650	95809250	5	22125	0.364864864864865
chr9	115616975	115631675	5	13825	0.183206106870229
chr9	139852250	139861175	5	8125	0.218181818181818
chrX	9318050	9324850	5	6025	0.344827586206897
chrX	12964875	12980650	5	14600	0.253521126760563
chrX	47484600	47497975	5	12575	0.202898550724638
chrX	71314450	71331250	5	15250	0.186170212765957
chrX	109329075	109333925	5	4400	0.186915887850467
chrX	153206700	153215600	5	7800	0.259259259259259
chr1	9126400	9130700	4	3775	0.180451127819549
chr1	9743525	9752300	4	8150	0.136200716845878
chr1	22087325	22100600	4	12750	0.10958904109589
chr1	23879975	23889750	4	9150	0.100502512562814
chr1	32712450	32720650	4	7875	0.0845070422535211
chr1	40419325	40427700	4	7900	0.141414141414141
chr1	117542200	117553025	4	10275	0.153846153846154
chr1	160708150	160715325	4	6650	0.13953488372093
chr1	169076100	169082200	4	5700	0.114942528735632
chr1	169570500	169578550	4	7425	0.147186147186147
chr1	169579625	169583275	4	3425	0.131147540983607
chr1	184126550	184135250	4	7850	0.142857142857143
chr1	204480525	204491925	4	10525	0.118279569892473
chr1	207241800	207245775	4	3575	0.160919540229885
chr1	209829850	209834925	4	4725	0.150943396226415
chr1	234903450	234915550	4	11525	0.15625
chr10	4121850	4124250	4	2225	0.115384615384615
chr10	11281775	11289850	4	7700	0.0597014925373134
chr10	30776425	30787825	4	11025	0.0424242424242424
chr10	33404225	33407675	4	3100	0.16
chr10	45868550	45880300	4	10975	0.106918238993711
chr10	74074700	74097300	4	21225	0.160676532769556
chr10	81104425	81116475	4	11625	0.0560747663551402
chr10	104191225	104196750	4	5150	0.138364779874214
chr10	111832025	111843950	4	11025	0.142322097378277
chr10	126832425	126847500	4	14300	0.111842105263158
chr10	134398975	134408775	4	9300	0.144927536231884
chr11	3934200	3943350	4	8675	0.111888111888112
chr11	36471025	36477950	4	6625	0.111111111111111
chr11	64526100	64536075	4	9425	0.16
chr11	76566825	76575375	4	7950	0.134969325153374
chr11	95960150	95965400	4	4900	0.166666666666667
chr11	112481150	112489050	4	7450	0.173076923076923
chr12	863300	868125	4	4525	0.101694915254237
chr12	8691075	8695125	4	3875	0.115384615384615
chr12	40618800	40625300	4	6025	0.1125
chr12	51781325	51789875	4	8075	0.144578313253012
chr12	54719150	54726425	4	6725	0.111801242236025
chr12	57606625	57611750	4	4625	0.172839506172839
chr12	58224275	58239225	4	14700	0.0674157303370786
chr12	120684625	120704225	4	18875	0.129449838187702
chr13	32687400	32692300	4	4475	0.144578313253012
chr13	46737925	46755375	4	16825	0.160714285714286
chr14	21147850	21154550	4	6375	0.0970873786407767
chr14	55582775	55598975	4	15200	0.180064308681672
chr14	77328975	77335325	4	5900	0.138461538461538
chr14	93078950	93083525	4	4125	0.164705882352941
chr14	93110425	93137725	4	26300	0.108974358974359
chr14	93505150	93514300	4	8575	0.163522012578616
chr14	95927675	95931925	4	3925	0.153846153846154
chr15	40384125	40402000	4	17125	0.107142857142857
chr15	40743725	40749450	4	5225	0.140845070422535
chr15	45005225	45023225	4	17450	0.0436507936507936
chr15	55538350	55551250	4	12000	0.166666666666667
chr15	66785650	66791275	4	5375	0.133333333333333
chr15	74674600	74685450	4	10400	0.0975609756097561
chr15	91103625	91116575	4	12400	0.0930232558139535
chr15	93445200	93461900	4	16050	0.12
chr16	730050	736400	4	5675	0.142857142857143
chr16	11325175	11331450	4	5825	0.152542372881356
chr16	11761325	11777850	4	14675	0.16819012797075
chr16	24023700	24027725	4	3600	0.178571428571429
chr16	27323925	27341300	4	16575	0.141342756183746
chr16	28151175	28158150	4	6425	0.126315789473684
chr16	30480200	30489550	4	8775	0.181818181818182
chr16	48635450	48647925	4	11550	0.158357771260997
chr16	68070300	68077975	4	7200	0.159090909090909
chr16	71930025	71934850	4	4600	0.144927536231884
chr16	84771075	84777500	4	5925	0.166666666666667
chr16	85336625	85348600	4	11425	0.115384615384615
chr17	259150	270425	4	10150	0.171428571428571
chr17	1626000	1631000	4	4700	0.127272727272727
chr17	7135200	7141250	4	5500	0.164383561643836
chr17	7252975	7258125	4	4750	0.150375939849624
chr17	8053250	8068675	4	14275	0.180995475113122
chr17	18215425	18224750	4	8300	0.165562913907285
chr17	25563925	25575000	4	10550	0.0853080568720379
chr17	29132750	29150825	4	17550	0.0615384615384615
chr17	33847150	33851650	4	4125	0.128440366972477
chr17	37246550	37255800	4	8775	0.157894736842105
chr17	48040225	48047750	4	6975	0.181818181818182
chr17	57798925	57808125	4	8975	0.0333333333333333
chr17	57879925	57884775	4	4575	0.0879120879120879
chr17	73236450	73242525	4	5650	0.108695652173913
chr17	74483800	74500800	4	16025	0.0854368932038835
chr17	76182275	76184675	4	2200	0.114285714285714
chr17	79312200	79325575	4	12175	0.176470588235294
chr17	80254075	80265150	4	10650	0.170212765957447
chr17	81004550	81013050	4	7825	0.144927536231884
chr19	1408125	1417875	4	8725	0.175226586102719
chr19	5125225	5133800	4	8175	0.0790960451977401
chr19	17443825	17449825	4	5625	0.114285714285714
chr19	17513625	17519175	4	5175	0.133333333333333
chr19	18195600	18203825	4	7575	0.137931034482759
chr19	40966650	40973775	4	6850	0.16
chr19	42624450	42639600	4	14350	0.12280701754386
chr19	50990225	50996125	4	5600	0.171428571428571
chr19	58323475	58326975	4	3175	0.153846153846154
chr2	11883300	11891725	4	7900	0.157303370786517
chr2	28175475	28184425	4	8650	0.0813953488372093
chr2	48475850	48481625	4	5225	0.135802469135802
chr2	61150925	61155350	4	4125	0.132075471698113
chr2	62424425	62431050	4	6400	0.126582278481013
chr2	85918375	85944100	4	24450	0.141025641025641
chr2	97425425	97431375	4	5150	0.180722891566265
chr2	111631500	111635550	4	3700	0.151515151515152
chr2	111749725	111753975	4	4075	0.121212121212121
chr2	113381500	113395100	4	12750	0.158415841584158
chr2	113928675	113946100	4	16750	0.0788381742738589
chr2	127412575	127423975	4	11000	0.0714285714285714
chr2	135435450	135438475	4	2775	0.136986301369863
chr2	136964100	136974500	4	9350	0.164222873900293
chr2	138720675	138727825	4	6750	0.142857142857143
chr2	161259050	161263400	4	4050	0.150943396226415
chr2	216610900	216615825	4	4325	0.164179104477612
chr2	231190000	231195800	4	5500	0.157894736842105
chr2	231521475	231535025	4	13125	0.147727272727273
chr2	239284875	239297500	4	12175	0.120218579234973
chr2	240847950	240853875	4	5550	0.181818181818182
chr20	1594850	1605725	4	10225	0.134831460674157
chr20	17939350	17954600	4	14125	0.149532710280374
chr20	21303400	21308075	4	4325	0.157894736842105
chr20	31152100	31160025	4	7375	0.115384615384615
chr20	35557450	35562150	4	4325	0.178217821782178
chr20	39308850	39320125	4	10450	0.155642023346304
chr20	45976175	45991875	4	14850	0.176470588235294
chr20	48808925	48814400	4	5275	0.0789473684210526
chr20	48959800	48967475	4	7175	0.102564102564103
chr20	49160750	49164775	4	3750	0.173913043478261
chr20	62263650	62273150	4	8725	0.130434782608696
chr20	62705375	62716575	4	10450	0.112994350282486
chr21	34631875	34644625	4	12025	0.0966183574879227
chr21	36366750	36372375	4	5150	0.168421052631579
chr21	46646350	46649000	4	2375	0.173913043478261
chr21	47238250	47240950	4	2550	0.133333333333333
chr22	20224025	20234850	4	10050	0.140468227424749
chr22	22289525	22307800	4	17425	0.101149425287356
chr22	23268375	23278825	4	10200	0.0336134453781513
chr22	24104800	24111925	4	6425	0.166666666666667
chr22	26965250	26977475	4	10775	0.178861788617886
chr22	36549400	36563250	4	13475	0.114285714285714
chr22	39803725	39811300	4	7275	0.10126582278481
chr22	50962075	50989000	4	25775	0.174603174603175
chr3	4789825	4797525	4	7400	0.0625
chr3	45634125	45643125	4	8325	0.157303370786517
chr3	50604100	50608750	4	4425	0.064
chr3	54997550	55004125	4	5950	0.176100628930818
chr3	58333625	58343225	4	8850	0.140127388535032
chr3	112271775	112279900	4	7450	0.163265306122449
chr3	122484225	122490850	4	6375	0.137931034482759
chr3	185644300	185654150	4	9350	0.0842911877394636
chr4	1160325	1167350	4	6600	0.144
chr4	57518600	57524150	4	5200	0.177215189873418
chr4	71808225	71815700	4	7275	0.111111111111111
chr4	77220575	77224400	4	3500	0.151515151515152
chr5	14153200	14157375	4	3750	0.133333333333333
chr5	138890675	138893300	4	2425	0.111111111111111
chr5	150517850	150538525	4	20350	0.0515021459227468
chr5	157806425	157812400	4	5700	0.08
chr5	172410000	172413550	4	3225	0.172413793103448
chr5	173201600	173210175	4	8200	0.146341463414634
chr5	176318500	176331025	4	12050	0.0746268656716418
chr6	286800	300900	4	13325	0.155038759689922
chr6	3019275	3029075	4	9500	0.1
chr6	7047925	7053875	4	5650	0.08
chr6	15398575	15405825	4	6950	0.100840336134454
chr6	27856950	27864450	4	7100	0.14
chr6	71957550	71964500	4	6700	0.0851063829787234
chr6	114175325	114181250	4	5375	0.146341463414634
chr6	164127775	164135300	4	7075	0.10126582278481
chr6	166828900	166834175	4	4975	0.166666666666667
chr7	946475	955475	4	8425	0.110497237569061
chr7	2670775	2688300	4	15900	0.137432188065099
chr7	3129600	3136025	4	6000	0.117647058823529
chr7	18260175	18265250	4	4825	0.0655737704918033
chr7	26367550	26378125	4	9925	0.147186147186147
chr7	50416100	50432950	4	15825	0.127388535031847
chr7	75242925	75254850	4	11275	0.0846153846153846
chr7	100070275	100075625	4	4950	0.164705882352941
chr7	120633725	120639900	4	5650	0.140127388535032
chr7	127746700	127753375	4	6150	0.163265306122449
chr7	150060200	150068725	4	8050	0.132530120481928
chr7	150323375	150330600	4	6800	0.161764705882353
chr7	150496100	150500775	4	4275	0.158730158730159
chr7	150704000	150712725	4	8250	0.166666666666667
chr8	23017100	23022525	4	5025	0.15625
chr8	26294150	26309700	4	14750	0.106666666666667
chr8	56790800	56807750	4	15500	0.175953079178886
chr8	67397550	67403925	4	6000	0.105263157894737
chr8	92047975	92054875	4	6125	0.163934426229508
chr8	131210925	131222325	4	10950	0.0680851063829787
chr8	144097225	144110850	4	13000	0.137931034482759
chr8	144357425	144364650	4	6675	0.152671755725191
chr9	35109225	35117500	4	7775	0.121212121212121
chr9	71171850	71180875	4	8500	0.124223602484472
chr9	74357450	74364575	4	6775	0.102564102564103
chr9	117101825	117104550	4	2450	0.178571428571429
chr9	117669225	117673125	4	3725	0.105263157894737
chr9	134126650	134151775	4	23700	0.158347676419966
chr9	139885475	139896750	4	10525	0.173913043478261
chr9	140343550	140350325	4	6100	0.155688622754491
chrX	12995850	13001575	4	5250	0.145985401459854
chrX	15931175	15935200	4	3650	0.163265306122449
chrX	40025750	40039850	4	13225	0.133333333333333
chrX	48791850	48799875	4	7650	0.173913043478261
chrX	64940125	64945175	4	4675	0.133333333333333
chrX	119435825	119440925	4	4600	0.181818181818182
chr1	9774350	9782400	3	7850	0.041522491349481
chr1	16006575	16010625	3	3950	0.0449438202247191
chr1	19270825	19282275	3	11200	0.0394366197183099
chr1	35907475	35921900	3	14075	0.0323886639676113
chr1	36349050	36355075	3	5800	0.0467836257309941
chr1	38308475	38325050	3	16375	0.019047619047619
chr1	64976450	64980500	3	3925	0.048
chr1	145448000	145457925	3	9725	0.0497512437810945
chr1	158146750	158156900	3	9875	0.0490463215258856
chr1	160671225	160684950	3	13425	0.026615969581749
chr1	167584900	167589675	3	4675	0.025974025974026
chr1	203288150	203297750	3	9450	0.0226628895184136
chr1	224019325	224025975	3	6425	0.0491803278688525
chr1	229199850	229207850	3	7800	0.0470588235294118
chr10	5332375	5340650	3	8150	0.0294117647058824
chr10	11207900	11227725	3	19125	0.0404312668463612
chr10	65013950	65024800	3	10625	0.0255102040816327
chr10	72111325	72118525	3	7075	0.0295566502463054
chr10	106107475	106115550	3	7850	0.0487804878048781
chr10	115756900	115760575	3	3575	0.0350877192982456
chr10	125822175	125829500	3	7100	0.0416666666666667
chr11	10617950	10635775	3	17525	0.0261248185776488
chr11	58978125	58993800	3	15475	0.0333333333333333
chr11	60608600	60613050	3	4300	0.0434782608695652
chr11	75478850	75491550	3	12350	0.0390455531453362
chr12	14710875	14722250	3	11075	0.043360433604336
chr12	46608475	46617100	3	8500	0.0379746835443038
chr12	51633400	51642575	3	9000	0.0289017341040462
chr12	65004975	65022575	3	17400	0.0149253731343284
chr12	94516050	94522250	3	6075	0.0258620689655172
chr12	112208975	112218975	3	9775	0.0376344086021505
chr12	121471075	121477900	3	6675	0.0465116279069767
chr13	31316100	31323250	3	6975	0.0341880341880342
chr14	105143050	105149325	3	6150	0.0504201680672269
chr15	31551125	31567575	3	15875	0.0392156862745098
chr15	40597175	40602800	3	5450	0.0476190476190476
chr15	59701375	59706125	3	4600	0.0473372781065089
chr15	75399775	75407225	3	7300	0.028169014084507
chr15	91201450	91205725	3	4175	0.0330578512396694
chr16	3902800	3915000	3	12000	0.0390879478827362
chr16	9216075	9222800	3	6600	0.0428571428571429
chr16	28320150	28324550	3	4250	0.0483870967741935
chr16	57373575	57377800	3	4075	0.0451127819548872
chr16	75138075	75147475	3	9200	0.0333333333333333
chr16	84626250	84652950	3	25975	0.0478564307078764
chr17	4666675	4675325	3	8500	0.037037037037037
chr17	8020525	8030875	3	9975	0.0494505494505494
chr17	10015350	10027575	3	12050	0.0188235294117647
chr17	40085875	40090175	3	4175	0.0481927710843374
chr18	24285600	24292800	3	6975	0.0495867768595041
chr19	8548600	8571850	3	22625	0.0471512770137525
chr19	13271225	13284875	3	13275	0.047713717693837
chr19	13990550	13999350	3	8575	0.043343653250774
chr19	14721825	14728750	3	6800	0.0256410256410256
chr19	55386250	55390900	3	4500	0.0402684563758389
chr2	10259700	10265525	3	5700	0.0338983050847458
chr2	98331525	98336600	3	4925	0.043956043956044
chr2	128386850	128400750	3	13725	0.0253164556962025
chr2	129230050	129233100	3	2950	0.0434782608695652
chr2	135493100	135498450	3	5250	0.0493827160493827
chr2	162017775	162029000	3	11075	0.0189125295508274
chr2	175197025	175202850	3	5675	0.0394088669950739
chr2	209114750	209119625	3	4750	0.0410958904109589
chr2	219756625	219763500	3	6725	0.048
chr2	242807900	242815025	3	6925	0.0447761194029851
chr20	17627500	17632975	3	5375	0.0481927710843374
chr20	30638125	30660025	3	21550	0.0225352112676056
chr20	48835500	48846500	3	10850	0.0238095238095238
chr20	52268450	52280100	3	11525	0.0205479452054795
chr20	62666950	62674075	3	7000	0.0333333333333333
chr21	43478000	43485375	3	7175	0.032
chr22	24819400	24838800	3	18975	0.0292207792207792
chr22	30296475	30300475	3	3875	0.0483870967741935
chr22	38067625	38074725	3	6950	0.03
chr3	112771475	112776625	3	5025	0.0410958904109589
chr3	122870050	122874875	3	4675	0.0493827160493827
chr3	190334125	190340350	3	6000	0.043859649122807
chr3	196411250	196421550	3	10125	0.0344827586206897
chr4	154440175	154452575	3	12250	0.0214477211796247
chr4	185769150	185783050	3	13550	0.046908315565032
chr5	100111075	100117025	3	5850	0.025974025974026
chr5	126088650	126100025	3	11250	0.015625
chr5	176419000	176426175	3	7000	0.0294117647058824
chr6	42281225	42287225	3	5825	0.0358744394618834
chr6	144496900	144504650	3	7625	0.0326086956521739
chr7	2443550	2453350	3	9600	0.03584229390681
chr7	97759750	97768050	3	8200	0.0350877192982456
chr7	138786650	138792950	3	6075	0.0496894409937888
chr7	140009900	140019275	3	9175	0.0338028169014084
chr8	38659675	38667150	3	7275	0.0392156862745098
chr8	96222850	96228500	3	5550	0.0210526315789474
chr9	95722775	95740600	3	17575	0.032258064516129
chr9	135091300	135097450	3	6025	0.0495867768595041
chrX	13092450	13112075	3	19475	0.0169851380042463
chrX	153951500	153967350	3	15500	0.0425531914893617
